# Supplementary material for: Variety of genetic defects in GnRH and hypothalamic–pituitary signaling and development in normosmic patients with IHH
Source: Front Endocrinol (Lausanne). 2024 Jul 1;15:1396805. doi: 10.3389/fendo.2024.1396805 (PMC11246878; doi:10.3389/fendo.2024.1396805)
Supplement: Supplementary file 1 [file DataSheet_1.zip › GNRHR_Arg262Gln_Afold3.pdb]

REMARK YASARA *************************************************************
REMARK YASARA *                                                           *
REMARK YASARA *                     Y  A  S  A  R  A                      *
REMARK YASARA *                                                           *
REMARK YASARA *   Yet Another Scientific Artificial Reality Application   *
REMARK YASARA *                                                           *
REMARK YASARA *            MOLECULE STRUCTURE FILE, PDB FORMAT            *
REMARK YASARA *                                                           *
REMARK YASARA * Just use YASARA every day to make your questions go away! *
REMARK YASARA *                                                           *
REMARK YASARA *                      www.YASARA.org                       *
REMARK YASARA *                                                           *
REMARK YASARA *************************************************************
REMARK YASARA
REMARK YASARA Version:           24.4.10.W.64
REMARK YASARA Written on:        Mon May 20 12:58:26 2024
REMARK YASARA Number of models:  1
REMARK YASARA Number of atoms:   5366
REMARK YASARA Please address questions or suggestions to: Eliza@yasara.org
REMARK YASARA
COMPND    MOL_ID: 1;
COMPND   2 MOLECULE: .;
COMPND   3 CHAIN: ;
SEQRES   1 A  328  MET ALA ASN SER ALA SER PRO GLU GLN ASN GLN ASN HIS 
SEQRES   2 A  328  CYS SER ALA ILE ASN ASN SER ILE PRO LEU MET GLN GLY 
SEQRES   3 A  328  ASN LEU PRO THR LEU THR LEU SER GLY LYS ILE ARG VAL 
SEQRES   4 A  328  THR VAL THR PHE PHE LEU PHE LEU LEU SER ALA THR PHE 
SEQRES   5 A  328  ASN ALA SER PHE LEU LEU LYS LEU GLN LYS TRP THR GLN 
SEQRES   6 A  328  LYS LYS GLU LYS GLY LYS LYS LEU SER ARG MET LYS LEU 
SEQRES   7 A  328  LEU LEU LYS HIS LEU THR LEU ALA ASN LEU LEU GLU THR 
SEQRES   8 A  328  LEU ILE VAL MET PRO LEU ASP GLY MET TRP ASN ILE THR 
SEQRES   9 A  328  VAL GLN TRP TYR ALA GLY GLU LEU LEU CYS LYS VAL LEU 
SEQRES  10 A  328  SER TYR LEU LYS LEU PHE SER MET TYR ALA PRO ALA PHE 
SEQRES  11 A  328  MET MET VAL VAL ILE SER LEU ASP ARG SER LEU ALA ILE 
SEQRES  12 A  328  THR ARG PRO LEU ALA LEU LYS SER ASN SER LYS VAL GLY 
SEQRES  13 A  328  GLN SER MET VAL GLY LEU ALA TRP ILE LEU SER SER VAL 
SEQRES  14 A  328  PHE ALA GLY PRO GLN LEU TYR ILE PHE ARG MET ILE HIS 
SEQRES  15 A  328  LEU ALA ASP SER SER GLY GLN THR LYS VAL PHE SER GLN 
SEQRES  16 A  328  CYS VAL THR HIS CYS SER PHE SER GLN TRP TRP HIS GLN 
SEQRES  17 A  328  ALA PHE TYR ASN PHE PHE THR PHE SER CYS LEU PHE ILE 
SEQRES  18 A  328  ILE PRO LEU PHE ILE MET LEU ILE CYS ASN ALA LYS ILE 
SEQRES  19 A  328  ILE PHE THR LEU THR ARG VAL LEU HIS GLN ASP PRO HIS 
SEQRES  20 A  328  GLU LEU GLN LEU ASN GLN SER LYS ASN ASN ILE PRO ARG 
SEQRES  21 A  328  ALA GLN LEU LYS THR LEU LYS MET THR VAL ALA PHE ALA 
SEQRES  22 A  328  THR SER PHE THR VAL CYS TRP THR PRO TYR TYR VAL LEU 
SEQRES  23 A  328  GLY ILE TRP TYR TRP PHE ASP PRO GLU MET LEU ASN ARG 
SEQRES  24 A  328  LEU SER ASP PRO VAL ASN HIS PHE PHE PHE LEU PHE ALA 
SEQRES  25 A  328  PHE LEU ASN PRO CYS PHE ASP PRO LEU ILE TYR GLY TYR 
SEQRES  26 A  328  PHE SER LEU 
SSBOND   0 CYS A   14    CYS A  200                                       2.00
SSBOND   1 CYS A  114    CYS A  196                                       1.95
ATOM      1  N   MET A   1      33.099  17.059 -18.120  1.00 17.31           N
ATOM      2 1H   MET A   1      33.727  17.816 -18.300  1.00 17.31           H
ATOM      3 2H   MET A   1      33.517  16.471 -17.427  1.00 17.31           H
ATOM      4 3H   MET A   1      32.260  17.441 -17.733  1.00 17.31           H
ATOM      5  CA  MET A   1      32.814  16.299 -19.360  1.00 23.62           C
ATOM      6  HA  MET A   1      32.386  16.910 -20.026  1.00 23.62           H
ATOM      7  C   MET A   1      31.859  15.177 -18.994  1.00 23.96           C
ATOM      8  O   MET A   1      32.280  14.224 -18.354  1.00 23.15           O
ATOM      9  CB  MET A   1      34.109  15.769 -19.994  1.00 23.58           C
ATOM     10 1HB  MET A   1      34.693  15.393 -19.275  1.00 23.58           H
ATOM     11 2HB  MET A   1      33.880  15.048 -20.648  1.00 23.58           H
ATOM     12  CG  MET A   1      34.871  16.884 -20.725  1.00 20.90           C
ATOM     13 1HG  MET A   1      34.289  17.122 -21.503  1.00 20.90           H
ATOM     14 2HG  MET A   1      34.891  17.646 -20.077  1.00 20.90           H
ATOM     15  SD  MET A   1      36.536  16.393 -21.247  1.00 18.44           S
ATOM     16  CE  MET A   1      36.975  17.762 -22.346  1.00 17.27           C
ATOM     17 1HE  MET A   1      37.891  17.637 -22.726  1.00 17.27           H
ATOM     18 2HE  MET A   1      36.962  18.633 -21.856  1.00 17.27           H
ATOM     19 3HE  MET A   1      36.332  17.829 -23.109  1.00 17.27           H
ATOM     20  N   ALA A   2      30.565  15.356 -19.271  1.00 26.91           N
ATOM     21  H   ALA A   2      30.291  16.218 -19.697  1.00 26.91           H
ATOM     22  CA  ALA A   2      29.528  14.372 -18.990  1.00 30.29           C
ATOM     23  HA  ALA A   2      29.713  13.949 -18.103  1.00 30.29           H
ATOM     24  C   ALA A   2      29.575  13.294 -20.079  1.00 30.15           C
ATOM     25  O   ALA A   2      29.394  13.608 -21.252  1.00 28.03           O
ATOM     26  CB  ALA A   2      28.173  15.087 -18.923  1.00 28.49           C
ATOM     27 1HB  ALA A   2      28.170  15.784 -18.206  1.00 28.49           H
ATOM     28 2HB  ALA A   2      27.436  14.440 -18.726  1.00 28.49           H
ATOM     29 3HB  ALA A   2      27.963  15.538 -19.790  1.00 28.49           H
ATOM     30  N   ASN A   3      29.832  12.037 -19.712  1.00 28.42           N
ATOM     31  H   ASN A   3      30.138  11.871 -18.774  1.00 28.42           H
ATOM     32  CA  ASN A   3      29.691  10.891 -20.604  1.00 33.63           C
ATOM     33  HA  ASN A   3      30.119  11.129 -21.476  1.00 33.63           H
ATOM     34  C   ASN A   3      28.197  10.634 -20.831  1.00 32.97           C
ATOM     35  O   ASN A   3      27.550   9.905 -20.083  1.00 30.51           O
ATOM     36  CB  ASN A   3      30.437   9.664 -20.031  1.00 32.11           C
ATOM     37 1HB  ASN A   3      30.597   9.814 -19.055  1.00 32.11           H
ATOM     38 2HB  ASN A   3      29.863   8.854 -20.155  1.00 32.11           H
ATOM     39  CG  ASN A   3      31.782   9.391 -20.690  1.00 28.01           C
ATOM     40  OD1 ASN A   3      32.185  10.017 -21.652  1.00 26.08           O
ATOM     41  ND2 ASN A   3      32.512   8.423 -20.200  1.00 26.33           N
ATOM     42 1HD2 ASN A   3      33.394   8.202 -20.616  1.00 26.33           H
ATOM     43 2HD2 ASN A   3      32.188   7.903 -19.409  1.00 26.33           H
ATOM     44  N   SER A   4      27.625  11.265 -21.859  1.00 30.91           N
ATOM     45  H   SER A   4      28.108  12.045 -22.257  1.00 30.91           H
ATOM     46  CA  SER A   4      26.341  10.889 -22.439  1.00 36.37           C
ATOM     47  HA  SER A   4      25.679  10.782 -21.697  1.00 36.37           H
ATOM     48  C   SER A   4      26.521   9.559 -23.169  1.00 36.56           C
ATOM     49  O   SER A   4      27.015   9.528 -24.293  1.00 34.53           O
ATOM     50  CB  SER A   4      25.855  12.001 -23.385  1.00 35.08           C
ATOM     51 1HB  SER A   4      25.070  11.695 -23.924  1.00 35.08           H
ATOM     52 2HB  SER A   4      25.608  12.824 -22.874  1.00 35.08           H
ATOM     53  OG  SER A   4      26.878  12.356 -24.291  1.00 31.96           O
ATOM     54  HG  SER A   4      27.708  12.436 -23.820  1.00 31.96           H
ATOM     55  N   ALA A   5      26.142   8.444 -22.519  1.00 35.42           N
ATOM     56  H   ALA A   5      25.940   8.501 -21.541  1.00 35.42           H
ATOM     57  CA  ALA A   5      26.015   7.156 -23.189  1.00 39.28           C
ATOM     58  HA  ALA A   5      26.909   6.904 -23.559  1.00 39.28           H
ATOM     59  C   ALA A   5      25.016   7.293 -24.350  1.00 39.32           C
ATOM     60  O   ALA A   5      23.902   7.789 -24.165  1.00 37.55           O
ATOM     61  CB  ALA A   5      25.582   6.098 -22.158  1.00 38.25           C
ATOM     62 1HB  ALA A   5      26.247   6.029 -21.415  1.00 38.25           H
ATOM     63 2HB  ALA A   5      25.500   5.196 -22.583  1.00 38.25           H
ATOM     64 3HB  ALA A   5      24.696   6.330 -21.757  1.00 38.25           H
ATOM     65  N   SER A   6      25.418   6.893 -25.568  1.00 35.48           N
ATOM     66  H   SER A   6      26.332   6.498 -25.658  1.00 35.48           H
ATOM     67  CA  SER A   6      24.596   7.003 -26.763  1.00 40.30           C
ATOM     68  HA  SER A   6      24.287   7.954 -26.783  1.00 40.30           H
ATOM     69  C   SER A   6      23.367   6.079 -26.675  1.00 41.01           C
ATOM     70  O   SER A   6      23.437   5.017 -26.048  1.00 39.67           O
ATOM     71  CB  SER A   6      25.432   6.715 -28.018  1.00 38.85           C
ATOM     72 1HB  SER A   6      24.879   6.817 -28.845  1.00 38.85           H
ATOM     73 2HB  SER A   6      26.222   7.327 -28.067  1.00 38.85           H
ATOM     74  OG  SER A   6      25.923   5.385 -27.994  1.00 34.44           O
ATOM     75  HG  SER A   6      25.187   4.773 -27.989  1.00 34.44           H
ATOM     76  N   PRO A   7      22.236   6.416 -27.338  1.00 36.59           N
ATOM     77  CA  PRO A   7      21.020   5.587 -27.360  1.00 40.00           C
ATOM     78  HA  PRO A   7      20.702   5.492 -26.417  1.00 40.00           H
ATOM     79  C   PRO A   7      21.257   4.150 -27.859  1.00 40.89           C
ATOM     80  O   PRO A   7      20.589   3.230 -27.411  1.00 40.58           O
ATOM     81  CB  PRO A   7      20.032   6.333 -28.260  1.00 39.06           C
ATOM     82 1HB  PRO A   7      20.062   5.973 -29.192  1.00 39.06           H
ATOM     83 2HB  PRO A   7      19.101   6.256 -27.902  1.00 39.06           H
ATOM     84  CG  PRO A   7      20.514   7.792 -28.222  1.00 40.02           C
ATOM     85 1HG  PRO A   7      20.286   8.270 -29.070  1.00 40.02           H
ATOM     86 2HG  PRO A   7      20.119   8.283 -27.445  1.00 40.02           H
ATOM     87  CD  PRO A   7      22.025   7.652 -28.066  1.00 42.48           C
ATOM     88 1HD  PRO A   7      22.478   7.595 -28.956  1.00 42.48           H
ATOM     89 2HD  PRO A   7      22.408   8.414 -27.544  1.00 42.48           H
ATOM     90  N   GLU A   8      22.251   3.949 -28.729  1.00 35.10           N
ATOM     91  H   GLU A   8      22.765   4.750 -29.036  1.00 35.10           H
ATOM     92  CA  GLU A   8      22.647   2.640 -29.269  1.00 37.37           C
ATOM     93  HA  GLU A   8      21.783   2.214 -29.538  1.00 37.37           H
ATOM     94  C   GLU A   8      23.334   1.737 -28.226  1.00 37.92           C
ATOM     95  O   GLU A   8      23.124   0.525 -28.232  1.00 36.28           O
ATOM     96  CB  GLU A   8      23.573   2.834 -30.473  1.00 36.23           C
ATOM     97 1HB  GLU A   8      24.262   3.521 -30.243  1.00 36.23           H
ATOM     98 2HB  GLU A   8      24.024   1.965 -30.677  1.00 36.23           H
ATOM     99  CG  GLU A   8      22.805   3.298 -31.716  1.00 32.31           C
ATOM    100 1HG  GLU A   8      22.106   2.616 -31.930  1.00 32.31           H
ATOM    101 2HG  GLU A   8      22.366   4.173 -31.510  1.00 32.31           H
ATOM    102  CD  GLU A   8      23.721   3.477 -32.948  1.00 30.67           C
ATOM    103  OE1 GLU A   8      23.205   3.313 -34.072  1.00 27.86           O
ATOM    104  OE2 GLU A   8      24.906   3.811 -32.736  1.00 32.11           O
ATOM    105  N   GLN A   9      24.086   2.282 -27.280  1.00 38.98           N
ATOM    106  H   GLN A   9      24.261   3.266 -27.312  1.00 38.98           H
ATOM    107  CA  GLN A   9      24.672   1.497 -26.187  1.00 42.05           C
ATOM    108  HA  GLN A   9      25.123   0.725 -26.635  1.00 42.05           H
ATOM    109  C   GLN A   9      23.594   0.950 -25.240  1.00 44.32           C
ATOM    110  O   GLN A   9      23.736  -0.166 -24.740  1.00 42.52           O
ATOM    111  CB  GLN A   9      25.708   2.333 -25.417  1.00 39.57           C
ATOM    112 1HB  GLN A   9      25.505   3.304 -25.545  1.00 39.57           H
ATOM    113 2HB  GLN A   9      25.653   2.106 -24.445  1.00 39.57           H
ATOM    114  CG  GLN A   9      27.131   2.052 -25.914  1.00 35.23           C
ATOM    115 1HG  GLN A   9      27.339   1.086 -25.761  1.00 35.23           H
ATOM    116 2HG  GLN A   9      27.174   2.251 -26.893  1.00 35.23           H
ATOM    117  CD  GLN A   9      28.189   2.889 -25.207  1.00 32.71           C
ATOM    118  OE1 GLN A   9      27.978   4.036 -24.849  1.00 32.09           O
ATOM    119  NE2 GLN A   9      29.368   2.367 -24.991  1.00 31.72           N
ATOM    120 1HE2 GLN A   9      30.079   2.907 -24.539  1.00 31.72           H
ATOM    121 2HE2 GLN A   9      29.559   1.428 -25.278  1.00 31.72           H
ATOM    122  N   ASN A  10      22.493   1.678 -25.042  1.00 41.60           N
ATOM    123  H   ASN A  10      22.412   2.555 -25.516  1.00 41.60           H
ATOM    124  CA  ASN A  10      21.401   1.259 -24.168  1.00 45.28           C
ATOM    125  HA  ASN A  10      21.834   0.854 -23.363  1.00 45.28           H
ATOM    126  C   ASN A  10      20.525   0.148 -24.798  1.00 46.32           C
ATOM    127  O   ASN A  10      20.045  -0.737 -24.097  1.00 45.34           O
ATOM    128  CB  ASN A  10      20.586   2.512 -23.778  1.00 44.44           C
ATOM    129 1HB  ASN A  10      21.086   3.326 -24.073  1.00 44.44           H
ATOM    130 2HB  ASN A  10      19.701   2.478 -24.242  1.00 44.44           H
ATOM    131  CG  ASN A  10      20.327   2.638 -22.291  1.00 40.25           C
ATOM    132  OD1 ASN A  10      20.782   1.877 -21.459  1.00 37.19           O
ATOM    133  ND2 ASN A  10      19.591   3.647 -21.894  1.00 35.98           N
ATOM    134 1HD2 ASN A  10      19.411   3.782 -20.920  1.00 35.98           H
ATOM    135 2HD2 ASN A  10      19.209   4.282 -22.565  1.00 35.98           H
ATOM    136  N   GLN A  11      20.359   0.139 -26.126  1.00 43.03           N
ATOM    137  H   GLN A  11      20.737   0.900 -26.653  1.00 43.03           H
ATOM    138  CA  GLN A  11      19.651  -0.927 -26.857  1.00 44.19           C
ATOM    139  HA  GLN A  11      18.804  -1.076 -26.346  1.00 44.19           H
ATOM    140  C   GLN A  11      20.430  -2.248 -26.859  1.00 46.27           C
ATOM    141  O   GLN A  11      19.837  -3.300 -26.630  1.00 44.60           O
ATOM    142  CB  GLN A  11      19.326  -0.467 -28.287  1.00 41.95           C
ATOM    143 1HB  GLN A  11      20.053   0.140 -28.609  1.00 41.95           H
ATOM    144 2HB  GLN A  11      19.271  -1.267 -28.884  1.00 41.95           H
ATOM    145  CG  GLN A  11      17.992   0.284 -28.337  1.00 38.00           C
ATOM    146 1HG  GLN A  11      17.268  -0.330 -28.022  1.00 38.00           H
ATOM    147 2HG  GLN A  11      18.048   1.074 -27.727  1.00 38.00           H
ATOM    148  CD  GLN A  11      17.631   0.778 -29.735  1.00 34.71           C
ATOM    149  OE1 GLN A  11      18.472   1.021 -30.579  1.00 33.38           O
ATOM    150  NE2 GLN A  11      16.372   0.960 -30.041  1.00 32.72           N
ATOM    151 1HE2 GLN A  11      16.121   1.291 -30.951  1.00 32.72           H
ATOM    152 2HE2 GLN A  11      15.660   0.768 -29.365  1.00 32.72           H
ATOM    153  N   ASN A  12      21.752  -2.220 -27.025  1.00 40.64           N
ATOM    154  H   ASN A  12      22.196  -1.335 -27.165  1.00 40.64           H
ATOM    155  CA  ASN A  12      22.585  -3.424 -27.012  1.00 42.70           C
ATOM    156  HA  ASN A  12      22.081  -4.106 -27.541  1.00 42.70           H
ATOM    157  C   ASN A  12      22.758  -4.025 -25.606  1.00 45.07           C
ATOM    158  O   ASN A  12      22.970  -5.226 -25.473  1.00 42.18           O
ATOM    159  CB  ASN A  12      23.935  -3.094 -27.681  1.00 37.94           C
ATOM    160 1HB  ASN A  12      24.291  -2.243 -27.295  1.00 37.94           H
ATOM    161 2HB  ASN A  12      24.579  -3.837 -27.500  1.00 37.94           H
ATOM    162  CG  ASN A  12      23.805  -2.924 -29.190  1.00 33.31           C
ATOM    163  OD1 ASN A  12      22.886  -3.403 -29.823  1.00 30.28           O
ATOM    164  ND2 ASN A  12      24.739  -2.256 -29.815  1.00 28.57           N
ATOM    165 1HD2 ASN A  12      24.694  -2.142 -30.807  1.00 28.57           H
ATOM    166 2HD2 ASN A  12      25.499  -1.859 -29.301  1.00 28.57           H
ATOM    167  N   HIS A  13      22.599  -3.219 -24.544  1.00 47.24           N
ATOM    168  H   HIS A  13      22.381  -2.256 -24.705  1.00 47.24           H
ATOM    169  CA  HIS A  13      22.730  -3.685 -23.154  1.00 48.60           C
ATOM    170  HA  HIS A  13      23.493  -4.331 -23.145  1.00 48.60           H
ATOM    171  C   HIS A  13      21.488  -4.456 -22.658  1.00 49.74           C
ATOM    172  O   HIS A  13      21.609  -5.341 -21.825  1.00 48.67           O
ATOM    173  CB  HIS A  13      23.039  -2.479 -22.272  1.00 47.17           C
ATOM    174 1HB  HIS A  13      23.645  -1.864 -22.776  1.00 47.17           H
ATOM    175 2HB  HIS A  13      22.181  -2.008 -22.066  1.00 47.17           H
ATOM    176  CG  HIS A  13      23.712  -2.841 -20.959  1.00 41.48           C
ATOM    177  ND1 HIS A  13      24.955  -3.420 -20.848  1.00 38.72           N
ATOM    178  HD1 HIS A  13      25.539  -3.718 -21.603  1.00 38.72           H
ATOM    179  CD2 HIS A  13      23.243  -2.587 -19.708  1.00 36.96           C
ATOM    180  HD2 HIS A  13      22.362  -2.175 -19.475  1.00 36.96           H
ATOM    181  CE1 HIS A  13      25.240  -3.512 -19.537  1.00 35.99           C
ATOM    182  HE1 HIS A  13      26.082  -3.897 -19.159  1.00 35.99           H
ATOM    183  NE2 HIS A  13      24.227  -3.011 -18.808  1.00 35.64           N
ATOM    184  N   CYS A  14      20.291  -4.170 -23.189  1.00 57.81           N
ATOM    185  H   CYS A  14      20.253  -3.479 -23.910  1.00 57.81           H
ATOM    186  CA  CYS A  14      19.038  -4.802 -22.783  1.00 58.44           C
ATOM    187  HA  CYS A  14      19.274  -5.300 -21.949  1.00 58.44           H
ATOM    188  C   CYS A  14      18.510  -5.859 -23.777  1.00 57.66           C
ATOM    189  O   CYS A  14      17.567  -6.588 -23.446  1.00 53.97           O
ATOM    190  CB  CYS A  14      17.996  -3.708 -22.504  1.00 56.88           C
ATOM    191 1HB  CYS A  14      17.984  -3.167 -23.345  1.00 56.88           H
ATOM    192 2HB  CYS A  14      17.136  -4.211 -22.418  1.00 56.88           H
ATOM    193  SG  CYS A  14      18.326  -2.674 -21.038  1.00 52.94           S
ATOM    194  N   SER A  15      19.094  -5.992 -24.986  1.00 49.99           N
ATOM    195  H   SER A  15      19.806  -5.337 -25.239  1.00 49.99           H
ATOM    196  CA  SER A  15      18.744  -7.049 -25.958  1.00 49.28           C
ATOM    197  HA  SER A  15      17.746  -7.098 -25.929  1.00 49.28           H
ATOM    198  C   SER A  15      19.286  -8.435 -25.568  1.00 47.90           C
ATOM    199  O   SER A  15      18.779  -9.454 -26.045  1.00 45.32           O
ATOM    200  CB  SER A  15      19.215  -6.653 -27.359  1.00 45.00           C
ATOM    201 1HB  SER A  15      19.062  -7.398 -28.009  1.00 45.00           H
ATOM    202 2HB  SER A  15      18.740  -5.832 -27.675  1.00 45.00           H
ATOM    203  OG  SER A  15      20.595  -6.368 -27.362  1.00 40.92           O
ATOM    204  HG  SER A  15      21.090  -7.187 -27.363  1.00 40.92           H
ATOM    205  N   ALA A  16      20.257  -8.501 -24.662  1.00 45.45           N
ATOM    206  H   ALA A  16      20.653  -7.638 -24.349  1.00 45.45           H
ATOM    207  CA  ALA A  16      20.791  -9.729 -24.089  1.00 45.37           C
ATOM    208  HA  ALA A  16      20.755 -10.433 -24.798  1.00 45.37           H
ATOM    209  C   ALA A  16      19.910 -10.257 -22.937  1.00 44.91           C
ATOM    210  O   ALA A  16      20.334 -10.343 -21.787  1.00 42.89           O
ATOM    211  CB  ALA A  16      22.255  -9.473 -23.705  1.00 41.33           C
ATOM    212 1HB  ALA A  16      22.777  -9.133 -24.488  1.00 41.33           H
ATOM    213 2HB  ALA A  16      22.694 -10.313 -23.385  1.00 41.33           H
ATOM    214 3HB  ALA A  16      22.320  -8.794 -22.974  1.00 41.33           H
ATOM    215  N   ILE A  17      18.659 -10.631 -23.234  1.00 39.73           N
ATOM    216  H   ILE A  17      18.296 -10.400 -24.137  1.00 39.73           H
ATOM    217  CA  ILE A  17      17.794 -11.363 -22.301  1.00 40.25           C
ATOM    218  HA  ILE A  17      17.718 -10.832 -21.457  1.00 40.25           H
ATOM    219  C   ILE A  17      18.468 -12.712 -22.009  1.00 41.46           C
ATOM    220  O   ILE A  17      18.578 -13.547 -22.897  1.00 38.99           O
ATOM    221  CB  ILE A  17      16.366 -11.519 -22.889  1.00 36.04           C
ATOM    222  HB  ILE A  17      16.442 -11.974 -23.776  1.00 36.04           H
ATOM    223  CG1 ILE A  17      15.708 -10.137 -23.102  1.00 33.04           C
ATOM    224 1HG1 ILE A  17      15.525  -9.735 -22.205  1.00 33.04           H
ATOM    225 2HG1 ILE A  17      16.351  -9.557 -23.602  1.00 33.04           H
ATOM    226  CG2 ILE A  17      15.485 -12.390 -21.962  1.00 33.18           C
ATOM    227 1HG2 ILE A  17      14.564 -12.493 -22.337  1.00 33.18           H
ATOM    228 2HG2 ILE A  17      15.403 -11.978 -21.054  1.00 33.18           H
ATOM    229 3HG2 ILE A  17      15.876 -13.304 -21.851  1.00 33.18           H
ATOM    230  CD1 ILE A  17      14.385 -10.174 -23.889  1.00 31.12           C
ATOM    231 1HD1 ILE A  17      14.006  -9.255 -23.996  1.00 31.12           H
ATOM    232 2HD1 ILE A  17      13.704 -10.735 -23.418  1.00 31.12           H
ATOM    233 3HD1 ILE A  17      14.522 -10.558 -24.802  1.00 31.12           H
ATOM    234  N   ASN A  18      18.928 -12.931 -20.761  1.00 39.01           N
ATOM    235  H   ASN A  18      18.708 -12.213 -20.100  1.00 39.01           H
ATOM    236  CA  ASN A  18      19.703 -14.059 -20.214  1.00 40.29           C
ATOM    237  HA  ASN A  18      19.543 -13.885 -19.242  1.00 40.29           H
ATOM    238  C   ASN A  18      21.237 -14.020 -20.369  1.00 40.67           C
ATOM    239  O   ASN A  18      21.877 -14.979 -19.927  1.00 38.36           O
ATOM    240  CB  ASN A  18      19.128 -15.426 -20.626  1.00 37.41           C
ATOM    241 1HB  ASN A  18      19.052 -15.456 -21.623  1.00 37.41           H
ATOM    242 2HB  ASN A  18      19.752 -16.144 -20.317  1.00 37.41           H
ATOM    243  CG  ASN A  18      17.764 -15.716 -20.048  1.00 34.42           C
ATOM    244  OD1 ASN A  18      17.331 -15.162 -19.048  1.00 32.13           O
ATOM    245  ND2 ASN A  18      17.039 -16.644 -20.635  1.00 31.72           N
ATOM    246 1HD2 ASN A  18      16.144 -16.889 -20.263  1.00 31.72           H
ATOM    247 2HD2 ASN A  18      17.383 -17.104 -21.454  1.00 31.72           H
ATOM    248  N   ASN A  19      21.857 -12.974 -20.908  1.00 38.53           N
ATOM    249  H   ASN A  19      21.321 -12.259 -21.357  1.00 38.53           H
ATOM    250  CA  ASN A  19      23.315 -12.858 -20.851  1.00 41.72           C
ATOM    251  HA  ASN A  19      23.673 -13.785 -20.741  1.00 41.72           H
ATOM    252  C   ASN A  19      23.750 -12.055 -19.609  1.00 41.97           C
ATOM    253  O   ASN A  19      23.191 -11.010 -19.283  1.00 39.60           O
ATOM    254  CB  ASN A  19      23.869 -12.331 -22.180  1.00 38.82           C
ATOM    255 1HB  ASN A  19      23.336 -11.531 -22.457  1.00 38.82           H
ATOM    256 2HB  ASN A  19      24.824 -12.066 -22.049  1.00 38.82           H
ATOM    257  CG  ASN A  19      23.800 -13.373 -23.294  1.00 35.68           C
ATOM    258  OD1 ASN A  19      23.623 -14.558 -23.085  1.00 33.62           O
ATOM    259  ND2 ASN A  19      23.950 -12.961 -24.533  1.00 32.12           N
ATOM    260 1HD2 ASN A  19      23.918 -13.618 -25.286  1.00 32.12           H
ATOM    261 2HD2 ASN A  19      24.096 -11.990 -24.723  1.00 32.12           H
ATOM    262  N   SER A  20      24.729 -12.592 -18.915  1.00 41.31           N
ATOM    263  H   SER A  20      25.083 -13.473 -19.229  1.00 41.31           H
ATOM    264  CA  SER A  20      25.342 -12.011 -17.727  1.00 42.97           C
ATOM    265  HA  SER A  20      24.621 -11.920 -17.040  1.00 42.97           H
ATOM    266  C   SER A  20      25.921 -10.619 -18.025  1.00 43.58           C
ATOM    267  O   SER A  20      26.775 -10.479 -18.891  1.00 42.36           O
ATOM    268  CB  SER A  20      26.451 -12.957 -17.264  1.00 38.67           C
ATOM    269 1HB  SER A  20      27.014 -12.526 -16.558  1.00 38.67           H
ATOM    270 2HB  SER A  20      26.066 -13.809 -16.910  1.00 38.67           H
ATOM    271  OG  SER A  20      27.300 -13.286 -18.351  1.00 35.18           O
ATOM    272  HG  SER A  20      28.202 -13.360 -18.040  1.00 35.18           H
ATOM    273  N   ILE A  21      25.479  -9.609 -17.279  1.00 42.67           N
ATOM    274  H   ILE A  21      24.731  -9.781 -16.638  1.00 42.67           H
ATOM    275  CA  ILE A  21      26.041  -8.253 -17.354  1.00 46.34           C
ATOM    276  HA  ILE A  21      26.176  -8.022 -18.318  1.00 46.34           H
ATOM    277  C   ILE A  21      27.395  -8.259 -16.621  1.00 47.19           C
ATOM    278  O   ILE A  21      27.427  -8.671 -15.458  1.00 45.64           O
ATOM    279  CB  ILE A  21      25.053  -7.228 -16.758  1.00 44.37           C
ATOM    280  HB  ILE A  21      24.876  -7.483 -15.807  1.00 44.37           H
ATOM    281  CG1 ILE A  21      23.709  -7.244 -17.534  1.00 41.30           C
ATOM    282 1HG1 ILE A  21      23.868  -6.877 -18.450  1.00 41.30           H
ATOM    283 2HG1 ILE A  21      23.394  -8.191 -17.604  1.00 41.30           H
ATOM    284  CG2 ILE A  21      25.666  -5.818 -16.764  1.00 42.17           C
ATOM    285 1HG2 ILE A  21      25.030  -5.149 -16.379  1.00 42.17           H
ATOM    286 2HG2 ILE A  21      25.890  -5.529 -17.695  1.00 42.17           H
ATOM    287 3HG2 ILE A  21      26.506  -5.790 -16.223  1.00 42.17           H
ATOM    288  CD1 ILE A  21      22.591  -6.420 -16.880  1.00 39.52           C
ATOM    289 1HD1 ILE A  21      21.750  -6.465 -17.420  1.00 39.52           H
ATOM    290 2HD1 ILE A  21      22.854  -5.459 -16.800  1.00 39.52           H
ATOM    291 3HD1 ILE A  21      22.386  -6.760 -15.962  1.00 39.52           H
ATOM    292  N   PRO A  22      28.508  -7.846 -17.246  1.00 39.71           N
ATOM    293  CA  PRO A  22      29.794  -7.774 -16.556  1.00 43.77           C
ATOM    294  HA  PRO A  22      30.005  -8.652 -16.126  1.00 43.77           H
ATOM    295  C   PRO A  22      29.728  -6.735 -15.422  1.00 45.74           C
ATOM    296  O   PRO A  22      29.324  -5.596 -15.627  1.00 46.28           O
ATOM    297  CB  PRO A  22      30.835  -7.445 -17.634  1.00 40.89           C
ATOM    298 1HB  PRO A  22      31.537  -6.829 -17.277  1.00 40.89           H
ATOM    299 2HB  PRO A  22      31.266  -8.278 -17.981  1.00 40.89           H
ATOM    300  CG  PRO A  22      30.020  -6.761 -18.728  1.00 41.00           C
ATOM    301 1HG  PRO A  22      29.967  -5.775 -18.567  1.00 41.00           H
ATOM    302 2HG  PRO A  22      30.421  -6.931 -19.628  1.00 41.00           H
ATOM    303  CD  PRO A  22      28.639  -7.400 -18.623  1.00 48.20           C
ATOM    304 1HD  PRO A  22      27.918  -6.739 -18.828  1.00 48.20           H
ATOM    305 2HD  PRO A  22      28.556  -8.186 -19.236  1.00 48.20           H
ATOM    306  N   LEU A  23      30.116  -7.157 -14.223  1.00 44.02           N
ATOM    307  H   LEU A  23      30.299  -8.132 -14.100  1.00 44.02           H
ATOM    308  CA  LEU A  23      30.289  -6.266 -13.072  1.00 45.43           C
ATOM    309  HA  LEU A  23      29.435  -5.762 -12.940  1.00 45.43           H
ATOM    310  C   LEU A  23      31.414  -5.277 -13.380  1.00 45.71           C
ATOM    311  O   LEU A  23      32.577  -5.659 -13.496  1.00 44.70           O
ATOM    312  CB  LEU A  23      30.596  -7.107 -11.808  1.00 42.94           C
ATOM    313 1HB  LEU A  23      31.099  -7.926 -12.084  1.00 42.94           H
ATOM    314 2HB  LEU A  23      31.162  -6.560 -11.191  1.00 42.94           H
ATOM    315  CG  LEU A  23      29.340  -7.550 -11.042  1.00 41.23           C
ATOM    316  HG  LEU A  23      28.617  -7.680 -11.720  1.00 41.23           H
ATOM    317  CD1 LEU A  23      29.586  -8.856 -10.279  1.00 38.52           C
ATOM    318 1HD1 LEU A  23      28.766  -9.141  -9.782  1.00 38.52           H
ATOM    319 2HD1 LEU A  23      30.326  -8.749  -9.615  1.00 38.52           H
ATOM    320 3HD1 LEU A  23      29.838  -9.594 -10.904  1.00 38.52           H
ATOM    321  CD2 LEU A  23      28.931  -6.490 -10.014  1.00 41.12           C
ATOM    322 1HD2 LEU A  23      28.114  -6.774  -9.513  1.00 41.12           H
ATOM    323 2HD2 LEU A  23      28.731  -5.617 -10.459  1.00 41.12           H
ATOM    324 3HD2 LEU A  23      29.661  -6.335  -9.349  1.00 41.12           H
ATOM    325  N   MET A  24      31.078  -3.997 -13.496  1.00 44.24           N
ATOM    326  H   MET A  24      30.129  -3.757 -13.702  1.00 44.24           H
ATOM    327  CA  MET A  24      32.066  -2.930 -13.329  1.00 47.39           C
ATOM    328  HA  MET A  24      32.788  -3.068 -14.008  1.00 47.39           H
ATOM    329  C   MET A  24      32.607  -3.036 -11.896  1.00 48.72           C
ATOM    330  O   MET A  24      31.839  -3.118 -10.939  1.00 47.38           O
ATOM    331  CB  MET A  24      31.439  -1.552 -13.585  1.00 43.59           C
ATOM    332 1HB  MET A  24      30.502  -1.555 -13.235  1.00 43.59           H
ATOM    333 2HB  MET A  24      31.974  -0.860 -13.100  1.00 43.59           H
ATOM    334  CG  MET A  24      31.407  -1.194 -15.078  1.00 38.08           C
ATOM    335 1HG  MET A  24      31.322  -2.075 -15.544  1.00 38.08           H
ATOM    336 2HG  MET A  24      30.561  -0.674 -15.191  1.00 38.08           H
ATOM    337  SD  MET A  24      32.860  -0.261 -15.648  1.00 34.31           S
ATOM    338  CE  MET A  24      32.433  -0.041 -17.397  1.00 29.81           C
ATOM    339 1HE  MET A  24      33.146   0.469 -17.879  1.00 29.81           H
ATOM    340 2HE  MET A  24      31.575   0.463 -17.496  1.00 29.81           H
ATOM    341 3HE  MET A  24      32.325  -0.924 -17.853  1.00 29.81           H
ATOM    342  N   GLN A  25      33.908  -3.088 -11.797  1.00 46.51           N
ATOM    343  H   GLN A  25      34.421  -2.897 -12.634  1.00 46.51           H
ATOM    344  CA  GLN A  25      34.707  -3.392 -10.608  1.00 47.36           C
ATOM    345  HA  GLN A  25      34.514  -4.325 -10.303  1.00 47.36           H
ATOM    346  C   GLN A  25      34.316  -2.508  -9.411  1.00 50.22           C
ATOM    347  O   GLN A  25      34.788  -1.388  -9.256  1.00 48.60           O
ATOM    348  CB  GLN A  25      36.174  -3.242 -11.053  1.00 43.93           C
ATOM    349 1HB  GLN A  25      36.244  -3.544 -12.004  1.00 43.93           H
ATOM    350 2HB  GLN A  25      36.421  -2.275 -10.991  1.00 43.93           H
ATOM    351  CG  GLN A  25      37.189  -4.040 -10.231  1.00 38.07           C
ATOM    352 1HG  GLN A  25      37.492  -3.478  -9.461  1.00 38.07           H
ATOM    353 2HG  GLN A  25      36.744  -4.866  -9.886  1.00 38.07           H
ATOM    354  CD  GLN A  25      38.415  -4.446 -11.062  1.00 34.06           C
ATOM    355  OE1 GLN A  25      38.476  -4.277 -12.271  1.00 33.07           O
ATOM    356  NE2 GLN A  25      39.426  -5.014 -10.454  1.00 31.92           N
ATOM    357 1HE2 GLN A  25      40.228  -5.300 -10.978  1.00 31.92           H
ATOM    358 2HE2 GLN A  25      39.396  -5.161  -9.465  1.00 31.92           H
ATOM    359  N   GLY A  26      33.424  -3.022  -8.562  1.00 50.06           N
ATOM    360  H   GLY A  26      33.029  -3.909  -8.802  1.00 50.06           H
ATOM    361  CA  GLY A  26      32.971  -2.413  -7.318  1.00 53.48           C
ATOM    362 1HA  GLY A  26      33.710  -1.847  -6.951  1.00 53.48           H
ATOM    363 2HA  GLY A  26      32.176  -1.838  -7.514  1.00 53.48           H
ATOM    364  C   GLY A  26      32.602  -3.517  -6.330  1.00 57.55           C
ATOM    365  O   GLY A  26      32.094  -4.566  -6.728  1.00 54.73           O
ATOM    366  N   ASN A  27      32.917  -3.328  -5.046  1.00 53.42           N
ATOM    367  H   ASN A  27      33.344  -2.463  -4.784  1.00 53.42           H
ATOM    368  CA  ASN A  27      32.668  -4.325  -4.002  1.00 57.16           C
ATOM    369  HA  ASN A  27      33.262  -5.104  -4.204  1.00 57.16           H
ATOM    370  C   ASN A  27      31.205  -4.794  -4.035  1.00 60.67           C
ATOM    371  O   ASN A  27      30.291  -3.970  -4.029  1.00 57.51           O
ATOM    372  CB  ASN A  27      33.019  -3.721  -2.631  1.00 51.25           C
ATOM    373 1HB  ASN A  27      32.565  -2.834  -2.545  1.00 51.25           H
ATOM    374 2HB  ASN A  27      32.688  -4.336  -1.915  1.00 51.25           H
ATOM    375  CG  ASN A  27      34.512  -3.513  -2.427  1.00 44.72           C
ATOM    376  OD1 ASN A  27      35.344  -4.192  -3.004  1.00 40.81           O
ATOM    377  ND2 ASN A  27      34.901  -2.575  -1.595  1.00 39.20           N
ATOM    378 1HD2 ASN A  27      35.876  -2.420  -1.437  1.00 39.20           H
ATOM    379 2HD2 ASN A  27      34.222  -2.016  -1.119  1.00 39.20           H
ATOM    380  N   LEU A  28      30.961  -6.112  -4.038  1.00 58.16           N
ATOM    381  H   LEU A  28      31.728  -6.745  -4.146  1.00 58.16           H
ATOM    382  CA  LEU A  28      29.613  -6.656  -3.889  1.00 61.52           C
ATOM    383  HA  LEU A  28      29.120  -6.363  -4.708  1.00 61.52           H
ATOM    384  C   LEU A  28      28.956  -6.086  -2.622  1.00 65.81           C
ATOM    385  O   LEU A  28      29.612  -5.991  -1.580  1.00 63.42           O
ATOM    386  CB  LEU A  28      29.634  -8.194  -3.823  1.00 57.75           C
ATOM    387 1HB  LEU A  28      30.405  -8.474  -3.251  1.00 57.75           H
ATOM    388 2HB  LEU A  28      28.780  -8.503  -3.405  1.00 57.75           H
ATOM    389  CG  LEU A  28      29.777  -8.868  -5.207  1.00 52.78           C
ATOM    390  HG  LEU A  28      29.613  -8.171  -5.905  1.00 52.78           H
ATOM    391  CD1 LEU A  28      31.175  -9.448  -5.399  1.00 50.41           C
ATOM    392 1HD1 LEU A  28      31.263  -9.883  -6.295  1.00 50.41           H
ATOM    393 2HD1 LEU A  28      31.376 -10.137  -4.702  1.00 50.41           H
ATOM    394 3HD1 LEU A  28      31.871  -8.733  -5.335  1.00 50.41           H
ATOM    395  CD2 LEU A  28      28.766  -9.996  -5.363  1.00 50.76           C
ATOM    396 1HD2 LEU A  28      28.854 -10.435  -6.257  1.00 50.76           H
ATOM    397 2HD2 LEU A  28      27.830  -9.653  -5.280  1.00 50.76           H
ATOM    398 3HD2 LEU A  28      28.899 -10.696  -4.662  1.00 50.76           H
ATOM    399  N   PRO A  29      27.655  -5.722  -2.682  1.00 68.66           N
ATOM    400  CA  PRO A  29      26.965  -5.200  -1.520  1.00 71.60           C
ATOM    401  HA  PRO A  29      27.440  -4.396  -1.163  1.00 71.60           H
ATOM    402  C   PRO A  29      26.973  -6.256  -0.402  1.00 74.02           C
ATOM    403  O   PRO A  29      26.641  -7.424  -0.612  1.00 72.28           O
ATOM    404  CB  PRO A  29      25.563  -4.814  -2.005  1.00 68.30           C
ATOM    405 1HB  PRO A  29      24.875  -5.014  -1.307  1.00 68.30           H
ATOM    406 2HB  PRO A  29      25.522  -3.844  -2.246  1.00 68.30           H
ATOM    407  CG  PRO A  29      25.356  -5.690  -3.238  1.00 64.68           C
ATOM    408 1HG  PRO A  29      24.980  -6.581  -2.983  1.00 64.68           H
ATOM    409 2HG  PRO A  29      24.745  -5.245  -3.893  1.00 64.68           H
ATOM    410  CD  PRO A  29      26.760  -5.839  -3.819  1.00 68.06           C
ATOM    411 1HD  PRO A  29      26.883  -6.731  -4.253  1.00 68.06           H
ATOM    412 2HD  PRO A  29      26.961  -5.116  -4.480  1.00 68.06           H
ATOM    413  N   THR A  30      27.363  -5.842   0.797  1.00 74.54           N
ATOM    414  H   THR A  30      27.646  -4.887   0.889  1.00 74.54           H
ATOM    415  CA  THR A  30      27.408  -6.682   1.994  1.00 76.87           C
ATOM    416  HA  THR A  30      27.118  -7.586   1.681  1.00 76.87           H
ATOM    417  C   THR A  30      26.428  -6.166   3.041  1.00 77.99           C
ATOM    418  O   THR A  30      26.030  -5.007   3.033  1.00 75.09           O
ATOM    419  CB  THR A  30      28.834  -6.788   2.577  1.00 73.11           C
ATOM    420  HB  THR A  30      28.786  -7.254   3.460  1.00 73.11           H
ATOM    421  OG1 THR A  30      29.364  -5.519   2.853  1.00 62.92           O
ATOM    422  HG1 THR A  30      30.317  -5.578   2.916  1.00 62.92           H
ATOM    423  CG2 THR A  30      29.798  -7.503   1.634  1.00 63.67           C
ATOM    424 1HG2 THR A  30      30.713  -7.559   2.033  1.00 63.67           H
ATOM    425 2HG2 THR A  30      29.872  -7.019   0.762  1.00 63.67           H
ATOM    426 3HG2 THR A  30      29.488  -8.434   1.443  1.00 63.67           H
ATOM    427  N   LEU A  31      26.017  -7.034   3.963  1.00 73.92           N
ATOM    428  H   LEU A  31      26.339  -7.979   3.907  1.00 73.92           H
ATOM    429  CA  LEU A  31      25.114  -6.665   5.056  1.00 76.02           C
ATOM    430  HA  LEU A  31      24.335  -6.186   4.652  1.00 76.02           H
ATOM    431  C   LEU A  31      25.815  -5.695   6.027  1.00 78.95           C
ATOM    432  O   LEU A  31      26.618  -6.112   6.873  1.00 75.99           O
ATOM    433  CB  LEU A  31      24.612  -7.944   5.750  1.00 72.09           C
ATOM    434 1HB  LEU A  31      24.151  -8.513   5.069  1.00 72.09           H
ATOM    435 2HB  LEU A  31      25.402  -8.436   6.115  1.00 72.09           H
ATOM    436  CG  LEU A  31      23.630  -7.675   6.905  1.00 67.81           C
ATOM    437  HG  LEU A  31      24.079  -7.036   7.530  1.00 67.81           H
ATOM    438  CD1 LEU A  31      22.326  -7.036   6.428  1.00 65.53           C
ATOM    439 1HD1 LEU A  31      21.706  -6.871   7.195  1.00 65.53           H
ATOM    440 2HD1 LEU A  31      21.855  -7.628   5.774  1.00 65.53           H
ATOM    441 3HD1 LEU A  31      22.500  -6.159   5.980  1.00 65.53           H
ATOM    442  CD2 LEU A  31      23.282  -8.998   7.604  1.00 65.70           C
ATOM    443 1HD2 LEU A  31      22.644  -8.847   8.359  1.00 65.70           H
ATOM    444 2HD2 LEU A  31      24.102  -9.433   7.976  1.00 65.70           H
ATOM    445 3HD2 LEU A  31      22.857  -9.639   6.966  1.00 65.70           H
ATOM    446  N   THR A  32      25.483  -4.405   5.929  1.00 79.36           N
ATOM    447  H   THR A  32      24.822  -4.145   5.225  1.00 79.36           H
ATOM    448  CA  THR A  32      26.025  -3.343   6.788  1.00 80.31           C
ATOM    449  HA  THR A  32      27.003  -3.547   6.833  1.00 80.31           H
ATOM    450  C   THR A  32      25.434  -3.399   8.205  1.00 82.34           C
ATOM    451  O   THR A  32      24.405  -4.041   8.457  1.00 81.12           O
ATOM    452  CB  THR A  32      25.819  -1.946   6.168  1.00 76.89           C
ATOM    453  HB  THR A  32      26.214  -1.260   6.778  1.00 76.89           H
ATOM    454  OG1 THR A  32      24.450  -1.626   6.087  1.00 70.07           O
ATOM    455  HG1 THR A  32      24.345  -0.675   6.069  1.00 70.07           H
ATOM    456  CG2 THR A  32      26.426  -1.834   4.771  1.00 69.87           C
ATOM    457 1HG2 THR A  32      26.281  -0.921   4.389  1.00 69.87           H
ATOM    458 2HG2 THR A  32      26.014  -2.498   4.147  1.00 69.87           H
ATOM    459 3HG2 THR A  32      27.411  -2.004   4.794  1.00 69.87           H
ATOM    460  N   LEU A  33      26.032  -2.703   9.155  1.00 79.98           N
ATOM    461  H   LEU A  33      26.897  -2.249   8.940  1.00 79.98           H
ATOM    462  CA  LEU A  33      25.488  -2.563  10.512  1.00 82.03           C
ATOM    463  HA  LEU A  33      25.411  -3.489  10.881  1.00 82.03           H
ATOM    464  C   LEU A  33      24.079  -1.945  10.490  1.00 82.81           C
ATOM    465  O   LEU A  33      23.184  -2.421  11.182  1.00 81.82           O
ATOM    466  CB  LEU A  33      26.463  -1.719  11.364  1.00 81.93           C
ATOM    467 1HB  LEU A  33      27.345  -2.190  11.392  1.00 81.93           H
ATOM    468 2HB  LEU A  33      26.575  -0.828  10.924  1.00 81.93           H
ATOM    469  CG  LEU A  33      25.986  -1.489  12.818  1.00 77.50           C
ATOM    470  HG  LEU A  33      25.077  -1.074  12.778  1.00 77.50           H
ATOM    471  CD1 LEU A  33      25.877  -2.798  13.603  1.00 71.23           C
ATOM    472 1HD1 LEU A  33      25.568  -2.630  14.539  1.00 71.23           H
ATOM    473 2HD1 LEU A  33      26.761  -3.262  13.650  1.00 71.23           H
ATOM    474 3HD1 LEU A  33      25.225  -3.422  13.171  1.00 71.23           H
ATOM    475  CD2 LEU A  33      26.970  -0.567  13.546  1.00 71.72           C
ATOM    476 1HD2 LEU A  33      26.679  -0.406  14.489  1.00 71.72           H
ATOM    477 2HD2 LEU A  33      27.036   0.320  13.089  1.00 71.72           H
ATOM    478 3HD2 LEU A  33      27.886  -0.968  13.571  1.00 71.72           H
ATOM    479  N   SER A  34      23.860  -0.931   9.650  1.00 81.82           N
ATOM    480  H   SER A  34      24.635  -0.580   9.123  1.00 81.82           H
ATOM    481  CA  SER A  34      22.551  -0.301   9.454  1.00 81.16           C
ATOM    482  HA  SER A  34      22.263   0.003  10.362  1.00 81.16           H
ATOM    483  C   SER A  34      21.514  -1.292   8.907  1.00 82.41           C
ATOM    484  O   SER A  34      20.371  -1.297   9.364  1.00 80.58           O
ATOM    485  CB  SER A  34      22.691   0.884   8.504  1.00 79.07           C
ATOM    486 1HB  SER A  34      22.961   0.578   7.591  1.00 79.07           H
ATOM    487 2HB  SER A  34      21.834   1.396   8.445  1.00 79.07           H
ATOM    488  OG  SER A  34      23.693   1.767   8.981  1.00 68.76           O
ATOM    489  HG  SER A  34      24.515   1.289   9.088  1.00 68.76           H
ATOM    490  N   GLY A  35      21.912  -2.181   8.002  1.00 81.21           N
ATOM    491  H   GLY A  35      22.839  -2.096   7.636  1.00 81.21           H
ATOM    492  CA  GLY A  35      21.078  -3.275   7.509  1.00 81.54           C
ATOM    493 1HA  GLY A  35      20.263  -2.872   7.093  1.00 81.54           H
ATOM    494 2HA  GLY A  35      21.601  -3.765   6.812  1.00 81.54           H
ATOM    495  C   GLY A  35      20.665  -4.244   8.624  1.00 84.04           C
ATOM    496  O   GLY A  35      19.485  -4.591   8.731  1.00 83.55           O
ATOM    497  N   LYS A  36      21.584  -4.617   9.523  1.00 83.95           N
ATOM    498  H   LYS A  36      22.527  -4.310   9.395  1.00 83.95           H
ATOM    499  CA  LYS A  36      21.271  -5.461  10.696  1.00 85.26           C
ATOM    500  HA  LYS A  36      20.863  -6.287  10.306  1.00 85.26           H
ATOM    501  C   LYS A  36      20.257  -4.795  11.628  1.00 86.98           C
ATOM    502  O   LYS A  36      19.302  -5.447  12.059  1.00 86.82           O
ATOM    503  CB  LYS A  36      22.545  -5.811  11.485  1.00 85.96           C
ATOM    504 1HB  LYS A  36      23.030  -4.965  11.705  1.00 85.96           H
ATOM    505 2HB  LYS A  36      22.282  -6.274  12.331  1.00 85.96           H
ATOM    506  CG  LYS A  36      23.491  -6.727  10.699  1.00 82.58           C
ATOM    507 1HG  LYS A  36      23.022  -7.587  10.499  1.00 82.58           H
ATOM    508 2HG  LYS A  36      23.744  -6.278   9.842  1.00 82.58           H
ATOM    509  CD  LYS A  36      24.764  -7.024  11.506  1.00 80.31           C
ATOM    510 1HD  LYS A  36      25.217  -6.164  11.742  1.00 80.31           H
ATOM    511 2HD  LYS A  36      24.521  -7.513  12.343  1.00 80.31           H
ATOM    512  CE  LYS A  36      25.714  -7.890  10.664  1.00 74.13           C
ATOM    513 1HE  LYS A  36      25.272  -8.763  10.456  1.00 74.13           H
ATOM    514 2HE  LYS A  36      25.930  -7.414   9.812  1.00 74.13           H
ATOM    515  NZ  LYS A  36      26.993  -8.178  11.368  1.00 66.59           N
ATOM    516 1HZ  LYS A  36      27.594  -8.742  10.802  1.00 66.59           H
ATOM    517 2HZ  LYS A  36      26.828  -8.668  12.224  1.00 66.59           H
ATOM    518 3HZ  LYS A  36      27.480  -7.332  11.586  1.00 66.59           H
ATOM    519  N   ILE A  37      20.415  -3.500  11.900  1.00 85.66           N
ATOM    520  H   ILE A  37      21.220  -3.032  11.536  1.00 85.66           H
ATOM    521  CA  ILE A  37      19.461  -2.725  12.711  1.00 86.28           C
ATOM    522  HA  ILE A  37      19.375  -3.205  13.584  1.00 86.28           H
ATOM    523  C   ILE A  37      18.091  -2.712  12.042  1.00 87.08           C
ATOM    524  O   ILE A  37      17.095  -3.012  12.696  1.00 86.12           O
ATOM    525  CB  ILE A  37      19.997  -1.292  12.971  1.00 86.60           C
ATOM    526  HB  ILE A  37      20.233  -0.878  12.092  1.00 86.60           H
ATOM    527  CG1 ILE A  37      21.263  -1.348  13.863  1.00 82.73           C
ATOM    528 1HG1 ILE A  37      20.987  -1.588  14.794  1.00 82.73           H
ATOM    529 2HG1 ILE A  37      21.875  -2.053  13.504  1.00 82.73           H
ATOM    530  CG2 ILE A  37      18.917  -0.418  13.645  1.00 80.80           C
ATOM    531 1HG2 ILE A  37      19.258   0.507  13.814  1.00 80.80           H
ATOM    532 2HG2 ILE A  37      18.637  -0.808  14.522  1.00 80.80           H
ATOM    533 3HG2 ILE A  37      18.104  -0.344  13.068  1.00 80.80           H
ATOM    534  CD1 ILE A  37      22.039  -0.025  13.921  1.00 75.74           C
ATOM    535 1HD1 ILE A  37      22.846  -0.108  14.506  1.00 75.74           H
ATOM    536 2HD1 ILE A  37      21.468   0.710  14.287  1.00 75.74           H
ATOM    537 3HD1 ILE A  37      22.347   0.250  13.010  1.00 75.74           H
ATOM    538  N   ARG A  38      18.024  -2.439  10.725  1.00 84.65           N
ATOM    539  H   ARG A  38      18.866  -2.198  10.242  1.00 84.65           H
ATOM    540  CA  ARG A  38      16.763  -2.480   9.967  1.00 84.80           C
ATOM    541  HA  ARG A  38      16.174  -1.791  10.390  1.00 84.80           H
ATOM    542  C   ARG A  38      16.063  -3.827  10.099  1.00 86.77           C
ATOM    543  O   ARG A  38      14.884  -3.852  10.422  1.00 86.57           O
ATOM    544  CB  ARG A  38      17.011  -2.121   8.496  1.00 82.72           C
ATOM    545 1HB  ARG A  38      17.348  -1.181   8.449  1.00 82.72           H
ATOM    546 2HB  ARG A  38      17.702  -2.742   8.127  1.00 82.72           H
ATOM    547  CG  ARG A  38      15.732  -2.235   7.642  1.00 77.53           C
ATOM    548 1HG  ARG A  38      15.415  -3.183   7.638  1.00 77.53           H
ATOM    549 2HG  ARG A  38      15.020  -1.647   8.025  1.00 77.53           H
ATOM    550  CD  ARG A  38      16.031  -1.797   6.208  1.00 75.46           C
ATOM    551 1HD  ARG A  38      16.264  -0.825   6.199  1.00 75.46           H
ATOM    552 2HD  ARG A  38      16.799  -2.328   5.851  1.00 75.46           H
ATOM    553  NE  ARG A  38      14.888  -1.994   5.301  1.00 70.76           N
ATOM    554  HE  ARG A  38      14.131  -2.562   5.625  1.00 70.76           H
ATOM    555  CZ  ARG A  38      14.789  -1.474   4.088  1.00 66.48           C
ATOM    556  NH1 ARG A  38      15.707  -0.703   3.592  1.00 63.01           N
ATOM    557 1HH1 ARG A  38      16.521  -0.485   4.130  1.00 63.01           H
ATOM    558 2HH1 ARG A  38      15.600  -0.327   2.672  1.00 63.01           H
ATOM    559  NH2 ARG A  38      13.765  -1.720   3.341  1.00 60.67           N
ATOM    560 1HH2 ARG A  38      13.032  -2.311   3.677  1.00 60.67           H
ATOM    561 2HH2 ARG A  38      13.705  -1.319   2.427  1.00 60.67           H
ATOM    562  N   VAL A  39      16.774  -4.940   9.897  1.00 86.92           N
ATOM    563  H   VAL A  39      17.738  -4.848   9.646  1.00 86.92           H
ATOM    564  CA  VAL A  39      16.212  -6.293  10.025  1.00 88.15           C
ATOM    565  HA  VAL A  39      15.463  -6.328   9.363  1.00 88.15           H
ATOM    566  C   VAL A  39      15.647  -6.535  11.430  1.00 90.10           C
ATOM    567  O   VAL A  39      14.524  -7.015  11.564  1.00 90.61           O
ATOM    568  CB  VAL A  39      17.269  -7.355   9.680  1.00 87.55           C
ATOM    569  HB  VAL A  39      18.069  -7.142  10.241  1.00 87.55           H
ATOM    570  CG1 VAL A  39      16.800  -8.778   9.999  1.00 82.63           C
ATOM    571 1HG1 VAL A  39      17.505  -9.448   9.766  1.00 82.63           H
ATOM    572 2HG1 VAL A  39      15.975  -9.007   9.483  1.00 82.63           H
ATOM    573 3HG1 VAL A  39      16.592  -8.877  10.972  1.00 82.63           H
ATOM    574  CG2 VAL A  39      17.608  -7.310   8.184  1.00 83.00           C
ATOM    575 1HG2 VAL A  39      18.295  -7.998   7.951  1.00 83.00           H
ATOM    576 2HG2 VAL A  39      17.970  -6.414   7.925  1.00 83.00           H
ATOM    577 3HG2 VAL A  39      16.796  -7.486   7.627  1.00 83.00           H
ATOM    578  N   THR A  40      16.373  -6.148  12.475  1.00 91.12           N
ATOM    579  H   THR A  40      17.269  -5.737  12.307  1.00 91.12           H
ATOM    580  CA  THR A  40      15.922  -6.296  13.859  1.00 91.80           C
ATOM    581  HA  THR A  40      15.715  -7.271  13.944  1.00 91.80           H
ATOM    582  C   THR A  40      14.650  -5.486  14.137  1.00 92.69           C
ATOM    583  O   THR A  40      13.696  -6.015  14.713  1.00 91.87           O
ATOM    584  CB  THR A  40      17.037  -5.869  14.844  1.00 91.86           C
ATOM    585  HB  THR A  40      17.262  -4.908  14.683  1.00 91.86           H
ATOM    586  OG1 THR A  40      18.203  -6.625  14.605  1.00 84.76           O
ATOM    587  HG1 THR A  40      17.976  -7.553  14.551  1.00 84.76           H
ATOM    588  CG2 THR A  40      16.652  -6.111  16.307  1.00 83.71           C
ATOM    589 1HG2 THR A  40      17.387  -5.828  16.923  1.00 83.71           H
ATOM    590 2HG2 THR A  40      16.468  -7.080  16.474  1.00 83.71           H
ATOM    591 3HG2 THR A  40      15.831  -5.596  16.551  1.00 83.71           H
ATOM    592  N   VAL A  41      14.605  -4.227  13.697  1.00 91.50           N
ATOM    593  H   VAL A  41      15.410  -3.849  13.240  1.00 91.50           H
ATOM    594  CA  VAL A  41      13.419  -3.373  13.858  1.00 91.74           C
ATOM    595  HA  VAL A  41      13.181  -3.428  14.828  1.00 91.74           H
ATOM    596  C   VAL A  41      12.242  -3.909  13.046  1.00 92.81           C
ATOM    597  O   VAL A  41      11.140  -3.997  13.574  1.00 92.53           O
ATOM    598  CB  VAL A  41      13.736  -1.908  13.503  1.00 91.38           C
ATOM    599  HB  VAL A  41      14.095  -1.920  12.570  1.00 91.38           H
ATOM    600  CG1 VAL A  41      12.484  -1.024  13.587  1.00 88.09           C
ATOM    601 1HG1 VAL A  41      12.699  -0.075  13.355  1.00 88.09           H
ATOM    602 2HG1 VAL A  41      12.099  -1.035  14.510  1.00 88.09           H
ATOM    603 3HG1 VAL A  41      11.777  -1.342  12.955  1.00 88.09           H
ATOM    604  CG2 VAL A  41      14.766  -1.309  14.467  1.00 87.55           C
ATOM    605 1HG2 VAL A  41      14.967  -0.358  14.231  1.00 87.55           H
ATOM    606 2HG2 VAL A  41      15.624  -1.821  14.438  1.00 87.55           H
ATOM    607 3HG2 VAL A  41      14.429  -1.327  15.408  1.00 87.55           H
ATOM    608  N   THR A  42      12.446  -4.337  11.794  1.00 91.53           N
ATOM    609  H   THR A  42      13.361  -4.232  11.406  1.00 91.53           H
ATOM    610  CA  THR A  42      11.407  -4.952  10.955  1.00 91.41           C
ATOM    611  HA  THR A  42      10.697  -4.252  10.882  1.00 91.41           H
ATOM    612  C   THR A  42      10.832  -6.204  11.616  1.00 92.35           C
ATOM    613  O   THR A  42       9.615  -6.374  11.639  1.00 92.28           O
ATOM    614  CB  THR A  42      11.951  -5.308   9.559  1.00 91.05           C
ATOM    615  HB  THR A  42      12.741  -5.911   9.673  1.00 91.05           H
ATOM    616  OG1 THR A  42      12.380  -4.136   8.906  1.00 85.15           O
ATOM    617  HG1 THR A  42      12.477  -4.309   7.970  1.00 85.15           H
ATOM    618  CG2 THR A  42      10.903  -5.948   8.648  1.00 85.24           C
ATOM    619 1HG2 THR A  42      11.291  -6.165   7.752  1.00 85.24           H
ATOM    620 2HG2 THR A  42      10.128  -5.333   8.506  1.00 85.24           H
ATOM    621 3HG2 THR A  42      10.553  -6.796   9.045  1.00 85.24           H
ATOM    622  N   PHE A  43      11.668  -7.063  12.207  1.00 93.61           N
ATOM    623  H   PHE A  43      12.651  -6.888  12.152  1.00 93.61           H
ATOM    624  CA  PHE A  43      11.208  -8.250  12.932  1.00 93.20           C
ATOM    625  HA  PHE A  43      10.601  -8.738  12.305  1.00 93.20           H
ATOM    626  C   PHE A  43      10.391  -7.889  14.176  1.00 94.17           C
ATOM    627  O   PHE A  43       9.343  -8.494  14.427  1.00 94.11           O
ATOM    628  CB  PHE A  43      12.423  -9.108  13.299  1.00 92.61           C
ATOM    629 1HB  PHE A  43      12.920  -9.341  12.463  1.00 92.61           H
ATOM    630 2HB  PHE A  43      13.019  -8.583  13.906  1.00 92.61           H
ATOM    631  CG  PHE A  43      12.037 -10.394  14.001  1.00 84.84           C
ATOM    632  CD1 PHE A  43      12.227 -10.544  15.391  1.00 77.58           C
ATOM    633  HD1 PHE A  43      12.627  -9.797  15.922  1.00 77.58           H
ATOM    634  CD2 PHE A  43      11.470 -11.446  13.262  1.00 76.94           C
ATOM    635  HD2 PHE A  43      11.335 -11.344  12.276  1.00 76.94           H
ATOM    636  CE1 PHE A  43      11.857 -11.735  16.030  1.00 70.24           C
ATOM    637  HE1 PHE A  43      11.995 -11.835  17.015  1.00 70.24           H
ATOM    638  CE2 PHE A  43      11.089 -12.647  13.903  1.00 69.79           C
ATOM    639  HE2 PHE A  43      10.678 -13.390  13.374  1.00 69.79           H
ATOM    640  CZ  PHE A  43      11.291 -12.793  15.290  1.00 71.32           C
ATOM    641  HZ  PHE A  43      11.034 -13.644  15.748  1.00 71.32           H
ATOM    642  N   PHE A  44      10.805  -6.871  14.936  1.00 95.19           N
ATOM    643  H   PHE A  44      11.679  -6.435  14.722  1.00 95.19           H
ATOM    644  CA  PHE A  44      10.030  -6.372  16.067  1.00 95.09           C
ATOM    645  HA  PHE A  44       9.874  -7.164  16.658  1.00 95.09           H
ATOM    646  C   PHE A  44       8.655  -5.826  15.627  1.00 95.67           C
ATOM    647  O   PHE A  44       7.631  -6.187  16.211  1.00 95.09           O
ATOM    648  CB  PHE A  44      10.849  -5.309  16.810  1.00 94.83           C
ATOM    649 1HB  PHE A  44      11.676  -5.734  17.177  1.00 94.83           H
ATOM    650 2HB  PHE A  44      11.102  -4.586  16.167  1.00 94.83           H
ATOM    651  CG  PHE A  44      10.089  -4.681  17.956  1.00 90.35           C
ATOM    652  CD1 PHE A  44       9.470  -3.425  17.802  1.00 83.01           C
ATOM    653  HD1 PHE A  44       9.556  -2.930  16.937  1.00 83.01           H
ATOM    654  CD2 PHE A  44       9.962  -5.377  19.173  1.00 82.64           C
ATOM    655  HD2 PHE A  44      10.395  -6.271  19.287  1.00 82.64           H
ATOM    656  CE1 PHE A  44       8.736  -2.868  18.853  1.00 79.80           C
ATOM    657  HE1 PHE A  44       8.301  -1.975  18.737  1.00 79.80           H
ATOM    658  CE2 PHE A  44       9.223  -4.809  20.230  1.00 78.77           C
ATOM    659  HE2 PHE A  44       9.137  -5.300  21.097  1.00 78.77           H
ATOM    660  CZ  PHE A  44       8.607  -3.557  20.072  1.00 80.58           C
ATOM    661  HZ  PHE A  44       8.080  -3.158  20.822  1.00 80.58           H
ATOM    662  N   LEU A  45       8.611  -5.000  14.571  1.00 94.83           N
ATOM    663  H   LEU A  45       9.473  -4.735  14.140  1.00 94.83           H
ATOM    664  CA  LEU A  45       7.360  -4.465  14.015  1.00 94.98           C
ATOM    665  HA  LEU A  45       6.887  -4.033  14.783  1.00 94.98           H
ATOM    666  C   LEU A  45       6.471  -5.583  13.454  1.00 95.59           C
ATOM    667  O   LEU A  45       5.255  -5.538  13.635  1.00 95.19           O
ATOM    668  CB  LEU A  45       7.675  -3.430  12.921  1.00 94.45           C
ATOM    669 1HB  LEU A  45       8.304  -3.852  12.267  1.00 94.45           H
ATOM    670 2HB  LEU A  45       6.819  -3.198  12.459  1.00 94.45           H
ATOM    671  CG  LEU A  45       8.316  -2.123  13.428  1.00 92.93           C
ATOM    672  HG  LEU A  45       9.148  -2.374  13.922  1.00 92.93           H
ATOM    673  CD1 LEU A  45       8.618  -1.215  12.234  1.00 90.46           C
ATOM    674 1HD1 LEU A  45       9.036  -0.357  12.533  1.00 90.46           H
ATOM    675 2HD1 LEU A  45       7.782  -0.992  11.733  1.00 90.46           H
ATOM    676 3HD1 LEU A  45       9.249  -1.658  11.597  1.00 90.46           H
ATOM    677  CD2 LEU A  45       7.418  -1.351  14.395  1.00 90.24           C
ATOM    678 1HD2 LEU A  45       7.863  -0.510  14.704  1.00 90.24           H
ATOM    679 2HD2 LEU A  45       7.205  -1.901  15.203  1.00 90.24           H
ATOM    680 3HD2 LEU A  45       6.554  -1.099  13.958  1.00 90.24           H
ATOM    681  N   PHE A  46       7.050  -6.606  12.843  1.00 95.63           N
ATOM    682  H   PHE A  46       8.036  -6.560  12.681  1.00 95.63           H
ATOM    683  CA  PHE A  46       6.335  -7.798  12.392  1.00 95.98           C
ATOM    684  HA  PHE A  46       5.648  -7.468  11.744  1.00 95.98           H
ATOM    685  C   PHE A  46       5.610  -8.494  13.550  1.00 96.59           C
ATOM    686  O   PHE A  46       4.405  -8.726  13.462  1.00 96.38           O
ATOM    687  CB  PHE A  46       7.310  -8.758  11.693  1.00 96.00           C
ATOM    688 1HB  PHE A  46       7.571  -8.366  10.811  1.00 96.00           H
ATOM    689 2HB  PHE A  46       8.123  -8.863  12.265  1.00 96.00           H
ATOM    690  CG  PHE A  46       6.735 -10.132  11.441  1.00 96.42           C
ATOM    691  CD1 PHE A  46       6.990 -11.193  12.333  1.00 94.71           C
ATOM    692  HD1 PHE A  46       7.582 -11.044  13.125  1.00 94.71           H
ATOM    693  CD2 PHE A  46       5.898 -10.348  10.336  1.00 95.13           C
ATOM    694  HD2 PHE A  46       5.708  -9.599   9.702  1.00 95.13           H
ATOM    695  CE1 PHE A  46       6.418 -12.459  12.118  1.00 94.45           C
ATOM    696  HE1 PHE A  46       6.604 -13.208  12.754  1.00 94.45           H
ATOM    697  CE2 PHE A  46       5.324 -11.614  10.116  1.00 94.53           C
ATOM    698  HE2 PHE A  46       4.731 -11.764   9.325  1.00 94.53           H
ATOM    699  CZ  PHE A  46       5.586 -12.667  11.009  1.00 94.77           C
ATOM    700  HZ  PHE A  46       5.178 -13.567  10.853  1.00 94.77           H
ATOM    701  N   LEU A  47       6.305  -8.777  14.651  1.00 96.28           N
ATOM    702  H   LEU A  47       7.278  -8.546  14.677  1.00 96.28           H
ATOM    703  CA  LEU A  47       5.700  -9.414  15.827  1.00 96.29           C
ATOM    704  HA  LEU A  47       5.295 -10.264  15.492  1.00 96.29           H
ATOM    705  C   LEU A  47       4.594  -8.543  16.434  1.00 96.17           C
ATOM    706  O   LEU A  47       3.523  -9.043  16.763  1.00 95.79           O
ATOM    707  CB  LEU A  47       6.781  -9.705  16.876  1.00 96.45           C
ATOM    708 1HB  LEU A  47       7.299  -8.863  17.026  1.00 96.45           H
ATOM    709 2HB  LEU A  47       6.323  -9.970  17.725  1.00 96.45           H
ATOM    710  CG  LEU A  47       7.776 -10.813  16.510  1.00 92.70           C
ATOM    711  HG  LEU A  47       8.209 -10.558  15.645  1.00 92.70           H
ATOM    712  CD1 LEU A  47       8.796 -10.946  17.648  1.00 88.12           C
ATOM    713 1HD1 LEU A  47       9.465 -11.661  17.447  1.00 88.12           H
ATOM    714 2HD1 LEU A  47       8.344 -11.181  18.509  1.00 88.12           H
ATOM    715 3HD1 LEU A  47       9.293 -10.089  17.785  1.00 88.12           H
ATOM    716  CD2 LEU A  47       7.105 -12.168  16.297  1.00 88.54           C
ATOM    717 1HD2 LEU A  47       7.779 -12.868  16.060  1.00 88.54           H
ATOM    718 2HD2 LEU A  47       6.435 -12.123  15.556  1.00 88.54           H
ATOM    719 3HD2 LEU A  47       6.629 -12.466  17.125  1.00 88.54           H
ATOM    720  N   LEU A  48       4.833  -7.232  16.545  1.00 96.13           N
ATOM    721  H   LEU A  48       5.723  -6.889  16.245  1.00 96.13           H
ATOM    722  CA  LEU A  48       3.872  -6.274  17.077  1.00 95.65           C
ATOM    723  HA  LEU A  48       3.595  -6.606  17.979  1.00 95.65           H
ATOM    724  C   LEU A  48       2.607  -6.211  16.212  1.00 95.92           C
ATOM    725  O   LEU A  48       1.493  -6.365  16.713  1.00 95.49           O
ATOM    726  CB  LEU A  48       4.572  -4.904  17.184  1.00 94.81           C
ATOM    727 1HB  LEU A  48       5.437  -5.026  17.671  1.00 94.81           H
ATOM    728 2HB  LEU A  48       4.754  -4.567  16.260  1.00 94.81           H
ATOM    729  CG  LEU A  48       3.754  -3.845  17.925  1.00 87.25           C
ATOM    730  HG  LEU A  48       2.838  -3.843  17.525  1.00 87.25           H
ATOM    731  CD1 LEU A  48       3.668  -4.163  19.424  1.00 81.21           C
ATOM    732 1HD1 LEU A  48       3.133  -3.470  19.907  1.00 81.21           H
ATOM    733 2HD1 LEU A  48       4.578  -4.192  19.837  1.00 81.21           H
ATOM    734 3HD1 LEU A  48       3.232  -5.050  19.578  1.00 81.21           H
ATOM    735  CD2 LEU A  48       4.405  -2.471  17.771  1.00 81.38           C
ATOM    736 1HD2 LEU A  48       3.879  -1.769  18.252  1.00 81.38           H
ATOM    737 2HD2 LEU A  48       4.462  -2.207  16.808  1.00 81.38           H
ATOM    738 3HD2 LEU A  48       5.332  -2.470  18.145  1.00 81.38           H
ATOM    739  N   SER A  49       2.757  -6.041  14.907  1.00 96.02           N
ATOM    740  H   SER A  49       3.687  -5.957  14.549  1.00 96.02           H
ATOM    741  CA  SER A  49       1.646  -5.969  13.957  1.00 95.55           C
ATOM    742  HA  SER A  49       1.035  -5.263  14.315  1.00 95.55           H
ATOM    743  C   SER A  49       0.866  -7.282  13.888  1.00 95.48           C
ATOM    744  O   SER A  49      -0.368  -7.285  13.988  1.00 94.60           O
ATOM    745  CB  SER A  49       2.170  -5.573  12.575  1.00 95.20           C
ATOM    746 1HB  SER A  49       2.644  -4.693  12.604  1.00 95.20           H
ATOM    747 2HB  SER A  49       2.784  -6.270  12.206  1.00 95.20           H
ATOM    748  OG  SER A  49       1.076  -5.449  11.699  1.00 89.06           O
ATOM    749  HG  SER A  49       1.392  -5.421  10.796  1.00 89.06           H
ATOM    750  N   ALA A  50       1.558  -8.425  13.795  1.00 96.67           N
ATOM    751  H   ALA A  50       2.556  -8.374  13.765  1.00 96.67           H
ATOM    752  CA  ALA A  50       0.930  -9.739  13.735  1.00 96.53           C
ATOM    753  HA  ALA A  50       0.300  -9.716  12.958  1.00 96.53           H
ATOM    754  C   ALA A  50       0.109 -10.026  15.002  1.00 96.53           C
ATOM    755  O   ALA A  50      -1.052 -10.431  14.906  1.00 95.73           O
ATOM    756  CB  ALA A  50       2.022 -10.799  13.517  1.00 96.71           C
ATOM    757 1HB  ALA A  50       2.551 -10.604  12.691  1.00 96.71           H
ATOM    758 2HB  ALA A  50       1.622 -11.710  13.418  1.00 96.71           H
ATOM    759 3HB  ALA A  50       2.657 -10.824  14.289  1.00 96.71           H
ATOM    760  N   THR A  51       0.667  -9.757  16.187  1.00 97.14           N
ATOM    761  H   THR A  51       1.596  -9.388  16.206  1.00 97.14           H
ATOM    762  CA  THR A  51      -0.029  -9.981  17.465  1.00 97.08           C
ATOM    763  HA  THR A  51      -0.328 -10.932  17.391  1.00 97.08           H
ATOM    764  C   THR A  51      -1.244  -9.069  17.627  1.00 96.50           C
ATOM    765  O   THR A  51      -2.311  -9.548  18.016  1.00 95.62           O
ATOM    766  CB  THR A  51       0.897  -9.823  18.682  1.00 96.86           C
ATOM    767  HB  THR A  51       0.332  -9.790  19.506  1.00 96.86           H
ATOM    768  OG1 THR A  51       1.569  -8.596  18.661  1.00 91.32           O
ATOM    769  HG1 THR A  51       2.514  -8.749  18.656  1.00 91.32           H
ATOM    770  CG2 THR A  51       1.940 -10.938  18.770  1.00 88.36           C
ATOM    771 1HG2 THR A  51       2.530 -10.815  19.568  1.00 88.36           H
ATOM    772 2HG2 THR A  51       2.522 -10.950  17.957  1.00 88.36           H
ATOM    773 3HG2 THR A  51       1.502 -11.833  18.847  1.00 88.36           H
ATOM    774  N   PHE A  52      -1.143  -7.777  17.283  1.00 95.64           N
ATOM    775  H   PHE A  52      -0.267  -7.441  16.937  1.00 95.64           H
ATOM    776  CA  PHE A  52      -2.260  -6.838  17.393  1.00 94.89           C
ATOM    777  HA  PHE A  52      -2.607  -6.947  18.324  1.00 94.89           H
ATOM    778  C   PHE A  52      -3.391  -7.183  16.425  1.00 94.67           C
ATOM    779  O   PHE A  52      -4.557  -7.282  16.847  1.00 93.66           O
ATOM    780  CB  PHE A  52      -1.763  -5.402  17.175  1.00 94.05           C
ATOM    781 1HB  PHE A  52      -1.203  -5.392  16.346  1.00 94.05           H
ATOM    782 2HB  PHE A  52      -2.562  -4.815  17.045  1.00 94.05           H
ATOM    783  CG  PHE A  52      -0.935  -4.791  18.281  1.00 92.99           C
ATOM    784  CD1 PHE A  52      -0.698  -5.446  19.510  1.00 87.21           C
ATOM    785  HD1 PHE A  52      -1.062  -6.365  19.659  1.00 87.21           H
ATOM    786  CD2 PHE A  52      -0.409  -3.488  18.095  1.00 86.95           C
ATOM    787  HD2 PHE A  52      -0.567  -3.009  17.232  1.00 86.95           H
ATOM    788  CE1 PHE A  52       0.040  -4.822  20.519  1.00 84.15           C
ATOM    789  HE1 PHE A  52       0.203  -5.297  21.384  1.00 84.15           H
ATOM    790  CE2 PHE A  52       0.330  -2.865  19.110  1.00 85.53           C
ATOM    791  HE2 PHE A  52       0.698  -1.946  18.969  1.00 85.53           H
ATOM    792  CZ  PHE A  52       0.552  -3.532  20.323  1.00 86.21           C
ATOM    793  HZ  PHE A  52       1.076  -3.087  21.049  1.00 86.21           H
ATOM    794  N   ASN A  53      -3.091  -7.427  15.148  1.00 95.57           N
ATOM    795  H   ASN A  53      -2.135  -7.363  14.862  1.00 95.57           H
ATOM    796  CA  ASN A  53      -4.093  -7.783  14.152  1.00 95.07           C
ATOM    797  HA  ASN A  53      -4.808  -7.089  14.235  1.00 95.07           H
ATOM    798  C   ASN A  53      -4.738  -9.143  14.443  1.00 95.26           C
ATOM    799  O   ASN A  53      -5.973  -9.260  14.419  1.00 94.39           O
ATOM    800  CB  ASN A  53      -3.471  -7.730  12.752  1.00 94.93           C
ATOM    801 1HB  ASN A  53      -2.569  -8.161  12.779  1.00 94.93           H
ATOM    802 2HB  ASN A  53      -4.059  -8.228  12.115  1.00 94.93           H
ATOM    803  CG  ASN A  53      -3.311  -6.309  12.251  1.00 94.43           C
ATOM    804  OD1 ASN A  53      -4.281  -5.658  11.894  1.00 88.82           O
ATOM    805  ND2 ASN A  53      -2.117  -5.785  12.229  1.00 89.45           N
ATOM    806 1HD2 ASN A  53      -1.990  -4.843  11.918  1.00 89.45           H
ATOM    807 2HD2 ASN A  53      -1.328  -6.325  12.523  1.00 89.45           H
ATOM    808  N   ALA A  54      -3.961 -10.166  14.807  1.00 96.05           N
ATOM    809  H   ALA A  54      -2.970 -10.030  14.827  1.00 96.05           H
ATOM    810  CA  ALA A  54      -4.494 -11.477  15.178  1.00 95.93           C
ATOM    811  HA  ALA A  54      -5.064 -11.768  14.410  1.00 95.93           H
ATOM    812  C   ALA A  54      -5.386 -11.401  16.434  1.00 95.66           C
ATOM    813  O   ALA A  54      -6.496 -11.927  16.436  1.00 94.73           O
ATOM    814  CB  ALA A  54      -3.328 -12.452  15.380  1.00 96.18           C
ATOM    815 1HB  ALA A  54      -2.753 -12.497  14.563  1.00 96.18           H
ATOM    816 2HB  ALA A  54      -3.662 -13.375  15.573  1.00 96.18           H
ATOM    817 3HB  ALA A  54      -2.752 -12.167  16.146  1.00 96.18           H
ATOM    818  N   SER A  55      -4.946 -10.661  17.461  1.00 96.08           N
ATOM    819  H   SER A  55      -4.047 -10.228  17.390  1.00 96.08           H
ATOM    820  CA  SER A  55      -5.731 -10.460  18.688  1.00 95.25           C
ATOM    821  HA  SER A  55      -5.897 -11.385  19.029  1.00 95.25           H
ATOM    822  C   SER A  55      -7.062  -9.769  18.412  1.00 94.56           C
ATOM    823  O   SER A  55      -8.097 -10.164  18.951  1.00 93.02           O
ATOM    824  CB  SER A  55      -4.948  -9.630  19.704  1.00 94.62           C
ATOM    825 1HB  SER A  55      -4.636  -8.770  19.300  1.00 94.62           H
ATOM    826 2HB  SER A  55      -5.503  -9.437  20.513  1.00 94.62           H
ATOM    827  OG  SER A  55      -3.811 -10.334  20.130  1.00 79.76           O
ATOM    828  HG  SER A  55      -4.027 -11.261  20.227  1.00 79.76           H
ATOM    829  N   PHE A  56      -7.059  -8.744  17.553  1.00 94.67           N
ATOM    830  H   PHE A  56      -6.188  -8.442  17.165  1.00 94.67           H
ATOM    831  CA  PHE A  56      -8.280  -8.052  17.163  1.00 93.59           C
ATOM    832  HA  PHE A  56      -8.732  -7.805  18.020  1.00 93.59           H
ATOM    833  C   PHE A  56      -9.218  -8.970  16.367  1.00 93.10           C
ATOM    834  O   PHE A  56     -10.418  -9.021  16.659  1.00 92.27           O
ATOM    835  CB  PHE A  56      -7.937  -6.784  16.381  1.00 92.76           C
ATOM    836 1HB  PHE A  56      -7.331  -6.211  16.933  1.00 92.76           H
ATOM    837 2HB  PHE A  56      -7.475  -7.037  15.531  1.00 92.76           H
ATOM    838  CG  PHE A  56      -9.175  -5.990  16.041  1.00 91.15           C
ATOM    839  CD1 PHE A  56      -9.809  -6.157  14.798  1.00 87.59           C
ATOM    840  HD1 PHE A  56      -9.422  -6.783  14.121  1.00 87.59           H
ATOM    841  CD2 PHE A  56      -9.728  -5.116  16.992  1.00 87.73           C
ATOM    842  HD2 PHE A  56      -9.284  -5.001  17.881  1.00 87.73           H
ATOM    843  CE1 PHE A  56     -10.988  -5.444  14.503  1.00 85.83           C
ATOM    844  HE1 PHE A  56     -11.436  -5.561  13.617  1.00 85.83           H
ATOM    845  CE2 PHE A  56     -10.910  -4.399  16.696  1.00 85.43           C
ATOM    846  HE2 PHE A  56     -11.299  -3.773  17.371  1.00 85.43           H
ATOM    847  CZ  PHE A  56     -11.533  -4.569  15.455  1.00 85.54           C
ATOM    848  HZ  PHE A  56     -12.371  -4.065  15.245  1.00 85.54           H
ATOM    849  N   LEU A  57      -8.701  -9.751  15.418  1.00 93.69           N
ATOM    850  H   LEU A  57      -7.719  -9.689  15.238  1.00 93.69           H
ATOM    851  CA  LEU A  57      -9.491 -10.694  14.625  1.00 93.27           C
ATOM    852  HA  LEU A  57     -10.225 -10.164  14.200  1.00 93.27           H
ATOM    853  C   LEU A  57     -10.149 -11.766  15.512  1.00 93.06           C
ATOM    854  O   LEU A  57     -11.346 -12.026  15.373  1.00 91.76           O
ATOM    855  CB  LEU A  57      -8.588 -11.312  13.545  1.00 92.64           C
ATOM    856 1HB  LEU A  57      -8.107 -10.571  13.077  1.00 92.64           H
ATOM    857 2HB  LEU A  57      -7.924 -11.909  13.995  1.00 92.64           H
ATOM    858  CG  LEU A  57      -9.347 -12.139  12.491  1.00 87.35           C
ATOM    859  HG  LEU A  57      -9.899 -12.814  12.980  1.00 87.35           H
ATOM    860  CD1 LEU A  57     -10.273 -11.263  11.637  1.00 84.26           C
ATOM    861 1HD1 LEU A  57     -10.759 -11.812  10.957  1.00 84.26           H
ATOM    862 2HD1 LEU A  57      -9.754 -10.561  11.150  1.00 84.26           H
ATOM    863 3HD1 LEU A  57     -10.955 -10.802  12.205  1.00 84.26           H
ATOM    864  CD2 LEU A  57      -8.352 -12.830  11.558  1.00 84.12           C
ATOM    865 1HD2 LEU A  57      -8.827 -13.373  10.866  1.00 84.12           H
ATOM    866 2HD2 LEU A  57      -7.749 -13.443  12.068  1.00 84.12           H
ATOM    867 3HD2 LEU A  57      -7.780 -12.160  11.084  1.00 84.12           H
ATOM    868  N   LEU A  58      -9.409 -12.312  16.479  1.00 93.46           N
ATOM    869  H   LEU A  58      -8.445 -12.053  16.539  1.00 93.46           H
ATOM    870  CA  LEU A  58      -9.929 -13.269  17.458  1.00 92.86           C
ATOM    871  HA  LEU A  58     -10.342 -13.999  16.913  1.00 92.86           H
ATOM    872  C   LEU A  58     -11.015 -12.655  18.349  1.00 92.22           C
ATOM    873  O   LEU A  58     -12.055 -13.284  18.588  1.00 91.35           O
ATOM    874  CB  LEU A  58      -8.769 -13.789  18.330  1.00 93.59           C
ATOM    875 1HB  LEU A  58      -8.254 -13.000  18.665  1.00 93.59           H
ATOM    876 2HB  LEU A  58      -9.161 -14.285  19.105  1.00 93.59           H
ATOM    877  CG  LEU A  58      -7.786 -14.728  17.612  1.00 86.11           C
ATOM    878  HG  LEU A  58      -7.488 -14.276  16.771  1.00 86.11           H
ATOM    879  CD1 LEU A  58      -6.599 -15.016  18.538  1.00 80.33           C
ATOM    880 1HD1 LEU A  58      -5.940 -15.626  18.097  1.00 80.33           H
ATOM    881 2HD1 LEU A  58      -6.903 -15.452  19.385  1.00 80.33           H
ATOM    882 3HD1 LEU A  58      -6.121 -14.172  18.781  1.00 80.33           H
ATOM    883  CD2 LEU A  58      -8.441 -16.063  17.241  1.00 82.27           C
ATOM    884 1HD2 LEU A  58      -7.791 -16.664  16.775  1.00 82.27           H
ATOM    885 2HD2 LEU A  58      -9.221 -15.922  16.631  1.00 82.27           H
ATOM    886 3HD2 LEU A  58      -8.770 -16.540  18.056  1.00 82.27           H
ATOM    887  N   LYS A  59     -10.822 -11.414  18.822  1.00 92.46           N
ATOM    888  H   LYS A  59      -9.946 -10.965  18.648  1.00 92.46           H
ATOM    889  CA  LYS A  59     -11.850 -10.687  19.588  1.00 90.54           C
ATOM    890  HA  LYS A  59     -12.068 -11.274  20.367  1.00 90.54           H
ATOM    891  C   LYS A  59     -13.113 -10.477  18.755  1.00 89.92           C
ATOM    892  O   LYS A  59     -14.209 -10.708  19.251  1.00 88.26           O
ATOM    893  CB  LYS A  59     -11.305  -9.337  20.081  1.00 89.36           C
ATOM    894 1HB  LYS A  59     -10.777  -8.917  19.343  1.00 89.36           H
ATOM    895 2HB  LYS A  59     -12.078  -8.747  20.315  1.00 89.36           H
ATOM    896  CG  LYS A  59     -10.400  -9.473  21.316  1.00 77.67           C
ATOM    897 1HG  LYS A  59     -10.922  -9.883  22.064  1.00 77.67           H
ATOM    898 2HG  LYS A  59      -9.622 -10.060  21.091  1.00 77.67           H
ATOM    899  CD  LYS A  59      -9.884  -8.094  21.756  1.00 73.46           C
ATOM    900 1HD  LYS A  59      -9.354  -7.692  21.009  1.00 73.46           H
ATOM    901 2HD  LYS A  59     -10.665  -7.506  21.965  1.00 73.46           H
ATOM    902  CE  LYS A  59      -8.991  -8.198  23.001  1.00 64.40           C
ATOM    903 1HE  LYS A  59      -9.510  -8.611  23.749  1.00 64.40           H
ATOM    904 2HE  LYS A  59      -8.195  -8.767  22.793  1.00 64.40           H
ATOM    905  NZ  LYS A  59      -8.500  -6.875  23.461  1.00 57.81           N
ATOM    906 1HZ  LYS A  59      -7.922  -6.969  24.271  1.00 57.81           H
ATOM    907 2HZ  LYS A  59      -9.262  -6.272  23.696  1.00 57.81           H
ATOM    908 3HZ  LYS A  59      -7.960  -6.426  22.749  1.00 57.81           H
ATOM    909  N   LEU A  60     -12.973 -10.083  17.487  1.00 89.71           N
ATOM    910  H   LEU A  60     -12.048  -9.913  17.147  1.00 89.71           H
ATOM    911  CA  LEU A  60     -14.087  -9.886  16.569  1.00 88.68           C
ATOM    912  HA  LEU A  60     -14.715  -9.241  17.005  1.00 88.68           H
ATOM    913  C   LEU A  60     -14.861 -11.196  16.343  1.00 88.25           C
ATOM    914  O   LEU A  60     -16.090 -11.189  16.416  1.00 86.69           O
ATOM    915  CB  LEU A  60     -13.543  -9.286  15.264  1.00 87.80           C
ATOM    916 1HB  LEU A  60     -12.978  -8.495  15.499  1.00 87.80           H
ATOM    917 2HB  LEU A  60     -12.978  -9.979  14.816  1.00 87.80           H
ATOM    918  CG  LEU A  60     -14.641  -8.828  14.269  1.00 81.94           C
ATOM    919  HG  LEU A  60     -15.258  -9.597  14.101  1.00 81.94           H
ATOM    920  CD1 LEU A  60     -15.461  -7.663  14.828  1.00 78.60           C
ATOM    921 1HD1 LEU A  60     -16.165  -7.376  14.179  1.00 78.60           H
ATOM    922 2HD1 LEU A  60     -14.878  -6.873  15.018  1.00 78.60           H
ATOM    923 3HD1 LEU A  60     -15.916  -7.921  15.680  1.00 78.60           H
ATOM    924  CD2 LEU A  60     -13.988  -8.376  12.968  1.00 78.85           C
ATOM    925 1HD2 LEU A  60     -14.676  -8.075  12.308  1.00 78.85           H
ATOM    926 2HD2 LEU A  60     -13.467  -9.121  12.551  1.00 78.85           H
ATOM    927 3HD2 LEU A  60     -13.361  -7.614  13.128  1.00 78.85           H
ATOM    928  N   GLN A  61     -14.168 -12.327  16.155  1.00 89.05           N
ATOM    929  H   GLN A  61     -13.171 -12.263  16.111  1.00 89.05           H
ATOM    930  CA  GLN A  61     -14.777 -13.653  16.010  1.00 88.07           C
ATOM    931  HA  GLN A  61     -15.434 -13.558  15.262  1.00 88.07           H
ATOM    932  C   GLN A  61     -15.534 -14.079  17.274  1.00 88.09           C
ATOM    933  O   GLN A  61     -16.721 -14.425  17.186  1.00 86.65           O
ATOM    934  CB  GLN A  61     -13.700 -14.688  15.659  1.00 87.88           C
ATOM    935 1HB  GLN A  61     -12.919 -14.554  16.270  1.00 87.88           H
ATOM    936 2HB  GLN A  61     -14.080 -15.602  15.799  1.00 87.88           H
ATOM    937  CG  GLN A  61     -13.210 -14.579  14.207  1.00 76.23           C
ATOM    938 1HG  GLN A  61     -13.977 -14.758  13.591  1.00 76.23           H
ATOM    939 2HG  GLN A  61     -12.864 -13.654  14.050  1.00 76.23           H
ATOM    940  CD  GLN A  61     -12.095 -15.576  13.901  1.00 73.26           C
ATOM    941  OE1 GLN A  61     -11.590 -16.277  14.763  1.00 66.51           O
ATOM    942  NE2 GLN A  61     -11.672 -15.718  12.668  1.00 62.75           N
ATOM    943 1HE2 GLN A  61     -10.957 -16.385  12.458  1.00 62.75           H
ATOM    944 2HE2 GLN A  61     -12.064 -15.159  11.937  1.00 62.75           H
ATOM    945  N   LYS A  62     -14.910 -13.991  18.461  1.00 87.46           N
ATOM    946  H   LYS A  62     -13.958 -13.684  18.475  1.00 87.46           H
ATOM    947  CA  LYS A  62     -15.557 -14.324  19.743  1.00 86.10           C
ATOM    948  HA  LYS A  62     -15.838 -15.280  19.656  1.00 86.10           H
ATOM    949  C   LYS A  62     -16.800 -13.470  19.992  1.00 84.78           C
ATOM    950  O   LYS A  62     -17.835 -13.975  20.431  1.00 82.41           O
ATOM    951  CB  LYS A  62     -14.561 -14.151  20.900  1.00 86.88           C
ATOM    952 1HB  LYS A  62     -14.091 -13.276  20.789  1.00 86.88           H
ATOM    953 2HB  LYS A  62     -15.068 -14.150  21.762  1.00 86.88           H
ATOM    954  CG  LYS A  62     -13.510 -15.277  20.944  1.00 80.35           C
ATOM    955 1HG  LYS A  62     -13.977 -16.155  21.051  1.00 80.35           H
ATOM    956 2HG  LYS A  62     -12.995 -15.276  20.087  1.00 80.35           H
ATOM    957  CD  LYS A  62     -12.532 -15.083  22.117  1.00 76.54           C
ATOM    958 1HD  LYS A  62     -12.060 -14.208  22.014  1.00 76.54           H
ATOM    959 2HD  LYS A  62     -13.041 -15.088  22.978  1.00 76.54           H
ATOM    960  CE  LYS A  62     -11.498 -16.219  22.132  1.00 70.88           C
ATOM    961 1HE  LYS A  62     -11.971 -17.097  22.208  1.00 70.88           H
ATOM    962 2HE  LYS A  62     -10.969 -16.197  21.283  1.00 70.88           H
ATOM    963  NZ  LYS A  62     -10.544 -16.116  23.266  1.00 63.51           N
ATOM    964 1HZ  LYS A  62      -9.885 -16.868  23.249  1.00 63.51           H
ATOM    965 2HZ  LYS A  62     -11.024 -16.148  24.142  1.00 63.51           H
ATOM    966 3HZ  LYS A  62     -10.033 -15.258  23.227  1.00 63.51           H
ATOM    967  N   TRP A  63     -16.724 -12.177  19.687  1.00 84.29           N
ATOM    968  H   TRP A  63     -15.859 -11.811  19.343  1.00 84.29           H
ATOM    969  CA  TRP A  63     -17.858 -11.278  19.838  1.00 81.26           C
ATOM    970  HA  TRP A  63     -18.195 -11.399  20.772  1.00 81.26           H
ATOM    971  C   TRP A  63     -19.018 -11.649  18.904  1.00 80.22           C
ATOM    972  O   TRP A  63     -20.171 -11.652  19.335  1.00 75.50           O
ATOM    973  CB  TRP A  63     -17.369  -9.842  19.640  1.00 79.06           C
ATOM    974 1HB  TRP A  63     -16.572  -9.692  20.225  1.00 79.06           H
ATOM    975 2HB  TRP A  63     -17.107  -9.722  18.682  1.00 79.06           H
ATOM    976  CG  TRP A  63     -18.391  -8.791  19.973  1.00 72.93           C
ATOM    977  CD1 TRP A  63     -18.452  -8.086  21.115  1.00 66.26           C
ATOM    978  HD1 TRP A  63     -17.796  -8.153  21.867  1.00 66.26           H
ATOM    979  CD2 TRP A  63     -19.524  -8.366  19.189  1.00 70.47           C
ATOM    980  NE1 TRP A  63     -19.552  -7.258  21.097  1.00 62.52           N
ATOM    981  HE1 TRP A  63     -19.789  -6.623  21.832  1.00 62.52           H
ATOM    982  CE2 TRP A  63     -20.279  -7.411  19.954  1.00 66.50           C
ATOM    983  CE3 TRP A  63     -20.032  -8.711  17.913  1.00 58.02           C
ATOM    984  HE3 TRP A  63     -19.522  -9.348  17.335  1.00 58.02           H
ATOM    985  CZ2 TRP A  63     -21.505  -6.886  19.508  1.00 61.05           C
ATOM    986  HZ2 TRP A  63     -22.021  -6.243  20.074  1.00 61.05           H
ATOM    987  CZ3 TRP A  63     -21.247  -8.169  17.447  1.00 57.52           C
ATOM    988  HZ3 TRP A  63     -21.582  -8.416  16.538  1.00 57.52           H
ATOM    989  CH2 TRP A  63     -21.993  -7.285  18.245  1.00 57.78           C
ATOM    990  HH2 TRP A  63     -22.872  -6.938  17.917  1.00 57.78           H
ATOM    991  N   THR A  64     -18.741 -12.012  17.650  1.00 81.62           N
ATOM    992  H   THR A  64     -17.788 -11.998  17.346  1.00 81.62           H
ATOM    993  CA  THR A  64     -19.780 -12.433  16.694  1.00 79.85           C
ATOM    994  HA  THR A  64     -20.442 -11.686  16.748  1.00 79.85           H
ATOM    995  C   THR A  64     -20.449 -13.740  17.108  1.00 79.14           C
ATOM    996  O   THR A  64     -21.675 -13.826  17.051  1.00 75.76           O
ATOM    997  CB  THR A  64     -19.259 -12.552  15.252  1.00 77.27           C
ATOM    998  HB  THR A  64     -19.938 -13.059  14.722  1.00 77.27           H
ATOM    999  OG1 THR A  64     -18.103 -13.331  15.138  1.00 69.02           O
ATOM   1000  HG1 THR A  64     -18.343 -14.257  15.112  1.00 69.02           H
ATOM   1001  CG2 THR A  64     -18.934 -11.175  14.673  1.00 69.12           C
ATOM   1002 1HG2 THR A  64     -18.595 -11.251  13.735  1.00 69.12           H
ATOM   1003 2HG2 THR A  64     -18.233 -10.714  15.217  1.00 69.12           H
ATOM   1004 3HG2 THR A  64     -19.746 -10.591  14.660  1.00 69.12           H
ATOM   1005  N   GLN A  65     -19.692 -14.712  17.613  1.00 82.03           N
ATOM   1006  H   GLN A  65     -18.705 -14.561  17.670  1.00 82.03           H
ATOM   1007  CA  GLN A  65     -20.227 -15.992  18.091  1.00 81.64           C
ATOM   1008  HA  GLN A  65     -20.786 -16.340  17.338  1.00 81.64           H
ATOM   1009  C   GLN A  65     -21.121 -15.829  19.327  1.00 80.26           C
ATOM   1010  O   GLN A  65     -22.153 -16.490  19.440  1.00 78.45           O
ATOM   1011  CB  GLN A  65     -19.067 -16.936  18.412  1.00 81.49           C
ATOM   1012 1HB  GLN A  65     -18.400 -16.440  18.968  1.00 81.49           H
ATOM   1013 2HB  GLN A  65     -19.425 -17.711  18.932  1.00 81.49           H
ATOM   1014  CG  GLN A  65     -18.360 -17.470  17.152  1.00 73.99           C
ATOM   1015 1HG  GLN A  65     -19.013 -18.001  16.612  1.00 73.99           H
ATOM   1016 2HG  GLN A  65     -18.031 -16.696  16.611  1.00 73.99           H
ATOM   1017  CD  GLN A  65     -17.172 -18.364  17.496  1.00 71.19           C
ATOM   1018  OE1 GLN A  65     -16.766 -18.503  18.634  1.00 65.56           O
ATOM   1019  NE2 GLN A  65     -16.551 -19.000  16.520  1.00 63.02           N
ATOM   1020 1HE2 GLN A  65     -15.764 -19.582  16.724  1.00 63.02           H
ATOM   1021 2HE2 GLN A  65     -16.868 -18.900  15.577  1.00 63.02           H
ATOM   1022  N   LYS A  66     -20.749 -14.932  20.264  1.00 79.23           N
ATOM   1023  H   LYS A  66     -19.950 -14.358  20.088  1.00 79.23           H
ATOM   1024  CA  LYS A  66     -21.472 -14.765  21.534  1.00 75.98           C
ATOM   1025  HA  LYS A  66     -21.757 -15.686  21.801  1.00 75.98           H
ATOM   1026  C   LYS A  66     -22.774 -13.963  21.401  1.00 72.95           C
ATOM   1027  O   LYS A  66     -23.714 -14.223  22.139  1.00 68.54           O
ATOM   1028  CB  LYS A  66     -20.510 -14.161  22.577  1.00 73.18           C
ATOM   1029 1HB  LYS A  66     -19.653 -14.675  22.556  1.00 73.18           H
ATOM   1030 2HB  LYS A  66     -20.333 -13.207  22.334  1.00 73.18           H
ATOM   1031  CG  LYS A  66     -21.084 -14.209  24.012  1.00 66.92           C
ATOM   1032 1HG  LYS A  66     -21.874 -13.598  24.066  1.00 66.92           H
ATOM   1033 2HG  LYS A  66     -21.372 -15.145  24.215  1.00 66.92           H
ATOM   1034  CD  LYS A  66     -20.056 -13.774  25.064  1.00 65.16           C
ATOM   1035 1HD  LYS A  66     -19.247 -14.358  24.997  1.00 65.16           H
ATOM   1036 2HD  LYS A  66     -19.795 -12.823  24.898  1.00 65.16           H
ATOM   1037  CE  LYS A  66     -20.663 -13.900  26.472  1.00 58.17           C
ATOM   1038 1HE  LYS A  66     -21.441 -13.277  26.552  1.00 58.17           H
ATOM   1039 2HE  LYS A  66     -20.972 -14.840  26.615  1.00 58.17           H
ATOM   1040  NZ  LYS A  66     -19.703 -13.568  27.559  1.00 52.62           N
ATOM   1041 1HZ  LYS A  66     -20.133 -13.661  28.457  1.00 52.62           H
ATOM   1042 2HZ  LYS A  66     -19.374 -12.628  27.472  1.00 52.62           H
ATOM   1043 3HZ  LYS A  66     -18.909 -14.175  27.534  1.00 52.62           H
ATOM   1044  N   LYS A  67     -22.849 -12.964  20.506  1.00 70.35           N
ATOM   1045  H   LYS A  67     -22.128 -12.887  19.818  1.00 70.35           H
ATOM   1046  CA  LYS A  67     -23.947 -11.973  20.490  1.00 67.22           C
ATOM   1047  HA  LYS A  67     -24.521 -12.193  21.278  1.00 67.22           H
ATOM   1048  C   LYS A  67     -24.918 -12.103  19.313  1.00 65.94           C
ATOM   1049  O   LYS A  67     -26.021 -11.564  19.387  1.00 61.61           O
ATOM   1050  CB  LYS A  67     -23.328 -10.566  20.627  1.00 62.40           C
ATOM   1051 1HB  LYS A  67     -22.529 -10.625  21.225  1.00 62.40           H
ATOM   1052 2HB  LYS A  67     -23.045 -10.251  19.721  1.00 62.40           H
ATOM   1053  CG  LYS A  67     -24.311  -9.537  21.220  1.00 55.54           C
ATOM   1054 1HG  LYS A  67     -25.024  -9.341  20.547  1.00 55.54           H
ATOM   1055 2HG  LYS A  67     -24.727  -9.920  22.045  1.00 55.54           H
ATOM   1056  CD  LYS A  67     -23.596  -8.227  21.584  1.00 53.10           C
ATOM   1057 1HD  LYS A  67     -22.858  -8.421  22.231  1.00 53.10           H
ATOM   1058 2HD  LYS A  67     -23.214  -7.817  20.756  1.00 53.10           H
ATOM   1059  CE  LYS A  67     -24.593  -7.246  22.226  1.00 47.86           C
ATOM   1060 1HE  LYS A  67     -25.278  -6.978  21.549  1.00 47.86           H
ATOM   1061 2HE  LYS A  67     -25.045  -7.690  23.000  1.00 47.86           H
ATOM   1062  NZ  LYS A  67     -23.937  -6.008  22.728  1.00 43.67           N
ATOM   1063 1HZ  LYS A  67     -24.606  -5.389  23.139  1.00 43.67           H
ATOM   1064 2HZ  LYS A  67     -23.481  -5.518  21.985  1.00 43.67           H
ATOM   1065 3HZ  LYS A  67     -23.250  -6.223  23.422  1.00 43.67           H
ATOM   1066  N   GLU A  68     -24.552 -12.801  18.237  1.00 62.94           N
ATOM   1067  H   GLU A  68     -23.695 -13.314  18.277  1.00 62.94           H
ATOM   1068  CA  GLU A  68     -25.337 -12.859  16.994  1.00 61.73           C
ATOM   1069  HA  GLU A  68     -26.257 -12.576  17.267  1.00 61.73           H
ATOM   1070  C   GLU A  68     -25.442 -14.292  16.420  1.00 62.03           C
ATOM   1071  O   GLU A  68     -25.215 -14.508  15.238  1.00 57.62           O
ATOM   1072  CB  GLU A  68     -24.772 -11.867  15.956  1.00 56.71           C
ATOM   1073 1HB  GLU A  68     -23.786 -12.016  15.882  1.00 56.71           H
ATOM   1074 2HB  GLU A  68     -25.204 -12.053  15.074  1.00 56.71           H
ATOM   1075  CG  GLU A  68     -25.012 -10.388  16.308  1.00 49.89           C
ATOM   1076 1HG  GLU A  68     -25.997 -10.244  16.403  1.00 49.89           H
ATOM   1077 2HG  GLU A  68     -24.561 -10.196  17.180  1.00 49.89           H
ATOM   1078  CD  GLU A  68     -24.475  -9.397  15.255  1.00 47.31           C
ATOM   1079  OE1 GLU A  68     -24.660  -8.172  15.465  1.00 44.26           O
ATOM   1080  OE2 GLU A  68     -23.820  -9.817  14.292  1.00 45.13           O
ATOM   1081  N   LYS A  69     -25.832 -15.304  17.235  1.00 64.12           N
ATOM   1082  H   LYS A  69     -25.866 -15.151  18.223  1.00 64.12           H
ATOM   1083  CA  LYS A  69     -26.206 -16.623  16.696  1.00 64.08           C
ATOM   1084  HA  LYS A  69     -25.378 -16.980  16.263  1.00 64.08           H
ATOM   1085  C   LYS A  69     -27.332 -16.446  15.660  1.00 63.65           C
ATOM   1086  O   LYS A  69     -28.460 -16.129  16.025  1.00 59.04           O
ATOM   1087  CB  LYS A  69     -26.632 -17.611  17.810  1.00 61.28           C
ATOM   1088 1HB  LYS A  69     -27.160 -17.109  18.495  1.00 61.28           H
ATOM   1089 2HB  LYS A  69     -27.205 -18.322  17.402  1.00 61.28           H
ATOM   1090  CG  LYS A  69     -25.450 -18.293  18.519  1.00 56.60           C
ATOM   1091 1HG  LYS A  69     -24.843 -18.688  17.829  1.00 56.60           H
ATOM   1092 2HG  LYS A  69     -24.951 -17.607  19.048  1.00 56.60           H
ATOM   1093  CD  LYS A  69     -25.928 -19.412  19.469  1.00 55.13           C
ATOM   1094 1HD  LYS A  69     -26.482 -19.005  20.196  1.00 55.13           H
ATOM   1095 2HD  LYS A  69     -26.484 -20.062  18.950  1.00 55.13           H
ATOM   1096  CE  LYS A  69     -24.751 -20.169  20.109  1.00 49.58           C
ATOM   1097 1HE  LYS A  69     -24.150 -20.520  19.391  1.00 49.58           H
ATOM   1098 2HE  LYS A  69     -24.237 -19.547  20.700  1.00 49.58           H
ATOM   1099  NZ  LYS A  69     -25.213 -21.324  20.937  1.00 44.50           N
ATOM   1100 1HZ  LYS A  69     -24.437 -21.805  21.346  1.00 44.50           H
ATOM   1101 2HZ  LYS A  69     -25.724 -21.981  20.383  1.00 44.50           H
ATOM   1102 3HZ  LYS A  69     -25.810 -21.017  21.679  1.00 44.50           H
ATOM   1103  N   GLY A  70     -26.991 -16.577  14.371  1.00 63.13           N
ATOM   1104  H   GLY A  70     -26.026 -16.726  14.157  1.00 63.13           H
ATOM   1105  CA  GLY A  70     -27.938 -16.517  13.252  1.00 64.18           C
ATOM   1106 1HA  GLY A  70     -27.581 -17.134  12.551  1.00 64.18           H
ATOM   1107 2HA  GLY A  70     -28.805 -16.873  13.600  1.00 64.18           H
ATOM   1108  C   GLY A  70     -28.197 -15.144  12.609  1.00 66.12           C
ATOM   1109  O   GLY A  70     -28.979 -15.065  11.666  1.00 62.85           O
ATOM   1110  N   LYS A  71     -27.547 -14.041  13.066  1.00 64.99           N
ATOM   1111  H   LYS A  71     -26.935 -14.132  13.852  1.00 64.99           H
ATOM   1112  CA  LYS A  71     -27.713 -12.713  12.443  1.00 65.84           C
ATOM   1113  HA  LYS A  71     -28.502 -12.804  11.835  1.00 65.84           H
ATOM   1114  C   LYS A  71     -26.511 -12.332  11.566  1.00 67.06           C
ATOM   1115  O   LYS A  71     -25.369 -12.682  11.859  1.00 64.25           O
ATOM   1116  CB  LYS A  71     -28.036 -11.646  13.502  1.00 61.75           C
ATOM   1117 1HB  LYS A  71     -27.358 -11.700  14.235  1.00 61.75           H
ATOM   1118 2HB  LYS A  71     -27.995 -10.742  13.076  1.00 61.75           H
ATOM   1119  CG  LYS A  71     -29.438 -11.855  14.100  1.00 55.83           C
ATOM   1120 1HG  LYS A  71     -30.104 -11.890  13.355  1.00 55.83           H
ATOM   1121 2HG  LYS A  71     -29.450 -12.722  14.599  1.00 55.83           H
ATOM   1122  CD  LYS A  71     -29.836 -10.730  15.062  1.00 53.49           C
ATOM   1123 1HD  LYS A  71     -29.187 -10.696  15.822  1.00 53.49           H
ATOM   1124 2HD  LYS A  71     -29.826  -9.856  14.576  1.00 53.49           H
ATOM   1125  CE  LYS A  71     -31.250 -11.004  15.602  1.00 47.41           C
ATOM   1126 1HE  LYS A  71     -31.899 -11.016  14.842  1.00 47.41           H
ATOM   1127 2HE  LYS A  71     -31.262 -11.890  16.066  1.00 47.41           H
ATOM   1128  NZ  LYS A  71     -31.710  -9.983  16.570  1.00 41.80           N
ATOM   1129 1HZ  LYS A  71     -32.631 -10.191  16.900  1.00 41.80           H
ATOM   1130 2HZ  LYS A  71     -31.732  -9.076  16.150  1.00 41.80           H
ATOM   1131 3HZ  LYS A  71     -31.101  -9.941  17.362  1.00 41.80           H
ATOM   1132  N   LYS A  72     -26.767 -11.590  10.479  1.00 63.04           N
ATOM   1133  H   LYS A  72     -27.720 -11.386  10.254  1.00 63.04           H
ATOM   1134  CA  LYS A  72     -25.710 -11.063   9.602  1.00 65.10           C
ATOM   1135  HA  LYS A  72     -25.173 -11.860   9.325  1.00 65.10           H
ATOM   1136  C   LYS A  72     -24.812 -10.085  10.369  1.00 66.91           C
ATOM   1137  O   LYS A  72     -25.303  -9.282  11.158  1.00 65.68           O
ATOM   1138  CB  LYS A  72     -26.311 -10.387   8.350  1.00 62.20           C
ATOM   1139 1HB  LYS A  72     -27.029  -9.754   8.639  1.00 62.20           H
ATOM   1140 2HB  LYS A  72     -25.589  -9.880   7.880  1.00 62.20           H
ATOM   1141  CG  LYS A  72     -26.919 -11.399   7.366  1.00 56.38           C
ATOM   1142 1HG  LYS A  72     -26.213 -12.056   7.102  1.00 56.38           H
ATOM   1143 2HG  LYS A  72     -27.669 -11.879   7.820  1.00 56.38           H
ATOM   1144  CD  LYS A  72     -27.460 -10.707   6.098  1.00 53.13           C
ATOM   1145 1HD  LYS A  72     -28.182 -10.063   6.352  1.00 53.13           H
ATOM   1146 2HD  LYS A  72     -26.717 -10.214   5.645  1.00 53.13           H
ATOM   1147  CE  LYS A  72     -28.033 -11.752   5.134  1.00 46.51           C
ATOM   1148 1HE  LYS A  72     -27.303 -12.374   4.851  1.00 46.51           H
ATOM   1149 2HE  LYS A  72     -28.752 -12.270   5.598  1.00 46.51           H
ATOM   1150  NZ  LYS A  72     -28.622 -11.133   3.906  1.00 41.22           N
ATOM   1151 1HZ  LYS A  72     -28.989 -11.833   3.293  1.00 41.22           H
ATOM   1152 2HZ  LYS A  72     -27.933 -10.613   3.401  1.00 41.22           H
ATOM   1153 3HZ  LYS A  72     -29.367 -10.509   4.141  1.00 41.22           H
ATOM   1154  N   LEU A  73     -23.495 -10.127  10.104  1.00 65.32           N
ATOM   1155  H   LEU A  73     -23.152 -10.839   9.491  1.00 65.32           H
ATOM   1156  CA  LEU A  73     -22.541  -9.173  10.675  1.00 66.76           C
ATOM   1157  HA  LEU A  73     -22.565  -9.352  11.659  1.00 66.76           H
ATOM   1158  C   LEU A  73     -22.973  -7.733  10.398  1.00 70.42           C
ATOM   1159  O   LEU A  73     -23.375  -7.394   9.281  1.00 67.45           O
ATOM   1160  CB  LEU A  73     -21.121  -9.403  10.118  1.00 62.93           C
ATOM   1161 1HB  LEU A  73     -21.201  -9.729   9.176  1.00 62.93           H
ATOM   1162 2HB  LEU A  73     -20.633  -8.530  10.129  1.00 62.93           H
ATOM   1163  CG  LEU A  73     -20.292 -10.424  10.908  1.00 57.49           C
ATOM   1164  HG  LEU A  73     -20.798 -10.624  11.747  1.00 57.49           H
ATOM   1165  CD1 LEU A  73     -20.096 -11.718  10.129  1.00 55.46           C
ATOM   1166 1HD1 LEU A  73     -19.555 -12.374  10.655  1.00 55.46           H
ATOM   1167 2HD1 LEU A  73     -19.620 -11.548   9.266  1.00 55.46           H
ATOM   1168 3HD1 LEU A  73     -20.975 -12.145   9.916  1.00 55.46           H
ATOM   1169  CD2 LEU A  73     -18.909  -9.854  11.234  1.00 55.63           C
ATOM   1170 1HD2 LEU A  73     -18.362 -10.514  11.749  1.00 55.63           H
ATOM   1171 2HD2 LEU A  73     -18.985  -9.022  11.783  1.00 55.63           H
ATOM   1172 3HD2 LEU A  73     -18.409  -9.626  10.398  1.00 55.63           H
ATOM   1173  N   SER A  74     -22.819  -6.853  11.403  1.00 75.66           N
ATOM   1174  H   SER A  74     -22.611  -7.196  12.319  1.00 75.66           H
ATOM   1175  CA  SER A  74     -22.945  -5.414  11.201  1.00 78.11           C
ATOM   1176  HA  SER A  74     -23.885  -5.257  10.898  1.00 78.11           H
ATOM   1177  C   SER A  74     -21.962  -4.948  10.123  1.00 80.91           C
ATOM   1178  O   SER A  74     -20.817  -5.401  10.088  1.00 79.25           O
ATOM   1179  CB  SER A  74     -22.691  -4.668  12.517  1.00 73.26           C
ATOM   1180 1HB  SER A  74     -23.415  -4.860  13.179  1.00 73.26           H
ATOM   1181 2HB  SER A  74     -21.806  -4.926  12.906  1.00 73.26           H
ATOM   1182  OG  SER A  74     -22.670  -3.268  12.306  1.00 63.36           O
ATOM   1183  HG  SER A  74     -22.665  -3.087  11.366  1.00 63.36           H
ATOM   1184  N   ARG A  75     -22.383  -4.004   9.275  1.00 82.16           N
ATOM   1185  H   ARG A  75     -23.309  -3.648   9.397  1.00 82.16           H
ATOM   1186  CA  ARG A  75     -21.580  -3.456   8.180  1.00 84.34           C
ATOM   1187  HA  ARG A  75     -21.437  -4.214   7.543  1.00 84.34           H
ATOM   1188  C   ARG A  75     -20.194  -2.993   8.639  1.00 86.46           C
ATOM   1189  O   ARG A  75     -19.206  -3.338   8.003  1.00 85.83           O
ATOM   1190  CB  ARG A  75     -22.364  -2.306   7.521  1.00 81.99           C
ATOM   1191 1HB  ARG A  75     -23.259  -2.646   7.233  1.00 81.99           H
ATOM   1192 2HB  ARG A  75     -22.485  -1.571   8.188  1.00 81.99           H
ATOM   1193  CG  ARG A  75     -21.625  -1.749   6.294  1.00 75.37           C
ATOM   1194 1HG  ARG A  75     -20.705  -1.471   6.570  1.00 75.37           H
ATOM   1195 2HG  ARG A  75     -21.563  -2.467   5.601  1.00 75.37           H
ATOM   1196  CD  ARG A  75     -22.346  -0.538   5.688  1.00 74.75           C
ATOM   1197 1HD  ARG A  75     -22.495   0.152   6.396  1.00 74.75           H
ATOM   1198 2HD  ARG A  75     -21.788  -0.148   4.955  1.00 74.75           H
ATOM   1199  NE  ARG A  75     -23.655  -0.881   5.117  1.00 68.14           N
ATOM   1200  HE  ARG A  75     -24.149  -1.649   5.525  1.00 68.14           H
ATOM   1201  CZ  ARG A  75     -24.230  -0.256   4.109  1.00 63.02           C
ATOM   1202  NH1 ARG A  75     -23.673   0.765   3.511  1.00 59.97           N
ATOM   1203 1HH1 ARG A  75     -22.780   1.097   3.816  1.00 59.97           H
ATOM   1204 2HH1 ARG A  75     -24.140   1.214   2.749  1.00 59.97           H
ATOM   1205  NH2 ARG A  75     -25.396  -0.633   3.665  1.00 53.03           N
ATOM   1206 1HH2 ARG A  75     -25.867  -1.406   4.090  1.00 53.03           H
ATOM   1207 2HH2 ARG A  75     -25.820  -0.149   2.899  1.00 53.03           H
ATOM   1208  N   MET A  76     -20.107  -2.280   9.764  1.00 84.64           N
ATOM   1209  H   MET A  76     -20.947  -2.058  10.260  1.00 84.64           H
ATOM   1210  CA  MET A  76     -18.824  -1.809  10.300  1.00 85.69           C
ATOM   1211  HA  MET A  76     -18.416  -1.271   9.562  1.00 85.69           H
ATOM   1212  C   MET A  76     -17.866  -2.957  10.628  1.00 87.46           C
ATOM   1213  O   MET A  76     -16.678  -2.877  10.342  1.00 87.03           O
ATOM   1214  CB  MET A  76     -19.074  -0.948  11.547  1.00 83.65           C
ATOM   1215 1HB  MET A  76     -19.735  -0.233  11.319  1.00 83.65           H
ATOM   1216 2HB  MET A  76     -19.446  -1.528  12.271  1.00 83.65           H
ATOM   1217  CG  MET A  76     -17.789  -0.287  12.056  1.00 76.88           C
ATOM   1218 1HG  MET A  76     -18.069   0.227  12.866  1.00 76.88           H
ATOM   1219 2HG  MET A  76     -17.201  -1.048  12.331  1.00 76.88           H
ATOM   1220  SD  MET A  76     -16.998   0.770  10.822  1.00 73.05           S
ATOM   1221  CE  MET A  76     -15.557   1.342  11.766  1.00 64.48           C
ATOM   1222 1HE  MET A  76     -14.990   1.957  11.218  1.00 64.48           H
ATOM   1223 2HE  MET A  76     -14.987   0.572  12.052  1.00 64.48           H
ATOM   1224 3HE  MET A  76     -15.840   1.836  12.588  1.00 64.48           H
ATOM   1225  N   LYS A  77     -18.373  -4.059  11.184  1.00 86.30           N
ATOM   1226  H   LYS A  77     -19.355  -4.096  11.367  1.00 86.30           H
ATOM   1227  CA  LYS A  77     -17.548  -5.219  11.538  1.00 86.74           C
ATOM   1228  HA  LYS A  77     -16.759  -4.838  12.019  1.00 86.74           H
ATOM   1229  C   LYS A  77     -17.053  -5.965  10.317  1.00 88.73           C
ATOM   1230  O   LYS A  77     -15.935  -6.460  10.342  1.00 88.57           O
ATOM   1231  CB  LYS A  77     -18.346  -6.177  12.425  1.00 85.37           C
ATOM   1232 1HB  LYS A  77     -19.213  -6.407  11.982  1.00 85.37           H
ATOM   1233 2HB  LYS A  77     -17.819  -7.013  12.581  1.00 85.37           H
ATOM   1234  CG  LYS A  77     -18.623  -5.502  13.752  1.00 79.76           C
ATOM   1235 1HG  LYS A  77     -17.757  -5.285  14.202  1.00 79.76           H
ATOM   1236 2HG  LYS A  77     -19.138  -4.659  13.595  1.00 79.76           H
ATOM   1237  CD  LYS A  77     -19.441  -6.458  14.627  1.00 75.14           C
ATOM   1238 1HD  LYS A  77     -20.305  -6.692  14.182  1.00 75.14           H
ATOM   1239 2HD  LYS A  77     -18.925  -7.294  14.815  1.00 75.14           H
ATOM   1240  CE  LYS A  77     -19.705  -5.713  15.911  1.00 68.45           C
ATOM   1241 1HE  LYS A  77     -18.850  -5.568  16.409  1.00 68.45           H
ATOM   1242 2HE  LYS A  77     -20.132  -4.830  15.717  1.00 68.45           H
ATOM   1243  NZ  LYS A  77     -20.603  -6.490  16.745  1.00 59.88           N
ATOM   1244 1HZ  LYS A  77     -20.794  -6.016  17.605  1.00 59.88           H
ATOM   1245 2HZ  LYS A  77     -20.206  -7.380  16.967  1.00 59.88           H
ATOM   1246 3HZ  LYS A  77     -21.475  -6.649  16.282  1.00 59.88           H
ATOM   1247  N   LEU A  78     -17.861  -6.021   9.266  1.00 88.30           N
ATOM   1248  H   LEU A  78     -18.802  -5.697   9.360  1.00 88.30           H
ATOM   1249  CA  LEU A  78     -17.417  -6.540   7.981  1.00 89.60           C
ATOM   1250  HA  LEU A  78     -17.099  -7.474   8.142  1.00 89.60           H
ATOM   1251  C   LEU A  78     -16.235  -5.723   7.446  1.00 91.22           C
ATOM   1252  O   LEU A  78     -15.204  -6.306   7.124  1.00 91.43           O
ATOM   1253  CB  LEU A  78     -18.606  -6.551   7.003  1.00 88.95           C
ATOM   1254 1HB  LEU A  78     -19.339  -7.101   7.402  1.00 88.95           H
ATOM   1255 2HB  LEU A  78     -18.923  -5.611   6.880  1.00 88.95           H
ATOM   1256  CG  LEU A  78     -18.262  -7.131   5.622  1.00 84.41           C
ATOM   1257  HG  LEU A  78     -17.409  -6.717   5.304  1.00 84.41           H
ATOM   1258  CD1 LEU A  78     -18.076  -8.648   5.692  1.00 79.52           C
ATOM   1259 1HD1 LEU A  78     -17.852  -9.023   4.793  1.00 79.52           H
ATOM   1260 2HD1 LEU A  78     -18.910  -9.097   6.014  1.00 79.52           H
ATOM   1261 3HD1 LEU A  78     -17.335  -8.890   6.319  1.00 79.52           H
ATOM   1262  CD2 LEU A  78     -19.392  -6.819   4.652  1.00 78.51           C
ATOM   1263 1HD2 LEU A  78     -19.195  -7.185   3.743  1.00 78.51           H
ATOM   1264 2HD2 LEU A  78     -19.526  -5.832   4.563  1.00 78.51           H
ATOM   1265 3HD2 LEU A  78     -20.253  -7.219   4.965  1.00 78.51           H
ATOM   1266  N   LEU A  79     -16.346  -4.391   7.436  1.00 90.78           N
ATOM   1267  H   LEU A  79     -17.199  -3.982   7.761  1.00 90.78           H
ATOM   1268  CA  LEU A  79     -15.278  -3.501   6.971  1.00 91.50           C
ATOM   1269  HA  LEU A  79     -15.081  -3.792   6.035  1.00 91.50           H
ATOM   1270  C   LEU A  79     -13.999  -3.657   7.805  1.00 92.67           C
ATOM   1271  O   LEU A  79     -12.925  -3.861   7.248  1.00 92.77           O
ATOM   1272  CB  LEU A  79     -15.768  -2.044   6.995  1.00 91.44           C
ATOM   1273 1HB  LEU A  79     -16.071  -1.835   7.925  1.00 91.44           H
ATOM   1274 2HB  LEU A  79     -14.996  -1.455   6.756  1.00 91.44           H
ATOM   1275  CG  LEU A  79     -16.925  -1.723   6.036  1.00 89.98           C
ATOM   1276  HG  LEU A  79     -17.676  -2.340   6.269  1.00 89.98           H
ATOM   1277  CD1 LEU A  79     -17.334  -0.256   6.197  1.00 87.31           C
ATOM   1278 1HD1 LEU A  79     -18.087  -0.024   5.581  1.00 87.31           H
ATOM   1279 2HD1 LEU A  79     -16.569   0.354   5.990  1.00 87.31           H
ATOM   1280 3HD1 LEU A  79     -17.633  -0.068   7.133  1.00 87.31           H
ATOM   1281  CD2 LEU A  79     -16.561  -1.955   4.571  1.00 87.10           C
ATOM   1282 1HD2 LEU A  79     -17.332  -1.738   3.972  1.00 87.10           H
ATOM   1283 2HD2 LEU A  79     -16.306  -2.909   4.412  1.00 87.10           H
ATOM   1284 3HD2 LEU A  79     -15.789  -1.381   4.298  1.00 87.10           H
ATOM   1285  N   LEU A  80     -14.107  -3.648   9.135  1.00 91.58           N
ATOM   1286  H   LEU A  80     -15.011  -3.509   9.540  1.00 91.58           H
ATOM   1287  CA  LEU A  80     -12.960  -3.833  10.028  1.00 91.89           C
ATOM   1288  HA  LEU A  80     -12.301  -3.140   9.735  1.00 91.89           H
ATOM   1289  C   LEU A  80     -12.321  -5.219   9.884  1.00 92.94           C
ATOM   1290  O   LEU A  80     -11.101  -5.324   9.952  1.00 92.86           O
ATOM   1291  CB  LEU A  80     -13.401  -3.630  11.487  1.00 91.29           C
ATOM   1292 1HB  LEU A  80     -14.201  -4.205  11.656  1.00 91.29           H
ATOM   1293 2HB  LEU A  80     -12.652  -3.917  12.084  1.00 91.29           H
ATOM   1294  CG  LEU A  80     -13.768  -2.184  11.843  1.00 88.85           C
ATOM   1295  HG  LEU A  80     -14.477  -1.876  11.208  1.00 88.85           H
ATOM   1296  CD1 LEU A  80     -14.251  -2.168  13.294  1.00 86.40           C
ATOM   1297 1HD1 LEU A  80     -14.504  -1.243  13.577  1.00 86.40           H
ATOM   1298 2HD1 LEU A  80     -13.537  -2.494  13.913  1.00 86.40           H
ATOM   1299 3HD1 LEU A  80     -15.052  -2.755  13.412  1.00 86.40           H
ATOM   1300  CD2 LEU A  80     -12.603  -1.210  11.688  1.00 86.26           C
ATOM   1301 1HD2 LEU A  80     -12.879  -0.280  11.928  1.00 86.26           H
ATOM   1302 2HD2 LEU A  80     -12.269  -1.198  10.745  1.00 86.26           H
ATOM   1303 3HD2 LEU A  80     -11.840  -1.467  12.281  1.00 86.26           H
ATOM   1304  N   LYS A  81     -13.110  -6.272   9.642  1.00 93.03           N
ATOM   1305  H   LYS A  81     -14.101  -6.142   9.654  1.00 93.03           H
ATOM   1306  CA  LYS A  81     -12.579  -7.610   9.360  1.00 93.59           C
ATOM   1307  HA  LYS A  81     -11.999  -7.858  10.136  1.00 93.59           H
ATOM   1308  C   LYS A  81     -11.706  -7.595   8.104  1.00 94.46           C
ATOM   1309  O   LYS A  81     -10.604  -8.134   8.137  1.00 94.51           O
ATOM   1310  CB  LYS A  81     -13.734  -8.615   9.246  1.00 92.76           C
ATOM   1311 1HB  LYS A  81     -14.255  -8.608  10.100  1.00 92.76           H
ATOM   1312 2HB  LYS A  81     -14.329  -8.341   8.490  1.00 92.76           H
ATOM   1313  CG  LYS A  81     -13.211 -10.042   8.985  1.00 89.20           C
ATOM   1314 1HG  LYS A  81     -12.650 -10.035   8.157  1.00 89.20           H
ATOM   1315 2HG  LYS A  81     -12.654 -10.330   9.764  1.00 89.20           H
ATOM   1316  CD  LYS A  81     -14.356 -11.049   8.797  1.00 87.18           C
ATOM   1317 1HD  LYS A  81     -14.890 -11.117   9.639  1.00 87.18           H
ATOM   1318 2HD  LYS A  81     -14.949 -10.753   8.048  1.00 87.18           H
ATOM   1319  CE  LYS A  81     -13.735 -12.412   8.462  1.00 78.75           C
ATOM   1320 1HE  LYS A  81     -13.147 -12.320   7.659  1.00 78.75           H
ATOM   1321 2HE  LYS A  81     -13.191 -12.729   9.239  1.00 78.75           H
ATOM   1322  NZ  LYS A  81     -14.751 -13.450   8.165  1.00 73.32           N
ATOM   1323 1HZ  LYS A  81     -14.317 -14.325   7.951  1.00 73.32           H
ATOM   1324 2HZ  LYS A  81     -15.314 -13.186   7.382  1.00 73.32           H
ATOM   1325 3HZ  LYS A  81     -15.358 -13.591   8.947  1.00 73.32           H
ATOM   1326  N   HIS A  82     -12.179  -6.983   7.014  1.00 94.62           N
ATOM   1327  H   HIS A  82     -13.084  -6.559   7.053  1.00 94.62           H
ATOM   1328  CA  HIS A  82     -11.421  -6.913   5.770  1.00 95.33           C
ATOM   1329  HA  HIS A  82     -11.087  -7.843   5.616  1.00 95.33           H
ATOM   1330  C   HIS A  82     -10.187  -6.016   5.876  1.00 95.85           C
ATOM   1331  O   HIS A  82      -9.142  -6.399   5.359  1.00 95.59           O
ATOM   1332  CB  HIS A  82     -12.343  -6.497   4.626  1.00 95.28           C
ATOM   1333 1HB  HIS A  82     -12.956  -5.775   4.948  1.00 95.28           H
ATOM   1334 2HB  HIS A  82     -11.788  -6.151   3.870  1.00 95.28           H
ATOM   1335  CG  HIS A  82     -13.181  -7.649   4.120  1.00 94.95           C
ATOM   1336  ND1 HIS A  82     -12.743  -8.635   3.272  1.00 88.48           N
ATOM   1337  HD1 HIS A  82     -11.824  -8.715   2.886  1.00 88.48           H
ATOM   1338  CD2 HIS A  82     -14.484  -7.910   4.408  1.00 88.56           C
ATOM   1339  HD2 HIS A  82     -15.076  -7.363   5.000  1.00 88.56           H
ATOM   1340  CE1 HIS A  82     -13.771  -9.475   3.053  1.00 88.94           C
ATOM   1341  HE1 HIS A  82     -13.730 -10.283   2.465  1.00 88.94           H
ATOM   1342  NE2 HIS A  82     -14.853  -9.081   3.729  1.00 90.25           N
ATOM   1343  N   LEU A  83     -10.250  -4.895   6.608  1.00 94.58           N
ATOM   1344  H   LEU A  83     -11.138  -4.606   6.965  1.00 94.58           H
ATOM   1345  CA  LEU A  83      -9.072  -4.074   6.908  1.00 94.61           C
ATOM   1346  HA  LEU A  83      -8.667  -3.829   6.027  1.00 94.61           H
ATOM   1347  C   LEU A  83      -8.037  -4.869   7.719  1.00 95.45           C
ATOM   1348  O   LEU A  83      -6.863  -4.877   7.370  1.00 95.45           O
ATOM   1349  CB  LEU A  83      -9.508  -2.808   7.657  1.00 94.53           C
ATOM   1350 1HB  LEU A  83     -10.129  -2.292   7.067  1.00 94.53           H
ATOM   1351 2HB  LEU A  83      -9.991  -3.085   8.488  1.00 94.53           H
ATOM   1352  CG  LEU A  83      -8.333  -1.890   8.055  1.00 93.88           C
ATOM   1353  HG  LEU A  83      -7.684  -2.442   8.579  1.00 93.88           H
ATOM   1354  CD1 LEU A  83      -7.595  -1.329   6.842  1.00 91.44           C
ATOM   1355 1HD1 LEU A  83      -6.839  -0.738   7.124  1.00 91.44           H
ATOM   1356 2HD1 LEU A  83      -8.209  -0.789   6.267  1.00 91.44           H
ATOM   1357 3HD1 LEU A  83      -7.217  -2.065   6.281  1.00 91.44           H
ATOM   1358  CD2 LEU A  83      -8.850  -0.722   8.895  1.00 91.56           C
ATOM   1359 1HD2 LEU A  83      -8.102  -0.115   9.163  1.00 91.56           H
ATOM   1360 2HD2 LEU A  83      -9.294  -1.049   9.729  1.00 91.56           H
ATOM   1361 3HD2 LEU A  83      -9.517  -0.181   8.384  1.00 91.56           H
ATOM   1362  N   THR A  84      -8.457  -5.590   8.756  1.00 95.68           N
ATOM   1363  H   THR A  84      -9.429  -5.566   8.989  1.00 95.68           H
ATOM   1364  CA  THR A  84      -7.561  -6.420   9.576  1.00 95.71           C
ATOM   1365  HA  THR A  84      -6.875  -5.776   9.914  1.00 95.71           H
ATOM   1366  C   THR A  84      -6.900  -7.522   8.745  1.00 96.21           C
ATOM   1367  O   THR A  84      -5.714  -7.783   8.906  1.00 95.87           O
ATOM   1368  CB  THR A  84      -8.302  -7.064  10.746  1.00 95.26           C
ATOM   1369  HB  THR A  84      -8.961  -7.702  10.349  1.00 95.26           H
ATOM   1370  OG1 THR A  84      -9.048  -6.128  11.484  1.00 88.06           O
ATOM   1371  HG1 THR A  84      -8.512  -5.353  11.652  1.00 88.06           H
ATOM   1372  CG2 THR A  84      -7.356  -7.733  11.745  1.00 88.83           C
ATOM   1373 1HG2 THR A  84      -7.866  -8.146  12.500  1.00 88.83           H
ATOM   1374 2HG2 THR A  84      -6.717  -7.069  12.133  1.00 88.83           H
ATOM   1375 3HG2 THR A  84      -6.821  -8.454  11.304  1.00 88.83           H
ATOM   1376  N   LEU A  85      -7.645  -8.169   7.848  1.00 96.20           N
ATOM   1377  H   LEU A  85      -8.622  -7.963   7.802  1.00 96.20           H
ATOM   1378  CA  LEU A  85      -7.099  -9.165   6.930  1.00 96.72           C
ATOM   1379  HA  LEU A  85      -6.628  -9.821   7.520  1.00 96.72           H
ATOM   1380  C   LEU A  85      -6.084  -8.546   5.955  1.00 97.07           C
ATOM   1381  O   LEU A  85      -5.045  -9.148   5.721  1.00 96.61           O
ATOM   1382  CB  LEU A  85      -8.235  -9.851   6.152  1.00 96.40           C
ATOM   1383 1HB  LEU A  85      -8.840  -9.141   5.792  1.00 96.40           H
ATOM   1384 2HB  LEU A  85      -7.830 -10.361   5.393  1.00 96.40           H
ATOM   1385  CG  LEU A  85      -9.083 -10.827   6.990  1.00 87.76           C
ATOM   1386  HG  LEU A  85      -9.357 -10.347   7.823  1.00 87.76           H
ATOM   1387  CD1 LEU A  85     -10.300 -11.272   6.172  1.00 83.19           C
ATOM   1388 1HD1 LEU A  85     -10.869 -11.908   6.693  1.00 83.19           H
ATOM   1389 2HD1 LEU A  85     -10.017 -11.732   5.330  1.00 83.19           H
ATOM   1390 3HD1 LEU A  85     -10.867 -10.488   5.918  1.00 83.19           H
ATOM   1391  CD2 LEU A  85      -8.305 -12.076   7.400  1.00 84.09           C
ATOM   1392 1HD2 LEU A  85      -8.876 -12.692   7.942  1.00 84.09           H
ATOM   1393 2HD2 LEU A  85      -7.505 -11.836   7.950  1.00 84.09           H
ATOM   1394 3HD2 LEU A  85      -7.986 -12.579   6.597  1.00 84.09           H
ATOM   1395  N   ALA A  86      -6.354  -7.344   5.431  1.00 97.37           N
ATOM   1396  H   ALA A  86      -7.232  -6.917   5.648  1.00 97.37           H
ATOM   1397  CA  ALA A  86      -5.429  -6.626   4.558  1.00 97.20           C
ATOM   1398  HA  ALA A  86      -5.180  -7.255   3.821  1.00 97.20           H
ATOM   1399  C   ALA A  86      -4.124  -6.252   5.290  1.00 96.97           C
ATOM   1400  O   ALA A  86      -3.046  -6.536   4.789  1.00 96.28           O
ATOM   1401  CB  ALA A  86      -6.155  -5.407   3.979  1.00 97.11           C
ATOM   1402 1HB  ALA A  86      -6.996  -5.679   3.511  1.00 97.11           H
ATOM   1403 2HB  ALA A  86      -5.578  -4.926   3.319  1.00 97.11           H
ATOM   1404 3HB  ALA A  86      -6.401  -4.760   4.701  1.00 97.11           H
ATOM   1405  N   ASN A  87      -4.210  -5.736   6.526  1.00 96.75           N
ATOM   1406  H   ASN A  87      -5.119  -5.544   6.896  1.00 96.75           H
ATOM   1407  CA  ASN A  87      -3.046  -5.439   7.363  1.00 96.18           C
ATOM   1408  HA  ASN A  87      -2.465  -4.851   6.801  1.00 96.18           H
ATOM   1409  C   ASN A  87      -2.244  -6.695   7.726  1.00 96.57           C
ATOM   1410  O   ASN A  87      -1.017  -6.664   7.783  1.00 96.02           O
ATOM   1411  CB  ASN A  87      -3.513  -4.725   8.639  1.00 95.60           C
ATOM   1412 1HB  ASN A  87      -4.276  -5.238   9.032  1.00 95.60           H
ATOM   1413 2HB  ASN A  87      -2.755  -4.704   9.290  1.00 95.60           H
ATOM   1414  CG  ASN A  87      -3.973  -3.297   8.400  1.00 93.94           C
ATOM   1415  OD1 ASN A  87      -3.715  -2.705   7.380  1.00 87.86           O
ATOM   1416  ND2 ASN A  87      -4.654  -2.697   9.341  1.00 87.78           N
ATOM   1417 1HD2 ASN A  87      -4.958  -1.753   9.214  1.00 87.78           H
ATOM   1418 2HD2 ASN A  87      -4.871  -3.182  10.188  1.00 87.78           H
ATOM   1419  N   LEU A  88      -2.912  -7.835   7.966  1.00 96.67           N
ATOM   1420  H   LEU A  88      -3.911  -7.812   8.000  1.00 96.67           H
ATOM   1421  CA  LEU A  88      -2.229  -9.104   8.178  1.00 96.80           C
ATOM   1422  HA  LEU A  88      -1.556  -8.900   8.888  1.00 96.80           H
ATOM   1423  C   LEU A  88      -1.500  -9.574   6.923  1.00 97.33           C
ATOM   1424  O   LEU A  88      -0.374 -10.053   7.038  1.00 96.74           O
ATOM   1425  CB  LEU A  88      -3.222 -10.190   8.646  1.00 96.28           C
ATOM   1426 1HB  LEU A  88      -4.069 -10.091   8.124  1.00 96.28           H
ATOM   1427 2HB  LEU A  88      -2.820 -11.087   8.463  1.00 96.28           H
ATOM   1428  CG  LEU A  88      -3.564 -10.110  10.143  1.00 92.07           C
ATOM   1429  HG  LEU A  88      -3.806  -9.161  10.346  1.00 92.07           H
ATOM   1430  CD1 LEU A  88      -4.721 -11.063  10.447  1.00 88.69           C
ATOM   1431 1HD1 LEU A  88      -4.966 -11.032  11.416  1.00 88.69           H
ATOM   1432 2HD1 LEU A  88      -4.477 -12.006  10.222  1.00 88.69           H
ATOM   1433 3HD1 LEU A  88      -5.534 -10.821   9.917  1.00 88.69           H
ATOM   1434  CD2 LEU A  88      -2.384 -10.509  11.029  1.00 89.21           C
ATOM   1435 1HD2 LEU A  88      -2.627 -10.450  11.997  1.00 89.21           H
ATOM   1436 2HD2 LEU A  88      -1.599  -9.909  10.872  1.00 89.21           H
ATOM   1437 3HD2 LEU A  88      -2.096 -11.448  10.841  1.00 89.21           H
ATOM   1438  N   LEU A  89      -2.075  -9.416   5.727  1.00 96.87           N
ATOM   1439  H   LEU A  89      -3.013  -9.072   5.688  1.00 96.87           H
ATOM   1440  CA  LEU A  89      -1.388  -9.726   4.468  1.00 96.99           C
ATOM   1441  HA  LEU A  89      -1.098 -10.679   4.557  1.00 96.99           H
ATOM   1442  C   LEU A  89      -0.149  -8.851   4.277  1.00 96.95           C
ATOM   1443  O   LEU A  89       0.919  -9.378   3.993  1.00 96.20           O
ATOM   1444  CB  LEU A  89      -2.348  -9.569   3.275  1.00 96.16           C
ATOM   1445 1HB  LEU A  89      -2.833  -8.700   3.376  1.00 96.16           H
ATOM   1446 2HB  LEU A  89      -1.804  -9.551   2.436  1.00 96.16           H
ATOM   1447  CG  LEU A  89      -3.393 -10.689   3.145  1.00 90.10           C
ATOM   1448  HG  LEU A  89      -3.840 -10.796   4.033  1.00 90.10           H
ATOM   1449  CD1 LEU A  89      -4.387 -10.309   2.050  1.00 84.72           C
ATOM   1450 1HD1 LEU A  89      -5.084 -11.017   1.937  1.00 84.72           H
ATOM   1451 2HD1 LEU A  89      -3.924 -10.190   1.171  1.00 84.72           H
ATOM   1452 3HD1 LEU A  89      -4.853  -9.452   2.270  1.00 84.72           H
ATOM   1453  CD2 LEU A  89      -2.765 -12.027   2.760  1.00 85.26           C
ATOM   1454 1HD2 LEU A  89      -3.461 -12.740   2.681  1.00 85.26           H
ATOM   1455 2HD2 LEU A  89      -2.100 -12.321   3.446  1.00 85.26           H
ATOM   1456 3HD2 LEU A  89      -2.292 -11.961   1.882  1.00 85.26           H
ATOM   1457  N   GLU A  90      -0.257  -7.541   4.504  1.00 96.03           N
ATOM   1458  H   GLU A  90      -1.158  -7.165   4.722  1.00 96.03           H
ATOM   1459  CA  GLU A  90       0.891  -6.628   4.447  1.00 95.72           C
ATOM   1460  HA  GLU A  90       1.266  -6.693   3.522  1.00 95.72           H
ATOM   1461  C   GLU A  90       1.979  -7.053   5.443  1.00 95.72           C
ATOM   1462  O   GLU A  90       3.148  -7.216   5.081  1.00 94.78           O
ATOM   1463  CB  GLU A  90       0.414  -5.197   4.717  1.00 94.75           C
ATOM   1464 1HB  GLU A  90      -0.344  -4.988   4.099  1.00 94.75           H
ATOM   1465 2HB  GLU A  90       0.099  -5.136   5.664  1.00 94.75           H
ATOM   1466  CG  GLU A  90       1.530  -4.167   4.498  1.00 91.76           C
ATOM   1467 1HG  GLU A  90       2.285  -4.378   5.119  1.00 91.76           H
ATOM   1468 2HG  GLU A  90       1.847  -4.237   3.552  1.00 91.76           H
ATOM   1469  CD  GLU A  90       1.075  -2.724   4.755  1.00 90.45           C
ATOM   1470  OE1 GLU A  90       1.960  -1.842   4.793  1.00 80.92           O
ATOM   1471  OE2 GLU A  90      -0.136  -2.497   4.939  1.00 83.62           O
ATOM   1472  N   THR A  91       1.595  -7.352   6.682  1.00 97.08           N
ATOM   1473  H   THR A  91       0.624  -7.271   6.909  1.00 97.08           H
ATOM   1474  CA  THR A  91       2.517  -7.793   7.732  1.00 97.07           C
ATOM   1475  HA  THR A  91       3.195  -7.061   7.796  1.00 97.07           H
ATOM   1476  C   THR A  91       3.225  -9.102   7.364  1.00 97.12           C
ATOM   1477  O   THR A  91       4.440  -9.201   7.495  1.00 96.19           O
ATOM   1478  CB  THR A  91       1.760  -7.973   9.059  1.00 96.73           C
ATOM   1479  HB  THR A  91       1.035  -8.649   8.926  1.00 96.73           H
ATOM   1480  OG1 THR A  91       1.140  -6.765   9.433  1.00 92.14           O
ATOM   1481  HG1 THR A  91       1.802  -6.079   9.518  1.00 92.14           H
ATOM   1482  CG2 THR A  91       2.678  -8.378  10.206  1.00 92.53           C
ATOM   1483 1HG2 THR A  91       2.162  -8.488  11.056  1.00 92.53           H
ATOM   1484 2HG2 THR A  91       3.383  -7.686  10.362  1.00 92.53           H
ATOM   1485 3HG2 THR A  91       3.136  -9.245  10.009  1.00 92.53           H
ATOM   1486  N   LEU A  92       2.482 -10.117   6.898  1.00 97.17           N
ATOM   1487  H   LEU A  92       1.516  -9.943   6.709  1.00 97.17           H
ATOM   1488  CA  LEU A  92       2.998 -11.463   6.649  1.00 97.11           C
ATOM   1489  HA  LEU A  92       3.635 -11.621   7.403  1.00 97.11           H
ATOM   1490  C   LEU A  92       3.789 -11.585   5.345  1.00 97.17           C
ATOM   1491  O   LEU A  92       4.579 -12.516   5.210  1.00 96.28           O
ATOM   1492  CB  LEU A  92       1.838 -12.468   6.656  1.00 97.16           C
ATOM   1493 1HB  LEU A  92       1.146 -12.145   6.010  1.00 97.16           H
ATOM   1494 2HB  LEU A  92       2.193 -13.351   6.350  1.00 97.16           H
ATOM   1495  CG  LEU A  92       1.160 -12.671   8.026  1.00 95.95           C
ATOM   1496  HG  LEU A  92       0.925 -11.766   8.380  1.00 95.95           H
ATOM   1497  CD1 LEU A  92      -0.081 -13.549   7.849  1.00 92.35           C
ATOM   1498 1HD1 LEU A  92      -0.542 -13.698   8.724  1.00 92.35           H
ATOM   1499 2HD1 LEU A  92       0.163 -14.443   7.474  1.00 92.35           H
ATOM   1500 3HD1 LEU A  92      -0.736 -13.122   7.225  1.00 92.35           H
ATOM   1501  CD2 LEU A  92       2.076 -13.355   9.041  1.00 92.57           C
ATOM   1502 1HD2 LEU A  92       1.612 -13.474   9.919  1.00 92.57           H
ATOM   1503 2HD2 LEU A  92       2.902 -12.814   9.200  1.00 92.57           H
ATOM   1504 3HD2 LEU A  92       2.358 -14.258   8.717  1.00 92.57           H
ATOM   1505  N   ILE A  93       3.573 -10.686   4.377  1.00 96.76           N
ATOM   1506  H   ILE A  93       2.927  -9.944   4.553  1.00 96.76           H
ATOM   1507  CA  ILE A  93       4.236 -10.736   3.073  1.00 96.35           C
ATOM   1508  HA  ILE A  93       4.667 -11.636   3.009  1.00 96.35           H
ATOM   1509  C   ILE A  93       5.351  -9.693   2.997  1.00 95.84           C
ATOM   1510  O   ILE A  93       6.487 -10.036   2.694  1.00 94.61           O
ATOM   1511  CB  ILE A  93       3.195 -10.598   1.933  1.00 95.92           C
ATOM   1512  HB  ILE A  93       2.678  -9.751   2.061  1.00 95.92           H
ATOM   1513  CG1 ILE A  93       2.216 -11.798   1.969  1.00 93.20           C
ATOM   1514 1HG1 ILE A  93       2.711 -12.620   1.686  1.00 93.20           H
ATOM   1515 2HG1 ILE A  93       1.889 -11.912   2.907  1.00 93.20           H
ATOM   1516  CG2 ILE A  93       3.897 -10.512   0.568  1.00 92.86           C
ATOM   1517 1HG2 ILE A  93       3.231 -10.423  -0.173  1.00 92.86           H
ATOM   1518 2HG2 ILE A  93       4.443 -11.332   0.393  1.00 92.86           H
ATOM   1519 3HG2 ILE A  93       4.508  -9.722   0.529  1.00 92.86           H
ATOM   1520  CD1 ILE A  93       0.994 -11.639   1.054  1.00 83.00           C
ATOM   1521 1HD1 ILE A  93       0.395 -12.438   1.114  1.00 83.00           H
ATOM   1522 2HD1 ILE A  93       1.272 -11.534   0.099  1.00 83.00           H
ATOM   1523 3HD1 ILE A  93       0.458 -10.834   1.308  1.00 83.00           H
ATOM   1524  N   VAL A  94       5.049  -8.425   3.275  1.00 95.31           N
ATOM   1525  H   VAL A  94       4.156  -8.221   3.676  1.00 95.31           H
ATOM   1526  CA  VAL A  94       5.973  -7.319   3.017  1.00 94.39           C
ATOM   1527  HA  VAL A  94       6.341  -7.512   2.107  1.00 94.39           H
ATOM   1528  C   VAL A  94       7.120  -7.309   4.022  1.00 93.65           C
ATOM   1529  O   VAL A  94       8.272  -7.203   3.613  1.00 92.50           O
ATOM   1530  CB  VAL A  94       5.246  -5.959   2.999  1.00 93.63           C
ATOM   1531  HB  VAL A  94       4.904  -5.812   3.927  1.00 93.63           H
ATOM   1532  CG1 VAL A  94       6.196  -4.823   2.592  1.00 90.85           C
ATOM   1533 1HG1 VAL A  94       5.720  -3.944   2.582  1.00 90.85           H
ATOM   1534 2HG1 VAL A  94       6.571  -4.980   1.678  1.00 90.85           H
ATOM   1535 3HG1 VAL A  94       6.962  -4.750   3.231  1.00 90.85           H
ATOM   1536  CG2 VAL A  94       4.081  -5.955   1.997  1.00 91.02           C
ATOM   1537 1HG2 VAL A  94       3.616  -5.070   1.992  1.00 91.02           H
ATOM   1538 2HG2 VAL A  94       3.406  -6.656   2.229  1.00 91.02           H
ATOM   1539 3HG2 VAL A  94       4.406  -6.137   1.069  1.00 91.02           H
ATOM   1540  N   MET A  95       6.838  -7.457   5.321  1.00 93.97           N
ATOM   1541  H   MET A  95       5.894  -7.638   5.597  1.00 93.97           H
ATOM   1542  CA  MET A  95       7.879  -7.361   6.351  1.00 93.40           C
ATOM   1543  HA  MET A  95       8.353  -6.516   6.102  1.00 93.40           H
ATOM   1544  C   MET A  95       8.891  -8.522   6.301  1.00 92.64           C
ATOM   1545  O   MET A  95      10.094  -8.241   6.305  1.00 91.01           O
ATOM   1546  CB  MET A  95       7.285  -7.214   7.758  1.00 93.57           C
ATOM   1547 1HB  MET A  95       6.733  -8.025   7.953  1.00 93.57           H
ATOM   1548 2HB  MET A  95       8.038  -7.158   8.413  1.00 93.57           H
ATOM   1549  CG  MET A  95       6.402  -5.983   7.945  1.00 92.66           C
ATOM   1550 1HG  MET A  95       6.982  -5.202   7.711  1.00 92.66           H
ATOM   1551 2HG  MET A  95       5.674  -6.073   7.266  1.00 92.66           H
ATOM   1552  SD  MET A  95       5.765  -5.896   9.645  1.00 90.63           S
ATOM   1553  CE  MET A  95       4.804  -4.368   9.555  1.00 83.08           C
ATOM   1554 1HE  MET A  95       4.372  -4.164  10.433  1.00 83.08           H
ATOM   1555 2HE  MET A  95       4.082  -4.439   8.866  1.00 83.08           H
ATOM   1556 3HE  MET A  95       5.386  -3.592   9.312  1.00 83.08           H
ATOM   1557  N   PRO A  96       8.486  -9.819   6.184  1.00 94.96           N
ATOM   1558  CA  PRO A  96       9.456 -10.896   6.046  1.00 94.41           C
ATOM   1559  HA  PRO A  96      10.115 -10.804   6.793  1.00 94.41           H
ATOM   1560  C   PRO A  96      10.252 -10.804   4.746  1.00 93.75           C
ATOM   1561  O   PRO A  96      11.453 -11.046   4.760  1.00 92.14           O
ATOM   1562  CB  PRO A  96       8.661 -12.201   6.110  1.00 94.26           C
ATOM   1563 1HB  PRO A  96       8.434 -12.531   5.194  1.00 94.26           H
ATOM   1564 2HB  PRO A  96       9.167 -12.908   6.604  1.00 94.26           H
ATOM   1565  CG  PRO A  96       7.407 -11.801   6.869  1.00 93.74           C
ATOM   1566 1HG  PRO A  96       6.642 -12.407   6.651  1.00 93.74           H
ATOM   1567 2HG  PRO A  96       7.564 -11.804   7.857  1.00 93.74           H
ATOM   1568  CD  PRO A  96       7.167 -10.386   6.346  1.00 95.36           C
ATOM   1569 1HD  PRO A  96       6.696 -10.395   5.464  1.00 95.36           H
ATOM   1570 2HD  PRO A  96       6.644  -9.837   6.998  1.00 95.36           H
ATOM   1571  N   LEU A  97       9.617 -10.398   3.639  1.00 92.19           N
ATOM   1572  H   LEU A  97       8.638 -10.201   3.691  1.00 92.19           H
ATOM   1573  CA  LEU A  97      10.300 -10.232   2.360  1.00 91.26           C
ATOM   1574  HA  LEU A  97      10.764 -11.098   2.172  1.00 91.26           H
ATOM   1575  C   LEU A  97      11.375  -9.143   2.434  1.00 89.71           C
ATOM   1576  O   LEU A  97      12.485  -9.357   1.959  1.00 87.94           O
ATOM   1577  CB  LEU A  97       9.251  -9.928   1.273  1.00 91.18           C
ATOM   1578 1HB  LEU A  97       8.572 -10.662   1.275  1.00 91.18           H
ATOM   1579 2HB  LEU A  97       8.806  -9.061   1.497  1.00 91.18           H
ATOM   1580  CG  LEU A  97       9.838  -9.817  -0.144  1.00 85.93           C
ATOM   1581  HG  LEU A  97      10.555  -9.120  -0.121  1.00 85.93           H
ATOM   1582  CD1 LEU A  97      10.462 -11.130  -0.614  1.00 81.39           C
ATOM   1583 1HD1 LEU A  97      10.838 -11.038  -1.536  1.00 81.39           H
ATOM   1584 2HD1 LEU A  97       9.783 -11.864  -0.630  1.00 81.39           H
ATOM   1585 3HD1 LEU A  97      11.204 -11.412  -0.006  1.00 81.39           H
ATOM   1586  CD2 LEU A  97       8.718  -9.446  -1.126  1.00 82.04           C
ATOM   1587 1HD2 LEU A  97       9.071  -9.366  -2.058  1.00 82.04           H
ATOM   1588 2HD2 LEU A  97       8.301  -8.571  -0.880  1.00 82.04           H
ATOM   1589 3HD2 LEU A  97       7.998 -10.140  -1.128  1.00 82.04           H
ATOM   1590  N   ASP A  98      11.079  -8.006   3.062  1.00 88.64           N
ATOM   1591  H   ASP A  98      10.143  -7.874   3.388  1.00 88.64           H
ATOM   1592  CA  ASP A  98      12.049  -6.945   3.298  1.00 85.59           C
ATOM   1593  HA  ASP A  98      12.417  -6.724   2.395  1.00 85.59           H
ATOM   1594  C   ASP A  98      13.197  -7.417   4.201  1.00 84.40           C
ATOM   1595  O   ASP A  98      14.374  -7.223   3.869  1.00 82.87           O
ATOM   1596  CB  ASP A  98      11.347  -5.727   3.917  1.00 84.28           C
ATOM   1597 1HB  ASP A  98      10.565  -5.473   3.348  1.00 84.28           H
ATOM   1598 2HB  ASP A  98      11.029  -5.962   4.835  1.00 84.28           H
ATOM   1599  CG  ASP A  98      12.303  -4.538   4.010  1.00 76.47           C
ATOM   1600  OD1 ASP A  98      12.522  -3.888   2.965  1.00 71.72           O
ATOM   1601  OD2 ASP A  98      12.844  -4.234   5.102  1.00 69.58           O
ATOM   1602  N   GLY A  99      12.888  -8.091   5.306  1.00 88.54           N
ATOM   1603  H   GLY A  99      11.922  -8.223   5.526  1.00 88.54           H
ATOM   1604  CA  GLY A  99      13.889  -8.648   6.215  1.00 86.78           C
ATOM   1605 1HA  GLY A  99      14.425  -7.887   6.579  1.00 86.78           H
ATOM   1606 2HA  GLY A  99      13.402  -9.101   6.962  1.00 86.78           H
ATOM   1607  C   GLY A  99      14.819  -9.649   5.525  1.00 86.67           C
ATOM   1608  O   GLY A  99      16.040  -9.512   5.610  1.00 84.76           O
ATOM   1609  N   MET A 100      14.250 -10.604   4.773  1.00 87.30           N
ATOM   1610  H   MET A 100      13.252 -10.641   4.725  1.00 87.30           H
ATOM   1611  CA  MET A 100      15.023 -11.597   4.017  1.00 86.27           C
ATOM   1612  HA  MET A 100      15.592 -12.053   4.701  1.00 86.27           H
ATOM   1613  C   MET A 100      15.920 -10.940   2.977  1.00 84.82           C
ATOM   1614  O   MET A 100      17.097 -11.281   2.895  1.00 82.56           O
ATOM   1615  CB  MET A 100      14.085 -12.595   3.323  1.00 86.03           C
ATOM   1616 1HB  MET A 100      13.352 -12.088   2.870  1.00 86.03           H
ATOM   1617 2HB  MET A 100      14.606 -13.108   2.641  1.00 86.03           H
ATOM   1618  CG  MET A 100      13.460 -13.584   4.304  1.00 75.55           C
ATOM   1619 1HG  MET A 100      14.242 -14.059   4.707  1.00 75.55           H
ATOM   1620 2HG  MET A 100      13.028 -13.005   4.996  1.00 75.55           H
ATOM   1621  SD  MET A 100      12.275 -14.739   3.536  1.00 69.53           S
ATOM   1622  CE  MET A 100      13.393 -15.715   2.503  1.00 57.79           C
ATOM   1623 1HE  MET A 100      12.892 -16.417   1.997  1.00 57.79           H
ATOM   1624 2HE  MET A 100      14.086 -16.173   3.059  1.00 57.79           H
ATOM   1625 3HE  MET A 100      13.865 -15.135   1.839  1.00 57.79           H
ATOM   1626  N   TRP A 101      15.411  -9.963   2.225  1.00 85.84           N
ATOM   1627  H   TRP A 101      14.453  -9.709   2.355  1.00 85.84           H
ATOM   1628  CA  TRP A 101      16.196  -9.246   1.216  1.00 83.05           C
ATOM   1629  HA  TRP A 101      16.544  -9.948   0.594  1.00 83.05           H
ATOM   1630  C   TRP A 101      17.393  -8.517   1.827  1.00 82.62           C
ATOM   1631  O   TRP A 101      18.490  -8.586   1.292  1.00 78.19           O
ATOM   1632  CB  TRP A 101      15.289  -8.260   0.480  1.00 80.05           C
ATOM   1633 1HB  TRP A 101      14.414  -8.707   0.295  1.00 80.05           H
ATOM   1634 2HB  TRP A 101      15.139  -7.464   1.066  1.00 80.05           H
ATOM   1635  CG  TRP A 101      15.833  -7.768  -0.824  1.00 72.32           C
ATOM   1636  CD1 TRP A 101      17.007  -7.117  -1.026  1.00 64.32           C
ATOM   1637  HD1 TRP A 101      17.651  -6.860  -0.305  1.00 64.32           H
ATOM   1638  CD2 TRP A 101      15.236  -7.919  -2.142  1.00 67.04           C
ATOM   1639  NE1 TRP A 101      17.184  -6.861  -2.375  1.00 58.40           N
ATOM   1640  HE1 TRP A 101      17.981  -6.400  -2.766  1.00 58.40           H
ATOM   1641  CE2 TRP A 101      16.112  -7.328  -3.107  1.00 63.14           C
ATOM   1642  CE3 TRP A 101      14.038  -8.488  -2.611  1.00 57.50           C
ATOM   1643  HE3 TRP A 101      13.405  -8.911  -1.962  1.00 57.50           H
ATOM   1644  CZ2 TRP A 101      15.801  -7.316  -4.468  1.00 61.11           C
ATOM   1645  HZ2 TRP A 101      16.431  -6.904  -5.126  1.00 61.11           H
ATOM   1646  CZ3 TRP A 101      13.722  -8.470  -3.968  1.00 57.77           C
ATOM   1647  HZ3 TRP A 101      12.863  -8.876  -4.280  1.00 57.77           H
ATOM   1648  CH2 TRP A 101      14.595  -7.888  -4.905  1.00 57.85           C
ATOM   1649  HH2 TRP A 101      14.358  -7.882  -5.877  1.00 57.85           H
ATOM   1650  N   ASN A 102      17.203  -7.863   2.973  1.00 84.52           N
ATOM   1651  H   ASN A 102      16.291  -7.850   3.382  1.00 84.52           H
ATOM   1652  CA  ASN A 102      18.297  -7.163   3.647  1.00 81.91           C
ATOM   1653  HA  ASN A 102      18.747  -6.633   2.928  1.00 81.91           H
ATOM   1654  C   ASN A 102      19.333  -8.133   4.239  1.00 81.79           C
ATOM   1655  O   ASN A 102      20.510  -7.779   4.298  1.00 79.98           O
ATOM   1656  CB  ASN A 102      17.728  -6.232   4.731  1.00 80.90           C
ATOM   1657 1HB  ASN A 102      17.016  -6.718   5.238  1.00 80.90           H
ATOM   1658 2HB  ASN A 102      18.464  -5.971   5.356  1.00 80.90           H
ATOM   1659  CG  ASN A 102      17.124  -4.968   4.145  1.00 75.98           C
ATOM   1660  OD1 ASN A 102      17.797  -3.999   3.850  1.00 69.61           O
ATOM   1661  ND2 ASN A 102      15.832  -4.929   3.980  1.00 68.59           N
ATOM   1662 1HD2 ASN A 102      15.399  -4.106   3.613  1.00 68.59           H
ATOM   1663 2HD2 ASN A 102      15.273  -5.722   4.221  1.00 68.59           H
ATOM   1664  N   ILE A 103      18.931  -9.339   4.659  1.00 82.86           N
ATOM   1665  H   ILE A 103      17.954  -9.552   4.631  1.00 82.86           H
ATOM   1666  CA  ILE A 103      19.861 -10.369   5.162  1.00 82.54           C
ATOM   1667  HA  ILE A 103      20.475  -9.890   5.790  1.00 82.54           H
ATOM   1668  C   ILE A 103      20.684 -10.962   4.017  1.00 82.00           C
ATOM   1669  O   ILE A 103      21.897 -11.101   4.140  1.00 79.39           O
ATOM   1670  CB  ILE A 103      19.105 -11.480   5.927  1.00 83.37           C
ATOM   1671  HB  ILE A 103      18.367 -11.797   5.332  1.00 83.37           H
ATOM   1672  CG1 ILE A 103      18.512 -10.928   7.236  1.00 78.01           C
ATOM   1673 1HG1 ILE A 103      19.253 -10.820   7.898  1.00 78.01           H
ATOM   1674 2HG1 ILE A 103      18.102 -10.036   7.046  1.00 78.01           H
ATOM   1675  CG2 ILE A 103      20.026 -12.678   6.257  1.00 77.24           C
ATOM   1676 1HG2 ILE A 103      19.526 -13.389   6.751  1.00 77.24           H
ATOM   1677 2HG2 ILE A 103      20.796 -12.392   6.827  1.00 77.24           H
ATOM   1678 3HG2 ILE A 103      20.396 -13.086   5.422  1.00 77.24           H
ATOM   1679  CD1 ILE A 103      17.435 -11.837   7.855  1.00 71.76           C
ATOM   1680 1HD1 ILE A 103      17.077 -11.443   8.701  1.00 71.76           H
ATOM   1681 2HD1 ILE A 103      17.808 -12.740   8.070  1.00 71.76           H
ATOM   1682 3HD1 ILE A 103      16.668 -11.963   7.226  1.00 71.76           H
ATOM   1683  N   THR A 104      20.020 -11.355   2.925  1.00 82.87           N
ATOM   1684  H   THR A 104      19.043 -11.152   2.857  1.00 82.87           H
ATOM   1685  CA  THR A 104      20.669 -12.072   1.825  1.00 81.19           C
ATOM   1686  HA  THR A 104      21.307 -12.682   2.296  1.00 81.19           H
ATOM   1687  C   THR A 104      21.451 -11.147   0.903  1.00 80.18           C
ATOM   1688  O   THR A 104      22.406 -11.603   0.283  1.00 77.33           O
ATOM   1689  CB  THR A 104      19.660 -12.876   1.000  1.00 80.66           C
ATOM   1690  HB  THR A 104      20.133 -13.250   0.202  1.00 80.66           H
ATOM   1691  OG1 THR A 104      18.651 -12.048   0.478  1.00 73.66           O
ATOM   1692  HG1 THR A 104      18.994 -11.162   0.359  1.00 73.66           H
ATOM   1693  CG2 THR A 104      18.984 -13.974   1.836  1.00 73.03           C
ATOM   1694 1HG2 THR A 104      18.328 -14.491   1.286  1.00 73.03           H
ATOM   1695 2HG2 THR A 104      18.491 -13.581   2.612  1.00 73.03           H
ATOM   1696 3HG2 THR A 104      19.659 -14.618   2.195  1.00 73.03           H
ATOM   1697  N   VAL A 105      21.054  -9.878   0.804  1.00 79.46           N
ATOM   1698  H   VAL A 105      20.302  -9.605   1.404  1.00 79.46           H
ATOM   1699  CA  VAL A 105      21.589  -8.828  -0.083  1.00 78.18           C
ATOM   1700  HA  VAL A 105      20.970  -8.056   0.057  1.00 78.18           H
ATOM   1701  C   VAL A 105      21.478  -9.163  -1.577  1.00 78.49           C
ATOM   1702  O   VAL A 105      21.514  -8.280  -2.429  1.00 74.88           O
ATOM   1703  CB  VAL A 105      23.017  -8.418   0.347  1.00 74.81           C
ATOM   1704  HB  VAL A 105      23.613  -9.158   0.035  1.00 74.81           H
ATOM   1705  CG1 VAL A 105      23.417  -7.093  -0.276  1.00 66.50           C
ATOM   1706 1HG1 VAL A 105      24.340  -6.830   0.003  1.00 66.50           H
ATOM   1707 2HG1 VAL A 105      22.792  -6.363   0.002  1.00 66.50           H
ATOM   1708 3HG1 VAL A 105      23.402  -7.147  -1.274  1.00 66.50           H
ATOM   1709  CG2 VAL A 105      23.148  -8.219   1.870  1.00 66.44           C
ATOM   1710 1HG2 VAL A 105      24.080  -7.955   2.118  1.00 66.44           H
ATOM   1711 2HG2 VAL A 105      22.926  -9.061   2.362  1.00 66.44           H
ATOM   1712 3HG2 VAL A 105      22.529  -7.502   2.192  1.00 66.44           H
ATOM   1713  N   GLN A 106      21.217 -10.435  -1.911  1.00 82.18           N
ATOM   1714  H   GLN A 106      21.159 -11.091  -1.158  1.00 82.18           H
ATOM   1715  CA  GLN A 106      21.009 -10.964  -3.249  1.00 82.62           C
ATOM   1716  HA  GLN A 106      20.850 -10.169  -3.835  1.00 82.62           H
ATOM   1717  C   GLN A 106      19.762 -11.856  -3.293  1.00 84.08           C
ATOM   1718  O   GLN A 106      19.252 -12.311  -2.270  1.00 81.39           O
ATOM   1719  CB  GLN A 106      22.267 -11.698  -3.735  1.00 78.98           C
ATOM   1720 1HB  GLN A 106      22.101 -12.021  -4.667  1.00 78.98           H
ATOM   1721 2HB  GLN A 106      23.027 -11.049  -3.737  1.00 78.98           H
ATOM   1722  CG  GLN A 106      22.670 -12.902  -2.878  1.00 72.45           C
ATOM   1723 1HG  GLN A 106      22.870 -12.587  -1.950  1.00 72.45           H
ATOM   1724 2HG  GLN A 106      21.910 -13.551  -2.853  1.00 72.45           H
ATOM   1725  CD  GLN A 106      23.903 -13.611  -3.433  1.00 72.68           C
ATOM   1726  OE1 GLN A 106      24.029 -13.840  -4.617  1.00 66.38           O
ATOM   1727  NE2 GLN A 106      24.837 -14.006  -2.604  1.00 63.30           N
ATOM   1728 1HE2 GLN A 106      25.641 -14.490  -2.950  1.00 63.30           H
ATOM   1729 2HE2 GLN A 106      24.746 -13.824  -1.625  1.00 63.30           H
ATOM   1730  N   TRP A 107      19.257 -12.117  -4.510  1.00 84.15           N
ATOM   1731  H   TRP A 107      19.741 -11.763  -5.310  1.00 84.15           H
ATOM   1732  CA  TRP A 107      18.041 -12.888  -4.724  1.00 85.40           C
ATOM   1733  HA  TRP A 107      17.539 -12.871  -3.859  1.00 85.40           H
ATOM   1734  C   TRP A 107      18.346 -14.352  -5.059  1.00 85.88           C
ATOM   1735  O   TRP A 107      18.896 -14.656  -6.115  1.00 83.13           O
ATOM   1736  CB  TRP A 107      17.227 -12.219  -5.822  1.00 84.50           C
ATOM   1737 1HB  TRP A 107      17.090 -11.257  -5.588  1.00 84.50           H
ATOM   1738 2HB  TRP A 107      17.727 -12.284  -6.686  1.00 84.50           H
ATOM   1739  CG  TRP A 107      15.889 -12.846  -6.011  1.00 84.88           C
ATOM   1740  CD1 TRP A 107      15.545 -13.710  -6.982  1.00 82.99           C
ATOM   1741  HD1 TRP A 107      16.151 -14.023  -7.713  1.00 82.99           H
ATOM   1742  CD2 TRP A 107      14.710 -12.694  -5.169  1.00 85.82           C
ATOM   1743  NE1 TRP A 107      14.238 -14.098  -6.820  1.00 81.73           N
ATOM   1744  HE1 TRP A 107      13.755 -14.724  -7.432  1.00 81.73           H
ATOM   1745  CE2 TRP A 107      13.678 -13.512  -5.704  1.00 84.51           C
ATOM   1746  CE3 TRP A 107      14.418 -11.958  -3.998  1.00 82.44           C
ATOM   1747  HE3 TRP A 107      15.123 -11.374  -3.595  1.00 82.44           H
ATOM   1748  CZ2 TRP A 107      12.412 -13.596  -5.102  1.00 83.63           C
ATOM   1749  HZ2 TRP A 107      11.701 -14.178  -5.496  1.00 83.63           H
ATOM   1750  CZ3 TRP A 107      13.158 -12.034  -3.395  1.00 81.37           C
ATOM   1751  HZ3 TRP A 107      12.970 -11.501  -2.570  1.00 81.37           H
ATOM   1752  CH2 TRP A 107      12.158 -12.850  -3.936  1.00 80.84           C
ATOM   1753  HH2 TRP A 107      11.263 -12.903  -3.494  1.00 80.84           H
ATOM   1754  N   TYR A 108      17.916 -15.275  -4.209  1.00 86.05           N
ATOM   1755  H   TYR A 108      17.418 -14.976  -3.395  1.00 86.05           H
ATOM   1756  CA  TYR A 108      18.136 -16.720  -4.404  1.00 85.82           C
ATOM   1757  HA  TYR A 108      18.812 -16.770  -5.139  1.00 85.82           H
ATOM   1758  C   TYR A 108      16.888 -17.497  -4.867  1.00 85.93           C
ATOM   1759  O   TYR A 108      16.993 -18.651  -5.266  1.00 80.53           O
ATOM   1760  CB  TYR A 108      18.646 -17.317  -3.094  1.00 84.66           C
ATOM   1761 1HB  TYR A 108      17.984 -17.115  -2.372  1.00 84.66           H
ATOM   1762 2HB  TYR A 108      18.727 -18.308  -3.205  1.00 84.66           H
ATOM   1763  CG  TYR A 108      19.991 -16.781  -2.662  1.00 84.42           C
ATOM   1764  CD1 TYR A 108      21.159 -17.234  -3.306  1.00 79.58           C
ATOM   1765  HD1 TYR A 108      21.092 -17.847  -4.093  1.00 79.58           H
ATOM   1766  CD2 TYR A 108      20.085 -15.870  -1.591  1.00 80.07           C
ATOM   1767  HD2 TYR A 108      19.254 -15.517  -1.161  1.00 80.07           H
ATOM   1768  CE1 TYR A 108      22.422 -16.821  -2.837  1.00 77.00           C
ATOM   1769  HE1 TYR A 108      23.253 -17.142  -3.291  1.00 77.00           H
ATOM   1770  CE2 TYR A 108      21.339 -15.459  -1.130  1.00 77.76           C
ATOM   1771  HE2 TYR A 108      21.403 -14.810  -0.372  1.00 77.76           H
ATOM   1772  CZ  TYR A 108      22.516 -15.957  -1.730  1.00 78.19           C
ATOM   1773  OH  TYR A 108      23.716 -15.628  -1.224  1.00 75.92           O
ATOM   1774  HH  TYR A 108      23.651 -15.550  -0.272  1.00 75.92           H
ATOM   1775  N   ALA A 109      15.706 -16.897  -4.797  1.00 86.90           N
ATOM   1776  H   ALA A 109      15.675 -15.908  -4.653  1.00 86.90           H
ATOM   1777  CA  ALA A 109      14.450 -17.629  -4.922  1.00 86.89           C
ATOM   1778  HA  ALA A 109      14.637 -18.534  -4.539  1.00 86.89           H
ATOM   1779  C   ALA A 109      14.005 -17.919  -6.378  1.00 86.92           C
ATOM   1780  O   ALA A 109      12.938 -18.489  -6.585  1.00 82.24           O
ATOM   1781  CB  ALA A 109      13.395 -16.892  -4.090  1.00 85.32           C
ATOM   1782 1HB  ALA A 109      13.724 -16.726  -3.160  1.00 85.32           H
ATOM   1783 2HB  ALA A 109      12.551 -17.425  -4.027  1.00 85.32           H
ATOM   1784 3HB  ALA A 109      13.170 -16.008  -4.499  1.00 85.32           H
ATOM   1785  N   GLY A 110      14.797 -17.556  -7.383  1.00 86.17           N
ATOM   1786  H   GLY A 110      15.657 -17.097  -7.158  1.00 86.17           H
ATOM   1787  CA  GLY A 110      14.494 -17.783  -8.794  1.00 87.42           C
ATOM   1788 1HA  GLY A 110      15.362 -17.742  -9.289  1.00 87.42           H
ATOM   1789 2HA  GLY A 110      14.112 -18.704  -8.866  1.00 87.42           H
ATOM   1790  C   GLY A 110      13.508 -16.771  -9.406  1.00 89.27           C
ATOM   1791  O   GLY A 110      12.911 -15.942  -8.719  1.00 87.78           O
ATOM   1792  N   GLU A 111      13.334 -16.873 -10.725  1.00 88.03           N
ATOM   1793  H   GLU A 111      13.770 -17.642 -11.193  1.00 88.03           H
ATOM   1794  CA  GLU A 111      12.543 -15.930 -11.543  1.00 89.40           C
ATOM   1795  HA  GLU A 111      12.884 -15.011 -11.342  1.00 89.40           H
ATOM   1796  C   GLU A 111      11.049 -15.945 -11.183  1.00 91.24           C
ATOM   1797  O   GLU A 111      10.423 -14.898 -11.053  1.00 90.08           O
ATOM   1798  CB  GLU A 111      12.747 -16.318 -13.015  1.00 86.85           C
ATOM   1799 1HB  GLU A 111      13.725 -16.259 -13.215  1.00 86.85           H
ATOM   1800 2HB  GLU A 111      12.440 -17.263 -13.129  1.00 86.85           H
ATOM   1801  CG  GLU A 111      12.000 -15.450 -14.042  1.00 79.34           C
ATOM   1802 1HG  GLU A 111      12.102 -15.875 -14.941  1.00 79.34           H
ATOM   1803 2HG  GLU A 111      11.033 -15.432 -13.789  1.00 79.34           H
ATOM   1804  CD  GLU A 111      12.506 -13.992 -14.132  1.00 78.76           C
ATOM   1805  OE1 GLU A 111      11.821 -13.208 -14.837  1.00 69.71           O
ATOM   1806  OE2 GLU A 111      13.540 -13.682 -13.525  1.00 70.83           O
ATOM   1807  N   LEU A 112      10.454 -17.137 -10.997  1.00 92.19           N
ATOM   1808  H   LEU A 112      11.007 -17.967 -11.070  1.00 92.19           H
ATOM   1809  CA  LEU A 112       9.033 -17.266 -10.693  1.00 93.84           C
ATOM   1810  HA  LEU A 112       8.549 -16.779 -11.420  1.00 93.84           H
ATOM   1811  C   LEU A 112       8.681 -16.592  -9.362  1.00 94.46           C
ATOM   1812  O   LEU A 112       7.727 -15.810  -9.292  1.00 93.92           O
ATOM   1813  CB  LEU A 112       8.647 -18.756 -10.695  1.00 94.64           C
ATOM   1814 1HB  LEU A 112       8.853 -19.133 -11.598  1.00 94.64           H
ATOM   1815 2HB  LEU A 112       9.199 -19.224 -10.005  1.00 94.64           H
ATOM   1816  CG  LEU A 112       7.152 -19.009 -10.385  1.00 91.13           C
ATOM   1817  HG  LEU A 112       6.926 -18.561  -9.520  1.00 91.13           H
ATOM   1818  CD1 LEU A 112       6.242 -18.429 -11.468  1.00 85.86           C
ATOM   1819 1HD1 LEU A 112       5.280 -18.599 -11.256  1.00 85.86           H
ATOM   1820 2HD1 LEU A 112       6.438 -18.840 -12.358  1.00 85.86           H
ATOM   1821 3HD1 LEU A 112       6.369 -17.441 -11.551  1.00 85.86           H
ATOM   1822  CD2 LEU A 112       6.904 -20.510 -10.282  1.00 88.00           C
ATOM   1823 1HD2 LEU A 112       5.943 -20.702 -10.082  1.00 88.00           H
ATOM   1824 2HD2 LEU A 112       7.457 -20.915  -9.554  1.00 88.00           H
ATOM   1825 3HD2 LEU A 112       7.137 -20.971 -11.138  1.00 88.00           H
ATOM   1826  N   LEU A 113       9.456 -16.859  -8.307  1.00 93.44           N
ATOM   1827  H   LEU A 113      10.221 -17.493  -8.420  1.00 93.44           H
ATOM   1828  CA  LEU A 113       9.229 -16.261  -6.996  1.00 93.87           C
ATOM   1829  HA  LEU A 113       8.250 -16.376  -6.827  1.00 93.87           H
ATOM   1830  C   LEU A 113       9.533 -14.759  -6.989  1.00 93.91           C
ATOM   1831  O   LEU A 113       8.838 -14.031  -6.301  1.00 93.10           O
ATOM   1832  CB  LEU A 113      10.032 -17.008  -5.922  1.00 93.17           C
ATOM   1833 1HB  LEU A 113      10.956 -17.162  -6.272  1.00 93.17           H
ATOM   1834 2HB  LEU A 113      10.076 -16.432  -5.106  1.00 93.17           H
ATOM   1835  CG  LEU A 113       9.420 -18.372  -5.530  1.00 89.21           C
ATOM   1836  HG  LEU A 113       9.277 -18.881  -6.379  1.00 89.21           H
ATOM   1837  CD1 LEU A 113      10.360 -19.114  -4.583  1.00 82.93           C
ATOM   1838 1HD1 LEU A 113       9.978 -20.000  -4.320  1.00 82.93           H
ATOM   1839 2HD1 LEU A 113      10.517 -18.587  -3.748  1.00 82.93           H
ATOM   1840 3HD1 LEU A 113      11.247 -19.278  -5.014  1.00 82.93           H
ATOM   1841  CD2 LEU A 113       8.083 -18.229  -4.810  1.00 82.64           C
ATOM   1842 1HD2 LEU A 113       7.709 -19.124  -4.568  1.00 82.64           H
ATOM   1843 2HD2 LEU A 113       7.413 -17.762  -5.387  1.00 82.64           H
ATOM   1844 3HD2 LEU A 113       8.184 -17.700  -3.967  1.00 82.64           H
ATOM   1845  N   CYS A 114      10.471 -14.281  -7.803  1.00 92.65           N
ATOM   1846  H   CYS A 114      11.041 -14.929  -8.308  1.00 92.65           H
ATOM   1847  CA  CYS A 114      10.706 -12.847  -7.992  1.00 92.69           C
ATOM   1848  HA  CYS A 114      10.953 -12.468  -7.100  1.00 92.69           H
ATOM   1849  C   CYS A 114       9.430 -12.134  -8.458  1.00 93.85           C
ATOM   1850  O   CYS A 114       8.993 -11.166  -7.826  1.00 93.03           O
ATOM   1851  CB  CYS A 114      11.868 -12.661  -8.973  1.00 90.81           C
ATOM   1852 1HB  CYS A 114      12.667 -12.972  -8.458  1.00 90.81           H
ATOM   1853 2HB  CYS A 114      11.669 -13.313  -9.704  1.00 90.81           H
ATOM   1854  SG  CYS A 114      12.098 -10.978  -9.618  1.00 88.20           S
ATOM   1855  N   LYS A 115       8.768 -12.666  -9.506  1.00 93.37           N
ATOM   1856  H   LYS A 115       9.141 -13.488  -9.937  1.00 93.37           H
ATOM   1857  CA  LYS A 115       7.528 -12.097 -10.043  1.00 94.10           C
ATOM   1858  HA  LYS A 115       7.727 -11.128 -10.189  1.00 94.10           H
ATOM   1859  C   LYS A 115       6.366 -12.193  -9.059  1.00 95.49           C
ATOM   1860  O   LYS A 115       5.715 -11.195  -8.764  1.00 95.03           O
ATOM   1861  CB  LYS A 115       7.168 -12.805 -11.357  1.00 93.55           C
ATOM   1862 1HB  LYS A 115       7.138 -13.793 -11.203  1.00 93.55           H
ATOM   1863 2HB  LYS A 115       6.272 -12.489 -11.668  1.00 93.55           H
ATOM   1864  CG  LYS A 115       8.209 -12.497 -12.434  1.00 91.21           C
ATOM   1865 1HG  LYS A 115       8.287 -11.506 -12.539  1.00 91.21           H
ATOM   1866 2HG  LYS A 115       9.092 -12.873 -12.152  1.00 91.21           H
ATOM   1867  CD  LYS A 115       7.815 -13.108 -13.775  1.00 89.70           C
ATOM   1868 1HD  LYS A 115       7.746 -14.102 -13.696  1.00 89.70           H
ATOM   1869 2HD  LYS A 115       6.939 -12.736 -14.081  1.00 89.70           H
ATOM   1870  CE  LYS A 115       8.920 -12.732 -14.756  1.00 84.80           C
ATOM   1871 1HE  LYS A 115       9.158 -11.768 -14.635  1.00 84.80           H
ATOM   1872 2HE  LYS A 115       9.725 -13.299 -14.582  1.00 84.80           H
ATOM   1873  NZ  LYS A 115       8.519 -12.929 -16.163  1.00 78.34           N
ATOM   1874 1HZ  LYS A 115       9.260 -12.676 -16.786  1.00 78.34           H
ATOM   1875 2HZ  LYS A 115       7.722 -12.370 -16.390  1.00 78.34           H
ATOM   1876 3HZ  LYS A 115       8.284 -13.885 -16.338  1.00 78.34           H
ATOM   1877  N   VAL A 116       6.128 -13.391  -8.503  1.00 95.64           N
ATOM   1878  H   VAL A 116       6.749 -14.146  -8.715  1.00 95.64           H
ATOM   1879  CA  VAL A 116       5.004 -13.647  -7.602  1.00 96.18           C
ATOM   1880  HA  VAL A 116       4.200 -13.330  -8.106  1.00 96.18           H
ATOM   1881  C   VAL A 116       5.124 -12.834  -6.310  1.00 96.34           C
ATOM   1882  O   VAL A 116       4.150 -12.217  -5.889  1.00 95.92           O
ATOM   1883  CB  VAL A 116       4.867 -15.152  -7.299  1.00 96.10           C
ATOM   1884  HB  VAL A 116       5.765 -15.451  -6.977  1.00 96.10           H
ATOM   1885  CG1 VAL A 116       3.821 -15.450  -6.214  1.00 93.57           C
ATOM   1886 1HG1 VAL A 116       3.755 -16.433  -6.040  1.00 93.57           H
ATOM   1887 2HG1 VAL A 116       2.916 -15.125  -6.490  1.00 93.57           H
ATOM   1888 3HG1 VAL A 116       4.060 -15.001  -5.353  1.00 93.57           H
ATOM   1889  CG2 VAL A 116       4.438 -15.914  -8.560  1.00 93.02           C
ATOM   1890 1HG2 VAL A 116       4.346 -16.892  -8.374  1.00 93.02           H
ATOM   1891 2HG2 VAL A 116       5.110 -15.802  -9.292  1.00 93.02           H
ATOM   1892 3HG2 VAL A 116       3.557 -15.581  -8.897  1.00 93.02           H
ATOM   1893  N   LEU A 117       6.299 -12.791  -5.682  1.00 95.03           N
ATOM   1894  H   LEU A 117       7.075 -13.284  -6.076  1.00 95.03           H
ATOM   1895  CA  LEU A 117       6.494 -12.050  -4.439  1.00 94.83           C
ATOM   1896  HA  LEU A 117       5.702 -12.286  -3.876  1.00 94.83           H
ATOM   1897  C   LEU A 117       6.472 -10.534  -4.659  1.00 94.87           C
ATOM   1898  O   LEU A 117       5.951  -9.819  -3.811  1.00 94.32           O
ATOM   1899  CB  LEU A 117       7.781 -12.506  -3.736  1.00 94.53           C
ATOM   1900 1HB  LEU A 117       8.535 -12.439  -4.390  1.00 94.53           H
ATOM   1901 2HB  LEU A 117       7.951 -11.891  -2.966  1.00 94.53           H
ATOM   1902  CG  LEU A 117       7.729 -13.951  -3.201  1.00 92.19           C
ATOM   1903  HG  LEU A 117       7.453 -14.530  -3.968  1.00 92.19           H
ATOM   1904  CD1 LEU A 117       9.096 -14.360  -2.657  1.00 88.72           C
ATOM   1905 1HD1 LEU A 117       9.077 -15.296  -2.306  1.00 88.72           H
ATOM   1906 2HD1 LEU A 117       9.379 -13.758  -1.911  1.00 88.72           H
ATOM   1907 3HD1 LEU A 117       9.794 -14.314  -3.371  1.00 88.72           H
ATOM   1908  CD2 LEU A 117       6.724 -14.119  -2.060  1.00 88.64           C
ATOM   1909 1HD2 LEU A 117       6.709 -15.063  -1.731  1.00 88.64           H
ATOM   1910 2HD2 LEU A 117       5.799 -13.883  -2.359  1.00 88.64           H
ATOM   1911 3HD2 LEU A 117       6.957 -13.528  -1.287  1.00 88.64           H
ATOM   1912  N   SER A 118       6.945 -10.041  -5.812  1.00 94.40           N
ATOM   1913  H   SER A 118       7.400 -10.657  -6.455  1.00 94.40           H
ATOM   1914  CA  SER A 118       6.813  -8.619  -6.156  1.00 93.92           C
ATOM   1915  HA  SER A 118       7.182  -8.135  -5.363  1.00 93.92           H
ATOM   1916  C   SER A 118       5.353  -8.215  -6.362  1.00 94.64           C
ATOM   1917  O   SER A 118       4.916  -7.183  -5.850  1.00 94.23           O
ATOM   1918  CB  SER A 118       7.620  -8.285  -7.414  1.00 93.16           C
ATOM   1919 1HB  SER A 118       7.315  -8.833  -8.193  1.00 93.16           H
ATOM   1920 2HB  SER A 118       7.548  -7.314  -7.641  1.00 93.16           H
ATOM   1921  OG  SER A 118       8.983  -8.577  -7.186  1.00 84.93           O
ATOM   1922  HG  SER A 118       9.102  -9.525  -7.134  1.00 84.93           H
ATOM   1923  N   TYR A 119       4.556  -9.063  -7.023  1.00 95.91           N
ATOM   1924  H   TYR A 119       4.974  -9.858  -7.463  1.00 95.91           H
ATOM   1925  CA  TYR A 119       3.110  -8.893  -7.138  1.00 96.53           C
ATOM   1926  HA  TYR A 119       2.975  -7.991  -7.548  1.00 96.53           H
ATOM   1927  C   TYR A 119       2.430  -8.902  -5.769  1.00 96.71           C
ATOM   1928  O   TYR A 119       1.702  -7.967  -5.441  1.00 96.44           O
ATOM   1929  CB  TYR A 119       2.535  -9.993  -8.041  1.00 96.94           C
ATOM   1930 1HB  TYR A 119       2.794  -9.799  -8.987  1.00 96.94           H
ATOM   1931 2HB  TYR A 119       2.922 -10.872  -7.762  1.00 96.94           H
ATOM   1932  CG  TYR A 119       1.024 -10.101  -7.977  1.00 97.41           C
ATOM   1933  CD1 TYR A 119       0.413 -11.030  -7.111  1.00 96.33           C
ATOM   1934  HD1 TYR A 119       0.980 -11.648  -6.566  1.00 96.33           H
ATOM   1935  CD2 TYR A 119       0.221  -9.232  -8.738  1.00 96.72           C
ATOM   1936  HD2 TYR A 119       0.651  -8.569  -9.351  1.00 96.72           H
ATOM   1937  CE1 TYR A 119      -0.993 -11.094  -7.008  1.00 96.62           C
ATOM   1938  HE1 TYR A 119      -1.423 -11.755  -6.394  1.00 96.62           H
ATOM   1939  CE2 TYR A 119      -1.183  -9.287  -8.645  1.00 96.75           C
ATOM   1940  HE2 TYR A 119      -1.749  -8.669  -9.190  1.00 96.75           H
ATOM   1941  CZ  TYR A 119      -1.784 -10.222  -7.775  1.00 97.12           C
ATOM   1942  OH  TYR A 119      -3.141 -10.268  -7.676  1.00 96.54           O
ATOM   1943  HH  TYR A 119      -3.525 -10.279  -8.553  1.00 96.54           H
ATOM   1944  N   LEU A 120       2.683  -9.922  -4.937  1.00 96.68           N
ATOM   1945  H   LEU A 120       3.322 -10.630  -5.238  1.00 96.68           H
ATOM   1946  CA  LEU A 120       2.075 -10.055  -3.612  1.00 96.77           C
ATOM   1947  HA  LEU A 120       1.089 -10.016  -3.775  1.00 96.77           H
ATOM   1948  C   LEU A 120       2.459  -8.902  -2.688  1.00 96.57           C
ATOM   1949  O   LEU A 120       1.610  -8.423  -1.939  1.00 95.87           O
ATOM   1950  CB  LEU A 120       2.476 -11.396  -2.980  1.00 96.71           C
ATOM   1951 1HB  LEU A 120       3.464 -11.508  -3.090  1.00 96.71           H
ATOM   1952 2HB  LEU A 120       2.251 -11.360  -2.006  1.00 96.71           H
ATOM   1953  CG  LEU A 120       1.786 -12.629  -3.583  1.00 94.00           C
ATOM   1954  HG  LEU A 120       1.955 -12.611  -4.568  1.00 94.00           H
ATOM   1955  CD1 LEU A 120       2.358 -13.892  -2.921  1.00 91.39           C
ATOM   1956 1HD1 LEU A 120       1.929 -14.716  -3.291  1.00 91.39           H
ATOM   1957 2HD1 LEU A 120       2.201 -13.881  -1.933  1.00 91.39           H
ATOM   1958 3HD1 LEU A 120       3.344 -13.962  -3.075  1.00 91.39           H
ATOM   1959  CD2 LEU A 120       0.267 -12.626  -3.348  1.00 91.83           C
ATOM   1960 1HD2 LEU A 120      -0.159 -13.437  -3.749  1.00 91.83           H
ATOM   1961 2HD2 LEU A 120      -0.158 -11.820  -3.760  1.00 91.83           H
ATOM   1962 3HD2 LEU A 120       0.056 -12.619  -2.371  1.00 91.83           H
ATOM   1963  N   LYS A 121       3.705  -8.415  -2.764  1.00 96.45           N
ATOM   1964  H   LYS A 121       4.360  -8.889  -3.352  1.00 96.45           H
ATOM   1965  CA  LYS A 121       4.165  -7.229  -2.036  1.00 95.51           C
ATOM   1966  HA  LYS A 121       4.049  -7.413  -1.060  1.00 95.51           H
ATOM   1967  C   LYS A 121       3.294  -6.025  -2.368  1.00 95.63           C
ATOM   1968  O   LYS A 121       2.699  -5.442  -1.467  1.00 95.17           O
ATOM   1969  CB  LYS A 121       5.658  -6.990  -2.342  1.00 94.45           C
ATOM   1970 1HB  LYS A 121       6.180  -7.791  -2.047  1.00 94.45           H
ATOM   1971 2HB  LYS A 121       5.769  -6.864  -3.328  1.00 94.45           H
ATOM   1972  CG  LYS A 121       6.210  -5.747  -1.620  1.00 89.93           C
ATOM   1973 1HG  LYS A 121       5.694  -4.943  -1.917  1.00 89.93           H
ATOM   1974 2HG  LYS A 121       6.100  -5.869  -0.634  1.00 89.93           H
ATOM   1975  CD  LYS A 121       7.699  -5.525  -1.931  1.00 87.13           C
ATOM   1976 1HD  LYS A 121       8.230  -6.309  -1.609  1.00 87.13           H
ATOM   1977 2HD  LYS A 121       7.824  -5.420  -2.918  1.00 87.13           H
ATOM   1978  CE  LYS A 121       8.182  -4.262  -1.222  1.00 79.50           C
ATOM   1979 1HE  LYS A 121       7.668  -3.475  -1.563  1.00 79.50           H
ATOM   1980 2HE  LYS A 121       8.031  -4.358  -0.238  1.00 79.50           H
ATOM   1981  NZ  LYS A 121       9.636  -4.006  -1.450  1.00 73.32           N
ATOM   1982 1HZ  LYS A 121       9.932  -3.176  -0.978  1.00 73.32           H
ATOM   1983 2HZ  LYS A 121       9.831  -3.892  -2.424  1.00 73.32           H
ATOM   1984 3HZ  LYS A 121      10.191  -4.766  -1.112  1.00 73.32           H
ATOM   1985  N   LEU A 122       3.148  -5.683  -3.654  1.00 95.16           N
ATOM   1986  H   LEU A 122       3.573  -6.251  -4.359  1.00 95.16           H
ATOM   1987  CA  LEU A 122       2.386  -4.504  -4.058  1.00 95.37           C
ATOM   1988  HA  LEU A 122       2.699  -3.759  -3.468  1.00 95.37           H
ATOM   1989  C   LEU A 122       0.877  -4.671  -3.806  1.00 95.89           C
ATOM   1990  O   LEU A 122       0.223  -3.742  -3.323  1.00 95.26           O
ATOM   1991  CB  LEU A 122       2.704  -4.180  -5.523  1.00 94.83           C
ATOM   1992 1HB  LEU A 122       3.698  -4.158  -5.633  1.00 94.83           H
ATOM   1993 2HB  LEU A 122       2.320  -4.903  -6.097  1.00 94.83           H
ATOM   1994  CG  LEU A 122       2.122  -2.821  -5.978  1.00 90.94           C
ATOM   1995  HG  LEU A 122       1.133  -2.860  -5.838  1.00 90.94           H
ATOM   1996  CD1 LEU A 122       2.686  -1.652  -5.176  1.00 87.36           C
ATOM   1997 1HD1 LEU A 122       2.297  -0.784  -5.486  1.00 87.36           H
ATOM   1998 2HD1 LEU A 122       3.680  -1.596  -5.274  1.00 87.36           H
ATOM   1999 3HD1 LEU A 122       2.479  -1.752  -4.203  1.00 87.36           H
ATOM   2000  CD2 LEU A 122       2.441  -2.574  -7.442  1.00 88.06           C
ATOM   2001 1HD2 LEU A 122       2.069  -1.697  -7.747  1.00 88.06           H
ATOM   2002 2HD2 LEU A 122       2.051  -3.291  -8.020  1.00 88.06           H
ATOM   2003 3HD2 LEU A 122       3.429  -2.559  -7.596  1.00 88.06           H
ATOM   2004  N   PHE A 123       0.318  -5.867  -4.051  1.00 97.21           N
ATOM   2005  H   PHE A 123       0.885  -6.567  -4.485  1.00 97.21           H
ATOM   2006  CA  PHE A 123      -1.066  -6.216  -3.725  1.00 97.53           C
ATOM   2007  HA  PHE A 123      -1.646  -5.597  -4.255  1.00 97.53           H
ATOM   2008  C   PHE A 123      -1.376  -5.998  -2.245  1.00 97.52           C
ATOM   2009  O   PHE A 123      -2.395  -5.401  -1.897  1.00 97.15           O
ATOM   2010  CB  PHE A 123      -1.306  -7.673  -4.117  1.00 97.74           C
ATOM   2011 1HB  PHE A 123      -1.296  -7.739  -5.115  1.00 97.74           H
ATOM   2012 2HB  PHE A 123      -0.567  -8.229  -3.738  1.00 97.74           H
ATOM   2013  CG  PHE A 123      -2.627  -8.233  -3.617  1.00 98.06           C
ATOM   2014  CD1 PHE A 123      -2.650  -9.134  -2.536  1.00 96.64           C
ATOM   2015  HD1 PHE A 123      -1.796  -9.412  -2.097  1.00 96.64           H
ATOM   2016  CD2 PHE A 123      -3.824  -7.833  -4.219  1.00 96.91           C
ATOM   2017  HD2 PHE A 123      -3.807  -7.182  -4.978  1.00 96.91           H
ATOM   2018  CE1 PHE A 123      -3.875  -9.641  -2.075  1.00 96.61           C
ATOM   2019  HE1 PHE A 123      -3.892 -10.280  -1.306  1.00 96.61           H
ATOM   2020  CE2 PHE A 123      -5.051  -8.343  -3.760  1.00 96.73           C
ATOM   2021  HE2 PHE A 123      -5.905  -8.058  -4.195  1.00 96.73           H
ATOM   2022  CZ  PHE A 123      -5.076  -9.254  -2.689  1.00 97.10           C
ATOM   2023  HZ  PHE A 123      -5.947  -9.625  -2.366  1.00 97.10           H
ATOM   2024  N   SER A 124      -0.468  -6.450  -1.366  1.00 97.44           N
ATOM   2025  H   SER A 124       0.353  -6.897  -1.722  1.00 97.44           H
ATOM   2026  CA  SER A 124      -0.613  -6.324   0.084  1.00 96.80           C
ATOM   2027  HA  SER A 124      -1.545  -6.645   0.253  1.00 96.80           H
ATOM   2028  C   SER A 124      -0.492  -4.887   0.578  1.00 96.38           C
ATOM   2029  O   SER A 124      -1.008  -4.579   1.642  1.00 94.57           O
ATOM   2030  CB  SER A 124       0.420  -7.187   0.804  1.00 95.79           C
ATOM   2031 1HB  SER A 124       1.348  -6.894   0.575  1.00 95.79           H
ATOM   2032 2HB  SER A 124       0.291  -7.142   1.795  1.00 95.79           H
ATOM   2033  OG  SER A 124       0.289  -8.541   0.415  1.00 86.45           O
ATOM   2034  HG  SER A 124       0.259  -9.096   1.194  1.00 86.45           H
ATOM   2035  N   MET A 125       0.140  -3.991  -0.184  1.00 95.97           N
ATOM   2036  H   MET A 125       0.606  -4.316  -1.007  1.00 95.97           H
ATOM   2037  CA  MET A 125       0.189  -2.553   0.120  1.00 95.46           C
ATOM   2038  HA  MET A 125       0.221  -2.482   1.117  1.00 95.46           H
ATOM   2039  C   MET A 125      -1.077  -1.828  -0.379  1.00 95.77           C
ATOM   2040  O   MET A 125      -1.620  -0.975   0.322  1.00 94.59           O
ATOM   2041  CB  MET A 125       1.459  -1.941  -0.500  1.00 94.34           C
ATOM   2042 1HB  MET A 125       1.475  -2.155  -1.477  1.00 94.34           H
ATOM   2043 2HB  MET A 125       1.431  -0.949  -0.376  1.00 94.34           H
ATOM   2044  CG  MET A 125       2.748  -2.477   0.139  1.00 91.00           C
ATOM   2045 1HG  MET A 125       2.739  -2.099   1.065  1.00 91.00           H
ATOM   2046 2HG  MET A 125       2.608  -3.466   0.182  1.00 91.00           H
ATOM   2047  SD  MET A 125       4.274  -2.041  -0.763  1.00 85.23           S
ATOM   2048  CE  MET A 125       4.437  -0.295  -0.318  1.00 74.31           C
ATOM   2049 1HE  MET A 125       5.248   0.109  -0.742  1.00 74.31           H
ATOM   2050 2HE  MET A 125       4.521  -0.184   0.672  1.00 74.31           H
ATOM   2051 3HE  MET A 125       3.640   0.228  -0.620  1.00 74.31           H
ATOM   2052  N   TYR A 126      -1.611  -2.191  -1.551  1.00 97.04           N
ATOM   2053  H   TYR A 126      -1.139  -2.880  -2.100  1.00 97.04           H
ATOM   2054  CA  TYR A 126      -2.860  -1.619  -2.062  1.00 97.12           C
ATOM   2055  HA  TYR A 126      -2.699  -0.634  -2.008  1.00 97.12           H
ATOM   2056  C   TYR A 126      -4.082  -1.979  -1.210  1.00 97.07           C
ATOM   2057  O   TYR A 126      -4.954  -1.134  -0.985  1.00 96.57           O
ATOM   2058  CB  TYR A 126      -3.116  -2.087  -3.502  1.00 97.10           C
ATOM   2059 1HB  TYR A 126      -2.836  -3.044  -3.573  1.00 97.10           H
ATOM   2060 2HB  TYR A 126      -4.096  -2.012  -3.684  1.00 97.10           H
ATOM   2061  CG  TYR A 126      -2.386  -1.313  -4.586  1.00 97.05           C
ATOM   2062  CD1 TYR A 126      -2.571   0.078  -4.698  1.00 95.07           C
ATOM   2063  HD1 TYR A 126      -3.165   0.556  -4.051  1.00 95.07           H
ATOM   2064  CD2 TYR A 126      -1.581  -1.987  -5.516  1.00 94.89           C
ATOM   2065  HD2 TYR A 126      -1.470  -2.979  -5.453  1.00 94.89           H
ATOM   2066  CE1 TYR A 126      -1.924   0.795  -5.715  1.00 93.93           C
ATOM   2067  HE1 TYR A 126      -2.052   1.784  -5.786  1.00 93.93           H
ATOM   2068  CE2 TYR A 126      -0.929  -1.271  -6.539  1.00 94.13           C
ATOM   2069  HE2 TYR A 126      -0.349  -1.753  -7.196  1.00 94.13           H
ATOM   2070  CZ  TYR A 126      -1.095   0.128  -6.636  1.00 94.60           C
ATOM   2071  OH  TYR A 126      -0.454   0.826  -7.604  1.00 92.56           O
ATOM   2072  HH  TYR A 126      -0.303   0.259  -8.360  1.00 92.56           H
ATOM   2073  N   ALA A 127      -4.170  -3.229  -0.740  1.00 97.63           N
ATOM   2074  H   ALA A 127      -3.392  -3.843  -0.870  1.00 97.63           H
ATOM   2075  CA  ALA A 127      -5.344  -3.736  -0.049  1.00 97.50           C
ATOM   2076  HA  ALA A 127      -6.097  -3.610  -0.694  1.00 97.50           H
ATOM   2077  C   ALA A 127      -5.736  -2.905   1.193  1.00 97.26           C
ATOM   2078  O   ALA A 127      -6.884  -2.460   1.251  1.00 96.59           O
ATOM   2079  CB  ALA A 127      -5.151  -5.237   0.235  1.00 97.45           C
ATOM   2080 1HB  ALA A 127      -4.899  -5.730  -0.598  1.00 97.45           H
ATOM   2081 2HB  ALA A 127      -5.991  -5.645   0.591  1.00 97.45           H
ATOM   2082 3HB  ALA A 127      -4.428  -5.384   0.910  1.00 97.45           H
ATOM   2083  N   PRO A 128      -4.844  -2.628   2.172  1.00 97.04           N
ATOM   2084  CA  PRO A 128      -5.192  -1.800   3.325  1.00 96.21           C
ATOM   2085  HA  PRO A 128      -6.033  -2.158   3.731  1.00 96.21           H
ATOM   2086  C   PRO A 128      -5.508  -0.353   2.921  1.00 95.92           C
ATOM   2087  O   PRO A 128      -6.499   0.196   3.413  1.00 95.35           O
ATOM   2088  CB  PRO A 128      -4.007  -1.901   4.294  1.00 95.76           C
ATOM   2089 1HB  PRO A 128      -3.847  -1.030   4.758  1.00 95.76           H
ATOM   2090 2HB  PRO A 128      -4.158  -2.619   4.974  1.00 95.76           H
ATOM   2091  CG  PRO A 128      -2.836  -2.253   3.392  1.00 94.87           C
ATOM   2092 1HG  PRO A 128      -2.423  -1.429   3.004  1.00 94.87           H
ATOM   2093 2HG  PRO A 128      -2.142  -2.770   3.893  1.00 94.87           H
ATOM   2094  CD  PRO A 128      -3.472  -3.106   2.306  1.00 96.70           C
ATOM   2095 1HD  PRO A 128      -2.993  -2.996   1.435  1.00 96.70           H
ATOM   2096 2HD  PRO A 128      -3.478  -4.072   2.564  1.00 96.70           H
ATOM   2097  N   ALA A 129      -4.773   0.245   1.973  1.00 95.56           N
ATOM   2098  H   ALA A 129      -4.012  -0.264   1.571  1.00 95.56           H
ATOM   2099  CA  ALA A 129      -5.028   1.603   1.498  1.00 95.04           C
ATOM   2100  HA  ALA A 129      -4.961   2.199   2.298  1.00 95.04           H
ATOM   2101  C   ALA A 129      -6.454   1.749   0.924  1.00 95.54           C
ATOM   2102  O   ALA A 129      -7.197   2.663   1.288  1.00 94.80           O
ATOM   2103  CB  ALA A 129      -3.952   1.972   0.465  1.00 94.72           C
ATOM   2104 1HB  ALA A 129      -3.035   1.872   0.851  1.00 94.72           H
ATOM   2105 2HB  ALA A 129      -4.056   2.919   0.161  1.00 94.72           H
ATOM   2106 3HB  ALA A 129      -4.012   1.383  -0.341  1.00 94.72           H
ATOM   2107  N   PHE A 130      -6.892   0.806   0.083  1.00 96.52           N
ATOM   2108  H   PHE A 130      -6.274   0.062  -0.172  1.00 96.52           H
ATOM   2109  CA  PHE A 130      -8.241   0.825  -0.475  1.00 97.02           C
ATOM   2110  HA  PHE A 130      -8.387   1.780  -0.734  1.00 97.02           H
ATOM   2111  C   PHE A 130      -9.316   0.448   0.555  1.00 96.81           C
ATOM   2112  O   PHE A 130     -10.414   1.008   0.510  1.00 96.09           O
ATOM   2113  CB  PHE A 130      -8.317  -0.072  -1.712  1.00 97.23           C
ATOM   2114 1HB  PHE A 130      -7.997  -0.983  -1.452  1.00 97.23           H
ATOM   2115 2HB  PHE A 130      -9.274  -0.124  -1.996  1.00 97.23           H
ATOM   2116  CG  PHE A 130      -7.501   0.379  -2.915  1.00 97.42           C
ATOM   2117  CD1 PHE A 130      -7.084   1.723  -3.085  1.00 95.09           C
ATOM   2118  HD1 PHE A 130      -7.313   2.404  -2.389  1.00 95.09           H
ATOM   2119  CD2 PHE A 130      -7.197  -0.556  -3.926  1.00 94.81           C
ATOM   2120  HD2 PHE A 130      -7.501  -1.504  -3.834  1.00 94.81           H
ATOM   2121  CE1 PHE A 130      -6.352   2.110  -4.221  1.00 94.01           C
ATOM   2122  HE1 PHE A 130      -6.050   3.058  -4.324  1.00 94.01           H
ATOM   2123  CE2 PHE A 130      -6.470  -0.164  -5.061  1.00 94.41           C
ATOM   2124  HE2 PHE A 130      -6.253  -0.836  -5.769  1.00 94.41           H
ATOM   2125  CZ  PHE A 130      -6.046   1.164  -5.209  1.00 95.29           C
ATOM   2126  HZ  PHE A 130      -5.526   1.436  -6.019  1.00 95.29           H
ATOM   2127  N   MET A 131      -9.019  -0.411   1.534  1.00 96.53           N
ATOM   2128  H   MET A 131      -8.143  -0.893   1.509  1.00 96.53           H
ATOM   2129  CA  MET A 131      -9.942  -0.666   2.643  1.00 96.30           C
ATOM   2130  HA  MET A 131     -10.801  -0.909   2.192  1.00 96.30           H
ATOM   2131  C   MET A 131     -10.180   0.578   3.496  1.00 95.94           C
ATOM   2132  O   MET A 131     -11.319   0.848   3.874  1.00 94.68           O
ATOM   2133  CB  MET A 131      -9.450  -1.832   3.517  1.00 96.14           C
ATOM   2134 1HB  MET A 131      -8.485  -1.692   3.738  1.00 96.14           H
ATOM   2135 2HB  MET A 131      -9.985  -1.858   4.361  1.00 96.14           H
ATOM   2136  CG  MET A 131      -9.599  -3.169   2.802  1.00 90.95           C
ATOM   2137 1HG  MET A 131      -9.025  -3.073   1.989  1.00 90.95           H
ATOM   2138 2HG  MET A 131      -9.181  -3.826   3.430  1.00 90.95           H
ATOM   2139  SD  MET A 131     -11.292  -3.634   2.375  1.00 89.69           S
ATOM   2140  CE  MET A 131     -10.878  -4.794   1.053  1.00 78.78           C
ATOM   2141 1HE  MET A 131     -11.704  -5.192   0.653  1.00 78.78           H
ATOM   2142 2HE  MET A 131     -10.312  -5.543   1.398  1.00 78.78           H
ATOM   2143 3HE  MET A 131     -10.372  -4.338   0.321  1.00 78.78           H
ATOM   2144  N   MET A 132      -9.146   1.401   3.742  1.00 94.82           N
ATOM   2145  H   MET A 132      -8.235   1.119   3.440  1.00 94.82           H
ATOM   2146  CA  MET A 132      -9.280   2.690   4.429  1.00 94.21           C
ATOM   2147  HA  MET A 132      -9.713   2.471   5.304  1.00 94.21           H
ATOM   2148  C   MET A 132     -10.178   3.674   3.662  1.00 94.32           C
ATOM   2149  O   MET A 132     -11.022   4.345   4.262  1.00 93.07           O
ATOM   2150  CB  MET A 132      -7.891   3.311   4.620  1.00 93.45           C
ATOM   2151 1HB  MET A 132      -7.408   3.305   3.744  1.00 93.45           H
ATOM   2152 2HB  MET A 132      -7.996   4.254   4.936  1.00 93.45           H
ATOM   2153  CG  MET A 132      -7.063   2.542   5.641  1.00 87.53           C
ATOM   2154 1HG  MET A 132      -7.061   1.598   5.310  1.00 87.53           H
ATOM   2155 2HG  MET A 132      -6.142   2.924   5.564  1.00 87.53           H
ATOM   2156  SD  MET A 132      -7.712   2.672   7.315  1.00 78.57           S
ATOM   2157  CE  MET A 132      -6.117   2.953   8.112  1.00 67.25           C
ATOM   2158 1HE  MET A 132      -6.224   3.061   9.100  1.00 67.25           H
ATOM   2159 2HE  MET A 132      -5.680   3.780   7.758  1.00 67.25           H
ATOM   2160 3HE  MET A 132      -5.497   2.185   7.953  1.00 67.25           H
ATOM   2161  N   VAL A 133     -10.044   3.713   2.331  1.00 95.56           N
ATOM   2162  H   VAL A 133      -9.306   3.185   1.911  1.00 95.56           H
ATOM   2163  CA  VAL A 133     -10.929   4.495   1.459  1.00 95.57           C
ATOM   2164  HA  VAL A 133     -10.870   5.436   1.792  1.00 95.57           H
ATOM   2165  C   VAL A 133     -12.374   4.019   1.583  1.00 95.46           C
ATOM   2166  O   VAL A 133     -13.279   4.833   1.795  1.00 94.85           O
ATOM   2167  CB  VAL A 133     -10.452   4.430  -0.005  1.00 95.74           C
ATOM   2168  HB  VAL A 133     -10.329   3.461  -0.219  1.00 95.74           H
ATOM   2169  CG1 VAL A 133     -11.470   5.013  -0.984  1.00 93.76           C
ATOM   2170 1HG1 VAL A 133     -11.135   4.958  -1.925  1.00 93.76           H
ATOM   2171 2HG1 VAL A 133     -11.654   5.974  -0.779  1.00 93.76           H
ATOM   2172 3HG1 VAL A 133     -12.337   4.517  -0.937  1.00 93.76           H
ATOM   2173  CG2 VAL A 133      -9.138   5.206  -0.175  1.00 93.88           C
ATOM   2174 1HG2 VAL A 133      -8.820   5.170  -1.122  1.00 93.88           H
ATOM   2175 2HG2 VAL A 133      -8.419   4.824   0.405  1.00 93.88           H
ATOM   2176 3HG2 VAL A 133      -9.255   6.168   0.073  1.00 93.88           H
ATOM   2177  N   VAL A 134     -12.614   2.702   1.519  1.00 96.11           N
ATOM   2178  H   VAL A 134     -11.843   2.083   1.371  1.00 96.11           H
ATOM   2179  CA  VAL A 134     -13.960   2.127   1.656  1.00 95.74           C
ATOM   2180  HA  VAL A 134     -14.504   2.573   0.945  1.00 95.74           H
ATOM   2181  C   VAL A 134     -14.581   2.460   3.010  1.00 94.93           C
ATOM   2182  O   VAL A 134     -15.751   2.853   3.065  1.00 94.01           O
ATOM   2183  CB  VAL A 134     -13.930   0.600   1.426  1.00 95.65           C
ATOM   2184  HB  VAL A 134     -13.218   0.236   2.027  1.00 95.65           H
ATOM   2185  CG1 VAL A 134     -15.266  -0.072   1.760  1.00 93.53           C
ATOM   2186 1HG1 VAL A 134     -15.220  -1.058   1.603  1.00 93.53           H
ATOM   2187 2HG1 VAL A 134     -16.004   0.296   1.193  1.00 93.53           H
ATOM   2188 3HG1 VAL A 134     -15.512   0.076   2.718  1.00 93.53           H
ATOM   2189  CG2 VAL A 134     -13.637   0.293  -0.044  1.00 93.82           C
ATOM   2190 1HG2 VAL A 134     -13.615  -0.693  -0.207  1.00 93.82           H
ATOM   2191 2HG2 VAL A 134     -12.753   0.670  -0.319  1.00 93.82           H
ATOM   2192 3HG2 VAL A 134     -14.338   0.687  -0.639  1.00 93.82           H
ATOM   2193  N   ILE A 135     -13.817   2.365   4.096  1.00 94.43           N
ATOM   2194  H   ILE A 135     -12.884   2.021   3.995  1.00 94.43           H
ATOM   2195  CA  ILE A 135     -14.285   2.744   5.440  1.00 93.37           C
ATOM   2196  HA  ILE A 135     -15.118   2.218   5.615  1.00 93.37           H
ATOM   2197  C   ILE A 135     -14.646   4.228   5.474  1.00 93.04           C
ATOM   2198  O   ILE A 135     -15.735   4.580   5.930  1.00 92.14           O
ATOM   2199  CB  ILE A 135     -13.234   2.370   6.507  1.00 92.85           C
ATOM   2200  HB  ILE A 135     -12.347   2.720   6.207  1.00 92.85           H
ATOM   2201  CG1 ILE A 135     -13.183   0.831   6.653  1.00 91.59           C
ATOM   2202 1HG1 ILE A 135     -14.021   0.527   7.107  1.00 91.59           H
ATOM   2203 2HG1 ILE A 135     -13.133   0.427   5.740  1.00 91.59           H
ATOM   2204  CG2 ILE A 135     -13.562   3.011   7.877  1.00 91.75           C
ATOM   2205 1HG2 ILE A 135     -12.876   2.764   8.562  1.00 91.75           H
ATOM   2206 2HG2 ILE A 135     -14.454   2.706   8.211  1.00 91.75           H
ATOM   2207 3HG2 ILE A 135     -13.583   4.009   7.810  1.00 91.75           H
ATOM   2208  CD1 ILE A 135     -11.990   0.317   7.465  1.00 88.90           C
ATOM   2209 1HD1 ILE A 135     -12.004  -0.681   7.529  1.00 88.90           H
ATOM   2210 2HD1 ILE A 135     -12.004   0.685   8.395  1.00 88.90           H
ATOM   2211 3HD1 ILE A 135     -11.125   0.586   7.041  1.00 88.90           H
ATOM   2212  N   SER A 136     -13.787   5.107   4.963  1.00 93.40           N
ATOM   2213  H   SER A 136     -12.938   4.761   4.564  1.00 93.40           H
ATOM   2214  CA  SER A 136     -14.016   6.551   4.953  1.00 92.69           C
ATOM   2215  HA  SER A 136     -14.174   6.791   5.911  1.00 92.69           H
ATOM   2216  C   SER A 136     -15.261   6.938   4.142  1.00 92.53           C
ATOM   2217  O   SER A 136     -16.089   7.733   4.606  1.00 91.30           O
ATOM   2218  CB  SER A 136     -12.778   7.271   4.407  1.00 92.70           C
ATOM   2219 1HB  SER A 136     -12.553   6.954   3.486  1.00 92.70           H
ATOM   2220 2HB  SER A 136     -12.912   8.262   4.396  1.00 92.70           H
ATOM   2221  OG  SER A 136     -11.676   6.990   5.246  1.00 82.73           O
ATOM   2222  HG  SER A 136     -11.974   6.927   6.154  1.00 82.73           H
ATOM   2223  N   LEU A 137     -15.466   6.328   2.976  1.00 93.61           N
ATOM   2224  H   LEU A 137     -14.753   5.712   2.641  1.00 93.61           H
ATOM   2225  CA  LEU A 137     -16.662   6.497   2.153  1.00 93.50           C
ATOM   2226  HA  LEU A 137     -16.743   7.484   2.013  1.00 93.50           H
ATOM   2227  C   LEU A 137     -17.925   6.002   2.869  1.00 93.19           C
ATOM   2228  O   LEU A 137     -18.913   6.725   2.940  1.00 92.42           O
ATOM   2229  CB  LEU A 137     -16.480   5.759   0.813  1.00 94.15           C
ATOM   2230 1HB  LEU A 137     -16.141   4.839   1.008  1.00 94.15           H
ATOM   2231 2HB  LEU A 137     -17.373   5.699   0.367  1.00 94.15           H
ATOM   2232  CG  LEU A 137     -15.506   6.422  -0.169  1.00 91.74           C
ATOM   2233  HG  LEU A 137     -14.672   6.630   0.342  1.00 91.74           H
ATOM   2234  CD1 LEU A 137     -15.225   5.471  -1.340  1.00 88.57           C
ATOM   2235 1HD1 LEU A 137     -14.591   5.885  -1.993  1.00 88.57           H
ATOM   2236 2HD1 LEU A 137     -16.068   5.247  -1.829  1.00 88.57           H
ATOM   2237 3HD1 LEU A 137     -14.820   4.616  -1.018  1.00 88.57           H
ATOM   2238  CD2 LEU A 137     -16.074   7.722  -0.753  1.00 89.23           C
ATOM   2239 1HD2 LEU A 137     -15.427   8.141  -1.390  1.00 89.23           H
ATOM   2240 2HD2 LEU A 137     -16.267   8.386  -0.030  1.00 89.23           H
ATOM   2241 3HD2 LEU A 137     -16.926   7.550  -1.248  1.00 89.23           H
ATOM   2242  N   ASP A 138     -17.893   4.796   3.446  1.00 92.96           N
ATOM   2243  H   ASP A 138     -17.053   4.257   3.379  1.00 92.96           H
ATOM   2244  CA  ASP A 138     -19.032   4.229   4.171  1.00 91.77           C
ATOM   2245  HA  ASP A 138     -19.803   4.244   3.534  1.00 91.77           H
ATOM   2246  C   ASP A 138     -19.418   5.087   5.386  1.00 91.44           C
ATOM   2247  O   ASP A 138     -20.606   5.336   5.619  1.00 90.01           O
ATOM   2248  CB  ASP A 138     -18.705   2.783   4.573  1.00 90.70           C
ATOM   2249 1HB  ASP A 138     -18.515   2.252   3.747  1.00 90.70           H
ATOM   2250 2HB  ASP A 138     -17.896   2.785   5.161  1.00 90.70           H
ATOM   2251  CG  ASP A 138     -19.856   2.120   5.327  1.00 88.52           C
ATOM   2252  OD1 ASP A 138     -20.817   1.621   4.698  1.00 84.35           O
ATOM   2253  OD2 ASP A 138     -19.781   2.071   6.579  1.00 83.73           O
ATOM   2254  N   ARG A 139     -18.438   5.598   6.142  1.00 90.96           N
ATOM   2255  H   ARG A 139     -17.492   5.364   5.916  1.00 90.96           H
ATOM   2256  CA  ARG A 139     -18.683   6.488   7.290  1.00 89.86           C
ATOM   2257  HA  ARG A 139     -19.379   6.022   7.836  1.00 89.86           H
ATOM   2258  C   ARG A 139     -19.240   7.843   6.855  1.00 90.34           C
ATOM   2259  O   ARG A 139     -20.190   8.321   7.468  1.00 88.06           O
ATOM   2260  CB  ARG A 139     -17.397   6.676   8.108  1.00 88.69           C
ATOM   2261 1HB  ARG A 139     -16.688   7.013   7.488  1.00 88.69           H
ATOM   2262 2HB  ARG A 139     -17.581   7.364   8.810  1.00 88.69           H
ATOM   2263  CG  ARG A 139     -16.849   5.424   8.811  1.00 81.31           C
ATOM   2264 1HG  ARG A 139     -16.581   4.764   8.109  1.00 81.31           H
ATOM   2265 2HG  ARG A 139     -16.045   5.691   9.343  1.00 81.31           H
ATOM   2266  CD  ARG A 139     -17.840   4.736   9.758  1.00 78.70           C
ATOM   2267 1HD  ARG A 139     -17.355   4.388  10.560  1.00 78.70           H
ATOM   2268 2HD  ARG A 139     -18.539   5.389  10.048  1.00 78.70           H
ATOM   2269  NE  ARG A 139     -18.521   3.605   9.121  1.00 75.33           N
ATOM   2270  HE  ARG A 139     -18.224   3.350   8.201  1.00 75.33           H
ATOM   2271  CZ  ARG A 139     -19.505   2.887   9.667  1.00 70.24           C
ATOM   2272  NH1 ARG A 139     -19.970   3.151  10.853  1.00 62.26           N
ATOM   2273 1HH1 ARG A 139     -19.589   3.910  11.382  1.00 62.26           H
ATOM   2274 2HH1 ARG A 139     -20.708   2.595  11.236  1.00 62.26           H
ATOM   2275  NH2 ARG A 139     -20.020   1.885   9.035  1.00 62.40           N
ATOM   2276 1HH2 ARG A 139     -19.682   1.640   8.126  1.00 62.40           H
ATOM   2277 2HH2 ARG A 139     -20.757   1.355   9.454  1.00 62.40           H
ATOM   2278  N   SER A 140     -18.699   8.438   5.784  1.00 90.57           N
ATOM   2279  H   SER A 140     -17.905   8.010   5.352  1.00 90.57           H
ATOM   2280  CA  SER A 140     -19.214   9.682   5.217  1.00 90.48           C
ATOM   2281  HA  SER A 140     -19.183  10.355   5.956  1.00 90.48           H
ATOM   2282  C   SER A 140     -20.671   9.523   4.759  1.00 90.00           C
ATOM   2283  O   SER A 140     -21.524  10.340   5.105  1.00 88.77           O
ATOM   2284  CB  SER A 140     -18.315  10.136   4.065  1.00 90.64           C
ATOM   2285 1HB  SER A 140     -17.378  10.280   4.383  1.00 90.64           H
ATOM   2286 2HB  SER A 140     -18.317   9.461   3.327  1.00 90.64           H
ATOM   2287  OG  SER A 140     -18.775  11.361   3.524  1.00 81.35           O
ATOM   2288  HG  SER A 140     -18.879  11.273   2.577  1.00 81.35           H
ATOM   2289  N   LEU A 141     -21.003   8.439   4.059  1.00 90.59           N
ATOM   2290  H   LEU A 141     -20.278   7.795   3.815  1.00 90.59           H
ATOM   2291  CA  LEU A 141     -22.367   8.136   3.627  1.00 89.73           C
ATOM   2292  HA  LEU A 141     -22.676   8.969   3.168  1.00 89.73           H
ATOM   2293  C   LEU A 141     -23.315   7.860   4.804  1.00 89.19           C
ATOM   2294  O   LEU A 141     -24.464   8.294   4.769  1.00 87.74           O
ATOM   2295  CB  LEU A 141     -22.346   6.931   2.668  1.00 89.73           C
ATOM   2296 1HB  LEU A 141     -21.813   6.202   3.097  1.00 89.73           H
ATOM   2297 2HB  LEU A 141     -23.288   6.623   2.537  1.00 89.73           H
ATOM   2298  CG  LEU A 141     -21.735   7.222   1.279  1.00 84.32           C
ATOM   2299  HG  LEU A 141     -20.849   7.666   1.409  1.00 84.32           H
ATOM   2300  CD1 LEU A 141     -21.577   5.905   0.515  1.00 79.22           C
ATOM   2301 1HD1 LEU A 141     -21.183   6.061  -0.391  1.00 79.22           H
ATOM   2302 2HD1 LEU A 141     -22.461   5.454   0.392  1.00 79.22           H
ATOM   2303 3HD1 LEU A 141     -20.976   5.275   1.007  1.00 79.22           H
ATOM   2304  CD2 LEU A 141     -22.628   8.155   0.456  1.00 78.76           C
ATOM   2305 1HD2 LEU A 141     -22.225   8.338  -0.441  1.00 78.76           H
ATOM   2306 2HD2 LEU A 141     -22.755   9.031   0.920  1.00 78.76           H
ATOM   2307 3HD2 LEU A 141     -23.531   7.751   0.311  1.00 78.76           H
ATOM   2308  N   ALA A 142     -22.840   7.198   5.861  1.00 89.43           N
ATOM   2309  H   ALA A 142     -21.894   6.874   5.838  1.00 89.43           H
ATOM   2310  CA  ALA A 142     -23.645   6.926   7.052  1.00 87.86           C
ATOM   2311  HA  ALA A 142     -24.468   6.473   6.710  1.00 87.86           H
ATOM   2312  C   ALA A 142     -24.091   8.205   7.783  1.00 87.56           C
ATOM   2313  O   ALA A 142     -25.156   8.216   8.384  1.00 85.31           O
ATOM   2314  CB  ALA A 142     -22.852   6.009   7.991  1.00 86.77           C
ATOM   2315 1HB  ALA A 142     -22.561   5.177   7.518  1.00 86.77           H
ATOM   2316 2HB  ALA A 142     -23.405   5.737   8.778  1.00 86.77           H
ATOM   2317 3HB  ALA A 142     -22.034   6.469   8.335  1.00 86.77           H
ATOM   2318  N   ILE A 143     -23.285   9.270   7.727  1.00 87.62           N
ATOM   2319  H   ILE A 143     -22.431   9.188   7.213  1.00 87.62           H
ATOM   2320  CA  ILE A 143     -23.581  10.554   8.376  1.00 87.28           C
ATOM   2321  HA  ILE A 143     -24.179  10.357   9.153  1.00 87.28           H
ATOM   2322  C   ILE A 143     -24.366  11.476   7.443  1.00 87.00           C
ATOM   2323  O   ILE A 143     -25.333  12.094   7.866  1.00 85.73           O
ATOM   2324  CB  ILE A 143     -22.271  11.186   8.892  1.00 86.86           C
ATOM   2325  HB  ILE A 143     -21.613  11.230   8.141  1.00 86.86           H
ATOM   2326  CG1 ILE A 143     -21.717  10.309  10.039  1.00 83.31           C
ATOM   2327 1HG1 ILE A 143     -22.333  10.389  10.823  1.00 83.31           H
ATOM   2328 2HG1 ILE A 143     -21.694   9.359   9.728  1.00 83.31           H
ATOM   2329  CG2 ILE A 143     -22.490  12.630   9.374  1.00 81.68           C
ATOM   2330 1HG2 ILE A 143     -21.636  13.030   9.706  1.00 81.68           H
ATOM   2331 2HG2 ILE A 143     -23.155  12.662  10.120  1.00 81.68           H
ATOM   2332 3HG2 ILE A 143     -22.832  13.207   8.633  1.00 81.68           H
ATOM   2333  CD1 ILE A 143     -20.310  10.684  10.506  1.00 75.39           C
ATOM   2334 1HD1 ILE A 143     -20.006  10.084  11.246  1.00 75.39           H
ATOM   2335 2HD1 ILE A 143     -20.283  11.625  10.842  1.00 75.39           H
ATOM   2336 3HD1 ILE A 143     -19.651  10.606   9.758  1.00 75.39           H
ATOM   2337  N   THR A 144     -23.990  11.550   6.158  1.00 86.12           N
ATOM   2338  H   THR A 144     -23.274  10.931   5.836  1.00 86.12           H
ATOM   2339  CA  THR A 144     -24.579  12.497   5.198  1.00 85.25           C
ATOM   2340  HA  THR A 144     -24.752  13.301   5.767  1.00 85.25           H
ATOM   2341  C   THR A 144     -25.906  12.015   4.599  1.00 84.63           C
ATOM   2342  O   THR A 144     -26.762  12.829   4.271  1.00 81.89           O
ATOM   2343  CB  THR A 144     -23.604  12.824   4.058  1.00 84.94           C
ATOM   2344  HB  THR A 144     -24.099  13.371   3.383  1.00 84.94           H
ATOM   2345  OG1 THR A 144     -23.186  11.649   3.397  1.00 78.43           O
ATOM   2346  HG1 THR A 144     -23.091  10.941   4.034  1.00 78.43           H
ATOM   2347  CG2 THR A 144     -22.341  13.546   4.541  1.00 77.81           C
ATOM   2348 1HG2 THR A 144     -21.727  13.745   3.777  1.00 77.81           H
ATOM   2349 2HG2 THR A 144     -21.839  12.987   5.201  1.00 77.81           H
ATOM   2350 3HG2 THR A 144     -22.571  14.413   4.984  1.00 77.81           H
ATOM   2351  N   ARG A 145     -26.093  10.695   4.429  1.00 85.12           N
ATOM   2352  H   ARG A 145     -25.378  10.080   4.762  1.00 85.12           H
ATOM   2353  CA  ARG A 145     -27.277  10.083   3.786  1.00 83.80           C
ATOM   2354  HA  ARG A 145     -28.011  10.755   3.884  1.00 83.80           H
ATOM   2355  C   ARG A 145     -27.740   8.800   4.504  1.00 82.82           C
ATOM   2356  O   ARG A 145     -27.732   7.713   3.903  1.00 77.94           O
ATOM   2357  CB  ARG A 145     -27.004   9.843   2.292  1.00 82.71           C
ATOM   2358 1HB  ARG A 145     -26.194   9.263   2.206  1.00 82.71           H
ATOM   2359 2HB  ARG A 145     -27.794   9.375   1.895  1.00 82.71           H
ATOM   2360  CG  ARG A 145     -26.761  11.136   1.504  1.00 77.40           C
ATOM   2361 1HG  ARG A 145     -27.521  11.766   1.662  1.00 77.40           H
ATOM   2362 2HG  ARG A 145     -25.909  11.557   1.816  1.00 77.40           H
ATOM   2363  CD  ARG A 145     -26.657  10.837   0.004  1.00 73.84           C
ATOM   2364 1HD  ARG A 145     -25.900  10.205  -0.163  1.00 73.84           H
ATOM   2365 2HD  ARG A 145     -27.510  10.428  -0.319  1.00 73.84           H
ATOM   2366  NE  ARG A 145     -26.412  12.060  -0.780  1.00 67.14           N
ATOM   2367  HE  ARG A 145     -26.341  12.915  -0.266  1.00 67.14           H
ATOM   2368  CZ  ARG A 145     -26.276  12.146  -2.092  1.00 59.96           C
ATOM   2369  NH1 ARG A 145     -26.342  11.097  -2.860  1.00 56.95           N
ATOM   2370 1HH1 ARG A 145     -26.500  10.194  -2.460  1.00 56.95           H
ATOM   2371 2HH1 ARG A 145     -26.235  11.194  -3.850  1.00 56.95           H
ATOM   2372  NH2 ARG A 145     -26.069  13.300  -2.663  1.00 53.07           N
ATOM   2373 1HH2 ARG A 145     -26.012  14.130  -2.108  1.00 53.07           H
ATOM   2374 2HH2 ARG A 145     -25.967  13.355  -3.656  1.00 53.07           H
ATOM   2375  N   PRO A 146     -28.183   8.868   5.768  1.00 82.41           N
ATOM   2376  CA  PRO A 146     -28.493   7.687   6.579  1.00 80.80           C
ATOM   2377  HA  PRO A 146     -27.693   7.086   6.568  1.00 80.80           H
ATOM   2378  C   PRO A 146     -29.644   6.832   6.009  1.00 80.79           C
ATOM   2379  O   PRO A 146     -29.589   5.597   6.077  1.00 76.24           O
ATOM   2380  CB  PRO A 146     -28.817   8.236   7.976  1.00 78.04           C
ATOM   2381 1HB  PRO A 146     -29.557   7.714   8.399  1.00 78.04           H
ATOM   2382 2HB  PRO A 146     -28.009   8.207   8.565  1.00 78.04           H
ATOM   2383  CG  PRO A 146     -29.251   9.681   7.728  1.00 76.49           C
ATOM   2384 1HG  PRO A 146     -30.224   9.733   7.504  1.00 76.49           H
ATOM   2385 2HG  PRO A 146     -29.060  10.257   8.523  1.00 76.49           H
ATOM   2386  CD  PRO A 146     -28.392  10.088   6.537  1.00 80.36           C
ATOM   2387 1HD  PRO A 146     -28.858  10.766   5.969  1.00 80.36           H
ATOM   2388 2HD  PRO A 146     -27.509  10.452   6.835  1.00 80.36           H
ATOM   2389  N   LEU A 147     -30.654   7.450   5.384  1.00 76.68           N
ATOM   2390  H   LEU A 147     -30.626   8.447   5.309  1.00 76.68           H
ATOM   2391  CA  LEU A 147     -31.802   6.739   4.803  1.00 74.42           C
ATOM   2392  HA  LEU A 147     -32.097   6.099   5.512  1.00 74.42           H
ATOM   2393  C   LEU A 147     -31.416   5.915   3.561  1.00 72.97           C
ATOM   2394  O   LEU A 147     -31.816   4.764   3.438  1.00 69.92           O
ATOM   2395  CB  LEU A 147     -32.921   7.752   4.467  1.00 72.34           C
ATOM   2396 1HB  LEU A 147     -32.543   8.441   3.848  1.00 72.34           H
ATOM   2397 2HB  LEU A 147     -33.660   7.260   4.007  1.00 72.34           H
ATOM   2398  CG  LEU A 147     -33.519   8.482   5.688  1.00 67.60           C
ATOM   2399  HG  LEU A 147     -32.767   8.911   6.189  1.00 67.60           H
ATOM   2400  CD1 LEU A 147     -34.524   9.528   5.210  1.00 63.63           C
ATOM   2401 1HD1 LEU A 147     -34.928  10.017   5.983  1.00 63.63           H
ATOM   2402 2HD1 LEU A 147     -35.267   9.102   4.694  1.00 63.63           H
ATOM   2403 3HD1 LEU A 147     -34.085  10.202   4.616  1.00 63.63           H
ATOM   2404  CD2 LEU A 147     -34.227   7.530   6.643  1.00 64.90           C
ATOM   2405 1HD2 LEU A 147     -34.606   8.024   7.426  1.00 64.90           H
ATOM   2406 2HD2 LEU A 147     -33.596   6.838   6.993  1.00 64.90           H
ATOM   2407 3HD2 LEU A 147     -34.979   7.056   6.185  1.00 64.90           H
ATOM   2408  N   ALA A 148     -30.568   6.467   2.683  1.00 77.40           N
ATOM   2409  H   ALA A 148     -30.249   7.400   2.849  1.00 77.40           H
ATOM   2410  CA  ALA A 148     -30.087   5.764   1.490  1.00 75.42           C
ATOM   2411  HA  ALA A 148     -30.901   5.460   0.994  1.00 75.42           H
ATOM   2412  C   ALA A 148     -29.259   4.514   1.847  1.00 74.55           C
ATOM   2413  O   ALA A 148     -29.311   3.494   1.161  1.00 71.69           O
ATOM   2414  CB  ALA A 148     -29.265   6.748   0.652  1.00 72.92           C
ATOM   2415 1HB  ALA A 148     -29.803   7.559   0.421  1.00 72.92           H
ATOM   2416 2HB  ALA A 148     -28.963   6.326  -0.203  1.00 72.92           H
ATOM   2417 3HB  ALA A 148     -28.452   7.050   1.150  1.00 72.92           H
ATOM   2418  N   LEU A 149     -28.531   4.572   2.958  1.00 71.71           N
ATOM   2419  H   LEU A 149     -28.560   5.410   3.503  1.00 71.71           H
ATOM   2420  CA  LEU A 149     -27.692   3.472   3.421  1.00 70.26           C
ATOM   2421  HA  LEU A 149     -27.246   3.125   2.596  1.00 70.26           H
ATOM   2422  C   LEU A 149     -28.492   2.302   4.031  1.00 70.76           C
ATOM   2423  O   LEU A 149     -28.053   1.155   3.960  1.00 67.58           O
ATOM   2424  CB  LEU A 149     -26.685   4.034   4.443  1.00 66.97           C
ATOM   2425 1HB  LEU A 149     -26.554   5.010   4.270  1.00 66.97           H
ATOM   2426 2HB  LEU A 149     -27.049   3.905   5.365  1.00 66.97           H
ATOM   2427  CG  LEU A 149     -25.329   3.326   4.341  1.00 62.30           C
ATOM   2428  HG  LEU A 149     -25.510   2.362   4.144  1.00 62.30           H
ATOM   2429  CD1 LEU A 149     -24.479   3.933   3.218  1.00 58.98           C
ATOM   2430 1HD1 LEU A 149     -23.594   3.473   3.150  1.00 58.98           H
ATOM   2431 2HD1 LEU A 149     -24.308   4.904   3.383  1.00 58.98           H
ATOM   2432 3HD1 LEU A 149     -24.939   3.847   2.334  1.00 58.98           H
ATOM   2433  CD2 LEU A 149     -24.554   3.441   5.654  1.00 60.35           C
ATOM   2434 1HD2 LEU A 149     -23.669   2.980   5.589  1.00 60.35           H
ATOM   2435 2HD2 LEU A 149     -25.063   3.026   6.408  1.00 60.35           H
ATOM   2436 3HD2 LEU A 149     -24.385   4.399   5.888  1.00 60.35           H
ATOM   2437  N   LYS A 150     -29.643   2.588   4.643  1.00 69.92           N
ATOM   2438  H   LYS A 150     -29.930   3.545   4.671  1.00 69.92           H
ATOM   2439  CA  LYS A 150     -30.518   1.590   5.279  1.00 68.68           C
ATOM   2440  HA  LYS A 150     -29.930   0.995   5.827  1.00 68.68           H
ATOM   2441  C   LYS A 150     -31.201   0.688   4.245  1.00 67.76           C
ATOM   2442  O   LYS A 150     -31.387  -0.494   4.521  1.00 64.43           O
ATOM   2443  CB  LYS A 150     -31.522   2.315   6.192  1.00 65.93           C
ATOM   2444 1HB  LYS A 150     -31.031   3.010   6.716  1.00 65.93           H
ATOM   2445 2HB  LYS A 150     -32.213   2.756   5.619  1.00 65.93           H
ATOM   2446  CG  LYS A 150     -32.234   1.376   7.177  1.00 58.85           C
ATOM   2447 1HG  LYS A 150     -32.766   0.706   6.659  1.00 58.85           H
ATOM   2448 2HG  LYS A 150     -31.547   0.902   7.728  1.00 58.85           H
ATOM   2449  CD  LYS A 150     -33.180   2.159   8.113  1.00 55.08           C
ATOM   2450 1HD  LYS A 150     -32.649   2.837   8.622  1.00 55.08           H
ATOM   2451 2HD  LYS A 150     -33.873   2.623   7.562  1.00 55.08           H
ATOM   2452  CE  LYS A 150     -33.883   1.233   9.112  1.00 48.13           C
ATOM   2453 1HE  LYS A 150     -34.375   0.519   8.614  1.00 48.13           H
ATOM   2454 2HE  LYS A 150     -33.202   0.812   9.711  1.00 48.13           H
ATOM   2455  NZ  LYS A 150     -34.864   1.974   9.963  1.00 40.54           N
ATOM   2456 1HZ  LYS A 150     -35.315   1.358  10.609  1.00 40.54           H
ATOM   2457 2HZ  LYS A 150     -35.572   2.403   9.402  1.00 40.54           H
ATOM   2458 3HZ  LYS A 150     -34.410   2.693  10.489  1.00 40.54           H
ATOM   2459  N   SER A 151     -31.510   1.225   3.070  1.00 67.08           N
ATOM   2460  H   SER A 151     -31.276   2.186   2.920  1.00 67.08           H
ATOM   2461  CA  SER A 151     -32.174   0.500   1.975  1.00 64.55           C
ATOM   2462  HA  SER A 151     -32.907  -0.026   2.407  1.00 64.55           H
ATOM   2463  C   SER A 151     -31.258  -0.511   1.273  1.00 65.53           C
ATOM   2464  O   SER A 151     -31.718  -1.547   0.802  1.00 61.51           O
ATOM   2465  CB  SER A 151     -32.714   1.532   0.969  1.00 59.54           C
ATOM   2466 1HB  SER A 151     -33.340   2.172   1.414  1.00 59.54           H
ATOM   2467 2HB  SER A 151     -31.966   2.040   0.542  1.00 59.54           H
ATOM   2468  OG  SER A 151     -33.431   0.892  -0.063  1.00 51.81           O
ATOM   2469  HG  SER A 151     -32.852   0.747  -0.812  1.00 51.81           H
ATOM   2470  N   ASN A 152     -29.941  -0.275   1.234  1.00 69.55           N
ATOM   2471  H   ASN A 152     -29.563   0.439   1.824  1.00 69.55           H
ATOM   2472  CA  ASN A 152     -29.036  -1.019   0.364  1.00 69.46           C
ATOM   2473  HA  ASN A 152     -29.573  -1.759  -0.040  1.00 69.46           H
ATOM   2474  C   ASN A 152     -27.921  -1.767   1.132  1.00 71.44           C
ATOM   2475  O   ASN A 152     -26.768  -1.345   1.200  1.00 68.02           O
ATOM   2476  CB  ASN A 152     -28.564  -0.076  -0.761  1.00 64.33           C
ATOM   2477 1HB  ASN A 152     -29.215   0.678  -0.853  1.00 64.33           H
ATOM   2478 2HB  ASN A 152     -27.662   0.288  -0.528  1.00 64.33           H
ATOM   2479  CG  ASN A 152     -28.463  -0.786  -2.094  1.00 58.41           C
ATOM   2480  OD1 ASN A 152     -28.470  -2.003  -2.195  1.00 54.35           O
ATOM   2481  ND2 ASN A 152     -28.364  -0.047  -3.183  1.00 53.19           N
ATOM   2482 1HD2 ASN A 152     -28.296  -0.484  -4.080  1.00 53.19           H
ATOM   2483 2HD2 ASN A 152     -28.357   0.950  -3.112  1.00 53.19           H
ATOM   2484  N   SER A 153     -28.254  -2.918   1.726  1.00 73.47           N
ATOM   2485  H   SER A 153     -29.184  -3.263   1.598  1.00 73.47           H
ATOM   2486  CA  SER A 153     -27.328  -3.706   2.558  1.00 74.19           C
ATOM   2487  HA  SER A 153     -26.960  -3.033   3.199  1.00 74.19           H
ATOM   2488  C   SER A 153     -26.136  -4.307   1.784  1.00 76.97           C
ATOM   2489  O   SER A 153     -25.092  -4.567   2.380  1.00 74.41           O
ATOM   2490  CB  SER A 153     -28.098  -4.816   3.285  1.00 68.78           C
ATOM   2491 1HB  SER A 153     -27.508  -5.280   3.946  1.00 68.78           H
ATOM   2492 2HB  SER A 153     -28.896  -4.441   3.756  1.00 68.78           H
ATOM   2493  OG  SER A 153     -28.568  -5.798   2.382  1.00 59.25           O
ATOM   2494  HG  SER A 153     -28.674  -6.630   2.842  1.00 59.25           H
ATOM   2495  N   LYS A 154     -26.275  -4.487   0.465  1.00 79.13           N
ATOM   2496  H   LYS A 154     -27.133  -4.192   0.045  1.00 79.13           H
ATOM   2497  CA  LYS A 154     -25.254  -5.090  -0.416  1.00 82.61           C
ATOM   2498  HA  LYS A 154     -24.842  -5.804   0.151  1.00 82.61           H
ATOM   2499  C   LYS A 154     -24.128  -4.119  -0.820  1.00 85.74           C
ATOM   2500  O   LYS A 154     -23.047  -4.577  -1.162  1.00 84.91           O
ATOM   2501  CB  LYS A 154     -25.920  -5.692  -1.665  1.00 80.45           C
ATOM   2502 1HB  LYS A 154     -26.451  -4.975  -2.116  1.00 80.45           H
ATOM   2503 2HB  LYS A 154     -25.201  -6.013  -2.282  1.00 80.45           H
ATOM   2504  CG  LYS A 154     -26.860  -6.873  -1.356  1.00 72.65           C
ATOM   2505 1HG  LYS A 154     -26.351  -7.578  -0.862  1.00 72.65           H
ATOM   2506 2HG  LYS A 154     -27.618  -6.550  -0.790  1.00 72.65           H
ATOM   2507  CD  LYS A 154     -27.421  -7.473  -2.659  1.00 70.65           C
ATOM   2508 1HD  LYS A 154     -27.918  -6.761  -3.155  1.00 70.65           H
ATOM   2509 2HD  LYS A 154     -26.659  -7.800  -3.218  1.00 70.65           H
ATOM   2510  CE  LYS A 154     -28.376  -8.646  -2.391  1.00 62.80           C
ATOM   2511 1HE  LYS A 154     -27.886  -9.372  -1.908  1.00 62.80           H
ATOM   2512 2HE  LYS A 154     -29.143  -8.331  -1.831  1.00 62.80           H
ATOM   2513  NZ  LYS A 154     -28.923  -9.213  -3.661  1.00 54.13           N
ATOM   2514 1HZ  LYS A 154     -29.543  -9.975  -3.475  1.00 54.13           H
ATOM   2515 2HZ  LYS A 154     -28.188  -9.551  -4.249  1.00 54.13           H
ATOM   2516 3HZ  LYS A 154     -29.432  -8.521  -4.173  1.00 54.13           H
ATOM   2517  N   VAL A 155     -24.348  -2.798  -0.742  1.00 84.77           N
ATOM   2518  H   VAL A 155     -25.224  -2.483  -0.377  1.00 84.77           H
ATOM   2519  CA  VAL A 155     -23.358  -1.784  -1.170  1.00 86.15           C
ATOM   2520  HA  VAL A 155     -23.213  -1.965  -2.143  1.00 86.15           H
ATOM   2521  C   VAL A 155     -22.020  -1.944  -0.441  1.00 88.07           C
ATOM   2522  O   VAL A 155     -20.982  -1.946  -1.082  1.00 87.80           O
ATOM   2523  CB  VAL A 155     -23.907  -0.359  -0.979  1.00 84.53           C
ATOM   2524  HB  VAL A 155     -24.201  -0.307  -0.025  1.00 84.53           H
ATOM   2525  CG1 VAL A 155     -22.866   0.738  -1.229  1.00 76.24           C
ATOM   2526 1HG1 VAL A 155     -23.263   1.646  -1.095  1.00 76.24           H
ATOM   2527 2HG1 VAL A 155     -22.514   0.692  -2.164  1.00 76.24           H
ATOM   2528 3HG1 VAL A 155     -22.091   0.646  -0.604  1.00 76.24           H
ATOM   2529  CG2 VAL A 155     -25.061  -0.108  -1.951  1.00 78.49           C
ATOM   2530 1HG2 VAL A 155     -25.429   0.815  -1.839  1.00 78.49           H
ATOM   2531 2HG2 VAL A 155     -25.806  -0.757  -1.798  1.00 78.49           H
ATOM   2532 3HG2 VAL A 155     -24.759  -0.206  -2.899  1.00 78.49           H
ATOM   2533  N   GLY A 156     -22.035  -2.164   0.875  1.00 85.29           N
ATOM   2534  H   GLY A 156     -22.912  -2.215   1.353  1.00 85.29           H
ATOM   2535  CA  GLY A 156     -20.788  -2.333   1.639  1.00 85.98           C
ATOM   2536 1HA  GLY A 156     -20.237  -1.510   1.503  1.00 85.98           H
ATOM   2537 2HA  GLY A 156     -21.034  -2.414   2.605  1.00 85.98           H
ATOM   2538  C   GLY A 156     -19.977  -3.562   1.218  1.00 88.62           C
ATOM   2539  O   GLY A 156     -18.757  -3.488   1.137  1.00 88.11           O
ATOM   2540  N   GLN A 157     -20.629  -4.685   0.905  1.00 87.05           N
ATOM   2541  H   GLN A 157     -21.622  -4.708   1.020  1.00 87.05           H
ATOM   2542  CA  GLN A 157     -19.953  -5.889   0.399  1.00 88.71           C
ATOM   2543  HA  GLN A 157     -19.192  -6.045   1.029  1.00 88.71           H
ATOM   2544  C   GLN A 157     -19.391  -5.676  -1.006  1.00 91.23           C
ATOM   2545  O   GLN A 157     -18.272  -6.096  -1.283  1.00 91.34           O
ATOM   2546  CB  GLN A 157     -20.924  -7.083   0.400  1.00 87.12           C
ATOM   2547 1HB  GLN A 157     -21.758  -6.821  -0.085  1.00 87.12           H
ATOM   2548 2HB  GLN A 157     -20.491  -7.851  -0.072  1.00 87.12           H
ATOM   2549  CG  GLN A 157     -21.299  -7.527   1.820  1.00 78.65           C
ATOM   2550 1HG  GLN A 157     -20.465  -7.792   2.305  1.00 78.65           H
ATOM   2551 2HG  GLN A 157     -21.731  -6.759   2.293  1.00 78.65           H
ATOM   2552  CD  GLN A 157     -22.263  -8.708   1.837  1.00 75.67           C
ATOM   2553  OE1 GLN A 157     -22.944  -9.040   0.879  1.00 66.63           O
ATOM   2554  NE2 GLN A 157     -22.394  -9.394   2.950  1.00 63.33           N
ATOM   2555 1HE2 GLN A 157     -23.035 -10.160   2.993  1.00 63.33           H
ATOM   2556 2HE2 GLN A 157     -21.852  -9.150   3.754  1.00 63.33           H
ATOM   2557  N   SER A 158     -20.127  -4.987  -1.873  1.00 91.19           N
ATOM   2558  H   SER A 158     -21.039  -4.690  -1.590  1.00 91.19           H
ATOM   2559  CA  SER A 158     -19.672  -4.641  -3.220  1.00 92.30           C
ATOM   2560  HA  SER A 158     -19.412  -5.507  -3.647  1.00 92.30           H
ATOM   2561  C   SER A 158     -18.443  -3.721  -3.194  1.00 93.80           C
ATOM   2562  O   SER A 158     -17.477  -3.979  -3.897  1.00 93.64           O
ATOM   2563  CB  SER A 158     -20.816  -3.980  -3.985  1.00 91.10           C
ATOM   2564 1HB  SER A 158     -21.614  -4.582  -4.018  1.00 91.10           H
ATOM   2565 2HB  SER A 158     -21.071  -3.112  -3.559  1.00 91.10           H
ATOM   2566  OG  SER A 158     -20.441  -3.703  -5.316  1.00 73.26           O
ATOM   2567  HG  SER A 158     -19.488  -3.640  -5.373  1.00 73.26           H
ATOM   2568  N   MET A 159     -18.428  -2.698  -2.328  1.00 94.05           N
ATOM   2569  H   MET A 159     -19.241  -2.538  -1.768  1.00 94.05           H
ATOM   2570  CA  MET A 159     -17.278  -1.800  -2.160  1.00 94.30           C
ATOM   2571  HA  MET A 159     -17.109  -1.429  -3.073  1.00 94.30           H
ATOM   2572  C   MET A 159     -16.028  -2.547  -1.678  1.00 95.85           C
ATOM   2573  O   MET A 159     -14.935  -2.299  -2.182  1.00 95.78           O
ATOM   2574  CB  MET A 159     -17.620  -0.686  -1.167  1.00 92.69           C
ATOM   2575 1HB  MET A 159     -17.991  -1.103  -0.337  1.00 92.69           H
ATOM   2576 2HB  MET A 159     -16.781  -0.190  -0.944  1.00 92.69           H
ATOM   2577  CG  MET A 159     -18.646   0.312  -1.712  1.00 87.01           C
ATOM   2578 1HG  MET A 159     -18.185   0.756  -2.480  1.00 87.01           H
ATOM   2579 2HG  MET A 159     -19.395  -0.255  -2.055  1.00 87.01           H
ATOM   2580  SD  MET A 159     -19.210   1.507  -0.476  1.00 81.13           S
ATOM   2581  CE  MET A 159     -17.752   2.579  -0.390  1.00 67.94           C
ATOM   2582 1HE  MET A 159     -17.890   3.320   0.267  1.00 67.94           H
ATOM   2583 2HE  MET A 159     -17.556   2.990  -1.280  1.00 67.94           H
ATOM   2584 3HE  MET A 159     -16.944   2.063  -0.105  1.00 67.94           H
ATOM   2585  N   VAL A 160     -16.176  -3.484  -0.737  1.00 95.05           N
ATOM   2586  H   VAL A 160     -17.080  -3.610  -0.329  1.00 95.05           H
ATOM   2587  CA  VAL A 160     -15.075  -4.339  -0.272  1.00 95.80           C
ATOM   2588  HA  VAL A 160     -14.336  -3.720  -0.006  1.00 95.80           H
ATOM   2589  C   VAL A 160     -14.570  -5.244  -1.396  1.00 96.85           C
ATOM   2590  O   VAL A 160     -13.362  -5.330  -1.613  1.00 96.90           O
ATOM   2591  CB  VAL A 160     -15.527  -5.167   0.939  1.00 94.98           C
ATOM   2592  HB  VAL A 160     -16.407  -5.565   0.679  1.00 94.98           H
ATOM   2593  CG1 VAL A 160     -14.548  -6.291   1.288  1.00 92.56           C
ATOM   2594 1HG1 VAL A 160     -14.868  -6.812   2.079  1.00 92.56           H
ATOM   2595 2HG1 VAL A 160     -13.644  -5.924   1.507  1.00 92.56           H
ATOM   2596 3HG1 VAL A 160     -14.444  -6.926   0.523  1.00 92.56           H
ATOM   2597  CG2 VAL A 160     -15.659  -4.283   2.185  1.00 92.70           C
ATOM   2598 1HG2 VAL A 160     -15.953  -4.820   2.976  1.00 92.70           H
ATOM   2599 2HG2 VAL A 160     -16.331  -3.556   2.039  1.00 92.70           H
ATOM   2600 3HG2 VAL A 160     -14.786  -3.853   2.413  1.00 92.70           H
ATOM   2601  N   GLY A 161     -15.470  -5.895  -2.148  1.00 96.23           N
ATOM   2602  H   GLY A 161     -16.438  -5.821  -1.910  1.00 96.23           H
ATOM   2603  CA  GLY A 161     -15.090  -6.711  -3.305  1.00 96.98           C
ATOM   2604 1HA  GLY A 161     -14.512  -7.458  -2.977  1.00 96.98           H
ATOM   2605 2HA  GLY A 161     -15.927  -7.087  -3.703  1.00 96.98           H
ATOM   2606  C   GLY A 161     -14.336  -5.901  -4.361  1.00 97.67           C
ATOM   2607  O   GLY A 161     -13.290  -6.330  -4.833  1.00 97.48           O
ATOM   2608  N   LEU A 162     -14.823  -4.691  -4.667  1.00 96.98           N
ATOM   2609  H   LEU A 162     -15.682  -4.403  -4.244  1.00 96.98           H
ATOM   2610  CA  LEU A 162     -14.161  -3.776  -5.586  1.00 97.27           C
ATOM   2611  HA  LEU A 162     -14.053  -4.283  -6.441  1.00 97.27           H
ATOM   2612  C   LEU A 162     -12.755  -3.385  -5.107  1.00 97.53           C
ATOM   2613  O   LEU A 162     -11.832  -3.403  -5.902  1.00 97.21           O
ATOM   2614  CB  LEU A 162     -15.056  -2.544  -5.790  1.00 97.07           C
ATOM   2615 1HB  LEU A 162     -15.947  -2.858  -6.117  1.00 97.07           H
ATOM   2616 2HB  LEU A 162     -15.166  -2.090  -4.906  1.00 97.07           H
ATOM   2617  CG  LEU A 162     -14.497  -1.515  -6.803  1.00 91.71           C
ATOM   2618  HG  LEU A 162     -13.581  -1.245  -6.506  1.00 91.71           H
ATOM   2619  CD1 LEU A 162     -14.382  -2.100  -8.207  1.00 84.57           C
ATOM   2620 1HD1 LEU A 162     -14.020  -1.424  -8.848  1.00 84.57           H
ATOM   2621 2HD1 LEU A 162     -15.275  -2.398  -8.545  1.00 84.57           H
ATOM   2622 3HD1 LEU A 162     -13.770  -2.891  -8.217  1.00 84.57           H
ATOM   2623  CD2 LEU A 162     -15.418  -0.303  -6.854  1.00 85.71           C
ATOM   2624 1HD2 LEU A 162     -15.078   0.378  -7.503  1.00 85.71           H
ATOM   2625 2HD2 LEU A 162     -15.486   0.134  -5.957  1.00 85.71           H
ATOM   2626 3HD2 LEU A 162     -16.340  -0.565  -7.138  1.00 85.71           H
ATOM   2627  N   ALA A 163     -12.566  -3.105  -3.812  1.00 97.35           N
ATOM   2628  H   ALA A 163     -13.357  -3.120  -3.200  1.00 97.35           H
ATOM   2629  CA  ALA A 163     -11.252  -2.778  -3.251  1.00 97.22           C
ATOM   2630  HA  ALA A 163     -10.911  -2.000  -3.779  1.00 97.22           H
ATOM   2631  C   ALA A 163     -10.242  -3.926  -3.425  1.00 97.62           C
ATOM   2632  O   ALA A 163      -9.117  -3.688  -3.848  1.00 97.05           O
ATOM   2633  CB  ALA A 163     -11.427  -2.397  -1.774  1.00 96.83           C
ATOM   2634 1HB  ALA A 163     -12.085  -1.651  -1.672  1.00 96.83           H
ATOM   2635 2HB  ALA A 163     -10.560  -2.099  -1.376  1.00 96.83           H
ATOM   2636 3HB  ALA A 163     -11.759  -3.175  -1.240  1.00 96.83           H
ATOM   2637  N   TRP A 164     -10.650  -5.178  -3.168  1.00 97.76           N
ATOM   2638  H   TRP A 164     -11.570  -5.317  -2.801  1.00 97.76           H
ATOM   2639  CA  TRP A 164      -9.801  -6.352  -3.403  1.00 98.04           C
ATOM   2640  HA  TRP A 164      -8.948  -6.154  -2.921  1.00 98.04           H
ATOM   2641  C   TRP A 164      -9.482  -6.558  -4.892  1.00 98.25           C
ATOM   2642  O   TRP A 164      -8.331  -6.824  -5.239  1.00 97.57           O
ATOM   2643  CB  TRP A 164     -10.473  -7.599  -2.828  1.00 97.77           C
ATOM   2644 1HB  TRP A 164     -11.438  -7.589  -3.088  1.00 97.77           H
ATOM   2645 2HB  TRP A 164     -10.031  -8.407  -3.217  1.00 97.77           H
ATOM   2646  CG  TRP A 164     -10.407  -7.719  -1.337  1.00 97.86           C
ATOM   2647  CD1 TRP A 164     -11.457  -7.646  -0.481  1.00 96.58           C
ATOM   2648  HD1 TRP A 164     -12.408  -7.492  -0.749  1.00 96.58           H
ATOM   2649  CD2 TRP A 164      -9.242  -7.955  -0.500  1.00 97.52           C
ATOM   2650  NE1 TRP A 164     -11.014  -7.817   0.820  1.00 95.98           N
ATOM   2651  HE1 TRP A 164     -11.608  -7.803   1.624  1.00 95.98           H
ATOM   2652  CE2 TRP A 164      -9.659  -8.007   0.864  1.00 97.10           C
ATOM   2653  CE3 TRP A 164      -7.863  -8.123  -0.762  1.00 96.76           C
ATOM   2654  HE3 TRP A 164      -7.533  -8.097  -1.705  1.00 96.76           H
ATOM   2655  CZ2 TRP A 164      -8.753  -8.210   1.917  1.00 96.25           C
ATOM   2656  HZ2 TRP A 164      -9.075  -8.239   2.863  1.00 96.25           H
ATOM   2657  CZ3 TRP A 164      -6.944  -8.328   0.296  1.00 95.80           C
ATOM   2658  HZ3 TRP A 164      -5.971  -8.443   0.095  1.00 95.80           H
ATOM   2659  CH2 TRP A 164      -7.391  -8.371   1.624  1.00 95.07           C
ATOM   2660  HH2 TRP A 164      -6.736  -8.517   2.365  1.00 95.07           H
ATOM   2661  N   ILE A 165     -10.474  -6.408  -5.782  1.00 98.34           N
ATOM   2662  H   ILE A 165     -11.390  -6.198  -5.441  1.00 98.34           H
ATOM   2663  CA  ILE A 165     -10.282  -6.536  -7.231  1.00 98.27           C
ATOM   2664  HA  ILE A 165      -9.859  -7.430  -7.381  1.00 98.27           H
ATOM   2665  C   ILE A 165      -9.320  -5.461  -7.735  1.00 98.28           C
ATOM   2666  O   ILE A 165      -8.355  -5.791  -8.421  1.00 97.80           O
ATOM   2667  CB  ILE A 165     -11.640  -6.496  -7.967  1.00 98.27           C
ATOM   2668  HB  ILE A 165     -12.143  -5.695  -7.642  1.00 98.27           H
ATOM   2669  CG1 ILE A 165     -12.451  -7.778  -7.656  1.00 96.78           C
ATOM   2670 1HG1 ILE A 165     -12.043  -8.541  -8.157  1.00 96.78           H
ATOM   2671 2HG1 ILE A 165     -12.398  -7.957  -6.674  1.00 96.78           H
ATOM   2672  CG2 ILE A 165     -11.447  -6.351  -9.492  1.00 96.40           C
ATOM   2673 1HG2 ILE A 165     -12.328  -6.326  -9.964  1.00 96.40           H
ATOM   2674 2HG2 ILE A 165     -10.923  -7.118  -9.861  1.00 96.40           H
ATOM   2675 3HG2 ILE A 165     -10.956  -5.508  -9.713  1.00 96.40           H
ATOM   2676  CD1 ILE A 165     -13.938  -7.679  -8.051  1.00 90.19           C
ATOM   2677 1HD1 ILE A 165     -14.424  -8.526  -7.834  1.00 90.19           H
ATOM   2678 2HD1 ILE A 165     -14.038  -7.510  -9.032  1.00 90.19           H
ATOM   2679 3HD1 ILE A 165     -14.389  -6.932  -7.563  1.00 90.19           H
ATOM   2680  N   LEU A 166      -9.520  -4.189  -7.372  1.00 97.73           N
ATOM   2681  H   LEU A 166     -10.309  -3.976  -6.796  1.00 97.73           H
ATOM   2682  CA  LEU A 166      -8.636  -3.095  -7.779  1.00 97.35           C
ATOM   2683  HA  LEU A 166      -8.631  -3.128  -8.778  1.00 97.35           H
ATOM   2684  C   LEU A 166      -7.206  -3.300  -7.262  1.00 97.34           C
ATOM   2685  O   LEU A 166      -6.264  -3.106  -8.019  1.00 96.77           O
ATOM   2686  CB  LEU A 166      -9.189  -1.749  -7.281  1.00 97.01           C
ATOM   2687 1HB  LEU A 166      -9.417  -1.847  -6.312  1.00 97.01           H
ATOM   2688 2HB  LEU A 166      -8.471  -1.061  -7.387  1.00 97.01           H
ATOM   2689  CG  LEU A 166     -10.446  -1.249  -8.022  1.00 93.81           C
ATOM   2690  HG  LEU A 166     -11.139  -1.968  -7.978  1.00 93.81           H
ATOM   2691  CD1 LEU A 166     -10.927   0.038  -7.356  1.00 88.53           C
ATOM   2692 1HD1 LEU A 166     -11.744   0.393  -7.811  1.00 88.53           H
ATOM   2693 2HD1 LEU A 166     -10.222   0.746  -7.393  1.00 88.53           H
ATOM   2694 3HD1 LEU A 166     -11.154  -0.119  -6.395  1.00 88.53           H
ATOM   2695  CD2 LEU A 166     -10.187  -0.962  -9.495  1.00 88.89           C
ATOM   2696 1HD2 LEU A 166     -11.018  -0.640  -9.949  1.00 88.89           H
ATOM   2697 2HD2 LEU A 166      -9.876  -1.784  -9.971  1.00 88.89           H
ATOM   2698 3HD2 LEU A 166      -9.485  -0.259  -9.605  1.00 88.89           H
ATOM   2699  N   SER A 167      -7.044  -3.777  -6.020  1.00 97.66           N
ATOM   2700  H   SER A 167      -7.853  -3.913  -5.448  1.00 97.66           H
ATOM   2701  CA  SER A 167      -5.726  -4.107  -5.466  1.00 97.38           C
ATOM   2702  HA  SER A 167      -5.220  -3.245  -5.505  1.00 97.38           H
ATOM   2703  C   SER A 167      -5.012  -5.169  -6.304  1.00 97.30           C
ATOM   2704  O   SER A 167      -3.831  -5.026  -6.615  1.00 96.44           O
ATOM   2705  CB  SER A 167      -5.843  -4.603  -4.019  1.00 97.02           C
ATOM   2706 1HB  SER A 167      -6.377  -5.447  -3.975  1.00 97.02           H
ATOM   2707 2HB  SER A 167      -4.938  -4.760  -3.623  1.00 97.02           H
ATOM   2708  OG  SER A 167      -6.496  -3.652  -3.208  1.00 88.64           O
ATOM   2709  HG  SER A 167      -6.644  -2.851  -3.711  1.00 88.64           H
ATOM   2710  N   SER A 168      -5.738  -6.212  -6.723  1.00 98.11           N
ATOM   2711  H   SER A 168      -6.698  -6.264  -6.447  1.00 98.11           H
ATOM   2712  CA  SER A 168      -5.199  -7.280  -7.565  1.00 97.93           C
ATOM   2713  HA  SER A 168      -4.357  -7.567  -7.109  1.00 97.93           H
ATOM   2714  C   SER A 168      -4.838  -6.792  -8.976  1.00 97.91           C
ATOM   2715  O   SER A 168      -3.756  -7.077  -9.474  1.00 96.77           O
ATOM   2716  CB  SER A 168      -6.208  -8.431  -7.639  1.00 97.35           C
ATOM   2717 1HB  SER A 168      -6.472  -8.733  -6.723  1.00 97.35           H
ATOM   2718 2HB  SER A 168      -7.024  -8.157  -8.148  1.00 97.35           H
ATOM   2719  OG  SER A 168      -5.647  -9.541  -8.304  1.00 84.61           O
ATOM   2720  HG  SER A 168      -5.520 -10.256  -7.681  1.00 84.61           H
ATOM   2721  N   VAL A 169      -5.720  -6.013  -9.603  1.00 98.08           N
ATOM   2722  H   VAL A 169      -6.566  -5.779  -9.123  1.00 98.08           H
ATOM   2723  CA  VAL A 169      -5.522  -5.477 -10.961  1.00 97.97           C
ATOM   2724  HA  VAL A 169      -5.300  -6.260 -11.542  1.00 97.97           H
ATOM   2725  C   VAL A 169      -4.339  -4.517 -10.999  1.00 97.74           C
ATOM   2726  O   VAL A 169      -3.486  -4.634 -11.879  1.00 96.94           O
ATOM   2727  CB  VAL A 169      -6.814  -4.816 -11.477  1.00 97.74           C
ATOM   2728  HB  VAL A 169      -7.090  -4.174 -10.762  1.00 97.74           H
ATOM   2729  CG1 VAL A 169      -6.610  -4.056 -12.795  1.00 95.49           C
ATOM   2730 1HG1 VAL A 169      -7.465  -3.639 -13.104  1.00 95.49           H
ATOM   2731 2HG1 VAL A 169      -6.289  -4.670 -13.516  1.00 95.49           H
ATOM   2732 3HG1 VAL A 169      -5.933  -3.327 -12.688  1.00 95.49           H
ATOM   2733  CG2 VAL A 169      -7.897  -5.875 -11.743  1.00 94.95           C
ATOM   2734 1HG2 VAL A 169      -8.738  -5.451 -12.078  1.00 94.95           H
ATOM   2735 2HG2 VAL A 169      -8.118  -6.379 -10.908  1.00 94.95           H
ATOM   2736 3HG2 VAL A 169      -7.591  -6.536 -12.429  1.00 94.95           H
ATOM   2737  N   PHE A 170      -4.228  -3.598 -10.041  1.00 97.32           N
ATOM   2738  H   PHE A 170      -4.908  -3.591  -9.308  1.00 97.32           H
ATOM   2739  CA  PHE A 170      -3.161  -2.598 -10.007  1.00 97.18           C
ATOM   2740  HA  PHE A 170      -3.103  -2.263 -10.947  1.00 97.18           H
ATOM   2741  C   PHE A 170      -1.793  -3.195  -9.637  1.00 96.75           C
ATOM   2742  O   PHE A 170      -0.764  -2.666 -10.049  1.00 95.30           O
ATOM   2743  CB  PHE A 170      -3.542  -1.463  -9.046  1.00 96.70           C
ATOM   2744 1HB  PHE A 170      -3.840  -1.877  -8.186  1.00 96.70           H
ATOM   2745 2HB  PHE A 170      -2.724  -0.911  -8.884  1.00 96.70           H
ATOM   2746  CG  PHE A 170      -4.643  -0.520  -9.501  1.00 96.79           C
ATOM   2747  CD1 PHE A 170      -5.321  -0.666 -10.736  1.00 92.65           C
ATOM   2748  HD1 PHE A 170      -5.097  -1.434 -11.336  1.00 92.65           H
ATOM   2749  CD2 PHE A 170      -4.984   0.570  -8.666  1.00 92.13           C
ATOM   2750  HD2 PHE A 170      -4.521   0.686  -7.787  1.00 92.13           H
ATOM   2751  CE1 PHE A 170      -6.304   0.256 -11.125  1.00 91.17           C
ATOM   2752  HE1 PHE A 170      -6.774   0.145 -12.001  1.00 91.17           H
ATOM   2753  CE2 PHE A 170      -5.966   1.489  -9.061  1.00 92.20           C
ATOM   2754  HE2 PHE A 170      -6.195   2.259  -8.466  1.00 92.20           H
ATOM   2755  CZ  PHE A 170      -6.629   1.333 -10.287  1.00 93.60           C
ATOM   2756  HZ  PHE A 170      -7.332   1.988 -10.563  1.00 93.60           H
ATOM   2757  N   ALA A 171      -1.778  -4.325  -8.917  1.00 96.41           N
ATOM   2758  H   ALA A 171      -2.635  -4.664  -8.529  1.00 96.41           H
ATOM   2759  CA  ALA A 171      -0.542  -5.080  -8.681  1.00 96.18           C
ATOM   2760  HA  ALA A 171       0.186  -4.407  -8.551  1.00 96.18           H
ATOM   2761  C   ALA A 171      -0.131  -5.940  -9.892  1.00 95.90           C
ATOM   2762  O   ALA A 171       1.047  -6.288 -10.016  1.00 94.92           O
ATOM   2763  CB  ALA A 171      -0.731  -5.912  -7.415  1.00 95.91           C
ATOM   2764 1HB  ALA A 171      -0.997  -5.335  -6.643  1.00 95.91           H
ATOM   2765 2HB  ALA A 171       0.114  -6.385  -7.168  1.00 95.91           H
ATOM   2766 3HB  ALA A 171      -1.443  -6.602  -7.543  1.00 95.91           H
ATOM   2767  N   GLY A 172      -1.056  -6.267 -10.809  1.00 96.99           N
ATOM   2768  H   GLY A 172      -1.972  -5.884 -10.691  1.00 96.99           H
ATOM   2769  CA  GLY A 172      -0.839  -7.139 -11.971  1.00 96.45           C
ATOM   2770 1HA  GLY A 172      -0.775  -8.074 -11.623  1.00 96.45           H
ATOM   2771 2HA  GLY A 172      -1.649  -7.054 -12.552  1.00 96.45           H
ATOM   2772  C   GLY A 172       0.406  -6.840 -12.813  1.00 96.22           C
ATOM   2773  O   GLY A 172       1.136  -7.779 -13.133  1.00 94.76           O
ATOM   2774  N   PRO A 173       0.714  -5.570 -13.146  1.00 96.09           N
ATOM   2775  CA  PRO A 173       1.900  -5.227 -13.939  1.00 95.48           C
ATOM   2776  HA  PRO A 173       1.817  -5.690 -14.822  1.00 95.48           H
ATOM   2777  C   PRO A 173       3.222  -5.741 -13.352  1.00 94.89           C
ATOM   2778  O   PRO A 173       4.135  -6.057 -14.117  1.00 93.05           O
ATOM   2779  CB  PRO A 173       1.884  -3.699 -14.039  1.00 94.78           C
ATOM   2780 1HB  PRO A 173       2.394  -3.285 -13.285  1.00 94.78           H
ATOM   2781 2HB  PRO A 173       2.269  -3.392 -14.910  1.00 94.78           H
ATOM   2782  CG  PRO A 173       0.403  -3.352 -13.948  1.00 93.82           C
ATOM   2783 1HG  PRO A 173       0.271  -2.422 -13.604  1.00 93.82           H
ATOM   2784 2HG  PRO A 173      -0.044  -3.446 -14.837  1.00 93.82           H
ATOM   2785  CD  PRO A 173      -0.121  -4.387 -12.955  1.00 95.54           C
ATOM   2786 1HD  PRO A 173      -0.033  -4.063 -12.013  1.00 95.54           H
ATOM   2787 2HD  PRO A 173      -1.076  -4.617 -13.141  1.00 95.54           H
ATOM   2788  N   GLN A 174       3.317  -5.924 -12.033  1.00 94.89           N
ATOM   2789  H   GLN A 174       2.524  -5.692 -11.469  1.00 94.89           H
ATOM   2790  CA  GLN A 174       4.514  -6.445 -11.358  1.00 94.06           C
ATOM   2791  HA  GLN A 174       5.223  -5.776 -11.581  1.00 94.06           H
ATOM   2792  C   GLN A 174       4.952  -7.821 -11.883  1.00 93.85           C
ATOM   2793  O   GLN A 174       6.147  -8.097 -11.966  1.00 92.04           O
ATOM   2794  CB  GLN A 174       4.264  -6.543  -9.841  1.00 92.65           C
ATOM   2795 1HB  GLN A 174       3.441  -7.091  -9.690  1.00 92.65           H
ATOM   2796 2HB  GLN A 174       5.049  -6.997  -9.419  1.00 92.65           H
ATOM   2797  CG  GLN A 174       4.070  -5.173  -9.164  1.00 88.93           C
ATOM   2798 1HG  GLN A 174       3.438  -4.626  -9.713  1.00 88.93           H
ATOM   2799 2HG  GLN A 174       3.684  -5.313  -8.252  1.00 88.93           H
ATOM   2800  CD  GLN A 174       5.367  -4.398  -9.018  1.00 87.54           C
ATOM   2801  OE1 GLN A 174       6.461  -4.918  -9.116  1.00 79.58           O
ATOM   2802  NE2 GLN A 174       5.321  -3.114  -8.760  1.00 75.37           N
ATOM   2803 1HE2 GLN A 174       6.169  -2.595  -8.651  1.00 75.37           H
ATOM   2804 2HE2 GLN A 174       4.438  -2.653  -8.673  1.00 75.37           H
ATOM   2805  N   LEU A 175       4.004  -8.677 -12.313  1.00 94.16           N
ATOM   2806  H   LEU A 175       3.049  -8.389 -12.248  1.00 94.16           H
ATOM   2807  CA  LEU A 175       4.284 -10.003 -12.870  1.00 94.06           C
ATOM   2808  HA  LEU A 175       4.860 -10.448 -12.185  1.00 94.06           H
ATOM   2809  C   LEU A 175       5.067  -9.942 -14.192  1.00 93.31           C
ATOM   2810  O   LEU A 175       5.722 -10.920 -14.566  1.00 91.72           O
ATOM   2811  CB  LEU A 175       2.959 -10.755 -13.082  1.00 94.57           C
ATOM   2812 1HB  LEU A 175       2.373 -10.195 -13.667  1.00 94.57           H
ATOM   2813 2HB  LEU A 175       3.161 -11.619 -13.542  1.00 94.57           H
ATOM   2814  CG  LEU A 175       2.183 -11.072 -11.798  1.00 94.14           C
ATOM   2815  HG  LEU A 175       2.093 -10.219 -11.284  1.00 94.14           H
ATOM   2816  CD1 LEU A 175       0.809 -11.645 -12.155  1.00 91.32           C
ATOM   2817 1HD1 LEU A 175       0.285 -11.859 -11.331  1.00 91.32           H
ATOM   2818 2HD1 LEU A 175       0.899 -12.486 -12.689  1.00 91.32           H
ATOM   2819 3HD1 LEU A 175       0.278 -10.993 -12.696  1.00 91.32           H
ATOM   2820  CD2 LEU A 175       2.917 -12.104 -10.934  1.00 91.88           C
ATOM   2821 1HD2 LEU A 175       2.403 -12.304 -10.100  1.00 91.88           H
ATOM   2822 2HD2 LEU A 175       3.820 -11.769 -10.666  1.00 91.88           H
ATOM   2823 3HD2 LEU A 175       3.042 -12.963 -11.431  1.00 91.88           H
ATOM   2824  N   TYR A 176       5.000  -8.814 -14.899  1.00 94.27           N
ATOM   2825  H   TYR A 176       4.485  -8.048 -14.514  1.00 94.27           H
ATOM   2826  CA  TYR A 176       5.634  -8.628 -16.203  1.00 93.14           C
ATOM   2827  HA  TYR A 176       5.873  -9.545 -16.524  1.00 93.14           H
ATOM   2828  C   TYR A 176       6.930  -7.830 -16.110  1.00 92.07           C
ATOM   2829  O   TYR A 176       7.902  -8.170 -16.775  1.00 88.94           O
ATOM   2830  CB  TYR A 176       4.639  -7.962 -17.153  1.00 92.21           C
ATOM   2831 1HB  TYR A 176       4.378  -7.074 -16.775  1.00 92.21           H
ATOM   2832 2HB  TYR A 176       5.081  -7.830 -18.040  1.00 92.21           H
ATOM   2833  CG  TYR A 176       3.381  -8.777 -17.364  1.00 87.59           C
ATOM   2834  CD1 TYR A 176       3.376  -9.840 -18.294  1.00 81.07           C
ATOM   2835  HD1 TYR A 176       4.202 -10.046 -18.819  1.00 81.07           H
ATOM   2836  CD2 TYR A 176       2.225  -8.501 -16.616  1.00 79.92           C
ATOM   2837  HD2 TYR A 176       2.228  -7.753 -15.952  1.00 79.92           H
ATOM   2838  CE1 TYR A 176       2.214 -10.610 -18.485  1.00 76.17           C
ATOM   2839  HE1 TYR A 176       2.210 -11.354 -19.153  1.00 76.17           H
ATOM   2840  CE2 TYR A 176       1.058  -9.277 -16.798  1.00 76.73           C
ATOM   2841  HE2 TYR A 176       0.235  -9.080 -16.265  1.00 76.73           H
ATOM   2842  CZ  TYR A 176       1.059 -10.331 -17.735  1.00 75.89           C
ATOM   2843  OH  TYR A 176      -0.063 -11.076 -17.919  1.00 75.18           O
ATOM   2844  HH  TYR A 176      -0.826 -10.499 -17.962  1.00 75.18           H
ATOM   2845  N   ILE A 177       6.966  -6.805 -15.253  1.00 91.93           N
ATOM   2846  H   ILE A 177       6.188  -6.667 -14.640  1.00 91.93           H
ATOM   2847  CA  ILE A 177       8.097  -5.873 -15.173  1.00 91.01           C
ATOM   2848  HA  ILE A 177       8.431  -5.844 -16.115  1.00 91.01           H
ATOM   2849  C   ILE A 177       9.240  -6.383 -14.288  1.00 90.36           C
ATOM   2850  O   ILE A 177      10.386  -6.013 -14.518  1.00 87.90           O
ATOM   2851  CB  ILE A 177       7.641  -4.469 -14.724  1.00 89.35           C
ATOM   2852  HB  ILE A 177       8.433  -3.858 -14.730  1.00 89.35           H
ATOM   2853  CG1 ILE A 177       7.136  -4.473 -13.270  1.00 82.48           C
ATOM   2854 1HG1 ILE A 177       6.378  -5.121 -13.200  1.00 82.48           H
ATOM   2855 2HG1 ILE A 177       7.884  -4.769 -12.676  1.00 82.48           H
ATOM   2856  CG2 ILE A 177       6.606  -3.898 -15.721  1.00 80.96           C
ATOM   2857 1HG2 ILE A 177       6.303  -2.987 -15.440  1.00 80.96           H
ATOM   2858 2HG2 ILE A 177       5.800  -4.487 -15.777  1.00 80.96           H
ATOM   2859 3HG2 ILE A 177       6.996  -3.823 -16.639  1.00 80.96           H
ATOM   2860  CD1 ILE A 177       6.646  -3.117 -12.773  1.00 77.51           C
ATOM   2861 1HD1 ILE A 177       6.330  -3.175 -11.826  1.00 77.51           H
ATOM   2862 2HD1 ILE A 177       5.886  -2.784 -13.331  1.00 77.51           H
ATOM   2863 3HD1 ILE A 177       7.377  -2.436 -12.812  1.00 77.51           H
ATOM   2864  N   PHE A 178       8.963  -7.225 -13.281  1.00 90.71           N
ATOM   2865  H   PHE A 178       8.012  -7.475 -13.100  1.00 90.71           H
ATOM   2866  CA  PHE A 178      10.022  -7.785 -12.443  1.00 90.60           C
ATOM   2867  HA  PHE A 178      10.704  -7.057 -12.377  1.00 90.60           H
ATOM   2868  C   PHE A 178      10.666  -9.001 -13.106  1.00 90.73           C
ATOM   2869  O   PHE A 178       9.985  -9.896 -13.608  1.00 89.03           O
ATOM   2870  CB  PHE A 178       9.516  -8.112 -11.031  1.00 90.11           C
ATOM   2871 1HB  PHE A 178       8.561  -8.405 -11.084  1.00 90.11           H
ATOM   2872 2HB  PHE A 178      10.071  -8.850 -10.646  1.00 90.11           H
ATOM   2873  CG  PHE A 178       9.601  -6.915 -10.109  1.00 89.72           C
ATOM   2874  CD1 PHE A 178      10.704  -6.771  -9.238  1.00 86.67           C
ATOM   2875  HD1 PHE A 178      11.418  -7.471  -9.220  1.00 86.67           H
ATOM   2876  CD2 PHE A 178       8.613  -5.926 -10.134  1.00 87.13           C
ATOM   2877  HD2 PHE A 178       7.828  -6.021 -10.746  1.00 87.13           H
ATOM   2878  CE1 PHE A 178      10.803  -5.656  -8.401  1.00 85.81           C
ATOM   2879  HE1 PHE A 178      11.584  -5.563  -7.784  1.00 85.81           H
ATOM   2880  CE2 PHE A 178       8.719  -4.798  -9.301  1.00 86.28           C
ATOM   2881  HE2 PHE A 178       8.016  -4.087  -9.333  1.00 86.28           H
ATOM   2882  CZ  PHE A 178       9.806  -4.665  -8.425  1.00 86.58           C
ATOM   2883  HZ  PHE A 178       9.872  -3.870  -7.821  1.00 86.58           H
ATOM   2884  N   ARG A 179      11.997  -9.031 -13.097  1.00 89.12           N
ATOM   2885  H   ARG A 179      12.467  -8.263 -12.663  1.00 89.12           H
ATOM   2886  CA  ARG A 179      12.835 -10.093 -13.668  1.00 88.03           C
ATOM   2887  HA  ARG A 179      12.266 -10.914 -13.702  1.00 88.03           H
ATOM   2888  C   ARG A 179      14.034 -10.355 -12.775  1.00 88.12           C
ATOM   2889  O   ARG A 179      14.507  -9.464 -12.069  1.00 85.41           O
ATOM   2890  CB  ARG A 179      13.300  -9.701 -15.083  1.00 85.36           C
ATOM   2891 1HB  ARG A 179      13.844  -8.864 -15.027  1.00 85.36           H
ATOM   2892 2HB  ARG A 179      13.861 -10.439 -15.458  1.00 85.36           H
ATOM   2893  CG  ARG A 179      12.127  -9.456 -16.025  1.00 76.85           C
ATOM   2894 1HG  ARG A 179      11.538 -10.264 -16.029  1.00 76.85           H
ATOM   2895 2HG  ARG A 179      11.607  -8.666 -15.699  1.00 76.85           H
ATOM   2896  CD  ARG A 179      12.615  -9.183 -17.450  1.00 75.34           C
ATOM   2897 1HD  ARG A 179      13.256  -8.416 -17.449  1.00 75.34           H
ATOM   2898 2HD  ARG A 179      13.068  -9.996 -17.816  1.00 75.34           H
ATOM   2899  NE  ARG A 179      11.493  -8.843 -18.338  1.00 66.99           N
ATOM   2900  HE  ARG A 179      10.803  -8.222 -17.965  1.00 66.99           H
ATOM   2901  CZ  ARG A 179      11.297  -9.265 -19.568  1.00 59.36           C
ATOM   2902  NH1 ARG A 179      12.118 -10.090 -20.158  1.00 56.18           N
ATOM   2903 1HH1 ARG A 179      12.927 -10.422 -19.673  1.00 56.18           H
ATOM   2904 2HH1 ARG A 179      11.938 -10.390 -21.095  1.00 56.18           H
ATOM   2905  NH2 ARG A 179      10.260  -8.855 -20.247  1.00 51.16           N
ATOM   2906 1HH2 ARG A 179       9.611  -8.217 -19.832  1.00 51.16           H
ATOM   2907 2HH2 ARG A 179      10.115  -9.178 -21.182  1.00 51.16           H
ATOM   2908  N   MET A 180      14.532 -11.580 -12.843  1.00 86.08           N
ATOM   2909  H   MET A 180      14.024 -12.278 -13.348  1.00 86.08           H
ATOM   2910  CA  MET A 180      15.790 -11.951 -12.212  1.00 85.65           C
ATOM   2911  HA  MET A 180      15.900 -11.407 -11.380  1.00 85.65           H
ATOM   2912  C   MET A 180      16.936 -11.634 -13.168  1.00 84.83           C
ATOM   2913  O   MET A 180      16.952 -12.107 -14.306  1.00 82.10           O
ATOM   2914  CB  MET A 180      15.743 -13.429 -11.833  1.00 83.71           C
ATOM   2915 1HB  MET A 180      14.892 -13.607 -11.339  1.00 83.71           H
ATOM   2916 2HB  MET A 180      15.764 -13.976 -12.670  1.00 83.71           H
ATOM   2917  CG  MET A 180      16.920 -13.837 -10.949  1.00 75.30           C
ATOM   2918 1HG  MET A 180      17.738 -13.634 -11.487  1.00 75.30           H
ATOM   2919 2HG  MET A 180      16.881 -13.227 -10.158  1.00 75.30           H
ATOM   2920  SD  MET A 180      16.817 -15.582 -10.481  1.00 73.80           S
ATOM   2921  CE  MET A 180      18.223 -15.689  -9.354  1.00 63.93           C
ATOM   2922 1HE  MET A 180      18.319 -16.615  -8.988  1.00 63.93           H
ATOM   2923 2HE  MET A 180      18.112 -15.063  -8.582  1.00 63.93           H
ATOM   2924 3HE  MET A 180      19.075 -15.453  -9.821  1.00 63.93           H
ATOM   2925  N   ILE A 181      17.904 -10.840 -12.714  1.00 84.93           N
ATOM   2926  H   ILE A 181      17.801 -10.442 -11.802  1.00 84.93           H
ATOM   2927  CA  ILE A 181      19.110 -10.519 -13.477  1.00 83.76           C
ATOM   2928  HA  ILE A 181      18.994 -10.920 -14.385  1.00 83.76           H
ATOM   2929  C   ILE A 181      20.309 -11.165 -12.788  1.00 83.57           C
ATOM   2930  O   ILE A 181      20.428 -11.118 -11.563  1.00 81.62           O
ATOM   2931  CB  ILE A 181      19.278  -8.997 -13.673  1.00 81.32           C
ATOM   2932  HB  ILE A 181      19.318  -8.542 -12.783  1.00 81.32           H
ATOM   2933  CG1 ILE A 181      18.068  -8.464 -14.477  1.00 71.37           C
ATOM   2934 1HG1 ILE A 181      18.002  -8.982 -15.330  1.00 71.37           H
ATOM   2935 2HG1 ILE A 181      17.240  -8.606 -13.935  1.00 71.37           H
ATOM   2936  CG2 ILE A 181      20.596  -8.686 -14.391  1.00 69.79           C
ATOM   2937 1HG2 ILE A 181      20.710  -7.701 -14.521  1.00 69.79           H
ATOM   2938 2HG2 ILE A 181      20.625  -9.120 -15.292  1.00 69.79           H
ATOM   2939 3HG2 ILE A 181      21.378  -9.019 -13.865  1.00 69.79           H
ATOM   2940  CD1 ILE A 181      18.156  -6.973 -14.830  1.00 66.14           C
ATOM   2941 1HD1 ILE A 181      17.352  -6.679 -15.348  1.00 66.14           H
ATOM   2942 2HD1 ILE A 181      18.966  -6.783 -15.385  1.00 66.14           H
ATOM   2943 3HD1 ILE A 181      18.212  -6.412 -14.004  1.00 66.14           H
ATOM   2944  N   HIS A 182      21.177 -11.764 -13.590  1.00 83.23           N
ATOM   2945  H   HIS A 182      20.941 -11.840 -14.559  1.00 83.23           H
ATOM   2946  CA  HIS A 182      22.453 -12.320 -13.155  1.00 81.32           C
ATOM   2947  HA  HIS A 182      22.423 -12.387 -12.158  1.00 81.32           H
ATOM   2948  C   HIS A 182      23.594 -11.384 -13.550  1.00 79.84           C
ATOM   2949  O   HIS A 182      23.727 -11.016 -14.710  1.00 77.44           O
ATOM   2950  CB  HIS A 182      22.631 -13.716 -13.749  1.00 80.33           C
ATOM   2951 1HB  HIS A 182      22.583 -13.653 -14.746  1.00 80.33           H
ATOM   2952 2HB  HIS A 182      23.526 -14.071 -13.480  1.00 80.33           H
ATOM   2953  CG  HIS A 182      21.580 -14.689 -13.288  1.00 77.60           C
ATOM   2954  ND1 HIS A 182      21.464 -15.212 -12.021  1.00 68.28           N
ATOM   2955  HD1 HIS A 182      22.068 -15.015 -11.249  1.00 68.28           H
ATOM   2956  CD2 HIS A 182      20.549 -15.208 -14.027  1.00 70.83           C
ATOM   2957  HD2 HIS A 182      20.359 -15.010 -14.988  1.00 70.83           H
ATOM   2958  CE1 HIS A 182      20.398 -16.035 -11.998  1.00 67.97           C
ATOM   2959  HE1 HIS A 182      20.089 -16.551 -11.199  1.00 67.97           H
ATOM   2960  NE2 HIS A 182      19.810 -16.062 -13.205  1.00 71.00           N
ATOM   2961  N   LEU A 183      24.430 -11.041 -12.584  1.00 77.55           N
ATOM   2962  H   LEU A 183      24.205 -11.315 -11.649  1.00 77.55           H
ATOM   2963  CA  LEU A 183      25.660 -10.288 -12.800  1.00 76.13           C
ATOM   2964  HA  LEU A 183      25.592  -9.809 -13.675  1.00 76.13           H
ATOM   2965  C   LEU A 183      26.833 -11.281 -12.859  1.00 76.82           C
ATOM   2966  O   LEU A 183      26.921 -12.200 -12.041  1.00 74.81           O
ATOM   2967  CB  LEU A 183      25.815  -9.236 -11.690  1.00 73.45           C
ATOM   2968 1HB  LEU A 183      25.781  -9.705 -10.808  1.00 73.45           H
ATOM   2969 2HB  LEU A 183      26.706  -8.795 -11.799  1.00 73.45           H
ATOM   2970  CG  LEU A 183      24.729  -8.143 -11.700  1.00 65.05           C
ATOM   2971  HG  LEU A 183      23.857  -8.617 -11.818  1.00 65.05           H
ATOM   2972  CD1 LEU A 183      24.740  -7.345 -10.396  1.00 60.77           C
ATOM   2973 1HD1 LEU A 183      24.035  -6.636 -10.404  1.00 60.77           H
ATOM   2974 2HD1 LEU A 183      25.624  -6.898 -10.257  1.00 60.77           H
ATOM   2975 3HD1 LEU A 183      24.569  -7.940  -9.610  1.00 60.77           H
ATOM   2976  CD2 LEU A 183      24.923  -7.146 -12.840  1.00 59.93           C
ATOM   2977 1HD2 LEU A 183      24.209  -6.446 -12.829  1.00 59.93           H
ATOM   2978 2HD2 LEU A 183      24.889  -7.605 -13.728  1.00 59.93           H
ATOM   2979 3HD2 LEU A 183      25.807  -6.685 -12.766  1.00 59.93           H
ATOM   2980  N   ALA A 184      27.695 -11.113 -13.855  1.00 74.78           N
ATOM   2981  H   ALA A 184      27.502 -10.404 -14.533  1.00 74.78           H
ATOM   2982  CA  ALA A 184      28.910 -11.908 -14.014  1.00 73.66           C
ATOM   2983  HA  ALA A 184      28.778 -12.720 -13.445  1.00 73.66           H
ATOM   2984  C   ALA A 184      30.136 -11.122 -13.533  1.00 73.09           C
ATOM   2985  O   ALA A 184      30.230  -9.919 -13.768  1.00 68.96           O
ATOM   2986  CB  ALA A 184      29.090 -12.318 -15.474  1.00 70.37           C
ATOM   2987 1HB  ALA A 184      28.298 -12.832 -15.802  1.00 70.37           H
ATOM   2988 2HB  ALA A 184      29.899 -12.895 -15.587  1.00 70.37           H
ATOM   2989 3HB  ALA A 184      29.200 -11.516 -16.061  1.00 70.37           H
ATOM   2990  N   ASP A 185      31.066 -11.819 -12.917  1.00 69.79           N
ATOM   2991  H   ASP A 185      30.888 -12.778 -12.696  1.00 69.79           H
ATOM   2992  CA  ASP A 185      32.352 -11.232 -12.547  1.00 68.90           C
ATOM   2993  HA  ASP A 185      32.162 -10.322 -12.180  1.00 68.90           H
ATOM   2994  C   ASP A 185      33.257 -11.063 -13.790  1.00 68.86           C
ATOM   2995  O   ASP A 185      33.091 -11.749 -14.800  1.00 64.42           O
ATOM   2996  CB  ASP A 185      33.000 -12.093 -11.450  1.00 64.69           C
ATOM   2997 1HB  ASP A 185      32.328 -12.243 -10.725  1.00 64.69           H
ATOM   2998 2HB  ASP A 185      33.262 -12.972 -11.849  1.00 64.69           H
ATOM   2999  CG  ASP A 185      34.245 -11.456 -10.829  1.00 58.33           C
ATOM   3000  OD1 ASP A 185      34.409 -10.226 -10.954  1.00 54.77           O
ATOM   3001  OD2 ASP A 185      35.067 -12.236 -10.310  1.00 54.79           O
ATOM   3002  N   SER A 186      34.247 -10.190 -13.692  1.00 67.32           N
ATOM   3003  H   SER A 186      34.288  -9.645 -12.855  1.00 67.32           H
ATOM   3004  CA  SER A 186      35.288  -9.947 -14.693  1.00 66.54           C
ATOM   3005  HA  SER A 186      34.779  -9.660 -15.504  1.00 66.54           H
ATOM   3006  C   SER A 186      36.106 -11.200 -15.070  1.00 66.58           C
ATOM   3007  O   SER A 186      36.729 -11.232 -16.128  1.00 62.87           O
ATOM   3008  CB  SER A 186      36.227  -8.854 -14.176  1.00 63.41           C
ATOM   3009 1HB  SER A 186      37.004  -8.737 -14.794  1.00 63.41           H
ATOM   3010 2HB  SER A 186      35.739  -7.986 -14.085  1.00 63.41           H
ATOM   3011  OG  SER A 186      36.747  -9.187 -12.896  1.00 57.57           O
ATOM   3012  HG  SER A 186      36.028  -9.262 -12.269  1.00 57.57           H
ATOM   3013  N   SER A 187      36.054 -12.245 -14.247  1.00 69.66           N
ATOM   3014  H   SER A 187      35.557 -12.122 -13.388  1.00 69.66           H
ATOM   3015  CA  SER A 187      36.661 -13.565 -14.484  1.00 70.14           C
ATOM   3016  HA  SER A 187      37.543 -13.354 -14.905  1.00 70.14           H
ATOM   3017  C   SER A 187      35.893 -14.455 -15.480  1.00 70.48           C
ATOM   3018  O   SER A 187      36.341 -15.558 -15.781  1.00 65.93           O
ATOM   3019  CB  SER A 187      36.808 -14.288 -13.139  1.00 67.98           C
ATOM   3020 1HB  SER A 187      37.232 -15.186 -13.262  1.00 67.98           H
ATOM   3021 2HB  SER A 187      37.355 -13.746 -12.501  1.00 67.98           H
ATOM   3022  OG  SER A 187      35.545 -14.495 -12.543  1.00 60.84           O
ATOM   3023  HG  SER A 187      34.874 -14.542 -13.224  1.00 60.84           H
ATOM   3024  N   GLY A 188      34.717 -14.018 -15.972  1.00 67.87           N
ATOM   3025  H   GLY A 188      34.396 -13.116 -15.684  1.00 67.87           H
ATOM   3026  CA  GLY A 188      33.879 -14.780 -16.902  1.00 67.30           C
ATOM   3027 1HA  GLY A 188      33.279 -14.126 -17.363  1.00 67.30           H
ATOM   3028 2HA  GLY A 188      34.490 -15.203 -17.572  1.00 67.30           H
ATOM   3029  C   GLY A 188      33.026 -15.868 -16.237  1.00 67.75           C
ATOM   3030  O   GLY A 188      32.284 -16.567 -16.932  1.00 63.15           O
ATOM   3031  N   GLN A 189      33.053 -16.006 -14.902  1.00 69.43           N
ATOM   3032  H   GLN A 189      33.735 -15.498 -14.376  1.00 69.43           H
ATOM   3033  CA  GLN A 189      32.117 -16.876 -14.193  1.00 70.37           C
ATOM   3034  HA  GLN A 189      32.124 -17.735 -14.704  1.00 70.37           H
ATOM   3035  C   GLN A 189      30.714 -16.265 -14.213  1.00 71.17           C
ATOM   3036  O   GLN A 189      30.461 -15.174 -13.697  1.00 67.33           O
ATOM   3037  CB  GLN A 189      32.574 -17.172 -12.759  1.00 67.14           C
ATOM   3038 1HB  GLN A 189      32.805 -16.309 -12.309  1.00 67.14           H
ATOM   3039 2HB  GLN A 189      31.825 -17.615 -12.266  1.00 67.14           H
ATOM   3040  CG  GLN A 189      33.803 -18.094 -12.728  1.00 59.61           C
ATOM   3041 1HG  GLN A 189      33.645 -18.856 -13.356  1.00 59.61           H
ATOM   3042 2HG  GLN A 189      34.601 -17.572 -13.030  1.00 59.61           H
ATOM   3043  CD  GLN A 189      34.098 -18.666 -11.339  1.00 56.00           C
ATOM   3044  OE1 GLN A 189      33.378 -18.465 -10.369  1.00 53.57           O
ATOM   3045  NE2 GLN A 189      35.150 -19.438 -11.195  1.00 49.12           N
ATOM   3046 1HE2 GLN A 189      35.351 -19.849 -10.306  1.00 49.12           H
ATOM   3047 2HE2 GLN A 189      35.751 -19.615 -11.975  1.00 49.12           H
ATOM   3048  N   THR A 190      29.769 -16.996 -14.819  1.00 65.82           N
ATOM   3049  H   THR A 190      30.041 -17.856 -15.250  1.00 65.82           H
ATOM   3050  CA  THR A 190      28.363 -16.605 -14.885  1.00 64.93           C
ATOM   3051  HA  THR A 190      28.358 -15.618 -15.045  1.00 64.93           H
ATOM   3052  C   THR A 190      27.668 -16.909 -13.552  1.00 66.91           C
ATOM   3053  O   THR A 190      27.822 -17.995 -13.010  1.00 61.85           O
ATOM   3054  CB  THR A 190      27.659 -17.318 -16.056  1.00 58.65           C
ATOM   3055  HB  THR A 190      26.672 -17.202 -15.945  1.00 58.65           H
ATOM   3056  OG1 THR A 190      27.895 -18.703 -16.030  1.00 50.91           O
ATOM   3057  HG1 THR A 190      27.059 -19.169 -16.024  1.00 50.91           H
ATOM   3058  CG2 THR A 190      28.144 -16.813 -17.413  1.00 49.24           C
ATOM   3059 1HG2 THR A 190      27.677 -17.287 -18.160  1.00 49.24           H
ATOM   3060 2HG2 THR A 190      29.127 -16.963 -17.521  1.00 49.24           H
ATOM   3061 3HG2 THR A 190      27.970 -15.833 -17.514  1.00 49.24           H
ATOM   3062  N   LYS A 191      26.824 -15.983 -13.062  1.00 63.07           N
ATOM   3063  H   LYS A 191      26.779 -15.117 -13.560  1.00 63.07           H
ATOM   3064  CA  LYS A 191      25.952 -16.101 -11.867  1.00 63.49           C
ATOM   3065  HA  LYS A 191      25.359 -15.309 -12.008  1.00 63.49           H
ATOM   3066  C   LYS A 191      26.636 -15.881 -10.510  1.00 65.65           C
ATOM   3067  O   LYS A 191      26.282 -16.536  -9.531  1.00 62.09           O
ATOM   3068  CB  LYS A 191      25.118 -17.403 -11.857  1.00 58.52           C
ATOM   3069 1HB  LYS A 191      25.737 -18.173 -11.699  1.00 58.52           H
ATOM   3070 2HB  LYS A 191      24.457 -17.348 -11.109  1.00 58.52           H
ATOM   3071  CG  LYS A 191      24.345 -17.681 -13.145  1.00 53.98           C
ATOM   3072 1HG  LYS A 191      23.661 -16.965 -13.287  1.00 53.98           H
ATOM   3073 2HG  LYS A 191      24.978 -17.696 -13.919  1.00 53.98           H
ATOM   3074  CD  LYS A 191      23.650 -19.039 -13.022  1.00 50.51           C
ATOM   3075 1HD  LYS A 191      24.337 -19.752 -12.884  1.00 50.51           H
ATOM   3076 2HD  LYS A 191      23.025 -19.022 -12.242  1.00 50.51           H
ATOM   3077  CE  LYS A 191      22.860 -19.336 -14.299  1.00 46.86           C
ATOM   3078 1HE  LYS A 191      22.150 -18.644 -14.428  1.00 46.86           H
ATOM   3079 2HE  LYS A 191      23.475 -19.334 -15.087  1.00 46.86           H
ATOM   3080  NZ  LYS A 191      22.210 -20.659 -14.221  1.00 40.07           N
ATOM   3081 1HZ  LYS A 191      21.694 -20.854 -15.055  1.00 40.07           H
ATOM   3082 2HZ  LYS A 191      21.575 -20.702 -13.449  1.00 40.07           H
ATOM   3083 3HZ  LYS A 191      22.888 -21.385 -14.102  1.00 40.07           H
ATOM   3084  N   VAL A 192      27.549 -14.912 -10.411  1.00 68.98           N
ATOM   3085  H   VAL A 192      27.820 -14.422 -11.239  1.00 68.98           H
ATOM   3086  CA  VAL A 192      28.175 -14.534  -9.127  1.00 69.01           C
ATOM   3087  HA  VAL A 192      28.417 -15.399  -8.687  1.00 69.01           H
ATOM   3088  C   VAL A 192      27.197 -13.794  -8.201  1.00 72.69           C
ATOM   3089  O   VAL A 192      27.218 -13.990  -6.993  1.00 67.88           O
ATOM   3090  CB  VAL A 192      29.445 -13.702  -9.377  1.00 61.75           C
ATOM   3091  HB  VAL A 192      29.155 -12.884  -9.873  1.00 61.75           H
ATOM   3092  CG1 VAL A 192      30.138 -13.268  -8.082  1.00 53.42           C
ATOM   3093 1HG1 VAL A 192      30.958 -12.730  -8.277  1.00 53.42           H
ATOM   3094 2HG1 VAL A 192      30.413 -14.062  -7.539  1.00 53.42           H
ATOM   3095 3HG1 VAL A 192      29.529 -12.707  -7.520  1.00 53.42           H
ATOM   3096  CG2 VAL A 192      30.453 -14.522 -10.183  1.00 53.85           C
ATOM   3097 1HG2 VAL A 192      31.286 -13.997 -10.355  1.00 53.85           H
ATOM   3098 2HG2 VAL A 192      30.071 -14.791 -11.067  1.00 53.85           H
ATOM   3099 3HG2 VAL A 192      30.711 -15.355  -9.693  1.00 53.85           H
ATOM   3100  N   PHE A 193      26.303 -12.984  -8.780  1.00 75.80           N
ATOM   3101  H   PHE A 193      26.306 -12.904  -9.777  1.00 75.80           H
ATOM   3102  CA  PHE A 193      25.324 -12.212  -8.022  1.00 77.49           C
ATOM   3103  HA  PHE A 193      25.166 -12.677  -7.151  1.00 77.49           H
ATOM   3104  C   PHE A 193      24.001 -12.162  -8.781  1.00 79.82           C
ATOM   3105  O   PHE A 193      23.978 -11.980 -10.003  1.00 78.56           O
ATOM   3106  CB  PHE A 193      25.898 -10.814  -7.770  1.00 75.25           C
ATOM   3107 1HB  PHE A 193      26.790 -10.912  -7.329  1.00 75.25           H
ATOM   3108 2HB  PHE A 193      26.010 -10.354  -8.651  1.00 75.25           H
ATOM   3109  CG  PHE A 193      25.036  -9.933  -6.889  1.00 72.59           C
ATOM   3110  CD1 PHE A 193      24.161  -8.997  -7.468  1.00 70.85           C
ATOM   3111  HD1 PHE A 193      24.077  -8.938  -8.463  1.00 70.85           H
ATOM   3112  CD2 PHE A 193      25.135 -10.028  -5.491  1.00 69.58           C
ATOM   3113  HD2 PHE A 193      25.744 -10.705  -5.079  1.00 69.58           H
ATOM   3114  CE1 PHE A 193      23.405  -8.144  -6.645  1.00 66.64           C
ATOM   3115  HE1 PHE A 193      22.785  -7.476  -7.058  1.00 66.64           H
ATOM   3116  CE2 PHE A 193      24.383  -9.177  -4.673  1.00 67.14           C
ATOM   3117  HE2 PHE A 193      24.462  -9.245  -3.678  1.00 67.14           H
ATOM   3118  CZ  PHE A 193      23.514  -8.223  -5.244  1.00 67.06           C
ATOM   3119  HZ  PHE A 193      22.982  -7.610  -4.660  1.00 67.06           H
ATOM   3120  N   SER A 194      22.874 -12.344  -8.081  1.00 80.24           N
ATOM   3121  H   SER A 194      22.948 -12.480  -7.093  1.00 80.24           H
ATOM   3122  CA  SER A 194      21.542 -12.355  -8.682  1.00 81.81           C
ATOM   3123  HA  SER A 194      21.684 -12.049  -9.623  1.00 81.81           H
ATOM   3124  C   SER A 194      20.611 -11.395  -7.955  1.00 82.96           C
ATOM   3125  O   SER A 194      20.613 -11.341  -6.726  1.00 80.40           O
ATOM   3126  CB  SER A 194      20.939 -13.762  -8.669  1.00 80.11           C
ATOM   3127 1HB  SER A 194      20.814 -14.086  -7.731  1.00 80.11           H
ATOM   3128 2HB  SER A 194      20.061 -13.776  -9.147  1.00 80.11           H
ATOM   3129  OG  SER A 194      21.791 -14.678  -9.323  1.00 69.38           O
ATOM   3130  HG  SER A 194      21.323 -15.500  -9.471  1.00 69.38           H
ATOM   3131  N   GLN A 195      19.778 -10.668  -8.702  1.00 84.18           N
ATOM   3132  H   GLN A 195      19.793 -10.777  -9.696  1.00 84.18           H
ATOM   3133  CA  GLN A 195      18.845  -9.717  -8.104  1.00 84.84           C
ATOM   3134  HA  GLN A 195      18.636 -10.052  -7.185  1.00 84.84           H
ATOM   3135  C   GLN A 195      17.514  -9.679  -8.853  1.00 86.29           C
ATOM   3136  O   GLN A 195      17.450  -9.810 -10.067  1.00 84.65           O
ATOM   3137  CB  GLN A 195      19.529  -8.346  -8.012  1.00 82.20           C
ATOM   3138 1HB  GLN A 195      20.488  -8.480  -7.763  1.00 82.20           H
ATOM   3139 2HB  GLN A 195      19.475  -7.898  -8.904  1.00 82.20           H
ATOM   3140  CG  GLN A 195      18.858  -7.446  -6.957  1.00 74.43           C
ATOM   3141 1HG  GLN A 195      18.043  -7.031  -7.362  1.00 74.43           H
ATOM   3142 2HG  GLN A 195      18.591  -8.012  -6.177  1.00 74.43           H
ATOM   3143  CD  GLN A 195      19.767  -6.326  -6.450  1.00 74.03           C
ATOM   3144  OE1 GLN A 195      20.825  -6.062  -6.970  1.00 67.22           O
ATOM   3145  NE2 GLN A 195      19.386  -5.636  -5.401  1.00 63.54           N
ATOM   3146 1HE2 GLN A 195      19.968  -4.905  -5.045  1.00 63.54           H
ATOM   3147 2HE2 GLN A 195      18.513  -5.841  -4.958  1.00 63.54           H
ATOM   3148  N   CYS A 196      16.420  -9.495  -8.101  1.00 85.27           N
ATOM   3149  H   CYS A 196      16.536  -9.474  -7.108  1.00 85.27           H
ATOM   3150  CA  CYS A 196      15.075  -9.324  -8.630  1.00 85.85           C
ATOM   3151  HA  CYS A 196      15.020  -9.773  -9.522  1.00 85.85           H
ATOM   3152  C   CYS A 196      14.791  -7.821  -8.810  1.00 86.12           C
ATOM   3153  O   CYS A 196      14.568  -7.109  -7.831  1.00 83.60           O
ATOM   3154  CB  CYS A 196      14.095  -9.991  -7.658  1.00 85.75           C
ATOM   3155 1HB  CYS A 196      14.372 -10.952  -7.650  1.00 85.75           H
ATOM   3156 2HB  CYS A 196      14.305  -9.576  -6.773  1.00 85.75           H
ATOM   3157  SG  CYS A 196      12.356  -9.807  -8.080  1.00 84.53           S
ATOM   3158  N   VAL A 197      14.829  -7.337 -10.052  1.00 86.80           N
ATOM   3159  H   VAL A 197      14.928  -7.983 -10.809  1.00 86.80           H
ATOM   3160  CA  VAL A 197      14.733  -5.903 -10.370  1.00 86.46           C
ATOM   3161  HA  VAL A 197      14.268  -5.503  -9.580  1.00 86.46           H
ATOM   3162  C   VAL A 197      13.876  -5.652 -11.605  1.00 87.45           C
ATOM   3163  O   VAL A 197      13.573  -6.554 -12.377  1.00 85.84           O
ATOM   3164  CB  VAL A 197      16.135  -5.272 -10.542  1.00 83.12           C
ATOM   3165  HB  VAL A 197      15.975  -4.330 -10.836  1.00 83.12           H
ATOM   3166  CG1 VAL A 197      16.918  -5.253  -9.234  1.00 75.97           C
ATOM   3167 1HG1 VAL A 197      17.821  -4.842  -9.363  1.00 75.97           H
ATOM   3168 2HG1 VAL A 197      17.049  -6.180  -8.881  1.00 75.97           H
ATOM   3169 3HG1 VAL A 197      16.436  -4.724  -8.536  1.00 75.97           H
ATOM   3170  CG2 VAL A 197      16.978  -5.982 -11.610  1.00 76.91           C
ATOM   3171 1HG2 VAL A 197      17.877  -5.554 -11.700  1.00 76.91           H
ATOM   3172 2HG2 VAL A 197      16.530  -5.945 -12.503  1.00 76.91           H
ATOM   3173 3HG2 VAL A 197      17.118  -6.944 -11.375  1.00 76.91           H
ATOM   3174  N   THR A 198      13.499  -4.393 -11.812  1.00 85.35           N
ATOM   3175  H   THR A 198      13.709  -3.722 -11.101  1.00 85.35           H
ATOM   3176  CA  THR A 198      12.794  -3.917 -13.016  1.00 83.21           C
ATOM   3177  HA  THR A 198      12.299  -4.724 -13.338  1.00 83.21           H
ATOM   3178  C   THR A 198      13.738  -3.460 -14.129  1.00 81.57           C
ATOM   3179  O   THR A 198      13.289  -2.951 -15.147  1.00 76.87           O
ATOM   3180  CB  THR A 198      11.830  -2.780 -12.661  1.00 81.05           C
ATOM   3181  HB  THR A 198      11.414  -2.433 -13.501  1.00 81.05           H
ATOM   3182  OG1 THR A 198      12.541  -1.716 -12.073  1.00 74.80           O
ATOM   3183  HG1 THR A 198      13.452  -1.976 -11.940  1.00 74.80           H
ATOM   3184  CG2 THR A 198      10.769  -3.219 -11.655  1.00 74.53           C
ATOM   3185 1HG2 THR A 198      10.150  -2.465 -11.435  1.00 74.53           H
ATOM   3186 2HG2 THR A 198      11.190  -3.529 -10.803  1.00 74.53           H
ATOM   3187 3HG2 THR A 198      10.220  -3.972 -12.019  1.00 74.53           H
ATOM   3188  N   HIS A 199      15.039  -3.608 -13.941  1.00 80.81           N
ATOM   3189  H   HIS A 199      15.346  -4.046 -13.096  1.00 80.81           H
ATOM   3190  CA  HIS A 199      16.050  -3.171 -14.893  1.00 79.03           C
ATOM   3191  HA  HIS A 199      15.922  -2.187 -15.016  1.00 79.03           H
ATOM   3192  C   HIS A 199      15.847  -3.845 -16.260  1.00 80.69           C
ATOM   3193  O   HIS A 199      15.483  -5.024 -16.325  1.00 76.23           O
ATOM   3194  CB  HIS A 199      17.441  -3.425 -14.307  1.00 74.04           C
ATOM   3195 1HB  HIS A 199      17.459  -3.106 -13.359  1.00 74.04           H
ATOM   3196 2HB  HIS A 199      17.631  -4.406 -14.332  1.00 74.04           H
ATOM   3197  CG  HIS A 199      18.527  -2.710 -15.070  1.00 66.37           C
ATOM   3198  ND1 HIS A 199      18.836  -1.380 -14.976  1.00 59.83           N
ATOM   3199  HD1 HIS A 199      18.386  -0.711 -14.385  1.00 59.83           H
ATOM   3200  CD2 HIS A 199      19.372  -3.269 -15.994  1.00 58.75           C
ATOM   3201  HD2 HIS A 199      19.386  -4.227 -16.280  1.00 58.75           H
ATOM   3202  CE1 HIS A 199      19.855  -1.134 -15.823  1.00 53.34           C
ATOM   3203  HE1 HIS A 199      20.285  -0.241 -15.955  1.00 53.34           H
ATOM   3204  NE2 HIS A 199      20.208  -2.254 -16.461  1.00 55.18           N
ATOM   3205  N   CYS A 200      16.007  -3.107 -17.336  1.00 77.11           N
ATOM   3206  H   CYS A 200      16.317  -2.165 -17.203  1.00 77.11           H
ATOM   3207  CA  CYS A 200      15.770  -3.547 -18.713  1.00 79.04           C
ATOM   3208  HA  CYS A 200      15.841  -2.688 -19.220  1.00 79.04           H
ATOM   3209  C   CYS A 200      14.345  -4.063 -19.030  1.00 82.09           C
ATOM   3210  O   CYS A 200      14.113  -4.662 -20.078  1.00 77.87           O
ATOM   3211  CB  CYS A 200      16.870  -4.529 -19.149  1.00 74.44           C
ATOM   3212 1HB  CYS A 200      16.877  -5.224 -18.430  1.00 74.44           H
ATOM   3213 2HB  CYS A 200      16.521  -4.928 -19.997  1.00 74.44           H
ATOM   3214  SG  CYS A 200      18.511  -3.780 -19.381  1.00 66.89           S
ATOM   3215  N   SER A 201      13.358  -3.847 -18.167  1.00 80.67           N
ATOM   3216  H   SER A 201      13.580  -3.436 -17.283  1.00 80.67           H
ATOM   3217  CA  SER A 201      11.959  -4.182 -18.448  1.00 82.15           C
ATOM   3218  HA  SER A 201      12.013  -4.955 -19.080  1.00 82.15           H
ATOM   3219  C   SER A 201      11.208  -3.036 -19.134  1.00 83.37           C
ATOM   3220  O   SER A 201      10.181  -3.274 -19.766  1.00 80.32           O
ATOM   3221  CB  SER A 201      11.236  -4.597 -17.171  1.00 79.70           C
ATOM   3222 1HB  SER A 201      11.313  -3.892 -16.466  1.00 79.70           H
ATOM   3223 2HB  SER A 201      10.271  -4.789 -17.347  1.00 79.70           H
ATOM   3224  OG  SER A 201      11.841  -5.778 -16.685  1.00 69.79           O
ATOM   3225  HG  SER A 201      11.175  -6.456 -16.575  1.00 69.79           H
ATOM   3226  N   PHE A 202      11.726  -1.824 -19.053  1.00 81.96           N
ATOM   3227  H   PHE A 202      12.536  -1.705 -18.479  1.00 81.96           H
ATOM   3228  CA  PHE A 202      11.207  -0.646 -19.737  1.00 81.94           C
ATOM   3229  HA  PHE A 202      10.313  -0.897 -20.109  1.00 81.94           H
ATOM   3230  C   PHE A 202      12.138  -0.250 -20.891  1.00 81.05           C
ATOM   3231  O   PHE A 202      13.344  -0.184 -20.716  1.00 76.75           O
ATOM   3232  CB  PHE A 202      11.048   0.498 -18.730  1.00 81.67           C
ATOM   3233 1HB  PHE A 202      11.939   0.686 -18.317  1.00 81.67           H
ATOM   3234 2HB  PHE A 202      10.728   1.311 -19.217  1.00 81.67           H
ATOM   3235  CG  PHE A 202      10.062   0.193 -17.616  1.00 83.37           C
ATOM   3236  CD1 PHE A 202       8.677   0.268 -17.851  1.00 80.78           C
ATOM   3237  HD1 PHE A 202       8.338   0.512 -18.759  1.00 80.78           H
ATOM   3238  CD2 PHE A 202      10.527  -0.171 -16.333  1.00 82.58           C
ATOM   3239  HD2 PHE A 202      11.510  -0.238 -16.160  1.00 82.58           H
ATOM   3240  CE1 PHE A 202       7.774   0.002 -16.818  1.00 80.92           C
ATOM   3241  HE1 PHE A 202       6.791   0.061 -16.990  1.00 80.92           H
ATOM   3242  CE2 PHE A 202       9.611  -0.441 -15.295  1.00 82.33           C
ATOM   3243  HE2 PHE A 202       9.942  -0.698 -14.387  1.00 82.33           H
ATOM   3244  CZ  PHE A 202       8.237  -0.347 -15.542  1.00 82.82           C
ATOM   3245  HZ  PHE A 202       7.584  -0.529 -14.807  1.00 82.82           H
ATOM   3246  N   SER A 203      11.556   0.030 -22.063  1.00 84.52           N
ATOM   3247  H   SER A 203      10.562  -0.048 -22.135  1.00 84.52           H
ATOM   3248  CA  SER A 203      12.316   0.447 -23.246  1.00 82.21           C
ATOM   3249  HA  SER A 203      13.084  -0.192 -23.283  1.00 82.21           H
ATOM   3250  C   SER A 203      12.885   1.859 -23.128  1.00 80.45           C
ATOM   3251  O   SER A 203      13.902   2.169 -23.744  1.00 75.60           O
ATOM   3252  CB  SER A 203      11.434   0.344 -24.496  1.00 80.27           C
ATOM   3253 1HB  SER A 203      11.876   0.776 -25.282  1.00 80.27           H
ATOM   3254 2HB  SER A 203      11.229  -0.611 -24.711  1.00 80.27           H
ATOM   3255  OG  SER A 203      10.207   1.001 -24.292  1.00 71.45           O
ATOM   3256  HG  SER A 203      10.354   1.946 -24.246  1.00 71.45           H
ATOM   3257  N   GLN A 204      12.226   2.718 -22.337  1.00 81.82           N
ATOM   3258  H   GLN A 204      11.401   2.395 -21.873  1.00 81.82           H
ATOM   3259  CA  GLN A 204      12.645   4.098 -22.116  1.00 82.18           C
ATOM   3260  HA  GLN A 204      13.613   4.130 -22.365  1.00 82.18           H
ATOM   3261  C   GLN A 204      12.481   4.480 -20.639  1.00 82.43           C
ATOM   3262  O   GLN A 204      11.560   4.016 -19.966  1.00 80.91           O
ATOM   3263  CB  GLN A 204      11.827   5.049 -23.011  1.00 81.39           C
ATOM   3264 1HB  GLN A 204      10.857   4.931 -22.798  1.00 81.39           H
ATOM   3265 2HB  GLN A 204      12.101   5.990 -22.811  1.00 81.39           H
ATOM   3266  CG  GLN A 204      12.029   4.794 -24.511  1.00 75.93           C
ATOM   3267 1HG  GLN A 204      13.006   4.854 -24.715  1.00 75.93           H
ATOM   3268 2HG  GLN A 204      11.699   3.874 -24.724  1.00 75.93           H
ATOM   3269  CD  GLN A 204      11.282   5.799 -25.399  1.00 71.98           C
ATOM   3270  OE1 GLN A 204      10.488   6.598 -24.946  1.00 66.48           O
ATOM   3271  NE2 GLN A 204      11.504   5.787 -26.685  1.00 62.07           N
ATOM   3272 1HE2 GLN A 204      11.023   6.430 -27.281  1.00 62.07           H
ATOM   3273 2HE2 GLN A 204      12.155   5.135 -27.074  1.00 62.07           H
ATOM   3274  N   TRP A 205      13.331   5.377 -20.158  1.00 78.97           N
ATOM   3275  H   TRP A 205      14.008   5.766 -20.783  1.00 78.97           H
ATOM   3276  CA  TRP A 205      13.338   5.835 -18.758  1.00 77.80           C
ATOM   3277  HA  TRP A 205      13.488   5.012 -18.210  1.00 77.80           H
ATOM   3278  C   TRP A 205      11.993   6.438 -18.314  1.00 79.68           C
ATOM   3279  O   TRP A 205      11.558   6.226 -17.184  1.00 78.31           O
ATOM   3280  CB  TRP A 205      14.477   6.858 -18.579  1.00 74.44           C
ATOM   3281 1HB  TRP A 205      14.600   7.031 -17.602  1.00 74.44           H
ATOM   3282 2HB  TRP A 205      15.317   6.470 -18.957  1.00 74.44           H
ATOM   3283  CG  TRP A 205      14.262   8.183 -19.242  1.00 67.66           C
ATOM   3284  CD1 TRP A 205      14.657   8.543 -20.482  1.00 61.59           C
ATOM   3285  HD1 TRP A 205      15.168   7.958 -21.112  1.00 61.59           H
ATOM   3286  CD2 TRP A 205      13.552   9.353 -18.704  1.00 64.30           C
ATOM   3287  NE1 TRP A 205      14.252   9.840 -20.756  1.00 55.38           N
ATOM   3288  HE1 TRP A 205      14.437  10.322 -21.613  1.00 55.38           H
ATOM   3289  CE2 TRP A 205      13.558  10.380 -19.688  1.00 59.24           C
ATOM   3290  CE3 TRP A 205      12.909   9.633 -17.484  1.00 56.13           C
ATOM   3291  HE3 TRP A 205      12.887   8.937 -16.766  1.00 56.13           H
ATOM   3292  CZ2 TRP A 205      12.950  11.637 -19.483  1.00 55.92           C
ATOM   3293  HZ2 TRP A 205      12.973  12.340 -20.194  1.00 55.92           H
ATOM   3294  CZ3 TRP A 205      12.294  10.884 -17.260  1.00 56.45           C
ATOM   3295  HZ3 TRP A 205      11.842  11.065 -16.387  1.00 56.45           H
ATOM   3296  CH2 TRP A 205      12.312  11.876 -18.254  1.00 54.59           C
ATOM   3297  HH2 TRP A 205      11.869  12.757 -18.086  1.00 54.59           H
ATOM   3298  N   TRP A 206      11.279   7.147 -19.203  1.00 80.16           N
ATOM   3299  H   TRP A 206      11.634   7.242 -20.133  1.00 80.16           H
ATOM   3300  CA  TRP A 206      10.006   7.786 -18.874  1.00 81.53           C
ATOM   3301  HA  TRP A 206      10.172   8.247 -18.002  1.00 81.53           H
ATOM   3302  C   TRP A 206       8.874   6.784 -18.633  1.00 82.71           C
ATOM   3303  O   TRP A 206       7.980   7.069 -17.838  1.00 81.52           O
ATOM   3304  CB  TRP A 206       9.642   8.806 -19.960  1.00 80.06           C
ATOM   3305 1HB  TRP A 206       8.868   9.350 -19.637  1.00 80.06           H
ATOM   3306 2HB  TRP A 206      10.430   9.403 -20.111  1.00 80.06           H
ATOM   3307  CG  TRP A 206       9.259   8.236 -21.286  1.00 76.06           C
ATOM   3308  CD1 TRP A 206      10.063   8.111 -22.360  1.00 71.63           C
ATOM   3309  HD1 TRP A 206      11.030   8.365 -22.385  1.00 71.63           H
ATOM   3310  CD2 TRP A 206       7.955   7.735 -21.708  1.00 72.90           C
ATOM   3311  NE1 TRP A 206       9.358   7.581 -23.420  1.00 66.35           N
ATOM   3312  HE1 TRP A 206       9.748   7.401 -24.323  1.00 66.35           H
ATOM   3313  CE2 TRP A 206       8.053   7.332 -23.076  1.00 69.64           C
ATOM   3314  CE3 TRP A 206       6.701   7.600 -21.092  1.00 65.22           C
ATOM   3315  HE3 TRP A 206       6.590   7.880 -20.138  1.00 65.22           H
ATOM   3316  CZ2 TRP A 206       6.952   6.818 -23.795  1.00 67.57           C
ATOM   3317  HZ2 TRP A 206       7.049   6.552 -24.754  1.00 67.57           H
ATOM   3318  CZ3 TRP A 206       5.594   7.076 -21.795  1.00 67.39           C
ATOM   3319  HZ3 TRP A 206       4.713   6.981 -21.331  1.00 67.39           H
ATOM   3320  CH2 TRP A 206       5.717   6.688 -23.136  1.00 65.05           C
ATOM   3321  HH2 TRP A 206       4.926   6.319 -23.624  1.00 65.05           H
ATOM   3322  N   HIS A 207       8.914   5.585 -19.241  1.00 82.32           N
ATOM   3323  H   HIS A 207       9.626   5.414 -19.922  1.00 82.32           H
ATOM   3324  CA  HIS A 207       7.952   4.519 -18.943  1.00 83.40           C
ATOM   3325  HA  HIS A 207       7.060   4.934 -19.125  1.00 83.40           H
ATOM   3326  C   HIS A 207       8.053   4.070 -17.479  1.00 83.79           C
ATOM   3327  O   HIS A 207       7.037   3.879 -16.811  1.00 83.53           O
ATOM   3328  CB  HIS A 207       8.183   3.300 -19.845  1.00 83.93           C
ATOM   3329 1HB  HIS A 207       9.140   3.023 -19.756  1.00 83.93           H
ATOM   3330 2HB  HIS A 207       7.590   2.560 -19.528  1.00 83.93           H
ATOM   3331  CG  HIS A 207       7.909   3.494 -21.311  1.00 82.45           C
ATOM   3332  ND1 HIS A 207       8.716   3.058 -22.339  1.00 73.31           N
ATOM   3333  HD1 HIS A 207       9.620   2.642 -22.242  1.00 73.31           H
ATOM   3334  CD2 HIS A 207       6.771   3.994 -21.877  1.00 74.72           C
ATOM   3335  HD2 HIS A 207       5.996   4.391 -21.385  1.00 74.72           H
ATOM   3336  CE1 HIS A 207       8.069   3.292 -23.498  1.00 75.60           C
ATOM   3337  HE1 HIS A 207       8.426   3.076 -24.407  1.00 75.60           H
ATOM   3338  NE2 HIS A 207       6.879   3.855 -23.256  1.00 78.37           N
ATOM   3339  N   GLN A 208       9.280   3.921 -16.972  1.00 84.56           N
ATOM   3340  H   GLN A 208      10.066   4.056 -17.575  1.00 84.56           H
ATOM   3341  CA  GLN A 208       9.522   3.569 -15.575  1.00 83.62           C
ATOM   3342  HA  GLN A 208       8.959   2.764 -15.387  1.00 83.62           H
ATOM   3343  C   GLN A 208       9.072   4.696 -14.633  1.00 84.44           C
ATOM   3344  O   GLN A 208       8.383   4.429 -13.649  1.00 83.81           O
ATOM   3345  CB  GLN A 208      11.012   3.230 -15.387  1.00 81.72           C
ATOM   3346 1HB  GLN A 208      11.259   2.490 -16.013  1.00 81.72           H
ATOM   3347 2HB  GLN A 208      11.559   4.041 -15.597  1.00 81.72           H
ATOM   3348  CG  GLN A 208      11.320   2.786 -13.954  1.00 76.12           C
ATOM   3349 1HG  GLN A 208      11.168   3.561 -13.340  1.00 76.12           H
ATOM   3350 2HG  GLN A 208      10.700   2.041 -13.710  1.00 76.12           H
ATOM   3351  CD  GLN A 208      12.764   2.299 -13.783  1.00 74.68           C
ATOM   3352  OE1 GLN A 208      13.541   2.193 -14.714  1.00 70.38           O
ATOM   3353  NE2 GLN A 208      13.177   1.974 -12.586  1.00 66.05           N
ATOM   3354 1HE2 GLN A 208      14.112   1.647 -12.451  1.00 66.05           H
ATOM   3355 2HE2 GLN A 208      12.558   2.052 -11.805  1.00 66.05           H
ATOM   3356  N   ALA A 209       9.404   5.948 -14.957  1.00 83.16           N
ATOM   3357  H   ALA A 209       9.966   6.097 -15.771  1.00 83.16           H
ATOM   3358  CA  ALA A 209       8.984   7.112 -14.178  1.00 82.16           C
ATOM   3359  HA  ALA A 209       9.311   6.968 -13.244  1.00 82.16           H
ATOM   3360  C   ALA A 209       7.448   7.233 -14.124  1.00 84.40           C
ATOM   3361  O   ALA A 209       6.881   7.416 -13.048  1.00 84.26           O
ATOM   3362  CB  ALA A 209       9.634   8.360 -14.782  1.00 79.97           C
ATOM   3363 1HB  ALA A 209      10.629   8.267 -14.811  1.00 79.97           H
ATOM   3364 2HB  ALA A 209       9.416   9.174 -14.243  1.00 79.97           H
ATOM   3365 3HB  ALA A 209       9.313   8.515 -15.716  1.00 79.97           H
ATOM   3366  N   PHE A 210       6.763   7.036 -15.260  1.00 86.98           N
ATOM   3367  H   PHE A 210       7.278   6.874 -16.102  1.00 86.98           H
ATOM   3368  CA  PHE A 210       5.300   7.046 -15.333  1.00 88.71           C
ATOM   3369  HA  PHE A 210       5.012   7.925 -14.952  1.00 88.71           H
ATOM   3370  C   PHE A 210       4.688   5.923 -14.485  1.00 89.54           C
ATOM   3371  O   PHE A 210       3.765   6.179 -13.710  1.00 89.31           O
ATOM   3372  CB  PHE A 210       4.862   6.919 -16.800  1.00 89.46           C
ATOM   3373 1HB  PHE A 210       5.215   7.701 -17.313  1.00 89.46           H
ATOM   3374 2HB  PHE A 210       5.239   6.074 -17.179  1.00 89.46           H
ATOM   3375  CG  PHE A 210       3.346   6.885 -16.950  1.00 89.18           C
ATOM   3376  CD1 PHE A 210       2.665   5.657 -17.077  1.00 84.67           C
ATOM   3377  HD1 PHE A 210       3.180   4.800 -17.100  1.00 84.67           H
ATOM   3378  CD2 PHE A 210       2.615   8.084 -16.907  1.00 84.46           C
ATOM   3379  HD2 PHE A 210       3.094   8.956 -16.808  1.00 84.46           H
ATOM   3380  CE1 PHE A 210       1.271   5.637 -17.171  1.00 83.31           C
ATOM   3381  HE1 PHE A 210       0.791   4.765 -17.265  1.00 83.31           H
ATOM   3382  CE2 PHE A 210       1.211   8.063 -17.002  1.00 83.91           C
ATOM   3383  HE2 PHE A 210       0.693   8.918 -16.976  1.00 83.91           H
ATOM   3384  CZ  PHE A 210       0.540   6.837 -17.134  1.00 84.40           C
ATOM   3385  HZ  PHE A 210      -0.458   6.817 -17.202  1.00 84.40           H
ATOM   3386  N   TYR A 211       5.210   4.689 -14.582  1.00 89.63           N
ATOM   3387  H   TYR A 211       5.962   4.536 -15.223  1.00 89.63           H
ATOM   3388  CA  TYR A 211       4.723   3.558 -13.787  1.00 90.22           C
ATOM   3389  HA  TYR A 211       3.744   3.494 -13.982  1.00 90.22           H
ATOM   3390  C   TYR A 211       4.896   3.787 -12.276  1.00 90.71           C
ATOM   3391  O   TYR A 211       3.977   3.527 -11.494  1.00 90.56           O
ATOM   3392  CB  TYR A 211       5.446   2.288 -14.228  1.00 90.68           C
ATOM   3393 1HB  TYR A 211       5.234   2.109 -15.189  1.00 90.68           H
ATOM   3394 2HB  TYR A 211       6.432   2.421 -14.123  1.00 90.68           H
ATOM   3395  CG  TYR A 211       5.024   1.086 -13.402  1.00 91.39           C
ATOM   3396  CD1 TYR A 211       5.837   0.607 -12.359  1.00 89.10           C
ATOM   3397  HD1 TYR A 211       6.741   1.005 -12.206  1.00 89.10           H
ATOM   3398  CD2 TYR A 211       3.753   0.521 -13.619  1.00 89.75           C
ATOM   3399  HD2 TYR A 211       3.181   0.858 -14.367  1.00 89.75           H
ATOM   3400  CE1 TYR A 211       5.375  -0.434 -11.531  1.00 89.70           C
ATOM   3401  HE1 TYR A 211       5.957  -0.785 -10.797  1.00 89.70           H
ATOM   3402  CE2 TYR A 211       3.284  -0.512 -12.793  1.00 89.95           C
ATOM   3403  HE2 TYR A 211       2.382  -0.913 -12.952  1.00 89.95           H
ATOM   3404  CZ  TYR A 211       4.093  -0.982 -11.736  1.00 90.57           C
ATOM   3405  OH  TYR A 211       3.615  -1.949 -10.929  1.00 89.35           O
ATOM   3406  HH  TYR A 211       3.502  -1.600 -10.045  1.00 89.35           H
ATOM   3407  N   ASN A 212       6.050   4.317 -11.859  1.00 89.89           N
ATOM   3408  H   ASN A 212       6.765   4.499 -12.534  1.00 89.89           H
ATOM   3409  CA  ASN A 212       6.310   4.641 -10.461  1.00 88.67           C
ATOM   3410  HA  ASN A 212       6.111   3.812  -9.939  1.00 88.67           H
ATOM   3411  C   ASN A 212       5.375   5.753  -9.961  1.00 89.82           C
ATOM   3412  O   ASN A 212       4.772   5.624  -8.895  1.00 89.69           O
ATOM   3413  CB  ASN A 212       7.790   5.039 -10.310  1.00 87.52           C
ATOM   3414 1HB  ASN A 212       8.012   5.716 -11.012  1.00 87.52           H
ATOM   3415 2HB  ASN A 212       7.922   5.442  -9.404  1.00 87.52           H
ATOM   3416  CG  ASN A 212       8.757   3.872 -10.454  1.00 85.21           C
ATOM   3417  OD1 ASN A 212       8.404   2.712 -10.429  1.00 79.95           O
ATOM   3418  ND2 ASN A 212      10.034   4.159 -10.561  1.00 78.76           N
ATOM   3419 1HD2 ASN A 212      10.709   3.423 -10.621  1.00 78.76           H
ATOM   3420 2HD2 ASN A 212      10.332   5.113 -10.582  1.00 78.76           H
ATOM   3421  N   PHE A 213       5.172   6.809 -10.752  1.00 88.61           N
ATOM   3422  H   PHE A 213       5.680   6.863 -11.612  1.00 88.61           H
ATOM   3423  CA  PHE A 213       4.241   7.895 -10.423  1.00 89.37           C
ATOM   3424  HA  PHE A 213       4.507   8.214  -9.513  1.00 89.37           H
ATOM   3425  C   PHE A 213       2.790   7.411 -10.346  1.00 90.83           C
ATOM   3426  O   PHE A 213       2.060   7.785  -9.426  1.00 90.83           O
ATOM   3427  CB  PHE A 213       4.385   9.015 -11.455  1.00 88.88           C
ATOM   3428 1HB  PHE A 213       5.331   9.339 -11.454  1.00 88.88           H
ATOM   3429 2HB  PHE A 213       4.156   8.656 -12.360  1.00 88.88           H
ATOM   3430  CG  PHE A 213       3.470  10.187 -11.153  1.00 86.88           C
ATOM   3431  CD1 PHE A 213       2.257  10.351 -11.847  1.00 83.44           C
ATOM   3432  HD1 PHE A 213       2.011   9.713 -12.577  1.00 83.44           H
ATOM   3433  CD2 PHE A 213       3.813  11.092 -10.128  1.00 82.55           C
ATOM   3434  HD2 PHE A 213       4.676  10.982  -9.634  1.00 82.55           H
ATOM   3435  CE1 PHE A 213       1.390  11.408 -11.519  1.00 79.71           C
ATOM   3436  HE1 PHE A 213       0.528  11.518 -12.014  1.00 79.71           H
ATOM   3437  CE2 PHE A 213       2.947  12.148  -9.798  1.00 79.56           C
ATOM   3438  HE2 PHE A 213       3.191  12.785  -9.067  1.00 79.56           H
ATOM   3439  CZ  PHE A 213       1.732  12.309 -10.499  1.00 79.62           C
ATOM   3440  HZ  PHE A 213       1.117  13.063 -10.269  1.00 79.62           H
ATOM   3441  N   PHE A 214       2.359   6.533 -11.271  1.00 92.21           N
ATOM   3442  H   PHE A 214       2.973   6.303 -12.026  1.00 92.21           H
ATOM   3443  CA  PHE A 214       1.044   5.897 -11.232  1.00 93.26           C
ATOM   3444  HA  PHE A 214       0.374   6.639 -11.245  1.00 93.26           H
ATOM   3445  C   PHE A 214       0.859   5.091  -9.940  1.00 93.96           C
ATOM   3446  O   PHE A 214      -0.136   5.274  -9.233  1.00 93.91           O
ATOM   3447  CB  PHE A 214       0.878   5.000 -12.466  1.00 93.61           C
ATOM   3448 1HB  PHE A 214       0.844   5.577 -13.282  1.00 93.61           H
ATOM   3449 2HB  PHE A 214       1.663   4.384 -12.525  1.00 93.61           H
ATOM   3450  CG  PHE A 214      -0.380   4.160 -12.428  1.00 93.33           C
ATOM   3451  CD1 PHE A 214      -0.322   2.816 -11.977  1.00 90.48           C
ATOM   3452  HD1 PHE A 214       0.556   2.414 -11.718  1.00 90.48           H
ATOM   3453  CD2 PHE A 214      -1.610   4.719 -12.789  1.00 91.09           C
ATOM   3454  HD2 PHE A 214      -1.654   5.667 -13.104  1.00 91.09           H
ATOM   3455  CE1 PHE A 214      -1.494   2.050 -11.894  1.00 90.11           C
ATOM   3456  HE1 PHE A 214      -1.452   1.103 -11.574  1.00 90.11           H
ATOM   3457  CE2 PHE A 214      -2.789   3.948 -12.710  1.00 90.71           C
ATOM   3458  HE2 PHE A 214      -3.667   4.348 -12.973  1.00 90.71           H
ATOM   3459  CZ  PHE A 214      -2.729   2.617 -12.262  1.00 91.21           C
ATOM   3460  HZ  PHE A 214      -3.565   2.072 -12.205  1.00 91.21           H
ATOM   3461  N   THR A 215       1.838   4.254  -9.586  1.00 93.19           N
ATOM   3462  H   THR A 215       2.631   4.180 -10.190  1.00 93.19           H
ATOM   3463  CA  THR A 215       1.824   3.435  -8.365  1.00 92.98           C
ATOM   3464  HA  THR A 215       0.992   2.883  -8.422  1.00 92.98           H
ATOM   3465  C   THR A 215       1.737   4.304  -7.110  1.00 93.00           C
ATOM   3466  O   THR A 215       0.872   4.083  -6.268  1.00 91.86           O
ATOM   3467  CB  THR A 215       3.070   2.526  -8.319  1.00 92.22           C
ATOM   3468  HB  THR A 215       3.897   3.087  -8.363  1.00 92.22           H
ATOM   3469  OG1 THR A 215       3.067   1.685  -9.439  1.00 84.65           O
ATOM   3470  HG1 THR A 215       3.066   0.772  -9.153  1.00 84.65           H
ATOM   3471  CG2 THR A 215       3.101   1.632  -7.088  1.00 83.71           C
ATOM   3472 1HG2 THR A 215       3.918   1.055  -7.085  1.00 83.71           H
ATOM   3473 2HG2 THR A 215       2.301   1.032  -7.060  1.00 83.71           H
ATOM   3474 3HG2 THR A 215       3.106   2.177  -6.249  1.00 83.71           H
ATOM   3475  N   PHE A 216       2.565   5.344  -7.016  1.00 90.95           N
ATOM   3476  H   PHE A 216       3.258   5.455  -7.729  1.00 90.95           H
ATOM   3477  CA  PHE A 216       2.529   6.336  -5.939  1.00 90.66           C
ATOM   3478  HA  PHE A 216       2.677   5.828  -5.090  1.00 90.66           H
ATOM   3479  C   PHE A 216       1.165   7.038  -5.835  1.00 91.64           C
ATOM   3480  O   PHE A 216       0.590   7.150  -4.749  1.00 91.71           O
ATOM   3481  CB  PHE A 216       3.646   7.351  -6.178  1.00 90.11           C
ATOM   3482 1HB  PHE A 216       4.520   6.915  -5.964  1.00 90.11           H
ATOM   3483 2HB  PHE A 216       3.632   7.615  -7.142  1.00 90.11           H
ATOM   3484  CG  PHE A 216       3.534   8.611  -5.345  1.00 89.76           C
ATOM   3485  CD1 PHE A 216       3.444   9.870  -5.968  1.00 85.74           C
ATOM   3486  HD1 PHE A 216       3.429   9.932  -6.966  1.00 85.74           H
ATOM   3487  CD2 PHE A 216       3.526   8.532  -3.949  1.00 86.47           C
ATOM   3488  HD2 PHE A 216       3.576   7.639  -3.502  1.00 86.47           H
ATOM   3489  CE1 PHE A 216       3.375  11.040  -5.194  1.00 84.50           C
ATOM   3490  HE1 PHE A 216       3.320  11.933  -5.641  1.00 84.50           H
ATOM   3491  CE2 PHE A 216       3.449   9.697  -3.170  1.00 84.48           C
ATOM   3492  HE2 PHE A 216       3.441   9.631  -2.172  1.00 84.48           H
ATOM   3493  CZ  PHE A 216       3.383  10.955  -3.789  1.00 84.83           C
ATOM   3494  HZ  PHE A 216       3.342  11.786  -3.235  1.00 84.83           H
ATOM   3495  N   SER A 217       0.603   7.463  -6.972  1.00 94.02           N
ATOM   3496  H   SER A 217       1.088   7.308  -7.833  1.00 94.02           H
ATOM   3497  CA  SER A 217      -0.690   8.145  -7.010  1.00 94.21           C
ATOM   3498  HA  SER A 217      -0.587   8.921  -6.387  1.00 94.21           H
ATOM   3499  C   SER A 217      -1.817   7.238  -6.511  1.00 94.60           C
ATOM   3500  O   SER A 217      -2.630   7.653  -5.685  1.00 93.41           O
ATOM   3501  CB  SER A 217      -1.001   8.639  -8.426  1.00 93.49           C
ATOM   3502 1HB  SER A 217      -0.983   7.885  -9.082  1.00 93.49           H
ATOM   3503 2HB  SER A 217      -1.893   9.091  -8.462  1.00 93.49           H
ATOM   3504  OG  SER A 217      -0.026   9.579  -8.823  1.00 82.41           O
ATOM   3505  HG  SER A 217       0.821   9.142  -8.913  1.00 82.41           H
ATOM   3506  N   CYS A 218      -1.844   5.978  -6.954  1.00 94.47           N
ATOM   3507  H   CYS A 218      -1.130   5.681  -7.588  1.00 94.47           H
ATOM   3508  CA  CYS A 218      -2.865   5.013  -6.557  1.00 94.30           C
ATOM   3509  HA  CYS A 218      -3.727   5.518  -6.609  1.00 94.30           H
ATOM   3510  C   CYS A 218      -2.712   4.525  -5.107  1.00 94.40           C
ATOM   3511  O   CYS A 218      -3.715   4.234  -4.463  1.00 93.11           O
ATOM   3512  CB  CYS A 218      -2.837   3.832  -7.538  1.00 94.08           C
ATOM   3513 1HB  CYS A 218      -1.889   3.513  -7.554  1.00 94.08           H
ATOM   3514 2HB  CYS A 218      -3.419   3.127  -7.133  1.00 94.08           H
ATOM   3515  SG  CYS A 218      -3.423   4.371  -9.172  1.00 90.92           S
ATOM   3516  HG  CYS A 218      -2.394   4.502  -9.988  1.00 90.92           H
ATOM   3517  N   LEU A 219      -1.487   4.435  -4.584  1.00 93.14           N
ATOM   3518  H   LEU A 219      -0.709   4.688  -5.159  1.00 93.14           H
ATOM   3519  CA  LEU A 219      -1.218   3.986  -3.212  1.00 92.75           C
ATOM   3520  HA  LEU A 219      -1.916   3.289  -3.047  1.00 92.75           H
ATOM   3521  C   LEU A 219      -1.394   5.086  -2.169  1.00 93.03           C
ATOM   3522  O   LEU A 219      -1.807   4.784  -1.055  1.00 91.17           O
ATOM   3523  CB  LEU A 219       0.208   3.416  -3.115  1.00 91.41           C
ATOM   3524 1HB  LEU A 219       0.802   3.940  -3.725  1.00 91.41           H
ATOM   3525 2HB  LEU A 219       0.527   3.515  -2.172  1.00 91.41           H
ATOM   3526  CG  LEU A 219       0.302   1.937  -3.503  1.00 86.73           C
ATOM   3527  HG  LEU A 219      -0.183   1.832  -4.371  1.00 86.73           H
ATOM   3528  CD1 LEU A 219       1.763   1.514  -3.641  1.00 80.62           C
ATOM   3529 1HD1 LEU A 219       1.834   0.549  -3.894  1.00 80.62           H
ATOM   3530 2HD1 LEU A 219       2.256   1.643  -2.781  1.00 80.62           H
ATOM   3531 3HD1 LEU A 219       2.227   2.052  -4.345  1.00 80.62           H
ATOM   3532  CD2 LEU A 219      -0.327   1.041  -2.431  1.00 81.82           C
ATOM   3533 1HD2 LEU A 219      -0.264   0.077  -2.688  1.00 81.82           H
ATOM   3534 2HD2 LEU A 219      -1.294   1.262  -2.301  1.00 81.82           H
ATOM   3535 3HD2 LEU A 219       0.135   1.156  -1.552  1.00 81.82           H
ATOM   3536  N   PHE A 220      -1.052   6.331  -2.506  1.00 91.84           N
ATOM   3537  H   PHE A 220      -0.852   6.535  -3.464  1.00 91.84           H
ATOM   3538  CA  PHE A 220      -0.961   7.401  -1.524  1.00 91.70           C
ATOM   3539  HA  PHE A 220      -1.330   7.003  -0.684  1.00 91.70           H
ATOM   3540  C   PHE A 220      -1.844   8.607  -1.857  1.00 92.77           C
ATOM   3541  O   PHE A 220      -2.746   8.919  -1.082  1.00 92.50           O
ATOM   3542  CB  PHE A 220       0.513   7.804  -1.347  1.00 90.65           C
ATOM   3543 1HB  PHE A 220       1.042   6.993  -1.096  1.00 90.65           H
ATOM   3544 2HB  PHE A 220       0.854   8.170  -2.213  1.00 90.65           H
ATOM   3545  CG  PHE A 220       0.725   8.853  -0.278  1.00 89.14           C
ATOM   3546  CD1 PHE A 220       1.127  10.159  -0.631  1.00 84.92           C
ATOM   3547  HD1 PHE A 220       1.266  10.396  -1.593  1.00 84.92           H
ATOM   3548  CD2 PHE A 220       0.522   8.526   1.071  1.00 84.64           C
ATOM   3549  HD2 PHE A 220       0.231   7.603   1.323  1.00 84.64           H
ATOM   3550  CE1 PHE A 220       1.332  11.128   0.368  1.00 80.60           C
ATOM   3551  HE1 PHE A 220       1.618  12.053   0.117  1.00 80.60           H
ATOM   3552  CE2 PHE A 220       0.727   9.496   2.072  1.00 81.04           C
ATOM   3553  HE2 PHE A 220       0.583   9.261   3.033  1.00 81.04           H
ATOM   3554  CZ  PHE A 220       1.134  10.794   1.719  1.00 82.15           C
ATOM   3555  HZ  PHE A 220       1.283  11.481   2.430  1.00 82.15           H
ATOM   3556  N   ILE A 221      -1.657   9.252  -3.007  1.00 92.75           N
ATOM   3557  H   ILE A 221      -1.031   8.860  -3.681  1.00 92.75           H
ATOM   3558  CA  ILE A 221      -2.333  10.517  -3.325  1.00 92.51           C
ATOM   3559  HA  ILE A 221      -2.096  11.117  -2.561  1.00 92.51           H
ATOM   3560  C   ILE A 221      -3.852  10.327  -3.384  1.00 93.61           C
ATOM   3561  O   ILE A 221      -4.595  11.025  -2.696  1.00 93.46           O
ATOM   3562  CB  ILE A 221      -1.821  11.132  -4.653  1.00 92.04           C
ATOM   3563  HB  ILE A 221      -2.001  10.480  -5.390  1.00 92.04           H
ATOM   3564  CG1 ILE A 221      -0.296  11.385  -4.598  1.00 89.15           C
ATOM   3565 1HG1 ILE A 221      -0.109  12.031  -3.858  1.00 89.15           H
ATOM   3566 2HG1 ILE A 221       0.162  10.517  -4.407  1.00 89.15           H
ATOM   3567  CG2 ILE A 221      -2.573  12.440  -4.966  1.00 88.70           C
ATOM   3568 1HG2 ILE A 221      -2.249  12.844  -5.822  1.00 88.70           H
ATOM   3569 2HG2 ILE A 221      -2.440  13.113  -4.239  1.00 88.70           H
ATOM   3570 3HG2 ILE A 221      -3.555  12.276  -5.056  1.00 88.70           H
ATOM   3571  CD1 ILE A 221       0.288  11.963  -5.903  1.00 79.54           C
ATOM   3572 1HD1 ILE A 221       1.274  12.109  -5.820  1.00 79.54           H
ATOM   3573 2HD1 ILE A 221      -0.135  12.841  -6.127  1.00 79.54           H
ATOM   3574 3HD1 ILE A 221       0.133  11.342  -6.671  1.00 79.54           H
ATOM   3575  N   ILE A 222      -4.337   9.383  -4.200  1.00 95.17           N
ATOM   3576  H   ILE A 222      -3.687   8.807  -4.696  1.00 95.17           H
ATOM   3577  CA  ILE A 222      -5.768   9.147  -4.407  1.00 95.69           C
ATOM   3578  HA  ILE A 222      -6.152  10.038  -4.649  1.00 95.69           H
ATOM   3579  C   ILE A 222      -6.452   8.703  -3.104  1.00 95.74           C
ATOM   3580  O   ILE A 222      -7.445   9.341  -2.722  1.00 95.15           O
ATOM   3581  CB  ILE A 222      -6.013   8.190  -5.601  1.00 95.77           C
ATOM   3582  HB  ILE A 222      -5.464   7.366  -5.458  1.00 95.77           H
ATOM   3583  CG1 ILE A 222      -5.566   8.842  -6.927  1.00 94.00           C
ATOM   3584 1HG1 ILE A 222      -6.210   9.573  -7.154  1.00 94.00           H
ATOM   3585 2HG1 ILE A 222      -4.653   9.229  -6.798  1.00 94.00           H
ATOM   3586  CG2 ILE A 222      -7.493   7.763  -5.674  1.00 93.55           C
ATOM   3587 1HG2 ILE A 222      -7.650   7.146  -6.445  1.00 93.55           H
ATOM   3588 2HG2 ILE A 222      -8.090   8.557  -5.790  1.00 93.55           H
ATOM   3589 3HG2 ILE A 222      -7.771   7.289  -4.839  1.00 93.55           H
ATOM   3590  CD1 ILE A 222      -5.511   7.865  -8.110  1.00 88.75           C
ATOM   3591 1HD1 ILE A 222      -5.217   8.330  -8.945  1.00 88.75           H
ATOM   3592 2HD1 ILE A 222      -6.409   7.460  -8.283  1.00 88.75           H
ATOM   3593 3HD1 ILE A 222      -4.868   7.121  -7.930  1.00 88.75           H
ATOM   3594  N   PRO A 223      -5.952   7.684  -2.365  1.00 95.70           N
ATOM   3595  CA  PRO A 223      -6.532   7.304  -1.080  1.00 95.38           C
ATOM   3596  HA  PRO A 223      -7.484   7.046  -1.243  1.00 95.38           H
ATOM   3597  C   PRO A 223      -6.581   8.456  -0.077  1.00 95.54           C
ATOM   3598  O   PRO A 223      -7.631   8.699   0.522  1.00 94.70           O
ATOM   3599  CB  PRO A 223      -5.675   6.148  -0.561  1.00 95.23           C
ATOM   3600 1HB  PRO A 223      -4.906   6.484  -0.017  1.00 95.23           H
ATOM   3601 2HB  PRO A 223      -6.219   5.512  -0.013  1.00 95.23           H
ATOM   3602  CG  PRO A 223      -5.190   5.487  -1.842  1.00 94.47           C
ATOM   3603 1HG  PRO A 223      -4.349   4.968  -1.687  1.00 94.47           H
ATOM   3604 2HG  PRO A 223      -5.889   4.884  -2.227  1.00 94.47           H
ATOM   3605  CD  PRO A 223      -4.942   6.702  -2.738  1.00 95.67           C
ATOM   3606 1HD  PRO A 223      -4.031   7.086  -2.585  1.00 95.67           H
ATOM   3607 2HD  PRO A 223      -5.047   6.467  -3.704  1.00 95.67           H
ATOM   3608  N   LEU A 224      -5.485   9.200   0.083  1.00 92.58           N
ATOM   3609  H   LEU A 224      -4.670   8.970  -0.449  1.00 92.58           H
ATOM   3610  CA  LEU A 224      -5.421  10.332   0.998  1.00 91.84           C
ATOM   3611  HA  LEU A 224      -5.685   9.975   1.894  1.00 91.84           H
ATOM   3612  C   LEU A 224      -6.429  11.414   0.628  1.00 92.33           C
ATOM   3613  O   LEU A 224      -7.187  11.870   1.488  1.00 92.54           O
ATOM   3614  CB  LEU A 224      -3.978  10.884   1.023  1.00 91.95           C
ATOM   3615 1HB  LEU A 224      -3.364  10.155   1.324  1.00 91.95           H
ATOM   3616 2HB  LEU A 224      -3.730  11.167   0.097  1.00 91.95           H
ATOM   3617  CG  LEU A 224      -3.797  12.089   1.963  1.00 90.00           C
ATOM   3618  HG  LEU A 224      -4.416  12.811   1.656  1.00 90.00           H
ATOM   3619  CD1 LEU A 224      -4.142  11.737   3.416  1.00 85.96           C
ATOM   3620 1HD1 LEU A 224      -4.020  12.528   4.015  1.00 85.96           H
ATOM   3621 2HD1 LEU A 224      -3.556  11.001   3.755  1.00 85.96           H
ATOM   3622 3HD1 LEU A 224      -5.092  11.435   3.496  1.00 85.96           H
ATOM   3623  CD2 LEU A 224      -2.345  12.566   1.909  1.00 85.66           C
ATOM   3624 1HD2 LEU A 224      -2.203  13.350   2.513  1.00 85.66           H
ATOM   3625 2HD2 LEU A 224      -2.093  12.843   0.982  1.00 85.66           H
ATOM   3626 3HD2 LEU A 224      -1.719  11.841   2.194  1.00 85.66           H
ATOM   3627  N   PHE A 225      -6.511  11.790  -0.649  1.00 95.24           N
ATOM   3628  H   PHE A 225      -5.909  11.347  -1.314  1.00 95.24           H
ATOM   3629  CA  PHE A 225      -7.436  12.816  -1.126  1.00 95.33           C
ATOM   3630  HA  PHE A 225      -7.252  13.640  -0.590  1.00 95.33           H
ATOM   3631  C   PHE A 225      -8.899  12.429  -0.878  1.00 95.78           C
ATOM   3632  O   PHE A 225      -9.680  13.238  -0.371  1.00 94.91           O
ATOM   3633  CB  PHE A 225      -7.159  13.062  -2.611  1.00 94.96           C
ATOM   3634 1HB  PHE A 225      -6.182  13.240  -2.732  1.00 94.96           H
ATOM   3635 2HB  PHE A 225      -7.416  12.245  -3.127  1.00 94.96           H
ATOM   3636  CG  PHE A 225      -7.923  14.233  -3.174  1.00 90.89           C
ATOM   3637  CD1 PHE A 225      -8.950  14.040  -4.121  1.00 82.80           C
ATOM   3638  HD1 PHE A 225      -9.204  13.113  -4.398  1.00 82.80           H
ATOM   3639  CD2 PHE A 225      -7.584  15.543  -2.776  1.00 83.00           C
ATOM   3640  HD2 PHE A 225      -6.860  15.688  -2.102  1.00 83.00           H
ATOM   3641  CE1 PHE A 225      -9.618  15.144  -4.677  1.00 80.80           C
ATOM   3642  HE1 PHE A 225     -10.342  15.004  -5.353  1.00 80.80           H
ATOM   3643  CE2 PHE A 225      -8.262  16.644  -3.326  1.00 81.18           C
ATOM   3644  HE2 PHE A 225      -8.028  17.572  -3.036  1.00 81.18           H
ATOM   3645  CZ  PHE A 225      -9.268  16.439  -4.283  1.00 82.20           C
ATOM   3646  HZ  PHE A 225      -9.738  17.225  -4.686  1.00 82.20           H
ATOM   3647  N   ILE A 226      -9.279  11.172  -1.142  1.00 94.88           N
ATOM   3648  H   ILE A 226      -8.614  10.548  -1.552  1.00 94.88           H
ATOM   3649  CA  ILE A 226     -10.626  10.670  -0.857  1.00 94.97           C
ATOM   3650  HA  ILE A 226     -11.241  11.313  -1.313  1.00 94.97           H
ATOM   3651  C   ILE A 226     -10.923  10.701   0.650  1.00 94.69           C
ATOM   3652  O   ILE A 226     -11.999  11.140   1.053  1.00 93.46           O
ATOM   3653  CB  ILE A 226     -10.836   9.258  -1.456  1.00 95.56           C
ATOM   3654  HB  ILE A 226     -10.110   8.662  -1.113  1.00 95.56           H
ATOM   3655  CG1 ILE A 226     -10.761   9.297  -3.002  1.00 94.79           C
ATOM   3656 1HG1 ILE A 226     -11.582   9.749  -3.350  1.00 94.79           H
ATOM   3657 2HG1 ILE A 226      -9.953   9.822  -3.269  1.00 94.79           H
ATOM   3658  CG2 ILE A 226     -12.203   8.694  -1.020  1.00 94.24           C
ATOM   3659 1HG2 ILE A 226     -12.352   7.781  -1.400  1.00 94.24           H
ATOM   3660 2HG2 ILE A 226     -12.949   9.282  -1.332  1.00 94.24           H
ATOM   3661 3HG2 ILE A 226     -12.261   8.625  -0.024  1.00 94.24           H
ATOM   3662  CD1 ILE A 226     -10.667   7.908  -3.650  1.00 91.45           C
ATOM   3663 1HD1 ILE A 226     -10.621   7.980  -4.646  1.00 91.45           H
ATOM   3664 2HD1 ILE A 226     -11.464   7.350  -3.419  1.00 91.45           H
ATOM   3665 3HD1 ILE A 226      -9.851   7.422  -3.339  1.00 91.45           H
ATOM   3666  N   MET A 227      -9.969  10.271   1.491  1.00 92.85           N
ATOM   3667  H   MET A 227      -9.120   9.907   1.108  1.00 92.85           H
ATOM   3668  CA  MET A 227     -10.122  10.313   2.951  1.00 91.60           C
ATOM   3669  HA  MET A 227     -10.952   9.789   3.139  1.00 91.60           H
ATOM   3670  C   MET A 227     -10.312  11.746   3.458  1.00 91.59           C
ATOM   3671  O   MET A 227     -11.207  11.983   4.273  1.00 90.66           O
ATOM   3672  CB  MET A 227      -8.913   9.662   3.638  1.00 91.24           C
ATOM   3673 1HB  MET A 227      -8.077  10.005   3.210  1.00 91.24           H
ATOM   3674 2HB  MET A 227      -8.920   9.914   4.606  1.00 91.24           H
ATOM   3675  CG  MET A 227      -8.934   8.128   3.525  1.00 89.10           C
ATOM   3676 1HG  MET A 227      -9.866   7.872   3.782  1.00 89.10           H
ATOM   3677 2HG  MET A 227      -8.795   7.948   2.551  1.00 89.10           H
ATOM   3678  SD  MET A 227      -7.703   7.281   4.544  1.00 86.78           S
ATOM   3679  CE  MET A 227      -6.193   7.631   3.622  1.00 76.51           C
ATOM   3680 1HE  MET A 227      -5.398   7.220   4.067  1.00 76.51           H
ATOM   3681 2HE  MET A 227      -6.033   8.616   3.556  1.00 76.51           H
ATOM   3682 3HE  MET A 227      -6.248   7.266   2.693  1.00 76.51           H
ATOM   3683  N   LEU A 228      -9.541  12.713   2.959  1.00 92.30           N
ATOM   3684  H   LEU A 228      -8.839  12.460   2.293  1.00 92.30           H
ATOM   3685  CA  LEU A 228      -9.663  14.122   3.330  1.00 91.82           C
ATOM   3686  HA  LEU A 228      -9.599  14.137   4.328  1.00 91.82           H
ATOM   3687  C   LEU A 228     -11.025  14.699   2.923  1.00 92.00           C
ATOM   3688  O   LEU A 228     -11.695  15.312   3.751  1.00 91.58           O
ATOM   3689  CB  LEU A 228      -8.514  14.933   2.700  1.00 92.78           C
ATOM   3690 1HB  LEU A 228      -8.480  14.716   1.724  1.00 92.78           H
ATOM   3691 2HB  LEU A 228      -8.719  15.904   2.818  1.00 92.78           H
ATOM   3692  CG  LEU A 228      -7.118  14.659   3.303  1.00 90.11           C
ATOM   3693  HG  LEU A 228      -6.945  13.675   3.253  1.00 90.11           H
ATOM   3694  CD1 LEU A 228      -6.075  15.443   2.509  1.00 85.84           C
ATOM   3695 1HD1 LEU A 228      -5.157  15.288   2.873  1.00 85.84           H
ATOM   3696 2HD1 LEU A 228      -6.259  16.425   2.547  1.00 85.84           H
ATOM   3697 3HD1 LEU A 228      -6.075  15.167   1.548  1.00 85.84           H
ATOM   3698  CD2 LEU A 228      -7.022  15.058   4.774  1.00 86.04           C
ATOM   3699 1HD2 LEU A 228      -6.110  14.870   5.138  1.00 86.04           H
ATOM   3700 2HD2 LEU A 228      -7.684  14.551   5.327  1.00 86.04           H
ATOM   3701 3HD2 LEU A 228      -7.205  16.034   4.893  1.00 86.04           H
ATOM   3702  N   ILE A 229     -11.497  14.432   1.697  1.00 94.70           N
ATOM   3703  H   ILE A 229     -10.916  13.924   1.061  1.00 94.70           H
ATOM   3704  CA  ILE A 229     -12.836  14.855   1.245  1.00 94.45           C
ATOM   3705  HA  ILE A 229     -12.849  15.850   1.349  1.00 94.45           H
ATOM   3706  C   ILE A 229     -13.935  14.246   2.131  1.00 93.88           C
ATOM   3707  O   ILE A 229     -14.885  14.939   2.509  1.00 93.02           O
ATOM   3708  CB  ILE A 229     -13.057  14.478  -0.240  1.00 95.21           C
ATOM   3709  HB  ILE A 229     -12.787  13.522  -0.356  1.00 95.21           H
ATOM   3710  CG1 ILE A 229     -12.191  15.380  -1.149  1.00 93.04           C
ATOM   3711 1HG1 ILE A 229     -12.563  16.308  -1.131  1.00 93.04           H
ATOM   3712 2HG1 ILE A 229     -11.255  15.389  -0.796  1.00 93.04           H
ATOM   3713  CG2 ILE A 229     -14.540  14.603  -0.646  1.00 92.16           C
ATOM   3714 1HG2 ILE A 229     -14.671  14.357  -1.606  1.00 92.16           H
ATOM   3715 2HG2 ILE A 229     -14.868  15.539  -0.521  1.00 92.16           H
ATOM   3716 3HG2 ILE A 229     -15.115  14.000  -0.093  1.00 92.16           H
ATOM   3717  CD1 ILE A 229     -12.149  14.911  -2.601  1.00 86.31           C
ATOM   3718 1HD1 ILE A 229     -11.581  15.517  -3.157  1.00 86.31           H
ATOM   3719 2HD1 ILE A 229     -13.066  14.897  -3.000  1.00 86.31           H
ATOM   3720 3HD1 ILE A 229     -11.771  13.988  -2.669  1.00 86.31           H
ATOM   3721  N   CYS A 230     -13.832  12.961   2.470  1.00 92.80           N
ATOM   3722  H   CYS A 230     -13.059  12.433   2.119  1.00 92.80           H
ATOM   3723  CA  CYS A 230     -14.798  12.294   3.330  1.00 91.31           C
ATOM   3724  HA  CYS A 230     -15.687  12.438   2.895  1.00 91.31           H
ATOM   3725  C   CYS A 230     -14.848  12.923   4.724  1.00 91.08           C
ATOM   3726  O   CYS A 230     -15.938  13.214   5.219  1.00 90.52           O
ATOM   3727  CB  CYS A 230     -14.470  10.796   3.405  1.00 91.93           C
ATOM   3728 1HB  CYS A 230     -13.495  10.738   3.619  1.00 91.93           H
ATOM   3729 2HB  CYS A 230     -15.002  10.435   4.171  1.00 91.93           H
ATOM   3730  SG  CYS A 230     -14.889  10.005   1.827  1.00 90.60           S
ATOM   3731  HG  CYS A 230     -14.991   8.701   2.002  1.00 90.60           H
ATOM   3732  N   ASN A 231     -13.685  13.195   5.328  1.00 89.37           N
ATOM   3733  H   ASN A 231     -12.837  12.926   4.872  1.00 89.37           H
ATOM   3734  CA  ASN A 231     -13.598  13.865   6.619  1.00 87.40           C
ATOM   3735  HA  ASN A 231     -14.188  13.344   7.235  1.00 87.40           H
ATOM   3736  C   ASN A 231     -14.149  15.296   6.561  1.00 86.87           C
ATOM   3737  O   ASN A 231     -14.951  15.665   7.414  1.00 87.12           O
ATOM   3738  CB  ASN A 231     -12.147  13.822   7.120  1.00 87.56           C
ATOM   3739 1HB  ASN A 231     -11.530  14.015   6.357  1.00 87.56           H
ATOM   3740 2HB  ASN A 231     -12.024  14.514   7.832  1.00 87.56           H
ATOM   3741  CG  ASN A 231     -11.800  12.459   7.697  1.00 86.27           C
ATOM   3742  OD1 ASN A 231     -12.408  12.001   8.651  1.00 78.56           O
ATOM   3743  ND2 ASN A 231     -10.853  11.759   7.140  1.00 79.25           N
ATOM   3744 1HD2 ASN A 231     -10.628  10.851   7.494  1.00 79.25           H
ATOM   3745 2HD2 ASN A 231     -10.351  12.129   6.358  1.00 79.25           H
ATOM   3746  N   ALA A 232     -13.819  16.067   5.521  1.00 91.37           N
ATOM   3747  H   ALA A 232     -13.177  15.707   4.843  1.00 91.37           H
ATOM   3748  CA  ALA A 232     -14.355  17.413   5.331  1.00 91.08           C
ATOM   3749  HA  ALA A 232     -14.116  17.928   6.154  1.00 91.08           H
ATOM   3750  C   ALA A 232     -15.891  17.416   5.219  1.00 90.80           C
ATOM   3751  O   ALA A 232     -16.559  18.208   5.881  1.00 89.50           O
ATOM   3752  CB  ALA A 232     -13.693  18.029   4.090  1.00 91.85           C
ATOM   3753 1HB  ALA A 232     -12.697  18.021   4.174  1.00 91.85           H
ATOM   3754 2HB  ALA A 232     -13.983  18.977   3.962  1.00 91.85           H
ATOM   3755 3HB  ALA A 232     -13.935  17.520   3.264  1.00 91.85           H
ATOM   3756  N   LYS A 233     -16.479  16.464   4.467  1.00 92.76           N
ATOM   3757  H   LYS A 233     -15.895  15.836   3.952  1.00 92.76           H
ATOM   3758  CA  LYS A 233     -17.940  16.304   4.367  1.00 91.73           C
ATOM   3759  HA  LYS A 233     -18.269  17.202   4.075  1.00 91.73           H
ATOM   3760  C   LYS A 233     -18.587  15.954   5.710  1.00 91.04           C
ATOM   3761  O   LYS A 233     -19.663  16.469   6.017  1.00 89.33           O
ATOM   3762  CB  LYS A 233     -18.285  15.213   3.340  1.00 91.92           C
ATOM   3763 1HB  LYS A 233     -17.688  14.425   3.490  1.00 91.92           H
ATOM   3764 2HB  LYS A 233     -19.238  14.938   3.466  1.00 91.92           H
ATOM   3765  CG  LYS A 233     -18.102  15.700   1.903  1.00 85.89           C
ATOM   3766 1HG  LYS A 233     -18.721  16.467   1.736  1.00 85.89           H
ATOM   3767 2HG  LYS A 233     -17.157  16.000   1.777  1.00 85.89           H
ATOM   3768  CD  LYS A 233     -18.416  14.562   0.913  1.00 82.68           C
ATOM   3769 1HD  LYS A 233     -17.786  13.800   1.065  1.00 82.68           H
ATOM   3770 2HD  LYS A 233     -19.356  14.249   1.047  1.00 82.68           H
ATOM   3771  CE  LYS A 233     -18.253  15.074  -0.516  1.00 74.57           C
ATOM   3772 1HE  LYS A 233     -18.904  15.815  -0.680  1.00 74.57           H
ATOM   3773 2HE  LYS A 233     -17.321  15.415  -0.643  1.00 74.57           H
ATOM   3774  NZ  LYS A 233     -18.500  14.003  -1.519  1.00 66.23           N
ATOM   3775 1HZ  LYS A 233     -18.390  14.351  -2.450  1.00 66.23           H
ATOM   3776 2HZ  LYS A 233     -19.428  13.640  -1.434  1.00 66.23           H
ATOM   3777 3HZ  LYS A 233     -17.861  13.244  -1.397  1.00 66.23           H
ATOM   3778  N   ILE A 234     -17.950  15.085   6.499  1.00 88.40           N
ATOM   3779  H   ILE A 234     -17.112  14.655   6.162  1.00 88.40           H
ATOM   3780  CA  ILE A 234     -18.431  14.737   7.839  1.00 86.69           C
ATOM   3781  HA  ILE A 234     -19.377  14.436   7.720  1.00 86.69           H
ATOM   3782  C   ILE A 234     -18.413  15.971   8.738  1.00 86.79           C
ATOM   3783  O   ILE A 234     -19.445  16.293   9.331  1.00 86.18           O
ATOM   3784  CB  ILE A 234     -17.611  13.574   8.446  1.00 86.43           C
ATOM   3785  HB  ILE A 234     -16.643  13.813   8.374  1.00 86.43           H
ATOM   3786  CG1 ILE A 234     -17.868  12.255   7.681  1.00 84.57           C
ATOM   3787 1HG1 ILE A 234     -18.771  11.910   7.939  1.00 84.57           H
ATOM   3788 2HG1 ILE A 234     -17.853  12.450   6.700  1.00 84.57           H
ATOM   3789  CG2 ILE A 234     -17.969  13.376   9.925  1.00 83.80           C
ATOM   3790 1HG2 ILE A 234     -17.442  12.625  10.324  1.00 83.80           H
ATOM   3791 2HG2 ILE A 234     -18.940  13.162  10.033  1.00 83.80           H
ATOM   3792 3HG2 ILE A 234     -17.776  14.202  10.454  1.00 83.80           H
ATOM   3793  CD1 ILE A 234     -16.828  11.155   7.973  1.00 80.87           C
ATOM   3794 1HD1 ILE A 234     -17.033  10.322   7.458  1.00 80.87           H
ATOM   3795 2HD1 ILE A 234     -16.817  10.921   8.945  1.00 80.87           H
ATOM   3796 3HD1 ILE A 234     -15.908  11.455   7.719  1.00 80.87           H
ATOM   3797  N   ILE A 235     -17.286  16.697   8.795  1.00 86.76           N
ATOM   3798  H   ILE A 235     -16.503  16.392   8.253  1.00 86.76           H
ATOM   3799  CA  ILE A 235     -17.132  17.915   9.606  1.00 85.29           C
ATOM   3800  HA  ILE A 235     -17.294  17.645  10.555  1.00 85.29           H
ATOM   3801  C   ILE A 235     -18.190  18.948   9.207  1.00 85.06           C
ATOM   3802  O   ILE A 235     -18.933  19.401  10.070  1.00 84.91           O
ATOM   3803  CB  ILE A 235     -15.692  18.479   9.483  1.00 85.61           C
ATOM   3804  HB  ILE A 235     -15.468  18.569   8.513  1.00 85.61           H
ATOM   3805  CG1 ILE A 235     -14.690  17.514  10.159  1.00 82.81           C
ATOM   3806 1HG1 ILE A 235     -14.785  17.599  11.151  1.00 82.81           H
ATOM   3807 2HG1 ILE A 235     -14.911  16.579   9.882  1.00 82.81           H
ATOM   3808  CG2 ILE A 235     -15.588  19.874  10.129  1.00 81.52           C
ATOM   3809 1HG2 ILE A 235     -14.660  20.237  10.050  1.00 81.52           H
ATOM   3810 2HG2 ILE A 235     -15.822  19.837  11.101  1.00 81.52           H
ATOM   3811 3HG2 ILE A 235     -16.210  20.521   9.687  1.00 81.52           H
ATOM   3812  CD1 ILE A 235     -13.225  17.792   9.790  1.00 76.94           C
ATOM   3813 1HD1 ILE A 235     -12.612  17.148  10.247  1.00 76.94           H
ATOM   3814 2HD1 ILE A 235     -12.956  18.716  10.061  1.00 76.94           H
ATOM   3815 3HD1 ILE A 235     -13.081  17.706   8.804  1.00 76.94           H
ATOM   3816  N   PHE A 236     -18.325  19.243   7.915  1.00 89.25           N
ATOM   3817  H   PHE A 236     -17.723  18.791   7.257  1.00 89.25           H
ATOM   3818  CA  PHE A 236     -19.311  20.195   7.415  1.00 88.22           C
ATOM   3819  HA  PHE A 236     -19.105  21.060   7.872  1.00 88.22           H
ATOM   3820  C   PHE A 236     -20.748  19.804   7.785  1.00 87.66           C
ATOM   3821  O   PHE A 236     -21.550  20.646   8.200  1.00 86.63           O
ATOM   3822  CB  PHE A 236     -19.156  20.294   5.888  1.00 88.62           C
ATOM   3823 1HB  PHE A 236     -18.225  20.588   5.672  1.00 88.62           H
ATOM   3824 2HB  PHE A 236     -19.324  19.395   5.483  1.00 88.62           H
ATOM   3825  CG  PHE A 236     -20.111  21.273   5.264  1.00 82.58           C
ATOM   3826  CD1 PHE A 236     -21.308  20.835   4.649  1.00 75.97           C
ATOM   3827  HD1 PHE A 236     -21.520  19.859   4.610  1.00 75.97           H
ATOM   3828  CD2 PHE A 236     -19.823  22.653   5.314  1.00 75.11           C
ATOM   3829  HD2 PHE A 236     -18.979  22.971   5.746  1.00 75.11           H
ATOM   3830  CE1 PHE A 236     -22.195  21.764   4.096  1.00 72.20           C
ATOM   3831  HE1 PHE A 236     -23.040  21.447   3.665  1.00 72.20           H
ATOM   3832  CE2 PHE A 236     -20.720  23.585   4.757  1.00 73.44           C
ATOM   3833  HE2 PHE A 236     -20.513  24.562   4.799  1.00 73.44           H
ATOM   3834  CZ  PHE A 236     -21.907  23.145   4.142  1.00 73.18           C
ATOM   3835  HZ  PHE A 236     -22.541  23.806   3.741  1.00 73.18           H
ATOM   3836  N   THR A 237     -21.095  18.528   7.700  1.00 87.42           N
ATOM   3837  H   THR A 237     -20.422  17.870   7.363  1.00 87.42           H
ATOM   3838  CA  THR A 237     -22.429  18.040   8.081  1.00 85.74           C
ATOM   3839  HA  THR A 237     -23.064  18.616   7.566  1.00 85.74           H
ATOM   3840  C   THR A 237     -22.673  18.210   9.586  1.00 85.12           C
ATOM   3841  O   THR A 237     -23.740  18.661   9.986  1.00 83.36           O
ATOM   3842  CB  THR A 237     -22.626  16.571   7.681  1.00 84.79           C
ATOM   3843  HB  THR A 237     -21.957  16.014   8.173  1.00 84.79           H
ATOM   3844  OG1 THR A 237     -22.386  16.410   6.296  1.00 77.50           O
ATOM   3845  HG1 THR A 237     -21.443  16.374   6.137  1.00 77.50           H
ATOM   3846  CG2 THR A 237     -24.046  16.082   7.942  1.00 77.59           C
ATOM   3847 1HG2 THR A 237     -24.150  15.124   7.674  1.00 77.59           H
ATOM   3848 2HG2 THR A 237     -24.711  16.620   7.424  1.00 77.59           H
ATOM   3849 3HG2 THR A 237     -24.278  16.157   8.912  1.00 77.59           H
ATOM   3850  N   LEU A 238     -21.678  17.889  10.421  1.00 83.82           N
ATOM   3851  H   LEU A 238     -20.819  17.552  10.036  1.00 83.82           H
ATOM   3852  CA  LEU A 238     -21.795  18.011  11.875  1.00 81.91           C
ATOM   3853  HA  LEU A 238     -22.674  17.589  12.096  1.00 81.91           H
ATOM   3854  C   LEU A 238     -21.838  19.475  12.339  1.00 81.69           C
ATOM   3855  O   LEU A 238     -22.640  19.800  13.216  1.00 81.22           O
ATOM   3856  CB  LEU A 238     -20.634  17.261  12.554  1.00 81.43           C
ATOM   3857 1HB  LEU A 238     -19.776  17.607  12.173  1.00 81.43           H
ATOM   3858 2HB  LEU A 238     -20.668  17.459  13.534  1.00 81.43           H
ATOM   3859  CG  LEU A 238     -20.658  15.729  12.372  1.00 75.45           C
ATOM   3860  HG  LEU A 238     -20.660  15.557  11.387  1.00 75.45           H
ATOM   3861  CD1 LEU A 238     -19.432  15.109  13.059  1.00 71.04           C
ATOM   3862 1HD1 LEU A 238     -19.427  14.115  12.954  1.00 71.04           H
ATOM   3863 2HD1 LEU A 238     -19.428  15.314  14.038  1.00 71.04           H
ATOM   3864 3HD1 LEU A 238     -18.584  15.464  12.667  1.00 71.04           H
ATOM   3865  CD2 LEU A 238     -21.905  15.072  12.967  1.00 71.81           C
ATOM   3866 1HD2 LEU A 238     -21.887  14.081  12.831  1.00 71.81           H
ATOM   3867 2HD2 LEU A 238     -22.736  15.426  12.538  1.00 71.81           H
ATOM   3868 3HD2 LEU A 238     -21.968  15.247  13.950  1.00 71.81           H
ATOM   3869  N   THR A 239     -21.038  20.364  11.735  1.00 84.22           N
ATOM   3870  H   THR A 239     -20.397  20.040  11.039  1.00 84.22           H
ATOM   3871  CA  THR A 239     -21.068  21.798  12.057  1.00 82.18           C
ATOM   3872  HA  THR A 239     -20.979  21.813  13.053  1.00 82.18           H
ATOM   3873  C   THR A 239     -22.386  22.438  11.632  1.00 81.01           C
ATOM   3874  O   THR A 239     -22.931  23.245  12.377  1.00 79.46           O
ATOM   3875  CB  THR A 239     -19.904  22.571  11.415  1.00 82.01           C
ATOM   3876  HB  THR A 239     -20.075  23.551  11.521  1.00 82.01           H
ATOM   3877  OG1 THR A 239     -19.849  22.360  10.029  1.00 73.94           O
ATOM   3878  HG1 THR A 239     -19.836  21.420   9.849  1.00 73.94           H
ATOM   3879  CG2 THR A 239     -18.556  22.183  12.010  1.00 72.81           C
ATOM   3880 1HG2 THR A 239     -17.813  22.696  11.580  1.00 72.81           H
ATOM   3881 2HG2 THR A 239     -18.373  21.209  11.878  1.00 72.81           H
ATOM   3882 3HG2 THR A 239     -18.530  22.370  12.992  1.00 72.81           H
ATOM   3883  N   ARG A 240     -22.966  22.039  10.507  1.00 85.64           N
ATOM   3884  H   ARG A 240     -22.478  21.387   9.926  1.00 85.64           H
ATOM   3885  CA  ARG A 240     -24.285  22.506  10.075  1.00 83.57           C
ATOM   3886  HA  ARG A 240     -24.235  23.505  10.068  1.00 83.57           H
ATOM   3887  C   ARG A 240     -25.382  22.114  11.067  1.00 82.49           C
ATOM   3888  O   ARG A 240     -26.248  22.932  11.356  1.00 79.97           O
ATOM   3889  CB  ARG A 240     -24.576  21.986   8.661  1.00 82.17           C
ATOM   3890 1HB  ARG A 240     -23.830  22.259   8.054  1.00 82.17           H
ATOM   3891 2HB  ARG A 240     -24.637  20.988   8.687  1.00 82.17           H
ATOM   3892  CG  ARG A 240     -25.892  22.551   8.116  1.00 72.14           C
ATOM   3893 1HG  ARG A 240     -26.648  22.237   8.691  1.00 72.14           H
ATOM   3894 2HG  ARG A 240     -25.853  23.550   8.133  1.00 72.14           H
ATOM   3895  CD  ARG A 240     -26.126  22.082   6.679  1.00 70.28           C
ATOM   3896 1HD  ARG A 240     -25.395  22.421   6.086  1.00 70.28           H
ATOM   3897 2HD  ARG A 240     -26.147  21.083   6.645  1.00 70.28           H
ATOM   3898  NE  ARG A 240     -27.413  22.593   6.171  1.00 63.31           N
ATOM   3899  HE  ARG A 240     -27.991  23.084   6.823  1.00 63.31           H
ATOM   3900  CZ  ARG A 240     -27.881  22.468   4.939  1.00 57.17           C
ATOM   3901  NH1 ARG A 240     -27.213  21.832   4.010  1.00 54.10           N
ATOM   3902 1HH1 ARG A 240     -26.325  21.425   4.223  1.00 54.10           H
ATOM   3903 2HH1 ARG A 240     -27.591  21.753   3.088  1.00 54.10           H
ATOM   3904  NH2 ARG A 240     -29.027  22.994   4.618  1.00 49.44           N
ATOM   3905 1HH2 ARG A 240     -29.557  23.494   5.303  1.00 49.44           H
ATOM   3906 2HH2 ARG A 240     -29.378  22.898   3.687  1.00 49.44           H
ATOM   3907  N   VAL A 241     -25.336  20.900  11.613  1.00 81.51           N
ATOM   3908  H   VAL A 241     -24.617  20.271  11.318  1.00 81.51           H
ATOM   3909  CA  VAL A 241     -26.298  20.440  12.634  1.00 78.99           C
ATOM   3910  HA  VAL A 241     -27.204  20.637  12.259  1.00 78.99           H
ATOM   3911  C   VAL A 241     -26.155  21.224  13.942  1.00 78.01           C
ATOM   3912  O   VAL A 241     -27.156  21.472  14.605  1.00 76.12           O
ATOM   3913  CB  VAL A 241     -26.156  18.925  12.864  1.00 77.24           C
ATOM   3914  HB  VAL A 241     -25.184  18.782  13.053  1.00 77.24           H
ATOM   3915  CG1 VAL A 241     -26.978  18.400  14.051  1.00 70.91           C
ATOM   3916 1HG1 VAL A 241     -26.856  17.414  14.163  1.00 70.91           H
ATOM   3917 2HG1 VAL A 241     -27.953  18.576  13.917  1.00 70.91           H
ATOM   3918 3HG1 VAL A 241     -26.700  18.843  14.903  1.00 70.91           H
ATOM   3919  CG2 VAL A 241     -26.630  18.146  11.627  1.00 72.78           C
ATOM   3920 1HG2 VAL A 241     -26.541  17.160  11.769  1.00 72.78           H
ATOM   3921 2HG2 VAL A 241     -26.091  18.391  10.821  1.00 72.78           H
ATOM   3922 3HG2 VAL A 241     -27.590  18.342  11.426  1.00 72.78           H
ATOM   3923  N   LEU A 242     -24.934  21.648  14.305  1.00 78.75           N
ATOM   3924  H   LEU A 242     -24.150  21.389  13.740  1.00 78.75           H
ATOM   3925  CA  LEU A 242     -24.698  22.477  15.497  1.00 76.19           C
ATOM   3926  HA  LEU A 242     -25.222  22.014  16.212  1.00 76.19           H
ATOM   3927  C   LEU A 242     -25.211  23.917  15.356  1.00 75.24           C
ATOM   3928  O   LEU A 242     -25.566  24.512  16.368  1.00 72.83           O
ATOM   3929  CB  LEU A 242     -23.187  22.539  15.789  1.00 74.80           C
ATOM   3930 1HB  LEU A 242     -22.710  22.712  14.927  1.00 74.80           H
ATOM   3931 2HB  LEU A 242     -23.022  23.297  16.420  1.00 74.80           H
ATOM   3932  CG  LEU A 242     -22.587  21.278  16.409  1.00 68.12           C
ATOM   3933  HG  LEU A 242     -22.856  20.493  15.851  1.00 68.12           H
ATOM   3934  CD1 LEU A 242     -21.064  21.444  16.455  1.00 65.43           C
ATOM   3935 1HD1 LEU A 242     -20.628  20.638  16.855  1.00 65.43           H
ATOM   3936 2HD1 LEU A 242     -20.807  22.238  17.005  1.00 65.43           H
ATOM   3937 3HD1 LEU A 242     -20.690  21.572  15.537  1.00 65.43           H
ATOM   3938  CD2 LEU A 242     -23.102  21.043  17.831  1.00 65.22           C
ATOM   3939 1HD2 LEU A 242     -22.702  20.215  18.225  1.00 65.22           H
ATOM   3940 2HD2 LEU A 242     -24.096  20.938  17.839  1.00 65.22           H
ATOM   3941 3HD2 LEU A 242     -22.869  21.811  18.428  1.00 65.22           H
ATOM   3942  N   HIS A 243     -25.212  24.477  14.150  1.00 82.72           N
ATOM   3943  H   HIS A 243     -24.936  23.910  13.374  1.00 82.72           H
ATOM   3944  CA  HIS A 243     -25.591  25.872  13.876  1.00 80.27           C
ATOM   3945  HA  HIS A 243     -25.502  26.334  14.758  1.00 80.27           H
ATOM   3946  C   HIS A 243     -27.056  26.030  13.440  1.00 77.16           C
ATOM   3947  O   HIS A 243     -27.459  27.126  13.063  1.00 73.45           O
ATOM   3948  CB  HIS A 243     -24.626  26.484  12.844  1.00 78.95           C
ATOM   3949 1HB  HIS A 243     -24.534  25.853  12.073  1.00 78.95           H
ATOM   3950 2HB  HIS A 243     -25.005  27.351  12.522  1.00 78.95           H
ATOM   3951  CG  HIS A 243     -23.248  26.755  13.386  1.00 72.05           C
ATOM   3952  ND1 HIS A 243     -22.269  25.815  13.595  1.00 65.66           N
ATOM   3953  HD1 HIS A 243     -22.346  24.834  13.415  1.00 65.66           H
ATOM   3954  CD2 HIS A 243     -22.730  27.973  13.756  1.00 65.12           C
ATOM   3955  HD2 HIS A 243     -23.206  28.851  13.717  1.00 65.12           H
ATOM   3956  CE1 HIS A 243     -21.186  26.450  14.087  1.00 62.82           C
ATOM   3957  HE1 HIS A 243     -20.328  26.001  14.336  1.00 62.82           H
ATOM   3958  NE2 HIS A 243     -21.419  27.766  14.196  1.00 64.39           N
ATOM   3959  N   GLN A 244     -27.856  24.964  13.442  1.00 78.67           N
ATOM   3960  H   GLN A 244     -27.468  24.060  13.620  1.00 78.67           H
ATOM   3961  CA  GLN A 244     -29.297  25.093  13.187  1.00 76.79           C
ATOM   3962  HA  GLN A 244     -29.396  25.701  12.399  1.00 76.79           H
ATOM   3963  C   GLN A 244     -29.990  25.736  14.395  1.00 75.16           C
ATOM   3964  O   GLN A 244     -29.841  25.269  15.522  1.00 70.70           O
ATOM   3965  CB  GLN A 244     -29.905  23.723  12.834  1.00 73.99           C
ATOM   3966 1HB  GLN A 244     -29.402  23.004  13.314  1.00 73.99           H
ATOM   3967 2HB  GLN A 244     -30.864  23.704  13.116  1.00 73.99           H
ATOM   3968  CG  GLN A 244     -29.814  23.483  11.315  1.00 66.16           C
ATOM   3969 1HG  GLN A 244     -30.335  24.198  10.848  1.00 66.16           H
ATOM   3970 2HG  GLN A 244     -28.854  23.537  11.041  1.00 66.16           H
ATOM   3971  CD  GLN A 244     -30.360  22.129  10.870  1.00 63.40           C
ATOM   3972  OE1 GLN A 244     -30.223  21.105  11.521  1.00 59.87           O
ATOM   3973  NE2 GLN A 244     -30.973  22.055   9.708  1.00 55.15           N
ATOM   3974 1HE2 GLN A 244     -31.314  21.175   9.378  1.00 55.15           H
ATOM   3975 2HE2 GLN A 244     -31.098  22.879   9.155  1.00 55.15           H
ATOM   3976  N   ASP A 245     -30.749  26.819  14.142  1.00 70.60           N
ATOM   3977  H   ASP A 245     -30.855  27.099  13.188  1.00 70.60           H
ATOM   3978  CA  ASP A 245     -31.429  27.614  15.161  1.00 68.26           C
ATOM   3979  HA  ASP A 245     -30.677  27.968  15.717  1.00 68.26           H
ATOM   3980  C   ASP A 245     -32.370  26.761  16.039  1.00 66.36           C
ATOM   3981  O   ASP A 245     -33.140  25.940  15.523  1.00 62.36           O
ATOM   3982  CB  ASP A 245     -32.228  28.763  14.519  1.00 64.21           C
ATOM   3983 1HB  ASP A 245     -32.582  28.458  13.635  1.00 64.21           H
ATOM   3984 2HB  ASP A 245     -32.991  29.003  15.119  1.00 64.21           H
ATOM   3985  CG  ASP A 245     -31.379  30.008  14.295  1.00 57.23           C
ATOM   3986  OD1 ASP A 245     -30.620  30.345  15.233  1.00 53.51           O
ATOM   3987  OD2 ASP A 245     -31.511  30.610  13.209  1.00 52.72           O
ATOM   3988  N   PRO A 246     -32.393  27.013  17.364  1.00 64.63           N
ATOM   3989  CA  PRO A 246     -33.260  26.299  18.301  1.00 62.62           C
ATOM   3990  HA  PRO A 246     -33.020  25.331  18.235  1.00 62.62           H
ATOM   3991  C   PRO A 246     -34.757  26.399  17.962  1.00 62.80           C
ATOM   3992  O   PRO A 246     -35.536  25.546  18.376  1.00 59.62           O
ATOM   3993  CB  PRO A 246     -32.989  26.931  19.675  1.00 59.74           C
ATOM   3994 1HB  PRO A 246     -33.678  27.623  19.890  1.00 59.74           H
ATOM   3995 2HB  PRO A 246     -32.982  26.234  20.392  1.00 59.74           H
ATOM   3996  CG  PRO A 246     -31.610  27.571  19.535  1.00 56.93           C
ATOM   3997 1HG  PRO A 246     -31.528  28.376  20.123  1.00 56.93           H
ATOM   3998 2HG  PRO A 246     -30.887  26.918  19.761  1.00 56.93           H
ATOM   3999  CD  PRO A 246     -31.545  27.964  18.067  1.00 60.87           C
ATOM   4000 1HD  PRO A 246     -31.893  28.891  17.925  1.00 60.87           H
ATOM   4001 2HD  PRO A 246     -30.610  27.901  17.717  1.00 60.87           H
ATOM   4002  N   HIS A 247     -35.173  27.441  17.211  1.00 67.83           N
ATOM   4003  H   HIS A 247     -34.474  28.057  16.847  1.00 67.83           H
ATOM   4004  CA  HIS A 247     -36.567  27.737  16.890  1.00 66.63           C
ATOM   4005  HA  HIS A 247     -37.076  27.532  17.726  1.00 66.63           H
ATOM   4006  C   HIS A 247     -37.168  26.814  15.812  1.00 64.05           C
ATOM   4007  O   HIS A 247     -38.355  26.505  15.869  1.00 61.25           O
ATOM   4008  CB  HIS A 247     -36.678  29.230  16.527  1.00 65.86           C
ATOM   4009 1HB  HIS A 247     -35.811  29.686  16.730  1.00 65.86           H
ATOM   4010 2HB  HIS A 247     -36.882  29.320  15.552  1.00 65.86           H
ATOM   4011  CG  HIS A 247     -37.765  29.918  17.302  1.00 60.75           C
ATOM   4012  ND1 HIS A 247     -39.114  29.783  17.086  1.00 56.56           N
ATOM   4013  HD1 HIS A 247     -39.543  29.232  16.370  1.00 56.56           H
ATOM   4014  CD2 HIS A 247     -37.599  30.745  18.377  1.00 55.99           C
ATOM   4015  HD2 HIS A 247     -36.726  31.031  18.773  1.00 55.99           H
ATOM   4016  CE1 HIS A 247     -39.758  30.522  18.008  1.00 53.43           C
ATOM   4017  HE1 HIS A 247     -40.752  30.612  18.074  1.00 53.43           H
ATOM   4018  NE2 HIS A 247     -38.879  31.122  18.827  1.00 55.94           N
ATOM   4019  N   GLU A 248     -36.358  26.304  14.865  1.00 62.89           N
ATOM   4020  H   GLU A 248     -35.412  26.626  14.828  1.00 62.89           H
ATOM   4021  CA  GLU A 248     -36.794  25.289  13.872  1.00 62.93           C
ATOM   4022  HA  GLU A 248     -37.720  25.560  13.608  1.00 62.93           H
ATOM   4023  C   GLU A 248     -36.847  23.863  14.472  1.00 60.91           C
ATOM   4024  O   GLU A 248     -37.559  22.996  13.982  1.00 59.14           O
ATOM   4025  CB  GLU A 248     -35.854  25.312  12.656  1.00 60.68           C
ATOM   4026 1HB  GLU A 248     -34.914  25.385  12.988  1.00 60.68           H
ATOM   4027 2HB  GLU A 248     -35.966  24.453  12.157  1.00 60.68           H
ATOM   4028  CG  GLU A 248     -36.112  26.473  11.681  1.00 52.87           C
ATOM   4029 1HG  GLU A 248     -36.886  27.006  12.023  1.00 52.87           H
ATOM   4030 2HG  GLU A 248     -35.296  27.050  11.655  1.00 52.87           H
ATOM   4031  CD  GLU A 248     -36.432  26.014  10.244  1.00 51.36           C
ATOM   4032  OE1 GLU A 248     -37.256  26.671   9.591  1.00 47.54           O
ATOM   4033  OE2 GLU A 248     -35.853  24.986   9.803  1.00 47.65           O
ATOM   4034  N   LEU A 249     -36.097  23.634  15.549  1.00 54.93           N
ATOM   4035  H   LEU A 249     -35.577  24.399  15.930  1.00 54.93           H
ATOM   4036  CA  LEU A 249     -35.986  22.323  16.214  1.00 53.81           C
ATOM   4037  HA  LEU A 249     -36.029  21.647  15.478  1.00 53.81           H
ATOM   4038  C   LEU A 249     -37.168  21.976  17.127  1.00 54.12           C
ATOM   4039  O   LEU A 249     -37.276  20.813  17.533  1.00 51.39           O
ATOM   4040  CB  LEU A 249     -34.635  22.263  16.950  1.00 50.41           C
ATOM   4041 1HB  LEU A 249     -34.351  23.194  17.179  1.00 50.41           H
ATOM   4042 2HB  LEU A 249     -34.749  21.732  17.790  1.00 50.41           H
ATOM   4043  CG  LEU A 249     -33.538  21.604  16.087  1.00 46.50           C
ATOM   4044  HG  LEU A 249     -33.890  21.529  15.154  1.00 46.50           H
ATOM   4045  CD1 LEU A 249     -32.268  22.448  16.065  1.00 44.34           C
ATOM   4046 1HD1 LEU A 249     -31.561  22.017  15.505  1.00 44.34           H
ATOM   4047 2HD1 LEU A 249     -31.900  22.566  16.987  1.00 44.34           H
ATOM   4048 3HD1 LEU A 249     -32.448  23.356  15.687  1.00 44.34           H
ATOM   4049  CD2 LEU A 249     -33.191  20.212  16.624  1.00 44.65           C
ATOM   4050 1HD2 LEU A 249     -32.480  19.780  16.068  1.00 44.65           H
ATOM   4051 2HD2 LEU A 249     -33.993  19.615  16.616  1.00 44.65           H
ATOM   4052 3HD2 LEU A 249     -32.856  20.264  17.565  1.00 44.65           H
ATOM   4053  N   GLN A 250     -38.068  22.932  17.462  1.00 55.86           N
ATOM   4054  H   GLN A 250     -37.932  23.866  17.130  1.00 55.86           H
ATOM   4055  CA  GLN A 250     -39.239  22.635  18.299  1.00 55.23           C
ATOM   4056  HA  GLN A 250     -38.857  22.144  19.082  1.00 55.23           H
ATOM   4057  C   GLN A 250     -40.254  21.704  17.610  1.00 54.88           C
ATOM   4058  O   GLN A 250     -41.034  21.041  18.300  1.00 53.65           O
ATOM   4059  CB  GLN A 250     -39.912  23.935  18.764  1.00 51.82           C
ATOM   4060 1HB  GLN A 250     -39.977  24.563  17.989  1.00 51.82           H
ATOM   4061 2HB  GLN A 250     -40.830  23.724  19.100  1.00 51.82           H
ATOM   4062  CG  GLN A 250     -39.112  24.609  19.887  1.00 45.37           C
ATOM   4063 1HG  GLN A 250     -38.893  23.920  20.578  1.00 45.37           H
ATOM   4064 2HG  GLN A 250     -38.265  24.974  19.499  1.00 45.37           H
ATOM   4065  CD  GLN A 250     -39.875  25.758  20.565  1.00 42.17           C
ATOM   4066  OE1 GLN A 250     -40.934  26.190  20.147  1.00 37.49           O
ATOM   4067  NE2 GLN A 250     -39.368  26.294  21.656  1.00 36.67           N
ATOM   4068 1HE2 GLN A 250     -39.851  27.037  22.119  1.00 36.67           H
ATOM   4069 2HE2 GLN A 250     -38.500  25.958  22.021  1.00 36.67           H
ATOM   4070  N   LEU A 251     -40.213  21.562  16.275  1.00 51.99           N
ATOM   4071  H   LEU A 251     -39.567  22.122  15.756  1.00 51.99           H
ATOM   4072  CA  LEU A 251     -41.069  20.626  15.544  1.00 51.68           C
ATOM   4073  HA  LEU A 251     -41.920  20.630  16.069  1.00 51.68           H
ATOM   4074  C   LEU A 251     -40.544  19.175  15.548  1.00 52.72           C
ATOM   4075  O   LEU A 251     -41.325  18.247  15.334  1.00 49.82           O
ATOM   4076  CB  LEU A 251     -41.307  21.136  14.104  1.00 47.95           C
ATOM   4077 1HB  LEU A 251     -40.856  22.022  13.997  1.00 47.95           H
ATOM   4078 2HB  LEU A 251     -40.912  20.481  13.461  1.00 47.95           H
ATOM   4079  CG  LEU A 251     -42.812  21.301  13.787  1.00 43.82           C
ATOM   4080  HG  LEU A 251     -43.318  20.587  14.271  1.00 43.82           H
ATOM   4081  CD1 LEU A 251     -43.299  22.671  14.243  1.00 41.73           C
ATOM   4082 1HD1 LEU A 251     -44.272  22.790  14.043  1.00 41.73           H
ATOM   4083 2HD1 LEU A 251     -42.798  23.402  13.779  1.00 41.73           H
ATOM   4084 3HD1 LEU A 251     -43.171  22.787  15.228  1.00 41.73           H
ATOM   4085  CD2 LEU A 251     -43.075  21.161  12.292  1.00 43.05           C
ATOM   4086 1HD2 LEU A 251     -44.048  21.268  12.088  1.00 43.05           H
ATOM   4087 2HD2 LEU A 251     -42.788  20.262  11.960  1.00 43.05           H
ATOM   4088 3HD2 LEU A 251     -42.574  21.854  11.774  1.00 43.05           H
ATOM   4089  N   ASN A 252     -39.246  18.966  15.809  1.00 50.02           N
ATOM   4090  H   ASN A 252     -38.655  19.762  15.939  1.00 50.02           H
ATOM   4091  CA  ASN A 252     -38.644  17.628  15.915  1.00 51.02           C
ATOM   4092  HA  ASN A 252     -39.370  16.944  15.842  1.00 51.02           H
ATOM   4093  C   ASN A 252     -37.993  17.468  17.292  1.00 51.16           C
ATOM   4094  O   ASN A 252     -36.898  17.960  17.538  1.00 48.78           O
ATOM   4095  CB  ASN A 252     -37.640  17.443  14.750  1.00 47.82           C
ATOM   4096 1HB  ASN A 252     -37.160  18.306  14.591  1.00 47.82           H
ATOM   4097 2HB  ASN A 252     -36.979  16.735  14.997  1.00 47.82           H
ATOM   4098  CG  ASN A 252     -38.318  17.030  13.455  1.00 44.13           C
ATOM   4099  OD1 ASN A 252     -39.203  16.196  13.421  1.00 41.44           O
ATOM   4100  ND2 ASN A 252     -37.870  17.523  12.333  1.00 39.59           N
ATOM   4101 1HD2 ASN A 252     -38.254  17.214  11.463  1.00 39.59           H
ATOM   4102 2HD2 ASN A 252     -37.143  18.209  12.343  1.00 39.59           H
ATOM   4103  N   GLN A 253     -38.642  16.732  18.180  1.00 45.68           N
ATOM   4104  H   GLN A 253     -39.511  16.338  17.881  1.00 45.68           H
ATOM   4105  CA  GLN A 253     -38.224  16.428  19.567  1.00 45.90           C
ATOM   4106  HA  GLN A 253     -38.041  17.330  19.957  1.00 45.90           H
ATOM   4107  C   GLN A 253     -36.912  15.607  19.694  1.00 47.02           C
ATOM   4108  O   GLN A 253     -36.836  14.639  20.452  1.00 45.09           O
ATOM   4109  CB  GLN A 253     -39.374  15.682  20.281  1.00 42.13           C
ATOM   4110 1HB  GLN A 253     -39.645  14.909  19.707  1.00 42.13           H
ATOM   4111 2HB  GLN A 253     -39.027  15.343  21.155  1.00 42.13           H
ATOM   4112  CG  GLN A 253     -40.633  16.518  20.568  1.00 37.50           C
ATOM   4113 1HG  GLN A 253     -40.380  17.318  21.112  1.00 37.50           H
ATOM   4114 2HG  GLN A 253     -41.035  16.816  19.702  1.00 37.50           H
ATOM   4115  CD  GLN A 253     -41.666  15.696  21.341  1.00 34.43           C
ATOM   4116  OE1 GLN A 253     -41.637  14.472  21.379  1.00 31.69           O
ATOM   4117  NE2 GLN A 253     -42.620  16.319  21.992  1.00 32.76           N
ATOM   4118 1HE2 GLN A 253     -43.301  15.795  22.503  1.00 32.76           H
ATOM   4119 2HE2 GLN A 253     -42.666  17.318  21.977  1.00 32.76           H
ATOM   4120  N   SER A 254     -35.853  15.955  18.968  1.00 49.76           N
ATOM   4121  H   SER A 254     -35.967  16.685  18.294  1.00 49.76           H
ATOM   4122  CA  SER A 254     -34.536  15.339  19.092  1.00 50.57           C
ATOM   4123  HA  SER A 254     -34.619  14.599  19.760  1.00 50.57           H
ATOM   4124  C   SER A 254     -33.541  16.382  19.604  1.00 51.86           C
ATOM   4125  O   SER A 254     -33.154  17.301  18.892  1.00 50.15           O
ATOM   4126  CB  SER A 254     -34.097  14.720  17.765  1.00 47.10           C
ATOM   4127 1HB  SER A 254     -34.794  14.098  17.408  1.00 47.10           H
ATOM   4128 2HB  SER A 254     -33.900  15.426  17.085  1.00 47.10           H
ATOM   4129  OG  SER A 254     -32.916  13.976  17.976  1.00 42.49           O
ATOM   4130  HG  SER A 254     -33.130  13.044  18.024  1.00 42.49           H
ATOM   4131  N   LYS A 255     -33.124  16.227  20.872  1.00 48.83           N
ATOM   4132  H   LYS A 255     -33.532  15.470  21.383  1.00 48.83           H
ATOM   4133  CA  LYS A 255     -32.138  17.042  21.593  1.00 49.75           C
ATOM   4134  HA  LYS A 255     -32.624  17.873  21.863  1.00 49.75           H
ATOM   4135  C   LYS A 255     -30.942  17.442  20.709  1.00 51.69           C
ATOM   4136  O   LYS A 255     -30.326  16.574  20.085  1.00 49.25           O
ATOM   4137  CB  LYS A 255     -31.628  16.227  22.799  1.00 46.54           C
ATOM   4138 1HB  LYS A 255     -31.407  15.303  22.487  1.00 46.54           H
ATOM   4139 2HB  LYS A 255     -30.802  16.666  23.153  1.00 46.54           H
ATOM   4140  CG  LYS A 255     -32.648  16.121  23.943  1.00 42.79           C
ATOM   4141 1HG  LYS A 255     -32.808  17.034  24.319  1.00 42.79           H
ATOM   4142 2HG  LYS A 255     -33.505  15.755  23.580  1.00 42.79           H
ATOM   4143  CD  LYS A 255     -32.152  15.200  25.068  1.00 39.56           C
ATOM   4144 1HD  LYS A 255     -32.076  14.265  24.722  1.00 39.56           H
ATOM   4145 2HD  LYS A 255     -31.256  15.513  25.382  1.00 39.56           H
ATOM   4146  CE  LYS A 255     -33.138  15.227  26.243  1.00 35.82           C
ATOM   4147 1HE  LYS A 255     -33.162  16.146  26.636  1.00 35.82           H
ATOM   4148 2HE  LYS A 255     -34.050  14.979  25.917  1.00 35.82           H
ATOM   4149  NZ  LYS A 255     -32.765  14.280  27.321  1.00 33.01           N
ATOM   4150 1HZ  LYS A 255     -33.422  14.317  28.074  1.00 33.01           H
ATOM   4151 2HZ  LYS A 255     -31.861  14.496  27.691  1.00 33.01           H
ATOM   4152 3HZ  LYS A 255     -32.741  13.340  26.980  1.00 33.01           H
ATOM   4153  N   ASN A 256     -30.555  18.735  20.784  1.00 46.96           N
ATOM   4154  H   ASN A 256     -31.143  19.316  21.347  1.00 46.96           H
ATOM   4155  CA  ASN A 256     -29.409  19.428  20.172  1.00 49.05           C
ATOM   4156  HA  ASN A 256     -29.541  19.258  19.195  1.00 49.05           H
ATOM   4157  C   ASN A 256     -27.999  18.855  20.489  1.00 51.96           C
ATOM   4158  O   ASN A 256     -27.017  19.590  20.551  1.00 49.34           O
ATOM   4159  CB  ASN A 256     -29.492  20.927  20.580  1.00 44.72           C
ATOM   4160 1HB  ASN A 256     -30.000  21.005  21.438  1.00 44.72           H
ATOM   4161 2HB  ASN A 256     -28.566  21.283  20.707  1.00 44.72           H
ATOM   4162  CG  ASN A 256     -30.185  21.792  19.550  1.00 40.92           C
ATOM   4163  OD1 ASN A 256     -30.446  21.375  18.441  1.00 37.69           O
ATOM   4164  ND2 ASN A 256     -30.474  23.041  19.866  1.00 35.96           N
ATOM   4165 1HD2 ASN A 256     -30.907  23.640  19.192  1.00 35.96           H
ATOM   4166 2HD2 ASN A 256     -30.260  23.388  20.779  1.00 35.96           H
ATOM   4167  N   ASN A 257     -27.840  17.577  20.697  1.00 51.82           N
ATOM   4168  H   ASN A 257     -28.654  16.997  20.707  1.00 51.82           H
ATOM   4169  CA  ASN A 257     -26.549  16.947  20.915  1.00 53.20           C
ATOM   4170  HA  ASN A 257     -25.870  17.669  21.047  1.00 53.20           H
ATOM   4171  C   ASN A 257     -26.182  16.137  19.669  1.00 56.42           C
ATOM   4172  O   ASN A 257     -26.886  15.186  19.334  1.00 53.93           O
ATOM   4173  CB  ASN A 257     -26.596  16.094  22.190  1.00 47.15           C
ATOM   4174 1HB  ASN A 257     -27.426  15.536  22.174  1.00 47.15           H
ATOM   4175 2HB  ASN A 257     -25.793  15.498  22.209  1.00 47.15           H
ATOM   4176  CG  ASN A 257     -26.603  16.936  23.460  1.00 42.64           C
ATOM   4177  OD1 ASN A 257     -26.218  18.085  23.491  1.00 38.80           O
ATOM   4178  ND2 ASN A 257     -26.987  16.362  24.566  1.00 36.68           N
ATOM   4179 1HD2 ASN A 257     -26.962  16.869  25.427  1.00 36.68           H
ATOM   4180 2HD2 ASN A 257     -27.307  15.415  24.553  1.00 36.68           H
ATOM   4181  N   ILE A 258     -25.043  16.471  19.049  1.00 55.50           N
ATOM   4182  H   ILE A 258     -24.615  17.352  19.252  1.00 55.50           H
ATOM   4183  CA  ILE A 258     -24.408  15.570  18.076  1.00 56.88           C
ATOM   4184  HA  ILE A 258     -24.945  15.632  17.235  1.00 56.88           H
ATOM   4185  C   ILE A 258     -24.416  14.168  18.693  1.00 61.13           C
ATOM   4186  O   ILE A 258     -23.848  13.991  19.783  1.00 60.02           O
ATOM   4187  CB  ILE A 258     -22.956  15.977  17.754  1.00 52.97           C
ATOM   4188  HB  ILE A 258     -22.458  16.031  18.619  1.00 52.97           H
ATOM   4189  CG1 ILE A 258     -22.881  17.362  17.090  1.00 49.09           C
ATOM   4190 1HG1 ILE A 258     -23.342  17.320  16.204  1.00 49.09           H
ATOM   4191 2HG1 ILE A 258     -23.345  18.026  17.676  1.00 49.09           H
ATOM   4192  CG2 ILE A 258     -22.310  14.920  16.827  1.00 49.13           C
ATOM   4193 1HG2 ILE A 258     -21.366  15.166  16.606  1.00 49.13           H
ATOM   4194 2HG2 ILE A 258     -22.816  14.840  15.968  1.00 49.13           H
ATOM   4195 3HG2 ILE A 258     -22.299  14.020  17.263  1.00 49.13           H
ATOM   4196  CD1 ILE A 258     -21.430  17.822  16.872  1.00 45.29           C
ATOM   4197 1HD1 ILE A 258     -21.401  18.723  16.440  1.00 45.29           H
ATOM   4198 2HD1 ILE A 258     -20.936  17.183  16.283  1.00 45.29           H
ATOM   4199 3HD1 ILE A 258     -20.939  17.882  17.741  1.00 45.29           H
ATOM   4200  N   PRO A 259     -25.025  13.167  18.055  1.00 68.10           N
ATOM   4201  CA  PRO A 259     -25.026  11.826  18.588  1.00 70.02           C
ATOM   4202  HA  PRO A 259     -25.520  11.798  19.457  1.00 70.02           H
ATOM   4203  C   PRO A 259     -23.588  11.396  18.862  1.00 74.04           C
ATOM   4204  O   PRO A 259     -22.744  11.451  17.965  1.00 73.67           O
ATOM   4205  CB  PRO A 259     -25.721  10.957  17.537  1.00 65.41           C
ATOM   4206 1HB  PRO A 259     -25.055  10.548  16.913  1.00 65.41           H
ATOM   4207 2HB  PRO A 259     -26.261  10.235  17.969  1.00 65.41           H
ATOM   4208  CG  PRO A 259     -26.622  11.949  16.802  1.00 59.60           C
ATOM   4209 1HG  PRO A 259     -26.787  11.654  15.861  1.00 59.60           H
ATOM   4210 2HG  PRO A 259     -27.496  12.058  17.275  1.00 59.60           H
ATOM   4211  CD  PRO A 259     -25.809  13.248  16.839  1.00 61.32           C
ATOM   4212 1HD  PRO A 259     -25.197  13.321  16.051  1.00 61.32           H
ATOM   4213 2HD  PRO A 259     -26.402  14.052  16.877  1.00 61.32           H
ATOM   4214  N   ARG A 260     -23.285  10.946  20.101  1.00 76.68           N
ATOM   4215  H   ARG A 260     -24.016  10.895  20.781  1.00 76.68           H
ATOM   4216  CA  ARG A 260     -21.924  10.526  20.497  1.00 78.23           C
ATOM   4217  HA  ARG A 260     -21.385  11.368  20.498  1.00 78.23           H
ATOM   4218  C   ARG A 260     -21.309   9.541  19.489  1.00 80.18           C
ATOM   4219  O   ARG A 260     -20.108   9.557  19.266  1.00 78.24           O
ATOM   4220  CB  ARG A 260     -21.943   9.895  21.899  1.00 75.58           C
ATOM   4221 1HB  ARG A 260     -22.655   9.194  21.920  1.00 75.58           H
ATOM   4222 2HB  ARG A 260     -21.053   9.471  22.066  1.00 75.58           H
ATOM   4223  CG  ARG A 260     -22.221  10.903  23.027  1.00 65.99           C
ATOM   4224 1HG  ARG A 260     -21.534  11.629  22.995  1.00 65.99           H
ATOM   4225 2HG  ARG A 260     -23.130  11.298  22.897  1.00 65.99           H
ATOM   4226  CD  ARG A 260     -22.160  10.200  24.403  1.00 63.69           C
ATOM   4227 1HD  ARG A 260     -22.860   9.488  24.447  1.00 63.69           H
ATOM   4228 2HD  ARG A 260     -21.257   9.789  24.530  1.00 63.69           H
ATOM   4229  NE  ARG A 260     -22.392  11.125  25.531  1.00 56.43           N
ATOM   4230  HE  ARG A 260     -22.483  12.095  25.304  1.00 56.43           H
ATOM   4231  CZ  ARG A 260     -22.492  10.804  26.807  1.00 49.71           C
ATOM   4232  NH1 ARG A 260     -22.403   9.568  27.226  1.00 47.32           N
ATOM   4233 1HH1 ARG A 260     -22.254   8.827  26.571  1.00 47.32           H
ATOM   4234 2HH1 ARG A 260     -22.484   9.364  28.202  1.00 47.32           H
ATOM   4235  NH2 ARG A 260     -22.693  11.721  27.707  1.00 44.55           N
ATOM   4236 1HH2 ARG A 260     -22.773  12.680  27.435  1.00 44.55           H
ATOM   4237 2HH2 ARG A 260     -22.767  11.467  28.671  1.00 44.55           H
ATOM   4238  N   ALA A 261     -22.141   8.741  18.823  1.00 77.87           N
ATOM   4239  H   ALA A 261     -23.109   8.773  19.073  1.00 77.87           H
ATOM   4240  CA  ALA A 261     -21.751   7.819  17.755  1.00 78.08           C
ATOM   4241  HA  ALA A 261     -21.003   7.272  18.131  1.00 78.08           H
ATOM   4242  C   ALA A 261     -21.189   8.520  16.502  1.00 80.32           C
ATOM   4243  O   ALA A 261     -20.240   8.021  15.902  1.00 79.98           O
ATOM   4244  CB  ALA A 261     -22.978   6.968  17.409  1.00 75.70           C
ATOM   4245 1HB  ALA A 261     -23.341   6.514  18.223  1.00 75.70           H
ATOM   4246 2HB  ALA A 261     -22.747   6.261  16.741  1.00 75.70           H
ATOM   4247 3HB  ALA A 261     -23.707   7.532  17.021  1.00 75.70           H
ATOM   4248  N   GLN A 262     -21.742   9.685  16.110  1.00 76.31           N
ATOM   4249  H   GLN A 262     -22.525  10.040  16.621  1.00 76.31           H
ATOM   4250  CA  GLN A 262     -21.241  10.458  14.959  1.00 77.96           C
ATOM   4251  HA  GLN A 262     -21.118   9.797  14.219  1.00 77.96           H
ATOM   4252  C   GLN A 262     -19.893  11.109  15.282  1.00 80.56           C
ATOM   4253  O   GLN A 262     -18.961  11.012  14.483  1.00 81.16           O
ATOM   4254  CB  GLN A 262     -22.263  11.523  14.540  1.00 76.83           C
ATOM   4255 1HB  GLN A 262     -22.517  12.052  15.349  1.00 76.83           H
ATOM   4256 2HB  GLN A 262     -21.833  12.126  13.868  1.00 76.83           H
ATOM   4257  CG  GLN A 262     -23.540  10.939  13.921  1.00 70.88           C
ATOM   4258 1HG  GLN A 262     -23.292  10.423  13.101  1.00 70.88           H
ATOM   4259 2HG  GLN A 262     -23.966  10.325  14.585  1.00 70.88           H
ATOM   4260  CD  GLN A 262     -24.554  12.022  13.532  1.00 68.79           C
ATOM   4261  OE1 GLN A 262     -24.383  13.197  13.801  1.00 63.43           O
ATOM   4262  NE2 GLN A 262     -25.658  11.676  12.903  1.00 58.22           N
ATOM   4263 1HE2 GLN A 262     -26.333  12.372  12.657  1.00 58.22           H
ATOM   4264 2HE2 GLN A 262     -25.822  10.717  12.671  1.00 58.22           H
ATOM   4265  N   LEU A 263     -19.726  11.671  16.484  1.00 80.95           N
ATOM   4266  H   LEU A 263     -20.513  11.723  17.099  1.00 80.95           H
ATOM   4267  CA  LEU A 263     -18.442  12.215  16.942  1.00 82.51           C
ATOM   4268  HA  LEU A 263     -18.140  12.864  16.244  1.00 82.51           H
ATOM   4269  C   LEU A 263     -17.369  11.120  17.051  1.00 83.91           C
ATOM   4270  O   LEU A 263     -16.233  11.322  16.624  1.00 84.43           O
ATOM   4271  CB  LEU A 263     -18.658  12.936  18.279  1.00 81.76           C
ATOM   4272 1HB  LEU A 263     -19.389  13.608  18.159  1.00 81.76           H
ATOM   4273 2HB  LEU A 263     -18.936  12.259  18.960  1.00 81.76           H
ATOM   4274  CG  LEU A 263     -17.392  13.665  18.791  1.00 73.76           C
ATOM   4275  HG  LEU A 263     -16.652  12.994  18.845  1.00 73.76           H
ATOM   4276  CD1 LEU A 263     -16.951  14.795  17.848  1.00 68.82           C
ATOM   4277 1HD1 LEU A 263     -16.133  15.253  18.196  1.00 68.82           H
ATOM   4278 2HD1 LEU A 263     -17.671  15.483  17.752  1.00 68.82           H
ATOM   4279 3HD1 LEU A 263     -16.741  14.440  16.937  1.00 68.82           H
ATOM   4280  CD2 LEU A 263     -17.668  14.262  20.165  1.00 68.61           C
ATOM   4281 1HD2 LEU A 263     -16.863  14.739  20.517  1.00 68.61           H
ATOM   4282 2HD2 LEU A 263     -17.915  13.550  20.822  1.00 68.61           H
ATOM   4283 3HD2 LEU A 263     -18.421  14.918  20.126  1.00 68.61           H
ATOM   4284  N   LYS A 264     -17.723   9.938  17.575  1.00 84.19           N
ATOM   4285  H   LYS A 264     -18.643   9.846  17.955  1.00 84.19           H
ATOM   4286  CA  LYS A 264     -16.832   8.769  17.622  1.00 84.77           C
ATOM   4287  HA  LYS A 264     -16.008   9.046  18.116  1.00 84.77           H
ATOM   4288  C   LYS A 264     -16.392   8.348  16.215  1.00 86.39           C
ATOM   4289  O   LYS A 264     -15.222   8.067  16.005  1.00 85.35           O
ATOM   4290  CB  LYS A 264     -17.550   7.628  18.375  1.00 83.43           C
ATOM   4291 1HB  LYS A 264     -17.920   7.991  19.230  1.00 83.43           H
ATOM   4292 2HB  LYS A 264     -18.298   7.289  17.805  1.00 83.43           H
ATOM   4293  CG  LYS A 264     -16.615   6.452  18.706  1.00 76.86           C
ATOM   4294 1HG  LYS A 264     -16.241   6.094  17.850  1.00 76.86           H
ATOM   4295 2HG  LYS A 264     -15.870   6.792  19.280  1.00 76.86           H
ATOM   4296  CD  LYS A 264     -17.332   5.303  19.453  1.00 76.05           C
ATOM   4297 1HD  LYS A 264     -17.822   5.668  20.244  1.00 76.05           H
ATOM   4298 2HD  LYS A 264     -17.979   4.852  18.839  1.00 76.05           H
ATOM   4299  CE  LYS A 264     -16.275   4.289  19.924  1.00 68.71           C
ATOM   4300 1HE  LYS A 264     -15.642   4.120  19.168  1.00 68.71           H
ATOM   4301 2HE  LYS A 264     -15.777   4.689  20.693  1.00 68.71           H
ATOM   4302  NZ  LYS A 264     -16.757   2.960  20.377  1.00 62.90           N
ATOM   4303 1HZ  LYS A 264     -15.994   2.380  20.661  1.00 62.90           H
ATOM   4304 2HZ  LYS A 264     -17.247   2.488  19.644  1.00 62.90           H
ATOM   4305 3HZ  LYS A 264     -17.380   3.050  21.154  1.00 62.90           H
ATOM   4306  N   THR A 265     -17.314   8.369  15.265  1.00 81.56           N
ATOM   4307  H   THR A 265     -18.250   8.610  15.521  1.00 81.56           H
ATOM   4308  CA  THR A 265     -17.038   8.058  13.853  1.00 80.75           C
ATOM   4309  HA  THR A 265     -16.601   7.159  13.864  1.00 80.75           H
ATOM   4310  C   THR A 265     -16.070   9.061  13.236  1.00 83.05           C
ATOM   4311  O   THR A 265     -15.087   8.641  12.624  1.00 82.80           O
ATOM   4312  CB  THR A 265     -18.339   7.996  13.042  1.00 78.45           C
ATOM   4313  HB  THR A 265     -18.823   8.867  13.131  1.00 78.45           H
ATOM   4314  OG1 THR A 265     -19.172   6.987  13.562  1.00 70.59           O
ATOM   4315  HG1 THR A 265     -20.057   7.333  13.680  1.00 70.59           H
ATOM   4316  CG2 THR A 265     -18.091   7.654  11.579  1.00 70.56           C
ATOM   4317 1HG2 THR A 265     -18.950   7.619  11.069  1.00 70.56           H
ATOM   4318 2HG2 THR A 265     -17.644   6.764  11.490  1.00 70.56           H
ATOM   4319 3HG2 THR A 265     -17.504   8.338  11.146  1.00 70.56           H
ATOM   4320  N   LEU A 266     -16.280  10.366  13.438  1.00 80.37           N
ATOM   4321  H   LEU A 266     -17.097  10.643  13.944  1.00 80.37           H
ATOM   4322  CA  LEU A 266     -15.373  11.410  12.955  1.00 81.82           C
ATOM   4323  HA  LEU A 266     -15.321  11.295  11.963  1.00 81.82           H
ATOM   4324  C   LEU A 266     -13.963  11.232  13.531  1.00 84.91           C
ATOM   4325  O   LEU A 266     -12.993  11.192  12.782  1.00 86.62           O
ATOM   4326  CB  LEU A 266     -15.949  12.794  13.296  1.00 81.90           C
ATOM   4327 1HB  LEU A 266     -16.803  12.912  12.788  1.00 81.90           H
ATOM   4328 2HB  LEU A 266     -16.138  12.821  14.278  1.00 81.90           H
ATOM   4329  CG  LEU A 266     -15.003  13.966  12.945  1.00 79.07           C
ATOM   4330  HG  LEU A 266     -14.133  13.806  13.412  1.00 79.07           H
ATOM   4331  CD1 LEU A 266     -14.721  14.051  11.451  1.00 73.99           C
ATOM   4332 1HD1 LEU A 266     -14.108  14.814  11.245  1.00 73.99           H
ATOM   4333 2HD1 LEU A 266     -15.566  14.187  10.934  1.00 73.99           H
ATOM   4334 3HD1 LEU A 266     -14.289  13.212  11.119  1.00 73.99           H
ATOM   4335  CD2 LEU A 266     -15.619  15.288  13.401  1.00 75.28           C
ATOM   4336 1HD2 LEU A 266     -15.019  16.057  13.181  1.00 75.28           H
ATOM   4337 2HD2 LEU A 266     -15.772  15.290  14.389  1.00 75.28           H
ATOM   4338 3HD2 LEU A 266     -16.499  15.447  12.953  1.00 75.28           H
ATOM   4339  N   LYS A 267     -13.840  11.082  14.868  1.00 88.96           N
ATOM   4340  H   LYS A 267     -14.663  11.114  15.435  1.00 88.96           H
ATOM   4341  CA  LYS A 267     -12.539  10.874  15.519  1.00 88.97           C
ATOM   4342  HA  LYS A 267     -12.010  11.697  15.311  1.00 88.97           H
ATOM   4343  C   LYS A 267     -11.800   9.661  14.947  1.00 89.89           C
ATOM   4344  O   LYS A 267     -10.603   9.735  14.717  1.00 89.49           O
ATOM   4345  CB  LYS A 267     -12.720  10.723  17.034  1.00 88.64           C
ATOM   4346 1HB  LYS A 267     -13.459  10.071  17.204  1.00 88.64           H
ATOM   4347 2HB  LYS A 267     -11.869  10.371  17.424  1.00 88.64           H
ATOM   4348  CG  LYS A 267     -13.066  12.053  17.722  1.00 84.66           C
ATOM   4349 1HG  LYS A 267     -12.344  12.720  17.535  1.00 84.66           H
ATOM   4350 2HG  LYS A 267     -13.936  12.393  17.365  1.00 84.66           H
ATOM   4351  CD  LYS A 267     -13.187  11.854  19.237  1.00 82.48           C
ATOM   4352 1HD  LYS A 267     -13.936  11.219  19.428  1.00 82.48           H
ATOM   4353 2HD  LYS A 267     -12.331  11.476  19.590  1.00 82.48           H
ATOM   4354  CE  LYS A 267     -13.472  13.203  19.922  1.00 75.92           C
ATOM   4355 1HE  LYS A 267     -12.799  13.879  19.622  1.00 75.92           H
ATOM   4356 2HE  LYS A 267     -14.390  13.515  19.678  1.00 75.92           H
ATOM   4357  NZ  LYS A 267     -13.398  13.106  21.404  1.00 69.32           N
ATOM   4358 1HZ  LYS A 267     -13.586  13.991  21.831  1.00 69.32           H
ATOM   4359 2HZ  LYS A 267     -12.490  12.809  21.699  1.00 69.32           H
ATOM   4360 3HZ  LYS A 267     -14.065  12.448  21.754  1.00 69.32           H
ATOM   4361  N   MET A 268     -12.513   8.567  14.689  1.00 88.62           N
ATOM   4362  H   MET A 268     -13.488   8.570  14.913  1.00 88.62           H
ATOM   4363  CA  MET A 268     -11.938   7.361  14.093  1.00 88.83           C
ATOM   4364  HA  MET A 268     -11.140   7.132  14.650  1.00 88.83           H
ATOM   4365  C   MET A 268     -11.440   7.596  12.662  1.00 89.85           C
ATOM   4366  O   MET A 268     -10.318   7.219  12.338  1.00 89.05           O
ATOM   4367  CB  MET A 268     -12.988   6.243  14.141  1.00 86.87           C
ATOM   4368 1HB  MET A 268     -13.304   6.141  15.084  1.00 86.87           H
ATOM   4369 2HB  MET A 268     -13.758   6.502  13.558  1.00 86.87           H
ATOM   4370  CG  MET A 268     -12.452   4.896  13.663  1.00 81.50           C
ATOM   4371 1HG  MET A 268     -11.994   5.101  12.798  1.00 81.50           H
ATOM   4372 2HG  MET A 268     -11.770   4.640  14.348  1.00 81.50           H
ATOM   4373  SD  MET A 268     -13.747   3.631  13.474  1.00 78.65           S
ATOM   4374  CE  MET A 268     -14.533   4.262  11.981  1.00 69.24           C
ATOM   4375 1HE  MET A 268     -15.298   3.680  11.706  1.00 69.24           H
ATOM   4376 2HE  MET A 268     -13.884   4.296  11.221  1.00 69.24           H
ATOM   4377 3HE  MET A 268     -14.886   5.187  12.125  1.00 69.24           H
ATOM   4378  N   THR A 269     -12.236   8.237  11.783  1.00 87.37           N
ATOM   4379  H   THR A 269     -13.135   8.554  12.086  1.00 87.37           H
ATOM   4380  CA  THR A 269     -11.825   8.485  10.394  1.00 86.35           C
ATOM   4381  HA  THR A 269     -11.501   7.587  10.097  1.00 86.35           H
ATOM   4382  C   THR A 269     -10.686   9.501  10.293  1.00 87.89           C
ATOM   4383  O   THR A 269      -9.806   9.336   9.456  1.00 87.58           O
ATOM   4384  CB  THR A 269     -12.995   8.943   9.512  1.00 85.52           C
ATOM   4385  HB  THR A 269     -12.620   9.274   8.646  1.00 85.52           H
ATOM   4386  OG1 THR A 269     -13.666  10.044  10.052  1.00 77.07           O
ATOM   4387  HG1 THR A 269     -13.049  10.765  10.175  1.00 77.07           H
ATOM   4388  CG2 THR A 269     -14.031   7.826   9.332  1.00 75.69           C
ATOM   4389 1HG2 THR A 269     -14.790   8.131   8.757  1.00 75.69           H
ATOM   4390 2HG2 THR A 269     -14.408   7.542  10.213  1.00 75.69           H
ATOM   4391 3HG2 THR A 269     -13.621   7.023   8.900  1.00 75.69           H
ATOM   4392  N   VAL A 270     -10.651  10.515  11.175  1.00 89.59           N
ATOM   4393  H   VAL A 270     -11.434  10.641  11.784  1.00 89.59           H
ATOM   4394  CA  VAL A 270      -9.527  11.444  11.290  1.00 89.46           C
ATOM   4395  HA  VAL A 270      -9.372  11.795  10.367  1.00 89.46           H
ATOM   4396  C   VAL A 270      -8.276  10.706  11.754  1.00 90.57           C
ATOM   4397  O   VAL A 270      -7.233  10.855  11.127  1.00 90.44           O
ATOM   4398  CB  VAL A 270      -9.869  12.624  12.222  1.00 89.34           C
ATOM   4399  HB  VAL A 270     -10.200  12.215  13.072  1.00 89.34           H
ATOM   4400  CG1 VAL A 270      -8.650  13.512  12.518  1.00 85.65           C
ATOM   4401 1HG1 VAL A 270      -8.897  14.269  13.123  1.00 85.65           H
ATOM   4402 2HG1 VAL A 270      -8.277  13.901  11.676  1.00 85.65           H
ATOM   4403 3HG1 VAL A 270      -7.924  12.987  12.962  1.00 85.65           H
ATOM   4404  CG2 VAL A 270     -10.935  13.527  11.587  1.00 84.69           C
ATOM   4405 1HG2 VAL A 270     -11.160  14.294  12.188  1.00 84.69           H
ATOM   4406 2HG2 VAL A 270     -11.777  13.018  11.411  1.00 84.69           H
ATOM   4407 3HG2 VAL A 270     -10.615  13.902  10.717  1.00 84.69           H
ATOM   4408  N   ALA A 271      -8.370   9.851  12.774  1.00 92.71           N
ATOM   4409  H   ALA A 271      -9.254   9.742  13.229  1.00 92.71           H
ATOM   4410  CA  ALA A 271      -7.233   9.068  13.253  1.00 93.08           C
ATOM   4411  HA  ALA A 271      -6.530   9.737  13.496  1.00 93.08           H
ATOM   4412  C   ALA A 271      -6.646   8.157  12.160  1.00 93.59           C
ATOM   4413  O   ALA A 271      -5.430   8.085  12.027  1.00 92.25           O
ATOM   4414  CB  ALA A 271      -7.664   8.263  14.486  1.00 92.83           C
ATOM   4415 1HB  ALA A 271      -8.044   8.862  15.191  1.00 92.83           H
ATOM   4416 2HB  ALA A 271      -6.888   7.774  14.884  1.00 92.83           H
ATOM   4417 3HB  ALA A 271      -8.362   7.588  14.247  1.00 92.83           H
ATOM   4418  N   PHE A 272      -7.493   7.527  11.324  1.00 90.62           N
ATOM   4419  H   PHE A 272      -8.475   7.587  11.501  1.00 90.62           H
ATOM   4420  CA  PHE A 272      -7.034   6.759  10.169  1.00 90.07           C
ATOM   4421  HA  PHE A 272      -6.377   6.109  10.551  1.00 90.07           H
ATOM   4422  C   PHE A 272      -6.311   7.619   9.133  1.00 91.06           C
ATOM   4423  O   PHE A 272      -5.220   7.261   8.712  1.00 90.58           O
ATOM   4424  CB  PHE A 272      -8.225   6.049   9.510  1.00 89.20           C
ATOM   4425 1HB  PHE A 272      -8.987   6.695   9.467  1.00 89.20           H
ATOM   4426 2HB  PHE A 272      -7.957   5.787   8.583  1.00 89.20           H
ATOM   4427  CG  PHE A 272      -8.722   4.801  10.212  1.00 88.80           C
ATOM   4428  CD1 PHE A 272      -7.808   3.827  10.656  1.00 82.83           C
ATOM   4429  HD1 PHE A 272      -6.825   3.988  10.563  1.00 82.83           H
ATOM   4430  CD2 PHE A 272     -10.098   4.558  10.337  1.00 83.72           C
ATOM   4431  HD2 PHE A 272     -10.753   5.243  10.018  1.00 83.72           H
ATOM   4432  CE1 PHE A 272      -8.270   2.629  11.229  1.00 79.68           C
ATOM   4433  HE1 PHE A 272      -7.616   1.945  11.551  1.00 79.68           H
ATOM   4434  CE2 PHE A 272     -10.565   3.359  10.908  1.00 80.73           C
ATOM   4435  HE2 PHE A 272     -11.547   3.195  11.000  1.00 80.73           H
ATOM   4436  CZ  PHE A 272      -9.641   2.393  11.349  1.00 82.35           C
ATOM   4437  HZ  PHE A 272      -9.967   1.536  11.749  1.00 82.35           H
ATOM   4438  N   ALA A 273      -6.871   8.774   8.746  1.00 88.88           N
ATOM   4439  H   ALA A 273      -7.753   9.036   9.137  1.00 88.88           H
ATOM   4440  CA  ALA A 273      -6.240   9.662   7.776  1.00 88.60           C
ATOM   4441  HA  ALA A 273      -6.055   9.110   6.963  1.00 88.60           H
ATOM   4442  C   ALA A 273      -4.895  10.202   8.292  1.00 90.07           C
ATOM   4443  O   ALA A 273      -3.920  10.240   7.542  1.00 89.44           O
ATOM   4444  CB  ALA A 273      -7.216  10.791   7.440  1.00 88.93           C
ATOM   4445 1HB  ALA A 273      -8.085  10.426   7.106  1.00 88.93           H
ATOM   4446 2HB  ALA A 273      -6.842  11.389   6.732  1.00 88.93           H
ATOM   4447 3HB  ALA A 273      -7.407  11.351   8.246  1.00 88.93           H
ATOM   4448  N   THR A 274      -4.808  10.568   9.575  1.00 93.32           N
ATOM   4449  H   THR A 274      -5.638  10.532  10.131  1.00 93.32           H
ATOM   4450  CA  THR A 274      -3.568  11.019  10.215  1.00 93.23           C
ATOM   4451  HA  THR A 274      -3.229  11.750   9.623  1.00 93.23           H
ATOM   4452  C   THR A 274      -2.527   9.899  10.276  1.00 93.32           C
ATOM   4453  O   THR A 274      -1.397  10.125   9.857  1.00 92.43           O
ATOM   4454  CB  THR A 274      -3.842  11.569  11.621  1.00 93.08           C
ATOM   4455  HB  THR A 274      -4.255  10.842  12.169  1.00 93.08           H
ATOM   4456  OG1 THR A 274      -4.760  12.625  11.553  1.00 85.69           O
ATOM   4457  HG1 THR A 274      -4.288  13.458  11.537  1.00 85.69           H
ATOM   4458  CG2 THR A 274      -2.591  12.132  12.290  1.00 85.13           C
ATOM   4459 1HG2 THR A 274      -2.800  12.482  13.203  1.00 85.13           H
ATOM   4460 2HG2 THR A 274      -2.205  12.882  11.754  1.00 85.13           H
ATOM   4461 3HG2 THR A 274      -1.887  11.428  12.385  1.00 85.13           H
ATOM   4462  N   SER A 275      -2.900   8.694  10.727  1.00 94.34           N
ATOM   4463  H   SER A 275      -3.840   8.578  11.047  1.00 94.34           H
ATOM   4464  CA  SER A 275      -1.999   7.535  10.775  1.00 93.81           C
ATOM   4465  HA  SER A 275      -1.256   7.798  11.390  1.00 93.81           H
ATOM   4466  C   SER A 275      -1.434   7.222   9.392  1.00 93.75           C
ATOM   4467  O   SER A 275      -0.224   7.168   9.217  1.00 91.99           O
ATOM   4468  CB  SER A 275      -2.736   6.309  11.318  1.00 92.52           C
ATOM   4469 1HB  SER A 275      -3.127   6.499  12.219  1.00 92.52           H
ATOM   4470 2HB  SER A 275      -3.462   6.024  10.692  1.00 92.52           H
ATOM   4471  OG  SER A 275      -1.847   5.222  11.461  1.00 82.15           O
ATOM   4472  HG  SER A 275      -2.344   4.405  11.493  1.00 82.15           H
ATOM   4473  N   PHE A 276      -2.312   7.124   8.387  1.00 92.51           N
ATOM   4474  H   PHE A 276      -3.285   7.221   8.597  1.00 92.51           H
ATOM   4475  CA  PHE A 276      -1.926   6.883   7.002  1.00 92.11           C
ATOM   4476  HA  PHE A 276      -1.454   6.001   6.992  1.00 92.11           H
ATOM   4477  C   PHE A 276      -0.948   7.949   6.489  1.00 92.94           C
ATOM   4478  O   PHE A 276       0.101   7.619   5.943  1.00 92.45           O
ATOM   4479  CB  PHE A 276      -3.196   6.843   6.145  1.00 92.29           C
ATOM   4480 1HB  PHE A 276      -3.814   6.153   6.521  1.00 92.29           H
ATOM   4481 2HB  PHE A 276      -3.635   7.741   6.182  1.00 92.29           H
ATOM   4482  CG  PHE A 276      -2.942   6.504   4.693  1.00 92.77           C
ATOM   4483  CD1 PHE A 276      -2.801   7.529   3.741  1.00 89.79           C
ATOM   4484  HD1 PHE A 276      -2.870   8.486   4.022  1.00 89.79           H
ATOM   4485  CD2 PHE A 276      -2.834   5.164   4.301  1.00 90.49           C
ATOM   4486  HD2 PHE A 276      -2.929   4.436   4.980  1.00 90.49           H
ATOM   4487  CE1 PHE A 276      -2.563   7.207   2.394  1.00 89.19           C
ATOM   4488  HE1 PHE A 276      -2.469   7.934   1.714  1.00 89.19           H
ATOM   4489  CE2 PHE A 276      -2.592   4.842   2.954  1.00 89.68           C
ATOM   4490  HE2 PHE A 276      -2.516   3.885   2.674  1.00 89.68           H
ATOM   4491  CZ  PHE A 276      -2.457   5.863   2.004  1.00 90.76           C
ATOM   4492  HZ  PHE A 276      -2.285   5.634   1.046  1.00 90.76           H
ATOM   4493  N   THR A 277      -1.236   9.233   6.717  1.00 92.50           N
ATOM   4494  H   THR A 277      -2.082   9.451   7.203  1.00 92.50           H
ATOM   4495  CA  THR A 277      -0.374  10.337   6.290  1.00 92.59           C
ATOM   4496  HA  THR A 277      -0.283  10.207   5.303  1.00 92.59           H
ATOM   4497  C   THR A 277       1.000  10.258   6.950  1.00 92.62           C
ATOM   4498  O   THR A 277       2.013  10.294   6.261  1.00 91.49           O
ATOM   4499  CB  THR A 277      -1.014  11.703   6.589  1.00 92.09           C
ATOM   4500  HB  THR A 277      -1.119  11.792   7.579  1.00 92.09           H
ATOM   4501  OG1 THR A 277      -2.299  11.773   6.014  1.00 87.15           O
ATOM   4502  HG1 THR A 277      -2.222  11.789   5.060  1.00 87.15           H
ATOM   4503  CG2 THR A 277      -0.215  12.868   6.010  1.00 87.11           C
ATOM   4504 1HG2 THR A 277      -0.653  13.742   6.219  1.00 87.11           H
ATOM   4505 2HG2 THR A 277      -0.140  12.792   5.016  1.00 87.11           H
ATOM   4506 3HG2 THR A 277       0.711  12.890   6.387  1.00 87.11           H
ATOM   4507  N   VAL A 278       1.060  10.109   8.276  1.00 94.90           N
ATOM   4508  H   VAL A 278       0.202  10.000   8.778  1.00 94.90           H
ATOM   4509  CA  VAL A 278       2.312  10.097   9.034  1.00 94.78           C
ATOM   4510  HA  VAL A 278       2.796  10.922   8.742  1.00 94.78           H
ATOM   4511  C   VAL A 278       3.181   8.887   8.682  1.00 94.66           C
ATOM   4512  O   VAL A 278       4.389   9.032   8.545  1.00 93.45           O
ATOM   4513  CB  VAL A 278       2.021  10.147  10.551  1.00 94.36           C
ATOM   4514  HB  VAL A 278       1.377   9.404  10.735  1.00 94.36           H
ATOM   4515  CG1 VAL A 278       3.270   9.931  11.414  1.00 91.31           C
ATOM   4516 1HG1 VAL A 278       3.044   9.970  12.387  1.00 91.31           H
ATOM   4517 2HG1 VAL A 278       3.958  10.633  11.230  1.00 91.31           H
ATOM   4518 3HG1 VAL A 278       3.683   9.039  11.230  1.00 91.31           H
ATOM   4519  CG2 VAL A 278       1.442  11.521  10.931  1.00 90.87           C
ATOM   4520 1HG2 VAL A 278       1.248  11.570  11.911  1.00 90.87           H
ATOM   4521 2HG2 VAL A 278       0.589  11.699  10.440  1.00 90.87           H
ATOM   4522 3HG2 VAL A 278       2.084  12.255  10.708  1.00 90.87           H
ATOM   4523  N   CYS A 279       2.573   7.711   8.502  1.00 93.36           N
ATOM   4524  H   CYS A 279       1.576   7.667   8.564  1.00 93.36           H
ATOM   4525  CA  CYS A 279       3.319   6.487   8.217  1.00 92.60           C
ATOM   4526  HA  CYS A 279       4.117   6.520   8.819  1.00 92.60           H
ATOM   4527  C   CYS A 279       3.838   6.422   6.773  1.00 92.34           C
ATOM   4528  O   CYS A 279       4.956   5.973   6.548  1.00 90.91           O
ATOM   4529  CB  CYS A 279       2.421   5.282   8.528  1.00 92.01           C
ATOM   4530 1HB  CYS A 279       1.598   5.409   7.975  1.00 92.01           H
ATOM   4531 2HB  CYS A 279       2.922   4.480   8.202  1.00 92.01           H
ATOM   4532  SG  CYS A 279       2.059   5.199  10.301  1.00 89.18           S
ATOM   4533  HG  CYS A 279       0.752   5.179  10.483  1.00 89.18           H
ATOM   4534  N   TRP A 280       3.059   6.883   5.781  1.00 92.92           N
ATOM   4535  H   TRP A 280       2.193   7.325   6.015  1.00 92.92           H
ATOM   4536  CA  TRP A 280       3.429   6.763   4.375  1.00 92.54           C
ATOM   4537  HA  TRP A 280       4.050   5.980   4.353  1.00 92.54           H
ATOM   4538  C   TRP A 280       4.225   7.950   3.826  1.00 92.90           C
ATOM   4539  O   TRP A 280       5.004   7.769   2.897  1.00 91.05           O
ATOM   4540  CB  TRP A 280       2.165   6.512   3.548  1.00 91.84           C
ATOM   4541 1HB  TRP A 280       1.454   7.151   3.841  1.00 91.84           H
ATOM   4542 2HB  TRP A 280       2.374   6.666   2.582  1.00 91.84           H
ATOM   4543  CG  TRP A 280       1.619   5.125   3.684  1.00 90.93           C
ATOM   4544  CD1 TRP A 280       0.555   4.745   4.423  1.00 86.05           C
ATOM   4545  HD1 TRP A 280      -0.007   5.356   4.981  1.00 86.05           H
ATOM   4546  CD2 TRP A 280       2.120   3.907   3.061  1.00 88.27           C
ATOM   4547  NE1 TRP A 280       0.361   3.381   4.290  1.00 84.02           N
ATOM   4548  HE1 TRP A 280      -0.372   2.872   4.742  1.00 84.02           H
ATOM   4549  CE2 TRP A 280       1.298   2.812   3.462  1.00 87.26           C
ATOM   4550  CE3 TRP A 280       3.187   3.625   2.195  1.00 83.98           C
ATOM   4551  HE3 TRP A 280       3.787   4.368   1.897  1.00 83.98           H
ATOM   4552  CZ2 TRP A 280       1.521   1.504   3.021  1.00 84.54           C
ATOM   4553  HZ2 TRP A 280       0.926   0.757   3.317  1.00 84.54           H
ATOM   4554  CZ3 TRP A 280       3.428   2.320   1.740  1.00 82.77           C
ATOM   4555  HZ3 TRP A 280       4.192   2.141   1.120  1.00 82.77           H
ATOM   4556  CH2 TRP A 280       2.597   1.261   2.155  1.00 81.61           C
ATOM   4557  HH2 TRP A 280       2.775   0.332   1.831  1.00 81.61           H
ATOM   4558  N   THR A 281       4.073   9.157   4.389  1.00 92.01           N
ATOM   4559  H   THR A 281       3.471   9.247   5.183  1.00 92.01           H
ATOM   4560  CA  THR A 281       4.761  10.353   3.879  1.00 92.18           C
ATOM   4561  HA  THR A 281       4.441  10.403   2.933  1.00 92.18           H
ATOM   4562  C   THR A 281       6.286  10.198   3.876  1.00 91.97           C
ATOM   4563  O   THR A 281       6.868  10.439   2.821  1.00 91.34           O
ATOM   4564  CB  THR A 281       4.342  11.639   4.607  1.00 92.03           C
ATOM   4565  HB  THR A 281       4.524  11.519   5.583  1.00 92.03           H
ATOM   4566  OG1 THR A 281       2.963  11.847   4.427  1.00 85.90           O
ATOM   4567  HG1 THR A 281       2.784  12.786   4.386  1.00 85.90           H
ATOM   4568  CG2 THR A 281       5.034  12.893   4.082  1.00 85.13           C
ATOM   4569 1HG2 THR A 281       4.733  13.705   4.583  1.00 85.13           H
ATOM   4570 2HG2 THR A 281       4.830  13.036   3.114  1.00 85.13           H
ATOM   4571 3HG2 THR A 281       6.027  12.822   4.180  1.00 85.13           H
ATOM   4572  N   PRO A 282       6.958   9.754   4.960  1.00 92.61           N
ATOM   4573  CA  PRO A 282       8.423   9.646   4.956  1.00 92.01           C
ATOM   4574  HA  PRO A 282       8.808  10.535   4.707  1.00 92.01           H
ATOM   4575  C   PRO A 282       8.947   8.662   3.900  1.00 91.64           C
ATOM   4576  O   PRO A 282       9.924   8.956   3.215  1.00 89.94           O
ATOM   4577  CB  PRO A 282       8.794   9.207   6.377  1.00 91.11           C
ATOM   4578 1HB  PRO A 282       8.893   8.213   6.430  1.00 91.11           H
ATOM   4579 2HB  PRO A 282       9.643   9.643   6.676  1.00 91.11           H
ATOM   4580  CG  PRO A 282       7.623   9.675   7.224  1.00 89.92           C
ATOM   4581 1HG  PRO A 282       7.533   9.125   8.055  1.00 89.92           H
ATOM   4582 2HG  PRO A 282       7.716  10.640   7.471  1.00 89.92           H
ATOM   4583  CD  PRO A 282       6.448   9.458   6.293  1.00 91.83           C
ATOM   4584 1HD  PRO A 282       6.126   8.512   6.331  1.00 91.83           H
ATOM   4585 2HD  PRO A 282       5.693  10.076   6.512  1.00 91.83           H
ATOM   4586  N   TYR A 283       8.258   7.525   3.723  1.00 91.69           N
ATOM   4587  H   TYR A 283       7.475   7.349   4.320  1.00 91.69           H
ATOM   4588  CA  TYR A 283       8.588   6.529   2.706  1.00 90.15           C
ATOM   4589  HA  TYR A 283       9.537   6.261   2.873  1.00 90.15           H
ATOM   4590  C   TYR A 283       8.501   7.115   1.286  1.00 89.84           C
ATOM   4591  O   TYR A 283       9.413   6.950   0.483  1.00 88.87           O
ATOM   4592  CB  TYR A 283       7.649   5.330   2.870  1.00 89.45           C
ATOM   4593 1HB  TYR A 283       7.851   4.883   3.741  1.00 89.45           H
ATOM   4594 2HB  TYR A 283       6.706   5.662   2.876  1.00 89.45           H
ATOM   4595  CG  TYR A 283       7.772   4.296   1.777  1.00 88.93           C
ATOM   4596  CD1 TYR A 283       6.920   4.335   0.652  1.00 85.66           C
ATOM   4597  HD1 TYR A 283       6.212   5.038   0.586  1.00 85.66           H
ATOM   4598  CD2 TYR A 283       8.774   3.301   1.855  1.00 86.17           C
ATOM   4599  HD2 TYR A 283       9.383   3.272   2.648  1.00 86.17           H
ATOM   4600  CE1 TYR A 283       7.064   3.392  -0.371  1.00 84.12           C
ATOM   4601  HE1 TYR A 283       6.457   3.422  -1.165  1.00 84.12           H
ATOM   4602  CE2 TYR A 283       8.922   2.350   0.825  1.00 84.64           C
ATOM   4603  HE2 TYR A 283       9.631   1.648   0.884  1.00 84.64           H
ATOM   4604  CZ  TYR A 283       8.061   2.399  -0.288  1.00 85.54           C
ATOM   4605  OH  TYR A 283       8.206   1.483  -1.283  1.00 83.77           O
ATOM   4606  HH  TYR A 283       8.240   0.604  -0.905  1.00 83.77           H
ATOM   4607  N   TYR A 284       7.414   7.836   0.971  1.00 90.75           N
ATOM   4608  H   TYR A 284       6.712   7.991   1.666  1.00 90.75           H
ATOM   4609  CA  TYR A 284       7.232   8.399  -0.363  1.00 90.07           C
ATOM   4610  HA  TYR A 284       7.547   7.669  -0.970  1.00 90.07           H
ATOM   4611  C   TYR A 284       8.100   9.625  -0.635  1.00 89.89           C
ATOM   4612  O   TYR A 284       8.534   9.788  -1.764  1.00 88.78           O
ATOM   4613  CB  TYR A 284       5.763   8.707  -0.618  1.00 89.88           C
ATOM   4614 1HB  TYR A 284       5.376   9.131   0.201  1.00 89.88           H
ATOM   4615 2HB  TYR A 284       5.696   9.343  -1.386  1.00 89.88           H
ATOM   4616  CG  TYR A 284       4.958   7.463  -0.947  1.00 88.66           C
ATOM   4617  CD1 TYR A 284       5.312   6.693  -2.073  1.00 85.09           C
ATOM   4618  HD1 TYR A 284       6.079   6.976  -2.649  1.00 85.09           H
ATOM   4619  CD2 TYR A 284       3.887   7.078  -0.137  1.00 85.40           C
ATOM   4620  HD2 TYR A 284       3.637   7.628   0.660  1.00 85.40           H
ATOM   4621  CE1 TYR A 284       4.590   5.526  -2.390  1.00 83.09           C
ATOM   4622  HE1 TYR A 284       4.841   4.981  -3.190  1.00 83.09           H
ATOM   4623  CE2 TYR A 284       3.160   5.910  -0.448  1.00 83.20           C
ATOM   4624  HE2 TYR A 284       2.393   5.630   0.129  1.00 83.20           H
ATOM   4625  CZ  TYR A 284       3.518   5.134  -1.579  1.00 83.85           C
ATOM   4626  OH  TYR A 284       2.832   4.019  -1.878  1.00 81.40           O
ATOM   4627  HH  TYR A 284       1.900   4.227  -1.949  1.00 81.40           H
ATOM   4628  N   VAL A 285       8.413  10.443   0.372  1.00 89.48           N
ATOM   4629  H   VAL A 285       7.977  10.300   1.261  1.00 89.48           H
ATOM   4630  CA  VAL A 285       9.374  11.547   0.226  1.00 88.65           C
ATOM   4631  HA  VAL A 285       9.010  12.137  -0.495  1.00 88.65           H
ATOM   4632  C   VAL A 285      10.734  11.012  -0.215  1.00 88.18           C
ATOM   4633  O   VAL A 285      11.308  11.534  -1.167  1.00 87.42           O
ATOM   4634  CB  VAL A 285       9.486  12.357   1.533  1.00 88.53           C
ATOM   4635  HB  VAL A 285       9.600  11.686   2.266  1.00 88.53           H
ATOM   4636  CG1 VAL A 285      10.685  13.321   1.543  1.00 84.46           C
ATOM   4637 1HG1 VAL A 285      10.729  13.830   2.403  1.00 84.46           H
ATOM   4638 2HG1 VAL A 285      10.618  13.983   0.797  1.00 84.46           H
ATOM   4639 3HG1 VAL A 285      11.546  12.823   1.436  1.00 84.46           H
ATOM   4640  CG2 VAL A 285       8.227  13.215   1.725  1.00 84.22           C
ATOM   4641 1HG2 VAL A 285       8.282  13.748   2.569  1.00 84.22           H
ATOM   4642 2HG2 VAL A 285       7.408  12.643   1.775  1.00 84.22           H
ATOM   4643 3HG2 VAL A 285       8.110  13.854   0.965  1.00 84.22           H
ATOM   4644  N   LEU A 286      11.211   9.923   0.413  1.00 87.00           N
ATOM   4645  H   LEU A 286      10.702   9.548   1.187  1.00 87.00           H
ATOM   4646  CA  LEU A 286      12.448   9.273  -0.001  1.00 85.39           C
ATOM   4647  HA  LEU A 286      13.146   9.989  -0.000  1.00 85.39           H
ATOM   4648  C   LEU A 286      12.362   8.706  -1.426  1.00 84.72           C
ATOM   4649  O   LEU A 286      13.274   8.892  -2.223  1.00 83.47           O
ATOM   4650  CB  LEU A 286      12.768   8.161   1.009  1.00 84.26           C
ATOM   4651 1HB  LEU A 286      12.763   8.556   1.928  1.00 84.26           H
ATOM   4652 2HB  LEU A 286      12.059   7.459   0.944  1.00 84.26           H
ATOM   4653  CG  LEU A 286      14.133   7.498   0.770  1.00 77.72           C
ATOM   4654  HG  LEU A 286      14.210   7.286  -0.204  1.00 77.72           H
ATOM   4655  CD1 LEU A 286      15.283   8.426   1.166  1.00 72.82           C
ATOM   4656 1HD1 LEU A 286      16.168   7.988   1.008  1.00 72.82           H
ATOM   4657 2HD1 LEU A 286      15.230   8.670   2.134  1.00 72.82           H
ATOM   4658 3HD1 LEU A 286      15.260   9.273   0.634  1.00 72.82           H
ATOM   4659  CD2 LEU A 286      14.232   6.226   1.598  1.00 72.32           C
ATOM   4660 1HD2 LEU A 286      15.114   5.776   1.459  1.00 72.32           H
ATOM   4661 2HD2 LEU A 286      13.513   5.578   1.347  1.00 72.32           H
ATOM   4662 3HD2 LEU A 286      14.139   6.425   2.574  1.00 72.32           H
ATOM   4663  N   GLY A 287      11.251   8.037  -1.769  1.00 85.62           N
ATOM   4664  H   GLY A 287      10.537   7.916  -1.079  1.00 85.62           H
ATOM   4665  CA  GLY A 287      11.032   7.476  -3.102  1.00 82.83           C
ATOM   4666 1HA  GLY A 287      11.767   6.822  -3.280  1.00 82.83           H
ATOM   4667 2HA  GLY A 287      10.154   6.997  -3.089  1.00 82.83           H
ATOM   4668  C   GLY A 287      11.018   8.543  -4.198  1.00 83.03           C
ATOM   4669  O   GLY A 287      11.664   8.373  -5.226  1.00 82.00           O
ATOM   4670  N   ILE A 288      10.322   9.663  -3.971  1.00 84.96           N
ATOM   4671  H   ILE A 288       9.808   9.733  -3.116  1.00 84.96           H
ATOM   4672  CA  ILE A 288      10.268  10.796  -4.904  1.00 84.74           C
ATOM   4673  HA  ILE A 288       9.985  10.426  -5.789  1.00 84.74           H
ATOM   4674  C   ILE A 288      11.652  11.417  -5.061  1.00 84.37           C
ATOM   4675  O   ILE A 288      12.075  11.670  -6.184  1.00 83.39           O
ATOM   4676  CB  ILE A 288       9.231  11.832  -4.428  1.00 85.31           C
ATOM   4677  HB  ILE A 288       9.428  12.030  -3.468  1.00 85.31           H
ATOM   4678  CG1 ILE A 288       7.806  11.264  -4.573  1.00 81.87           C
ATOM   4679 1HG1 ILE A 288       7.560  11.260  -5.542  1.00 81.87           H
ATOM   4680 2HG1 ILE A 288       7.798  10.327  -4.223  1.00 81.87           H
ATOM   4681  CG2 ILE A 288       9.331  13.146  -5.212  1.00 80.45           C
ATOM   4682 1HG2 ILE A 288       8.652  13.807  -4.892  1.00 80.45           H
ATOM   4683 2HG2 ILE A 288       9.175  12.994  -6.188  1.00 80.45           H
ATOM   4684 3HG2 ILE A 288      10.236  13.559  -5.106  1.00 80.45           H
ATOM   4685  CD1 ILE A 288       6.754  12.077  -3.809  1.00 74.38           C
ATOM   4686 1HD1 ILE A 288       5.843  11.682  -3.924  1.00 74.38           H
ATOM   4687 2HD1 ILE A 288       6.723  13.021  -4.137  1.00 74.38           H
ATOM   4688 3HD1 ILE A 288       6.958  12.098  -2.830  1.00 74.38           H
ATOM   4689  N   TRP A 289      12.371  11.618  -3.952  1.00 84.84           N
ATOM   4690  H   TRP A 289      11.972  11.398  -3.062  1.00 84.84           H
ATOM   4691  CA  TRP A 289      13.728  12.153  -4.018  1.00 84.38           C
ATOM   4692  HA  TRP A 289      13.655  13.042  -4.470  1.00 84.38           H
ATOM   4693  C   TRP A 289      14.632  11.272  -4.876  1.00 83.47           C
ATOM   4694  O   TRP A 289      15.295  11.777  -5.786  1.00 80.64           O
ATOM   4695  CB  TRP A 289      14.281  12.349  -2.605  1.00 83.82           C
ATOM   4696 1HB  TRP A 289      13.601  12.858  -2.077  1.00 83.82           H
ATOM   4697 2HB  TRP A 289      14.412  11.445  -2.198  1.00 83.82           H
ATOM   4698  CG  TRP A 289      15.588  13.088  -2.478  1.00 79.43           C
ATOM   4699  CD1 TRP A 289      16.362  13.580  -3.483  1.00 73.73           C
ATOM   4700  HD1 TRP A 289      16.138  13.518  -4.456  1.00 73.73           H
ATOM   4701  CD2 TRP A 289      16.309  13.428  -1.254  1.00 76.91           C
ATOM   4702  NE1 TRP A 289      17.491  14.173  -2.979  1.00 71.10           N
ATOM   4703  HE1 TRP A 289      18.203  14.597  -3.539  1.00 71.10           H
ATOM   4704  CE2 TRP A 289      17.520  14.109  -1.594  1.00 75.56           C
ATOM   4705  CE3 TRP A 289      16.065  13.231   0.128  1.00 71.48           C
ATOM   4706  HE3 TRP A 289      15.223  12.776   0.417  1.00 71.48           H
ATOM   4707  CZ2 TRP A 289      18.439  14.544  -0.636  1.00 72.62           C
ATOM   4708  HZ2 TRP A 289      19.279  15.010  -0.914  1.00 72.62           H
ATOM   4709  CZ3 TRP A 289      16.983  13.663   1.099  1.00 69.48           C
ATOM   4710  HZ3 TRP A 289      16.791  13.503   2.067  1.00 69.48           H
ATOM   4711  CH2 TRP A 289      18.166  14.317   0.725  1.00 68.82           C
ATOM   4712  HH2 TRP A 289      18.813  14.621   1.424  1.00 68.82           H
ATOM   4713  N   TYR A 290      14.596   9.947  -4.704  1.00 82.44           N
ATOM   4714  H   TYR A 290      14.032   9.584  -3.962  1.00 82.44           H
ATOM   4715  CA  TYR A 290      15.331   8.998  -5.535  1.00 79.78           C
ATOM   4716  HA  TYR A 290      16.289   9.268  -5.442  1.00 79.78           H
ATOM   4717  C   TYR A 290      14.964   9.082  -7.032  1.00 79.54           C
ATOM   4718  O   TYR A 290      15.826   8.901  -7.884  1.00 78.17           O
ATOM   4719  CB  TYR A 290      15.078   7.583  -5.001  1.00 78.03           C
ATOM   4720 1HB  TYR A 290      15.464   7.511  -4.081  1.00 78.03           H
ATOM   4721 2HB  TYR A 290      14.091   7.424  -4.962  1.00 78.03           H
ATOM   4722  CG  TYR A 290      15.700   6.504  -5.865  1.00 71.15           C
ATOM   4723  CD1 TYR A 290      14.888   5.708  -6.698  1.00 66.44           C
ATOM   4724  HD1 TYR A 290      13.895   5.827  -6.691  1.00 66.44           H
ATOM   4725  CD2 TYR A 290      17.092   6.339  -5.876  1.00 65.20           C
ATOM   4726  HD2 TYR A 290      17.666   6.908  -5.287  1.00 65.20           H
ATOM   4727  CE1 TYR A 290      15.475   4.745  -7.540  1.00 59.41           C
ATOM   4728  HE1 TYR A 290      14.900   4.182  -8.134  1.00 59.41           H
ATOM   4729  CE2 TYR A 290      17.684   5.373  -6.715  1.00 60.57           C
ATOM   4730  HE2 TYR A 290      18.677   5.255  -6.720  1.00 60.57           H
ATOM   4731  CZ  TYR A 290      16.874   4.574  -7.546  1.00 60.98           C
ATOM   4732  OH  TYR A 290      17.447   3.650  -8.360  1.00 61.41           O
ATOM   4733  HH  TYR A 290      17.582   2.836  -7.874  1.00 61.41           H
ATOM   4734  N   TRP A 291      13.713   9.380  -7.393  1.00 80.68           N
ATOM   4735  H   TRP A 291      13.023   9.516  -6.682  1.00 80.68           H
ATOM   4736  CA  TRP A 291      13.318   9.514  -8.803  1.00 78.51           C
ATOM   4737  HA  TRP A 291      13.701   8.695  -9.231  1.00 78.51           H
ATOM   4738  C   TRP A 291      13.912  10.747  -9.484  1.00 78.25           C
ATOM   4739  O   TRP A 291      14.171  10.700 -10.682  1.00 76.28           O
ATOM   4740  CB  TRP A 291      11.795   9.558  -8.935  1.00 77.57           C
ATOM   4741 1HB  TRP A 291      11.461  10.356  -8.433  1.00 77.57           H
ATOM   4742 2HB  TRP A 291      11.569   9.655  -9.904  1.00 77.57           H
ATOM   4743  CG  TRP A 291      11.038   8.377  -8.428  1.00 75.63           C
ATOM   4744  CD1 TRP A 291      11.540   7.151  -8.129  1.00 69.45           C
ATOM   4745  HD1 TRP A 291      12.491   6.873  -8.261  1.00 69.45           H
ATOM   4746  CD2 TRP A 291       9.619   8.308  -8.089  1.00 72.28           C
ATOM   4747  NE1 TRP A 291      10.547   6.348  -7.618  1.00 65.48           N
ATOM   4748  HE1 TRP A 291      10.684   5.402  -7.324  1.00 65.48           H
ATOM   4749  CE2 TRP A 291       9.338   7.012  -7.562  1.00 69.70           C
ATOM   4750  CE3 TRP A 291       8.549   9.220  -8.164  1.00 63.41           C
ATOM   4751  HE3 TRP A 291       8.708  10.136  -8.531  1.00 63.41           H
ATOM   4752  CZ2 TRP A 291       8.067   6.651  -7.115  1.00 67.20           C
ATOM   4753  HZ2 TRP A 291       7.904   5.739  -6.739  1.00 67.20           H
ATOM   4754  CZ3 TRP A 291       7.269   8.865  -7.734  1.00 64.31           C
ATOM   4755  HZ3 TRP A 291       6.522   9.526  -7.806  1.00 64.31           H
ATOM   4756  CH2 TRP A 291       7.018   7.583  -7.198  1.00 64.26           C
ATOM   4757  HH2 TRP A 291       6.102   7.340  -6.880  1.00 64.26           H
ATOM   4758  N   PHE A 292      14.113  11.842  -8.745  1.00 80.54           N
ATOM   4759  H   PHE A 292      13.852  11.818  -7.780  1.00 80.54           H
ATOM   4760  CA  PHE A 292      14.696  13.075  -9.277  1.00 79.51           C
ATOM   4761  HA  PHE A 292      14.417  13.095 -10.237  1.00 79.51           H
ATOM   4762  C   PHE A 292      16.232  13.075  -9.232  1.00 80.42           C
ATOM   4763  O   PHE A 292      16.847  13.628 -10.134  1.00 77.74           O
ATOM   4764  CB  PHE A 292      14.134  14.280  -8.509  1.00 78.67           C
ATOM   4765 1HB  PHE A 292      14.160  14.075  -7.531  1.00 78.67           H
ATOM   4766 2HB  PHE A 292      14.709  15.076  -8.699  1.00 78.67           H
ATOM   4767  CG  PHE A 292      12.702  14.629  -8.883  1.00 76.30           C
ATOM   4768  CD1 PHE A 292      12.423  15.186 -10.150  1.00 73.29           C
ATOM   4769  HD1 PHE A 292      13.170  15.364 -10.791  1.00 73.29           H
ATOM   4770  CD2 PHE A 292      11.646  14.396  -7.991  1.00 72.39           C
ATOM   4771  HD2 PHE A 292      11.835  14.009  -7.089  1.00 72.39           H
ATOM   4772  CE1 PHE A 292      11.105  15.491 -10.513  1.00 69.43           C
ATOM   4773  HE1 PHE A 292      10.915  15.882 -11.413  1.00 69.43           H
ATOM   4774  CE2 PHE A 292      10.326  14.702  -8.354  1.00 69.40           C
ATOM   4775  HE2 PHE A 292       9.580  14.530  -7.711  1.00 69.40           H
ATOM   4776  CZ  PHE A 292      10.048  15.250  -9.619  1.00 69.11           C
ATOM   4777  HZ  PHE A 292       9.107  15.466  -9.880  1.00 69.11           H
ATOM   4778  N   ASP A 293      16.828  12.454  -8.212  1.00 78.56           N
ATOM   4779  H   ASP A 293      16.244  12.017  -7.528  1.00 78.56           H
ATOM   4780  CA  ASP A 293      18.280  12.368  -8.026  1.00 78.95           C
ATOM   4781  HA  ASP A 293      18.703  12.553  -8.913  1.00 78.95           H
ATOM   4782  C   ASP A 293      18.685  10.942  -7.609  1.00 78.85           C
ATOM   4783  O   ASP A 293      18.814  10.653  -6.416  1.00 76.38           O
ATOM   4784  CB  ASP A 293      18.741  13.452  -7.028  1.00 77.86           C
ATOM   4785 1HB  ASP A 293      18.431  14.343  -7.359  1.00 77.86           H
ATOM   4786 2HB  ASP A 293      18.325  13.264  -6.138  1.00 77.86           H
ATOM   4787  CG  ASP A 293      20.269  13.501  -6.852  1.00 73.53           C
ATOM   4788  OD1 ASP A 293      20.985  12.807  -7.604  1.00 69.11           O
ATOM   4789  OD2 ASP A 293      20.741  14.261  -5.968  1.00 69.09           O
ATOM   4790  N   PRO A 294      18.889  10.018  -8.573  1.00 78.09           N
ATOM   4791  CA  PRO A 294      19.334   8.654  -8.275  1.00 76.38           C
ATOM   4792  HA  PRO A 294      18.676   8.262  -7.632  1.00 76.38           H
ATOM   4793  C   PRO A 294      20.697   8.585  -7.568  1.00 77.73           C
ATOM   4794  O   PRO A 294      20.951   7.642  -6.807  1.00 74.91           O
ATOM   4795  CB  PRO A 294      19.379   7.932  -9.624  1.00 73.58           C
ATOM   4796 1HB  PRO A 294      20.300   7.961 -10.014  1.00 73.58           H
ATOM   4797 2HB  PRO A 294      19.087   6.980  -9.529  1.00 73.58           H
ATOM   4798  CG  PRO A 294      18.398   8.716 -10.492  1.00 70.61           C
ATOM   4799 1HG  PRO A 294      18.637   8.644 -11.460  1.00 70.61           H
ATOM   4800 2HG  PRO A 294      17.460   8.396 -10.355  1.00 70.61           H
ATOM   4801  CD  PRO A 294      18.571  10.147  -9.988  1.00 72.37           C
ATOM   4802 1HD  PRO A 294      19.320  10.612 -10.460  1.00 72.37           H
ATOM   4803 2HD  PRO A 294      17.729  10.676 -10.096  1.00 72.37           H
ATOM   4804  N   GLU A 295      21.573   9.578  -7.780  1.00 75.65           N
ATOM   4805  H   GLU A 295      21.322  10.302  -8.422  1.00 75.65           H
ATOM   4806  CA  GLU A 295      22.882   9.658  -7.118  1.00 77.22           C
ATOM   4807  HA  GLU A 295      23.237   8.728  -7.219  1.00 77.22           H
ATOM   4808  C   GLU A 295      22.779  10.019  -5.631  1.00 77.56           C
ATOM   4809  O   GLU A 295      23.744   9.851  -4.875  1.00 74.89           O
ATOM   4810  CB  GLU A 295      23.794  10.688  -7.800  1.00 75.60           C
ATOM   4811 1HB  GLU A 295      23.333  11.575  -7.785  1.00 75.60           H
ATOM   4812 2HB  GLU A 295      24.646  10.746  -7.280  1.00 75.60           H
ATOM   4813  CG  GLU A 295      24.143  10.357  -9.252  1.00 67.67           C
ATOM   4814 1HG  GLU A 295      24.472   9.414  -9.293  1.00 67.67           H
ATOM   4815 2HG  GLU A 295      23.315  10.446  -9.806  1.00 67.67           H
ATOM   4816  CD  GLU A 295      25.231  11.292  -9.823  1.00 63.27           C
ATOM   4817  OE1 GLU A 295      25.698  10.996 -10.944  1.00 56.68           O
ATOM   4818  OE2 GLU A 295      25.613  12.271  -9.127  1.00 57.00           O
ATOM   4819  N   MET A 296      21.604  10.458  -5.177  1.00 78.36           N
ATOM   4820  H   MET A 296      20.880  10.628  -5.846  1.00 78.36           H
ATOM   4821  CA  MET A 296      21.302  10.707  -3.768  1.00 77.99           C
ATOM   4822  HA  MET A 296      21.859  11.494  -3.502  1.00 77.99           H
ATOM   4823  C   MET A 296      21.699   9.534  -2.863  1.00 77.64           C
ATOM   4824  O   MET A 296      22.190   9.761  -1.763  1.00 74.95           O
ATOM   4825  CB  MET A 296      19.802  10.997  -3.646  1.00 74.61           C
ATOM   4826 1HB  MET A 296      19.610  11.858  -4.117  1.00 74.61           H
ATOM   4827 2HB  MET A 296      19.302  10.254  -4.092  1.00 74.61           H
ATOM   4828  CG  MET A 296      19.285  11.119  -2.220  1.00 67.97           C
ATOM   4829 1HG  MET A 296      20.009  10.734  -1.647  1.00 67.97           H
ATOM   4830 2HG  MET A 296      19.215  12.102  -2.052  1.00 67.97           H
ATOM   4831  SD  MET A 296      17.711  10.273  -1.992  1.00 64.30           S
ATOM   4832  CE  MET A 296      17.539  10.416  -0.211  1.00 56.12           C
ATOM   4833 1HE  MET A 296      16.692   9.987   0.103  1.00 56.12           H
ATOM   4834 2HE  MET A 296      17.520  11.375   0.071  1.00 56.12           H
ATOM   4835 3HE  MET A 296      18.302   9.972   0.259  1.00 56.12           H
ATOM   4836  N   LEU A 297      21.546   8.277  -3.319  1.00 76.12           N
ATOM   4837  H   LEU A 297      21.152   8.143  -4.228  1.00 76.12           H
ATOM   4838  CA  LEU A 297      21.933   7.092  -2.538  1.00 74.43           C
ATOM   4839  HA  LEU A 297      21.422   7.187  -1.683  1.00 74.43           H
ATOM   4840  C   LEU A 297      23.427   7.057  -2.201  1.00 76.06           C
ATOM   4841  O   LEU A 297      23.794   6.508  -1.167  1.00 73.55           O
ATOM   4842  CB  LEU A 297      21.543   5.808  -3.294  1.00 71.03           C
ATOM   4843 1HB  LEU A 297      21.890   5.879  -4.229  1.00 71.03           H
ATOM   4844 2HB  LEU A 297      21.976   5.032  -2.835  1.00 71.03           H
ATOM   4845  CG  LEU A 297      20.033   5.536  -3.366  1.00 64.29           C
ATOM   4846  HG  LEU A 297      19.606   6.336  -3.787  1.00 64.29           H
ATOM   4847  CD1 LEU A 297      19.810   4.249  -4.171  1.00 60.97           C
ATOM   4848 1HD1 LEU A 297      18.836   4.035  -4.242  1.00 60.97           H
ATOM   4849 2HD1 LEU A 297      20.265   3.471  -3.737  1.00 60.97           H
ATOM   4850 3HD1 LEU A 297      20.173   4.339  -5.098  1.00 60.97           H
ATOM   4851  CD2 LEU A 297      19.401   5.325  -1.987  1.00 59.82           C
ATOM   4852 1HD2 LEU A 297      18.420   5.150  -2.066  1.00 59.82           H
ATOM   4853 2HD2 LEU A 297      19.524   6.132  -1.409  1.00 59.82           H
ATOM   4854 3HD2 LEU A 297      19.815   4.545  -1.518  1.00 59.82           H
ATOM   4855  N   ASN A 298      24.267   7.673  -3.037  1.00 77.80           N
ATOM   4856  H   ASN A 298      23.899   8.086  -3.870  1.00 77.80           H
ATOM   4857  CA  ASN A 298      25.709   7.768  -2.782  1.00 77.78           C
ATOM   4858  HA  ASN A 298      25.965   6.899  -2.358  1.00 77.78           H
ATOM   4859  C   ASN A 298      26.060   8.898  -1.798  1.00 80.00           C
ATOM   4860  O   ASN A 298      27.137   8.897  -1.215  1.00 78.36           O
ATOM   4861  CB  ASN A 298      26.433   7.979  -4.119  1.00 76.08           C
ATOM   4862 1HB  ASN A 298      26.097   8.825  -4.534  1.00 76.08           H
ATOM   4863 2HB  ASN A 298      27.414   8.061  -3.941  1.00 76.08           H
ATOM   4864  CG  ASN A 298      26.223   6.846  -5.113  1.00 70.44           C
ATOM   4865  OD1 ASN A 298      26.048   5.686  -4.763  1.00 64.15           O
ATOM   4866  ND2 ASN A 298      26.253   7.136  -6.392  1.00 64.66           N
ATOM   4867 1HD2 ASN A 298      26.133   6.412  -7.072  1.00 64.66           H
ATOM   4868 2HD2 ASN A 298      26.395   8.081  -6.687  1.00 64.66           H
ATOM   4869  N   ARG A 299      25.164   9.886  -1.633  1.00 81.54           N
ATOM   4870  H   ARG A 299      24.309   9.826  -2.148  1.00 81.54           H
ATOM   4871  CA  ARG A 299      25.349  11.051  -0.749  1.00 82.42           C
ATOM   4872  HA  ARG A 299      26.336  11.120  -0.602  1.00 82.42           H
ATOM   4873  C   ARG A 299      24.687  10.865   0.613  1.00 83.98           C
ATOM   4874  O   ARG A 299      25.148  11.419   1.607  1.00 81.72           O
ATOM   4875  CB  ARG A 299      24.787  12.304  -1.437  1.00 82.01           C
ATOM   4876 1HB  ARG A 299      23.818  12.152  -1.632  1.00 82.01           H
ATOM   4877 2HB  ARG A 299      24.884  13.079  -0.813  1.00 82.01           H
ATOM   4878  CG  ARG A 299      25.498  12.647  -2.752  1.00 76.07           C
ATOM   4879 1HG  ARG A 299      26.469  12.808  -2.573  1.00 76.07           H
ATOM   4880 2HG  ARG A 299      25.399  11.885  -3.392  1.00 76.07           H
ATOM   4881  CD  ARG A 299      24.871  13.912  -3.358  1.00 73.81           C
ATOM   4882 1HD  ARG A 299      23.887  13.777  -3.473  1.00 73.81           H
ATOM   4883 2HD  ARG A 299      25.032  14.691  -2.752  1.00 73.81           H
ATOM   4884  NE  ARG A 299      25.443  14.239  -4.680  1.00 68.04           N
ATOM   4885  HE  ARG A 299      26.408  14.017  -4.823  1.00 68.04           H
ATOM   4886  CZ  ARG A 299      24.801  14.798  -5.694  1.00 61.65           C
ATOM   4887  NH1 ARG A 299      23.572  15.226  -5.580  1.00 58.12           N
ATOM   4888 1HH1 ARG A 299      23.090  15.136  -4.709  1.00 58.12           H
ATOM   4889 2HH1 ARG A 299      23.113  15.644  -6.364  1.00 58.12           H
ATOM   4890  NH2 ARG A 299      25.377  14.911  -6.842  1.00 54.15           N
ATOM   4891 1HH2 ARG A 299      26.311  14.576  -6.968  1.00 54.15           H
ATOM   4892 2HH2 ARG A 299      24.890  15.334  -7.606  1.00 54.15           H
ATOM   4893  N   LEU A 300      23.575  10.119   0.643  1.00 81.75           N
ATOM   4894  H   LEU A 300      23.252   9.718  -0.214  1.00 81.75           H
ATOM   4895  CA  LEU A 300      22.807   9.858   1.858  1.00 81.91           C
ATOM   4896  HA  LEU A 300      22.845  10.688   2.415  1.00 81.91           H
ATOM   4897  C   LEU A 300      23.441   8.706   2.647  1.00 82.60           C
ATOM   4898  O   LEU A 300      23.761   7.663   2.101  1.00 80.09           O
ATOM   4899  CB  LEU A 300      21.351   9.560   1.486  1.00 80.21           C
ATOM   4900 1HB  LEU A 300      21.049  10.237   0.815  1.00 80.21           H
ATOM   4901 2HB  LEU A 300      21.306   8.646   1.082  1.00 80.21           H
ATOM   4902  CG  LEU A 300      20.403   9.609   2.690  1.00 72.86           C
ATOM   4903  HG  LEU A 300      20.824   9.064   3.415  1.00 72.86           H
ATOM   4904  CD1 LEU A 300      20.191  11.046   3.188  1.00 67.28           C
ATOM   4905 1HD1 LEU A 300      19.572  11.066   3.973  1.00 67.28           H
ATOM   4906 2HD1 LEU A 300      19.796  11.619   2.470  1.00 67.28           H
ATOM   4907 3HD1 LEU A 300      21.057  11.459   3.470  1.00 67.28           H
ATOM   4908  CD2 LEU A 300      19.039   9.034   2.316  1.00 68.71           C
ATOM   4909 1HD2 LEU A 300      18.413   9.061   3.095  1.00 68.71           H
ATOM   4910 2HD2 LEU A 300      19.120   8.082   2.020  1.00 68.71           H
ATOM   4911 3HD2 LEU A 300      18.624   9.554   1.569  1.00 68.71           H
ATOM   4912  N   SER A 301      23.578   8.882   3.963  1.00 82.92           N
ATOM   4913  H   SER A 301      23.345   9.766   4.367  1.00 82.92           H
ATOM   4914  CA  SER A 301      24.061   7.810   4.820  1.00 82.28           C
ATOM   4915  HA  SER A 301      24.899   7.489   4.379  1.00 82.28           H
ATOM   4916  C   SER A 301      23.050   6.651   4.881  1.00 82.89           C
ATOM   4917  O   SER A 301      21.847   6.871   5.050  1.00 80.06           O
ATOM   4918  CB  SER A 301      24.413   8.334   6.216  1.00 79.64           C
ATOM   4919 1HB  SER A 301      24.806   7.605   6.777  1.00 79.64           H
ATOM   4920 2HB  SER A 301      25.061   9.093   6.154  1.00 79.64           H
ATOM   4921  OG  SER A 301      23.273   8.814   6.897  1.00 70.16           O
ATOM   4922  HG  SER A 301      22.552   8.923   6.276  1.00 70.16           H
ATOM   4923  N   ASP A 302      23.530   5.407   4.834  1.00 82.40           N
ATOM   4924  H   ASP A 302      24.517   5.297   4.716  1.00 82.40           H
ATOM   4925  CA  ASP A 302      22.718   4.184   4.943  1.00 82.42           C
ATOM   4926  HA  ASP A 302      22.242   4.174   4.064  1.00 82.42           H
ATOM   4927  C   ASP A 302      21.686   4.206   6.098  1.00 84.18           C
ATOM   4928  O   ASP A 302      20.538   3.802   5.880  1.00 82.11           O
ATOM   4929  CB  ASP A 302      23.622   2.954   5.160  1.00 78.50           C
ATOM   4930 1HB  ASP A 302      24.283   3.176   5.877  1.00 78.50           H
ATOM   4931 2HB  ASP A 302      23.046   2.194   5.461  1.00 78.50           H
ATOM   4932  CG  ASP A 302      24.406   2.486   3.936  1.00 71.02           C
ATOM   4933  OD1 ASP A 302      24.178   3.032   2.845  1.00 65.53           O
ATOM   4934  OD2 ASP A 302      25.203   1.532   4.154  1.00 65.89           O
ATOM   4935  N   PRO A 303      22.025   4.687   7.325  1.00 83.05           N
ATOM   4936  CA  PRO A 303      21.070   4.728   8.426  1.00 84.24           C
ATOM   4937  HA  PRO A 303      20.744   3.791   8.552  1.00 84.24           H
ATOM   4938  C   PRO A 303      19.832   5.578   8.136  1.00 84.85           C
ATOM   4939  O   PRO A 303      18.722   5.193   8.503  1.00 83.76           O
ATOM   4940  CB  PRO A 303      21.833   5.299   9.631  1.00 83.60           C
ATOM   4941 1HB  PRO A 303      21.692   6.286   9.710  1.00 83.60           H
ATOM   4942 2HB  PRO A 303      21.549   4.852  10.480  1.00 83.60           H
ATOM   4943  CG  PRO A 303      23.292   4.985   9.317  1.00 79.38           C
ATOM   4944 1HG  PRO A 303      23.903   5.647   9.750  1.00 79.38           H
ATOM   4945 2HG  PRO A 303      23.534   4.062   9.617  1.00 79.38           H
ATOM   4946  CD  PRO A 303      23.352   5.098   7.800  1.00 82.92           C
ATOM   4947 1HD  PRO A 303      23.537   6.039   7.516  1.00 82.92           H
ATOM   4948 2HD  PRO A 303      24.050   4.491   7.421  1.00 82.92           H
ATOM   4949  N   VAL A 304      19.998   6.726   7.469  1.00 85.97           N
ATOM   4950  H   VAL A 304      20.922   6.973   7.177  1.00 85.97           H
ATOM   4951  CA  VAL A 304      18.895   7.645   7.142  1.00 85.17           C
ATOM   4952  HA  VAL A 304      18.379   7.787   7.987  1.00 85.17           H
ATOM   4953  C   VAL A 304      17.970   7.006   6.111  1.00 85.22           C
ATOM   4954  O   VAL A 304      16.752   7.022   6.282  1.00 84.42           O
ATOM   4955  CB  VAL A 304      19.439   9.005   6.665  1.00 84.59           C
ATOM   4956  HB  VAL A 304      20.037   8.810   5.888  1.00 84.59           H
ATOM   4957  CG1 VAL A 304      18.306   9.956   6.238  1.00 79.35           C
ATOM   4958 1HG1 VAL A 304      18.672  10.834   5.931  1.00 79.35           H
ATOM   4959 2HG1 VAL A 304      17.681  10.133   6.998  1.00 79.35           H
ATOM   4960 3HG1 VAL A 304      17.774   9.565   5.487  1.00 79.35           H
ATOM   4961  CG2 VAL A 304      20.217   9.707   7.783  1.00 79.66           C
ATOM   4962 1HG2 VAL A 304      20.570  10.590   7.474  1.00 79.66           H
ATOM   4963 2HG2 VAL A 304      20.994   9.153   8.082  1.00 79.66           H
ATOM   4964 3HG2 VAL A 304      19.633   9.871   8.578  1.00 79.66           H
ATOM   4965  N   ASN A 305      18.528   6.364   5.088  1.00 85.32           N
ATOM   4966  H   ASN A 305      19.523   6.394   4.995  1.00 85.32           H
ATOM   4967  CA  ASN A 305      17.761   5.617   4.094  1.00 83.33           C
ATOM   4968  HA  ASN A 305      17.128   6.252   3.651  1.00 83.33           H
ATOM   4969  C   ASN A 305      16.898   4.525   4.761  1.00 83.49           C
ATOM   4970  O   ASN A 305      15.678   4.490   4.607  1.00 82.41           O
ATOM   4971  CB  ASN A 305      18.757   5.060   3.062  1.00 81.45           C
ATOM   4972 1HB  ASN A 305      19.302   5.815   2.698  1.00 81.45           H
ATOM   4973 2HB  ASN A 305      19.359   4.402   3.515  1.00 81.45           H
ATOM   4974  CG  ASN A 305      18.081   4.361   1.901  1.00 74.13           C
ATOM   4975  OD1 ASN A 305      16.906   4.497   1.639  1.00 66.46           O
ATOM   4976  ND2 ASN A 305      18.817   3.583   1.148  1.00 66.68           N
ATOM   4977 1HD2 ASN A 305      18.408   3.110   0.368  1.00 66.68           H
ATOM   4978 2HD2 ASN A 305      19.788   3.462   1.353  1.00 66.68           H
ATOM   4979  N   HIS A 306      17.514   3.679   5.586  1.00 85.62           N
ATOM   4980  H   HIS A 306      18.501   3.769   5.717  1.00 85.62           H
ATOM   4981  CA  HIS A 306      16.803   2.625   6.306  1.00 85.20           C
ATOM   4982  HA  HIS A 306      16.346   2.100   5.588  1.00 85.20           H
ATOM   4983  C   HIS A 306      15.714   3.157   7.248  1.00 85.83           C
ATOM   4984  O   HIS A 306      14.635   2.565   7.316  1.00 84.93           O
ATOM   4985  CB  HIS A 306      17.809   1.760   7.069  1.00 84.39           C
ATOM   4986 1HB  HIS A 306      18.411   2.355   7.602  1.00 84.39           H
ATOM   4987 2HB  HIS A 306      17.312   1.150   7.686  1.00 84.39           H
ATOM   4988  CG  HIS A 306      18.663   0.918   6.163  1.00 82.92           C
ATOM   4989  ND1 HIS A 306      18.228   0.172   5.084  1.00 74.41           N
ATOM   4990  HD1 HIS A 306      17.287   0.110   4.752  1.00 74.41           H
ATOM   4991  CD2 HIS A 306      20.008   0.714   6.275  1.00 75.21           C
ATOM   4992  HD2 HIS A 306      20.611   1.119   6.963  1.00 75.21           H
ATOM   4993  CE1 HIS A 306      19.290  -0.453   4.563  1.00 74.14           C
ATOM   4994  HE1 HIS A 306      19.261  -1.054   3.765  1.00 74.14           H
ATOM   4995  NE2 HIS A 306      20.392  -0.164   5.254  1.00 76.75           N
ATOM   4996  N   PHE A 307      15.964   4.278   7.925  1.00 85.17           N
ATOM   4997  H   PHE A 307      16.860   4.707   7.816  1.00 85.17           H
ATOM   4998  CA  PHE A 307      14.997   4.912   8.818  1.00 84.62           C
ATOM   4999  HA  PHE A 307      14.753   4.223   9.500  1.00 84.62           H
ATOM   5000  C   PHE A 307      13.710   5.304   8.086  1.00 85.81           C
ATOM   5001  O   PHE A 307      12.626   4.953   8.544  1.00 84.89           O
ATOM   5002  CB  PHE A 307      15.661   6.126   9.481  1.00 83.79           C
ATOM   5003 1HB  PHE A 307      16.434   5.807  10.029  1.00 83.79           H
ATOM   5004 2HB  PHE A 307      15.991   6.741   8.764  1.00 83.79           H
ATOM   5005  CG  PHE A 307      14.741   6.915  10.386  1.00 82.67           C
ATOM   5006  CD1 PHE A 307      14.191   8.132   9.945  1.00 77.25           C
ATOM   5007  HD1 PHE A 307      14.377   8.459   9.018  1.00 77.25           H
ATOM   5008  CD2 PHE A 307      14.450   6.447  11.684  1.00 76.78           C
ATOM   5009  HD2 PHE A 307      14.826   5.574  11.994  1.00 76.78           H
ATOM   5010  CE1 PHE A 307      13.378   8.890  10.810  1.00 72.58           C
ATOM   5011  HE1 PHE A 307      12.988   9.758  10.501  1.00 72.58           H
ATOM   5012  CE2 PHE A 307      13.639   7.197  12.539  1.00 72.51           C
ATOM   5013  HE2 PHE A 307      13.431   6.860  13.457  1.00 72.51           H
ATOM   5014  CZ  PHE A 307      13.118   8.423  12.105  1.00 73.83           C
ATOM   5015  HZ  PHE A 307      12.555   8.970  12.725  1.00 73.83           H
ATOM   5016  N   PHE A 308      13.796   5.960   6.920  1.00 85.78           N
ATOM   5017  H   PHE A 308      14.701   6.193   6.563  1.00 85.78           H
ATOM   5018  CA  PHE A 308      12.609   6.348   6.150  1.00 85.39           C
ATOM   5019  HA  PHE A 308      12.041   6.846   6.805  1.00 85.39           H
ATOM   5020  C   PHE A 308      11.798   5.144   5.638  1.00 86.09           C
ATOM   5021  O   PHE A 308      10.569   5.183   5.661  1.00 84.37           O
[truncated: 27,536 more chars]
