# Supplementary material for: Variety of genetic defects in GnRH and hypothalamic–pituitary signaling and development in normosmic patients with IHH
Source: Front Endocrinol (Lausanne). 2024 Jul 1;15:1396805. doi: 10.3389/fendo.2024.1396805 (PMC11246878; doi:10.3389/fendo.2024.1396805)
Supplement: Supplementary file 1 [file DataSheet_1.zip › GNRHR_Arg262Gln_homology.pdb]

REMARK YASARA *************************************************************
REMARK YASARA *                                                           *
REMARK YASARA *                     Y  A  S  A  R  A                      *
REMARK YASARA *                                                           *
REMARK YASARA *   Yet Another Scientific Artificial Reality Application   *
REMARK YASARA *                                                           *
REMARK YASARA *            MOLECULE STRUCTURE FILE, PDB FORMAT            *
REMARK YASARA *                                                           *
REMARK YASARA * Just use YASARA every day to make your questions go away! *
REMARK YASARA *                                                           *
REMARK YASARA *                      www.YASARA.org                       *
REMARK YASARA *                                                           *
REMARK YASARA *************************************************************
REMARK YASARA
REMARK YASARA Version:           24.4.10.W.64
REMARK YASARA Written on:        Mon May 20 13:00:02 2024
REMARK YASARA Number of models:  1
REMARK YASARA Number of atoms:   5366
REMARK YASARA Please address questions or suggestions to: Eliza@yasara.org
REMARK YASARA
COMPND    MOL_ID: 1;
COMPND   2 MOLECULE: Gonadotropin-releasing hormone receptor;
COMPND   3 CHAIN: ;
SEQRES   1 A  328  MET ALA ASN SER ALA SER PRO GLU GLN ASN GLN ASN HIS 
SEQRES   2 A  328  CYS SER ALA ILE ASN ASN SER ILE PRO LEU MET GLN GLY 
SEQRES   3 A  328  ASN LEU PRO THR LEU THR LEU SER GLY LYS ILE ARG VAL 
SEQRES   4 A  328  THR VAL THR PHE PHE LEU PHE LEU LEU SER ALA THR PHE 
SEQRES   5 A  328  ASN ALA SER PHE LEU LEU LYS LEU GLN LYS TRP THR GLN 
SEQRES   6 A  328  LYS LYS GLU LYS GLY LYS LYS LEU SER ARG MET LYS LEU 
SEQRES   7 A  328  LEU LEU LYS HIS LEU THR LEU ALA ASN LEU LEU GLU THR 
SEQRES   8 A  328  LEU ILE VAL MET PRO LEU ASP GLY MET TRP ASN ILE THR 
SEQRES   9 A  328  VAL GLN TRP TYR ALA GLY GLU LEU LEU CYS LYS VAL LEU 
SEQRES  10 A  328  SER TYR LEU LYS LEU PHE SER MET TYR ALA PRO ALA PHE 
SEQRES  11 A  328  MET MET VAL VAL ILE SER LEU ASP ARG SER LEU ALA ILE 
SEQRES  12 A  328  THR ARG PRO LEU ALA LEU LYS SER ASN SER LYS VAL GLY 
SEQRES  13 A  328  GLN SER MET VAL GLY LEU ALA TRP ILE LEU SER SER VAL 
SEQRES  14 A  328  PHE ALA GLY PRO GLN LEU TYR ILE PHE ARG MET ILE HIS 
SEQRES  15 A  328  LEU ALA ASP SER SER GLY GLN THR LYS VAL PHE SER GLN 
SEQRES  16 A  328  CYS VAL THR HIS CYS SER PHE SER GLN TRP TRP HIS GLN 
SEQRES  17 A  328  ALA PHE TYR ASN PHE PHE THR PHE SER CYS LEU PHE ILE 
SEQRES  18 A  328  ILE PRO LEU PHE ILE MET LEU ILE CYS ASN ALA LYS ILE 
SEQRES  19 A  328  ILE PHE THR LEU THR ARG VAL LEU HIS GLN ASP PRO HIS 
SEQRES  20 A  328  GLU LEU GLN LEU ASN GLN SER LYS ASN ASN ILE PRO ARG 
SEQRES  21 A  328  ALA GLN LEU LYS THR LEU LYS MET THR VAL ALA PHE ALA 
SEQRES  22 A  328  THR SER PHE THR VAL CYS TRP THR PRO TYR TYR VAL LEU 
SEQRES  23 A  328  GLY ILE TRP TYR TRP PHE ASP PRO GLU MET LEU ASN ARG 
SEQRES  24 A  328  LEU SER ASP PRO VAL ASN HIS PHE PHE PHE LEU PHE ALA 
SEQRES  25 A  328  PHE LEU ASN PRO CYS PHE ASP PRO LEU ILE TYR GLY TYR 
SEQRES  26 A  328  PHE SER LEU 
SSBOND   0 CYS A   14    CYS A  200                                       2.03
SSBOND   1 CYS A  114    CYS A  196                                       2.03
ATOM      1  N   MET A   1      45.067 -35.779  -1.558  1.00-44.97           N
ATOM      2 1H   MET A   1      45.778 -36.496  -1.581  1.00-44.97           H
ATOM      3 2H   MET A   1      45.504 -34.869  -1.623  1.00-44.97           H
ATOM      4 3H   MET A   1      44.441 -35.903  -2.342  1.00-44.97           H
ATOM      5  CA  MET A   1      44.299 -35.871  -0.290  1.00-44.97           C
ATOM      6  HA  MET A   1      43.855 -36.862  -0.233  1.00-44.97           H
ATOM      7  C   MET A   1      43.185 -34.838  -0.284  1.00-44.97           C
ATOM      8  O   MET A   1      43.410 -33.697  -0.674  1.00-44.97           O
ATOM      9  CB  MET A   1      45.240 -35.685   0.900  1.00-44.97           C
ATOM     10 1HB  MET A   1      46.043 -36.413   0.803  1.00-44.97           H
ATOM     11 2HB  MET A   1      45.677 -34.688   0.860  1.00-44.97           H
ATOM     12  CG  MET A   1      44.578 -35.869   2.255  1.00-44.97           C
ATOM     13 1HG  MET A   1      43.834 -35.085   2.394  1.00-44.97           H
ATOM     14 2HG  MET A   1      44.081 -36.838   2.287  1.00-44.97           H
ATOM     15  SD  MET A   1      45.773 -35.791   3.599  1.00-44.97           S
ATOM     16  CE  MET A   1      46.541 -37.422   3.499  1.00-44.97           C
ATOM     17 1HE  MET A   1      47.267 -37.534   4.303  1.00-44.97           H
ATOM     18 2HE  MET A   1      47.050 -37.538   2.543  1.00-44.97           H
ATOM     19 3HE  MET A   1      45.778 -38.196   3.598  1.00-44.97           H
ATOM     20  N   ALA A   2      41.975 -35.225   0.101  1.00 -2.58           N
ATOM     21  H   ALA A   2      41.831 -36.181   0.409  1.00 -2.58           H
ATOM     22  CA  ALA A   2      40.829 -34.319   0.090  1.00 -2.58           C
ATOM     23  HA  ALA A   2      40.775 -33.839  -0.889  1.00 -2.58           H
ATOM     24  C   ALA A   2      40.959 -33.223   1.155  1.00 -2.58           C
ATOM     25  O   ALA A   2      41.618 -33.417   2.182  1.00 -2.58           O
ATOM     26  CB  ALA A   2      39.542 -35.125   0.308  1.00 -2.58           C
ATOM     27 1HB  ALA A   2      39.447 -35.878  -0.475  1.00 -2.58           H
ATOM     28 2HB  ALA A   2      38.676 -34.463   0.267  1.00 -2.58           H
ATOM     29 3HB  ALA A   2      39.569 -35.618   1.282  1.00 -2.58           H
ATOM     30  N   ASN A   3      40.265 -32.117   0.923  1.00 11.68           N
ATOM     31  H   ASN A   3      39.697 -32.062   0.090  1.00 11.68           H
ATOM     32  CA  ASN A   3      40.220 -30.969   1.830  1.00 11.68           C
ATOM     33  HA  ASN A   3      40.751 -31.175   2.760  1.00 11.68           H
ATOM     34  C   ASN A   3      38.742 -30.744   2.122  1.00 11.68           C
ATOM     35  O   ASN A   3      37.898 -31.333   1.444  1.00 11.68           O
ATOM     36  CB  ASN A   3      40.789 -29.711   1.153  1.00 11.68           C
ATOM     37 1HB  ASN A   3      40.455 -29.675   0.117  1.00 11.68           H
ATOM     38 2HB  ASN A   3      40.408 -28.828   1.664  1.00 11.68           H
ATOM     39  CG  ASN A   3      42.292 -29.643   1.196  1.00 11.68           C
ATOM     40  OD1 ASN A   3      42.990 -30.646   1.242  1.00 11.68           O
ATOM     41  ND2 ASN A   3      42.811 -28.453   1.221  1.00 11.68           N
ATOM     42 1HD2 ASN A   3      43.815 -28.359   1.241  1.00 11.68           H
ATOM     43 2HD2 ASN A   3      42.216 -27.639   1.233  1.00 11.68           H
ATOM     44  N   SER A   4      38.417 -29.880   3.073  0.99 -0.71           N
ATOM     45  H   SER A   4      39.142 -29.447   3.639  0.99 -0.71           H
ATOM     46  CA  SER A   4      37.033 -29.460   3.282  0.99 -0.71           C
ATOM     47  HA  SER A   4      36.396 -30.338   3.383  0.99 -0.71           H
ATOM     48  C   SER A   4      36.584 -28.649   2.071  0.99 -0.71           C
ATOM     49  O   SER A   4      37.415 -28.056   1.375  0.99 -0.71           O
ATOM     50  CB  SER A   4      36.925 -28.617   4.549  0.99 -0.71           C
ATOM     51 1HB  SER A   4      37.534 -27.719   4.445  0.99 -0.71           H
ATOM     52 2HB  SER A   4      35.885 -28.333   4.707  0.99 -0.71           H
ATOM     53  OG  SER A   4      37.384 -29.377   5.655  0.99 -0.71           O
ATOM     54  HG  SER A   4      36.985 -29.011   6.460  0.99 -0.71           H
ATOM     55  N   ALA A   5      35.287 -28.626   1.808  1.00 24.11           N
ATOM     56  H   ALA A   5      34.636 -29.019   2.481  1.00 24.11           H
ATOM     57  CA  ALA A   5      34.741 -28.070   0.572  1.00 24.11           C
ATOM     58  HA  ALA A   5      35.530 -27.567   0.013  1.00 24.11           H
ATOM     59  C   ALA A   5      33.651 -27.041   0.873  1.00 24.11           C
ATOM     60  O   ALA A   5      33.222 -26.930   2.023  1.00 24.11           O
ATOM     61  CB  ALA A   5      34.195 -29.221  -0.280  1.00 24.11           C
ATOM     62 1HB  ALA A   5      34.996 -29.930  -0.499  1.00 24.11           H
ATOM     63 2HB  ALA A   5      33.800 -28.835  -1.216  1.00 24.11           H
ATOM     64 3HB  ALA A   5      33.396 -29.737   0.256  1.00 24.11           H
ATOM     65  N   SER A   6      33.218 -26.346  -0.174  1.00 36.62           N
ATOM     66  H   SER A   6      33.621 -26.562  -1.077  1.00 36.62           H
ATOM     67  CA  SER A   6      32.230 -25.255  -0.155  1.00 36.62           C
ATOM     68  HA  SER A   6      32.014 -25.052  -1.202  1.00 36.62           H
ATOM     69  C   SER A   6      32.742 -23.949   0.480  1.00 36.62           C
ATOM     70  O   SER A   6      33.427 -23.963   1.513  1.00 36.62           O
ATOM     71  CB  SER A   6      30.898 -25.684   0.473  1.00 36.62           C
ATOM     72 1HB  SER A   6      31.019 -25.797   1.550  1.00 36.62           H
ATOM     73 2HB  SER A   6      30.149 -24.914   0.283  1.00 36.62           H
ATOM     74  OG  SER A   6      30.466 -26.917  -0.088  1.00 36.62           O
ATOM     75  HG  SER A   6      29.527 -27.028   0.127  1.00 36.62           H
ATOM     76  N   PRO A   7      32.470 -22.795  -0.159  1.00 -1.80           N
ATOM     77  CA  PRO A   7      33.001 -21.556   0.419  1.00 -1.80           C
ATOM     78  HA  PRO A   7      34.040 -21.685   0.713  1.00 -1.80           H
ATOM     79  C   PRO A   7      32.200 -21.003   1.590  1.00 -1.80           C
ATOM     80  O   PRO A   7      30.987 -21.184   1.683  1.00 -1.80           O
ATOM     81  CB  PRO A   7      32.899 -20.578  -0.752  1.00 -1.80           C
ATOM     82 1HB  PRO A   7      32.799 -19.553  -0.399  1.00 -1.80           H
ATOM     83 2HB  PRO A   7      33.767 -20.677  -1.401  1.00 -1.80           H
ATOM     84  CG  PRO A   7      31.673 -21.014  -1.457  1.00 -1.80           C
ATOM     85 1HG  PRO A   7      30.789 -20.655  -0.928  1.00 -1.80           H
ATOM     86 2HG  PRO A   7      31.666 -20.664  -2.486  1.00 -1.80           H
ATOM     87  CD  PRO A   7      31.737 -22.513  -1.409  1.00 -1.80           C
ATOM     88 1HD  PRO A   7      30.732 -22.934  -1.376  1.00 -1.80           H
ATOM     89 2HD  PRO A   7      32.292 -22.897  -2.266  1.00 -1.80           H
ATOM     90  N   GLU A   8      32.858 -20.219   2.422  1.00  2.59           N
ATOM     91  H   GLU A   8      33.872 -20.181   2.394  1.00  2.59           H
ATOM     92  CA  GLU A   8      32.154 -19.300   3.311  1.00  2.59           C
ATOM     93  HA  GLU A   8      31.156 -19.674   3.536  1.00  2.59           H
ATOM     94  C   GLU A   8      32.056 -18.005   2.518  1.00  2.59           C
ATOM     95  O   GLU A   8      33.075 -17.400   2.164  1.00  2.59           O
ATOM     96  CB  GLU A   8      32.923 -19.092   4.617  1.00  2.59           C
ATOM     97 1HB  GLU A   8      33.950 -18.814   4.379  1.00  2.59           H
ATOM     98 2HB  GLU A   8      32.452 -18.285   5.178  1.00  2.59           H
ATOM     99  CG  GLU A   8      32.930 -20.348   5.469  1.00  2.59           C
ATOM    100 1HG  GLU A   8      31.901 -20.630   5.693  1.00  2.59           H
ATOM    101 2HG  GLU A   8      33.392 -21.156   4.902  1.00  2.59           H
ATOM    102  CD  GLU A   8      33.689 -20.190   6.771  1.00  2.59           C
ATOM    103  OE1 GLU A   8      34.233 -19.101   7.074  1.00  2.59           O
ATOM    104  OE2 GLU A   8      33.775 -21.187   7.519  1.00  2.59           O
ATOM    105  N   GLN A   9      30.848 -17.585   2.176  1.00  5.58           N
ATOM    106  H   GLN A   9      30.028 -18.111   2.468  1.00  5.58           H
ATOM    107  CA  GLN A   9      30.661 -16.312   1.486  1.00  5.58           C
ATOM    108  HA  GLN A   9      31.431 -16.176   0.725  1.00  5.58           H
ATOM    109  C   GLN A   9      30.847 -15.292   2.603  1.00  5.58           C
ATOM    110  O   GLN A   9      30.357 -15.509   3.711  1.00  5.58           O
ATOM    111  CB  GLN A   9      29.277 -16.249   0.841  1.00  5.58           C
ATOM    112 1HB  GLN A   9      29.159 -17.125   0.203  1.00  5.58           H
ATOM    113 2HB  GLN A   9      28.524 -16.292   1.626  1.00  5.58           H
ATOM    114  CG  GLN A   9      29.046 -14.999  -0.009  1.00  5.58           C
ATOM    115 1HG  GLN A   9      29.110 -14.113   0.623  1.00  5.58           H
ATOM    116 2HG  GLN A   9      29.826 -14.943  -0.767  1.00  5.58           H
ATOM    117  CD  GLN A   9      27.709 -15.011  -0.711  1.00  5.58           C
ATOM    118  OE1 GLN A   9      26.839 -15.833  -0.422  1.00  5.58           O
ATOM    119  NE2 GLN A   9      27.524 -14.114  -1.637  1.00  5.58           N
ATOM    120 1HE2 GLN A   9      26.676 -14.150  -2.186  1.00  5.58           H
ATOM    121 2HE2 GLN A   9      28.215 -13.404  -1.818  1.00  5.58           H
ATOM    122  N   ASN A  10      31.620 -14.243   2.362  1.00 22.29           N
ATOM    123  H   ASN A  10      31.872 -14.019   1.403  1.00 22.29           H
ATOM    124  CA  ASN A  10      32.192 -13.459   3.453  1.00 22.29           C
ATOM    125  HA  ASN A  10      32.868 -14.119   4.008  1.00 22.29           H
ATOM    126  C   ASN A  10      31.178 -12.907   4.451  1.00 22.29           C
ATOM    127  O   ASN A  10      30.151 -12.329   4.066  1.00 22.29           O
ATOM    128  CB  ASN A  10      33.016 -12.288   2.916  1.00 22.29           C
ATOM    129 1HB  ASN A  10      33.670 -12.641   2.119  1.00 22.29           H
ATOM    130 2HB  ASN A  10      32.344 -11.532   2.510  1.00 22.29           H
ATOM    131  CG  ASN A  10      33.866 -11.663   3.992  1.00 22.29           C
ATOM    132  OD1 ASN A  10      34.475 -12.373   4.787  1.00 22.29           O
ATOM    133  ND2 ASN A  10      33.905 -10.367   4.051  1.00 22.29           N
ATOM    134 1HD2 ASN A  10      34.366  -9.937   4.834  1.00 22.29           H
ATOM    135 2HD2 ASN A  10      33.456  -9.801   3.344  1.00 22.29           H
ATOM    136  N   GLN A  11      31.476 -13.082   5.730  1.00 -1.01           N
ATOM    137  H   GLN A  11      32.312 -13.587   5.983  1.00 -1.01           H
ATOM    138  CA  GLN A  11      30.683 -12.488   6.796  1.00 -1.01           C
ATOM    139  HA  GLN A  11      29.628 -12.704   6.637  1.00 -1.01           H
ATOM    140  C   GLN A  11      30.931 -10.985   6.706  1.00 -1.01           C
ATOM    141  O   GLN A  11      32.071 -10.551   6.589  1.00 -1.01           O
ATOM    142  CB  GLN A  11      31.119 -13.040   8.157  1.00 -1.01           C
ATOM    143 1HB  GLN A  11      31.076 -14.128   8.107  1.00 -1.01           H
ATOM    144 2HB  GLN A  11      32.149 -12.741   8.353  1.00 -1.01           H
ATOM    145  CG  GLN A  11      30.237 -12.569   9.307  1.00 -1.01           C
ATOM    146 1HG  GLN A  11      30.320 -11.487   9.396  1.00 -1.01           H
ATOM    147 2HG  GLN A  11      29.200 -12.815   9.083  1.00 -1.01           H
ATOM    148  CD  GLN A  11      30.600 -13.190  10.638  1.00 -1.01           C
ATOM    149  OE1 GLN A  11      31.033 -14.339  10.721  1.00 -1.01           O
ATOM    150  NE2 GLN A  11      30.413 -12.448  11.692  1.00 -1.01           N
ATOM    151 1HE2 GLN A  11      30.718 -12.785  12.591  1.00 -1.01           H
ATOM    152 2HE2 GLN A  11      29.967 -11.550  11.598  1.00 -1.01           H
ATOM    153  N   ASN A  12      29.867 -10.199   6.696  1.00 16.18           N
ATOM    154  H   ASN A  12      28.946 -10.599   6.784  1.00 16.18           H
ATOM    155  CA  ASN A  12      29.989  -8.758   6.517  1.00 16.18           C
ATOM    156  HA  ASN A  12      30.542  -8.560   5.598  1.00 16.18           H
ATOM    157  C   ASN A  12      30.740  -8.141   7.701  1.00 16.18           C
ATOM    158  O   ASN A  12      30.488  -8.505   8.854  1.00 16.18           O
ATOM    159  CB  ASN A  12      28.581  -8.167   6.397  1.00 16.18           C
ATOM    160 1HB  ASN A  12      28.001  -8.779   5.709  1.00 16.18           H
ATOM    161 2HB  ASN A  12      28.099  -8.184   7.373  1.00 16.18           H
ATOM    162  CG  ASN A  12      28.581  -6.755   5.873  1.00 16.18           C
ATOM    163  OD1 ASN A  12      29.613  -6.200   5.523  1.00 16.18           O
ATOM    164  ND2 ASN A  12      27.420  -6.177   5.780  1.00 16.18           N
ATOM    165 1HD2 ASN A  12      27.376  -5.235   5.425  1.00 16.18           H
ATOM    166 2HD2 ASN A  12      26.589  -6.682   6.045  1.00 16.18           H
ATOM    167  N   HIS A  13      31.631  -7.193   7.441  1.00  5.96           N
ATOM    168  H   HIS A  13      31.777  -6.908   6.482  1.00  5.96           H
ATOM    169  CA  HIS A  13      32.411  -6.517   8.481  1.00  5.96           C
ATOM    170  HA  HIS A  13      32.699  -7.261   9.225  1.00  5.96           H
ATOM    171  C   HIS A  13      31.612  -5.429   9.208  1.00  5.96           C
ATOM    172  O   HIS A  13      31.993  -4.262   9.268  1.00  5.96           O
ATOM    173  CB  HIS A  13      33.696  -5.927   7.890  1.00  5.96           C
ATOM    174 1HB  HIS A  13      33.437  -5.198   7.123  1.00  5.96           H
ATOM    175 2HB  HIS A  13      34.240  -5.416   8.684  1.00  5.96           H
ATOM    176  CG  HIS A  13      34.607  -6.955   7.294  1.00  5.96           C
ATOM    177  ND1 HIS A  13      34.801  -7.079   5.933  1.00  5.96           N
ATOM    178  CD2 HIS A  13      35.393  -7.892   7.899  1.00  5.96           C
ATOM    179  HD2 HIS A  13      35.456  -8.039   8.968  1.00  5.96           H
ATOM    180  CE1 HIS A  13      35.699  -8.099   5.778  1.00  5.96           C
ATOM    181  HE1 HIS A  13      36.065  -8.441   4.819  1.00  5.96           H
ATOM    182  NE2 HIS A  13      36.086  -8.622   6.967  1.00  5.96           N
ATOM    183  HE2 HIS A  13      36.749  -9.380   7.123  1.00  5.96           H
ATOM    184  N   CYS A  14      30.504  -5.845   9.802  1.00  3.33           N
ATOM    185  H   CYS A  14      30.239  -6.819   9.687  1.00  3.33           H
ATOM    186  CA  CYS A  14      29.671  -4.996  10.649  1.00  3.33           C
ATOM    187  HA  CYS A  14      29.477  -4.048  10.148  1.00  3.33           H
ATOM    188  C   CYS A  14      30.351  -4.716  11.989  1.00  3.33           C
ATOM    189  O   CYS A  14      29.865  -3.911  12.778  1.00  3.33           O
ATOM    190  CB  CYS A  14      28.344  -5.706  10.929  1.00  3.33           C
ATOM    191 1HB  CYS A  14      28.564  -6.665  11.396  1.00  3.33           H
ATOM    192 2HB  CYS A  14      27.773  -5.109  11.640  1.00  3.33           H
ATOM    193  SG  CYS A  14      27.306  -6.002   9.461  1.00  3.33           S
ATOM    194  N   SER A  15      31.463  -5.397  12.238  1.00 21.08           N
ATOM    195  H   SER A  15      31.790  -6.045  11.535  1.00 21.08           H
ATOM    196  CA  SER A  15      32.301  -5.306  13.436  1.00 21.08           C
ATOM    197  HA  SER A  15      31.683  -5.427  14.325  1.00 21.08           H
ATOM    198  C   SER A  15      33.092  -3.999  13.586  1.00 21.08           C
ATOM    199  O   SER A  15      34.294  -3.988  13.871  1.00 21.08           O
ATOM    200  CB  SER A  15      33.263  -6.486  13.342  1.00 21.08           C
ATOM    201 1HB  SER A  15      34.111  -6.357  14.014  1.00 21.08           H
ATOM    202 2HB  SER A  15      32.732  -7.398  13.613  1.00 21.08           H
ATOM    203  OG  SER A  15      33.691  -6.590  11.989  1.00 21.08           O
ATOM    204  HG  SER A  15      34.267  -7.364  11.907  1.00 21.08           H
ATOM    205  N   ALA A  16      32.417  -2.881  13.380  1.00 24.88           N
ATOM    206  H   ALA A  16      31.432  -2.942  13.136  1.00 24.88           H
ATOM    207  CA  ALA A  16      32.982  -1.556  13.557  1.00 24.88           C
ATOM    208  HA  ALA A  16      33.738  -1.574  14.339  1.00 24.88           H
ATOM    209  C   ALA A  16      31.809  -0.684  13.985  1.00 24.88           C
ATOM    210  O   ALA A  16      30.746  -0.767  13.378  1.00 24.88           O
ATOM    211  CB  ALA A  16      33.587  -1.055  12.236  1.00 24.88           C
ATOM    212 1HB  ALA A  16      34.378  -1.733  11.914  1.00 24.88           H
ATOM    213 2HB  ALA A  16      34.008  -0.059  12.373  1.00 24.88           H
ATOM    214 3HB  ALA A  16      32.817  -1.018  11.462  1.00 24.88           H
ATOM    215  N   ILE A  17      31.994   0.174  14.976  1.00-22.23           N
ATOM    216  H   ILE A  17      32.869   0.171  15.490  1.00-22.23           H
ATOM    217  CA  ILE A  17      30.934   1.105  15.373  1.00-22.23           C
ATOM    218  HA  ILE A  17      29.994   0.558  15.437  1.00-22.23           H
ATOM    219  C   ILE A  17      30.749   2.220  14.349  1.00-22.23           C
ATOM    220  O   ILE A  17      29.798   2.987  14.425  1.00-22.23           O
ATOM    221  CB  ILE A  17      31.205   1.753  16.763  1.00-22.23           C
ATOM    222  HB  ILE A  17      30.360   2.398  16.997  1.00-22.23           H
ATOM    223  CG1 ILE A  17      32.483   2.616  16.739  1.00-22.23           C
ATOM    224 1HG1 ILE A  17      33.337   1.961  16.594  1.00-22.23           H
ATOM    225 2HG1 ILE A  17      32.435   3.302  15.895  1.00-22.23           H
ATOM    226  CG2 ILE A  17      31.281   0.662  17.850  1.00-22.23           C
ATOM    227 1HG2 ILE A  17      31.262   1.120  18.839  1.00-22.23           H
ATOM    228 2HG2 ILE A  17      32.194   0.077  17.748  1.00-22.23           H
ATOM    229 3HG2 ILE A  17      30.419  -0.002  17.768  1.00-22.23           H
ATOM    230  CD1 ILE A  17      32.736   3.455  17.981  1.00-22.23           C
ATOM    231 1HD1 ILE A  17      33.596   4.099  17.807  1.00-22.23           H
ATOM    232 2HD1 ILE A  17      32.944   2.813  18.836  1.00-22.23           H
ATOM    233 3HD1 ILE A  17      31.866   4.077  18.194  1.00-22.23           H
ATOM    234  N   ASN A  18      31.669   2.333  13.403  1.00  8.27           N
ATOM    235  H   ASN A  18      32.386   1.632  13.335  1.00  8.27           H
ATOM    236  CA  ASN A  18      31.655   3.437  12.450  1.00  8.27           C
ATOM    237  HA  ASN A  18      31.393   4.359  12.968  1.00  8.27           H
ATOM    238  C   ASN A  18      30.614   3.152  11.378  1.00  8.27           C
ATOM    239  O   ASN A  18      30.374   1.990  11.061  1.00  8.27           O
ATOM    240  CB  ASN A  18      33.028   3.581  11.790  1.00  8.27           C
ATOM    241 1HB  ASN A  18      33.268   2.651  11.275  1.00  8.27           H
ATOM    242 2HB  ASN A  18      32.992   4.384  11.055  1.00  8.27           H
ATOM    243  CG  ASN A  18      34.123   3.882  12.778  1.00  8.27           C
ATOM    244  OD1 ASN A  18      33.952   4.673  13.698  1.00  8.27           O
ATOM    245  ND2 ASN A  18      35.240   3.231  12.628  1.00  8.27           N
ATOM    246 1HD2 ASN A  18      36.003   3.414  13.255  1.00  8.27           H
ATOM    247 2HD2 ASN A  18      35.340   2.562  11.877  1.00  8.27           H
ATOM    248  N   ASN A  19      30.022   4.184  10.791  1.00  7.90           N
ATOM    249  H   ASN A  19      30.264   5.130  11.055  1.00  7.90           H
ATOM    250  CA  ASN A  19      28.993   3.983   9.764  1.00  7.90           C
ATOM    251  HA  ASN A  19      28.643   2.954   9.842  1.00  7.90           H
ATOM    252  C   ASN A  19      29.534   4.160   8.347  1.00  7.90           C
ATOM    253  O   ASN A  19      28.760   4.266   7.407  1.00  7.90           O
ATOM    254  CB  ASN A  19      27.772   4.893   9.993  1.00  7.90           C
ATOM    255 1HB  ASN A  19      26.939   4.503   9.412  1.00  7.90           H
ATOM    256 2HB  ASN A  19      27.493   4.870  11.042  1.00  7.90           H
ATOM    257  CG  ASN A  19      28.005   6.327   9.568  1.00  7.90           C
ATOM    258  OD1 ASN A  19      29.096   6.865   9.702  1.00  7.90           O
ATOM    259  ND2 ASN A  19      26.982   6.959   9.069  1.00  7.90           N
ATOM    260 1HD2 ASN A  19      27.107   7.907   8.753  1.00  7.90           H
ATOM    261 2HD2 ASN A  19      26.081   6.503   9.024  1.00  7.90           H
ATOM    262  N   SER A  20      30.849   4.207   8.181  1.00  6.76           N
ATOM    263  H   SER A  20      31.462   4.113   8.974  1.00  6.76           H
ATOM    264  CA  SER A  20      31.433   4.292   6.842  1.00  6.76           C
ATOM    265  HA  SER A  20      30.756   4.827   6.187  1.00  6.76           H
ATOM    266  C   SER A  20      31.665   2.883   6.307  1.00  6.76           C
ATOM    267  O   SER A  20      32.186   2.046   7.040  1.00  6.76           O
ATOM    268  CB  SER A  20      32.773   5.021   6.863  1.00  6.76           C
ATOM    269 1HB  SER A  20      33.454   4.498   7.531  1.00  6.76           H
ATOM    270 2HB  SER A  20      33.194   5.019   5.857  1.00  6.76           H
ATOM    271  OG  SER A  20      32.619   6.358   7.304  1.00  6.76           O
ATOM    272  HG  SER A  20      32.211   6.355   8.181  1.00  6.76           H
ATOM    273  N   ILE A  21      31.310   2.622   5.056  1.00  4.96           N
ATOM    274  H   ILE A  21      30.827   3.341   4.520  1.00  4.96           H
ATOM    275  CA  ILE A  21      31.565   1.330   4.401  1.00  4.96           C
ATOM    276  HA  ILE A  21      32.259   0.751   5.005  1.00  4.96           H
ATOM    277  C   ILE A  21      32.194   1.602   3.026  1.00  4.96           C
ATOM    278  O   ILE A  21      31.621   2.351   2.230  1.00  4.96           O
ATOM    279  CB  ILE A  21      30.251   0.491   4.240  1.00  4.96           C
ATOM    280  HB  ILE A  21      29.494   1.101   3.748  1.00  4.96           H
ATOM    281  CG1 ILE A  21      29.732   0.036   5.619  1.00  4.96           C
ATOM    282 1HG1 ILE A  21      29.402  -0.998   5.538  1.00  4.96           H
ATOM    283 2HG1 ILE A  21      30.558   0.053   6.330  1.00  4.96           H
ATOM    284  CG2 ILE A  21      30.476  -0.781   3.388  1.00  4.96           C
ATOM    285 1HG2 ILE A  21      29.552  -1.361   3.331  1.00  4.96           H
ATOM    286 2HG2 ILE A  21      31.258  -1.401   3.832  1.00  4.96           H
ATOM    287 3HG2 ILE A  21      30.765  -0.510   2.372  1.00  4.96           H
ATOM    288  CD1 ILE A  21      28.580   0.844   6.188  1.00  4.96           C
ATOM    289 1HD1 ILE A  21      28.342   0.478   7.187  1.00  4.96           H
ATOM    290 2HD1 ILE A  21      27.706   0.734   5.547  1.00  4.96           H
ATOM    291 3HD1 ILE A  21      28.858   1.895   6.251  1.00  4.96           H
ATOM    292  N   PRO A  22      33.391   1.056   2.736  1.00 -6.60           N
ATOM    293  CA  PRO A  22      33.929   1.288   1.387  1.00 -6.60           C
ATOM    294  HA  PRO A  22      34.038   2.353   1.202  1.00 -6.60           H
ATOM    295  C   PRO A  22      33.128   0.648   0.259  1.00 -6.60           C
ATOM    296  O   PRO A  22      32.608  -0.462   0.405  1.00 -6.60           O
ATOM    297  CB  PRO A  22      35.305   0.611   1.443  1.00 -6.60           C
ATOM    298 1HB  PRO A  22      35.240  -0.400   1.045  1.00 -6.60           H
ATOM    299 2HB  PRO A  22      36.043   1.183   0.885  1.00 -6.60           H
ATOM    300  CG  PRO A  22      35.643   0.561   2.886  1.00 -6.60           C
ATOM    301 1HG  PRO A  22      36.384  -0.212   3.091  1.00 -6.60           H
ATOM    302 2HG  PRO A  22      35.996   1.537   3.223  1.00 -6.60           H
ATOM    303  CD  PRO A  22      34.327   0.235   3.526  1.00 -6.60           C
ATOM    304 1HD  PRO A  22      34.091  -0.825   3.417  1.00 -6.60           H
ATOM    305 2HD  PRO A  22      34.331   0.530   4.575  1.00 -6.60           H
ATOM    306  N   LEU A  23      33.087   1.301  -0.892  1.00 16.40           N
ATOM    307  H   LEU A  23      33.449   2.250  -0.952  1.00 16.40           H
ATOM    308  CA  LEU A  23      32.579   0.666  -2.103  1.00 16.40           C
ATOM    309  HA  LEU A  23      31.637   0.163  -1.886  1.00 16.40           H
ATOM    310  C   LEU A  23      33.591  -0.369  -2.573  1.00 16.40           C
ATOM    311  O   LEU A  23      34.782  -0.074  -2.699  1.00 16.40           O
ATOM    312  CB  LEU A  23      32.381   1.700  -3.213  1.00 16.40           C
ATOM    313 1HB  LEU A  23      33.291   2.296  -3.286  1.00 16.40           H
ATOM    314 2HB  LEU A  23      32.259   1.165  -4.155  1.00 16.40           H
ATOM    315  CG  LEU A  23      31.186   2.649  -3.055  1.00 16.40           C
ATOM    316  HG  LEU A  23      31.243   3.138  -2.085  1.00 16.40           H
ATOM    317  CD1 LEU A  23      31.245   3.717  -4.132  1.00 16.40           C
ATOM    318 1HD1 LEU A  23      30.405   4.401  -4.016  1.00 16.40           H
ATOM    319 2HD1 LEU A  23      31.211   3.260  -5.120  1.00 16.40           H
ATOM    320 3HD1 LEU A  23      32.174   4.279  -4.037  1.00 16.40           H
ATOM    321  CD2 LEU A  23      29.858   1.894  -3.145  1.00 16.40           C
ATOM    322 1HD2 LEU A  23      29.037   2.601  -3.239  1.00 16.40           H
ATOM    323 2HD2 LEU A  23      29.710   1.300  -2.245  1.00 16.40           H
ATOM    324 3HD2 LEU A  23      29.856   1.236  -4.014  1.00 16.40           H
ATOM    325  N   MET A  24      33.125  -1.573  -2.867  1.00-13.07           N
ATOM    326  H   MET A  24      32.134  -1.770  -2.769  1.00-13.07           H
ATOM    327  CA  MET A  24      34.006  -2.645  -3.324  1.00-13.07           C
ATOM    328  HA  MET A  24      34.942  -2.579  -2.768  1.00-13.07           H
ATOM    329  C   MET A  24      34.319  -2.472  -4.811  1.00-13.07           C
ATOM    330  O   MET A  24      33.653  -3.037  -5.682  1.00-13.07           O
ATOM    331  CB  MET A  24      33.377  -4.011  -3.026  1.00-13.07           C
ATOM    332 1HB  MET A  24      33.047  -4.008  -1.988  1.00-13.07           H
ATOM    333 2HB  MET A  24      32.504  -4.155  -3.660  1.00-13.07           H
ATOM    334  CG  MET A  24      34.329  -5.186  -3.221  1.00-13.07           C
ATOM    335 1HG  MET A  24      34.680  -5.182  -4.252  1.00-13.07           H
ATOM    336 2HG  MET A  24      35.188  -5.065  -2.560  1.00-13.07           H
ATOM    337  SD  MET A  24      33.543  -6.780  -2.881  1.00-13.07           S
ATOM    338  CE  MET A  24      33.391  -6.767  -1.070  1.00-13.07           C
ATOM    339 1HE  MET A  24      33.006  -7.729  -0.728  1.00-13.07           H
ATOM    340 2HE  MET A  24      32.707  -5.976  -0.759  1.00-13.07           H
ATOM    341 3HE  MET A  24      34.369  -6.595  -0.620  1.00-13.07           H
ATOM    342  N   GLN A  25      35.328  -1.649  -5.076  1.00  0.22           N
ATOM    343  H   GLN A  25      35.750  -1.163  -4.290  1.00  0.22           H
ATOM    344  CA  GLN A  25      35.856  -1.391  -6.421  1.00  0.22           C
ATOM    345  HA  GLN A  25      36.610  -0.609  -6.336  1.00  0.22           H
ATOM    346  C   GLN A  25      34.793  -0.874  -7.398  1.00  0.22           C
ATOM    347  O   GLN A  25      34.700  -1.330  -8.544  1.00  0.22           O
ATOM    348  CB  GLN A  25      36.554  -2.649  -6.975  1.00  0.22           C
ATOM    349 1HB  GLN A  25      35.820  -3.449  -7.072  1.00  0.22           H
ATOM    350 2HB  GLN A  25      36.942  -2.422  -7.968  1.00  0.22           H
ATOM    351  CG  GLN A  25      37.713  -3.156  -6.119  1.00  0.22           C
ATOM    352 1HG  GLN A  25      37.349  -3.414  -5.126  1.00  0.22           H
ATOM    353 2HG  GLN A  25      38.121  -4.055  -6.578  1.00  0.22           H
ATOM    354  CD  GLN A  25      38.825  -2.137  -5.992  1.00  0.22           C
ATOM    355  OE1 GLN A  25      39.310  -1.600  -6.987  1.00  0.22           O
ATOM    356  NE2 GLN A  25      39.211  -1.831  -4.786  1.00  0.22           N
ATOM    357 1HE2 GLN A  25      39.946  -1.149  -4.663  1.00  0.22           H
ATOM    358 2HE2 GLN A  25      38.792  -2.284  -3.987  1.00  0.22           H
ATOM    359  N   GLY A  26      34.000   0.091  -6.952  1.00 29.51           N
ATOM    360  H   GLY A  26      34.120   0.460  -6.019  1.00 29.51           H
ATOM    361  CA  GLY A  26      32.980   0.694  -7.794  1.00 29.51           C
ATOM    362 1HA  GLY A  26      33.166   0.447  -8.834  1.00 29.51           H
ATOM    363 2HA  GLY A  26      31.996   0.316  -7.515  1.00 29.51           H
ATOM    364  C   GLY A  26      32.990   2.203  -7.668  1.00 29.51           C
ATOM    365  O   GLY A  26      33.421   2.732  -6.647  1.00 29.51           O
ATOM    366  N   ASN A  27      32.524   2.889  -8.702  1.00 -2.78           N
ATOM    367  H   ASN A  27      32.179   2.389  -9.515  1.00 -2.78           H
ATOM    368  CA  ASN A  27      32.455   4.351  -8.700  1.00 -2.78           C
ATOM    369  HA  ASN A  27      33.365   4.771  -8.267  1.00 -2.78           H
ATOM    370  C   ASN A  27      31.252   4.770  -7.862  1.00 -2.78           C
ATOM    371  O   ASN A  27      30.322   3.973  -7.688  1.00 -2.78           O
ATOM    372  CB  ASN A  27      32.260   4.880 -10.126  1.00 -2.78           C
ATOM    373 1HB  ASN A  27      31.420   4.361 -10.583  1.00 -2.78           H
ATOM    374 2HB  ASN A  27      32.032   5.943 -10.085  1.00 -2.78           H
ATOM    375  CG  ASN A  27      33.481   4.702 -10.992  1.00 -2.78           C
ATOM    376  OD1 ASN A  27      34.553   5.221 -10.701  1.00 -2.78           O
ATOM    377  ND2 ASN A  27      33.334   3.980 -12.067  1.00 -2.78           N
ATOM    378 1HD2 ASN A  27      34.106   3.882 -12.710  1.00 -2.78           H
ATOM    379 2HD2 ASN A  27      32.462   3.519 -12.252  1.00 -2.78           H
ATOM    380  N   LEU A  28      31.221   6.013  -7.400  1.00 -0.55           N
ATOM    381  H   LEU A  28      32.017   6.626  -7.564  1.00 -0.55           H
ATOM    382  CA  LEU A  28      30.058   6.527  -6.673  1.00 -0.55           C
ATOM    383  HA  LEU A  28      29.910   5.903  -5.796  1.00 -0.55           H
ATOM    384  C   LEU A  28      28.822   6.447  -7.589  1.00 -0.55           C
ATOM    385  O   LEU A  28      28.887   6.891  -8.750  1.00 -0.55           O
ATOM    386  CB  LEU A  28      30.261   7.986  -6.225  1.00 -0.55           C
ATOM    387 1HB  LEU A  28      30.438   8.580  -7.121  1.00 -0.55           H
ATOM    388 2HB  LEU A  28      29.315   8.319  -5.804  1.00 -0.55           H
ATOM    389  CG  LEU A  28      31.359   8.354  -5.209  1.00 -0.55           C
ATOM    390  HG  LEU A  28      32.322   8.098  -5.642  1.00 -0.55           H
ATOM    391  CD1 LEU A  28      31.348   9.862  -4.938  1.00 -0.55           C
ATOM    392 1HD1 LEU A  28      32.168  10.121  -4.269  1.00 -0.55           H
ATOM    393 2HD1 LEU A  28      30.406  10.162  -4.481  1.00 -0.55           H
ATOM    394 3HD1 LEU A  28      31.481  10.407  -5.872  1.00 -0.55           H
ATOM    395  CD2 LEU A  28      31.233   7.613  -3.881  1.00 -0.55           C
ATOM    396 1HD2 LEU A  28      31.970   7.990  -3.172  1.00 -0.55           H
ATOM    397 2HD2 LEU A  28      31.427   6.556  -4.039  1.00 -0.55           H
ATOM    398 3HD2 LEU A  28      30.234   7.741  -3.469  1.00 -0.55           H
ATOM    399  N   PRO A  29      27.709   5.844  -7.127  1.00 -4.03           N
ATOM    400  CA  PRO A  29      26.506   5.814  -7.975  1.00 -4.03           C
ATOM    401  HA  PRO A  29      26.710   5.257  -8.887  1.00 -4.03           H
ATOM    402  C   PRO A  29      25.952   7.197  -8.328  1.00 -4.03           C
ATOM    403  O   PRO A  29      26.147   8.157  -7.586  1.00 -4.03           O
ATOM    404  CB  PRO A  29      25.496   5.053  -7.111  1.00 -4.03           C
ATOM    405 1HB  PRO A  29      24.898   5.758  -6.538  1.00 -4.03           H
ATOM    406 2HB  PRO A  29      24.858   4.417  -7.724  1.00 -4.03           H
ATOM    407  CG  PRO A  29      26.318   4.241  -6.195  1.00 -4.03           C
ATOM    408 1HG  PRO A  29      25.755   3.966  -5.303  1.00 -4.03           H
ATOM    409 2HG  PRO A  29      26.679   3.351  -6.713  1.00 -4.03           H
ATOM    410  CD  PRO A  29      27.467   5.139  -5.853  1.00 -4.03           C
ATOM    411 1HD  PRO A  29      27.196   5.843  -5.069  1.00 -4.03           H
ATOM    412 2HD  PRO A  29      28.331   4.543  -5.557  1.00 -4.03           H
ATOM    413  N   THR A  30      25.267   7.312  -9.460  1.00  1.13           N
ATOM    414  H   THR A  30      25.118   6.496 -10.044  1.00  1.13           H
ATOM    415  CA  THR A  30      24.690   8.581  -9.919  1.00  1.13           C
ATOM    416  HA  THR A  30      24.575   9.266  -9.080  1.00  1.13           H
ATOM    417  C   THR A  30      23.314   8.330 -10.528  1.00  1.13           C
ATOM    418  O   THR A  30      22.928   7.180 -10.744  1.00  1.13           O
ATOM    419  CB  THR A  30      25.564   9.268 -10.999  1.00  1.13           C
ATOM    420  HB  THR A  30      25.056  10.165 -11.354  1.00  1.13           H
ATOM    421  OG1 THR A  30      25.777   8.373 -12.093  1.00  1.13           O
ATOM    422  HG1 THR A  30      26.255   8.862 -12.774  1.00  1.13           H
ATOM    423  CG2 THR A  30      26.931   9.666 -10.468  1.00  1.13           C
ATOM    424 1HG2 THR A  30      27.451  10.259 -11.218  1.00  1.13           H
ATOM    425 2HG2 THR A  30      27.516   8.777 -10.238  1.00  1.13           H
ATOM    426 3HG2 THR A  30      26.818  10.266  -9.565  1.00  1.13           H
ATOM    427  N   LEU A  31      22.571   9.396 -10.793  1.00 21.91           N
ATOM    428  H   LEU A  31      22.935  10.321 -10.585  1.00 21.91           H
ATOM    429  CA  LEU A  31      21.236   9.304 -11.385  1.00 21.91           C
ATOM    430  HA  LEU A  31      20.626   8.625 -10.789  1.00 21.91           H
ATOM    431  C   LEU A  31      21.276   8.778 -12.819  1.00 21.91           C
ATOM    432  O   LEU A  31      21.898   9.369 -13.708  1.00 21.91           O
ATOM    433  CB  LEU A  31      20.607  10.700 -11.353  1.00 21.91           C
ATOM    434 1HB  LEU A  31      20.565  11.006 -10.307  1.00 21.91           H
ATOM    435 2HB  LEU A  31      21.301  11.372 -11.857  1.00 21.91           H
ATOM    436  CG  LEU A  31      19.227  10.961 -11.972  1.00 21.91           C
ATOM    437  HG  LEU A  31      19.299  10.805 -13.047  1.00 21.91           H
ATOM    438  CD1 LEU A  31      18.110  10.079 -11.443  1.00 21.91           C
ATOM    439 1HD1 LEU A  31      17.165  10.373 -11.896  1.00 21.91           H
ATOM    440 2HD1 LEU A  31      18.037  10.190 -10.365  1.00 21.91           H
ATOM    441 3HD1 LEU A  31      18.311   9.040 -11.692  1.00 21.91           H
ATOM    442  CD2 LEU A  31      18.883  12.428 -11.715  1.00 21.91           C
ATOM    443 1HD2 LEU A  31      17.912  12.664 -12.146  1.00 21.91           H
ATOM    444 2HD2 LEU A  31      19.636  13.071 -12.173  1.00 21.91           H
ATOM    445 3HD2 LEU A  31      18.856  12.625 -10.642  1.00 21.91           H
ATOM    446  N   THR A  32      20.609   7.656 -13.043  1.00 -4.47           N
ATOM    447  H   THR A  32      20.145   7.185 -12.283  1.00 -4.47           H
ATOM    448  CA  THR A  32      20.525   7.058 -14.371  1.00 -4.47           C
ATOM    449  HA  THR A  32      21.456   7.228 -14.910  1.00 -4.47           H
ATOM    450  C   THR A  32      19.368   7.674 -15.145  1.00 -4.47           C
ATOM    451  O   THR A  32      18.468   8.268 -14.551  1.00 -4.47           O
ATOM    452  CB  THR A  32      20.255   5.545 -14.274  1.00 -4.47           C
ATOM    453  HB  THR A  32      20.159   5.126 -15.275  1.00 -4.47           H
ATOM    454  OG1 THR A  32      19.045   5.322 -13.545  1.00 -4.47           O
ATOM    455  HG1 THR A  32      18.909   4.371 -13.506  1.00 -4.47           H
ATOM    456  CG2 THR A  32      21.362   4.828 -13.534  1.00 -4.47           C
ATOM    457 1HG2 THR A  32      21.173   3.756 -13.566  1.00 -4.47           H
ATOM    458 2HG2 THR A  32      21.407   5.151 -12.494  1.00 -4.47           H
ATOM    459 3HG2 THR A  32      22.320   5.022 -14.015  1.00 -4.47           H
ATOM    460  N   LEU A  33      19.338   7.494 -16.458  1.00-20.73           N
ATOM    461  H   LEU A  33      20.110   7.015 -16.916  1.00-20.73           H
ATOM    462  CA  LEU A  33      18.222   7.980 -17.268  1.00-20.73           C
ATOM    463  HA  LEU A  33      18.089   9.044 -17.071  1.00-20.73           H
ATOM    464  C   LEU A  33      16.925   7.272 -16.888  1.00-20.73           C
ATOM    465  O   LEU A  33      15.877   7.901 -16.807  1.00-20.73           O
ATOM    466  CB  LEU A  33      18.523   7.789 -18.758  1.00-20.73           C
ATOM    467 1HB  LEU A  33      19.448   8.322 -18.978  1.00-20.73           H
ATOM    468 2HB  LEU A  33      18.703   6.728 -18.934  1.00-20.73           H
ATOM    469  CG  LEU A  33      17.458   8.249 -19.771  1.00-20.73           C
ATOM    470  HG  LEU A  33      16.591   7.596 -19.676  1.00-20.73           H
ATOM    471  CD1 LEU A  33      16.987   9.690 -19.571  1.00-20.73           C
ATOM    472 1HD1 LEU A  33      16.313   9.973 -20.379  1.00-20.73           H
ATOM    473 2HD1 LEU A  33      17.840  10.368 -19.556  1.00-20.73           H
ATOM    474 3HD1 LEU A  33      16.439   9.775 -18.633  1.00-20.73           H
ATOM    475  CD2 LEU A  33      18.020   8.095 -21.181  1.00-20.73           C
ATOM    476 1HD2 LEU A  33      17.242   8.319 -21.910  1.00-20.73           H
ATOM    477 2HD2 LEU A  33      18.357   7.072 -21.336  1.00-20.73           H
ATOM    478 3HD2 LEU A  33      18.860   8.775 -21.331  1.00-20.73           H
ATOM    479  N   SER A  34      16.981   5.990 -16.557  1.00 -6.38           N
ATOM    480  H   SER A  34      17.846   5.474 -16.623  1.00 -6.38           H
ATOM    481  CA  SER A  34      15.775   5.301 -16.107  1.00 -6.38           C
ATOM    482  HA  SER A  34      14.990   5.445 -16.850  1.00 -6.38           H
ATOM    483  C   SER A  34      15.293   5.878 -14.783  1.00 -6.38           C
ATOM    484  O   SER A  34      14.093   5.949 -14.531  1.00 -6.38           O
ATOM    485  CB  SER A  34      16.036   3.810 -15.952  1.00 -6.38           C
ATOM    486 1HB  SER A  34      15.105   3.306 -15.689  1.00 -6.38           H
ATOM    487 2HB  SER A  34      16.404   3.414 -16.895  1.00 -6.38           H
ATOM    488  OG  SER A  34      16.998   3.575 -14.944  1.00 -6.38           O
ATOM    489  HG  SER A  34      16.522   3.255 -14.166  1.00 -6.38           H
ATOM    490  N   GLY A  35      16.219   6.362 -13.966  1.00-26.64           N
ATOM    491  H   GLY A  35      17.200   6.277 -14.205  1.00-26.64           H
ATOM    492  CA  GLY A  35      15.859   7.028 -12.729  1.00-26.64           C
ATOM    493 1HA  GLY A  35      15.173   6.396 -12.164  1.00-26.64           H
ATOM    494 2HA  GLY A  35      16.756   7.204 -12.137  1.00-26.64           H
ATOM    495  C   GLY A  35      15.184   8.353 -13.007  1.00-26.64           C
ATOM    496  O   GLY A  35      14.211   8.682 -12.349  1.00-26.64           O
ATOM    497  N   LYS A  36      15.632   9.095 -14.012  1.00-26.24           N
ATOM    498  H   LYS A  36      16.450   8.788 -14.532  1.00-26.24           H
ATOM    499  CA  LYS A  36      14.970  10.353 -14.382  1.00-26.24           C
ATOM    500  HA  LYS A  36      14.908  10.994 -13.503  1.00-26.24           H
ATOM    501  C   LYS A  36      13.558  10.081 -14.864  1.00-26.24           C
ATOM    502  O   LYS A  36      12.633  10.820 -14.546  1.00-26.24           O
ATOM    503  CB  LYS A  36      15.727  11.087 -15.492  1.00-26.24           C
ATOM    504 1HB  LYS A  36      15.790  10.443 -16.368  1.00-26.24           H
ATOM    505 2HB  LYS A  36      15.163  11.980 -15.762  1.00-26.24           H
ATOM    506  CG  LYS A  36      17.120  11.501 -15.091  1.00-26.24           C
ATOM    507 1HG  LYS A  36      17.055  12.133 -14.209  1.00-26.24           H
ATOM    508 2HG  LYS A  36      17.701  10.617 -14.845  1.00-26.24           H
ATOM    509  CD  LYS A  36      17.837  12.253 -16.186  1.00-26.24           C
ATOM    510 1HD  LYS A  36      17.891  11.631 -17.080  1.00-26.24           H
ATOM    511 2HD  LYS A  36      17.296  13.172 -16.415  1.00-26.24           H
ATOM    512  CE  LYS A  36      19.241  12.587 -15.714  1.00-26.24           C
ATOM    513 1HE  LYS A  36      19.178  13.194 -14.809  1.00-26.24           H
ATOM    514 2HE  LYS A  36      19.764  11.659 -15.475  1.00-26.24           H
ATOM    515  NZ  LYS A  36      20.022  13.327 -16.748  1.00-26.24           N
ATOM    516 1HZ  LYS A  36      20.955  13.509 -16.393  1.00-26.24           H
ATOM    517 2HZ  LYS A  36      19.566  14.200 -16.974  1.00-26.24           H
ATOM    518 3HZ  LYS A  36      20.097  12.755 -17.583  1.00-26.24           H
ATOM    519  N   ILE A  37      13.376   8.992 -15.592  1.00-18.89           N
ATOM    520  H   ILE A  37      14.180   8.434 -15.862  1.00-18.89           H
ATOM    521  CA  ILE A  37      12.044   8.598 -16.045  1.00-18.89           C
ATOM    522  HA  ILE A  37      11.562   9.461 -16.504  1.00-18.89           H
ATOM    523  C   ILE A  37      11.203   8.199 -14.831  1.00-18.89           C
ATOM    524  O   ILE A  37      10.056   8.629 -14.718  1.00-18.89           O
ATOM    525  CB  ILE A  37      12.129   7.467 -17.111  1.00-18.89           C
ATOM    526  HB  ILE A  37      12.697   6.640 -16.689  1.00-18.89           H
ATOM    527  CG1 ILE A  37      12.870   7.992 -18.360  1.00-18.89           C
ATOM    528 1HG1 ILE A  37      12.196   8.642 -18.917  1.00-18.89           H
ATOM    529 2HG1 ILE A  37      13.719   8.598 -18.051  1.00-18.89           H
ATOM    530  CG2 ILE A  37      10.719   6.948 -17.497  1.00-18.89           C
ATOM    531 1HG2 ILE A  37      10.791   6.194 -18.280  1.00-18.89           H
ATOM    532 2HG2 ILE A  37      10.100   7.771 -17.858  1.00-18.89           H
ATOM    533 3HG2 ILE A  37      10.232   6.495 -16.633  1.00-18.89           H
ATOM    534  CD1 ILE A  37      13.408   6.920 -19.303  1.00-18.89           C
ATOM    535 1HD1 ILE A  37      13.996   7.394 -20.088  1.00-18.89           H
ATOM    536 2HD1 ILE A  37      12.586   6.367 -19.758  1.00-18.89           H
ATOM    537 3HD1 ILE A  37      14.050   6.233 -18.754  1.00-18.89           H
ATOM    538  N   ARG A  38      11.756   7.455 -13.877  1.00 -6.73           N
ATOM    539  H   ARG A  38      12.711   7.121 -13.985  1.00 -6.73           H
ATOM    540  CA  ARG A  38      11.001   7.097 -12.670  1.00 -6.73           C
ATOM    541  HA  ARG A  38      10.072   6.624 -12.988  1.00 -6.73           H
ATOM    542  C   ARG A  38      10.604   8.348 -11.903  1.00 -6.73           C
ATOM    543  O   ARG A  38       9.458   8.451 -11.492  1.00 -6.73           O
ATOM    544  CB  ARG A  38      11.761   6.106 -11.767  1.00 -6.73           C
ATOM    545 1HB  ARG A  38      12.004   5.226 -12.361  1.00 -6.73           H
ATOM    546 2HB  ARG A  38      12.689   6.561 -11.425  1.00 -6.73           H
ATOM    547  CG  ARG A  38      10.935   5.672 -10.541  1.00 -6.73           C
ATOM    548 1HG  ARG A  38      10.932   6.486  -9.815  1.00 -6.73           H
ATOM    549 2HG  ARG A  38       9.914   5.515 -10.871  1.00 -6.73           H
ATOM    550  CD  ARG A  38      11.378   4.388  -9.841  1.00 -6.73           C
ATOM    551 1HD  ARG A  38      10.634   4.150  -9.081  1.00 -6.73           H
ATOM    552 2HD  ARG A  38      11.400   3.576 -10.567  1.00 -6.73           H
ATOM    553  NE  ARG A  38      12.691   4.489  -9.192  1.00 -6.73           N
ATOM    554  HE  ARG A  38      13.222   5.340  -9.357  1.00 -6.73           H
ATOM    555  CZ  ARG A  38      13.259   3.586  -8.404  1.00 -6.73           C
ATOM    556  NH1 ARG A  38      14.464   3.818  -7.971  1.00 -6.73           N
ATOM    557 1HH1 ARG A  38      14.933   4.665  -8.250  1.00 -6.73           H
ATOM    558 2HH1 ARG A  38      14.920   3.161  -7.356  1.00 -6.73           H
ATOM    559  NH2 ARG A  38      12.678   2.473  -8.032  1.00 -6.73           N
ATOM    560 1HH2 ARG A  38      11.731   2.291  -8.308  1.00 -6.73           H
ATOM    561 2HH2 ARG A  38      13.164   1.820  -7.437  1.00 -6.73           H
ATOM    562  N   VAL A  39      11.489   9.324 -11.769  1.00 -9.34           N
ATOM    563  H   VAL A  39      12.435   9.188 -12.120  1.00 -9.34           H
ATOM    564  CA  VAL A  39      11.152  10.593 -11.118  1.00 -9.34           C
ATOM    565  HA  VAL A  39      10.792  10.394 -10.109  1.00 -9.34           H
ATOM    566  C   VAL A  39      10.030  11.290 -11.880  1.00 -9.34           C
ATOM    567  O   VAL A  39       9.052  11.723 -11.280  1.00 -9.34           O
ATOM    568  CB  VAL A  39      12.403  11.523 -11.043  1.00 -9.34           C
ATOM    569  HB  VAL A  39      12.840  11.589 -12.038  1.00 -9.34           H
ATOM    570  CG1 VAL A  39      12.062  12.949 -10.584  1.00 -9.34           C
ATOM    571 1HG1 VAL A  39      12.974  13.546 -10.552  1.00 -9.34           H
ATOM    572 2HG1 VAL A  39      11.612  12.925  -9.592  1.00 -9.34           H
ATOM    573 3HG1 VAL A  39      11.375  13.419 -11.287  1.00 -9.34           H
ATOM    574  CG2 VAL A  39      13.448  10.935 -10.095  1.00 -9.34           C
ATOM    575 1HG2 VAL A  39      14.385  11.479 -10.207  1.00 -9.34           H
ATOM    576 2HG2 VAL A  39      13.633   9.888 -10.320  1.00 -9.34           H
ATOM    577 3HG2 VAL A  39      13.107  11.015  -9.063  1.00 -9.34           H
ATOM    578  N   THR A  40      10.134  11.385 -13.195  1.00-18.04           N
ATOM    579  H   THR A  40      10.944  10.987 -13.665  1.00-18.04           H
ATOM    580  CA  THR A  40       9.136  12.100 -13.989  1.00-18.04           C
ATOM    581  HA  THR A  40       9.048  13.111 -13.592  1.00-18.04           H
ATOM    582  C   THR A  40       7.760  11.445 -13.902  1.00-18.04           C
ATOM    583  O   THR A  40       6.749  12.131 -13.742  1.00-18.04           O
ATOM    584  CB  THR A  40       9.604  12.196 -15.457  1.00-18.04           C
ATOM    585  HB  THR A  40       9.600  11.205 -15.912  1.00-18.04           H
ATOM    586  OG1 THR A  40      10.931  12.725 -15.479  1.00-18.04           O
ATOM    587  HG1 THR A  40      11.554  12.002 -15.316  1.00-18.04           H
ATOM    588  CG2 THR A  40       8.765  13.149 -16.281  1.00-18.04           C
ATOM    589 1HG2 THR A  40       9.213  13.251 -17.270  1.00-18.04           H
ATOM    590 2HG2 THR A  40       8.727  14.128 -15.804  1.00-18.04           H
ATOM    591 3HG2 THR A  40       7.758  12.759 -16.394  1.00-18.04           H
ATOM    592  N   VAL A  41       7.694  10.124 -13.955  1.00-18.95           N
ATOM    593  H   VAL A  41       8.540   9.574 -14.101  1.00-18.95           H
ATOM    594  CA  VAL A  41       6.409   9.436 -13.832  1.00-18.95           C
ATOM    595  HA  VAL A  41       5.684   9.949 -14.461  1.00-18.95           H
ATOM    596  C   VAL A  41       5.901   9.526 -12.391  1.00-18.95           C
ATOM    597  O   VAL A  41       4.727   9.803 -12.176  1.00-18.95           O
ATOM    598  CB  VAL A  41       6.496   7.967 -14.336  1.00-18.95           C
ATOM    599  HB  VAL A  41       7.243   7.438 -13.746  1.00-18.95           H
ATOM    600  CG1 VAL A  41       5.148   7.247 -14.201  1.00-18.95           C
ATOM    601 1HG1 VAL A  41       5.231   6.234 -14.597  1.00-18.95           H
ATOM    602 2HG1 VAL A  41       4.378   7.787 -14.754  1.00-18.95           H
ATOM    603 3HG1 VAL A  41       4.865   7.184 -13.152  1.00-18.95           H
ATOM    604  CG2 VAL A  41       6.918   7.929 -15.818  1.00-18.95           C
ATOM    605 1HG2 VAL A  41       6.982   6.893 -16.153  1.00-18.95           H
ATOM    606 2HG2 VAL A  41       7.895   8.388 -15.951  1.00-18.95           H
ATOM    607 3HG2 VAL A  41       6.189   8.459 -16.433  1.00-18.95           H
ATOM    608  N   THR A  42       6.763   9.383 -11.394  1.00-13.35           N
ATOM    609  H   THR A  42       7.739   9.179 -11.592  1.00-13.35           H
ATOM    610  CA  THR A  42       6.334   9.490  -9.994  1.00-13.35           C
ATOM    611  HA  THR A  42       5.534   8.771  -9.822  1.00-13.35           H
ATOM    612  C   THR A  42       5.789  10.883  -9.679  1.00-13.35           C
ATOM    613  O   THR A  42       4.765  11.011  -9.022  1.00-13.35           O
ATOM    614  CB  THR A  42       7.502   9.169  -9.022  1.00-13.35           C
ATOM    615  HB  THR A  42       8.292   9.910  -9.145  1.00-13.35           H
ATOM    616  OG1 THR A  42       8.020   7.872  -9.321  1.00-13.35           O
ATOM    617  HG1 THR A  42       8.559   7.950 -10.119  1.00-13.35           H
ATOM    618  CG2 THR A  42       7.076   9.132  -7.575  1.00-13.35           C
ATOM    619 1HG2 THR A  42       7.909   8.780  -6.966  1.00-13.35           H
ATOM    620 2HG2 THR A  42       6.235   8.448  -7.452  1.00-13.35           H
ATOM    621 3HG2 THR A  42       6.793  10.129  -7.245  1.00-13.35           H
ATOM    622  N   PHE A  43       6.427  11.938 -10.167  1.00  4.26           N
ATOM    623  H   PHE A  43       7.277  11.810 -10.714  1.00  4.26           H
ATOM    624  CA  PHE A  43       5.944  13.299  -9.921  1.00  4.26           C
ATOM    625  HA  PHE A  43       5.710  13.414  -8.863  1.00  4.26           H
ATOM    626  C   PHE A  43       4.654  13.565 -10.699  1.00  4.26           C
ATOM    627  O   PHE A  43       3.765  14.264 -10.222  1.00  4.26           O
ATOM    628  CB  PHE A  43       7.013  14.333 -10.294  1.00  4.26           C
ATOM    629 1HB  PHE A  43       7.506  14.022 -11.215  1.00  4.26           H
ATOM    630 2HB  PHE A  43       6.511  15.282 -10.485  1.00  4.26           H
ATOM    631  CG  PHE A  43       8.049  14.577  -9.211  1.00  4.26           C
ATOM    632  CD1 PHE A  43       8.812  13.530  -8.650  1.00  4.26           C
ATOM    633  HD1 PHE A  43       8.675  12.516  -8.988  1.00  4.26           H
ATOM    634  CD2 PHE A  43       8.262  15.887  -8.741  1.00  4.26           C
ATOM    635  HD2 PHE A  43       7.684  16.705  -9.148  1.00  4.26           H
ATOM    636  CE1 PHE A  43       9.779  13.787  -7.643  1.00  4.26           C
ATOM    637  HE1 PHE A  43      10.359  12.976  -7.229  1.00  4.26           H
ATOM    638  CE2 PHE A  43       9.231  16.158  -7.739  1.00  4.26           C
ATOM    639  HE2 PHE A  43       9.386  17.171  -7.399  1.00  4.26           H
ATOM    640  CZ  PHE A  43       9.990  15.104  -7.190  1.00  4.26           C
ATOM    641  HZ  PHE A  43      10.733  15.306  -6.432  1.00  4.26           H
ATOM    642  N   PHE A  44       4.497  12.962 -11.866  1.00-20.54           N
ATOM    643  H   PHE A  44       5.252  12.417 -12.267  1.00-20.54           H
ATOM    644  CA  PHE A  44       3.244  13.096 -12.602  1.00-20.54           C
ATOM    645  HA  PHE A  44       2.994  14.153 -12.687  1.00-20.54           H
ATOM    646  C   PHE A  44       2.094  12.393 -11.881  1.00-20.54           C
ATOM    647  O   PHE A  44       0.993  12.933 -11.755  1.00-20.54           O
ATOM    648  CB  PHE A  44       3.429  12.517 -14.001  1.00-20.54           C
ATOM    649 1HB  PHE A  44       4.224  13.072 -14.497  1.00-20.54           H
ATOM    650 2HB  PHE A  44       3.732  11.475 -13.922  1.00-20.54           H
ATOM    651  CG  PHE A  44       2.198  12.584 -14.843  1.00-20.54           C
ATOM    652  CD1 PHE A  44       1.774  13.809 -15.380  1.00-20.54           C
ATOM    653  HD1 PHE A  44       2.359  14.703 -15.213  1.00-20.54           H
ATOM    654  CD2 PHE A  44       1.445  11.422 -15.091  1.00-20.54           C
ATOM    655  HD2 PHE A  44       1.772  10.472 -14.693  1.00-20.54           H
ATOM    656  CE1 PHE A  44       0.580  13.889 -16.128  1.00-20.54           C
ATOM    657  HE1 PHE A  44       0.259  14.836 -16.526  1.00-20.54           H
ATOM    658  CE2 PHE A  44       0.256  11.486 -15.850  1.00-20.54           C
ATOM    659  HE2 PHE A  44      -0.317  10.588 -16.035  1.00-20.54           H
ATOM    660  CZ  PHE A  44      -0.191  12.729 -16.346  1.00-20.54           C
ATOM    661  HZ  PHE A  44      -1.119  12.794 -16.892  1.00-20.54           H
ATOM    662  N   LEU A  45       2.350  11.197 -11.372  1.00-14.97           N
ATOM    663  H   LEU A  45       3.266  10.777 -11.516  1.00-14.97           H
ATOM    664  CA  LEU A  45       1.344  10.452 -10.618  1.00-14.97           C
ATOM    665  HA  LEU A  45       0.416  10.432 -11.187  1.00-14.97           H
ATOM    666  C   LEU A  45       1.045  11.144  -9.294  1.00-14.97           C
ATOM    667  O   LEU A  45      -0.098  11.162  -8.858  1.00-14.97           O
ATOM    668  CB  LEU A  45       1.812   9.010 -10.380  1.00-14.97           C
ATOM    669 1HB  LEU A  45       2.802   9.046  -9.924  1.00-14.97           H
ATOM    670 2HB  LEU A  45       1.134   8.545  -9.664  1.00-14.97           H
ATOM    671  CG  LEU A  45       1.877   8.105 -11.626  1.00-14.97           C
ATOM    672  HG  LEU A  45       2.476   8.596 -12.389  1.00-14.97           H
ATOM    673  CD1 LEU A  45       2.541   6.779 -11.290  1.00-14.97           C
ATOM    674 1HD1 LEU A  45       2.641   6.169 -12.187  1.00-14.97           H
ATOM    675 2HD1 LEU A  45       1.945   6.238 -10.553  1.00-14.97           H
ATOM    676 3HD1 LEU A  45       3.537   6.961 -10.884  1.00-14.97           H
ATOM    677  CD2 LEU A  45       0.497   7.828 -12.223  1.00-14.97           C
ATOM    678 1HD2 LEU A  45       0.583   7.131 -13.054  1.00-14.97           H
ATOM    679 2HD2 LEU A  45       0.061   8.756 -12.588  1.00-14.97           H
ATOM    680 3HD2 LEU A  45      -0.149   7.394 -11.460  1.00-14.97           H
ATOM    681  N   PHE A  46       2.038  11.792  -8.703  1.00-10.10           N
ATOM    682  H   PHE A  46       2.982  11.696  -9.067  1.00-10.10           H
ATOM    683  CA  PHE A  46       1.830  12.622  -7.518  1.00-10.10           C
ATOM    684  HA  PHE A  46       1.409  12.011  -6.721  1.00-10.10           H
ATOM    685  C   PHE A  46       0.840  13.738  -7.802  1.00-10.10           C
ATOM    686  O   PHE A  46      -0.097  13.944  -7.033  1.00-10.10           O
ATOM    687  CB  PHE A  46       3.174  13.201  -7.062  1.00-10.10           C
ATOM    688 1HB  PHE A  46       3.834  12.384  -6.773  1.00-10.10           H
ATOM    689 2HB  PHE A  46       3.629  13.725  -7.893  1.00-10.10           H
ATOM    690  CG  PHE A  46       3.071  14.181  -5.935  1.00-10.10           C
ATOM    691  CD1 PHE A  46       3.110  13.743  -4.607  1.00-10.10           C
ATOM    692  HD1 PHE A  46       3.179  12.688  -4.394  1.00-10.10           H
ATOM    693  CD2 PHE A  46       2.976  15.561  -6.200  1.00-10.10           C
ATOM    694  HD2 PHE A  46       2.956  15.914  -7.222  1.00-10.10           H
ATOM    695  CE1 PHE A  46       3.070  14.666  -3.544  1.00-10.10           C
ATOM    696  HE1 PHE A  46       3.133  14.316  -2.531  1.00-10.10           H
ATOM    697  CE2 PHE A  46       2.915  16.497  -5.142  1.00-10.10           C
ATOM    698  HE2 PHE A  46       2.842  17.552  -5.356  1.00-10.10           H
ATOM    699  CZ  PHE A  46       2.962  16.046  -3.809  1.00-10.10           C
ATOM    700  HZ  PHE A  46       2.924  16.753  -2.995  1.00-10.10           H
ATOM    701  N   LEU A  47       1.002  14.431  -8.920  1.00-22.12           N
ATOM    702  H   LEU A  47       1.782  14.219  -9.537  1.00-22.12           H
ATOM    703  CA  LEU A  47       0.089  15.516  -9.262  1.00-22.12           C
ATOM    704  HA  LEU A  47       0.045  16.220  -8.431  1.00-22.12           H
ATOM    705  C   LEU A  47      -1.316  14.989  -9.501  1.00-22.12           C
ATOM    706  O   LEU A  47      -2.290  15.568  -9.008  1.00-22.12           O
ATOM    707  CB  LEU A  47       0.568  16.238 -10.523  1.00-22.12           C
ATOM    708 1HB  LEU A  47       0.752  15.484 -11.287  1.00-22.12           H
ATOM    709 2HB  LEU A  47      -0.243  16.874 -10.877  1.00-22.12           H
ATOM    710  CG  LEU A  47       1.825  17.109 -10.403  1.00-22.12           C
ATOM    711  HG  LEU A  47       2.611  16.541  -9.912  1.00-22.12           H
ATOM    712  CD1 LEU A  47       2.293  17.466 -11.805  1.00-22.12           C
ATOM    713 1HD1 LEU A  47       3.175  18.101 -11.743  1.00-22.12           H
ATOM    714 2HD1 LEU A  47       1.499  17.971 -12.353  1.00-22.12           H
ATOM    715 3HD1 LEU A  47       2.579  16.554 -12.332  1.00-22.12           H
ATOM    716  CD2 LEU A  47       1.569  18.379  -9.597  1.00-22.12           C
ATOM    717 1HD2 LEU A  47       2.474  18.987  -9.572  1.00-22.12           H
ATOM    718 2HD2 LEU A  47       1.308  18.119  -8.571  1.00-22.12           H
ATOM    719 3HD2 LEU A  47       0.759  18.959 -10.041  1.00-22.12           H
ATOM    720  N   LEU A  48      -1.435  13.885 -10.229  1.00-15.50           N
ATOM    721  H   LEU A  48      -0.604  13.437 -10.608  1.00-15.50           H
ATOM    722  CA  LEU A  48      -2.755  13.325 -10.509  1.00-15.50           C
ATOM    723  HA  LEU A  48      -3.377  14.100 -10.956  1.00-15.50           H
ATOM    724  C   LEU A  48      -3.431  12.866  -9.230  1.00-15.50           C
ATOM    725  O   LEU A  48      -4.582  13.207  -8.976  1.00-15.50           O
ATOM    726  CB  LEU A  48      -2.678  12.113 -11.444  1.00-15.50           C
ATOM    727 1HB  LEU A  48      -1.946  11.421 -11.029  1.00-15.50           H
ATOM    728 2HB  LEU A  48      -3.648  11.619 -11.390  1.00-15.50           H
ATOM    729  CG  LEU A  48      -2.357  12.284 -12.935  1.00-15.50           C
ATOM    730  HG  LEU A  48      -1.376  12.743 -13.042  1.00-15.50           H
ATOM    731  CD1 LEU A  48      -2.328  10.893 -13.563  1.00-15.50           C
ATOM    732 1HD1 LEU A  48      -2.169  10.979 -14.637  1.00-15.50           H
ATOM    733 2HD1 LEU A  48      -3.271  10.374 -13.390  1.00-15.50           H
ATOM    734 3HD1 LEU A  48      -1.509  10.318 -13.135  1.00-15.50           H
ATOM    735  CD2 LEU A  48      -3.382  13.146 -13.666  1.00-15.50           C
ATOM    736 1HD2 LEU A  48      -3.118  13.207 -14.722  1.00-15.50           H
ATOM    737 2HD2 LEU A  48      -3.380  14.153 -13.251  1.00-15.50           H
ATOM    738 3HD2 LEU A  48      -4.378  12.715 -13.571  1.00-15.50           H
ATOM    739  N   SER A  49      -2.729  12.096  -8.416  1.00-15.23           N
ATOM    740  H   SER A  49      -1.761  11.863  -8.642  1.00-15.23           H
ATOM    741  CA  SER A  49      -3.326  11.516  -7.221  1.00-15.23           C
ATOM    742  HA  SER A  49      -4.232  10.979  -7.498  1.00-15.23           H
ATOM    743  C   SER A  49      -3.690  12.581  -6.206  1.00-15.23           C
ATOM    744  O   SER A  49      -4.765  12.524  -5.602  1.00-15.23           O
ATOM    745  CB  SER A  49      -2.360  10.549  -6.556  1.00-15.23           C
ATOM    746 1HB  SER A  49      -2.118   9.738  -7.236  1.00-15.23           H
ATOM    747 2HB  SER A  49      -1.446  11.076  -6.286  1.00-15.23           H
ATOM    748  OG  SER A  49      -2.972  10.031  -5.398  1.00-15.23           O
ATOM    749  HG  SER A  49      -2.315   9.996  -4.687  1.00-15.23           H
ATOM    750  N   ALA A  50      -2.827  13.574  -6.028  1.00-11.97           N
ATOM    751  H   ALA A  50      -1.945  13.593  -6.537  1.00-11.97           H
ATOM    752  CA  ALA A  50      -3.119  14.638  -5.081  1.00-11.97           C
ATOM    753  HA  ALA A  50      -3.331  14.193  -4.108  1.00-11.97           H
ATOM    754  C   ALA A  50      -4.370  15.373  -5.554  1.00-11.97           C
ATOM    755  O   ALA A  50      -5.250  15.665  -4.755  1.00-11.97           O
ATOM    756  CB  ALA A  50      -1.923  15.590  -4.947  1.00-11.97           C
ATOM    757 1HB  ALA A  50      -1.064  15.049  -4.548  1.00-11.97           H
ATOM    758 2HB  ALA A  50      -2.174  16.406  -4.269  1.00-11.97           H
ATOM    759 3HB  ALA A  50      -1.654  15.998  -5.922  1.00-11.97           H
ATOM    760  N   THR A  51      -4.488  15.617  -6.852  1.00-23.89           N
ATOM    761  H   THR A  51      -3.754  15.333  -7.494  1.00-23.89           H
ATOM    762  CA  THR A  51      -5.670  16.303  -7.371  1.00-23.89           C
ATOM    763  HA  THR A  51      -5.810  17.217  -6.796  1.00-23.89           H
ATOM    764  C   THR A  51      -6.925  15.448  -7.215  1.00-23.89           C
ATOM    765  O   THR A  51      -7.958  15.936  -6.748  1.00-23.89           O
ATOM    766  CB  THR A  51      -5.496  16.677  -8.861  1.00-23.89           C
ATOM    767  HB  THR A  51      -5.450  15.771  -9.465  1.00-23.89           H
ATOM    768  OG1 THR A  51      -4.277  17.408  -9.018  1.00-23.89           O
ATOM    769  HG1 THR A  51      -3.552  16.769  -9.082  1.00-23.89           H
ATOM    770  CG2 THR A  51      -6.619  17.566  -9.364  1.00-23.89           C
ATOM    771 1HG2 THR A  51      -6.393  17.885 -10.381  1.00-23.89           H
ATOM    772 2HG2 THR A  51      -6.713  18.447  -8.728  1.00-23.89           H
ATOM    773 3HG2 THR A  51      -7.561  17.018  -9.370  1.00-23.89           H
ATOM    774  N   PHE A  52      -6.865  14.172  -7.571  1.00  0.74           N
ATOM    775  H   PHE A  52      -5.996  13.781  -7.939  1.00  0.74           H
ATOM    776  CA  PHE A  52      -8.050  13.324  -7.489  1.00  0.74           C
ATOM    777  HA  PHE A  52      -8.867  13.823  -8.011  1.00  0.74           H
ATOM    778  C   PHE A  52      -8.502  13.115  -6.051  1.00  0.74           C
ATOM    779  O   PHE A  52      -9.695  13.178  -5.767  1.00  0.74           O
ATOM    780  CB  PHE A  52      -7.816  11.952  -8.130  1.00  0.74           C
ATOM    781 1HB  PHE A  52      -6.881  11.530  -7.759  1.00  0.74           H
ATOM    782 2HB  PHE A  52      -8.632  11.306  -7.821  1.00  0.74           H
ATOM    783  CG  PHE A  52      -7.812  11.963  -9.635  1.00  0.74           C
ATOM    784  CD1 PHE A  52      -6.694  11.505 -10.356  1.00  0.74           C
ATOM    785  HD1 PHE A  52      -5.817  11.159  -9.828  1.00  0.74           H
ATOM    786  CD2 PHE A  52      -8.952  12.387 -10.343  1.00  0.74           C
ATOM    787  HD2 PHE A  52      -9.826  12.730  -9.807  1.00  0.74           H
ATOM    788  CE1 PHE A  52      -6.702  11.487 -11.774  1.00  0.74           C
ATOM    789  HE1 PHE A  52      -5.832  11.149 -12.319  1.00  0.74           H
ATOM    790  CE2 PHE A  52      -8.979  12.360 -11.757  1.00  0.74           C
ATOM    791  HE2 PHE A  52      -9.863  12.684 -12.287  1.00  0.74           H
ATOM    792  CZ  PHE A  52      -7.857  11.898 -12.472  1.00  0.74           C
ATOM    793  HZ  PHE A  52      -7.884  11.857 -13.550  1.00  0.74           H
ATOM    794  N   ASN A  53      -7.577  12.895  -5.129  1.00-23.34           N
ATOM    795  H   ASN A  53      -6.591  12.856  -5.387  1.00-23.34           H
ATOM    796  CA  ASN A  53      -7.973  12.668  -3.743  1.00-23.34           C
ATOM    797  HA  ASN A  53      -8.828  11.990  -3.727  1.00-23.34           H
ATOM    798  C   ASN A  53      -8.407  13.965  -3.077  1.00-23.34           C
ATOM    799  O   ASN A  53      -9.374  13.970  -2.322  1.00-23.34           O
ATOM    800  CB  ASN A  53      -6.841  12.043  -2.927  1.00-23.34           C
ATOM    801 1HB  ASN A  53      -5.897  12.526  -3.174  1.00-23.34           H
ATOM    802 2HB  ASN A  53      -7.055  12.205  -1.875  1.00-23.34           H
ATOM    803  CG  ASN A  53      -6.730  10.561  -3.133  1.00-23.34           C
ATOM    804  OD1 ASN A  53      -7.532   9.800  -2.606  1.00-23.34           O
ATOM    805  ND2 ASN A  53      -5.773  10.139  -3.911  1.00-23.34           N
ATOM    806 1HD2 ASN A  53      -5.700   9.155  -4.122  1.00-23.34           H
ATOM    807 2HD2 ASN A  53      -5.127  10.792  -4.333  1.00-23.34           H
ATOM    808  N   ALA A  54      -7.733  15.077  -3.337  1.00-10.14           N
ATOM    809  H   ALA A  54      -6.926  15.073  -3.959  1.00-10.14           H
ATOM    810  CA  ALA A  54      -8.121  16.322  -2.682  1.00-10.14           C
ATOM    811  HA  ALA A  54      -8.211  16.128  -1.612  1.00-10.14           H
ATOM    812  C   ALA A  54      -9.482  16.793  -3.188  1.00-10.14           C
ATOM    813  O   ALA A  54     -10.318  17.213  -2.397  1.00-10.14           O
ATOM    814  CB  ALA A  54      -7.065  17.401  -2.888  1.00-10.14           C
ATOM    815 1HB  ALA A  54      -6.096  17.042  -2.538  1.00-10.14           H
ATOM    816 2HB  ALA A  54      -7.340  18.288  -2.320  1.00-10.14           H
ATOM    817 3HB  ALA A  54      -6.988  17.658  -3.946  1.00-10.14           H
ATOM    818  N   SER A  55      -9.739  16.689  -4.484  1.00-18.89           N
ATOM    819  H   SER A  55      -9.029  16.335  -5.122  1.00-18.89           H
ATOM    820  CA  SER A  55     -11.033  17.115  -5.020  1.00-18.89           C
ATOM    821  HA  SER A  55     -11.234  18.131  -4.681  1.00-18.89           H
ATOM    822  C   SER A  55     -12.156  16.221  -4.506  1.00-18.89           C
ATOM    823  O   SER A  55     -13.273  16.692  -4.268  1.00-18.89           O
ATOM    824  CB  SER A  55     -11.021  17.110  -6.549  1.00-18.89           C
ATOM    825 1HB  SER A  55     -12.001  17.413  -6.917  1.00-18.89           H
ATOM    826 2HB  SER A  55     -10.273  17.821  -6.903  1.00-18.89           H
ATOM    827  OG  SER A  55     -10.702  15.823  -7.047  1.00-18.89           O
ATOM    828  HG  SER A  55      -9.737  15.749  -7.074  1.00-18.89           H
ATOM    829  N   PHE A  56     -11.876  14.946  -4.275  1.00 16.32           N
ATOM    830  H   PHE A  56     -10.961  14.574  -4.515  1.00 16.32           H
ATOM    831  CA  PHE A  56     -12.881  14.055  -3.707  1.00 16.32           C
ATOM    832  HA  PHE A  56     -13.811  14.201  -4.255  1.00 16.32           H
ATOM    833  C   PHE A  56     -13.101  14.387  -2.234  1.00 16.32           C
ATOM    834  O   PHE A  56     -14.236  14.442  -1.769  1.00 16.32           O
ATOM    835  CB  PHE A  56     -12.433  12.603  -3.853  1.00 16.32           C
ATOM    836 1HB  PHE A  56     -11.911  12.514  -4.803  1.00 16.32           H
ATOM    837 2HB  PHE A  56     -11.730  12.352  -3.058  1.00 16.32           H
ATOM    838  CG  PHE A  56     -13.552  11.587  -3.889  1.00 16.32           C
ATOM    839  CD1 PHE A  56     -13.238  10.314  -4.373  1.00 16.32           C
ATOM    840  HD1 PHE A  56     -12.220  10.080  -4.640  1.00 16.32           H
ATOM    841  CD2 PHE A  56     -14.893  11.855  -3.512  1.00 16.32           C
ATOM    842  HD2 PHE A  56     -15.186  12.817  -3.135  1.00 16.32           H
ATOM    843  CE1 PHE A  56     -14.217   9.333  -4.526  1.00 16.32           C
ATOM    844  HE1 PHE A  56     -13.937   8.381  -4.940  1.00 16.32           H
ATOM    845  CE2 PHE A  56     -15.893  10.859  -3.636  1.00 16.32           C
ATOM    846  HE2 PHE A  56     -16.910  11.067  -3.335  1.00 16.32           H
ATOM    847  CZ  PHE A  56     -15.553   9.592  -4.144  1.00 16.32           C
ATOM    848  HZ  PHE A  56     -16.307   8.823  -4.236  1.00 16.32           H
ATOM    849  N   LEU A  57     -12.038  14.670  -1.496  1.00 -9.44           N
ATOM    850  H   LEU A  57     -11.103  14.617  -1.902  1.00 -9.44           H
ATOM    851  CA  LEU A  57     -12.187  15.025  -0.088  1.00 -9.44           C
ATOM    852  HA  LEU A  57     -12.752  14.231   0.400  1.00 -9.44           H
ATOM    853  C   LEU A  57     -12.977  16.321   0.035  1.00 -9.44           C
ATOM    854  O   LEU A  57     -13.869  16.424   0.863  1.00 -9.44           O
ATOM    855  CB  LEU A  57     -10.824  15.174   0.598  1.00 -9.44           C
ATOM    856 1HB  LEU A  57     -10.202  14.327   0.321  1.00 -9.44           H
ATOM    857 2HB  LEU A  57     -10.346  16.074   0.211  1.00 -9.44           H
ATOM    858  CG  LEU A  57     -10.853  15.256   2.134  1.00 -9.44           C
ATOM    859  HG  LEU A  57     -11.533  16.054   2.421  1.00 -9.44           H
ATOM    860  CD1 LEU A  57     -11.332  13.960   2.802  1.00 -9.44           C
ATOM    861 1HD1 LEU A  57     -11.284  14.064   3.885  1.00 -9.44           H
ATOM    862 2HD1 LEU A  57     -10.698  13.126   2.497  1.00 -9.44           H
ATOM    863 3HD1 LEU A  57     -12.362  13.752   2.516  1.00 -9.44           H
ATOM    864  CD2 LEU A  57      -9.470  15.608   2.663  1.00 -9.44           C
ATOM    865 1HD2 LEU A  57      -9.503  15.727   3.746  1.00 -9.44           H
ATOM    866 2HD2 LEU A  57      -9.134  16.547   2.220  1.00 -9.44           H
ATOM    867 3HD2 LEU A  57      -8.761  14.819   2.409  1.00 -9.44           H
ATOM    868  N   LEU A  58     -12.710  17.292  -0.824  1.00-23.60           N
ATOM    869  H   LEU A  58     -11.943  17.177  -1.488  1.00-23.60           H
ATOM    870  CA  LEU A  58     -13.470  18.540  -0.828  1.00-23.60           C
ATOM    871  HA  LEU A  58     -13.457  18.961   0.177  1.00-23.60           H
ATOM    872  C   LEU A  58     -14.931  18.317  -1.210  1.00-23.60           C
ATOM    873  O   LEU A  58     -15.816  18.928  -0.614  1.00-23.60           O
ATOM    874  CB  LEU A  58     -12.828  19.541  -1.793  1.00-23.60           C
ATOM    875 1HB  LEU A  58     -12.700  19.046  -2.755  1.00-23.60           H
ATOM    876 2HB  LEU A  58     -13.521  20.369  -1.938  1.00-23.60           H
ATOM    877  CG  LEU A  58     -11.472  20.132  -1.368  1.00-23.60           C
ATOM    878  HG  LEU A  58     -10.796  19.319  -1.118  1.00-23.60           H
ATOM    879  CD1 LEU A  58     -10.876  20.897  -2.539  1.00-23.60           C
ATOM    880 1HD1 LEU A  58      -9.927  21.345  -2.242  1.00-23.60           H
ATOM    881 2HD1 LEU A  58     -11.555  21.683  -2.868  1.00-23.60           H
ATOM    882 3HD1 LEU A  58     -10.692  20.212  -3.368  1.00-23.60           H
ATOM    883  CD2 LEU A  58     -11.569  21.046  -0.146  1.00-23.60           C
ATOM    884 1HD2 LEU A  58     -10.584  21.457   0.079  1.00-23.60           H
ATOM    885 2HD2 LEU A  58     -11.905  20.479   0.721  1.00-23.60           H
ATOM    886 3HD2 LEU A  58     -12.260  21.865  -0.337  1.00-23.60           H
ATOM    887  N   LYS A  59     -15.208  17.421  -2.148  1.00-11.81           N
ATOM    888  H   LYS A  59     -14.442  16.965  -2.642  1.00-11.81           H
ATOM    889  CA  LYS A  59     -16.592  17.059  -2.484  1.00-11.81           C
ATOM    890  HA  LYS A  59     -17.150  17.963  -2.725  1.00-11.81           H
ATOM    891  C   LYS A  59     -17.285  16.402  -1.298  1.00-11.81           C
ATOM    892  O   LYS A  59     -18.418  16.737  -0.975  1.00-11.81           O
ATOM    893  CB  LYS A  59     -16.616  16.121  -3.697  1.00-11.81           C
ATOM    894 1HB  LYS A  59     -16.169  16.648  -4.537  1.00-11.81           H
ATOM    895 2HB  LYS A  59     -16.006  15.246  -3.481  1.00-11.81           H
ATOM    896  CG  LYS A  59     -18.010  15.646  -4.097  1.00-11.81           C
ATOM    897 1HG  LYS A  59     -18.356  14.917  -3.367  1.00-11.81           H
ATOM    898 2HG  LYS A  59     -18.686  16.500  -4.079  1.00-11.81           H
ATOM    899  CD  LYS A  59     -18.062  15.027  -5.492  1.00-11.81           C
ATOM    900 1HD  LYS A  59     -19.107  14.879  -5.766  1.00-11.81           H
ATOM    901 2HD  LYS A  59     -17.620  15.731  -6.195  1.00-11.81           H
ATOM    902  CE  LYS A  59     -17.331  13.690  -5.599  1.00-11.81           C
ATOM    903 1HE  LYS A  59     -16.290  13.823  -5.298  1.00-11.81           H
ATOM    904 2HE  LYS A  59     -17.799  12.969  -4.925  1.00-11.81           H
ATOM    905  NZ  LYS A  59     -17.355  13.150  -7.001  1.00-11.81           N
ATOM    906 1HZ  LYS A  59     -16.806  12.296  -7.042  1.00-11.81           H
ATOM    907 2HZ  LYS A  59     -16.928  13.815  -7.635  1.00-11.81           H
ATOM    908 3HZ  LYS A  59     -18.300  12.960  -7.297  1.00-11.81           H
ATOM    909  N   LEU A  60     -16.594  15.514  -0.605  1.00 -4.11           N
ATOM    910  H   LEU A  60     -15.659  15.257  -0.916  1.00 -4.11           H
ATOM    911  CA  LEU A  60     -17.143  14.871   0.585  1.00 -4.11           C
ATOM    912  HA  LEU A  60     -18.105  14.425   0.332  1.00 -4.11           H
ATOM    913  C   LEU A  60     -17.366  15.877   1.711  1.00 -4.11           C
ATOM    914  O   LEU A  60     -18.359  15.802   2.426  1.00 -4.11           O
ATOM    915  CB  LEU A  60     -16.193  13.765   1.042  1.00 -4.11           C
ATOM    916 1HB  LEU A  60     -16.037  13.092   0.199  1.00 -4.11           H
ATOM    917 2HB  LEU A  60     -15.234  14.221   1.283  1.00 -4.11           H
ATOM    918  CG  LEU A  60     -16.623  12.924   2.253  1.00 -4.11           C
ATOM    919  HG  LEU A  60     -16.697  13.573   3.124  1.00 -4.11           H
ATOM    920  CD1 LEU A  60     -17.963  12.214   2.072  1.00 -4.11           C
ATOM    921 1HD1 LEU A  60     -18.147  11.562   2.926  1.00 -4.11           H
ATOM    922 2HD1 LEU A  60     -17.952  11.622   1.158  1.00 -4.11           H
ATOM    923 3HD1 LEU A  60     -18.763  12.952   2.024  1.00 -4.11           H
ATOM    924  CD2 LEU A  60     -15.538  11.906   2.511  1.00 -4.11           C
ATOM    925 1HD2 LEU A  60     -15.845  11.242   3.318  1.00 -4.11           H
ATOM    926 2HD2 LEU A  60     -14.618  12.413   2.801  1.00 -4.11           H
ATOM    927 3HD2 LEU A  60     -15.355  11.313   1.617  1.00 -4.11           H
ATOM    928  N   GLN A  61     -16.498  16.867   1.844  1.00-18.47           N
ATOM    929  H   GLN A  61     -15.657  16.879   1.269  1.00-18.47           H
ATOM    930  CA  GLN A  61     -16.728  17.946   2.803  1.00-18.47           C
ATOM    931  HA  GLN A  61     -16.908  17.516   3.789  1.00-18.47           H
ATOM    932  C   GLN A  61     -17.967  18.744   2.418  1.00-18.47           C
ATOM    933  O   GLN A  61     -18.779  19.049   3.280  1.00-18.47           O
ATOM    934  CB  GLN A  61     -15.530  18.889   2.884  1.00-18.47           C
ATOM    935 1HB  GLN A  61     -15.271  19.208   1.877  1.00-18.47           H
ATOM    936 2HB  GLN A  61     -15.821  19.770   3.457  1.00-18.47           H
ATOM    937  CG  GLN A  61     -14.300  18.286   3.538  1.00-18.47           C
ATOM    938 1HG  GLN A  61     -14.489  18.142   4.600  1.00-18.47           H
ATOM    939 2HG  GLN A  61     -14.087  17.315   3.102  1.00-18.47           H
ATOM    940  CD  GLN A  61     -13.089  19.167   3.361  1.00-18.47           C
ATOM    941  OE1 GLN A  61     -13.189  20.387   3.331  1.00-18.47           O
ATOM    942  NE2 GLN A  61     -11.943  18.571   3.228  1.00-18.47           N
ATOM    943 1HE2 GLN A  61     -11.113  19.141   3.108  1.00-18.47           H
ATOM    944 2HE2 GLN A  61     -11.887  17.569   3.232  1.00-18.47           H
ATOM    945  N   LYS A  62     -18.183  19.024   1.139  1.00-24.71           N
ATOM    946  H   LYS A  62     -17.488  18.768   0.440  1.00-24.71           H
ATOM    947  CA  LYS A  62     -19.419  19.699   0.721  1.00-24.71           C
ATOM    948  HA  LYS A  62     -19.534  20.616   1.302  1.00-24.71           H
ATOM    949  C   LYS A  62     -20.627  18.824   1.021  1.00-24.71           C
ATOM    950  O   LYS A  62     -21.623  19.314   1.536  1.00-24.71           O
ATOM    951  CB  LYS A  62     -19.380  20.062  -0.767  1.00-24.71           C
ATOM    952 1HB  LYS A  62     -19.138  19.170  -1.343  1.00-24.71           H
ATOM    953 2HB  LYS A  62     -20.364  20.414  -1.072  1.00-24.71           H
ATOM    954  CG  LYS A  62     -18.369  21.148  -1.088  1.00-24.71           C
ATOM    955 1HG  LYS A  62     -18.669  22.067  -0.589  1.00-24.71           H
ATOM    956 2HG  LYS A  62     -17.395  20.853  -0.711  1.00-24.71           H
ATOM    957  CD  LYS A  62     -18.248  21.393  -2.581  1.00-24.71           C
ATOM    958 1HD  LYS A  62     -17.963  20.463  -3.074  1.00-24.71           H
ATOM    959 2HD  LYS A  62     -19.208  21.731  -2.973  1.00-24.71           H
ATOM    960  CE  LYS A  62     -17.186  22.450  -2.851  1.00-24.71           C
ATOM    961 1HE  LYS A  62     -17.463  23.372  -2.337  1.00-24.71           H
ATOM    962 2HE  LYS A  62     -16.231  22.103  -2.451  1.00-24.71           H
ATOM    963  NZ  LYS A  62     -17.036  22.728  -4.312  1.00-24.71           N
ATOM    964 1HZ  LYS A  62     -16.304  23.409  -4.466  1.00-24.71           H
ATOM    965 2HZ  LYS A  62     -17.909  23.080  -4.688  1.00-24.71           H
ATOM    966 3HZ  LYS A  62     -16.796  21.873  -4.798  1.00-24.71           H
ATOM    967  N   TRP A  63     -20.539  17.524   0.780  1.00 35.90           N
ATOM    968  H   TRP A  63     -19.706  17.150   0.329  1.00 35.90           H
ATOM    969  CA  TRP A  63     -21.630  16.616   1.132  1.00 35.90           C
ATOM    970  HA  TRP A  63     -22.538  16.946   0.628  1.00 35.90           H
ATOM    971  C   TRP A  63     -21.898  16.636   2.637  1.00 35.90           C
ATOM    972  O   TRP A  63     -23.045  16.585   3.066  1.00 35.90           O
ATOM    973  CB  TRP A  63     -21.319  15.172   0.721  1.00 35.90           C
ATOM    974 1HB  TRP A  63     -20.382  14.871   1.183  1.00 35.90           H
ATOM    975 2HB  TRP A  63     -22.106  14.531   1.118  1.00 35.90           H
ATOM    976  CG  TRP A  63     -21.221  14.913  -0.762  1.00 35.90           C
ATOM    977  CD1 TRP A  63     -21.609  15.729  -1.784  1.00 35.90           C
ATOM    978  HD1 TRP A  63     -22.017  16.721  -1.647  1.00 35.90           H
ATOM    979  CD2 TRP A  63     -20.749  13.708  -1.399  1.00 35.90           C
ATOM    980  NE1 TRP A  63     -21.432  15.129  -3.001  1.00 35.90           N
ATOM    981  HE1 TRP A  63     -21.670  15.550  -3.891  1.00 35.90           H
ATOM    982  CE2 TRP A  63     -20.911  13.880  -2.803  1.00 35.90           C
ATOM    983  CE3 TRP A  63     -20.223  12.489  -0.923  1.00 35.90           C
ATOM    984  HE3 TRP A  63     -20.105  12.326   0.136  1.00 35.90           H
ATOM    985  CZ2 TRP A  63     -20.568  12.873  -3.732  1.00 35.90           C
ATOM    986  HZ2 TRP A  63     -20.722  13.027  -4.788  1.00 35.90           H
ATOM    987  CZ3 TRP A  63     -19.858  11.478  -1.855  1.00 35.90           C
ATOM    988  HZ3 TRP A  63     -19.450  10.541  -1.504  1.00 35.90           H
ATOM    989  CH2 TRP A  63     -20.043  11.685  -3.254  1.00 35.90           C
ATOM    990  HH2 TRP A  63     -19.779  10.898  -3.948  1.00 35.90           H
ATOM    991  N   THR A  64     -20.850  16.734   3.440  1.00 -1.92           N
ATOM    992  H   THR A  64     -19.917  16.751   3.038  1.00 -1.92           H
ATOM    993  CA  THR A  64     -20.993  16.777   4.893  1.00 -1.92           C
ATOM    994  HA  THR A  64     -21.661  15.972   5.193  1.00 -1.92           H
ATOM    995  C   THR A  64     -21.596  18.099   5.364  1.00 -1.92           C
ATOM    996  O   THR A  64     -22.466  18.117   6.223  1.00 -1.92           O
ATOM    997  CB  THR A  64     -19.619  16.576   5.585  1.00 -1.92           C
ATOM    998  HB  THR A  64     -18.976  17.432   5.380  1.00 -1.92           H
ATOM    999  OG1 THR A  64     -18.993  15.389   5.085  1.00 -1.92           O
ATOM   1000  HG1 THR A  64     -18.796  15.513   4.147  1.00 -1.92           H
ATOM   1001  CG2 THR A  64     -19.752  16.389   7.079  1.00 -1.92           C
ATOM   1002 1HG2 THR A  64     -18.768  16.179   7.495  1.00 -1.92           H
ATOM   1003 2HG2 THR A  64     -20.416  15.553   7.292  1.00 -1.92           H
ATOM   1004 3HG2 THR A  64     -20.140  17.299   7.538  1.00 -1.92           H
ATOM   1005  N   GLN A  65     -21.169  19.218   4.800  1.00-23.07           N
ATOM   1006  H   GLN A  65     -20.445  19.180   4.084  1.00-23.07           H
ATOM   1007  CA  GLN A  65     -21.677  20.522   5.227  1.00-23.07           C
ATOM   1008  HA  GLN A  65     -21.622  20.594   6.313  1.00-23.07           H
ATOM   1009  C   GLN A  65     -23.134  20.702   4.822  1.00-23.07           C
ATOM   1010  O   GLN A  65     -23.925  21.295   5.561  1.00-23.07           O
ATOM   1011  CB  GLN A  65     -20.826  21.634   4.616  1.00-23.07           C
ATOM   1012 1HB  GLN A  65     -20.760  21.466   3.541  1.00-23.07           H
ATOM   1013 2HB  GLN A  65     -21.317  22.590   4.791  1.00-23.07           H
ATOM   1014  CG  GLN A  65     -19.423  21.704   5.207  1.00-23.07           C
ATOM   1015 1HG  GLN A  65     -19.500  21.923   6.271  1.00-23.07           H
ATOM   1016 2HG  GLN A  65     -18.926  20.745   5.097  1.00-23.07           H
ATOM   1017  CD  GLN A  65     -18.561  22.760   4.557  1.00-23.07           C
ATOM   1018  OE1 GLN A  65     -18.681  23.055   3.371  1.00-23.07           O
ATOM   1019  NE2 GLN A  65     -17.692  23.346   5.326  1.00-23.07           N
ATOM   1020 1HE2 GLN A  65     -17.069  24.035   4.940  1.00-23.07           H
ATOM   1021 2HE2 GLN A  65     -17.638  23.101   6.302  1.00-23.07           H
ATOM   1022  N   LYS A  66     -23.507  20.153   3.675  1.00 -7.67           N
ATOM   1023  H   LYS A  66     -22.811  19.696   3.090  1.00 -7.67           H
ATOM   1024  CA  LYS A  66     -24.888  20.222   3.192  1.00 -7.67           C
ATOM   1025  HA  LYS A  66     -25.323  21.169   3.511  1.00 -7.67           H
ATOM   1026  C   LYS A  66     -25.811  19.120   3.707  1.00 -7.67           C
ATOM   1027  O   LYS A  66     -26.999  19.130   3.382  1.00 -7.67           O
ATOM   1028  CB  LYS A  66     -24.898  20.202   1.663  1.00 -7.67           C
ATOM   1029 1HB  LYS A  66     -24.435  19.273   1.337  1.00 -7.67           H
ATOM   1030 2HB  LYS A  66     -25.933  20.210   1.320  1.00 -7.67           H
ATOM   1031  CG  LYS A  66     -24.179  21.394   1.019  1.00 -7.67           C
ATOM   1032 1HG  LYS A  66     -24.622  22.314   1.399  1.00 -7.67           H
ATOM   1033 2HG  LYS A  66     -23.124  21.380   1.289  1.00 -7.67           H
ATOM   1034  CD  LYS A  66     -24.297  21.389  -0.504  1.00 -7.67           C
ATOM   1035 1HD  LYS A  66     -25.352  21.359  -0.772  1.00 -7.67           H
ATOM   1036 2HD  LYS A  66     -23.867  22.315  -0.890  1.00 -7.67           H
ATOM   1037  CE  LYS A  66     -23.582  20.204  -1.154  1.00 -7.67           C
ATOM   1038 1HE  LYS A  66     -22.525  20.237  -0.891  1.00 -7.67           H
ATOM   1039 2HE  LYS A  66     -24.014  19.273  -0.782  1.00 -7.67           H
ATOM   1040  NZ  LYS A  66     -23.739  20.246  -2.638  1.00 -7.67           N
ATOM   1041 1HZ  LYS A  66     -23.301  19.443  -3.069  1.00 -7.67           H
ATOM   1042 2HZ  LYS A  66     -23.316  21.088  -3.010  1.00 -7.67           H
ATOM   1043 3HZ  LYS A  66     -24.724  20.242  -2.876  1.00 -7.67           H
ATOM   1044  N   LYS A  67     -25.321  18.176   4.503  1.00 13.60           N
ATOM   1045  H   LYS A  67     -24.344  18.180   4.755  1.00 13.60           H
ATOM   1046  CA  LYS A  67     -26.203  17.126   5.034  1.00 13.60           C
ATOM   1047  HA  LYS A  67     -26.731  16.678   4.195  1.00 13.60           H
ATOM   1048  C   LYS A  67     -27.226  17.789   5.953  1.00 13.60           C
ATOM   1049  O   LYS A  67     -26.926  18.814   6.567  1.00 13.60           O
ATOM   1050  CB  LYS A  67     -25.411  16.021   5.754  1.00 13.60           C
ATOM   1051 1HB  LYS A  67     -26.024  15.120   5.786  1.00 13.60           H
ATOM   1052 2HB  LYS A  67     -24.523  15.803   5.162  1.00 13.60           H
ATOM   1053  CG  LYS A  67     -24.996  16.343   7.185  1.00 13.60           C
ATOM   1054 1HG  LYS A  67     -24.606  17.356   7.225  1.00 13.60           H
ATOM   1055 2HG  LYS A  67     -25.874  16.290   7.826  1.00 13.60           H
ATOM   1056  CD  LYS A  67     -23.933  15.404   7.722  1.00 13.60           C
ATOM   1057 1HD  LYS A  67     -24.268  14.373   7.624  1.00 13.60           H
ATOM   1058 2HD  LYS A  67     -23.011  15.541   7.157  1.00 13.60           H
ATOM   1059  CE  LYS A  67     -23.692  15.735   9.188  1.00 13.60           C
ATOM   1060 1HE  LYS A  67     -23.419  16.790   9.266  1.00 13.60           H
ATOM   1061 2HE  LYS A  67     -24.628  15.585   9.731  1.00 13.60           H
ATOM   1062  NZ  LYS A  67     -22.620  14.909   9.826  1.00 13.60           N
ATOM   1063 1HZ  LYS A  67     -22.534  15.141  10.809  1.00 13.60           H
ATOM   1064 2HZ  LYS A  67     -21.731  15.076   9.380  1.00 13.60           H
ATOM   1065 3HZ  LYS A  67     -22.842  13.924   9.757  1.00 13.60           H
ATOM   1066  N   GLU A  68     -28.432  17.254   6.038  1.00 -4.20           N
ATOM   1067  H   GLU A  68     -28.667  16.431   5.496  1.00 -4.20           H
ATOM   1068  CA  GLU A  68     -29.431  17.836   6.932  1.00 -4.20           C
ATOM   1069  HA  GLU A  68     -29.503  18.905   6.737  1.00 -4.20           H
ATOM   1070  C   GLU A  68     -28.949  17.618   8.369  1.00 -4.20           C
ATOM   1071  O   GLU A  68     -28.363  16.573   8.679  1.00 -4.20           O
ATOM   1072  CB  GLU A  68     -30.793  17.189   6.685  1.00 -4.20           C
ATOM   1073 1HB  GLU A  68     -30.980  17.190   5.611  1.00 -4.20           H
ATOM   1074 2HB  GLU A  68     -30.747  16.161   7.029  1.00 -4.20           H
ATOM   1075  CG  GLU A  68     -31.949  17.881   7.378  1.00 -4.20           C
ATOM   1076 1HG  GLU A  68     -31.734  17.934   8.443  1.00 -4.20           H
ATOM   1077 2HG  GLU A  68     -32.042  18.896   6.991  1.00 -4.20           H
ATOM   1078  CD  GLU A  68     -33.265  17.152   7.189  1.00 -4.20           C
ATOM   1079  OE1 GLU A  68     -33.498  16.549   6.119  1.00 -4.20           O
ATOM   1080  OE2 GLU A  68     -34.087  17.154   8.135  1.00 -4.20           O
ATOM   1081  N   LYS A  69     -29.137  18.607   9.236  1.00-12.95           N
ATOM   1082  H   LYS A  69     -29.657  19.428   8.958  1.00-12.95           H
ATOM   1083  CA  LYS A  69     -28.570  18.548  10.583  1.00-12.95           C
ATOM   1084  HA  LYS A  69     -27.487  18.476  10.484  1.00-12.95           H
ATOM   1085  C   LYS A  69     -29.062  17.313  11.331  1.00-12.95           C
ATOM   1086  O   LYS A  69     -30.258  17.027  11.384  1.00-12.95           O
ATOM   1087  CB  LYS A  69     -28.908  19.822  11.369  1.00-12.95           C
ATOM   1088 1HB  LYS A  69     -28.690  20.688  10.745  1.00-12.95           H
ATOM   1089 2HB  LYS A  69     -29.972  19.822  11.605  1.00-12.95           H
ATOM   1090  CG  LYS A  69     -28.111  19.948  12.660  1.00-12.95           C
ATOM   1091 1HG  LYS A  69     -28.257  19.050  13.258  1.00-12.95           H
ATOM   1092 2HG  LYS A  69     -27.053  20.033  12.411  1.00-12.95           H
ATOM   1093  CD  LYS A  69     -28.520  21.146  13.498  1.00-12.95           C
ATOM   1094 1HD  LYS A  69     -28.417  22.059  12.910  1.00-12.95           H
ATOM   1095 2HD  LYS A  69     -29.557  21.031  13.814  1.00-12.95           H
ATOM   1096  CE  LYS A  69     -27.612  21.211  14.720  1.00-12.95           C
ATOM   1097 1HE  LYS A  69     -27.672  20.258  15.248  1.00-12.95           H
ATOM   1098 2HE  LYS A  69     -26.585  21.351  14.378  1.00-12.95           H
ATOM   1099  NZ  LYS A  69     -27.954  22.306  15.676  1.00-12.95           N
ATOM   1100 1HZ  LYS A  69     -27.288  22.313  16.438  1.00-12.95           H
ATOM   1101 2HZ  LYS A  69     -28.885  22.171  16.051  1.00-12.95           H
ATOM   1102 3HZ  LYS A  69     -27.912  23.202  15.204  1.00-12.95           H
ATOM   1103  N   GLY A  70     -28.123  16.574  11.897  1.00 -2.67           N
ATOM   1104  H   GLY A  70     -27.151  16.855  11.805  1.00 -2.67           H
ATOM   1105  CA  GLY A  70     -28.431  15.375  12.658  1.00 -2.67           C
ATOM   1106 1HA  GLY A  70     -27.664  15.251  13.421  1.00 -2.67           H
ATOM   1107 2HA  GLY A  70     -29.388  15.501  13.162  1.00 -2.67           H
ATOM   1108  C   GLY A  70     -28.481  14.098  11.850  1.00 -2.67           C
ATOM   1109  O   GLY A  70     -28.490  13.013  12.441  1.00 -2.67           O
ATOM   1110  N   LYS A  71     -28.472  14.173  10.524  1.00 -6.05           N
ATOM   1111  H   LYS A  71     -28.478  15.079  10.057  1.00 -6.05           H
ATOM   1112  CA  LYS A  71     -28.419  12.961   9.708  1.00 -6.05           C
ATOM   1113  HA  LYS A  71     -28.971  12.169  10.211  1.00 -6.05           H
ATOM   1114  C   LYS A  71     -26.965  12.536   9.598  1.00 -6.05           C
ATOM   1115  O   LYS A  71     -26.160  13.190   8.934  1.00 -6.05           O
ATOM   1116  CB  LYS A  71     -29.050  13.172   8.330  1.00 -6.05           C
ATOM   1117 1HB  LYS A  71     -28.579  14.022   7.835  1.00 -6.05           H
ATOM   1118 2HB  LYS A  71     -28.878  12.276   7.735  1.00 -6.05           H
ATOM   1119  CG  LYS A  71     -30.548  13.406   8.431  1.00 -6.05           C
ATOM   1120 1HG  LYS A  71     -30.969  12.643   9.084  1.00 -6.05           H
ATOM   1121 2HG  LYS A  71     -30.731  14.386   8.872  1.00 -6.05           H
ATOM   1122  CD  LYS A  71     -31.257  13.326   7.094  1.00 -6.05           C
ATOM   1123 1HD  LYS A  71     -30.854  14.075   6.414  1.00 -6.05           H
ATOM   1124 2HD  LYS A  71     -31.115  12.336   6.663  1.00 -6.05           H
ATOM   1125  CE  LYS A  71     -32.739  13.578   7.323  1.00 -6.05           C
ATOM   1126 1HE  LYS A  71     -33.145  12.768   7.933  1.00 -6.05           H
ATOM   1127 2HE  LYS A  71     -32.857  14.512   7.874  1.00 -6.05           H
ATOM   1128  NZ  LYS A  71     -33.520  13.675   6.053  1.00 -6.05           N
ATOM   1129 1HZ  LYS A  71     -34.509  13.708   6.268  1.00 -6.05           H
ATOM   1130 2HZ  LYS A  71     -33.331  12.876   5.462  1.00 -6.05           H
ATOM   1131 3HZ  LYS A  71     -33.274  14.532   5.568  1.00 -6.05           H
ATOM   1132  N   LYS A  72     -26.614  11.469  10.300  1.00 -4.74           N
ATOM   1133  H   LYS A  72     -27.325  10.968  10.822  1.00 -4.74           H
ATOM   1134  CA  LYS A  72     -25.233  10.983  10.343  1.00 -4.74           C
ATOM   1135  HA  LYS A  72     -24.568  11.781  10.673  1.00 -4.74           H
ATOM   1136  C   LYS A  72     -24.840  10.556   8.942  1.00 -4.74           C
ATOM   1137  O   LYS A  72     -25.675   9.998   8.222  1.00 -4.74           O
ATOM   1138  CB  LYS A  72     -25.123   9.789  11.296  1.00 -4.74           C
ATOM   1139 1HB  LYS A  72     -25.833   9.025  10.977  1.00 -4.74           H
ATOM   1140 2HB  LYS A  72     -24.117   9.375  11.231  1.00 -4.74           H
ATOM   1141  CG  LYS A  72     -25.407  10.152  12.746  1.00 -4.74           C
ATOM   1142 1HG  LYS A  72     -24.665  10.874  13.084  1.00 -4.74           H
ATOM   1143 2HG  LYS A  72     -26.390  10.612  12.817  1.00 -4.74           H
ATOM   1144  CD  LYS A  72     -25.383   8.940  13.658  1.00 -4.74           C
ATOM   1145 1HD  LYS A  72     -26.106   8.206  13.299  1.00 -4.74           H
ATOM   1146 2HD  LYS A  72     -24.386   8.498  13.661  1.00 -4.74           H
ATOM   1147  CE  LYS A  72     -25.760   9.373  15.065  1.00 -4.74           C
ATOM   1148 1HE  LYS A  72     -25.045  10.121  15.412  1.00 -4.74           H
ATOM   1149 2HE  LYS A  72     -26.747   9.839  15.035  1.00 -4.74           H
ATOM   1150  NZ  LYS A  72     -25.797   8.234  16.030  1.00 -4.74           N
ATOM   1151 1HZ  LYS A  72     -26.061   8.571  16.950  1.00 -4.74           H
ATOM   1152 2HZ  LYS A  72     -24.888   7.792  16.103  1.00 -4.74           H
ATOM   1153 3HZ  LYS A  72     -26.485   7.556  15.735  1.00 -4.74           H
ATOM   1154  N   LEU A  73     -23.592  10.802   8.566  1.00 14.45           N
ATOM   1155  H   LEU A  73     -22.949  11.238   9.218  1.00 14.45           H
ATOM   1156  CA  LEU A  73     -23.101  10.404   7.248  1.00 14.45           C
ATOM   1157  HA  LEU A  73     -23.699  10.870   6.466  1.00 14.45           H
ATOM   1158  C   LEU A  73     -23.248   8.899   7.145  1.00 14.45           C
ATOM   1159  O   LEU A  73     -23.068   8.185   8.136  1.00 14.45           O
ATOM   1160  CB  LEU A  73     -21.619  10.752   7.062  1.00 14.45           C
ATOM   1161 1HB  LEU A  73     -21.084  10.357   7.926  1.00 14.45           H
ATOM   1162 2HB  LEU A  73     -21.267  10.201   6.191  1.00 14.45           H
ATOM   1163  CG  LEU A  73     -21.191  12.212   6.868  1.00 14.45           C
ATOM   1164  HG  LEU A  73     -21.565  12.807   7.701  1.00 14.45           H
ATOM   1165  CD1 LEU A  73     -19.666  12.290   6.862  1.00 14.45           C
ATOM   1166 1HD1 LEU A  73     -19.349  13.323   6.717  1.00 14.45           H
ATOM   1167 2HD1 LEU A  73     -19.256  11.678   6.057  1.00 14.45           H
ATOM   1168 3HD1 LEU A  73     -19.275  11.940   7.818  1.00 14.45           H
ATOM   1169  CD2 LEU A  73     -21.740  12.796   5.568  1.00 14.45           C
ATOM   1170 1HD2 LEU A  73     -21.333  13.793   5.412  1.00 14.45           H
ATOM   1171 2HD2 LEU A  73     -22.826  12.866   5.620  1.00 14.45           H
ATOM   1172 3HD2 LEU A  73     -21.460  12.166   4.723  1.00 14.45           H
ATOM   1173  N   SER A  74     -23.578   8.427   5.953  1.00 20.14           N
ATOM   1174  H   SER A  74     -23.738   9.058   5.180  1.00 20.14           H
ATOM   1175  CA  SER A  74     -23.709   7.000   5.710  1.00 20.14           C
ATOM   1176  HA  SER A  74     -24.505   6.601   6.336  1.00 20.14           H
ATOM   1177  C   SER A  74     -22.386   6.326   6.056  1.00 20.14           C
ATOM   1178  O   SER A  74     -21.323   6.890   5.796  1.00 20.14           O
ATOM   1179  CB  SER A  74     -24.045   6.788   4.238  1.00 20.14           C
ATOM   1180 1HB  SER A  74     -23.121   6.655   3.677  1.00 20.14           H
ATOM   1181 2HB  SER A  74     -24.669   5.902   4.119  1.00 20.14           H
ATOM   1182  OG  SER A  74     -24.712   7.942   3.748  1.00 20.14           O
ATOM   1183  HG  SER A  74     -25.597   7.982   4.144  1.00 20.14           H
ATOM   1184  N   ARG A  75     -22.417   5.132   6.628  1.00  8.35           N
ATOM   1185  H   ARG A  75     -23.320   4.703   6.827  1.00  8.35           H
ATOM   1186  CA  ARG A  75     -21.193   4.448   7.053  1.00  8.35           C
ATOM   1187  HA  ARG A  75     -20.693   5.085   7.782  1.00  8.35           H
ATOM   1188  C   ARG A  75     -20.216   4.231   5.900  1.00  8.35           C
ATOM   1189  O   ARG A  75     -19.015   4.415   6.055  1.00  8.35           O
ATOM   1190  CB  ARG A  75     -21.571   3.130   7.732  1.00  8.35           C
ATOM   1191 1HB  ARG A  75     -22.414   3.326   8.394  1.00  8.35           H
ATOM   1192 2HB  ARG A  75     -21.893   2.422   6.968  1.00  8.35           H
ATOM   1193  CG  ARG A  75     -20.460   2.505   8.570  1.00  8.35           C
ATOM   1194 1HG  ARG A  75     -19.617   2.247   7.929  1.00  8.35           H
ATOM   1195 2HG  ARG A  75     -20.130   3.229   9.315  1.00  8.35           H
ATOM   1196  CD  ARG A  75     -20.951   1.251   9.287  1.00  8.35           C
ATOM   1197 1HD  ARG A  75     -20.179   0.927   9.986  1.00  8.35           H
ATOM   1198 2HD  ARG A  75     -21.853   1.482   9.852  1.00  8.35           H
ATOM   1199  NE  ARG A  75     -21.208   0.157   8.340  1.00  8.35           N
ATOM   1200  HE  ARG A  75     -20.391  -0.241   7.872  1.00  8.35           H
ATOM   1201  CZ  ARG A  75     -22.368  -0.402   8.031  1.00  8.35           C
ATOM   1202  NH1 ARG A  75     -22.373  -1.303   7.097  1.00  8.35           N
ATOM   1203 1HH1 ARG A  75     -21.497  -1.527   6.632  1.00  8.35           H
ATOM   1204 2HH1 ARG A  75     -23.233  -1.772   6.858  1.00  8.35           H
ATOM   1205  NH2 ARG A  75     -23.510  -0.125   8.605  1.00  8.35           N
ATOM   1206 1HH2 ARG A  75     -23.548   0.546   9.349  1.00  8.35           H
ATOM   1207 2HH2 ARG A  75     -24.341  -0.611   8.299  1.00  8.35           H
ATOM   1208  N   MET A  76     -20.720   3.982   4.701  1.00 -4.39           N
ATOM   1209  H   MET A  76     -21.722   3.844   4.598  1.00 -4.39           H
ATOM   1210  CA  MET A  76     -19.846   3.892   3.526  1.00 -4.39           C
ATOM   1211  HA  MET A  76     -19.054   3.179   3.750  1.00 -4.39           H
ATOM   1212  C   MET A  76     -19.153   5.209   3.156  1.00 -4.39           C
ATOM   1213  O   MET A  76     -18.092   5.196   2.540  1.00 -4.39           O
ATOM   1214  CB  MET A  76     -20.627   3.358   2.323  1.00 -4.39           C
ATOM   1215 1HB  MET A  76     -21.499   3.992   2.159  1.00 -4.39           H
ATOM   1216 2HB  MET A  76     -19.988   3.409   1.442  1.00 -4.39           H
ATOM   1217  CG  MET A  76     -21.084   1.911   2.509  1.00 -4.39           C
ATOM   1218 1HG  MET A  76     -20.205   1.276   2.620  1.00 -4.39           H
ATOM   1219 2HG  MET A  76     -21.671   1.843   3.424  1.00 -4.39           H
ATOM   1220  SD  MET A  76     -22.097   1.280   1.149  1.00 -4.39           S
ATOM   1221  CE  MET A  76     -20.930   1.099  -0.203  1.00 -4.39           C
ATOM   1222 1HE  MET A  76     -21.450   0.691  -1.072  1.00 -4.39           H
ATOM   1223 2HE  MET A  76     -20.131   0.420   0.089  1.00 -4.39           H
ATOM   1224 3HE  MET A  76     -20.514   2.073  -0.464  1.00 -4.39           H
ATOM   1225  N   LYS A  77     -19.688   6.351   3.570  1.00 -2.81           N
ATOM   1226  H   LYS A  77     -20.547   6.338   4.110  1.00 -2.81           H
ATOM   1227  CA  LYS A  77     -19.039   7.647   3.328  1.00 -2.81           C
ATOM   1228  HA  LYS A  77     -18.533   7.617   2.364  1.00 -2.81           H
ATOM   1229  C   LYS A  77     -17.988   7.918   4.401  1.00 -2.81           C
ATOM   1230  O   LYS A  77     -17.020   8.631   4.162  1.00 -2.81           O
ATOM   1231  CB  LYS A  77     -20.074   8.778   3.296  1.00 -2.81           C
ATOM   1232 1HB  LYS A  77     -20.608   8.792   4.244  1.00 -2.81           H
ATOM   1233 2HB  LYS A  77     -19.557   9.729   3.181  1.00 -2.81           H
ATOM   1234  CG  LYS A  77     -21.082   8.627   2.160  1.00 -2.81           C
ATOM   1235 1HG  LYS A  77     -20.558   8.678   1.205  1.00 -2.81           H
ATOM   1236 2HG  LYS A  77     -21.563   7.653   2.243  1.00 -2.81           H
ATOM   1237  CD  LYS A  77     -22.167   9.692   2.202  1.00 -2.81           C
ATOM   1238 1HD  LYS A  77     -22.643   9.663   3.182  1.00 -2.81           H
ATOM   1239 2HD  LYS A  77     -21.733  10.680   2.041  1.00 -2.81           H
ATOM   1240  CE  LYS A  77     -23.214   9.395   1.131  1.00 -2.81           C
ATOM   1241 1HE  LYS A  77     -22.771   9.539   0.142  1.00 -2.81           H
ATOM   1242 2HE  LYS A  77     -23.507   8.347   1.223  1.00 -2.81           H
ATOM   1243  NZ  LYS A  77     -24.448  10.227   1.259  1.00 -2.81           N
ATOM   1244 1HZ  LYS A  77     -25.109   9.981   0.533  1.00 -2.81           H
ATOM   1245 2HZ  LYS A  77     -24.224  11.211   1.187  1.00 -2.81           H
ATOM   1246 3HZ  LYS A  77     -24.878  10.060   2.160  1.00 -2.81           H
ATOM   1247  N   LEU A  78     -18.137   7.308   5.569  1.00  5.05           N
ATOM   1248  H   LEU A  78     -18.974   6.770   5.755  1.00  5.05           H
ATOM   1249  CA  LEU A  78     -17.094   7.385   6.596  1.00  5.05           C
ATOM   1250  HA  LEU A  78     -16.794   8.425   6.727  1.00  5.05           H
ATOM   1251  C   LEU A  78     -15.887   6.581   6.115  1.00  5.05           C
ATOM   1252  O   LEU A  78     -14.744   7.023   6.227  1.00  5.05           O
ATOM   1253  CB  LEU A  78     -17.576   6.821   7.940  1.00  5.05           C
ATOM   1254 1HB  LEU A  78     -17.802   5.766   7.800  1.00  5.05           H
ATOM   1255 2HB  LEU A  78     -16.741   6.879   8.638  1.00  5.05           H
ATOM   1256  CG  LEU A  78     -18.797   7.466   8.615  1.00  5.05           C
ATOM   1257  HG  LEU A  78     -19.638   7.430   7.924  1.00  5.05           H
ATOM   1258  CD1 LEU A  78     -19.173   6.667   9.862  1.00  5.05           C
ATOM   1259 1HD1 LEU A  78     -20.086   7.074  10.295  1.00  5.05           H
ATOM   1260 2HD1 LEU A  78     -18.368   6.715  10.596  1.00  5.05           H
ATOM   1261 3HD1 LEU A  78     -19.346   5.625   9.595  1.00  5.05           H
ATOM   1262  CD2 LEU A  78     -18.550   8.926   8.996  1.00  5.05           C
ATOM   1263 1HD2 LEU A  78     -19.425   9.324   9.509  1.00  5.05           H
ATOM   1264 2HD2 LEU A  78     -18.377   9.517   8.098  1.00  5.05           H
ATOM   1265 3HD2 LEU A  78     -17.682   9.002   9.651  1.00  5.05           H
ATOM   1266  N   LEU A  79     -16.154   5.426   5.514  1.00 -6.62           N
ATOM   1267  H   LEU A  79     -17.113   5.099   5.474  1.00 -6.62           H
ATOM   1268  CA  LEU A  79     -15.094   4.596   4.935  1.00 -6.62           C
ATOM   1269  HA  LEU A  79     -14.358   4.368   5.706  1.00 -6.62           H
ATOM   1270  C   LEU A  79     -14.380   5.337   3.807  1.00 -6.62           C
ATOM   1271  O   LEU A  79     -13.153   5.328   3.724  1.00 -6.62           O
ATOM   1272  CB  LEU A  79     -15.668   3.292   4.368  1.00 -6.62           C
ATOM   1273 1HB  LEU A  79     -16.407   3.563   3.617  1.00 -6.62           H
ATOM   1274 2HB  LEU A  79     -14.854   2.797   3.846  1.00 -6.62           H
ATOM   1275  CG  LEU A  79     -16.317   2.250   5.291  1.00 -6.62           C
ATOM   1276  HG  LEU A  79     -17.106   2.731   5.863  1.00 -6.62           H
ATOM   1277  CD1 LEU A  79     -16.948   1.139   4.446  1.00 -6.62           C
ATOM   1278 1HD1 LEU A  79     -17.496   0.457   5.098  1.00 -6.62           H
ATOM   1279 2HD1 LEU A  79     -16.177   0.583   3.916  1.00 -6.62           H
ATOM   1280 3HD1 LEU A  79     -17.645   1.563   3.729  1.00 -6.62           H
ATOM   1281  CD2 LEU A  79     -15.319   1.643   6.266  1.00 -6.62           C
ATOM   1282 1HD2 LEU A  79     -15.816   0.883   6.873  1.00 -6.62           H
ATOM   1283 2HD2 LEU A  79     -14.936   2.415   6.931  1.00 -6.62           H
ATOM   1284 3HD2 LEU A  79     -14.491   1.184   5.726  1.00 -6.62           H
ATOM   1285  N   LEU A  80     -15.151   6.026   2.975  1.00 -5.47           N
ATOM   1286  H   LEU A  80     -16.156   5.972   3.073  1.00 -5.47           H
ATOM   1287  CA  LEU A  80     -14.591   6.855   1.908  1.00 -5.47           C
ATOM   1288  HA  LEU A  80     -13.998   6.233   1.237  1.00 -5.47           H
ATOM   1289  C   LEU A  80     -13.672   7.935   2.464  1.00 -5.47           C
ATOM   1290  O   LEU A  80     -12.607   8.181   1.898  1.00 -5.47           O
ATOM   1291  CB  LEU A  80     -15.727   7.520   1.122  1.00 -5.47           C
ATOM   1292 1HB  LEU A  80     -16.292   6.740   0.615  1.00 -5.47           H
ATOM   1293 2HB  LEU A  80     -16.389   7.975   1.849  1.00 -5.47           H
ATOM   1294  CG  LEU A  80     -15.397   8.627   0.109  1.00 -5.47           C
ATOM   1295  HG  LEU A  80     -14.915   9.438   0.647  1.00 -5.47           H
ATOM   1296  CD1 LEU A  80     -14.468   8.219  -1.014  1.00 -5.47           C
ATOM   1297 1HD1 LEU A  80     -14.200   9.097  -1.600  1.00 -5.47           H
ATOM   1298 2HD1 LEU A  80     -14.958   7.494  -1.657  1.00 -5.47           H
ATOM   1299 3HD1 LEU A  80     -13.551   7.788  -0.614  1.00 -5.47           H
ATOM   1300  CD2 LEU A  80     -16.710   9.160  -0.465  1.00 -5.47           C
ATOM   1301 1HD2 LEU A  80     -16.503  10.033  -1.081  1.00 -5.47           H
ATOM   1302 2HD2 LEU A  80     -17.377   9.457   0.343  1.00 -5.47           H
ATOM   1303 3HD2 LEU A  80     -17.193   8.395  -1.075  1.00 -5.47           H
ATOM   1304  N   LYS A  81     -14.043   8.570   3.572  1.00-17.62           N
ATOM   1305  H   LYS A  81     -14.924   8.339   4.021  1.00-17.62           H
ATOM   1306  CA  LYS A  81     -13.195   9.626   4.125  1.00-17.62           C
ATOM   1307  HA  LYS A  81     -13.038  10.375   3.348  1.00-17.62           H
ATOM   1308  C   LYS A  81     -11.842   9.059   4.491  1.00-17.62           C
ATOM   1309  O   LYS A  81     -10.819   9.602   4.104  1.00-17.62           O
ATOM   1310  CB  LYS A  81     -13.808  10.299   5.361  1.00-17.62           C
ATOM   1311 1HB  LYS A  81     -14.840  10.571   5.148  1.00-17.62           H
ATOM   1312 2HB  LYS A  81     -13.802   9.599   6.197  1.00-17.62           H
ATOM   1313  CG  LYS A  81     -13.040  11.560   5.752  1.00-17.62           C
ATOM   1314 1HG  LYS A  81     -12.000  11.301   5.941  1.00-17.62           H
ATOM   1315 2HG  LYS A  81     -13.077  12.260   4.917  1.00-17.62           H
ATOM   1316  CD  LYS A  81     -13.594  12.250   6.984  1.00-17.62           C
ATOM   1317 1HD  LYS A  81     -14.642  12.499   6.816  1.00-17.62           H
ATOM   1318 2HD  LYS A  81     -13.510  11.586   7.845  1.00-17.62           H
ATOM   1319  CE  LYS A  81     -12.796  13.529   7.237  1.00-17.62           C
ATOM   1320 1HE  LYS A  81     -11.745  13.265   7.370  1.00-17.62           H
ATOM   1321 2HE  LYS A  81     -12.879  14.174   6.359  1.00-17.62           H
ATOM   1322  NZ  LYS A  81     -13.260  14.292   8.440  1.00-17.62           N
ATOM   1323 1HZ  LYS A  81     -12.655  15.090   8.587  1.00-17.62           H
ATOM   1324 2HZ  LYS A  81     -13.215  13.698   9.261  1.00-17.62           H
ATOM   1325 3HZ  LYS A  81     -14.212  14.610   8.309  1.00-17.62           H
ATOM   1326  N   HIS A  82     -11.829   7.961   5.224  1.00-12.53           N
ATOM   1327  H   HIS A  82     -12.699   7.509   5.480  1.00-12.53           H
ATOM   1328  CA  HIS A  82     -10.562   7.429   5.710  1.00-12.53           C
ATOM   1329  HA  HIS A  82      -9.974   8.258   6.106  1.00-12.53           H
ATOM   1330  C   HIS A  82      -9.713   6.809   4.619  1.00-12.53           C
ATOM   1331  O   HIS A  82      -8.497   6.931   4.687  1.00-12.53           O
ATOM   1332  CB  HIS A  82     -10.806   6.472   6.865  1.00-12.53           C
ATOM   1333 1HB  HIS A  82     -11.544   5.730   6.566  1.00-12.53           H
ATOM   1334 2HB  HIS A  82      -9.871   5.966   7.104  1.00-12.53           H
ATOM   1335  CG  HIS A  82     -11.278   7.177   8.095  1.00-12.53           C
ATOM   1336  ND1 HIS A  82     -10.405   7.786   8.970  1.00-12.53           N
ATOM   1337  CD2 HIS A  82     -12.540   7.454   8.524  1.00-12.53           C
ATOM   1338  HD2 HIS A  82     -13.440   7.116   8.030  1.00-12.53           H
ATOM   1339  CE1 HIS A  82     -11.189   8.418   9.892  1.00-12.53           C
ATOM   1340  HE1 HIS A  82     -10.800   8.997  10.718  1.00-12.53           H
ATOM   1341  NE2 HIS A  82     -12.509   8.240   9.643  1.00-12.53           N
ATOM   1342  HE2 HIS A  82     -13.294   8.622  10.157  1.00-12.53           H
ATOM   1343  N   LEU A  83     -10.313   6.252   3.575  1.00-18.65           N
ATOM   1344  H   LEU A  83     -11.321   6.130   3.558  1.00-18.65           H
ATOM   1345  CA  LEU A  83      -9.516   5.823   2.425  1.00-18.65           C
ATOM   1346  HA  LEU A  83      -8.713   5.175   2.777  1.00-18.65           H
ATOM   1347  C   LEU A  83      -8.893   7.049   1.767  1.00-18.65           C
ATOM   1348  O   LEU A  83      -7.718   7.063   1.462  1.00-18.65           O
ATOM   1349  CB  LEU A  83     -10.366   5.071   1.395  1.00-18.65           C
ATOM   1350 1HB  LEU A  83     -10.900   4.277   1.908  1.00-18.65           H
ATOM   1351 2HB  LEU A  83     -11.102   5.768   0.995  1.00-18.65           H
ATOM   1352  CG  LEU A  83      -9.598   4.453   0.209  1.00-18.65           C
ATOM   1353  HG  LEU A  83      -8.960   5.220  -0.227  1.00-18.65           H
ATOM   1354  CD1 LEU A  83      -8.720   3.271   0.625  1.00-18.65           C
ATOM   1355 1HD1 LEU A  83      -8.217   2.866  -0.257  1.00-18.65           H
ATOM   1356 2HD1 LEU A  83      -9.313   2.489   1.094  1.00-18.65           H
ATOM   1357 3HD1 LEU A  83      -7.943   3.612   1.310  1.00-18.65           H
ATOM   1358  CD2 LEU A  83     -10.569   4.003  -0.876  1.00-18.65           C
ATOM   1359 1HD2 LEU A  83     -10.004   3.578  -1.709  1.00-18.65           H
ATOM   1360 2HD2 LEU A  83     -11.126   4.864  -1.243  1.00-18.65           H
ATOM   1361 3HD2 LEU A  83     -11.253   3.250  -0.490  1.00-18.65           H
ATOM   1362  N   THR A  84      -9.657   8.116   1.593  1.00-17.37           N
ATOM   1363  H   THR A  84     -10.628   8.098   1.880  1.00-17.37           H
ATOM   1364  CA  THR A  84      -9.115   9.318   0.958  1.00-17.37           C
ATOM   1365  HA  THR A  84      -8.699   9.037  -0.010  1.00-17.37           H
ATOM   1366  C   THR A  84      -7.986   9.924   1.792  1.00-17.37           C
ATOM   1367  O   THR A  84      -6.968  10.344   1.253  1.00-17.37           O
ATOM   1368  CB  THR A  84     -10.228  10.361   0.727  1.00-17.37           C
ATOM   1369  HB  THR A  84     -10.600  10.721   1.686  1.00-17.37           H
ATOM   1370  OG1 THR A  84     -11.301   9.749   0.005  1.00-17.37           O
ATOM   1371  HG1 THR A  84     -11.781   9.169   0.610  1.00-17.37           H
ATOM   1372  CG2 THR A  84      -9.756  11.528  -0.104  1.00-17.37           C
ATOM   1373 1HG2 THR A  84     -10.611  12.146  -0.374  1.00-17.37           H
ATOM   1374 2HG2 THR A  84      -9.281  11.171  -1.017  1.00-17.37           H
ATOM   1375 3HG2 THR A  84      -9.041  12.126   0.459  1.00-17.37           H
ATOM   1376  N   LEU A  85      -8.125   9.935   3.111  1.00-22.97           N
ATOM   1377  H   LEU A  85      -8.986   9.591   3.527  1.00-22.97           H
ATOM   1378  CA  LEU A  85      -7.056  10.437   3.976  1.00-22.97           C
ATOM   1379  HA  LEU A  85      -6.780  11.440   3.650  1.00-22.97           H
ATOM   1380  C   LEU A  85      -5.812   9.559   3.872  1.00-22.97           C
ATOM   1381  O   LEU A  85      -4.692  10.068   3.836  1.00-22.97           O
ATOM   1382  CB  LEU A  85      -7.501  10.486   5.444  1.00-22.97           C
ATOM   1383 1HB  LEU A  85      -7.801   9.478   5.732  1.00-22.97           H
ATOM   1384 2HB  LEU A  85      -6.623  10.741   6.037  1.00-22.97           H
ATOM   1385  CG  LEU A  85      -8.627  11.448   5.862  1.00-22.97           C
ATOM   1386  HG  LEU A  85      -9.518  11.216   5.293  1.00-22.97           H
ATOM   1387  CD1 LEU A  85      -8.952  11.245   7.343  1.00-22.97           C
ATOM   1388 1HD1 LEU A  85      -9.767  11.900   7.640  1.00-22.97           H
ATOM   1389 2HD1 LEU A  85      -8.073  11.466   7.953  1.00-22.97           H
ATOM   1390 3HD1 LEU A  85      -9.253  10.210   7.517  1.00-22.97           H
ATOM   1391  CD2 LEU A  85      -8.294  12.911   5.600  1.00-22.97           C
ATOM   1392 1HD2 LEU A  85      -9.115  13.543   5.935  1.00-22.97           H
ATOM   1393 2HD2 LEU A  85      -8.144  13.069   4.533  1.00-22.97           H
ATOM   1394 3HD2 LEU A  85      -7.388  13.183   6.138  1.00-22.97           H
ATOM   1395  N   ALA A  86      -6.003   8.250   3.813  1.00-23.73           N
ATOM   1396  H   ALA A  86      -6.945   7.873   3.847  1.00-23.73           H
ATOM   1397  CA  ALA A  86      -4.892   7.310   3.726  1.00-23.73           C
ATOM   1398  HA  ALA A  86      -4.178   7.537   4.519  1.00-23.73           H
ATOM   1399  C   ALA A  86      -4.162   7.419   2.386  1.00-23.73           C
ATOM   1400  O   ALA A  86      -2.939   7.457   2.333  1.00-23.73           O
ATOM   1401  CB  ALA A  86      -5.425   5.894   3.927  1.00-23.73           C
ATOM   1402 1HB  ALA A  86      -5.915   5.810   4.898  1.00-23.73           H
ATOM   1403 2HB  ALA A  86      -4.594   5.198   3.885  1.00-23.73           H
ATOM   1404 3HB  ALA A  86      -6.136   5.641   3.138  1.00-23.73           H
ATOM   1405  N   ASN A  87      -4.916   7.490   1.303  1.00-13.22           N
ATOM   1406  H   ASN A  87      -5.928   7.408   1.390  1.00-13.22           H
ATOM   1407  CA  ASN A  87      -4.341   7.560  -0.038  1.00-13.22           C
ATOM   1408  HA  ASN A  87      -3.560   6.802  -0.130  1.00-13.22           H
ATOM   1409  C   ASN A  87      -3.700   8.925  -0.276  1.00-13.22           C
ATOM   1410  O   ASN A  87      -2.737   9.051  -1.032  1.00-13.22           O
ATOM   1411  CB  ASN A  87      -5.421   7.266  -1.084  1.00-13.22           C
ATOM   1412 1HB  ASN A  87      -6.296   7.883  -0.888  1.00-13.22           H
ATOM   1413 2HB  ASN A  87      -5.031   7.522  -2.065  1.00-13.22           H
ATOM   1414  CG  ASN A  87      -5.832   5.806  -1.104  1.00-13.22           C
ATOM   1415  OD1 ASN A  87      -6.123   5.201  -0.087  1.00-13.22           O
ATOM   1416  ND2 ASN A  87      -5.872   5.239  -2.270  1.00-13.22           N
ATOM   1417 1HD2 ASN A  87      -6.168   4.269  -2.343  1.00-13.22           H
ATOM   1418 2HD2 ASN A  87      -5.601   5.744  -3.088  1.00-13.22           H
ATOM   1419  N   LEU A  88      -4.168   9.955   0.420  1.00 -4.52           N
ATOM   1420  H   LEU A  88      -5.024   9.858   0.957  1.00 -4.52           H
ATOM   1421  CA  LEU A  88      -3.448  11.227   0.431  1.00 -4.52           C
ATOM   1422  HA  LEU A  88      -3.268  11.546  -0.595  1.00 -4.52           H
ATOM   1423  C   LEU A  88      -2.095  11.058   1.101  1.00 -4.52           C
ATOM   1424  O   LEU A  88      -1.119  11.589   0.609  1.00 -4.52           O
ATOM   1425  CB  LEU A  88      -4.211  12.327   1.176  1.00 -4.52           C
ATOM   1426 1HB  LEU A  88      -4.710  11.868   2.026  1.00 -4.52           H
ATOM   1427 2HB  LEU A  88      -3.476  13.030   1.569  1.00 -4.52           H
ATOM   1428  CG  LEU A  88      -5.246  13.144   0.395  1.00 -4.52           C
ATOM   1429  HG  LEU A  88      -5.931  12.455  -0.089  1.00 -4.52           H
ATOM   1430  CD1 LEU A  88      -6.051  14.012   1.358  1.00 -4.52           C
ATOM   1431 1HD1 LEU A  88      -6.794  14.581   0.799  1.00 -4.52           H
ATOM   1432 2HD1 LEU A  88      -5.385  14.687   1.896  1.00 -4.52           H
ATOM   1433 3HD1 LEU A  88      -6.565  13.368   2.071  1.00 -4.52           H
ATOM   1434  CD2 LEU A  88      -4.600  14.035  -0.675  1.00 -4.52           C
ATOM   1435 1HD2 LEU A  88      -5.367  14.615  -1.189  1.00 -4.52           H
ATOM   1436 2HD2 LEU A  88      -4.087  13.417  -1.412  1.00 -4.52           H
ATOM   1437 3HD2 LEU A  88      -3.878  14.713  -0.218  1.00 -4.52           H
ATOM   1438  N   LEU A  89      -2.001  10.322   2.199  1.00-16.79           N
ATOM   1439  H   LEU A  89      -2.826   9.882   2.591  1.00-16.79           H
ATOM   1440  CA  LEU A  89      -0.700  10.120   2.843  1.00-16.79           C
ATOM   1441  HA  LEU A  89      -0.230  11.089   3.009  1.00-16.79           H
ATOM   1442  C   LEU A  89       0.226   9.304   1.949  1.00-16.79           C
ATOM   1443  O   LEU A  89       1.408   9.613   1.853  1.00-16.79           O
ATOM   1444  CB  LEU A  89      -0.847   9.399   4.186  1.00-16.79           C
ATOM   1445 1HB  LEU A  89      -1.373   8.464   4.005  1.00-16.79           H
ATOM   1446 2HB  LEU A  89       0.150   9.142   4.535  1.00-16.79           H
ATOM   1447  CG  LEU A  89      -1.560  10.132   5.328  1.00-16.79           C
ATOM   1448  HG  LEU A  89      -2.520  10.494   4.972  1.00-16.79           H
ATOM   1449  CD1 LEU A  89      -1.811   9.140   6.450  1.00-16.79           C
ATOM   1450 1HD1 LEU A  89      -2.384   9.615   7.243  1.00-16.79           H
ATOM   1451 2HD1 LEU A  89      -0.864   8.772   6.848  1.00-16.79           H
ATOM   1452 3HD1 LEU A  89      -2.389   8.298   6.067  1.00-16.79           H
ATOM   1453  CD2 LEU A  89      -0.767  11.326   5.856  1.00-16.79           C
ATOM   1454 1HD2 LEU A  89      -1.332  11.824   6.642  1.00-16.79           H
ATOM   1455 2HD2 LEU A  89      -0.598  12.042   5.052  1.00-16.79           H
ATOM   1456 3HD2 LEU A  89       0.196  10.998   6.247  1.00-16.79           H
ATOM   1457  N   GLU A  90      -0.313   8.304   1.266  1.00 -3.91           N
ATOM   1458  H   GLU A  90      -1.294   8.077   1.401  1.00 -3.91           H
ATOM   1459  CA  GLU A  90       0.469   7.484   0.334  1.00 -3.91           C
ATOM   1460  HA  GLU A  90       1.275   6.991   0.877  1.00 -3.91           H
ATOM   1461  C   GLU A  90       1.076   8.389  -0.738  1.00 -3.91           C
ATOM   1462  O   GLU A  90       2.267   8.330  -1.050  1.00 -3.91           O
ATOM   1463  CB  GLU A  90      -0.450   6.430  -0.299  1.00 -3.91           C
ATOM   1464 1HB  GLU A  90      -0.986   5.931   0.506  1.00 -3.91           H
ATOM   1465 2HB  GLU A  90      -1.179   6.947  -0.920  1.00 -3.91           H
ATOM   1466  CG  GLU A  90       0.242   5.366  -1.147  1.00 -3.91           C
ATOM   1467 1HG  GLU A  90       0.793   5.858  -1.951  1.00 -3.91           H
ATOM   1468 2HG  GLU A  90       0.954   4.828  -0.519  1.00 -3.91           H
ATOM   1469  CD  GLU A  90      -0.743   4.366  -1.762  1.00 -3.91           C
ATOM   1470  OE1 GLU A  90      -1.956   4.665  -1.859  1.00 -3.91           O
ATOM   1471  OE2 GLU A  90      -0.303   3.287  -2.200  1.00 -3.91           O
ATOM   1472  N   THR A  91       0.261   9.301  -1.243  1.00 -5.56           N
ATOM   1473  H   THR A  91      -0.709   9.316  -0.946  1.00 -5.56           H
ATOM   1474  CA  THR A  91       0.723  10.264  -2.234  1.00 -5.56           C
ATOM   1475  HA  THR A  91       1.188   9.721  -3.054  1.00 -5.56           H
ATOM   1476  C   THR A  91       1.742  11.242  -1.664  1.00 -5.56           C
ATOM   1477  O   THR A  91       2.777  11.482  -2.261  1.00 -5.56           O
ATOM   1478  CB  THR A  91      -0.468  11.080  -2.772  1.00 -5.56           C
ATOM   1479  HB  THR A  91      -0.878  11.699  -1.975  1.00 -5.56           H
ATOM   1480  OG1 THR A  91      -1.479  10.177  -3.222  1.00 -5.56           O
ATOM   1481  HG1 THR A  91      -1.876   9.749  -2.451  1.00 -5.56           H
ATOM   1482  CG2 THR A  91      -0.089  11.962  -3.941  1.00 -5.56           C
ATOM   1483 1HG2 THR A  91      -0.984  12.435  -4.335  1.00 -5.56           H
ATOM   1484 2HG2 THR A  91       0.376  11.364  -4.724  1.00 -5.56           H
ATOM   1485 3HG2 THR A  91       0.603  12.739  -3.618  1.00 -5.56           H
ATOM   1486  N   LEU A  92       1.448  11.842  -0.521  1.00 -8.14           N
ATOM   1487  H   LEU A  92       0.608  11.566  -0.014  1.00 -8.14           H
ATOM   1488  CA  LEU A  92       2.228  12.973  -0.021  1.00 -8.14           C
ATOM   1489  HA  LEU A  92       2.521  13.582  -0.869  1.00 -8.14           H
ATOM   1490  C   LEU A  92       3.511  12.588   0.694  1.00 -8.14           C
ATOM   1491  O   LEU A  92       4.361  13.453   0.943  1.00 -8.14           O
ATOM   1492  CB  LEU A  92       1.358  13.837   0.898  1.00 -8.14           C
ATOM   1493 1HB  LEU A  92       0.977  13.197   1.693  1.00 -8.14           H
ATOM   1494 2HB  LEU A  92       1.989  14.598   1.356  1.00 -8.14           H
ATOM   1495  CG  LEU A  92       0.170  14.551   0.227  1.00 -8.14           C
ATOM   1496  HG  LEU A  92      -0.404  13.827  -0.347  1.00 -8.14           H
ATOM   1497  CD1 LEU A  92      -0.743  15.125   1.297  1.00 -8.14           C
ATOM   1498 1HD1 LEU A  92      -1.598  15.613   0.829  1.00 -8.14           H
ATOM   1499 2HD1 LEU A  92      -0.202  15.850   1.905  1.00 -8.14           H
ATOM   1500 3HD1 LEU A  92      -1.110  14.319   1.934  1.00 -8.14           H
ATOM   1501  CD2 LEU A  92       0.600  15.663  -0.728  1.00 -8.14           C
ATOM   1502 1HD2 LEU A  92      -0.281  16.159  -1.134  1.00 -8.14           H
ATOM   1503 2HD2 LEU A  92       1.158  15.238  -1.559  1.00 -8.14           H
ATOM   1504 3HD2 LEU A  92       1.220  16.394  -0.209  1.00 -8.14           H
ATOM   1505  N   ILE A  93       3.662  11.314   1.022  1.00 19.99           N
ATOM   1506  H   ILE A  93       2.900  10.663   0.853  1.00 19.99           H
ATOM   1507  CA  ILE A  93       4.881  10.826   1.664  1.00 19.99           C
ATOM   1508  HA  ILE A  93       5.513  11.674   1.922  1.00 19.99           H
ATOM   1509  C   ILE A  93       5.688   9.943   0.718  1.00 19.99           C
ATOM   1510  O   ILE A  93       6.861  10.231   0.488  1.00 19.99           O
ATOM   1511  CB  ILE A  93       4.569  10.052   2.981  1.00 19.99           C
ATOM   1512  HB  ILE A  93       3.909   9.220   2.740  1.00 19.99           H
ATOM   1513  CG1 ILE A  93       3.857  10.977   3.994  1.00 19.99           C
ATOM   1514 1HG1 ILE A  93       4.593  11.671   4.397  1.00 19.99           H
ATOM   1515 2HG1 ILE A  93       3.097  11.561   3.479  1.00 19.99           H
ATOM   1516  CG2 ILE A  93       5.869   9.490   3.608  1.00 19.99           C
ATOM   1517 1HG2 ILE A  93       5.621   8.908   4.489  1.00 19.99           H
ATOM   1518 2HG2 ILE A  93       6.544  10.302   3.883  1.00 19.99           H
ATOM   1519 3HG2 ILE A  93       6.375   8.822   2.910  1.00 19.99           H
ATOM   1520  CD1 ILE A  93       3.162  10.279   5.166  1.00 19.99           C
ATOM   1521 1HD1 ILE A  93       2.779  11.030   5.856  1.00 19.99           H
ATOM   1522 2HD1 ILE A  93       3.853   9.628   5.698  1.00 19.99           H
ATOM   1523 3HD1 ILE A  93       2.329   9.693   4.788  1.00 19.99           H
ATOM   1524  N   VAL A  94       5.113   8.871   0.187  1.00 27.05           N
ATOM   1525  H   VAL A  94       4.118   8.701   0.295  1.00 27.05           H
ATOM   1526  CA  VAL A  94       5.932   7.852  -0.479  1.00 27.05           C
ATOM   1527  HA  VAL A  94       6.761   7.606   0.183  1.00 27.05           H
ATOM   1528  C   VAL A  94       6.499   8.406  -1.781  1.00 27.05           C
ATOM   1529  O   VAL A  94       7.687   8.252  -2.076  1.00 27.05           O
ATOM   1530  CB  VAL A  94       5.130   6.546  -0.783  1.00 27.05           C
ATOM   1531  HB  VAL A  94       4.401   6.759  -1.563  1.00 27.05           H
ATOM   1532  CG1 VAL A  94       6.052   5.409  -1.263  1.00 27.05           C
ATOM   1533 1HG1 VAL A  94       5.442   4.575  -1.616  1.00 27.05           H
ATOM   1534 2HG1 VAL A  94       6.679   5.061  -0.446  1.00 27.05           H
ATOM   1535 3HG1 VAL A  94       6.687   5.747  -2.079  1.00 27.05           H
ATOM   1536  CG2 VAL A  94       4.371   6.061   0.454  1.00 27.05           C
ATOM   1537 1HG2 VAL A  94       3.834   5.143   0.216  1.00 27.05           H
ATOM   1538 2HG2 VAL A  94       3.633   6.799   0.762  1.00 27.05           H
ATOM   1539 3HG2 VAL A  94       5.056   5.868   1.280  1.00 27.05           H
ATOM   1540  N   MET A  95       5.657   9.085  -2.547  1.00 11.23           N
ATOM   1541  H   MET A  95       4.705   9.236  -2.237  1.00 11.23           H
ATOM   1542  CA  MET A  95       6.075   9.592  -3.854  1.00 11.23           C
ATOM   1543  HA  MET A  95       6.505   8.751  -4.399  1.00 11.23           H
ATOM   1544  C   MET A  95       7.165  10.668  -3.789  1.00 11.23           C
ATOM   1545  O   MET A  95       8.198  10.503  -4.449  1.00 11.23           O
ATOM   1546  CB  MET A  95       4.872  10.085  -4.664  1.00 11.23           C
ATOM   1547 1HB  MET A  95       4.419  10.934  -4.168  1.00 11.23           H
ATOM   1548 2HB  MET A  95       5.221  10.414  -5.640  1.00 11.23           H
ATOM   1549  CG  MET A  95       3.810   9.034  -4.863  1.00 11.23           C
ATOM   1550 1HG  MET A  95       4.269   8.150  -5.291  1.00 11.23           H
ATOM   1551 2HG  MET A  95       3.354   8.783  -3.905  1.00 11.23           H
ATOM   1552  SD  MET A  95       2.557   9.628  -5.985  1.00 11.23           S
ATOM   1553  CE  MET A  95       1.354   8.371  -5.908  1.00 11.23           C
ATOM   1554 1HE  MET A  95       0.547   8.597  -6.605  1.00 11.23           H
ATOM   1555 2HE  MET A  95       0.955   8.309  -4.896  1.00 11.23           H
ATOM   1556 3HE  MET A  95       1.799   7.415  -6.179  1.00 11.23           H
ATOM   1557  N   PRO A  96       6.990  11.757  -3.002  1.00 -0.08           N
ATOM   1558  CA  PRO A  96       8.155  12.647  -2.972  1.00 -0.08           C
ATOM   1559  HA  PRO A  96       8.375  13.015  -3.974  1.00 -0.08           H
ATOM   1560  C   PRO A  96       9.400  12.028  -2.361  1.00 -0.08           C
ATOM   1561  O   PRO A  96      10.493  12.299  -2.823  1.00 -0.08           O
ATOM   1562  CB  PRO A  96       7.693  13.800  -2.074  1.00 -0.08           C
ATOM   1563 1HB  PRO A  96       7.992  13.621  -1.041  1.00 -0.08           H
ATOM   1564 2HB  PRO A  96       8.093  14.748  -2.425  1.00 -0.08           H
ATOM   1565  CG  PRO A  96       6.244  13.784  -2.181  1.00 -0.08           C
ATOM   1566 1HG  PRO A  96       5.781  14.298  -1.341  1.00 -0.08           H
ATOM   1567 2HG  PRO A  96       5.937  14.231  -3.127  1.00 -0.08           H
ATOM   1568  CD  PRO A  96       5.921  12.329  -2.164  1.00 -0.08           C
ATOM   1569 1HD  PRO A  96       5.962  11.932  -1.150  1.00 -0.08           H
ATOM   1570 2HD  PRO A  96       4.947  12.169  -2.609  1.00 -0.08           H
ATOM   1571  N   LEU A  97       9.262  11.196  -1.337  1.00  4.16           N
ATOM   1572  H   LEU A  97       8.342  10.949  -0.987  1.00  4.16           H
ATOM   1573  CA  LEU A  97      10.441  10.646  -0.678  1.00  4.16           C
ATOM   1574  HA  LEU A  97      11.074  11.471  -0.350  1.00  4.16           H
ATOM   1575  C   LEU A  97      11.263   9.770  -1.610  1.00  4.16           C
ATOM   1576  O   LEU A  97      12.486   9.907  -1.694  1.00  4.16           O
ATOM   1577  CB  LEU A  97      10.004   9.819   0.529  1.00  4.16           C
ATOM   1578 1HB  LEU A  97       9.438  10.471   1.191  1.00  4.16           H
ATOM   1579 2HB  LEU A  97       9.321   9.048   0.171  1.00  4.16           H
ATOM   1580  CG  LEU A  97      11.078   9.112   1.361  1.00  4.16           C
ATOM   1581  HG  LEU A  97      11.569   8.365   0.738  1.00  4.16           H
ATOM   1582  CD1 LEU A  97      12.134  10.046   1.911  1.00  4.16           C
ATOM   1583 1HD1 LEU A  97      12.825   9.471   2.521  1.00  4.16           H
ATOM   1584 2HD1 LEU A  97      11.673  10.827   2.515  1.00  4.16           H
ATOM   1585 3HD1 LEU A  97      12.693  10.500   1.093  1.00  4.16           H
ATOM   1586  CD2 LEU A  97      10.378   8.400   2.500  1.00  4.16           C
ATOM   1587 1HD2 LEU A  97      11.097   7.803   3.064  1.00  4.16           H
ATOM   1588 2HD2 LEU A  97       9.611   7.740   2.101  1.00  4.16           H
ATOM   1589 3HD2 LEU A  97       9.907   9.119   3.172  1.00  4.16           H
ATOM   1590  N   ASP A  98      10.598   8.866  -2.311  1.00  7.08           N
ATOM   1591  H   ASP A  98       9.585   8.794  -2.235  1.00  7.08           H
ATOM   1592  CA  ASP A  98      11.324   7.930  -3.160  1.00  7.08           C
ATOM   1593  HA  ASP A  98      12.168   7.530  -2.597  1.00  7.08           H
ATOM   1594  C   ASP A  98      11.859   8.670  -4.379  1.00  7.08           C
ATOM   1595  O   ASP A  98      12.994   8.466  -4.801  1.00  7.08           O
ATOM   1596  CB  ASP A  98      10.422   6.771  -3.573  1.00  7.08           C
ATOM   1597 1HB  ASP A  98       9.839   6.465  -2.703  1.00  7.08           H
ATOM   1598 2HB  ASP A  98       9.736   7.097  -4.355  1.00  7.08           H
ATOM   1599  CG  ASP A  98      11.216   5.573  -4.042  1.00  7.08           C
ATOM   1600  OD1 ASP A  98      11.534   4.729  -3.168  1.00  7.08           O
ATOM   1601  OD2 ASP A  98      11.541   5.449  -5.241  1.00  7.08           O
ATOM   1602  N   GLY A  99      11.064   9.597  -4.896  1.00 -9.46           N
ATOM   1603  H   GLY A  99      10.139   9.752  -4.506  1.00 -9.46           H
ATOM   1604  CA  GLY A  99      11.493  10.396  -6.030  1.00 -9.46           C
ATOM   1605 1HA  GLY A  99      11.767   9.728  -6.846  1.00 -9.46           H
ATOM   1606 2HA  GLY A  99      10.667  11.029  -6.350  1.00 -9.46           H
ATOM   1607  C   GLY A  99      12.686  11.275  -5.709  1.00 -9.46           C
ATOM   1608  O   GLY A  99      13.616  11.357  -6.503  1.00 -9.46           O
ATOM   1609  N   MET A 100      12.714  11.906  -4.543  1.00-16.11           N
ATOM   1610  H   MET A 100      11.940  11.806  -3.886  1.00-16.11           H
ATOM   1611  CA  MET A 100      13.848  12.754  -4.182  1.00-16.11           C
ATOM   1612  HA  MET A 100      14.061  13.427  -5.011  1.00-16.11           H
ATOM   1613  C   MET A 100      15.096  11.923  -3.950  1.00-16.11           C
ATOM   1614  O   MET A 100      16.181  12.324  -4.365  1.00-16.11           O
ATOM   1615  CB  MET A 100      13.578  13.581  -2.920  1.00-16.11           C
ATOM   1616 1HB  MET A 100      13.220  12.917  -2.133  1.00-16.11           H
ATOM   1617 2HB  MET A 100      14.527  14.002  -2.590  1.00-16.11           H
ATOM   1618  CG  MET A 100      12.582  14.729  -3.092  1.00-16.11           C
ATOM   1619 1HG  MET A 100      11.603  14.316  -3.322  1.00-16.11           H
ATOM   1620 2HG  MET A 100      12.510  15.266  -2.146  1.00-16.11           H
ATOM   1621  SD  MET A 100      13.004  15.901  -4.398  1.00-16.11           S
ATOM   1622  CE  MET A 100      14.541  16.605  -3.801  1.00-16.11           C
ATOM   1623 1HE  MET A 100      14.875  17.389  -4.480  1.00-16.11           H
ATOM   1624 2HE  MET A 100      15.310  15.833  -3.752  1.00-16.11           H
ATOM   1625 3HE  MET A 100      14.392  17.029  -2.807  1.00-16.11           H
ATOM   1626  N   TRP A 101      14.969  10.754  -3.336  1.00 56.79           N
ATOM   1627  H   TRP A 101      14.065  10.440  -2.991  1.00 56.79           H
ATOM   1628  CA  TRP A 101      16.142   9.902  -3.172  1.00 56.79           C
ATOM   1629  HA  TRP A 101      16.954  10.506  -2.768  1.00 56.79           H
ATOM   1630  C   TRP A 101      16.617   9.371  -4.522  1.00 56.79           C
ATOM   1631  O   TRP A 101      17.814   9.212  -4.741  1.00 56.79           O
ATOM   1632  CB  TRP A 101      15.884   8.744  -2.208  1.00 56.79           C
ATOM   1633 1HB  TRP A 101      15.611   9.144  -1.232  1.00 56.79           H
ATOM   1634 2HB  TRP A 101      15.064   8.133  -2.585  1.00 56.79           H
ATOM   1635  CG  TRP A 101      17.118   7.892  -2.080  1.00 56.79           C
ATOM   1636  CD1 TRP A 101      18.305   8.241  -1.502  1.00 56.79           C
ATOM   1637  HD1 TRP A 101      18.471   9.171  -0.973  1.00 56.79           H
ATOM   1638  CD2 TRP A 101      17.364   6.626  -2.720  1.00 56.79           C
ATOM   1639  NE1 TRP A 101      19.266   7.290  -1.719  1.00 56.79           N
ATOM   1640  HE1 TRP A 101      20.228   7.360  -1.415  1.00 56.79           H
ATOM   1641  CE2 TRP A 101      18.723   6.280  -2.465  1.00 56.79           C
ATOM   1642  CE3 TRP A 101      16.585   5.767  -3.523  1.00 56.79           C
ATOM   1643  HE3 TRP A 101      15.555   6.010  -3.746  1.00 56.79           H
ATOM   1644  CZ2 TRP A 101      19.312   5.108  -2.981  1.00 56.79           C
ATOM   1645  HZ2 TRP A 101      20.348   4.876  -2.786  1.00 56.79           H
ATOM   1646  CZ3 TRP A 101      17.169   4.579  -4.034  1.00 56.79           C
ATOM   1647  HZ3 TRP A 101      16.578   3.909  -4.642  1.00 56.79           H
ATOM   1648  CH2 TRP A 101      18.530   4.264  -3.751  1.00 56.79           C
ATOM   1649  HH2 TRP A 101      18.960   3.355  -4.149  1.00 56.79           H
ATOM   1650  N   ASN A 102      15.719   9.139  -5.469  1.00 19.30           N
ATOM   1651  H   ASN A 102      14.723   9.215  -5.268  1.00 19.30           H
ATOM   1652  CA  ASN A 102      16.159   8.740  -6.803  1.00 19.30           C
ATOM   1653  HA  ASN A 102      16.797   7.866  -6.690  1.00 19.30           H
ATOM   1654  C   ASN A 102      16.990   9.865  -7.435  1.00 19.30           C
ATOM   1655  O   ASN A 102      18.015   9.584  -8.042  1.00 19.30           O
ATOM   1656  CB  ASN A 102      14.970   8.347  -7.690  1.00 19.30           C
ATOM   1657 1HB  ASN A 102      14.243   7.813  -7.078  1.00 19.30           H
ATOM   1658 2HB  ASN A 102      14.500   9.245  -8.076  1.00 19.30           H
ATOM   1659  CG  ASN A 102      15.353   7.430  -8.845  1.00 19.30           C
ATOM   1660  OD1 ASN A 102      14.531   6.655  -9.306  1.00 19.30           O
ATOM   1661  ND2 ASN A 102      16.579   7.454  -9.286  1.00 19.30           N
ATOM   1662 1HD2 ASN A 102      16.848   6.803 -10.000  1.00 19.30           H
ATOM   1663 2HD2 ASN A 102      17.250   8.111  -8.905  1.00 19.30           H
ATOM   1664  N   ILE A 103      16.597  11.122  -7.265  1.00 -7.19           N
ATOM   1665  H   ILE A 103      15.744  11.316  -6.747  1.00 -7.19           H
ATOM   1666  CA  ILE A 103      17.366  12.243  -7.825  1.00 -7.19           C
ATOM   1667  HA  ILE A 103      17.506  12.073  -8.891  1.00 -7.19           H
ATOM   1668  C   ILE A 103      18.752  12.332  -7.183  1.00 -7.19           C
ATOM   1669  O   ILE A 103      19.765  12.461  -7.878  1.00 -7.19           O
ATOM   1670  CB  ILE A 103      16.651  13.626  -7.615  1.00 -7.19           C
ATOM   1671  HB  ILE A 103      16.464  13.760  -6.550  1.00 -7.19           H
ATOM   1672  CG1 ILE A 103      15.301  13.665  -8.354  1.00 -7.19           C
ATOM   1673 1HG1 ILE A 103      15.491  13.743  -9.425  1.00 -7.19           H
ATOM   1674 2HG1 ILE A 103      14.781  12.731  -8.180  1.00 -7.19           H
ATOM   1675  CG2 ILE A 103      17.535  14.807  -8.106  1.00 -7.19           C
ATOM   1676 1HG2 ILE A 103      17.009  15.754  -7.989  1.00 -7.19           H
ATOM   1677 2HG2 ILE A 103      17.802  14.667  -9.155  1.00 -7.19           H
ATOM   1678 3HG2 ILE A 103      18.448  14.868  -7.513  1.00 -7.19           H
ATOM   1679  CD1 ILE A 103      14.354  14.803  -7.933  1.00 -7.19           C
ATOM   1680 1HD1 ILE A 103      13.390  14.672  -8.423  1.00 -7.19           H
ATOM   1681 2HD1 ILE A 103      14.767  15.768  -8.224  1.00 -7.19           H
ATOM   1682 3HD1 ILE A 103      14.208  14.780  -6.854  1.00 -7.19           H
ATOM   1683  N   THR A 104      18.813  12.320  -5.859  1.00  8.62           N
ATOM   1684  H   THR A 104      17.969  12.189  -5.304  1.00  8.62           H
ATOM   1685  CA  THR A 104      20.074  12.588  -5.174  1.00  8.62           C
ATOM   1686  HA  THR A 104      20.591  13.401  -5.683  1.00  8.62           H
ATOM   1687  C   THR A 104      21.014  11.394  -5.116  1.00  8.62           C
ATOM   1688  O   THR A 104      22.227  11.574  -5.021  1.00  8.62           O
ATOM   1689  CB  THR A 104      19.819  12.992  -3.709  1.00  8.62           C
ATOM   1690  HB  THR A 104      20.773  13.117  -3.197  1.00  8.62           H
ATOM   1691  OG1 THR A 104      19.059  11.962  -3.072  1.00  8.62           O
ATOM   1692  HG1 THR A 104      19.390  11.844  -2.174  1.00  8.62           H
ATOM   1693  CG2 THR A 104      19.015  14.277  -3.598  1.00  8.62           C
ATOM   1694 1HG2 THR A 104      18.914  14.547  -2.548  1.00  8.62           H
ATOM   1695 2HG2 THR A 104      18.022  14.142  -4.026  1.00  8.62           H
ATOM   1696 3HG2 THR A 104      19.529  15.081  -4.123  1.00  8.62           H
ATOM   1697  N   VAL A 105      20.439  10.195  -5.079  1.00 60.08           N
ATOM   1698  H   VAL A 105      19.427  10.156  -5.174  1.00 60.08           H
ATOM   1699  CA  VAL A 105      21.107   8.897  -4.844  1.00 60.08           C
ATOM   1700  HA  VAL A 105      20.317   8.151  -4.857  1.00 60.08           H
ATOM   1701  C   VAL A 105      21.733   8.807  -3.437  1.00 60.08           C
ATOM   1702  O   VAL A 105      22.274   7.785  -2.999  1.00 60.08           O
ATOM   1703  CB  VAL A 105      22.073   8.516  -6.018  1.00 60.08           C
ATOM   1704  HB  VAL A 105      23.025   9.030  -5.885  1.00 60.08           H
ATOM   1705  CG1 VAL A 105      22.321   6.999  -6.075  1.00 60.08           C
ATOM   1706 1HG1 VAL A 105      22.919   6.755  -6.952  1.00 60.08           H
ATOM   1707 2HG1 VAL A 105      21.373   6.463  -6.134  1.00 60.08           H
ATOM   1708 3HG1 VAL A 105      22.860   6.678  -5.186  1.00 60.08           H
ATOM   1709  CG2 VAL A 105      21.472   8.936  -7.379  1.00 60.08           C
ATOM   1710 1HG2 VAL A 105      22.072   8.528  -8.186  1.00 60.08           H
ATOM   1711 2HG2 VAL A 105      21.468  10.022  -7.475  1.00 60.08           H
ATOM   1712 3HG2 VAL A 105      20.451   8.560  -7.475  1.00 60.08           H
ATOM   1713  N   GLN A 106      21.588   9.891  -2.691  1.00 -7.43           N
ATOM   1714  H   GLN A 106      21.035  10.646  -3.061  1.00 -7.43           H
ATOM   1715  CA  GLN A 106      22.231  10.098  -1.402  1.00 -7.43           C
ATOM   1716  HA  GLN A 106      22.650   9.159  -1.047  1.00 -7.43           H
ATOM   1717  C   GLN A 106      21.229  10.615  -0.378  1.00 -7.43           C
ATOM   1718  O   GLN A 106      20.169  11.144  -0.721  1.00 -7.43           O
ATOM   1719  CB  GLN A 106      23.359  11.123  -1.545  1.00 -7.43           C
ATOM   1720 1HB  GLN A 106      22.944  12.033  -1.976  1.00 -7.43           H
ATOM   1721 2HB  GLN A 106      23.749  11.354  -0.554  1.00 -7.43           H
ATOM   1722  CG  GLN A 106      24.512  10.654  -2.412  1.00 -7.43           C
ATOM   1723 1HG  GLN A 106      24.940   9.756  -1.971  1.00 -7.43           H
ATOM   1724 2HG  GLN A 106      24.148  10.414  -3.409  1.00 -7.43           H
ATOM   1725  CD  GLN A 106      25.594  11.698  -2.537  1.00 -7.43           C
ATOM   1726  OE1 GLN A 106      26.117  12.190  -1.548  1.00 -7.43           O
ATOM   1727  NE2 GLN A 106      25.919  12.070  -3.745  1.00 -7.43           N
ATOM   1728 1HE2 GLN A 106      26.625  12.777  -3.862  1.00 -7.43           H
ATOM   1729 2HE2 GLN A 106      25.464  11.655  -4.542  1.00 -7.43           H
ATOM   1730  N   TRP A 107      21.572  10.446   0.887  1.00 52.00           N
ATOM   1731  H   TRP A 107      22.473  10.014   1.083  1.00 52.00           H
ATOM   1732  CA  TRP A 107      20.712  10.773   2.014  1.00 52.00           C
ATOM   1733  HA  TRP A 107      19.734  11.070   1.640  1.00 52.00           H
ATOM   1734  C   TRP A 107      21.245  11.911   2.881  1.00 52.00           C
ATOM   1735  O   TRP A 107      21.986  11.699   3.835  1.00 52.00           O
ATOM   1736  CB  TRP A 107      20.525   9.517   2.856  1.00 52.00           C
ATOM   1737 1HB  TRP A 107      20.226   8.700   2.202  1.00 52.00           H
ATOM   1738 2HB  TRP A 107      21.461   9.252   3.349  1.00 52.00           H
ATOM   1739  CG  TRP A 107      19.476   9.729   3.865  1.00 52.00           C
ATOM   1740  CD1 TRP A 107      19.647  10.063   5.167  1.00 52.00           C
ATOM   1741  HD1 TRP A 107      20.616  10.167   5.644  1.00 52.00           H
ATOM   1742  CD2 TRP A 107      18.059   9.726   3.644  1.00 52.00           C
ATOM   1743  NE1 TRP A 107      18.451  10.275   5.784  1.00 52.00           N
ATOM   1744  HE1 TRP A 107      18.356  10.540   6.765  1.00 52.00           H
ATOM   1745  CE2 TRP A 107      17.445  10.073   4.879  1.00 52.00           C
ATOM   1746  CE3 TRP A 107      17.240   9.447   2.530  1.00 52.00           C
ATOM   1747  HE3 TRP A 107      17.676   9.173   1.581  1.00 52.00           H
ATOM   1748  CZ2 TRP A 107      16.051  10.176   5.018  1.00 52.00           C
ATOM   1749  HZ2 TRP A 107      15.608  10.470   5.954  1.00 52.00           H
ATOM   1750  CZ3 TRP A 107      15.834   9.520   2.676  1.00 52.00           C
ATOM   1751  HZ3 TRP A 107      15.194   9.299   1.833  1.00 52.00           H
ATOM   1752  CH2 TRP A 107      15.258   9.882   3.928  1.00 52.00           C
ATOM   1753  HH2 TRP A 107      14.187   9.934   4.030  1.00 52.00           H
ATOM   1754  N   TYR A 108      20.858  13.134   2.557  1.00 -8.04           N
ATOM   1755  H   TYR A 108      20.235  13.282   1.768  1.00 -8.04           H
ATOM   1756  CA  TYR A 108      21.358  14.300   3.282  1.00 -8.04           C
ATOM   1757  HA  TYR A 108      22.387  14.109   3.588  1.00 -8.04           H
ATOM   1758  C   TYR A 108      20.541  14.636   4.527  1.00 -8.04           C
ATOM   1759  O   TYR A 108      20.902  15.514   5.308  1.00 -8.04           O
ATOM   1760  CB  TYR A 108      21.348  15.500   2.342  1.00 -8.04           C
ATOM   1761 1HB  TYR A 108      20.316  15.745   2.095  1.00 -8.04           H
ATOM   1762 2HB  TYR A 108      21.796  16.354   2.851  1.00 -8.04           H
ATOM   1763  CG  TYR A 108      22.100  15.234   1.059  1.00 -8.04           C
ATOM   1764  CD1 TYR A 108      21.431  15.237  -0.182  1.00 -8.04           C
ATOM   1765  HD1 TYR A 108      20.369  15.424  -0.220  1.00 -8.04           H
ATOM   1766  CD2 TYR A 108      23.486  14.984   1.072  1.00 -8.04           C
ATOM   1767  HD2 TYR A 108      24.031  14.978   2.008  1.00 -8.04           H
ATOM   1768  CE1 TYR A 108      22.137  15.010  -1.387  1.00 -8.04           C
ATOM   1769  HE1 TYR A 108      21.620  15.036  -2.333  1.00 -8.04           H
ATOM   1770  CE2 TYR A 108      24.185  14.733  -0.133  1.00 -8.04           C
ATOM   1771  HE2 TYR A 108      25.241  14.526  -0.107  1.00 -8.04           H
ATOM   1772  CZ  TYR A 108      23.509  14.762  -1.351  1.00 -8.04           C
ATOM   1773  OH  TYR A 108      24.180  14.545  -2.525  1.00 -8.04           O
ATOM   1774  HH  TYR A 108      25.119  14.391  -2.385  1.00 -8.04           H
ATOM   1775  N   ALA A 109      19.422  13.951   4.713  1.00 17.50           N
ATOM   1776  H   ALA A 109      19.179  13.222   4.064  1.00 17.50           H
ATOM   1777  CA  ALA A 109      18.487  14.278   5.788  1.00 17.50           C
ATOM   1778  HA  ALA A 109      18.383  15.364   5.815  1.00 17.50           H
ATOM   1779  C   ALA A 109      18.937  13.833   7.192  1.00 17.50           C
ATOM   1780  O   ALA A 109      18.298  14.168   8.185  1.00 17.50           O
ATOM   1781  CB  ALA A 109      17.112  13.698   5.447  1.00 17.50           C
ATOM   1782 1HB  ALA A 109      16.880  13.864   4.395  1.00 17.50           H
ATOM   1783 2HB  ALA A 109      16.355  14.192   6.050  1.00 17.50           H
ATOM   1784 3HB  ALA A 109      17.093  12.635   5.662  1.00 17.50           H
ATOM   1785  N   GLY A 110      20.027  13.086   7.283  1.00-12.09           N
ATOM   1786  H   GLY A 110      20.523  12.822   6.446  1.00-12.09           H
ATOM   1787  CA  GLY A 110      20.537  12.649   8.576  1.00-12.09           C
ATOM   1788 1HA  GLY A 110      21.607  12.468   8.479  1.00-12.09           H
ATOM   1789 2HA  GLY A 110      20.399  13.444   9.308  1.00-12.09           H
ATOM   1790  C   GLY A 110      19.885  11.385   9.107  1.00-12.09           C
ATOM   1791  O   GLY A 110      18.883  10.903   8.570  1.00-12.09           O
ATOM   1792  N   GLU A 111      20.467  10.798  10.142  1.00  2.88           N
ATOM   1793  H   GLU A 111      21.278  11.235  10.584  1.00  2.88           H
ATOM   1794  CA  GLU A 111      20.014   9.498  10.641  1.00  2.88           C
ATOM   1795  HA  GLU A 111      19.952   8.815   9.795  1.00  2.88           H
ATOM   1796  C   GLU A 111      18.634   9.554  11.298  1.00  2.88           C
ATOM   1797  O   GLU A 111      17.838   8.626  11.153  1.00  2.88           O
ATOM   1798  CB  GLU A 111      21.049   8.941  11.621  1.00  2.88           C
ATOM   1799 1HB  GLU A 111      22.036   9.075  11.179  1.00  2.88           H
ATOM   1800 2HB  GLU A 111      21.003   9.514  12.545  1.00  2.88           H
ATOM   1801  CG  GLU A 111      20.873   7.462  11.942  1.00  2.88           C
ATOM   1802 1HG  GLU A 111      19.863   7.292  12.313  1.00  2.88           H
ATOM   1803 2HG  GLU A 111      21.006   6.883  11.029  1.00  2.88           H
ATOM   1804  CD  GLU A 111      21.861   6.971  12.987  1.00  2.88           C
ATOM   1805  OE1 GLU A 111      23.016   7.441  13.024  1.00  2.88           O
ATOM   1806  OE2 GLU A 111      21.490   6.087  13.791  1.00  2.88           O
ATOM   1807  N   LEU A 112      18.313  10.651  11.970  1.00-22.45           N
ATOM   1808  H   LEU A 112      18.989  11.404  12.066  1.00-22.45           H
ATOM   1809  CA  LEU A 112      16.996  10.783  12.593  1.00-22.45           C
ATOM   1810  HA  LEU A 112      16.831   9.931  13.253  1.00-22.45           H
ATOM   1811  C   LEU A 112      15.923  10.765  11.520  1.00-22.45           C
ATOM   1812  O   LEU A 112      14.952  10.026  11.623  1.00-22.45           O
ATOM   1813  CB  LEU A 112      16.874  12.086  13.396  1.00-22.45           C
ATOM   1814 1HB  LEU A 112      17.642  12.084  14.168  1.00-22.45           H
ATOM   1815 2HB  LEU A 112      17.086  12.915  12.721  1.00-22.45           H
ATOM   1816  CG  LEU A 112      15.514  12.372  14.060  1.00-22.45           C
ATOM   1817  HG  LEU A 112      14.751  12.404  13.283  1.00-22.45           H
ATOM   1818  CD1 LEU A 112      15.096  11.322  15.090  1.00-22.45           C
ATOM   1819 1HD1 LEU A 112      14.135  11.600  15.526  1.00-22.45           H
ATOM   1820 2HD1 LEU A 112      15.840  11.255  15.883  1.00-22.45           H
ATOM   1821 3HD1 LEU A 112      14.987  10.350  14.610  1.00-22.45           H
ATOM   1822  CD2 LEU A 112      15.557  13.741  14.723  1.00-22.45           C
ATOM   1823 1HD2 LEU A 112      14.579  13.973  15.145  1.00-22.45           H
ATOM   1824 2HD2 LEU A 112      15.808  14.503  13.985  1.00-22.45           H
ATOM   1825 3HD2 LEU A 112      16.298  13.753  15.523  1.00-22.45           H
ATOM   1826  N   LEU A 113      16.095  11.535  10.457  1.00 -7.07           N
ATOM   1827  H   LEU A 113      16.915  12.121  10.369  1.00 -7.07           H
ATOM   1828  CA  LEU A 113      15.075  11.548   9.417  1.00 -7.07           C
ATOM   1829  HA  LEU A 113      14.100  11.529   9.899  1.00 -7.07           H
ATOM   1830  C   LEU A 113      15.138  10.299   8.559  1.00 -7.07           C
ATOM   1831  O   LEU A 113      14.137   9.944   7.970  1.00 -7.07           O
ATOM   1832  CB  LEU A 113      15.137  12.811   8.558  1.00 -7.07           C
ATOM   1833 1HB  LEU A 113      16.160  12.936   8.220  1.00 -7.07           H
ATOM   1834 2HB  LEU A 113      14.516  12.650   7.680  1.00 -7.07           H
ATOM   1835  CG  LEU A 113      14.660  14.112   9.227  1.00 -7.07           C
ATOM   1836  HG  LEU A 113      15.224  14.261  10.148  1.00 -7.07           H
ATOM   1837  CD1 LEU A 113      14.908  15.307   8.316  1.00 -7.07           C
ATOM   1838 1HD1 LEU A 113      14.600  16.223   8.821  1.00 -7.07           H
ATOM   1839 2HD1 LEU A 113      14.347  15.204   7.386  1.00 -7.07           H
ATOM   1840 3HD1 LEU A 113      15.971  15.386   8.094  1.00 -7.07           H
ATOM   1841  CD2 LEU A 113      13.162  14.066   9.572  1.00 -7.07           C
ATOM   1842 1HD2 LEU A 113      12.850  15.035   9.962  1.00 -7.07           H
ATOM   1843 2HD2 LEU A 113      12.981  13.321  10.345  1.00 -7.07           H
ATOM   1844 3HD2 LEU A 113      12.576  13.829   8.683  1.00 -7.07           H
ATOM   1845  N   CYS A 114      16.243   9.567   8.552  1.00  3.13           N
ATOM   1846  H   CYS A 114      17.080   9.908   9.012  1.00  3.13           H
ATOM   1847  CA  CYS A 114      16.248   8.243   7.926  1.00  3.13           C
ATOM   1848  HA  CYS A 114      15.942   8.326   6.885  1.00  3.13           H
ATOM   1849  C   CYS A 114      15.218   7.377   8.646  1.00  3.13           C
ATOM   1850  O   CYS A 114      14.353   6.767   8.022  1.00  3.13           O
ATOM   1851  CB  CYS A 114      17.646   7.611   7.990  1.00  3.13           C
ATOM   1852 1HB  CYS A 114      18.338   8.234   7.427  1.00  3.13           H
ATOM   1853 2HB  CYS A 114      17.972   7.603   9.026  1.00  3.13           H
ATOM   1854  SG  CYS A 114      17.778   5.899   7.384  1.00  3.13           S
ATOM   1855  N   LYS A 115      15.253   7.387   9.969  1.00-13.61           N
ATOM   1856  H   LYS A 115      15.971   7.929  10.445  1.00-13.61           H
ATOM   1857  CA  LYS A 115      14.305   6.613  10.773  1.00-13.61           C
ATOM   1858  HA  LYS A 115      14.289   5.585  10.408  1.00-13.61           H
ATOM   1859  C   LYS A 115      12.876   7.142  10.680  1.00-13.61           C
ATOM   1860  O   LYS A 115      11.945   6.370  10.482  1.00-13.61           O
ATOM   1861  CB  LYS A 115      14.817   6.608  12.215  1.00-13.61           C
ATOM   1862 1HB  LYS A 115      15.005   7.634  12.527  1.00-13.61           H
ATOM   1863 2HB  LYS A 115      14.067   6.171  12.873  1.00-13.61           H
ATOM   1864  CG  LYS A 115      16.104   5.808  12.324  1.00-13.61           C
ATOM   1865 1HG  LYS A 115      15.858   4.758  12.173  1.00-13.61           H
ATOM   1866 2HG  LYS A 115      16.797   6.113  11.541  1.00-13.61           H
ATOM   1867  CD  LYS A 115      16.822   5.965  13.644  1.00-13.61           C
ATOM   1868 1HD  LYS A 115      17.125   7.005  13.771  1.00-13.61           H
ATOM   1869 2HD  LYS A 115      16.165   5.674  14.462  1.00-13.61           H
ATOM   1870  CE  LYS A 115      18.047   5.064  13.620  1.00-13.61           C
ATOM   1871 1HE  LYS A 115      17.721   4.030  13.478  1.00-13.61           H
ATOM   1872 2HE  LYS A 115      18.673   5.344  12.772  1.00-13.61           H
ATOM   1873  NZ  LYS A 115      18.845   5.163  14.869  1.00-13.61           N
ATOM   1874 1HZ  LYS A 115      19.681   4.597  14.789  1.00-13.61           H
ATOM   1875 2HZ  LYS A 115      18.302   4.827  15.652  1.00-13.61           H
ATOM   1876 3HZ  LYS A 115      19.116   6.124  15.026  1.00-13.61           H
ATOM   1877  N   VAL A 116      12.688   8.450  10.783  1.00 -9.17           N
ATOM   1878  H   VAL A 116      13.487   9.058  10.939  1.00 -9.17           H
ATOM   1879  CA  VAL A 116      11.341   9.030  10.719  1.00 -9.17           C
ATOM   1880  HA  VAL A 116      10.706   8.510  11.436  1.00 -9.17           H
ATOM   1881  C   VAL A 116      10.719   8.845   9.337  1.00 -9.17           C
ATOM   1882  O   VAL A 116       9.569   8.435   9.215  1.00 -9.17           O
ATOM   1883  CB  VAL A 116      11.345  10.555  11.066  1.00 -9.17           C
ATOM   1884  HB  VAL A 116      12.026  11.063  10.385  1.00 -9.17           H
ATOM   1885  CG1 VAL A 116       9.951  11.187  10.914  1.00 -9.17           C
ATOM   1886 1HG1 VAL A 116       9.975  12.220  11.261  1.00 -9.17           H
ATOM   1887 2HG1 VAL A 116       9.219  10.628  11.502  1.00 -9.17           H
ATOM   1888 3HG1 VAL A 116       9.650  11.183   9.868  1.00 -9.17           H
ATOM   1889  CG2 VAL A 116      11.821  10.793  12.502  1.00 -9.17           C
ATOM   1890 1HG2 VAL A 116      11.882  11.864  12.699  1.00 -9.17           H
ATOM   1891 2HG2 VAL A 116      12.803  10.361  12.664  1.00 -9.17           H
ATOM   1892 3HG2 VAL A 116      11.119  10.342  13.202  1.00 -9.17           H
ATOM   1893  N   LEU A 117      11.446   9.148   8.274  1.00-18.40           N
ATOM   1894  H   LEU A 117      12.419   9.431   8.366  1.00-18.40           H
ATOM   1895  CA  LEU A 117      10.836   9.134   6.950  1.00-18.40           C
ATOM   1896  HA  LEU A 117       9.837   9.560   7.032  1.00-18.40           H
ATOM   1897  C   LEU A 117      10.653   7.707   6.454  1.00-18.40           C
ATOM   1898  O   LEU A 117       9.687   7.450   5.753  1.00-18.40           O
ATOM   1899  CB  LEU A 117      11.629   9.992   5.954  1.00-18.40           C
ATOM   1900 1HB  LEU A 117      12.638   9.589   5.887  1.00-18.40           H
ATOM   1901 2HB  LEU A 117      11.165   9.888   4.976  1.00-18.40           H
ATOM   1902  CG  LEU A 117      11.718  11.500   6.274  1.00-18.40           C
ATOM   1903  HG  LEU A 117      12.092  11.618   7.290  1.00-18.40           H
ATOM   1904  CD1 LEU A 117      12.690  12.213   5.338  1.00-18.40           C
ATOM   1905 1HD1 LEU A 117      12.756  13.267   5.607  1.00-18.40           H
ATOM   1906 2HD1 LEU A 117      12.359  12.123   4.304  1.00-18.40           H
ATOM   1907 3HD1 LEU A 117      13.679  11.773   5.441  1.00-18.40           H
ATOM   1908  CD2 LEU A 117      10.359  12.198   6.187  1.00-18.40           C
ATOM   1909 1HD2 LEU A 117      10.477  13.264   6.387  1.00-18.40           H
ATOM   1910 2HD2 LEU A 117       9.686  11.786   6.934  1.00-18.40           H
ATOM   1911 3HD2 LEU A 117       9.928  12.063   5.194  1.00-18.40           H
ATOM   1912  N   SER A 118      11.492   6.761   6.858  1.00-21.60           N
ATOM   1913  H   SER A 118      12.306   6.993   7.416  1.00-21.60           H
ATOM   1914  CA  SER A 118      11.240   5.358   6.508  1.00-21.60           C
ATOM   1915  HA  SER A 118      11.053   5.295   5.436  1.00-21.60           H
ATOM   1916  C   SER A 118      10.001   4.832   7.233  1.00-21.60           C
ATOM   1917  O   SER A 118       9.176   4.130   6.641  1.00-21.60           O
ATOM   1918  CB  SER A 118      12.447   4.481   6.838  1.00-21.60           C
ATOM   1919 1HB  SER A 118      12.225   3.450   6.574  1.00-21.60           H
ATOM   1920 2HB  SER A 118      13.302   4.816   6.254  1.00-21.60           H
ATOM   1921  OG  SER A 118      12.779   4.557   8.210  1.00-21.60           O
ATOM   1922  HG  SER A 118      13.416   5.277   8.319  1.00-21.60           H
ATOM   1923  N   TYR A 119       9.809   5.237   8.484  1.00  5.53           N
ATOM   1924  H   TYR A 119      10.525   5.781   8.955  1.00  5.53           H
ATOM   1925  CA  TYR A 119       8.588   4.893   9.208  1.00  5.53           C
ATOM   1926  HA  TYR A 119       8.463   3.812   9.221  1.00  5.53           H
ATOM   1927  C   TYR A 119       7.381   5.480   8.504  1.00  5.53           C
ATOM   1928  O   TYR A 119       6.387   4.793   8.298  1.00  5.53           O
ATOM   1929  CB  TYR A 119       8.646   5.419  10.645  1.00  5.53           C
ATOM   1930 1HB  TYR A 119       9.348   4.808  11.207  1.00  5.53           H
ATOM   1931 2HB  TYR A 119       9.020   6.440  10.633  1.00  5.53           H
ATOM   1932  CG  TYR A 119       7.299   5.432  11.339  1.00  5.53           C
ATOM   1933  CD1 TYR A 119       6.782   4.272  11.940  1.00  5.53           C
ATOM   1934  HD1 TYR A 119       7.383   3.377  11.963  1.00  5.53           H
ATOM   1935  CD2 TYR A 119       6.515   6.607  11.366  1.00  5.53           C
ATOM   1936  HD2 TYR A 119       6.911   7.524  10.952  1.00  5.53           H
ATOM   1937  CE1 TYR A 119       5.474   4.262  12.502  1.00  5.53           C
ATOM   1938  HE1 TYR A 119       5.079   3.363  12.946  1.00  5.53           H
ATOM   1939  CE2 TYR A 119       5.205   6.599  11.915  1.00  5.53           C
ATOM   1940  HE2 TYR A 119       4.608   7.498  11.910  1.00  5.53           H
ATOM   1941  CZ  TYR A 119       4.692   5.420  12.462  1.00  5.53           C
ATOM   1942  OH  TYR A 119       3.411   5.408  12.954  1.00  5.53           O
ATOM   1943  HH  TYR A 119       2.970   6.258  12.841  1.00  5.53           H
ATOM   1944  N   LEU A 120       7.459   6.742   8.114  1.00-19.69           N
ATOM   1945  H   LEU A 120       8.300   7.280   8.313  1.00-19.69           H
ATOM   1946  CA  LEU A 120       6.330   7.385   7.456  1.00-19.69           C
ATOM   1947  HA  LEU A 120       5.438   7.215   8.057  1.00-19.69           H
ATOM   1948  C   LEU A 120       6.052   6.774   6.092  1.00-19.69           C
ATOM   1949  O   LEU A 120       4.889   6.615   5.727  1.00-19.69           O
ATOM   1950  CB  LEU A 120       6.566   8.894   7.341  1.00-19.69           C
ATOM   1951 1HB  LEU A 120       7.551   9.057   6.907  1.00-19.69           H
ATOM   1952 2HB  LEU A 120       5.827   9.296   6.654  1.00-19.69           H
ATOM   1953  CG  LEU A 120       6.454   9.699   8.644  1.00-19.69           C
ATOM   1954  HG  LEU A 120       7.144   9.287   9.377  1.00-19.69           H
ATOM   1955  CD1 LEU A 120       6.837  11.153   8.390  1.00-19.69           C
ATOM   1956 1HD1 LEU A 120       6.772  11.717   9.320  1.00-19.69           H
ATOM   1957 2HD1 LEU A 120       6.171  11.600   7.650  1.00-19.69           H
ATOM   1958 3HD1 LEU A 120       7.862  11.199   8.031  1.00-19.69           H
ATOM   1959  CD2 LEU A 120       5.045   9.647   9.233  1.00-19.69           C
ATOM   1960 1HD2 LEU A 120       5.025  10.238  10.143  1.00-19.69           H
ATOM   1961 2HD2 LEU A 120       4.781   8.623   9.493  1.00-19.69           H
ATOM   1962 3HD2 LEU A 120       4.321  10.046   8.522  1.00-19.69           H
ATOM   1963  N   LYS A 121       7.088   6.394   5.355  1.00 -4.45           N
ATOM   1964  H   LYS A 121       8.032   6.594   5.685  1.00 -4.45           H
ATOM   1965  CA  LYS A 121       6.925   5.710   4.068  1.00 -4.45           C
ATOM   1966  HA  LYS A 121       6.395   6.367   3.377  1.00 -4.45           H
ATOM   1967  C   LYS A 121       6.105   4.448   4.264  1.00 -4.45           C
ATOM   1968  O   LYS A 121       5.099   4.242   3.601  1.00 -4.45           O
ATOM   1969  CB  LYS A 121       8.299   5.348   3.487  1.00 -4.45           C
ATOM   1970 1HB  LYS A 121       8.945   6.213   3.600  1.00 -4.45           H
ATOM   1971 2HB  LYS A 121       8.732   4.537   4.070  1.00 -4.45           H
ATOM   1972  CG  LYS A 121       8.305   4.948   2.015  1.00 -4.45           C
ATOM   1973 1HG  LYS A 121       7.656   4.085   1.862  1.00 -4.45           H
ATOM   1974 2HG  LYS A 121       7.933   5.786   1.426  1.00 -4.45           H
ATOM   1975  CD  LYS A 121       9.726   4.606   1.557  1.00 -4.45           C
ATOM   1976 1HD  LYS A 121      10.393   5.420   1.839  1.00 -4.45           H
ATOM   1977 2HD  LYS A 121      10.053   3.698   2.066  1.00 -4.45           H
ATOM   1978  CE  LYS A 121       9.822   4.400   0.043  1.00 -4.45           C
ATOM   1979 1HE  LYS A 121       9.179   3.566  -0.247  1.00 -4.45           H
ATOM   1980 2HE  LYS A 121       9.471   5.303  -0.462  1.00 -4.45           H
ATOM   1981  NZ  LYS A 121      11.237   4.118  -0.389  1.00 -4.45           N
ATOM   1982 1HZ  LYS A 121      11.288   4.059  -1.404  1.00 -4.45           H
ATOM   1983 2HZ  LYS A 121      11.564   3.249   0.017  1.00 -4.45           H
ATOM   1984 3HZ  LYS A 121      11.847   4.862  -0.087  1.00 -4.45           H
ATOM   1985  N   LEU A 122       6.511   3.608   5.202  1.00 -7.34           N
ATOM   1986  H   LEU A 122       7.344   3.813   5.749  1.00 -7.34           H
ATOM   1987  CA  LEU A 122       5.805   2.350   5.396  1.00 -7.34           C
ATOM   1988  HA  LEU A 122       5.652   1.915   4.409  1.00 -7.34           H
ATOM   1989  C   LEU A 122       4.418   2.540   6.023  1.00 -7.34           C
ATOM   1990  O   LEU A 122       3.468   1.869   5.638  1.00 -7.34           O
ATOM   1991  CB  LEU A 122       6.686   1.393   6.204  1.00 -7.34           C
ATOM   1992 1HB  LEU A 122       7.666   1.362   5.728  1.00 -7.34           H
ATOM   1993 2HB  LEU A 122       6.810   1.797   7.208  1.00 -7.34           H
ATOM   1994  CG  LEU A 122       6.167  -0.046   6.317  1.00 -7.34           C
ATOM   1995  HG  LEU A 122       5.262  -0.007   6.913  1.00 -7.34           H
ATOM   1996  CD1 LEU A 122       5.824  -0.691   4.974  1.00 -7.34           C
ATOM   1997 1HD1 LEU A 122       5.469  -1.707   5.136  1.00 -7.34           H
ATOM   1998 2HD1 LEU A 122       6.700  -0.707   4.324  1.00 -7.34           H
ATOM   1999 3HD1 LEU A 122       5.020  -0.142   4.488  1.00 -7.34           H
ATOM   2000  CD2 LEU A 122       7.169  -0.943   7.036  1.00 -7.34           C
ATOM   2001 1HD2 LEU A 122       6.732  -1.928   7.198  1.00 -7.34           H
ATOM   2002 2HD2 LEU A 122       7.421  -0.516   8.002  1.00 -7.34           H
ATOM   2003 3HD2 LEU A 122       8.074  -1.046   6.437  1.00 -7.34           H
ATOM   2004  N   PHE A 123       4.269   3.502   6.924  1.00 -9.90           N
ATOM   2005  H   PHE A 123       5.084   4.031   7.229  1.00 -9.90           H
ATOM   2006  CA  PHE A 123       2.965   3.826   7.515  1.00 -9.90           C
ATOM   2007  HA  PHE A 123       2.567   2.951   8.028  1.00 -9.90           H
ATOM   2008  C   PHE A 123       1.969   4.239   6.440  1.00 -9.90           C
ATOM   2009  O   PHE A 123       0.815   3.815   6.437  1.00 -9.90           O
ATOM   2010  CB  PHE A 123       3.134   4.976   8.517  1.00 -9.90           C
ATOM   2011 1HB  PHE A 123       3.825   4.661   9.298  1.00 -9.90           H
ATOM   2012 2HB  PHE A 123       3.569   5.830   8.001  1.00 -9.90           H
ATOM   2013  CG  PHE A 123       1.849   5.423   9.157  1.00 -9.90           C
ATOM   2014  CD1 PHE A 123       1.328   4.730  10.259  1.00 -9.90           C
ATOM   2015  HD1 PHE A 123       1.859   3.873  10.642  1.00 -9.90           H
ATOM   2016  CD2 PHE A 123       1.157   6.548   8.669  1.00 -9.90           C
ATOM   2017  HD2 PHE A 123       1.548   7.094   7.822  1.00 -9.90           H
ATOM   2018  CE1 PHE A 123       0.109   5.135  10.867  1.00 -9.90           C
ATOM   2019  HE1 PHE A 123      -0.293   4.581  11.703  1.00 -9.90           H
ATOM   2020  CE2 PHE A 123      -0.056   6.972   9.272  1.00 -9.90           C
ATOM   2021  HE2 PHE A 123      -0.575   7.841   8.896  1.00 -9.90           H
ATOM   2022  CZ  PHE A 123      -0.582   6.259  10.370  1.00 -9.90           C
ATOM   2023  HZ  PHE A 123      -1.505   6.577  10.833  1.00 -9.90           H
ATOM   2024  N   SER A 124       2.424   5.058   5.506  1.00 -6.26           N
ATOM   2025  H   SER A 124       3.389   5.372   5.537  1.00 -6.26           H
ATOM   2026  CA  SER A 124       1.560   5.547   4.441  1.00 -6.26           C
ATOM   2027  HA  SER A 124       0.579   5.761   4.863  1.00 -6.26           H
ATOM   2028  C   SER A 124       1.336   4.535   3.324  1.00 -6.26           C
ATOM   2029  O   SER A 124       0.388   4.690   2.577  1.00 -6.26           O
ATOM   2030  CB  SER A 124       2.113   6.853   3.886  1.00 -6.26           C
ATOM   2031 1HB  SER A 124       1.465   7.202   3.085  1.00 -6.26           H
ATOM   2032 2HB  SER A 124       2.115   7.590   4.686  1.00 -6.26           H
ATOM   2033  OG  SER A 124       3.435   6.710   3.410  1.00 -6.26           O
ATOM   2034  HG  SER A 124       4.030   6.645   4.169  1.00 -6.26           H
ATOM   2035  N   MET A 125       2.126   3.471   3.244  1.00 -1.99           N
ATOM   2036  H   MET A 125       2.984   3.438   3.779  1.00 -1.99           H
ATOM   2037  CA  MET A 125       1.761   2.329   2.397  1.00 -1.99           C
ATOM   2038  HA  MET A 125       1.278   2.696   1.490  1.00 -1.99           H
ATOM   2039  C   MET A 125       0.774   1.396   3.111  1.00 -1.99           C
ATOM   2040  O   MET A 125      -0.110   0.812   2.490  1.00 -1.99           O
ATOM   2041  CB  MET A 125       2.997   1.521   1.992  1.00 -1.99           C
ATOM   2042 1HB  MET A 125       3.528   1.209   2.891  1.00 -1.99           H
ATOM   2043 2HB  MET A 125       2.656   0.630   1.469  1.00 -1.99           H
ATOM   2044  CG  MET A 125       3.963   2.255   1.076  1.00 -1.99           C
ATOM   2045 1HG  MET A 125       3.426   2.599   0.192  1.00 -1.99           H
ATOM   2046 2HG  MET A 125       4.356   3.124   1.600  1.00 -1.99           H
ATOM   2047  SD  MET A 125       5.352   1.213   0.553  1.00 -1.99           S
ATOM   2048  CE  MET A 125       4.606   0.261  -0.803  1.00 -1.99           C
ATOM   2049 1HE  MET A 125       5.366  -0.354  -1.285  1.00 -1.99           H
ATOM   2050 2HE  MET A 125       4.181   0.944  -1.540  1.00 -1.99           H
ATOM   2051 3HE  MET A 125       3.814  -0.379  -0.414  1.00 -1.99           H
ATOM   2052  N   TYR A 126       0.898   1.248   4.423  1.00  4.32           N
ATOM   2053  H   TYR A 126       1.657   1.707   4.918  1.00  4.32           H
ATOM   2054  CA  TYR A 126      -0.026   0.392   5.168  1.00  4.32           C
ATOM   2055  HA  TYR A 126      -0.108  -0.570   4.663  1.00  4.32           H
ATOM   2056  C   TYR A 126      -1.431   0.957   5.273  1.00  4.32           C
ATOM   2057  O   TYR A 126      -2.405   0.207   5.207  1.00  4.32           O
ATOM   2058  CB  TYR A 126       0.446   0.167   6.604  1.00  4.32           C
ATOM   2059 1HB  TYR A 126       0.858   1.094   7.001  1.00  4.32           H
ATOM   2060 2HB  TYR A 126      -0.429  -0.091   7.195  1.00  4.32           H
ATOM   2061  CG  TYR A 126       1.438  -0.956   6.785  1.00  4.32           C
ATOM   2062  CD1 TYR A 126       2.638  -0.755   7.489  1.00  4.32           C
ATOM   2063  HD1 TYR A 126       2.870   0.223   7.885  1.00  4.32           H
ATOM   2064  CD2 TYR A 126       1.159  -2.246   6.292  1.00  4.32           C
ATOM   2065  HD2 TYR A 126       0.232  -2.441   5.768  1.00  4.32           H
ATOM   2066  CE1 TYR A 126       3.548  -1.826   7.683  1.00  4.32           C
ATOM   2067  HE1 TYR A 126       4.464  -1.666   8.225  1.00  4.32           H
ATOM   2068  CE2 TYR A 126       2.081  -3.299   6.462  1.00  4.32           C
ATOM   2069  HE2 TYR A 126       1.876  -4.263   6.043  1.00  4.32           H
ATOM   2070  CZ  TYR A 126       3.261  -3.086   7.162  1.00  4.32           C
ATOM   2071  OH  TYR A 126       4.133  -4.126   7.352  1.00  4.32           O
ATOM   2072  HH  TYR A 126       4.890  -3.877   7.885  1.00  4.32           H
ATOM   2073  N   ALA A 127      -1.553   2.261   5.470  1.00  8.48           N
ATOM   2074  H   ALA A 127      -0.725   2.845   5.525  1.00  8.48           H
ATOM   2075  CA  ALA A 127      -2.867   2.855   5.686  1.00  8.48           C
ATOM   2076  HA  ALA A 127      -3.273   2.370   6.575  1.00  8.48           H
ATOM   2077  C   ALA A 127      -3.899   2.583   4.566  1.00  8.48           C
ATOM   2078  O   ALA A 127      -5.001   2.127   4.886  1.00  8.48           O
ATOM   2079  CB  ALA A 127      -2.723   4.353   6.021  1.00  8.48           C
ATOM   2080 1HB  ALA A 127      -2.068   4.469   6.887  1.00  8.48           H
ATOM   2081 2HB  ALA A 127      -3.702   4.766   6.261  1.00  8.48           H
ATOM   2082 3HB  ALA A 127      -2.295   4.893   5.177  1.00  8.48           H
ATOM   2083  N   PRO A 128      -3.581   2.805   3.270  1.00  5.50           N
ATOM   2084  CA  PRO A 128      -4.591   2.401   2.280  1.00  5.50           C
ATOM   2085  HA  PRO A 128      -5.513   2.959   2.434  1.00  5.50           H
ATOM   2086  C   PRO A 128      -4.883   0.909   2.249  1.00  5.50           C
ATOM   2087  O   PRO A 128      -6.033   0.502   2.094  1.00  5.50           O
ATOM   2088  CB  PRO A 128      -3.946   2.790   0.944  1.00  5.50           C
ATOM   2089 1HB  PRO A 128      -3.395   1.949   0.524  1.00  5.50           H
ATOM   2090 2HB  PRO A 128      -4.695   3.136   0.235  1.00  5.50           H
ATOM   2091  CG  PRO A 128      -3.025   3.858   1.291  1.00  5.50           C
ATOM   2092 1HG  PRO A 128      -2.253   3.963   0.535  1.00  5.50           H
ATOM   2093 2HG  PRO A 128      -3.570   4.791   1.424  1.00  5.50           H
ATOM   2094  CD  PRO A 128      -2.431   3.414   2.581  1.00  5.50           C
ATOM   2095 1HD  PRO A 128      -1.650   2.676   2.409  1.00  5.50           H
ATOM   2096 2HD  PRO A 128      -2.044   4.270   3.130  1.00  5.50           H
ATOM   2097  N   ALA A 129      -3.852   0.088   2.406  1.00 -5.74           N
ATOM   2098  H   ALA A 129      -2.924   0.462   2.556  1.00 -5.74           H
ATOM   2099  CA  ALA A 129      -4.013  -1.356   2.313  1.00 -5.74           C
ATOM   2100  HA  ALA A 129      -4.475  -1.587   1.351  1.00 -5.74           H
ATOM   2101  C   ALA A 129      -4.942  -1.864   3.421  1.00 -5.74           C
ATOM   2102  O   ALA A 129      -5.884  -2.619   3.171  1.00 -5.74           O
ATOM   2103  CB  ALA A 129      -2.635  -2.026   2.382  1.00 -5.74           C
ATOM   2104 1HB  ALA A 129      -1.982  -1.617   1.608  1.00 -5.74           H
ATOM   2105 2HB  ALA A 129      -2.740  -3.095   2.211  1.00 -5.74           H
ATOM   2106 3HB  ALA A 129      -2.176  -1.860   3.358  1.00 -5.74           H
ATOM   2107  N   PHE A 130      -4.729  -1.411   4.647  1.00 -3.41           N
ATOM   2108  H   PHE A 130      -3.937  -0.794   4.834  1.00 -3.41           H
ATOM   2109  CA  PHE A 130      -5.610  -1.813   5.738  1.00 -3.41           C
ATOM   2110  HA  PHE A 130      -5.797  -2.881   5.642  1.00 -3.41           H
ATOM   2111  C   PHE A 130      -6.967  -1.125   5.657  1.00 -3.41           C
ATOM   2112  O   PHE A 130      -7.968  -1.709   6.062  1.00 -3.41           O
ATOM   2113  CB  PHE A 130      -4.974  -1.571   7.108  1.00 -3.41           C
ATOM   2114 1HB  PHE A 130      -4.717  -0.515   7.203  1.00 -3.41           H
ATOM   2115 2HB  PHE A 130      -5.715  -1.816   7.868  1.00 -3.41           H
ATOM   2116  CG  PHE A 130      -3.749  -2.410   7.375  1.00 -3.41           C
ATOM   2117  CD1 PHE A 130      -3.732  -3.792   7.088  1.00 -3.41           C
ATOM   2118  HD1 PHE A 130      -4.601  -4.271   6.662  1.00 -3.41           H
ATOM   2119  CD2 PHE A 130      -2.608  -1.823   7.942  1.00 -3.41           C
ATOM   2120  HD2 PHE A 130      -2.604  -0.768   8.165  1.00 -3.41           H
ATOM   2121  CE1 PHE A 130      -2.577  -4.571   7.341  1.00 -3.41           C
ATOM   2122  HE1 PHE A 130      -2.558  -5.618   7.077  1.00 -3.41           H
ATOM   2123  CE2 PHE A 130      -1.461  -2.596   8.236  1.00 -3.41           C
ATOM   2124  HE2 PHE A 130      -0.596  -2.132   8.688  1.00 -3.41           H
ATOM   2125  CZ  PHE A 130      -1.443  -3.971   7.923  1.00 -3.41           C
ATOM   2126  HZ  PHE A 130      -0.561  -4.557   8.120  1.00 -3.41           H
ATOM   2127  N   MET A 131      -7.062   0.066   5.083  1.00 -3.98           N
ATOM   2128  H   MET A 131      -6.230   0.571   4.781  1.00 -3.98           H
ATOM   2129  CA  MET A 131      -8.384   0.646   4.861  1.00 -3.98           C
ATOM   2130  HA  MET A 131      -8.934   0.610   5.799  1.00 -3.98           H
ATOM   2131  C   MET A 131      -9.175  -0.188   3.863  1.00 -3.98           C
ATOM   2132  O   MET A 131     -10.369  -0.382   4.059  1.00 -3.98           O
ATOM   2133  CB  MET A 131      -8.331   2.096   4.374  1.00 -3.98           C
ATOM   2134 1HB  MET A 131      -7.445   2.240   3.758  1.00 -3.98           H
ATOM   2135 2HB  MET A 131      -9.200   2.268   3.741  1.00 -3.98           H
ATOM   2136  CG  MET A 131      -8.353   3.137   5.493  1.00 -3.98           C
ATOM   2137 1HG  MET A 131      -7.429   3.061   6.067  1.00 -3.98           H
ATOM   2138 2HG  MET A 131      -8.395   4.127   5.038  1.00 -3.98           H
ATOM   2139  SD  MET A 131      -9.768   2.946   6.634  1.00 -3.98           S
ATOM   2140  CE  MET A 131     -11.229   3.010   5.540  1.00 -3.98           C
ATOM   2141 1HE  MET A 131     -12.136   3.041   6.143  1.00 -3.98           H
ATOM   2142 2HE  MET A 131     -11.251   2.121   4.909  1.00 -3.98           H
ATOM   2143 3HE  MET A 131     -11.182   3.897   4.909  1.00 -3.98           H
ATOM   2144  N   MET A 132      -8.544  -0.747   2.841  1.00 -5.80           N
ATOM   2145  H   MET A 132      -7.555  -0.549   2.680  1.00 -5.80           H
ATOM   2146  CA  MET A 132      -9.251  -1.635   1.917  1.00 -5.80           C
ATOM   2147  HA  MET A 132     -10.162  -1.134   1.594  1.00 -5.80           H
ATOM   2148  C   MET A 132      -9.670  -2.956   2.563  1.00 -5.80           C
ATOM   2149  O   MET A 132     -10.702  -3.523   2.184  1.00 -5.80           O
ATOM   2150  CB  MET A 132      -8.414  -1.913   0.672  1.00 -5.80           C
ATOM   2151 1HB  MET A 132      -7.428  -2.272   0.967  1.00 -5.80           H
ATOM   2152 2HB  MET A 132      -8.911  -2.696   0.105  1.00 -5.80           H
ATOM   2153  CG  MET A 132      -8.263  -0.715  -0.238  1.00 -5.80           C
ATOM   2154 1HG  MET A 132      -9.247  -0.331  -0.506  1.00 -5.80           H
ATOM   2155 2HG  MET A 132      -7.697   0.066   0.268  1.00 -5.80           H
ATOM   2156  SD  MET A 132      -7.404  -1.216  -1.726  1.00 -5.80           S
ATOM   2157  CE  MET A 132      -6.203   0.101  -1.840  1.00 -5.80           C
ATOM   2158 1HE  MET A 132      -5.684   0.039  -2.797  1.00 -5.80           H
ATOM   2159 2HE  MET A 132      -5.482   0.020  -1.026  1.00 -5.80           H
ATOM   2160 3HE  MET A 132      -6.709   1.065  -1.784  1.00 -5.80           H
ATOM   2161  N   VAL A 133      -8.953  -3.407   3.586  1.00 -6.21           N
ATOM   2162  H   VAL A 133      -8.078  -2.949   3.824  1.00 -6.21           H
ATOM   2163  CA  VAL A 133      -9.412  -4.545   4.392  1.00 -6.21           C
ATOM   2164  HA  VAL A 133      -9.627  -5.381   3.727  1.00 -6.21           H
ATOM   2165  C   VAL A 133     -10.700  -4.164   5.106  1.00 -6.21           C
ATOM   2166  O   VAL A 133     -11.680  -4.904   5.048  1.00 -6.21           O
ATOM   2167  CB  VAL A 133      -8.360  -5.000   5.454  1.00 -6.21           C
ATOM   2168  HB  VAL A 133      -8.083  -4.152   6.073  1.00 -6.21           H
ATOM   2169  CG1 VAL A 133      -8.903  -6.090   6.376  1.00 -6.21           C
ATOM   2170 1HG1 VAL A 133      -8.110  -6.464   7.025  1.00 -6.21           H
ATOM   2171 2HG1 VAL A 133      -9.301  -6.912   5.785  1.00 -6.21           H
ATOM   2172 3HG1 VAL A 133      -9.691  -5.684   7.007  1.00 -6.21           H
ATOM   2173  CG2 VAL A 133      -7.121  -5.519   4.767  1.00 -6.21           C
ATOM   2174 1HG2 VAL A 133      -6.391  -5.850   5.506  1.00 -6.21           H
ATOM   2175 2HG2 VAL A 133      -6.668  -4.735   4.166  1.00 -6.21           H
ATOM   2176 3HG2 VAL A 133      -7.388  -6.355   4.121  1.00 -6.21           H
ATOM   2177  N   VAL A 134     -10.731  -3.002   5.743  1.00 -6.35           N
ATOM   2178  H   VAL A 134      -9.911  -2.400   5.729  1.00 -6.35           H
ATOM   2179  CA  VAL A 134     -11.908  -2.587   6.511  1.00 -6.35           C
ATOM   2180  HA  VAL A 134     -12.179  -3.389   7.197  1.00 -6.35           H
ATOM   2181  C   VAL A 134     -13.089  -2.357   5.587  1.00 -6.35           C
ATOM   2182  O   VAL A 134     -14.210  -2.762   5.880  1.00 -6.35           O
ATOM   2183  CB  VAL A 134     -11.617  -1.309   7.338  1.00 -6.35           C
ATOM   2184  HB  VAL A 134     -11.267  -0.524   6.668  1.00 -6.35           H
ATOM   2185  CG1 VAL A 134     -12.871  -0.802   8.061  1.00 -6.35           C
ATOM   2186 1HG1 VAL A 134     -12.602  -0.024   8.771  1.00 -6.35           H
ATOM   2187 2HG1 VAL A 134     -13.359  -1.623   8.584  1.00 -6.35           H
ATOM   2188 3HG1 VAL A 134     -13.567  -0.386   7.337  1.00 -6.35           H
ATOM   2189  CG2 VAL A 134     -10.527  -1.604   8.355  1.00 -6.35           C
ATOM   2190 1HG2 VAL A 134     -10.320  -0.704   8.929  1.00 -6.35           H
ATOM   2191 2HG2 VAL A 134      -9.608  -1.903   7.858  1.00 -6.35           H
ATOM   2192 3HG2 VAL A 134     -10.836  -2.401   9.030  1.00 -6.35           H
ATOM   2193  N   ILE A 135     -12.826  -1.770   4.432  1.00 -6.42           N
ATOM   2194  H   ILE A 135     -11.878  -1.445   4.245  1.00 -6.42           H
ATOM   2195  CA  ILE A 135     -13.853  -1.562   3.421  1.00 -6.42           C
ATOM   2196  HA  ILE A 135     -14.673  -1.001   3.865  1.00 -6.42           H
ATOM   2197  C   ILE A 135     -14.430  -2.896   2.962  1.00 -6.42           C
ATOM   2198  O   ILE A 135     -15.651  -3.037   2.889  1.00 -6.42           O
ATOM   2199  CB  ILE A 135     -13.261  -0.746   2.239  1.00 -6.42           C
ATOM   2200  HB  ILE A 135     -12.274  -1.144   2.010  1.00 -6.42           H
ATOM   2201  CG1 ILE A 135     -13.136   0.724   2.669  1.00 -6.42           C
ATOM   2202 1HG1 ILE A 135     -14.133   1.157   2.668  1.00 -6.42           H
ATOM   2203 2HG1 ILE A 135     -12.756   0.764   3.689  1.00 -6.42           H
ATOM   2204  CG2 ILE A 135     -14.118  -0.837   0.975  1.00 -6.42           C
ATOM   2205 1HG2 ILE A 135     -13.677  -0.241   0.175  1.00 -6.42           H
ATOM   2206 2HG2 ILE A 135     -15.122  -0.483   1.193  1.00 -6.42           H
ATOM   2207 3HG2 ILE A 135     -14.157  -1.869   0.622  1.00 -6.42           H
ATOM   2208  CD1 ILE A 135     -12.238   1.591   1.809  1.00 -6.42           C
ATOM   2209 1HD1 ILE A 135     -12.224   2.597   2.222  1.00 -6.42           H
ATOM   2210 2HD1 ILE A 135     -12.608   1.634   0.785  1.00 -6.42           H
ATOM   2211 3HD1 ILE A 135     -11.224   1.189   1.812  1.00 -6.42           H
ATOM   2212  N   SER A 136     -13.604  -3.887   2.666  1.00-22.81           N
ATOM   2213  H   SER A 136     -12.596  -3.764   2.730  1.00-22.81           H
ATOM   2214  CA  SER A 136     -14.158  -5.143   2.181  1.00-22.81           C
ATOM   2215  HA  SER A 136     -14.887  -4.908   1.405  1.00-22.81           H
ATOM   2216  C   SER A 136     -14.904  -5.880   3.284  1.00-22.81           C
ATOM   2217  O   SER A 136     -15.972  -6.433   3.030  1.00-22.81           O
ATOM   2218  CB  SER A 136     -13.069  -6.005   1.548  1.00-22.81           C
ATOM   2219 1HB  SER A 136     -13.519  -6.910   1.145  1.00-22.81           H
ATOM   2220 2HB  SER A 136     -12.631  -5.445   0.724  1.00-22.81           H
ATOM   2221  OG  SER A 136     -12.035  -6.360   2.454  1.00-22.81           O
ATOM   2222  HG  SER A 136     -11.867  -5.634   3.063  1.00-22.81           H
ATOM   2223  N   LEU A 137     -14.398  -5.842   4.510  1.00-26.53           N
ATOM   2224  H   LEU A 137     -13.511  -5.373   4.680  1.00-26.53           H
ATOM   2225  CA  LEU A 137     -15.061  -6.511   5.625  1.00-26.53           C
ATOM   2226  HA  LEU A 137     -15.250  -7.550   5.355  1.00-26.53           H
ATOM   2227  C   LEU A 137     -16.393  -5.866   5.963  1.00-26.53           C
ATOM   2228  O   LEU A 137     -17.380  -6.556   6.185  1.00-26.53           O
ATOM   2229  CB  LEU A 137     -14.183  -6.461   6.875  1.00-26.53           C
ATOM   2230 1HB  LEU A 137     -13.857  -5.429   7.007  1.00-26.53           H
ATOM   2231 2HB  LEU A 137     -14.807  -6.719   7.730  1.00-26.53           H
ATOM   2232  CG  LEU A 137     -12.944  -7.365   6.920  1.00-26.53           C
ATOM   2233  HG  LEU A 137     -12.344  -7.200   6.028  1.00-26.53           H
ATOM   2234  CD1 LEU A 137     -12.124  -6.975   8.135  1.00-26.53           C
ATOM   2235 1HD1 LEU A 137     -11.222  -7.582   8.171  1.00-26.53           H
ATOM   2236 2HD1 LEU A 137     -12.698  -7.125   9.047  1.00-26.53           H
ATOM   2237 3HD1 LEU A 137     -11.831  -5.927   8.063  1.00-26.53           H
ATOM   2238  CD2 LEU A 137     -13.302  -8.847   6.997  1.00-26.53           C
ATOM   2239 1HD2 LEU A 137     -12.391  -9.440   7.077  1.00-26.53           H
ATOM   2240 2HD2 LEU A 137     -13.829  -9.146   6.093  1.00-26.53           H
ATOM   2241 3HD2 LEU A 137     -13.934  -9.036   7.863  1.00-26.53           H
ATOM   2242  N   ASP A 138     -16.450  -4.543   5.990  1.00 -5.86           N
ATOM   2243  H   ASP A 138     -15.620  -3.986   5.786  1.00 -5.86           H
ATOM   2244  CA  ASP A 138     -17.690  -3.870   6.369  1.00 -5.86           C
ATOM   2245  HA  ASP A 138     -18.036  -4.278   7.319  1.00 -5.86           H
ATOM   2246  C   ASP A 138     -18.763  -4.128   5.329  1.00 -5.86           C
ATOM   2247  O   ASP A 138     -19.916  -4.380   5.664  1.00 -5.86           O
ATOM   2248  CB  ASP A 138     -17.491  -2.363   6.522  1.00 -5.86           C
ATOM   2249 1HB  ASP A 138     -16.650  -2.183   7.192  1.00 -5.86           H
ATOM   2250 2HB  ASP A 138     -17.260  -1.934   5.547  1.00 -5.86           H
ATOM   2251  CG  ASP A 138     -18.723  -1.680   7.083  1.00 -5.86           C
ATOM   2252  OD1 ASP A 138     -18.931  -1.720   8.315  1.00 -5.86           O
ATOM   2253  OD2 ASP A 138     -19.508  -1.087   6.311  1.00 -5.86           O
ATOM   2254  N   ARG A 139     -18.372  -4.144   4.062  1.00-17.94           N
ATOM   2255  H   ARG A 139     -17.399  -3.947   3.839  1.00-17.94           H
ATOM   2256  CA  ARG A 139     -19.317  -4.441   2.983  1.00-17.94           C
ATOM   2257  HA  ARG A 139     -20.229  -3.865   3.136  1.00-17.94           H
ATOM   2258  C   ARG A 139     -19.703  -5.908   2.971  1.00-17.94           C
ATOM   2259  O   ARG A 139     -20.857  -6.233   2.705  1.00-17.94           O
ATOM   2260  CB  ARG A 139     -18.704  -4.061   1.639  1.00-17.94           C
ATOM   2261 1HB  ARG A 139     -17.732  -4.547   1.549  1.00-17.94           H
ATOM   2262 2HB  ARG A 139     -19.349  -4.429   0.840  1.00-17.94           H
ATOM   2263  CG  ARG A 139     -18.532  -2.559   1.472  1.00-17.94           C
ATOM   2264 1HG  ARG A 139     -19.510  -2.087   1.390  1.00-17.94           H
ATOM   2265 2HG  ARG A 139     -18.007  -2.143   2.331  1.00-17.94           H
ATOM   2266  CD  ARG A 139     -17.726  -2.291   0.228  1.00-17.94           C
ATOM   2267 1HD  ARG A 139     -16.769  -2.811   0.314  1.00-17.94           H
ATOM   2268 2HD  ARG A 139     -18.262  -2.694  -0.631  1.00-17.94           H
ATOM   2269  NE  ARG A 139     -17.473  -0.862   0.011  1.00-17.94           N
ATOM   2270  HE  ARG A 139     -17.820  -0.232   0.712  1.00-17.94           H
ATOM   2271  CZ  ARG A 139     -16.784  -0.345  -0.998  1.00-17.94           C
ATOM   2272  NH1 ARG A 139     -16.545   0.933  -0.994  1.00-17.94           N
ATOM   2273 1HH1 ARG A 139     -16.819   1.509  -0.216  1.00-17.94           H
ATOM   2274 2HH1 ARG A 139     -16.078   1.358  -1.778  1.00-17.94           H
ATOM   2275  NH2 ARG A 139     -16.290  -1.057  -1.977  1.00-17.94           N
ATOM   2276 1HH2 ARG A 139     -16.449  -2.058  -1.995  1.00-17.94           H
ATOM   2277 2HH2 ARG A 139     -15.739  -0.620  -2.694  1.00-17.94           H
ATOM   2278  N   SER A 140     -18.761  -6.787   3.281  1.00 -0.61           N
ATOM   2279  H   SER A 140     -17.807  -6.471   3.440  1.00 -0.61           H
ATOM   2280  CA  SER A 140     -19.050  -8.213   3.381  1.00 -0.61           C
ATOM   2281  HA  SER A 140     -19.462  -8.560   2.435  1.00 -0.61           H
ATOM   2282  C   SER A 140     -20.090  -8.406   4.462  1.00 -0.61           C
ATOM   2283  O   SER A 140     -21.133  -8.987   4.206  1.00 -0.61           O
ATOM   2284  CB  SER A 140     -17.799  -9.029   3.716  1.00 -0.61           C
ATOM   2285 1HB  SER A 140     -17.046  -8.847   2.952  1.00 -0.61           H
ATOM   2286 2HB  SER A 140     -17.405  -8.709   4.681  1.00 -0.61           H
ATOM   2287  OG  SER A 140     -18.081 -10.417   3.765  1.00 -0.61           O
ATOM   2288  HG  SER A 140     -17.311 -10.867   4.125  1.00 -0.61           H
ATOM   2289  N   LEU A 141     -19.870  -7.872   5.654  1.00 -5.36           N
ATOM   2290  H   LEU A 141     -19.005  -7.359   5.831  1.00 -5.36           H
ATOM   2291  CA  LEU A 141     -20.833  -8.044   6.737  1.00 -5.36           C
ATOM   2292  HA  LEU A 141     -21.032  -9.109   6.855  1.00 -5.36           H
ATOM   2293  C   LEU A 141     -22.165  -7.367   6.431  1.00 -5.36           C
ATOM   2294  O   LEU A 141     -23.210  -7.912   6.757  1.00 -5.36           O
ATOM   2295  CB  LEU A 141     -20.265  -7.507   8.052  1.00 -5.36           C
ATOM   2296 1HB  LEU A 141     -20.025  -6.456   7.896  1.00 -5.36           H
ATOM   2297 2HB  LEU A 141     -21.059  -7.560   8.798  1.00 -5.36           H
ATOM   2298  CG  LEU A 141     -19.019  -8.182   8.649  1.00 -5.36           C
ATOM   2299  HG  LEU A 141     -18.210  -8.130   7.927  1.00 -5.36           H
ATOM   2300  CD1 LEU A 141     -18.595  -7.407   9.897  1.00 -5.36           C
ATOM   2301 1HD1 LEU A 141     -17.699  -7.864  10.319  1.00 -5.36           H
ATOM   2302 2HD1 LEU A 141     -19.387  -7.409  10.644  1.00 -5.36           H
ATOM   2303 3HD1 LEU A 141     -18.352  -6.380   9.621  1.00 -5.36           H
ATOM   2304  CD2 LEU A 141     -19.226  -9.655   8.997  1.00 -5.36           C
ATOM   2305 1HD2 LEU A 141     -18.298 -10.061   9.403  1.00 -5.36           H
ATOM   2306 2HD2 LEU A 141     -19.470 -10.219   8.096  1.00 -5.36           H
ATOM   2307 3HD2 LEU A 141     -20.016  -9.770   9.728  1.00 -5.36           H
ATOM   2308  N   ALA A 142     -22.153  -6.220   5.767  1.00 -0.41           N
ATOM   2309  H   ALA A 142     -21.264  -5.788   5.526  1.00 -0.41           H
ATOM   2310  CA  ALA A 142     -23.388  -5.527   5.404  1.00 -0.41           C
ATOM   2311  HA  ALA A 142     -23.960  -5.348   6.315  1.00 -0.41           H
ATOM   2312  C   ALA A 142     -24.277  -6.328   4.449  1.00 -0.41           C
ATOM   2313  O   ALA A 142     -25.499  -6.161   4.460  1.00 -0.41           O
ATOM   2314  CB  ALA A 142     -23.048  -4.172   4.773  1.00 -0.41           C
ATOM   2315 1HB  ALA A 142     -22.421  -3.597   5.454  1.00 -0.41           H
ATOM   2316 2HB  ALA A 142     -23.966  -3.617   4.574  1.00 -0.41           H
ATOM   2317 3HB  ALA A 142     -22.511  -4.324   3.836  1.00 -0.41           H
ATOM   2318  N   ILE A 143     -23.680  -7.152   3.601  1.00  1.43           N
ATOM   2319  H   ILE A 143     -22.666  -7.212   3.601  1.00  1.43           H
ATOM   2320  CA  ILE A 143     -24.437  -7.939   2.624  1.00  1.43           C
ATOM   2321  HA  ILE A 143     -25.423  -7.498   2.502  1.00  1.43           H
ATOM   2322  C   ILE A 143     -24.670  -9.367   3.115  1.00  1.43           C
ATOM   2323  O   ILE A 143     -25.779  -9.881   3.000  1.00  1.43           O
ATOM   2324  CB  ILE A 143     -23.752  -7.896   1.223  1.00  1.43           C
ATOM   2325  HB  ILE A 143     -22.725  -8.248   1.319  1.00  1.43           H
ATOM   2326  CG1 ILE A 143     -23.745  -6.435   0.714  1.00  1.43           C
ATOM   2327 1HG1 ILE A 143     -24.777  -6.130   0.543  1.00  1.43           H
ATOM   2328 2HG1 ILE A 143     -23.337  -5.790   1.490  1.00  1.43           H
ATOM   2329  CG2 ILE A 143     -24.501  -8.814   0.226  1.00  1.43           C
ATOM   2330 1HG2 ILE A 143     -24.086  -8.720  -0.773  1.00  1.43           H
ATOM   2331 2HG2 ILE A 143     -25.561  -8.558   0.195  1.00  1.43           H
ATOM   2332 3HG2 ILE A 143     -24.395  -9.854   0.531  1.00  1.43           H
ATOM   2333  CD1 ILE A 143     -22.948  -6.155  -0.562  1.00  1.43           C
ATOM   2334 1HD1 ILE A 143     -22.969  -5.085  -0.763  1.00  1.43           H
ATOM   2335 2HD1 ILE A 143     -23.387  -6.678  -1.411  1.00  1.43           H
ATOM   2336 3HD1 ILE A 143     -21.913  -6.471  -0.427  1.00  1.43           H
ATOM   2337  N   THR A 144     -23.672 -10.010   3.702  1.00  2.63           N
ATOM   2338  H   THR A 144     -22.768  -9.559   3.807  1.00  2.63           H
ATOM   2339  CA  THR A 144     -23.831 -11.382   4.192  1.00  2.63           C
ATOM   2340  HA  THR A 144     -24.323 -11.979   3.425  1.00  2.63           H
ATOM   2341  C   THR A 144     -24.676 -11.439   5.456  1.00  2.63           C
ATOM   2342  O   THR A 144     -25.366 -12.426   5.699  1.00  2.63           O
ATOM   2343  CB  THR A 144     -22.480 -12.040   4.552  1.00  2.63           C
ATOM   2344  HB  THR A 144     -22.663 -13.036   4.956  1.00  2.63           H
ATOM   2345  OG1 THR A 144     -21.808 -11.248   5.534  1.00  2.63           O
ATOM   2346  HG1 THR A 144     -21.371 -10.522   5.070  1.00  2.63           H
ATOM   2347  CG2 THR A 144     -21.555 -12.150   3.357  1.00  2.63           C
ATOM   2348 1HG2 THR A 144     -20.579 -12.484   3.707  1.00  2.63           H
ATOM   2349 2HG2 THR A 144     -21.439 -11.191   2.853  1.00  2.63           H
ATOM   2350 3HG2 THR A 144     -21.946 -12.887   2.659  1.00  2.63           H
ATOM   2351  N   ARG A 145     -24.625 -10.396   6.275  1.00 13.61           N
ATOM   2352  H   ARG A 145     -23.995  -9.626   6.064  1.00 13.61           H
ATOM   2353  CA  ARG A 145     -25.415 -10.319   7.506  1.00 13.61           C
ATOM   2354  HA  ARG A 145     -26.185 -11.090   7.486  1.00 13.61           H
ATOM   2355  C   ARG A 145     -26.083  -8.952   7.656  1.00 13.61           C
ATOM   2356  O   ARG A 145     -25.730  -8.193   8.566  1.00 13.61           O
ATOM   2357  CB  ARG A 145     -24.516 -10.554   8.722  1.00 13.61           C
ATOM   2358 1HB  ARG A 145     -23.794  -9.739   8.773  1.00 13.61           H
ATOM   2359 2HB  ARG A 145     -25.143 -10.524   9.612  1.00 13.61           H
ATOM   2360  CG  ARG A 145     -23.742 -11.865   8.736  1.00 13.61           C
ATOM   2361 1HG  ARG A 145     -24.405 -12.690   8.475  1.00 13.61           H
ATOM   2362 2HG  ARG A 145     -22.924 -11.814   8.017  1.00 13.61           H
ATOM   2363  CD  ARG A 145     -23.181 -12.096  10.128  1.00 13.61           C
ATOM   2364 1HD  ARG A 145     -24.016 -12.225  10.818  1.00 13.61           H
ATOM   2365 2HD  ARG A 145     -22.581 -13.008  10.128  1.00 13.61           H
ATOM   2366  NE  ARG A 145     -22.364 -10.957  10.579  1.00 13.61           N
ATOM   2367  HE  ARG A 145     -22.099 -10.294   9.871  1.00 13.61           H
ATOM   2368  CZ  ARG A 145     -21.971 -10.714  11.823  1.00 13.61           C
ATOM   2369  NH1 ARG A 145     -21.394  -9.575  12.087  1.00 13.61           N
ATOM   2370 1HH1 ARG A 145     -21.224  -8.909  11.357  1.00 13.61           H
ATOM   2371 2HH1 ARG A 145     -21.107  -9.357  13.037  1.00 13.61           H
ATOM   2372  NH2 ARG A 145     -22.195 -11.532  12.814  1.00 13.61           N
ATOM   2373 1HH2 ARG A 145     -22.546 -12.453  12.621  1.00 13.61           H
ATOM   2374 2HH2 ARG A 145     -21.999 -11.247  13.767  1.00 13.61           H
ATOM   2375  N   PRO A 146     -27.056  -8.607   6.790  1.00 18.86           N
ATOM   2376  CA  PRO A 146     -27.577  -7.234   6.881  1.00 18.86           C
ATOM   2377  HA  PRO A 146     -26.783  -6.526   6.647  1.00 18.86           H
ATOM   2378  C   PRO A 146     -28.188  -6.874   8.226  1.00 18.86           C
ATOM   2379  O   PRO A 146     -28.098  -5.739   8.684  1.00 18.86           O
ATOM   2380  CB  PRO A 146     -28.659  -7.201   5.795  1.00 18.86           C
ATOM   2381 1HB  PRO A 146     -29.633  -7.434   6.227  1.00 18.86           H
ATOM   2382 2HB  PRO A 146     -28.684  -6.229   5.304  1.00 18.86           H
ATOM   2383  CG  PRO A 146     -28.263  -8.259   4.839  1.00 18.86           C
ATOM   2384 1HG  PRO A 146     -29.118  -8.602   4.257  1.00 18.86           H
ATOM   2385 2HG  PRO A 146     -27.476  -7.892   4.181  1.00 18.86           H
ATOM   2386  CD  PRO A 146     -27.731  -9.353   5.712  1.00 18.86           C
ATOM   2387 1HD  PRO A 146     -28.547  -9.951   6.120  1.00 18.86           H
ATOM   2388 2HD  PRO A 146     -27.036  -9.980   5.157  1.00 18.86           H
ATOM   2389  N   LEU A 147     -28.780  -7.862   8.883  1.00-14.95           N
ATOM   2390  H   LEU A 147     -28.807  -8.781   8.466  1.00-14.95           H
ATOM   2391  CA  LEU A 147     -29.419  -7.667  10.180  1.00-14.95           C
ATOM   2392  HA  LEU A 147     -30.158  -6.872  10.098  1.00-14.95           H
ATOM   2393  C   LEU A 147     -28.419  -7.285  11.271  1.00-14.95           C
ATOM   2394  O   LEU A 147     -28.740  -6.532  12.193  1.00-14.95           O
ATOM   2395  CB  LEU A 147     -30.115  -8.971  10.586  1.00-14.95           C
ATOM   2396 1HB  LEU A 147     -29.340  -9.724  10.722  1.00-14.95           H
ATOM   2397 2HB  LEU A 147     -30.590  -8.808  11.552  1.00-14.95           H
ATOM   2398  CG  LEU A 147     -31.165  -9.568   9.633  1.00-14.95           C
ATOM   2399  HG  LEU A 147     -30.713  -9.689   8.650  1.00-14.95           H
ATOM   2400  CD1 LEU A 147     -31.580 -10.948  10.123  1.00-14.95           C
ATOM   2401 1HD1 LEU A 147     -32.289 -11.384   9.420  1.00-14.95           H
ATOM   2402 2HD1 LEU A 147     -32.046 -10.882  11.107  1.00-14.95           H
ATOM   2403 3HD1 LEU A 147     -30.708 -11.600  10.176  1.00-14.95           H
ATOM   2404  CD2 LEU A 147     -32.398  -8.681   9.485  1.00-14.95           C
ATOM   2405 1HD2 LEU A 147     -33.130  -9.179   8.846  1.00-14.95           H
ATOM   2406 2HD2 LEU A 147     -32.121  -7.744   9.014  1.00-14.95           H
ATOM   2407 3HD2 LEU A 147     -32.849  -8.491  10.460  1.00-14.95           H
ATOM   2408  N   ALA A 148     -27.200  -7.797  11.163  1.00 14.98           N
ATOM   2409  H   ALA A 148     -26.949  -8.314  10.330  1.00 14.98           H
ATOM   2410  CA  ALA A 148     -26.206  -7.673  12.224  1.00 14.98           C
ATOM   2411  HA  ALA A 148     -26.688  -7.927  13.170  1.00 14.98           H
ATOM   2412  C   ALA A 148     -25.623  -6.268  12.374  1.00 14.98           C
ATOM   2413  O   ALA A 148     -25.103  -5.936  13.438  1.00 14.98           O
ATOM   2414  CB  ALA A 148     -25.079  -8.678  11.984  1.00 14.98           C
ATOM   2415 1HB  ALA A 148     -25.489  -9.686  11.920  1.00 14.98           H
ATOM   2416 2HB  ALA A 148     -24.372  -8.635  12.815  1.00 14.98           H
ATOM   2417 3HB  ALA A 148     -24.558  -8.434  11.057  1.00 14.98           H
ATOM   2418  N   LEU A 149     -25.694  -5.450  11.331  1.00 20.98           N
ATOM   2419  H   LEU A 149     -26.122  -5.778  10.472  1.00 20.98           H
ATOM   2420  CA  LEU A 149     -25.135  -4.093  11.375  1.00 20.98           C
ATOM   2421  HA  LEU A 149     -24.615  -3.956  12.322  1.00 20.98           H
ATOM   2422  C   LEU A 149     -26.205  -3.005  11.317  1.00 20.98           C
ATOM   2423  O   LEU A 149     -25.899  -1.833  11.104  1.00 20.98           O
ATOM   2424  CB  LEU A 149     -24.109  -3.888  10.250  1.00 20.98           C
ATOM   2425 1HB  LEU A 149     -24.615  -4.037   9.297  1.00 20.98           H
ATOM   2426 2HB  LEU A 149     -23.784  -2.849  10.291  1.00 20.98           H
ATOM   2427  CG  LEU A 149     -22.830  -4.743  10.253  1.00 20.98           C
ATOM   2428  HG  LEU A 149     -23.100  -5.789  10.109  1.00 20.98           H
ATOM   2429  CD1 LEU A 149     -21.956  -4.297   9.085  1.00 20.98           C
ATOM   2430 1HD1 LEU A 149     -21.017  -4.846   9.088  1.00 20.98           H
ATOM   2431 2HD1 LEU A 149     -21.737  -3.231   9.154  1.00 20.98           H
ATOM   2432 3HD1 LEU A 149     -22.469  -4.494   8.144  1.00 20.98           H
ATOM   2433  CD2 LEU A 149     -22.032  -4.624  11.558  1.00 20.98           C
ATOM   2434 1HD2 LEU A 149     -21.074  -5.137  11.459  1.00 20.98           H
ATOM   2435 2HD2 LEU A 149     -22.586  -5.092  12.372  1.00 20.98           H
ATOM   2436 3HD2 LEU A 149     -21.860  -3.575  11.806  1.00 20.98           H
ATOM   2437  N   LYS A 150     -27.466  -3.362  11.524  1.00 -2.05           N
ATOM   2438  H   LYS A 150     -27.689  -4.327  11.733  1.00 -2.05           H
ATOM   2439  CA  LYS A 150     -28.541  -2.363  11.460  1.00 -2.05           C
ATOM   2440  HA  LYS A 150     -28.470  -1.850  10.500  1.00 -2.05           H
ATOM   2441  C   LYS A 150     -28.472  -1.275  12.520  1.00 -2.05           C
ATOM   2442  O   LYS A 150     -28.947  -0.162  12.273  1.00 -2.05           O
ATOM   2443  CB  LYS A 150     -29.922  -3.016  11.547  1.00 -2.05           C
ATOM   2444 1HB  LYS A 150     -29.951  -3.716  12.382  1.00 -2.05           H
ATOM   2445 2HB  LYS A 150     -30.652  -2.229  11.735  1.00 -2.05           H
ATOM   2446  CG  LYS A 150     -30.322  -3.716  10.267  1.00 -2.05           C
ATOM   2447 1HG  LYS A 150     -30.153  -3.032   9.435  1.00 -2.05           H
ATOM   2448 2HG  LYS A 150     -29.711  -4.601  10.133  1.00 -2.05           H
ATOM   2449  CD  LYS A 150     -31.786  -4.106  10.274  1.00 -2.05           C
ATOM   2450 1HD  LYS A 150     -31.972  -4.840  11.059  1.00 -2.05           H
ATOM   2451 2HD  LYS A 150     -32.381  -3.214  10.470  1.00 -2.05           H
ATOM   2452  CE  LYS A 150     -32.186  -4.672   8.918  1.00 -2.05           C
ATOM   2453 1HE  LYS A 150     -31.904  -3.958   8.141  1.00 -2.05           H
ATOM   2454 2HE  LYS A 150     -31.661  -5.611   8.742  1.00 -2.05           H
ATOM   2455  NZ  LYS A 150     -33.664  -4.886   8.863  1.00 -2.05           N
ATOM   2456 1HZ  LYS A 150     -33.948  -5.214   7.948  1.00 -2.05           H
ATOM   2457 2HZ  LYS A 150     -34.140  -4.009   9.050  1.00 -2.05           H
ATOM   2458 3HZ  LYS A 150     -33.956  -5.558   9.562  1.00 -2.05           H
ATOM   2459  N   SER A 151     -27.912  -1.569  13.683  1.00  3.45           N
ATOM   2460  H   SER A 151     -27.521  -2.497  13.841  1.00  3.45           H
ATOM   2461  CA  SER A 151     -27.878  -0.616  14.792  1.00  3.45           C
ATOM   2462  HA  SER A 151     -28.098   0.378  14.413  1.00  3.45           H
ATOM   2463  C   SER A 151     -26.528  -0.528  15.489  1.00  3.45           C
ATOM   2464  O   SER A 151     -26.442  -0.033  16.613  1.00  3.45           O
ATOM   2465  CB  SER A 151     -28.959  -0.989  15.807  1.00  3.45           C
ATOM   2466 1HB  SER A 151     -28.971  -0.255  16.612  1.00  3.45           H
ATOM   2467 2HB  SER A 151     -29.930  -0.986  15.312  1.00  3.45           H
ATOM   2468  OG  SER A 151     -28.714  -2.280  16.340  1.00  3.45           O
ATOM   2469  HG  SER A 151     -29.299  -2.404  17.102  1.00  3.45           H
ATOM   2470  N   ASN A 152     -25.464  -0.977  14.838  1.00 13.99           N
ATOM   2471  H   ASN A 152     -25.570  -1.383  13.919  1.00 13.99           H
ATOM   2472  CA  ASN A 152     -24.125  -0.910  15.428  1.00 13.99           C
ATOM   2473  HA  ASN A 152     -24.154  -0.228  16.277  1.00 13.99           H
ATOM   2474  C   ASN A 152     -23.076  -0.349  14.464  1.00 13.99           C
ATOM   2475  O   ASN A 152     -22.271  -1.072  13.880  1.00 13.99           O
ATOM   2476  CB  ASN A 152     -23.699  -2.271  15.986  1.00 13.99           C
ATOM   2477 1HB  ASN A 152     -24.533  -2.701  16.536  1.00 13.99           H
ATOM   2478 2HB  ASN A 152     -23.437  -2.943  15.170  1.00 13.99           H
ATOM   2479  CG  ASN A 152     -22.528  -2.149  16.929  1.00 13.99           C
ATOM   2480  OD1 ASN A 152     -21.793  -1.175  16.892  1.00 13.99           O
ATOM   2481  ND2 ASN A 152     -22.351  -3.113  17.785  1.00 13.99           N
ATOM   2482 1HD2 ASN A 152     -21.580  -3.045  18.426  1.00 13.99           H
ATOM   2483 2HD2 ASN A 152     -22.984  -3.897  17.808  1.00 13.99           H
ATOM   2484  N   SER A 153     -23.068   0.969  14.324  1.00  1.87           N
ATOM   2485  H   SER A 153     -23.744   1.541  14.826  1.00  1.87           H
ATOM   2486  CA  SER A 153     -22.082   1.651  13.484  1.00  1.87           C
ATOM   2487  HA  SER A 153     -22.031   1.163  12.511  1.00  1.87           H
ATOM   2488  C   SER A 153     -20.687   1.626  14.106  1.00  1.87           C
ATOM   2489  O   SER A 153     -19.684   1.865  13.425  1.00  1.87           O
ATOM   2490  CB  SER A 153     -22.512   3.105  13.296  1.00  1.87           C
ATOM   2491 1HB  SER A 153     -21.778   3.624  12.679  1.00  1.87           H
ATOM   2492 2HB  SER A 153     -23.483   3.132  12.802  1.00  1.87           H
ATOM   2493  OG  SER A 153     -22.620   3.742  14.559  1.00  1.87           O
ATOM   2494  HG  SER A 153     -22.691   4.695  14.422  1.00  1.87           H
ATOM   2495  N   LYS A 154     -20.605   1.308  15.394  1.00-23.46           N
ATOM   2496  H   LYS A 154     -21.443   1.061  15.902  1.00-23.46           H
ATOM   2497  CA  LYS A 154     -19.324   1.291  16.101  1.00-23.46           C
ATOM   2498  HA  LYS A 154     -18.806   2.226  15.892  1.00-23.46           H
ATOM   2499  C   LYS A 154     -18.421   0.168  15.625  1.00-23.46           C
ATOM   2500  O   LYS A 154     -17.213   0.287  15.770  1.00-23.46           O
ATOM   2501  CB  LYS A 154     -19.494   1.179  17.618  1.00-23.46           C
ATOM   2502 1HB  LYS A 154     -20.039   0.268  17.855  1.00-23.46           H
ATOM   2503 2HB  LYS A 154     -18.502   1.095  18.061  1.00-23.46           H
ATOM   2504  CG  LYS A 154     -20.196   2.361  18.263  1.00-23.46           C
ATOM   2505 1HG  LYS A 154     -19.679   3.277  17.981  1.00-23.46           H
ATOM   2506 2HG  LYS A 154     -21.230   2.408  17.921  1.00-23.46           H
ATOM   2507  CD  LYS A 154     -20.165   2.219  19.778  1.00-23.46           C
ATOM   2508 1HD  LYS A 154     -20.651   1.284  20.059  1.00-23.46           H
ATOM   2509 2HD  LYS A 154     -19.127   2.194  20.109  1.00-23.46           H
ATOM   2510  CE  LYS A 154     -20.872   3.375  20.463  1.00-23.46           C
ATOM   2511 1HE  LYS A 154     -20.394   4.313  20.171  1.00-23.46           H
ATOM   2512 2HE  LYS A 154     -21.914   3.398  20.137  1.00-23.46           H
ATOM   2513  NZ  LYS A 154     -20.824   3.234  21.958  1.00-23.46           N
ATOM   2514 1HZ  LYS A 154     -21.373   3.969  22.388  1.00-23.46           H
ATOM   2515 2HZ  LYS A 154     -19.871   3.309  22.290  1.00-23.46           H
ATOM   2516 3HZ  LYS A 154     -21.202   2.338  22.241  1.00-23.46           H
ATOM   2517  N   VAL A 155     -18.971  -0.874  15.014  1.00 -2.24           N
ATOM   2518  H   VAL A 155     -19.977  -0.936  14.932  1.00 -2.24           H
ATOM   2519  CA  VAL A 155     -18.139  -1.943  14.453  1.00 -2.24           C
ATOM   2520  HA  VAL A 155     -17.459  -2.299  15.227  1.00 -2.24           H
ATOM   2521  C   VAL A 155     -17.296  -1.385  13.307  1.00 -2.24           C
ATOM   2522  O   VAL A 155     -16.086  -1.570  13.266  1.00 -2.24           O
ATOM   2523  CB  VAL A 155     -18.990  -3.144  13.939  1.00 -2.24           C
ATOM   2524  HB  VAL A 155     -19.660  -2.790  13.157  1.00 -2.24           H
ATOM   2525  CG1 VAL A 155     -18.106  -4.259  13.356  1.00 -2.24           C
ATOM   2526 1HG1 VAL A 155     -18.723  -5.107  13.058  1.00 -2.24           H
ATOM   2527 2HG1 VAL A 155     -17.374  -4.582  14.097  1.00 -2.24           H
ATOM   2528 3HG1 VAL A 155     -17.577  -3.893  12.478  1.00 -2.24           H
ATOM   2529  CG2 VAL A 155     -19.844  -3.716  15.071  1.00 -2.24           C
ATOM   2530 1HG2 VAL A 155     -20.390  -4.592  14.719  1.00 -2.24           H
ATOM   2531 2HG2 VAL A 155     -20.565  -2.974  15.395  1.00 -2.24           H
ATOM   2532 3HG2 VAL A 155     -19.214  -3.999  15.916  1.00 -2.24           H
ATOM   2533  N   GLY A 156     -17.911  -0.645  12.396  1.00  5.74           N
ATOM   2534  H   GLY A 156     -18.911  -0.502  12.437  1.00  5.74           H
ATOM   2535  CA  GLY A 156     -17.156  -0.069  11.294  1.00  5.74           C
ATOM   2536 1HA  GLY A 156     -16.629  -0.864  10.768  1.00  5.74           H
ATOM   2537 2HA  GLY A 156     -17.837   0.425  10.601  1.00  5.74           H
ATOM   2538  C   GLY A 156     -16.140   0.934  11.798  1.00  5.74           C
ATOM   2539  O   GLY A 156     -15.015   0.999  11.317  1.00  5.74           O
ATOM   2540  N   GLN A 157     -16.516   1.692  12.816  1.00 -6.64           N
ATOM   2541  H   GLN A 157     -17.448   1.586  13.195  1.00 -6.64           H
ATOM   2542  CA  GLN A 157     -15.621   2.697  13.386  1.00 -6.64           C
ATOM   2543  HA  GLN A 157     -15.225   3.312  12.578  1.00 -6.64           H
ATOM   2544  C   GLN A 157     -14.427   2.063  14.104  1.00 -6.64           C
ATOM   2545  O   GLN A 157     -13.310   2.566  14.006  1.00 -6.64           O
ATOM   2546  CB  GLN A 157     -16.418   3.588  14.341  1.00 -6.64           C
ATOM   2547 1HB  GLN A 157     -16.911   2.943  15.065  1.00 -6.64           H
ATOM   2548 2HB  GLN A 157     -15.737   4.252  14.873  1.00 -6.64           H
ATOM   2549  CG  GLN A 157     -17.474   4.438  13.623  1.00 -6.64           C
ATOM   2550 1HG  GLN A 157     -16.990   5.314  13.194  1.00 -6.64           H
ATOM   2551 2HG  GLN A 157     -17.907   3.863  12.807  1.00 -6.64           H
ATOM   2552  CD  GLN A 157     -18.616   4.886  14.512  1.00 -6.64           C
ATOM   2553  OE1 GLN A 157     -18.543   4.879  15.737  1.00 -6.64           O
ATOM   2554  NE2 GLN A 157     -19.697   5.272  13.895  1.00 -6.64           N
ATOM   2555 1HE2 GLN A 157     -20.494   5.560  14.440  1.00 -6.64           H
ATOM   2556 2HE2 GLN A 157     -19.728   5.266  12.891  1.00 -6.64           H
ATOM   2557  N   SER A 158     -14.624   0.948  14.793  1.00-22.52           N
ATOM   2558  H   SER A 158     -15.553   0.539  14.871  1.00-22.52           H
ATOM   2559  CA  SER A 158     -13.519   0.294  15.486  1.00-22.52           C
ATOM   2560  HA  SER A 158     -12.921   1.057  15.985  1.00-22.52           H
ATOM   2561  C   SER A 158     -12.619  -0.438  14.506  1.00-22.52           C
ATOM   2562  O   SER A 158     -11.412  -0.514  14.725  1.00-22.52           O
ATOM   2563  CB  SER A 158     -14.036  -0.676  16.546  1.00-22.52           C
ATOM   2564 1HB  SER A 158     -13.191  -1.124  17.069  1.00-22.52           H
ATOM   2565 2HB  SER A 158     -14.639  -0.119  17.263  1.00-22.52           H
ATOM   2566  OG  SER A 158     -14.838  -1.694  15.979  1.00-22.52           O
ATOM   2567  HG  SER A 158     -15.337  -2.123  16.688  1.00-22.52           H
ATOM   2568  N   MET A 159     -13.155  -0.939  13.403  1.00 -5.67           N
ATOM   2569  H   MET A 159     -14.165  -0.937  13.279  1.00 -5.67           H
ATOM   2570  CA  MET A 159     -12.294  -1.530  12.381  1.00 -5.67           C
ATOM   2571  HA  MET A 159     -11.596  -2.212  12.867  1.00 -5.67           H
ATOM   2572  C   MET A 159     -11.470  -0.441  11.693  1.00 -5.67           C
ATOM   2573  O   MET A 159     -10.286  -0.640  11.445  1.00 -5.67           O
ATOM   2574  CB  MET A 159     -13.093  -2.329  11.350  1.00 -5.67           C
ATOM   2575 1HB  MET A 159     -13.845  -1.678  10.906  1.00 -5.67           H
ATOM   2576 2HB  MET A 159     -12.402  -2.645  10.572  1.00 -5.67           H
ATOM   2577  CG  MET A 159     -13.768  -3.582  11.891  1.00 -5.67           C
ATOM   2578 1HG  MET A 159     -13.033  -4.161  12.449  1.00 -5.67           H
ATOM   2579 2HG  MET A 159     -14.569  -3.299  12.570  1.00 -5.67           H
ATOM   2580  SD  MET A 159     -14.442  -4.632  10.570  1.00 -5.67           S
ATOM   2581  CE  MET A 159     -15.783  -3.641   9.878  1.00 -5.67           C
ATOM   2582 1HE  MET A 159     -16.350  -4.241   9.167  1.00 -5.67           H
ATOM   2583 2HE  MET A 159     -15.371  -2.775   9.360  1.00 -5.67           H
ATOM   2584 3HE  MET A 159     -16.444  -3.302  10.675  1.00 -5.67           H
ATOM   2585  N   VAL A 160     -12.038   0.736  11.451  1.00 -1.63           N
ATOM   2586  H   VAL A 160     -13.029   0.869  11.635  1.00 -1.63           H
ATOM   2587  CA  VAL A 160     -11.251   1.860  10.922  1.00 -1.63           C
ATOM   2588  HA  VAL A 160     -10.744   1.544  10.011  1.00 -1.63           H
ATOM   2589  C   VAL A 160     -10.169   2.229  11.936  1.00 -1.63           C
ATOM   2590  O   VAL A 160      -9.020   2.450  11.560  1.00 -1.63           O
ATOM   2591  CB  VAL A 160     -12.136   3.105  10.593  1.00 -1.63           C
ATOM   2592  HB  VAL A 160     -12.766   3.325  11.454  1.00 -1.63           H
ATOM   2593  CG1 VAL A 160     -11.292   4.348  10.289  1.00 -1.63           C
ATOM   2594 1HG1 VAL A 160     -11.946   5.176  10.020  1.00 -1.63           H
ATOM   2595 2HG1 VAL A 160     -10.608   4.144   9.462  1.00 -1.63           H
ATOM   2596 3HG1 VAL A 160     -10.719   4.640  11.168  1.00 -1.63           H
ATOM   2597  CG2 VAL A 160     -13.033   2.835   9.374  1.00 -1.63           C
ATOM   2598 1HG2 VAL A 160     -13.683   3.692   9.199  1.00 -1.63           H
ATOM   2599 2HG2 VAL A 160     -13.649   1.957   9.545  1.00 -1.63           H
ATOM   2600 3HG2 VAL A 160     -12.416   2.662   8.491  1.00 -1.63           H
ATOM   2601  N   GLY A 161     -10.495   2.247  13.222  1.00 -5.91           N
ATOM   2602  H   GLY A 161     -11.454   2.077  13.510  1.00 -5.91           H
ATOM   2603  CA  GLY A 161      -9.483   2.521  14.230  1.00 -5.91           C
ATOM   2604 1HA  GLY A 161      -9.064   3.508  14.054  1.00 -5.91           H
ATOM   2605 2HA  GLY A 161      -9.936   2.493  15.221  1.00 -5.91           H
ATOM   2606  C   GLY A 161      -8.353   1.512  14.173  1.00 -5.91           C
ATOM   2607  O   GLY A 161      -7.182   1.889  14.147  1.00 -5.91           O
ATOM   2608  N   LEU A 162      -8.701   0.238  14.064  1.00-12.18           N
ATOM   2609  H   LEU A 162      -9.686  -0.009  14.057  1.00-12.18           H
ATOM   2610  CA  LEU A 162      -7.716  -0.834  13.960  1.00-12.18           C
ATOM   2611  HA  LEU A 162      -7.079  -0.800  14.842  1.00-12.18           H
ATOM   2612  C   LEU A 162      -6.816  -0.677  12.742  1.00-12.18           C
ATOM   2613  O   LEU A 162      -5.622  -0.882  12.866  1.00-12.18           O
ATOM   2614  CB  LEU A 162      -8.426  -2.191  13.918  1.00-12.18           C
ATOM   2615 1HB  LEU A 162      -9.076  -2.251  14.789  1.00-12.18           H
ATOM   2616 2HB  LEU A 162      -9.059  -2.208  13.033  1.00-12.18           H
ATOM   2617  CG  LEU A 162      -7.564  -3.463  13.882  1.00-12.18           C
ATOM   2618  HG  LEU A 162      -6.929  -3.424  13.000  1.00-12.18           H
ATOM   2619  CD1 LEU A 162      -6.671  -3.626  15.113  1.00-12.18           C
ATOM   2620 1HD1 LEU A 162      -6.127  -4.569  15.047  1.00-12.18           H
ATOM   2621 2HD1 LEU A 162      -7.276  -3.624  16.019  1.00-12.18           H
ATOM   2622 3HD1 LEU A 162      -5.947  -2.813  15.154  1.00-12.18           H
ATOM   2623  CD2 LEU A 162      -8.477  -4.673  13.751  1.00-12.18           C
ATOM   2624 1HD2 LEU A 162      -7.876  -5.581  13.688  1.00-12.18           H
ATOM   2625 2HD2 LEU A 162      -9.071  -4.590  12.841  1.00-12.18           H
ATOM   2626 3HD2 LEU A 162      -9.143  -4.742  14.612  1.00-12.18           H
ATOM   2627  N   ALA A 163      -7.335  -0.261  11.594  1.00 -5.09           N
ATOM   2628  H   ALA A 163      -8.332  -0.077  11.532  1.00 -5.09           H
ATOM   2629  CA  ALA A 163      -6.496  -0.080  10.407  1.00 -5.09           C
ATOM   2630  HA  ALA A 163      -6.062  -1.046  10.145  1.00 -5.09           H
ATOM   2631  C   ALA A 163      -5.336   0.889  10.661  1.00 -5.09           C
ATOM   2632  O   ALA A 163      -4.190   0.629  10.285  1.00 -5.09           O
ATOM   2633  CB  ALA A 163      -7.350   0.418   9.232  1.00 -5.09           C
ATOM   2634 1HB  ALA A 163      -8.065  -0.351   8.953  1.00 -5.09           H
ATOM   2635 2HB  ALA A 163      -6.709   0.630   8.375  1.00 -5.09           H
ATOM   2636 3HB  ALA A 163      -7.881   1.329   9.507  1.00 -5.09           H
ATOM   2637  N   TRP A 164      -5.620   1.994  11.332  1.00 16.04           N
ATOM   2638  H   TRP A 164      -6.572   2.167  11.632  1.00 16.04           H
ATOM   2639  CA  TRP A 164      -4.577   2.972  11.629  1.00 16.04           C
ATOM   2640  HA  TRP A 164      -4.005   3.154  10.718  1.00 16.04           H
ATOM   2641  C   TRP A 164      -3.602   2.461  12.693  1.00 16.04           C
ATOM   2642  O   TRP A 164      -2.413   2.769  12.646  1.00 16.04           O
ATOM   2643  CB  TRP A 164      -5.213   4.293  12.067  1.00 16.04           C
ATOM   2644 1HB  TRP A 164      -5.833   4.120  12.946  1.00 16.04           H
ATOM   2645 2HB  TRP A 164      -4.416   4.986  12.336  1.00 16.04           H
ATOM   2646  CG  TRP A 164      -6.057   4.929  10.980  1.00 16.04           C
ATOM   2647  CD1 TRP A 164      -7.413   4.921  10.869  1.00 16.04           C
ATOM   2648  HD1 TRP A 164      -8.073   4.415  11.561  1.00 16.04           H
ATOM   2649  CD2 TRP A 164      -5.593   5.684   9.844  1.00 16.04           C
ATOM   2650  NE1 TRP A 164      -7.838   5.620   9.772  1.00 16.04           N
ATOM   2651  HE1 TRP A 164      -8.808   5.750   9.510  1.00 16.04           H
ATOM   2652  CE2 TRP A 164      -6.744   6.100   9.110  1.00 16.04           C
ATOM   2653  CE3 TRP A 164      -4.320   6.070   9.380  1.00 16.04           C
ATOM   2654  HE3 TRP A 164      -3.429   5.751   9.901  1.00 16.04           H
ATOM   2655  CZ2 TRP A 164      -6.653   6.894   7.947  1.00 16.04           C
ATOM   2656  HZ2 TRP A 164      -7.539   7.184   7.401  1.00 16.04           H
ATOM   2657  CZ3 TRP A 164      -4.224   6.878   8.220  1.00 16.04           C
ATOM   2658  HZ3 TRP A 164      -3.251   7.176   7.863  1.00 16.04           H
ATOM   2659  CH2 TRP A 164      -5.397   7.286   7.519  1.00 16.04           C
ATOM   2660  HH2 TRP A 164      -5.302   7.903   6.637  1.00 16.04           H
ATOM   2661  N   ILE A 165      -4.085   1.647  13.624  1.00-26.60           N
ATOM   2662  H   ILE A 165      -5.076   1.429  13.628  1.00-26.60           H
ATOM   2663  CA  ILE A 165      -3.226   1.048  14.654  1.00-26.60           C
ATOM   2664  HA  ILE A 165      -2.601   1.826  15.094  1.00-26.60           H
ATOM   2665  C   ILE A 165      -2.304   0.010  14.012  1.00-26.60           C
ATOM   2666  O   ILE A 165      -1.118  -0.049  14.312  1.00-26.60           O
ATOM   2667  CB  ILE A 165      -4.066   0.375  15.790  1.00-26.60           C
ATOM   2668  HB  ILE A 165      -4.731  -0.361  15.337  1.00-26.60           H
ATOM   2669  CG1 ILE A 165      -4.916   1.433  16.520  1.00-26.60           C
ATOM   2670 1HG1 ILE A 165      -4.257   2.026  17.152  1.00-26.60           H
ATOM   2671 2HG1 ILE A 165      -5.353   2.111  15.793  1.00-26.60           H
ATOM   2672  CG2 ILE A 165      -3.155  -0.347  16.824  1.00-26.60           C
ATOM   2673 1HG2 ILE A 165      -3.755  -0.795  17.616  1.00-26.60           H
ATOM   2674 2HG2 ILE A 165      -2.447   0.360  17.261  1.00-26.60           H
ATOM   2675 3HG2 ILE A 165      -2.597  -1.144  16.335  1.00-26.60           H
ATOM   2676  CD1 ILE A 165      -6.068   0.872  17.381  1.00-26.60           C
ATOM   2677 1HD1 ILE A 165      -6.616   1.698  17.831  1.00-26.60           H
ATOM   2678 2HD1 ILE A 165      -5.683   0.229  18.172  1.00-26.60           H
ATOM   2679 3HD1 ILE A 165      -6.751   0.299  16.754  1.00-26.60           H
ATOM   2680  N   LEU A 166      -2.817  -0.804  13.103  1.00-21.57           N
ATOM   2681  H   LEU A 166      -3.805  -0.742  12.866  1.00-21.57           H
ATOM   2682  CA  LEU A 166      -1.983  -1.808  12.443  1.00-21.57           C
ATOM   2683  HA  LEU A 166      -1.474  -2.412  13.193  1.00-21.57           H
ATOM   2684  C   LEU A 166      -0.923  -1.097  11.617  1.00-21.57           C
ATOM   2685  O   LEU A 166       0.230  -1.520  11.579  1.00-21.57           O
ATOM   2686  CB  LEU A 166      -2.817  -2.714  11.534  1.00-21.57           C
ATOM   2687 1HB  LEU A 166      -3.332  -2.074  10.817  1.00-21.57           H
ATOM   2688 2HB  LEU A 166      -2.125  -3.342  10.974  1.00-21.57           H
ATOM   2689  CG  LEU A 166      -3.863  -3.636  12.173  1.00-21.57           C
ATOM   2690  HG  LEU A 166      -4.534  -3.036  12.776  1.00-21.57           H
ATOM   2691  CD1 LEU A 166      -4.682  -4.295  11.068  1.00-21.57           C
ATOM   2692 1HD1 LEU A 166      -5.445  -4.938  11.507  1.00-21.57           H
ATOM   2693 2HD1 LEU A 166      -4.034  -4.889  10.423  1.00-21.57           H
ATOM   2694 3HD1 LEU A 166      -5.175  -3.528  10.471  1.00-21.57           H
ATOM   2695  CD2 LEU A 166      -3.264  -4.696  13.090  1.00-21.57           C
ATOM   2696 1HD2 LEU A 166      -4.067  -5.283  13.532  1.00-21.57           H
ATOM   2697 2HD2 LEU A 166      -2.699  -4.220  13.889  1.00-21.57           H
ATOM   2698 3HD2 LEU A 166      -2.610  -5.356  12.526  1.00-21.57           H
ATOM   2699  N   SER A 167      -1.298   0.023  11.015  1.00-10.59           N
ATOM   2700  H   SER A 167      -2.260   0.329  11.077  1.00-10.59           H
ATOM   2701  CA  SER A 167      -0.341   0.813  10.252  1.00-10.59           C
ATOM   2702  HA  SER A 167       0.104   0.165   9.497  1.00-10.59           H
ATOM   2703  C   SER A 167       0.784   1.340  11.135  1.00-10.59           C
ATOM   2704  O   SER A 167       1.947   1.250  10.759  1.00-10.59           O
ATOM   2705  CB  SER A 167      -1.032   1.987   9.556  1.00-10.59           C
ATOM   2706 1HB  SER A 167      -1.431   2.668  10.306  1.00-10.59           H
ATOM   2707 2HB  SER A 167      -0.301   2.522   8.947  1.00-10.59           H
ATOM   2708  OG  SER A 167      -2.094   1.540   8.732  1.00-10.59           O
ATOM   2709  HG  SER A 167      -2.814   1.209   9.286  1.00-10.59           H
ATOM   2710  N   SER A 168       0.476   1.872  12.313  1.00-23.05           N
ATOM   2711  H   SER A 168      -0.490   1.927  12.625  1.00-23.05           H
ATOM   2712  CA  SER A 168       1.527   2.426  13.168  1.00-23.05           C
ATOM   2713  HA  SER A 168       2.178   3.051  12.558  1.00-23.05           H
ATOM   2714  C   SER A 168       2.396   1.342  13.788  1.00-23.05           C
ATOM   2715  O   SER A 168       3.610   1.513  13.911  1.00-23.05           O
ATOM   2716  CB  SER A 168       0.925   3.299  14.272  1.00-23.05           C
ATOM   2717 1HB  SER A 168       1.728   3.679  14.904  1.00-23.05           H
ATOM   2718 2HB  SER A 168       0.404   4.141  13.817  1.00-23.05           H
ATOM   2719  OG  SER A 168       0.005   2.565  15.061  1.00-23.05           O
ATOM   2720  HG  SER A 168       0.028   2.904  15.968  1.00-23.05           H
ATOM   2721  N   VAL A 169       1.801   0.222  14.169  1.00-25.69           N
ATOM   2722  H   VAL A 169       0.790   0.132  14.070  1.00-25.69           H
ATOM   2723  CA  VAL A 169       2.557  -0.858  14.800  1.00-25.69           C
ATOM   2724  HA  VAL A 169       3.210  -0.421  15.554  1.00-25.69           H
ATOM   2725  C   VAL A 169       3.455  -1.546  13.779  1.00-25.69           C
ATOM   2726  O   VAL A 169       4.635  -1.756  14.055  1.00-25.69           O
ATOM   2727  CB  VAL A 169       1.610  -1.873  15.513  1.00-25.69           C
ATOM   2728  HB  VAL A 169       0.864  -2.220  14.798  1.00-25.69           H
ATOM   2729  CG1 VAL A 169       2.368  -3.097  16.055  1.00-25.69           C
ATOM   2730 1HG1 VAL A 169       1.686  -3.742  16.609  1.00-25.69           H
ATOM   2731 2HG1 VAL A 169       3.172  -2.779  16.720  1.00-25.69           H
ATOM   2732 3HG1 VAL A 169       2.790  -3.672  15.231  1.00-25.69           H
ATOM   2733  CG2 VAL A 169       0.896  -1.179  16.691  1.00-25.69           C
ATOM   2734 1HG2 VAL A 169       0.209  -1.875  17.171  1.00-25.69           H
ATOM   2735 2HG2 VAL A 169       0.329  -0.318  16.340  1.00-25.69           H
ATOM   2736 3HG2 VAL A 169       1.628  -0.840  17.426  1.00-25.69           H
ATOM   2737  N   PHE A 170       2.965  -1.873  12.593  1.00 -3.83           N
ATOM   2738  H   PHE A 170       1.998  -1.666  12.345  1.00 -3.83           H
ATOM   2739  CA  PHE A 170       3.807  -2.606  11.649  1.00 -3.83           C
ATOM   2740  HA  PHE A 170       4.405  -3.323  12.212  1.00 -3.83           H
ATOM   2741  C   PHE A 170       4.798  -1.719  10.899  1.00 -3.83           C
ATOM   2742  O   PHE A 170       5.809  -2.217  10.396  1.00 -3.83           O
ATOM   2743  CB  PHE A 170       2.957  -3.404  10.664  1.00 -3.83           C
ATOM   2744 1HB  PHE A 170       2.344  -2.712  10.087  1.00 -3.83           H
ATOM   2745 2HB  PHE A 170       3.627  -3.928   9.983  1.00 -3.83           H
ATOM   2746  CG  PHE A 170       2.058  -4.427  11.309  1.00 -3.83           C
ATOM   2747  CD1 PHE A 170       0.751  -4.594  10.826  1.00 -3.83           C
ATOM   2748  HD1 PHE A 170       0.395  -3.964  10.026  1.00 -3.83           H
ATOM   2749  CD2 PHE A 170       2.507  -5.251  12.363  1.00 -3.83           C
ATOM   2750  HD2 PHE A 170       3.515  -5.156  12.742  1.00 -3.83           H
ATOM   2751  CE1 PHE A 170      -0.102  -5.583  11.363  1.00 -3.83           C
ATOM   2752  HE1 PHE A 170      -1.094  -5.715  10.958  1.00 -3.83           H
ATOM   2753  CE2 PHE A 170       1.653  -6.224  12.935  1.00 -3.83           C
ATOM   2754  HE2 PHE A 170       2.009  -6.844  13.746  1.00 -3.83           H
ATOM   2755  CZ  PHE A 170       0.346  -6.393  12.430  1.00 -3.83           C
ATOM   2756  HZ  PHE A 170      -0.304  -7.144  12.851  1.00 -3.83           H
ATOM   2757  N   ALA A 171       4.561  -0.414  10.847  1.00 -3.77           N
ATOM   2758  H   ALA A 171       3.667  -0.040  11.150  1.00 -3.77           H
ATOM   2759  CA  ALA A 171       5.582   0.506  10.348  1.00 -3.77           C
ATOM   2760  HA  ALA A 171       6.068   0.053   9.489  1.00 -3.77           H
ATOM   2761  C   ALA A 171       6.652   0.782  11.407  1.00 -3.77           C
ATOM   2762  O   ALA A 171       7.799   1.076  11.077  1.00 -3.77           O
ATOM   2763  CB  ALA A 171       4.945   1.804   9.900  1.00 -3.77           C
ATOM   2764 1HB  ALA A 171       4.226   1.600   9.109  1.00 -3.77           H
ATOM   2765 2HB  ALA A 171       5.713   2.480   9.521  1.00 -3.77           H
ATOM   2766 3HB  ALA A 171       4.431   2.281  10.735  1.00 -3.77           H
ATOM   2767  N   GLY A 172       6.278   0.668  12.674  1.00 22.99           N
ATOM   2768  H   GLY A 172       5.329   0.391  12.892  1.00 22.99           H
ATOM   2769  CA  GLY A 172       7.180   0.952  13.783  1.00 22.99           C
ATOM   2770 1HA  GLY A 172       7.276   2.035  13.857  1.00 22.99           H
ATOM   2771 2HA  GLY A 172       6.704   0.604  14.697  1.00 22.99           H
ATOM   2772  C   GLY A 172       8.594   0.392  13.744  1.00 22.99           C
ATOM   2773  O   GLY A 172       9.506   1.153  14.069  1.00 22.99           O
ATOM   2774  N   PRO A 173       8.856  -0.869  13.339  1.00 -0.01           N
ATOM   2775  CA  PRO A 173      10.271  -1.261  13.299  1.00 -0.01           C
ATOM   2776  HA  PRO A 173      10.688  -1.218  14.304  1.00 -0.01           H
ATOM   2777  C   PRO A 173      11.182  -0.472  12.356  1.00 -0.01           C
ATOM   2778  O   PRO A 173      12.389  -0.512  12.537  1.00 -0.01           O
ATOM   2779  CB  PRO A 173      10.215  -2.718  12.830  1.00 -0.01           C
ATOM   2780 1HB  PRO A 173      10.360  -2.763  11.752  1.00 -0.01           H
ATOM   2781 2HB  PRO A 173      10.968  -3.318  13.342  1.00 -0.01           H
ATOM   2782  CG  PRO A 173       8.870  -3.177  13.178  1.00 -0.01           C
ATOM   2783 1HG  PRO A 173       8.574  -4.025  12.565  1.00 -0.01           H
ATOM   2784 2HG  PRO A 173       8.831  -3.439  14.233  1.00 -0.01           H
ATOM   2785  CD  PRO A 173       8.006  -1.994  12.908  1.00 -0.01           C
ATOM   2786 1HD  PRO A 173       7.789  -1.912  11.843  1.00 -0.01           H
ATOM   2787 2HD  PRO A 173       7.089  -2.048  13.493  1.00 -0.01           H
ATOM   2788  N   GLN A 174      10.664   0.286  11.393  1.00 12.26           N
ATOM   2789  H   GLN A 174       9.656   0.362  11.287  1.00 12.26           H
ATOM   2790  CA  GLN A 174      11.524   1.073  10.499  1.00 12.26           C
ATOM   2791  HA  GLN A 174      12.203   0.410   9.963  1.00 12.26           H
ATOM   2792  C   GLN A 174      12.357   2.081  11.292  1.00 12.26           C
ATOM   2793  O   GLN A 174      13.508   2.331  10.954  1.00 12.26           O
ATOM   2794  CB  GLN A 174      10.685   1.862   9.493  1.00 12.26           C
ATOM   2795 1HB  GLN A 174      10.004   2.486  10.069  1.00 12.26           H
ATOM   2796 2HB  GLN A 174      11.342   2.517   8.925  1.00 12.26           H
ATOM   2797  CG  GLN A 174       9.853   1.046   8.513  1.00 12.26           C
ATOM   2798 1HG  GLN A 174       9.453   0.169   9.019  1.00 12.26           H
ATOM   2799 2HG  GLN A 174       9.014   1.659   8.188  1.00 12.26           H
ATOM   2800  CD  GLN A 174      10.604   0.605   7.275  1.00 12.26           C
ATOM   2801  OE1 GLN A 174      10.960   1.401   6.423  1.00 12.26           O
ATOM   2802  NE2 GLN A 174      10.820  -0.676   7.145  1.00 12.26           N
ATOM   2803 1HE2 GLN A 174      11.296  -0.997   6.319  1.00 12.26           H
ATOM   2804 2HE2 GLN A 174      10.494  -1.323   7.847  1.00 12.26           H
ATOM   2805  N   LEU A 175      11.810   2.555  12.407  1.00 -0.52           N
ATOM   2806  H   LEU A 175      10.889   2.232  12.677  1.00 -0.52           H
ATOM   2807  CA  LEU A 175      12.483   3.510  13.293  1.00 -0.52           C
ATOM   2808  HA  LEU A 175      12.759   4.399  12.728  1.00 -0.52           H
ATOM   2809  C   LEU A 175      13.744   2.938  13.933  1.00 -0.52           C
ATOM   2810  O   LEU A 175      14.599   3.676  14.403  1.00 -0.52           O
ATOM   2811  CB  LEU A 175      11.538   3.895  14.438  1.00 -0.52           C
ATOM   2812 1HB  LEU A 175      11.284   2.972  14.956  1.00 -0.52           H
ATOM   2813 2HB  LEU A 175      12.094   4.513  15.144  1.00 -0.52           H
ATOM   2814  CG  LEU A 175      10.223   4.619  14.121  1.00 -0.52           C
ATOM   2815  HG  LEU A 175       9.740   4.116  13.287  1.00 -0.52           H
ATOM   2816  CD1 LEU A 175       9.284   4.536  15.315  1.00 -0.52           C
ATOM   2817 1HD1 LEU A 175       8.341   5.027  15.072  1.00 -0.52           H
ATOM   2818 2HD1 LEU A 175       9.735   5.023  16.182  1.00 -0.52           H
ATOM   2819 3HD1 LEU A 175       9.092   3.488  15.539  1.00 -0.52           H
ATOM   2820  CD2 LEU A 175      10.460   6.079  13.753  1.00 -0.52           C
ATOM   2821 1HD2 LEU A 175       9.508   6.559  13.524  1.00 -0.52           H
ATOM   2822 2HD2 LEU A 175      11.096   6.136  12.873  1.00 -0.52           H
ATOM   2823 3HD2 LEU A 175      10.937   6.603  14.581  1.00 -0.52           H
ATOM   2824  N   TYR A 176      13.838   1.618  13.979  1.00-17.71           N
ATOM   2825  H   TYR A 176      13.098   1.060  13.577  1.00-17.71           H
ATOM   2826  CA  TYR A 176      14.952   0.936  14.628  1.00-17.71           C
ATOM   2827  HA  TYR A 176      15.585   1.666  15.131  1.00-17.71           H
ATOM   2828  C   TYR A 176      15.810   0.165  13.631  1.00-17.71           C
ATOM   2829  O   TYR A 176      16.975  -0.132  13.889  1.00-17.71           O
ATOM   2830  CB  TYR A 176      14.381  -0.019  15.677  1.00-17.71           C
ATOM   2831 1HB  TYR A 176      13.795  -0.790  15.175  1.00-17.71           H
ATOM   2832 2HB  TYR A 176      15.204  -0.496  16.208  1.00-17.71           H
ATOM   2833  CG  TYR A 176      13.491   0.693  16.676  1.00-17.71           C
ATOM   2834  CD1 TYR A 176      12.087   0.705  16.522  1.00-17.71           C
ATOM   2835  HD1 TYR A 176      11.631   0.174  15.700  1.00-17.71           H
ATOM   2836  CD2 TYR A 176      14.052   1.386  17.767  1.00-17.71           C
ATOM   2837  HD2 TYR A 176      15.124   1.387  17.910  1.00-17.71           H
ATOM   2838  CE1 TYR A 176      11.260   1.421  17.430  1.00-17.71           C
ATOM   2839  HE1 TYR A 176      10.189   1.433  17.300  1.00-17.71           H
ATOM   2840  CE2 TYR A 176      13.228   2.093  18.680  1.00-17.71           C
ATOM   2841  HE2 TYR A 176      13.671   2.621  19.511  1.00-17.71           H
ATOM   2842  CZ  TYR A 176      11.842   2.102  18.500  1.00-17.71           C
ATOM   2843  OH  TYR A 176      11.049   2.776  19.392  1.00-17.71           O
ATOM   2844  HH  TYR A 176      11.522   2.984  20.208  1.00-17.71           H
ATOM   2845  N   ILE A 177      15.225  -0.201  12.501  1.00 17.21           N
ATOM   2846  H   ILE A 177      14.241   0.004  12.369  1.00 17.21           H
ATOM   2847  CA  ILE A 177      15.912  -0.972  11.466  1.00 17.21           C
ATOM   2848  HA  ILE A 177      16.666  -1.602  11.936  1.00 17.21           H
ATOM   2849  C   ILE A 177      16.651  -0.052  10.490  1.00 17.21           C
ATOM   2850  O   ILE A 177      17.801  -0.322  10.138  1.00 17.21           O
ATOM   2851  CB  ILE A 177      14.895  -1.920  10.744  1.00 17.21           C
ATOM   2852  HB  ILE A 177      14.037  -1.330  10.418  1.00 17.21           H
ATOM   2853  CG1 ILE A 177      14.421  -3.009  11.732  1.00 17.21           C
ATOM   2854 1HG1 ILE A 177      15.283  -3.618  12.009  1.00 17.21           H
ATOM   2855 2HG1 ILE A 177      14.053  -2.531  12.639  1.00 17.21           H
ATOM   2856  CG2 ILE A 177      15.509  -2.586   9.508  1.00 17.21           C
ATOM   2857 1HG2 ILE A 177      14.769  -3.194   8.989  1.00 17.21           H
ATOM   2858 2HG2 ILE A 177      16.347  -3.216   9.802  1.00 17.21           H
ATOM   2859 3HG2 ILE A 177      15.859  -1.825   8.820  1.00 17.21           H
ATOM   2860  CD1 ILE A 177      13.323  -3.951  11.222  1.00 17.21           C
ATOM   2861 1HD1 ILE A 177      12.946  -4.547  12.054  1.00 17.21           H
ATOM   2862 2HD1 ILE A 177      13.724  -4.626  10.465  1.00 17.21           H
ATOM   2863 3HD1 ILE A 177      12.505  -3.371  10.797  1.00 17.21           H
ATOM   2864  N   PHE A 178      16.057   1.049  10.055  1.00 21.01           N
ATOM   2865  H   PHE A 178      15.140   1.326  10.391  1.00 21.01           H
ATOM   2866  CA  PHE A 178      16.756   1.912   9.107  1.00 21.01           C
ATOM   2867  HA  PHE A 178      17.308   1.290   8.403  1.00 21.01           H
ATOM   2868  C   PHE A 178      17.770   2.797   9.817  1.00 21.01           C
ATOM   2869  O   PHE A 178      17.554   3.249  10.937  1.00 21.01           O
ATOM   2870  CB  PHE A 178      15.777   2.757   8.301  1.00 21.01           C
ATOM   2871 1HB  PHE A 178      14.897   2.973   8.903  1.00 21.01           H
ATOM   2872 2HB  PHE A 178      16.257   3.700   8.057  1.00 21.01           H
ATOM   2873  CG  PHE A 178      15.374   2.109   7.010  1.00 21.01           C
ATOM   2874  CD1 PHE A 178      14.264   1.251   6.942  1.00 21.01           C
ATOM   2875  HD1 PHE A 178      13.663   1.076   7.822  1.00 21.01           H
ATOM   2876  CD2 PHE A 178      16.138   2.333   5.851  1.00 21.01           C
ATOM   2877  HD2 PHE A 178      16.999   2.981   5.895  1.00 21.01           H
ATOM   2878  CE1 PHE A 178      13.920   0.616   5.718  1.00 21.01           C
ATOM   2879  HE1 PHE A 178      13.069  -0.044   5.670  1.00 21.01           H
ATOM   2880  CE2 PHE A 178      15.801   1.715   4.625  1.00 21.01           C
ATOM   2881  HE2 PHE A 178      16.393   1.903   3.741  1.00 21.01           H
ATOM   2882  CZ  PHE A 178      14.685   0.856   4.558  1.00 21.01           C
ATOM   2883  HZ  PHE A 178      14.414   0.388   3.623  1.00 21.01           H
ATOM   2884  N   ARG A 179      18.895   3.032   9.159  1.00 19.37           N
ATOM   2885  H   ARG A 179      19.028   2.613   8.236  1.00 19.37           H
ATOM   2886  CA  ARG A 179      19.983   3.848   9.693  1.00 19.37           C
ATOM   2887  HA  ARG A 179      19.569   4.658  10.292  1.00 19.37           H
ATOM   2888  C   ARG A 179      20.752   4.441   8.526  1.00 19.37           C
ATOM   2889  O   ARG A 179      20.661   3.956   7.402  1.00 19.37           O
ATOM   2890  CB  ARG A 179      20.892   2.983  10.573  1.00 19.37           C
ATOM   2891 1HB  ARG A 179      21.677   3.612  10.991  1.00 19.37           H
ATOM   2892 2HB  ARG A 179      20.287   2.602  11.396  1.00 19.37           H
ATOM   2893  CG  ARG A 179      21.533   1.783   9.870  1.00 19.37           C
ATOM   2894 1HG  ARG A 179      20.774   1.239   9.309  1.00 19.37           H
ATOM   2895 2HG  ARG A 179      22.308   2.123   9.182  1.00 19.37           H
ATOM   2896  CD  ARG A 179      22.129   0.829  10.888  1.00 19.37           C
ATOM   2897 1HD  ARG A 179      21.356   0.559  11.604  1.00 19.37           H
ATOM   2898 2HD  ARG A 179      22.436  -0.078  10.376  1.00 19.37           H
ATOM   2899  NE  ARG A 179      23.267   1.394  11.625  1.00 19.37           N
ATOM   2900  HE  ARG A 179      23.066   2.181  12.232  1.00 19.37           H
ATOM   2901  CZ  ARG A 179      24.515   0.946  11.605  1.00 19.37           C
ATOM   2902  NH1 ARG A 179      25.404   1.515  12.363  1.00 19.37           N
ATOM   2903 1HH1 ARG A 179      25.171   2.327  12.911  1.00 19.37           H
ATOM   2904 2HH1 ARG A 179      26.335   1.121  12.403  1.00 19.37           H
ATOM   2905  NH2 ARG A 179      24.919  -0.068  10.887  1.00 19.37           N
ATOM   2906 1HH2 ARG A 179      24.283  -0.528  10.250  1.00 19.37           H
ATOM   2907 2HH2 ARG A 179      25.873  -0.389  11.003  1.00 19.37           H
ATOM   2908  N   MET A 180      21.491   5.504   8.786  1.00  0.58           N
ATOM   2909  H   MET A 180      21.553   5.855   9.727  1.00  0.58           H
ATOM   2910  CA  MET A 180      22.273   6.157   7.747  1.00  0.58           C
ATOM   2911  HA  MET A 180      21.827   5.962   6.774  1.00  0.58           H
ATOM   2912  C   MET A 180      23.688   5.595   7.779  1.00  0.58           C
ATOM   2913  O   MET A 180      24.301   5.522   8.844  1.00  0.58           O
ATOM   2914  CB  MET A 180      22.293   7.667   7.984  1.00  0.58           C
ATOM   2915 1HB  MET A 180      21.262   8.021   8.022  1.00  0.58           H
ATOM   2916 2HB  MET A 180      22.759   7.853   8.950  1.00  0.58           H
ATOM   2917  CG  MET A 180      23.033   8.465   6.918  1.00  0.58           C
ATOM   2918 1HG  MET A 180      24.076   8.150   6.892  1.00  0.58           H
ATOM   2919 2HG  MET A 180      22.582   8.265   5.945  1.00  0.58           H
ATOM   2920  SD  MET A 180      22.967  10.239   7.240  1.00  0.58           S
ATOM   2921  CE  MET A 180      24.010  10.400   8.723  1.00  0.58           C
ATOM   2922 1HE  MET A 180      24.165  11.455   8.952  1.00  0.58           H
ATOM   2923 2HE  MET A 180      24.977   9.926   8.551  1.00  0.58           H
ATOM   2924 3HE  MET A 180      23.526   9.922   9.574  1.00  0.58           H
ATOM   2925  N   ILE A 181      24.217   5.246   6.617  1.00  9.43           N
ATOM   2926  H   ILE A 181      23.652   5.314   5.774  1.00  9.43           H
ATOM   2927  CA  ILE A 181      25.621   4.865   6.471  1.00  9.43           C
ATOM   2928  HA  ILE A 181      26.121   4.900   7.435  1.00  9.43           H
ATOM   2929  C   ILE A 181      26.237   5.917   5.572  1.00  9.43           C
ATOM   2930  O   ILE A 181      25.494   6.663   4.939  1.00  9.43           O
ATOM   2931  CB  ILE A 181      25.817   3.443   5.870  1.00  9.43           C
ATOM   2932  HB  ILE A 181      26.887   3.243   5.857  1.00  9.43           H
ATOM   2933  CG1 ILE A 181      25.327   3.366   4.407  1.00  9.43           C
ATOM   2934 1HG1 ILE A 181      24.245   3.463   4.390  1.00  9.43           H
ATOM   2935 2HG1 ILE A 181      25.739   4.202   3.844  1.00  9.43           H
ATOM   2936  CG2 ILE A 181      25.158   2.399   6.806  1.00  9.43           C
ATOM   2937 1HG2 ILE A 181      25.399   1.393   6.465  1.00  9.43           H
ATOM   2938 2HG2 ILE A 181      24.076   2.528   6.820  1.00  9.43           H
ATOM   2939 3HG2 ILE A 181      25.545   2.519   7.819  1.00  9.43           H
ATOM   2940  CD1 ILE A 181      25.728   2.092   3.652  1.00  9.43           C
ATOM   2941 1HD1 ILE A 181      25.350   2.145   2.631  1.00  9.43           H
ATOM   2942 2HD1 ILE A 181      25.313   1.209   4.137  1.00  9.43           H
ATOM   2943 3HD1 ILE A 181      26.816   2.009   3.621  1.00  9.43           H
ATOM   2944  N   HIS A 182      27.556   5.941   5.471  1.00  9.99           N
ATOM   2945  H   HIS A 182      28.108   5.308   6.049  1.00  9.99           H
ATOM   2946  CA  HIS A 182      28.267   6.755   4.494  1.00  9.99           C
ATOM   2947  HA  HIS A 182      27.572   7.332   3.891  1.00  9.99           H
ATOM   2948  C   HIS A 182      29.002   5.748   3.624  1.00  9.99           C
ATOM   2949  O   HIS A 182      29.694   4.882   4.147  1.00  9.99           O
ATOM   2950  CB  HIS A 182      29.285   7.677   5.176  1.00  9.99           C
ATOM   2951 1HB  HIS A 182      30.006   7.059   5.710  1.00  9.99           H
ATOM   2952 2HB  HIS A 182      29.818   8.240   4.409  1.00  9.99           H
ATOM   2953  CG  HIS A 182      28.685   8.637   6.157  1.00  9.99           C
ATOM   2954  ND1 HIS A 182      29.385   9.228   7.182  1.00  9.99           N
ATOM   2955  HD1 HIS A 182      30.371   9.100   7.393  1.00  9.99           H
ATOM   2956  CD2 HIS A 182      27.414   9.101   6.289  1.00  9.99           C
ATOM   2957  HD2 HIS A 182      26.591   8.836   5.639  1.00  9.99           H
ATOM   2958  CE1 HIS A 182      28.544   9.996   7.874  1.00  9.99           C
ATOM   2959  HE1 HIS A 182      28.823  10.580   8.742  1.00  9.99           H
ATOM   2960  NE2 HIS A 182      27.325   9.946   7.374  1.00  9.99           N
ATOM   2961  N   LEU A 183      28.869   5.821   2.312  1.00  2.78           N
ATOM   2962  H   LEU A 183      28.228   6.483   1.883  1.00  2.78           H
ATOM   2963  CA  LEU A 183      29.698   4.986   1.455  1.00  2.78           C
ATOM   2964  HA  LEU A 183      29.957   4.068   1.976  1.00  2.78           H
ATOM   2965  C   LEU A 183      30.977   5.773   1.215  1.00  2.78           C
ATOM   2966  O   LEU A 183      30.950   6.994   1.005  1.00  2.78           O
ATOM   2967  CB  LEU A 183      28.980   4.620   0.153  1.00  2.78           C
ATOM   2968 1HB  LEU A 183      28.644   5.534  -0.325  1.00  2.78           H
ATOM   2969 2HB  LEU A 183      29.693   4.132  -0.511  1.00  2.78           H
ATOM   2970  CG  LEU A 183      27.768   3.691   0.327  1.00  2.78           C
ATOM   2971  HG  LEU A 183      27.110   4.109   1.088  1.00  2.78           H
ATOM   2972  CD1 LEU A 183      26.978   3.601  -0.970  1.00  2.78           C
ATOM   2973 1HD1 LEU A 183      26.117   2.949  -0.830  1.00  2.78           H
ATOM   2974 2HD1 LEU A 183      27.600   3.198  -1.764  1.00  2.78           H
ATOM   2975 3HD1 LEU A 183      26.625   4.588  -1.256  1.00  2.78           H
ATOM   2976  CD2 LEU A 183      28.185   2.283   0.765  1.00  2.78           C
ATOM   2977 1HD2 LEU A 183      27.299   1.655   0.847  1.00  2.78           H
ATOM   2978 2HD2 LEU A 183      28.671   2.322   1.739  1.00  2.78           H
ATOM   2979 3HD2 LEU A 183      28.875   1.851   0.039  1.00  2.78           H
ATOM   2980  N   ALA A 184      32.098   5.074   1.296  1.00 16.38           N
ATOM   2981  H   ALA A 184      32.043   4.078   1.492  1.00 16.38           H
ATOM   2982  CA  ALA A 184      33.402   5.668   1.049  1.00 16.38           C
ATOM   2983  HA  ALA A 184      33.320   6.752   1.099  1.00 16.38           H
ATOM   2984  C   ALA A 184      33.809   5.278  -0.370  1.00 16.38           C
ATOM   2985  O   ALA A 184      33.482   4.197  -0.853  1.00 16.38           O
ATOM   2986  CB  ALA A 184      34.430   5.201   2.091  1.00 16.38           C
ATOM   2987 1HB  ALA A 184      34.099   5.486   3.091  1.00 16.38           H
ATOM   2988 2HB  ALA A 184      35.395   5.669   1.890  1.00 16.38           H
ATOM   2989 3HB  ALA A 184      34.552   4.122   2.049  1.00 16.38           H
ATOM   2990  N   ASP A 185      34.508   6.182  -1.030  1.00 12.61           N
ATOM   2991  H   ASP A 185      34.811   7.024  -0.552  1.00 12.61           H
ATOM   2992  CA  ASP A 185      34.932   5.999  -2.411  1.00 12.61           C
ATOM   2993  HA  ASP A 185      34.105   5.630  -3.018  1.00 12.61           H
ATOM   2994  C   ASP A 185      36.076   4.990  -2.429  1.00 12.61           C
ATOM   2995  O   ASP A 185      36.844   4.909  -1.464  1.00 12.61           O
ATOM   2996  CB  ASP A 185      35.401   7.354  -2.943  1.00 12.61           C
ATOM   2997 1HB  ASP A 185      34.613   8.086  -2.774  1.00 12.61           H
ATOM   2998 2HB  ASP A 185      36.288   7.665  -2.391  1.00 12.61           H
ATOM   2999  CG  ASP A 185      35.731   7.322  -4.416  1.00 12.61           C
ATOM   3000  OD1 ASP A 185      34.894   7.717  -5.242  1.00 12.61           O
ATOM   3001  OD2 ASP A 185      36.863   6.940  -4.762  1.00 12.61           O
ATOM   3002  N   SER A 186      36.227   4.252  -3.521  1.00 21.52           N
ATOM   3003  H   SER A 186      35.600   4.371  -4.309  1.00 21.52           H
ATOM   3004  CA  SER A 186      37.285   3.257  -3.679  1.00 21.52           C
ATOM   3005  HA  SER A 186      37.172   2.486  -2.917  1.00 21.52           H
ATOM   3006  C   SER A 186      38.707   3.821  -3.571  1.00 21.52           C
ATOM   3007  O   SER A 186      39.640   3.085  -3.256  1.00 21.52           O
ATOM   3008  CB  SER A 186      37.095   2.616  -5.047  1.00 21.52           C
ATOM   3009 1HB  SER A 186      38.039   2.202  -5.402  1.00 21.52           H
ATOM   3010 2HB  SER A 186      36.349   1.824  -4.973  1.00 21.52           H
ATOM   3011  OG  SER A 186      36.620   3.614  -5.933  1.00 21.52           O
ATOM   3012  HG  SER A 186      37.167   3.599  -6.730  1.00 21.52           H
ATOM   3013  N   SER A 187      38.875   5.128  -3.734  1.00 -8.10           N
ATOM   3014  H   SER A 187      38.074   5.691  -4.014  1.00 -8.10           H
ATOM   3015  CA  SER A 187      40.150   5.820  -3.491  1.00 -8.10           C
ATOM   3016  HA  SER A 187      40.954   5.298  -4.010  1.00 -8.10           H
ATOM   3017  C   SER A 187      40.535   5.920  -2.013  1.00 -8.10           C
ATOM   3018  O   SER A 187      41.579   6.478  -1.672  1.00 -8.10           O
ATOM   3019  CB  SER A 187      40.058   7.247  -4.033  1.00 -8.10           C
ATOM   3020 1HB  SER A 187      40.990   7.777  -3.834  1.00 -8.10           H
ATOM   3021 2HB  SER A 187      39.889   7.209  -5.108  1.00 -8.10           H
ATOM   3022  OG  SER A 187      38.973   7.925  -3.420  1.00 -8.10           O
ATOM   3023  HG  SER A 187      38.183   7.730  -3.947  1.00 -8.10           H
ATOM   3024  N   GLY A 188      39.693   5.411  -1.124  1.00-17.22           N
ATOM   3025  H   GLY A 188      38.823   4.990  -1.436  1.00-17.22           H
ATOM   3026  CA  GLY A 188      39.997   5.407   0.298  1.00-17.22           C
ATOM   3027 1HA  GLY A 188      39.547   4.528   0.753  1.00-17.22           H
ATOM   3028 2HA  GLY A 188      41.075   5.345   0.437  1.00-17.22           H
ATOM   3029  C   GLY A 188      39.493   6.636   1.019  1.00-17.22           C
ATOM   3030  O   GLY A 188      39.830   6.861   2.183  1.00-17.22           O
ATOM   3031  N   GLN A 189      38.705   7.452   0.336  1.00 -6.13           N
ATOM   3032  H   GLN A 189      38.449   7.208  -0.611  1.00 -6.13           H
ATOM   3033  CA  GLN A 189      38.197   8.706   0.892  1.00 -6.13           C
ATOM   3034  HA  GLN A 189      38.740   8.957   1.802  1.00 -6.13           H
ATOM   3035  C   GLN A 189      36.710   8.600   1.218  1.00 -6.13           C
ATOM   3036  O   GLN A 189      35.907   8.264   0.348  1.00 -6.13           O
ATOM   3037  CB  GLN A 189      38.400   9.826  -0.131  1.00 -6.13           C
ATOM   3038 1HB  GLN A 189      37.884   9.553  -1.051  1.00 -6.13           H
ATOM   3039 2HB  GLN A 189      37.951  10.739   0.261  1.00 -6.13           H
ATOM   3040  CG  GLN A 189      39.862  10.111  -0.460  1.00 -6.13           C
ATOM   3041 1HG  GLN A 189      40.388  10.367   0.459  1.00 -6.13           H
ATOM   3042 2HG  GLN A 189      40.324   9.224  -0.894  1.00 -6.13           H
ATOM   3043  CD  GLN A 189      40.005  11.254  -1.439  1.00 -6.13           C
ATOM   3044  OE1 GLN A 189      39.575  11.172  -2.580  1.00 -6.13           O
ATOM   3045  NE2 GLN A 189      40.578  12.336  -1.001  1.00 -6.13           N
ATOM   3046 1HE2 GLN A 189      40.642  13.129  -1.618  1.00 -6.13           H
ATOM   3047 2HE2 GLN A 189      40.936  12.382  -0.056  1.00 -6.13           H
ATOM   3048  N   THR A 190      36.306   8.907   2.442  1.00 28.95           N
ATOM   3049  H   THR A 190      36.977   9.131   3.165  1.00 28.95           H
ATOM   3050  CA  THR A 190      34.881   8.948   2.770  1.00 28.95           C
ATOM   3051  HA  THR A 190      34.396   8.103   2.290  1.00 28.95           H
ATOM   3052  C   THR A 190      34.274  10.235   2.217  1.00 28.95           C
ATOM   3053  O   THR A 190      34.246  11.267   2.882  1.00 28.95           O
ATOM   3054  CB  THR A 190      34.626   8.835   4.288  1.00 28.95           C
ATOM   3055  HB  THR A 190      34.976   9.736   4.789  1.00 28.95           H
ATOM   3056  OG1 THR A 190      35.350   7.710   4.791  1.00 28.95           O
ATOM   3057  HG1 THR A 190      35.304   7.732   5.754  1.00 28.95           H
ATOM   3058  CG2 THR A 190      33.154   8.601   4.607  1.00 28.95           C
ATOM   3059 1HG2 THR A 190      33.041   8.450   5.680  1.00 28.95           H
ATOM   3060 2HG2 THR A 190      32.791   7.713   4.086  1.00 28.95           H
ATOM   3061 3HG2 THR A 190      32.564   9.469   4.318  1.00 28.95           H
ATOM   3062  N   LYS A 191      33.796  10.194   0.980  1.00  6.05           N
ATOM   3063  H   LYS A 191      33.867   9.326   0.464  1.00  6.05           H
ATOM   3064  CA  LYS A 191      33.215  11.365   0.305  1.00  6.05           C
ATOM   3065  HA  LYS A 191      33.737  12.260   0.646  1.00  6.05           H
ATOM   3066  C   LYS A 191      31.738  11.544   0.661  1.00  6.05           C
ATOM   3067  O   LYS A 191      30.926  11.878  -0.192  1.00  6.05           O
ATOM   3068  CB  LYS A 191      33.416  11.254  -1.214  1.00  6.05           C
ATOM   3069 1HB  LYS A 191      32.886  10.377  -1.588  1.00  6.05           H
ATOM   3070 2HB  LYS A 191      32.991  12.143  -1.682  1.00  6.05           H
ATOM   3071  CG  LYS A 191      34.885  11.160  -1.621  1.00  6.05           C
ATOM   3072 1HG  LYS A 191      35.436  11.960  -1.127  1.00  6.05           H
ATOM   3073 2HG  LYS A 191      35.292  10.202  -1.301  1.00  6.05           H
ATOM   3074  CD  LYS A 191      35.076  11.303  -3.123  1.00  6.05           C
ATOM   3075 1HD  LYS A 191      34.509  10.529  -3.640  1.00  6.05           H
ATOM   3076 2HD  LYS A 191      34.713  12.282  -3.434  1.00  6.05           H
ATOM   3077  CE  LYS A 191      36.550  11.181  -3.482  1.00  6.05           C
ATOM   3078 1HE  LYS A 191      37.121  11.892  -2.879  1.00  6.05           H
ATOM   3079 2HE  LYS A 191      36.891  10.174  -3.232  1.00  6.05           H
ATOM   3080  NZ  LYS A 191      36.835  11.442  -4.926  1.00  6.05           N
ATOM   3081 1HZ  LYS A 191      37.752  11.087  -5.166  1.00  6.05           H
ATOM   3082 2HZ  LYS A 191      36.818  12.437  -5.112  1.00  6.05           H
ATOM   3083 3HZ  LYS A 191      36.147  10.979  -5.510  1.00  6.05           H
ATOM   3084  N   VAL A 192      31.430  11.260   1.922  1.00 33.81           N
ATOM   3085  H   VAL A 192      32.200  11.040   2.537  1.00 33.81           H
ATOM   3086  CA  VAL A 192      30.088  11.296   2.528  1.00 33.81           C
ATOM   3087  HA  VAL A 192      30.075  10.506   3.277  1.00 33.81           H
ATOM   3088  C   VAL A 192      28.906  10.964   1.614  1.00 33.81           C
ATOM   3089  O   VAL A 192      27.895  11.666   1.578  1.00 33.81           O
ATOM   3090  CB  VAL A 192      29.851  12.620   3.327  1.00 33.81           C
ATOM   3091  HB  VAL A 192      28.824  12.632   3.689  1.00 33.81           H
ATOM   3092  CG1 VAL A 192      30.762  12.645   4.553  1.00 33.81           C
ATOM   3093 1HG1 VAL A 192      30.546  13.537   5.143  1.00 33.81           H
ATOM   3094 2HG1 VAL A 192      31.811  12.667   4.257  1.00 33.81           H
ATOM   3095 3HG1 VAL A 192      30.575  11.770   5.176  1.00 33.81           H
ATOM   3096  CG2 VAL A 192      30.099  13.885   2.483  1.00 33.81           C
ATOM   3097 1HG2 VAL A 192      29.784  14.765   3.046  1.00 33.81           H
ATOM   3098 2HG2 VAL A 192      29.519  13.839   1.563  1.00 33.81           H
ATOM   3099 3HG2 VAL A 192      31.156  13.987   2.234  1.00 33.81           H
ATOM   3100  N   PHE A 193      29.019   9.859   0.888  1.00 23.05           N
ATOM   3101  H   PHE A 193      29.863   9.307   0.936  1.00 23.05           H
ATOM   3102  CA  PHE A 193      27.945   9.400   0.013  1.00 23.05           C
ATOM   3103  HA  PHE A 193      27.464  10.265  -0.443  1.00 23.05           H
ATOM   3104  C   PHE A 193      26.927   8.660   0.881  1.00 23.05           C
ATOM   3105  O   PHE A 193      26.916   7.435   0.989  1.00 23.05           O
ATOM   3106  CB  PHE A 193      28.519   8.520  -1.095  1.00 23.05           C
ATOM   3107 1HB  PHE A 193      29.409   9.011  -1.487  1.00 23.05           H
ATOM   3108 2HB  PHE A 193      28.825   7.566  -0.680  1.00 23.05           H
ATOM   3109  CG  PHE A 193      27.571   8.293  -2.239  1.00 23.05           C
ATOM   3110  CD1 PHE A 193      27.704   9.058  -3.407  1.00 23.05           C
ATOM   3111  HD1 PHE A 193      28.479   9.806  -3.475  1.00 23.05           H
ATOM   3112  CD2 PHE A 193      26.541   7.336  -2.164  1.00 23.05           C
ATOM   3113  HD2 PHE A 193      26.428   6.735  -1.277  1.00 23.05           H
ATOM   3114  CE1 PHE A 193      26.834   8.867  -4.498  1.00 23.05           C
ATOM   3115  HE1 PHE A 193      26.969   9.443  -5.398  1.00 23.05           H
ATOM   3116  CE2 PHE A 193      25.637   7.158  -3.239  1.00 23.05           C
ATOM   3117  HE2 PHE A 193      24.839   6.436  -3.167  1.00 23.05           H
ATOM   3118  CZ  PHE A 193      25.783   7.932  -4.406  1.00 23.05           C
ATOM   3119  HZ  PHE A 193      25.099   7.804  -5.232  1.00 23.05           H
ATOM   3120  N   SER A 194      26.172   9.422   1.647  1.00 -0.16           N
ATOM   3121  H   SER A 194      26.260  10.432   1.585  1.00 -0.16           H
ATOM   3122  CA  SER A 194      25.309   8.859   2.666  1.00 -0.16           C
ATOM   3123  HA  SER A 194      25.898   8.168   3.253  1.00 -0.16           H
ATOM   3124  C   SER A 194      24.122   8.118   2.074  1.00 -0.16           C
ATOM   3125  O   SER A 194      23.586   8.560   1.070  1.00 -0.16           O
ATOM   3126  CB  SER A 194      24.843   9.995   3.563  1.00 -0.16           C
ATOM   3127 1HB  SER A 194      24.186  10.657   2.999  1.00 -0.16           H
ATOM   3128 2HB  SER A 194      24.313   9.595   4.427  1.00 -0.16           H
ATOM   3129  OG  SER A 194      25.990  10.719   3.975  1.00 -0.16           O
ATOM   3130  HG  SER A 194      25.735  11.344   4.668  1.00 -0.16           H
ATOM   3131  N   GLN A 195      23.678   7.026   2.678  1.00 -4.12           N
ATOM   3132  H   GLN A 195      24.178   6.668   3.491  1.00 -4.12           H
ATOM   3133  CA  GLN A 195      22.464   6.333   2.236  1.00 -4.12           C
ATOM   3134  HA  GLN A 195      21.853   7.020   1.652  1.00 -4.12           H
ATOM   3135  C   GLN A 195      21.654   5.887   3.449  1.00 -4.12           C
ATOM   3136  O   GLN A 195      22.229   5.549   4.478  1.00 -4.12           O
ATOM   3137  CB  GLN A 195      22.777   5.111   1.364  1.00 -4.12           C
ATOM   3138 1HB  GLN A 195      23.395   4.412   1.929  1.00 -4.12           H
ATOM   3139 2HB  GLN A 195      21.830   4.624   1.137  1.00 -4.12           H
ATOM   3140  CG  GLN A 195      23.462   5.422   0.036  1.00 -4.12           C
ATOM   3141 1HG  GLN A 195      22.979   6.289  -0.414  1.00 -4.12           H
ATOM   3142 2HG  GLN A 195      24.510   5.660   0.212  1.00 -4.12           H
ATOM   3143  CD  GLN A 195      23.360   4.272  -0.945  1.00 -4.12           C
ATOM   3144  OE1 GLN A 195      23.470   3.102  -0.584  1.00 -4.12           O
ATOM   3145  NE2 GLN A 195      23.102   4.588  -2.189  1.00 -4.12           N
ATOM   3146 1HE2 GLN A 195      23.017   3.851  -2.870  1.00 -4.12           H
ATOM   3147 2HE2 GLN A 195      22.984   5.556  -2.453  1.00 -4.12           H
ATOM   3148  N   CYS A 196      20.333   5.879   3.319  1.00 -6.04           N
ATOM   3149  H   CYS A 196      19.923   6.152   2.440  1.00 -6.04           H
ATOM   3150  CA  CYS A 196      19.421   5.422   4.370  1.00 -6.04           C
ATOM   3151  HA  CYS A 196      19.909   5.464   5.343  1.00 -6.04           H
ATOM   3152  C   CYS A 196      19.071   3.977   4.035  1.00 -6.04           C
ATOM   3153  O   CYS A 196      18.434   3.716   3.016  1.00 -6.04           O
ATOM   3154  CB  CYS A 196      18.162   6.295   4.379  1.00 -6.04           C
ATOM   3155 1HB  CYS A 196      18.468   7.317   4.587  1.00 -6.04           H
ATOM   3156 2HB  CYS A 196      17.717   6.268   3.384  1.00 -6.04           H
ATOM   3157  SG  CYS A 196      16.864   5.846   5.574  1.00 -6.04           S
ATOM   3158  N   VAL A 197      19.579   3.047   4.829  1.00 12.64           N
ATOM   3159  H   VAL A 197      20.046   3.327   5.691  1.00 12.64           H
ATOM   3160  CA  VAL A 197      19.580   1.618   4.505  1.00 12.64           C
ATOM   3161  HA  VAL A 197      18.794   1.376   3.790  1.00 12.64           H
ATOM   3162  C   VAL A 197      19.360   0.816   5.781  1.00 12.64           C
ATOM   3163  O   VAL A 197      19.341   1.372   6.871  1.00 12.64           O
ATOM   3164  CB  VAL A 197      20.956   1.199   3.908  1.00 12.64           C
ATOM   3165  HB  VAL A 197      20.989   0.114   3.820  1.00 12.64           H
ATOM   3166  CG1 VAL A 197      21.161   1.773   2.506  1.00 12.64           C
ATOM   3167 1HG1 VAL A 197      22.100   1.404   2.089  1.00 12.64           H
ATOM   3168 2HG1 VAL A 197      21.186   2.859   2.540  1.00 12.64           H
ATOM   3169 3HG1 VAL A 197      20.345   1.455   1.856  1.00 12.64           H
ATOM   3170  CG2 VAL A 197      22.096   1.650   4.820  1.00 12.64           C
ATOM   3171 1HG2 VAL A 197      23.030   1.238   4.446  1.00 12.64           H
ATOM   3172 2HG2 VAL A 197      21.944   1.304   5.841  1.00 12.64           H
ATOM   3173 3HG2 VAL A 197      22.173   2.738   4.827  1.00 12.64           H
ATOM   3174  N   THR A 198      19.271  -0.499   5.659  1.00  5.53           N
ATOM   3175  H   THR A 198      19.290  -0.915   4.730  1.00  5.53           H
ATOM   3176  CA  THR A 198      19.129  -1.401   6.801  1.00  5.53           C
ATOM   3177  HA  THR A 198      18.883  -0.825   7.692  1.00  5.53           H
ATOM   3178  C   THR A 198      20.443  -2.150   7.047  1.00  5.53           C
ATOM   3179  O   THR A 198      20.479  -3.211   7.667  1.00  5.53           O
ATOM   3180  CB  THR A 198      17.992  -2.407   6.527  1.00  5.53           C
ATOM   3181  HB  THR A 198      17.841  -3.040   7.400  1.00  5.53           H
ATOM   3182  OG1 THR A 198      18.318  -3.219   5.395  1.00  5.53           O
ATOM   3183  HG1 THR A 198      18.109  -4.132   5.637  1.00  5.53           H
ATOM   3184  CG2 THR A 198      16.697  -1.694   6.172  1.00  5.53           C
ATOM   3185 1HG2 THR A 198      15.875  -2.408   6.204  1.00  5.53           H
ATOM   3186 2HG2 THR A 198      16.758  -1.266   5.171  1.00  5.53           H
ATOM   3187 3HG2 THR A 198      16.499  -0.895   6.886  1.00  5.53           H
ATOM   3188  N   HIS A 199      21.535  -1.607   6.529  1.00 11.92           N
ATOM   3189  H   HIS A 199      21.466  -0.708   6.084  1.00 11.92           H
ATOM   3190  CA  HIS A 199      22.839  -2.272   6.566  1.00 11.92           C
ATOM   3191  HA  HIS A 199      22.743  -3.231   6.057  1.00 11.92           H
ATOM   3192  C   HIS A 199      23.316  -2.534   7.997  1.00 11.92           C
ATOM   3193  O   HIS A 199      23.374  -1.617   8.816  1.00 11.92           O
ATOM   3194  CB  HIS A 199      23.851  -1.408   5.808  1.00 11.92           C
ATOM   3195 1HB  HIS A 199      23.405  -1.129   4.854  1.00 11.92           H
ATOM   3196 2HB  HIS A 199      24.047  -0.501   6.377  1.00 11.92           H
ATOM   3197  CG  HIS A 199      25.147  -2.097   5.517  1.00 11.92           C
ATOM   3198  ND1 HIS A 199      26.250  -2.089   6.338  1.00 11.92           N
ATOM   3199  HD1 HIS A 199      26.340  -1.636   7.237  1.00 11.92           H
ATOM   3200  CD2 HIS A 199      25.532  -2.801   4.422  1.00 11.92           C
ATOM   3201  HD2 HIS A 199      24.913  -2.975   3.552  1.00 11.92           H
ATOM   3202  CE1 HIS A 199      27.218  -2.787   5.741  1.00 11.92           C
ATOM   3203  HE1 HIS A 199      28.205  -2.944   6.161  1.00 11.92           H
ATOM   3204  NE2 HIS A 199      26.818  -3.268   4.580  1.00 11.92           N
ATOM   3205  N   CYS A 200      23.600  -3.800   8.290  1.00 14.69           N
ATOM   3206  H   CYS A 200      23.534  -4.487   7.554  1.00 14.69           H
ATOM   3207  CA  CYS A 200      23.971  -4.292   9.627  1.00 14.69           C
ATOM   3208  HA  CYS A 200      24.080  -5.373   9.539  1.00 14.69           H
ATOM   3209  C   CYS A 200      22.924  -4.054  10.726  1.00 14.69           C
ATOM   3210  O   CYS A 200      23.241  -4.091  11.917  1.00 14.69           O
ATOM   3211  CB  CYS A 200      25.336  -3.748  10.068  1.00 14.69           C
ATOM   3212 1HB  CYS A 200      25.266  -2.666  10.164  1.00 14.69           H
ATOM   3213 2HB  CYS A 200      25.580  -4.159  11.048  1.00 14.69           H
ATOM   3214  SG  CYS A 200      26.695  -4.144   8.922  1.00 14.69           S
ATOM   3215  N   SER A 201      21.668  -3.850  10.343  1.00  7.08           N
ATOM   3216  H   SER A 201      21.447  -3.761   9.356  1.00  7.08           H
ATOM   3217  CA  SER A 201      20.573  -3.768  11.318  1.00  7.08           C
ATOM   3218  HA  SER A 201      20.914  -3.259  12.219  1.00  7.08           H
ATOM   3219  C   SER A 201      20.085  -5.164  11.673  1.00  7.08           C
ATOM   3220  O   SER A 201      19.279  -5.357  12.583  1.00  7.08           O
ATOM   3221  CB  SER A 201      19.378  -3.019  10.744  1.00  7.08           C
ATOM   3222 1HB  SER A 201      18.628  -2.894  11.525  1.00  7.08           H
ATOM   3223 2HB  SER A 201      19.699  -2.038  10.393  1.00  7.08           H
ATOM   3224  OG  SER A 201      18.811  -3.753   9.671  1.00  7.08           O
ATOM   3225  HG  SER A 201      19.355  -3.606   8.883  1.00  7.08           H
ATOM   3226  N   PHE A 202      20.562  -6.133  10.908  1.00 42.65           N
ATOM   3227  H   PHE A 202      21.245  -5.909  10.203  1.00 42.65           H
ATOM   3228  CA  PHE A 202      20.175  -7.528  11.028  1.00 42.65           C
ATOM   3229  HA  PHE A 202      19.489  -7.660  11.863  1.00 42.65           H
ATOM   3230  C   PHE A 202      21.454  -8.296  11.315  1.00 42.65           C
ATOM   3231  O   PHE A 202      22.500  -8.002  10.735  1.00 42.65           O
ATOM   3232  CB  PHE A 202      19.509  -8.010   9.731  1.00 42.65           C
ATOM   3233 1HB  PHE A 202      19.362  -9.084   9.795  1.00 42.65           H
ATOM   3234 2HB  PHE A 202      18.534  -7.537   9.650  1.00 42.65           H
ATOM   3235  CG  PHE A 202      20.292  -7.700   8.473  1.00 42.65           C
ATOM   3236  CD1 PHE A 202      21.234  -8.614   7.966  1.00 42.65           C
ATOM   3237  HD1 PHE A 202      21.432  -9.531   8.497  1.00 42.65           H
ATOM   3238  CD2 PHE A 202      20.062  -6.505   7.766  1.00 42.65           C
ATOM   3239  HD2 PHE A 202      19.336  -5.795   8.134  1.00 42.65           H
ATOM   3240  CE1 PHE A 202      21.936  -8.347   6.765  1.00 42.65           C
ATOM   3241  HE1 PHE A 202      22.656  -9.058   6.387  1.00 42.65           H
ATOM   3242  CE2 PHE A 202      20.759  -6.220   6.566  1.00 42.65           C
ATOM   3243  HE2 PHE A 202      20.560  -5.303   6.029  1.00 42.65           H
ATOM   3244  CZ  PHE A 202      21.701  -7.141   6.067  1.00 42.65           C
ATOM   3245  HZ  PHE A 202      22.235  -6.931   5.151  1.00 42.65           H
ATOM   3246  N   SER A 203      21.393  -9.250  12.230  1.00 -8.41           N
ATOM   3247  H   SER A 203      20.539  -9.399  12.757  1.00 -8.41           H
ATOM   3248  CA  SER A 203      22.564 -10.055  12.560  1.00 -8.41           C
ATOM   3249  HA  SER A 203      23.451  -9.422  12.591  1.00 -8.41           H
ATOM   3250  C   SER A 203      22.782 -11.149  11.527  1.00 -8.41           C
ATOM   3251  O   SER A 203      23.891 -11.642  11.352  1.00 -8.41           O
ATOM   3252  CB  SER A 203      22.360 -10.700  13.927  1.00 -8.41           C
ATOM   3253 1HB  SER A 203      23.230 -11.311  14.170  1.00 -8.41           H
ATOM   3254 2HB  SER A 203      22.250  -9.919  14.681  1.00 -8.41           H
ATOM   3255  OG  SER A 203      21.192 -11.507  13.920  1.00 -8.41           O
ATOM   3256  HG  SER A 203      21.381 -12.302  14.445  1.00 -8.41           H
ATOM   3257  N   GLN A 204      21.709 -11.543  10.859  1.00  0.27           N
ATOM   3258  H   GLN A 204      20.826 -11.091  11.033  1.00  0.27           H
ATOM   3259  CA  GLN A 204      21.733 -12.625   9.883  1.00  0.27           C
ATOM   3260  HA  GLN A 204      22.750 -12.806   9.534  1.00  0.27           H
ATOM   3261  C   GLN A 204      20.865 -12.203   8.711  1.00  0.27           C
ATOM   3262  O   GLN A 204      19.879 -11.492   8.905  1.00  0.27           O
ATOM   3263  CB  GLN A 204      21.152 -13.907  10.494  1.00  0.27           C
ATOM   3264 1HB  GLN A 204      20.135 -13.697  10.824  1.00  0.27           H
ATOM   3265 2HB  GLN A 204      21.100 -14.666   9.719  1.00  0.27           H
ATOM   3266  CG  GLN A 204      21.927 -14.490  11.676  1.00  0.27           C
ATOM   3267 1HG  GLN A 204      21.934 -13.767  12.489  1.00  0.27           H
ATOM   3268 2HG  GLN A 204      21.412 -15.382  12.025  1.00  0.27           H
ATOM   3269  CD  GLN A 204      23.364 -14.861  11.348  1.00  0.27           C
ATOM   3270  OE1 GLN A 204      23.709 -15.237  10.226  1.00  0.27           O
ATOM   3271  NE2 GLN A 204      24.214 -14.776  12.334  1.00  0.27           N
ATOM   3272 1HE2 GLN A 204      25.183 -14.984  12.156  1.00  0.27           H
ATOM   3273 2HE2 GLN A 204      23.902 -14.516  13.254  1.00  0.27           H
ATOM   3274  N   TRP A 205      21.195 -12.668   7.517  1.00 23.47           N
ATOM   3275  H   TRP A 205      22.001 -13.275   7.430  1.00 23.47           H
ATOM   3276  CA  TRP A 205      20.436 -12.352   6.309  1.00 23.47           C
ATOM   3277  HA  TRP A 205      20.440 -11.274   6.146  1.00 23.47           H
ATOM   3278  C   TRP A 205      18.988 -12.816   6.425  1.00 23.47           C
ATOM   3279  O   TRP A 205      18.062 -12.119   6.010  1.00 23.47           O
ATOM   3280  CB  TRP A 205      21.110 -13.042   5.125  1.00 23.47           C
ATOM   3281 1HB  TRP A 205      22.155 -12.738   5.100  1.00 23.47           H
ATOM   3282 2HB  TRP A 205      21.068 -14.121   5.270  1.00 23.47           H
ATOM   3283  CG  TRP A 205      20.491 -12.721   3.810  1.00 23.47           C
ATOM   3284  CD1 TRP A 205      20.815 -11.693   2.988  1.00 23.47           C
ATOM   3285  HD1 TRP A 205      21.565 -10.946   3.214  1.00 23.47           H
ATOM   3286  CD2 TRP A 205      19.472 -13.465   3.114  1.00 23.47           C
ATOM   3287  NE1 TRP A 205      20.090 -11.731   1.833  1.00 23.47           N
ATOM   3288  HE1 TRP A 205      20.190 -11.065   1.075  1.00 23.47           H
ATOM   3289  CE2 TRP A 205      19.258 -12.814   1.866  1.00 23.47           C
ATOM   3290  CE3 TRP A 205      18.740 -14.637   3.400  1.00 23.47           C
ATOM   3291  HE3 TRP A 205      18.882 -15.158   4.334  1.00 23.47           H
ATOM   3292  CZ2 TRP A 205      18.359 -13.308   0.899  1.00 23.47           C
ATOM   3293  HZ2 TRP A 205      18.241 -12.814  -0.056  1.00 23.47           H
ATOM   3294  CZ3 TRP A 205      17.831 -15.134   2.430  1.00 23.47           C
ATOM   3295  HZ3 TRP A 205      17.281 -16.038   2.628  1.00 23.47           H
ATOM   3296  CH2 TRP A 205      17.659 -14.464   1.186  1.00 23.47           C
ATOM   3297  HH2 TRP A 205      16.984 -14.874   0.447  1.00 23.47           H
ATOM   3298  N   TRP A 206      18.771 -13.956   7.065  1.00 -0.90           N
ATOM   3299  H   TRP A 206      19.557 -14.518   7.376  1.00 -0.90           H
ATOM   3300  CA  TRP A 206      17.406 -14.430   7.289  1.00 -0.90           C
ATOM   3301  HA  TRP A 206      16.908 -14.476   6.321  1.00 -0.90           H
ATOM   3302  C   TRP A 206      16.548 -13.522   8.161  1.00 -0.90           C
ATOM   3303  O   TRP A 206      15.339 -13.506   7.983  1.00 -0.90           O
ATOM   3304  CB  TRP A 206      17.401 -15.840   7.869  1.00 -0.90           C
ATOM   3305 1HB  TRP A 206      18.033 -15.878   8.756  1.00 -0.90           H
ATOM   3306 2HB  TRP A 206      16.379 -16.092   8.152  1.00 -0.90           H
ATOM   3307  CG  TRP A 206      17.860 -16.848   6.867  1.00 -0.90           C
ATOM   3308  CD1 TRP A 206      19.016 -17.554   6.879  1.00 -0.90           C
ATOM   3309  HD1 TRP A 206      19.774 -17.467   7.649  1.00 -0.90           H
ATOM   3310  CD2 TRP A 206      17.162 -17.274   5.680  1.00 -0.90           C
ATOM   3311  NE1 TRP A 206      19.104 -18.393   5.806  1.00 -0.90           N
ATOM   3312  HE1 TRP A 206      19.883 -19.030   5.646  1.00 -0.90           H
ATOM   3313  CE2 TRP A 206      17.990 -18.232   5.028  1.00 -0.90           C
ATOM   3314  CE3 TRP A 206      15.916 -16.945   5.101  1.00 -0.90           C
ATOM   3315  HE3 TRP A 206      15.260 -16.232   5.580  1.00 -0.90           H
ATOM   3316  CZ2 TRP A 206      17.618 -18.846   3.814  1.00 -0.90           C
ATOM   3317  HZ2 TRP A 206      18.270 -19.563   3.338  1.00 -0.90           H
ATOM   3318  CZ3 TRP A 206      15.533 -17.569   3.882  1.00 -0.90           C
ATOM   3319  HZ3 TRP A 206      14.578 -17.330   3.435  1.00 -0.90           H
ATOM   3320  CH2 TRP A 206      16.402 -18.505   3.247  1.00 -0.90           C
ATOM   3321  HH2 TRP A 206      16.111 -18.953   2.308  1.00 -0.90           H
ATOM   3322  N   HIS A 207      17.125 -12.712   9.038  1.00  5.63           N
ATOM   3323  H   HIS A 207      18.128 -12.724   9.163  1.00  5.63           H
ATOM   3324  CA  HIS A 207      16.319 -11.751   9.794  1.00  5.63           C
ATOM   3325  HA  HIS A 207      15.483 -12.267  10.268  1.00  5.63           H
ATOM   3326  C   HIS A 207      15.762 -10.706   8.829  1.00  5.63           C
ATOM   3327  O   HIS A 207      14.588 -10.343   8.892  1.00  5.63           O
ATOM   3328  CB  HIS A 207      17.155 -11.055  10.872  1.00  5.63           C
ATOM   3329 1HB  HIS A 207      17.549 -11.808  11.555  1.00  5.63           H
ATOM   3330 2HB  HIS A 207      17.990 -10.559  10.390  1.00  5.63           H
ATOM   3331  CG  HIS A 207      16.396 -10.029  11.659  1.00  5.63           C
ATOM   3332  ND1 HIS A 207      15.890 -10.241  12.917  1.00  5.63           N
ATOM   3333  HD1 HIS A 207      15.950 -11.099  13.450  1.00  5.63           H
ATOM   3334  CD2 HIS A 207      16.059  -8.743  11.359  1.00  5.63           C
ATOM   3335  HD2 HIS A 207      16.304  -8.240  10.433  1.00  5.63           H
ATOM   3336  CE1 HIS A 207      15.290  -9.121  13.321  1.00  5.63           C
ATOM   3337  HE1 HIS A 207      14.809  -9.002  14.285  1.00  5.63           H
ATOM   3338  NE2 HIS A 207      15.352  -8.180  12.399  1.00  5.63           N
ATOM   3339  N   GLN A 208      16.590 -10.243   7.900  1.00 -2.55           N
ATOM   3340  H   GLN A 208      17.540 -10.587   7.851  1.00 -2.55           H
ATOM   3341  CA  GLN A 208      16.137  -9.251   6.929  1.00 -2.55           C
ATOM   3342  HA  GLN A 208      15.674  -8.423   7.468  1.00 -2.55           H
ATOM   3343  C   GLN A 208      15.088  -9.870   6.009  1.00 -2.55           C
ATOM   3344  O   GLN A 208      14.082  -9.232   5.703  1.00 -2.55           O
ATOM   3345  CB  GLN A 208      17.314  -8.713   6.105  1.00 -2.55           C
ATOM   3346 1HB  GLN A 208      18.082  -8.359   6.789  1.00 -2.55           H
ATOM   3347 2HB  GLN A 208      17.732  -9.530   5.518  1.00 -2.55           H
ATOM   3348  CG  GLN A 208      16.952  -7.576   5.142  1.00 -2.55           C
ATOM   3349 1HG  GLN A 208      17.830  -7.332   4.546  1.00 -2.55           H
ATOM   3350 2HG  GLN A 208      16.167  -7.915   4.469  1.00 -2.55           H
ATOM   3351  CD  GLN A 208      16.486  -6.316   5.847  1.00 -2.55           C
ATOM   3352  OE1 GLN A 208      17.257  -5.638   6.512  1.00 -2.55           O
ATOM   3353  NE2 GLN A 208      15.235  -5.979   5.705  1.00 -2.55           N
ATOM   3354 1HE2 GLN A 208      14.901  -5.158   6.176  1.00 -2.55           H
ATOM   3355 2HE2 GLN A 208      14.610  -6.535   5.137  1.00 -2.55           H
ATOM   3356  N   ALA A 209      15.294 -11.112   5.591  1.00-12.92           N
ATOM   3357  H   ALA A 209      16.154 -11.593   5.842  1.00-12.92           H
ATOM   3358  CA  ALA A 209      14.321 -11.787   4.735  1.00-12.92           C
ATOM   3359  HA  ALA A 209      14.125 -11.145   3.875  1.00-12.92           H
ATOM   3360  C   ALA A 209      12.994 -12.000   5.476  1.00-12.92           C
ATOM   3361  O   ALA A 209      11.919 -11.820   4.906  1.00-12.92           O
ATOM   3362  CB  ALA A 209      14.893 -13.121   4.241  1.00-12.92           C
ATOM   3363 1HB  ALA A 209      15.826 -12.948   3.701  1.00-12.92           H
ATOM   3364 2HB  ALA A 209      14.172 -13.594   3.572  1.00-12.92           H
ATOM   3365 3HB  ALA A 209      15.080 -13.785   5.085  1.00-12.92           H
ATOM   3366  N   PHE A 210      13.061 -12.348   6.755  1.00-25.69           N
ATOM   3367  H   PHE A 210      13.966 -12.514   7.188  1.00-25.69           H
ATOM   3368  CA  PHE A 210      11.856 -12.541   7.553  1.00-25.69           C
ATOM   3369  HA  PHE A 210      11.211 -13.262   7.051  1.00-25.69           H
ATOM   3370  C   PHE A 210      11.101 -11.230   7.679  1.00-25.69           C
ATOM   3371  O   PHE A 210       9.885 -11.190   7.476  1.00-25.69           O
ATOM   3372  CB  PHE A 210      12.188 -13.056   8.959  1.00-25.69           C
ATOM   3373 1HB  PHE A 210      12.718 -14.003   8.869  1.00-25.69           H
ATOM   3374 2HB  PHE A 210      12.845 -12.343   9.454  1.00-25.69           H
ATOM   3375  CG  PHE A 210      10.970 -13.253   9.821  1.00-25.69           C
ATOM   3376  CD1 PHE A 210      10.247 -14.457   9.766  1.00-25.69           C
ATOM   3377  HD1 PHE A 210      10.598 -15.267   9.144  1.00-25.69           H
ATOM   3378  CD2 PHE A 210      10.506 -12.215  10.653  1.00-25.69           C
ATOM   3379  HD2 PHE A 210      11.063 -11.291  10.725  1.00-25.69           H
ATOM   3380  CE1 PHE A 210       9.045 -14.615  10.499  1.00-25.69           C
ATOM   3381  HE1 PHE A 210       8.490 -15.538  10.433  1.00-25.69           H
ATOM   3382  CE2 PHE A 210       9.300 -12.357  11.385  1.00-25.69           C
ATOM   3383  HE2 PHE A 210       8.936 -11.542  11.993  1.00-25.69           H
ATOM   3384  CZ  PHE A 210       8.569 -13.560  11.305  1.00-25.69           C
ATOM   3385  HZ  PHE A 210       7.648 -13.673  11.859  1.00-25.69           H
ATOM   3386  N   TYR A 211      11.810 -10.155   7.991  1.00  3.04           N
ATOM   3387  H   TYR A 211      12.811 -10.241   8.162  1.00  3.04           H
ATOM   3388  CA  TYR A 211      11.180  -8.848   8.128  1.00  3.04           C
ATOM   3389  HA  TYR A 211      10.385  -8.914   8.871  1.00  3.04           H
ATOM   3390  C   TYR A 211      10.558  -8.407   6.812  1.00  3.04           C
ATOM   3391  O   TYR A 211       9.436  -7.895   6.786  1.00  3.04           O
ATOM   3392  CB  TYR A 211      12.196  -7.796   8.579  1.00  3.04           C
ATOM   3393 1HB  TYR A 211      12.607  -8.090   9.545  1.00  3.04           H
ATOM   3394 2HB  TYR A 211      13.009  -7.744   7.854  1.00  3.04           H
ATOM   3395  CG  TYR A 211      11.560  -6.429   8.699  1.00  3.04           C
ATOM   3396  CD1 TYR A 211      10.639  -6.161   9.728  1.00  3.04           C
ATOM   3397  HD1 TYR A 211      10.419  -6.923  10.460  1.00  3.04           H
ATOM   3398  CD2 TYR A 211      11.827  -5.415   7.754  1.00  3.04           C
ATOM   3399  HD2 TYR A 211      12.523  -5.602   6.947  1.00  3.04           H
ATOM   3400  CE1 TYR A 211       9.980  -4.912   9.808  1.00  3.04           C
ATOM   3401  HE1 TYR A 211       9.263  -4.737  10.593  1.00  3.04           H
ATOM   3402  CE2 TYR A 211      11.178  -4.150   7.843  1.00  3.04           C
ATOM   3403  HE2 TYR A 211      11.389  -3.382   7.116  1.00  3.04           H
ATOM   3404  CZ  TYR A 211      10.256  -3.916   8.871  1.00  3.04           C
ATOM   3405  OH  TYR A 211       9.607  -2.711   8.987  1.00  3.04           O
ATOM   3406  HH  TYR A 211       8.952  -2.723   9.688  1.00  3.04           H
ATOM   3407  N   ASN A 212      11.261  -8.631   5.710  1.00-21.02           N
ATOM   3408  H   ASN A 212      12.186  -9.051   5.774  1.00-21.02           H
ATOM   3409  CA  ASN A 212      10.742  -8.248   4.403  1.00-21.02           C
ATOM   3410  HA  ASN A 212      10.462  -7.195   4.433  1.00-21.02           H
ATOM   3411  C   ASN A 212       9.486  -9.041   4.086  1.00-21.02           C
ATOM   3412  O   ASN A 212       8.475  -8.447   3.742  1.00-21.02           O
ATOM   3413  CB  ASN A 212      11.777  -8.457   3.295  1.00-21.02           C
ATOM   3414 1HB  ASN A 212      12.217  -9.449   3.384  1.00-21.02           H
ATOM   3415 2HB  ASN A 212      11.272  -8.391   2.333  1.00-21.02           H
ATOM   3416  CG  ASN A 212      12.871  -7.421   3.310  1.00-21.02           C
ATOM   3417  OD1 ASN A 212      12.790  -6.403   3.993  1.00-21.02           O
ATOM   3418  ND2 ASN A 212      13.896  -7.653   2.545  1.00-21.02           N
ATOM   3419 1HD2 ASN A 212      14.610  -6.953   2.448  1.00-21.02           H
ATOM   3420 2HD2 ASN A 212      13.942  -8.528   2.035  1.00-21.02           H
ATOM   3421  N   PHE A 213       9.492 -10.356   4.250  1.00 -6.08           N
ATOM   3422  H   PHE A 213      10.346 -10.841   4.529  1.00 -6.08           H
ATOM   3423  CA  PHE A 213       8.275 -11.124   3.997  1.00 -6.08           C
ATOM   3424  HA  PHE A 213       7.925 -10.892   2.993  1.00 -6.08           H
ATOM   3425  C   PHE A 213       7.135 -10.793   4.942  1.00 -6.08           C
ATOM   3426  O   PHE A 213       5.986 -10.791   4.514  1.00 -6.08           O
ATOM   3427  CB  PHE A 213       8.516 -12.625   4.078  1.00 -6.08           C
ATOM   3428 1HB  PHE A 213       9.164 -12.847   4.925  1.00 -6.08           H
ATOM   3429 2HB  PHE A 213       7.554 -13.107   4.245  1.00 -6.08           H
ATOM   3430  CG  PHE A 213       9.087 -13.211   2.824  1.00 -6.08           C
ATOM   3431  CD1 PHE A 213      10.350 -13.822   2.832  1.00 -6.08           C
ATOM   3432  HD1 PHE A 213      10.942 -13.836   3.736  1.00 -6.08           H
ATOM   3433  CD2 PHE A 213       8.336 -13.197   1.631  1.00 -6.08           C
ATOM   3434  HD2 PHE A 213       7.356 -12.740   1.612  1.00 -6.08           H
ATOM   3435  CE1 PHE A 213      10.854 -14.438   1.671  1.00 -6.08           C
ATOM   3436  HE1 PHE A 213      11.811 -14.927   1.704  1.00 -6.08           H
ATOM   3437  CE2 PHE A 213       8.843 -13.788   0.449  1.00 -6.08           C
ATOM   3438  HE2 PHE A 213       8.263 -13.765  -0.463  1.00 -6.08           H
ATOM   3439  CZ  PHE A 213      10.106 -14.415   0.472  1.00 -6.08           C
ATOM   3440  HZ  PHE A 213      10.501 -14.871  -0.422  1.00 -6.08           H
ATOM   3441  N   PHE A 214       7.412 -10.482   6.199  1.00 -7.70           N
ATOM   3442  H   PHE A 214       8.373 -10.514   6.533  1.00 -7.70           H
ATOM   3443  CA  PHE A 214       6.346 -10.106   7.123  1.00 -7.70           C
ATOM   3444  HA  PHE A 214       5.580 -10.882   7.130  1.00 -7.70           H
ATOM   3445  C   PHE A 214       5.710  -8.807   6.645  1.00 -7.70           C
ATOM   3446  O   PHE A 214       4.483  -8.670   6.588  1.00 -7.70           O
ATOM   3447  CB  PHE A 214       6.896  -9.927   8.539  1.00 -7.70           C
ATOM   3448 1HB  PHE A 214       7.340 -10.868   8.863  1.00 -7.70           H
ATOM   3449 2HB  PHE A 214       7.675  -9.164   8.524  1.00 -7.70           H
ATOM   3450  CG  PHE A 214       5.847  -9.515   9.530  1.00 -7.70           C
ATOM   3451  CD1 PHE A 214       5.002 -10.477  10.105  1.00 -7.70           C
ATOM   3452  HD1 PHE A 214       5.131 -11.521   9.858  1.00 -7.70           H
ATOM   3453  CD2 PHE A 214       5.678  -8.160   9.868  1.00 -7.70           C
ATOM   3454  HD2 PHE A 214       6.323  -7.411   9.431  1.00 -7.70           H
ATOM   3455  CE1 PHE A 214       3.973 -10.093  10.997  1.00 -7.70           C
ATOM   3456  HE1 PHE A 214       3.323 -10.841  11.424  1.00 -7.70           H
ATOM   3457  CE2 PHE A 214       4.660  -7.760  10.767  1.00 -7.70           C
ATOM   3458  HE2 PHE A 214       4.539  -6.716  11.015  1.00 -7.70           H
ATOM   3459  CZ  PHE A 214       3.806  -8.731  11.334  1.00 -7.70           C
ATOM   3460  HZ  PHE A 214       3.028  -8.434  12.020  1.00 -7.70           H
ATOM   3461  N   THR A 215       6.556  -7.873   6.239  1.00-21.41           N
ATOM   3462  H   THR A 215       7.556  -8.044   6.302  1.00-21.41           H
ATOM   3463  CA  THR A 215       6.102  -6.591   5.718  1.00-21.41           C
ATOM   3464  HA  THR A 215       5.425  -6.145   6.445  1.00-21.41           H
ATOM   3465  C   THR A 215       5.324  -6.785   4.418  1.00-21.41           C
ATOM   3466  O   THR A 215       4.240  -6.234   4.268  1.00-21.41           O
ATOM   3467  CB  THR A 215       7.313  -5.649   5.524  1.00-21.41           C
ATOM   3468  HB  THR A 215       7.999  -6.083   4.796  1.00-21.41           H
ATOM   3469  OG1 THR A 215       7.988  -5.499   6.779  1.00-21.41           O
ATOM   3470  HG1 THR A 215       8.557  -6.270   6.905  1.00-21.41           H
ATOM   3471  CG2 THR A 215       6.917  -4.272   5.066  1.00-21.41           C
ATOM   3472 1HG2 THR A 215       7.793  -3.623   5.080  1.00-21.41           H
ATOM   3473 2HG2 THR A 215       6.157  -3.863   5.728  1.00-21.41           H
ATOM   3474 3HG2 THR A 215       6.529  -4.316   4.049  1.00-21.41           H
ATOM   3475  N   PHE A 216       5.803  -7.615   3.500  1.00  4.73           N
ATOM   3476  H   PHE A 216       6.703  -8.071   3.647  1.00  4.73           H
ATOM   3477  CA  PHE A 216       5.079  -7.859   2.252  1.00  4.73           C
ATOM   3478  HA  PHE A 216       4.886  -6.904   1.764  1.00  4.73           H
ATOM   3479  C   PHE A 216       3.742  -8.536   2.507  1.00  4.73           C
ATOM   3480  O   PHE A 216       2.758  -8.287   1.802  1.00  4.73           O
ATOM   3481  CB  PHE A 216       5.854  -8.776   1.298  1.00  4.73           C
ATOM   3482 1HB  PHE A 216       6.049  -9.725   1.798  1.00  4.73           H
ATOM   3483 2HB  PHE A 216       5.217  -8.974   0.437  1.00  4.73           H
ATOM   3484  CG  PHE A 216       7.160  -8.215   0.793  1.00  4.73           C
ATOM   3485  CD1 PHE A 216       7.268  -6.881   0.351  1.00  4.73           C
ATOM   3486  HD1 PHE A 216       6.417  -6.219   0.396  1.00  4.73           H
ATOM   3487  CD2 PHE A 216       8.287  -9.055   0.696  1.00  4.73           C
ATOM   3488  HD2 PHE A 216       8.221 -10.083   1.018  1.00  4.73           H
ATOM   3489  CE1 PHE A 216       8.491  -6.388  -0.168  1.00  4.73           C
ATOM   3490  HE1 PHE A 216       8.563  -5.363  -0.503  1.00  4.73           H
ATOM   3491  CE2 PHE A 216       9.510  -8.581   0.168  1.00  4.73           C
ATOM   3492  HE2 PHE A 216      10.363  -9.240   0.094  1.00  4.73           H
ATOM   3493  CZ  PHE A 216       9.614  -7.242  -0.259  1.00  4.73           C
ATOM   3494  HZ  PHE A 216      10.548  -6.873  -0.656  1.00  4.73           H
ATOM   3495  N   SER A 217       3.695  -9.403   3.507  1.00-19.92           N
ATOM   3496  H   SER A 217       4.535  -9.605   4.043  1.00-19.92           H
ATOM   3497  CA  SER A 217       2.462 -10.103   3.826  1.00-19.92           C
ATOM   3498  HA  SER A 217       2.085 -10.545   2.912  1.00-19.92           H
ATOM   3499  C   SER A 217       1.431  -9.124   4.344  1.00-19.92           C
ATOM   3500  O   SER A 217       0.296  -9.116   3.878  1.00-19.92           O
ATOM   3501  CB  SER A 217       2.688 -11.213   4.853  1.00-19.92           C
ATOM   3502 1HB  SER A 217       3.043 -10.782   5.789  1.00-19.92           H
ATOM   3503 2HB  SER A 217       1.748 -11.736   5.031  1.00-19.92           H
ATOM   3504  OG  SER A 217       3.657 -12.126   4.365  1.00-19.92           O
ATOM   3505  HG  SER A 217       4.527 -11.707   4.453  1.00-19.92           H
ATOM   3506  N   CYS A 218       1.832  -8.270   5.271  1.00 -2.66           N
ATOM   3507  H   CYS A 218       2.791  -8.295   5.611  1.00 -2.66           H
ATOM   3508  CA  CYS A 218       0.902  -7.314   5.854  1.00 -2.66           C
ATOM   3509  HA  CYS A 218      -0.014  -7.843   6.118  1.00 -2.66           H
ATOM   3510  C   CYS A 218       0.515  -6.205   4.875  1.00 -2.66           C
ATOM   3511  O   CYS A 218      -0.589  -5.684   4.955  1.00 -2.66           O
ATOM   3512  CB  CYS A 218       1.507  -6.740   7.135  1.00 -2.66           C
ATOM   3513 1HB  CYS A 218       2.446  -6.237   6.894  1.00 -2.66           H
ATOM   3514 2HB  CYS A 218       0.818  -6.003   7.544  1.00 -2.66           H
ATOM   3515  SG  CYS A 218       1.824  -8.003   8.390  1.00 -2.66           S
ATOM   3516  HG  CYS A 218       2.986  -8.439   7.871  1.00 -2.66           H
ATOM   3517  N   LEU A 219       1.402  -5.852   3.953  1.00-11.16           N
ATOM   3518  H   LEU A 219       2.337  -6.251   3.972  1.00-11.16           H
ATOM   3519  CA  LEU A 219       1.087  -4.851   2.932  1.00-11.16           C
ATOM   3520  HA  LEU A 219       0.567  -4.015   3.399  1.00-11.16           H
ATOM   3521  C   LEU A 219       0.205  -5.360   1.806  1.00-11.16           C
ATOM   3522  O   LEU A 219      -0.660  -4.640   1.350  1.00-11.16           O
ATOM   3523  CB  LEU A 219       2.362  -4.340   2.254  1.00-11.16           C
ATOM   3524 1HB  LEU A 219       2.990  -5.203   2.038  1.00-11.16           H
ATOM   3525 2HB  LEU A 219       2.065  -3.914   1.297  1.00-11.16           H
ATOM   3526  CG  LEU A 219       3.220  -3.286   2.962  1.00-11.16           C
ATOM   3527  HG  LEU A 219       3.489  -3.648   3.952  1.00-11.16           H
ATOM   3528  CD1 LEU A 219       4.496  -3.076   2.155  1.00-11.16           C
ATOM   3529 1HD1 LEU A 219       5.131  -2.348   2.656  1.00-11.16           H
ATOM   3530 2HD1 LEU A 219       4.254  -2.713   1.157  1.00-11.16           H
ATOM   3531 3HD1 LEU A 219       5.041  -4.018   2.078  1.00-11.16           H
ATOM   3532  CD2 LEU A 219       2.490  -1.956   3.103  1.00-11.16           C
ATOM   3533 1HD2 LEU A 219       3.106  -1.255   3.663  1.00-11.16           H
ATOM   3534 2HD2 LEU A 219       1.558  -2.097   3.644  1.00-11.16           H
ATOM   3535 3HD2 LEU A 219       2.257  -1.540   2.126  1.00-11.16           H
ATOM   3536  N   PHE A 220       0.474  -6.558   1.305  1.00 19.91           N
ATOM   3537  H   PHE A 220       1.198  -7.122   1.735  1.00 19.91           H
ATOM   3538  CA  PHE A 220      -0.179  -7.048   0.087  1.00 19.91           C
ATOM   3539  HA  PHE A 220      -0.907  -6.314  -0.254  1.00 19.91           H
ATOM   3540  C   PHE A 220      -0.925  -8.366   0.219  1.00 19.91           C
ATOM   3541  O   PHE A 220      -2.087  -8.464  -0.172  1.00 19.91           O
ATOM   3542  CB  PHE A 220       0.876  -7.200  -1.012  1.00 19.91           C
ATOM   3543 1HB  PHE A 220       1.245  -6.209  -1.276  1.00 19.91           H
ATOM   3544 2HB  PHE A 220       1.708  -7.785  -0.623  1.00 19.91           H
ATOM   3545  CG  PHE A 220       0.373  -7.886  -2.254  1.00 19.91           C
ATOM   3546  CD1 PHE A 220      -0.550  -7.252  -3.095  1.00 19.91           C
ATOM   3547  HD1 PHE A 220      -0.921  -6.271  -2.838  1.00 19.91           H
ATOM   3548  CD2 PHE A 220       0.824  -9.177  -2.586  1.00 19.91           C
ATOM   3549  HD2 PHE A 220       1.527  -9.684  -1.941  1.00 19.91           H
ATOM   3550  CE1 PHE A 220      -0.997  -7.872  -4.286  1.00 19.91           C
ATOM   3551  HE1 PHE A 220      -1.691  -7.359  -4.935  1.00 19.91           H
ATOM   3552  CE2 PHE A 220       0.372  -9.824  -3.763  1.00 19.91           C
ATOM   3553  HE2 PHE A 220       0.718 -10.818  -4.005  1.00 19.91           H
ATOM   3554  CZ  PHE A 220      -0.532  -9.163  -4.621  1.00 19.91           C
ATOM   3555  HZ  PHE A 220      -0.872  -9.646  -5.526  1.00 19.91           H
ATOM   3556  N   ILE A 221      -0.267  -9.386   0.748  1.00  4.29           N
ATOM   3557  H   ILE A 221       0.646  -9.238   1.156  1.00  4.29           H
ATOM   3558  CA  ILE A 221      -0.807 -10.745   0.667  1.00  4.29           C
ATOM   3559  HA  ILE A 221      -1.057 -10.956  -0.373  1.00  4.29           H
ATOM   3560  C   ILE A 221      -2.084 -10.851   1.492  1.00  4.29           C
ATOM   3561  O   ILE A 221      -3.116 -11.326   1.019  1.00  4.29           O
ATOM   3562  CB  ILE A 221       0.229 -11.797   1.168  1.00  4.29           C
ATOM   3563  HB  ILE A 221       0.451 -11.585   2.211  1.00  4.29           H
ATOM   3564  CG1 ILE A 221       1.538 -11.681   0.358  1.00  4.29           C
ATOM   3565 1HG1 ILE A 221       1.333 -11.939  -0.682  1.00  4.29           H
ATOM   3566 2HG1 ILE A 221       1.887 -10.650   0.385  1.00  4.29           H
ATOM   3567  CG2 ILE A 221      -0.350 -13.223   1.101  1.00  4.29           C
ATOM   3568 1HG2 ILE A 221       0.374 -13.947   1.477  1.00  4.29           H
ATOM   3569 2HG2 ILE A 221      -0.610 -13.470   0.072  1.00  4.29           H
ATOM   3570 3HG2 ILE A 221      -1.239 -13.294   1.726  1.00  4.29           H
ATOM   3571  CD1 ILE A 221       2.688 -12.557   0.857  1.00  4.29           C
ATOM   3572 1HD1 ILE A 221       3.628 -12.164   0.480  1.00  4.29           H
ATOM   3573 2HD1 ILE A 221       2.559 -13.578   0.500  1.00  4.29           H
ATOM   3574 3HD1 ILE A 221       2.723 -12.558   1.945  1.00  4.29           H
ATOM   3575  N   ILE A 222      -2.014 -10.390   2.730  1.00  6.69           N
ATOM   3576  H   ILE A 222      -1.142  -9.987   3.067  1.00  6.69           H
ATOM   3577  CA  ILE A 222      -3.150 -10.442   3.641  1.00  6.69           C
ATOM   3578  HA  ILE A 222      -3.561 -11.451   3.598  1.00  6.69           H
ATOM   3579  C   ILE A 222      -4.267  -9.506   3.163  1.00  6.69           C
ATOM   3580  O   ILE A 222      -5.401  -9.975   3.012  1.00  6.69           O
ATOM   3581  CB  ILE A 222      -2.702 -10.177   5.114  1.00  6.69           C
ATOM   3582  HB  ILE A 222      -2.210  -9.208   5.161  1.00  6.69           H
ATOM   3583  CG1 ILE A 222      -1.683 -11.256   5.544  1.00  6.69           C
ATOM   3584 1HG1 ILE A 222      -2.210 -12.202   5.646  1.00  6.69           H
ATOM   3585 2HG1 ILE A 222      -0.936 -11.381   4.763  1.00  6.69           H
ATOM   3586  CG2 ILE A 222      -3.919 -10.139   6.058  1.00  6.69           C
ATOM   3587 1HG2 ILE A 222      -3.595  -9.962   7.080  1.00  6.69           H
ATOM   3588 2HG2 ILE A 222      -4.462 -11.085   6.013  1.00  6.69           H
ATOM   3589 3HG2 ILE A 222      -4.589  -9.328   5.774  1.00  6.69           H
ATOM   3590  CD1 ILE A 222      -0.922 -10.980   6.844  1.00  6.69           C
ATOM   3591 1HD1 ILE A 222      -0.175 -11.760   6.995  1.00  6.69           H
ATOM   3592 2HD1 ILE A 222      -1.608 -10.985   7.688  1.00  6.69           H
ATOM   3593 3HD1 ILE A 222      -0.421 -10.014   6.786  1.00  6.69           H
ATOM   3594  N   PRO A 223      -3.993  -8.207   2.893  1.00  5.34           N
ATOM   3595  CA  PRO A 223      -5.144  -7.450   2.383  1.00  5.34           C
ATOM   3596  HA  PRO A 223      -5.904  -7.406   3.157  1.00  5.34           H
ATOM   3597  C   PRO A 223      -5.802  -7.964   1.108  1.00  5.34           C
ATOM   3598  O   PRO A 223      -7.033  -7.978   1.028  1.00  5.34           O
ATOM   3599  CB  PRO A 223      -4.560  -6.053   2.140  1.00  5.34           C
ATOM   3600 1HB  PRO A 223      -4.194  -5.964   1.119  1.00  5.34           H
ATOM   3601 2HB  PRO A 223      -5.301  -5.281   2.343  1.00  5.34           H
ATOM   3602  CG  PRO A 223      -3.451  -5.965   3.095  1.00  5.34           C
ATOM   3603 1HG  PRO A 223      -2.743  -5.193   2.807  1.00  5.34           H
ATOM   3604 2HG  PRO A 223      -3.833  -5.779   4.100  1.00  5.34           H
ATOM   3605  CD  PRO A 223      -2.824  -7.315   3.019  1.00  5.34           C
ATOM   3606 1HD  PRO A 223      -2.188  -7.388   2.141  1.00  5.34           H
ATOM   3607 2HD  PRO A 223      -2.256  -7.518   3.924  1.00  5.34           H
ATOM   3608  N   LEU A 224      -5.036  -8.423   0.126  1.00-12.02           N
ATOM   3609  H   LEU A 224      -4.019  -8.408   0.199  1.00-12.02           H
ATOM   3610  CA  LEU A 224      -5.656  -8.936  -1.090  1.00-12.02           C
ATOM   3611  HA  LEU A 224      -6.344  -8.179  -1.461  1.00-12.02           H
ATOM   3612  C   LEU A 224      -6.462 -10.192  -0.796  1.00-12.02           C
ATOM   3613  O   LEU A 224      -7.580 -10.340  -1.280  1.00-12.02           O
ATOM   3614  CB  LEU A 224      -4.614  -9.223  -2.176  1.00-12.02           C
ATOM   3615 1HB  LEU A 224      -4.046  -8.313  -2.354  1.00-12.02           H
ATOM   3616 2HB  LEU A 224      -3.924  -9.979  -1.803  1.00-12.02           H
ATOM   3617  CG  LEU A 224      -5.173  -9.709  -3.523  1.00-12.02           C
ATOM   3618  HG  LEU A 224      -5.642 -10.675  -3.359  1.00-12.02           H
ATOM   3619  CD1 LEU A 224      -6.226  -8.771  -4.123  1.00-12.02           C
ATOM   3620 1HD1 LEU A 224      -6.544  -9.160  -5.085  1.00-12.02           H
ATOM   3621 2HD1 LEU A 224      -5.812  -7.772  -4.258  1.00-12.02           H
ATOM   3622 3HD1 LEU A 224      -7.101  -8.724  -3.476  1.00-12.02           H
ATOM   3623  CD2 LEU A 224      -4.047  -9.907  -4.522  1.00-12.02           C
ATOM   3624 1HD2 LEU A 224      -4.431 -10.386  -5.421  1.00-12.02           H
ATOM   3625 2HD2 LEU A 224      -3.274 -10.546  -4.093  1.00-12.02           H
ATOM   3626 3HD2 LEU A 224      -3.606  -8.945  -4.786  1.00-12.02           H
ATOM   3627  N   PHE A 225      -5.933 -11.083   0.029  1.00-21.31           N
ATOM   3628  H   PHE A 225      -5.008 -10.933   0.428  1.00-21.31           H
ATOM   3629  CA  PHE A 225      -6.662 -12.301   0.365  1.00-21.31           C
ATOM   3630  HA  PHE A 225      -6.904 -12.824  -0.559  1.00-21.31           H
ATOM   3631  C   PHE A 225      -7.973 -12.010   1.084  1.00-21.31           C
ATOM   3632  O   PHE A 225      -8.997 -12.613   0.768  1.00-21.31           O
ATOM   3633  CB  PHE A 225      -5.794 -13.210   1.229  1.00-21.31           C
ATOM   3634 1HB  PHE A 225      -4.872 -13.416   0.687  1.00-21.31           H
ATOM   3635 2HB  PHE A 225      -5.542 -12.690   2.153  1.00-21.31           H
ATOM   3636  CG  PHE A 225      -6.452 -14.513   1.571  1.00-21.31           C
ATOM   3637  CD1 PHE A 225      -6.542 -15.535   0.610  1.00-21.31           C
ATOM   3638  HD1 PHE A 225      -6.127 -15.385  -0.377  1.00-21.31           H
ATOM   3639  CD2 PHE A 225      -7.008 -14.718   2.846  1.00-21.31           C
ATOM   3640  HD2 PHE A 225      -6.955 -13.936   3.590  1.00-21.31           H
ATOM   3641  CE1 PHE A 225      -7.181 -16.759   0.915  1.00-21.31           C
ATOM   3642  HE1 PHE A 225      -7.261 -17.527   0.163  1.00-21.31           H
ATOM   3643  CE2 PHE A 225      -7.639 -15.943   3.168  1.00-21.31           C
ATOM   3644  HE2 PHE A 225      -8.066 -16.088   4.146  1.00-21.31           H
ATOM   3645  CZ  PHE A 225      -7.721 -16.968   2.202  1.00-21.31           C
ATOM   3646  HZ  PHE A 225      -8.201 -17.905   2.444  1.00-21.31           H
ATOM   3647  N   ILE A 226      -7.981 -11.067   2.015  1.00 -9.80           N
ATOM   3648  H   ILE A 226      -7.121 -10.575   2.254  1.00 -9.80           H
ATOM   3649  CA  ILE A 226      -9.223 -10.744   2.716  1.00 -9.80           C
ATOM   3650  HA  ILE A 226      -9.659 -11.673   3.084  1.00 -9.80           H
ATOM   3651  C   ILE A 226     -10.208 -10.156   1.711  1.00 -9.80           C
ATOM   3652  O   ILE A 226     -11.380 -10.534   1.713  1.00 -9.80           O
ATOM   3653  CB  ILE A 226      -9.008  -9.801   3.937  1.00 -9.80           C
ATOM   3654  HB  ILE A 226      -8.489  -8.901   3.605  1.00 -9.80           H
ATOM   3655  CG1 ILE A 226      -8.148 -10.526   4.994  1.00 -9.80           C
ATOM   3656 1HG1 ILE A 226      -8.731 -11.352   5.401  1.00 -9.80           H
ATOM   3657 2HG1 ILE A 226      -7.272 -10.952   4.508  1.00 -9.80           H
ATOM   3658  CG2 ILE A 226     -10.376  -9.394   4.553  1.00 -9.80           C
ATOM   3659 1HG2 ILE A 226     -10.237  -8.831   5.473  1.00 -9.80           H
ATOM   3660 2HG2 ILE A 226     -10.967 -10.284   4.777  1.00 -9.80           H
ATOM   3661 3HG2 ILE A 226     -10.926  -8.762   3.855  1.00 -9.80           H
ATOM   3662  CD1 ILE A 226      -7.651  -9.664   6.163  1.00 -9.80           C
ATOM   3663 1HD1 ILE A 226      -6.986 -10.258   6.789  1.00 -9.80           H
ATOM   3664 2HD1 ILE A 226      -8.489  -9.323   6.770  1.00 -9.80           H
ATOM   3665 3HD1 ILE A 226      -7.102  -8.803   5.779  1.00 -9.80           H
ATOM   3666  N   MET A 227      -9.762  -9.303   0.798  1.00-18.88           N
ATOM   3667  H   MET A 227      -8.785  -9.017   0.791  1.00-18.88           H
ATOM   3668  CA  MET A 227     -10.680  -8.771  -0.209  1.00-18.88           C
ATOM   3669  HA  MET A 227     -11.532  -8.331   0.308  1.00-18.88           H
ATOM   3670  C   MET A 227     -11.234  -9.854  -1.137  1.00-18.88           C
ATOM   3671  O   MET A 227     -12.418  -9.828  -1.467  1.00-18.88           O
ATOM   3672  CB  MET A 227     -10.016  -7.675  -1.042  1.00-18.88           C
ATOM   3673 1HB  MET A 227      -9.083  -8.049  -1.462  1.00-18.88           H
ATOM   3674 2HB  MET A 227     -10.691  -7.429  -1.859  1.00-18.88           H
ATOM   3675  CG  MET A 227      -9.756  -6.398  -0.262  1.00-18.88           C
ATOM   3676 1HG  MET A 227     -10.689  -6.093   0.203  1.00-18.88           H
ATOM   3677 2HG  MET A 227      -9.024  -6.578   0.523  1.00-18.88           H
ATOM   3678  SD  MET A 227      -9.198  -5.050  -1.309  1.00-18.88           S
ATOM   3679  CE  MET A 227      -7.459  -5.405  -1.488  1.00-18.88           C
ATOM   3680 1HE  MET A 227      -6.967  -4.555  -1.962  1.00-18.88           H
ATOM   3681 2HE  MET A 227      -7.321  -6.292  -2.104  1.00-18.88           H
ATOM   3682 3HE  MET A 227      -7.011  -5.568  -0.507  1.00-18.88           H
ATOM   3683  N   LEU A 228     -10.423 -10.832  -1.512  1.00-18.39           N
ATOM   3684  H   LEU A 228      -9.446 -10.804  -1.224  1.00-18.39           H
ATOM   3685  CA  LEU A 228     -10.877 -11.950  -2.347  1.00-18.39           C
ATOM   3686  HA  LEU A 228     -11.340 -11.557  -3.253  1.00-18.39           H
ATOM   3687  C   LEU A 228     -11.910 -12.816  -1.632  1.00-18.39           C
ATOM   3688  O   LEU A 228     -12.903 -13.238  -2.230  1.00-18.39           O
ATOM   3689  CB  LEU A 228      -9.679 -12.827  -2.726  1.00-18.39           C
ATOM   3690 1HB  LEU A 228      -9.077 -12.968  -1.830  1.00-18.39           H
ATOM   3691 2HB  LEU A 228     -10.048 -13.806  -3.031  1.00-18.39           H
ATOM   3692  CG  LEU A 228      -8.767 -12.299  -3.843  1.00-18.39           C
ATOM   3693  HG  LEU A 228      -8.640 -11.225  -3.722  1.00-18.39           H
ATOM   3694  CD1 LEU A 228      -7.398 -12.950  -3.744  1.00-18.39           C
ATOM   3695 1HD1 LEU A 228      -6.763 -12.594  -4.555  1.00-18.39           H
ATOM   3696 2HD1 LEU A 228      -7.488 -14.034  -3.802  1.00-18.39           H
ATOM   3697 3HD1 LEU A 228      -6.942 -12.676  -2.795  1.00-18.39           H
ATOM   3698  CD2 LEU A 228      -9.357 -12.574  -5.224  1.00-18.39           C
ATOM   3699 1HD2 LEU A 228      -8.711 -12.148  -5.992  1.00-18.39           H
ATOM   3700 2HD2 LEU A 228     -10.340 -12.113  -5.302  1.00-18.39           H
ATOM   3701 3HD2 LEU A 228      -9.454 -13.647  -5.389  1.00-18.39           H
ATOM   3702  N   ILE A 229     -11.708 -13.080  -0.349  1.00-15.90           N
ATOM   3703  H   ILE A 229     -10.857 -12.750   0.106  1.00-15.90           H
ATOM   3704  CA  ILE A 229     -12.682 -13.858   0.420  1.00-15.90           C
ATOM   3705  HA  ILE A 229     -12.960 -14.741  -0.153  1.00-15.90           H
ATOM   3706  C   ILE A 229     -13.952 -13.030   0.598  1.00-15.90           C
ATOM   3707  O   ILE A 229     -15.057 -13.542   0.432  1.00-15.90           O
ATOM   3708  CB  ILE A 229     -12.105 -14.314   1.800  1.00-15.90           C
ATOM   3709  HB  ILE A 229     -11.738 -13.433   2.328  1.00-15.90           H
ATOM   3710  CG1 ILE A 229     -10.924 -15.291   1.611  1.00-15.90           C
ATOM   3711 1HG1 ILE A 229     -10.113 -14.768   1.114  1.00-15.90           H
ATOM   3712 2HG1 ILE A 229     -10.566 -15.572   2.602  1.00-15.90           H
ATOM   3713  CG2 ILE A 229     -13.190 -14.972   2.687  1.00-15.90           C
ATOM   3714 1HG2 ILE A 229     -12.736 -15.382   3.591  1.00-15.90           H
ATOM   3715 2HG2 ILE A 229     -13.707 -15.765   2.142  1.00-15.90           H
ATOM   3716 3HG2 ILE A 229     -13.916 -14.217   2.987  1.00-15.90           H
ATOM   3717  CD1 ILE A 229     -11.191 -16.590   0.813  1.00-15.90           C
ATOM   3718 1HD1 ILE A 229     -10.320 -17.240   0.888  1.00-15.90           H
ATOM   3719 2HD1 ILE A 229     -11.350 -16.350  -0.237  1.00-15.90           H
ATOM   3720 3HD1 ILE A 229     -12.062 -17.115   1.198  1.00-15.90           H
ATOM   3721  N   CYS A 230     -13.831 -11.742   0.880  1.00-12.05           N
ATOM   3722  H   CYS A 230     -12.906 -11.332   1.000  1.00-12.05           H
ATOM   3723  CA  CYS A 230     -15.015 -10.904   1.037  1.00-12.05           C
ATOM   3724  HA  CYS A 230     -15.665 -11.356   1.786  1.00-12.05           H
ATOM   3725  C   CYS A 230     -15.813 -10.803  -0.255  1.00-12.05           C
ATOM   3726  O   CYS A 230     -17.032 -10.943  -0.226  1.00-12.05           O
ATOM   3727  CB  CYS A 230     -14.624  -9.506   1.509  1.00-12.05           C
ATOM   3728 1HB  CYS A 230     -13.887  -9.087   0.822  1.00-12.05           H
ATOM   3729 2HB  CYS A 230     -15.511  -8.872   1.492  1.00-12.05           H
ATOM   3730  SG  CYS A 230     -13.946  -9.506   3.183  1.00-12.05           S
ATOM   3731  HG  CYS A 230     -12.732  -9.977   2.844  1.00-12.05           H
ATOM   3732  N   ASN A 231     -15.156 -10.608  -1.391  1.00-17.07           N
ATOM   3733  H   ASN A 231     -14.143 -10.494  -1.387  1.00-17.07           H
ATOM   3734  CA  ASN A 231     -15.880 -10.540  -2.659  1.00-17.07           C
ATOM   3735  HA  ASN A 231     -16.659  -9.781  -2.576  1.00-17.07           H
ATOM   3736  C   ASN A 231     -16.573 -11.863  -2.931  1.00-17.07           C
ATOM   3737  O   ASN A 231     -17.725 -11.875  -3.343  1.00-17.07           O
ATOM   3738  CB  ASN A 231     -14.955 -10.187  -3.830  1.00-17.07           C
ATOM   3739 1HB  ASN A 231     -14.004 -10.706  -3.720  1.00-17.07           H
ATOM   3740 2HB  ASN A 231     -15.427 -10.519  -4.754  1.00-17.07           H
ATOM   3741  CG  ASN A 231     -14.720  -8.705  -3.949  1.00-17.07           C
ATOM   3742  OD1 ASN A 231     -15.646  -7.921  -3.820  1.00-17.07           O
ATOM   3743  ND2 ASN A 231     -13.508  -8.305  -4.206  1.00-17.07           N
ATOM   3744 1HD2 ASN A 231     -13.325  -7.319  -4.268  1.00-17.07           H
ATOM   3745 2HD2 ASN A 231     -12.767  -8.978  -4.364  1.00-17.07           H
ATOM   3746  N   ALA A 232     -15.918 -12.981  -2.657  1.00-24.08           N
ATOM   3747  H   ALA A 232     -14.959 -12.944  -2.323  1.00-24.08           H
ATOM   3748  CA  ALA A 232     -16.548 -14.280  -2.864  1.00-24.08           C
ATOM   3749  HA  ALA A 232     -16.913 -14.319  -3.892  1.00-24.08           H
ATOM   3750  C   ALA A 232     -17.749 -14.508  -1.938  1.00-24.08           C
ATOM   3751  O   ALA A 232     -18.763 -15.050  -2.366  1.00-24.08           O
ATOM   3752  CB  ALA A 232     -15.519 -15.373  -2.687  1.00-24.08           C
ATOM   3753 1HB  ALA A 232     -14.704 -15.221  -3.396  1.00-24.08           H
ATOM   3754 2HB  ALA A 232     -15.978 -16.341  -2.881  1.00-24.08           H
ATOM   3755 3HB  ALA A 232     -15.123 -15.358  -1.670  1.00-24.08           H
ATOM   3756  N   LYS A 233     -17.675 -14.063  -0.690  1.00-22.91           N
ATOM   3757  H   LYS A 233     -16.801 -13.655  -0.361  1.00-22.91           H
ATOM   3758  CA  LYS A 233     -18.817 -14.158   0.228  1.00-22.91           C
ATOM   3759  HA  LYS A 233     -19.159 -15.192   0.275  1.00-22.91           H
ATOM   3760  C   LYS A 233     -19.988 -13.305  -0.241  1.00-22.91           C
ATOM   3761  O   LYS A 233     -21.151 -13.710  -0.128  1.00-22.91           O
ATOM   3762  CB  LYS A 233     -18.419 -13.694   1.630  1.00-22.91           C
ATOM   3763 1HB  LYS A 233     -17.870 -12.757   1.547  1.00-22.91           H
ATOM   3764 2HB  LYS A 233     -19.332 -13.505   2.188  1.00-22.91           H
ATOM   3765  CG  LYS A 233     -17.599 -14.690   2.431  1.00-22.91           C
ATOM   3766 1HG  LYS A 233     -18.195 -15.588   2.593  1.00-22.91           H
ATOM   3767 2HG  LYS A 233     -16.693 -14.954   1.888  1.00-22.91           H
ATOM   3768  CD  LYS A 233     -17.223 -14.085   3.774  1.00-22.91           C
ATOM   3769 1HD  LYS A 233     -16.596 -13.211   3.602  1.00-22.91           H
ATOM   3770 2HD  LYS A 233     -18.132 -13.776   4.290  1.00-22.91           H
ATOM   3771  CE  LYS A 233     -16.476 -15.082   4.652  1.00-22.91           C
ATOM   3772 1HE  LYS A 233     -17.124 -15.939   4.841  1.00-22.91           H
ATOM   3773 2HE  LYS A 233     -15.585 -15.431   4.127  1.00-22.91           H
ATOM   3774  NZ  LYS A 233     -16.079 -14.463   5.956  1.00-22.91           N
ATOM   3775 1HZ  LYS A 233     -15.660 -15.156   6.565  1.00-22.91           H
ATOM   3776 2HZ  LYS A 233     -16.894 -14.078   6.416  1.00-22.91           H
ATOM   3777 3HZ  LYS A 233     -15.414 -13.716   5.801  1.00-22.91           H
ATOM   3778  N   ILE A 234     -19.698 -12.133  -0.785  1.00 -5.76           N
ATOM   3779  H   ILE A 234     -18.730 -11.823  -0.826  1.00 -5.76           H
ATOM   3780  CA  ILE A 234     -20.749 -11.267  -1.318  1.00 -5.76           C
ATOM   3781  HA  ILE A 234     -21.543 -11.179  -0.576  1.00 -5.76           H
ATOM   3782  C   ILE A 234     -21.342 -11.942  -2.555  1.00 -5.76           C
ATOM   3783  O   ILE A 234     -22.560 -12.009  -2.680  1.00 -5.76           O
ATOM   3784  CB  ILE A 234     -20.221  -9.838  -1.654  1.00 -5.76           C
ATOM   3785  HB  ILE A 234     -19.367  -9.937  -2.324  1.00 -5.76           H
ATOM   3786  CG1 ILE A 234     -19.767  -9.109  -0.373  1.00 -5.76           C
ATOM   3787 1HG1 ILE A 234     -20.651  -8.802   0.185  1.00 -5.76           H
ATOM   3788 2HG1 ILE A 234     -19.212  -9.801   0.256  1.00 -5.76           H
ATOM   3789  CG2 ILE A 234     -21.311  -8.994  -2.353  1.00 -5.76           C
ATOM   3790 1HG2 ILE A 234     -20.940  -7.992  -2.562  1.00 -5.76           H
ATOM   3791 2HG2 ILE A 234     -22.193  -8.927  -1.721  1.00 -5.76           H
ATOM   3792 3HG2 ILE A 234     -21.592  -9.453  -3.301  1.00 -5.76           H
ATOM   3793  CD1 ILE A 234     -18.872  -7.871  -0.608  1.00 -5.76           C
ATOM   3794 1HD1 ILE A 234     -18.529  -7.487   0.352  1.00 -5.76           H
ATOM   3795 2HD1 ILE A 234     -19.430  -7.089  -1.122  1.00 -5.76           H
ATOM   3796 3HD1 ILE A 234     -18.003  -8.151  -1.206  1.00 -5.76           H
ATOM   3797  N   ILE A 235     -20.522 -12.496  -3.439  1.00-19.40           N
ATOM   3798  H   ILE A 235     -19.514 -12.428  -3.304  1.00-19.40           H
ATOM   3799  CA  ILE A 235     -21.026 -13.192  -4.629  1.00-19.40           C
ATOM   3800  HA  ILE A 235     -21.675 -12.512  -5.183  1.00-19.40           H
ATOM   3801  C   ILE A 235     -21.880 -14.387  -4.225  1.00-19.40           C
ATOM   3802  O   ILE A 235     -22.978 -14.544  -4.747  1.00-19.40           O
ATOM   3803  CB  ILE A 235     -19.870 -13.651  -5.572  1.00-19.40           C
ATOM   3804  HB  ILE A 235     -19.130 -14.187  -4.979  1.00-19.40           H
ATOM   3805  CG1 ILE A 235     -19.210 -12.417  -6.213  1.00-19.40           C
ATOM   3806 1HG1 ILE A 235     -19.867 -12.047  -6.999  1.00-19.40           H
ATOM   3807 2HG1 ILE A 235     -19.126 -11.638  -5.461  1.00-19.40           H
ATOM   3808  CG2 ILE A 235     -20.387 -14.592  -6.686  1.00-19.40           C
ATOM   3809 1HG2 ILE A 235     -19.594 -14.801  -7.401  1.00-19.40           H
ATOM   3810 2HG2 ILE A 235     -21.227 -14.134  -7.209  1.00-19.40           H
ATOM   3811 3HG2 ILE A 235     -20.705 -15.542  -6.255  1.00-19.40           H
ATOM   3812  CD1 ILE A 235     -17.817 -12.633  -6.803  1.00-19.40           C
ATOM   3813 1HD1 ILE A 235     -17.436 -11.687  -7.188  1.00-19.40           H
ATOM   3814 2HD1 ILE A 235     -17.854 -13.354  -7.619  1.00-19.40           H
ATOM   3815 3HD1 ILE A 235     -17.141 -12.995  -6.028  1.00-19.40           H
ATOM   3816  N   PHE A 236     -21.441 -15.187  -3.264  1.00-10.04           N
ATOM   3817  H   PHE A 236     -20.517 -15.028  -2.865  1.00-10.04           H
ATOM   3818  CA  PHE A 236     -22.231 -16.315  -2.772  1.00-10.04           C
ATOM   3819  HA  PHE A 236     -22.393 -17.030  -3.579  1.00-10.04           H
ATOM   3820  C   PHE A 236     -23.596 -15.854  -2.281  1.00-10.04           C
ATOM   3821  O   PHE A 236     -24.624 -16.466  -2.591  1.00-10.04           O
ATOM   3822  CB  PHE A 236     -21.480 -17.002  -1.627  1.00-10.04           C
ATOM   3823 1HB  PHE A 236     -20.614 -17.522  -2.037  1.00-10.04           H
ATOM   3824 2HB  PHE A 236     -21.122 -16.238  -0.940  1.00-10.04           H
ATOM   3825  CG  PHE A 236     -22.326 -17.964  -0.837  1.00-10.04           C
ATOM   3826  CD1 PHE A 236     -22.754 -19.178  -1.399  1.00-10.04           C
ATOM   3827  HD1 PHE A 236     -22.467 -19.434  -2.407  1.00-10.04           H
ATOM   3828  CD2 PHE A 236     -22.713 -17.644   0.478  1.00-10.04           C
ATOM   3829  HD2 PHE A 236     -22.399 -16.709   0.920  1.00-10.04           H
ATOM   3830  CE1 PHE A 236     -23.550 -20.081  -0.651  1.00-10.04           C
ATOM   3831  HE1 PHE A 236     -23.863 -21.016  -1.089  1.00-10.04           H
ATOM   3832  CE2 PHE A 236     -23.504 -18.541   1.239  1.00-10.04           C
ATOM   3833  HE2 PHE A 236     -23.782 -18.293   2.252  1.00-10.04           H
ATOM   3834  CZ  PHE A 236     -23.919 -19.764   0.675  1.00-10.04           C
ATOM   3835  HZ  PHE A 236     -24.505 -20.458   1.260  1.00-10.04           H
ATOM   3836  N   THR A 237     -23.615 -14.743  -1.561  1.00 -7.03           N
ATOM   3837  H   THR A 237     -22.742 -14.272  -1.348  1.00 -7.03           H
ATOM   3838  CA  THR A 237     -24.862 -14.192  -1.050  1.00 -7.03           C
ATOM   3839  HA  THR A 237     -25.404 -14.990  -0.544  1.00 -7.03           H
ATOM   3840  C   THR A 237     -25.761 -13.662  -2.158  1.00 -7.03           C
ATOM   3841  O   THR A 237     -26.950 -13.957  -2.165  1.00 -7.03           O
ATOM   3842  CB  THR A 237     -24.571 -13.071  -0.033  1.00 -7.03           C
ATOM   3843  HB  THR A 237     -24.055 -12.248  -0.527  1.00 -7.03           H
ATOM   3844  OG1 THR A 237     -23.737 -13.605   1.000  1.00 -7.03           O
ATOM   3845  HG1 THR A 237     -22.831 -13.648   0.663  1.00 -7.03           H
ATOM   3846  CG2 THR A 237     -25.829 -12.547   0.627  1.00 -7.03           C
ATOM   3847 1HG2 THR A 237     -25.554 -11.895   1.452  1.00 -7.03           H
ATOM   3848 2HG2 THR A 237     -26.428 -13.370   1.009  1.00 -7.03           H
ATOM   3849 3HG2 THR A 237     -26.419 -11.975  -0.091  1.00 -7.03           H
ATOM   3850  N   LEU A 238     -25.234 -12.910  -3.112  1.00 -8.61           N
ATOM   3851  H   LEU A 238     -24.239 -12.690  -3.109  1.00 -8.61           H
ATOM   3852  CA  LEU A 238     -26.097 -12.346  -4.150  1.00 -8.61           C
ATOM   3853  HA  LEU A 238     -26.982 -11.930  -3.670  1.00 -8.61           H
ATOM   3854  C   LEU A 238     -26.583 -13.442  -5.083  1.00 -8.61           C
ATOM   3855  O   LEU A 238     -27.732 -13.422  -5.497  1.00 -8.61           O
ATOM   3856  CB  LEU A 238     -25.408 -11.222  -4.934  1.00 -8.61           C
ATOM   3857 1HB  LEU A 238     -24.547 -11.638  -5.457  1.00 -8.61           H
ATOM   3858 2HB  LEU A 238     -26.118 -10.882  -5.689  1.00 -8.61           H
ATOM   3859  CG  LEU A 238     -24.937  -9.982  -4.151  1.00 -8.61           C
ATOM   3860  HG  LEU A 238     -24.031 -10.242  -3.612  1.00 -8.61           H
ATOM   3861  CD1 LEU A 238     -24.600  -8.848  -5.114  1.00 -8.61           C
ATOM   3862 1HD1 LEU A 238     -24.124  -8.031  -4.572  1.00 -8.61           H
ATOM   3863 2HD1 LEU A 238     -25.512  -8.482  -5.590  1.00 -8.61           H
ATOM   3864 3HD1 LEU A 238     -23.920  -9.209  -5.884  1.00 -8.61           H
ATOM   3865  CD2 LEU A 238     -25.948  -9.472  -3.124  1.00 -8.61           C
ATOM   3866 1HD2 LEU A 238     -25.561  -8.575  -2.649  1.00 -8.61           H
ATOM   3867 2HD2 LEU A 238     -26.110 -10.222  -2.352  1.00 -8.61           H
ATOM   3868 3HD2 LEU A 238     -26.894  -9.245  -3.614  1.00 -8.61           H
ATOM   3869  N   THR A 239     -25.756 -14.449  -5.322  1.00 -7.56           N
ATOM   3870  H   THR A 239     -24.807 -14.408  -4.961  1.00 -7.56           H
ATOM   3871  CA  THR A 239     -26.166 -15.629  -6.085  1.00 -7.56           C
ATOM   3872  HA  THR A 239     -26.514 -15.312  -7.068  1.00 -7.56           H
ATOM   3873  C   THR A 239     -27.316 -16.330  -5.368  1.00 -7.56           C
ATOM   3874  O   THR A 239     -28.300 -16.706  -5.991  1.00 -7.56           O
ATOM   3875  CB  THR A 239     -24.986 -16.627  -6.253  1.00 -7.56           C
ATOM   3876  HB  THR A 239     -24.691 -17.009  -5.276  1.00 -7.56           H
ATOM   3877  OG1 THR A 239     -23.872 -15.955  -6.848  1.00 -7.56           O
ATOM   3878  HG1 THR A 239     -23.478 -15.390  -6.168  1.00 -7.56           H
ATOM   3879  CG2 THR A 239     -25.319 -17.787  -7.158  1.00 -7.56           C
ATOM   3880 1HG2 THR A 239     -24.428 -18.398  -7.305  1.00 -7.56           H
ATOM   3881 2HG2 THR A 239     -25.665 -17.416  -8.123  1.00 -7.56           H
ATOM   3882 3HG2 THR A 239     -26.096 -18.399  -6.703  1.00 -7.56           H
ATOM   3883  N   ARG A 240     -27.225 -16.464  -4.049  1.00 -8.86           N
ATOM   3884  H   ARG A 240     -26.402 -16.120  -3.565  1.00 -8.86           H
ATOM   3885  CA  ARG A 240     -28.291 -17.103  -3.272  1.00 -8.86           C
ATOM   3886  HA  ARG A 240     -28.499 -18.083  -3.702  1.00 -8.86           H
ATOM   3887  C   ARG A 240     -29.583 -16.301  -3.342  1.00 -8.86           C
ATOM   3888  O   ARG A 240     -30.648 -16.875  -3.546  1.00 -8.86           O
ATOM   3889  CB  ARG A 240     -27.841 -17.273  -1.814  1.00 -8.86           C
ATOM   3890 1HB  ARG A 240     -26.914 -17.846  -1.801  1.00 -8.86           H
ATOM   3891 2HB  ARG A 240     -27.636 -16.287  -1.402  1.00 -8.86           H
ATOM   3892  CG  ARG A 240     -28.858 -17.965  -0.918  1.00 -8.86           C
ATOM   3893 1HG  ARG A 240     -29.767 -17.365  -0.891  1.00 -8.86           H
ATOM   3894 2HG  ARG A 240     -29.093 -18.943  -1.335  1.00 -8.86           H
ATOM   3895  CD  ARG A 240     -28.354 -18.148   0.511  1.00 -8.86           C
ATOM   3896 1HD  ARG A 240     -29.123 -18.661   1.090  1.00 -8.86           H
ATOM   3897 2HD  ARG A 240     -27.466 -18.781   0.487  1.00 -8.86           H
ATOM   3898  NE  ARG A 240     -28.002 -16.883   1.173  1.00 -8.86           N
ATOM   3899  HE  ARG A 240     -27.016 -16.650   1.219  1.00 -8.86           H
ATOM   3900  CZ  ARG A 240     -28.830 -16.019   1.743  1.00 -8.86           C
ATOM   3901  NH1 ARG A 240     -28.303 -14.984   2.322  1.00 -8.86           N
ATOM   3902 1HH1 ARG A 240     -27.297 -14.896   2.348  1.00 -8.86           H
ATOM   3903 2HH1 ARG A 240     -28.888 -14.293   2.764  1.00 -8.86           H
ATOM   3904  NH2 ARG A 240     -30.131 -16.126   1.764  1.00 -8.86           N
ATOM   3905 1HH2 ARG A 240     -30.585 -16.934   1.359  1.00 -8.86           H
ATOM   3906 2HH2 ARG A 240     -30.680 -15.399   2.199  1.00 -8.86           H
ATOM   3907  N   VAL A 241     -29.498 -14.985  -3.206  1.00 -0.15           N
ATOM   3908  H   VAL A 241     -28.591 -14.557  -3.045  1.00 -0.15           H
ATOM   3909  CA  VAL A 241     -30.688 -14.130  -3.261  1.00 -0.15           C
ATOM   3910  HA  VAL A 241     -31.430 -14.517  -2.565  1.00 -0.15           H
ATOM   3911  C   VAL A 241     -31.298 -14.197  -4.659  1.00 -0.15           C
ATOM   3912  O   VAL A 241     -32.502 -14.357  -4.809  1.00 -0.15           O
ATOM   3913  CB  VAL A 241     -30.360 -12.662  -2.850  1.00 -0.15           C
ATOM   3914  HB  VAL A 241     -29.537 -12.302  -3.466  1.00 -0.15           H
ATOM   3915  CG1 VAL A 241     -31.562 -11.725  -3.049  1.00 -0.15           C
ATOM   3916 1HG1 VAL A 241     -31.308 -10.721  -2.709  1.00 -0.15           H
ATOM   3917 2HG1 VAL A 241     -32.423 -12.094  -2.489  1.00 -0.15           H
ATOM   3918 3HG1 VAL A 241     -31.823 -11.671  -4.105  1.00 -0.15           H
ATOM   3919  CG2 VAL A 241     -29.941 -12.604  -1.367  1.00 -0.15           C
ATOM   3920 1HG2 VAL A 241     -29.655 -11.585  -1.108  1.00 -0.15           H
ATOM   3921 2HG2 VAL A 241     -29.093 -13.258  -1.183  1.00 -0.15           H
ATOM   3922 3HG2 VAL A 241     -30.773 -12.917  -0.733  1.00 -0.15           H
ATOM   3923  N   LEU A 242     -30.476 -14.170  -5.697  1.00  9.69           N
ATOM   3924  H   LEU A 242     -29.472 -14.085  -5.545  1.00  9.69           H
ATOM   3925  CA  LEU A 242     -30.966 -14.233  -7.073  1.00  9.69           C
ATOM   3926  HA  LEU A 242     -31.829 -13.575  -7.161  1.00  9.69           H
ATOM   3927  C   LEU A 242     -31.454 -15.617  -7.491  1.00  9.69           C
ATOM   3928  O   LEU A 242     -31.967 -15.783  -8.595  1.00  9.69           O
ATOM   3929  CB  LEU A 242     -29.877 -13.735  -8.031  1.00  9.69           C
ATOM   3930 1HB  LEU A 242     -28.931 -14.188  -7.739  1.00  9.69           H
ATOM   3931 2HB  LEU A 242     -30.108 -14.068  -9.039  1.00  9.69           H
ATOM   3932  CG  LEU A 242     -29.719 -12.206  -8.071  1.00  9.69           C
ATOM   3933  HG  LEU A 242     -29.686 -11.832  -7.049  1.00  9.69           H
ATOM   3934  CD1 LEU A 242     -28.424 -11.804  -8.754  1.00  9.69           C
ATOM   3935 1HD1 LEU A 242     -28.322 -10.718  -8.747  1.00  9.69           H
ATOM   3936 2HD1 LEU A 242     -28.406 -12.164  -9.782  1.00  9.69           H
ATOM   3937 3HD1 LEU A 242     -27.581 -12.232  -8.210  1.00  9.69           H
ATOM   3938  CD2 LEU A 242     -30.901 -11.546  -8.798  1.00  9.69           C
ATOM   3939 1HD2 LEU A 242     -30.743 -10.471  -8.855  1.00  9.69           H
ATOM   3940 2HD2 LEU A 242     -31.828 -11.731  -8.257  1.00  9.69           H
ATOM   3941 3HD2 LEU A 242     -30.989 -11.943  -9.810  1.00  9.69           H
ATOM   3942  N   HIS A 243     -31.340 -16.598  -6.609  1.00 -2.97           N
ATOM   3943  H   HIS A 243     -30.855 -16.428  -5.737  1.00 -2.97           H
ATOM   3944  CA  HIS A 243     -31.905 -17.926  -6.835  1.00 -2.97           C
ATOM   3945  HA  HIS A 243     -32.295 -17.987  -7.851  1.00 -2.97           H
ATOM   3946  C   HIS A 243     -33.082 -18.195  -5.901  1.00 -2.97           C
ATOM   3947  O   HIS A 243     -33.609 -19.310  -5.859  1.00 -2.97           O
ATOM   3948  CB  HIS A 243     -30.819 -18.990  -6.684  1.00 -2.97           C
ATOM   3949 1HB  HIS A 243     -30.348 -18.883  -5.707  1.00 -2.97           H
ATOM   3950 2HB  HIS A 243     -31.283 -19.972  -6.740  1.00 -2.97           H
ATOM   3951  CG  HIS A 243     -29.772 -18.923  -7.751  1.00 -2.97           C
ATOM   3952  ND1 HIS A 243     -28.579 -19.596  -7.707  1.00 -2.97           N
ATOM   3953  HD1 HIS A 243     -28.254 -20.174  -6.941  1.00 -2.97           H
ATOM   3954  CD2 HIS A 243     -29.757 -18.259  -8.937  1.00 -2.97           C
ATOM   3955  HD2 HIS A 243     -30.555 -17.623  -9.291  1.00 -2.97           H
ATOM   3956  CE1 HIS A 243     -27.915 -19.341  -8.837  1.00 -2.97           C
ATOM   3957  HE1 HIS A 243     -26.942 -19.749  -9.077  1.00 -2.97           H
ATOM   3958  NE2 HIS A 243     -28.588 -18.518  -9.617  1.00 -2.97           N
ATOM   3959  N   GLN A 244     -33.541 -17.173  -5.191  1.00 22.24           N
ATOM   3960  H   GLN A 244     -33.066 -16.277  -5.216  1.00 22.24           H
ATOM   3961  CA  GLN A 244     -34.803 -17.270  -4.461  1.00 22.24           C
ATOM   3962  HA  GLN A 244     -34.835 -18.212  -3.917  1.00 22.24           H
ATOM   3963  C   GLN A 244     -35.923 -17.276  -5.501  1.00 22.24           C
ATOM   3964  O   GLN A 244     -35.684 -17.003  -6.679  1.00 22.24           O
ATOM   3965  CB  GLN A 244     -34.968 -16.126  -3.456  1.00 22.24           C
ATOM   3966 1HB  GLN A 244     -34.867 -15.170  -3.968  1.00 22.24           H
ATOM   3967 2HB  GLN A 244     -35.966 -16.183  -3.022  1.00 22.24           H
ATOM   3968  CG  GLN A 244     -33.947 -16.215  -2.326  1.00 22.24           C
ATOM   3969 1HG  GLN A 244     -33.994 -17.215  -1.895  1.00 22.24           H
ATOM   3970 2HG  GLN A 244     -32.951 -16.064  -2.728  1.00 22.24           H
ATOM   3971  CD  GLN A 244     -34.183 -15.213  -1.221  1.00 22.24           C
ATOM   3972  OE1 GLN A 244     -33.661 -14.104  -1.218  1.00 22.24           O
ATOM   3973  NE2 GLN A 244     -34.951 -15.608  -0.248  1.00 22.24           N
ATOM   3974 1HE2 GLN A 244     -35.139 -14.983   0.514  1.00 22.24           H
ATOM   3975 2HE2 GLN A 244     -35.386 -16.519  -0.289  1.00 22.24           H
ATOM   3976  N   ASP A 245     -37.130 -17.629  -5.080  1.00  0.94           N
ATOM   3977  H   ASP A 245     -37.281 -17.805  -4.099  1.00  0.94           H
ATOM   3978  CA  ASP A 245     -38.259 -17.777  -5.999  1.00  0.94           C
ATOM   3979  HA  ASP A 245     -38.046 -18.605  -6.674  1.00  0.94           H
ATOM   3980  C   ASP A 245     -38.467 -16.491  -6.806  1.00  0.94           C
ATOM   3981  O   ASP A 245     -38.452 -15.400  -6.227  1.00  0.94           O
ATOM   3982  CB  ASP A 245     -39.523 -18.098  -5.193  1.00  0.94           C
ATOM   3983 1HB  ASP A 245     -39.285 -18.901  -4.494  1.00  0.94           H
ATOM   3984 2HB  ASP A 245     -39.821 -17.220  -4.620  1.00  0.94           H
ATOM   3985  CG  ASP A 245     -40.687 -18.546  -6.063  1.00  0.94           C
ATOM   3986  OD1 ASP A 245     -41.224 -17.761  -6.876  1.00  0.94           O
ATOM   3987  OD2 ASP A 245     -41.106 -19.709  -5.908  1.00  0.94           O
ATOM   3988  N   PRO A 246     -38.650 -16.583  -8.139  1.00-11.31           N
ATOM   3989  CA  PRO A 246     -38.857 -15.324  -8.864  1.00-11.31           C
ATOM   3990  HA  PRO A 246     -37.951 -14.724  -8.808  1.00-11.31           H
ATOM   3991  C   PRO A 246     -40.031 -14.469  -8.399  1.00-11.31           C
ATOM   3992  O   PRO A 246     -39.974 -13.263  -8.550  1.00-11.31           O
ATOM   3993  CB  PRO A 246     -39.077 -15.782 -10.308  1.00-11.31           C
ATOM   3994 1HB  PRO A 246     -40.140 -15.914 -10.503  1.00-11.31           H
ATOM   3995 2HB  PRO A 246     -38.645 -15.068 -11.009  1.00-11.31           H
ATOM   3996  CG  PRO A 246     -38.376 -17.069 -10.389  1.00-11.31           C
ATOM   3997 1HG  PRO A 246     -38.753 -17.665 -11.218  1.00-11.31           H
ATOM   3998 2HG  PRO A 246     -37.306 -16.897 -10.500  1.00-11.31           H
ATOM   3999  CD  PRO A 246     -38.660 -17.726  -9.070  1.00-11.31           C
ATOM   4000 1HD  PRO A 246     -39.637 -18.208  -9.077  1.00-11.31           H
ATOM   4001 2HD  PRO A 246     -37.873 -18.442  -8.828  1.00-11.31           H
ATOM   4002  N   HIS A 247     -41.065 -15.031  -7.787  1.00 -8.02           N
ATOM   4003  H   HIS A 247     -41.100 -16.042  -7.664  1.00 -8.02           H
ATOM   4004  CA  HIS A 247     -42.141 -14.215  -7.224  1.00 -8.02           C
ATOM   4005  HA  HIS A 247     -42.533 -13.549  -7.991  1.00 -8.02           H
ATOM   4006  C   HIS A 247     -41.613 -13.361  -6.074  1.00 -8.02           C
ATOM   4007  O   HIS A 247     -41.876 -12.163  -6.002  1.00 -8.02           O
ATOM   4008  CB  HIS A 247     -43.264 -15.125  -6.728  1.00 -8.02           C
ATOM   4009 1HB  HIS A 247     -43.631 -15.704  -7.573  1.00 -8.02           H
ATOM   4010 2HB  HIS A 247     -42.862 -15.815  -5.986  1.00 -8.02           H
ATOM   4011  CG  HIS A 247     -44.414 -14.396  -6.105  1.00 -8.02           C
ATOM   4012  ND1 HIS A 247     -45.120 -13.381  -6.704  1.00 -8.02           N
ATOM   4013  HD1 HIS A 247     -44.960 -12.991  -7.628  1.00 -8.02           H
ATOM   4014  CD2 HIS A 247     -45.014 -14.576  -4.901  1.00 -8.02           C
ATOM   4015  HD2 HIS A 247     -44.712 -15.312  -4.170  1.00 -8.02           H
ATOM   4016  CE1 HIS A 247     -46.077 -12.988  -5.864  1.00 -8.02           C
ATOM   4017  HE1 HIS A 247     -46.781 -12.193  -6.074  1.00 -8.02           H
ATOM   4018  NE2 HIS A 247     -46.067 -13.699  -4.752  1.00 -8.02           N
ATOM   4019  N   GLU A 248     -40.805 -13.954  -5.207  1.00 -6.15           N
ATOM   4020  H   GLU A 248     -40.574 -14.931  -5.326  1.00 -6.15           H
ATOM   4021  CA  GLU A 248     -40.212 -13.223  -4.090  1.00 -6.15           C
ATOM   4022  HA  GLU A 248     -41.004 -12.742  -3.518  1.00 -6.15           H
ATOM   4023  C   GLU A 248     -39.276 -12.145  -4.627  1.00 -6.15           C
ATOM   4024  O   GLU A 248     -39.248 -11.017  -4.126  1.00 -6.15           O
ATOM   4025  CB  GLU A 248     -39.442 -14.184  -3.176  1.00 -6.15           C
ATOM   4026 1HB  GLU A 248     -40.114 -14.990  -2.886  1.00 -6.15           H
ATOM   4027 2HB  GLU A 248     -38.606 -14.610  -3.728  1.00 -6.15           H
ATOM   4028  CG  GLU A 248     -38.905 -13.522  -1.917  1.00 -6.15           C
ATOM   4029 1HG  GLU A 248     -38.205 -12.737  -2.201  1.00 -6.15           H
ATOM   4030 2HG  GLU A 248     -39.739 -13.064  -1.383  1.00 -6.15           H
ATOM   4031  CD  GLU A 248     -38.199 -14.484  -0.977  1.00 -6.15           C
ATOM   4032  OE1 GLU A 248     -38.087 -15.700  -1.257  1.00 -6.15           O
ATOM   4033  OE2 GLU A 248     -37.786 -14.023   0.113  1.00 -6.15           O
ATOM   4034  N   LEU A 249     -38.534 -12.470  -5.676  1.00  9.47           N
ATOM   4035  H   LEU A 249     -38.571 -13.420  -6.042  1.00  9.47           H
ATOM   4036  CA  LEU A 249     -37.652 -11.489  -6.300  1.00  9.47           C
ATOM   4037  HA  LEU A 249     -37.021 -11.052  -5.529  1.00  9.47           H
ATOM   4038  C   LEU A 249     -38.441 -10.353  -6.931  1.00  9.47           C
ATOM   4039  O   LEU A 249     -38.070  -9.203  -6.765  1.00  9.47           O
ATOM   4040  CB  LEU A 249     -36.772 -12.147  -7.365  1.00  9.47           C
ATOM   4041 1HB  LEU A 249     -37.399 -12.805  -7.962  1.00  9.47           H
ATOM   4042 2HB  LEU A 249     -36.395 -11.366  -8.025  1.00  9.47           H
ATOM   4043  CG  LEU A 249     -35.567 -12.944  -6.848  1.00  9.47           C
ATOM   4044  HG  LEU A 249     -35.900 -13.636  -6.075  1.00  9.47           H
ATOM   4045  CD1 LEU A 249     -34.944 -13.749  -7.978  1.00  9.47           C
ATOM   4046 1HD1 LEU A 249     -34.117 -14.342  -7.588  1.00  9.47           H
ATOM   4047 2HD1 LEU A 249     -34.580 -13.093  -8.769  1.00  9.47           H
ATOM   4048 3HD1 LEU A 249     -35.680 -14.440  -8.388  1.00  9.47           H
ATOM   4049  CD2 LEU A 249     -34.517 -11.994  -6.257  1.00  9.47           C
ATOM   4050 1HD2 LEU A 249     -33.638 -12.563  -5.967  1.00  9.47           H
ATOM   4051 2HD2 LEU A 249     -34.909 -11.509  -5.365  1.00  9.47           H
ATOM   4052 3HD2 LEU A 249     -34.225 -11.246  -6.992  1.00  9.47           H
ATOM   4053  N   GLN A 250     -39.537 -10.637  -7.615  1.00 -7.53           N
ATOM   4054  H   GLN A 250     -39.821 -11.609  -7.725  1.00 -7.53           H
ATOM   4055  CA  GLN A 250     -40.341  -9.590  -8.247  1.00 -7.53           C
ATOM   4056  HA  GLN A 250     -39.704  -8.972  -8.880  1.00 -7.53           H
ATOM   4057  C   GLN A 250     -40.969  -8.697  -7.186  1.00 -7.53           C
ATOM   4058  O   GLN A 250     -40.995  -7.475  -7.332  1.00 -7.53           O
ATOM   4059  CB  GLN A 250     -41.447 -10.222  -9.097  1.00 -7.53           C
ATOM   4060 1HB  GLN A 250     -41.952 -10.956  -8.471  1.00 -7.53           H
ATOM   4061 2HB  GLN A 250     -42.168  -9.453  -9.374  1.00 -7.53           H
ATOM   4062  CG  GLN A 250     -40.946 -10.897 -10.383  1.00 -7.53           C
ATOM   4063 1HG  GLN A 250     -40.952 -10.171 -11.194  1.00 -7.53           H
ATOM   4064 2HG  GLN A 250     -39.919 -11.226 -10.236  1.00 -7.53           H
ATOM   4065  CD  GLN A 250     -41.769 -12.110 -10.785  1.00 -7.53           C
ATOM   4066  OE1 GLN A 250     -42.822 -12.390 -10.225  1.00 -7.53           O
ATOM   4067  NE2 GLN A 250     -41.284 -12.863 -11.735  1.00 -7.53           N
ATOM   4068 1HE2 GLN A 250     -41.788 -13.698 -11.986  1.00 -7.53           H
ATOM   4069 2HE2 GLN A 250     -40.424 -12.613 -12.197  1.00 -7.53           H
ATOM   4070  N   LEU A 251     -41.450  -9.273  -6.093  1.00-10.14           N
ATOM   4071  H   LEU A 251     -41.432 -10.291  -6.007  1.00-10.14           H
ATOM   4072  CA  LEU A 251     -42.018  -8.472  -5.009  1.00-10.14           C
ATOM   4073  HA  LEU A 251     -42.799  -7.826  -5.409  1.00-10.14           H
ATOM   4074  C   LEU A 251     -40.947  -7.583  -4.391  1.00-10.14           C
ATOM   4075  O   LEU A 251     -41.178  -6.408  -4.131  1.00-10.14           O
ATOM   4076  CB  LEU A 251     -42.603  -9.373  -3.916  1.00-10.14           C
ATOM   4077 1HB  LEU A 251     -41.835 -10.096  -3.640  1.00-10.14           H
ATOM   4078 2HB  LEU A 251     -42.794  -8.751  -3.042  1.00-10.14           H
ATOM   4079  CG  LEU A 251     -43.894 -10.149  -4.219  1.00-10.14           C
ATOM   4080  HG  LEU A 251     -43.767 -10.712  -5.140  1.00-10.14           H
ATOM   4081  CD1 LEU A 251     -44.155 -11.130  -3.084  1.00-10.14           C
ATOM   4082 1HD1 LEU A 251     -45.083 -11.668  -3.270  1.00-10.14           H
ATOM   4083 2HD1 LEU A 251     -44.222 -10.605  -2.130  1.00-10.14           H
ATOM   4084 3HD1 LEU A 251     -43.346 -11.859  -3.041  1.00-10.14           H
ATOM   4085  CD2 LEU A 251     -45.095  -9.228  -4.386  1.00-10.14           C
ATOM   4086 1HD2 LEU A 251     -45.987  -9.825  -4.585  1.00-10.14           H
ATOM   4087 2HD2 LEU A 251     -44.938  -8.567  -5.237  1.00-10.14           H
ATOM   4088 3HD2 LEU A 251     -45.248  -8.633  -3.486  1.00-10.14           H
ATOM   4089  N   ASN A 252     -39.760  -8.122  -4.166  1.00 -5.67           N
ATOM   4090  H   ASN A 252     -39.597  -9.104  -4.382  1.00 -5.67           H
ATOM   4091  CA  ASN A 252     -38.700  -7.322  -3.564  1.00 -5.67           C
ATOM   4092  HA  ASN A 252     -39.110  -6.804  -2.696  1.00 -5.67           H
ATOM   4093  C   ASN A 252     -38.163  -6.255  -4.506  1.00 -5.67           C
ATOM   4094  O   ASN A 252     -37.941  -5.127  -4.088  1.00 -5.67           O
ATOM   4095  CB  ASN A 252     -37.546  -8.206  -3.095  1.00 -5.67           C
ATOM   4096 1HB  ASN A 252     -37.414  -9.037  -3.787  1.00 -5.67           H
ATOM   4097 2HB  ASN A 252     -36.634  -7.611  -3.084  1.00 -5.67           H
ATOM   4098  CG  ASN A 252     -37.761  -8.726  -1.703  1.00 -5.67           C
ATOM   4099  OD1 ASN A 252     -37.614  -7.988  -0.740  1.00 -5.67           O
ATOM   4100  ND2 ASN A 252     -38.122  -9.969  -1.576  1.00 -5.67           N
ATOM   4101 1HD2 ASN A 252     -38.209 -10.360  -0.650  1.00 -5.67           H
ATOM   4102 2HD2 ASN A 252     -38.321 -10.525  -2.398  1.00 -5.67           H
ATOM   4103  N   GLN A 253     -37.938  -6.587  -5.767  1.00  2.17           N
ATOM   4104  H   GLN A 253     -38.138  -7.534  -6.086  1.00  2.17           H
ATOM   4105  CA  GLN A 253     -37.356  -5.639  -6.716  1.00  2.17           C
ATOM   4106  HA  GLN A 253     -36.489  -5.163  -6.258  1.00  2.17           H
ATOM   4107  C   GLN A 253     -38.334  -4.537  -7.096  1.00  2.17           C
ATOM   4108  O   GLN A 253     -37.924  -3.397  -7.293  1.00  2.17           O
ATOM   4109  CB  GLN A 253     -36.899  -6.368  -7.981  1.00  2.17           C
ATOM   4110 1HB  GLN A 253     -37.727  -6.970  -8.355  1.00  2.17           H
ATOM   4111 2HB  GLN A 253     -36.643  -5.626  -8.736  1.00  2.17           H
ATOM   4112  CG  GLN A 253     -35.677  -7.260  -7.761  1.00  2.17           C
ATOM   4113 1HG  GLN A 253     -34.830  -6.631  -7.492  1.00  2.17           H
ATOM   4114 2HG  GLN A 253     -35.865  -7.947  -6.940  1.00  2.17           H
ATOM   4115  CD  GLN A 253     -35.307  -8.067  -8.984  1.00  2.17           C
ATOM   4116  OE1 GLN A 253     -35.806  -7.839 -10.081  1.00  2.17           O
ATOM   4117  NE2 GLN A 253     -34.418  -9.005  -8.816  1.00  2.17           N
ATOM   4118 1HE2 GLN A 253     -34.118  -9.530  -9.627  1.00  2.17           H
ATOM   4119 2HE2 GLN A 253     -34.028  -9.184  -7.909  1.00  2.17           H
ATOM   4120  N   SER A 254     -39.623  -4.834  -7.171  1.00-15.57           N
ATOM   4121  H   SER A 254     -39.946  -5.788  -7.038  1.00-15.57           H
ATOM   4122  CA  SER A 254     -40.593  -3.785  -7.484  1.00-15.57           C
ATOM   4123  HA  SER A 254     -40.267  -3.263  -8.383  1.00-15.57           H
ATOM   4124  C   SER A 254     -40.664  -2.760  -6.359  1.00-15.57           C
ATOM   4125  O   SER A 254     -40.871  -1.570  -6.607  1.00-15.57           O
ATOM   4126  CB  SER A 254     -41.979  -4.371  -7.757  1.00-15.57           C
ATOM   4127 1HB  SER A 254     -42.688  -3.556  -7.911  1.00-15.57           H
ATOM   4128 2HB  SER A 254     -41.934  -4.975  -8.663  1.00-15.57           H
ATOM   4129  OG  SER A 254     -42.416  -5.193  -6.689  1.00-15.57           O
ATOM   4130  HG  SER A 254     -42.005  -6.063  -6.804  1.00-15.57           H
ATOM   4131  N   LYS A 255     -40.439  -3.201  -5.129  1.00-13.65           N
ATOM   4132  H   LYS A 255     -40.263  -4.188  -4.985  1.00-13.65           H
ATOM   4133  CA  LYS A 255     -40.521  -2.320  -3.962  1.00-13.65           C
ATOM   4134  HA  LYS A 255     -41.173  -1.481  -4.209  1.00-13.65           H
ATOM   4135  C   LYS A 255     -39.215  -1.729  -3.448  1.00-13.65           C
ATOM   4136  O   LYS A 255     -39.262  -0.815  -2.626  1.00-13.65           O
ATOM   4137  CB  LYS A 255     -41.176  -3.096  -2.820  1.00-13.65           C
ATOM   4138 1HB  LYS A 255     -40.564  -3.970  -2.597  1.00-13.65           H
ATOM   4139 2HB  LYS A 255     -41.213  -2.463  -1.934  1.00-13.65           H
ATOM   4140  CG  LYS A 255     -42.584  -3.551  -3.143  1.00-13.65           C
ATOM   4141 1HG  LYS A 255     -43.204  -2.680  -3.356  1.00-13.65           H
ATOM   4142 2HG  LYS A 255     -42.576  -4.201  -4.017  1.00-13.65           H
ATOM   4143  CD  LYS A 255     -43.173  -4.312  -1.983  1.00-13.65           C
ATOM   4144 1HD  LYS A 255     -42.518  -5.144  -1.721  1.00-13.65           H
ATOM   4145 2HD  LYS A 255     -43.263  -3.642  -1.129  1.00-13.65           H
ATOM   4146  CE  LYS A 255     -44.538  -4.846  -2.363  1.00-13.65           C
ATOM   4147 1HE  LYS A 255     -45.149  -4.025  -2.741  1.00-13.65           H
ATOM   4148 2HE  LYS A 255     -44.422  -5.588  -3.156  1.00-13.65           H
ATOM   4149  NZ  LYS A 255     -45.236  -5.464  -1.197  1.00-13.65           N
ATOM   4150 1HZ  LYS A 255     -46.069  -5.947  -1.517  1.00-13.65           H
ATOM   4151 2HZ  LYS A 255     -45.500  -4.741  -0.537  1.00-13.65           H
ATOM   4152 3HZ  LYS A 255     -44.623  -6.117  -0.731  1.00-13.65           H
ATOM   4153  N   ASN A 256     -38.061  -2.248  -3.837  1.00 16.82           N
ATOM   4154  H   ASN A 256     -38.040  -2.997  -4.519  1.00 16.82           H
ATOM   4155  CA  ASN A 256     -36.800  -1.804  -3.241  1.00 16.82           C
ATOM   4156  HA  ASN A 256     -36.978  -0.876  -2.700  1.00 16.82           H
ATOM   4157  C   ASN A 256     -35.657  -1.518  -4.202  1.00 16.82           C
ATOM   4158  O   ASN A 256     -35.475  -2.180  -5.214  1.00 16.82           O
ATOM   4159  CB  ASN A 256     -36.323  -2.847  -2.225  1.00 16.82           C
ATOM   4160 1HB  ASN A 256     -36.352  -3.837  -2.672  1.00 16.82           H
ATOM   4161 2HB  ASN A 256     -35.297  -2.628  -1.949  1.00 16.82           H
ATOM   4162  CG  ASN A 256     -37.142  -2.830  -0.967  1.00 16.82           C
ATOM   4163  OD1 ASN A 256     -36.988  -1.932  -0.148  1.00 16.82           O
ATOM   4164  ND2 ASN A 256     -38.015  -3.783  -0.806  1.00 16.82           N
ATOM   4165 1HD2 ASN A 256     -38.589  -3.782   0.024  1.00 16.82           H
ATOM   4166 2HD2 ASN A 256     -38.113  -4.498  -1.505  1.00 16.82           H
ATOM   4167  N   ASN A 257     -34.818  -0.574  -3.796  1.00  0.40           N
ATOM   4168  H   ASN A 257     -35.005  -0.095  -2.919  1.00  0.40           H
ATOM   4169  CA  ASN A 257     -33.632  -0.190  -4.568  1.00  0.40           C
ATOM   4170  HA  ASN A 257     -33.780  -0.445  -5.618  1.00  0.40           H
ATOM   4171  C   ASN A 257     -32.408  -0.943  -4.044  1.00  0.40           C
ATOM   4172  O   ASN A 257     -31.284  -0.777  -4.524  1.00  0.40           O
ATOM   4173  CB  ASN A 257     -33.393   1.319  -4.438  1.00  0.40           C
ATOM   4174 1HB  ASN A 257     -33.222   1.560  -3.391  1.00  0.40           H
ATOM   4175 2HB  ASN A 257     -32.509   1.593  -5.010  1.00  0.40           H
ATOM   4176  CG  ASN A 257     -34.543   2.141  -4.943  1.00  0.40           C
ATOM   4177  OD1 ASN A 257     -34.907   2.078  -6.107  1.00  0.40           O
ATOM   4178  ND2 ASN A 257     -35.119   2.929  -4.079  1.00  0.40           N
ATOM   4179 1HD2 ASN A 257     -35.934   3.452  -4.357  1.00  0.40           H
ATOM   4180 2HD2 ASN A 257     -34.737   3.019  -3.152  1.00  0.40           H
ATOM   4181  N   ILE A 258     -32.643  -1.762  -3.029  1.00  3.35           N
ATOM   4182  H   ILE A 258     -33.588  -1.859  -2.701  1.00  3.35           H
ATOM   4183  CA  ILE A 258     -31.600  -2.540  -2.358  1.00  3.35           C
ATOM   4184  HA  ILE A 258     -30.888  -1.837  -1.926  1.00  3.35           H
ATOM   4185  C   ILE A 258     -30.809  -3.444  -3.312  1.00  3.35           C
ATOM   4186  O   ILE A 258     -29.579  -3.397  -3.265  1.00  3.35           O
ATOM   4187  CB  ILE A 258     -32.191  -3.410  -1.192  1.00  3.35           C
ATOM   4188  HB  ILE A 258     -32.917  -4.102  -1.615  1.00  3.35           H
ATOM   4189  CG1 ILE A 258     -32.924  -2.519  -0.172  1.00  3.35           C
ATOM   4190 1HG1 ILE A 258     -32.187  -1.943   0.388  1.00  3.35           H
ATOM   4191 2HG1 ILE A 258     -33.564  -1.817  -0.699  1.00  3.35           H
ATOM   4192  CG2 ILE A 258     -31.091  -4.241  -0.483  1.00  3.35           C
ATOM   4193 1HG2 ILE A 258     -31.520  -4.826   0.331  1.00  3.35           H
ATOM   4194 2HG2 ILE A 258     -30.314  -3.585  -0.085  1.00  3.35           H
ATOM   4195 3HG2 ILE A 258     -30.643  -4.945  -1.185  1.00  3.35           H
ATOM   4196  CD1 ILE A 258     -33.813  -3.278   0.813  1.00  3.35           C
ATOM   4197 1HD1 ILE A 258     -34.451  -2.566   1.332  1.00  3.35           H
ATOM   4198 2HD1 ILE A 258     -33.204  -3.810   1.545  1.00  3.35           H
ATOM   4199 3HD1 ILE A 258     -34.447  -3.990   0.281  1.00  3.35           H
ATOM   4200  N   PRO A 259     -31.460  -4.248  -4.186  1.00 17.21           N
ATOM   4201  CA  PRO A 259     -30.558  -5.117  -4.959  1.00 17.21           C
ATOM   4202  HA  PRO A 259     -30.004  -5.762  -4.277  1.00 17.21           H
ATOM   4203  C   PRO A 259     -29.570  -4.395  -5.872  1.00 17.21           C
ATOM   4204  O   PRO A 259     -28.416  -4.793  -6.005  1.00 17.21           O
ATOM   4205  CB  PRO A 259     -31.526  -5.962  -5.795  1.00 17.21           C
ATOM   4206 1HB  PRO A 259     -31.677  -5.512  -6.776  1.00 17.21           H
ATOM   4207 2HB  PRO A 259     -31.157  -6.980  -5.894  1.00 17.21           H
ATOM   4208  CG  PRO A 259     -32.784  -5.946  -5.025  1.00 17.21           C
ATOM   4209 1HG  PRO A 259     -33.635  -6.194  -5.655  1.00 17.21           H
ATOM   4210 2HG  PRO A 259     -32.713  -6.633  -4.181  1.00 17.21           H
ATOM   4211  CD  PRO A 259     -32.865  -4.537  -4.541  1.00 17.21           C
ATOM   4212 1HD  PRO A 259     -33.203  -3.872  -5.339  1.00 17.21           H
ATOM   4213 2HD  PRO A 259     -33.523  -4.471  -3.676  1.00 17.21           H
ATOM   4214  N   ARG A 260     -29.982  -3.273  -6.449  1.00-15.65           N
ATOM   4215  H   ARG A 260     -30.930  -2.957  -6.316  1.00-15.65           H
ATOM   4216  CA  ARG A 260     -29.062  -2.491  -7.275  1.00-15.65           C
ATOM   4217  HA  ARG A 260     -28.605  -3.152  -8.013  1.00-15.65           H
ATOM   4218  C   ARG A 260     -27.933  -1.915  -6.440  1.00-15.65           C
ATOM   4219  O   ARG A 260     -26.792  -1.900  -6.894  1.00-15.65           O
ATOM   4220  CB  ARG A 260     -29.798  -1.376  -8.015  1.00-15.65           C
ATOM   4221 1HB  ARG A 260     -30.416  -0.822  -7.308  1.00-15.65           H
ATOM   4222 2HB  ARG A 260     -29.055  -0.697  -8.435  1.00-15.65           H
ATOM   4223  CG  ARG A 260     -30.658  -1.895  -9.158  1.00-15.65           C
ATOM   4224 1HG  ARG A 260     -30.019  -2.448  -9.848  1.00-15.65           H
ATOM   4225 2HG  ARG A 260     -31.424  -2.567  -8.772  1.00-15.65           H
ATOM   4226  CD  ARG A 260     -31.320  -0.759  -9.916  1.00-15.65           C
ATOM   4227 1HD  ARG A 260     -30.564  -0.011 -10.162  1.00-15.65           H
ATOM   4228 2HD  ARG A 260     -31.731  -1.149 -10.847  1.00-15.65           H
ATOM   4229  NE  ARG A 260     -32.396  -0.129  -9.137  1.00-15.65           N
ATOM   4230  HE  ARG A 260     -32.132   0.651  -8.547  1.00-15.65           H
ATOM   4231  CZ  ARG A 260     -33.681  -0.456  -9.156  1.00-15.65           C
ATOM   4232  NH1 ARG A 260     -34.497   0.170  -8.362  1.00-15.65           N
ATOM   4233 1HH1 ARG A 260     -34.170   0.901  -7.752  1.00-15.65           H
ATOM   4234 2HH1 ARG A 260     -35.483  -0.065  -8.358  1.00-15.65           H
ATOM   4235  NH2 ARG A 260     -34.174  -1.386  -9.928  1.00-15.65           N
ATOM   4236 1HH2 ARG A 260     -33.579  -1.850 -10.590  1.00-15.65           H
ATOM   4237 2HH2 ARG A 260     -35.151  -1.646  -9.852  1.00-15.65           H
ATOM   4238  N   ALA A 261     -28.211  -1.494  -5.214  1.00-25.33           N
ATOM   4239  H   ALA A 261     -29.164  -1.520  -4.876  1.00-25.33           H
ATOM   4240  CA  ALA A 261     -27.152  -1.003  -4.337  1.00-25.33           C
ATOM   4241  HA  ALA A 261     -26.580  -0.250  -4.881  1.00-25.33           H
ATOM   4242  C   ALA A 261     -26.189  -2.121  -3.939  1.00-25.33           C
ATOM   4243  O   ALA A 261     -24.982  -1.899  -3.901  1.00-25.33           O
ATOM   4244  CB  ALA A 261     -27.743  -0.357  -3.086  1.00-25.33           C
ATOM   4245 1HB  ALA A 261     -28.244   0.568  -3.355  1.00-25.33           H
ATOM   4246 2HB  ALA A 261     -26.947  -0.127  -2.377  1.00-25.33           H
ATOM   4247 3HB  ALA A 261     -28.453  -1.033  -2.607  1.00-25.33           H
ATOM   4248  N   GLN A 262     -26.699  -3.308  -3.642  1.00 -8.58           N
ATOM   4249  H   GLN A 262     -27.709  -3.441  -3.655  1.00 -8.58           H
ATOM   4250  CA  GLN A 262     -25.840  -4.433  -3.269  1.00 -8.58           C
ATOM   4251  HA  GLN A 262     -25.203  -4.139  -2.434  1.00 -8.58           H
ATOM   4252  C   GLN A 262     -24.946  -4.832  -4.439  1.00 -8.58           C
ATOM   4253  O   GLN A 262     -23.746  -5.049  -4.262  1.00 -8.58           O
ATOM   4254  CB  GLN A 262     -26.682  -5.638  -2.852  1.00 -8.58           C
ATOM   4255 1HB  GLN A 262     -27.393  -5.851  -3.649  1.00 -8.58           H
ATOM   4256 2HB  GLN A 262     -26.016  -6.491  -2.746  1.00 -8.58           H
ATOM   4257  CG  GLN A 262     -27.438  -5.467  -1.539  1.00 -8.58           C
ATOM   4258 1HG  GLN A 262     -26.723  -5.324  -0.731  1.00 -8.58           H
ATOM   4259 2HG  GLN A 262     -28.073  -4.586  -1.595  1.00 -8.58           H
ATOM   4260  CD  GLN A 262     -28.310  -6.667  -1.226  1.00 -8.58           C
ATOM   4261  OE1 GLN A 262     -29.078  -7.127  -2.059  1.00 -8.58           O
ATOM   4262  NE2 GLN A 262     -28.211  -7.176  -0.028  1.00 -8.58           N
ATOM   4263 1HE2 GLN A 262     -28.749  -7.998   0.187  1.00 -8.58           H
ATOM   4264 2HE2 GLN A 262     -27.621  -6.741   0.668  1.00 -8.58           H
ATOM   4265  N   LEU A 263     -25.500  -4.858  -5.644  1.00 -9.06           N
ATOM   4266  H   LEU A 263     -26.504  -4.709  -5.742  1.00 -9.06           H
ATOM   4267  CA  LEU A 263     -24.706  -5.127  -6.843  1.00 -9.06           C
ATOM   4268  HA  LEU A 263     -24.180  -6.073  -6.718  1.00 -9.06           H
ATOM   4269  C   LEU A 263     -23.660  -4.040  -7.058  1.00 -9.06           C
ATOM   4270  O   LEU A 263     -22.514  -4.338  -7.364  1.00 -9.06           O
ATOM   4271  CB  LEU A 263     -25.613  -5.201  -8.077  1.00 -9.06           C
ATOM   4272 1HB  LEU A 263     -26.297  -4.355  -8.031  1.00 -9.06           H
ATOM   4273 2HB  LEU A 263     -24.991  -5.068  -8.961  1.00 -9.06           H
ATOM   4274  CG  LEU A 263     -26.446  -6.474  -8.290  1.00 -9.06           C
ATOM   4275  HG  LEU A 263     -26.943  -6.735  -7.357  1.00 -9.06           H
ATOM   4276  CD1 LEU A 263     -27.518  -6.210  -9.346  1.00 -9.06           C
ATOM   4277 1HD1 LEU A 263     -28.058  -7.131  -9.565  1.00 -9.06           H
ATOM   4278 2HD1 LEU A 263     -27.063  -5.844 -10.267  1.00 -9.06           H
ATOM   4279 3HD1 LEU A 263     -28.225  -5.468  -8.974  1.00 -9.06           H
ATOM   4280  CD2 LEU A 263     -25.575  -7.651  -8.729  1.00 -9.06           C
ATOM   4281 1HD2 LEU A 263     -26.193  -8.544  -8.833  1.00 -9.06           H
ATOM   4282 2HD2 LEU A 263     -24.810  -7.857  -7.982  1.00 -9.06           H
ATOM   4283 3HD2 LEU A 263     -25.098  -7.438  -9.686  1.00 -9.06           H
ATOM   4284  N   LYS A 264     -24.017  -2.780  -6.855  1.00-16.75           N
ATOM   4285  H   LYS A 264     -24.978  -2.571  -6.596  1.00-16.75           H
ATOM   4286  CA  LYS A 264     -23.069  -1.676  -7.041  1.00-16.75           C
ATOM   4287  HA  LYS A 264     -22.646  -1.751  -8.043  1.00-16.75           H
ATOM   4288  C   LYS A 264     -21.931  -1.774  -6.033  1.00-16.75           C
ATOM   4289  O   LYS A 264     -20.770  -1.537  -6.345  1.00-16.75           O
ATOM   4290  CB  LYS A 264     -23.817  -0.344  -6.909  1.00-16.75           C
ATOM   4291 1HB  LYS A 264     -24.796  -0.466  -7.368  1.00-16.75           H
ATOM   4292 2HB  LYS A 264     -23.964  -0.118  -5.853  1.00-16.75           H
ATOM   4293  CG  LYS A 264     -23.165   0.841  -7.592  1.00-16.75           C
ATOM   4294 1HG  LYS A 264     -22.182   1.023  -7.159  1.00-16.75           H
ATOM   4295 2HG  LYS A 264     -23.061   0.622  -8.653  1.00-16.75           H
ATOM   4296  CD  LYS A 264     -24.036   2.079  -7.411  1.00-16.75           C
ATOM   4297 1HD  LYS A 264     -25.079   1.830  -7.606  1.00-16.75           H
ATOM   4298 2HD  LYS A 264     -23.939   2.413  -6.378  1.00-16.75           H
ATOM   4299  CE  LYS A 264     -23.623   3.208  -8.341  1.00-16.75           C
ATOM   4300 1HE  LYS A 264     -22.536   3.286  -8.348  1.00-16.75           H
ATOM   4301 2HE  LYS A 264     -23.963   2.993  -9.357  1.00-16.75           H
ATOM   4302  NZ  LYS A 264     -24.195   4.505  -7.862  1.00-16.75           N
ATOM   4303 1HZ  LYS A 264     -23.918   5.266  -8.476  1.00-16.75           H
ATOM   4304 2HZ  LYS A 264     -23.839   4.711  -6.939  1.00-16.75           H
ATOM   4305 3HZ  LYS A 264     -25.205   4.459  -7.833  1.00-16.75           H
ATOM   4306  N   THR A 265     -22.272  -2.186  -4.823  1.00-14.98           N
ATOM   4307  H   THR A 265     -23.251  -2.363  -4.624  1.00-14.98           H
ATOM   4308  CA  THR A 265     -21.292  -2.377  -3.757  1.00-14.98           C
ATOM   4309  HA  THR A 265     -20.707  -1.464  -3.654  1.00-14.98           H
ATOM   4310  C   THR A 265     -20.336  -3.519  -4.091  1.00-14.98           C
ATOM   4311  O   THR A 265     -19.126  -3.387  -3.896  1.00-14.98           O
ATOM   4312  CB  THR A 265     -22.013  -2.661  -2.418  1.00-14.98           C
ATOM   4313  HB  THR A 265     -22.564  -3.597  -2.491  1.00-14.98           H
ATOM   4314  OG1 THR A 265     -22.926  -1.594  -2.141  1.00-14.98           O
ATOM   4315  HG1 THR A 265     -23.652  -1.647  -2.778  1.00-14.98           H
ATOM   4316  CG2 THR A 265     -21.070  -2.729  -1.249  1.00-14.98           C
ATOM   4317 1HG2 THR A 265     -21.645  -2.843  -0.330  1.00-14.98           H
ATOM   4318 2HG2 THR A 265     -20.483  -1.814  -1.195  1.00-14.98           H
ATOM   4319 3HG2 THR A 265     -20.407  -3.588  -1.356  1.00-14.98           H
ATOM   4320  N   LEU A 266     -20.846  -4.618  -4.632  1.00 -9.41           N
ATOM   4321  H   LEU A 266     -21.853  -4.708  -4.751  1.00 -9.41           H
ATOM   4322  CA  LEU A 266     -19.985  -5.720  -5.063  1.00 -9.41           C
ATOM   4323  HA  LEU A 266     -19.380  -6.055  -4.220  1.00 -9.41           H
ATOM   4324  C   LEU A 266     -19.037  -5.259  -6.160  1.00 -9.41           C
ATOM   4325  O   LEU A 266     -17.834  -5.460  -6.054  1.00 -9.41           O
ATOM   4326  CB  LEU A 266     -20.822  -6.893  -5.588  1.00 -9.41           C
ATOM   4327 1HB  LEU A 266     -21.432  -7.273  -4.770  1.00 -9.41           H
ATOM   4328 2HB  LEU A 266     -21.501  -6.507  -6.346  1.00 -9.41           H
ATOM   4329  CG  LEU A 266     -20.057  -8.064  -6.234  1.00 -9.41           C
ATOM   4330  HG  LEU A 266     -19.550  -7.684  -7.120  1.00 -9.41           H
ATOM   4331  CD1 LEU A 266     -18.996  -8.716  -5.345  1.00 -9.41           C
ATOM   4332 1HD1 LEU A 266     -18.448  -9.462  -5.918  1.00 -9.41           H
ATOM   4333 2HD1 LEU A 266     -19.459  -9.201  -4.491  1.00 -9.41           H
ATOM   4334 3HD1 LEU A 266     -18.279  -7.974  -4.994  1.00 -9.41           H
ATOM   4335  CD2 LEU A 266     -21.059  -9.114  -6.694  1.00 -9.41           C
ATOM   4336 1HD2 LEU A 266     -20.548  -9.882  -7.272  1.00 -9.41           H
ATOM   4337 2HD2 LEU A 266     -21.813  -8.656  -7.336  1.00 -9.41           H
ATOM   4338 3HD2 LEU A 266     -21.545  -9.579  -5.837  1.00 -9.41           H
ATOM   4339  N   LYS A 267     -19.563  -4.603  -7.186  1.00-27.33           N
ATOM   4340  H   LYS A 267     -20.568  -4.444  -7.212  1.00-27.33           H
ATOM   4341  CA  LYS A 267     -18.743  -4.158  -8.316  1.00-27.33           C
ATOM   4342  HA  LYS A 267     -18.267  -5.024  -8.782  1.00-27.33           H
ATOM   4343  C   LYS A 267     -17.639  -3.217  -7.857  1.00-27.33           C
ATOM   4344  O   LYS A 267     -16.495  -3.334  -8.281  1.00-27.33           O
ATOM   4345  CB  LYS A 267     -19.628  -3.459  -9.348  1.00-27.33           C
ATOM   4346 1HB  LYS A 267     -20.165  -2.655  -8.846  1.00-27.33           H
ATOM   4347 2HB  LYS A 267     -18.992  -3.022 -10.118  1.00-27.33           H
ATOM   4348  CG  LYS A 267     -20.638  -4.376 -10.024  1.00-27.33           C
ATOM   4349 1HG  LYS A 267     -20.126  -5.046 -10.711  1.00-27.33           H
ATOM   4350 2HG  LYS A 267     -21.145  -4.981  -9.278  1.00-27.33           H
ATOM   4351  CD  LYS A 267     -21.673  -3.563 -10.776  1.00-27.33           C
ATOM   4352 1HD  LYS A 267     -22.135  -2.850 -10.093  1.00-27.33           H
ATOM   4353 2HD  LYS A 267     -21.186  -3.020 -11.587  1.00-27.33           H
ATOM   4354  CE  LYS A 267     -22.747  -4.474 -11.342  1.00-27.33           C
ATOM   4355 1HE  LYS A 267     -22.281  -5.197 -12.016  1.00-27.33           H
ATOM   4356 2HE  LYS A 267     -23.229  -5.015 -10.526  1.00-27.33           H
ATOM   4357  NZ  LYS A 267     -23.774  -3.686 -12.092  1.00-27.33           N
ATOM   4358 1HZ  LYS A 267     -24.467  -4.312 -12.482  1.00-27.33           H
ATOM   4359 2HZ  LYS A 267     -23.325  -3.173 -12.847  1.00-27.33           H
ATOM   4360 3HZ  LYS A 267     -24.230  -3.030 -11.476  1.00-27.33           H
ATOM   4361  N   MET A 268     -17.960  -2.335  -6.923  1.00 -0.14           N
ATOM   4362  H   MET A 268     -18.925  -2.258  -6.621  1.00 -0.14           H
ATOM   4363  CA  MET A 268     -16.961  -1.439  -6.349  1.00 -0.14           C
ATOM   4364  HA  MET A 268     -16.492  -0.882  -7.159  1.00 -0.14           H
ATOM   4365  C   MET A 268     -15.862  -2.185  -5.598  1.00 -0.14           C
ATOM   4366  O   MET A 268     -14.693  -1.828  -5.670  1.00 -0.14           O
ATOM   4367  CB  MET A 268     -17.662  -0.456  -5.409  1.00 -0.14           C
ATOM   4368 1HB  MET A 268     -18.535  -0.064  -5.928  1.00 -0.14           H
ATOM   4369 2HB  MET A 268     -17.996  -0.995  -4.524  1.00 -0.14           H
ATOM   4370  CG  MET A 268     -16.788   0.715  -4.984  1.00 -0.14           C
ATOM   4371 1HG  MET A 268     -15.903   0.314  -4.497  1.00 -0.14           H
ATOM   4372 2HG  MET A 268     -16.456   1.231  -5.883  1.00 -0.14           H
ATOM   4373  SD  MET A 268     -17.528   1.956  -3.875  1.00 -0.14           S
ATOM   4374  CE  MET A 268     -19.265   1.458  -3.606  1.00 -0.14           C
ATOM   4375 1HE  MET A 268     -19.763   2.210  -2.992  1.00 -0.14           H
ATOM   4376 2HE  MET A 268     -19.302   0.494  -3.100  1.00 -0.14           H
ATOM   4377 3HE  MET A 268     -19.784   1.388  -4.561  1.00 -0.14           H
ATOM   4378  N   THR A 269     -16.226  -3.222  -4.860  1.00-14.09           N
ATOM   4379  H   THR A 269     -17.197  -3.515  -4.846  1.00-14.09           H
ATOM   4380  CA  THR A 269     -15.251  -3.959  -4.053  1.00-14.09           C
ATOM   4381  HA  THR A 269     -14.607  -3.239  -3.551  1.00-14.09           H
ATOM   4382  C   THR A 269     -14.369  -4.841  -4.937  1.00-14.09           C
ATOM   4383  O   THR A 269     -13.161  -4.941  -4.719  1.00-14.09           O
ATOM   4384  CB  THR A 269     -15.979  -4.780  -2.970  1.00-14.09           C
ATOM   4385  HB  THR A 269     -16.493  -5.624  -3.426  1.00-14.09           H
ATOM   4386  OG1 THR A 269     -16.947  -3.932  -2.346  1.00-14.09           O
ATOM   4387  HG1 THR A 269     -17.732  -3.913  -2.911  1.00-14.09           H
ATOM   4388  CG2 THR A 269     -15.043  -5.258  -1.873  1.00-14.09           C
ATOM   4389 1HG2 THR A 269     -15.620  -5.792  -1.118  1.00-14.09           H
ATOM   4390 2HG2 THR A 269     -14.536  -4.410  -1.410  1.00-14.09           H
ATOM   4391 3HG2 THR A 269     -14.301  -5.938  -2.291  1.00-14.09           H
ATOM   4392  N   VAL A 270     -14.940  -5.400  -5.996  1.00-22.81           N
ATOM   4393  H   VAL A 270     -15.947  -5.330  -6.123  1.00-22.81           H
ATOM   4394  CA  VAL A 270     -14.160  -6.124  -7.004  1.00-22.81           C
ATOM   4395  HA  VAL A 270     -13.562  -6.890  -6.513  1.00-22.81           H
ATOM   4396  C   VAL A 270     -13.200  -5.155  -7.682  1.00-22.81           C
ATOM   4397  O   VAL A 270     -12.027  -5.477  -7.861  1.00-22.81           O
ATOM   4398  CB  VAL A 270     -15.082  -6.806  -8.062  1.00-22.81           C
ATOM   4399  HB  VAL A 270     -15.768  -6.059  -8.459  1.00-22.81           H
ATOM   4400  CG1 VAL A 270     -14.283  -7.396  -9.236  1.00-22.81           C
ATOM   4401 1HG1 VAL A 270     -14.958  -7.912  -9.919  1.00-22.81           H
ATOM   4402 2HG1 VAL A 270     -13.534  -8.099  -8.868  1.00-22.81           H
ATOM   4403 3HG1 VAL A 270     -13.787  -6.600  -9.791  1.00-22.81           H
ATOM   4404  CG2 VAL A 270     -15.899  -7.928  -7.411  1.00-22.81           C
ATOM   4405 1HG2 VAL A 270     -16.592  -8.341  -8.142  1.00-22.81           H
ATOM   4406 2HG2 VAL A 270     -16.467  -7.541  -6.568  1.00-22.81           H
ATOM   4407 3HG2 VAL A 270     -15.235  -8.718  -7.057  1.00-22.81           H
ATOM   4408  N   ALA A 271     -13.655  -3.959  -8.029  1.00-22.60           N
ATOM   4409  H   ALA A 271     -14.629  -3.716  -7.877  1.00-22.60           H
ATOM   4410  CA  ALA A 271     -12.779  -3.000  -8.690  1.00-22.60           C
ATOM   4411  HA  ALA A 271     -12.355  -3.490  -9.567  1.00-22.60           H
ATOM   4412  C   ALA A 271     -11.608  -2.584  -7.794  1.00-22.60           C
ATOM   4413  O   ALA A 271     -10.486  -2.479  -8.282  1.00-22.60           O
ATOM   4414  CB  ALA A 271     -13.584  -1.787  -9.153  1.00-22.60           C
ATOM   4415 1HB  ALA A 271     -14.346  -2.101  -9.868  1.00-22.60           H
ATOM   4416 2HB  ALA A 271     -12.920  -1.066  -9.634  1.00-22.60           H
ATOM   4417 3HB  ALA A 271     -14.070  -1.317  -8.298  1.00-22.60           H
ATOM   4418  N   PHE A 272     -11.831  -2.400  -6.497  1.00 -6.79           N
ATOM   4419  H   PHE A 272     -12.773  -2.463  -6.129  1.00 -6.79           H
ATOM   4420  CA  PHE A 272     -10.718  -2.091  -5.595  1.00 -6.79           C
ATOM   4421  HA  PHE A 272     -10.160  -1.244  -5.996  1.00 -6.79           H
ATOM   4422  C   PHE A 272      -9.745  -3.250  -5.492  1.00 -6.79           C
ATOM   4423  O   PHE A 272      -8.543  -3.063  -5.618  1.00 -6.79           O
ATOM   4424  CB  PHE A 272     -11.186  -1.747  -4.179  1.00 -6.79           C
ATOM   4425 1HB  PHE A 272     -11.947  -2.458  -3.858  1.00 -6.79           H
ATOM   4426 2HB  PHE A 272     -10.328  -1.839  -3.512  1.00 -6.79           H
ATOM   4427  CG  PHE A 272     -11.703  -0.348  -4.047  1.00 -6.79           C
ATOM   4428  CD1 PHE A 272     -13.028  -0.094  -3.654  1.00 -6.79           C
ATOM   4429  HD1 PHE A 272     -13.684  -0.919  -3.422  1.00 -6.79           H
ATOM   4430  CD2 PHE A 272     -10.846   0.733  -4.309  1.00 -6.79           C
ATOM   4431  HD2 PHE A 272      -9.809   0.557  -4.570  1.00 -6.79           H
ATOM   4432  CE1 PHE A 272     -13.508   1.238  -3.576  1.00 -6.79           C
ATOM   4433  HE1 PHE A 272     -14.521   1.443  -3.277  1.00 -6.79           H
ATOM   4434  CE2 PHE A 272     -11.319   2.052  -4.252  1.00 -6.79           C
ATOM   4435  HE2 PHE A 272     -10.660   2.869  -4.480  1.00 -6.79           H
ATOM   4436  CZ  PHE A 272     -12.650   2.302  -3.909  1.00 -6.79           C
ATOM   4437  HZ  PHE A 272     -13.009   3.311  -3.904  1.00 -6.79           H
ATOM   4438  N   ALA A 273     -10.253  -4.459  -5.312  1.00-13.49           N
ATOM   4439  H   ALA A 273     -11.257  -4.584  -5.239  1.00-13.49           H
ATOM   4440  CA  ALA A 273      -9.379  -5.616  -5.170  1.00-13.49           C
ATOM   4441  HA  ALA A 273      -8.672  -5.419  -4.363  1.00-13.49           H
ATOM   4442  C   ALA A 273      -8.576  -5.870  -6.451  1.00-13.49           C
ATOM   4443  O   ALA A 273      -7.419  -6.291  -6.410  1.00-13.49           O
ATOM   4444  CB  ALA A 273     -10.224  -6.823  -4.799  1.00-13.49           C
ATOM   4445 1HB  ALA A 273     -10.846  -6.583  -3.937  1.00-13.49           H
ATOM   4446 2HB  ALA A 273      -9.575  -7.662  -4.545  1.00-13.49           H
ATOM   4447 3HB  ALA A 273     -10.867  -7.101  -5.636  1.00-13.49           H
ATOM   4448  N   THR A 274      -9.180  -5.597  -7.597  1.00-27.47           N
ATOM   4449  H   THR A 274     -10.151  -5.297  -7.588  1.00-27.47           H
ATOM   4450  CA  THR A 274      -8.484  -5.729  -8.876  1.00-27.47           C
ATOM   4451  HA  THR A 274      -7.987  -6.698  -8.909  1.00-27.47           H
ATOM   4452  C   THR A 274      -7.428  -4.637  -9.013  1.00-27.47           C
ATOM   4453  O   THR A 274      -6.300  -4.917  -9.405  1.00-27.47           O
ATOM   4454  CB  THR A 274      -9.470  -5.635 -10.064  1.00-27.47           C
ATOM   4455  HB  THR A 274      -9.900  -4.635 -10.104  1.00-27.47           H
ATOM   4456  OG1 THR A 274     -10.519  -6.593  -9.888  1.00-27.47           O
ATOM   4457  HG1 THR A 274     -11.070  -6.301  -9.150  1.00-27.47           H
ATOM   4458  CG2 THR A 274      -8.801  -5.955 -11.385  1.00-27.47           C
ATOM   4459 1HG2 THR A 274      -9.543  -5.916 -12.182  1.00-27.47           H
ATOM   4460 2HG2 THR A 274      -8.374  -6.959 -11.353  1.00-27.47           H
ATOM   4461 3HG2 THR A 274      -8.012  -5.235 -11.598  1.00-27.47           H
ATOM   4462  N   SER A 275      -7.760  -3.404  -8.654  1.00 -2.87           N
ATOM   4463  H   SER A 275      -8.697  -3.207  -8.309  1.00 -2.87           H
ATOM   4464  CA  SER A 275      -6.814  -2.291  -8.759  1.00 -2.87           C
ATOM   4465  HA  SER A 275      -6.470  -2.210  -9.790  1.00 -2.87           H
ATOM   4466  C   SER A 275      -5.610  -2.533  -7.866  1.00 -2.87           C
ATOM   4467  O   SER A 275      -4.466  -2.382  -8.285  1.00 -2.87           O
ATOM   4468  CB  SER A 275      -7.493  -0.988  -8.338  1.00 -2.87           C
ATOM   4469 1HB  SER A 275      -8.373  -0.831  -8.960  1.00 -2.87           H
ATOM   4470 2HB  SER A 275      -7.805  -1.063  -7.296  1.00 -2.87           H
ATOM   4471  OG  SER A 275      -6.622   0.117  -8.483  1.00 -2.87           O
ATOM   4472  HG  SER A 275      -6.665   0.640  -7.671  1.00 -2.87           H
ATOM   4473  N   PHE A 276      -5.875  -2.996  -6.655  1.00-16.52           N
ATOM   4474  H   PHE A 276      -6.844  -3.096  -6.359  1.00-16.52           H
ATOM   4475  CA  PHE A 276      -4.832  -3.334  -5.699  1.00-16.52           C
ATOM   4476  HA  PHE A 276      -4.238  -2.445  -5.482  1.00-16.52           H
ATOM   4477  C   PHE A 276      -3.919  -4.416  -6.264  1.00-16.52           C
ATOM   4478  O   PHE A 276      -2.701  -4.340  -6.160  1.00-16.52           O
ATOM   4479  CB  PHE A 276      -5.517  -3.818  -4.424  1.00-16.52           C
ATOM   4480 1HB  PHE A 276      -6.239  -3.061  -4.118  1.00-16.52           H
ATOM   4481 2HB  PHE A 276      -6.057  -4.740  -4.635  1.00-16.52           H
ATOM   4482  CG  PHE A 276      -4.584  -4.055  -3.280  1.00-16.52           C
ATOM   4483  CD1 PHE A 276      -4.221  -2.989  -2.445  1.00-16.52           C
ATOM   4484  HD1 PHE A 276      -4.552  -1.988  -2.678  1.00-16.52           H
ATOM   4485  CD2 PHE A 276      -4.109  -5.347  -2.994  1.00-16.52           C
ATOM   4486  HD2 PHE A 276      -4.350  -6.170  -3.648  1.00-16.52           H
ATOM   4487  CE1 PHE A 276      -3.433  -3.206  -1.299  1.00-16.52           C
ATOM   4488  HE1 PHE A 276      -3.155  -2.377  -0.664  1.00-16.52           H
ATOM   4489  CE2 PHE A 276      -3.326  -5.579  -1.843  1.00-16.52           C
ATOM   4490  HE2 PHE A 276      -2.977  -6.572  -1.613  1.00-16.52           H
ATOM   4491  CZ  PHE A 276      -3.001  -4.506  -0.992  1.00-16.52           C
ATOM   4492  HZ  PHE A 276      -2.424  -4.681  -0.105  1.00-16.52           H
ATOM   4493  N   THR A 277      -4.494  -5.404  -6.934  1.00 -8.59           N
ATOM   4494  H   THR A 277      -5.501  -5.433  -7.023  1.00 -8.59           H
ATOM   4495  CA  THR A 277      -3.677  -6.445  -7.553  1.00 -8.59           C
ATOM   4496  HA  THR A 277      -3.048  -6.889  -6.782  1.00 -8.59           H
ATOM   4497  C   THR A 277      -2.773  -5.848  -8.633  1.00 -8.59           C
ATOM   4498  O   THR A 277      -1.578  -6.117  -8.652  1.00 -8.59           O
ATOM   4499  CB  THR A 277      -4.548  -7.554  -8.187  1.00 -8.59           C
ATOM   4500  HB  THR A 277      -5.083  -7.158  -9.049  1.00 -8.59           H
ATOM   4501  OG1 THR A 277      -5.491  -8.033  -7.227  1.00 -8.59           O
ATOM   4502  HG1 THR A 277      -6.058  -7.300  -6.955  1.00 -8.59           H
ATOM   4503  CG2 THR A 277      -3.729  -8.754  -8.602  1.00 -8.59           C
ATOM   4504 1HG2 THR A 277      -4.387  -9.508  -9.034  1.00 -8.59           H
ATOM   4505 2HG2 THR A 277      -3.223  -9.177  -7.732  1.00 -8.59           H
ATOM   4506 3HG2 THR A 277      -2.987  -8.468  -9.347  1.00 -8.59           H
ATOM   4507  N   VAL A 278      -3.316  -5.023  -9.516  1.00-11.33           N
ATOM   4508  H   VAL A 278      -4.303  -4.787  -9.443  1.00-11.33           H
ATOM   4509  CA  VAL A 278      -2.537  -4.445 -10.618  1.00-11.33           C
ATOM   4510  HA  VAL A 278      -2.067  -5.253 -11.177  1.00-11.33           H
ATOM   4511  C   VAL A 278      -1.408  -3.552 -10.103  1.00-11.33           C
ATOM   4512  O   VAL A 278      -0.311  -3.559 -10.654  1.00-11.33           O
ATOM   4513  CB  VAL A 278      -3.478  -3.662 -11.589  1.00-11.33           C
ATOM   4514  HB  VAL A 278      -4.045  -2.932 -11.013  1.00-11.33           H
ATOM   4515  CG1 VAL A 278      -2.704  -2.910 -12.688  1.00-11.33           C
ATOM   4516 1HG1 VAL A 278      -3.403  -2.427 -13.371  1.00-11.33           H
ATOM   4517 2HG1 VAL A 278      -2.069  -3.601 -13.245  1.00-11.33           H
ATOM   4518 3HG1 VAL A 278      -2.079  -2.138 -12.240  1.00-11.33           H
ATOM   4519  CG2 VAL A 278      -4.463  -4.637 -12.262  1.00-11.33           C
ATOM   4520 1HG2 VAL A 278      -5.155  -4.081 -12.890  1.00-11.33           H
ATOM   4521 2HG2 VAL A 278      -5.040  -5.177 -11.516  1.00-11.33           H
ATOM   4522 3HG2 VAL A 278      -3.918  -5.356 -12.875  1.00-11.33           H
ATOM   4523  N   CYS A 279      -1.643  -2.806  -9.036  1.00 10.13           N
ATOM   4524  H   CYS A 279      -2.560  -2.816  -8.601  1.00 10.13           H
ATOM   4525  CA  CYS A 279      -0.609  -1.921  -8.512  1.00 10.13           C
ATOM   4526  HA  CYS A 279      -0.112  -1.436  -9.352  1.00 10.13           H
ATOM   4527  C   CYS A 279       0.467  -2.623  -7.678  1.00 10.13           C
ATOM   4528  O   CYS A 279       1.659  -2.351  -7.804  1.00 10.13           O
ATOM   4529  CB  CYS A 279      -1.284  -0.839  -7.673  1.00 10.13           C
ATOM   4530 1HB  CYS A 279      -1.754  -1.292  -6.801  1.00 10.13           H
ATOM   4531 2HB  CYS A 279      -0.524  -0.133  -7.333  1.00 10.13           H
ATOM   4532  SG  CYS A 279      -2.538   0.043  -8.624  1.00 10.13           S
ATOM   4533  HG  CYS A 279      -3.472  -0.918  -8.572  1.00 10.13           H
ATOM   4534  N   TRP A 280       0.056  -3.509  -6.786  1.00 43.77           N
ATOM   4535  H   TRP A 280      -0.929  -3.748  -6.716  1.00 43.77           H
ATOM   4536  CA  TRP A 280       0.987  -4.058  -5.802  1.00 43.77           C
ATOM   4537  HA  TRP A 280       1.755  -3.313  -5.595  1.00 43.77           H
ATOM   4538  C   TRP A 280       1.693  -5.334  -6.254  1.00 43.77           C
ATOM   4539  O   TRP A 280       2.820  -5.606  -5.833  1.00 43.77           O
ATOM   4540  CB  TRP A 280       0.232  -4.319  -4.501  1.00 43.77           C
ATOM   4541 1HB  TRP A 280      -0.599  -4.987  -4.715  1.00 43.77           H
ATOM   4542 2HB  TRP A 280       0.904  -4.813  -3.799  1.00 43.77           H
ATOM   4543  CG  TRP A 280      -0.307  -3.070  -3.851  1.00 43.77           C
ATOM   4544  CD1 TRP A 280      -1.371  -2.321  -4.248  1.00 43.77           C
ATOM   4545  HD1 TRP A 280      -1.990  -2.554  -5.101  1.00 43.77           H
ATOM   4546  CD2 TRP A 280       0.184  -2.420  -2.665  1.00 43.77           C
ATOM   4547  NE1 TRP A 280      -1.555  -1.235  -3.447  1.00 43.77           N
ATOM   4548  HE1 TRP A 280      -2.295  -0.548  -3.575  1.00 43.77           H
ATOM   4549  CE2 TRP A 280      -0.607  -1.250  -2.465  1.00 43.77           C
ATOM   4550  CE3 TRP A 280       1.208  -2.711  -1.741  1.00 43.77           C
ATOM   4551  HE3 TRP A 280       1.796  -3.608  -1.846  1.00 43.77           H
ATOM   4552  CZ2 TRP A 280      -0.374  -0.355  -1.404  1.00 43.77           C
ATOM   4553  HZ2 TRP A 280      -0.970   0.540  -1.290  1.00 43.77           H
ATOM   4554  CZ3 TRP A 280       1.442  -1.818  -0.670  1.00 43.77           C
ATOM   4555  HZ3 TRP A 280       2.231  -2.025   0.033  1.00 43.77           H
ATOM   4556  CH2 TRP A 280       0.646  -0.644  -0.517  1.00 43.77           C
ATOM   4557  HH2 TRP A 280       0.837   0.031   0.302  1.00 43.77           H
ATOM   4558  N   THR A 281       1.072  -6.122  -7.121  1.00  4.53           N
ATOM   4559  H   THR A 281       0.164  -5.866  -7.492  1.00  4.53           H
ATOM   4560  CA  THR A 281       1.697  -7.379  -7.546  1.00  4.53           C
ATOM   4561  HA  THR A 281       1.903  -7.949  -6.640  1.00  4.53           H
ATOM   4562  C   THR A 281       3.040  -7.189  -8.263  1.00  4.53           C
ATOM   4563  O   THR A 281       3.996  -7.856  -7.881  1.00  4.53           O
ATOM   4564  CB  THR A 281       0.757  -8.244  -8.430  1.00  4.53           C
ATOM   4565  HB  THR A 281       0.601  -7.752  -9.390  1.00  4.53           H
ATOM   4566  OG1 THR A 281      -0.502  -8.388  -7.773  1.00  4.53           O
ATOM   4567  HG1 THR A 281      -1.009  -7.594  -7.979  1.00  4.53           H
ATOM   4568  CG2 THR A 281       1.274  -9.644  -8.663  1.00  4.53           C
ATOM   4569 1HG2 THR A 281       0.519 -10.221  -9.196  1.00  4.53           H
ATOM   4570 2HG2 THR A 281       1.491 -10.128  -7.711  1.00  4.53           H
ATOM   4571 3HG2 THR A 281       2.175  -9.607  -9.274  1.00  4.53           H
ATOM   4572  N   PRO A 282       3.169  -6.287  -9.264  1.00  2.87           N
ATOM   4573  CA  PRO A 282       4.496  -6.271  -9.903  1.00  2.87           C
ATOM   4574  HA  PRO A 282       4.687  -7.247 -10.346  1.00  2.87           H
ATOM   4575  C   PRO A 282       5.682  -5.908  -9.018  1.00  2.87           C
ATOM   4576  O   PRO A 282       6.762  -6.495  -9.147  1.00  2.87           O
ATOM   4577  CB  PRO A 282       4.329  -5.224 -11.013  1.00  2.87           C
ATOM   4578 1HB  PRO A 282       4.648  -4.242 -10.664  1.00  2.87           H
ATOM   4579 2HB  PRO A 282       4.890  -5.514 -11.899  1.00  2.87           H
ATOM   4580  CG  PRO A 282       2.881  -5.225 -11.297  1.00  2.87           C
ATOM   4581 1HG  PRO A 282       2.572  -4.309 -11.794  1.00  2.87           H
ATOM   4582 2HG  PRO A 282       2.618  -6.094 -11.900  1.00  2.87           H
ATOM   4583  CD  PRO A 282       2.270  -5.332  -9.941  1.00  2.87           C
ATOM   4584 1HD  PRO A 282       2.283  -4.366  -9.433  1.00  2.87           H
ATOM   4585 2HD  PRO A 282       1.254  -5.720 -10.012  1.00  2.87           H
ATOM   4586  N   TYR A 283       5.493  -4.972  -8.097  1.00 43.77           N
ATOM   4587  H   TYR A 283       4.604  -4.498  -8.025  1.00 43.77           H
ATOM   4588  CA  TYR A 283       6.582  -4.595  -7.202  1.00 43.77           C
ATOM   4589  HA  TYR A 283       7.471  -4.424  -7.809  1.00 43.77           H
ATOM   4590  C   TYR A 283       6.889  -5.753  -6.240  1.00 43.77           C
ATOM   4591  O   TYR A 283       8.060  -6.046  -5.975  1.00 43.77           O
ATOM   4592  CB  TYR A 283       6.261  -3.274  -6.480  1.00 43.77           C
ATOM   4593 1HB  TYR A 283       7.069  -2.572  -6.685  1.00 43.77           H
ATOM   4594 2HB  TYR A 283       5.343  -2.859  -6.898  1.00 43.77           H
ATOM   4595  CG  TYR A 283       6.112  -3.388  -4.977  1.00 43.77           C
ATOM   4596  CD1 TYR A 283       7.240  -3.321  -4.132  1.00 43.77           C
ATOM   4597  HD1 TYR A 283       8.220  -3.137  -4.551  1.00 43.77           H
ATOM   4598  CD2 TYR A 283       4.846  -3.586  -4.392  1.00 43.77           C
ATOM   4599  HD2 TYR A 283       3.963  -3.589  -5.012  1.00 43.77           H
ATOM   4600  CE1 TYR A 283       7.109  -3.514  -2.732  1.00 43.77           C
ATOM   4601  HE1 TYR A 283       7.979  -3.479  -2.094  1.00 43.77           H
ATOM   4602  CE2 TYR A 283       4.717  -3.802  -2.997  1.00 43.77           C
ATOM   4603  HE2 TYR A 283       3.747  -3.988  -2.565  1.00 43.77           H
ATOM   4604  CZ  TYR A 283       5.851  -3.770  -2.183  1.00 43.77           C
ATOM   4605  OH  TYR A 283       5.730  -4.001  -0.838  1.00 43.77           O
ATOM   4606  HH  TYR A 283       4.892  -4.428  -0.618  1.00 43.77           H
ATOM   4607  N   TYR A 284       5.869  -6.460  -5.764  1.00  4.70           N
ATOM   4608  H   TYR A 284       4.916  -6.198  -5.993  1.00  4.70           H
ATOM   4609  CA  TYR A 284       6.093  -7.601  -4.875  1.00  4.70           C
ATOM   4610  HA  TYR A 284       6.782  -7.285  -4.092  1.00  4.70           H
ATOM   4611  C   TYR A 284       6.740  -8.781  -5.601  1.00  4.70           C
ATOM   4612  O   TYR A 284       7.667  -9.387  -5.082  1.00  4.70           O
ATOM   4613  CB  TYR A 284       4.784  -8.040  -4.208  1.00  4.70           C
ATOM   4614 1HB  TYR A 284       4.394  -7.207  -3.623  1.00  4.70           H
ATOM   4615 2HB  TYR A 284       4.059  -8.280  -4.987  1.00  4.70           H
ATOM   4616  CG  TYR A 284       4.933  -9.259  -3.308  1.00  4.70           C
ATOM   4617  CD1 TYR A 284       6.029  -9.391  -2.425  1.00  4.70           C
ATOM   4618  HD1 TYR A 284       6.756  -8.595  -2.330  1.00  4.70           H
ATOM   4619  CD2 TYR A 284       3.993 -10.311  -3.360  1.00  4.70           C
ATOM   4620  HD2 TYR A 284       3.140 -10.234  -4.020  1.00  4.70           H
ATOM   4621  CE1 TYR A 284       6.222 -10.583  -1.678  1.00  4.70           C
ATOM   4622  HE1 TYR A 284       7.094 -10.699  -1.055  1.00  4.70           H
ATOM   4623  CE2 TYR A 284       4.158 -11.483  -2.563  1.00  4.70           C
ATOM   4624  HE2 TYR A 284       3.427 -12.277  -2.603  1.00  4.70           H
ATOM   4625  CZ  TYR A 284       5.296 -11.616  -1.755  1.00  4.70           C
ATOM   4626  OH  TYR A 284       5.559 -12.755  -1.033  1.00  4.70           O
ATOM   4627  HH  TYR A 284       4.898 -13.444  -1.146  1.00  4.70           H
ATOM   4628  N   VAL A 285       6.314  -9.084  -6.818  1.00-10.40           N
ATOM   4629  H   VAL A 285       5.537  -8.561  -7.220  1.00-10.40           H
ATOM   4630  CA  VAL A 285       6.911 -10.165  -7.610  1.00-10.40           C
ATOM   4631  HA  VAL A 285       6.861 -11.092  -7.041  1.00-10.40           H
ATOM   4632  C   VAL A 285       8.390  -9.883  -7.870  1.00-10.40           C
ATOM   4633  O   VAL A 285       9.223 -10.794  -7.793  1.00-10.40           O
ATOM   4634  CB  VAL A 285       6.107 -10.369  -8.930  1.00-10.40           C
ATOM   4635  HB  VAL A 285       5.974  -9.401  -9.411  1.00-10.40           H
ATOM   4636  CG1 VAL A 285       6.804 -11.303  -9.918  1.00-10.40           C
ATOM   4637 1HG1 VAL A 285       6.173 -11.443 -10.796  1.00-10.40           H
ATOM   4638 2HG1 VAL A 285       6.989 -12.272  -9.456  1.00-10.40           H
ATOM   4639 3HG1 VAL A 285       7.747 -10.866 -10.245  1.00-10.40           H
ATOM   4640  CG2 VAL A 285       4.732 -10.967  -8.604  1.00-10.40           C
ATOM   4641 1HG2 VAL A 285       4.138 -11.033  -9.517  1.00-10.40           H
ATOM   4642 2HG2 VAL A 285       4.201 -10.341  -7.891  1.00-10.40           H
ATOM   4643 3HG2 VAL A 285       4.845 -11.967  -8.183  1.00-10.40           H
ATOM   4644  N   LEU A 286       8.750  -8.625  -8.092  1.00 -3.41           N
ATOM   4645  H   LEU A 286       8.042  -7.901  -8.171  1.00 -3.41           H
ATOM   4646  CA  LEU A 286      10.162  -8.266  -8.218  1.00 -3.41           C
ATOM   4647  HA  LEU A 286      10.609  -8.912  -8.974  1.00 -3.41           H
ATOM   4648  C   LEU A 286      10.921  -8.490  -6.901  1.00 -3.41           C
ATOM   4649  O   LEU A 286      12.058  -8.955  -6.894  1.00 -3.41           O
ATOM   4650  CB  LEU A 286      10.283  -6.806  -8.674  1.00 -3.41           C
ATOM   4651 1HB  LEU A 286       9.660  -6.675  -9.559  1.00 -3.41           H
ATOM   4652 2HB  LEU A 286       9.879  -6.171  -7.889  1.00 -3.41           H
ATOM   4653  CG  LEU A 286      11.696  -6.308  -9.010  1.00 -3.41           C
ATOM   4654  HG  LEU A 286      12.324  -6.427  -8.129  1.00 -3.41           H
ATOM   4655  CD1 LEU A 286      12.309  -7.103 -10.156  1.00 -3.41           C
ATOM   4656 1HD1 LEU A 286      13.251  -6.646 -10.460  1.00 -3.41           H
ATOM   4657 2HD1 LEU A 286      11.636  -7.126 -11.013  1.00 -3.41           H
ATOM   4658 3HD1 LEU A 286      12.526  -8.120  -9.830  1.00 -3.41           H
ATOM   4659  CD2 LEU A 286      11.679  -4.828  -9.378  1.00 -3.41           C
ATOM   4660 1HD2 LEU A 286      12.703  -4.478  -9.510  1.00 -3.41           H
ATOM   4661 2HD2 LEU A 286      11.214  -4.242  -8.587  1.00 -3.41           H
ATOM   4662 3HD2 LEU A 286      11.134  -4.675 -10.307  1.00 -3.41           H
ATOM   4663  N   GLY A 287      10.272  -8.221  -5.776  1.00 -4.51           N
ATOM   4664  H   GLY A 287       9.335  -7.837  -5.814  1.00 -4.51           H
ATOM   4665  CA  GLY A 287      10.870  -8.487  -4.474  1.00 -4.51           C
ATOM   4666 1HA  GLY A 287      11.835  -7.982  -4.420  1.00 -4.51           H
ATOM   4667 2HA  GLY A 287      10.221  -8.082  -3.698  1.00 -4.51           H
ATOM   4668  C   GLY A 287      11.086  -9.966  -4.198  1.00 -4.51           C
ATOM   4669  O   GLY A 287      12.125 -10.345  -3.655  1.00 -4.51           O
ATOM   4670  N   ILE A 288      10.157 -10.818  -4.617  1.00-16.49           N
ATOM   4671  H   ILE A 288       9.311 -10.451  -5.048  1.00-16.49           H
ATOM   4672  CA  ILE A 288      10.314 -12.273  -4.477  1.00-16.49           C
ATOM   4673  HA  ILE A 288      10.507 -12.524  -3.434  1.00-16.49           H
ATOM   4674  C   ILE A 288      11.514 -12.687  -5.318  1.00-16.49           C
ATOM   4675  O   ILE A 288      12.334 -13.518  -4.910  1.00-16.49           O
ATOM   4676  CB  ILE A 288       9.069 -13.075  -4.995  1.00-16.49           C
ATOM   4677  HB  ILE A 288       8.903 -12.807  -6.037  1.00-16.49           H
ATOM   4678  CG1 ILE A 288       7.803 -12.717  -4.198  1.00-16.49           C
ATOM   4679 1HG1 ILE A 288       7.884 -13.138  -3.195  1.00-16.49           H
ATOM   4680 2HG1 ILE A 288       7.738 -11.639  -4.097  1.00-16.49           H
ATOM   4681  CG2 ILE A 288       9.304 -14.614  -4.915  1.00-16.49           C
ATOM   4682 1HG2 ILE A 288       8.439 -15.152  -5.304  1.00-16.49           H
ATOM   4683 2HG2 ILE A 288       9.480 -14.914  -3.881  1.00-16.49           H
ATOM   4684 3HG2 ILE A 288      10.163 -14.897  -5.520  1.00-16.49           H
ATOM   4685  CD1 ILE A 288       6.495 -13.206  -4.840  1.00-16.49           C
ATOM   4686 1HD1 ILE A 288       5.652 -12.735  -4.346  1.00-16.49           H
ATOM   4687 2HD1 ILE A 288       6.406 -14.286  -4.731  1.00-16.49           H
ATOM   4688 3HD1 ILE A 288       6.477 -12.945  -5.898  1.00-16.49           H
ATOM   4689  N   TRP A 289      11.629 -12.087  -6.496  1.00 41.63           N
ATOM   4690  H   TRP A 289      10.949 -11.387  -6.775  1.00 41.63           H
ATOM   4691  CA  TRP A 289      12.695 -12.446  -7.419  1.00 41.63           C
ATOM   4692  HA  TRP A 289      12.617 -13.516  -7.604  1.00 41.63           H
ATOM   4693  C   TRP A 289      14.056 -12.167  -6.802  1.00 41.63           C
ATOM   4694  O   TRP A 289      14.927 -13.019  -6.847  1.00 41.63           O
ATOM   4695  CB  TRP A 289      12.546 -11.698  -8.745  1.00 41.63           C
ATOM   4696 1HB  TRP A 289      11.492 -11.481  -8.898  1.00 41.63           H
ATOM   4697 2HB  TRP A 289      13.084 -10.751  -8.698  1.00 41.63           H
ATOM   4698  CG  TRP A 289      13.022 -12.490  -9.924  1.00 41.63           C
ATOM   4699  CD1 TRP A 289      13.822 -13.593  -9.914  1.00 41.63           C
ATOM   4700  HD1 TRP A 289      14.257 -14.023  -9.018  1.00 41.63           H
ATOM   4701  CD2 TRP A 289      12.684 -12.279 -11.308  1.00 41.63           C
ATOM   4702  NE1 TRP A 289      13.999 -14.094 -11.171  1.00 41.63           N
ATOM   4703  HE1 TRP A 289      14.521 -14.936 -11.377  1.00 41.63           H
ATOM   4704  CE2 TRP A 289      13.355 -13.283 -12.063  1.00 41.63           C
ATOM   4705  CE3 TRP A 289      11.887 -11.337 -11.991  1.00 41.63           C
ATOM   4706  HE3 TRP A 289      11.346 -10.579 -11.443  1.00 41.63           H
ATOM   4707  CZ2 TRP A 289      13.302 -13.330 -13.471  1.00 41.63           C
ATOM   4708  HZ2 TRP A 289      13.842 -14.087 -14.019  1.00 41.63           H
ATOM   4709  CZ3 TRP A 289      11.826 -11.385 -13.411  1.00 41.63           C
ATOM   4710  HZ3 TRP A 289      11.237 -10.656 -13.947  1.00 41.63           H
ATOM   4711  CH2 TRP A 289      12.549 -12.378 -14.133  1.00 41.63           C
ATOM   4712  HH2 TRP A 289      12.503 -12.393 -15.213  1.00 41.63           H
ATOM   4713  N   TYR A 290      14.226 -11.017  -6.167  1.00 11.80           N
ATOM   4714  H   TYR A 290      13.478 -10.331  -6.155  1.00 11.80           H
ATOM   4715  CA  TYR A 290      15.507 -10.694  -5.540  1.00 11.80           C
ATOM   4716  HA  TYR A 290      16.297 -11.070  -6.186  1.00 11.80           H
ATOM   4717  C   TYR A 290      15.764 -11.329  -4.182  1.00 11.80           C
ATOM   4718  O   TYR A 290      16.904 -11.355  -3.724  1.00 11.80           O
ATOM   4719  CB  TYR A 290      15.667  -9.180  -5.436  1.00 11.80           C
ATOM   4720 1HB  TYR A 290      14.831  -8.770  -4.870  1.00 11.80           H
ATOM   4721 2HB  TYR A 290      16.589  -8.966  -4.897  1.00 11.80           H
ATOM   4722  CG  TYR A 290      15.740  -8.500  -6.788  1.00 11.80           C
ATOM   4723  CD1 TYR A 290      15.155  -7.231  -6.995  1.00 11.80           C
ATOM   4724  HD1 TYR A 290      14.608  -6.753  -6.194  1.00 11.80           H
ATOM   4725  CD2 TYR A 290      16.420  -9.106  -7.870  1.00 11.80           C
ATOM   4726  HD2 TYR A 290      16.893 -10.072  -7.766  1.00 11.80           H
ATOM   4727  CE1 TYR A 290      15.294  -6.563  -8.245  1.00 11.80           C
ATOM   4728  HE1 TYR A 290      14.874  -5.580  -8.392  1.00 11.80           H
ATOM   4729  CE2 TYR A 290      16.490  -8.472  -9.115  1.00 11.80           C
ATOM   4730  HE2 TYR A 290      16.954  -8.961  -9.951  1.00 11.80           H
ATOM   4731  CZ  TYR A 290      15.972  -7.204  -9.285  1.00 11.80           C
ATOM   4732  OH  TYR A 290      16.194  -6.675 -10.520  1.00 11.80           O
ATOM   4733  HH  TYR A 290      15.611  -5.938 -10.739  1.00 11.80           H
ATOM   4734  N   TRP A 291      14.739 -11.881  -3.550  1.00 39.53           N
ATOM   4735  H   TRP A 291      13.798 -11.753  -3.903  1.00 39.53           H
ATOM   4736  CA  TRP A 291      14.959 -12.721  -2.377  1.00 39.53           C
ATOM   4737  HA  TRP A 291      15.685 -12.253  -1.712  1.00 39.53           H
ATOM   4738  C   TRP A 291      15.532 -14.063  -2.832  1.00 39.53           C
ATOM   4739  O   TRP A 291      16.509 -14.562  -2.272  1.00 39.53           O
ATOM   4740  CB  TRP A 291      13.644 -12.938  -1.618  1.00 39.53           C
ATOM   4741 1HB  TRP A 291      13.390 -12.028  -1.077  1.00 39.53           H
ATOM   4742 2HB  TRP A 291      12.849 -13.150  -2.331  1.00 39.53           H
ATOM   4743  CG  TRP A 291      13.729 -14.080  -0.656  1.00 39.53           C
ATOM   4744  CD1 TRP A 291      14.306 -14.081   0.573  1.00 39.53           C
ATOM   4745  HD1 TRP A 291      14.741 -13.205   1.038  1.00 39.53           H
ATOM   4746  CD2 TRP A 291      13.282 -15.431  -0.873  1.00 39.53           C
ATOM   4747  NE1 TRP A 291      14.291 -15.331   1.133  1.00 39.53           N
ATOM   4748  HE1 TRP A 291      14.681 -15.557   2.038  1.00 39.53           H
ATOM   4749  CE2 TRP A 291      13.677 -16.192   0.264  1.00 39.53           C
ATOM   4750  CE3 TRP A 291      12.589 -16.080  -1.917  1.00 39.53           C
ATOM   4751  HE3 TRP A 291      12.272 -15.522  -2.787  1.00 39.53           H
ATOM   4752  CZ2 TRP A 291      13.402 -17.569   0.379  1.00 39.53           C
ATOM   4753  HZ2 TRP A 291      13.705 -18.117   1.257  1.00 39.53           H
ATOM   4754  CZ3 TRP A 291      12.335 -17.472  -1.820  1.00 39.53           C
ATOM   4755  HZ3 TRP A 291      11.836 -17.989  -2.628  1.00 39.53           H
ATOM   4756  CH2 TRP A 291      12.745 -18.199  -0.665  1.00 39.53           C
ATOM   4757  HH2 TRP A 291      12.547 -19.260  -0.609  1.00 39.53           H
ATOM   4758  N   PHE A 292      14.921 -14.651  -3.852  1.00 -8.86           N
ATOM   4759  H   PHE A 292      14.133 -14.191  -4.297  1.00 -8.86           H
ATOM   4760  CA  PHE A 292      15.327 -15.975  -4.318  1.00 -8.86           C
ATOM   4761  HA  PHE A 292      15.472 -16.631  -3.459  1.00 -8.86           H
ATOM   4762  C   PHE A 292      16.630 -15.933  -5.102  1.00 -8.86           C
ATOM   4763  O   PHE A 292      17.484 -16.807  -4.983  1.00 -8.86           O
ATOM   4764  CB  PHE A 292      14.240 -16.560  -5.223  1.00 -8.86           C
ATOM   4765 1HB  PHE A 292      13.312 -16.626  -4.658  1.00 -8.86           H
ATOM   4766 2HB  PHE A 292      14.083 -15.886  -6.065  1.00 -8.86           H
ATOM   4767  CG  PHE A 292      14.582 -17.922  -5.761  1.00 -8.86           C
ATOM   4768  CD1 PHE A 292      14.519 -19.056  -4.931  1.00 -8.86           C
ATOM   4769  HD1 PHE A 292      14.205 -18.954  -3.901  1.00 -8.86           H
ATOM   4770  CD2 PHE A 292      14.993 -18.074  -7.099  1.00 -8.86           C
ATOM   4771  HD2 PHE A 292      15.039 -17.212  -7.749  1.00 -8.86           H
ATOM   4772  CE1 PHE A 292      14.877 -20.338  -5.427  1.00 -8.86           C
ATOM   4773  HE1 PHE A 292      14.832 -21.201  -4.778  1.00 -8.86           H
ATOM   4774  CE2 PHE A 292      15.358 -19.345  -7.608  1.00 -8.86           C
ATOM   4775  HE2 PHE A 292      15.688 -19.445  -8.633  1.00 -8.86           H
ATOM   4776  CZ  PHE A 292      15.301 -20.480  -6.769  1.00 -8.86           C
ATOM   4777  HZ  PHE A 292      15.590 -21.450  -7.149  1.00 -8.86           H
ATOM   4778  N   ASP A 293      16.768 -14.914  -5.930  1.00 14.56           N
ATOM   4779  H   ASP A 293      16.041 -14.204  -5.985  1.00 14.56           H
ATOM   4780  CA  ASP A 293      17.899 -14.778  -6.837  1.00 14.56           C
ATOM   4781  HA  ASP A 293      18.681 -15.483  -6.558  1.00 14.56           H
ATOM   4782  C   ASP A 293      18.466 -13.361  -6.757  1.00 14.56           C
ATOM   4783  O   ASP A 293      18.183 -12.509  -7.598  1.00 14.56           O
ATOM   4784  CB  ASP A 293      17.436 -15.130  -8.251  1.00 14.56           C
ATOM   4785 1HB  ASP A 293      16.880 -16.064  -8.202  1.00 14.56           H
ATOM   4786 2HB  ASP A 293      16.768 -14.358  -8.632  1.00 14.56           H
ATOM   4787  CG  ASP A 293      18.587 -15.333  -9.209  1.00 14.56           C
ATOM   4788  OD1 ASP A 293      19.729 -14.878  -8.967  1.00 14.56           O
ATOM   4789  OD2 ASP A 293      18.356 -16.026 -10.225  1.00 14.56           O
ATOM   4790  N   PRO A 294      19.275 -13.072  -5.725  1.00 17.12           N
ATOM   4791  CA  PRO A 294      19.860 -11.726  -5.672  1.00 17.12           C
ATOM   4792  HA  PRO A 294      19.070 -10.983  -5.559  1.00 17.12           H
ATOM   4793  C   PRO A 294      20.733 -11.358  -6.876  1.00 17.12           C
ATOM   4794  O   PRO A 294      20.884 -10.183  -7.201  1.00 17.12           O
ATOM   4795  CB  PRO A 294      20.721 -11.779  -4.406  1.00 17.12           C
ATOM   4796 1HB  PRO A 294      21.745 -12.043  -4.667  1.00 17.12           H
ATOM   4797 2HB  PRO A 294      20.695 -10.825  -3.879  1.00 17.12           H
ATOM   4798  CG  PRO A 294      20.116 -12.850  -3.582  1.00 17.12           C
ATOM   4799 1HG  PRO A 294      20.840 -13.254  -2.877  1.00 17.12           H
ATOM   4800 2HG  PRO A 294      19.241 -12.468  -3.056  1.00 17.12           H
ATOM   4801  CD  PRO A 294      19.706 -13.887  -4.574  1.00 17.12           C
ATOM   4802 1HD  PRO A 294      20.546 -14.521  -4.850  1.00 17.12           H
ATOM   4803 2HD  PRO A 294      18.884 -14.482  -4.174  1.00 17.12           H
ATOM   4804  N   GLU A 295      21.293 -12.340  -7.572  1.00 -6.98           N
ATOM   4805  H   GLU A 295      21.126 -13.302  -7.309  1.00 -6.98           H
ATOM   4806  CA  GLU A 295      22.132 -12.072  -8.744  1.00 -6.98           C
ATOM   4807  HA  GLU A 295      22.803 -11.243  -8.519  1.00 -6.98           H
ATOM   4808  C   GLU A 295      21.300 -11.666  -9.960  1.00 -6.98           C
ATOM   4809  O   GLU A 295      21.828 -11.115 -10.923  1.00 -6.98           O
ATOM   4810  CB  GLU A 295      22.978 -13.301  -9.088  1.00 -6.98           C
ATOM   4811 1HB  GLU A 295      22.315 -14.150  -9.224  1.00 -6.98           H
ATOM   4812 2HB  GLU A 295      23.498 -13.116 -10.028  1.00 -6.98           H
ATOM   4813  CG  GLU A 295      24.011 -13.654  -8.025  1.00 -6.98           C
ATOM   4814 1HG  GLU A 295      23.500 -13.868  -7.086  1.00 -6.98           H
ATOM   4815 2HG  GLU A 295      24.548 -14.550  -8.339  1.00 -6.98           H
ATOM   4816  CD  GLU A 295      25.014 -12.531  -7.806  1.00 -6.98           C
ATOM   4817  OE1 GLU A 295      25.739 -12.169  -8.755  1.00 -6.98           O
ATOM   4818  OE2 GLU A 295      25.092 -11.978  -6.686  1.00 -6.98           O
ATOM   4819  N   MET A 296      19.986 -11.845  -9.891  1.00  6.88           N
ATOM   4820  H   MET A 296      19.589 -12.314  -9.079  1.00  6.88           H
ATOM   4821  CA  MET A 296      19.071 -11.384 -10.938  1.00  6.88           C
ATOM   4822  HA  MET A 296      19.389 -11.805 -11.890  1.00  6.88           H
ATOM   4823  C   MET A 296      19.088  -9.860 -11.048  1.00  6.88           C
ATOM   4824  O   MET A 296      18.735  -9.290 -12.077  1.00  6.88           O
ATOM   4825  CB  MET A 296      17.654 -11.873 -10.625  1.00  6.88           C
ATOM   4826 1HB  MET A 296      17.709 -12.931 -10.382  1.00  6.88           H
ATOM   4827 2HB  MET A 296      17.295 -11.346  -9.743  1.00  6.88           H
ATOM   4828  CG  MET A 296      16.632 -11.691 -11.730  1.00  6.88           C
ATOM   4829 1HG  MET A 296      15.677 -12.066 -11.371  1.00  6.88           H
ATOM   4830 2HG  MET A 296      16.521 -10.627 -11.927  1.00  6.88           H
ATOM   4831  SD  MET A 296      17.038 -12.524 -13.284  1.00  6.88           S
ATOM   4832  CE  MET A 296      17.204 -14.247 -12.805  1.00  6.88           C
ATOM   4833 1HE  MET A 296      17.343 -14.865 -13.690  1.00  6.88           H
ATOM   4834 2HE  MET A 296      16.312 -14.576 -12.280  1.00  6.88           H
ATOM   4835 3HE  MET A 296      18.069 -14.371 -12.152  1.00  6.88           H
ATOM   4836  N   LEU A 297      19.579  -9.189 -10.014  1.00 -2.50           N
ATOM   4837  H   LEU A 297      19.868  -9.697  -9.184  1.00 -2.50           H
ATOM   4838  CA  LEU A 297      19.744  -7.735 -10.028  1.00 -2.50           C
ATOM   4839  HA  LEU A 297      18.781  -7.264 -10.222  1.00 -2.50           H
ATOM   4840  C   LEU A 297      20.719  -7.297 -11.117  1.00 -2.50           C
ATOM   4841  O   LEU A 297      20.634  -6.196 -11.657  1.00 -2.50           O
ATOM   4842  CB  LEU A 297      20.264  -7.294  -8.656  1.00 -2.50           C
ATOM   4843 1HB  LEU A 297      19.591  -7.694  -7.898  1.00 -2.50           H
ATOM   4844 2HB  LEU A 297      21.239  -7.760  -8.511  1.00 -2.50           H
ATOM   4845  CG  LEU A 297      20.432  -5.791  -8.391  1.00 -2.50           C
ATOM   4846  HG  LEU A 297      21.103  -5.384  -9.144  1.00 -2.50           H
ATOM   4847  CD1 LEU A 297      19.102  -5.034  -8.467  1.00 -2.50           C
ATOM   4848 1HD1 LEU A 297      19.260  -3.986  -8.214  1.00 -2.50           H
ATOM   4849 2HD1 LEU A 297      18.383  -5.466  -7.773  1.00 -2.50           H
ATOM   4850 3HD1 LEU A 297      18.701  -5.087  -9.479  1.00 -2.50           H
ATOM   4851  CD2 LEU A 297      21.083  -5.572  -7.036  1.00 -2.50           C
ATOM   4852 1HD2 LEU A 297      21.246  -4.506  -6.876  1.00 -2.50           H
ATOM   4853 2HD2 LEU A 297      22.049  -6.077  -7.005  1.00 -2.50           H
ATOM   4854 3HD2 LEU A 297      20.447  -5.962  -6.240  1.00 -2.50           H
ATOM   4855  N   ASN A 298      21.622  -8.195 -11.479  1.00-14.93           N
ATOM   4856  H   ASN A 298      21.615  -9.114 -11.046  1.00-14.93           H
ATOM   4857  CA  ASN A 298      22.627  -7.918 -12.500  1.00-14.93           C
ATOM   4858  HA  ASN A 298      22.865  -6.853 -12.496  1.00-14.93           H
ATOM   4859  C   ASN A 298      22.115  -8.305 -13.883  1.00-14.93           C
ATOM   4860  O   ASN A 298      22.827  -8.180 -14.874  1.00-14.93           O
ATOM   4861  CB  ASN A 298      23.896  -8.722 -12.201  1.00-14.93           C
ATOM   4862 1HB  ASN A 298      23.667  -9.784 -12.272  1.00-14.93           H
ATOM   4863 2HB  ASN A 298      24.651  -8.483 -12.948  1.00-14.93           H
ATOM   4864  CG  ASN A 298      24.452  -8.442 -10.833  1.00-14.93           C
ATOM   4865  OD1 ASN A 298      24.489  -7.305 -10.373  1.00-14.93           O
ATOM   4866  ND2 ASN A 298      24.853  -9.474 -10.147  1.00-14.93           N
ATOM   4867 1HD2 ASN A 298      25.185  -9.342  -9.204  1.00-14.93           H
ATOM   4868 2HD2 ASN A 298      24.824 -10.395 -10.550  1.00-14.93           H
ATOM   4869  N   ARG A 299      20.892  -8.818 -13.947  1.00 -5.07           N
ATOM   4870  H   ARG A 299      20.336  -8.862 -13.100  1.00 -5.07           H
ATOM   4871  CA  ARG A 299      20.316  -9.347 -15.190  1.00 -5.07           C
ATOM   4872  HA  ARG A 299      21.055  -9.286 -15.987  1.00 -5.07           H
ATOM   4873  C   ARG A 299      19.087  -8.590 -15.654  1.00 -5.07           C
ATOM   4874  O   ARG A 299      18.893  -8.404 -16.853  1.00 -5.07           O
ATOM   4875  CB  ARG A 299      19.924 -10.812 -14.999  1.00 -5.07           C
ATOM   4876 1HB  ARG A 299      19.131 -10.862 -14.256  1.00 -5.07           H
ATOM   4877 2HB  ARG A 299      19.532 -11.188 -15.944  1.00 -5.07           H
ATOM   4878  CG  ARG A 299      21.056 -11.716 -14.549  1.00 -5.07           C
ATOM   4879 1HG  ARG A 299      21.886 -11.627 -15.248  1.00 -5.07           H
ATOM   4880 2HG  ARG A 299      21.389 -11.425 -13.553  1.00 -5.07           H
ATOM   4881  CD  ARG A 299      20.581 -13.152 -14.513  1.00 -5.07           C
ATOM   4882 1HD  ARG A 299      19.707 -13.220 -13.867  1.00 -5.07           H
ATOM   4883 2HD  ARG A 299      20.295 -13.447 -15.524  1.00 -5.07           H
ATOM   4884  NE  ARG A 299      21.613 -14.070 -14.017  1.00 -5.07           N
ATOM   4885  HE  ARG A 299      22.468 -13.650 -13.675  1.00 -5.07           H
ATOM   4886  CZ  ARG A 299      21.535 -15.395 -14.006  1.00 -5.07           C
ATOM   4887  NH1 ARG A 299      22.525 -16.069 -13.499  1.00 -5.07           N
ATOM   4888 1HH1 ARG A 299      23.320 -15.587 -13.103  1.00 -5.07           H
ATOM   4889 2HH1 ARG A 299      22.514 -17.077 -13.506  1.00 -5.07           H
ATOM   4890  NH2 ARG A 299      20.526 -16.068 -14.500  1.00 -5.07           N
ATOM   4891 1HH2 ARG A 299      19.746 -15.573 -14.907  1.00 -5.07           H
ATOM   4892 2HH2 ARG A 299      20.531 -17.077 -14.495  1.00 -5.07           H
ATOM   4893  N   LEU A 300      18.249  -8.169 -14.722  1.00 -6.85           N
ATOM   4894  H   LEU A 300      18.424  -8.385 -13.747  1.00 -6.85           H
ATOM   4895  CA  LEU A 300      17.096  -7.344 -15.060  1.00 -6.85           C
ATOM   4896  HA  LEU A 300      16.667  -7.668 -16.006  1.00 -6.85           H
ATOM   4897  C   LEU A 300      17.614  -5.931 -15.223  1.00 -6.85           C
ATOM   4898  O   LEU A 300      18.487  -5.487 -14.470  1.00 -6.85           O
ATOM   4899  CB  LEU A 300      16.036  -7.392 -13.962  1.00 -6.85           C
ATOM   4900 1HB  LEU A 300      16.530  -7.200 -13.012  1.00 -6.85           H
ATOM   4901 2HB  LEU A 300      15.320  -6.589 -14.140  1.00 -6.85           H
ATOM   4902  CG  LEU A 300      15.259  -8.710 -13.861  1.00 -6.85           C
ATOM   4903  HG  LEU A 300      15.971  -9.531 -13.800  1.00 -6.85           H
ATOM   4904  CD1 LEU A 300      14.419  -8.716 -12.607  1.00 -6.85           C
ATOM   4905 1HD1 LEU A 300      13.900  -9.666 -12.520  1.00 -6.85           H
ATOM   4906 2HD1 LEU A 300      13.698  -7.899 -12.632  1.00 -6.85           H
ATOM   4907 3HD1 LEU A 300      15.062  -8.601 -11.737  1.00 -6.85           H
ATOM   4908  CD2 LEU A 300      14.352  -8.945 -15.068  1.00 -6.85           C
ATOM   4909 1HD2 LEU A 300      13.795  -9.869 -14.922  1.00 -6.85           H
ATOM   4910 2HD2 LEU A 300      14.959  -9.043 -15.967  1.00 -6.85           H
ATOM   4911 3HD2 LEU A 300      13.657  -8.112 -15.183  1.00 -6.85           H
ATOM   4912  N   SER A 301      17.115  -5.241 -16.233  1.00 -5.63           N
ATOM   4913  H   SER A 301      16.381  -5.636 -16.811  1.00 -5.63           H
ATOM   4914  CA  SER A 301      17.626  -3.915 -16.532  1.00 -5.63           C
ATOM   4915  HA  SER A 301      18.703  -3.930 -16.389  1.00 -5.63           H
ATOM   4916  C   SER A 301      17.027  -2.873 -15.597  1.00 -5.63           C
ATOM   4917  O   SER A 301      15.911  -3.030 -15.089  1.00 -5.63           O
ATOM   4918  CB  SER A 301      17.336  -3.558 -17.987  1.00 -5.63           C
ATOM   4919 1HB  SER A 301      17.843  -2.625 -18.236  1.00 -5.63           H
ATOM   4920 2HB  SER A 301      17.713  -4.351 -18.633  1.00 -5.63           H
ATOM   4921  OG  SER A 301      15.943  -3.403 -18.189  1.00 -5.63           O
ATOM   4922  HG  SER A 301      15.780  -3.251 -19.129  1.00 -5.63           H
ATOM   4923  N   ASP A 302      17.742  -1.773 -15.405  1.00  1.41           N
ATOM   4924  H   ASP A 302      18.657  -1.695 -15.831  1.00  1.41           H
ATOM   4925  CA  ASP A 302      17.224  -0.672 -14.582  1.00  1.41           C
ATOM   4926  HA  ASP A 302      17.105  -1.050 -13.566  1.00  1.41           H
ATOM   4927  C   ASP A 302      15.844  -0.159 -15.025  1.00  1.41           C
ATOM   4928  O   ASP A 302      14.971  -0.011 -14.168  1.00  1.41           O
ATOM   4929  CB  ASP A 302      18.193   0.516 -14.524  1.00  1.41           C
ATOM   4930 1HB  ASP A 302      18.416   0.858 -15.534  1.00  1.41           H
ATOM   4931 2HB  ASP A 302      17.705   1.323 -13.981  1.00  1.41           H
ATOM   4932  CG  ASP A 302      19.488   0.192 -13.817  1.00  1.41           C
ATOM   4933  OD1 ASP A 302      19.477  -0.518 -12.796  1.00  1.41           O
ATOM   4934  OD2 ASP A 302      20.554   0.667 -14.268  1.00  1.41           O
ATOM   4935  N   PRO A 303      15.593   0.079 -16.337  1.00  3.09           N
ATOM   4936  CA  PRO A 303      14.212   0.496 -16.619  1.00  3.09           C
ATOM   4937  HA  PRO A 303      14.007   1.446 -16.127  1.00  3.09           H
ATOM   4938  C   PRO A 303      13.119  -0.501 -16.258  1.00  3.09           C
ATOM   4939  O   PRO A 303      12.012  -0.091 -15.921  1.00  3.09           O
ATOM   4940  CB  PRO A 303      14.203   0.675 -18.142  1.00  3.09           C
ATOM   4941 1HB  PRO A 303      13.856  -0.239 -18.626  1.00  3.09           H
ATOM   4942 2HB  PRO A 303      13.573   1.515 -18.428  1.00  3.09           H
ATOM   4943  CG  PRO A 303      15.594   0.928 -18.501  1.00  3.09           C
ATOM   4944 1HG  PRO A 303      15.779   0.678 -19.545  1.00  3.09           H
ATOM   4945 2HG  PRO A 303      15.841   1.970 -18.311  1.00  3.09           H
ATOM   4946  CD  PRO A 303      16.373   0.040 -17.591  1.00  3.09           C
ATOM   4947 1HD  PRO A 303      16.402  -0.971 -17.989  1.00  3.09           H
ATOM   4948 2HD  PRO A 303      17.379   0.431 -17.446  1.00  3.09           H
ATOM   4949  N   VAL A 304      13.384  -1.797 -16.328  1.00 -8.38           N
ATOM   4950  H   VAL A 304      14.307  -2.121 -16.596  1.00 -8.38           H
ATOM   4951  CA  VAL A 304      12.361  -2.795 -16.014  1.00 -8.38           C
ATOM   4952  HA  VAL A 304      11.417  -2.507 -16.474  1.00 -8.38           H
ATOM   4953  C   VAL A 304      12.149  -2.818 -14.505  1.00 -8.38           C
ATOM   4954  O   VAL A 304      11.011  -2.832 -14.025  1.00 -8.38           O
ATOM   4955  CB  VAL A 304      12.776  -4.175 -16.591  1.00 -8.38           C
ATOM   4956  HB  VAL A 304      13.783  -4.410 -16.249  1.00 -8.38           H
ATOM   4957  CG1 VAL A 304      11.845  -5.292 -16.141  1.00 -8.38           C
ATOM   4958 1HG1 VAL A 304      12.127  -6.227 -16.625  1.00 -8.38           H
ATOM   4959 2HG1 VAL A 304      10.811  -5.049 -16.395  1.00 -8.38           H
ATOM   4960 3HG1 VAL A 304      11.930  -5.425 -15.063  1.00 -8.38           H
ATOM   4961  CG2 VAL A 304      12.768  -4.106 -18.127  1.00 -8.38           C
ATOM   4962 1HG2 VAL A 304      13.133  -5.049 -18.533  1.00 -8.38           H
ATOM   4963 2HG2 VAL A 304      13.420  -3.308 -18.475  1.00 -8.38           H
ATOM   4964 3HG2 VAL A 304      11.753  -3.924 -18.486  1.00 -8.38           H
ATOM   4965  N   ASN A 305      13.234  -2.722 -13.749  1.00 -6.53           N
ATOM   4966  H   ASN A 305      14.152  -2.702 -14.189  1.00 -6.53           H
ATOM   4967  CA  ASN A 305      13.135  -2.679 -12.291  1.00 -6.53           C
ATOM   4968  HA  ASN A 305      12.598  -3.566 -11.952  1.00 -6.53           H
ATOM   4969  C   ASN A 305      12.355  -1.454 -11.835  1.00 -6.53           C
ATOM   4970  O   ASN A 305      11.483  -1.522 -10.966  1.00 -6.53           O
ATOM   4971  CB  ASN A 305      14.535  -2.661 -11.665  1.00 -6.53           C
ATOM   4972 1HB  ASN A 305      15.119  -1.851 -12.099  1.00 -6.53           H
ATOM   4973 2HB  ASN A 305      14.438  -2.488 -10.594  1.00 -6.53           H
ATOM   4974  CG  ASN A 305      15.260  -3.955 -11.869  1.00 -6.53           C
ATOM   4975  OD1 ASN A 305      14.639  -5.000 -11.920  1.00 -6.53           O
ATOM   4976  ND2 ASN A 305      16.558  -3.914 -11.967  1.00 -6.53           N
ATOM   4977 1HD2 ASN A 305      17.055  -4.760 -12.197  1.00 -6.53           H
ATOM   4978 2HD2 ASN A 305      17.058  -3.053 -11.808  1.00 -6.53           H
ATOM   4979  N   HIS A 306      12.647  -0.322 -12.455  1.00  4.90           N
ATOM   4980  H   HIS A 306      13.386  -0.305 -13.157  1.00  4.90           H
ATOM   4981  CA  HIS A 306      11.952   0.916 -12.128  1.00  4.90           C
ATOM   4982  HA  HIS A 306      11.960   1.055 -11.048  1.00  4.90           H
ATOM   4983  C   HIS A 306      10.496   0.870 -12.563  1.00  4.90           C
ATOM   4984  O   HIS A 306       9.638   1.389 -11.861  1.00  4.90           O
ATOM   4985  CB  HIS A 306      12.659   2.104 -12.783  1.00  4.90           C
ATOM   4986 1HB  HIS A 306      12.771   1.912 -13.850  1.00  4.90           H
ATOM   4987 2HB  HIS A 306      12.033   2.985 -12.659  1.00  4.90           H
ATOM   4988  CG  HIS A 306      14.004   2.404 -12.194  1.00  4.90           C
ATOM   4989  ND1 HIS A 306      14.859   3.342 -12.733  1.00  4.90           N
ATOM   4990  CD2 HIS A 306      14.613   1.904 -11.081  1.00  4.90           C
ATOM   4991  HD2 HIS A 306      14.193   1.137 -10.446  1.00  4.90           H
ATOM   4992  CE1 HIS A 306      15.935   3.391 -11.892  1.00  4.90           C
ATOM   4993  HE1 HIS A 306      16.778   4.056 -12.023  1.00  4.90           H
ATOM   4994  NE2 HIS A 306      15.818   2.517 -10.869  1.00  4.90           N
ATOM   4995  HE2 HIS A 306      16.478   2.373 -10.103  1.00  4.90           H
ATOM   4996  N   PHE A 307      10.194   0.226 -13.680  1.00-13.27           N
ATOM   4997  H   PHE A 307      10.925  -0.207 -14.235  1.00-13.27           H
ATOM   4998  CA  PHE A 307       8.813   0.149 -14.148  1.00-13.27           C
ATOM   4999  HA  PHE A 307       8.399   1.156 -14.148  1.00-13.27           H
ATOM   5000  C   PHE A 307       7.950  -0.697 -13.223  1.00-13.27           C
ATOM   5001  O   PHE A 307       6.842  -0.297 -12.893  1.00-13.27           O
ATOM   5002  CB  PHE A 307       8.746  -0.396 -15.576  1.00-13.27           C
ATOM   5003 1HB  PHE A 307       9.387   0.215 -16.207  1.00-13.27           H
ATOM   5004 2HB  PHE A 307       9.124  -1.418 -15.590  1.00-13.27           H
ATOM   5005  CG  PHE A 307       7.361  -0.378 -16.165  1.00-13.27           C
ATOM   5006  CD1 PHE A 307       6.632   0.825 -16.256  1.00-13.27           C
ATOM   5007  HD1 PHE A 307       7.064   1.751 -15.902  1.00-13.27           H
ATOM   5008  CD2 PHE A 307       6.782  -1.564 -16.645  1.00-13.27           C
ATOM   5009  HD2 PHE A 307       7.330  -2.494 -16.582  1.00-13.27           H
ATOM   5010  CE1 PHE A 307       5.323   0.841 -16.800  1.00-13.27           C
ATOM   5011  HE1 PHE A 307       4.770   1.769 -16.846  1.00-13.27           H
ATOM   5012  CE2 PHE A 307       5.492  -1.558 -17.223  1.00-13.27           C
ATOM   5013  HE2 PHE A 307       5.073  -2.474 -17.605  1.00-13.27           H
ATOM   5014  CZ  PHE A 307       4.752  -0.355 -17.288  1.00-13.27           C
ATOM   5015  HZ  PHE A 307       3.758  -0.351 -17.712  1.00-13.27           H
ATOM   5016  N   PHE A 308       8.450  -1.827 -12.738  1.00 10.15           N
ATOM   5017  H   PHE A 308       9.371  -2.152 -13.027  1.00 10.15           H
ATOM   5018  CA  PHE A 308       7.654  -2.620 -11.798  1.00 10.15           C
ATOM   5019  HA  PHE A 308       6.674  -2.782 -12.237  1.00 10.15           H
ATOM   5020  C   PHE A 308       7.431  -1.884 -10.483  1.00 10.15           C
[truncated: 27,615 more chars]
