# Supplementary material for: Variety of genetic defects in GnRH and hypothalamic–pituitary signaling and development in normosmic patients with IHH
Source: Front Endocrinol (Lausanne). 2024 Jul 1;15:1396805. doi: 10.3389/fendo.2024.1396805 (PMC11246878; doi:10.3389/fendo.2024.1396805)
Supplement: Supplementary file 1 [file DataSheet_1.zip › GNRHR_homology.pdb]

REMARK YASARA *************************************************************
REMARK YASARA *                                                           *
REMARK YASARA *                     Y  A  S  A  R  A                      *
REMARK YASARA *                                                           *
REMARK YASARA *   Yet Another Scientific Artificial Reality Application   *
REMARK YASARA *                                                           *
REMARK YASARA *            MOLECULE STRUCTURE FILE, PDB FORMAT            *
REMARK YASARA *                                                           *
REMARK YASARA * Just use YASARA every day to make your questions go away! *
REMARK YASARA *                                                           *
REMARK YASARA *                      www.YASARA.org                       *
REMARK YASARA *                                                           *
REMARK YASARA *************************************************************
REMARK YASARA
REMARK YASARA Version:           24.4.10.W.64
REMARK YASARA Written on:        Mon May 20 09:39:51 2024
REMARK YASARA Number of models:  1
REMARK YASARA Number of atoms:   5373
REMARK YASARA Please address questions or suggestions to: Eliza@yasara.org
REMARK YASARA
COMPND    MOL_ID: 1;
COMPND   2 MOLECULE: Gonadotropin-releasing hormone receptor;
COMPND   3 CHAIN: ;
SEQRES   1 A  328  MET ALA ASN SER ALA SER PRO GLU GLN ASN GLN ASN HIS 
SEQRES   2 A  328  CYS SER ALA ILE ASN ASN SER ILE PRO LEU MET GLN GLY 
SEQRES   3 A  328  ASN LEU PRO THR LEU THR LEU SER GLY LYS ILE ARG VAL 
SEQRES   4 A  328  THR VAL THR PHE PHE LEU PHE LEU LEU SER ALA THR PHE 
SEQRES   5 A  328  ASN ALA SER PHE LEU LEU LYS LEU GLN LYS TRP THR GLN 
SEQRES   6 A  328  LYS LYS GLU LYS GLY LYS LYS LEU SER ARG MET LYS LEU 
SEQRES   7 A  328  LEU LEU LYS HIS LEU THR LEU ALA ASN LEU LEU GLU THR 
SEQRES   8 A  328  LEU ILE VAL MET PRO LEU ASP GLY MET TRP ASN ILE THR 
SEQRES   9 A  328  VAL GLN TRP TYR ALA GLY GLU LEU LEU CYS LYS VAL LEU 
SEQRES  10 A  328  SER TYR LEU LYS LEU PHE SER MET TYR ALA PRO ALA PHE 
SEQRES  11 A  328  MET MET VAL VAL ILE SER LEU ASP ARG SER LEU ALA ILE 
SEQRES  12 A  328  THR ARG PRO LEU ALA LEU LYS SER ASN SER LYS VAL GLY 
SEQRES  13 A  328  GLN SER MET VAL GLY LEU ALA TRP ILE LEU SER SER VAL 
SEQRES  14 A  328  PHE ALA GLY PRO GLN LEU TYR ILE PHE ARG MET ILE HIS 
SEQRES  15 A  328  LEU ALA ASP SER SER GLY GLN THR LYS VAL PHE SER GLN 
SEQRES  16 A  328  CYS VAL THR HIS CYS SER PHE SER GLN TRP TRP HIS GLN 
SEQRES  17 A  328  ALA PHE TYR ASN PHE PHE THR PHE SER CYS LEU PHE ILE 
SEQRES  18 A  328  ILE PRO LEU PHE ILE MET LEU ILE CYS ASN ALA LYS ILE 
SEQRES  19 A  328  ILE PHE THR LEU THR ARG VAL LEU HIS GLN ASP PRO HIS 
SEQRES  20 A  328  GLU LEU GLN LEU ASN GLN SER LYS ASN ASN ILE PRO ARG 
SEQRES  21 A  328  ALA ARG LEU LYS THR LEU LYS MET THR VAL ALA PHE ALA 
SEQRES  22 A  328  THR SER PHE THR VAL CYS TRP THR PRO TYR TYR VAL LEU 
SEQRES  23 A  328  GLY ILE TRP TYR TRP PHE ASP PRO GLU MET LEU ASN ARG 
SEQRES  24 A  328  LEU SER ASP PRO VAL ASN HIS PHE PHE PHE LEU PHE ALA 
SEQRES  25 A  328  PHE LEU ASN PRO CYS PHE ASP PRO LEU ILE TYR GLY TYR 
SEQRES  26 A  328  PHE SER LEU 
SSBOND   0 CYS A   14    CYS A  200                                       2.03
SSBOND   1 CYS A  114    CYS A  196                                       2.03
ATOM      1  N   MET A   1      45.024 -35.556  -1.338  1.00-43.24           N
ATOM      2 1H   MET A   1      45.772 -36.236  -1.320  1.00-43.24           H
ATOM      3 2H   MET A   1      45.418 -34.625  -1.377  1.00-43.24           H
ATOM      4 3H   MET A   1      44.453 -35.708  -2.159  1.00-43.24           H
ATOM      5  CA  MET A   1      44.188 -35.691  -0.119  1.00-43.24           C
ATOM      6  HA  MET A   1      43.780 -36.699  -0.101  1.00-43.24           H
ATOM      7  C   MET A   1      43.038 -34.700  -0.173  1.00-43.24           C
ATOM      8  O   MET A   1      43.235 -33.549  -0.557  1.00-43.24           O
ATOM      9  CB  MET A   1      45.054 -35.489   1.128  1.00-43.24           C
ATOM     10 1HB  MET A   1      45.912 -36.152   1.042  1.00-43.24           H
ATOM     11 2HB  MET A   1      45.420 -34.463   1.150  1.00-43.24           H
ATOM     12  CG  MET A   1      44.353 -35.784   2.448  1.00-43.24           C
ATOM     13 1HG  MET A   1      43.546 -35.063   2.587  1.00-43.24           H
ATOM     14 2HG  MET A   1      43.927 -36.786   2.413  1.00-43.24           H
ATOM     15  SD  MET A   1      45.481 -35.688   3.858  1.00-43.24           S
ATOM     16  CE  MET A   1      46.407 -37.236   3.709  1.00-43.24           C
ATOM     17 1HE  MET A   1      47.099 -37.334   4.545  1.00-43.24           H
ATOM     18 2HE  MET A   1      46.973 -37.244   2.777  1.00-43.24           H
ATOM     19 3HE  MET A   1      45.716 -38.081   3.718  1.00-43.24           H
ATOM     20  N   ALA A   2      41.831 -35.137   0.160  1.00 -4.06           N
ATOM     21  H   ALA A   2      41.714 -36.103   0.455  1.00 -4.06           H
ATOM     22  CA  ALA A   2      40.650 -34.276   0.125  1.00 -4.06           C
ATOM     23  HA  ALA A   2      40.582 -33.801  -0.855  1.00 -4.06           H
ATOM     24  C   ALA A   2      40.750 -33.182   1.195  1.00 -4.06           C
ATOM     25  O   ALA A   2      41.446 -33.357   2.198  1.00 -4.06           O
ATOM     26  CB  ALA A   2      39.402 -35.131   0.346  1.00 -4.06           C
ATOM     27 1HB  ALA A   2      39.328 -35.883  -0.440  1.00 -4.06           H
ATOM     28 2HB  ALA A   2      38.511 -34.501   0.316  1.00 -4.06           H
ATOM     29 3HB  ALA A   2      39.454 -35.627   1.317  1.00 -4.06           H
ATOM     30  N   ASN A   3      40.028 -32.089   1.002  1.00  4.55           N
ATOM     31  H   ASN A   3      39.421 -32.035   0.193  1.00  4.55           H
ATOM     32  CA  ASN A   3      40.012 -30.954   1.930  1.00  4.55           C
ATOM     33  HA  ASN A   3      40.554 -31.187   2.847  1.00  4.55           H
ATOM     34  C   ASN A   3      38.551 -30.679   2.269  1.00  4.55           C
ATOM     35  O   ASN A   3      37.669 -31.325   1.698  1.00  4.55           O
ATOM     36  CB  ASN A   3      40.622 -29.708   1.269  1.00  4.55           C
ATOM     37 1HB  ASN A   3      40.202 -29.589   0.272  1.00  4.55           H
ATOM     38 2HB  ASN A   3      40.366 -28.826   1.853  1.00  4.55           H
ATOM     39  CG  ASN A   3      42.122 -29.761   1.176  1.00  4.55           C
ATOM     40  OD1 ASN A   3      42.809 -30.220   2.086  1.00  4.55           O
ATOM     41  ND2 ASN A   3      42.656 -29.254   0.105  1.00  4.55           N
ATOM     42 1HD2 ASN A   3      43.659 -29.210   0.027  1.00  4.55           H
ATOM     43 2HD2 ASN A   3      42.067 -28.900  -0.636  1.00  4.55           H
ATOM     44  N   SER A   4      38.291 -29.714   3.141  0.99  1.09           N
ATOM     45  H   SER A   4      39.053 -29.266   3.639  0.99  1.09           H
ATOM     46  CA  SER A   4      36.935 -29.211   3.368  0.99  1.09           C
ATOM     47  HA  SER A   4      36.299 -30.024   3.716  0.99  1.09           H
ATOM     48  C   SER A   4      36.388 -28.672   2.049  0.99  1.09           C
ATOM     49  O   SER A   4      37.154 -28.240   1.189  0.99  1.09           O
ATOM     50  CB  SER A   4      36.947 -28.089   4.408  0.99  1.09           C
ATOM     51 1HB  SER A   4      37.535 -27.252   4.028  0.99  1.09           H
ATOM     52 2HB  SER A   4      35.925 -27.754   4.586  0.99  1.09           H
ATOM     53  OG  SER A   4      37.514 -28.544   5.628  0.99  1.09           O
ATOM     54  HG  SER A   4      37.299 -27.903   6.315  0.99  1.09           H
ATOM     55  N   ALA A   5      35.076 -28.708   1.878  1.00 23.40           N
ATOM     56  H   ALA A   5      34.481 -29.001   2.644  1.00 23.40           H
ATOM     57  CA  ALA A   5      34.450 -28.347   0.610  1.00 23.40           C
ATOM     58  HA  ALA A   5      35.218 -28.124  -0.131  1.00 23.40           H
ATOM     59  C   ALA A   5      33.568 -27.111   0.766  1.00 23.40           C
ATOM     60  O   ALA A   5      33.099 -26.828   1.870  1.00 23.40           O
ATOM     61  CB  ALA A   5      33.627 -29.541   0.111  1.00 23.40           C
ATOM     62 1HB  ALA A   5      34.286 -30.394  -0.058  1.00 23.40           H
ATOM     63 2HB  ALA A   5      33.128 -29.283  -0.822  1.00 23.40           H
ATOM     64 3HB  ALA A   5      32.872 -29.810   0.852  1.00 23.40           H
ATOM     65  N   SER A   6      33.305 -26.459  -0.360  1.00 37.16           N
ATOM     66  H   SER A   6      33.763 -26.785  -1.204  1.00 37.16           H
ATOM     67  CA  SER A   6      32.394 -25.311  -0.504  1.00 37.16           C
ATOM     68  HA  SER A   6      32.326 -25.131  -1.574  1.00 37.16           H
ATOM     69  C   SER A   6      32.855 -23.994   0.139  1.00 37.16           C
ATOM     70  O   SER A   6      33.569 -23.988   1.150  1.00 37.16           O
ATOM     71  CB  SER A   6      30.982 -25.680  -0.034  1.00 37.16           C
ATOM     72 1HB  SER A   6      30.960 -25.726   1.055  1.00 37.16           H
ATOM     73 2HB  SER A   6      30.275 -24.922  -0.373  1.00 37.16           H
ATOM     74  OG  SER A   6      30.622 -26.946  -0.566  1.00 37.16           O
ATOM     75  HG  SER A   6      29.708 -27.134  -0.304  1.00 37.16           H
ATOM     76  N   PRO A   7      32.505 -22.849  -0.479  1.00 -3.27           N
ATOM     77  CA  PRO A   7      33.041 -21.610   0.093  1.00 -3.27           C
ATOM     78  HA  PRO A   7      34.100 -21.729   0.310  1.00 -3.27           H
ATOM     79  C   PRO A   7      32.323 -21.096   1.335  1.00 -3.27           C
ATOM     80  O   PRO A   7      31.136 -21.345   1.534  1.00 -3.27           O
ATOM     81  CB  PRO A   7      32.856 -20.613  -1.053  1.00 -3.27           C
ATOM     82 1HB  PRO A   7      32.755 -19.596  -0.678  1.00 -3.27           H
ATOM     83 2HB  PRO A   7      33.689 -20.684  -1.750  1.00 -3.27           H
ATOM     84  CG  PRO A   7      31.610 -21.059  -1.707  1.00 -3.27           C
ATOM     85 1HG  PRO A   7      30.747 -20.728  -1.128  1.00 -3.27           H
ATOM     86 2HG  PRO A   7      31.550 -20.682  -2.727  1.00 -3.27           H
ATOM     87  CD  PRO A   7      31.707 -22.564  -1.689  1.00 -3.27           C
ATOM     88 1HD  PRO A   7      30.713 -23.008  -1.623  1.00 -3.27           H
ATOM     89 2HD  PRO A   7      32.232 -22.920  -2.575  1.00 -3.27           H
ATOM     90  N   GLU A   8      33.015 -20.276   2.111  1.00  2.98           N
ATOM     91  H   GLU A   8      34.017 -20.184   1.977  1.00  2.98           H
ATOM     92  CA  GLU A   8      32.353 -19.390   3.067  1.00  2.98           C
ATOM     93  HA  GLU A   8      31.391 -19.801   3.375  1.00  2.98           H
ATOM     94  C   GLU A   8      32.136 -18.083   2.320  1.00  2.98           C
ATOM     95  O   GLU A   8      33.105 -17.448   1.895  1.00  2.98           O
ATOM     96  CB  GLU A   8      33.223 -19.125   4.300  1.00  2.98           C
ATOM     97 1HB  GLU A   8      34.221 -18.832   3.973  1.00  2.98           H
ATOM     98 2HB  GLU A   8      32.784 -18.300   4.861  1.00  2.98           H
ATOM     99  CG  GLU A   8      33.328 -20.328   5.211  1.00  2.98           C
ATOM    100 1HG  GLU A   8      32.327 -20.608   5.542  1.00  2.98           H
ATOM    101 2HG  GLU A   8      33.744 -21.157   4.641  1.00  2.98           H
ATOM    102  CD  GLU A   8      34.210 -20.102   6.431  1.00  2.98           C
ATOM    103  OE1 GLU A   8      34.548 -18.953   6.801  1.00  2.98           O
ATOM    104  OE2 GLU A   8      34.619 -21.116   7.039  1.00  2.98           O
ATOM    105  N   GLN A   9      30.894 -17.669   2.125  1.00  1.56           N
ATOM    106  H   GLN A   9      30.110 -18.228   2.450  1.00  1.56           H
ATOM    107  CA  GLN A   9      30.637 -16.357   1.537  1.00  1.56           C
ATOM    108  HA  GLN A   9      31.281 -16.194   0.672  1.00  1.56           H
ATOM    109  C   GLN A   9      31.015 -15.398   2.662  1.00  1.56           C
ATOM    110  O   GLN A   9      30.693 -15.675   3.820  1.00  1.56           O
ATOM    111  CB  GLN A   9      29.168 -16.240   1.128  1.00  1.56           C
ATOM    112 1HB  GLN A   9      28.934 -17.093   0.492  1.00  1.56           H
ATOM    113 2HB  GLN A   9      28.549 -16.294   2.023  1.00  1.56           H
ATOM    114  CG  GLN A   9      28.827 -14.967   0.362  1.00  1.56           C
ATOM    115 1HG  GLN A   9      28.980 -14.106   1.011  1.00  1.56           H
ATOM    116 2HG  GLN A   9      29.491 -14.881  -0.498  1.00  1.56           H
ATOM    117  CD  GLN A   9      27.399 -14.960  -0.131  1.00  1.56           C
ATOM    118  OE1 GLN A   9      26.601 -15.814   0.232  1.00  1.56           O
ATOM    119  NE2 GLN A   9      27.059 -14.018  -0.970  1.00  1.56           N
ATOM    120 1HE2 GLN A   9      26.113 -13.998  -1.313  1.00  1.56           H
ATOM    121 2HE2 GLN A   9      27.738 -13.340  -1.284  1.00  1.56           H
ATOM    122  N   ASN A  10      31.743 -14.328   2.371  1.00 19.70           N
ATOM    123  H   ASN A  10      31.924 -14.078   1.405  1.00 19.70           H
ATOM    124  CA  ASN A  10      32.327 -13.516   3.438  1.00 19.70           C
ATOM    125  HA  ASN A  10      33.013 -14.145   4.008  1.00 19.70           H
ATOM    126  C   ASN A  10      31.285 -12.964   4.402  1.00 19.70           C
ATOM    127  O   ASN A  10      30.273 -12.392   3.979  1.00 19.70           O
ATOM    128  CB  ASN A  10      33.110 -12.329   2.881  1.00 19.70           C
ATOM    129 1HB  ASN A  10      33.806 -12.677   2.123  1.00 19.70           H
ATOM    130 2HB  ASN A  10      32.416 -11.624   2.425  1.00 19.70           H
ATOM    131  CG  ASN A  10      33.879 -11.617   3.959  1.00 19.70           C
ATOM    132  OD1 ASN A  10      34.579 -12.248   4.745  1.00 19.70           O
ATOM    133  ND2 ASN A  10      33.731 -10.331   4.042  1.00 19.70           N
ATOM    134 1HD2 ASN A  10      34.137  -9.849   4.828  1.00 19.70           H
ATOM    135 2HD2 ASN A  10      33.186  -9.830   3.353  1.00 19.70           H
ATOM    136  N   GLN A  11      31.536 -13.129   5.691  1.00 -2.77           N
ATOM    137  H   GLN A  11      32.366 -13.622   5.984  1.00 -2.77           H
ATOM    138  CA  GLN A  11      30.680 -12.545   6.713  1.00 -2.77           C
ATOM    139  HA  GLN A  11      29.641 -12.793   6.506  1.00 -2.77           H
ATOM    140  C   GLN A  11      30.896 -11.036   6.614  1.00 -2.77           C
ATOM    141  O   GLN A  11      32.036 -10.583   6.587  1.00 -2.77           O
ATOM    142  CB  GLN A  11      31.077 -13.084   8.089  1.00 -2.77           C
ATOM    143 1HB  GLN A  11      31.092 -14.172   8.032  1.00 -2.77           H
ATOM    144 2HB  GLN A  11      32.084 -12.739   8.326  1.00 -2.77           H
ATOM    145  CG  GLN A  11      30.142 -12.679   9.218  1.00 -2.77           C
ATOM    146 1HG  GLN A  11      30.125 -11.592   9.296  1.00 -2.77           H
ATOM    147 2HG  GLN A  11      29.135 -13.029   8.993  1.00 -2.77           H
ATOM    148  CD  GLN A  11      30.576 -13.255  10.548  1.00 -2.77           C
ATOM    149  OE1 GLN A  11      30.965 -14.419  10.655  1.00 -2.77           O
ATOM    150  NE2 GLN A  11      30.527 -12.452  11.570  1.00 -2.77           N
ATOM    151 1HE2 GLN A  11      30.916 -12.754  12.449  1.00 -2.77           H
ATOM    152 2HE2 GLN A  11      30.120 -11.533  11.473  1.00 -2.77           H
ATOM    153  N   ASN A  12      29.824 -10.269   6.486  1.00 12.54           N
ATOM    154  H   ASN A  12      28.904 -10.690   6.491  1.00 12.54           H
ATOM    155  CA  ASN A  12      29.949  -8.824   6.301  1.00 12.54           C
ATOM    156  HA  ASN A  12      30.527  -8.643   5.394  1.00 12.54           H
ATOM    157  C   ASN A  12      30.673  -8.166   7.478  1.00 12.54           C
ATOM    158  O   ASN A  12      30.419  -8.501   8.639  1.00 12.54           O
ATOM    159  CB  ASN A  12      28.562  -8.196   6.135  1.00 12.54           C
ATOM    160 1HB  ASN A  12      27.997  -8.773   5.406  1.00 12.54           H
ATOM    161 2HB  ASN A  12      28.039  -8.227   7.090  1.00 12.54           H
ATOM    162  CG  ASN A  12      28.631  -6.763   5.661  1.00 12.54           C
ATOM    163  OD1 ASN A  12      29.623  -6.328   5.096  1.00 12.54           O
ATOM    164  ND2 ASN A  12      27.584  -6.023   5.871  1.00 12.54           N
ATOM    165 1HD2 ASN A  12      27.605  -5.061   5.572  1.00 12.54           H
ATOM    166 2HD2 ASN A  12      26.764  -6.417   6.309  1.00 12.54           H
ATOM    167  N   HIS A  13      31.540  -7.210   7.174  1.00 10.37           N
ATOM    168  H   HIS A  13      31.663  -6.956   6.203  1.00 10.37           H
ATOM    169  CA  HIS A  13      32.338  -6.493   8.168  1.00 10.37           C
ATOM    170  HA  HIS A  13      32.707  -7.221   8.892  1.00 10.37           H
ATOM    171  C   HIS A  13      31.537  -5.441   8.938  1.00 10.37           C
ATOM    172  O   HIS A  13      31.761  -4.235   8.841  1.00 10.37           O
ATOM    173  CB  HIS A  13      33.550  -5.843   7.494  1.00 10.37           C
ATOM    174 1HB  HIS A  13      33.205  -5.130   6.745  1.00 10.37           H
ATOM    175 2HB  HIS A  13      34.119  -5.302   8.250  1.00 10.37           H
ATOM    176  CG  HIS A  13      34.465  -6.827   6.837  1.00 10.37           C
ATOM    177  ND1 HIS A  13      34.596  -6.931   5.466  1.00 10.37           N
ATOM    178  CD2 HIS A  13      35.306  -7.743   7.390  1.00 10.37           C
ATOM    179  HD2 HIS A  13      35.421  -7.900   8.454  1.00 10.37           H
ATOM    180  CE1 HIS A  13      35.520  -7.918   5.257  1.00 10.37           C
ATOM    181  HE1 HIS A  13      35.852  -8.241   4.278  1.00 10.37           H
ATOM    182  NE2 HIS A  13      35.979  -8.438   6.420  1.00 10.37           N
ATOM    183  HE2 HIS A  13      36.672  -9.172   6.545  1.00 10.37           H
ATOM    184  N   CYS A  14      30.603  -5.919   9.745  1.00  3.17           N
ATOM    185  H   CYS A  14      30.432  -6.925   9.737  1.00  3.17           H
ATOM    186  CA  CYS A  14      29.829  -5.085  10.662  1.00  3.17           C
ATOM    187  HA  CYS A  14      29.653  -4.108  10.214  1.00  3.17           H
ATOM    188  C   CYS A  14      30.609  -4.902  11.968  1.00  3.17           C
ATOM    189  O   CYS A  14      30.137  -4.279  12.915  1.00  3.17           O
ATOM    190  CB  CYS A  14      28.484  -5.759  10.941  1.00  3.17           C
ATOM    191 1HB  CYS A  14      28.675  -6.726  11.406  1.00  3.17           H
ATOM    192 2HB  CYS A  14      27.922  -5.147  11.648  1.00  3.17           H
ATOM    193  SG  CYS A  14      27.464  -6.027   9.451  1.00  3.17           S
ATOM    194  N   SER A  15      31.808  -5.466  12.002  1.00 25.84           N
ATOM    195  H   SER A  15      32.143  -5.927  11.167  1.00 25.84           H
ATOM    196  CA  SER A  15      32.727  -5.518  13.139  1.00 25.84           C
ATOM    197  HA  SER A  15      32.185  -5.822  14.033  1.00 25.84           H
ATOM    198  C   SER A  15      33.463  -4.208  13.454  1.00 25.84           C
ATOM    199  O   SER A  15      34.663  -4.187  13.745  1.00 25.84           O
ATOM    200  CB  SER A  15      33.725  -6.609  12.761  1.00 25.84           C
ATOM    201 1HB  SER A  15      34.658  -6.511  13.314  1.00 25.84           H
ATOM    202 2HB  SER A  15      33.283  -7.582  12.976  1.00 25.84           H
ATOM    203  OG  SER A  15      33.944  -6.510  11.359  1.00 25.84           O
ATOM    204  HG  SER A  15      34.261  -7.369  11.033  1.00 25.84           H
ATOM    205  N   ALA A  16      32.743  -3.100  13.385  1.00 16.30           N
ATOM    206  H   ALA A  16      31.764  -3.171  13.123  1.00 16.30           H
ATOM    207  CA  ALA A  16      33.251  -1.786  13.752  1.00 16.30           C
ATOM    208  HA  ALA A  16      33.918  -1.868  14.611  1.00 16.30           H
ATOM    209  C   ALA A  16      32.013  -0.985  14.132  1.00 16.30           C
ATOM    210  O   ALA A  16      30.953  -1.181  13.537  1.00 16.30           O
ATOM    211  CB  ALA A  16      33.983  -1.132  12.561  1.00 16.30           C
ATOM    212 1HB  ALA A  16      34.832  -1.753  12.271  1.00 16.30           H
ATOM    213 2HB  ALA A  16      34.351  -0.146  12.842  1.00 16.30           H
ATOM    214 3HB  ALA A  16      33.309  -1.043  11.707  1.00 16.30           H
ATOM    215  N   ILE A  17      32.147  -0.044  15.054  1.00-22.76           N
ATOM    216  H   ILE A  17      33.023   0.060  15.548  1.00-22.76           H
ATOM    217  CA  ILE A  17      31.029   0.838  15.408  1.00-22.76           C
ATOM    218  HA  ILE A  17      30.125   0.233  15.470  1.00-22.76           H
ATOM    219  C   ILE A  17      30.793   1.911  14.344  1.00-22.76           C
ATOM    220  O   ILE A  17      29.845   2.686  14.410  1.00-22.76           O
ATOM    221  CB  ILE A  17      31.250   1.510  16.797  1.00-22.76           C
ATOM    222  HB  ILE A  17      30.355   2.081  17.041  1.00-22.76           H
ATOM    223  CG1 ILE A  17      32.447   2.484  16.764  1.00-22.76           C
ATOM    224 1HG1 ILE A  17      33.350   1.919  16.544  1.00-22.76           H
ATOM    225 2HG1 ILE A  17      32.296   3.204  15.961  1.00-22.76           H
ATOM    226  CG2 ILE A  17      31.433   0.419  17.879  1.00-22.76           C
ATOM    227 1HG2 ILE A  17      31.352   0.865  18.872  1.00-22.76           H
ATOM    228 2HG2 ILE A  17      32.405  -0.064  17.787  1.00-22.76           H
ATOM    229 3HG2 ILE A  17      30.654  -0.338  17.784  1.00-22.76           H
ATOM    230  CD1 ILE A  17      32.684   3.281  18.055  1.00-22.76           C
ATOM    231 1HD1 ILE A  17      33.453   4.034  17.881  1.00-22.76           H
ATOM    232 2HD1 ILE A  17      33.015   2.617  18.854  1.00-22.76           H
ATOM    233 3HD1 ILE A  17      31.764   3.779  18.359  1.00-22.76           H
ATOM    234  N   ASN A  18      31.692   1.984  13.374  1.00  9.13           N
ATOM    235  H   ASN A  18      32.409   1.283  13.321  1.00  9.13           H
ATOM    236  CA  ASN A  18      31.669   3.061  12.392  1.00  9.13           C
ATOM    237  HA  ASN A  18      31.413   3.988  12.904  1.00  9.13           H
ATOM    238  C   ASN A  18      30.620   2.804  11.316  1.00  9.13           C
ATOM    239  O   ASN A  18      30.335   1.655  10.973  1.00  9.13           O
ATOM    240  CB  ASN A  18      33.055   3.208  11.755  1.00  9.13           C
ATOM    241 1HB  ASN A  18      33.332   2.266  11.281  1.00  9.13           H
ATOM    242 2HB  ASN A  18      33.022   3.983  10.992  1.00  9.13           H
ATOM    243  CG  ASN A  18      34.116   3.577  12.763  1.00  9.13           C
ATOM    244  OD1 ASN A  18      33.873   4.332  13.697  1.00  9.13           O
ATOM    245  ND2 ASN A  18      35.282   3.022  12.617  1.00  9.13           N
ATOM    246 1HD2 ASN A  18      36.014   3.234  13.273  1.00  9.13           H
ATOM    247 2HD2 ASN A  18      35.452   2.397  11.838  1.00  9.13           H
ATOM    248  N   ASN A  19      30.064   3.872  10.759  1.00 10.13           N
ATOM    249  H   ASN A  19      30.350   4.800  11.049  1.00 10.13           H
ATOM    250  CA  ASN A  19      29.005   3.753   9.754  1.00 10.13           C
ATOM    251  HA  ASN A  19      28.546   2.770   9.854  1.00 10.13           H
ATOM    252  C   ASN A  19      29.517   3.887   8.323  1.00 10.13           C
ATOM    253  O   ASN A  19      28.734   4.027   7.399  1.00 10.13           O
ATOM    254  CB  ASN A  19      27.918   4.814   9.991  1.00 10.13           C
ATOM    255 1HB  ASN A  19      27.010   4.500   9.481  1.00 10.13           H
ATOM    256 2HB  ASN A  19      27.701   4.887  11.055  1.00 10.13           H
ATOM    257  CG  ASN A  19      28.294   6.182   9.456  1.00 10.13           C
ATOM    258  OD1 ASN A  19      29.463   6.571   9.431  1.00 10.13           O
ATOM    259  ND2 ASN A  19      27.314   6.907   9.000  1.00 10.13           N
ATOM    260 1HD2 ASN A  19      27.512   7.817   8.612  1.00 10.13           H
ATOM    261 2HD2 ASN A  19      26.363   6.561   9.053  1.00 10.13           H
ATOM    262  N   SER A  20      30.827   3.930   8.143  1.00 12.33           N
ATOM    263  H   SER A  20      31.447   3.771   8.920  1.00 12.33           H
ATOM    264  CA  SER A  20      31.409   4.192   6.829  1.00 12.33           C
ATOM    265  HA  SER A  20      30.638   4.564   6.164  1.00 12.33           H
ATOM    266  C   SER A  20      31.982   2.913   6.233  1.00 12.33           C
ATOM    267  O   SER A  20      32.857   2.291   6.830  1.00 12.33           O
ATOM    268  CB  SER A  20      32.464   5.284   6.964  1.00 12.33           C
ATOM    269 1HB  SER A  20      33.243   4.952   7.652  1.00 12.33           H
ATOM    270 2HB  SER A  20      32.903   5.497   5.989  1.00 12.33           H
ATOM    271  OG  SER A  20      31.840   6.452   7.480  1.00 12.33           O
ATOM    272  HG  SER A  20      31.048   6.183   7.961  1.00 12.33           H
ATOM    273  N   ILE A  21      31.458   2.507   5.085  1.00  9.19           N
ATOM    274  H   ILE A  21      30.757   3.088   4.627  1.00  9.19           H
ATOM    275  CA  ILE A  21      31.791   1.221   4.458  1.00  9.19           C
ATOM    276  HA  ILE A  21      32.523   0.694   5.066  1.00  9.19           H
ATOM    277  C   ILE A  21      32.366   1.479   3.064  1.00  9.19           C
ATOM    278  O   ILE A  21      31.770   2.221   2.284  1.00  9.19           O
ATOM    279  CB  ILE A  21      30.510   0.334   4.350  1.00  9.19           C
ATOM    280  HB  ILE A  21      29.752   0.886   3.794  1.00  9.19           H
ATOM    281  CG1 ILE A  21      29.965   0.020   5.755  1.00  9.19           C
ATOM    282 1HG1 ILE A  21      29.795  -1.054   5.831  1.00  9.19           H
ATOM    283 2HG1 ILE A  21      30.714   0.286   6.501  1.00  9.19           H
ATOM    284  CG2 ILE A  21      30.766  -0.998   3.616  1.00  9.19           C
ATOM    285 1HG2 ILE A  21      29.849  -1.588   3.596  1.00  9.19           H
ATOM    286 2HG2 ILE A  21      31.548  -1.565   4.125  1.00  9.19           H
ATOM    287 3HG2 ILE A  21      31.070  -0.807   2.587  1.00  9.19           H
ATOM    288  CD1 ILE A  21      28.668   0.729   6.086  1.00  9.19           C
ATOM    289 1HD1 ILE A  21      28.371   0.484   7.104  1.00  9.19           H
ATOM    290 2HD1 ILE A  21      27.887   0.408   5.397  1.00  9.19           H
ATOM    291 3HD1 ILE A  21      28.807   1.806   6.003  1.00  9.19           H
ATOM    292  N   PRO A  22      33.537   0.910   2.727  1.00 -6.76           N
ATOM    293  CA  PRO A  22      34.009   1.158   1.357  1.00 -6.76           C
ATOM    294  HA  PRO A  22      34.144   2.224   1.194  1.00 -6.76           H
ATOM    295  C   PRO A  22      33.130   0.575   0.255  1.00 -6.76           C
ATOM    296  O   PRO A  22      32.529  -0.493   0.418  1.00 -6.76           O
ATOM    297  CB  PRO A  22      35.361   0.440   1.330  1.00 -6.76           C
ATOM    298 1HB  PRO A  22      35.246  -0.559   0.909  1.00 -6.76           H
ATOM    299 2HB  PRO A  22      36.084   1.012   0.757  1.00 -6.76           H
ATOM    300  CG  PRO A  22      35.774   0.346   2.746  1.00 -6.76           C
ATOM    301 1HG  PRO A  22      36.498  -0.456   2.893  1.00 -6.76           H
ATOM    302 2HG  PRO A  22      36.180   1.302   3.079  1.00 -6.76           H
ATOM    303  CD  PRO A  22      34.489   0.054   3.455  1.00 -6.76           C
ATOM    304 1HD  PRO A  22      34.215  -0.997   3.349  1.00 -6.76           H
ATOM    305 2HD  PRO A  22      34.560   0.336   4.506  1.00 -6.76           H
ATOM    306  N   LEU A  23      33.108   1.225  -0.899  1.00 21.83           N
ATOM    307  H   LEU A  23      33.505   2.161  -0.961  1.00 21.83           H
ATOM    308  CA  LEU A  23      32.576   0.605  -2.108  1.00 21.83           C
ATOM    309  HA  LEU A  23      31.583   0.203  -1.914  1.00 21.83           H
ATOM    310  C   LEU A  23      33.503  -0.534  -2.508  1.00 21.83           C
ATOM    311  O   LEU A  23      34.728  -0.372  -2.551  1.00 21.83           O
ATOM    312  CB  LEU A  23      32.521   1.607  -3.266  1.00 21.83           C
ATOM    313 1HB  LEU A  23      33.424   2.216  -3.224  1.00 21.83           H
ATOM    314 2HB  LEU A  23      32.549   1.045  -4.199  1.00 21.83           H
ATOM    315  CG  LEU A  23      31.304   2.539  -3.332  1.00 21.83           C
ATOM    316  HG  LEU A  23      31.183   3.034  -2.370  1.00 21.83           H
ATOM    317  CD1 LEU A  23      31.525   3.597  -4.395  1.00 21.83           C
ATOM    318 1HD1 LEU A  23      30.692   4.297  -4.389  1.00 21.83           H
ATOM    319 2HD1 LEU A  23      31.603   3.139  -5.382  1.00 21.83           H
ATOM    320 3HD1 LEU A  23      32.444   4.144  -4.186  1.00 21.83           H
ATOM    321  CD2 LEU A  23      30.016   1.776  -3.666  1.00 21.83           C
ATOM    322 1HD2 LEU A  23      29.193   2.484  -3.765  1.00 21.83           H
ATOM    323 2HD2 LEU A  23      29.780   1.077  -2.864  1.00 21.83           H
ATOM    324 3HD2 LEU A  23      30.139   1.230  -4.603  1.00 21.83           H
ATOM    325  N   MET A  24      32.920  -1.672  -2.851  1.00-11.19           N
ATOM    326  H   MET A  24      31.917  -1.774  -2.755  1.00-11.19           H
ATOM    327  CA  MET A  24      33.690  -2.793  -3.380  1.00-11.19           C
ATOM    328  HA  MET A  24      34.640  -2.839  -2.847  1.00-11.19           H
ATOM    329  C   MET A  24      33.983  -2.552  -4.862  1.00-11.19           C
ATOM    330  O   MET A  24      33.268  -3.026  -5.748  1.00-11.19           O
ATOM    331  CB  MET A  24      32.958  -4.118  -3.146  1.00-11.19           C
ATOM    332 1HB  MET A  24      32.698  -4.168  -2.090  1.00-11.19           H
ATOM    333 2HB  MET A  24      32.035  -4.133  -3.725  1.00-11.19           H
ATOM    334  CG  MET A  24      33.793  -5.350  -3.502  1.00-11.19           C
ATOM    335 1HG  MET A  24      34.022  -5.325  -4.567  1.00-11.19           H
ATOM    336 2HG  MET A  24      34.730  -5.315  -2.944  1.00-11.19           H
ATOM    337  SD  MET A  24      32.955  -6.907  -3.121  1.00-11.19           S
ATOM    338  CE  MET A  24      33.051  -6.925  -1.312  1.00-11.19           C
ATOM    339 1HE  MET A  24      32.657  -7.867  -0.934  1.00-11.19           H
ATOM    340 2HE  MET A  24      32.464  -6.103  -0.900  1.00-11.19           H
ATOM    341 3HE  MET A  24      34.089  -6.819  -0.996  1.00-11.19           H
ATOM    342  N   GLN A  25      35.032  -1.772  -5.095  1.00  1.87           N
ATOM    343  H   GLN A  25      35.478  -1.342  -4.290  1.00  1.87           H
ATOM    344  CA  GLN A  25      35.596  -1.500  -6.423  1.00  1.87           C
ATOM    345  HA  GLN A  25      36.402  -0.779  -6.287  1.00  1.87           H
ATOM    346  C   GLN A  25      34.609  -0.872  -7.417  1.00  1.87           C
ATOM    347  O   GLN A  25      34.660  -1.146  -8.618  1.00  1.87           O
ATOM    348  CB  GLN A  25      36.217  -2.783  -7.006  1.00  1.87           C
ATOM    349 1HB  GLN A  25      35.426  -3.516  -7.160  1.00  1.87           H
ATOM    350 2HB  GLN A  25      36.660  -2.553  -7.974  1.00  1.87           H
ATOM    351  CG  GLN A  25      37.297  -3.418  -6.129  1.00  1.87           C
ATOM    352 1HG  GLN A  25      36.889  -3.647  -5.146  1.00  1.87           H
ATOM    353 2HG  GLN A  25      37.617  -4.352  -6.588  1.00  1.87           H
ATOM    354  CD  GLN A  25      38.508  -2.526  -5.973  1.00  1.87           C
ATOM    355  OE1 GLN A  25      39.116  -2.111  -6.951  1.00  1.87           O
ATOM    356  NE2 GLN A  25      38.854  -2.196  -4.762  1.00  1.87           N
ATOM    357 1HE2 GLN A  25      39.661  -1.603  -4.641  1.00  1.87           H
ATOM    358 2HE2 GLN A  25      38.332  -2.535  -3.966  1.00  1.87           H
ATOM    359  N   GLY A  26      33.733  -0.008  -6.926  1.00 33.32           N
ATOM    360  H   GLY A  26      33.751   0.216  -5.944  1.00 33.32           H
ATOM    361  CA  GLY A  26      32.761   0.667  -7.774  1.00 33.32           C
ATOM    362 1HA  GLY A  26      32.787   0.264  -8.786  1.00 33.32           H
ATOM    363 2HA  GLY A  26      31.761   0.508  -7.370  1.00 33.32           H
ATOM    364  C   GLY A  26      33.024   2.158  -7.831  1.00 33.32           C
ATOM    365  O   GLY A  26      33.690   2.696  -6.951  1.00 33.32           O
ATOM    366  N   ASN A  27      32.483   2.833  -8.834  1.00 -3.76           N
ATOM    367  H   ASN A  27      31.954   2.334  -9.544  1.00 -3.76           H
ATOM    368  CA  ASN A  27      32.527   4.294  -8.906  1.00 -3.76           C
ATOM    369  HA  ASN A  27      33.444   4.676  -8.456  1.00 -3.76           H
ATOM    370  C   ASN A  27      31.329   4.775  -8.093  1.00 -3.76           C
ATOM    371  O   ASN A  27      30.391   3.995  -7.882  1.00 -3.76           O
ATOM    372  CB  ASN A  27      32.421   4.759 -10.365  1.00 -3.76           C
ATOM    373 1HB  ASN A  27      31.591   4.246 -10.848  1.00 -3.76           H
ATOM    374 2HB  ASN A  27      32.218   5.825 -10.387  1.00 -3.76           H
ATOM    375  CG  ASN A  27      33.686   4.508 -11.145  1.00 -3.76           C
ATOM    376  OD1 ASN A  27      34.784   4.580 -10.606  1.00 -3.76           O
ATOM    377  ND2 ASN A  27      33.560   4.239 -12.412  1.00 -3.76           N
ATOM    378 1HD2 ASN A  27      34.384   4.020 -12.948  1.00 -3.76           H
ATOM    379 2HD2 ASN A  27      32.654   4.274 -12.850  1.00 -3.76           H
ATOM    380  N   LEU A  28      31.323   6.026  -7.645  1.00 -1.26           N
ATOM    381  H   LEU A  28      32.082   6.656  -7.879  1.00 -1.26           H
ATOM    382  CA  LEU A  28      30.212   6.510  -6.821  1.00 -1.26           C
ATOM    383  HA  LEU A  28      30.118   5.844  -5.968  1.00 -1.26           H
ATOM    384  C   LEU A  28      28.921   6.473  -7.651  1.00 -1.26           C
ATOM    385  O   LEU A  28      28.919   6.942  -8.800  1.00 -1.26           O
ATOM    386  CB  LEU A  28      30.438   7.941  -6.307  1.00 -1.26           C
ATOM    387 1HB  LEU A  28      30.579   8.584  -7.176  1.00 -1.26           H
ATOM    388 2HB  LEU A  28      29.511   8.251  -5.828  1.00 -1.26           H
ATOM    389  CG  LEU A  28      31.575   8.249  -5.314  1.00 -1.26           C
ATOM    390  HG  LEU A  28      32.525   8.041  -5.803  1.00 -1.26           H
ATOM    391  CD1 LEU A  28      31.540   9.728  -4.934  1.00 -1.26           C
ATOM    392 1HD1 LEU A  28      32.404   9.970  -4.319  1.00 -1.26           H
ATOM    393 2HD1 LEU A  28      30.632   9.960  -4.379  1.00 -1.26           H
ATOM    394 3HD1 LEU A  28      31.571  10.348  -5.828  1.00 -1.26           H
ATOM    395  CD2 LEU A  28      31.501   7.423  -4.032  1.00 -1.26           C
ATOM    396 1HD2 LEU A  28      32.248   7.772  -3.321  1.00 -1.26           H
ATOM    397 2HD2 LEU A  28      31.720   6.386  -4.266  1.00 -1.26           H
ATOM    398 3HD2 LEU A  28      30.510   7.499  -3.586  1.00 -1.26           H
ATOM    399  N   PRO A  29      27.829   5.891  -7.118  1.00 -3.49           N
ATOM    400  CA  PRO A  29      26.589   5.877  -7.909  1.00 -3.49           C
ATOM    401  HA  PRO A  29      26.741   5.283  -8.807  1.00 -3.49           H
ATOM    402  C   PRO A  29      26.044   7.252  -8.302  1.00 -3.49           C
ATOM    403  O   PRO A  29      26.231   8.240  -7.585  1.00 -3.49           O
ATOM    404  CB  PRO A  29      25.594   5.175  -6.979  1.00 -3.49           C
ATOM    405 1HB  PRO A  29      25.044   5.911  -6.395  1.00 -3.49           H
ATOM    406 2HB  PRO A  29      24.902   4.554  -7.548  1.00 -3.49           H
ATOM    407  CG  PRO A  29      26.434   4.343  -6.095  1.00 -3.49           C
ATOM    408 1HG  PRO A  29      25.914   4.109  -5.166  1.00 -3.49           H
ATOM    409 2HG  PRO A  29      26.721   3.428  -6.615  1.00 -3.49           H
ATOM    410  CD  PRO A  29      27.645   5.184  -5.836  1.00 -3.49           C
ATOM    411 1HD  PRO A  29      27.467   5.891  -5.029  1.00 -3.49           H
ATOM    412 2HD  PRO A  29      28.500   4.546  -5.611  1.00 -3.49           H
ATOM    413  N   THR A  30      25.360   7.306  -9.438  1.00 -0.18           N
ATOM    414  H   THR A  30      25.257   6.464 -10.002  1.00 -0.18           H
ATOM    415  CA  THR A  30      24.740   8.532  -9.951  1.00 -0.18           C
ATOM    416  HA  THR A  30      24.644   9.259  -9.146  1.00 -0.18           H
ATOM    417  C   THR A  30      23.346   8.240 -10.506  1.00 -0.18           C
ATOM    418  O   THR A  30      22.962   7.079 -10.699  1.00 -0.18           O
ATOM    419  CB  THR A  30      25.573   9.174 -11.095  1.00 -0.18           C
ATOM    420  HB  THR A  30      25.039  10.038 -11.490  1.00 -0.18           H
ATOM    421  OG1 THR A  30      25.790   8.225 -12.141  1.00 -0.18           O
ATOM    422  HG1 THR A  30      26.219   8.691 -12.870  1.00 -0.18           H
ATOM    423  CG2 THR A  30      26.935   9.620 -10.631  1.00 -0.18           C
ATOM    424 1HG2 THR A  30      27.440  10.146 -11.440  1.00 -0.18           H
ATOM    425 2HG2 THR A  30      27.527   8.758 -10.330  1.00 -0.18           H
ATOM    426 3HG2 THR A  30      26.830  10.298  -9.788  1.00 -0.18           H
ATOM    427  N   LEU A  31      22.598   9.300 -10.774  1.00 25.45           N
ATOM    428  H   LEU A  31      22.972  10.226 -10.583  1.00 25.45           H
ATOM    429  CA  LEU A  31      21.257   9.221 -11.352  1.00 25.45           C
ATOM    430  HA  LEU A  31      20.651   8.532 -10.764  1.00 25.45           H
ATOM    431  C   LEU A  31      21.283   8.726 -12.804  1.00 25.45           C
ATOM    432  O   LEU A  31      21.841   9.376 -13.694  1.00 25.45           O
ATOM    433  CB  LEU A  31      20.657  10.631 -11.274  1.00 25.45           C
ATOM    434 1HB  LEU A  31      20.613  10.902 -10.219  1.00 25.45           H
ATOM    435 2HB  LEU A  31      21.375  11.302 -11.745  1.00 25.45           H
ATOM    436  CG  LEU A  31      19.294  10.960 -11.896  1.00 25.45           C
ATOM    437  HG  LEU A  31      19.374  10.820 -12.971  1.00 25.45           H
ATOM    438  CD1 LEU A  31      18.149  10.102 -11.398  1.00 25.45           C
ATOM    439 1HD1 LEU A  31      17.220  10.423 -11.867  1.00 25.45           H
ATOM    440 2HD1 LEU A  31      18.056  10.203 -10.320  1.00 25.45           H
ATOM    441 3HD1 LEU A  31      18.331   9.061 -11.655  1.00 25.45           H
ATOM    442  CD2 LEU A  31      18.989  12.435 -11.622  1.00 25.45           C
ATOM    443 1HD2 LEU A  31      18.027  12.704 -12.056  1.00 25.45           H
ATOM    444 2HD2 LEU A  31      19.761  13.062 -12.069  1.00 25.45           H
ATOM    445 3HD2 LEU A  31      18.961  12.620 -10.547  1.00 25.45           H
ATOM    446  N   THR A  32      20.689   7.566 -13.047  1.00 -2.93           N
ATOM    447  H   THR A  32      20.272   7.042 -12.286  1.00 -2.93           H
ATOM    448  CA  THR A  32      20.600   7.006 -14.397  1.00 -2.93           C
ATOM    449  HA  THR A  32      21.544   7.147 -14.920  1.00 -2.93           H
ATOM    450  C   THR A  32      19.487   7.676 -15.193  1.00 -2.93           C
ATOM    451  O   THR A  32      18.597   8.301 -14.622  1.00 -2.93           O
ATOM    452  CB  THR A  32      20.257   5.500 -14.349  1.00 -2.93           C
ATOM    453  HB  THR A  32      20.035   5.138 -15.353  1.00 -2.93           H
ATOM    454  OG1 THR A  32      19.123   5.304 -13.501  1.00 -2.93           O
ATOM    455  HG1 THR A  32      19.221   4.438 -13.091  1.00 -2.93           H
ATOM    456  CG2 THR A  32      21.386   4.680 -13.779  1.00 -2.93           C
ATOM    457 1HG2 THR A  32      21.090   3.633 -13.741  1.00 -2.93           H
ATOM    458 2HG2 THR A  32      21.637   5.015 -12.774  1.00 -2.93           H
ATOM    459 3HG2 THR A  32      22.264   4.765 -14.418  1.00 -2.93           H
ATOM    460  N   LEU A  33      19.485   7.494 -16.507  1.00-19.30           N
ATOM    461  H   LEU A  33      20.257   6.992 -16.943  1.00-19.30           H
ATOM    462  CA  LEU A  33      18.394   7.982 -17.351  1.00-19.30           C
ATOM    463  HA  LEU A  33      18.289   9.057 -17.211  1.00-19.30           H
ATOM    464  C   LEU A  33      17.079   7.323 -16.954  1.00-19.30           C
ATOM    465  O   LEU A  33      16.052   7.986 -16.869  1.00-19.30           O
ATOM    466  CB  LEU A  33      18.690   7.691 -18.827  1.00-19.30           C
ATOM    467 1HB  LEU A  33      19.613   8.206 -19.087  1.00-19.30           H
ATOM    468 2HB  LEU A  33      18.871   6.621 -18.927  1.00-19.30           H
ATOM    469  CG  LEU A  33      17.623   8.068 -19.871  1.00-19.30           C
ATOM    470  HG  LEU A  33      16.760   7.419 -19.728  1.00-19.30           H
ATOM    471  CD1 LEU A  33      17.143   9.515 -19.771  1.00-19.30           C
ATOM    472 1HD1 LEU A  33      16.489   9.748 -20.612  1.00-19.30           H
ATOM    473 2HD1 LEU A  33      17.995  10.192 -19.778  1.00-19.30           H
ATOM    474 3HD1 LEU A  33      16.576   9.655 -18.852  1.00-19.30           H
ATOM    475  CD2 LEU A  33      18.182   7.812 -21.266  1.00-19.30           C
ATOM    476 1HD2 LEU A  33      17.404   7.980 -22.009  1.00-19.30           H
ATOM    477 2HD2 LEU A  33      18.521   6.780 -21.344  1.00-19.30           H
ATOM    478 3HD2 LEU A  33      19.022   8.480 -21.466  1.00-19.30           H
ATOM    479  N   SER A  34      17.102   6.037 -16.641  1.00 -3.71           N
ATOM    480  H   SER A  34      17.956   5.502 -16.705  1.00 -3.71           H
ATOM    481  CA  SER A  34      15.881   5.366 -16.209  1.00 -3.71           C
ATOM    482  HA  SER A  34      15.103   5.536 -16.951  1.00 -3.71           H
ATOM    483  C   SER A  34      15.405   5.938 -14.879  1.00 -3.71           C
ATOM    484  O   SER A  34      14.205   6.044 -14.648  1.00 -3.71           O
ATOM    485  CB  SER A  34      16.127   3.869 -16.090  1.00 -3.71           C
ATOM    486 1HB  SER A  34      15.206   3.370 -15.788  1.00 -3.71           H
ATOM    487 2HB  SER A  34      16.445   3.485 -17.057  1.00 -3.71           H
ATOM    488  OG  SER A  34      17.144   3.621 -15.142  1.00 -3.71           O
ATOM    489  HG  SER A  34      16.721   3.270 -14.350  1.00 -3.71           H
ATOM    490  N   GLY A  35      16.329   6.390 -14.042  1.00-26.33           N
ATOM    491  H   GLY A  35      17.312   6.269 -14.259  1.00-26.33           H
ATOM    492  CA  GLY A  35      15.963   7.071 -12.812  1.00-26.33           C
ATOM    493 1HA  GLY A  35      15.250   6.456 -12.262  1.00-26.33           H
ATOM    494 2HA  GLY A  35      16.852   7.216 -12.200  1.00-26.33           H
ATOM    495  C   GLY A  35      15.330   8.419 -13.089  1.00-26.33           C
ATOM    496  O   GLY A  35      14.354   8.770 -12.447  1.00-26.33           O
ATOM    497  N   LYS A  36      15.815   9.163 -14.076  1.00-25.90           N
ATOM    498  H   LYS A  36      16.634   8.838 -14.585  1.00-25.90           H
ATOM    499  CA  LYS A  36      15.199  10.450 -14.439  1.00-25.90           C
ATOM    500  HA  LYS A  36      15.145  11.079 -13.550  1.00-25.90           H
ATOM    501  C   LYS A  36      13.782  10.227 -14.941  1.00-25.90           C
ATOM    502  O   LYS A  36      12.865  10.977 -14.605  1.00-25.90           O
ATOM    503  CB  LYS A  36      16.011  11.171 -15.523  1.00-25.90           C
ATOM    504 1HB  LYS A  36      16.091  10.524 -16.395  1.00-25.90           H
ATOM    505 2HB  LYS A  36      15.478  12.077 -15.815  1.00-25.90           H
ATOM    506  CG  LYS A  36      17.406  11.555 -15.070  1.00-25.90           C
ATOM    507 1HG  LYS A  36      17.323  12.240 -14.230  1.00-25.90           H
ATOM    508 2HG  LYS A  36      17.927  10.664 -14.740  1.00-25.90           H
ATOM    509  CD  LYS A  36      18.236  12.205 -16.158  1.00-25.90           C
ATOM    510 1HD  LYS A  36      18.306  11.531 -17.013  1.00-25.90           H
ATOM    511 2HD  LYS A  36      17.762  13.136 -16.469  1.00-25.90           H
ATOM    512  CE  LYS A  36      19.637  12.495 -15.624  1.00-25.90           C
ATOM    513 1HE  LYS A  36      19.555  13.157 -14.760  1.00-25.90           H
ATOM    514 2HE  LYS A  36      20.092  11.557 -15.298  1.00-25.90           H
ATOM    515  NZ  LYS A  36      20.524  13.135 -16.646  1.00-25.90           N
ATOM    516 1HZ  LYS A  36      21.447  13.283 -16.250  1.00-25.90           H
ATOM    517 2HZ  LYS A  36      20.141  14.028 -16.934  1.00-25.90           H
ATOM    518 3HZ  LYS A  36      20.606  12.531 -17.456  1.00-25.90           H
ATOM    519  N   ILE A  37      13.588   9.161 -15.700  1.00-20.53           N
ATOM    520  H   ILE A  37      14.385   8.592 -15.971  1.00-20.53           H
ATOM    521  CA  ILE A  37      12.257   8.804 -16.186  1.00-20.53           C
ATOM    522  HA  ILE A  37      11.804   9.684 -16.642  1.00-20.53           H
ATOM    523  C   ILE A  37      11.395   8.409 -14.988  1.00-20.53           C
ATOM    524  O   ILE A  37      10.258   8.861 -14.876  1.00-20.53           O
ATOM    525  CB  ILE A  37      12.321   7.671 -17.255  1.00-20.53           C
ATOM    526  HB  ILE A  37      12.835   6.817 -16.817  1.00-20.53           H
ATOM    527  CG1 ILE A  37      13.121   8.148 -18.486  1.00-20.53           C
ATOM    528 1HG1 ILE A  37      12.488   8.810 -19.078  1.00-20.53           H
ATOM    529 2HG1 ILE A  37      13.980   8.728 -18.160  1.00-20.53           H
ATOM    530  CG2 ILE A  37      10.900   7.227 -17.692  1.00-20.53           C
ATOM    531 1HG2 ILE A  37      10.960   6.456 -18.459  1.00-20.53           H
ATOM    532 2HG2 ILE A  37      10.342   8.079 -18.087  1.00-20.53           H
ATOM    533 3HG2 ILE A  37      10.356   6.812 -16.842  1.00-20.53           H
ATOM    534  CD1 ILE A  37      13.647   7.027 -19.388  1.00-20.53           C
ATOM    535 1HD1 ILE A  37      14.283   7.454 -20.164  1.00-20.53           H
ATOM    536 2HD1 ILE A  37      12.819   6.493 -19.854  1.00-20.53           H
ATOM    537 3HD1 ILE A  37      14.242   6.328 -18.801  1.00-20.53           H
ATOM    538  N   ARG A  38      11.931   7.637 -14.049  1.00 -0.62           N
ATOM    539  H   ARG A  38      12.887   7.303 -14.154  1.00 -0.62           H
ATOM    540  CA  ARG A  38      11.160   7.228 -12.871  1.00 -0.62           C
ATOM    541  HA  ARG A  38      10.249   6.742 -13.223  1.00 -0.62           H
ATOM    542  C   ARG A  38      10.738   8.437 -12.056  1.00 -0.62           C
ATOM    543  O   ARG A  38       9.589   8.515 -11.653  1.00 -0.62           O
ATOM    544  CB  ARG A  38      11.939   6.239 -11.991  1.00 -0.62           C
ATOM    545 1HB  ARG A  38      12.356   5.461 -12.631  1.00 -0.62           H
ATOM    546 2HB  ARG A  38      12.758   6.761 -11.498  1.00 -0.62           H
ATOM    547  CG  ARG A  38      11.054   5.573 -10.937  1.00 -0.62           C
ATOM    548 1HG  ARG A  38      10.657   6.329 -10.260  1.00 -0.62           H
ATOM    549 2HG  ARG A  38      10.223   5.102 -11.455  1.00 -0.62           H
ATOM    550  CD  ARG A  38      11.754   4.503 -10.118  1.00 -0.62           C
ATOM    551 1HD  ARG A  38      10.990   3.955  -9.566  1.00 -0.62           H
ATOM    552 2HD  ARG A  38      12.254   3.812 -10.788  1.00 -0.62           H
ATOM    553  NE  ARG A  38      12.734   5.050  -9.172  1.00 -0.62           N
ATOM    554  HE  ARG A  38      13.407   5.722  -9.531  1.00 -0.62           H
ATOM    555  CZ  ARG A  38      12.785   4.805  -7.872  1.00 -0.62           C
ATOM    556  NH1 ARG A  38      13.543   5.548  -7.129  1.00 -0.62           N
ATOM    557 1HH1 ARG A  38      14.159   6.213  -7.561  1.00 -0.62           H
ATOM    558 2HH1 ARG A  38      13.450   5.483  -6.124  1.00 -0.62           H
ATOM    559  NH2 ARG A  38      12.100   3.872  -7.272  1.00 -0.62           N
ATOM    560 1HH2 ARG A  38      11.561   3.216  -7.801  1.00 -0.62           H
ATOM    561 2HH2 ARG A  38      12.056   3.892  -6.261  1.00 -0.62           H
ATOM    562  N   VAL A  39      11.620   9.407 -11.875  1.00 -9.23           N
ATOM    563  H   VAL A  39      12.569   9.284 -12.223  1.00 -9.23           H
ATOM    564  CA  VAL A  39      11.279  10.652 -11.180  1.00 -9.23           C
ATOM    565  HA  VAL A  39      10.920  10.423 -10.177  1.00 -9.23           H
ATOM    566  C   VAL A  39      10.163  11.372 -11.926  1.00 -9.23           C
ATOM    567  O   VAL A  39       9.189  11.811 -11.325  1.00 -9.23           O
ATOM    568  CB  VAL A  39      12.528  11.584 -11.085  1.00 -9.23           C
ATOM    569  HB  VAL A  39      12.965  11.674 -12.077  1.00 -9.23           H
ATOM    570  CG1 VAL A  39      12.181  12.992 -10.596  1.00 -9.23           C
ATOM    571 1HG1 VAL A  39      13.087  13.599 -10.573  1.00 -9.23           H
ATOM    572 2HG1 VAL A  39      11.749  12.947  -9.597  1.00 -9.23           H
ATOM    573 3HG1 VAL A  39      11.479  13.468 -11.278  1.00 -9.23           H
ATOM    574  CG2 VAL A  39      13.572  10.985 -10.148  1.00 -9.23           C
ATOM    575 1HG2 VAL A  39      14.501  11.548 -10.232  1.00 -9.23           H
ATOM    576 2HG2 VAL A  39      13.776   9.949 -10.405  1.00 -9.23           H
ATOM    577 3HG2 VAL A  39      13.219  11.024  -9.117  1.00 -9.23           H
ATOM    578  N   THR A  40      10.277  11.481 -13.238  1.00-15.29           N
ATOM    579  H   THR A  40      11.077  11.070 -13.710  1.00-15.29           H
ATOM    580  CA  THR A  40       9.296  12.229 -14.019  1.00-15.29           C
ATOM    581  HA  THR A  40       9.199  13.219 -13.575  1.00-15.29           H
ATOM    582  C   THR A  40       7.915  11.569 -13.968  1.00-15.29           C
ATOM    583  O   THR A  40       6.900  12.254 -13.811  1.00-15.29           O
ATOM    584  CB  THR A  40       9.816  12.403 -15.464  1.00-15.29           C
ATOM    585  HB  THR A  40       9.831  11.438 -15.971  1.00-15.29           H
ATOM    586  OG1 THR A  40      11.147  12.930 -15.404  1.00-15.29           O
ATOM    587  HG1 THR A  40      11.744  12.217 -15.136  1.00-15.29           H
ATOM    588  CG2 THR A  40       9.001  13.397 -16.266  1.00-15.29           C
ATOM    589 1HG2 THR A  40       9.498  13.578 -17.220  1.00-15.29           H
ATOM    590 2HG2 THR A  40       8.917  14.340 -15.726  1.00-15.29           H
ATOM    591 3HG2 THR A  40       8.010  12.995 -16.460  1.00-15.29           H
ATOM    592  N   VAL A  41       7.854  10.246 -14.027  1.00-18.83           N
ATOM    593  H   VAL A  41       8.703   9.702 -14.179  1.00-18.83           H
ATOM    594  CA  VAL A  41       6.574   9.545 -13.890  1.00-18.83           C
ATOM    595  HA  VAL A  41       5.841  10.042 -14.523  1.00-18.83           H
ATOM    596  C   VAL A  41       6.075   9.642 -12.446  1.00-18.83           C
ATOM    597  O   VAL A  41       4.901   9.902 -12.221  1.00-18.83           O
ATOM    598  CB  VAL A  41       6.669   8.063 -14.361  1.00-18.83           C
ATOM    599  HB  VAL A  41       7.410   7.545 -13.753  1.00-18.83           H
ATOM    600  CG1 VAL A  41       5.316   7.343 -14.224  1.00-18.83           C
ATOM    601 1HG1 VAL A  41       5.397   6.328 -14.616  1.00-18.83           H
ATOM    602 2HG1 VAL A  41       4.547   7.880 -14.781  1.00-18.83           H
ATOM    603 3HG1 VAL A  41       5.031   7.286 -13.175  1.00-18.83           H
ATOM    604  CG2 VAL A  41       7.101   7.992 -15.838  1.00-18.83           C
ATOM    605 1HG2 VAL A  41       7.178   6.948 -16.147  1.00-18.83           H
ATOM    606 2HG2 VAL A  41       8.074   8.457 -15.978  1.00-18.83           H
ATOM    607 3HG2 VAL A  41       6.372   8.497 -16.471  1.00-18.83           H
ATOM    608  N   THR A  42       6.946   9.510 -11.456  1.00-13.06           N
ATOM    609  H   THR A  42       7.922   9.313 -11.662  1.00-13.06           H
ATOM    610  CA  THR A  42       6.532   9.612 -10.052  1.00-13.06           C
ATOM    611  HA  THR A  42       5.751   8.874  -9.871  1.00-13.06           H
ATOM    612  C   THR A  42       5.950  10.987  -9.736  1.00-13.06           C
ATOM    613  O   THR A  42       4.915  11.077  -9.092  1.00-13.06           O
ATOM    614  CB  THR A  42       7.715   9.318  -9.093  1.00-13.06           C
ATOM    615  HB  THR A  42       8.496  10.065  -9.234  1.00-13.06           H
ATOM    616  OG1 THR A  42       8.240   8.023  -9.386  1.00-13.06           O
ATOM    617  HG1 THR A  42       8.760   8.089 -10.197  1.00-13.06           H
ATOM    618  CG2 THR A  42       7.307   9.294  -7.639  1.00-13.06           C
ATOM    619 1HG2 THR A  42       8.138   8.917  -7.041  1.00-13.06           H
ATOM    620 2HG2 THR A  42       6.448   8.636  -7.503  1.00-13.06           H
ATOM    621 3HG2 THR A  42       7.057  10.299  -7.303  1.00-13.06           H
ATOM    622  N   PHE A  43       6.555  12.064 -10.216  1.00  4.52           N
ATOM    623  H   PHE A  43       7.412  11.966 -10.758  1.00  4.52           H
ATOM    624  CA  PHE A  43       6.023  13.406  -9.958  1.00  4.52           C
ATOM    625  HA  PHE A  43       5.800  13.507  -8.897  1.00  4.52           H
ATOM    626  C   PHE A  43       4.716  13.637 -10.721  1.00  4.52           C
ATOM    627  O   PHE A  43       3.814  14.317 -10.237  1.00  4.52           O
ATOM    628  CB  PHE A  43       7.046  14.480 -10.338  1.00  4.52           C
ATOM    629 1HB  PHE A  43       7.550  14.186 -11.259  1.00  4.52           H
ATOM    630 2HB  PHE A  43       6.503  15.405 -10.528  1.00  4.52           H
ATOM    631  CG  PHE A  43       8.070  14.773  -9.258  1.00  4.52           C
ATOM    632  CD1 PHE A  43       8.943  13.781  -8.765  1.00  4.52           C
ATOM    633  HD1 PHE A  43       8.876  12.769  -9.130  1.00  4.52           H
ATOM    634  CD2 PHE A  43       8.166  16.076  -8.734  1.00  4.52           C
ATOM    635  HD2 PHE A  43       7.496  16.849  -9.084  1.00  4.52           H
ATOM    636  CE1 PHE A  43       9.921  14.091  -7.782  1.00  4.52           C
ATOM    637  HE1 PHE A  43      10.589  13.324  -7.422  1.00  4.52           H
ATOM    638  CE2 PHE A  43       9.143  16.401  -7.756  1.00  4.52           C
ATOM    639  HE2 PHE A  43       9.209  17.408  -7.371  1.00  4.52           H
ATOM    640  CZ  PHE A  43      10.027  15.406  -7.287  1.00  4.52           C
ATOM    641  HZ  PHE A  43      10.777  15.650  -6.549  1.00  4.52           H
ATOM    642  N   PHE A  44       4.568  13.028 -11.887  1.00-19.66           N
ATOM    643  H   PHE A  44       5.337  12.501 -12.287  1.00-19.66           H
ATOM    644  CA  PHE A  44       3.298  13.090 -12.607  1.00-19.66           C
ATOM    645  HA  PHE A  44       2.991  14.131 -12.707  1.00-19.66           H
ATOM    646  C   PHE A  44       2.194  12.350 -11.850  1.00-19.66           C
ATOM    647  O   PHE A  44       1.090  12.868 -11.695  1.00-19.66           O
ATOM    648  CB  PHE A  44       3.497  12.490 -13.999  1.00-19.66           C
ATOM    649 1HB  PHE A  44       4.205  13.115 -14.543  1.00-19.66           H
ATOM    650 2HB  PHE A  44       3.927  11.497 -13.897  1.00-19.66           H
ATOM    651  CG  PHE A  44       2.237  12.357 -14.800  1.00-19.66           C
ATOM    652  CD1 PHE A  44       1.624  13.483 -15.375  1.00-19.66           C
ATOM    653  HD1 PHE A  44       2.048  14.465 -15.219  1.00-19.66           H
ATOM    654  CD2 PHE A  44       1.675  11.085 -15.011  1.00-19.66           C
ATOM    655  HD2 PHE A  44       2.134  10.213 -14.565  1.00-19.66           H
ATOM    656  CE1 PHE A  44       0.459  13.341 -16.170  1.00-19.66           C
ATOM    657  HE1 PHE A  44      -0.007  14.211 -16.608  1.00-19.66           H
ATOM    658  CE2 PHE A  44       0.521  10.926 -15.813  1.00-19.66           C
ATOM    659  HE2 PHE A  44       0.104   9.943 -15.976  1.00-19.66           H
ATOM    660  CZ  PHE A  44      -0.091  12.060 -16.390  1.00-19.66           C
ATOM    661  HZ  PHE A  44      -0.974  11.946 -17.003  1.00-19.66           H
ATOM    662  N   LEU A  45       2.483  11.158 -11.346  1.00-15.55           N
ATOM    663  H   LEU A  45       3.408  10.758 -11.502  1.00-15.55           H
ATOM    664  CA  LEU A  45       1.493  10.384 -10.596  1.00-15.55           C
ATOM    665  HA  LEU A  45       0.564  10.357 -11.163  1.00-15.55           H
ATOM    666  C   LEU A  45       1.183  11.034  -9.255  1.00-15.55           C
ATOM    667  O   LEU A  45       0.041  11.028  -8.811  1.00-15.55           O
ATOM    668  CB  LEU A  45       1.985   8.948 -10.377  1.00-15.55           C
ATOM    669 1HB  LEU A  45       2.958   8.990  -9.888  1.00-15.55           H
ATOM    670 2HB  LEU A  45       1.292   8.456  -9.694  1.00-15.55           H
ATOM    671  CG  LEU A  45       2.105   8.072 -11.637  1.00-15.55           C
ATOM    672  HG  LEU A  45       2.763   8.563 -12.349  1.00-15.55           H
ATOM    673  CD1 LEU A  45       2.712   6.721 -11.287  1.00-15.55           C
ATOM    674 1HD1 LEU A  45       2.858   6.130 -12.191  1.00-15.55           H
ATOM    675 2HD1 LEU A  45       2.053   6.178 -10.609  1.00-15.55           H
ATOM    676 3HD1 LEU A  45       3.681   6.866 -10.808  1.00-15.55           H
ATOM    677  CD2 LEU A  45       0.755   7.864 -12.318  1.00-15.55           C
ATOM    678 1HD2 LEU A  45       0.851   7.144 -13.127  1.00-15.55           H
ATOM    679 2HD2 LEU A  45       0.404   8.806 -12.735  1.00-15.55           H
ATOM    680 3HD2 LEU A  45       0.031   7.492 -11.592  1.00-15.55           H
ATOM    681  N   PHE A  46       2.180  11.668  -8.658  1.00 -5.55           N
ATOM    682  H   PHE A  46       3.119  11.589  -9.040  1.00 -5.55           H
ATOM    683  CA  PHE A  46       1.990  12.472  -7.456  1.00 -5.55           C
ATOM    684  HA  PHE A  46       1.605  11.847  -6.653  1.00 -5.55           H
ATOM    685  C   PHE A  46       0.970  13.570  -7.707  1.00 -5.55           C
ATOM    686  O   PHE A  46       0.036  13.741  -6.927  1.00 -5.55           O
ATOM    687  CB  PHE A  46       3.340  13.067  -7.049  1.00 -5.55           C
ATOM    688 1HB  PHE A  46       4.002  12.264  -6.728  1.00 -5.55           H
ATOM    689 2HB  PHE A  46       3.781  13.541  -7.918  1.00 -5.55           H
ATOM    690  CG  PHE A  46       3.255  14.109  -5.981  1.00 -5.55           C
ATOM    691  CD1 PHE A  46       3.214  13.743  -4.632  1.00 -5.55           C
ATOM    692  HD1 PHE A  46       3.226  12.699  -4.361  1.00 -5.55           H
ATOM    693  CD2 PHE A  46       3.242  15.474  -6.326  1.00 -5.55           C
ATOM    694  HD2 PHE A  46       3.285  15.769  -7.365  1.00 -5.55           H
ATOM    695  CE1 PHE A  46       3.164  14.725  -3.623  1.00 -5.55           C
ATOM    696  HE1 PHE A  46       3.159  14.430  -2.589  1.00 -5.55           H
ATOM    697  CE2 PHE A  46       3.176  16.470  -5.326  1.00 -5.55           C
ATOM    698  HE2 PHE A  46       3.167  17.514  -5.601  1.00 -5.55           H
ATOM    699  CZ  PHE A  46       3.134  16.091  -3.968  1.00 -5.55           C
ATOM    700  HZ  PHE A  46       3.088  16.843  -3.196  1.00 -5.55           H
ATOM    701  N   LEU A  47       1.104  14.283  -8.815  1.00-21.29           N
ATOM    702  H   LEU A  47       1.887  14.107  -9.440  1.00-21.29           H
ATOM    703  CA  LEU A  47       0.153  15.340  -9.134  1.00-21.29           C
ATOM    704  HA  LEU A  47       0.066  16.005  -8.275  1.00-21.29           H
ATOM    705  C   LEU A  47      -1.233  14.784  -9.416  1.00-21.29           C
ATOM    706  O   LEU A  47      -2.225  15.365  -8.970  1.00-21.29           O
ATOM    707  CB  LEU A  47       0.640  16.141 -10.342  1.00-21.29           C
ATOM    708 1HB  LEU A  47       0.980  15.438 -11.101  1.00-21.29           H
ATOM    709 2HB  LEU A  47      -0.204  16.695 -10.752  1.00-21.29           H
ATOM    710  CG  LEU A  47       1.768  17.143 -10.059  1.00-21.29           C
ATOM    711  HG  LEU A  47       2.556  16.644  -9.498  1.00-21.29           H
ATOM    712  CD1 LEU A  47       2.352  17.625 -11.375  1.00-21.29           C
ATOM    713 1HD1 LEU A  47       3.128  18.365 -11.181  1.00-21.29           H
ATOM    714 2HD1 LEU A  47       1.576  18.074 -11.995  1.00-21.29           H
ATOM    715 3HD1 LEU A  47       2.803  16.784 -11.904  1.00-21.29           H
ATOM    716  CD2 LEU A  47       1.264  18.338  -9.244  1.00-21.29           C
ATOM    717 1HD2 LEU A  47       2.068  19.062  -9.121  1.00-21.29           H
ATOM    718 2HD2 LEU A  47       0.944  18.011  -8.255  1.00-21.29           H
ATOM    719 3HD2 LEU A  47       0.431  18.821  -9.755  1.00-21.29           H
ATOM    720  N   LEU A  48      -1.327  13.664 -10.121  1.00-14.81           N
ATOM    721  H   LEU A  48      -0.485  13.214 -10.475  1.00-14.81           H
ATOM    722  CA  LEU A  48      -2.640  13.085 -10.403  1.00-14.81           C
ATOM    723  HA  LEU A  48      -3.262  13.847 -10.873  1.00-14.81           H
ATOM    724  C   LEU A  48      -3.324  12.652  -9.116  1.00-14.81           C
ATOM    725  O   LEU A  48      -4.477  12.995  -8.873  1.00-14.81           O
ATOM    726  CB  LEU A  48      -2.557  11.851 -11.311  1.00-14.81           C
ATOM    727 1HB  LEU A  48      -1.910  11.122 -10.824  1.00-14.81           H
ATOM    728 2HB  LEU A  48      -3.557  11.421 -11.329  1.00-14.81           H
ATOM    729  CG  LEU A  48      -2.101  11.957 -12.772  1.00-14.81           C
ATOM    730  HG  LEU A  48      -1.054  12.241 -12.802  1.00-14.81           H
ATOM    731  CD1 LEU A  48      -2.254  10.580 -13.414  1.00-14.81           C
ATOM    732 1HD1 LEU A  48      -1.905  10.616 -14.444  1.00-14.81           H
ATOM    733 2HD1 LEU A  48      -3.298  10.266 -13.401  1.00-14.81           H
ATOM    734 3HD1 LEU A  48      -1.654   9.852 -12.869  1.00-14.81           H
ATOM    735  CD2 LEU A  48      -2.895  12.987 -13.560  1.00-14.81           C
ATOM    736 1HD2 LEU A  48      -2.585  12.968 -14.605  1.00-14.81           H
ATOM    737 2HD2 LEU A  48      -2.699  13.981 -13.161  1.00-14.81           H
ATOM    738 3HD2 LEU A  48      -3.959  12.771 -13.488  1.00-14.81           H
ATOM    739  N   SER A  49      -2.618  11.908  -8.282  1.00-16.39           N
ATOM    740  H   SER A  49      -1.648  11.675  -8.503  1.00-16.39           H
ATOM    741  CA  SER A  49      -3.216  11.361  -7.072  1.00-16.39           C
ATOM    742  HA  SER A  49      -4.127  10.826  -7.338  1.00-16.39           H
ATOM    743  C   SER A  49      -3.576  12.470  -6.098  1.00-16.39           C
ATOM    744  O   SER A  49      -4.652  12.440  -5.492  1.00-16.39           O
ATOM    745  CB  SER A  49      -2.257  10.389  -6.396  1.00-16.39           C
ATOM    746 1HB  SER A  49      -2.003   9.586  -7.084  1.00-16.39           H
ATOM    747 2HB  SER A  49      -1.347  10.916  -6.114  1.00-16.39           H
ATOM    748  OG  SER A  49      -2.870   9.845  -5.248  1.00-16.39           O
ATOM    749  HG  SER A  49      -2.218   9.832  -4.532  1.00-16.39           H
ATOM    750  N   ALA A  50      -2.715  13.473  -5.967  1.00-10.17           N
ATOM    751  H   ALA A  50      -1.831  13.466  -6.476  1.00-10.17           H
ATOM    752  CA  ALA A  50      -3.003  14.585  -5.071  1.00-10.17           C
ATOM    753  HA  ALA A  50      -3.203  14.185  -4.076  1.00-10.17           H
ATOM    754  C   ALA A  50      -4.258  15.303  -5.557  1.00-10.17           C
ATOM    755  O   ALA A  50      -5.145  15.587  -4.763  1.00-10.17           O
ATOM    756  CB  ALA A  50      -1.810  15.551  -4.996  1.00-10.17           C
ATOM    757 1HB  ALA A  50      -0.933  15.026  -4.614  1.00-10.17           H
ATOM    758 2HB  ALA A  50      -2.049  16.381  -4.330  1.00-10.17           H
ATOM    759 3HB  ALA A  50      -1.580  15.945  -5.988  1.00-10.17           H
ATOM    760  N   THR A  51      -4.362  15.552  -6.855  1.00-21.80           N
ATOM    761  H   THR A  51      -3.616  15.272  -7.487  1.00-21.80           H
ATOM    762  CA  THR A  51      -5.526  16.259  -7.389  1.00-21.80           C
ATOM    763  HA  THR A  51      -5.648  17.186  -6.829  1.00-21.80           H
ATOM    764  C   THR A  51      -6.799  15.436  -7.229  1.00-21.80           C
ATOM    765  O   THR A  51      -7.830  15.946  -6.777  1.00-21.80           O
ATOM    766  CB  THR A  51      -5.338  16.594  -8.887  1.00-21.80           C
ATOM    767  HB  THR A  51      -5.292  15.672  -9.466  1.00-21.80           H
ATOM    768  OG1 THR A  51      -4.111  17.313  -9.055  1.00-21.80           O
ATOM    769  HG1 THR A  51      -3.390  16.667  -9.051  1.00-21.80           H
ATOM    770  CG2 THR A  51      -6.453  17.471  -9.423  1.00-21.80           C
ATOM    771 1HG2 THR A  51      -6.209  17.774 -10.439  1.00-21.80           H
ATOM    772 2HG2 THR A  51      -6.563  18.360  -8.801  1.00-21.80           H
ATOM    773 3HG2 THR A  51      -7.392  16.917  -9.438  1.00-21.80           H
ATOM    774  N   PHE A  52      -6.756  14.157  -7.574  1.00 -1.19           N
ATOM    775  H   PHE A  52      -5.893  13.741  -7.930  1.00 -1.19           H
ATOM    776  CA  PHE A  52      -7.965  13.348  -7.498  1.00 -1.19           C
ATOM    777  HA  PHE A  52      -8.764  13.878  -8.013  1.00 -1.19           H
ATOM    778  C   PHE A  52      -8.417  13.151  -6.055  1.00 -1.19           C
ATOM    779  O   PHE A  52      -9.606  13.258  -5.765  1.00 -1.19           O
ATOM    780  CB  PHE A  52      -7.776  11.980  -8.159  1.00 -1.19           C
ATOM    781 1HB  PHE A  52      -6.902  11.486  -7.733  1.00 -1.19           H
ATOM    782 2HB  PHE A  52      -8.653  11.388  -7.929  1.00 -1.19           H
ATOM    783  CG  PHE A  52      -7.657  12.017  -9.660  1.00 -1.19           C
ATOM    784  CD1 PHE A  52      -6.600  11.347 -10.302  1.00 -1.19           C
ATOM    785  HD1 PHE A  52      -5.848  10.839  -9.715  1.00 -1.19           H
ATOM    786  CD2 PHE A  52      -8.633  12.660 -10.446  1.00 -1.19           C
ATOM    787  HD2 PHE A  52      -9.459  13.171  -9.974  1.00 -1.19           H
ATOM    788  CE1 PHE A  52      -6.508  11.322 -11.714  1.00 -1.19           C
ATOM    789  HE1 PHE A  52      -5.686  10.811 -12.193  1.00 -1.19           H
ATOM    790  CE2 PHE A  52      -8.555  12.634 -11.860  1.00 -1.19           C
ATOM    791  HE2 PHE A  52      -9.309  13.126 -12.455  1.00 -1.19           H
ATOM    792  CZ  PHE A  52      -7.497  11.953 -12.492  1.00 -1.19           C
ATOM    793  HZ  PHE A  52      -7.446  11.918 -13.570  1.00 -1.19           H
ATOM    794  N   ASN A  53      -7.501  12.903  -5.130  1.00-25.15           N
ATOM    795  H   ASN A  53      -6.513  12.837  -5.382  1.00-25.15           H
ATOM    796  CA  ASN A  53      -7.912  12.693  -3.743  1.00-25.15           C
ATOM    797  HA  ASN A  53      -8.794  12.050  -3.735  1.00-25.15           H
ATOM    798  C   ASN A  53      -8.306  14.003  -3.071  1.00-25.15           C
ATOM    799  O   ASN A  53      -9.267  14.026  -2.306  1.00-25.15           O
ATOM    800  CB  ASN A  53      -6.818  12.009  -2.920  1.00-25.15           C
ATOM    801 1HB  ASN A  53      -5.853  12.463  -3.140  1.00-25.15           H
ATOM    802 2HB  ASN A  53      -7.044  12.157  -1.867  1.00-25.15           H
ATOM    803  CG  ASN A  53      -6.755  10.526  -3.156  1.00-25.15           C
ATOM    804  OD1 ASN A  53      -7.581   9.775  -2.643  1.00-25.15           O
ATOM    805  ND2 ASN A  53      -5.809  10.093  -3.942  1.00-25.15           N
ATOM    806 1HD2 ASN A  53      -5.758   9.112  -4.179  1.00-25.15           H
ATOM    807 2HD2 ASN A  53      -5.141  10.738  -4.342  1.00-25.15           H
ATOM    808  N   ALA A  54      -7.615  15.104  -3.342  1.00-11.09           N
ATOM    809  H   ALA A  54      -6.811  15.079  -3.970  1.00-11.09           H
ATOM    810  CA  ALA A  54      -7.983  16.369  -2.711  1.00-11.09           C
ATOM    811  HA  ALA A  54      -8.047  16.206  -1.634  1.00-11.09           H
ATOM    812  C   ALA A  54      -9.354  16.823  -3.202  1.00-11.09           C
ATOM    813  O   ALA A  54     -10.189  17.225  -2.398  1.00-11.09           O
ATOM    814  CB  ALA A  54      -6.932  17.451  -2.978  1.00-11.09           C
ATOM    815 1HB  ALA A  54      -5.966  17.132  -2.587  1.00-11.09           H
ATOM    816 2HB  ALA A  54      -7.226  18.381  -2.492  1.00-11.09           H
ATOM    817 3HB  ALA A  54      -6.836  17.626  -4.053  1.00-11.09           H
ATOM    818  N   SER A  55      -9.613  16.724  -4.499  1.00-17.89           N
ATOM    819  H   SER A  55      -8.898  16.387  -5.140  1.00-17.89           H
ATOM    820  CA  SER A  55     -10.913  17.138  -5.029  1.00-17.89           C
ATOM    821  HA  SER A  55     -11.111  18.159  -4.701  1.00-17.89           H
ATOM    822  C   SER A  55     -12.027  16.250  -4.485  1.00-17.89           C
ATOM    823  O   SER A  55     -13.132  16.732  -4.210  1.00-17.89           O
ATOM    824  CB  SER A  55     -10.917  17.118  -6.558  1.00-17.89           C
ATOM    825 1HB  SER A  55     -11.901  17.423  -6.918  1.00-17.89           H
ATOM    826 2HB  SER A  55     -10.171  17.822  -6.928  1.00-17.89           H
ATOM    827  OG  SER A  55     -10.611  15.825  -7.052  1.00-17.89           O
ATOM    828  HG  SER A  55      -9.646  15.741  -7.073  1.00-17.89           H
ATOM    829  N   PHE A  56     -11.749  14.972  -4.263  1.00 13.00           N
ATOM    830  H   PHE A  56     -10.843  14.592  -4.526  1.00 13.00           H
ATOM    831  CA  PHE A  56     -12.747  14.093  -3.664  1.00 13.00           C
ATOM    832  HA  PHE A  56     -13.671  14.184  -4.234  1.00 13.00           H
ATOM    833  C   PHE A  56     -13.004  14.495  -2.220  1.00 13.00           C
ATOM    834  O   PHE A  56     -14.150  14.574  -1.778  1.00 13.00           O
ATOM    835  CB  PHE A  56     -12.285  12.638  -3.694  1.00 13.00           C
ATOM    836 1HB  PHE A  56     -11.641  12.503  -4.558  1.00 13.00           H
ATOM    837 2HB  PHE A  56     -11.702  12.417  -2.800  1.00 13.00           H
ATOM    838  CG  PHE A  56     -13.410  11.653  -3.822  1.00 13.00           C
ATOM    839  CD1 PHE A  56     -13.398  10.758  -4.894  1.00 13.00           C
ATOM    840  HD1 PHE A  56     -12.590  10.781  -5.610  1.00 13.00           H
ATOM    841  CD2 PHE A  56     -14.488  11.612  -2.914  1.00 13.00           C
ATOM    842  HD2 PHE A  56     -14.504  12.262  -2.055  1.00 13.00           H
ATOM    843  CE1 PHE A  56     -14.414   9.815  -5.051  1.00 13.00           C
ATOM    844  HE1 PHE A  56     -14.338   9.106  -5.846  1.00 13.00           H
ATOM    845  CE2 PHE A  56     -15.567  10.719  -3.118  1.00 13.00           C
ATOM    846  HE2 PHE A  56     -16.418  10.735  -2.458  1.00 13.00           H
ATOM    847  CZ  PHE A  56     -15.509   9.792  -4.171  1.00 13.00           C
ATOM    848  HZ  PHE A  56     -16.291   9.061  -4.297  1.00 13.00           H
ATOM    849  N   LEU A  57     -11.945  14.780  -1.477  1.00 -8.09           N
ATOM    850  H   LEU A  57     -11.008  14.715  -1.879  1.00 -8.09           H
ATOM    851  CA  LEU A  57     -12.091  15.149  -0.076  1.00 -8.09           C
ATOM    852  HA  LEU A  57     -12.660  14.365   0.421  1.00 -8.09           H
ATOM    853  C   LEU A  57     -12.872  16.454   0.036  1.00 -8.09           C
ATOM    854  O   LEU A  57     -13.750  16.577   0.879  1.00 -8.09           O
ATOM    855  CB  LEU A  57     -10.718  15.277   0.593  1.00 -8.09           C
ATOM    856 1HB  LEU A  57     -10.110  14.424   0.300  1.00 -8.09           H
ATOM    857 2HB  LEU A  57     -10.238  16.175   0.205  1.00 -8.09           H
ATOM    858  CG  LEU A  57     -10.722  15.348   2.127  1.00 -8.09           C
ATOM    859  HG  LEU A  57     -11.428  16.115   2.433  1.00 -8.09           H
ATOM    860  CD1 LEU A  57     -11.140  14.026   2.785  1.00 -8.09           C
ATOM    861 1HD1 LEU A  57     -11.091  14.124   3.869  1.00 -8.09           H
ATOM    862 2HD1 LEU A  57     -10.468  13.225   2.472  1.00 -8.09           H
ATOM    863 3HD1 LEU A  57     -12.159  13.773   2.501  1.00 -8.09           H
ATOM    864  CD2 LEU A  57      -9.343  15.752   2.630  1.00 -8.09           C
ATOM    865 1HD2 LEU A  57      -9.354  15.850   3.715  1.00 -8.09           H
ATOM    866 2HD2 LEU A  57      -9.054  16.712   2.199  1.00 -8.09           H
ATOM    867 3HD2 LEU A  57      -8.605  15.000   2.349  1.00 -8.09           H
ATOM    868  N   LEU A  58     -12.622  17.406  -0.851  1.00-24.25           N
ATOM    869  H   LEU A  58     -11.872  17.273  -1.533  1.00-24.25           H
ATOM    870  CA  LEU A  58     -13.386  18.654  -0.863  1.00-24.25           C
ATOM    871  HA  LEU A  58     -13.334  19.102   0.129  1.00-24.25           H
ATOM    872  C   LEU A  58     -14.860  18.418  -1.184  1.00-24.25           C
ATOM    873  O   LEU A  58     -15.728  19.026  -0.556  1.00-24.25           O
ATOM    874  CB  LEU A  58     -12.798  19.631  -1.885  1.00-24.25           C
ATOM    875 1HB  LEU A  58     -12.755  19.121  -2.846  1.00-24.25           H
ATOM    876 2HB  LEU A  58     -13.490  20.466  -1.987  1.00-24.25           H
ATOM    877  CG  LEU A  58     -11.406  20.215  -1.592  1.00-24.25           C
ATOM    878  HG  LEU A  58     -10.713  19.402  -1.406  1.00-24.25           H
ATOM    879  CD1 LEU A  58     -10.934  20.969  -2.824  1.00-24.25           C
ATOM    880 1HD1 LEU A  58      -9.941  21.377  -2.652  1.00-24.25           H
ATOM    881 2HD1 LEU A  58     -11.621  21.780  -3.064  1.00-24.25           H
ATOM    882 3HD1 LEU A  58     -10.875  20.287  -3.674  1.00-24.25           H
ATOM    883  CD2 LEU A  58     -11.373  21.133  -0.373  1.00-24.25           C
ATOM    884 1HD2 LEU A  58     -10.358  21.505  -0.225  1.00-24.25           H
ATOM    885 2HD2 LEU A  58     -11.662  20.580   0.519  1.00-24.25           H
ATOM    886 3HD2 LEU A  58     -12.045  21.977  -0.515  1.00-24.25           H
ATOM    887  N   LYS A  59     -15.157  17.509  -2.106  1.00-13.62           N
ATOM    888  H   LYS A  59     -14.399  17.042  -2.601  1.00-13.62           H
ATOM    889  CA  LYS A  59     -16.546  17.147  -2.422  1.00-13.62           C
ATOM    890  HA  LYS A  59     -17.099  18.046  -2.696  1.00-13.62           H
ATOM    891  C   LYS A  59     -17.217  16.526  -1.204  1.00-13.62           C
ATOM    892  O   LYS A  59     -18.350  16.853  -0.869  1.00-13.62           O
ATOM    893  CB  LYS A  59     -16.570  16.149  -3.590  1.00-13.62           C
ATOM    894 1HB  LYS A  59     -16.063  16.600  -4.442  1.00-13.62           H
ATOM    895 2HB  LYS A  59     -16.002  15.273  -3.292  1.00-13.62           H
ATOM    896  CG  LYS A  59     -17.964  15.694  -4.032  1.00-13.62           C
ATOM    897 1HG  LYS A  59     -18.501  15.288  -3.176  1.00-13.62           H
ATOM    898 2HG  LYS A  59     -18.509  16.559  -4.409  1.00-13.62           H
ATOM    899  CD  LYS A  59     -17.917  14.624  -5.126  1.00-13.62           C
ATOM    900 1HD  LYS A  59     -18.920  14.516  -5.542  1.00-13.62           H
ATOM    901 2HD  LYS A  59     -17.246  14.959  -5.916  1.00-13.62           H
ATOM    902  CE  LYS A  59     -17.449  13.256  -4.618  1.00-13.62           C
ATOM    903 1HE  LYS A  59     -16.440  13.352  -4.213  1.00-13.62           H
ATOM    904 2HE  LYS A  59     -18.114  12.929  -3.816  1.00-13.62           H
ATOM    905  NZ  LYS A  59     -17.435  12.217  -5.705  1.00-13.62           N
ATOM    906 1HZ  LYS A  59     -17.126  11.330  -5.331  1.00-13.62           H
ATOM    907 2HZ  LYS A  59     -16.787  12.499  -6.437  1.00-13.62           H
ATOM    908 3HZ  LYS A  59     -18.357  12.110  -6.104  1.00-13.62           H
ATOM    909  N   LEU A  60     -16.506  15.650  -0.516  1.00 -5.32           N
ATOM    910  H   LEU A  60     -15.572  15.407  -0.842  1.00 -5.32           H
ATOM    911  CA  LEU A  60     -17.029  14.992   0.679  1.00 -5.32           C
ATOM    912  HA  LEU A  60     -17.988  14.536   0.435  1.00 -5.32           H
ATOM    913  C   LEU A  60     -17.247  15.981   1.824  1.00 -5.32           C
ATOM    914  O   LEU A  60     -18.233  15.896   2.554  1.00 -5.32           O
ATOM    915  CB  LEU A  60     -16.048  13.891   1.084  1.00 -5.32           C
ATOM    916 1HB  LEU A  60     -15.880  13.273   0.202  1.00 -5.32           H
ATOM    917 2HB  LEU A  60     -15.100  14.361   1.338  1.00 -5.32           H
ATOM    918  CG  LEU A  60     -16.421  12.954   2.241  1.00 -5.32           C
ATOM    919  HG  LEU A  60     -16.470  13.533   3.162  1.00 -5.32           H
ATOM    920  CD1 LEU A  60     -17.757  12.239   2.052  1.00 -5.32           C
ATOM    921 1HD1 LEU A  60     -17.903  11.525   2.863  1.00 -5.32           H
ATOM    922 2HD1 LEU A  60     -17.771  11.712   1.097  1.00 -5.32           H
ATOM    923 3HD1 LEU A  60     -18.567  12.967   2.085  1.00 -5.32           H
ATOM    924  CD2 LEU A  60     -15.309  11.929   2.366  1.00 -5.32           C
ATOM    925 1HD2 LEU A  60     -15.577  11.191   3.120  1.00 -5.32           H
ATOM    926 2HD2 LEU A  60     -14.384  12.422   2.665  1.00 -5.32           H
ATOM    927 3HD2 LEU A  60     -15.152  11.417   1.416  1.00 -5.32           H
ATOM    928  N   GLN A  61     -16.382  16.975   1.945  1.00-21.86           N
ATOM    929  H   GLN A  61     -15.554  17.000   1.352  1.00-21.86           H
ATOM    930  CA  GLN A  61     -16.601  18.045   2.918  1.00-21.86           C
ATOM    931  HA  GLN A  61     -16.777  17.602   3.899  1.00-21.86           H
ATOM    932  C   GLN A  61     -17.841  18.854   2.548  1.00-21.86           C
ATOM    933  O   GLN A  61     -18.653  19.145   3.416  1.00-21.86           O
ATOM    934  CB  GLN A  61     -15.384  18.966   3.003  1.00-21.86           C
ATOM    935 1HB  GLN A  61     -15.123  19.294   1.998  1.00-21.86           H
ATOM    936 2HB  GLN A  61     -15.653  19.842   3.593  1.00-21.86           H
ATOM    937  CG  GLN A  61     -14.166  18.313   3.644  1.00-21.86           C
ATOM    938 1HG  GLN A  61     -14.378  18.114   4.691  1.00-21.86           H
ATOM    939 2HG  GLN A  61     -13.957  17.364   3.162  1.00-21.86           H
ATOM    940  CD  GLN A  61     -12.937  19.180   3.546  1.00-21.86           C
ATOM    941  OE1 GLN A  61     -13.007  20.399   3.641  1.00-21.86           O
ATOM    942  NE2 GLN A  61     -11.803  18.573   3.368  1.00-21.86           N
ATOM    943 1HE2 GLN A  61     -10.952  19.125   3.344  1.00-21.86           H
ATOM    944 2HE2 GLN A  61     -11.771  17.574   3.266  1.00-21.86           H
ATOM    945  N   LYS A  62     -18.055  19.153   1.273  1.00-26.17           N
ATOM    946  H   LYS A  62     -17.359  18.909   0.570  1.00-26.17           H
ATOM    947  CA  LYS A  62     -19.285  19.847   0.865  1.00-26.17           C
ATOM    948  HA  LYS A  62     -19.394  20.753   1.465  1.00-26.17           H
ATOM    949  C   LYS A  62     -20.513  18.983   1.120  1.00-26.17           C
ATOM    950  O   LYS A  62     -21.536  19.496   1.555  1.00-26.17           O
ATOM    951  CB  LYS A  62     -19.229  20.246  -0.612  1.00-26.17           C
ATOM    952 1HB  LYS A  62     -18.985  19.364  -1.201  1.00-26.17           H
ATOM    953 2HB  LYS A  62     -20.214  20.602  -0.917  1.00-26.17           H
ATOM    954  CG  LYS A  62     -18.214  21.340  -0.911  1.00-26.17           C
ATOM    955 1HG  LYS A  62     -18.515  22.264  -0.417  1.00-26.17           H
ATOM    956 2HG  LYS A  62     -17.241  21.040  -0.531  1.00-26.17           H
ATOM    957  CD  LYS A  62     -18.100  21.566  -2.407  1.00-26.17           C
ATOM    958 1HD  LYS A  62     -17.873  20.611  -2.880  1.00-26.17           H
ATOM    959 2HD  LYS A  62     -19.047  21.939  -2.796  1.00-26.17           H
ATOM    960  CE  LYS A  62     -16.985  22.551  -2.737  1.00-26.17           C
ATOM    961 1HE  LYS A  62     -17.240  23.535  -2.338  1.00-26.17           H
ATOM    962 2HE  LYS A  62     -16.064  22.207  -2.263  1.00-26.17           H
ATOM    963  NZ  LYS A  62     -16.756  22.641  -4.219  1.00-26.17           N
ATOM    964 1HZ  LYS A  62     -16.008  23.292  -4.424  1.00-26.17           H
ATOM    965 2HZ  LYS A  62     -17.602  22.936  -4.689  1.00-26.17           H
ATOM    966 3HZ  LYS A  62     -16.494  21.728  -4.578  1.00-26.17           H
ATOM    967  N   TRP A  63     -20.423  17.674   0.927  1.00 34.59           N
ATOM    968  H   TRP A  63     -19.580  17.279   0.514  1.00 34.59           H
ATOM    969  CA  TRP A  63     -21.532  16.787   1.291  1.00 34.59           C
ATOM    970  HA  TRP A  63     -22.432  17.109   0.769  1.00 34.59           H
ATOM    971  C   TRP A  63     -21.805  16.875   2.791  1.00 34.59           C
ATOM    972  O   TRP A  63     -22.954  16.911   3.208  1.00 34.59           O
ATOM    973  CB  TRP A  63     -21.245  15.319   0.949  1.00 34.59           C
ATOM    974 1HB  TRP A  63     -20.299  15.030   1.402  1.00 34.59           H
ATOM    975 2HB  TRP A  63     -22.028  14.712   1.404  1.00 34.59           H
ATOM    976  CG  TRP A  63     -21.198  14.967  -0.517  1.00 34.59           C
ATOM    977  CD1 TRP A  63     -21.566  15.740  -1.579  1.00 34.59           C
ATOM    978  HD1 TRP A  63     -21.909  16.762  -1.497  1.00 34.59           H
ATOM    979  CD2 TRP A  63     -20.827  13.695  -1.084  1.00 34.59           C
ATOM    980  NE1 TRP A  63     -21.471  15.049  -2.758  1.00 34.59           N
ATOM    981  HE1 TRP A  63     -21.723  15.417  -3.669  1.00 34.59           H
ATOM    982  CE2 TRP A  63     -21.017  13.787  -2.492  1.00 34.59           C
ATOM    983  CE3 TRP A  63     -20.376  12.473  -0.542  1.00 34.59           C
ATOM    984  HE3 TRP A  63     -20.232  12.373   0.522  1.00 34.59           H
ATOM    985  CZ2 TRP A  63     -20.782  12.700  -3.359  1.00 34.59           C
ATOM    986  HZ2 TRP A  63     -20.958  12.796  -4.418  1.00 34.59           H
ATOM    987  CZ3 TRP A  63     -20.125  11.376  -1.413  1.00 34.59           C
ATOM    988  HZ3 TRP A  63     -19.779  10.435  -1.010  1.00 34.59           H
ATOM    989  CH2 TRP A  63     -20.340  11.506  -2.816  1.00 34.59           C
ATOM    990  HH2 TRP A  63     -20.164  10.660  -3.464  1.00 34.59           H
ATOM    991  N   THR A  64     -20.766  16.941   3.608  1.00 -3.51           N
ATOM    992  H   THR A  64     -19.826  16.899   3.225  1.00 -3.51           H
ATOM    993  CA  THR A  64     -20.937  17.028   5.059  1.00 -3.51           C
ATOM    994  HA  THR A  64     -21.621  16.241   5.368  1.00 -3.51           H
ATOM    995  C   THR A  64     -21.540  18.372   5.479  1.00 -3.51           C
ATOM    996  O   THR A  64     -22.405  18.435   6.345  1.00 -3.51           O
ATOM    997  CB  THR A  64     -19.578  16.800   5.763  1.00 -3.51           C
ATOM    998  HB  THR A  64     -18.908  17.632   5.549  1.00 -3.51           H
ATOM    999  OG1 THR A  64     -19.001  15.589   5.265  1.00 -3.51           O
ATOM   1000  HG1 THR A  64     -18.693  15.734   4.363  1.00 -3.51           H
ATOM   1001  CG2 THR A  64     -19.721  16.634   7.266  1.00 -3.51           C
ATOM   1002 1HG2 THR A  64     -18.741  16.423   7.693  1.00 -3.51           H
ATOM   1003 2HG2 THR A  64     -20.391  15.804   7.486  1.00 -3.51           H
ATOM   1004 3HG2 THR A  64     -20.108  17.551   7.711  1.00 -3.51           H
ATOM   1005  N   GLN A  65     -21.140  19.454   4.831  1.00-24.91           N
ATOM   1006  H   GLN A  65     -20.410  19.378   4.124  1.00-24.91           H
ATOM   1007  CA  GLN A  65     -21.690  20.775   5.137  1.00-24.91           C
ATOM   1008  HA  GLN A  65     -21.668  20.932   6.216  1.00-24.91           H
ATOM   1009  C   GLN A  65     -23.140  20.929   4.678  1.00-24.91           C
ATOM   1010  O   GLN A  65     -23.922  21.655   5.294  1.00-24.91           O
ATOM   1011  CB  GLN A  65     -20.826  21.846   4.474  1.00-24.91           C
ATOM   1012 1HB  GLN A  65     -20.733  21.613   3.413  1.00-24.91           H
ATOM   1013 2HB  GLN A  65     -21.324  22.810   4.574  1.00-24.91           H
ATOM   1014  CG  GLN A  65     -19.436  21.960   5.092  1.00-24.91           C
ATOM   1015 1HG  GLN A  65     -19.537  22.256   6.136  1.00-24.91           H
ATOM   1016 2HG  GLN A  65     -18.933  20.998   5.058  1.00-24.91           H
ATOM   1017  CD  GLN A  65     -18.578  22.971   4.378  1.00-24.91           C
ATOM   1018  OE1 GLN A  65     -18.347  22.883   3.176  1.00-24.91           O
ATOM   1019  NE2 GLN A  65     -18.110  23.950   5.098  1.00-24.91           N
ATOM   1020 1HE2 GLN A  65     -17.545  24.658   4.660  1.00-24.91           H
ATOM   1021 2HE2 GLN A  65     -18.308  23.988   6.085  1.00-24.91           H
ATOM   1022  N   LYS A  66     -23.516  20.234   3.613  1.00 -8.31           N
ATOM   1023  H   LYS A  66     -22.823  19.688   3.106  1.00 -8.31           H
ATOM   1024  CA  LYS A  66     -24.892  20.275   3.106  1.00 -8.31           C
ATOM   1025  HA  LYS A  66     -25.343  21.224   3.396  1.00 -8.31           H
ATOM   1026  C   LYS A  66     -25.814  19.178   3.624  1.00 -8.31           C
ATOM   1027  O   LYS A  66     -27.006  19.192   3.309  1.00 -8.31           O
ATOM   1028  CB  LYS A  66     -24.886  20.215   1.580  1.00 -8.31           C
ATOM   1029 1HB  LYS A  66     -24.364  19.309   1.276  1.00 -8.31           H
ATOM   1030 2HB  LYS A  66     -25.916  20.154   1.231  1.00 -8.31           H
ATOM   1031  CG  LYS A  66     -24.245  21.438   0.922  1.00 -8.31           C
ATOM   1032 1HG  LYS A  66     -24.737  22.334   1.302  1.00 -8.31           H
ATOM   1033 2HG  LYS A  66     -23.186  21.489   1.172  1.00 -8.31           H
ATOM   1034  CD  LYS A  66     -24.403  21.402  -0.591  1.00 -8.31           C
ATOM   1035 1HD  LYS A  66     -25.456  21.258  -0.829  1.00 -8.31           H
ATOM   1036 2HD  LYS A  66     -24.082  22.360  -1.002  1.00 -8.31           H
ATOM   1037  CE  LYS A  66     -23.581  20.289  -1.239  1.00 -8.31           C
ATOM   1038 1HE  LYS A  66     -22.522  20.461  -1.035  1.00 -8.31           H
ATOM   1039 2HE  LYS A  66     -23.877  19.323  -0.827  1.00 -8.31           H
ATOM   1040  NZ  LYS A  66     -23.825  20.283  -2.709  1.00 -8.31           N
ATOM   1041 1HZ  LYS A  66     -23.243  19.593  -3.165  1.00 -8.31           H
ATOM   1042 2HZ  LYS A  66     -23.618  21.197  -3.097  1.00 -8.31           H
ATOM   1043 3HZ  LYS A  66     -24.797  20.062  -2.893  1.00 -8.31           H
ATOM   1044  N   LYS A  67     -25.309  18.222   4.393  1.00 14.79           N
ATOM   1045  H   LYS A  67     -24.327  18.225   4.626  1.00 14.79           H
ATOM   1046  CA  LYS A  67     -26.180  17.163   4.914  1.00 14.79           C
ATOM   1047  HA  LYS A  67     -26.747  16.743   4.084  1.00 14.79           H
ATOM   1048  C   LYS A  67     -27.144  17.837   5.882  1.00 14.79           C
ATOM   1049  O   LYS A  67     -26.793  18.854   6.486  1.00 14.79           O
ATOM   1050  CB  LYS A  67     -25.391  16.032   5.593  1.00 14.79           C
ATOM   1051 1HB  LYS A  67     -26.040  15.160   5.665  1.00 14.79           H
ATOM   1052 2HB  LYS A  67     -24.540  15.772   4.965  1.00 14.79           H
ATOM   1053  CG  LYS A  67     -24.907  16.357   6.996  1.00 14.79           C
ATOM   1054 1HG  LYS A  67     -24.419  17.320   6.988  1.00 14.79           H
ATOM   1055 2HG  LYS A  67     -25.774  16.418   7.650  1.00 14.79           H
ATOM   1056  CD  LYS A  67     -23.954  15.343   7.572  1.00 14.79           C
ATOM   1057 1HD  LYS A  67     -24.382  14.352   7.448  1.00 14.79           H
ATOM   1058 2HD  LYS A  67     -22.998  15.388   7.053  1.00 14.79           H
ATOM   1059  CE  LYS A  67     -23.766  15.629   9.056  1.00 14.79           C
ATOM   1060 1HE  LYS A  67     -23.191  16.549   9.187  1.00 14.79           H
ATOM   1061 2HE  LYS A  67     -24.750  15.765   9.512  1.00 14.79           H
ATOM   1062  NZ  LYS A  67     -23.090  14.489   9.740  1.00 14.79           N
ATOM   1063 1HZ  LYS A  67     -23.040  14.662  10.738  1.00 14.79           H
ATOM   1064 2HZ  LYS A  67     -22.151  14.363   9.392  1.00 14.79           H
ATOM   1065 3HZ  LYS A  67     -23.625  13.644   9.600  1.00 14.79           H
ATOM   1066  N   GLU A  68     -28.348  17.308   6.019  1.00 -4.41           N
ATOM   1067  H   GLU A  68     -28.607  16.487   5.486  1.00 -4.41           H
ATOM   1068  CA  GLU A  68     -29.301  17.889   6.960  1.00 -4.41           C
ATOM   1069  HA  GLU A  68     -29.408  18.953   6.751  1.00 -4.41           H
ATOM   1070  C   GLU A  68     -28.739  17.703   8.372  1.00 -4.41           C
ATOM   1071  O   GLU A  68     -28.138  16.662   8.669  1.00 -4.41           O
ATOM   1072  CB  GLU A  68     -30.660  17.205   6.823  1.00 -4.41           C
ATOM   1073 1HB  GLU A  68     -30.924  17.158   5.767  1.00 -4.41           H
ATOM   1074 2HB  GLU A  68     -30.572  16.195   7.210  1.00 -4.41           H
ATOM   1075  CG  GLU A  68     -31.768  17.914   7.569  1.00 -4.41           C
ATOM   1076 1HG  GLU A  68     -31.458  18.056   8.603  1.00 -4.41           H
ATOM   1077 2HG  GLU A  68     -31.930  18.893   7.119  1.00 -4.41           H
ATOM   1078  CD  GLU A  68     -33.074  17.148   7.576  1.00 -4.41           C
ATOM   1079  OE1 GLU A  68     -33.477  16.548   6.559  1.00 -4.41           O
ATOM   1080  OE2 GLU A  68     -33.739  17.154   8.635  1.00 -4.41           O
ATOM   1081  N   LYS A  69     -28.906  18.700   9.234  1.00-14.29           N
ATOM   1082  H   LYS A  69     -29.441  19.515   8.960  1.00-14.29           H
ATOM   1083  CA  LYS A  69     -28.334  18.655  10.580  1.00-14.29           C
ATOM   1084  HA  LYS A  69     -27.249  18.609  10.489  1.00-14.29           H
ATOM   1085  C   LYS A  69     -28.805  17.409  11.318  1.00-14.29           C
ATOM   1086  O   LYS A  69     -29.989  17.073  11.305  1.00-14.29           O
ATOM   1087  CB  LYS A  69     -28.721  19.915  11.361  1.00-14.29           C
ATOM   1088 1HB  LYS A  69     -28.481  20.788  10.753  1.00-14.29           H
ATOM   1089 2HB  LYS A  69     -29.796  19.900  11.538  1.00-14.29           H
ATOM   1090  CG  LYS A  69     -28.016  20.051  12.701  1.00-14.29           C
ATOM   1091 1HG  LYS A  69     -28.237  19.182  13.319  1.00-14.29           H
ATOM   1092 2HG  LYS A  69     -26.943  20.099  12.531  1.00-14.29           H
ATOM   1093  CD  LYS A  69     -28.459  21.297  13.438  1.00-14.29           C
ATOM   1094 1HD  LYS A  69     -28.289  22.169  12.806  1.00-14.29           H
ATOM   1095 2HD  LYS A  69     -29.522  21.220  13.667  1.00-14.29           H
ATOM   1096  CE  LYS A  69     -27.668  21.446  14.730  1.00-14.29           C
ATOM   1097 1HE  LYS A  69     -27.827  20.564  15.353  1.00-14.29           H
ATOM   1098 2HE  LYS A  69     -26.605  21.521  14.488  1.00-14.29           H
ATOM   1099  NZ  LYS A  69     -28.093  22.671  15.476  1.00-14.29           N
ATOM   1100 1HZ  LYS A  69     -27.507  22.803  16.291  1.00-14.29           H
ATOM   1101 2HZ  LYS A  69     -29.058  22.580  15.768  1.00-14.29           H
ATOM   1102 3HZ  LYS A  69     -27.994  23.485  14.880  1.00-14.29           H
ATOM   1103  N   GLY A  70     -27.864  16.717  11.938  1.00 -2.45           N
ATOM   1104  H   GLY A  70     -26.901  17.044  11.900  1.00 -2.45           H
ATOM   1105  CA  GLY A  70     -28.169  15.513  12.691  1.00 -2.45           C
ATOM   1106 1HA  GLY A  70     -27.439  15.419  13.492  1.00 -2.45           H
ATOM   1107 2HA  GLY A  70     -29.151  15.623  13.149  1.00 -2.45           H
ATOM   1108  C   GLY A  70     -28.162  14.221  11.898  1.00 -2.45           C
ATOM   1109  O   GLY A  70     -28.101  13.149  12.503  1.00 -2.45           O
ATOM   1110  N   LYS A  71     -28.209  14.263  10.572  1.00 -7.04           N
ATOM   1111  H   LYS A  71     -28.253  15.156  10.082  1.00 -7.04           H
ATOM   1112  CA  LYS A  71     -28.176  13.020   9.794  1.00 -7.04           C
ATOM   1113  HA  LYS A  71     -28.728  12.253  10.338  1.00 -7.04           H
ATOM   1114  C   LYS A  71     -26.742  12.544   9.660  1.00 -7.04           C
ATOM   1115  O   LYS A  71     -25.932  13.158   8.965  1.00 -7.04           O
ATOM   1116  CB  LYS A  71     -28.830  13.185   8.420  1.00 -7.04           C
ATOM   1117 1HB  LYS A  71     -28.374  14.019   7.886  1.00 -7.04           H
ATOM   1118 2HB  LYS A  71     -28.665  12.269   7.852  1.00 -7.04           H
ATOM   1119  CG  LYS A  71     -30.327  13.403   8.543  1.00 -7.04           C
ATOM   1120 1HG  LYS A  71     -30.731  12.617   9.176  1.00 -7.04           H
ATOM   1121 2HG  LYS A  71     -30.516  14.365   9.021  1.00 -7.04           H
ATOM   1122  CD  LYS A  71     -31.061  13.352   7.218  1.00 -7.04           C
ATOM   1123 1HD  LYS A  71     -30.717  14.162   6.577  1.00 -7.04           H
ATOM   1124 2HD  LYS A  71     -30.871  12.398   6.726  1.00 -7.04           H
ATOM   1125  CE  LYS A  71     -32.551  13.490   7.497  1.00 -7.04           C
ATOM   1126 1HE  LYS A  71     -32.895  12.587   8.007  1.00 -7.04           H
ATOM   1127 2HE  LYS A  71     -32.709  14.338   8.167  1.00 -7.04           H
ATOM   1128  NZ  LYS A  71     -33.360  13.709   6.264  1.00 -7.04           N
ATOM   1129 1HZ  LYS A  71     -34.325  13.453   6.437  1.00 -7.04           H
ATOM   1130 2HZ  LYS A  71     -33.001  13.156   5.497  1.00 -7.04           H
ATOM   1131 3HZ  LYS A  71     -33.328  14.694   6.015  1.00 -7.04           H
ATOM   1132  N   LYS A  72     -26.420  11.459  10.348  1.00 -3.29           N
ATOM   1133  H   LYS A  72     -27.128  11.002  10.909  1.00 -3.29           H
ATOM   1134  CA  LYS A  72     -25.064  10.905  10.332  1.00 -3.29           C
ATOM   1135  HA  LYS A  72     -24.359  11.651  10.698  1.00 -3.29           H
ATOM   1136  C   LYS A  72     -24.708  10.528   8.906  1.00 -3.29           C
ATOM   1137  O   LYS A  72     -25.569  10.036   8.171  1.00 -3.29           O
ATOM   1138  CB  LYS A  72     -24.998   9.660  11.217  1.00 -3.29           C
ATOM   1139 1HB  LYS A  72     -25.723   8.935  10.847  1.00 -3.29           H
ATOM   1140 2HB  LYS A  72     -24.001   9.226  11.143  1.00 -3.29           H
ATOM   1141  CG  LYS A  72     -25.298   9.952  12.675  1.00 -3.29           C
ATOM   1142 1HG  LYS A  72     -24.556  10.647  13.066  1.00 -3.29           H
ATOM   1143 2HG  LYS A  72     -26.280  10.414  12.752  1.00 -3.29           H
ATOM   1144  CD  LYS A  72     -25.305   8.691  13.515  1.00 -3.29           C
ATOM   1145 1HD  LYS A  72     -26.006   7.976  13.082  1.00 -3.29           H
ATOM   1146 2HD  LYS A  72     -24.306   8.255  13.544  1.00 -3.29           H
ATOM   1147  CE  LYS A  72     -25.761   9.056  14.916  1.00 -3.29           C
ATOM   1148 1HE  LYS A  72     -25.050   9.762  15.349  1.00 -3.29           H
ATOM   1149 2HE  LYS A  72     -26.728   9.557  14.840  1.00 -3.29           H
ATOM   1150  NZ  LYS A  72     -25.905   7.879  15.816  1.00 -3.29           N
ATOM   1151 1HZ  LYS A  72     -26.347   8.163  16.683  1.00 -3.29           H
ATOM   1152 2HZ  LYS A  72     -24.995   7.487  16.028  1.00 -3.29           H
ATOM   1153 3HZ  LYS A  72     -26.483   7.171  15.379  1.00 -3.29           H
ATOM   1154  N   LEU A  73     -23.462  10.757   8.514  1.00 14.96           N
ATOM   1155  H   LEU A  73     -22.789  11.142   9.168  1.00 14.96           H
ATOM   1156  CA  LEU A  73     -23.013  10.393   7.172  1.00 14.96           C
ATOM   1157  HA  LEU A  73     -23.649  10.858   6.420  1.00 14.96           H
ATOM   1158  C   LEU A  73     -23.145   8.883   7.071  1.00 14.96           C
ATOM   1159  O   LEU A  73     -22.989   8.169   8.067  1.00 14.96           O
ATOM   1160  CB  LEU A  73     -21.548  10.780   6.940  1.00 14.96           C
ATOM   1161 1HB  LEU A  73     -20.974  10.356   7.761  1.00 14.96           H
ATOM   1162 2HB  LEU A  73     -21.218  10.282   6.028  1.00 14.96           H
ATOM   1163  CG  LEU A  73     -21.162  12.261   6.812  1.00 14.96           C
ATOM   1164  HG  LEU A  73     -21.548  12.803   7.674  1.00 14.96           H
ATOM   1165  CD1 LEU A  73     -19.640  12.385   6.806  1.00 14.96           C
ATOM   1166 1HD1 LEU A  73     -19.355  13.435   6.724  1.00 14.96           H
ATOM   1167 2HD1 LEU A  73     -19.216  11.837   5.964  1.00 14.96           H
ATOM   1168 3HD1 LEU A  73     -19.234  11.991   7.737  1.00 14.96           H
ATOM   1169  CD2 LEU A  73     -21.728  12.897   5.543  1.00 14.96           C
ATOM   1170 1HD2 LEU A  73     -21.376  13.925   5.459  1.00 14.96           H
ATOM   1171 2HD2 LEU A  73     -22.817  12.904   5.585  1.00 14.96           H
ATOM   1172 3HD2 LEU A  73     -21.405  12.340   4.664  1.00 14.96           H
ATOM   1173  N   SER A  74     -23.421   8.405   5.868  1.00 21.89           N
ATOM   1174  H   SER A  74     -23.554   9.029   5.086  1.00 21.89           H
ATOM   1175  CA  SER A  74     -23.520   6.976   5.622  1.00 21.89           C
ATOM   1176  HA  SER A  74     -24.325   6.558   6.222  1.00 21.89           H
ATOM   1177  C   SER A  74     -22.197   6.336   6.013  1.00 21.89           C
ATOM   1178  O   SER A  74     -21.140   6.915   5.765  1.00 21.89           O
ATOM   1179  CB  SER A  74     -23.800   6.759   4.139  1.00 21.89           C
ATOM   1180 1HB  SER A  74     -22.868   6.517   3.630  1.00 21.89           H
ATOM   1181 2HB  SER A  74     -24.510   5.941   4.008  1.00 21.89           H
ATOM   1182  OG  SER A  74     -24.323   7.963   3.596  1.00 21.89           O
ATOM   1183  HG  SER A  74     -25.225   8.088   3.932  1.00 21.89           H
ATOM   1184  N   ARG A  75     -22.228   5.153   6.607  1.00  6.35           N
ATOM   1185  H   ARG A  75     -23.129   4.696   6.763  1.00  6.35           H
ATOM   1186  CA  ARG A  75     -21.004   4.513   7.093  1.00  6.35           C
ATOM   1187  HA  ARG A  75     -20.529   5.191   7.800  1.00  6.35           H
ATOM   1188  C   ARG A  75     -20.019   4.276   5.958  1.00  6.35           C
ATOM   1189  O   ARG A  75     -18.829   4.494   6.113  1.00  6.35           O
ATOM   1190  CB  ARG A  75     -21.357   3.217   7.823  1.00  6.35           C
ATOM   1191 1HB  ARG A  75     -22.192   3.425   8.492  1.00  6.35           H
ATOM   1192 2HB  ARG A  75     -21.680   2.479   7.088  1.00  6.35           H
ATOM   1193  CG  ARG A  75     -20.218   2.638   8.660  1.00  6.35           C
ATOM   1194 1HG  ARG A  75     -19.387   2.365   8.010  1.00  6.35           H
ATOM   1195 2HG  ARG A  75     -19.879   3.395   9.368  1.00  6.35           H
ATOM   1196  CD  ARG A  75     -20.669   1.409   9.442  1.00  6.35           C
ATOM   1197 1HD  ARG A  75     -19.868   1.114  10.119  1.00  6.35           H
ATOM   1198 2HD  ARG A  75     -21.546   1.659  10.039  1.00  6.35           H
ATOM   1199  NE  ARG A  75     -20.963   0.279   8.550  1.00  6.35           N
ATOM   1200  HE  ARG A  75     -20.160  -0.209   8.147  1.00  6.35           H
ATOM   1201  CZ  ARG A  75     -22.150  -0.202   8.218  1.00  6.35           C
ATOM   1202  NH1 ARG A  75     -22.203  -1.108   7.290  1.00  6.35           N
ATOM   1203 1HH1 ARG A  75     -21.335  -1.395   6.841  1.00  6.35           H
ATOM   1204 2HH1 ARG A  75     -23.091  -1.498   7.019  1.00  6.35           H
ATOM   1205  NH2 ARG A  75     -23.280   0.188   8.744  1.00  6.35           N
ATOM   1206 1HH2 ARG A  75     -23.280   0.872   9.478  1.00  6.35           H
ATOM   1207 2HH2 ARG A  75     -24.144  -0.203   8.399  1.00  6.35           H
ATOM   1208  N   MET A  76     -20.508   3.960   4.770  1.00 -3.56           N
ATOM   1209  H   MET A  76     -21.507   3.798   4.665  1.00 -3.56           H
ATOM   1210  CA  MET A  76     -19.624   3.836   3.608  1.00 -3.56           C
ATOM   1211  HA  MET A  76     -18.837   3.124   3.854  1.00 -3.56           H
ATOM   1212  C   MET A  76     -18.926   5.150   3.227  1.00 -3.56           C
ATOM   1213  O   MET A  76     -17.808   5.125   2.725  1.00 -3.56           O
ATOM   1214  CB  MET A  76     -20.410   3.281   2.419  1.00 -3.56           C
ATOM   1215 1HB  MET A  76     -21.285   3.912   2.255  1.00 -3.56           H
ATOM   1216 2HB  MET A  76     -19.781   3.321   1.530  1.00 -3.56           H
ATOM   1217  CG  MET A  76     -20.866   1.835   2.634  1.00 -3.56           C
ATOM   1218 1HG  MET A  76     -19.986   1.193   2.687  1.00 -3.56           H
ATOM   1219 2HG  MET A  76     -21.389   1.770   3.587  1.00 -3.56           H
ATOM   1220  SD  MET A  76     -21.982   1.208   1.352  1.00 -3.56           S
ATOM   1221  CE  MET A  76     -20.948   1.135  -0.111  1.00 -3.56           C
ATOM   1222 1HE  MET A  76     -21.527   0.730  -0.942  1.00 -3.56           H
ATOM   1223 2HE  MET A  76     -20.087   0.496   0.077  1.00 -3.56           H
ATOM   1224 3HE  MET A  76     -20.613   2.140  -0.373  1.00 -3.56           H
ATOM   1225  N   LYS A  77     -19.522   6.301   3.519  1.00-10.59           N
ATOM   1226  H   LYS A  77     -20.426   6.298   3.977  1.00-10.59           H
ATOM   1227  CA  LYS A  77     -18.872   7.593   3.259  1.00-10.59           C
ATOM   1228  HA  LYS A  77     -18.364   7.539   2.298  1.00-10.59           H
ATOM   1229  C   LYS A  77     -17.824   7.893   4.328  1.00-10.59           C
ATOM   1230  O   LYS A  77     -16.852   8.596   4.069  1.00-10.59           O
ATOM   1231  CB  LYS A  77     -19.891   8.738   3.201  1.00-10.59           C
ATOM   1232 1HB  LYS A  77     -20.429   8.784   4.146  1.00-10.59           H
ATOM   1233 2HB  LYS A  77     -19.349   9.674   3.071  1.00-10.59           H
ATOM   1234  CG  LYS A  77     -20.897   8.605   2.062  1.00-10.59           C
ATOM   1235 1HG  LYS A  77     -20.364   8.561   1.112  1.00-10.59           H
ATOM   1236 2HG  LYS A  77     -21.461   7.683   2.193  1.00-10.59           H
ATOM   1237  CD  LYS A  77     -21.879   9.773   2.033  1.00-10.59           C
ATOM   1238 1HD  LYS A  77     -22.357   9.854   3.009  1.00-10.59           H
ATOM   1239 2HD  LYS A  77     -21.346  10.699   1.818  1.00-10.59           H
ATOM   1240  CE  LYS A  77     -22.953   9.531   0.974  1.00-10.59           C
ATOM   1241 1HE  LYS A  77     -22.487   9.475  -0.012  1.00-10.59           H
ATOM   1242 2HE  LYS A  77     -23.424   8.567   1.183  1.00-10.59           H
ATOM   1243  NZ  LYS A  77     -24.020  10.580   0.964  1.00-10.59           N
ATOM   1244 1HZ  LYS A  77     -24.854  10.214   0.522  1.00-10.59           H
ATOM   1245 2HZ  LYS A  77     -23.713  11.396   0.449  1.00-10.59           H
ATOM   1246 3HZ  LYS A  77     -24.252  10.849   1.914  1.00-10.59           H
ATOM   1247  N   LEU A  78     -17.984   7.331   5.518  1.00 10.94           N
ATOM   1248  H   LEU A  78     -18.821   6.797   5.715  1.00 10.94           H
ATOM   1249  CA  LEU A  78     -16.957   7.460   6.555  1.00 10.94           C
ATOM   1250  HA  LEU A  78     -16.682   8.510   6.657  1.00 10.94           H
ATOM   1251  C   LEU A  78     -15.732   6.659   6.131  1.00 10.94           C
ATOM   1252  O   LEU A  78     -14.602   7.123   6.226  1.00 10.94           O
ATOM   1253  CB  LEU A  78     -17.438   6.920   7.908  1.00 10.94           C
ATOM   1254 1HB  LEU A  78     -17.589   5.848   7.808  1.00 10.94           H
ATOM   1255 2HB  LEU A  78     -16.626   7.060   8.623  1.00 10.94           H
ATOM   1256  CG  LEU A  78     -18.715   7.497   8.530  1.00 10.94           C
ATOM   1257  HG  LEU A  78     -19.538   7.359   7.832  1.00 10.94           H
ATOM   1258  CD1 LEU A  78     -19.042   6.730   9.808  1.00 10.94           C
ATOM   1259 1HD1 LEU A  78     -19.994   7.077  10.208  1.00 10.94           H
ATOM   1260 2HD1 LEU A  78     -18.258   6.883  10.551  1.00 10.94           H
ATOM   1261 3HD1 LEU A  78     -19.118   5.665   9.593  1.00 10.94           H
ATOM   1262  CD2 LEU A  78     -18.589   8.979   8.831  1.00 10.94           C
ATOM   1263 1HD2 LEU A  78     -19.495   9.329   9.326  1.00 10.94           H
ATOM   1264 2HD2 LEU A  78     -18.463   9.535   7.904  1.00 10.94           H
ATOM   1265 3HD2 LEU A  78     -17.732   9.157   9.479  1.00 10.94           H
ATOM   1266  N   LEU A  79     -15.965   5.458   5.621  1.00 -6.44           N
ATOM   1267  H   LEU A  79     -16.921   5.117   5.572  1.00 -6.44           H
ATOM   1268  CA  LEU A  79     -14.875   4.593   5.169  1.00 -6.44           C
ATOM   1269  HA  LEU A  79     -14.168   4.457   5.988  1.00 -6.44           H
ATOM   1270  C   LEU A  79     -14.131   5.230   3.998  1.00 -6.44           C
ATOM   1271  O   LEU A  79     -12.903   5.228   3.941  1.00 -6.44           O
ATOM   1272  CB  LEU A  79     -15.425   3.231   4.736  1.00 -6.44           C
ATOM   1273 1HB  LEU A  79     -16.094   3.398   3.893  1.00 -6.44           H
ATOM   1274 2HB  LEU A  79     -14.581   2.652   4.376  1.00 -6.44           H
ATOM   1275  CG  LEU A  79     -16.177   2.360   5.754  1.00 -6.44           C
ATOM   1276  HG  LEU A  79     -16.999   2.932   6.164  1.00 -6.44           H
ATOM   1277  CD1 LEU A  79     -16.762   1.138   5.059  1.00 -6.44           C
ATOM   1278 1HD1 LEU A  79     -17.407   0.603   5.757  1.00 -6.44           H
ATOM   1279 2HD1 LEU A  79     -15.966   0.472   4.732  1.00 -6.44           H
ATOM   1280 3HD1 LEU A  79     -17.361   1.440   4.203  1.00 -6.44           H
ATOM   1281  CD2 LEU A  79     -15.294   1.932   6.906  1.00 -6.44           C
ATOM   1282 1HD2 LEU A  79     -15.828   1.226   7.545  1.00 -6.44           H
ATOM   1283 2HD2 LEU A  79     -15.034   2.802   7.506  1.00 -6.44           H
ATOM   1284 3HD2 LEU A  79     -14.384   1.464   6.531  1.00 -6.44           H
ATOM   1285  N   LEU A  80     -14.892   5.846   3.104  1.00  5.08           N
ATOM   1286  H   LEU A  80     -15.900   5.783   3.191  1.00  5.08           H
ATOM   1287  CA  LEU A  80     -14.340   6.626   1.999  1.00  5.08           C
ATOM   1288  HA  LEU A  80     -13.740   5.983   1.353  1.00  5.08           H
ATOM   1289  C   LEU A  80     -13.443   7.758   2.493  1.00  5.08           C
ATOM   1290  O   LEU A  80     -12.382   7.993   1.918  1.00  5.08           O
ATOM   1291  CB  LEU A  80     -15.508   7.214   1.207  1.00  5.08           C
ATOM   1292 1HB  LEU A  80     -15.956   6.420   0.618  1.00  5.08           H
ATOM   1293 2HB  LEU A  80     -16.246   7.505   1.942  1.00  5.08           H
ATOM   1294  CG  LEU A  80     -15.311   8.443   0.311  1.00  5.08           C
ATOM   1295  HG  LEU A  80     -14.878   9.237   0.913  1.00  5.08           H
ATOM   1296  CD1 LEU A  80     -14.399   8.207  -0.877  1.00  5.08           C
ATOM   1297 1HD1 LEU A  80     -14.158   9.157  -1.350  1.00  5.08           H
ATOM   1298 2HD1 LEU A  80     -14.884   7.560  -1.602  1.00  5.08           H
ATOM   1299 3HD1 LEU A  80     -13.465   7.748  -0.557  1.00  5.08           H
ATOM   1300  CD2 LEU A  80     -16.693   8.910  -0.144  1.00  5.08           C
ATOM   1301 1HD2 LEU A  80     -16.597   9.874  -0.632  1.00  5.08           H
ATOM   1302 2HD2 LEU A  80     -17.349   9.035   0.717  1.00  5.08           H
ATOM   1303 3HD2 LEU A  80     -17.129   8.187  -0.835  1.00  5.08           H
ATOM   1304  N   LYS A  81     -13.834   8.451   3.556  1.00-18.97           N
ATOM   1305  H   LYS A  81     -14.715   8.226   4.009  1.00-18.97           H
ATOM   1306  CA  LYS A  81     -13.018   9.551   4.071  1.00-18.97           C
ATOM   1307  HA  LYS A  81     -12.868  10.282   3.276  1.00-18.97           H
ATOM   1308  C   LYS A  81     -11.657   9.032   4.488  1.00-18.97           C
ATOM   1309  O   LYS A  81     -10.635   9.595   4.121  1.00-18.97           O
ATOM   1310  CB  LYS A  81     -13.687  10.227   5.275  1.00-18.97           C
ATOM   1311 1HB  LYS A  81     -14.703  10.508   5.008  1.00-18.97           H
ATOM   1312 2HB  LYS A  81     -13.738   9.512   6.094  1.00-18.97           H
ATOM   1313  CG  LYS A  81     -12.945  11.460   5.769  1.00-18.97           C
ATOM   1314 1HG  LYS A  81     -11.922  11.185   6.021  1.00-18.97           H
ATOM   1315 2HG  LYS A  81     -12.930  12.219   4.986  1.00-18.97           H
ATOM   1316  CD  LYS A  81     -13.611  12.021   7.007  1.00-18.97           C
ATOM   1317 1HD  LYS A  81     -14.628  12.332   6.766  1.00-18.97           H
ATOM   1318 2HD  LYS A  81     -13.647  11.240   7.767  1.00-18.97           H
ATOM   1319  CE  LYS A  81     -12.825  13.202   7.553  1.00-18.97           C
ATOM   1320 1HE  LYS A  81     -11.800  12.884   7.754  1.00-18.97           H
ATOM   1321 2HE  LYS A  81     -12.810  14.006   6.814  1.00-18.97           H
ATOM   1322  NZ  LYS A  81     -13.438  13.698   8.821  1.00-18.97           N
ATOM   1323 1HZ  LYS A  81     -12.851  14.416   9.233  1.00-18.97           H
ATOM   1324 2HZ  LYS A  81     -13.541  12.937   9.480  1.00-18.97           H
ATOM   1325 3HZ  LYS A  81     -14.347  14.105   8.631  1.00-18.97           H
ATOM   1326  N   HIS A  82     -11.638   7.945   5.239  1.00-15.31           N
ATOM   1327  H   HIS A  82     -12.508   7.488   5.490  1.00-15.31           H
ATOM   1328  CA  HIS A  82     -10.371   7.426   5.740  1.00-15.31           C
ATOM   1329  HA  HIS A  82      -9.811   8.252   6.180  1.00-15.31           H
ATOM   1330  C   HIS A  82      -9.508   6.853   4.629  1.00-15.31           C
ATOM   1331  O   HIS A  82      -8.300   7.034   4.670  1.00-15.31           O
ATOM   1332  CB  HIS A  82     -10.619   6.396   6.833  1.00-15.31           C
ATOM   1333 1HB  HIS A  82     -11.272   5.619   6.440  1.00-15.31           H
ATOM   1334 2HB  HIS A  82      -9.667   5.947   7.116  1.00-15.31           H
ATOM   1335  CG  HIS A  82     -11.249   6.981   8.055  1.00-15.31           C
ATOM   1336  ND1 HIS A  82     -10.535   7.712   8.983  1.00-15.31           N
ATOM   1337  CD2 HIS A  82     -12.544   6.954   8.474  1.00-15.31           C
ATOM   1338  HD2 HIS A  82     -13.345   6.459   7.944  1.00-15.31           H
ATOM   1339  CE1 HIS A  82     -11.445   8.083   9.937  1.00-15.31           C
ATOM   1340  HE1 HIS A  82     -11.197   8.662  10.815  1.00-15.31           H
ATOM   1341  NE2 HIS A  82     -12.690   7.626   9.658  1.00-15.31           N
ATOM   1342  HE2 HIS A  82     -13.533   7.737  10.208  1.00-15.31           H
ATOM   1343  N   LEU A  83     -10.097   6.248   3.605  1.00-22.75           N
ATOM   1344  H   LEU A  83     -11.100   6.089   3.612  1.00-22.75           H
ATOM   1345  CA  LEU A  83      -9.308   5.804   2.452  1.00-22.75           C
ATOM   1346  HA  LEU A  83      -8.482   5.188   2.808  1.00-22.75           H
ATOM   1347  C   LEU A  83      -8.719   6.999   1.705  1.00-22.75           C
ATOM   1348  O   LEU A  83      -7.561   6.980   1.317  1.00-22.75           O
ATOM   1349  CB  LEU A  83     -10.164   4.982   1.480  1.00-22.75           C
ATOM   1350 1HB  LEU A  83     -10.604   4.157   2.034  1.00-22.75           H
ATOM   1351 2HB  LEU A  83     -10.971   5.619   1.120  1.00-22.75           H
ATOM   1352  CG  LEU A  83      -9.432   4.410   0.249  1.00-22.75           C
ATOM   1353  HG  LEU A  83      -8.942   5.234  -0.264  1.00-22.75           H
ATOM   1354  CD1 LEU A  83      -8.365   3.376   0.617  1.00-22.75           C
ATOM   1355 1HD1 LEU A  83      -7.905   2.990  -0.298  1.00-22.75           H
ATOM   1356 2HD1 LEU A  83      -8.803   2.547   1.170  1.00-22.75           H
ATOM   1357 3HD1 LEU A  83      -7.577   3.843   1.207  1.00-22.75           H
ATOM   1358  CD2 LEU A  83     -10.423   3.797  -0.736  1.00-22.75           C
ATOM   1359 1HD2 LEU A  83      -9.881   3.482  -1.633  1.00-22.75           H
ATOM   1360 2HD2 LEU A  83     -11.166   4.537  -1.025  1.00-22.75           H
ATOM   1361 3HD2 LEU A  83     -10.905   2.926  -0.301  1.00-22.75           H
ATOM   1362  N   THR A  84      -9.496   8.059   1.534  1.00-24.68           N
ATOM   1363  H   THR A  84     -10.451   8.039   1.874  1.00-24.68           H
ATOM   1364  CA  THR A  84      -9.010   9.255   0.841  1.00-24.68           C
ATOM   1365  HA  THR A  84      -8.646   8.968  -0.146  1.00-24.68           H
ATOM   1366  C   THR A  84      -7.851   9.878   1.614  1.00-24.68           C
ATOM   1367  O   THR A  84      -6.841  10.267   1.038  1.00-24.68           O
ATOM   1368  CB  THR A  84     -10.146  10.297   0.681  1.00-24.68           C
ATOM   1369  HB  THR A  84     -10.462  10.646   1.664  1.00-24.68           H
ATOM   1370  OG1 THR A  84     -11.258   9.684   0.021  1.00-24.68           O
ATOM   1371  HG1 THR A  84     -11.669   9.061   0.633  1.00-24.68           H
ATOM   1372  CG2 THR A  84      -9.737  11.482  -0.163  1.00-24.68           C
ATOM   1373 1HG2 THR A  84     -10.602  12.121  -0.330  1.00-24.68           H
ATOM   1374 2HG2 THR A  84      -9.360  11.142  -1.127  1.00-24.68           H
ATOM   1375 3HG2 THR A  84      -8.960  12.056   0.342  1.00-24.68           H
ATOM   1376  N   LEU A  85      -7.969   9.937   2.933  1.00-25.24           N
ATOM   1377  H   LEU A  85      -8.823   9.614   3.378  1.00-25.24           H
ATOM   1378  CA  LEU A  85      -6.892  10.478   3.759  1.00-25.24           C
ATOM   1379  HA  LEU A  85      -6.596  11.449   3.365  1.00-25.24           H
ATOM   1380  C   LEU A  85      -5.661   9.580   3.725  1.00-25.24           C
ATOM   1381  O   LEU A  85      -4.537  10.074   3.701  1.00-25.24           O
ATOM   1382  CB  LEU A  85      -7.362  10.645   5.207  1.00-25.24           C
ATOM   1383 1HB  LEU A  85      -7.754   9.686   5.546  1.00-25.24           H
ATOM   1384 2HB  LEU A  85      -6.489  10.879   5.816  1.00-25.24           H
ATOM   1385  CG  LEU A  85      -8.422  11.726   5.479  1.00-25.24           C
ATOM   1386  HG  LEU A  85      -9.277  11.559   4.831  1.00-25.24           H
ATOM   1387  CD1 LEU A  85      -8.891  11.612   6.924  1.00-25.24           C
ATOM   1388 1HD1 LEU A  85      -9.638  12.375   7.129  1.00-25.24           H
ATOM   1389 2HD1 LEU A  85      -8.047  11.749   7.603  1.00-25.24           H
ATOM   1390 3HD1 LEU A  85      -9.334  10.630   7.090  1.00-25.24           H
ATOM   1391  CD2 LEU A  85      -7.910  13.137   5.219  1.00-25.24           C
ATOM   1392 1HD2 LEU A  85      -8.675  13.867   5.478  1.00-25.24           H
ATOM   1393 2HD2 LEU A  85      -7.661  13.255   4.166  1.00-25.24           H
ATOM   1394 3HD2 LEU A  85      -7.019  13.325   5.817  1.00-25.24           H
ATOM   1395  N   ALA A  86      -5.863   8.271   3.699  1.00-25.84           N
ATOM   1396  H   ALA A  86      -6.807   7.903   3.744  1.00-25.84           H
ATOM   1397  CA  ALA A  86      -4.755   7.327   3.624  1.00-25.84           C
ATOM   1398  HA  ALA A  86      -4.043   7.560   4.417  1.00-25.84           H
ATOM   1399  C   ALA A  86      -4.024   7.445   2.283  1.00-25.84           C
ATOM   1400  O   ALA A  86      -2.801   7.487   2.242  1.00-25.84           O
ATOM   1401  CB  ALA A  86      -5.284   5.910   3.831  1.00-25.84           C
ATOM   1402 1HB  ALA A  86      -5.788   5.835   4.795  1.00-25.84           H
ATOM   1403 2HB  ALA A  86      -4.447   5.217   3.813  1.00-25.84           H
ATOM   1404 3HB  ALA A  86      -5.980   5.645   3.035  1.00-25.84           H
ATOM   1405  N   ASN A  87      -4.771   7.536   1.193  1.00-28.14           N
ATOM   1406  H   ASN A  87      -5.783   7.464   1.269  1.00-28.14           H
ATOM   1407  CA  ASN A  87      -4.171   7.689  -0.131  1.00-28.14           C
ATOM   1408  HA  ASN A  87      -3.421   6.908  -0.275  1.00-28.14           H
ATOM   1409  C   ASN A  87      -3.466   9.032  -0.256  1.00-28.14           C
ATOM   1410  O   ASN A  87      -2.439   9.133  -0.919  1.00-28.14           O
ATOM   1411  CB  ASN A  87      -5.230   7.570  -1.230  1.00-28.14           C
ATOM   1412 1HB  ASN A  87      -6.106   8.156  -0.959  1.00-28.14           H
ATOM   1413 2HB  ASN A  87      -4.817   7.972  -2.153  1.00-28.14           H
ATOM   1414  CG  ASN A  87      -5.634   6.143  -1.495  1.00-28.14           C
ATOM   1415  OD1 ASN A  87      -4.855   5.224  -1.335  1.00-28.14           O
ATOM   1416  ND2 ASN A  87      -6.843   5.949  -1.925  1.00-28.14           N
ATOM   1417 1HD2 ASN A  87      -7.119   4.996  -2.147  1.00-28.14           H
ATOM   1418 2HD2 ASN A  87      -7.470   6.722  -2.043  1.00-28.14           H
ATOM   1419  N   LEU A  88      -3.973  10.065   0.405  1.00 -9.19           N
ATOM   1420  H   LEU A  88      -4.862   9.971   0.887  1.00 -9.19           H
ATOM   1421  CA  LEU A  88      -3.259  11.340   0.450  1.00 -9.19           C
ATOM   1422  HA  LEU A  88      -3.031  11.654  -0.568  1.00 -9.19           H
ATOM   1423  C   LEU A  88      -1.934  11.177   1.176  1.00 -9.19           C
ATOM   1424  O   LEU A  88      -0.941  11.714   0.725  1.00 -9.19           O
ATOM   1425  CB  LEU A  88      -4.073  12.437   1.145  1.00 -9.19           C
ATOM   1426 1HB  LEU A  88      -4.572  11.994   2.003  1.00 -9.19           H
ATOM   1427 2HB  LEU A  88      -3.376  13.187   1.520  1.00 -9.19           H
ATOM   1428  CG  LEU A  88      -5.121  13.166   0.294  1.00 -9.19           C
ATOM   1429  HG  LEU A  88      -5.738  12.419  -0.195  1.00 -9.19           H
ATOM   1430  CD1 LEU A  88      -6.025  14.015   1.180  1.00 -9.19           C
ATOM   1431 1HD1 LEU A  88      -6.779  14.508   0.567  1.00 -9.19           H
ATOM   1432 2HD1 LEU A  88      -5.436  14.766   1.709  1.00 -9.19           H
ATOM   1433 3HD1 LEU A  88      -6.527  13.373   1.903  1.00 -9.19           H
ATOM   1434  CD2 LEU A  88      -4.481  14.058  -0.781  1.00 -9.19           C
ATOM   1435 1HD2 LEU A  88      -5.257  14.581  -1.340  1.00 -9.19           H
ATOM   1436 2HD2 LEU A  88      -3.909  13.447  -1.479  1.00 -9.19           H
ATOM   1437 3HD2 LEU A  88      -3.816  14.786  -0.317  1.00 -9.19           H
ATOM   1438  N   LEU A  89      -1.883  10.426   2.267  1.00-19.98           N
ATOM   1439  H   LEU A  89      -2.725   9.987   2.623  1.00-19.98           H
ATOM   1440  CA  LEU A  89      -0.609  10.216   2.958  1.00-19.98           C
ATOM   1441  HA  LEU A  89      -0.154  11.185   3.163  1.00-19.98           H
ATOM   1442  C   LEU A  89       0.361   9.428   2.086  1.00-19.98           C
ATOM   1443  O   LEU A  89       1.536   9.764   2.024  1.00-19.98           O
ATOM   1444  CB  LEU A  89      -0.810   9.465   4.277  1.00-19.98           C
ATOM   1445 1HB  LEU A  89      -1.362   8.552   4.061  1.00-19.98           H
ATOM   1446 2HB  LEU A  89       0.171   9.171   4.646  1.00-19.98           H
ATOM   1447  CG  LEU A  89      -1.527  10.203   5.414  1.00-19.98           C
ATOM   1448  HG  LEU A  89      -2.457  10.613   5.034  1.00-19.98           H
ATOM   1449  CD1 LEU A  89      -1.863   9.212   6.519  1.00-19.98           C
ATOM   1450 1HD1 LEU A  89      -2.439   9.711   7.297  1.00-19.98           H
ATOM   1451 2HD1 LEU A  89      -0.948   8.794   6.938  1.00-19.98           H
ATOM   1452 3HD1 LEU A  89      -2.469   8.405   6.106  1.00-19.98           H
ATOM   1453  CD2 LEU A  89      -0.696  11.350   5.985  1.00-19.98           C
ATOM   1454 1HD2 LEU A  89      -1.254  11.856   6.771  1.00-19.98           H
ATOM   1455 2HD2 LEU A  89      -0.486  12.079   5.202  1.00-19.98           H
ATOM   1456 3HD2 LEU A  89       0.248  10.977   6.383  1.00-19.98           H
ATOM   1457  N   GLU A  90      -0.123   8.407   1.394  1.00 -2.11           N
ATOM   1458  H   GLU A  90      -1.102   8.147   1.485  1.00 -2.11           H
ATOM   1459  CA  GLU A  90       0.739   7.605   0.522  1.00 -2.11           C
ATOM   1460  HA  GLU A  90       1.562   7.205   1.113  1.00 -2.11           H
ATOM   1461  C   GLU A  90       1.316   8.494  -0.578  1.00 -2.11           C
ATOM   1462  O   GLU A  90       2.509   8.466  -0.885  1.00 -2.11           O
ATOM   1463  CB  GLU A  90      -0.065   6.443  -0.071  1.00 -2.11           C
ATOM   1464 1HB  GLU A  90      -0.612   5.967   0.740  1.00 -2.11           H
ATOM   1465 2HB  GLU A  90      -0.793   6.838  -0.780  1.00 -2.11           H
ATOM   1466  CG  GLU A  90       0.779   5.380  -0.761  1.00 -2.11           C
ATOM   1467 1HG  GLU A  90       1.248   5.815  -1.645  1.00 -2.11           H
ATOM   1468 2HG  GLU A  90       1.564   5.058  -0.074  1.00 -2.11           H
ATOM   1469  CD  GLU A  90      -0.047   4.166  -1.169  1.00 -2.11           C
ATOM   1470  OE1 GLU A  90      -1.070   4.337  -1.871  1.00 -2.11           O
ATOM   1471  OE2 GLU A  90       0.317   3.035  -0.786  1.00 -2.11           O
ATOM   1472  N   THR A  91       0.474   9.360  -1.117  1.00 -5.26           N
ATOM   1473  H   THR A  91      -0.499   9.352  -0.825  1.00 -5.26           H
ATOM   1474  CA  THR A  91       0.908  10.303  -2.138  1.00 -5.26           C
ATOM   1475  HA  THR A  91       1.389   9.747  -2.941  1.00 -5.26           H
ATOM   1476  C   THR A  91       1.904  11.316  -1.597  1.00 -5.26           C
ATOM   1477  O   THR A  91       2.931  11.553  -2.205  1.00 -5.26           O
ATOM   1478  CB  THR A  91      -0.299  11.074  -2.704  1.00 -5.26           C
ATOM   1479  HB  THR A  91      -0.738  11.692  -1.921  1.00 -5.26           H
ATOM   1480  OG1 THR A  91      -1.275  10.133  -3.155  1.00 -5.26           O
ATOM   1481  HG1 THR A  91      -1.655   9.699  -2.378  1.00 -5.26           H
ATOM   1482  CG2 THR A  91       0.067  11.951  -3.879  1.00 -5.26           C
ATOM   1483 1HG2 THR A  91      -0.837  12.390  -4.291  1.00 -5.26           H
ATOM   1484 2HG2 THR A  91       0.561  11.356  -4.648  1.00 -5.26           H
ATOM   1485 3HG2 THR A  91       0.729  12.754  -3.558  1.00 -5.26           H
ATOM   1486  N   LEU A  92       1.603  11.942  -0.470  1.00 -9.45           N
ATOM   1487  H   LEU A  92       0.765  11.675   0.045  1.00 -9.45           H
ATOM   1488  CA  LEU A  92       2.381  13.086   0.005  1.00 -9.45           C
ATOM   1489  HA  LEU A  92       2.681  13.674  -0.855  1.00 -9.45           H
ATOM   1490  C   LEU A  92       3.659  12.705   0.733  1.00 -9.45           C
ATOM   1491  O   LEU A  92       4.528  13.557   0.934  1.00 -9.45           O
ATOM   1492  CB  LEU A  92       1.507  13.970   0.901  1.00 -9.45           C
ATOM   1493 1HB  LEU A  92       1.114  13.346   1.703  1.00 -9.45           H
ATOM   1494 2HB  LEU A  92       2.135  14.738   1.353  1.00 -9.45           H
ATOM   1495  CG  LEU A  92       0.330  14.674   0.200  1.00 -9.45           C
ATOM   1496  HG  LEU A  92      -0.220  13.946  -0.393  1.00 -9.45           H
ATOM   1497  CD1 LEU A  92      -0.623  15.241   1.237  1.00 -9.45           C
ATOM   1498 1HD1 LEU A  92      -1.466  15.720   0.742  1.00 -9.45           H
ATOM   1499 2HD1 LEU A  92      -0.103  15.969   1.859  1.00 -9.45           H
ATOM   1500 3HD1 LEU A  92      -1.000  14.433   1.865  1.00 -9.45           H
ATOM   1501  CD2 LEU A  92       0.785  15.795  -0.735  1.00 -9.45           C
ATOM   1502 1HD2 LEU A  92      -0.084  16.284  -1.173  1.00 -9.45           H
ATOM   1503 2HD2 LEU A  92       1.383  15.381  -1.543  1.00 -9.45           H
ATOM   1504 3HD2 LEU A  92       1.378  16.528  -0.185  1.00 -9.45           H
ATOM   1505  N   ILE A  93       3.789  11.444   1.115  1.00 19.72           N
ATOM   1506  H   ILE A  93       3.010  10.802   0.994  1.00 19.72           H
ATOM   1507  CA  ILE A  93       5.018  10.961   1.742  1.00 19.72           C
ATOM   1508  HA  ILE A  93       5.633  11.812   2.031  1.00 19.72           H
ATOM   1509  C   ILE A  93       5.830  10.138   0.748  1.00 19.72           C
ATOM   1510  O   ILE A  93       6.986  10.473   0.485  1.00 19.72           O
ATOM   1511  CB  ILE A  93       4.719  10.136   3.033  1.00 19.72           C
ATOM   1512  HB  ILE A  93       4.057   9.311   2.770  1.00 19.72           H
ATOM   1513  CG1 ILE A  93       4.015  11.032   4.078  1.00 19.72           C
ATOM   1514 1HG1 ILE A  93       4.758  11.701   4.511  1.00 19.72           H
ATOM   1515 2HG1 ILE A  93       3.269  11.649   3.579  1.00 19.72           H
ATOM   1516  CG2 ILE A  93       6.024   9.550   3.633  1.00 19.72           C
ATOM   1517 1HG2 ILE A  93       5.783   8.934   4.495  1.00 19.72           H
ATOM   1518 2HG2 ILE A  93       6.698  10.354   3.935  1.00 19.72           H
ATOM   1519 3HG2 ILE A  93       6.529   8.914   2.906  1.00 19.72           H
ATOM   1520  CD1 ILE A  93       3.295  10.303   5.216  1.00 19.72           C
ATOM   1521 1HD1 ILE A  93       2.941  11.034   5.944  1.00 19.72           H
ATOM   1522 2HD1 ILE A  93       3.963   9.601   5.710  1.00 19.72           H
ATOM   1523 3HD1 ILE A  93       2.440   9.766   4.810  1.00 19.72           H
ATOM   1524  N   VAL A  94       5.271   9.062   0.210  1.00 23.09           N
ATOM   1525  H   VAL A  94       4.275   8.886   0.309  1.00 23.09           H
ATOM   1526  CA  VAL A  94       6.100   8.037  -0.431  1.00 23.09           C
ATOM   1527  HA  VAL A  94       6.950   7.836   0.221  1.00 23.09           H
ATOM   1528  C   VAL A  94       6.623   8.521  -1.773  1.00 23.09           C
ATOM   1529  O   VAL A  94       7.804   8.367  -2.081  1.00 23.09           O
ATOM   1530  CB  VAL A  94       5.316   6.709  -0.652  1.00 23.09           C
ATOM   1531  HB  VAL A  94       4.538   6.883  -1.393  1.00 23.09           H
ATOM   1532  CG1 VAL A  94       6.232   5.583  -1.160  1.00 23.09           C
ATOM   1533 1HG1 VAL A  94       5.636   4.687  -1.344  1.00 23.09           H
ATOM   1534 2HG1 VAL A  94       6.997   5.356  -0.424  1.00 23.09           H
ATOM   1535 3HG1 VAL A  94       6.712   5.879  -2.092  1.00 23.09           H
ATOM   1536  CG2 VAL A  94       4.643   6.255   0.640  1.00 23.09           C
ATOM   1537 1HG2 VAL A  94       4.068   5.352   0.447  1.00 23.09           H
ATOM   1538 2HG2 VAL A  94       3.943   7.007   0.998  1.00 23.09           H
ATOM   1539 3HG2 VAL A  94       5.381   6.051   1.414  1.00 23.09           H
ATOM   1540  N   MET A  95       5.756   9.134  -2.564  1.00  8.32           N
ATOM   1541  H   MET A  95       4.805   9.285  -2.251  1.00  8.32           H
ATOM   1542  CA  MET A  95       6.151   9.568  -3.904  1.00  8.32           C
ATOM   1543  HA  MET A  95       6.596   8.706  -4.403  1.00  8.32           H
ATOM   1544  C   MET A  95       7.230  10.663  -3.884  1.00  8.32           C
ATOM   1545  O   MET A  95       8.270  10.489  -4.528  1.00  8.32           O
ATOM   1546  CB  MET A  95       4.926   9.981  -4.727  1.00  8.32           C
ATOM   1547 1HB  MET A  95       4.455  10.846  -4.272  1.00  8.32           H
ATOM   1548 2HB  MET A  95       5.253  10.256  -5.728  1.00  8.32           H
ATOM   1549  CG  MET A  95       3.888   8.882  -4.840  1.00  8.32           C
ATOM   1550 1HG  MET A  95       4.360   7.990  -5.247  1.00  8.32           H
ATOM   1551 2HG  MET A  95       3.485   8.658  -3.852  1.00  8.32           H
ATOM   1552  SD  MET A  95       2.551   9.378  -5.923  1.00  8.32           S
ATOM   1553  CE  MET A  95       1.317   8.163  -5.585  1.00  8.32           C
ATOM   1554 1HE  MET A  95       0.483   8.291  -6.276  1.00  8.32           H
ATOM   1555 2HE  MET A  95       0.959   8.272  -4.561  1.00  8.32           H
ATOM   1556 3HE  MET A  95       1.736   7.166  -5.714  1.00  8.32           H
ATOM   1557  N   PRO A  96       7.058  11.762  -3.113  1.00  0.50           N
ATOM   1558  CA  PRO A  96       8.237  12.631  -3.041  1.00  0.50           C
ATOM   1559  HA  PRO A  96       8.483  13.012  -4.032  1.00  0.50           H
ATOM   1560  C   PRO A  96       9.470  12.005  -2.412  1.00  0.50           C
ATOM   1561  O   PRO A  96      10.571  12.346  -2.804  1.00  0.50           O
ATOM   1562  CB  PRO A  96       7.773  13.771  -2.134  1.00  0.50           C
ATOM   1563 1HB  PRO A  96       8.039  13.558  -1.099  1.00  0.50           H
ATOM   1564 2HB  PRO A  96       8.206  14.717  -2.448  1.00  0.50           H
ATOM   1565  CG  PRO A  96       6.335  13.795  -2.274  1.00  0.50           C
ATOM   1566 1HG  PRO A  96       5.866  14.295  -1.428  1.00  0.50           H
ATOM   1567 2HG  PRO A  96       6.061  14.281  -3.210  1.00  0.50           H
ATOM   1568  CD  PRO A  96       5.969  12.353  -2.315  1.00  0.50           C
ATOM   1569 1HD  PRO A  96       5.939  11.927  -1.313  1.00  0.50           H
ATOM   1570 2HD  PRO A  96       5.019  12.238  -2.823  1.00  0.50           H
ATOM   1571  N   LEU A  97       9.325  11.112  -1.442  1.00 -0.19           N
ATOM   1572  H   LEU A  97       8.403  10.817  -1.137  1.00 -0.19           H
ATOM   1573  CA  LEU A  97      10.504  10.549  -0.789  1.00 -0.19           C
ATOM   1574  HA  LEU A  97      11.127  11.364  -0.424  1.00 -0.19           H
ATOM   1575  C   LEU A  97      11.329   9.735  -1.772  1.00 -0.19           C
ATOM   1576  O   LEU A  97      12.540   9.920  -1.885  1.00 -0.19           O
ATOM   1577  CB  LEU A  97      10.083   9.659   0.382  1.00 -0.19           C
ATOM   1578 1HB  LEU A  97       9.504  10.269   1.070  1.00 -0.19           H
ATOM   1579 2HB  LEU A  97       9.425   8.881  -0.003  1.00 -0.19           H
ATOM   1580  CG  LEU A  97      11.181   8.965   1.192  1.00 -0.19           C
ATOM   1581  HG  LEU A  97      11.704   8.257   0.550  1.00 -0.19           H
ATOM   1582  CD1 LEU A  97      12.190   9.942   1.759  1.00 -0.19           C
ATOM   1583 1HD1 LEU A  97      12.880   9.399   2.398  1.00 -0.19           H
ATOM   1584 2HD1 LEU A  97      11.682  10.712   2.340  1.00 -0.19           H
ATOM   1585 3HD1 LEU A  97      12.763  10.395   0.950  1.00 -0.19           H
ATOM   1586  CD2 LEU A  97      10.520   8.197   2.324  1.00 -0.19           C
ATOM   1587 1HD2 LEU A  97      11.273   7.632   2.876  1.00 -0.19           H
ATOM   1588 2HD2 LEU A  97       9.792   7.503   1.912  1.00 -0.19           H
ATOM   1589 3HD2 LEU A  97      10.012   8.881   3.005  1.00 -0.19           H
ATOM   1590  N   ASP A  98      10.657   8.863  -2.503  1.00 -5.91           N
ATOM   1591  H   ASP A  98       9.648   8.773  -2.386  1.00 -5.91           H
ATOM   1592  CA  ASP A  98      11.328   8.004  -3.470  1.00 -5.91           C
ATOM   1593  HA  ASP A  98      12.153   7.482  -2.985  1.00 -5.91           H
ATOM   1594  C   ASP A  98      11.892   8.822  -4.626  1.00 -5.91           C
ATOM   1595  O   ASP A  98      13.029   8.618  -5.055  1.00 -5.91           O
ATOM   1596  CB  ASP A  98      10.328   6.985  -4.007  1.00 -5.91           C
ATOM   1597 1HB  ASP A  98       9.931   6.400  -3.177  1.00 -5.91           H
ATOM   1598 2HB  ASP A  98       9.503   7.520  -4.479  1.00 -5.91           H
ATOM   1599  CG  ASP A  98      10.941   6.064  -5.025  1.00 -5.91           C
ATOM   1600  OD1 ASP A  98      11.854   5.272  -4.680  1.00 -5.91           O
ATOM   1601  OD2 ASP A  98      10.504   6.115  -6.186  1.00 -5.91           O
ATOM   1602  N   GLY A  99      11.119   9.796  -5.090  1.00-13.91           N
ATOM   1603  H   GLY A  99      10.187   9.934  -4.706  1.00-13.91           H
ATOM   1604  CA  GLY A  99      11.576  10.648  -6.173  1.00-13.91           C
ATOM   1605 1HA  GLY A  99      11.857  10.018  -7.017  1.00-13.91           H
ATOM   1606 2HA  GLY A  99      10.762  11.303  -6.479  1.00-13.91           H
ATOM   1607  C   GLY A  99      12.769  11.498  -5.787  1.00-13.91           C
ATOM   1608  O   GLY A  99      13.733  11.590  -6.540  1.00-13.91           O
ATOM   1609  N   MET A 100      12.754  12.098  -4.604  1.00-19.81           N
ATOM   1610  H   MET A 100      11.956  11.984  -3.980  1.00-19.81           H
ATOM   1611  CA  MET A 100      13.872  12.941  -4.182  1.00-19.81           C
ATOM   1612  HA  MET A 100      14.124  13.623  -4.992  1.00-19.81           H
ATOM   1613  C   MET A 100      15.104  12.100  -3.899  1.00-19.81           C
ATOM   1614  O   MET A 100      16.207  12.513  -4.237  1.00-19.81           O
ATOM   1615  CB  MET A 100      13.538  13.759  -2.931  1.00-19.81           C
ATOM   1616 1HB  MET A 100      13.166  13.084  -2.160  1.00-19.81           H
ATOM   1617 2HB  MET A 100      14.459  14.210  -2.565  1.00-19.81           H
ATOM   1618  CG  MET A 100      12.510  14.871  -3.154  1.00-19.81           C
ATOM   1619 1HG  MET A 100      11.575  14.425  -3.486  1.00-19.81           H
ATOM   1620 2HG  MET A 100      12.331  15.373  -2.203  1.00-19.81           H
ATOM   1621  SD  MET A 100      13.004  16.105  -4.378  1.00-19.81           S
ATOM   1622  CE  MET A 100      14.379  16.906  -3.556  1.00-19.81           C
ATOM   1623 1HE  MET A 100      14.716  17.760  -4.144  1.00-19.81           H
ATOM   1624 2HE  MET A 100      15.208  16.205  -3.446  1.00-19.81           H
ATOM   1625 3HE  MET A 100      14.069  17.253  -2.569  1.00-19.81           H
ATOM   1626  N   TRP A 101      14.937  10.912  -3.336  1.00 60.64           N
ATOM   1627  H   TRP A 101      14.010  10.596  -3.050  1.00 60.64           H
ATOM   1628  CA  TRP A 101      16.082  10.030  -3.128  1.00 60.64           C
ATOM   1629  HA  TRP A 101      16.852  10.564  -2.573  1.00 60.64           H
ATOM   1630  C   TRP A 101      16.684   9.625  -4.470  1.00 60.64           C
ATOM   1631  O   TRP A 101      17.904   9.561  -4.615  1.00 60.64           O
ATOM   1632  CB  TRP A 101      15.685   8.778  -2.341  1.00 60.64           C
ATOM   1633 1HB  TRP A 101      15.483   9.052  -1.305  1.00 60.64           H
ATOM   1634 2HB  TRP A 101      14.779   8.354  -2.775  1.00 60.64           H
ATOM   1635  CG  TRP A 101      16.770   7.746  -2.394  1.00 60.64           C
ATOM   1636  CD1 TRP A 101      18.012   7.832  -1.841  1.00 60.64           C
ATOM   1637  HD1 TRP A 101      18.336   8.642  -1.202  1.00 60.64           H
ATOM   1638  CD2 TRP A 101      16.794   6.557  -3.206  1.00 60.64           C
ATOM   1639  NE1 TRP A 101      18.813   6.800  -2.246  1.00 60.64           N
ATOM   1640  HE1 TRP A 101      19.795   6.712  -2.012  1.00 60.64           H
ATOM   1641  CE2 TRP A 101      18.089   5.978  -3.066  1.00 60.64           C
ATOM   1642  CE3 TRP A 101      15.867   5.946  -4.077  1.00 60.64           C
ATOM   1643  HE3 TRP A 101      14.881   6.369  -4.210  1.00 60.64           H
ATOM   1644  CZ2 TRP A 101      18.472   4.810  -3.760  1.00 60.64           C
ATOM   1645  HZ2 TRP A 101      19.463   4.396  -3.645  1.00 60.64           H
ATOM   1646  CZ3 TRP A 101      16.248   4.769  -4.775  1.00 60.64           C
ATOM   1647  HZ3 TRP A 101      15.545   4.284  -5.438  1.00 60.64           H
ATOM   1648  CH2 TRP A 101      17.548   4.214  -4.601  1.00 60.64           C
ATOM   1649  HH2 TRP A 101      17.819   3.315  -5.139  1.00 60.64           H
ATOM   1650  N   ASN A 102      15.857   9.395  -5.478  1.00 20.55           N
ATOM   1651  H   ASN A 102      14.849   9.432  -5.338  1.00 20.55           H
ATOM   1652  CA  ASN A 102      16.396   9.046  -6.788  1.00 20.55           C
ATOM   1653  HA  ASN A 102      17.046   8.185  -6.658  1.00 20.55           H
ATOM   1654  C   ASN A 102      17.218  10.207  -7.350  1.00 20.55           C
ATOM   1655  O   ASN A 102      18.284   9.982  -7.910  1.00 20.55           O
ATOM   1656  CB  ASN A 102      15.272   8.669  -7.755  1.00 20.55           C
ATOM   1657 1HB  ASN A 102      14.485   8.171  -7.195  1.00 20.55           H
ATOM   1658 2HB  ASN A 102      14.862   9.575  -8.186  1.00 20.55           H
ATOM   1659  CG  ASN A 102      15.718   7.731  -8.865  1.00 20.55           C
ATOM   1660  OD1 ASN A 102      14.899   6.998  -9.398  1.00 20.55           O
ATOM   1661  ND2 ASN A 102      16.983   7.689  -9.184  1.00 20.55           N
ATOM   1662 1HD2 ASN A 102      17.290   7.004  -9.852  1.00 20.55           H
ATOM   1663 2HD2 ASN A 102      17.642   8.328  -8.756  1.00 20.55           H
ATOM   1664  N   ILE A 103      16.749  11.437  -7.178  1.00 -8.60           N
ATOM   1665  H   ILE A 103      15.863  11.572  -6.698  1.00 -8.60           H
ATOM   1666  CA  ILE A 103      17.474  12.608  -7.680  1.00 -8.60           C
ATOM   1667  HA  ILE A 103      17.699  12.452  -8.734  1.00 -8.60           H
ATOM   1668  C   ILE A 103      18.800  12.798  -6.945  1.00 -8.60           C
ATOM   1669  O   ILE A 103      19.844  12.973  -7.573  1.00 -8.60           O
ATOM   1670  CB  ILE A 103      16.643  13.928  -7.525  1.00 -8.60           C
ATOM   1671  HB  ILE A 103      16.359  14.035  -6.479  1.00 -8.60           H
ATOM   1672  CG1 ILE A 103      15.361  13.873  -8.376  1.00 -8.60           C
ATOM   1673 1HG1 ILE A 103      15.628  14.018  -9.423  1.00 -8.60           H
ATOM   1674 2HG1 ILE A 103      14.917  12.887  -8.284  1.00 -8.60           H
ATOM   1675  CG2 ILE A 103      17.472  15.172  -7.939  1.00 -8.60           C
ATOM   1676 1HG2 ILE A 103      16.861  16.073  -7.895  1.00 -8.60           H
ATOM   1677 2HG2 ILE A 103      17.858  15.046  -8.951  1.00 -8.60           H
ATOM   1678 3HG2 ILE A 103      18.311  15.314  -7.257  1.00 -8.60           H
ATOM   1679  CD1 ILE A 103      14.287  14.902  -7.987  1.00 -8.60           C
ATOM   1680 1HD1 ILE A 103      13.390  14.736  -8.580  1.00 -8.60           H
ATOM   1681 2HD1 ILE A 103      14.647  15.912  -8.175  1.00 -8.60           H
ATOM   1682 3HD1 ILE A 103      14.036  14.793  -6.932  1.00 -8.60           H
ATOM   1683  N   THR A 104      18.778  12.814  -5.620  1.00  9.00           N
ATOM   1684  H   THR A 104      17.913  12.630  -5.111  1.00  9.00           H
ATOM   1685  CA  THR A 104      19.975  13.191  -4.869  1.00  9.00           C
ATOM   1686  HA  THR A 104      20.450  14.034  -5.370  1.00  9.00           H
ATOM   1687  C   THR A 104      20.989  12.062  -4.789  1.00  9.00           C
ATOM   1688  O   THR A 104      22.184  12.316  -4.582  1.00  9.00           O
ATOM   1689  CB  THR A 104      19.616  13.615  -3.430  1.00  9.00           C
ATOM   1690  HB  THR A 104      20.528  13.860  -2.889  1.00  9.00           H
ATOM   1691  OG1 THR A 104      18.939  12.546  -2.762  1.00  9.00           O
ATOM   1692  HG1 THR A 104      19.601  11.997  -2.326  1.00  9.00           H
ATOM   1693  CG2 THR A 104      18.694  14.825  -3.418  1.00  9.00           C
ATOM   1694 1HG2 THR A 104      18.555  15.156  -2.391  1.00  9.00           H
ATOM   1695 2HG2 THR A 104      17.724  14.567  -3.841  1.00  9.00           H
ATOM   1696 3HG2 THR A 104      19.139  15.637  -3.992  1.00  9.00           H
ATOM   1697  N   VAL A 105      20.484  10.838  -4.923  1.00 56.03           N
ATOM   1698  H   VAL A 105      19.485  10.770  -5.095  1.00 56.03           H
ATOM   1699  CA  VAL A 105      21.186   9.543  -4.813  1.00 56.03           C
ATOM   1700  HA  VAL A 105      20.445   8.780  -5.040  1.00 56.03           H
ATOM   1701  C   VAL A 105      21.678   9.237  -3.391  1.00 56.03           C
ATOM   1702  O   VAL A 105      21.547   8.124  -2.877  1.00 56.03           O
ATOM   1703  CB  VAL A 105      22.320   9.361  -5.876  1.00 56.03           C
ATOM   1704  HB  VAL A 105      23.219   9.868  -5.528  1.00 56.03           H
ATOM   1705  CG1 VAL A 105      22.630   7.872  -6.082  1.00 56.03           C
ATOM   1706 1HG1 VAL A 105      23.446   7.763  -6.797  1.00 56.03           H
ATOM   1707 2HG1 VAL A 105      21.749   7.352  -6.461  1.00 56.03           H
ATOM   1708 3HG1 VAL A 105      22.928   7.419  -5.137  1.00 56.03           H
ATOM   1709  CG2 VAL A 105      21.917   9.956  -7.240  1.00 56.03           C
ATOM   1710 1HG2 VAL A 105      22.688   9.741  -7.975  1.00 56.03           H
ATOM   1711 2HG2 VAL A 105      21.820  11.038  -7.169  1.00 56.03           H
ATOM   1712 3HG2 VAL A 105      20.969   9.532  -7.577  1.00 56.03           H
ATOM   1713  N   GLN A 106      22.184  10.263  -2.730  1.00 11.51           N
ATOM   1714  H   GLN A 106      22.243  11.153  -3.210  1.00 11.51           H
ATOM   1715  CA  GLN A 106      22.650  10.199  -1.356  1.00 11.51           C
ATOM   1716  HA  GLN A 106      22.878   9.168  -1.090  1.00 11.51           H
ATOM   1717  C   GLN A 106      21.584  10.729  -0.415  1.00 11.51           C
ATOM   1718  O   GLN A 106      20.703  11.501  -0.805  1.00 11.51           O
ATOM   1719  CB  GLN A 106      23.912  11.044  -1.219  1.00 11.51           C
ATOM   1720 1HB  GLN A 106      23.693  12.044  -1.588  1.00 11.51           H
ATOM   1721 2HB  GLN A 106      24.203  11.112  -0.170  1.00 11.51           H
ATOM   1722  CG  GLN A 106      25.060  10.469  -2.004  1.00 11.51           C
ATOM   1723 1HG  GLN A 106      25.632   9.807  -1.361  1.00 11.51           H
ATOM   1724 2HG  GLN A 106      24.677   9.885  -2.836  1.00 11.51           H
ATOM   1725  CD  GLN A 106      25.960  11.526  -2.573  1.00 11.51           C
ATOM   1726  OE1 GLN A 106      26.909  11.974  -1.941  1.00 11.51           O
ATOM   1727  NE2 GLN A 106      25.676  11.931  -3.779  1.00 11.51           N
ATOM   1728 1HE2 GLN A 106      26.249  12.650  -4.202  1.00 11.51           H
ATOM   1729 2HE2 GLN A 106      24.907  11.525  -4.282  1.00 11.51           H
ATOM   1730  N   TRP A 107      21.672  10.290   0.827  1.00 51.48           N
ATOM   1731  H   TRP A 107      22.437   9.658   1.054  1.00 51.48           H
ATOM   1732  CA  TRP A 107      20.734  10.642   1.882  1.00 51.48           C
ATOM   1733  HA  TRP A 107      19.773  10.895   1.437  1.00 51.48           H
ATOM   1734  C   TRP A 107      21.207  11.833   2.715  1.00 51.48           C
ATOM   1735  O   TRP A 107      21.928  11.682   3.694  1.00 51.48           O
ATOM   1736  CB  TRP A 107      20.541   9.424   2.779  1.00 51.48           C
ATOM   1737 1HB  TRP A 107      20.267   8.571   2.159  1.00 51.48           H
ATOM   1738 2HB  TRP A 107      21.471   9.196   3.300  1.00 51.48           H
ATOM   1739  CG  TRP A 107      19.472   9.664   3.769  1.00 51.48           C
ATOM   1740  CD1 TRP A 107      19.626  10.055   5.056  1.00 51.48           C
ATOM   1741  HD1 TRP A 107      20.590  10.215   5.527  1.00 51.48           H
ATOM   1742  CD2 TRP A 107      18.055   9.591   3.552  1.00 51.48           C
ATOM   1743  NE1 TRP A 107      18.425  10.238   5.670  1.00 51.48           N
ATOM   1744  HE1 TRP A 107      18.320  10.530   6.643  1.00 51.48           H
ATOM   1745  CE2 TRP A 107      17.428   9.956   4.776  1.00 51.48           C
ATOM   1746  CE3 TRP A 107      17.246   9.218   2.458  1.00 51.48           C
ATOM   1747  HE3 TRP A 107      17.692   8.933   1.516  1.00 51.48           H
ATOM   1748  CZ2 TRP A 107      16.032   9.983   4.924  1.00 51.48           C
ATOM   1749  HZ2 TRP A 107      15.581  10.295   5.850  1.00 51.48           H
ATOM   1750  CZ3 TRP A 107      15.838   9.207   2.618  1.00 51.48           C
ATOM   1751  HZ3 TRP A 107      15.206   8.902   1.795  1.00 51.48           H
ATOM   1752  CH2 TRP A 107      15.251   9.587   3.859  1.00 51.48           C
ATOM   1753  HH2 TRP A 107      14.180   9.561   3.978  1.00 51.48           H
ATOM   1754  N   TYR A 108      20.792  13.032   2.340  1.00-11.69           N
ATOM   1755  H   TYR A 108      20.180  13.132   1.537  1.00-11.69           H
ATOM   1756  CA  TYR A 108      21.243  14.235   3.039  1.00-11.69           C
ATOM   1757  HA  TYR A 108      22.276  14.086   3.359  1.00-11.69           H
ATOM   1758  C   TYR A 108      20.424  14.581   4.279  1.00-11.69           C
ATOM   1759  O   TYR A 108      20.773  15.494   5.025  1.00-11.69           O
ATOM   1760  CB  TYR A 108      21.219  15.416   2.071  1.00-11.69           C
ATOM   1761 1HB  TYR A 108      20.220  15.519   1.650  1.00-11.69           H
ATOM   1762 2HB  TYR A 108      21.465  16.325   2.619  1.00-11.69           H
ATOM   1763  CG  TYR A 108      22.226  15.249   0.958  1.00-11.69           C
ATOM   1764  CD1 TYR A 108      21.833  14.863  -0.342  1.00-11.69           C
ATOM   1765  HD1 TYR A 108      20.788  14.704  -0.566  1.00-11.69           H
ATOM   1766  CD2 TYR A 108      23.594  15.469   1.209  1.00-11.69           C
ATOM   1767  HD2 TYR A 108      23.919  15.775   2.196  1.00-11.69           H
ATOM   1768  CE1 TYR A 108      22.805  14.671  -1.363  1.00-11.69           C
ATOM   1769  HE1 TYR A 108      22.510  14.367  -2.355  1.00-11.69           H
ATOM   1770  CE2 TYR A 108      24.558  15.280   0.194  1.00-11.69           C
ATOM   1771  HE2 TYR A 108      25.602  15.444   0.411  1.00-11.69           H
ATOM   1772  CZ  TYR A 108      24.157  14.869  -1.078  1.00-11.69           C
ATOM   1773  OH  TYR A 108      25.091  14.668  -2.060  1.00-11.69           O
ATOM   1774  HH  TYR A 108      25.991  14.826  -1.753  1.00-11.69           H
ATOM   1775  N   ALA A 109      19.326  13.873   4.503  1.00 14.82           N
ATOM   1776  H   ALA A 109      19.096  13.111   3.886  1.00 14.82           H
ATOM   1777  CA  ALA A 109      18.396  14.218   5.579  1.00 14.82           C
ATOM   1778  HA  ALA A 109      18.272  15.302   5.569  1.00 14.82           H
ATOM   1779  C   ALA A 109      18.875  13.833   6.990  1.00 14.82           C
ATOM   1780  O   ALA A 109      18.283  14.245   7.987  1.00 14.82           O
ATOM   1781  CB  ALA A 109      17.027  13.601   5.276  1.00 14.82           C
ATOM   1782 1HB  ALA A 109      16.767  13.755   4.228  1.00 14.82           H
ATOM   1783 2HB  ALA A 109      16.272  14.082   5.894  1.00 14.82           H
ATOM   1784 3HB  ALA A 109      17.038  12.538   5.498  1.00 14.82           H
ATOM   1785  N   GLY A 110      19.947  13.060   7.083  1.00-11.17           N
ATOM   1786  H   GLY A 110      20.413  12.749   6.245  1.00-11.17           H
ATOM   1787  CA  GLY A 110      20.478  12.656   8.377  1.00-11.17           C
ATOM   1788 1HA  GLY A 110      21.539  12.438   8.265  1.00-11.17           H
ATOM   1789 2HA  GLY A 110      20.378  13.477   9.087  1.00-11.17           H
ATOM   1790  C   GLY A 110      19.797  11.428   8.955  1.00-11.17           C
ATOM   1791  O   GLY A 110      18.765  10.979   8.448  1.00-11.17           O
ATOM   1792  N   GLU A 111      20.372  10.833   9.990  1.00  3.62           N
ATOM   1793  H   GLU A 111      21.207  11.244  10.402  1.00  3.62           H
ATOM   1794  CA  GLU A 111      19.854   9.568  10.516  1.00  3.62           C
ATOM   1795  HA  GLU A 111      19.704   8.908   9.664  1.00  3.62           H
ATOM   1796  C   GLU A 111      18.505   9.683  11.229  1.00  3.62           C
ATOM   1797  O   GLU A 111      17.685   8.767  11.134  1.00  3.62           O
ATOM   1798  CB  GLU A 111      20.880   8.877  11.421  1.00  3.62           C
ATOM   1799 1HB  GLU A 111      21.830   8.848  10.888  1.00  3.62           H
ATOM   1800 2HB  GLU A 111      21.010   9.446  12.341  1.00  3.62           H
ATOM   1801  CG  GLU A 111      20.457   7.447  11.759  1.00  3.62           C
ATOM   1802 1HG  GLU A 111      19.664   7.480  12.507  1.00  3.62           H
ATOM   1803 2HG  GLU A 111      20.056   6.985  10.856  1.00  3.62           H
ATOM   1804  CD  GLU A 111      21.583   6.573  12.265  1.00  3.62           C
ATOM   1805  OE1 GLU A 111      22.523   6.317  11.488  1.00  3.62           O
ATOM   1806  OE2 GLU A 111      21.504   6.060  13.402  1.00  3.62           O
ATOM   1807  N   LEU A 112      18.210  10.802  11.878  1.00-20.10           N
ATOM   1808  H   LEU A 112      18.883  11.565  11.931  1.00-20.10           H
ATOM   1809  CA  LEU A 112      16.900  10.946  12.518  1.00-20.10           C
ATOM   1810  HA  LEU A 112      16.750  10.124  13.218  1.00-20.10           H
ATOM   1811  C   LEU A 112      15.829  10.868  11.448  1.00-20.10           C
ATOM   1812  O   LEU A 112      14.850  10.145  11.584  1.00-20.10           O
ATOM   1813  CB  LEU A 112      16.765  12.284  13.251  1.00-20.10           C
ATOM   1814 1HB  LEU A 112      17.528  12.330  14.024  1.00-20.10           H
ATOM   1815 2HB  LEU A 112      16.969  13.080  12.534  1.00-20.10           H
ATOM   1816  CG  LEU A 112      15.396  12.588  13.890  1.00-20.10           C
ATOM   1817  HG  LEU A 112      14.647  12.605  13.100  1.00-20.10           H
ATOM   1818  CD1 LEU A 112      14.940  11.574  14.945  1.00-20.10           C
ATOM   1819 1HD1 LEU A 112      13.961  11.862  15.327  1.00-20.10           H
ATOM   1820 2HD1 LEU A 112      15.642  11.537  15.775  1.00-20.10           H
ATOM   1821 3HD1 LEU A 112      14.852  10.583  14.498  1.00-20.10           H
ATOM   1822  CD2 LEU A 112      15.443  13.974  14.509  1.00-20.10           C
ATOM   1823 1HD2 LEU A 112      14.465  14.228  14.915  1.00-20.10           H
ATOM   1824 2HD2 LEU A 112      15.700  14.709  13.746  1.00-20.10           H
ATOM   1825 3HD2 LEU A 112      16.182  14.011  15.309  1.00-20.10           H
ATOM   1826  N   LEU A 113      16.029  11.576  10.350  1.00 -9.92           N
ATOM   1827  H   LEU A 113      16.863  12.139  10.245  1.00 -9.92           H
ATOM   1828  CA  LEU A 113      15.029  11.550   9.294  1.00 -9.92           C
ATOM   1829  HA  LEU A 113      14.048  11.527   9.760  1.00 -9.92           H
ATOM   1830  C   LEU A 113      15.122  10.280   8.469  1.00 -9.92           C
ATOM   1831  O   LEU A 113      14.138   9.897   7.874  1.00 -9.92           O
ATOM   1832  CB  LEU A 113      15.095  12.807   8.429  1.00 -9.92           C
ATOM   1833 1HB  LEU A 113      16.102  12.892   8.027  1.00 -9.92           H
ATOM   1834 2HB  LEU A 113      14.406  12.680   7.596  1.00 -9.92           H
ATOM   1835  CG  LEU A 113      14.725  14.118   9.148  1.00 -9.92           C
ATOM   1836  HG  LEU A 113      15.394  14.250   9.998  1.00 -9.92           H
ATOM   1837  CD1 LEU A 113      14.901  15.312   8.218  1.00 -9.92           C
ATOM   1838 1HD1 LEU A 113      14.678  16.231   8.758  1.00 -9.92           H
ATOM   1839 2HD1 LEU A 113      14.237  15.226   7.357  1.00 -9.92           H
ATOM   1840 3HD1 LEU A 113      15.935  15.363   7.877  1.00 -9.92           H
ATOM   1841  CD2 LEU A 113      13.279  14.109   9.670  1.00 -9.92           C
ATOM   1842 1HD2 LEU A 113      13.038  15.081  10.094  1.00 -9.92           H
ATOM   1843 2HD2 LEU A 113      13.167  13.363  10.454  1.00 -9.92           H
ATOM   1844 3HD2 LEU A 113      12.584  13.893   8.856  1.00 -9.92           H
ATOM   1845  N   CYS A 114      16.233   9.559   8.502  1.00  3.43           N
ATOM   1846  H   CYS A 114      17.058   9.925   8.965  1.00  3.43           H
ATOM   1847  CA  CYS A 114      16.271   8.217   7.915  1.00  3.43           C
ATOM   1848  HA  CYS A 114      15.982   8.266   6.867  1.00  3.43           H
ATOM   1849  C   CYS A 114      15.252   7.342   8.639  1.00  3.43           C
ATOM   1850  O   CYS A 114      14.398   6.710   8.018  1.00  3.43           O
ATOM   1851  CB  CYS A 114      17.680   7.620   8.020  1.00  3.43           C
ATOM   1852 1HB  CYS A 114      18.370   8.251   7.462  1.00  3.43           H
ATOM   1853 2HB  CYS A 114      17.982   7.636   9.064  1.00  3.43           H
ATOM   1854  SG  CYS A 114      17.866   5.903   7.447  1.00  3.43           S
ATOM   1855  N   LYS A 115      15.292   7.365   9.962  1.00-15.70           N
ATOM   1856  H   LYS A 115      16.003   7.925  10.430  1.00-15.70           H
ATOM   1857  CA  LYS A 115      14.362   6.584  10.775  1.00-15.70           C
ATOM   1858  HA  LYS A 115      14.368   5.549  10.426  1.00-15.70           H
ATOM   1859  C   LYS A 115      12.925   7.090  10.669  1.00-15.70           C
ATOM   1860  O   LYS A 115      12.004   6.304  10.478  1.00-15.70           O
ATOM   1861  CB  LYS A 115      14.866   6.618  12.220  1.00-15.70           C
ATOM   1862 1HB  LYS A 115      15.021   7.656  12.512  1.00-15.70           H
ATOM   1863 2HB  LYS A 115      14.119   6.177  12.878  1.00-15.70           H
ATOM   1864  CG  LYS A 115      16.179   5.851  12.380  1.00-15.70           C
ATOM   1865 1HG  LYS A 115      15.968   4.789  12.257  1.00-15.70           H
ATOM   1866 2HG  LYS A 115      16.887   6.154  11.609  1.00-15.70           H
ATOM   1867  CD  LYS A 115      16.834   6.079  13.730  1.00-15.70           C
ATOM   1868 1HD  LYS A 115      17.132   7.125  13.809  1.00-15.70           H
ATOM   1869 2HD  LYS A 115      16.121   5.850  14.520  1.00-15.70           H
ATOM   1870  CE  LYS A 115      18.058   5.182  13.889  1.00-15.70           C
ATOM   1871 1HE  LYS A 115      17.752   4.137  13.789  1.00-15.70           H
ATOM   1872 2HE  LYS A 115      18.773   5.408  13.096  1.00-15.70           H
ATOM   1873  NZ  LYS A 115      18.711   5.389  15.223  1.00-15.70           N
ATOM   1874 1HZ  LYS A 115      19.604   4.910  15.255  1.00-15.70           H
ATOM   1875 2HZ  LYS A 115      18.122   5.024  15.959  1.00-15.70           H
ATOM   1876 3HZ  LYS A 115      18.863   6.376  15.386  1.00-15.70           H
ATOM   1877  N   VAL A 116      12.719   8.396  10.759  1.00 -9.80           N
ATOM   1878  H   VAL A 116      13.508   9.016  10.925  1.00 -9.80           H
ATOM   1879  CA  VAL A 116      11.366   8.961  10.674  1.00 -9.80           C
ATOM   1880  HA  VAL A 116      10.726   8.427  11.377  1.00 -9.80           H
ATOM   1881  C   VAL A 116      10.756   8.779   9.288  1.00 -9.80           C
ATOM   1882  O   VAL A 116       9.611   8.358   9.171  1.00 -9.80           O
ATOM   1883  CB  VAL A 116      11.352  10.477  11.052  1.00 -9.80           C
ATOM   1884  HB  VAL A 116      12.082  10.995  10.433  1.00 -9.80           H
ATOM   1885  CG1 VAL A 116       9.978  11.124  10.811  1.00 -9.80           C
ATOM   1886 1HG1 VAL A 116       9.985  12.151  11.173  1.00 -9.80           H
ATOM   1887 2HG1 VAL A 116       9.198  10.558  11.322  1.00 -9.80           H
ATOM   1888 3HG1 VAL A 116       9.760  11.148   9.744  1.00 -9.80           H
ATOM   1889  CG2 VAL A 116      11.724  10.669  12.528  1.00 -9.80           C
ATOM   1890 1HG2 VAL A 116      11.806  11.733  12.750  1.00 -9.80           H
ATOM   1891 2HG2 VAL A 116      12.680  10.198  12.750  1.00 -9.80           H
ATOM   1892 3HG2 VAL A 116      10.959  10.225  13.162  1.00 -9.80           H
ATOM   1893  N   LEU A 117      11.480   9.071   8.220  1.00-18.71           N
ATOM   1894  H   LEU A 117      12.450   9.369   8.305  1.00-18.71           H
ATOM   1895  CA  LEU A 117      10.873   9.010   6.894  1.00-18.71           C
ATOM   1896  HA  LEU A 117       9.877   9.443   6.958  1.00-18.71           H
ATOM   1897  C   LEU A 117      10.685   7.570   6.448  1.00-18.71           C
ATOM   1898  O   LEU A 117       9.700   7.291   5.786  1.00-18.71           O
ATOM   1899  CB  LEU A 117      11.666   9.820   5.859  1.00-18.71           C
ATOM   1900 1HB  LEU A 117      12.689   9.448   5.849  1.00-18.71           H
ATOM   1901 2HB  LEU A 117      11.237   9.632   4.877  1.00-18.71           H
ATOM   1902  CG  LEU A 117      11.687  11.346   6.079  1.00-18.71           C
ATOM   1903  HG  LEU A 117      11.956  11.545   7.115  1.00-18.71           H
ATOM   1904  CD1 LEU A 117      12.727  12.025   5.194  1.00-18.71           C
ATOM   1905 1HD1 LEU A 117      12.733  13.098   5.392  1.00-18.71           H
ATOM   1906 2HD1 LEU A 117      12.503  11.855   4.143  1.00-18.71           H
ATOM   1907 3HD1 LEU A 117      13.714  11.627   5.424  1.00-18.71           H
ATOM   1908  CD2 LEU A 117      10.321  11.981   5.805  1.00-18.71           C
ATOM   1909 1HD2 LEU A 117      10.374  13.058   5.971  1.00-18.71           H
ATOM   1910 2HD2 LEU A 117       9.576  11.572   6.482  1.00-18.71           H
ATOM   1911 3HD2 LEU A 117      10.013  11.793   4.776  1.00-18.71           H
ATOM   1912  N   SER A 118      11.534   6.634   6.853  1.00-23.78           N
ATOM   1913  H   SER A 118      12.363   6.875   7.387  1.00-23.78           H
ATOM   1914  CA  SER A 118      11.270   5.228   6.527  1.00-23.78           C
ATOM   1915  HA  SER A 118      11.047   5.159   5.462  1.00-23.78           H
ATOM   1916  C   SER A 118      10.052   4.703   7.291  1.00-23.78           C
ATOM   1917  O   SER A 118       9.271   3.912   6.748  1.00-23.78           O
ATOM   1918  CB  SER A 118      12.486   4.348   6.813  1.00-23.78           C
ATOM   1919 1HB  SER A 118      12.246   3.313   6.570  1.00-23.78           H
ATOM   1920 2HB  SER A 118      13.321   4.674   6.193  1.00-23.78           H
ATOM   1921  OG  SER A 118      12.863   4.440   8.173  1.00-23.78           O
ATOM   1922  HG  SER A 118      13.497   5.166   8.261  1.00-23.78           H
ATOM   1923  N   TYR A 119       9.839   5.176   8.515  1.00  2.71           N
ATOM   1924  H   TYR A 119      10.541   5.764   8.957  1.00  2.71           H
ATOM   1925  CA  TYR A 119       8.618   4.855   9.257  1.00  2.71           C
ATOM   1926  HA  TYR A 119       8.484   3.774   9.286  1.00  2.71           H
ATOM   1927  C   TYR A 119       7.407   5.450   8.563  1.00  2.71           C
ATOM   1928  O   TYR A 119       6.408   4.768   8.370  1.00  2.71           O
ATOM   1929  CB  TYR A 119       8.697   5.401  10.686  1.00  2.71           C
ATOM   1930 1HB  TYR A 119       9.396   4.788  11.249  1.00  2.71           H
ATOM   1931 2HB  TYR A 119       9.093   6.412  10.650  1.00  2.71           H
ATOM   1932  CG  TYR A 119       7.363   5.462  11.412  1.00  2.71           C
ATOM   1933  CD1 TYR A 119       6.863   4.348  12.108  1.00  2.71           C
ATOM   1934  HD1 TYR A 119       7.463   3.454  12.172  1.00  2.71           H
ATOM   1935  CD2 TYR A 119       6.586   6.642  11.392  1.00  2.71           C
ATOM   1936  HD2 TYR A 119       6.969   7.527  10.903  1.00  2.71           H
ATOM   1937  CE1 TYR A 119       5.573   4.382  12.716  1.00  2.71           C
ATOM   1938  HE1 TYR A 119       5.190   3.516  13.232  1.00  2.71           H
ATOM   1939  CE2 TYR A 119       5.297   6.679  11.991  1.00  2.71           C
ATOM   1940  HE2 TYR A 119       4.705   7.581  11.948  1.00  2.71           H
ATOM   1941  CZ  TYR A 119       4.797   5.542  12.631  1.00  2.71           C
ATOM   1942  OH  TYR A 119       3.537   5.575  13.174  1.00  2.71           O
ATOM   1943  HH  TYR A 119       3.107   6.426  13.046  1.00  2.71           H
ATOM   1944  N   LEU A 120       7.486   6.713   8.172  1.00-19.05           N
ATOM   1945  H   LEU A 120       8.338   7.244   8.351  1.00-19.05           H
ATOM   1946  CA  LEU A 120       6.345   7.377   7.553  1.00-19.05           C
ATOM   1947  HA  LEU A 120       5.469   7.234   8.184  1.00-19.05           H
ATOM   1948  C   LEU A 120       6.032   6.755   6.204  1.00-19.05           C
ATOM   1949  O   LEU A 120       4.867   6.587   5.864  1.00-19.05           O
ATOM   1950  CB  LEU A 120       6.610   8.877   7.400  1.00-19.05           C
ATOM   1951 1HB  LEU A 120       7.598   9.005   6.960  1.00-19.05           H
ATOM   1952 2HB  LEU A 120       5.884   9.269   6.694  1.00-19.05           H
ATOM   1953  CG  LEU A 120       6.517   9.749   8.662  1.00-19.05           C
ATOM   1954  HG  LEU A 120       7.189   9.352   9.419  1.00-19.05           H
ATOM   1955  CD1 LEU A 120       6.948  11.173   8.331  1.00-19.05           C
ATOM   1956 1HD1 LEU A 120       6.877  11.798   9.222  1.00-19.05           H
ATOM   1957 2HD1 LEU A 120       6.314  11.593   7.549  1.00-19.05           H
ATOM   1958 3HD1 LEU A 120       7.983  11.171   7.994  1.00-19.05           H
ATOM   1959  CD2 LEU A 120       5.099   9.775   9.241  1.00-19.05           C
ATOM   1960 1HD2 LEU A 120       5.076  10.440  10.103  1.00-19.05           H
ATOM   1961 2HD2 LEU A 120       4.810   8.779   9.571  1.00-19.05           H
ATOM   1962 3HD2 LEU A 120       4.392  10.133   8.492  1.00-19.05           H
ATOM   1963  N   LYS A 121       7.058   6.375   5.455  1.00 -0.16           N
ATOM   1964  H   LYS A 121       8.004   6.590   5.768  1.00 -0.16           H
ATOM   1965  CA  LYS A 121       6.886   5.675   4.181  1.00 -0.16           C
ATOM   1966  HA  LYS A 121       6.358   6.324   3.483  1.00 -0.16           H
ATOM   1967  C   LYS A 121       6.077   4.406   4.382  1.00 -0.16           C
ATOM   1968  O   LYS A 121       5.089   4.172   3.701  1.00 -0.16           O
ATOM   1969  CB  LYS A 121       8.268   5.318   3.622  1.00 -0.16           C
ATOM   1970 1HB  LYS A 121       8.882   6.213   3.655  1.00 -0.16           H
ATOM   1971 2HB  LYS A 121       8.727   4.574   4.271  1.00 -0.16           H
ATOM   1972  CG  LYS A 121       8.302   4.795   2.200  1.00 -0.16           C
ATOM   1973 1HG  LYS A 121       7.645   3.931   2.099  1.00 -0.16           H
ATOM   1974 2HG  LYS A 121       7.974   5.588   1.531  1.00 -0.16           H
ATOM   1975  CD  LYS A 121       9.732   4.390   1.850  1.00 -0.16           C
ATOM   1976 1HD  LYS A 121      10.402   5.216   2.087  1.00 -0.16           H
ATOM   1977 2HD  LYS A 121      10.015   3.528   2.456  1.00 -0.16           H
ATOM   1978  CE  LYS A 121       9.893   4.046   0.378  1.00 -0.16           C
ATOM   1979 1HE  LYS A 121       9.219   3.228   0.122  1.00 -0.16           H
ATOM   1980 2HE  LYS A 121       9.640   4.919  -0.228  1.00 -0.16           H
ATOM   1981  NZ  LYS A 121      11.308   3.638   0.093  1.00 -0.16           N
ATOM   1982 1HZ  LYS A 121      11.439   3.491  -0.904  1.00 -0.16           H
ATOM   1983 2HZ  LYS A 121      11.529   2.784   0.589  1.00 -0.16           H
ATOM   1984 3HZ  LYS A 121      11.947   4.364   0.400  1.00 -0.16           H
ATOM   1985  N   LEU A 122       6.484   3.583   5.335  1.00 -8.17           N
ATOM   1986  H   LEU A 122       7.298   3.811   5.897  1.00 -8.17           H
ATOM   1987  CA  LEU A 122       5.797   2.315   5.532  1.00 -8.17           C
ATOM   1988  HA  LEU A 122       5.651   1.875   4.546  1.00 -8.17           H
ATOM   1989  C   LEU A 122       4.411   2.503   6.153  1.00 -8.17           C
ATOM   1990  O   LEU A 122       3.460   1.845   5.751  1.00 -8.17           O
ATOM   1991  CB  LEU A 122       6.680   1.365   6.347  1.00 -8.17           C
ATOM   1992 1HB  LEU A 122       7.658   1.334   5.869  1.00 -8.17           H
ATOM   1993 2HB  LEU A 122       6.805   1.777   7.349  1.00 -8.17           H
ATOM   1994  CG  LEU A 122       6.171  -0.078   6.475  1.00 -8.17           C
ATOM   1995  HG  LEU A 122       5.271  -0.039   7.076  1.00 -8.17           H
ATOM   1996  CD1 LEU A 122       5.821  -0.731   5.137  1.00 -8.17           C
ATOM   1997 1HD1 LEU A 122       5.476  -1.749   5.307  1.00 -8.17           H
ATOM   1998 2HD1 LEU A 122       6.693  -0.745   4.481  1.00 -8.17           H
ATOM   1999 3HD1 LEU A 122       5.007  -0.189   4.658  1.00 -8.17           H
ATOM   2000  CD2 LEU A 122       7.182  -0.967   7.194  1.00 -8.17           C
ATOM   2001 1HD2 LEU A 122       6.754  -1.956   7.354  1.00 -8.17           H
ATOM   2002 2HD2 LEU A 122       7.429  -0.545   8.164  1.00 -8.17           H
ATOM   2003 3HD2 LEU A 122       8.091  -1.066   6.599  1.00 -8.17           H
ATOM   2004  N   PHE A 123       4.267   3.458   7.062  1.00 -8.38           N
ATOM   2005  H   PHE A 123       5.084   3.983   7.370  1.00 -8.38           H
ATOM   2006  CA  PHE A 123       2.968   3.782   7.656  1.00 -8.38           C
ATOM   2007  HA  PHE A 123       2.569   2.906   8.168  1.00 -8.38           H
ATOM   2008  C   PHE A 123       1.974   4.202   6.584  1.00 -8.38           C
ATOM   2009  O   PHE A 123       0.823   3.769   6.569  1.00 -8.38           O
ATOM   2010  CB  PHE A 123       3.132   4.938   8.653  1.00 -8.38           C
ATOM   2011 1HB  PHE A 123       3.813   4.627   9.446  1.00 -8.38           H
ATOM   2012 2HB  PHE A 123       3.577   5.786   8.136  1.00 -8.38           H
ATOM   2013  CG  PHE A 123       1.839   5.396   9.269  1.00 -8.38           C
ATOM   2014  CD1 PHE A 123       1.313   4.726  10.379  1.00 -8.38           C
ATOM   2015  HD1 PHE A 123       1.855   3.891  10.792  1.00 -8.38           H
ATOM   2016  CD2 PHE A 123       1.135   6.493   8.736  1.00 -8.38           C
ATOM   2017  HD2 PHE A 123       1.533   7.026   7.884  1.00 -8.38           H
ATOM   2018  CE1 PHE A 123       0.077   5.122  10.956  1.00 -8.38           C
ATOM   2019  HE1 PHE A 123      -0.329   4.584  11.800  1.00 -8.38           H
ATOM   2020  CE2 PHE A 123      -0.100   6.903   9.301  1.00 -8.38           C
ATOM   2021  HE2 PHE A 123      -0.632   7.746   8.889  1.00 -8.38           H
ATOM   2022  CZ  PHE A 123      -0.629   6.213  10.412  1.00 -8.38           C
ATOM   2023  HZ  PHE A 123      -1.566   6.525  10.850  1.00 -8.38           H
ATOM   2024  N   SER A 124       2.427   5.044   5.672  1.00 -7.09           N
ATOM   2025  H   SER A 124       3.393   5.359   5.704  1.00 -7.09           H
ATOM   2026  CA  SER A 124       1.555   5.569   4.635  1.00 -7.09           C
ATOM   2027  HA  SER A 124       0.590   5.801   5.084  1.00 -7.09           H
ATOM   2028  C   SER A 124       1.280   4.579   3.515  1.00 -7.09           C
ATOM   2029  O   SER A 124       0.303   4.764   2.823  1.00 -7.09           O
ATOM   2030  CB  SER A 124       2.118   6.871   4.079  1.00 -7.09           C
ATOM   2031 1HB  SER A 124       1.454   7.245   3.305  1.00 -7.09           H
ATOM   2032 2HB  SER A 124       2.165   7.598   4.888  1.00 -7.09           H
ATOM   2033  OG  SER A 124       3.419   6.705   3.556  1.00 -7.09           O
ATOM   2034  HG  SER A 124       4.039   6.646   4.295  1.00 -7.09           H
ATOM   2035  N   MET A 125       2.053   3.508   3.376  1.00 -2.22           N
ATOM   2036  H   MET A 125       2.926   3.449   3.883  1.00 -2.22           H
ATOM   2037  CA  MET A 125       1.664   2.406   2.483  1.00 -2.22           C
ATOM   2038  HA  MET A 125       1.091   2.812   1.647  1.00 -2.22           H
ATOM   2039  C   MET A 125       0.778   1.371   3.182  1.00 -2.22           C
ATOM   2040  O   MET A 125      -0.065   0.726   2.561  1.00 -2.22           O
ATOM   2041  CB  MET A 125       2.896   1.708   1.905  1.00 -2.22           C
ATOM   2042 1HB  MET A 125       3.539   1.372   2.719  1.00 -2.22           H
ATOM   2043 2HB  MET A 125       2.561   0.839   1.344  1.00 -2.22           H
ATOM   2044  CG  MET A 125       3.689   2.602   0.968  1.00 -2.22           C
ATOM   2045 1HG  MET A 125       3.011   2.999   0.211  1.00 -2.22           H
ATOM   2046 2HG  MET A 125       4.085   3.437   1.542  1.00 -2.22           H
ATOM   2047  SD  MET A 125       5.062   1.780   0.128  1.00 -2.22           S
ATOM   2048  CE  MET A 125       4.186   0.870  -1.180  1.00 -2.22           C
ATOM   2049 1HE  MET A 125       4.905   0.357  -1.819  1.00 -2.22           H
ATOM   2050 2HE  MET A 125       3.598   1.567  -1.781  1.00 -2.22           H
ATOM   2051 3HE  MET A 125       3.512   0.137  -0.735  1.00 -2.22           H
ATOM   2052  N   TYR A 126       0.928   1.211   4.489  1.00  7.47           N
ATOM   2053  H   TYR A 126       1.669   1.699   4.984  1.00  7.47           H
ATOM   2054  CA  TYR A 126       0.038   0.317   5.228  1.00  7.47           C
ATOM   2055  HA  TYR A 126      -0.024  -0.641   4.716  1.00  7.47           H
ATOM   2056  C   TYR A 126      -1.370   0.878   5.313  1.00  7.47           C
ATOM   2057  O   TYR A 126      -2.345   0.129   5.246  1.00  7.47           O
ATOM   2058  CB  TYR A 126       0.511   0.104   6.666  1.00  7.47           C
ATOM   2059 1HB  TYR A 126       0.903   1.041   7.060  1.00  7.47           H
ATOM   2060 2HB  TYR A 126      -0.362  -0.163   7.256  1.00  7.47           H
ATOM   2061  CG  TYR A 126       1.526  -0.998   6.863  1.00  7.47           C
ATOM   2062  CD1 TYR A 126       2.662  -0.793   7.667  1.00  7.47           C
ATOM   2063  HD1 TYR A 126       2.832   0.173   8.122  1.00  7.47           H
ATOM   2064  CD2 TYR A 126       1.329  -2.276   6.296  1.00  7.47           C
ATOM   2065  HD2 TYR A 126       0.453  -2.477   5.694  1.00  7.47           H
ATOM   2066  CE1 TYR A 126       3.586  -1.848   7.894  1.00  7.47           C
ATOM   2067  HE1 TYR A 126       4.455  -1.681   8.506  1.00  7.47           H
ATOM   2068  CE2 TYR A 126       2.268  -3.310   6.501  1.00  7.47           C
ATOM   2069  HE2 TYR A 126       2.132  -4.264   6.026  1.00  7.47           H
ATOM   2070  CZ  TYR A 126       3.376  -3.096   7.313  1.00  7.47           C
ATOM   2071  OH  TYR A 126       4.248  -4.128   7.547  1.00  7.47           O
ATOM   2072  HH  TYR A 126       4.955  -3.889   8.152  1.00  7.47           H
ATOM   2073  N   ALA A 127      -1.487   2.186   5.486  1.00  9.52           N
ATOM   2074  H   ALA A 127      -0.655   2.764   5.535  1.00  9.52           H
ATOM   2075  CA  ALA A 127      -2.795   2.796   5.684  1.00  9.52           C
ATOM   2076  HA  ALA A 127      -3.209   2.335   6.582  1.00  9.52           H
ATOM   2077  C   ALA A 127      -3.825   2.515   4.568  1.00  9.52           C
ATOM   2078  O   ALA A 127      -4.926   2.058   4.893  1.00  9.52           O
ATOM   2079  CB  ALA A 127      -2.635   4.298   5.985  1.00  9.52           C
ATOM   2080 1HB  ALA A 127      -1.997   4.425   6.862  1.00  9.52           H
ATOM   2081 2HB  ALA A 127      -3.612   4.732   6.190  1.00  9.52           H
ATOM   2082 3HB  ALA A 127      -2.177   4.809   5.138  1.00  9.52           H
ATOM   2083  N   PRO A 128      -3.516   2.747   3.270  1.00 10.19           N
ATOM   2084  CA  PRO A 128      -4.558   2.349   2.314  1.00 10.19           C
ATOM   2085  HA  PRO A 128      -5.481   2.887   2.524  1.00 10.19           H
ATOM   2086  C   PRO A 128      -4.824   0.853   2.270  1.00 10.19           C
ATOM   2087  O   PRO A 128      -5.974   0.443   2.147  1.00 10.19           O
ATOM   2088  CB  PRO A 128      -3.984   2.787   0.962  1.00 10.19           C
ATOM   2089 1HB  PRO A 128      -3.461   1.959   0.483  1.00 10.19           H
ATOM   2090 2HB  PRO A 128      -4.773   3.160   0.311  1.00 10.19           H
ATOM   2091  CG  PRO A 128      -3.033   3.845   1.287  1.00 10.19           C
ATOM   2092 1HG  PRO A 128      -2.300   3.970   0.492  1.00 10.19           H
ATOM   2093 2HG  PRO A 128      -3.562   4.777   1.473  1.00 10.19           H
ATOM   2094  CD  PRO A 128      -2.388   3.352   2.541  1.00 10.19           C
ATOM   2095 1HD  PRO A 128      -1.625   2.608   2.316  1.00 10.19           H
ATOM   2096 2HD  PRO A 128      -1.972   4.187   3.097  1.00 10.19           H
ATOM   2097  N   ALA A 129      -3.785   0.033   2.384  1.00 -2.85           N
ATOM   2098  H   ALA A 129      -2.851   0.408   2.511  1.00 -2.85           H
ATOM   2099  CA  ALA A 129      -3.951  -1.413   2.284  1.00 -2.85           C
ATOM   2100  HA  ALA A 129      -4.422  -1.637   1.325  1.00 -2.85           H
ATOM   2101  C   ALA A 129      -4.871  -1.928   3.395  1.00 -2.85           C
ATOM   2102  O   ALA A 129      -5.827  -2.668   3.143  1.00 -2.85           O
ATOM   2103  CB  ALA A 129      -2.575  -2.095   2.337  1.00 -2.85           C
ATOM   2104 1HB  ALA A 129      -1.941  -1.715   1.533  1.00 -2.85           H
ATOM   2105 2HB  ALA A 129      -2.692  -3.171   2.206  1.00 -2.85           H
ATOM   2106 3HB  ALA A 129      -2.089  -1.900   3.293  1.00 -2.85           H
ATOM   2107  N   PHE A 130      -4.636  -1.497   4.626  1.00 -3.01           N
ATOM   2108  H   PHE A 130      -3.835  -0.889   4.810  1.00 -3.01           H
ATOM   2109  CA  PHE A 130      -5.502  -1.907   5.725  1.00 -3.01           C
ATOM   2110  HA  PHE A 130      -5.661  -2.981   5.645  1.00 -3.01           H
ATOM   2111  C   PHE A 130      -6.875  -1.249   5.633  1.00 -3.01           C
ATOM   2112  O   PHE A 130      -7.867  -1.869   6.012  1.00 -3.01           O
ATOM   2113  CB  PHE A 130      -4.875  -1.614   7.091  1.00 -3.01           C
ATOM   2114 1HB  PHE A 130      -4.627  -0.554   7.152  1.00 -3.01           H
ATOM   2115 2HB  PHE A 130      -5.617  -1.837   7.856  1.00 -3.01           H
ATOM   2116  CG  PHE A 130      -3.644  -2.433   7.401  1.00 -3.01           C
ATOM   2117  CD1 PHE A 130      -3.603  -3.823   7.160  1.00 -3.01           C
ATOM   2118  HD1 PHE A 130      -4.451  -4.326   6.721  1.00 -3.01           H
ATOM   2119  CD2 PHE A 130      -2.525  -1.815   7.981  1.00 -3.01           C
ATOM   2120  HD2 PHE A 130      -2.541  -0.754   8.170  1.00 -3.01           H
ATOM   2121  CE1 PHE A 130      -2.445  -4.581   7.479  1.00 -3.01           C
ATOM   2122  HE1 PHE A 130      -2.409  -5.638   7.258  1.00 -3.01           H
ATOM   2123  CE2 PHE A 130      -1.375  -2.565   8.332  1.00 -3.01           C
ATOM   2124  HE2 PHE A 130      -0.527  -2.075   8.788  1.00 -3.01           H
ATOM   2125  CZ  PHE A 130      -1.334  -3.947   8.073  1.00 -3.01           C
ATOM   2126  HZ  PHE A 130      -0.452  -4.515   8.320  1.00 -3.01           H
ATOM   2127  N   MET A 131      -6.985  -0.042   5.093  1.00 -4.70           N
ATOM   2128  H   MET A 131      -6.155   0.476   4.807  1.00 -4.70           H
ATOM   2129  CA  MET A 131      -8.308   0.550   4.896  1.00 -4.70           C
ATOM   2130  HA  MET A 131      -8.858   0.472   5.832  1.00 -4.70           H
ATOM   2131  C   MET A 131      -9.124  -0.196   3.851  1.00 -4.70           C
ATOM   2132  O   MET A 131     -10.329  -0.345   4.021  1.00 -4.70           O
ATOM   2133  CB  MET A 131      -8.247   2.023   4.481  1.00 -4.70           C
ATOM   2134 1HB  MET A 131      -7.361   2.191   3.872  1.00 -4.70           H
ATOM   2135 2HB  MET A 131      -9.114   2.230   3.855  1.00 -4.70           H
ATOM   2136  CG  MET A 131      -8.265   3.010   5.647  1.00 -4.70           C
ATOM   2137 1HG  MET A 131      -7.339   2.906   6.214  1.00 -4.70           H
ATOM   2138 2HG  MET A 131      -8.305   4.019   5.238  1.00 -4.70           H
ATOM   2139  SD  MET A 131      -9.675   2.774   6.785  1.00 -4.70           S
ATOM   2140  CE  MET A 131     -11.137   2.854   5.696  1.00 -4.70           C
ATOM   2141 1HE  MET A 131     -12.042   2.898   6.299  1.00 -4.70           H
ATOM   2142 2HE  MET A 131     -11.172   1.966   5.065  1.00 -4.70           H
ATOM   2143 3HE  MET A 131     -11.079   3.740   5.064  1.00 -4.70           H
ATOM   2144  N   MET A 132      -8.505  -0.709   2.797  1.00 -8.60           N
ATOM   2145  H   MET A 132      -7.505  -0.544   2.662  1.00 -8.60           H
ATOM   2146  CA  MET A 132      -9.238  -1.495   1.804  1.00 -8.60           C
ATOM   2147  HA  MET A 132     -10.109  -0.930   1.478  1.00 -8.60           H
ATOM   2148  C   MET A 132      -9.727  -2.806   2.410  1.00 -8.60           C
ATOM   2149  O   MET A 132     -10.809  -3.287   2.064  1.00 -8.60           O
ATOM   2150  CB  MET A 132      -8.371  -1.788   0.583  1.00 -8.60           C
ATOM   2151 1HB  MET A 132      -7.422  -2.205   0.920  1.00 -8.60           H
ATOM   2152 2HB  MET A 132      -8.877  -2.530  -0.034  1.00 -8.60           H
ATOM   2153  CG  MET A 132      -8.098  -0.573  -0.276  1.00 -8.60           C
ATOM   2154 1HG  MET A 132      -9.031  -0.199  -0.697  1.00 -8.60           H
ATOM   2155 2HG  MET A 132      -7.642   0.207   0.331  1.00 -8.60           H
ATOM   2156  SD  MET A 132      -6.973  -1.013  -1.599  1.00 -8.60           S
ATOM   2157  CE  MET A 132      -5.783   0.314  -1.435  1.00 -8.60           C
ATOM   2158 1HE  MET A 132      -4.962   0.158  -2.134  1.00 -8.60           H
ATOM   2159 2HE  MET A 132      -5.386   0.332  -0.422  1.00 -8.60           H
ATOM   2160 3HE  MET A 132      -6.262   1.270  -1.658  1.00 -8.60           H
ATOM   2161  N   VAL A 133      -8.988  -3.346   3.369  1.00 -5.12           N
ATOM   2162  H   VAL A 133      -8.079  -2.950   3.589  1.00 -5.12           H
ATOM   2163  CA  VAL A 133      -9.471  -4.502   4.127  1.00 -5.12           C
ATOM   2164  HA  VAL A 133      -9.762  -5.280   3.422  1.00 -5.12           H
ATOM   2165  C   VAL A 133     -10.715  -4.119   4.922  1.00 -5.12           C
ATOM   2166  O   VAL A 133     -11.720  -4.813   4.831  1.00 -5.12           O
ATOM   2167  CB  VAL A 133      -8.380  -5.080   5.076  1.00 -5.12           C
ATOM   2168  HB  VAL A 133      -7.997  -4.287   5.708  1.00 -5.12           H
ATOM   2169  CG1 VAL A 133      -8.931  -6.169   5.981  1.00 -5.12           C
ATOM   2170 1HG1 VAL A 133      -8.118  -6.676   6.500  1.00 -5.12           H
ATOM   2171 2HG1 VAL A 133      -9.493  -6.891   5.394  1.00 -5.12           H
ATOM   2172 3HG1 VAL A 133      -9.584  -5.725   6.730  1.00 -5.12           H
ATOM   2173  CG2 VAL A 133      -7.237  -5.641   4.264  1.00 -5.12           C
ATOM   2174 1HG2 VAL A 133      -6.460  -6.020   4.928  1.00 -5.12           H
ATOM   2175 2HG2 VAL A 133      -6.801  -4.865   3.640  1.00 -5.12           H
ATOM   2176 3HG2 VAL A 133      -7.591  -6.450   3.622  1.00 -5.12           H
ATOM   2177  N   VAL A 134     -10.701  -3.005   5.643  1.00 -7.78           N
ATOM   2178  H   VAL A 134      -9.862  -2.430   5.665  1.00 -7.78           H
ATOM   2179  CA  VAL A 134     -11.873  -2.594   6.430  1.00 -7.78           C
ATOM   2180  HA  VAL A 134     -12.135  -3.396   7.119  1.00 -7.78           H
ATOM   2181  C   VAL A 134     -13.066  -2.350   5.519  1.00 -7.78           C
ATOM   2182  O   VAL A 134     -14.189  -2.759   5.807  1.00 -7.78           O
ATOM   2183  CB  VAL A 134     -11.591  -1.300   7.244  1.00 -7.78           C
ATOM   2184  HB  VAL A 134     -11.269  -0.515   6.562  1.00 -7.78           H
ATOM   2185  CG1 VAL A 134     -12.842  -0.813   7.979  1.00 -7.78           C
ATOM   2186 1HG1 VAL A 134     -12.588   0.018   8.635  1.00 -7.78           H
ATOM   2187 2HG1 VAL A 134     -13.268  -1.624   8.565  1.00 -7.78           H
ATOM   2188 3HG1 VAL A 134     -13.585  -0.475   7.261  1.00 -7.78           H
ATOM   2189  CG2 VAL A 134     -10.486  -1.544   8.254  1.00 -7.78           C
ATOM   2190 1HG2 VAL A 134     -10.301  -0.634   8.824  1.00 -7.78           H
ATOM   2191 2HG2 VAL A 134      -9.563  -1.812   7.750  1.00 -7.78           H
ATOM   2192 3HG2 VAL A 134     -10.756  -2.348   8.938  1.00 -7.78           H
ATOM   2193  N   ILE A 135     -12.809  -1.720   4.386  1.00  2.41           N
ATOM   2194  H   ILE A 135     -11.854  -1.413   4.197  1.00  2.41           H
ATOM   2195  CA  ILE A 135     -13.842  -1.434   3.401  1.00  2.41           C
ATOM   2196  HA  ILE A 135     -14.632  -0.860   3.877  1.00  2.41           H
ATOM   2197  C   ILE A 135     -14.472  -2.730   2.909  1.00  2.41           C
ATOM   2198  O   ILE A 135     -15.698  -2.842   2.835  1.00  2.41           O
ATOM   2199  CB  ILE A 135     -13.216  -0.585   2.260  1.00  2.41           C
ATOM   2200  HB  ILE A 135     -12.191  -0.918   2.114  1.00  2.41           H
ATOM   2201  CG1 ILE A 135     -13.204   0.879   2.721  1.00  2.41           C
ATOM   2202 1HG1 ILE A 135     -14.230   1.245   2.698  1.00  2.41           H
ATOM   2203 2HG1 ILE A 135     -12.859   0.913   3.754  1.00  2.41           H
ATOM   2204  CG2 ILE A 135     -13.951  -0.743   0.927  1.00  2.41           C
ATOM   2205 1HG2 ILE A 135     -13.510  -0.089   0.174  1.00  2.41           H
ATOM   2206 2HG2 ILE A 135     -14.999  -0.496   1.066  1.00  2.41           H
ATOM   2207 3HG2 ILE A 135     -13.856  -1.769   0.568  1.00  2.41           H
ATOM   2208  CD1 ILE A 135     -12.343   1.829   1.918  1.00  2.41           C
ATOM   2209 1HD1 ILE A 135     -12.386   2.818   2.374  1.00  2.41           H
ATOM   2210 2HD1 ILE A 135     -12.703   1.898   0.893  1.00  2.41           H
ATOM   2211 3HD1 ILE A 135     -11.307   1.482   1.920  1.00  2.41           H
ATOM   2212  N   SER A 136     -13.657  -3.727   2.612  1.00-18.10           N
ATOM   2213  H   SER A 136     -12.651  -3.615   2.715  1.00-18.10           H
ATOM   2214  CA  SER A 136     -14.186  -4.980   2.099  1.00-18.10           C
ATOM   2215  HA  SER A 136     -14.906  -4.752   1.315  1.00-18.10           H
ATOM   2216  C   SER A 136     -14.908  -5.761   3.190  1.00-18.10           C
ATOM   2217  O   SER A 136     -15.975  -6.323   2.941  1.00-18.10           O
ATOM   2218  CB  SER A 136     -13.048  -5.793   1.491  1.00-18.10           C
ATOM   2219 1HB  SER A 136     -12.327  -6.057   2.266  1.00-18.10           H
ATOM   2220 2HB  SER A 136     -13.450  -6.699   1.042  1.00-18.10           H
ATOM   2221  OG  SER A 136     -12.407  -5.015   0.494  1.00-18.10           O
ATOM   2222  HG  SER A 136     -11.771  -4.425   0.922  1.00-18.10           H
ATOM   2223  N   LEU A 137     -14.371  -5.753   4.403  1.00-18.42           N
ATOM   2224  H   LEU A 137     -13.490  -5.264   4.559  1.00-18.42           H
ATOM   2225  CA  LEU A 137     -14.988  -6.451   5.530  1.00-18.42           C
ATOM   2226  HA  LEU A 137     -15.121  -7.501   5.271  1.00-18.42           H
ATOM   2227  C   LEU A 137     -16.349  -5.865   5.858  1.00-18.42           C
ATOM   2228  O   LEU A 137     -17.312  -6.601   6.036  1.00-18.42           O
ATOM   2229  CB  LEU A 137     -14.120  -6.328   6.789  1.00-18.42           C
ATOM   2230 1HB  LEU A 137     -13.862  -5.276   6.900  1.00-18.42           H
ATOM   2231 2HB  LEU A 137     -14.740  -6.598   7.644  1.00-18.42           H
ATOM   2232  CG  LEU A 137     -12.822  -7.139   6.899  1.00-18.42           C
ATOM   2233  HG  LEU A 137     -12.242  -7.014   5.988  1.00-18.42           H
ATOM   2234  CD1 LEU A 137     -12.005  -6.601   8.068  1.00-18.42           C
ATOM   2235 1HD1 LEU A 137     -11.085  -7.178   8.170  1.00-18.42           H
ATOM   2236 2HD1 LEU A 137     -12.573  -6.666   8.994  1.00-18.42           H
ATOM   2237 3HD1 LEU A 137     -11.739  -5.561   7.884  1.00-18.42           H
ATOM   2238  CD2 LEU A 137     -13.089  -8.625   7.096  1.00-18.42           C
ATOM   2239 1HD2 LEU A 137     -12.144  -9.158   7.206  1.00-18.42           H
ATOM   2240 2HD2 LEU A 137     -13.608  -9.024   6.228  1.00-18.42           H
ATOM   2241 3HD2 LEU A 137     -13.693  -8.784   7.987  1.00-18.42           H
ATOM   2242  N   ASP A 138     -16.442  -4.546   5.928  1.00 -5.34           N
ATOM   2243  H   ASP A 138     -15.620  -3.969   5.739  1.00 -5.34           H
ATOM   2244  CA  ASP A 138     -17.686  -3.896   6.334  1.00 -5.34           C
ATOM   2245  HA  ASP A 138     -18.013  -4.316   7.285  1.00 -5.34           H
ATOM   2246  C   ASP A 138     -18.786  -4.125   5.313  1.00 -5.34           C
ATOM   2247  O   ASP A 138     -19.921  -4.448   5.661  1.00 -5.34           O
ATOM   2248  CB  ASP A 138     -17.474  -2.393   6.495  1.00 -5.34           C
ATOM   2249 1HB  ASP A 138     -16.631  -2.223   7.163  1.00 -5.34           H
ATOM   2250 2HB  ASP A 138     -17.238  -1.962   5.522  1.00 -5.34           H
ATOM   2251  CG  ASP A 138     -18.697  -1.702   7.053  1.00 -5.34           C
ATOM   2252  OD1 ASP A 138     -18.879  -1.708   8.286  1.00 -5.34           O
ATOM   2253  OD2 ASP A 138     -19.495  -1.130   6.281  1.00 -5.34           O
ATOM   2254  N   ARG A 139     -18.439  -4.016   4.038  1.00-16.12           N
ATOM   2255  H   ARG A 139     -17.481  -3.760   3.802  1.00-16.12           H
ATOM   2256  CA  ARG A 139     -19.417  -4.244   2.974  1.00-16.12           C
ATOM   2257  HA  ARG A 139     -20.307  -3.646   3.169  1.00-16.12           H
ATOM   2258  C   ARG A 139     -19.834  -5.703   2.941  1.00-16.12           C
ATOM   2259  O   ARG A 139     -21.001  -6.009   2.709  1.00-16.12           O
ATOM   2260  CB  ARG A 139     -18.823  -3.857   1.623  1.00-16.12           C
ATOM   2261 1HB  ARG A 139     -17.870  -4.375   1.508  1.00-16.12           H
ATOM   2262 2HB  ARG A 139     -19.494  -4.195   0.834  1.00-16.12           H
ATOM   2263  CG  ARG A 139     -18.597  -2.359   1.458  1.00-16.12           C
ATOM   2264 1HG  ARG A 139     -19.556  -1.844   1.394  1.00-16.12           H
ATOM   2265 2HG  ARG A 139     -18.036  -1.970   2.307  1.00-16.12           H
ATOM   2266  CD  ARG A 139     -17.799  -2.136   0.194  1.00-16.12           C
ATOM   2267 1HD  ARG A 139     -16.888  -2.735   0.258  1.00-16.12           H
ATOM   2268 2HD  ARG A 139     -18.381  -2.489  -0.656  1.00-16.12           H
ATOM   2269  NE  ARG A 139     -17.417  -0.736  -0.030  1.00-16.12           N
ATOM   2270  HE  ARG A 139     -17.723  -0.066   0.654  1.00-16.12           H
ATOM   2271  CZ  ARG A 139     -16.654  -0.299  -1.024  1.00-16.12           C
ATOM   2272  NH1 ARG A 139     -16.292   0.951  -1.037  1.00-16.12           N
ATOM   2273 1HH1 ARG A 139     -16.594   1.589  -0.318  1.00-16.12           H
ATOM   2274 2HH1 ARG A 139     -15.707   1.294  -1.781  1.00-16.12           H
ATOM   2275  NH2 ARG A 139     -16.179  -1.076  -1.962  1.00-16.12           N
ATOM   2276 1HH2 ARG A 139     -16.430  -2.058  -1.972  1.00-16.12           H
ATOM   2277 2HH2 ARG A 139     -15.561  -0.705  -2.662  1.00-16.12           H
ATOM   2278  N   SER A 140     -18.895  -6.603   3.183  1.00 -3.47           N
ATOM   2279  H   SER A 140     -17.937  -6.311   3.366  1.00 -3.47           H
ATOM   2280  CA  SER A 140     -19.214  -8.024   3.166  1.00 -3.47           C
ATOM   2281  HA  SER A 140     -19.741  -8.240   2.240  1.00 -3.47           H
ATOM   2282  C   SER A 140     -20.144  -8.348   4.324  1.00 -3.47           C
ATOM   2283  O   SER A 140     -21.177  -8.973   4.119  1.00 -3.47           O
ATOM   2284  CB  SER A 140     -17.945  -8.876   3.217  1.00 -3.47           C
ATOM   2285 1HB  SER A 140     -17.244  -8.500   2.474  1.00 -3.47           H
ATOM   2286 2HB  SER A 140     -17.490  -8.797   4.205  1.00 -3.47           H
ATOM   2287  OG  SER A 140     -18.223 -10.231   2.918  1.00 -3.47           O
ATOM   2288  HG  SER A 140     -18.095 -10.363   1.972  1.00 -3.47           H
ATOM   2289  N   LEU A 141     -19.843  -7.868   5.522  1.00 -6.04           N
ATOM   2290  H   LEU A 141     -18.987  -7.325   5.651  1.00 -6.04           H
ATOM   2291  CA  LEU A 141     -20.699  -8.115   6.684  1.00 -6.04           C
ATOM   2292  HA  LEU A 141     -20.829  -9.190   6.806  1.00 -6.04           H
ATOM   2293  C   LEU A 141     -22.083  -7.502   6.500  1.00 -6.04           C
ATOM   2294  O   LEU A 141     -23.081  -8.116   6.859  1.00 -6.04           O
ATOM   2295  CB  LEU A 141     -20.052  -7.546   7.952  1.00 -6.04           C
ATOM   2296 1HB  LEU A 141     -19.790  -6.508   7.749  1.00 -6.04           H
ATOM   2297 2HB  LEU A 141     -20.799  -7.550   8.747  1.00 -6.04           H
ATOM   2298  CG  LEU A 141     -18.798  -8.261   8.482  1.00 -6.04           C
ATOM   2299  HG  LEU A 141     -18.105  -8.403   7.658  1.00 -6.04           H
ATOM   2300  CD1 LEU A 141     -18.110  -7.391   9.530  1.00 -6.04           C
ATOM   2301 1HD1 LEU A 141     -17.213  -7.892   9.893  1.00 -6.04           H
ATOM   2302 2HD1 LEU A 141     -18.780  -7.201  10.370  1.00 -6.04           H
ATOM   2303 3HD1 LEU A 141     -17.814  -6.443   9.081  1.00 -6.04           H
ATOM   2304  CD2 LEU A 141     -19.109  -9.636   9.076  1.00 -6.04           C
ATOM   2305 1HD2 LEU A 141     -18.178 -10.111   9.389  1.00 -6.04           H
ATOM   2306 2HD2 LEU A 141     -19.578 -10.274   8.327  1.00 -6.04           H
ATOM   2307 3HD2 LEU A 141     -19.759  -9.534   9.940  1.00 -6.04           H
ATOM   2308  N   ALA A 142     -22.159  -6.320   5.905  1.00 -3.26           N
ATOM   2309  H   ALA A 142     -21.304  -5.838   5.633  1.00 -3.26           H
ATOM   2310  CA  ALA A 142     -23.442  -5.665   5.667  1.00 -3.26           C
ATOM   2311  HA  ALA A 142     -23.964  -5.577   6.621  1.00 -3.26           H
ATOM   2312  C   ALA A 142     -24.349  -6.453   4.717  1.00 -3.26           C
ATOM   2313  O   ALA A 142     -25.571  -6.423   4.852  1.00 -3.26           O
ATOM   2314  CB  ALA A 142     -23.194  -4.256   5.113  1.00 -3.26           C
ATOM   2315 1HB  ALA A 142     -22.553  -3.699   5.798  1.00 -3.26           H
ATOM   2316 2HB  ALA A 142     -24.144  -3.733   5.005  1.00 -3.26           H
ATOM   2317 3HB  ALA A 142     -22.704  -4.319   4.140  1.00 -3.26           H
ATOM   2318  N   ILE A 143     -23.769  -7.117   3.729  1.00 -2.54           N
ATOM   2319  H   ILE A 143     -22.759  -7.070   3.622  1.00 -2.54           H
ATOM   2320  CA  ILE A 143     -24.556  -7.882   2.760  1.00 -2.54           C
ATOM   2321  HA  ILE A 143     -25.529  -7.406   2.642  1.00 -2.54           H
ATOM   2322  C   ILE A 143     -24.823  -9.302   3.270  1.00 -2.54           C
ATOM   2323  O   ILE A 143     -25.942  -9.800   3.152  1.00 -2.54           O
ATOM   2324  CB  ILE A 143     -23.866  -7.865   1.361  1.00 -2.54           C
ATOM   2325  HB  ILE A 143     -22.833  -8.199   1.472  1.00 -2.54           H
ATOM   2326  CG1 ILE A 143     -23.881  -6.414   0.830  1.00 -2.54           C
ATOM   2327 1HG1 ILE A 143     -24.918  -6.130   0.655  1.00 -2.54           H
ATOM   2328 2HG1 ILE A 143     -23.486  -5.751   1.599  1.00 -2.54           H
ATOM   2329  CG2 ILE A 143     -24.585  -8.815   0.374  1.00 -2.54           C
ATOM   2330 1HG2 ILE A 143     -24.140  -8.750  -0.616  1.00 -2.54           H
ATOM   2331 2HG2 ILE A 143     -25.646  -8.568   0.311  1.00 -2.54           H
ATOM   2332 3HG2 ILE A 143     -24.482  -9.845   0.713  1.00 -2.54           H
ATOM   2333  CD1 ILE A 143     -23.088  -6.136  -0.451  1.00 -2.54           C
ATOM   2334 1HD1 ILE A 143     -23.135  -5.072  -0.671  1.00 -2.54           H
ATOM   2335 2HD1 ILE A 143     -23.513  -6.686  -1.290  1.00 -2.54           H
ATOM   2336 3HD1 ILE A 143     -22.046  -6.425  -0.309  1.00 -2.54           H
ATOM   2337  N   THR A 144     -23.832  -9.956   3.857  1.00  0.96           N
ATOM   2338  H   THR A 144     -22.924  -9.511   3.970  1.00  0.96           H
ATOM   2339  CA  THR A 144     -24.001 -11.336   4.326  1.00  0.96           C
ATOM   2340  HA  THR A 144     -24.475 -11.926   3.542  1.00  0.96           H
ATOM   2341  C   THR A 144     -24.865 -11.431   5.578  1.00  0.96           C
ATOM   2342  O   THR A 144     -25.560 -12.432   5.789  1.00  0.96           O
ATOM   2343  CB  THR A 144     -22.647 -11.983   4.696  1.00  0.96           C
ATOM   2344  HB  THR A 144     -22.823 -12.960   5.146  1.00  0.96           H
ATOM   2345  OG1 THR A 144     -21.958 -11.144   5.624  1.00  0.96           O
ATOM   2346  HG1 THR A 144     -21.489 -10.471   5.116  1.00  0.96           H
ATOM   2347  CG2 THR A 144     -21.737 -12.144   3.502  1.00  0.96           C
ATOM   2348 1HG2 THR A 144     -20.758 -12.468   3.854  1.00  0.96           H
ATOM   2349 2HG2 THR A 144     -21.629 -11.208   2.956  1.00  0.96           H
ATOM   2350 3HG2 THR A 144     -22.140 -12.906   2.842  1.00  0.96           H
ATOM   2351  N   ARG A 145     -24.813 -10.401   6.415  1.00 13.30           N
ATOM   2352  H   ARG A 145     -24.196  -9.619   6.201  1.00 13.30           H
ATOM   2353  CA  ARG A 145     -25.565 -10.351   7.673  1.00 13.30           C
ATOM   2354  HA  ARG A 145     -26.300 -11.154   7.679  1.00 13.30           H
ATOM   2355  C   ARG A 145     -26.296  -9.015   7.837  1.00 13.30           C
ATOM   2356  O   ARG A 145     -25.937  -8.222   8.711  1.00 13.30           O
ATOM   2357  CB  ARG A 145     -24.600 -10.552   8.848  1.00 13.30           C
ATOM   2358 1HB  ARG A 145     -23.964  -9.670   8.926  1.00 13.30           H
ATOM   2359 2HB  ARG A 145     -25.187 -10.639   9.762  1.00 13.30           H
ATOM   2360  CG  ARG A 145     -23.675 -11.762   8.738  1.00 13.30           C
ATOM   2361 1HG  ARG A 145     -24.244 -12.635   8.422  1.00 13.30           H
ATOM   2362 2HG  ARG A 145     -22.901 -11.554   8.001  1.00 13.30           H
ATOM   2363  CD  ARG A 145     -23.014 -12.059  10.068  1.00 13.30           C
ATOM   2364 1HD  ARG A 145     -23.787 -12.361  10.776  1.00 13.30           H
ATOM   2365 2HD  ARG A 145     -22.318 -12.888   9.937  1.00 13.30           H
ATOM   2366  NE  ARG A 145     -22.302 -10.895  10.618  1.00 13.30           N
ATOM   2367  HE  ARG A 145     -22.195 -10.102  10.008  1.00 13.30           H
ATOM   2368  CZ  ARG A 145     -21.824 -10.790  11.850  1.00 13.30           C
ATOM   2369  NH1 ARG A 145     -21.386  -9.638  12.265  1.00 13.30           N
ATOM   2370 1HH1 ARG A 145     -21.338  -8.844  11.651  1.00 13.30           H
ATOM   2371 2HH1 ARG A 145     -21.071  -9.535  13.223  1.00 13.30           H
ATOM   2372  NH2 ARG A 145     -21.805 -11.781  12.697  1.00 13.30           N
ATOM   2373 1HH2 ARG A 145     -22.025 -12.715  12.381  1.00 13.30           H
ATOM   2374 2HH2 ARG A 145     -21.541 -11.623  13.661  1.00 13.30           H
ATOM   2375  N   PRO A 146     -27.316  -8.730   7.005  1.00 23.53           N
ATOM   2376  CA  PRO A 146     -27.898  -7.381   7.081  1.00 23.53           C
ATOM   2377  HA  PRO A 146     -27.153  -6.652   6.766  1.00 23.53           H
ATOM   2378  C   PRO A 146     -28.443  -6.950   8.437  1.00 23.53           C
ATOM   2379  O   PRO A 146     -28.301  -5.793   8.816  1.00 23.53           O
ATOM   2380  CB  PRO A 146     -29.035  -7.441   6.057  1.00 23.53           C
ATOM   2381 1HB  PRO A 146     -29.968  -7.734   6.540  1.00 23.53           H
ATOM   2382 2HB  PRO A 146     -29.152  -6.482   5.556  1.00 23.53           H
ATOM   2383  CG  PRO A 146     -28.607  -8.474   5.099  1.00 23.53           C
ATOM   2384 1HG  PRO A 146     -29.457  -8.874   4.549  1.00 23.53           H
ATOM   2385 2HG  PRO A 146     -27.867  -8.058   4.413  1.00 23.53           H
ATOM   2386  CD  PRO A 146     -27.979  -9.524   5.953  1.00 23.53           C
ATOM   2387 1HD  PRO A 146     -28.739 -10.172   6.388  1.00 23.53           H
ATOM   2388 2HD  PRO A 146     -27.263 -10.104   5.372  1.00 23.53           H
ATOM   2389  N   LEU A 147     -29.039  -7.869   9.187  1.00-17.09           N
ATOM   2390  H   LEU A 147     -29.140  -8.812   8.838  1.00-17.09           H
ATOM   2391  CA  LEU A 147     -29.575  -7.543  10.509  1.00-17.09           C
ATOM   2392  HA  LEU A 147     -30.251  -6.695  10.423  1.00-17.09           H
ATOM   2393  C   LEU A 147     -28.487  -7.165  11.511  1.00-17.09           C
ATOM   2394  O   LEU A 147     -28.708  -6.333  12.391  1.00-17.09           O
ATOM   2395  CB  LEU A 147     -30.348  -8.746  11.060  1.00-17.09           C
ATOM   2396 1HB  LEU A 147     -29.681  -9.605  11.025  1.00-17.09           H
ATOM   2397 2HB  LEU A 147     -30.581  -8.551  12.107  1.00-17.09           H
ATOM   2398  CG  LEU A 147     -31.655  -9.132  10.353  1.00-17.09           C
ATOM   2399  HG  LEU A 147     -31.473  -9.165   9.281  1.00-17.09           H
ATOM   2400  CD1 LEU A 147     -32.112 -10.510  10.798  1.00-17.09           C
ATOM   2401 1HD1 LEU A 147     -33.013 -10.792  10.255  1.00-17.09           H
ATOM   2402 2HD1 LEU A 147     -32.305 -10.518  11.870  1.00-17.09           H
ATOM   2403 3HD1 LEU A 147     -31.337 -11.245  10.572  1.00-17.09           H
ATOM   2404  CD2 LEU A 147     -32.769  -8.130  10.617  1.00-17.09           C
ATOM   2405 1HD2 LEU A 147     -33.664  -8.422  10.064  1.00-17.09           H
ATOM   2406 2HD2 LEU A 147     -32.463  -7.145  10.289  1.00-17.09           H
ATOM   2407 3HD2 LEU A 147     -33.003  -8.097  11.682  1.00-17.09           H
ATOM   2408  N   ALA A 148     -27.310  -7.760  11.377  1.00 13.14           N
ATOM   2409  H   ALA A 148     -27.138  -8.350  10.574  1.00 13.14           H
ATOM   2410  CA  ALA A 148     -26.254  -7.625  12.376  1.00 13.14           C
ATOM   2411  HA  ALA A 148     -26.679  -7.884  13.348  1.00 13.14           H
ATOM   2412  C   ALA A 148     -25.684  -6.210  12.495  1.00 13.14           C
ATOM   2413  O   ALA A 148     -25.189  -5.845  13.560  1.00 13.14           O
ATOM   2414  CB  ALA A 148     -25.129  -8.619  12.073  1.00 13.14           C
ATOM   2415 1HB  ALA A 148     -25.531  -9.633  12.035  1.00 13.14           H
ATOM   2416 2HB  ALA A 148     -24.375  -8.566  12.860  1.00 13.14           H
ATOM   2417 3HB  ALA A 148     -24.664  -8.372  11.117  1.00 13.14           H
ATOM   2418  N   LEU A 149     -25.758  -5.419  11.431  1.00 20.57           N
ATOM   2419  H   LEU A 149     -26.176  -5.776  10.580  1.00 20.57           H
ATOM   2420  CA  LEU A 149     -25.215  -4.054  11.440  1.00 20.57           C
ATOM   2421  HA  LEU A 149     -24.701  -3.888  12.386  1.00 20.57           H
ATOM   2422  C   LEU A 149     -26.295  -2.973  11.347  1.00 20.57           C
ATOM   2423  O   LEU A 149     -26.000  -1.809  11.068  1.00 20.57           O
ATOM   2424  CB  LEU A 149     -24.176  -3.878  10.320  1.00 20.57           C
ATOM   2425 1HB  LEU A 149     -24.673  -4.050   9.365  1.00 20.57           H
ATOM   2426 2HB  LEU A 149     -23.842  -2.841  10.339  1.00 20.57           H
ATOM   2427  CG  LEU A 149     -22.907  -4.749  10.367  1.00 20.57           C
ATOM   2428  HG  LEU A 149     -23.195  -5.796  10.274  1.00 20.57           H
ATOM   2429  CD1 LEU A 149     -22.008  -4.389   9.189  1.00 20.57           C
ATOM   2430 1HD1 LEU A 149     -21.110  -5.005   9.207  1.00 20.57           H
ATOM   2431 2HD1 LEU A 149     -21.715  -3.339   9.240  1.00 20.57           H
ATOM   2432 3HD1 LEU A 149     -22.533  -4.570   8.254  1.00 20.57           H
ATOM   2433  CD2 LEU A 149     -22.114  -4.581  11.668  1.00 20.57           C
ATOM   2434 1HD2 LEU A 149     -21.186  -5.152  11.615  1.00 20.57           H
ATOM   2435 2HD2 LEU A 149     -22.693  -4.961  12.509  1.00 20.57           H
ATOM   2436 3HD2 LEU A 149     -21.883  -3.528  11.840  1.00 20.57           H
ATOM   2437  N   LYS A 150     -27.553  -3.320  11.594  1.00 -1.21           N
ATOM   2438  H   LYS A 150     -27.773  -4.275  11.855  1.00 -1.21           H
ATOM   2439  CA  LYS A 150     -28.630  -2.323  11.509  1.00 -1.21           C
ATOM   2440  HA  LYS A 150     -28.568  -1.836  10.536  1.00 -1.21           H
ATOM   2441  C   LYS A 150     -28.561  -1.207  12.544  1.00 -1.21           C
ATOM   2442  O   LYS A 150     -29.066  -0.109  12.284  1.00 -1.21           O
ATOM   2443  CB  LYS A 150     -30.010  -2.975  11.622  1.00 -1.21           C
ATOM   2444 1HB  LYS A 150     -30.008  -3.717  12.420  1.00 -1.21           H
ATOM   2445 2HB  LYS A 150     -30.728  -2.198  11.882  1.00 -1.21           H
ATOM   2446  CG  LYS A 150     -30.467  -3.603  10.327  1.00 -1.21           C
ATOM   2447 1HG  LYS A 150     -30.344  -2.872   9.527  1.00 -1.21           H
ATOM   2448 2HG  LYS A 150     -29.851  -4.468  10.115  1.00 -1.21           H
ATOM   2449  CD  LYS A 150     -31.922  -4.020  10.371  1.00 -1.21           C
ATOM   2450 1HD  LYS A 150     -32.067  -4.775  11.145  1.00 -1.21           H
ATOM   2451 2HD  LYS A 150     -32.532  -3.146  10.603  1.00 -1.21           H
ATOM   2452  CE  LYS A 150     -32.340  -4.571   9.012  1.00 -1.21           C
ATOM   2453 1HE  LYS A 150     -32.107  -3.827   8.247  1.00 -1.21           H
ATOM   2454 2HE  LYS A 150     -31.774  -5.479   8.799  1.00 -1.21           H
ATOM   2455  NZ  LYS A 150     -33.808  -4.865   8.962  1.00 -1.21           N
ATOM   2456 1HZ  LYS A 150     -34.063  -5.194   8.037  1.00 -1.21           H
ATOM   2457 2HZ  LYS A 150     -34.330  -4.016   9.157  1.00 -1.21           H
ATOM   2458 3HZ  LYS A 150     -34.065  -5.565   9.647  1.00 -1.21           H
ATOM   2459  N   SER A 151     -27.945  -1.458  13.687  1.00  3.09           N
ATOM   2460  H   SER A 151     -27.530  -2.374  13.854  1.00  3.09           H
ATOM   2461  CA  SER A 151     -27.910  -0.487  14.777  1.00  3.09           C
ATOM   2462  HA  SER A 151     -28.160   0.496  14.389  1.00  3.09           H
ATOM   2463  C   SER A 151     -26.556  -0.362  15.467  1.00  3.09           C
ATOM   2464  O   SER A 151     -26.473   0.091  16.609  1.00  3.09           O
ATOM   2465  CB  SER A 151     -28.971  -0.897  15.794  1.00  3.09           C
ATOM   2466 1HB  SER A 151     -28.996  -0.181  16.610  1.00  3.09           H
ATOM   2467 2HB  SER A 151     -29.945  -0.908  15.304  1.00  3.09           H
ATOM   2468  OG  SER A 151     -28.698  -2.192  16.300  1.00  3.09           O
ATOM   2469  HG  SER A 151     -29.396  -2.421  16.927  1.00  3.09           H
ATOM   2470  N   ASN A 152     -25.483  -0.746  14.789  1.00 15.91           N
ATOM   2471  H   ASN A 152     -25.583  -1.107  13.852  1.00 15.91           H
ATOM   2472  CA  ASN A 152     -24.145  -0.691  15.383  1.00 15.91           C
ATOM   2473  HA  ASN A 152     -24.187  -0.067  16.275  1.00 15.91           H
ATOM   2474  C   ASN A 152     -23.084  -0.068  14.469  1.00 15.91           C
ATOM   2475  O   ASN A 152     -22.294  -0.760  13.830  1.00 15.91           O
ATOM   2476  CB  ASN A 152     -23.720  -2.086  15.851  1.00 15.91           C
ATOM   2477 1HB  ASN A 152     -24.560  -2.555  16.360  1.00 15.91           H
ATOM   2478 2HB  ASN A 152     -23.448  -2.699  14.993  1.00 15.91           H
ATOM   2479  CG  ASN A 152     -22.563  -2.031  16.812  1.00 15.91           C
ATOM   2480  OD1 ASN A 152     -21.836  -1.048  16.868  1.00 15.91           O
ATOM   2481  ND2 ASN A 152     -22.391  -3.061  17.589  1.00 15.91           N
ATOM   2482 1HD2 ASN A 152     -21.629  -3.044  18.246  1.00 15.91           H
ATOM   2483 2HD2 ASN A 152     -23.014  -3.851  17.544  1.00 15.91           H
ATOM   2484  N   SER A 153     -23.045   1.257  14.426  1.00  2.01           N
ATOM   2485  H   SER A 153     -23.714   1.807  14.961  1.00  2.01           H
ATOM   2486  CA  SER A 153     -22.038   1.967  13.636  1.00  2.01           C
ATOM   2487  HA  SER A 153     -22.008   1.548  12.630  1.00  2.01           H
ATOM   2488  C   SER A 153     -20.636   1.857  14.239  1.00  2.01           C
ATOM   2489  O   SER A 153     -19.636   2.098  13.556  1.00  2.01           O
ATOM   2490  CB  SER A 153     -22.408   3.448  13.549  1.00  2.01           C
ATOM   2491 1HB  SER A 153     -21.665   3.974  12.948  1.00  2.01           H
ATOM   2492 2HB  SER A 153     -23.387   3.549  13.078  1.00  2.01           H
ATOM   2493  OG  SER A 153     -22.460   4.012  14.850  1.00  2.01           O
ATOM   2494  HG  SER A 153     -22.328   4.967  14.776  1.00  2.01           H
ATOM   2495  N   LYS A 154     -20.544   1.470  15.507  1.00-24.10           N
ATOM   2496  H   LYS A 154     -21.381   1.214  16.014  1.00-24.10           H
ATOM   2497  CA  LYS A 154     -19.254   1.406  16.196  1.00-24.10           C
ATOM   2498  HA  LYS A 154     -18.740   2.359  16.063  1.00-24.10           H
ATOM   2499  C   LYS A 154     -18.355   0.322  15.632  1.00-24.10           C
ATOM   2500  O   LYS A 154     -17.144   0.447  15.739  1.00-24.10           O
ATOM   2501  CB  LYS A 154     -19.413   1.147  17.696  1.00-24.10           C
ATOM   2502 1HB  LYS A 154     -19.918   0.195  17.840  1.00-24.10           H
ATOM   2503 2HB  LYS A 154     -18.414   1.052  18.121  1.00-24.10           H
ATOM   2504  CG  LYS A 154     -20.149   2.221  18.482  1.00-24.10           C
ATOM   2505 1HG  LYS A 154     -19.648   3.178  18.341  1.00-24.10           H
ATOM   2506 2HG  LYS A 154     -21.183   2.294  18.143  1.00-24.10           H
ATOM   2507  CD  LYS A 154     -20.114   1.844  19.958  1.00-24.10           C
ATOM   2508 1HD  LYS A 154     -20.596   0.875  20.087  1.00-24.10           H
ATOM   2509 2HD  LYS A 154     -19.073   1.763  20.268  1.00-24.10           H
ATOM   2510  CE  LYS A 154     -20.797   2.862  20.850  1.00-24.10           C
ATOM   2511 1HE  LYS A 154     -20.317   3.834  20.719  1.00-24.10           H
ATOM   2512 2HE  LYS A 154     -21.849   2.943  20.571  1.00-24.10           H
ATOM   2513  NZ  LYS A 154     -20.682   2.431  22.286  1.00-24.10           N
ATOM   2514 1HZ  LYS A 154     -21.029   3.162  22.895  1.00-24.10           H
ATOM   2515 2HZ  LYS A 154     -19.714   2.243  22.517  1.00-24.10           H
ATOM   2516 3HZ  LYS A 154     -21.222   1.588  22.447  1.00-24.10           H
ATOM   2517  N   VAL A 155     -18.918  -0.700  15.003  1.00 -4.27           N
ATOM   2518  H   VAL A 155     -19.926  -0.765  14.959  1.00 -4.27           H
ATOM   2519  CA  VAL A 155     -18.107  -1.747  14.369  1.00 -4.27           C
ATOM   2520  HA  VAL A 155     -17.400  -2.137  15.101  1.00 -4.27           H
ATOM   2521  C   VAL A 155     -17.303  -1.149  13.213  1.00 -4.27           C
ATOM   2522  O   VAL A 155     -16.112  -1.408  13.061  1.00 -4.27           O
ATOM   2523  CB  VAL A 155     -19.004  -2.917  13.867  1.00 -4.27           C
ATOM   2524  HB  VAL A 155     -19.753  -2.512  13.190  1.00 -4.27           H
ATOM   2525  CG1 VAL A 155     -18.195  -3.976  13.114  1.00 -4.27           C
ATOM   2526 1HG1 VAL A 155     -18.843  -4.802  12.827  1.00 -4.27           H
ATOM   2527 2HG1 VAL A 155     -17.387  -4.351  13.745  1.00 -4.27           H
ATOM   2528 3HG1 VAL A 155     -17.767  -3.547  12.211  1.00 -4.27           H
ATOM   2529  CG2 VAL A 155     -19.729  -3.579  15.041  1.00 -4.27           C
ATOM   2530 1HG2 VAL A 155     -20.365  -4.385  14.673  1.00 -4.27           H
ATOM   2531 2HG2 VAL A 155     -20.354  -2.853  15.552  1.00 -4.27           H
ATOM   2532 3HG2 VAL A 155     -19.005  -3.988  15.747  1.00 -4.27           H
ATOM   2533  N   GLY A 156     -17.922  -0.292  12.414  1.00  7.78           N
ATOM   2534  H   GLY A 156     -18.902  -0.085  12.546  1.00  7.78           H
ATOM   2535  CA  GLY A 156     -17.191   0.334  11.324  1.00  7.78           C
ATOM   2536 1HA  GLY A 156     -16.733  -0.439  10.707  1.00  7.78           H
ATOM   2537 2HA  GLY A 156     -17.870   0.925  10.714  1.00  7.78           H
ATOM   2538  C   GLY A 156     -16.104   1.236  11.868  1.00  7.78           C
ATOM   2539  O   GLY A 156     -14.986   1.273  11.361  1.00  7.78           O
ATOM   2540  N   GLN A 157     -16.405   1.940  12.949  1.00-16.39           N
ATOM   2541  H   GLN A 157     -17.330   1.869  13.355  1.00-16.39           H
ATOM   2542  CA  GLN A 157     -15.417   2.829  13.552  1.00-16.39           C
ATOM   2543  HA  GLN A 157     -15.010   3.470  12.770  1.00-16.39           H
ATOM   2544  C   GLN A 157     -14.248   2.078  14.186  1.00-16.39           C
ATOM   2545  O   GLN A 157     -13.109   2.534  14.102  1.00-16.39           O
ATOM   2546  CB  GLN A 157     -16.064   3.709  14.620  1.00-16.39           C
ATOM   2547 1HB  GLN A 157     -16.526   3.069  15.369  1.00-16.39           H
ATOM   2548 2HB  GLN A 157     -15.279   4.291  15.104  1.00-16.39           H
ATOM   2549  CG  GLN A 157     -17.109   4.676  14.090  1.00-16.39           C
ATOM   2550 1HG  GLN A 157     -16.657   5.299  13.318  1.00-16.39           H
ATOM   2551 2HG  GLN A 157     -17.936   4.121  13.653  1.00-16.39           H
ATOM   2552  CD  GLN A 157     -17.645   5.566  15.186  1.00-16.39           C
ATOM   2553  OE1 GLN A 157     -18.186   5.096  16.183  1.00-16.39           O
ATOM   2554  NE2 GLN A 157     -17.479   6.852  15.035  1.00-16.39           N
ATOM   2555 1HE2 GLN A 157     -17.832   7.473  15.744  1.00-16.39           H
ATOM   2556 2HE2 GLN A 157     -17.000   7.208  14.225  1.00-16.39           H
ATOM   2557  N   SER A 158     -14.510   0.943  14.817  1.00-20.41           N
ATOM   2558  H   SER A 158     -15.461   0.585  14.863  1.00-20.41           H
ATOM   2559  CA  SER A 158     -13.461   0.194  15.503  1.00-20.41           C
ATOM   2560  HA  SER A 158     -12.866   0.887  16.098  1.00-20.41           H
ATOM   2561  C   SER A 158     -12.539  -0.482  14.505  1.00-20.41           C
ATOM   2562  O   SER A 158     -11.329  -0.525  14.723  1.00-20.41           O
ATOM   2563  CB  SER A 158     -14.072  -0.852  16.436  1.00-20.41           C
ATOM   2564 1HB  SER A 158     -13.275  -1.406  16.932  1.00-20.41           H
ATOM   2565 2HB  SER A 158     -14.676  -0.348  17.190  1.00-20.41           H
ATOM   2566  OG  SER A 158     -14.897  -1.747  15.715  1.00-20.41           O
ATOM   2567  HG  SER A 158     -15.404  -2.289  16.336  1.00-20.41           H
ATOM   2568  N   MET A 159     -13.068  -0.968  13.390  1.00 -7.30           N
ATOM   2569  H   MET A 159     -14.078  -0.963  13.260  1.00 -7.30           H
ATOM   2570  CA  MET A 159     -12.204  -1.558  12.370  1.00 -7.30           C
ATOM   2571  HA  MET A 159     -11.524  -2.260  12.853  1.00 -7.30           H
ATOM   2572  C   MET A 159     -11.355  -0.477  11.702  1.00 -7.30           C
ATOM   2573  O   MET A 159     -10.179  -0.698  11.436  1.00 -7.30           O
ATOM   2574  CB  MET A 159     -13.010  -2.321  11.319  1.00 -7.30           C
ATOM   2575 1HB  MET A 159     -13.730  -1.638  10.870  1.00 -7.30           H
ATOM   2576 2HB  MET A 159     -12.319  -2.656  10.549  1.00 -7.30           H
ATOM   2577  CG  MET A 159     -13.743  -3.548  11.843  1.00 -7.30           C
ATOM   2578 1HG  MET A 159     -13.036  -4.171  12.390  1.00 -7.30           H
ATOM   2579 2HG  MET A 159     -14.530  -3.235  12.528  1.00 -7.30           H
ATOM   2580  SD  MET A 159     -14.471  -4.541  10.506  1.00 -7.30           S
ATOM   2581  CE  MET A 159     -15.753  -3.456   9.848  1.00 -7.30           C
ATOM   2582 1HE  MET A 159     -16.402  -4.022   9.181  1.00 -7.30           H
ATOM   2583 2HE  MET A 159     -15.295  -2.639   9.291  1.00 -7.30           H
ATOM   2584 3HE  MET A 159     -16.343  -3.044  10.666  1.00 -7.30           H
ATOM   2585  N   VAL A 160     -11.900   0.716  11.495  1.00 -3.00           N
ATOM   2586  H   VAL A 160     -12.883   0.869  11.695  1.00 -3.00           H
ATOM   2587  CA  VAL A 160     -11.087   1.831  10.991  1.00 -3.00           C
ATOM   2588  HA  VAL A 160     -10.593   1.529  10.068  1.00 -3.00           H
ATOM   2589  C   VAL A 160      -9.995   2.177  11.999  1.00 -3.00           C
ATOM   2590  O   VAL A 160      -8.845   2.390  11.618  1.00 -3.00           O
ATOM   2591  CB  VAL A 160     -11.949   3.096  10.711  1.00 -3.00           C
ATOM   2592  HB  VAL A 160     -12.593   3.276  11.569  1.00 -3.00           H
ATOM   2593  CG1 VAL A 160     -11.092   4.340  10.495  1.00 -3.00           C
ATOM   2594 1HG1 VAL A 160     -11.741   5.185  10.286  1.00 -3.00           H
ATOM   2595 2HG1 VAL A 160     -10.407   4.186   9.660  1.00 -3.00           H
ATOM   2596 3HG1 VAL A 160     -10.527   4.577  11.395  1.00 -3.00           H
ATOM   2597  CG2 VAL A 160     -12.819   2.891   9.471  1.00 -3.00           C
ATOM   2598 1HG2 VAL A 160     -13.447   3.768   9.311  1.00 -3.00           H
ATOM   2599 2HG2 VAL A 160     -13.457   2.020   9.597  1.00 -3.00           H
ATOM   2600 3HG2 VAL A 160     -12.188   2.736   8.596  1.00 -3.00           H
ATOM   2601  N   GLY A 161     -10.327   2.216  13.283  1.00-10.33           N
ATOM   2602  H   GLY A 161     -11.285   2.041  13.573  1.00-10.33           H
ATOM   2603  CA  GLY A 161      -9.323   2.528  14.286  1.00-10.33           C
ATOM   2604 1HA  GLY A 161      -8.894   3.507  14.073  1.00-10.33           H
ATOM   2605 2HA  GLY A 161      -9.775   2.536  15.278  1.00-10.33           H
ATOM   2606  C   GLY A 161      -8.216   1.497  14.246  1.00-10.33           C
ATOM   2607  O   GLY A 161      -7.040   1.849  14.234  1.00-10.33           O
ATOM   2608  N   LEU A 162      -8.591   0.230  14.132  1.00-12.56           N
ATOM   2609  H   LEU A 162      -9.581  -0.001  14.116  1.00-12.56           H
ATOM   2610  CA  LEU A 162      -7.621  -0.854  14.039  1.00-12.56           C
ATOM   2611  HA  LEU A 162      -6.988  -0.819  14.924  1.00-12.56           H
ATOM   2612  C   LEU A 162      -6.717  -0.705  12.825  1.00-12.56           C
ATOM   2613  O   LEU A 162      -5.522  -0.876  12.967  1.00-12.56           O
ATOM   2614  CB  LEU A 162      -8.330  -2.211  13.998  1.00-12.56           C
ATOM   2615 1HB  LEU A 162      -8.998  -2.266  14.854  1.00-12.56           H
ATOM   2616 2HB  LEU A 162      -8.937  -2.248  13.096  1.00-12.56           H
ATOM   2617  CG  LEU A 162      -7.439  -3.463  14.009  1.00-12.56           C
ATOM   2618  HG  LEU A 162      -6.778  -3.426  13.146  1.00-12.56           H
ATOM   2619  CD1 LEU A 162      -6.582  -3.579  15.270  1.00-12.56           C
ATOM   2620 1HD1 LEU A 162      -6.024  -4.514  15.251  1.00-12.56           H
ATOM   2621 2HD1 LEU A 162      -7.214  -3.555  16.159  1.00-12.56           H
ATOM   2622 3HD1 LEU A 162      -5.867  -2.758  15.311  1.00-12.56           H
ATOM   2623  CD2 LEU A 162      -8.309  -4.700  13.875  1.00-12.56           C
ATOM   2624 1HD2 LEU A 162      -7.676  -5.585  13.847  1.00-12.56           H
ATOM   2625 2HD2 LEU A 162      -8.879  -4.645  12.948  1.00-12.56           H
ATOM   2626 3HD2 LEU A 162      -8.997  -4.770  14.719  1.00-12.56           H
ATOM   2627  N   ALA A 163      -7.235  -0.330  11.664  1.00 -6.43           N
ATOM   2628  H   ALA A 163      -8.236  -0.174  11.586  1.00 -6.43           H
ATOM   2629  CA  ALA A 163      -6.390  -0.156  10.480  1.00 -6.43           C
ATOM   2630  HA  ALA A 163      -5.933  -1.119  10.244  1.00 -6.43           H
ATOM   2631  C   ALA A 163      -5.254   0.845  10.723  1.00 -6.43           C
ATOM   2632  O   ALA A 163      -4.103   0.605  10.351  1.00 -6.43           O
ATOM   2633  CB  ALA A 163      -7.248   0.290   9.290  1.00 -6.43           C
ATOM   2634 1HB  ALA A 163      -7.939  -0.509   9.028  1.00 -6.43           H
ATOM   2635 2HB  ALA A 163      -6.608   0.500   8.432  1.00 -6.43           H
ATOM   2636 3HB  ALA A 163      -7.808   1.191   9.542  1.00 -6.43           H
ATOM   2637  N   TRP A 164      -5.558   1.953  11.382  1.00 16.75           N
ATOM   2638  H   TRP A 164      -6.516   2.116  11.675  1.00 16.75           H
ATOM   2639  CA  TRP A 164      -4.527   2.946  11.678  1.00 16.75           C
ATOM   2640  HA  TRP A 164      -3.950   3.125  10.770  1.00 16.75           H
ATOM   2641  C   TRP A 164      -3.553   2.459  12.756  1.00 16.75           C
ATOM   2642  O   TRP A 164      -2.366   2.778  12.708  1.00 16.75           O
ATOM   2643  CB  TRP A 164      -5.172   4.267  12.104  1.00 16.75           C
ATOM   2644 1HB  TRP A 164      -5.801   4.093  12.977  1.00 16.75           H
ATOM   2645 2HB  TRP A 164      -4.378   4.960  12.384  1.00 16.75           H
ATOM   2646  CG  TRP A 164      -6.003   4.907  11.010  1.00 16.75           C
ATOM   2647  CD1 TRP A 164      -7.359   4.938  10.915  1.00 16.75           C
ATOM   2648  HD1 TRP A 164      -8.022   4.455  11.622  1.00 16.75           H
ATOM   2649  CD2 TRP A 164      -5.528   5.625   9.855  1.00 16.75           C
ATOM   2650  NE1 TRP A 164      -7.775   5.636   9.812  1.00 16.75           N
ATOM   2651  HE1 TRP A 164      -8.743   5.774   9.548  1.00 16.75           H
ATOM   2652  CE2 TRP A 164      -6.673   6.082   9.137  1.00 16.75           C
ATOM   2653  CE3 TRP A 164      -4.248   5.947   9.362  1.00 16.75           C
ATOM   2654  HE3 TRP A 164      -3.362   5.595   9.869  1.00 16.75           H
ATOM   2655  CZ2 TRP A 164      -6.568   6.849   7.957  1.00 16.75           C
ATOM   2656  HZ2 TRP A 164      -7.450   7.170   7.422  1.00 16.75           H
ATOM   2657  CZ3 TRP A 164      -4.137   6.728   8.184  1.00 16.75           C
ATOM   2658  HZ3 TRP A 164      -3.158   6.975   7.801  1.00 16.75           H
ATOM   2659  CH2 TRP A 164      -5.304   7.172   7.495  1.00 16.75           C
ATOM   2660  HH2 TRP A 164      -5.199   7.760   6.593  1.00 16.75           H
ATOM   2661  N   ILE A 165      -4.033   1.663  13.703  1.00-24.17           N
ATOM   2662  H   ILE A 165      -5.024   1.439  13.709  1.00-24.17           H
ATOM   2663  CA  ILE A 165      -3.175   1.084  14.746  1.00-24.17           C
ATOM   2664  HA  ILE A 165      -2.555   1.869  15.178  1.00-24.17           H
ATOM   2665  C   ILE A 165      -2.244   0.047  14.114  1.00-24.17           C
ATOM   2666  O   ILE A 165      -1.056   0.016  14.410  1.00-24.17           O
ATOM   2667  CB  ILE A 165      -4.025   0.428  15.886  1.00-24.17           C
ATOM   2668  HB  ILE A 165      -4.708  -0.291  15.435  1.00-24.17           H
ATOM   2669  CG1 ILE A 165      -4.846   1.502  16.629  1.00-24.17           C
ATOM   2670 1HG1 ILE A 165      -4.186   2.020  17.325  1.00-24.17           H
ATOM   2671 2HG1 ILE A 165      -5.202   2.241  15.916  1.00-24.17           H
ATOM   2672  CG2 ILE A 165      -3.133  -0.318  16.917  1.00-24.17           C
ATOM   2673 1HG2 ILE A 165      -3.744  -0.756  17.706  1.00-24.17           H
ATOM   2674 2HG2 ILE A 165      -2.406   0.368  17.358  1.00-24.17           H
ATOM   2675 3HG2 ILE A 165      -2.595  -1.130  16.427  1.00-24.17           H
ATOM   2676  CD1 ILE A 165      -6.073   0.971  17.399  1.00-24.17           C
ATOM   2677 1HD1 ILE A 165      -6.555   1.795  17.926  1.00-24.17           H
ATOM   2678 2HD1 ILE A 165      -5.779   0.206  18.117  1.00-24.17           H
ATOM   2679 3HD1 ILE A 165      -6.787   0.539  16.698  1.00-24.17           H
ATOM   2680  N   LEU A 166      -2.743  -0.785  13.211  1.00-19.90           N
ATOM   2681  H   LEU A 166      -3.731  -0.736  12.970  1.00-19.90           H
ATOM   2682  CA  LEU A 166      -1.895  -1.785  12.562  1.00-19.90           C
ATOM   2683  HA  LEU A 166      -1.387  -2.376  13.323  1.00-19.90           H
ATOM   2684  C   LEU A 166      -0.836  -1.066  11.740  1.00-19.90           C
ATOM   2685  O   LEU A 166       0.324  -1.471  11.723  1.00-19.90           O
ATOM   2686  CB  LEU A 166      -2.700  -2.714  11.645  1.00-19.90           C
ATOM   2687 1HB  LEU A 166      -3.183  -2.094  10.891  1.00-19.90           H
ATOM   2688 2HB  LEU A 166      -1.979  -3.344  11.126  1.00-19.90           H
ATOM   2689  CG  LEU A 166      -3.774  -3.645  12.226  1.00-19.90           C
ATOM   2690  HG  LEU A 166      -4.554  -3.037  12.663  1.00-19.90           H
ATOM   2691  CD1 LEU A 166      -4.398  -4.459  11.094  1.00-19.90           C
ATOM   2692 1HD1 LEU A 166      -5.212  -5.069  11.485  1.00-19.90           H
ATOM   2693 2HD1 LEU A 166      -3.649  -5.104  10.633  1.00-19.90           H
ATOM   2694 3HD1 LEU A 166      -4.806  -3.785  10.339  1.00-19.90           H
ATOM   2695  CD2 LEU A 166      -3.272  -4.575  13.324  1.00-19.90           C
ATOM   2696 1HD2 LEU A 166      -4.092  -5.200  13.674  1.00-19.90           H
ATOM   2697 2HD2 LEU A 166      -2.906  -3.988  14.165  1.00-19.90           H
ATOM   2698 3HD2 LEU A 166      -2.474  -5.210  12.949  1.00-19.90           H
ATOM   2699  N   SER A 167      -1.221   0.037  11.115  1.00-11.62           N
ATOM   2700  H   SER A 167      -2.188   0.332  11.166  1.00-11.62           H
ATOM   2701  CA  SER A 167      -0.270   0.824  10.341  1.00-11.62           C
ATOM   2702  HA  SER A 167       0.180   0.168   9.597  1.00-11.62           H
ATOM   2703  C   SER A 167       0.854   1.371  11.218  1.00-11.62           C
ATOM   2704  O   SER A 167       2.013   1.288  10.833  1.00-11.62           O
ATOM   2705  CB  SER A 167      -0.965   1.984   9.623  1.00-11.62           C
ATOM   2706 1HB  SER A 167      -1.373   2.672  10.363  1.00-11.62           H
ATOM   2707 2HB  SER A 167      -0.233   2.516   9.014  1.00-11.62           H
ATOM   2708  OG  SER A 167      -2.018   1.524   8.795  1.00-11.62           O
ATOM   2709  HG  SER A 167      -2.731   1.176   9.347  1.00-11.62           H
ATOM   2710  N   SER A 168       0.555   1.912  12.393  1.00-22.18           N
ATOM   2711  H   SER A 168      -0.409   1.967  12.714  1.00-22.18           H
ATOM   2712  CA  SER A 168       1.617   2.472  13.233  1.00-22.18           C
ATOM   2713  HA  SER A 168       2.275   3.076  12.610  1.00-22.18           H
ATOM   2714  C   SER A 168       2.472   1.386  13.866  1.00-22.18           C
ATOM   2715  O   SER A 168       3.693   1.519  13.960  1.00-22.18           O
ATOM   2716  CB  SER A 168       1.037   3.378  14.324  1.00-22.18           C
ATOM   2717 1HB  SER A 168       1.853   3.761  14.938  1.00-22.18           H
ATOM   2718 2HB  SER A 168       0.527   4.218  13.853  1.00-22.18           H
ATOM   2719  OG  SER A 168       0.112   2.681  15.140  1.00-22.18           O
ATOM   2720  HG  SER A 168       0.016   3.155  15.971  1.00-22.18           H
ATOM   2721  N   VAL A 169       1.852   0.298  14.294  1.00-23.66           N
ATOM   2722  H   VAL A 169       0.837   0.229  14.206  1.00-23.66           H
ATOM   2723  CA  VAL A 169       2.584  -0.773  14.964  1.00-23.66           C
ATOM   2724  HA  VAL A 169       3.212  -0.325  15.733  1.00-23.66           H
ATOM   2725  C   VAL A 169       3.518  -1.480  13.990  1.00-23.66           C
ATOM   2726  O   VAL A 169       4.686  -1.688  14.319  1.00-23.66           O
ATOM   2727  CB  VAL A 169       1.604  -1.754  15.666  1.00-23.66           C
ATOM   2728  HB  VAL A 169       0.851  -2.074  14.946  1.00-23.66           H
ATOM   2729  CG1 VAL A 169       2.313  -3.005  16.202  1.00-23.66           C
ATOM   2730 1HG1 VAL A 169       1.602  -3.635  16.737  1.00-23.66           H
ATOM   2731 2HG1 VAL A 169       3.116  -2.721  16.882  1.00-23.66           H
ATOM   2732 3HG1 VAL A 169       2.729  -3.585  15.378  1.00-23.66           H
ATOM   2733  CG2 VAL A 169       0.911  -1.025  16.836  1.00-23.66           C
ATOM   2734 1HG2 VAL A 169       0.185  -1.681  17.310  1.00-23.66           H
ATOM   2735 2HG2 VAL A 169       0.388  -0.138  16.478  1.00-23.66           H
ATOM   2736 3HG2 VAL A 169       1.649  -0.720  17.580  1.00-23.66           H
ATOM   2737  N   PHE A 170       3.066  -1.812  12.791  1.00 -4.10           N
ATOM   2738  H   PHE A 170       2.109  -1.599  12.510  1.00 -4.10           H
ATOM   2739  CA  PHE A 170       3.931  -2.549  11.871  1.00 -4.10           C
ATOM   2740  HA  PHE A 170       4.538  -3.241  12.456  1.00 -4.10           H
ATOM   2741  C   PHE A 170       4.907  -1.658  11.107  1.00 -4.10           C
ATOM   2742  O   PHE A 170       5.903  -2.152  10.581  1.00 -4.10           O
ATOM   2743  CB  PHE A 170       3.100  -3.386  10.899  1.00 -4.10           C
ATOM   2744 1HB  PHE A 170       2.498  -2.715  10.288  1.00 -4.10           H
ATOM   2745 2HB  PHE A 170       3.779  -3.936  10.249  1.00 -4.10           H
ATOM   2746  CG  PHE A 170       2.183  -4.375  11.569  1.00 -4.10           C
ATOM   2747  CD1 PHE A 170       0.862  -4.509  11.114  1.00 -4.10           C
ATOM   2748  HD1 PHE A 170       0.512  -3.887  10.303  1.00 -4.10           H
ATOM   2749  CD2 PHE A 170       2.624  -5.187  12.635  1.00 -4.10           C
ATOM   2750  HD2 PHE A 170       3.645  -5.120  12.985  1.00 -4.10           H
ATOM   2751  CE1 PHE A 170      -0.021  -5.436  11.707  1.00 -4.10           C
ATOM   2752  HE1 PHE A 170      -1.030  -5.527  11.336  1.00 -4.10           H
ATOM   2753  CE2 PHE A 170       1.744  -6.107  13.256  1.00 -4.10           C
ATOM   2754  HE2 PHE A 170       2.093  -6.717  14.076  1.00 -4.10           H
ATOM   2755  CZ  PHE A 170       0.416  -6.231  12.791  1.00 -4.10           C
ATOM   2756  HZ  PHE A 170      -0.258  -6.936  13.254  1.00 -4.10           H
ATOM   2757  N   ALA A 171       4.669  -0.352  11.064  1.00 -2.62           N
ATOM   2758  H   ALA A 171       3.784   0.019  11.390  1.00 -2.62           H
ATOM   2759  CA  ALA A 171       5.674   0.572  10.536  1.00 -2.62           C
ATOM   2760  HA  ALA A 171       6.144   0.117   9.668  1.00 -2.62           H
ATOM   2761  C   ALA A 171       6.765   0.867  11.567  1.00 -2.62           C
ATOM   2762  O   ALA A 171       7.878   1.248  11.217  1.00 -2.62           O
ATOM   2763  CB  ALA A 171       5.019   1.863  10.096  1.00 -2.62           C
ATOM   2764 1HB  ALA A 171       4.284   1.650   9.322  1.00 -2.62           H
ATOM   2765 2HB  ALA A 171       5.775   2.541   9.697  1.00 -2.62           H
ATOM   2766 3HB  ALA A 171       4.523   2.341  10.942  1.00 -2.62           H
ATOM   2767  N   GLY A 172       6.450   0.681  12.840  1.00 17.45           N
ATOM   2768  H   GLY A 172       5.537   0.321  13.083  1.00 17.45           H
ATOM   2769  CA  GLY A 172       7.392   0.989  13.908  1.00 17.45           C
ATOM   2770 1HA  GLY A 172       7.511   2.071  13.945  1.00 17.45           H
ATOM   2771 2HA  GLY A 172       6.946   0.680  14.848  1.00 17.45           H
ATOM   2772  C   GLY A 172       8.792   0.402  13.843  1.00 17.45           C
ATOM   2773  O   GLY A 172       9.720   1.149  14.147  1.00 17.45           O
ATOM   2774  N   PRO A 173       9.027  -0.862  13.431  1.00 -1.12           N
ATOM   2775  CA  PRO A 173      10.436  -1.278  13.390  1.00 -1.12           C
ATOM   2776  HA  PRO A 173      10.857  -1.241  14.394  1.00 -1.12           H
ATOM   2777  C   PRO A 173      11.346  -0.496  12.442  1.00 -1.12           C
ATOM   2778  O   PRO A 173      12.556  -0.510  12.625  1.00 -1.12           O
ATOM   2779  CB  PRO A 173      10.350  -2.733  12.924  1.00 -1.12           C
ATOM   2780 1HB  PRO A 173      10.487  -2.782  11.845  1.00 -1.12           H
ATOM   2781 2HB  PRO A 173      11.095  -3.345  13.432  1.00 -1.12           H
ATOM   2782  CG  PRO A 173       8.994  -3.164  13.284  1.00 -1.12           C
ATOM   2783 1HG  PRO A 173       8.679  -4.018  12.687  1.00 -1.12           H
ATOM   2784 2HG  PRO A 173       8.950  -3.400  14.345  1.00 -1.12           H
ATOM   2785  CD  PRO A 173       8.158  -1.970  12.994  1.00 -1.12           C
ATOM   2786 1HD  PRO A 173       7.960  -1.893  11.925  1.00 -1.12           H
ATOM   2787 2HD  PRO A 173       7.231  -2.002  13.567  1.00 -1.12           H
ATOM   2788  N   GLN A 174      10.806   0.244  11.479  1.00  3.80           N
ATOM   2789  H   GLN A 174       9.797   0.280  11.372  1.00  3.80           H
ATOM   2790  CA  GLN A 174      11.634   1.047  10.573  1.00  3.80           C
ATOM   2791  HA  GLN A 174      12.304   0.394  10.015  1.00  3.80           H
ATOM   2792  C   GLN A 174      12.468   2.072  11.343  1.00  3.80           C
ATOM   2793  O   GLN A 174      13.598   2.362  10.969  1.00  3.80           O
ATOM   2794  CB  GLN A 174      10.758   1.835   9.600  1.00  3.80           C
ATOM   2795 1HB  GLN A 174      10.129   2.492  10.198  1.00  3.80           H
ATOM   2796 2HB  GLN A 174      11.400   2.458   8.982  1.00  3.80           H
ATOM   2797  CG  GLN A 174       9.844   1.033   8.688  1.00  3.80           C
ATOM   2798 1HG  GLN A 174       9.331   0.266   9.264  1.00  3.80           H
ATOM   2799 2HG  GLN A 174       9.093   1.712   8.288  1.00  3.80           H
ATOM   2800  CD  GLN A 174      10.542   0.380   7.523  1.00  3.80           C
ATOM   2801  OE1 GLN A 174      11.114  -0.692   7.647  1.00  3.80           O
ATOM   2802  NE2 GLN A 174      10.457   0.991   6.370  1.00  3.80           N
ATOM   2803 1HE2 GLN A 174      10.858   0.548   5.556  1.00  3.80           H
ATOM   2804 2HE2 GLN A 174       9.987   1.882   6.307  1.00  3.80           H
ATOM   2805  N   LEU A 175      11.936   2.538  12.468  1.00  1.62           N
ATOM   2806  H   LEU A 175      11.034   2.184  12.767  1.00  1.62           H
ATOM   2807  CA  LEU A 175      12.593   3.530  13.325  1.00  1.62           C
ATOM   2808  HA  LEU A 175      12.843   4.410  12.736  1.00  1.62           H
ATOM   2809  C   LEU A 175      13.870   3.001  13.971  1.00  1.62           C
ATOM   2810  O   LEU A 175      14.659   3.765  14.514  1.00  1.62           O
ATOM   2811  CB  LEU A 175      11.648   3.921  14.467  1.00  1.62           C
ATOM   2812 1HB  LEU A 175      11.424   3.007  15.013  1.00  1.62           H
ATOM   2813 2HB  LEU A 175      12.185   4.578  15.151  1.00  1.62           H
ATOM   2814  CG  LEU A 175      10.312   4.591  14.126  1.00  1.62           C
ATOM   2815  HG  LEU A 175       9.869   4.073  13.278  1.00  1.62           H
ATOM   2816  CD1 LEU A 175       9.349   4.460  15.291  1.00  1.62           C
ATOM   2817 1HD1 LEU A 175       8.377   4.856  15.001  1.00  1.62           H
ATOM   2818 2HD1 LEU A 175       9.728   5.002  16.158  1.00  1.62           H
ATOM   2819 3HD1 LEU A 175       9.228   3.409  15.553  1.00  1.62           H
ATOM   2820  CD2 LEU A 175      10.492   6.068  13.774  1.00  1.62           C
ATOM   2821 1HD2 LEU A 175       9.527   6.496  13.500  1.00  1.62           H
ATOM   2822 2HD2 LEU A 175      11.167   6.163  12.926  1.00  1.62           H
ATOM   2823 3HD2 LEU A 175      10.893   6.611  14.629  1.00  1.62           H
ATOM   2824  N   TYR A 176      14.039   1.690  13.943  1.00-14.84           N
ATOM   2825  H   TYR A 176      13.343   1.118  13.484  1.00-14.84           H
ATOM   2826  CA  TYR A 176      15.172   1.030  14.580  1.00-14.84           C
ATOM   2827  HA  TYR A 176      15.777   1.766  15.108  1.00-14.84           H
ATOM   2828  C   TYR A 176      16.051   0.312  13.566  1.00-14.84           C
ATOM   2829  O   TYR A 176      17.274   0.289  13.690  1.00-14.84           O
ATOM   2830  CB  TYR A 176      14.627   0.021  15.592  1.00-14.84           C
ATOM   2831 1HB  TYR A 176      14.051  -0.740  15.065  1.00-14.84           H
ATOM   2832 2HB  TYR A 176      15.462  -0.463  16.094  1.00-14.84           H
ATOM   2833  CG  TYR A 176      13.734   0.676  16.623  1.00-14.84           C
ATOM   2834  CD1 TYR A 176      12.334   0.727  16.442  1.00-14.84           C
ATOM   2835  HD1 TYR A 176      11.888   0.273  15.570  1.00-14.84           H
ATOM   2836  CD2 TYR A 176      14.285   1.274  17.773  1.00-14.84           C
ATOM   2837  HD2 TYR A 176      15.355   1.246  17.934  1.00-14.84           H
ATOM   2838  CE1 TYR A 176      11.503   1.386  17.383  1.00-14.84           C
ATOM   2839  HE1 TYR A 176      10.436   1.434  17.228  1.00-14.84           H
ATOM   2840  CE2 TYR A 176      13.454   1.919  18.724  1.00-14.84           C
ATOM   2841  HE2 TYR A 176      13.887   2.368  19.604  1.00-14.84           H
ATOM   2842  CZ  TYR A 176      12.072   1.961  18.519  1.00-14.84           C
ATOM   2843  OH  TYR A 176      11.263   2.561  19.447  1.00-14.84           O
ATOM   2844  HH  TYR A 176      11.723   2.708  20.283  1.00-14.84           H
ATOM   2845  N   ILE A 177      15.412  -0.292  12.575  1.00 12.97           N
ATOM   2846  H   ILE A 177      14.397  -0.260  12.551  1.00 12.97           H
ATOM   2847  CA  ILE A 177      16.092  -1.071  11.545  1.00 12.97           C
ATOM   2848  HA  ILE A 177      16.854  -1.690  12.019  1.00 12.97           H
ATOM   2849  C   ILE A 177      16.810  -0.147  10.553  1.00 12.97           C
ATOM   2850  O   ILE A 177      17.930  -0.442  10.132  1.00 12.97           O
ATOM   2851  CB  ILE A 177      15.061  -2.024  10.848  1.00 12.97           C
ATOM   2852  HB  ILE A 177      14.225  -1.428  10.480  1.00 12.97           H
ATOM   2853  CG1 ILE A 177      14.543  -3.060  11.871  1.00 12.97           C
ATOM   2854 1HG1 ILE A 177      15.385  -3.673  12.194  1.00 12.97           H
ATOM   2855 2HG1 ILE A 177      14.162  -2.539  12.747  1.00 12.97           H
ATOM   2856  CG2 ILE A 177      15.674  -2.777   9.663  1.00 12.97           C
ATOM   2857 1HG2 ILE A 177      14.900  -3.305   9.106  1.00 12.97           H
ATOM   2858 2HG2 ILE A 177      16.413  -3.495  10.018  1.00 12.97           H
ATOM   2859 3HG2 ILE A 177      16.159  -2.078   8.991  1.00 12.97           H
ATOM   2860  CD1 ILE A 177      13.439  -4.001  11.374  1.00 12.97           C
ATOM   2861 1HD1 ILE A 177      13.034  -4.559  12.218  1.00 12.97           H
ATOM   2862 2HD1 ILE A 177      13.839  -4.709  10.647  1.00 12.97           H
ATOM   2863 3HD1 ILE A 177      12.639  -3.420  10.914  1.00 12.97           H
ATOM   2864  N   PHE A 178      16.234   0.988  10.187  1.00 16.21           N
ATOM   2865  H   PHE A 178      15.333   1.270  10.558  1.00 16.21           H
ATOM   2866  CA  PHE A 178      16.940   1.879   9.269  1.00 16.21           C
ATOM   2867  HA  PHE A 178      17.479   1.278   8.538  1.00 16.21           H
ATOM   2868  C   PHE A 178      17.969   2.732   9.999  1.00 16.21           C
ATOM   2869  O   PHE A 178      17.752   3.188  11.119  1.00 16.21           O
ATOM   2870  CB  PHE A 178      15.968   2.762   8.495  1.00 16.21           C
ATOM   2871 1HB  PHE A 178      15.155   3.073   9.147  1.00 16.21           H
ATOM   2872 2HB  PHE A 178      16.499   3.653   8.175  1.00 16.21           H
ATOM   2873  CG  PHE A 178      15.424   2.097   7.266  1.00 16.21           C
ATOM   2874  CD1 PHE A 178      14.321   1.229   7.335  1.00 16.21           C
ATOM   2875  HD1 PHE A 178      13.842   1.040   8.285  1.00 16.21           H
ATOM   2876  CD2 PHE A 178      16.045   2.319   6.025  1.00 16.21           C
ATOM   2877  HD2 PHE A 178      16.904   2.971   5.963  1.00 16.21           H
ATOM   2878  CE1 PHE A 178      13.837   0.588   6.166  1.00 16.21           C
ATOM   2879  HE1 PHE A 178      13.003  -0.092   6.227  1.00 16.21           H
ATOM   2880  CE2 PHE A 178      15.560   1.704   4.849  1.00 16.21           C
ATOM   2881  HE2 PHE A 178      16.039   1.900   3.900  1.00 16.21           H
ATOM   2882  CZ  PHE A 178      14.443   0.844   4.919  1.00 16.21           C
ATOM   2883  HZ  PHE A 178      14.052   0.381   4.025  1.00 16.21           H
ATOM   2884  N   ARG A 179      19.094   2.951   9.334  1.00 15.21           N
ATOM   2885  H   ARG A 179      19.214   2.535   8.409  1.00 15.21           H
ATOM   2886  CA  ARG A 179      20.201   3.752   9.852  1.00 15.21           C
ATOM   2887  HA  ARG A 179      19.821   4.552  10.489  1.00 15.21           H
ATOM   2888  C   ARG A 179      20.897   4.369   8.656  1.00 15.21           C
ATOM   2889  O   ARG A 179      20.675   3.935   7.523  1.00 15.21           O
ATOM   2890  CB  ARG A 179      21.162   2.877  10.663  1.00 15.21           C
ATOM   2891 1HB  ARG A 179      21.993   3.498  10.994  1.00 15.21           H
ATOM   2892 2HB  ARG A 179      20.628   2.528  11.547  1.00 15.21           H
ATOM   2893  CG  ARG A 179      21.717   1.645   9.939  1.00 15.21           C
ATOM   2894 1HG  ARG A 179      20.887   1.033   9.587  1.00 15.21           H
ATOM   2895 2HG  ARG A 179      22.326   1.948   9.087  1.00 15.21           H
ATOM   2896  CD  ARG A 179      22.552   0.809  10.898  1.00 15.21           C
ATOM   2897 1HD  ARG A 179      21.984   0.663  11.818  1.00 15.21           H
ATOM   2898 2HD  ARG A 179      22.726  -0.170  10.456  1.00 15.21           H
ATOM   2899  NE  ARG A 179      23.840   1.438  11.228  1.00 15.21           N
ATOM   2900  HE  ARG A 179      23.806   2.217  11.874  1.00 15.21           H
ATOM   2901  CZ  ARG A 179      25.033   1.071  10.781  1.00 15.21           C
ATOM   2902  NH1 ARG A 179      26.083   1.724  11.171  1.00 15.21           N
ATOM   2903 1HH1 ARG A 179      25.976   2.543  11.758  1.00 15.21           H
ATOM   2904 2HH1 ARG A 179      26.995   1.402  10.887  1.00 15.21           H
ATOM   2905  NH2 ARG A 179      25.248   0.059   9.985  1.00 15.21           N
ATOM   2906 1HH2 ARG A 179      24.470  -0.497   9.650  1.00 15.21           H
ATOM   2907 2HH2 ARG A 179      26.203  -0.159   9.727  1.00 15.21           H
ATOM   2908  N   MET A 180      21.717   5.379   8.885  1.00 -2.03           N
ATOM   2909  H   MET A 180      21.933   5.669   9.841  1.00 -2.03           H
ATOM   2910  CA  MET A 180      22.399   6.057   7.796  1.00 -2.03           C
ATOM   2911  HA  MET A 180      21.932   5.790   6.853  1.00 -2.03           H
ATOM   2912  C   MET A 180      23.842   5.583   7.788  1.00 -2.03           C
ATOM   2913  O   MET A 180      24.545   5.677   8.792  1.00 -2.03           O
ATOM   2914  CB  MET A 180      22.316   7.573   7.961  1.00 -2.03           C
ATOM   2915 1HB  MET A 180      21.269   7.849   8.083  1.00 -2.03           H
ATOM   2916 2HB  MET A 180      22.858   7.858   8.862  1.00 -2.03           H
ATOM   2917  CG  MET A 180      22.876   8.341   6.772  1.00 -2.03           C
ATOM   2918 1HG  MET A 180      23.931   8.094   6.647  1.00 -2.03           H
ATOM   2919 2HG  MET A 180      22.336   8.039   5.874  1.00 -2.03           H
ATOM   2920  SD  MET A 180      22.710  10.122   6.978  1.00 -2.03           S
ATOM   2921  CE  MET A 180      24.001  10.494   8.188  1.00 -2.03           C
ATOM   2922 1HE  MET A 180      24.056  11.571   8.347  1.00 -2.03           H
ATOM   2923 2HE  MET A 180      24.964  10.141   7.817  1.00 -2.03           H
ATOM   2924 3HE  MET A 180      23.781  10.001   9.136  1.00 -2.03           H
ATOM   2925  N   ILE A 181      24.287   5.084   6.649  1.00  6.13           N
ATOM   2926  H   ILE A 181      23.662   5.033   5.849  1.00  6.13           H
ATOM   2927  CA  ILE A 181      25.680   4.695   6.471  1.00  6.13           C
ATOM   2928  HA  ILE A 181      26.198   4.714   7.427  1.00  6.13           H
ATOM   2929  C   ILE A 181      26.286   5.754   5.576  1.00  6.13           C
ATOM   2930  O   ILE A 181      25.545   6.516   4.962  1.00  6.13           O
ATOM   2931  CB  ILE A 181      25.851   3.277   5.856  1.00  6.13           C
ATOM   2932  HB  ILE A 181      26.916   3.062   5.833  1.00  6.13           H
ATOM   2933  CG1 ILE A 181      25.355   3.217   4.397  1.00  6.13           C
ATOM   2934 1HG1 ILE A 181      24.274   3.323   4.388  1.00  6.13           H
ATOM   2935 2HG1 ILE A 181      25.772   4.053   3.839  1.00  6.13           H
ATOM   2936  CG2 ILE A 181      25.181   2.233   6.783  1.00  6.13           C
ATOM   2937 1HG2 ILE A 181      25.434   1.229   6.448  1.00  6.13           H
ATOM   2938 2HG2 ILE A 181      24.097   2.358   6.777  1.00  6.13           H
ATOM   2939 3HG2 ILE A 181      25.549   2.360   7.802  1.00  6.13           H
ATOM   2940  CD1 ILE A 181      25.738   1.944   3.633  1.00  6.13           C
ATOM   2941 1HD1 ILE A 181      25.367   2.014   2.610  1.00  6.13           H
ATOM   2942 2HD1 ILE A 181      25.304   1.065   4.109  1.00  6.13           H
ATOM   2943 3HD1 ILE A 181      26.824   1.843   3.609  1.00  6.13           H
ATOM   2944  N   HIS A 182      27.598   5.750   5.437  1.00 11.24           N
ATOM   2945  H   HIS A 182      28.157   5.113   6.004  1.00 11.24           H
ATOM   2946  CA  HIS A 182      28.276   6.512   4.399  1.00 11.24           C
ATOM   2947  HA  HIS A 182      27.564   7.057   3.785  1.00 11.24           H
ATOM   2948  C   HIS A 182      28.970   5.443   3.578  1.00 11.24           C
ATOM   2949  O   HIS A 182      29.487   4.482   4.146  1.00 11.24           O
ATOM   2950  CB  HIS A 182      29.323   7.462   4.987  1.00 11.24           C
ATOM   2951 1HB  HIS A 182      30.078   6.864   5.495  1.00 11.24           H
ATOM   2952 2HB  HIS A 182      29.807   8.003   4.174  1.00 11.24           H
ATOM   2953  CG  HIS A 182      28.773   8.446   5.972  1.00 11.24           C
ATOM   2954  ND1 HIS A 182      29.498   8.978   7.012  1.00 11.24           N
ATOM   2955  HD1 HIS A 182      30.466   8.786   7.228  1.00 11.24           H
ATOM   2956  CD2 HIS A 182      27.530   8.983   6.098  1.00 11.24           C
ATOM   2957  HD2 HIS A 182      26.695   8.773   5.443  1.00 11.24           H
ATOM   2958  CE1 HIS A 182      28.699   9.791   7.703  1.00 11.24           C
ATOM   2959  HE1 HIS A 182      29.006  10.352   8.577  1.00 11.24           H
ATOM   2960  NE2 HIS A 182      27.485   9.821   7.190  1.00 11.24           N
ATOM   2961  N   LEU A 183      29.025   5.601   2.269  1.00  5.61           N
ATOM   2962  H   LEU A 183      28.482   6.329   1.813  1.00  5.61           H
ATOM   2963  CA  LEU A 183      29.918   4.781   1.468  1.00  5.61           C
ATOM   2964  HA  LEU A 183      30.197   3.899   2.033  1.00  5.61           H
ATOM   2965  C   LEU A 183      31.177   5.605   1.243  1.00  5.61           C
ATOM   2966  O   LEU A 183      31.116   6.822   1.015  1.00  5.61           O
ATOM   2967  CB  LEU A 183      29.265   4.317   0.161  1.00  5.61           C
ATOM   2968 1HB  LEU A 183      28.946   5.190  -0.398  1.00  5.61           H
ATOM   2969 2HB  LEU A 183      30.019   3.798  -0.430  1.00  5.61           H
ATOM   2970  CG  LEU A 183      28.056   3.380   0.319  1.00  5.61           C
ATOM   2971  HG  LEU A 183      27.331   3.848   0.985  1.00  5.61           H
ATOM   2972  CD1 LEU A 183      27.382   3.166  -1.031  1.00  5.61           C
ATOM   2973 1HD1 LEU A 183      26.507   2.528  -0.905  1.00  5.61           H
ATOM   2974 2HD1 LEU A 183      28.074   2.689  -1.721  1.00  5.61           H
ATOM   2975 3HD1 LEU A 183      27.063   4.123  -1.441  1.00  5.61           H
ATOM   2976  CD2 LEU A 183      28.453   2.023   0.907  1.00  5.61           C
ATOM   2977 1HD2 LEU A 183      27.577   1.379   0.971  1.00  5.61           H
ATOM   2978 2HD2 LEU A 183      28.851   2.157   1.913  1.00  5.61           H
ATOM   2979 3HD2 LEU A 183      29.215   1.549   0.287  1.00  5.61           H
ATOM   2980  N   ALA A 184      32.314   4.939   1.355  1.00 17.07           N
ATOM   2981  H   ALA A 184      32.279   3.949   1.587  1.00 17.07           H
ATOM   2982  CA  ALA A 184      33.609   5.544   1.079  1.00 17.07           C
ATOM   2983  HA  ALA A 184      33.525   6.630   1.112  1.00 17.07           H
ATOM   2984  C   ALA A 184      33.971   5.114  -0.341  1.00 17.07           C
ATOM   2985  O   ALA A 184      33.537   4.064  -0.811  1.00 17.07           O
ATOM   2986  CB  ALA A 184      34.660   5.084   2.103  1.00 17.07           C
ATOM   2987 1HB  ALA A 184      34.346   5.365   3.110  1.00 17.07           H
ATOM   2988 2HB  ALA A 184      35.619   5.557   1.884  1.00 17.07           H
ATOM   2989 3HB  ALA A 184      34.784   4.004   2.060  1.00 17.07           H
ATOM   2990  N   ASP A 185      34.749   5.929  -1.028  1.00 17.37           N
ATOM   2991  H   ASP A 185      35.147   6.746  -0.577  1.00 17.37           H
ATOM   2992  CA  ASP A 185      35.118   5.663  -2.413  1.00 17.37           C
ATOM   2993  HA  ASP A 185      34.280   5.222  -2.954  1.00 17.37           H
ATOM   2994  C   ASP A 185      36.302   4.697  -2.433  1.00 17.37           C
ATOM   2995  O   ASP A 185      37.062   4.634  -1.466  1.00 17.37           O
ATOM   2996  CB  ASP A 185      35.505   6.983  -3.075  1.00 17.37           C
ATOM   2997 1HB  ASP A 185      34.674   7.682  -2.990  1.00 17.37           H
ATOM   2998 2HB  ASP A 185      36.365   7.399  -2.550  1.00 17.37           H
ATOM   2999  CG  ASP A 185      35.867   6.810  -4.528  1.00 17.37           C
ATOM   3000  OD1 ASP A 185      34.988   6.711  -5.397  1.00 17.37           O
ATOM   3001  OD2 ASP A 185      37.081   6.735  -4.808  1.00 17.37           O
ATOM   3002  N   SER A 186      36.499   3.974  -3.528  1.00 24.42           N
ATOM   3003  H   SER A 186      35.859   4.055  -4.311  1.00 24.42           H
ATOM   3004  CA  SER A 186      37.605   3.025  -3.670  1.00 24.42           C
ATOM   3005  HA  SER A 186      37.482   2.252  -2.917  1.00 24.42           H
ATOM   3006  C   SER A 186      39.012   3.615  -3.515  1.00 24.42           C
ATOM   3007  O   SER A 186      39.960   2.904  -3.167  1.00 24.42           O
ATOM   3008  CB  SER A 186      37.484   2.386  -5.048  1.00 24.42           C
ATOM   3009 1HB  SER A 186      37.946   3.044  -5.783  1.00 24.42           H
ATOM   3010 2HB  SER A 186      37.986   1.418  -5.059  1.00 24.42           H
ATOM   3011  OG  SER A 186      36.107   2.238  -5.359  1.00 24.42           O
ATOM   3012  HG  SER A 186      35.977   2.381  -6.305  1.00 24.42           H
ATOM   3013  N   SER A 187      39.141   4.924  -3.693  1.00-12.69           N
ATOM   3014  H   SER A 187      38.330   5.461  -3.992  1.00-12.69           H
ATOM   3015  CA  SER A 187      40.391   5.654  -3.449  1.00-12.69           C
ATOM   3016  HA  SER A 187      41.212   5.169  -3.978  1.00-12.69           H
ATOM   3017  C   SER A 187      40.760   5.739  -1.968  1.00-12.69           C
ATOM   3018  O   SER A 187      41.856   6.175  -1.615  1.00-12.69           O
ATOM   3019  CB  SER A 187      40.238   7.083  -3.965  1.00-12.69           C
ATOM   3020 1HB  SER A 187      41.151   7.646  -3.765  1.00-12.69           H
ATOM   3021 2HB  SER A 187      40.055   7.063  -5.040  1.00-12.69           H
ATOM   3022  OG  SER A 187      39.134   7.695  -3.315  1.00-12.69           O
ATOM   3023  HG  SER A 187      38.344   7.499  -3.840  1.00-12.69           H
ATOM   3024  N   GLY A 188      39.846   5.336  -1.096  1.00-17.80           N
ATOM   3025  H   GLY A 188      38.950   4.989  -1.430  1.00-17.80           H
ATOM   3026  CA  GLY A 188      40.074   5.356   0.341  1.00-17.80           C
ATOM   3027 1HA  GLY A 188      39.563   4.508   0.794  1.00-17.80           H
ATOM   3028 2HA  GLY A 188      41.140   5.274   0.552  1.00-17.80           H
ATOM   3029  C   GLY A 188      39.543   6.623   0.969  1.00-17.80           C
ATOM   3030  O   GLY A 188      39.589   6.808   2.185  1.00-17.80           O
ATOM   3031  N   GLN A 189      39.040   7.523   0.140  1.00 -7.19           N
ATOM   3032  H   GLN A 189      39.027   7.338  -0.852  1.00 -7.19           H
ATOM   3033  CA  GLN A 189      38.488   8.778   0.630  1.00 -7.19           C
ATOM   3034  HA  GLN A 189      39.058   9.111   1.497  1.00 -7.19           H
ATOM   3035  C   GLN A 189      37.033   8.578   1.035  1.00 -7.19           C
ATOM   3036  O   GLN A 189      36.229   8.046   0.263  1.00 -7.19           O
ATOM   3037  CB  GLN A 189      38.585   9.843  -0.460  1.00 -7.19           C
ATOM   3038 1HB  GLN A 189      38.030   9.511  -1.337  1.00 -7.19           H
ATOM   3039 2HB  GLN A 189      38.133  10.762  -0.086  1.00 -7.19           H
ATOM   3040  CG  GLN A 189      40.020  10.136  -0.868  1.00 -7.19           C
ATOM   3041 1HG  GLN A 189      40.605  10.336   0.028  1.00 -7.19           H
ATOM   3042 2HG  GLN A 189      40.448   9.272  -1.377  1.00 -7.19           H
ATOM   3043  CD  GLN A 189      40.112  11.332  -1.775  1.00 -7.19           C
ATOM   3044  OE1 GLN A 189      39.671  11.307  -2.916  1.00 -7.19           O
ATOM   3045  NE2 GLN A 189      40.653  12.402  -1.270  1.00 -7.19           N
ATOM   3046 1HE2 GLN A 189      40.686  13.243  -1.826  1.00 -7.19           H
ATOM   3047 2HE2 GLN A 189      40.978  12.398  -0.310  1.00 -7.19           H
ATOM   3048  N   THR A 190      36.663   9.022   2.225  1.00 28.02           N
ATOM   3049  H   THR A 190      37.343   9.448   2.847  1.00 28.02           H
ATOM   3050  CA  THR A 190      35.265   8.958   2.644  1.00 28.02           C
ATOM   3051  HA  THR A 190      34.826   8.041   2.261  1.00 28.02           H
ATOM   3052  C   THR A 190      34.563  10.151   2.013  1.00 28.02           C
ATOM   3053  O   THR A 190      34.484  11.226   2.601  1.00 28.02           O
ATOM   3054  CB  THR A 190      35.094   8.973   4.181  1.00 28.02           C
ATOM   3055  HB  THR A 190      35.411   9.934   4.585  1.00 28.02           H
ATOM   3056  OG1 THR A 190      35.901   7.938   4.745  1.00 28.02           O
ATOM   3057  HG1 THR A 190      35.562   7.764   5.632  1.00 28.02           H
ATOM   3058  CG2 THR A 190      33.653   8.680   4.599  1.00 28.02           C
ATOM   3059 1HG2 THR A 190      33.599   8.632   5.688  1.00 28.02           H
ATOM   3060 2HG2 THR A 190      33.327   7.725   4.186  1.00 28.02           H
ATOM   3061 3HG2 THR A 190      32.995   9.477   4.258  1.00 28.02           H
ATOM   3062  N   LYS A 191      34.067   9.984   0.795  1.00  9.85           N
ATOM   3063  H   LYS A 191      34.189   9.088   0.340  1.00  9.85           H
ATOM   3064  CA  LYS A 191      33.387  11.058   0.058  1.00  9.85           C
ATOM   3065  HA  LYS A 191      33.866  12.006   0.307  1.00  9.85           H
ATOM   3066  C   LYS A 191      31.919  11.191   0.462  1.00  9.85           C
ATOM   3067  O   LYS A 191      31.057  11.464  -0.367  1.00  9.85           O
ATOM   3068  CB  LYS A 191      33.545  10.840  -1.453  1.00  9.85           C
ATOM   3069 1HB  LYS A 191      33.146   9.864  -1.731  1.00  9.85           H
ATOM   3070 2HB  LYS A 191      32.977  11.612  -1.973  1.00  9.85           H
ATOM   3071  CG  LYS A 191      34.999  10.953  -1.904  1.00  9.85           C
ATOM   3072 1HG  LYS A 191      35.400  11.880  -1.499  1.00  9.85           H
ATOM   3073 2HG  LYS A 191      35.580  10.120  -1.510  1.00  9.85           H
ATOM   3074  CD  LYS A 191      35.139  11.000  -3.420  1.00  9.85           C
ATOM   3075 1HD  LYS A 191      34.854  10.041  -3.852  1.00  9.85           H
ATOM   3076 2HD  LYS A 191      34.481  11.777  -3.808  1.00  9.85           H
ATOM   3077  CE  LYS A 191      36.570  11.351  -3.803  1.00  9.85           C
ATOM   3078 1HE  LYS A 191      36.842  12.282  -3.300  1.00  9.85           H
ATOM   3079 2HE  LYS A 191      37.246  10.567  -3.457  1.00  9.85           H
ATOM   3080  NZ  LYS A 191      36.749  11.545  -5.276  1.00  9.85           N
ATOM   3081 1HZ  LYS A 191      37.553  12.137  -5.451  1.00  9.85           H
ATOM   3082 2HZ  LYS A 191      35.930  11.990  -5.676  1.00  9.85           H
ATOM   3083 3HZ  LYS A 191      36.893  10.653  -5.734  1.00  9.85           H
ATOM   3084  N   VAL A 192      31.689  10.970   1.753  1.00 35.94           N
ATOM   3085  H   VAL A 192      32.500  10.802   2.328  1.00 35.94           H
ATOM   3086  CA  VAL A 192      30.395  11.039   2.448  1.00 35.94           C
ATOM   3087  HA  VAL A 192      30.420  10.281   3.230  1.00 35.94           H
ATOM   3088  C   VAL A 192      29.168  10.688   1.606  1.00 35.94           C
ATOM   3089  O   VAL A 192      28.193  11.433   1.531  1.00 35.94           O
ATOM   3090  CB  VAL A 192      30.236  12.405   3.194  1.00 35.94           C
ATOM   3091  HB  VAL A 192      29.233  12.459   3.614  1.00 35.94           H
ATOM   3092  CG1 VAL A 192      31.232  12.479   4.364  1.00 35.94           C
ATOM   3093 1HG1 VAL A 192      31.071  13.404   4.918  1.00 35.94           H
ATOM   3094 2HG1 VAL A 192      32.261  12.464   3.999  1.00 35.94           H
ATOM   3095 3HG1 VAL A 192      31.072  11.642   5.044  1.00 35.94           H
ATOM   3096  CG2 VAL A 192      30.462  13.621   2.271  1.00 35.94           C
ATOM   3097 1HG2 VAL A 192      30.175  14.529   2.798  1.00 35.94           H
ATOM   3098 2HG2 VAL A 192      29.848  13.532   1.376  1.00 35.94           H
ATOM   3099 3HG2 VAL A 192      31.509  13.696   1.978  1.00 35.94           H
ATOM   3100  N   PHE A 193      29.215   9.537   0.950  1.00 24.01           N
ATOM   3101  H   PHE A 193      30.031   8.942   1.016  1.00 24.01           H
ATOM   3102  CA  PHE A 193      28.117   9.114   0.092  1.00 24.01           C
ATOM   3103  HA  PHE A 193      27.691   9.993  -0.390  1.00 24.01           H
ATOM   3104  C   PHE A 193      27.042   8.456   0.964  1.00 24.01           C
ATOM   3105  O   PHE A 193      26.994   7.237   1.110  1.00 24.01           O
ATOM   3106  CB  PHE A 193      28.653   8.183  -0.998  1.00 24.01           C
ATOM   3107 1HB  PHE A 193      29.586   8.603  -1.374  1.00 24.01           H
ATOM   3108 2HB  PHE A 193      28.876   7.216  -0.567  1.00 24.01           H
ATOM   3109  CG  PHE A 193      27.718   8.017  -2.161  1.00 24.01           C
ATOM   3110  CD1 PHE A 193      27.903   8.796  -3.314  1.00 24.01           C
ATOM   3111  HD1 PHE A 193      28.733   9.485  -3.371  1.00 24.01           H
ATOM   3112  CD2 PHE A 193      26.639   7.115  -2.109  1.00 24.01           C
ATOM   3113  HD2 PHE A 193      26.496   6.491  -1.239  1.00 24.01           H
ATOM   3114  CE1 PHE A 193      27.008   8.708  -4.398  1.00 24.01           C
ATOM   3115  HE1 PHE A 193      27.159   9.317  -5.275  1.00 24.01           H
ATOM   3116  CE2 PHE A 193      25.720   7.028  -3.186  1.00 24.01           C
ATOM   3117  HE2 PHE A 193      24.881   6.352  -3.134  1.00 24.01           H
ATOM   3118  CZ  PHE A 193      25.908   7.836  -4.328  1.00 24.01           C
ATOM   3119  HZ  PHE A 193      25.220   7.780  -5.155  1.00 24.01           H
ATOM   3120  N   SER A 194      26.269   9.268   1.666  1.00  3.33           N
ATOM   3121  H   SER A 194      26.362  10.272   1.554  1.00  3.33           H
ATOM   3122  CA  SER A 194      25.347   8.753   2.673  1.00  3.33           C
ATOM   3123  HA  SER A 194      25.917   8.122   3.343  1.00  3.33           H
ATOM   3124  C   SER A 194      24.198   7.941   2.083  1.00  3.33           C
ATOM   3125  O   SER A 194      23.673   8.311   1.040  1.00  3.33           O
ATOM   3126  CB  SER A 194      24.779   9.918   3.477  1.00  3.33           C
ATOM   3127 1HB  SER A 194      24.075  10.471   2.855  1.00  3.33           H
ATOM   3128 2HB  SER A 194      24.262   9.540   4.359  1.00  3.33           H
ATOM   3129  OG  SER A 194      25.830  10.790   3.857  1.00  3.33           O
ATOM   3130  HG  SER A 194      25.861  11.502   3.198  1.00  3.33           H
ATOM   3131  N   GLN A 195      23.763   6.872   2.736  1.00 -1.21           N
ATOM   3132  H   GLN A 195      24.249   6.577   3.584  1.00 -1.21           H
ATOM   3133  CA  GLN A 195      22.585   6.112   2.299  1.00 -1.21           C
ATOM   3134  HA  GLN A 195      21.983   6.731   1.635  1.00 -1.21           H
ATOM   3135  C   GLN A 195      21.740   5.725   3.510  1.00 -1.21           C
ATOM   3136  O   GLN A 195      22.289   5.361   4.543  1.00 -1.21           O
ATOM   3137  CB  GLN A 195      22.971   4.826   1.553  1.00 -1.21           C
ATOM   3138 1HB  GLN A 195      23.543   4.186   2.222  1.00 -1.21           H
ATOM   3139 2HB  GLN A 195      22.046   4.311   1.300  1.00 -1.21           H
ATOM   3140  CG  GLN A 195      23.761   5.010   0.260  1.00 -1.21           C
ATOM   3141 1HG  GLN A 195      23.285   5.788  -0.336  1.00 -1.21           H
ATOM   3142 2HG  GLN A 195      24.777   5.326   0.497  1.00 -1.21           H
ATOM   3143  CD  GLN A 195      23.811   3.738  -0.570  1.00 -1.21           C
ATOM   3144  OE1 GLN A 195      23.821   2.622  -0.054  1.00 -1.21           O
ATOM   3145  NE2 GLN A 195      23.801   3.890  -1.869  1.00 -1.21           N
ATOM   3146 1HE2 GLN A 195      23.838   3.073  -2.458  1.00 -1.21           H
ATOM   3147 2HE2 GLN A 195      23.746   4.810  -2.270  1.00 -1.21           H
ATOM   3148  N   CYS A 196      20.420   5.776   3.378  1.00  0.57           N
ATOM   3149  H   CYS A 196      20.021   6.074   2.502  1.00  0.57           H
ATOM   3150  CA  CYS A 196      19.494   5.355   4.434  1.00  0.57           C
ATOM   3151  HA  CYS A 196      19.987   5.390   5.406  1.00  0.57           H
ATOM   3152  C   CYS A 196      19.061   3.922   4.142  1.00  0.57           C
ATOM   3153  O   CYS A 196      18.325   3.676   3.183  1.00  0.57           O
ATOM   3154  CB  CYS A 196      18.271   6.272   4.449  1.00  0.57           C
ATOM   3155 1HB  CYS A 196      18.606   7.279   4.682  1.00  0.57           H
ATOM   3156 2HB  CYS A 196      17.828   6.276   3.452  1.00  0.57           H
ATOM   3157  SG  CYS A 196      16.966   5.818   5.633  1.00  0.57           S
ATOM   3158  N   VAL A 197      19.596   2.981   4.903  1.00 13.01           N
ATOM   3159  H   VAL A 197      20.127   3.250   5.733  1.00 13.01           H
ATOM   3160  CA  VAL A 197      19.531   1.553   4.582  1.00 13.01           C
ATOM   3161  HA  VAL A 197      18.681   1.337   3.936  1.00 13.01           H
ATOM   3162  C   VAL A 197      19.391   0.738   5.862  1.00 13.01           C
ATOM   3163  O   VAL A 197      19.506   1.264   6.963  1.00 13.01           O
ATOM   3164  CB  VAL A 197      20.836   1.095   3.862  1.00 13.01           C
ATOM   3165  HB  VAL A 197      20.841   0.009   3.793  1.00 13.01           H
ATOM   3166  CG1 VAL A 197      20.910   1.635   2.431  1.00 13.01           C
ATOM   3167 1HG1 VAL A 197      21.815   1.269   1.943  1.00 13.01           H
ATOM   3168 2HG1 VAL A 197      20.918   2.722   2.436  1.00 13.01           H
ATOM   3169 3HG1 VAL A 197      20.044   1.289   1.865  1.00 13.01           H
ATOM   3170  CG2 VAL A 197      22.069   1.541   4.643  1.00 13.01           C
ATOM   3171 1HG2 VAL A 197      22.956   1.102   4.189  1.00 13.01           H
ATOM   3172 2HG2 VAL A 197      22.010   1.222   5.682  1.00 13.01           H
ATOM   3173 3HG2 VAL A 197      22.167   2.627   4.616  1.00 13.01           H
ATOM   3174  N   THR A 198      19.211  -0.564   5.711  1.00  4.40           N
ATOM   3175  H   THR A 198      19.122  -0.947   4.772  1.00  4.40           H
ATOM   3176  CA  THR A 198      19.119  -1.501   6.829  1.00  4.40           C
ATOM   3177  HA  THR A 198      18.912  -0.952   7.748  1.00  4.40           H
ATOM   3178  C   THR A 198      20.435  -2.272   6.999  1.00  4.40           C
ATOM   3179  O   THR A 198      20.484  -3.363   7.563  1.00  4.40           O
ATOM   3180  CB  THR A 198      17.965  -2.492   6.571  1.00  4.40           C
ATOM   3181  HB  THR A 198      17.846  -3.149   7.431  1.00  4.40           H
ATOM   3182  OG1 THR A 198      18.247  -3.276   5.408  1.00  4.40           O
ATOM   3183  HG1 THR A 198      18.070  -4.197   5.646  1.00  4.40           H
ATOM   3184  CG2 THR A 198      16.655  -1.767   6.287  1.00  4.40           C
ATOM   3185 1HG2 THR A 198      15.839  -2.485   6.337  1.00  4.40           H
ATOM   3186 2HG2 THR A 198      16.676  -1.319   5.295  1.00  4.40           H
ATOM   3187 3HG2 THR A 198      16.489  -0.987   7.032  1.00  4.40           H
ATOM   3188  N   HIS A 199      21.516  -1.713   6.476  1.00  6.84           N
ATOM   3189  H   HIS A 199      21.441  -0.792   6.078  1.00  6.84           H
ATOM   3190  CA  HIS A 199      22.821  -2.381   6.463  1.00  6.84           C
ATOM   3191  HA  HIS A 199      22.724  -3.326   5.929  1.00  6.84           H
ATOM   3192  C   HIS A 199      23.316  -2.676   7.884  1.00  6.84           C
ATOM   3193  O   HIS A 199      23.339  -1.780   8.724  1.00  6.84           O
ATOM   3194  CB  HIS A 199      23.811  -1.479   5.719  1.00  6.84           C
ATOM   3195 1HB  HIS A 199      23.383  -1.238   4.747  1.00  6.84           H
ATOM   3196 2HB  HIS A 199      23.936  -0.555   6.281  1.00  6.84           H
ATOM   3197  CG  HIS A 199      25.156  -2.094   5.492  1.00  6.84           C
ATOM   3198  ND1 HIS A 199      26.206  -2.031   6.376  1.00  6.84           N
ATOM   3199  HD1 HIS A 199      26.205  -1.592   7.285  1.00  6.84           H
ATOM   3200  CD2 HIS A 199      25.650  -2.744   4.407  1.00  6.84           C
ATOM   3201  HD2 HIS A 199      25.096  -2.938   3.499  1.00  6.84           H
ATOM   3202  CE1 HIS A 199      27.253  -2.648   5.823  1.00  6.84           C
ATOM   3203  HE1 HIS A 199      28.223  -2.747   6.296  1.00  6.84           H
ATOM   3204  NE2 HIS A 199      26.953  -3.129   4.633  1.00  6.84           N
ATOM   3205  N   CYS A 200      23.662  -3.936   8.142  1.00 12.33           N
ATOM   3206  H   CYS A 200      23.636  -4.605   7.385  1.00 12.33           H
ATOM   3207  CA  CYS A 200      24.034  -4.456   9.469  1.00 12.33           C
ATOM   3208  HA  CYS A 200      24.195  -5.528   9.346  1.00 12.33           H
ATOM   3209  C   CYS A 200      22.964  -4.308  10.565  1.00 12.33           C
ATOM   3210  O   CYS A 200      23.271  -4.449  11.743  1.00 12.33           O
ATOM   3211  CB  CYS A 200      25.362  -3.868   9.978  1.00 12.33           C
ATOM   3212 1HB  CYS A 200      25.240  -2.793  10.098  1.00 12.33           H
ATOM   3213 2HB  CYS A 200      25.573  -4.288  10.963  1.00 12.33           H
ATOM   3214  SG  CYS A 200      26.818  -4.174   8.925  1.00 12.33           S
ATOM   3215  N   SER A 201      21.708  -4.060  10.213  1.00  7.55           N
ATOM   3216  H   SER A 201      21.468  -3.925   9.237  1.00  7.55           H
ATOM   3217  CA  SER A 201      20.638  -3.968  11.221  1.00  7.55           C
ATOM   3218  HA  SER A 201      21.013  -3.472  12.116  1.00  7.55           H
ATOM   3219  C   SER A 201      20.119  -5.349  11.594  1.00  7.55           C
ATOM   3220  O   SER A 201      19.256  -5.517  12.459  1.00  7.55           O
ATOM   3221  CB  SER A 201      19.451  -3.189  10.675  1.00  7.55           C
ATOM   3222 1HB  SER A 201      18.714  -3.055  11.467  1.00  7.55           H
ATOM   3223 2HB  SER A 201      19.786  -2.212  10.325  1.00  7.55           H
ATOM   3224  OG  SER A 201      18.860  -3.907   9.605  1.00  7.55           O
ATOM   3225  HG  SER A 201      19.395  -3.763   8.810  1.00  7.55           H
ATOM   3226  N   PHE A 202      20.642  -6.332  10.881  1.00 41.53           N
ATOM   3227  H   PHE A 202      21.350  -6.115  10.200  1.00 41.53           H
ATOM   3228  CA  PHE A 202      20.290  -7.730  11.030  1.00 41.53           C
ATOM   3229  HA  PHE A 202      19.656  -7.877  11.902  1.00 41.53           H
ATOM   3230  C   PHE A 202      21.622  -8.423  11.237  1.00 41.53           C
ATOM   3231  O   PHE A 202      22.598  -8.091  10.562  1.00 41.53           O
ATOM   3232  CB  PHE A 202      19.584  -8.242   9.768  1.00 41.53           C
ATOM   3233 1HB  PHE A 202      19.463  -9.316   9.854  1.00 41.53           H
ATOM   3234 2HB  PHE A 202      18.597  -7.788   9.717  1.00 41.53           H
ATOM   3235  CG  PHE A 202      20.312  -7.942   8.474  1.00 41.53           C
ATOM   3236  CD1 PHE A 202      21.197  -8.882   7.913  1.00 41.53           C
ATOM   3237  HD1 PHE A 202      21.400  -9.804   8.434  1.00 41.53           H
ATOM   3238  CD2 PHE A 202      20.087  -6.733   7.788  1.00 41.53           C
ATOM   3239  HD2 PHE A 202      19.405  -6.003   8.198  1.00 41.53           H
ATOM   3240  CE1 PHE A 202      21.840  -8.631   6.676  1.00 41.53           C
ATOM   3241  HE1 PHE A 202      22.518  -9.362   6.258  1.00 41.53           H
ATOM   3242  CE2 PHE A 202      20.725  -6.464   6.552  1.00 41.53           C
ATOM   3243  HE2 PHE A 202      20.531  -5.536   6.033  1.00 41.53           H
ATOM   3244  CZ  PHE A 202      21.603  -7.417   5.994  1.00 41.53           C
ATOM   3245  HZ  PHE A 202      22.090  -7.219   5.050  1.00 41.53           H
ATOM   3246  N   SER A 203      21.701  -9.358  12.170  1.00 -6.02           N
ATOM   3247  H   SER A 203      20.920  -9.528  12.797  1.00 -6.02           H
ATOM   3248  CA  SER A 203      22.936 -10.118  12.345  1.00 -6.02           C
ATOM   3249  HA  SER A 203      23.793  -9.465  12.182  1.00 -6.02           H
ATOM   3250  C   SER A 203      23.006 -11.259  11.338  1.00 -6.02           C
ATOM   3251  O   SER A 203      24.089 -11.706  10.964  1.00 -6.02           O
ATOM   3252  CB  SER A 203      23.017 -10.665  13.765  1.00 -6.02           C
ATOM   3253 1HB  SER A 203      23.936 -11.239  13.879  1.00 -6.02           H
ATOM   3254 2HB  SER A 203      23.029  -9.828  14.465  1.00 -6.02           H
ATOM   3255  OG  SER A 203      21.904 -11.488  14.064  1.00 -6.02           O
ATOM   3256  HG  SER A 203      22.002 -11.779  14.981  1.00 -6.02           H
ATOM   3257  N   GLN A 204      21.848 -11.716  10.879  1.00  0.21           N
ATOM   3258  H   GLN A 204      20.990 -11.286  11.187  1.00  0.21           H
ATOM   3259  CA  GLN A 204      21.755 -12.836   9.946  1.00  0.21           C
ATOM   3260  HA  GLN A 204      22.741 -13.083   9.561  1.00  0.21           H
ATOM   3261  C   GLN A 204      20.865 -12.445   8.776  1.00  0.21           C
ATOM   3262  O   GLN A 204      19.875 -11.743   8.962  1.00  0.21           O
ATOM   3263  CB  GLN A 204      21.181 -14.070  10.652  1.00  0.21           C
ATOM   3264 1HB  GLN A 204      20.185 -13.826  11.020  1.00  0.21           H
ATOM   3265 2HB  GLN A 204      21.082 -14.869   9.925  1.00  0.21           H
ATOM   3266  CG  GLN A 204      22.015 -14.595  11.821  1.00  0.21           C
ATOM   3267 1HG  GLN A 204      22.062 -13.834  12.597  1.00  0.21           H
ATOM   3268 2HG  GLN A 204      21.514 -15.467  12.239  1.00  0.21           H
ATOM   3269  CD  GLN A 204      23.438 -14.986  11.445  1.00  0.21           C
ATOM   3270  OE1 GLN A 204      23.738 -15.398  10.321  1.00  0.21           O
ATOM   3271  NE2 GLN A 204      24.328 -14.869  12.391  1.00  0.21           N
ATOM   3272 1HE2 GLN A 204      25.281 -15.131  12.199  1.00  0.21           H
ATOM   3273 2HE2 GLN A 204      24.054 -14.534  13.305  1.00  0.21           H
ATOM   3274  N   TRP A 205      21.202 -12.900   7.579  1.00 22.25           N
ATOM   3275  H   TRP A 205      22.015 -13.495   7.492  1.00 22.25           H
ATOM   3276  CA  TRP A 205      20.452 -12.559   6.367  1.00 22.25           C
ATOM   3277  HA  TRP A 205      20.483 -11.479   6.220  1.00 22.25           H
ATOM   3278  C   TRP A 205      18.988 -12.981   6.454  1.00 22.25           C
ATOM   3279  O   TRP A 205      18.089 -12.263   6.012  1.00 22.25           O
ATOM   3280  CB  TRP A 205      21.114 -13.243   5.171  1.00 22.25           C
ATOM   3281 1HB  TRP A 205      22.167 -12.965   5.154  1.00 22.25           H
ATOM   3282 2HB  TRP A 205      21.045 -14.324   5.298  1.00 22.25           H
ATOM   3283  CG  TRP A 205      20.502 -12.879   3.852  1.00 22.25           C
ATOM   3284  CD1 TRP A 205      20.838 -11.831   3.054  1.00 22.25           C
ATOM   3285  HD1 TRP A 205      21.598 -11.096   3.295  1.00 22.25           H
ATOM   3286  CD2 TRP A 205      19.470 -13.588   3.138  1.00 22.25           C
ATOM   3287  NE1 TRP A 205      20.110 -11.829   1.898  1.00 22.25           N
ATOM   3288  HE1 TRP A 205      20.212 -11.141   1.155  1.00 22.25           H
ATOM   3289  CE2 TRP A 205      19.263 -12.902   1.906  1.00 22.25           C
ATOM   3290  CE3 TRP A 205      18.708 -14.746   3.404  1.00 22.25           C
ATOM   3291  HE3 TRP A 205      18.840 -15.289   4.328  1.00 22.25           H
ATOM   3292  CZ2 TRP A 205      18.346 -13.353   0.934  1.00 22.25           C
ATOM   3293  HZ2 TRP A 205      18.236 -12.837  -0.007  1.00 22.25           H
ATOM   3294  CZ3 TRP A 205      17.780 -15.198   2.431  1.00 22.25           C
ATOM   3295  HZ3 TRP A 205      17.200 -16.086   2.616  1.00 22.25           H
ATOM   3296  CH2 TRP A 205      17.622 -14.500   1.200  1.00 22.25           C
ATOM   3297  HH2 TRP A 205      16.937 -14.879   0.454  1.00 22.25           H
ATOM   3298  N   TRP A 206      18.726 -14.117   7.083  1.00 -1.27           N
ATOM   3299  H   TRP A 206      19.487 -14.701   7.417  1.00 -1.27           H
ATOM   3300  CA  TRP A 206      17.346 -14.552   7.276  1.00 -1.27           C
ATOM   3301  HA  TRP A 206      16.842 -14.490   6.312  1.00 -1.27           H
ATOM   3302  C   TRP A 206      16.528 -13.688   8.235  1.00 -1.27           C
ATOM   3303  O   TRP A 206      15.306 -13.708   8.155  1.00 -1.27           O
ATOM   3304  CB  TRP A 206      17.296 -16.016   7.706  1.00 -1.27           C
ATOM   3305 1HB  TRP A 206      17.978 -16.178   8.540  1.00 -1.27           H
ATOM   3306 2HB  TRP A 206      16.282 -16.248   8.030  1.00 -1.27           H
ATOM   3307  CG  TRP A 206      17.636 -16.939   6.577  1.00 -1.27           C
ATOM   3308  CD1 TRP A 206      18.781 -17.650   6.406  1.00 -1.27           C
ATOM   3309  HD1 TRP A 206      19.619 -17.628   7.091  1.00 -1.27           H
ATOM   3310  CD2 TRP A 206      16.807 -17.272   5.446  1.00 -1.27           C
ATOM   3311  NE1 TRP A 206      18.737 -18.407   5.269  1.00 -1.27           N
ATOM   3312  HE1 TRP A 206      19.481 -19.023   4.968  1.00 -1.27           H
ATOM   3313  CE2 TRP A 206      17.541 -18.193   4.643  1.00 -1.27           C
ATOM   3314  CE3 TRP A 206      15.513 -16.892   5.030  1.00 -1.27           C
ATOM   3315  HE3 TRP A 206      14.922 -16.214   5.629  1.00 -1.27           H
ATOM   3316  CZ2 TRP A 206      17.021 -18.732   3.449  1.00 -1.27           C
ATOM   3317  HZ2 TRP A 206      17.598 -19.432   2.863  1.00 -1.27           H
ATOM   3318  CZ3 TRP A 206      14.991 -17.421   3.819  1.00 -1.27           C
ATOM   3319  HZ3 TRP A 206      14.001 -17.137   3.491  1.00 -1.27           H
ATOM   3320  CH2 TRP A 206      15.761 -18.335   3.040  1.00 -1.27           C
ATOM   3321  HH2 TRP A 206      15.358 -18.725   2.116  1.00 -1.27           H
ATOM   3322  N   HIS A 207      17.140 -12.878   9.089  1.00  4.96           N
ATOM   3323  H   HIS A 207      18.151 -12.873   9.161  1.00  4.96           H
ATOM   3324  CA  HIS A 207      16.364 -11.918   9.884  1.00  4.96           C
ATOM   3325  HA  HIS A 207      15.537 -12.428  10.380  1.00  4.96           H
ATOM   3326  C   HIS A 207      15.794 -10.866   8.937  1.00  4.96           C
ATOM   3327  O   HIS A 207      14.611 -10.533   8.999  1.00  4.96           O
ATOM   3328  CB  HIS A 207      17.239 -11.230  10.936  1.00  4.96           C
ATOM   3329 1HB  HIS A 207      17.621 -11.982  11.625  1.00  4.96           H
ATOM   3330 2HB  HIS A 207      18.079 -10.767  10.434  1.00  4.96           H
ATOM   3331  CG  HIS A 207      16.528 -10.165  11.716  1.00  4.96           C
ATOM   3332  ND1 HIS A 207      15.955 -10.364  12.948  1.00  4.96           N
ATOM   3333  HD1 HIS A 207      15.910 -11.252  13.451  1.00  4.96           H
ATOM   3334  CD2 HIS A 207      16.318  -8.848  11.441  1.00  4.96           C
ATOM   3335  HD2 HIS A 207      16.639  -8.343  10.541  1.00  4.96           H
ATOM   3336  CE1 HIS A 207      15.456  -9.203  13.369  1.00  4.96           C
ATOM   3337  HE1 HIS A 207      14.956  -9.062  14.318  1.00  4.96           H
ATOM   3338  NE2 HIS A 207      15.639  -8.247  12.480  1.00  4.96           N
ATOM   3339  N   GLN A 208      16.619 -10.380   8.017  1.00 -1.67           N
ATOM   3340  H   GLN A 208      17.577 -10.702   7.976  1.00 -1.67           H
ATOM   3341  CA  GLN A 208      16.157  -9.383   7.054  1.00 -1.67           C
ATOM   3342  HA  GLN A 208      15.704  -8.555   7.601  1.00 -1.67           H
ATOM   3343  C   GLN A 208      15.093  -9.999   6.149  1.00 -1.67           C
ATOM   3344  O   GLN A 208      14.091  -9.354   5.856  1.00 -1.67           O
ATOM   3345  CB  GLN A 208      17.330  -8.848   6.220  1.00 -1.67           C
ATOM   3346 1HB  GLN A 208      18.099  -8.494   6.901  1.00 -1.67           H
ATOM   3347 2HB  GLN A 208      17.747  -9.668   5.640  1.00 -1.67           H
ATOM   3348  CG  GLN A 208      16.974  -7.711   5.253  1.00 -1.67           C
ATOM   3349 1HG  GLN A 208      17.849  -7.484   4.644  1.00 -1.67           H
ATOM   3350 2HG  GLN A 208      16.177  -8.043   4.593  1.00 -1.67           H
ATOM   3351  CD  GLN A 208      16.536  -6.440   5.954  1.00 -1.67           C
ATOM   3352  OE1 GLN A 208      17.339  -5.731   6.539  1.00 -1.67           O
ATOM   3353  NE2 GLN A 208      15.271  -6.128   5.893  1.00 -1.67           N
ATOM   3354 1HE2 GLN A 208      14.958  -5.302   6.371  1.00 -1.67           H
ATOM   3355 2HE2 GLN A 208      14.620  -6.699   5.372  1.00 -1.67           H
ATOM   3356  N   ALA A 209      15.273 -11.248   5.739  1.00-13.27           N
ATOM   3357  H   ALA A 209      16.131 -11.736   5.974  1.00-13.27           H
ATOM   3358  CA  ALA A 209      14.275 -11.909   4.900  1.00-13.27           C
ATOM   3359  HA  ALA A 209      14.077 -11.263   4.044  1.00-13.27           H
ATOM   3360  C   ALA A 209      12.954 -12.106   5.649  1.00-13.27           C
ATOM   3361  O   ALA A 209      11.877 -11.926   5.080  1.00-13.27           O
ATOM   3362  CB  ALA A 209      14.816 -13.250   4.392  1.00-13.27           C
ATOM   3363 1HB  ALA A 209      15.750 -13.095   3.850  1.00-13.27           H
ATOM   3364 2HB  ALA A 209      14.084 -13.702   3.721  1.00-13.27           H
ATOM   3365 3HB  ALA A 209      14.986 -13.924   5.230  1.00-13.27           H
ATOM   3366  N   PHE A 210      13.026 -12.445   6.928  1.00-29.69           N
ATOM   3367  H   PHE A 210      13.931 -12.607   7.360  1.00-29.69           H
ATOM   3368  CA  PHE A 210      11.820 -12.623   7.730  1.00-29.69           C
ATOM   3369  HA  PHE A 210      11.159 -13.322   7.218  1.00-29.69           H
ATOM   3370  C   PHE A 210      11.093 -11.295   7.875  1.00-29.69           C
ATOM   3371  O   PHE A 210       9.875 -11.238   7.703  1.00-29.69           O
ATOM   3372  CB  PHE A 210      12.153 -13.179   9.118  1.00-29.69           C
ATOM   3373 1HB  PHE A 210      12.684 -14.122   8.996  1.00-29.69           H
ATOM   3374 2HB  PHE A 210      12.808 -12.478   9.635  1.00-29.69           H
ATOM   3375  CG  PHE A 210      10.937 -13.419   9.971  1.00-29.69           C
ATOM   3376  CD1 PHE A 210      10.249 -14.643   9.895  1.00-29.69           C
ATOM   3377  HD1 PHE A 210      10.618 -15.429   9.251  1.00-29.69           H
ATOM   3378  CD2 PHE A 210      10.456 -12.415  10.834  1.00-29.69           C
ATOM   3379  HD2 PHE A 210      10.985 -11.475  10.915  1.00-29.69           H
ATOM   3380  CE1 PHE A 210       9.065 -14.856  10.646  1.00-29.69           C
ATOM   3381  HE1 PHE A 210       8.540 -15.798  10.572  1.00-29.69           H
ATOM   3382  CE2 PHE A 210       9.275 -12.614  11.591  1.00-29.69           C
ATOM   3383  HE2 PHE A 210       8.908 -11.828  12.236  1.00-29.69           H
ATOM   3384  CZ  PHE A 210       8.574 -13.836  11.491  1.00-29.69           C
ATOM   3385  HZ  PHE A 210       7.671 -13.992  12.064  1.00-29.69           H
ATOM   3386  N   TYR A 211      11.825 -10.227   8.160  1.00  0.90           N
ATOM   3387  H   TYR A 211      12.829 -10.323   8.309  1.00  0.90           H
ATOM   3388  CA  TYR A 211      11.216  -8.906   8.287  1.00  0.90           C
ATOM   3389  HA  TYR A 211      10.422  -8.951   9.033  1.00  0.90           H
ATOM   3390  C   TYR A 211      10.597  -8.471   6.966  1.00  0.90           C
ATOM   3391  O   TYR A 211       9.471  -7.972   6.935  1.00  0.90           O
ATOM   3392  CB  TYR A 211      12.249  -7.864   8.718  1.00  0.90           C
ATOM   3393 1HB  TYR A 211      12.657  -8.151   9.687  1.00  0.90           H
ATOM   3394 2HB  TYR A 211      13.062  -7.840   7.993  1.00  0.90           H
ATOM   3395  CG  TYR A 211      11.647  -6.478   8.819  1.00  0.90           C
ATOM   3396  CD1 TYR A 211      10.713  -6.177   9.829  1.00  0.90           C
ATOM   3397  HD1 TYR A 211      10.438  -6.934  10.548  1.00  0.90           H
ATOM   3398  CD2 TYR A 211      11.972  -5.471   7.884  1.00  0.90           C
ATOM   3399  HD2 TYR A 211      12.665  -5.684   7.082  1.00  0.90           H
ATOM   3400  CE1 TYR A 211      10.112  -4.897   9.907  1.00  0.90           C
ATOM   3401  HE1 TYR A 211       9.389  -4.685  10.677  1.00  0.90           H
ATOM   3402  CE2 TYR A 211      11.386  -4.174   7.977  1.00  0.90           C
ATOM   3403  HE2 TYR A 211      11.641  -3.405   7.263  1.00  0.90           H
ATOM   3404  CZ  TYR A 211      10.465  -3.904   8.995  1.00  0.90           C
ATOM   3405  OH  TYR A 211       9.908  -2.658   9.120  1.00  0.90           O
ATOM   3406  HH  TYR A 211      10.296  -2.029   8.498  1.00  0.90           H
ATOM   3407  N   ASN A 212      11.308  -8.701   5.871  1.00-21.29           N
ATOM   3408  H   ASN A 212      12.230  -9.124   5.947  1.00-21.29           H
ATOM   3409  CA  ASN A 212      10.810  -8.313   4.557  1.00-21.29           C
ATOM   3410  HA  ASN A 212      10.559  -7.252   4.577  1.00-21.29           H
ATOM   3411  C   ASN A 212       9.536  -9.073   4.241  1.00-21.29           C
ATOM   3412  O   ASN A 212       8.548  -8.464   3.866  1.00-21.29           O
ATOM   3413  CB  ASN A 212      11.842  -8.569   3.453  1.00-21.29           C
ATOM   3414 1HB  ASN A 212      12.238  -9.579   3.546  1.00-21.29           H
ATOM   3415 2HB  ASN A 212      11.346  -8.479   2.490  1.00-21.29           H
ATOM   3416  CG  ASN A 212      12.979  -7.583   3.478  1.00-21.29           C
ATOM   3417  OD1 ASN A 212      12.903  -6.533   4.102  1.00-21.29           O
ATOM   3418  ND2 ASN A 212      14.039  -7.897   2.793  1.00-21.29           N
ATOM   3419 1HD2 ASN A 212      14.788  -7.233   2.727  1.00-21.29           H
ATOM   3420 2HD2 ASN A 212      14.098  -8.795   2.329  1.00-21.29           H
ATOM   3421  N   PHE A 213       9.499 -10.381   4.440  1.00 -7.14           N
ATOM   3422  H   PHE A 213      10.323 -10.883   4.774  1.00 -7.14           H
ATOM   3423  CA  PHE A 213       8.267 -11.108   4.154  1.00 -7.14           C
ATOM   3424  HA  PHE A 213       7.903 -10.782   3.182  1.00 -7.14           H
ATOM   3425  C   PHE A 213       7.146 -10.819   5.133  1.00 -7.14           C
ATOM   3426  O   PHE A 213       5.992 -10.843   4.725  1.00 -7.14           O
ATOM   3427  CB  PHE A 213       8.482 -12.614   4.088  1.00 -7.14           C
ATOM   3428 1HB  PHE A 213       9.122 -12.933   4.911  1.00 -7.14           H
ATOM   3429 2HB  PHE A 213       7.511 -13.091   4.203  1.00 -7.14           H
ATOM   3430  CG  PHE A 213       9.045 -13.078   2.778  1.00 -7.14           C
ATOM   3431  CD1 PHE A 213      10.297 -13.707   2.721  1.00 -7.14           C
ATOM   3432  HD1 PHE A 213      10.881 -13.837   3.621  1.00 -7.14           H
ATOM   3433  CD2 PHE A 213       8.304 -12.912   1.589  1.00 -7.14           C
ATOM   3434  HD2 PHE A 213       7.332 -12.438   1.619  1.00 -7.14           H
ATOM   3435  CE1 PHE A 213      10.801 -14.188   1.497  1.00 -7.14           C
ATOM   3436  HE1 PHE A 213      11.751 -14.691   1.478  1.00 -7.14           H
ATOM   3437  CE2 PHE A 213       8.814 -13.362   0.346  1.00 -7.14           C
ATOM   3438  HE2 PHE A 213       8.246 -13.217  -0.561  1.00 -7.14           H
ATOM   3439  CZ  PHE A 213      10.066 -14.009   0.302  1.00 -7.14           C
ATOM   3440  HZ  PHE A 213      10.460 -14.365  -0.638  1.00 -7.14           H
ATOM   3441  N   PHE A 214       7.432 -10.493   6.384  1.00 -6.88           N
ATOM   3442  H   PHE A 214       8.396 -10.501   6.710  1.00 -6.88           H
ATOM   3443  CA  PHE A 214       6.365 -10.108   7.306  1.00 -6.88           C
ATOM   3444  HA  PHE A 214       5.597 -10.881   7.320  1.00 -6.88           H
ATOM   3445  C   PHE A 214       5.736  -8.812   6.807  1.00 -6.88           C
ATOM   3446  O   PHE A 214       4.510  -8.682   6.725  1.00 -6.88           O
ATOM   3447  CB  PHE A 214       6.910  -9.907   8.721  1.00 -6.88           C
ATOM   3448 1HB  PHE A 214       7.340 -10.845   9.070  1.00 -6.88           H
ATOM   3449 2HB  PHE A 214       7.700  -9.157   8.694  1.00 -6.88           H
ATOM   3450  CG  PHE A 214       5.863  -9.452   9.699  1.00 -6.88           C
ATOM   3451  CD1 PHE A 214       5.016 -10.384  10.322  1.00 -6.88           C
ATOM   3452  HD1 PHE A 214       5.133 -11.438  10.115  1.00 -6.88           H
ATOM   3453  CD2 PHE A 214       5.707  -8.084   9.985  1.00 -6.88           C
ATOM   3454  HD2 PHE A 214       6.349  -7.356   9.508  1.00 -6.88           H
ATOM   3455  CE1 PHE A 214       4.011  -9.957  11.226  1.00 -6.88           C
ATOM   3456  HE1 PHE A 214       3.373 -10.685  11.705  1.00 -6.88           H
ATOM   3457  CE2 PHE A 214       4.710  -7.640  10.885  1.00 -6.88           C
ATOM   3458  HE2 PHE A 214       4.604  -6.585  11.094  1.00 -6.88           H
ATOM   3459  CZ  PHE A 214       3.863  -8.580  11.512  1.00 -6.88           C
ATOM   3460  HZ  PHE A 214       3.114  -8.247  12.213  1.00 -6.88           H
ATOM   3461  N   THR A 215       6.588  -7.879   6.415  1.00-20.78           N
ATOM   3462  H   THR A 215       7.589  -8.040   6.507  1.00-20.78           H
ATOM   3463  CA  THR A 215       6.146  -6.598   5.881  1.00-20.78           C
ATOM   3464  HA  THR A 215       5.466  -6.143   6.599  1.00-20.78           H
ATOM   3465  C   THR A 215       5.382  -6.800   4.574  1.00-20.78           C
ATOM   3466  O   THR A 215       4.292  -6.262   4.406  1.00-20.78           O
ATOM   3467  CB  THR A 215       7.370  -5.669   5.698  1.00-20.78           C
ATOM   3468  HB  THR A 215       8.064  -6.115   4.985  1.00-20.78           H
ATOM   3469  OG1 THR A 215       8.024  -5.522   6.964  1.00-20.78           O
ATOM   3470  HG1 THR A 215       8.677  -6.227   7.046  1.00-20.78           H
ATOM   3471  CG2 THR A 215       6.996  -4.292   5.225  1.00-20.78           C
ATOM   3472 1HG2 THR A 215       7.884  -3.659   5.243  1.00-20.78           H
ATOM   3473 2HG2 THR A 215       6.238  -3.868   5.881  1.00-20.78           H
ATOM   3474 3HG2 THR A 215       6.617  -4.340   4.206  1.00-20.78           H
ATOM   3475  N   PHE A 216       5.881  -7.635   3.672  1.00  4.83           N
ATOM   3476  H   PHE A 216       6.782  -8.080   3.837  1.00  4.83           H
ATOM   3477  CA  PHE A 216       5.184  -7.892   2.412  1.00  4.83           C
ATOM   3478  HA  PHE A 216       4.994  -6.939   1.922  1.00  4.83           H
ATOM   3479  C   PHE A 216       3.843  -8.576   2.631  1.00  4.83           C
ATOM   3480  O   PHE A 216       2.881  -8.335   1.891  1.00  4.83           O
ATOM   3481  CB  PHE A 216       5.996  -8.797   1.476  1.00  4.83           C
ATOM   3482 1HB  PHE A 216       6.176  -9.749   1.974  1.00  4.83           H
ATOM   3483 2HB  PHE A 216       5.391  -8.990   0.591  1.00  4.83           H
ATOM   3484  CG  PHE A 216       7.322  -8.226   1.024  1.00  4.83           C
ATOM   3485  CD1 PHE A 216       7.505  -6.847   0.796  1.00  4.83           C
ATOM   3486  HD1 PHE A 216       6.697  -6.152   0.966  1.00  4.83           H
ATOM   3487  CD2 PHE A 216       8.404  -9.099   0.789  1.00  4.83           C
ATOM   3488  HD2 PHE A 216       8.287 -10.158   0.963  1.00  4.83           H
ATOM   3489  CE1 PHE A 216       8.748  -6.345   0.337  1.00  4.83           C
ATOM   3490  HE1 PHE A 216       8.874  -5.284   0.173  1.00  4.83           H
ATOM   3491  CE2 PHE A 216       9.645  -8.614   0.312  1.00  4.83           C
ATOM   3492  HE2 PHE A 216      10.460  -9.297   0.126  1.00  4.83           H
ATOM   3493  CZ  PHE A 216       9.818  -7.232   0.090  1.00  4.83           C
ATOM   3494  HZ  PHE A 216      10.766  -6.853  -0.265  1.00  4.83           H
ATOM   3495  N   SER A 217       3.766  -9.428   3.642  1.00-21.02           N
ATOM   3496  H   SER A 217       4.590  -9.623   4.206  1.00-21.02           H
ATOM   3497  CA  SER A 217       2.522 -10.120   3.938  1.00-21.02           C
ATOM   3498  HA  SER A 217       2.160 -10.559   3.018  1.00-21.02           H
ATOM   3499  C   SER A 217       1.488  -9.129   4.429  1.00-21.02           C
ATOM   3500  O   SER A 217       0.359  -9.126   3.950  1.00-21.02           O
ATOM   3501  CB  SER A 217       2.717 -11.233   4.968  1.00-21.02           C
ATOM   3502 1HB  SER A 217       3.055 -10.803   5.912  1.00-21.02           H
ATOM   3503 2HB  SER A 217       1.769 -11.747   5.127  1.00-21.02           H
ATOM   3504  OG  SER A 217       3.685 -12.162   4.508  1.00-21.02           O
ATOM   3505  HG  SER A 217       4.559 -11.755   4.622  1.00-21.02           H
ATOM   3506  N   CYS A 218       1.881  -8.262   5.348  1.00 -3.04           N
ATOM   3507  H   CYS A 218       2.838  -8.281   5.694  1.00 -3.04           H
ATOM   3508  CA  CYS A 218       0.948  -7.294   5.907  1.00 -3.04           C
ATOM   3509  HA  CYS A 218       0.028  -7.817   6.170  1.00 -3.04           H
ATOM   3510  C   CYS A 218       0.570  -6.199   4.907  1.00 -3.04           C
ATOM   3511  O   CYS A 218      -0.533  -5.673   4.971  1.00 -3.04           O
ATOM   3512  CB  CYS A 218       1.543  -6.703   7.186  1.00 -3.04           C
ATOM   3513 1HB  CYS A 218       2.487  -6.210   6.948  1.00 -3.04           H
ATOM   3514 2HB  CYS A 218       0.854  -5.956   7.575  1.00 -3.04           H
ATOM   3515  SG  CYS A 218       1.841  -7.952   8.465  1.00 -3.04           S
ATOM   3516  HG  CYS A 218       3.031  -8.361   7.989  1.00 -3.04           H
ATOM   3517  N   LEU A 219       1.462  -5.874   3.979  1.00-11.33           N
ATOM   3518  H   LEU A 219       2.396  -6.275   4.018  1.00-11.33           H
ATOM   3519  CA  LEU A 219       1.158  -4.907   2.922  1.00-11.33           C
ATOM   3520  HA  LEU A 219       0.641  -4.052   3.357  1.00-11.33           H
ATOM   3521  C   LEU A 219       0.275  -5.453   1.808  1.00-11.33           C
ATOM   3522  O   LEU A 219      -0.596  -4.748   1.332  1.00-11.33           O
ATOM   3523  CB  LEU A 219       2.446  -4.423   2.248  1.00-11.33           C
ATOM   3524 1HB  LEU A 219       3.065  -5.299   2.057  1.00-11.33           H
ATOM   3525 2HB  LEU A 219       2.171  -4.009   1.280  1.00-11.33           H
ATOM   3526  CG  LEU A 219       3.309  -3.373   2.960  1.00-11.33           C
ATOM   3527  HG  LEU A 219       3.508  -3.713   3.974  1.00-11.33           H
ATOM   3528  CD1 LEU A 219       4.641  -3.246   2.230  1.00-11.33           C
ATOM   3529 1HD1 LEU A 219       5.295  -2.577   2.783  1.00-11.33           H
ATOM   3530 2HD1 LEU A 219       4.488  -2.861   1.220  1.00-11.33           H
ATOM   3531 3HD1 LEU A 219       5.123  -4.222   2.172  1.00-11.33           H
ATOM   3532  CD2 LEU A 219       2.632  -2.002   3.026  1.00-11.33           C
ATOM   3533 1HD2 LEU A 219       3.237  -1.318   3.618  1.00-11.33           H
ATOM   3534 2HD2 LEU A 219       1.657  -2.088   3.501  1.00-11.33           H
ATOM   3535 3HD2 LEU A 219       2.493  -1.592   2.026  1.00-11.33           H
ATOM   3536  N   PHE A 220       0.536  -6.671   1.348  1.00 15.73           N
ATOM   3537  H   PHE A 220       1.266  -7.218   1.789  1.00 15.73           H
ATOM   3538  CA  PHE A 220      -0.134  -7.202   0.153  1.00 15.73           C
ATOM   3539  HA  PHE A 220      -0.894  -6.497  -0.173  1.00 15.73           H
ATOM   3540  C   PHE A 220      -0.831  -8.548   0.302  1.00 15.73           C
ATOM   3541  O   PHE A 220      -1.988  -8.693  -0.081  1.00 15.73           O
ATOM   3542  CB  PHE A 220       0.897  -7.318  -0.973  1.00 15.73           C
ATOM   3543 1HB  PHE A 220       1.283  -6.321  -1.189  1.00 15.73           H
ATOM   3544 2HB  PHE A 220       1.723  -7.940  -0.631  1.00 15.73           H
ATOM   3545  CG  PHE A 220       0.354  -7.917  -2.243  1.00 15.73           C
ATOM   3546  CD1 PHE A 220      -0.559  -7.204  -3.034  1.00 15.73           C
ATOM   3547  HD1 PHE A 220      -0.896  -6.227  -2.716  1.00 15.73           H
ATOM   3548  CD2 PHE A 220       0.764  -9.197  -2.659  1.00 15.73           C
ATOM   3549  HD2 PHE A 220       1.452  -9.766  -2.051  1.00 15.73           H
ATOM   3550  CE1 PHE A 220      -1.038  -7.739  -4.257  1.00 15.73           C
ATOM   3551  HE1 PHE A 220      -1.733  -7.172  -4.859  1.00 15.73           H
ATOM   3552  CE2 PHE A 220       0.296  -9.749  -3.880  1.00 15.73           C
ATOM   3553  HE2 PHE A 220       0.617 -10.732  -4.190  1.00 15.73           H
ATOM   3554  CZ  PHE A 220      -0.596  -9.008  -4.687  1.00 15.73           C
ATOM   3555  HZ  PHE A 220      -0.945  -9.417  -5.624  1.00 15.73           H
ATOM   3556  N   ILE A 221      -0.139  -9.542   0.837  1.00  7.63           N
ATOM   3557  H   ILE A 221       0.764  -9.354   1.252  1.00  7.63           H
ATOM   3558  CA  ILE A 221      -0.610 -10.927   0.745  1.00  7.63           C
ATOM   3559  HA  ILE A 221      -0.863 -11.136  -0.295  1.00  7.63           H
ATOM   3560  C   ILE A 221      -1.861 -11.137   1.600  1.00  7.63           C
ATOM   3561  O   ILE A 221      -2.846 -11.755   1.184  1.00  7.63           O
ATOM   3562  CB  ILE A 221       0.497 -11.919   1.209  1.00  7.63           C
ATOM   3563  HB  ILE A 221       0.674 -11.755   2.270  1.00  7.63           H
ATOM   3564  CG1 ILE A 221       1.818 -11.661   0.453  1.00  7.63           C
ATOM   3565 1HG1 ILE A 221       1.677 -11.902  -0.601  1.00  7.63           H
ATOM   3566 2HG1 ILE A 221       2.080 -10.607   0.525  1.00  7.63           H
ATOM   3567  CG2 ILE A 221       0.059 -13.378   1.026  1.00  7.63           C
ATOM   3568 1HG2 ILE A 221       0.814 -14.053   1.425  1.00  7.63           H
ATOM   3569 2HG2 ILE A 221      -0.100 -13.591  -0.031  1.00  7.63           H
ATOM   3570 3HG2 ILE A 221      -0.861 -13.566   1.570  1.00  7.63           H
ATOM   3571  CD1 ILE A 221       3.010 -12.453   0.984  1.00  7.63           C
ATOM   3572 1HD1 ILE A 221       3.931 -11.946   0.707  1.00  7.63           H
ATOM   3573 2HD1 ILE A 221       3.006 -13.455   0.560  1.00  7.63           H
ATOM   3574 3HD1 ILE A 221       2.967 -12.524   2.069  1.00  7.63           H
ATOM   3575  N   ILE A 222      -1.830 -10.601   2.809  1.00  7.72           N
ATOM   3576  H   ILE A 222      -1.003 -10.093   3.116  1.00  7.72           H
ATOM   3577  CA  ILE A 222      -2.966 -10.701   3.719  1.00  7.72           C
ATOM   3578  HA  ILE A 222      -3.348 -11.720   3.670  1.00  7.72           H
ATOM   3579  C   ILE A 222      -4.089  -9.773   3.232  1.00  7.72           C
ATOM   3580  O   ILE A 222      -5.214 -10.254   3.060  1.00  7.72           O
ATOM   3581  CB  ILE A 222      -2.560 -10.420   5.199  1.00  7.72           C
ATOM   3582  HB  ILE A 222      -2.159  -9.412   5.271  1.00  7.72           H
ATOM   3583  CG1 ILE A 222      -1.458 -11.401   5.649  1.00  7.72           C
ATOM   3584 1HG1 ILE A 222      -1.906 -12.383   5.788  1.00  7.72           H
ATOM   3585 2HG1 ILE A 222      -0.707 -11.489   4.866  1.00  7.72           H
ATOM   3586  CG2 ILE A 222      -3.792 -10.521   6.115  1.00  7.72           C
ATOM   3587 1HG2 ILE A 222      -3.503 -10.387   7.154  1.00  7.72           H
ATOM   3588 2HG2 ILE A 222      -4.269 -11.496   6.002  1.00  7.72           H
ATOM   3589 3HG2 ILE A 222      -4.509  -9.741   5.862  1.00  7.72           H
ATOM   3590  CD1 ILE A 222      -0.718 -11.009   6.934  1.00  7.72           C
ATOM   3591 1HD1 ILE A 222       0.076 -11.732   7.122  1.00  7.72           H
ATOM   3592 2HD1 ILE A 222      -1.402 -11.008   7.781  1.00  7.72           H
ATOM   3593 3HD1 ILE A 222      -0.278 -10.019   6.822  1.00  7.72           H
ATOM   3594  N   PRO A 223      -3.822  -8.470   2.969  1.00  8.74           N
ATOM   3595  CA  PRO A 223      -4.963  -7.720   2.424  1.00  8.74           C
ATOM   3596  HA  PRO A 223      -5.727  -7.640   3.192  1.00  8.74           H
ATOM   3597  C   PRO A 223      -5.627  -8.262   1.164  1.00  8.74           C
ATOM   3598  O   PRO A 223      -6.856  -8.289   1.115  1.00  8.74           O
ATOM   3599  CB  PRO A 223      -4.361  -6.340   2.136  1.00  8.74           C
ATOM   3600 1HB  PRO A 223      -3.961  -6.298   1.124  1.00  8.74           H
ATOM   3601 2HB  PRO A 223      -5.098  -5.553   2.280  1.00  8.74           H
ATOM   3602  CG  PRO A 223      -3.295  -6.212   3.115  1.00  8.74           C
ATOM   3603 1HG  PRO A 223      -2.579  -5.449   2.818  1.00  8.74           H
ATOM   3604 2HG  PRO A 223      -3.714  -5.980   4.095  1.00  8.74           H
ATOM   3605  CD  PRO A 223      -2.666  -7.563   3.126  1.00  8.74           C
ATOM   3606 1HD  PRO A 223      -1.979  -7.669   2.293  1.00  8.74           H
ATOM   3607 2HD  PRO A 223      -2.151  -7.727   4.071  1.00  8.74           H
ATOM   3608  N   LEU A 224      -4.875  -8.728   0.173  1.00 -9.08           N
ATOM   3609  H   LEU A 224      -3.857  -8.711   0.238  1.00 -9.08           H
ATOM   3610  CA  LEU A 224      -5.495  -9.258  -1.041  1.00 -9.08           C
ATOM   3611  HA  LEU A 224      -6.145  -8.492  -1.462  1.00 -9.08           H
ATOM   3612  C   LEU A 224      -6.355 -10.471  -0.716  1.00 -9.08           C
ATOM   3613  O   LEU A 224      -7.499 -10.555  -1.157  1.00 -9.08           O
ATOM   3614  CB  LEU A 224      -4.438  -9.644  -2.083  1.00 -9.08           C
ATOM   3615 1HB  LEU A 224      -3.844  -8.761  -2.314  1.00 -9.08           H
ATOM   3616 2HB  LEU A 224      -3.774 -10.386  -1.640  1.00 -9.08           H
ATOM   3617  CG  LEU A 224      -4.975 -10.227  -3.402  1.00 -9.08           C
ATOM   3618  HG  LEU A 224      -5.468 -11.171  -3.180  1.00 -9.08           H
ATOM   3619  CD1 LEU A 224      -5.988  -9.318  -4.097  1.00 -9.08           C
ATOM   3620 1HD1 LEU A 224      -6.262  -9.756  -5.056  1.00 -9.08           H
ATOM   3621 2HD1 LEU A 224      -5.556  -8.331  -4.264  1.00 -9.08           H
ATOM   3622 3HD1 LEU A 224      -6.890  -9.228  -3.493  1.00 -9.08           H
ATOM   3623  CD2 LEU A 224      -3.828 -10.514  -4.357  1.00 -9.08           C
ATOM   3624 1HD2 LEU A 224      -4.204 -11.031  -5.239  1.00 -9.08           H
ATOM   3625 2HD2 LEU A 224      -3.089 -11.151  -3.869  1.00 -9.08           H
ATOM   3626 3HD2 LEU A 224      -3.353  -9.582  -4.661  1.00 -9.08           H
ATOM   3627  N   PHE A 225      -5.847 -11.379   0.104  1.00-15.44           N
ATOM   3628  H   PHE A 225      -4.903 -11.272   0.463  1.00-15.44           H
ATOM   3629  CA  PHE A 225      -6.631 -12.546   0.492  1.00-15.44           C
ATOM   3630  HA  PHE A 225      -6.898 -13.105  -0.405  1.00-15.44           H
ATOM   3631  C   PHE A 225      -7.927 -12.167   1.196  1.00-15.44           C
ATOM   3632  O   PHE A 225      -8.981 -12.721   0.888  1.00-15.44           O
ATOM   3633  CB  PHE A 225      -5.803 -13.440   1.409  1.00-15.44           C
ATOM   3634 1HB  PHE A 225      -4.936 -13.796   0.852  1.00-15.44           H
ATOM   3635 2HB  PHE A 225      -5.452 -12.848   2.253  1.00-15.44           H
ATOM   3636  CG  PHE A 225      -6.563 -14.617   1.949  1.00-15.44           C
ATOM   3637  CD1 PHE A 225      -6.948 -15.668   1.102  1.00-15.44           C
ATOM   3638  HD1 PHE A 225      -6.705 -15.625   0.050  1.00-15.44           H
ATOM   3639  CD2 PHE A 225      -6.911 -14.671   3.312  1.00-15.44           C
ATOM   3640  HD2 PHE A 225      -6.621 -13.867   3.974  1.00-15.44           H
ATOM   3641  CE1 PHE A 225      -7.662 -16.782   1.606  1.00-15.44           C
ATOM   3642  HE1 PHE A 225      -7.955 -17.584   0.943  1.00-15.44           H
ATOM   3643  CE2 PHE A 225      -7.630 -15.775   3.832  1.00-15.44           C
ATOM   3644  HE2 PHE A 225      -7.884 -15.811   4.881  1.00-15.44           H
ATOM   3645  CZ  PHE A 225      -8.002 -16.834   2.976  1.00-15.44           C
ATOM   3646  HZ  PHE A 225      -8.550 -17.677   3.367  1.00-15.44           H
ATOM   3647  N   ILE A 226      -7.892 -11.210   2.112  1.00-12.85           N
ATOM   3648  H   ILE A 226      -7.012 -10.748   2.339  1.00-12.85           H
ATOM   3649  CA  ILE A 226      -9.120 -10.842   2.813  1.00-12.85           C
ATOM   3650  HA  ILE A 226      -9.589 -11.758   3.170  1.00-12.85           H
ATOM   3651  C   ILE A 226     -10.085 -10.201   1.816  1.00-12.85           C
ATOM   3652  O   ILE A 226     -11.273 -10.519   1.830  1.00-12.85           O
ATOM   3653  CB  ILE A 226      -8.872  -9.928   4.050  1.00-12.85           C
ATOM   3654  HB  ILE A 226      -8.365  -9.018   3.727  1.00-12.85           H
ATOM   3655  CG1 ILE A 226      -7.984 -10.669   5.072  1.00-12.85           C
ATOM   3656 1HG1 ILE A 226      -8.550 -11.512   5.468  1.00-12.85           H
ATOM   3657 2HG1 ILE A 226      -7.111 -11.071   4.563  1.00-12.85           H
ATOM   3658  CG2 ILE A 226     -10.227  -9.556   4.715  1.00-12.85           C
ATOM   3659 1HG2 ILE A 226     -10.067  -9.007   5.641  1.00-12.85           H
ATOM   3660 2HG2 ILE A 226     -10.797 -10.459   4.944  1.00-12.85           H
ATOM   3661 3HG2 ILE A 226     -10.808  -8.921   4.048  1.00-12.85           H
ATOM   3662  CD1 ILE A 226      -7.479  -9.827   6.257  1.00-12.85           C
ATOM   3663 1HD1 ILE A 226      -6.801 -10.431   6.861  1.00-12.85           H
ATOM   3664 2HD1 ILE A 226      -8.311  -9.510   6.885  1.00-12.85           H
ATOM   3665 3HD1 ILE A 226      -6.943  -8.952   5.887  1.00-12.85           H
ATOM   3666  N   MET A 227      -9.610  -9.365   0.903  1.00-14.71           N
ATOM   3667  H   MET A 227      -8.614  -9.141   0.879  1.00-14.71           H
ATOM   3668  CA  MET A 227     -10.507  -8.764  -0.089  1.00-14.71           C
ATOM   3669  HA  MET A 227     -11.324  -8.274   0.440  1.00-14.71           H
ATOM   3670  C   MET A 227     -11.124  -9.815  -1.016  1.00-14.71           C
ATOM   3671  O   MET A 227     -12.314  -9.741  -1.328  1.00-14.71           O
ATOM   3672  CB  MET A 227      -9.781  -7.714  -0.932  1.00-14.71           C
ATOM   3673 1HB  MET A 227      -8.918  -8.178  -1.409  1.00-14.71           H
ATOM   3674 2HB  MET A 227     -10.465  -7.379  -1.710  1.00-14.71           H
ATOM   3675  CG  MET A 227      -9.315  -6.489  -0.159  1.00-14.71           C
ATOM   3676 1HG  MET A 227     -10.170  -6.011   0.314  1.00-14.71           H
ATOM   3677 2HG  MET A 227      -8.615  -6.790   0.616  1.00-14.71           H
ATOM   3678  SD  MET A 227      -8.512  -5.312  -1.259  1.00-14.71           S
ATOM   3679  CE  MET A 227      -6.935  -5.044  -0.427  1.00-14.71           C
ATOM   3680 1HE  MET A 227      -6.374  -4.269  -0.952  1.00-14.71           H
ATOM   3681 2HE  MET A 227      -6.356  -5.967  -0.434  1.00-14.71           H
ATOM   3682 3HE  MET A 227      -7.105  -4.728   0.602  1.00-14.71           H
ATOM   3683  N   LEU A 228     -10.354 -10.823  -1.408  1.00-21.94           N
ATOM   3684  H   LEU A 228      -9.371 -10.835  -1.133  1.00-21.94           H
ATOM   3685  CA  LEU A 228     -10.863 -11.916  -2.242  1.00-21.94           C
ATOM   3686  HA  LEU A 228     -11.312 -11.500  -3.145  1.00-21.94           H
ATOM   3687  C   LEU A 228     -11.931 -12.723  -1.516  1.00-21.94           C
ATOM   3688  O   LEU A 228     -12.954 -13.088  -2.103  1.00-21.94           O
ATOM   3689  CB  LEU A 228      -9.723 -12.867  -2.626  1.00-21.94           C
ATOM   3690 1HB  LEU A 228      -9.140 -13.062  -1.727  1.00-21.94           H
ATOM   3691 2HB  LEU A 228     -10.163 -13.814  -2.938  1.00-21.94           H
ATOM   3692  CG  LEU A 228      -8.756 -12.427  -3.735  1.00-21.94           C
ATOM   3693  HG  LEU A 228      -8.437 -11.405  -3.542  1.00-21.94           H
ATOM   3694  CD1 LEU A 228      -7.525 -13.324  -3.737  1.00-21.94           C
ATOM   3695 1HD1 LEU A 228      -6.837 -13.001  -4.519  1.00-21.94           H
ATOM   3696 2HD1 LEU A 228      -7.808 -14.362  -3.908  1.00-21.94           H
ATOM   3697 3HD1 LEU A 228      -7.016 -13.239  -2.777  1.00-21.94           H
ATOM   3698  CD2 LEU A 228      -9.418 -12.483  -5.108  1.00-21.94           C
ATOM   3699 1HD2 LEU A 228      -8.714 -12.144  -5.866  1.00-21.94           H
ATOM   3700 2HD2 LEU A 228     -10.287 -11.830  -5.127  1.00-21.94           H
ATOM   3701 3HD2 LEU A 228      -9.729 -13.503  -5.337  1.00-21.94           H
ATOM   3702  N   ILE A 229     -11.726 -13.006  -0.239  1.00-17.19           N
ATOM   3703  H   ILE A 229     -10.850 -12.730   0.208  1.00-17.19           H
ATOM   3704  CA  ILE A 229     -12.734 -13.733   0.533  1.00-17.19           C
ATOM   3705  HA  ILE A 229     -13.051 -14.605  -0.036  1.00-17.19           H
ATOM   3706  C   ILE A 229     -13.965 -12.845   0.706  1.00-17.19           C
ATOM   3707  O   ILE A 229     -15.090 -13.308   0.536  1.00-17.19           O
ATOM   3708  CB  ILE A 229     -12.186 -14.213   1.911  1.00-17.19           C
ATOM   3709  HB  ILE A 229     -11.780 -13.348   2.436  1.00-17.19           H
ATOM   3710  CG1 ILE A 229     -11.050 -15.244   1.729  1.00-17.19           C
ATOM   3711 1HG1 ILE A 229     -10.259 -14.795   1.135  1.00-17.19           H
ATOM   3712 2HG1 ILE A 229     -10.634 -15.456   2.713  1.00-17.19           H
ATOM   3713  CG2 ILE A 229     -13.314 -14.812   2.780  1.00-17.19           C
ATOM   3714 1HG2 ILE A 229     -12.892 -15.293   3.663  1.00-17.19           H
ATOM   3715 2HG2 ILE A 229     -13.890 -15.545   2.211  1.00-17.19           H
ATOM   3716 3HG2 ILE A 229     -13.978 -14.015   3.110  1.00-17.19           H
ATOM   3717  CD1 ILE A 229     -11.413 -16.593   1.073  1.00-17.19           C
ATOM   3718 1HD1 ILE A 229     -10.513 -17.203   0.994  1.00-17.19           H
ATOM   3719 2HD1 ILE A 229     -11.811 -16.435   0.072  1.00-17.19           H
ATOM   3720 3HD1 ILE A 229     -12.142 -17.130   1.678  1.00-17.19           H
ATOM   3721  N   CYS A 230     -13.785 -11.561   0.978  1.00-11.12           N
ATOM   3722  H   CYS A 230     -12.840 -11.194   1.084  1.00-11.12           H
ATOM   3723  CA  CYS A 230     -14.928 -10.666   1.137  1.00-11.12           C
ATOM   3724  HA  CYS A 230     -15.574 -11.059   1.922  1.00-11.12           H
ATOM   3725  C   CYS A 230     -15.756 -10.577  -0.139  1.00-11.12           C
ATOM   3726  O   CYS A 230     -16.984 -10.648  -0.074  1.00-11.12           O
ATOM   3727  CB  CYS A 230     -14.466  -9.265   1.530  1.00-11.12           C
ATOM   3728 1HB  CYS A 230     -13.742  -8.910   0.794  1.00-11.12           H
ATOM   3729 2HB  CYS A 230     -15.328  -8.597   1.507  1.00-11.12           H
ATOM   3730  SG  CYS A 230     -13.729  -9.184   3.174  1.00-11.12           S
ATOM   3731  HG  CYS A 230     -12.591  -9.827   2.856  1.00-11.12           H
ATOM   3732  N   ASN A 231     -15.109 -10.460  -1.291  1.00-16.14           N
ATOM   3733  H   ASN A 231     -14.091 -10.384  -1.300  1.00-16.14           H
ATOM   3734  CA  ASN A 231     -15.841 -10.421  -2.555  1.00-16.14           C
ATOM   3735  HA  ASN A 231     -16.606  -9.647  -2.488  1.00-16.14           H
ATOM   3736  C   ASN A 231     -16.558 -11.739  -2.796  1.00-16.14           C
ATOM   3737  O   ASN A 231     -17.720 -11.734  -3.185  1.00-16.14           O
ATOM   3738  CB  ASN A 231     -14.917 -10.108  -3.739  1.00-16.14           C
ATOM   3739 1HB  ASN A 231     -13.968 -10.629  -3.616  1.00-16.14           H
ATOM   3740 2HB  ASN A 231     -15.393 -10.464  -4.652  1.00-16.14           H
ATOM   3741  CG  ASN A 231     -14.676  -8.632  -3.899  1.00-16.14           C
ATOM   3742  OD1 ASN A 231     -15.600  -7.842  -3.792  1.00-16.14           O
ATOM   3743  ND2 ASN A 231     -13.462  -8.242  -4.165  1.00-16.14           N
ATOM   3744 1HD2 ASN A 231     -13.273  -7.257  -4.236  1.00-16.14           H
ATOM   3745 2HD2 ASN A 231     -12.723  -8.918  -4.316  1.00-16.14           H
ATOM   3746  N   ALA A 232     -15.916 -12.864  -2.520  1.00-24.63           N
ATOM   3747  H   ALA A 232     -14.952 -12.835  -2.195  1.00-24.63           H
ATOM   3748  CA  ALA A 232     -16.561 -14.162  -2.711  1.00-24.63           C
ATOM   3749  HA  ALA A 232     -16.909 -14.223  -3.743  1.00-24.63           H
ATOM   3750  C   ALA A 232     -17.776 -14.336  -1.799  1.00-24.63           C
ATOM   3751  O   ALA A 232     -18.801 -14.863  -2.218  1.00-24.63           O
ATOM   3752  CB  ALA A 232     -15.556 -15.274  -2.473  1.00-24.63           C
ATOM   3753 1HB  ALA A 232     -14.740 -15.178  -3.188  1.00-24.63           H
ATOM   3754 2HB  ALA A 232     -16.041 -16.238  -2.619  1.00-24.63           H
ATOM   3755 3HB  ALA A 232     -15.166 -15.219  -1.456  1.00-24.63           H
ATOM   3756  N   LYS A 233     -17.693 -13.848  -0.569  1.00-18.88           N
ATOM   3757  H   LYS A 233     -16.809 -13.451  -0.252  1.00-18.88           H
ATOM   3758  CA  LYS A 233     -18.835 -13.885   0.347  1.00-18.88           C
ATOM   3759  HA  LYS A 233     -19.185 -14.913   0.445  1.00-18.88           H
ATOM   3760  C   LYS A 233     -20.001 -13.043  -0.157  1.00-18.88           C
ATOM   3761  O   LYS A 233     -21.164 -13.439  -0.014  1.00-18.88           O
ATOM   3762  CB  LYS A 233     -18.424 -13.352   1.719  1.00-18.88           C
ATOM   3763 1HB  LYS A 233     -17.867 -12.429   1.575  1.00-18.88           H
ATOM   3764 2HB  LYS A 233     -19.332 -13.115   2.267  1.00-18.88           H
ATOM   3765  CG  LYS A 233     -17.601 -14.289   2.585  1.00-18.88           C
ATOM   3766 1HG  LYS A 233     -18.185 -15.183   2.799  1.00-18.88           H
ATOM   3767 2HG  LYS A 233     -16.680 -14.571   2.079  1.00-18.88           H
ATOM   3768  CD  LYS A 233     -17.277 -13.574   3.885  1.00-18.88           C
ATOM   3769 1HD  LYS A 233     -16.667 -12.697   3.667  1.00-18.88           H
ATOM   3770 2HD  LYS A 233     -18.212 -13.243   4.337  1.00-18.88           H
ATOM   3771  CE  LYS A 233     -16.548 -14.463   4.881  1.00-18.88           C
ATOM   3772 1HE  LYS A 233     -17.151 -15.352   5.081  1.00-18.88           H
ATOM   3773 2HE  LYS A 233     -15.588 -14.771   4.467  1.00-18.88           H
ATOM   3774  NZ  LYS A 233     -16.333 -13.707   6.158  1.00-18.88           N
ATOM   3775 1HZ  LYS A 233     -15.805 -14.264   6.819  1.00-18.88           H
ATOM   3776 2HZ  LYS A 233     -17.231 -13.469   6.565  1.00-18.88           H
ATOM   3777 3HZ  LYS A 233     -15.821 -12.855   5.969  1.00-18.88           H
ATOM   3778  N   ILE A 234     -19.710 -11.897  -0.756  1.00 -4.36           N
ATOM   3779  H   ILE A 234     -18.740 -11.605  -0.838  1.00 -4.36           H
ATOM   3780  CA  ILE A 234     -20.765 -11.049  -1.315  1.00 -4.36           C
ATOM   3781  HA  ILE A 234     -21.556 -10.935  -0.574  1.00 -4.36           H
ATOM   3782  C   ILE A 234     -21.356 -11.770  -2.525  1.00 -4.36           C
ATOM   3783  O   ILE A 234     -22.575 -11.854  -2.639  1.00 -4.36           O
ATOM   3784  CB  ILE A 234     -20.252  -9.631  -1.725  1.00 -4.36           C
ATOM   3785  HB  ILE A 234     -19.416  -9.751  -2.414  1.00 -4.36           H
ATOM   3786  CG1 ILE A 234     -19.768  -8.849  -0.490  1.00 -4.36           C
ATOM   3787 1HG1 ILE A 234     -20.640  -8.524   0.078  1.00 -4.36           H
ATOM   3788 2HG1 ILE A 234     -19.195  -9.514   0.149  1.00 -4.36           H
ATOM   3789  CG2 ILE A 234     -21.368  -8.817  -2.426  1.00 -4.36           C
ATOM   3790 1HG2 ILE A 234     -21.016  -7.815  -2.669  1.00 -4.36           H
ATOM   3791 2HG2 ILE A 234     -22.244  -8.746  -1.783  1.00 -4.36           H
ATOM   3792 3HG2 ILE A 234     -21.656  -9.303  -3.359  1.00 -4.36           H
ATOM   3793  CD1 ILE A 234     -18.886  -7.617  -0.793  1.00 -4.36           C
ATOM   3794 1HD1 ILE A 234     -18.523  -7.193   0.143  1.00 -4.36           H
ATOM   3795 2HD1 ILE A 234     -19.460  -6.859  -1.326  1.00 -4.36           H
ATOM   3796 3HD1 ILE A 234     -18.029  -7.916  -1.400  1.00 -4.36           H
ATOM   3797  N   ILE A 235     -20.522 -12.327  -3.394  1.00-20.80           N
ATOM   3798  H   ILE A 235     -19.515 -12.248  -3.250  1.00-20.80           H
ATOM   3799  CA  ILE A 235     -21.000 -13.042  -4.582  1.00-20.80           C
ATOM   3800  HA  ILE A 235     -21.640 -12.371  -5.156  1.00-20.80           H
ATOM   3801  C   ILE A 235     -21.862 -14.222  -4.163  1.00-20.80           C
ATOM   3802  O   ILE A 235     -22.951 -14.383  -4.702  1.00-20.80           O
ATOM   3803  CB  ILE A 235     -19.827 -13.515  -5.502  1.00-20.80           C
ATOM   3804  HB  ILE A 235     -19.109 -14.064  -4.893  1.00-20.80           H
ATOM   3805  CG1 ILE A 235     -19.135 -12.287  -6.119  1.00-20.80           C
ATOM   3806 1HG1 ILE A 235     -19.783 -11.883  -6.896  1.00-20.80           H
ATOM   3807 2HG1 ILE A 235     -19.028 -11.526  -5.352  1.00-20.80           H
ATOM   3808  CG2 ILE A 235     -20.327 -14.447  -6.641  1.00-20.80           C
ATOM   3809 1HG2 ILE A 235     -19.502 -14.719  -7.300  1.00-20.80           H
ATOM   3810 2HG2 ILE A 235     -21.095 -13.945  -7.232  1.00-20.80           H
ATOM   3811 3HG2 ILE A 235     -20.737 -15.369  -6.228  1.00-20.80           H
ATOM   3812  CD1 ILE A 235     -17.749 -12.524  -6.719  1.00-20.80           C
ATOM   3813 1HD1 ILE A 235     -17.347 -11.579  -7.083  1.00-20.80           H
ATOM   3814 2HD1 ILE A 235     -17.809 -13.225  -7.552  1.00-20.80           H
ATOM   3815 3HD1 ILE A 235     -17.081 -12.921  -5.954  1.00-20.80           H
ATOM   3816  N   PHE A 236     -21.449 -15.001  -3.172  1.00-22.77           N
ATOM   3817  H   PHE A 236     -20.535 -14.845  -2.752  1.00-22.77           H
ATOM   3818  CA  PHE A 236     -22.264 -16.118  -2.697  1.00-22.77           C
ATOM   3819  HA  PHE A 236     -22.412 -16.823  -3.516  1.00-22.77           H
ATOM   3820  C   PHE A 236     -23.630 -15.627  -2.246  1.00-22.77           C
ATOM   3821  O   PHE A 236     -24.657 -16.199  -2.604  1.00-22.77           O
ATOM   3822  CB  PHE A 236     -21.589 -16.845  -1.529  1.00-22.77           C
ATOM   3823 1HB  PHE A 236     -20.617 -17.214  -1.856  1.00-22.77           H
ATOM   3824 2HB  PHE A 236     -21.431 -16.137  -0.716  1.00-22.77           H
ATOM   3825  CG  PHE A 236     -22.402 -18.001  -1.001  1.00-22.77           C
ATOM   3826  CD1 PHE A 236     -22.261 -19.284  -1.558  1.00-22.77           C
ATOM   3827  HD1 PHE A 236     -21.540 -19.453  -2.344  1.00-22.77           H
ATOM   3828  CD2 PHE A 236     -23.341 -17.804   0.031  1.00-22.77           C
ATOM   3829  HD2 PHE A 236     -23.455 -16.827   0.477  1.00-22.77           H
ATOM   3830  CE1 PHE A 236     -23.062 -20.364  -1.106  1.00-22.77           C
ATOM   3831  HE1 PHE A 236     -22.941 -21.346  -1.537  1.00-22.77           H
ATOM   3832  CE2 PHE A 236     -24.158 -18.871   0.485  1.00-22.77           C
ATOM   3833  HE2 PHE A 236     -24.881 -18.706   1.271  1.00-22.77           H
ATOM   3834  CZ  PHE A 236     -24.018 -20.153  -0.088  1.00-22.77           C
ATOM   3835  HZ  PHE A 236     -24.633 -20.972   0.256  1.00-22.77           H
ATOM   3836  N   THR A 237     -23.655 -14.543  -1.488  1.00 -3.55           N
ATOM   3837  H   THR A 237     -22.789 -14.077  -1.247  1.00 -3.55           H
ATOM   3838  CA  THR A 237     -24.920 -14.027  -0.978  1.00 -3.55           C
ATOM   3839  HA  THR A 237     -25.437 -14.842  -0.472  1.00 -3.55           H
ATOM   3840  C   THR A 237     -25.807 -13.524  -2.111  1.00 -3.55           C
ATOM   3841  O   THR A 237     -27.002 -13.802  -2.130  1.00 -3.55           O
ATOM   3842  CB  THR A 237     -24.689 -12.889   0.032  1.00 -3.55           C
ATOM   3843  HB  THR A 237     -24.301 -12.010  -0.483  1.00 -3.55           H
ATOM   3844  OG1 THR A 237     -23.737 -13.321   1.005  1.00 -3.55           O
ATOM   3845  HG1 THR A 237     -22.858 -13.266   0.612  1.00 -3.55           H
ATOM   3846  CG2 THR A 237     -25.957 -12.531   0.780  1.00 -3.55           C
ATOM   3847 1HG2 THR A 237     -25.725 -11.788   1.540  1.00 -3.55           H
ATOM   3848 2HG2 THR A 237     -26.362 -13.418   1.265  1.00 -3.55           H
ATOM   3849 3HG2 THR A 237     -26.697 -12.116   0.096  1.00 -3.55           H
ATOM   3850  N   LEU A 238     -25.245 -12.813  -3.079  1.00 -6.19           N
ATOM   3851  H   LEU A 238     -24.245 -12.612  -3.057  1.00 -6.19           H
ATOM   3852  CA  LEU A 238     -26.062 -12.284  -4.171  1.00 -6.19           C
ATOM   3853  HA  LEU A 238     -26.933 -11.788  -3.745  1.00 -6.19           H
ATOM   3854  C   LEU A 238     -26.563 -13.433  -5.036  1.00 -6.19           C
ATOM   3855  O   LEU A 238     -27.711 -13.428  -5.455  1.00 -6.19           O
ATOM   3856  CB  LEU A 238     -25.304 -11.273  -5.044  1.00 -6.19           C
ATOM   3857 1HB  LEU A 238     -24.477 -11.798  -5.523  1.00 -6.19           H
ATOM   3858 2HB  LEU A 238     -25.992 -10.982  -5.837  1.00 -6.19           H
ATOM   3859  CG  LEU A 238     -24.727  -9.970  -4.456  1.00 -6.19           C
ATOM   3860  HG  LEU A 238     -23.714 -10.175  -4.124  1.00 -6.19           H
ATOM   3861  CD1 LEU A 238     -24.649  -8.902  -5.544  1.00 -6.19           C
ATOM   3862 1HD1 LEU A 238     -24.115  -8.029  -5.170  1.00 -6.19           H
ATOM   3863 2HD1 LEU A 238     -25.654  -8.611  -5.856  1.00 -6.19           H
ATOM   3864 3HD1 LEU A 238     -24.115  -9.299  -6.408  1.00 -6.19           H
ATOM   3865  CD2 LEU A 238     -25.493  -9.393  -3.268  1.00 -6.19           C
ATOM   3866 1HD2 LEU A 238     -25.013  -8.473  -2.940  1.00 -6.19           H
ATOM   3867 2HD2 LEU A 238     -25.478 -10.100  -2.440  1.00 -6.19           H
ATOM   3868 3HD2 LEU A 238     -26.523  -9.188  -3.553  1.00 -6.19           H
ATOM   3869  N   THR A 239     -25.733 -14.445  -5.240  1.00-11.73           N
ATOM   3870  H   THR A 239     -24.788 -14.394  -4.870  1.00-11.73           H
ATOM   3871  CA  THR A 239     -26.125 -15.636  -5.995  1.00-11.73           C
ATOM   3872  HA  THR A 239     -26.479 -15.328  -6.978  1.00-11.73           H
ATOM   3873  C   THR A 239     -27.259 -16.360  -5.276  1.00-11.73           C
ATOM   3874  O   THR A 239     -28.250 -16.733  -5.894  1.00-11.73           O
ATOM   3875  CB  THR A 239     -24.924 -16.603  -6.162  1.00-11.73           C
ATOM   3876  HB  THR A 239     -24.631 -16.994  -5.188  1.00-11.73           H
ATOM   3877  OG1 THR A 239     -23.819 -15.895  -6.730  1.00-11.73           O
ATOM   3878  HG1 THR A 239     -23.438 -15.337  -6.038  1.00-11.73           H
ATOM   3879  CG2 THR A 239     -25.222 -17.750  -7.093  1.00-11.73           C
ATOM   3880 1HG2 THR A 239     -24.315 -18.335  -7.246  1.00-11.73           H
ATOM   3881 2HG2 THR A 239     -25.566 -17.369  -8.054  1.00-11.73           H
ATOM   3882 3HG2 THR A 239     -25.989 -18.390  -6.659  1.00-11.73           H
ATOM   3883  N   ARG A 240     -27.154 -16.506  -3.960  1.00 -6.27           N
ATOM   3884  H   ARG A 240     -26.317 -16.171  -3.484  1.00 -6.27           H
ATOM   3885  CA  ARG A 240     -28.204 -17.153  -3.170  1.00 -6.27           C
ATOM   3886  HA  ARG A 240     -28.368 -18.161  -3.553  1.00 -6.27           H
ATOM   3887  C   ARG A 240     -29.515 -16.396  -3.302  1.00 -6.27           C
ATOM   3888  O   ARG A 240     -30.560 -17.009  -3.504  1.00 -6.27           O
ATOM   3889  CB  ARG A 240     -27.793 -17.220  -1.692  1.00 -6.27           C
ATOM   3890 1HB  ARG A 240     -26.840 -17.743  -1.611  1.00 -6.27           H
ATOM   3891 2HB  ARG A 240     -27.656 -16.203  -1.329  1.00 -6.27           H
ATOM   3892  CG  ARG A 240     -28.819 -17.913  -0.801  1.00 -6.27           C
ATOM   3893 1HG  ARG A 240     -29.783 -17.422  -0.922  1.00 -6.27           H
ATOM   3894 2HG  ARG A 240     -28.917 -18.950  -1.119  1.00 -6.27           H
ATOM   3895  CD  ARG A 240     -28.466 -17.883   0.678  1.00 -6.27           C
ATOM   3896 1HD  ARG A 240     -29.191 -18.492   1.220  1.00 -6.27           H
ATOM   3897 2HD  ARG A 240     -27.479 -18.328   0.811  1.00 -6.27           H
ATOM   3898  NE  ARG A 240     -28.460 -16.523   1.246  1.00 -6.27           N
ATOM   3899  HE  ARG A 240     -27.549 -16.099   1.363  1.00 -6.27           H
ATOM   3900  CZ  ARG A 240     -29.513 -15.823   1.652  1.00 -6.27           C
ATOM   3901  NH1 ARG A 240     -29.311 -14.652   2.181  1.00 -6.27           N
ATOM   3902 1HH1 ARG A 240     -28.372 -14.312   2.317  1.00 -6.27           H
ATOM   3903 2HH1 ARG A 240     -30.096 -14.095   2.473  1.00 -6.27           H
ATOM   3904  NH2 ARG A 240     -30.752 -16.231   1.572  1.00 -6.27           N
ATOM   3905 1HH2 ARG A 240     -30.969 -17.135   1.172  1.00 -6.27           H
ATOM   3906 2HH2 ARG A 240     -31.509 -15.654   1.916  1.00 -6.27           H
ATOM   3907  N   VAL A 241     -29.459 -15.077  -3.201  1.00  2.17           N
ATOM   3908  H   VAL A 241     -28.563 -14.626  -3.038  1.00  2.17           H
ATOM   3909  CA  VAL A 241     -30.662 -14.249  -3.288  1.00  2.17           C
ATOM   3910  HA  VAL A 241     -31.414 -14.665  -2.622  1.00  2.17           H
ATOM   3911  C   VAL A 241     -31.242 -14.302  -4.698  1.00  2.17           C
ATOM   3912  O   VAL A 241     -32.442 -14.458  -4.861  1.00  2.17           O
ATOM   3913  CB  VAL A 241     -30.376 -12.789  -2.825  1.00  2.17           C
ATOM   3914  HB  VAL A 241     -29.518 -12.406  -3.377  1.00  2.17           H
ATOM   3915  CG1 VAL A 241     -31.569 -11.852  -3.077  1.00  2.17           C
ATOM   3916 1HG1 VAL A 241     -31.360 -10.861  -2.677  1.00  2.17           H
ATOM   3917 2HG1 VAL A 241     -32.468 -12.255  -2.606  1.00  2.17           H
ATOM   3918 3HG1 VAL A 241     -31.744 -11.758  -4.149  1.00  2.17           H
ATOM   3919  CG2 VAL A 241     -30.050 -12.773  -1.314  1.00  2.17           C
ATOM   3920 1HG2 VAL A 241     -29.772 -11.768  -1.003  1.00  2.17           H
ATOM   3921 2HG2 VAL A 241     -29.219 -13.440  -1.097  1.00  2.17           H
ATOM   3922 3HG2 VAL A 241     -30.920 -13.104  -0.744  1.00  2.17           H
ATOM   3923  N   LEU A 242     -30.420 -14.249  -5.734  1.00  2.41           N
ATOM   3924  H   LEU A 242     -29.416 -14.155  -5.590  1.00  2.41           H
ATOM   3925  CA  LEU A 242     -30.936 -14.296  -7.103  1.00  2.41           C
ATOM   3926  HA  LEU A 242     -31.803 -13.641  -7.164  1.00  2.41           H
ATOM   3927  C   LEU A 242     -31.429 -15.676  -7.517  1.00  2.41           C
ATOM   3928  O   LEU A 242     -32.120 -15.812  -8.520  1.00  2.41           O
ATOM   3929  CB  LEU A 242     -29.888 -13.788  -8.097  1.00  2.41           C
ATOM   3930 1HB  LEU A 242     -28.957 -14.329  -7.925  1.00  2.41           H
ATOM   3931 2HB  LEU A 242     -30.233 -14.026  -9.102  1.00  2.41           H
ATOM   3932  CG  LEU A 242     -29.608 -12.276  -8.050  1.00  2.41           C
ATOM   3933  HG  LEU A 242     -29.303 -12.001  -7.042  1.00  2.41           H
ATOM   3934  CD1 LEU A 242     -28.464 -11.941  -8.998  1.00  2.41           C
ATOM   3935 1HD1 LEU A 242     -28.269 -10.870  -8.999  1.00  2.41           H
ATOM   3936 2HD1 LEU A 242     -28.711 -12.259 -10.011  1.00  2.41           H
ATOM   3937 3HD1 LEU A 242     -27.564 -12.459  -8.670  1.00  2.41           H
ATOM   3938  CD2 LEU A 242     -30.842 -11.441  -8.415  1.00  2.41           C
ATOM   3939 1HD2 LEU A 242     -30.574 -10.390  -8.498  1.00  2.41           H
ATOM   3940 2HD2 LEU A 242     -31.599 -11.541  -7.640  1.00  2.41           H
ATOM   3941 3HD2 LEU A 242     -31.256 -11.779  -9.365  1.00  2.41           H
ATOM   3942  N   HIS A 243     -31.118 -16.694  -6.732  1.00 -3.81           N
ATOM   3943  H   HIS A 243     -30.449 -16.562  -5.983  1.00 -3.81           H
ATOM   3944  CA  HIS A 243     -31.703 -18.018  -6.919  1.00 -3.81           C
ATOM   3945  HA  HIS A 243     -32.058 -18.111  -7.945  1.00 -3.81           H
ATOM   3946  C   HIS A 243     -32.908 -18.260  -6.007  1.00 -3.81           C
ATOM   3947  O   HIS A 243     -33.455 -19.364  -5.984  1.00 -3.81           O
ATOM   3948  CB  HIS A 243     -30.630 -19.084  -6.711  1.00 -3.81           C
ATOM   3949 1HB  HIS A 243     -30.182 -18.951  -5.725  1.00 -3.81           H
ATOM   3950 2HB  HIS A 243     -31.098 -20.066  -6.748  1.00 -3.81           H
ATOM   3951  CG  HIS A 243     -29.553 -19.054  -7.751  1.00 -3.81           C
ATOM   3952  ND1 HIS A 243     -28.375 -19.750  -7.658  1.00 -3.81           N
ATOM   3953  HD1 HIS A 243     -28.086 -20.315  -6.866  1.00 -3.81           H
ATOM   3954  CD2 HIS A 243     -29.487 -18.412  -8.949  1.00 -3.81           C
ATOM   3955  HD2 HIS A 243     -30.258 -17.767  -9.345  1.00 -3.81           H
ATOM   3956  CE1 HIS A 243     -27.673 -19.537  -8.771  1.00 -3.81           C
ATOM   3957  HE1 HIS A 243     -26.704 -19.974  -8.974  1.00 -3.81           H
ATOM   3958  NE2 HIS A 243     -28.303 -18.714  -9.587  1.00 -3.81           N
ATOM   3959  N   GLN A 244     -33.358 -17.245  -5.279  1.00 22.11           N
ATOM   3960  H   GLN A 244     -32.878 -16.352  -5.287  1.00 22.11           H
ATOM   3961  CA  GLN A 244     -34.624 -17.351  -4.552  1.00 22.11           C
ATOM   3962  HA  GLN A 244     -34.673 -18.319  -4.063  1.00 22.11           H
ATOM   3963  C   GLN A 244     -35.751 -17.279  -5.574  1.00 22.11           C
ATOM   3964  O   GLN A 244     -35.522 -16.955  -6.737  1.00 22.11           O
ATOM   3965  CB  GLN A 244     -34.793 -16.269  -3.481  1.00 22.11           C
ATOM   3966 1HB  GLN A 244     -34.649 -15.286  -3.927  1.00 22.11           H
ATOM   3967 2HB  GLN A 244     -35.807 -16.320  -3.086  1.00 22.11           H
ATOM   3968  CG  GLN A 244     -33.832 -16.459  -2.322  1.00 22.11           C
ATOM   3969 1HG  GLN A 244     -33.958 -17.466  -1.926  1.00 22.11           H
ATOM   3970 2HG  GLN A 244     -32.814 -16.353  -2.682  1.00 22.11           H
ATOM   3971  CD  GLN A 244     -34.049 -15.475  -1.204  1.00 22.11           C
ATOM   3972  OE1 GLN A 244     -33.410 -14.434  -1.130  1.00 22.11           O
ATOM   3973  NE2 GLN A 244     -34.936 -15.799  -0.308  1.00 22.11           N
ATOM   3974 1HE2 GLN A 244     -35.116 -15.160   0.449  1.00 22.11           H
ATOM   3975 2HE2 GLN A 244     -35.454 -16.659  -0.392  1.00 22.11           H
ATOM   3976  N   ASP A 245     -36.955 -17.616  -5.139  1.00  5.82           N
ATOM   3977  H   ASP A 245     -37.086 -17.827  -4.161  1.00  5.82           H
ATOM   3978  CA  ASP A 245     -38.109 -17.717  -6.028  1.00  5.82           C
ATOM   3979  HA  ASP A 245     -37.932 -18.538  -6.720  1.00  5.82           H
ATOM   3980  C   ASP A 245     -38.318 -16.419  -6.808  1.00  5.82           C
ATOM   3981  O   ASP A 245     -38.264 -15.333  -6.212  1.00  5.82           O
ATOM   3982  CB  ASP A 245     -39.353 -18.022  -5.191  1.00  5.82           C
ATOM   3983 1HB  ASP A 245     -39.093 -18.794  -4.467  1.00  5.82           H
ATOM   3984 2HB  ASP A 245     -39.658 -17.127  -4.647  1.00  5.82           H
ATOM   3985  CG  ASP A 245     -40.511 -18.524  -6.028  1.00  5.82           C
ATOM   3986  OD1 ASP A 245     -41.094 -17.773  -6.843  1.00  5.82           O
ATOM   3987  OD2 ASP A 245     -40.844 -19.717  -5.871  1.00  5.82           O
ATOM   3988  N   PRO A 246     -38.545 -16.497  -8.134  1.00-13.25           N
ATOM   3989  CA  PRO A 246     -38.730 -15.218  -8.828  1.00-13.25           C
ATOM   3990  HA  PRO A 246     -37.809 -14.640  -8.775  1.00-13.25           H
ATOM   3991  C   PRO A 246     -39.886 -14.369  -8.321  1.00-13.25           C
ATOM   3992  O   PRO A 246     -39.815 -13.161  -8.420  1.00-13.25           O
ATOM   3993  CB  PRO A 246     -39.004 -15.633 -10.272  1.00-13.25           C
ATOM   3994 1HB  PRO A 246     -40.078 -15.685 -10.437  1.00-13.25           H
ATOM   3995 2HB  PRO A 246     -38.547 -14.934 -10.972  1.00-13.25           H
ATOM   3996  CG  PRO A 246     -38.403 -16.967 -10.403  1.00-13.25           C
ATOM   3997 1HG  PRO A 246     -38.875 -17.529 -11.209  1.00-13.25           H
ATOM   3998 2HG  PRO A 246     -37.335 -16.869 -10.588  1.00-13.25           H
ATOM   3999  CD  PRO A 246     -38.633 -17.626  -9.080  1.00-13.25           C
ATOM   4000 1HD  PRO A 246     -39.622 -18.084  -9.043  1.00-13.25           H
ATOM   4001 2HD  PRO A 246     -37.855 -18.364  -8.885  1.00-13.25           H
ATOM   4002  N   HIS A 247     -40.923 -14.951  -7.736  1.00 -8.33           N
ATOM   4003  H   HIS A 247     -40.966 -15.965  -7.652  1.00 -8.33           H
ATOM   4004  CA  HIS A 247     -42.014 -14.149  -7.187  1.00 -8.33           C
ATOM   4005  HA  HIS A 247     -42.393 -13.483  -7.962  1.00 -8.33           H
ATOM   4006  C   HIS A 247     -41.509 -13.293  -6.024  1.00 -8.33           C
ATOM   4007  O   HIS A 247     -41.776 -12.095  -5.954  1.00 -8.33           O
ATOM   4008  CB  HIS A 247     -43.139 -15.076  -6.730  1.00 -8.33           C
ATOM   4009 1HB  HIS A 247     -43.459 -15.674  -7.582  1.00 -8.33           H
ATOM   4010 2HB  HIS A 247     -42.758 -15.750  -5.962  1.00 -8.33           H
ATOM   4011  CG  HIS A 247     -44.332 -14.362  -6.180  1.00 -8.33           C
ATOM   4012  ND1 HIS A 247     -45.022 -13.372  -6.836  1.00 -8.33           N
ATOM   4013  HD1 HIS A 247     -44.811 -12.998  -7.759  1.00 -8.33           H
ATOM   4014  CD2 HIS A 247     -44.996 -14.537  -5.010  1.00 -8.33           C
ATOM   4015  HD2 HIS A 247     -44.726 -15.262  -4.256  1.00 -8.33           H
ATOM   4016  CE1 HIS A 247     -46.030 -12.983  -6.058  1.00 -8.33           C
ATOM   4017  HE1 HIS A 247     -46.735 -12.205  -6.320  1.00 -8.33           H
ATOM   4018  NE2 HIS A 247     -46.064 -13.669  -4.931  1.00 -8.33           N
ATOM   4019  N   GLU A 248     -40.706 -13.886  -5.151  1.00 -5.57           N
ATOM   4020  H   GLU A 248     -40.477 -14.862  -5.270  1.00 -5.57           H
ATOM   4021  CA  GLU A 248     -40.122 -13.156  -4.027  1.00 -5.57           C
ATOM   4022  HA  GLU A 248     -40.921 -12.677  -3.461  1.00 -5.57           H
ATOM   4023  C   GLU A 248     -39.188 -12.071  -4.559  1.00 -5.57           C
ATOM   4024  O   GLU A 248     -39.179 -10.937  -4.066  1.00 -5.57           O
ATOM   4025  CB  GLU A 248     -39.360 -14.122  -3.107  1.00 -5.57           C
ATOM   4026 1HB  GLU A 248     -40.047 -14.914  -2.812  1.00 -5.57           H
ATOM   4027 2HB  GLU A 248     -38.537 -14.568  -3.664  1.00 -5.57           H
ATOM   4028  CG  GLU A 248     -38.796 -13.470  -1.847  1.00 -5.57           C
ATOM   4029 1HG  GLU A 248     -38.074 -12.707  -2.138  1.00 -5.57           H
ATOM   4030 2HG  GLU A 248     -39.614 -12.986  -1.312  1.00 -5.57           H
ATOM   4031  CD  GLU A 248     -38.112 -14.453  -0.900  1.00 -5.57           C
ATOM   4032  OE1 GLU A 248     -38.114 -15.680  -1.155  1.00 -5.57           O
ATOM   4033  OE2 GLU A 248     -37.613 -14.007   0.166  1.00 -5.57           O
ATOM   4034  N   LEU A 249     -38.425 -12.390  -5.594  1.00 10.39           N
ATOM   4035  H   LEU A 249     -38.451 -13.339  -5.967  1.00 10.39           H
ATOM   4036  CA  LEU A 249     -37.535 -11.401  -6.194  1.00 10.39           C
ATOM   4037  HA  LEU A 249     -36.918 -10.973  -5.406  1.00 10.39           H
ATOM   4038  C   LEU A 249     -38.300 -10.257  -6.835  1.00 10.39           C
ATOM   4039  O   LEU A 249     -37.944  -9.110  -6.629  1.00 10.39           O
ATOM   4040  CB  LEU A 249     -36.635 -12.041  -7.252  1.00 10.39           C
ATOM   4041 1HB  LEU A 249     -37.249 -12.696  -7.865  1.00 10.39           H
ATOM   4042 2HB  LEU A 249     -36.254 -11.249  -7.897  1.00 10.39           H
ATOM   4043  CG  LEU A 249     -35.432 -12.837  -6.734  1.00 10.39           C
ATOM   4044  HG  LEU A 249     -35.769 -13.545  -5.979  1.00 10.39           H
ATOM   4045  CD1 LEU A 249     -34.805 -13.611  -7.878  1.00 10.39           C
ATOM   4046 1HD1 LEU A 249     -34.007 -14.242  -7.489  1.00 10.39           H
ATOM   4047 2HD1 LEU A 249     -34.404 -12.935  -8.633  1.00 10.39           H
ATOM   4048 3HD1 LEU A 249     -35.549 -14.264  -8.333  1.00 10.39           H
ATOM   4049  CD2 LEU A 249     -34.392 -11.894  -6.113  1.00 10.39           C
ATOM   4050 1HD2 LEU A 249     -33.508 -12.465  -5.838  1.00 10.39           H
ATOM   4051 2HD2 LEU A 249     -34.795 -11.438  -5.210  1.00 10.39           H
ATOM   4052 3HD2 LEU A 249     -34.109 -11.121  -6.826  1.00 10.39           H
ATOM   4053  N   GLN A 250     -39.360 -10.538  -7.574  1.00-12.84           N
ATOM   4054  H   GLN A 250     -39.636 -11.511  -7.701  1.00-12.84           H
ATOM   4055  CA  GLN A 250     -40.132  -9.496  -8.248  1.00-12.84           C
ATOM   4056  HA  GLN A 250     -39.465  -8.886  -8.859  1.00-12.84           H
ATOM   4057  C   GLN A 250     -40.797  -8.587  -7.227  1.00-12.84           C
ATOM   4058  O   GLN A 250     -40.831  -7.367  -7.405  1.00-12.84           O
ATOM   4059  CB  GLN A 250     -41.195 -10.132  -9.147  1.00-12.84           C
ATOM   4060 1HB  GLN A 250     -41.733 -10.878  -8.562  1.00-12.84           H
ATOM   4061 2HB  GLN A 250     -41.902  -9.364  -9.461  1.00-12.84           H
ATOM   4062  CG  GLN A 250     -40.616 -10.785 -10.399  1.00-12.84           C
ATOM   4063 1HG  GLN A 250     -40.260 -10.004 -11.067  1.00-12.84           H
ATOM   4064 2HG  GLN A 250     -39.763 -11.403 -10.130  1.00-12.84           H
ATOM   4065  CD  GLN A 250     -41.615 -11.654 -11.131  1.00-12.84           C
ATOM   4066  OE1 GLN A 250     -42.340 -12.444 -10.534  1.00-12.84           O
ATOM   4067  NE2 GLN A 250     -41.673 -11.513 -12.425  1.00-12.84           N
ATOM   4068 1HE2 GLN A 250     -42.313 -12.094 -12.947  1.00-12.84           H
ATOM   4069 2HE2 GLN A 250     -41.081 -10.843 -12.887  1.00-12.84           H
ATOM   4070  N   LEU A 251     -41.297  -9.147  -6.137  1.00-13.20           N
ATOM   4071  H   LEU A 251     -41.292 -10.163  -6.033  1.00-13.20           H
ATOM   4072  CA  LEU A 251     -41.873  -8.316  -5.084  1.00-13.20           C
ATOM   4073  HA  LEU A 251     -42.619  -7.655  -5.524  1.00-13.20           H
ATOM   4074  C   LEU A 251     -40.799  -7.444  -4.442  1.00-13.20           C
ATOM   4075  O   LEU A 251     -41.000  -6.251  -4.254  1.00-13.20           O
ATOM   4076  CB  LEU A 251     -42.539  -9.188  -4.018  1.00-13.20           C
ATOM   4077 1HB  LEU A 251     -41.812  -9.930  -3.688  1.00-13.20           H
ATOM   4078 2HB  LEU A 251     -42.783  -8.556  -3.165  1.00-13.20           H
ATOM   4079  CG  LEU A 251     -43.820  -9.925  -4.442  1.00-13.20           C
ATOM   4080  HG  LEU A 251     -43.629 -10.473  -5.361  1.00-13.20           H
ATOM   4081  CD1 LEU A 251     -44.199 -10.923  -3.364  1.00-13.20           C
ATOM   4082 1HD1 LEU A 251     -45.096 -11.459  -3.665  1.00-13.20           H
ATOM   4083 2HD1 LEU A 251     -44.371 -10.412  -2.417  1.00-13.20           H
ATOM   4084 3HD1 LEU A 251     -43.394 -11.650  -3.246  1.00-13.20           H
ATOM   4085  CD2 LEU A 251     -44.986  -8.974  -4.695  1.00-13.20           C
ATOM   4086 1HD2 LEU A 251     -45.879  -9.553  -4.931  1.00-13.20           H
ATOM   4087 2HD2 LEU A 251     -44.759  -8.335  -5.548  1.00-13.20           H
ATOM   4088 3HD2 LEU A 251     -45.167  -8.362  -3.812  1.00-13.20           H
ATOM   4089  N   ASN A 252     -39.639  -8.003  -4.131  1.00 -9.23           N
ATOM   4090  H   ASN A 252     -39.486  -8.995  -4.308  1.00 -9.23           H
ATOM   4091  CA  ASN A 252     -38.597  -7.199  -3.493  1.00 -9.23           C
ATOM   4092  HA  ASN A 252     -39.045  -6.662  -2.654  1.00 -9.23           H
ATOM   4093  C   ASN A 252     -38.005  -6.145  -4.424  1.00 -9.23           C
ATOM   4094  O   ASN A 252     -37.749  -5.025  -3.995  1.00 -9.23           O
ATOM   4095  CB  ASN A 252     -37.473  -8.083  -2.948  1.00 -9.23           C
ATOM   4096 1HB  ASN A 252     -37.260  -8.884  -3.655  1.00 -9.23           H
ATOM   4097 2HB  ASN A 252     -36.578  -7.473  -2.831  1.00 -9.23           H
ATOM   4098  CG  ASN A 252     -37.803  -8.662  -1.599  1.00 -9.23           C
ATOM   4099  OD1 ASN A 252     -37.791  -7.960  -0.598  1.00 -9.23           O
ATOM   4100  ND2 ASN A 252     -38.118  -9.920  -1.551  1.00 -9.23           N
ATOM   4101 1HD2 ASN A 252     -38.269 -10.358  -0.650  1.00 -9.23           H
ATOM   4102 2HD2 ASN A 252     -38.231 -10.448  -2.408  1.00 -9.23           H
ATOM   4103  N   GLN A 253     -37.796  -6.481  -5.688  1.00  1.88           N
ATOM   4104  H   GLN A 253     -38.018  -7.425  -5.999  1.00  1.88           H
ATOM   4105  CA  GLN A 253     -37.216  -5.548  -6.656  1.00  1.88           C
ATOM   4106  HA  GLN A 253     -36.310  -5.107  -6.238  1.00  1.88           H
ATOM   4107  C   GLN A 253     -38.172  -4.414  -6.997  1.00  1.88           C
ATOM   4108  O   GLN A 253     -37.745  -3.278  -7.176  1.00  1.88           O
ATOM   4109  CB  GLN A 253     -36.869  -6.284  -7.954  1.00  1.88           C
ATOM   4110 1HB  GLN A 253     -37.741  -6.863  -8.259  1.00  1.88           H
ATOM   4111 2HB  GLN A 253     -36.665  -5.545  -8.728  1.00  1.88           H
ATOM   4112  CG  GLN A 253     -35.654  -7.209  -7.853  1.00  1.88           C
ATOM   4113 1HG  GLN A 253     -34.767  -6.600  -7.689  1.00  1.88           H
ATOM   4114 2HG  GLN A 253     -35.771  -7.878  -7.003  1.00  1.88           H
ATOM   4115  CD  GLN A 253     -35.437  -8.049  -9.097  1.00  1.88           C
ATOM   4116  OE1 GLN A 253     -36.264  -8.093  -9.998  1.00  1.88           O
ATOM   4117  NE2 GLN A 253     -34.308  -8.703  -9.167  1.00  1.88           N
ATOM   4118 1HE2 GLN A 253     -34.114  -9.248 -10.000  1.00  1.88           H
ATOM   4119 2HE2 GLN A 253     -33.641  -8.653  -8.420  1.00  1.88           H
ATOM   4120  N   SER A 254     -39.462  -4.694  -7.105  1.00-15.54           N
ATOM   4121  H   SER A 254     -39.796  -5.645  -6.985  1.00-15.54           H
ATOM   4122  CA  SER A 254     -40.414  -3.631  -7.431  1.00-15.54           C
ATOM   4123  HA  SER A 254     -40.054  -3.090  -8.306  1.00-15.54           H
ATOM   4124  C   SER A 254     -40.514  -2.639  -6.277  1.00-15.54           C
ATOM   4125  O   SER A 254     -40.639  -1.431  -6.486  1.00-15.54           O
ATOM   4126  CB  SER A 254     -41.790  -4.217  -7.750  1.00-15.54           C
ATOM   4127 1HB  SER A 254     -42.507  -3.406  -7.876  1.00-15.54           H
ATOM   4128 2HB  SER A 254     -41.726  -4.781  -8.681  1.00-15.54           H
ATOM   4129  OG  SER A 254     -42.226  -5.093  -6.724  1.00-15.54           O
ATOM   4130  HG  SER A 254     -41.776  -5.941  -6.848  1.00-15.54           H
ATOM   4131  N   LYS A 255     -40.427  -3.132  -5.051  1.00-15.46           N
ATOM   4132  H   LYS A 255     -40.339  -4.135  -4.922  1.00-15.46           H
ATOM   4133  CA  LYS A 255     -40.535  -2.271  -3.872  1.00-15.46           C
ATOM   4134  HA  LYS A 255     -41.262  -1.484  -4.078  1.00-15.46           H
ATOM   4135  C   LYS A 255     -39.247  -1.587  -3.439  1.00-15.46           C
ATOM   4136  O   LYS A 255     -39.309  -0.568  -2.755  1.00-15.46           O
ATOM   4137  CB  LYS A 255     -41.071  -3.100  -2.705  1.00-15.46           C
ATOM   4138 1HB  LYS A 255     -40.398  -3.942  -2.541  1.00-15.46           H
ATOM   4139 2HB  LYS A 255     -41.086  -2.484  -1.806  1.00-15.46           H
ATOM   4140  CG  LYS A 255     -42.476  -3.629  -2.952  1.00-15.46           C
ATOM   4141 1HG  LYS A 255     -43.170  -2.795  -3.052  1.00-15.46           H
ATOM   4142 2HG  LYS A 255     -42.493  -4.212  -3.870  1.00-15.46           H
ATOM   4143  CD  LYS A 255     -42.915  -4.520  -1.815  1.00-15.46           C
ATOM   4144 1HD  LYS A 255     -42.163  -5.293  -1.655  1.00-15.46           H
ATOM   4145 2HD  LYS A 255     -43.016  -3.924  -0.908  1.00-15.46           H
ATOM   4146  CE  LYS A 255     -44.236  -5.185  -2.146  1.00-15.46           C
ATOM   4147 1HE  LYS A 255     -44.983  -4.418  -2.363  1.00-15.46           H
ATOM   4148 2HE  LYS A 255     -44.109  -5.823  -3.023  1.00-15.46           H
ATOM   4149  NZ  LYS A 255     -44.689  -6.003  -0.986  1.00-15.46           N
ATOM   4150 1HZ  LYS A 255     -45.508  -6.542  -1.241  1.00-15.46           H
ATOM   4151 2HZ  LYS A 255     -44.922  -5.390  -0.212  1.00-15.46           H
ATOM   4152 3HZ  LYS A 255     -43.950  -6.630  -0.693  1.00-15.46           H
ATOM   4153  N   ASN A 256     -38.087  -2.145  -3.760  1.00 20.93           N
ATOM   4154  H   ASN A 256     -38.067  -2.993  -4.318  1.00 20.93           H
ATOM   4155  CA  ASN A 256     -36.818  -1.616  -3.257  1.00 20.93           C
ATOM   4156  HA  ASN A 256     -36.972  -0.604  -2.885  1.00 20.93           H
ATOM   4157  C   ASN A 256     -35.665  -1.577  -4.259  1.00 20.93           C
ATOM   4158  O   ASN A 256     -35.399  -2.549  -4.955  1.00 20.93           O
ATOM   4159  CB  ASN A 256     -36.352  -2.496  -2.092  1.00 20.93           C
ATOM   4160 1HB  ASN A 256     -36.274  -3.527  -2.431  1.00 20.93           H
ATOM   4161 2HB  ASN A 256     -35.373  -2.157  -1.773  1.00 20.93           H
ATOM   4162  CG  ASN A 256     -37.268  -2.430  -0.903  1.00 20.93           C
ATOM   4163  OD1 ASN A 256     -37.244  -1.464  -0.152  1.00 20.93           O
ATOM   4164  ND2 ASN A 256     -38.053  -3.451  -0.696  1.00 20.93           N
ATOM   4165 1HD2 ASN A 256     -38.670  -3.437   0.100  1.00 20.93           H
ATOM   4166 2HD2 ASN A 256     -38.044  -4.233  -1.332  1.00 20.93           H
ATOM   4167  N   ASN A 257     -34.866  -0.517  -4.194  1.00  3.15           N
ATOM   4168  H   ASN A 257     -35.155   0.283  -3.634  1.00  3.15           H
ATOM   4169  CA  ASN A 257     -33.581  -0.442  -4.908  1.00  3.15           C
ATOM   4170  HA  ASN A 257     -33.717  -0.805  -5.927  1.00  3.15           H
ATOM   4171  C   ASN A 257     -32.474  -1.281  -4.264  1.00  3.15           C
ATOM   4172  O   ASN A 257     -31.344  -1.302  -4.746  1.00  3.15           O
ATOM   4173  CB  ASN A 257     -33.090   1.012  -4.969  1.00  3.15           C
ATOM   4174 1HB  ASN A 257     -33.262   1.496  -4.010  1.00  3.15           H
ATOM   4175 2HB  ASN A 257     -32.021   1.019  -5.174  1.00  3.15           H
ATOM   4176  CG  ASN A 257     -33.743   1.798  -6.065  1.00  3.15           C
ATOM   4177  OD1 ASN A 257     -33.832   1.342  -7.195  1.00  3.15           O
ATOM   4178  ND2 ASN A 257     -34.181   2.983  -5.763  1.00  3.15           N
ATOM   4179 1HD2 ASN A 257     -34.672   3.507  -6.472  1.00  3.15           H
ATOM   4180 2HD2 ASN A 257     -34.042   3.359  -4.839  1.00  3.15           H
ATOM   4181  N   ILE A 258     -32.782  -1.974  -3.178  1.00 12.88           N
ATOM   4182  H   ILE A 258     -33.733  -1.951  -2.851  1.00 12.88           H
ATOM   4183  CA  ILE A 258     -31.803  -2.784  -2.440  1.00 12.88           C
ATOM   4184  HA  ILE A 258     -31.080  -2.098  -1.999  1.00 12.88           H
ATOM   4185  C   ILE A 258     -30.978  -3.734  -3.319  1.00 12.88           C
ATOM   4186  O   ILE A 258     -29.746  -3.711  -3.207  1.00 12.88           O
ATOM   4187  CB  ILE A 258     -32.499  -3.546  -1.265  1.00 12.88           C
ATOM   4188  HB  ILE A 258     -33.386  -4.045  -1.654  1.00 12.88           H
ATOM   4189  CG1 ILE A 258     -32.935  -2.518  -0.204  1.00 12.88           C
ATOM   4190 1HG1 ILE A 258     -32.042  -2.110   0.270  1.00 12.88           H
ATOM   4191 2HG1 ILE A 258     -33.452  -1.701  -0.698  1.00 12.88           H
ATOM   4192  CG2 ILE A 258     -31.580  -4.626  -0.640  1.00 12.88           C
ATOM   4193 1HG2 ILE A 258     -32.081  -5.117   0.196  1.00 12.88           H
ATOM   4194 2HG2 ILE A 258     -30.656  -4.172  -0.285  1.00 12.88           H
ATOM   4195 3HG2 ILE A 258     -31.344  -5.398  -1.373  1.00 12.88           H
ATOM   4196  CD1 ILE A 258     -33.858  -3.040   0.880  1.00 12.88           C
ATOM   4197 1HD1 ILE A 258     -34.160  -2.213   1.523  1.00 12.88           H
ATOM   4198 2HD1 ILE A 258     -33.340  -3.781   1.483  1.00 12.88           H
ATOM   4199 3HD1 ILE A 258     -34.746  -3.492   0.437  1.00 12.88           H
ATOM   4200  N   PRO A 259     -31.596  -4.540  -4.214  1.00 19.53           N
ATOM   4201  CA  PRO A 259     -30.654  -5.368  -4.981  1.00 19.53           C
ATOM   4202  HA  PRO A 259     -30.107  -6.009  -4.293  1.00 19.53           H
ATOM   4203  C   PRO A 259     -29.654  -4.593  -5.844  1.00 19.53           C
ATOM   4204  O   PRO A 259     -28.481  -4.958  -5.900  1.00 19.53           O
ATOM   4205  CB  PRO A 259     -31.577  -6.223  -5.856  1.00 19.53           C
ATOM   4206 1HB  PRO A 259     -31.719  -5.755  -6.829  1.00 19.53           H
ATOM   4207 2HB  PRO A 259     -31.176  -7.230  -5.972  1.00 19.53           H
ATOM   4208  CG  PRO A 259     -32.860  -6.251  -5.108  1.00 19.53           C
ATOM   4209 1HG  PRO A 259     -33.691  -6.512  -5.757  1.00 19.53           H
ATOM   4210 2HG  PRO A 259     -32.790  -6.948  -4.271  1.00 19.53           H
ATOM   4211  CD  PRO A 259     -32.984  -4.848  -4.611  1.00 19.53           C
ATOM   4212 1HD  PRO A 259     -33.313  -4.180  -5.409  1.00 19.53           H
ATOM   4213 2HD  PRO A 259     -33.665  -4.802  -3.761  1.00 19.53           H
ATOM   4214  N   ARG A 260     -30.072  -3.480  -6.439  1.00-12.10           N
ATOM   4215  H   ARG A 260     -31.037  -3.194  -6.341  1.00-12.10           H
ATOM   4216  CA  ARG A 260     -29.155  -2.634  -7.210  1.00-12.10           C
ATOM   4217  HA  ARG A 260     -28.626  -3.250  -7.938  1.00-12.10           H
ATOM   4218  C   ARG A 260     -28.101  -1.981  -6.334  1.00-12.10           C
ATOM   4219  O   ARG A 260     -26.946  -1.886  -6.741  1.00-12.10           O
ATOM   4220  CB  ARG A 260     -29.904  -1.528  -7.957  1.00-12.10           C
ATOM   4221 1HB  ARG A 260     -30.689  -1.125  -7.318  1.00-12.10           H
ATOM   4222 2HB  ARG A 260     -29.193  -0.728  -8.165  1.00-12.10           H
ATOM   4223  CG  ARG A 260     -30.491  -1.966  -9.288  1.00-12.10           C
ATOM   4224 1HG  ARG A 260     -29.685  -2.369  -9.902  1.00-12.10           H
ATOM   4225 2HG  ARG A 260     -31.242  -2.741  -9.132  1.00-12.10           H
ATOM   4226  CD  ARG A 260     -31.111  -0.781 -10.020  1.00-12.10           C
ATOM   4227 1HD  ARG A 260     -30.427   0.068  -9.960  1.00-12.10           H
ATOM   4228 2HD  ARG A 260     -31.231  -1.041 -11.071  1.00-12.10           H
ATOM   4229  NE  ARG A 260     -32.419  -0.396  -9.464  1.00-12.10           N
ATOM   4230  HE  ARG A 260     -32.421   0.289  -8.718  1.00-12.10           H
ATOM   4231  CZ  ARG A 260     -33.600  -0.845  -9.865  1.00-12.10           C
ATOM   4232  NH1 ARG A 260     -34.664  -0.469  -9.225  1.00-12.10           N
ATOM   4233 1HH1 ARG A 260     -34.587   0.221  -8.485  1.00-12.10           H
ATOM   4234 2HH1 ARG A 260     -35.556  -0.883  -9.456  1.00-12.10           H
ATOM   4235  NH2 ARG A 260     -33.764  -1.659 -10.874  1.00-12.10           N
ATOM   4236 1HH2 ARG A 260     -32.970  -1.953 -11.412  1.00-12.10           H
ATOM   4237 2HH2 ARG A 260     -34.691  -1.977 -11.121  1.00-12.10           H
ATOM   4238  N   ALA A 261     -28.463  -1.571  -5.129  1.00-22.89           N
ATOM   4239  H   ALA A 261     -29.436  -1.652  -4.845  1.00-22.89           H
ATOM   4240  CA  ALA A 261     -27.491  -0.989  -4.208  1.00-22.89           C
ATOM   4241  HA  ALA A 261     -27.029  -0.125  -4.688  1.00-22.89           H
ATOM   4242  C   ALA A 261     -26.395  -2.015  -3.902  1.00-22.89           C
ATOM   4243  O   ALA A 261     -25.204  -1.695  -3.874  1.00-22.89           O
ATOM   4244  CB  ALA A 261     -28.196  -0.534  -2.920  1.00-22.89           C
ATOM   4245 1HB  ALA A 261     -28.985   0.179  -3.164  1.00-22.89           H
ATOM   4246 2HB  ALA A 261     -27.473  -0.053  -2.259  1.00-22.89           H
ATOM   4247 3HB  ALA A 261     -28.634  -1.391  -2.407  1.00-22.89           H
ATOM   4248  N   ARG A 262     -26.787  -3.266  -3.702  1.00 -3.26           N
ATOM   4249  H   ARG A 262     -27.783  -3.488  -3.721  1.00 -3.26           H
ATOM   4250  CA  ARG A 262     -25.815  -4.326  -3.431  1.00 -3.26           C
ATOM   4251  HA  ARG A 262     -25.116  -3.971  -2.673  1.00 -3.26           H
ATOM   4252  C   ARG A 262     -24.991  -4.707  -4.649  1.00 -3.26           C
ATOM   4253  O   ARG A 262     -23.802  -4.959  -4.504  1.00 -3.26           O
ATOM   4254  CB  ARG A 262     -26.520  -5.560  -2.885  1.00 -3.26           C
ATOM   4255 1HB  ARG A 262     -27.284  -5.871  -3.594  1.00 -3.26           H
ATOM   4256 2HB  ARG A 262     -25.788  -6.359  -2.782  1.00 -3.26           H
ATOM   4257  CG  ARG A 262     -27.160  -5.319  -1.535  1.00 -3.26           C
ATOM   4258 1HG  ARG A 262     -26.393  -5.030  -0.817  1.00 -3.26           H
ATOM   4259 2HG  ARG A 262     -27.893  -4.518  -1.609  1.00 -3.26           H
ATOM   4260  CD  ARG A 262     -27.850  -6.567  -1.057  1.00 -3.26           C
ATOM   4261 1HD  ARG A 262     -28.581  -6.874  -1.807  1.00 -3.26           H
ATOM   4262 2HD  ARG A 262     -27.112  -7.360  -0.937  1.00 -3.26           H
ATOM   4263  NE  ARG A 262     -28.536  -6.339   0.219  1.00 -3.26           N
ATOM   4264  HE  ARG A 262     -28.527  -5.388   0.582  1.00 -3.26           H
ATOM   4265  CZ  ARG A 262     -29.180  -7.251   0.931  1.00 -3.26           C
ATOM   4266  NH1 ARG A 262     -29.722  -6.900   2.059  1.00 -3.26           N
ATOM   4267 1HH1 ARG A 262     -29.583  -5.971   2.430  1.00 -3.26           H
ATOM   4268 2HH1 ARG A 262     -30.301  -7.573   2.553  1.00 -3.26           H
ATOM   4269  NH2 ARG A 262     -29.309  -8.494   0.554  1.00 -3.26           N
ATOM   4270 1HH2 ARG A 262     -29.015  -8.778  -0.372  1.00 -3.26           H
ATOM   4271 2HH2 ARG A 262     -29.684  -9.176   1.200  1.00 -3.26           H
ATOM   4272  N   LEU A 263     -25.570  -4.685  -5.842  1.00 -7.10           N
ATOM   4273  H   LEU A 263     -26.573  -4.532  -5.916  1.00 -7.10           H
ATOM   4274  CA  LEU A 263     -24.788  -4.901  -7.064  1.00 -7.10           C
ATOM   4275  HA  LEU A 263     -24.278  -5.863  -7.002  1.00 -7.10           H
ATOM   4276  C   LEU A 263     -23.733  -3.810  -7.202  1.00 -7.10           C
ATOM   4277  O   LEU A 263     -22.577  -4.088  -7.500  1.00 -7.10           O
ATOM   4278  CB  LEU A 263     -25.670  -4.864  -8.320  1.00 -7.10           C
ATOM   4279 1HB  LEU A 263     -26.256  -3.949  -8.279  1.00 -7.10           H
ATOM   4280 2HB  LEU A 263     -25.003  -4.777  -9.178  1.00 -7.10           H
ATOM   4281  CG  LEU A 263     -26.638  -6.016  -8.624  1.00 -7.10           C
ATOM   4282  HG  LEU A 263     -27.275  -6.184  -7.760  1.00 -7.10           H
ATOM   4283  CD1 LEU A 263     -27.518  -5.630  -9.813  1.00 -7.10           C
ATOM   4284 1HD1 LEU A 263     -28.212  -6.442 -10.032  1.00 -7.10           H
ATOM   4285 2HD1 LEU A 263     -26.905  -5.443 -10.695  1.00 -7.10           H
ATOM   4286 3HD1 LEU A 263     -28.095  -4.737  -9.577  1.00 -7.10           H
ATOM   4287  CD2 LEU A 263     -25.904  -7.309  -8.938  1.00 -7.10           C
ATOM   4288 1HD2 LEU A 263     -26.627  -8.103  -9.126  1.00 -7.10           H
ATOM   4289 2HD2 LEU A 263     -25.283  -7.606  -8.097  1.00 -7.10           H
ATOM   4290 3HD2 LEU A 263     -25.276  -7.183  -9.821  1.00 -7.10           H
ATOM   4291  N   LYS A 264     -24.117  -2.568  -6.941  1.00-18.16           N
ATOM   4292  H   LYS A 264     -25.088  -2.390  -6.690  1.00-18.16           H
ATOM   4293  CA  LYS A 264     -23.193  -1.435  -7.050  1.00-18.16           C
ATOM   4294  HA  LYS A 264     -22.764  -1.430  -8.053  1.00-18.16           H
ATOM   4295  C   LYS A 264     -22.062  -1.592  -6.040  1.00-18.16           C
ATOM   4296  O   LYS A 264     -20.894  -1.361  -6.335  1.00-18.16           O
ATOM   4297  CB  LYS A 264     -23.971  -0.133  -6.820  1.00-18.16           C
ATOM   4298 1HB  LYS A 264     -24.916  -0.206  -7.357  1.00-18.16           H
ATOM   4299 2HB  LYS A 264     -24.190  -0.032  -5.757  1.00-18.16           H
ATOM   4300  CG  LYS A 264     -23.275   1.124  -7.306  1.00-18.16           C
ATOM   4301 1HG  LYS A 264     -22.291   1.203  -6.844  1.00-18.16           H
ATOM   4302 2HG  LYS A 264     -23.162   1.061  -8.389  1.00-18.16           H
ATOM   4303  CD  LYS A 264     -24.087   2.364  -6.961  1.00-18.16           C
ATOM   4304 1HD  LYS A 264     -25.131   2.194  -7.218  1.00-18.16           H
ATOM   4305 2HD  LYS A 264     -24.011   2.543  -5.888  1.00-18.16           H
ATOM   4306  CE  LYS A 264     -23.590   3.586  -7.719  1.00-18.16           C
ATOM   4307 1HE  LYS A 264     -22.510   3.658  -7.597  1.00-18.16           H
ATOM   4308 2HE  LYS A 264     -23.807   3.462  -8.781  1.00-18.16           H
ATOM   4309  NZ  LYS A 264     -24.215   4.856  -7.225  1.00-18.16           N
ATOM   4310 1HZ  LYS A 264     -23.831   5.654  -7.727  1.00-18.16           H
ATOM   4311 2HZ  LYS A 264     -24.012   4.983  -6.244  1.00-18.16           H
ATOM   4312 3HZ  LYS A 264     -25.217   4.833  -7.365  1.00-18.16           H
ATOM   4313  N   THR A 265     -22.417  -2.049  -4.848  1.00-12.48           N
ATOM   4314  H   THR A 265     -23.398  -2.211  -4.660  1.00-12.48           H
ATOM   4315  CA  THR A 265     -21.438  -2.308  -3.794  1.00-12.48           C
ATOM   4316  HA  THR A 265     -20.850  -1.405  -3.642  1.00-12.48           H
ATOM   4317  C   THR A 265     -20.475  -3.435  -4.176  1.00-12.48           C
ATOM   4318  O   THR A 265     -19.269  -3.309  -3.965  1.00-12.48           O
ATOM   4319  CB  THR A 265     -22.154  -2.664  -2.469  1.00-12.48           C
ATOM   4320  HB  THR A 265     -22.699  -3.600  -2.586  1.00-12.48           H
ATOM   4321  OG1 THR A 265     -23.071  -1.618  -2.130  1.00-12.48           O
ATOM   4322  HG1 THR A 265     -23.793  -1.620  -2.773  1.00-12.48           H
ATOM   4323  CG2 THR A 265     -21.196  -2.785  -1.308  1.00-12.48           C
ATOM   4324 1HG2 THR A 265     -21.758  -2.983  -0.396  1.00-12.48           H
ATOM   4325 2HG2 THR A 265     -20.638  -1.857  -1.192  1.00-12.48           H
ATOM   4326 3HG2 THR A 265     -20.505  -3.612  -1.476  1.00-12.48           H
ATOM   4327  N   LEU A 266     -20.975  -4.519  -4.757  1.00 -8.53           N
ATOM   4328  H   LEU A 266     -21.980  -4.603  -4.903  1.00 -8.53           H
ATOM   4329  CA  LEU A 266     -20.110  -5.617  -5.189  1.00 -8.53           C
ATOM   4330  HA  LEU A 266     -19.523  -5.966  -4.339  1.00 -8.53           H
ATOM   4331  C   LEU A 266     -19.141  -5.143  -6.260  1.00 -8.53           C
ATOM   4332  O   LEU A 266     -17.940  -5.356  -6.140  1.00 -8.53           O
ATOM   4333  CB  LEU A 266     -20.933  -6.784  -5.755  1.00 -8.53           C
ATOM   4334 1HB  LEU A 266     -21.561  -7.182  -4.960  1.00 -8.53           H
ATOM   4335 2HB  LEU A 266     -21.591  -6.387  -6.527  1.00 -8.53           H
ATOM   4336  CG  LEU A 266     -20.134  -7.937  -6.396  1.00 -8.53           C
ATOM   4337  HG  LEU A 266     -19.579  -7.532  -7.241  1.00 -8.53           H
ATOM   4338  CD1 LEU A 266     -19.127  -8.610  -5.465  1.00 -8.53           C
ATOM   4339 1HD1 LEU A 266     -18.530  -9.321  -6.037  1.00 -8.53           H
ATOM   4340 2HD1 LEU A 266     -19.637  -9.143  -4.668  1.00 -8.53           H
ATOM   4341 3HD1 LEU A 266     -18.443  -7.878  -5.036  1.00 -8.53           H
ATOM   4342  CD2 LEU A 266     -21.095  -8.984  -6.945  1.00 -8.53           C
ATOM   4343 1HD2 LEU A 266     -20.535  -9.739  -7.498  1.00 -8.53           H
ATOM   4344 2HD2 LEU A 266     -21.808  -8.518  -7.626  1.00 -8.53           H
ATOM   4345 3HD2 LEU A 266     -21.634  -9.469  -6.131  1.00 -8.53           H
ATOM   4346  N   LYS A 267     -19.647  -4.468  -7.282  1.00-26.19           N
ATOM   4347  H   LYS A 267     -20.648  -4.280  -7.317  1.00-26.19           H
ATOM   4348  CA  LYS A 267     -18.800  -4.028  -8.393  1.00-26.19           C
ATOM   4349  HA  LYS A 267     -18.294  -4.895  -8.821  1.00-26.19           H
ATOM   4350  C   LYS A 267     -17.716  -3.082  -7.904  1.00-26.19           C
ATOM   4351  O   LYS A 267     -16.565  -3.188  -8.307  1.00-26.19           O
ATOM   4352  CB  LYS A 267     -19.657  -3.371  -9.475  1.00-26.19           C
ATOM   4353 1HB  LYS A 267     -20.252  -2.581  -9.017  1.00-26.19           H
ATOM   4354 2HB  LYS A 267     -18.998  -2.927 -10.222  1.00-26.19           H
ATOM   4355  CG  LYS A 267     -20.589  -4.351 -10.180  1.00-26.19           C
ATOM   4356 1HG  LYS A 267     -19.994  -5.116 -10.675  1.00-26.19           H
ATOM   4357 2HG  LYS A 267     -21.233  -4.837  -9.451  1.00-26.19           H
ATOM   4358  CD  LYS A 267     -21.459  -3.651 -11.207  1.00-26.19           C
ATOM   4359 1HD  LYS A 267     -22.048  -2.875 -10.715  1.00-26.19           H
ATOM   4360 2HD  LYS A 267     -20.822  -3.195 -11.965  1.00-26.19           H
ATOM   4361  CE  LYS A 267     -22.392  -4.657 -11.866  1.00-26.19           C
ATOM   4362 1HE  LYS A 267     -21.791  -5.448 -12.321  1.00-26.19           H
ATOM   4363 2HE  LYS A 267     -23.036  -5.103 -11.105  1.00-26.19           H
ATOM   4364  NZ  LYS A 267     -23.236  -4.014 -12.922  1.00-26.19           N
ATOM   4365 1HZ  LYS A 267     -23.784  -4.716 -13.399  1.00-26.19           H
ATOM   4366 2HZ  LYS A 267     -22.644  -3.543 -13.597  1.00-26.19           H
ATOM   4367 3HZ  LYS A 267     -23.862  -3.338 -12.498  1.00-26.19           H
ATOM   4368  N   MET A 268     -18.058  -2.221  -6.960  1.00  1.32           N
ATOM   4369  H   MET A 268     -19.028  -2.152  -6.672  1.00  1.32           H
ATOM   4370  CA  MET A 268     -17.068  -1.345  -6.343  1.00  1.32           C
ATOM   4371  HA  MET A 268     -16.581  -0.768  -7.127  1.00  1.32           H
ATOM   4372  C   MET A 268     -15.983  -2.106  -5.584  1.00  1.32           C
ATOM   4373  O   MET A 268     -14.810  -1.758  -5.642  1.00  1.32           O
ATOM   4374  CB  MET A 268     -17.791  -0.389  -5.395  1.00  1.32           C
ATOM   4375 1HB  MET A 268     -18.622   0.055  -5.939  1.00  1.32           H
ATOM   4376 2HB  MET A 268     -18.190  -0.966  -4.562  1.00  1.32           H
ATOM   4377  CG  MET A 268     -16.919   0.726  -4.851  1.00  1.32           C
ATOM   4378 1HG  MET A 268     -16.101   0.273  -4.296  1.00  1.32           H
ATOM   4379 2HG  MET A 268     -16.482   1.261  -5.694  1.00  1.32           H
ATOM   4380  SD  MET A 268     -17.730   1.946  -3.772  1.00  1.32           S
ATOM   4381  CE  MET A 268     -19.411   1.327  -3.457  1.00  1.32           C
ATOM   4382 1HE  MET A 268     -19.950   2.051  -2.846  1.00  1.32           H
ATOM   4383 2HE  MET A 268     -19.363   0.371  -2.937  1.00  1.32           H
ATOM   4384 3HE  MET A 268     -19.943   1.204  -4.402  1.00  1.32           H
ATOM   4385  N   THR A 269     -16.363  -3.140  -4.851  1.00-12.98           N
ATOM   4386  H   THR A 269     -17.335  -3.431  -4.853  1.00-12.98           H
ATOM   4387  CA  THR A 269     -15.402  -3.869  -4.022  1.00-12.98           C
ATOM   4388  HA  THR A 269     -14.783  -3.143  -3.497  1.00-12.98           H
ATOM   4389  C   THR A 269     -14.482  -4.724  -4.892  1.00-12.98           C
ATOM   4390  O   THR A 269     -13.275  -4.784  -4.659  1.00-12.98           O
ATOM   4391  CB  THR A 269     -16.146  -4.711  -2.965  1.00-12.98           C
ATOM   4392  HB  THR A 269     -16.635  -5.560  -3.442  1.00-12.98           H
ATOM   4393  OG1 THR A 269     -17.140  -3.883  -2.354  1.00-12.98           O
ATOM   4394  HG1 THR A 269     -17.902  -3.846  -2.947  1.00-12.98           H
ATOM   4395  CG2 THR A 269     -15.229  -5.184  -1.849  1.00-12.98           C
ATOM   4396 1HG2 THR A 269     -15.812  -5.749  -1.123  1.00-12.98           H
ATOM   4397 2HG2 THR A 269     -14.761  -4.333  -1.355  1.00-12.98           H
ATOM   4398 3HG2 THR A 269     -14.454  -5.835  -2.256  1.00-12.98           H
ATOM   4399  N   VAL A 270     -15.028  -5.299  -5.955  1.00-22.29           N
ATOM   4400  H   VAL A 270     -16.034  -5.250  -6.098  1.00-22.29           H
ATOM   4401  CA  VAL A 270     -14.217  -6.022  -6.934  1.00-22.29           C
ATOM   4402  HA  VAL A 270     -13.612  -6.763  -6.416  1.00-22.29           H
ATOM   4403  C   VAL A 270     -13.263  -5.049  -7.615  1.00-22.29           C
ATOM   4404  O   VAL A 270     -12.088  -5.364  -7.775  1.00-22.29           O
ATOM   4405  CB  VAL A 270     -15.109  -6.757  -7.982  1.00-22.29           C
ATOM   4406  HB  VAL A 270     -15.797  -6.035  -8.422  1.00-22.29           H
ATOM   4407  CG1 VAL A 270     -14.280  -7.386  -9.113  1.00-22.29           C
ATOM   4408 1HG1 VAL A 270     -14.933  -7.934  -9.791  1.00-22.29           H
ATOM   4409 2HG1 VAL A 270     -13.532  -8.066  -8.700  1.00-22.29           H
ATOM   4410 3HG1 VAL A 270     -13.776  -6.608  -9.686  1.00-22.29           H
ATOM   4411  CG2 VAL A 270     -15.924  -7.863  -7.299  1.00-22.29           C
ATOM   4412 1HG2 VAL A 270     -16.599  -8.327  -8.016  1.00-22.29           H
ATOM   4413 2HG2 VAL A 270     -16.517  -7.450  -6.485  1.00-22.29           H
ATOM   4414 3HG2 VAL A 270     -15.256  -8.624  -6.891  1.00-22.29           H
ATOM   4415  N   ALA A 271     -13.719  -3.860  -7.985  1.00-22.35           N
ATOM   4416  H   ALA A 271     -14.694  -3.614  -7.843  1.00-22.35           H
ATOM   4417  CA  ALA A 271     -12.839  -2.909  -8.658  1.00-22.35           C
ATOM   4418  HA  ALA A 271     -12.415  -3.413  -9.528  1.00-22.35           H
ATOM   4419  C   ALA A 271     -11.665  -2.473  -7.774  1.00-22.35           C
ATOM   4420  O   ALA A 271     -10.542  -2.374  -8.263  1.00-22.35           O
ATOM   4421  CB  ALA A 271     -13.643  -1.700  -9.141  1.00-22.35           C
ATOM   4422 1HB  ALA A 271     -14.411  -2.025  -9.845  1.00-22.35           H
ATOM   4423 2HB  ALA A 271     -12.979  -0.992  -9.640  1.00-22.35           H
ATOM   4424 3HB  ALA A 271     -14.121  -1.210  -8.293  1.00-22.35           H
ATOM   4425  N   PHE A 272     -11.897  -2.260  -6.484  1.00 -3.02           N
ATOM   4426  H   PHE A 272     -12.841  -2.329  -6.120  1.00 -3.02           H
ATOM   4427  CA  PHE A 272     -10.796  -1.913  -5.580  1.00 -3.02           C
ATOM   4428  HA  PHE A 272     -10.242  -1.071  -5.996  1.00 -3.02           H
ATOM   4429  C   PHE A 272      -9.814  -3.063  -5.441  1.00 -3.02           C
ATOM   4430  O   PHE A 272      -8.612  -2.875  -5.590  1.00 -3.02           O
ATOM   4431  CB  PHE A 272     -11.292  -1.531  -4.182  1.00 -3.02           C
ATOM   4432 1HB  PHE A 272     -12.067  -2.227  -3.863  1.00 -3.02           H
ATOM   4433 2HB  PHE A 272     -10.449  -1.619  -3.496  1.00 -3.02           H
ATOM   4434  CG  PHE A 272     -11.793  -0.121  -4.091  1.00 -3.02           C
ATOM   4435  CD1 PHE A 272     -13.140   0.164  -3.811  1.00 -3.02           C
ATOM   4436  HD1 PHE A 272     -13.830  -0.645  -3.636  1.00 -3.02           H
ATOM   4437  CD2 PHE A 272     -10.897   0.943  -4.279  1.00 -3.02           C
ATOM   4438  HD2 PHE A 272      -9.847   0.744  -4.457  1.00 -3.02           H
ATOM   4439  CE1 PHE A 272     -13.598   1.510  -3.771  1.00 -3.02           C
ATOM   4440  HE1 PHE A 272     -14.630   1.739  -3.567  1.00 -3.02           H
ATOM   4441  CE2 PHE A 272     -11.344   2.275  -4.253  1.00 -3.02           C
ATOM   4442  HE2 PHE A 272     -10.646   3.079  -4.417  1.00 -3.02           H
ATOM   4443  CZ  PHE A 272     -12.692   2.557  -4.023  1.00 -3.02           C
ATOM   4444  HZ  PHE A 272     -13.030   3.577  -4.047  1.00 -3.02           H
ATOM   4445  N   ALA A 273     -10.316  -4.266  -5.206  1.00-13.37           N
ATOM   4446  H   ALA A 273     -11.319  -4.391  -5.117  1.00-13.37           H
ATOM   4447  CA  ALA A 273      -9.440  -5.417  -5.031  1.00-13.37           C
ATOM   4448  HA  ALA A 273      -8.730  -5.196  -4.231  1.00-13.37           H
ATOM   4449  C   ALA A 273      -8.641  -5.706  -6.306  1.00-13.37           C
ATOM   4450  O   ALA A 273      -7.476  -6.095  -6.255  1.00-13.37           O
ATOM   4451  CB  ALA A 273     -10.275  -6.622  -4.628  1.00-13.37           C
ATOM   4452 1HB  ALA A 273     -10.846  -6.386  -3.730  1.00-13.37           H
ATOM   4453 2HB  ALA A 273      -9.619  -7.469  -4.422  1.00-13.37           H
ATOM   4454 3HB  ALA A 273     -10.962  -6.885  -5.433  1.00-13.37           H
ATOM   4455  N   THR A 274      -9.256  -5.489  -7.457  1.00-25.61           N
ATOM   4456  H   THR A 274     -10.229  -5.196  -7.456  1.00-25.61           H
ATOM   4457  CA  THR A 274      -8.566  -5.675  -8.730  1.00-25.61           C
ATOM   4458  HA  THR A 274      -8.078  -6.648  -8.726  1.00-25.61           H
ATOM   4459  C   THR A 274      -7.497  -4.606  -8.914  1.00-25.61           C
ATOM   4460  O   THR A 274      -6.387  -4.925  -9.319  1.00-25.61           O
ATOM   4461  CB  THR A 274      -9.544  -5.618  -9.922  1.00-25.61           C
ATOM   4462  HB  THR A 274      -9.964  -4.615 -10.005  1.00-25.61           H
ATOM   4463  OG1 THR A 274     -10.601  -6.558  -9.713  1.00-25.61           O
ATOM   4464  HG1 THR A 274     -11.132  -6.246  -8.967  1.00-25.61           H
ATOM   4465  CG2 THR A 274      -8.877  -6.000 -11.226  1.00-25.61           C
ATOM   4466 1HG2 THR A 274      -9.620  -5.984 -12.021  1.00-25.61           H
ATOM   4467 2HG2 THR A 274      -8.455  -7.003 -11.150  1.00-25.61           H
ATOM   4468 3HG2 THR A 274      -8.087  -5.290 -11.472  1.00-25.61           H
ATOM   4469  N   SER A 275      -7.788  -3.352  -8.591  1.00 -9.78           N
ATOM   4470  H   SER A 275      -8.708  -3.107  -8.233  1.00 -9.78           H
ATOM   4471  CA  SER A 275      -6.791  -2.294  -8.757  1.00 -9.78           C
ATOM   4472  HA  SER A 275      -6.434  -2.308  -9.786  1.00 -9.78           H
ATOM   4473  C   SER A 275      -5.604  -2.545  -7.840  1.00 -9.78           C
ATOM   4474  O   SER A 275      -4.455  -2.467  -8.268  1.00 -9.78           O
ATOM   4475  CB  SER A 275      -7.388  -0.921  -8.453  1.00 -9.78           C
ATOM   4476 1HB  SER A 275      -8.254  -0.763  -9.095  1.00 -9.78           H
ATOM   4477 2HB  SER A 275      -7.704  -0.878  -7.409  1.00 -9.78           H
ATOM   4478  OG  SER A 275      -6.433   0.095  -8.703  1.00 -9.78           O
ATOM   4479  HG  SER A 275      -5.941   0.246  -7.879  1.00 -9.78           H
ATOM   4480  N   PHE A 276      -5.890  -2.942  -6.610  1.00-21.31           N
ATOM   4481  H   PHE A 276      -6.861  -2.984  -6.307  1.00-21.31           H
ATOM   4482  CA  PHE A 276      -4.854  -3.292  -5.648  1.00-21.31           C
ATOM   4483  HA  PHE A 276      -4.223  -2.421  -5.468  1.00-21.31           H
ATOM   4484  C   PHE A 276      -3.984  -4.419  -6.197  1.00-21.31           C
ATOM   4485  O   PHE A 276      -2.760  -4.355  -6.148  1.00-21.31           O
ATOM   4486  CB  PHE A 276      -5.540  -3.708  -4.346  1.00-21.31           C
ATOM   4487 1HB  PHE A 276      -6.171  -2.885  -4.011  1.00-21.31           H
ATOM   4488 2HB  PHE A 276      -6.178  -4.569  -4.540  1.00-21.31           H
ATOM   4489  CG  PHE A 276      -4.592  -4.062  -3.242  1.00-21.31           C
ATOM   4490  CD1 PHE A 276      -4.020  -3.051  -2.453  1.00-21.31           C
ATOM   4491  HD1 PHE A 276      -4.229  -2.013  -2.671  1.00-21.31           H
ATOM   4492  CD2 PHE A 276      -4.298  -5.408  -2.958  1.00-21.31           C
ATOM   4493  HD2 PHE A 276      -4.718  -6.194  -3.569  1.00-21.31           H
ATOM   4494  CE1 PHE A 276      -3.179  -3.374  -1.367  1.00-21.31           C
ATOM   4495  HE1 PHE A 276      -2.734  -2.590  -0.770  1.00-21.31           H
ATOM   4496  CE2 PHE A 276      -3.467  -5.745  -1.866  1.00-21.31           C
ATOM   4497  HE2 PHE A 276      -3.247  -6.778  -1.644  1.00-21.31           H
ATOM   4498  CZ  PHE A 276      -2.917  -4.723  -1.068  1.00-21.31           C
ATOM   4499  HZ  PHE A 276      -2.298  -4.972  -0.229  1.00-21.31           H
ATOM   4500  N   THR A 277      -4.607  -5.419  -6.801  1.00 -6.66           N
ATOM   4501  H   THR A 277      -5.619  -5.427  -6.834  1.00 -6.66           H
ATOM   4502  CA  THR A 277      -3.856  -6.516  -7.407  1.00 -6.66           C
ATOM   4503  HA  THR A 277      -3.236  -6.974  -6.637  1.00 -6.66           H
ATOM   4504  C   THR A 277      -2.950  -6.019  -8.534  1.00 -6.66           C
ATOM   4505  O   THR A 277      -1.767  -6.342  -8.567  1.00 -6.66           O
ATOM   4506  CB  THR A 277      -4.804  -7.586  -8.002  1.00 -6.66           C
ATOM   4507  HB  THR A 277      -5.339  -7.169  -8.854  1.00 -6.66           H
ATOM   4508  OG1 THR A 277      -5.750  -7.998  -7.017  1.00 -6.66           O
ATOM   4509  HG1 THR A 277      -6.262  -7.227  -6.737  1.00 -6.66           H
ATOM   4510  CG2 THR A 277      -4.069  -8.826  -8.434  1.00 -6.66           C
ATOM   4511 1HG2 THR A 277      -4.789  -9.549  -8.813  1.00 -6.66           H
ATOM   4512 2HG2 THR A 277      -3.543  -9.259  -7.582  1.00 -6.66           H
ATOM   4513 3HG2 THR A 277      -3.357  -8.588  -9.224  1.00 -6.66           H
ATOM   4514  N   VAL A 278      -3.484  -5.229  -9.453  1.00 -8.82           N
ATOM   4515  H   VAL A 278      -4.458  -4.941  -9.359  1.00 -8.82           H
ATOM   4516  CA  VAL A 278      -2.729  -4.770 -10.624  1.00 -8.82           C
ATOM   4517  HA  VAL A 278      -2.330  -5.633 -11.155  1.00 -8.82           H
ATOM   4518  C   VAL A 278      -1.543  -3.905 -10.215  1.00 -8.82           C
ATOM   4519  O   VAL A 278      -0.461  -4.017 -10.789  1.00 -8.82           O
ATOM   4520  CB  VAL A 278      -3.670  -3.982 -11.587  1.00 -8.82           C
ATOM   4521  HB  VAL A 278      -4.187  -3.213 -11.014  1.00 -8.82           H
ATOM   4522  CG1 VAL A 278      -2.913  -3.299 -12.731  1.00 -8.82           C
ATOM   4523 1HG1 VAL A 278      -3.625  -2.816 -13.400  1.00 -8.82           H
ATOM   4524 2HG1 VAL A 278      -2.326  -4.032 -13.287  1.00 -8.82           H
ATOM   4525 3HG1 VAL A 278      -2.247  -2.531 -12.333  1.00 -8.82           H
ATOM   4526  CG2 VAL A 278      -4.712  -4.932 -12.197  1.00 -8.82           C
ATOM   4527 1HG2 VAL A 278      -5.446  -4.351 -12.751  1.00 -8.82           H
ATOM   4528 2HG2 VAL A 278      -5.233  -5.489 -11.423  1.00 -8.82           H
ATOM   4529 3HG2 VAL A 278      -4.226  -5.630 -12.880  1.00 -8.82           H
ATOM   4530  N   CYS A 279      -1.731  -3.060  -9.216  1.00  8.89           N
ATOM   4531  H   CYS A 279      -2.640  -3.005  -8.764  1.00  8.89           H
ATOM   4532  CA  CYS A 279      -0.677  -2.149  -8.796  1.00  8.89           C
ATOM   4533  HA  CYS A 279      -0.183  -1.754  -9.684  1.00  8.89           H
ATOM   4534  C   CYS A 279       0.396  -2.784  -7.911  1.00  8.89           C
ATOM   4535  O   CYS A 279       1.582  -2.510  -8.057  1.00  8.89           O
ATOM   4536  CB  CYS A 279      -1.344  -0.986  -8.071  1.00  8.89           C
ATOM   4537 1HB  CYS A 279      -1.850  -1.356  -7.179  1.00  8.89           H
ATOM   4538 2HB  CYS A 279      -0.579  -0.271  -7.767  1.00  8.89           H
ATOM   4539  SG  CYS A 279      -2.550  -0.161  -9.143  1.00  8.89           S
ATOM   4540  HG  CYS A 279      -3.541  -1.046  -8.952  1.00  8.89           H
ATOM   4541  N   TRP A 280      -0.005  -3.626  -6.972  1.00 46.51           N
ATOM   4542  H   TRP A 280      -0.989  -3.861  -6.873  1.00 46.51           H
ATOM   4543  CA  TRP A 280       0.947  -4.150  -5.994  1.00 46.51           C
ATOM   4544  HA  TRP A 280       1.727  -3.405  -5.834  1.00 46.51           H
ATOM   4545  C   TRP A 280       1.640  -5.442  -6.429  1.00 46.51           C
ATOM   4546  O   TRP A 280       2.760  -5.719  -5.989  1.00 46.51           O
ATOM   4547  CB  TRP A 280       0.234  -4.352  -4.658  1.00 46.51           C
ATOM   4548 1HB  TRP A 280      -0.628  -4.994  -4.818  1.00 46.51           H
ATOM   4549 2HB  TRP A 280       0.917  -4.855  -3.973  1.00 46.51           H
ATOM   4550  CG  TRP A 280      -0.227  -3.064  -4.007  1.00 46.51           C
ATOM   4551  CD1 TRP A 280      -1.224  -2.228  -4.419  1.00 46.51           C
ATOM   4552  HD1 TRP A 280      -1.838  -2.406  -5.291  1.00 46.51           H
ATOM   4553  CD2 TRP A 280       0.288  -2.469  -2.802  1.00 46.51           C
ATOM   4554  NE1 TRP A 280      -1.339  -1.138  -3.600  1.00 46.51           N
ATOM   4555  HE1 TRP A 280      -1.994  -0.380  -3.727  1.00 46.51           H
ATOM   4556  CE2 TRP A 280      -0.434  -1.259  -2.584  1.00 46.51           C
ATOM   4557  CE3 TRP A 280       1.277  -2.844  -1.870  1.00 46.51           C
ATOM   4558  HE3 TRP A 280       1.827  -3.762  -2.000  1.00 46.51           H
ATOM   4559  CZ2 TRP A 280      -0.188  -0.422  -1.478  1.00 46.51           C
ATOM   4560  HZ2 TRP A 280      -0.736   0.501  -1.342  1.00 46.51           H
ATOM   4561  CZ3 TRP A 280       1.531  -2.002  -0.758  1.00 46.51           C
ATOM   4562  HZ3 TRP A 280       2.297  -2.271  -0.049  1.00 46.51           H
ATOM   4563  CH2 TRP A 280       0.781  -0.803  -0.571  1.00 46.51           C
ATOM   4564  HH2 TRP A 280       0.972  -0.177   0.287  1.00 46.51           H
ATOM   4565  N   THR A 281       1.032  -6.225  -7.313  1.00  3.80           N
ATOM   4566  H   THR A 281       0.123  -5.971  -7.684  1.00  3.80           H
ATOM   4567  CA  THR A 281       1.679  -7.465  -7.767  1.00  3.80           C
ATOM   4568  HA  THR A 281       1.854  -8.073  -6.881  1.00  3.80           H
ATOM   4569  C   THR A 281       3.056  -7.244  -8.415  1.00  3.80           C
ATOM   4570  O   THR A 281       3.997  -7.928  -8.011  1.00  3.80           O
ATOM   4571  CB  THR A 281       0.786  -8.302  -8.737  1.00  3.80           C
ATOM   4572  HB  THR A 281       0.608  -7.738  -9.652  1.00  3.80           H
ATOM   4573  OG1 THR A 281      -0.466  -8.596  -8.111  1.00  3.80           O
ATOM   4574  HG1 THR A 281      -1.003  -7.794  -8.171  1.00  3.80           H
ATOM   4575  CG2 THR A 281       1.389  -9.647  -9.091  1.00  3.80           C
ATOM   4576 1HG2 THR A 281       0.685 -10.205  -9.706  1.00  3.80           H
ATOM   4577 2HG2 THR A 281       1.603 -10.211  -8.183  1.00  3.80           H
ATOM   4578 3HG2 THR A 281       2.304  -9.503  -9.664  1.00  3.80           H
ATOM   4579  N   PRO A 282       3.227  -6.308  -9.378  1.00  4.71           N
ATOM   4580  CA  PRO A 282       4.578  -6.274  -9.959  1.00  4.71           C
ATOM   4581  HA  PRO A 282       4.780  -7.231 -10.435  1.00  4.71           H
ATOM   4582  C   PRO A 282       5.726  -5.947  -9.015  1.00  4.71           C
ATOM   4583  O   PRO A 282       6.808  -6.533  -9.125  1.00  4.71           O
ATOM   4584  CB  PRO A 282       4.475  -5.178 -11.024  1.00  4.71           C
ATOM   4585 1HB  PRO A 282       4.790  -4.218 -10.617  1.00  4.71           H
ATOM   4586 2HB  PRO A 282       5.072  -5.437 -11.896  1.00  4.71           H
ATOM   4587  CG  PRO A 282       3.065  -5.139 -11.371  1.00  4.71           C
ATOM   4588 1HG  PRO A 282       2.797  -4.189 -11.826  1.00  4.71           H
ATOM   4589 2HG  PRO A 282       2.835  -5.961 -12.046  1.00  4.71           H
ATOM   4590  CD  PRO A 282       2.366  -5.327 -10.064  1.00  4.71           C
ATOM   4591 1HD  PRO A 282       2.335  -4.391  -9.506  1.00  4.71           H
ATOM   4592 2HD  PRO A 282       1.363  -5.722 -10.221  1.00  4.71           H
ATOM   4593  N   TYR A 283       5.493  -5.041  -8.075  1.00 45.32           N
ATOM   4594  H   TYR A 283       4.597  -4.576  -8.032  1.00 45.32           H
ATOM   4595  CA  TYR A 283       6.525  -4.680  -7.111  1.00 45.32           C
ATOM   4596  HA  TYR A 283       7.436  -4.437  -7.659  1.00 45.32           H
ATOM   4597  C   TYR A 283       6.823  -5.885  -6.210  1.00 45.32           C
ATOM   4598  O   TYR A 283       7.989  -6.194  -5.944  1.00 45.32           O
ATOM   4599  CB  TYR A 283       6.103  -3.431  -6.315  1.00 45.32           C
ATOM   4600 1HB  TYR A 283       6.817  -2.635  -6.526  1.00 45.32           H
ATOM   4601 2HB  TYR A 283       5.124  -3.105  -6.666  1.00 45.32           H
ATOM   4602  CG  TYR A 283       6.040  -3.629  -4.812  1.00 45.32           C
ATOM   4603  CD1 TYR A 283       7.211  -3.573  -4.024  1.00 45.32           C
ATOM   4604  HD1 TYR A 283       8.158  -3.324  -4.484  1.00 45.32           H
ATOM   4605  CD2 TYR A 283       4.815  -3.912  -4.173  1.00 45.32           C
ATOM   4606  HD2 TYR A 283       3.898  -3.916  -4.744  1.00 45.32           H
ATOM   4607  CE1 TYR A 283       7.165  -3.868  -2.635  1.00 45.32           C
ATOM   4608  HE1 TYR A 283       8.067  -3.851  -2.039  1.00 45.32           H
ATOM   4609  CE2 TYR A 283       4.771  -4.214  -2.788  1.00 45.32           C
ATOM   4610  HE2 TYR A 283       3.834  -4.460  -2.313  1.00 45.32           H
ATOM   4611  CZ  TYR A 283       5.947  -4.195  -2.038  1.00 45.32           C
ATOM   4612  OH  TYR A 283       5.906  -4.504  -0.708  1.00 45.32           O
ATOM   4613  HH  TYR A 283       5.063  -4.894  -0.452  1.00 45.32           H
ATOM   4614  N   TYR A 284       5.796  -6.604  -5.771  1.00  3.79           N
ATOM   4615  H   TYR A 284       4.845  -6.339  -6.012  1.00  3.79           H
ATOM   4616  CA  TYR A 284       6.018  -7.741  -4.883  1.00  3.79           C
ATOM   4617  HA  TYR A 284       6.702  -7.419  -4.098  1.00  3.79           H
ATOM   4618  C   TYR A 284       6.680  -8.917  -5.606  1.00  3.79           C
ATOM   4619  O   TYR A 284       7.594  -9.535  -5.071  1.00  3.79           O
ATOM   4620  CB  TYR A 284       4.707  -8.175  -4.216  1.00  3.79           C
ATOM   4621 1HB  TYR A 284       4.297  -7.327  -3.668  1.00  3.79           H
ATOM   4622 2HB  TYR A 284       3.995  -8.462  -4.989  1.00  3.79           H
ATOM   4623  CG  TYR A 284       4.885  -9.344  -3.261  1.00  3.79           C
ATOM   4624  CD1 TYR A 284       5.976  -9.396  -2.363  1.00  3.79           C
ATOM   4625  HD1 TYR A 284       6.660  -8.562  -2.278  1.00  3.79           H
ATOM   4626  CD2 TYR A 284       3.990 -10.434  -3.286  1.00  3.79           C
ATOM   4627  HD2 TYR A 284       3.130 -10.407  -3.939  1.00  3.79           H
ATOM   4628  CE1 TYR A 284       6.225 -10.559  -1.593  1.00  3.79           C
ATOM   4629  HE1 TYR A 284       7.095 -10.619  -0.960  1.00  3.79           H
ATOM   4630  CE2 TYR A 284       4.214 -11.581  -2.472  1.00  3.79           C
ATOM   4631  HE2 TYR A 284       3.525 -12.412  -2.498  1.00  3.79           H
ATOM   4632  CZ  TYR A 284       5.357 -11.642  -1.666  1.00  3.79           C
ATOM   4633  OH  TYR A 284       5.678 -12.765  -0.946  1.00  3.79           O
ATOM   4634  HH  TYR A 284       5.062 -13.494  -1.084  1.00  3.79           H
ATOM   4635  N   VAL A 285       6.284  -9.198  -6.839  1.00-12.03           N
ATOM   4636  H   VAL A 285       5.519  -8.667  -7.255  1.00-12.03           H
ATOM   4637  CA  VAL A 285       6.909 -10.263  -7.632  1.00-12.03           C
ATOM   4638  HA  VAL A 285       6.830 -11.204  -7.090  1.00-12.03           H
ATOM   4639  C   VAL A 285       8.397  -9.980  -7.828  1.00-12.03           C
ATOM   4640  O   VAL A 285       9.219 -10.892  -7.697  1.00-12.03           O
ATOM   4641  CB  VAL A 285       6.174 -10.423  -8.994  1.00-12.03           C
ATOM   4642  HB  VAL A 285       6.056  -9.437  -9.439  1.00-12.03           H
ATOM   4643  CG1 VAL A 285       6.933 -11.309  -9.986  1.00-12.03           C
ATOM   4644 1HG1 VAL A 285       6.365 -11.386 -10.914  1.00-12.03           H
ATOM   4645 2HG1 VAL A 285       7.072 -12.306  -9.570  1.00-12.03           H
ATOM   4646 3HG1 VAL A 285       7.901 -10.868 -10.226  1.00-12.03           H
ATOM   4647  CG2 VAL A 285       4.788 -11.037  -8.758  1.00-12.03           C
ATOM   4648 1HG2 VAL A 285       4.242 -11.072  -9.701  1.00-12.03           H
ATOM   4649 2HG2 VAL A 285       4.219 -10.433  -8.055  1.00-12.03           H
ATOM   4650 3HG2 VAL A 285       4.886 -12.049  -8.365  1.00-12.03           H
ATOM   4651  N   LEU A 286       8.761  -8.728  -8.070  1.00 -4.90           N
ATOM   4652  H   LEU A 286       8.053  -8.008  -8.184  1.00 -4.90           H
ATOM   4653  CA  LEU A 286      10.172  -8.358  -8.191  1.00 -4.90           C
ATOM   4654  HA  LEU A 286      10.634  -8.997  -8.944  1.00 -4.90           H
ATOM   4655  C   LEU A 286      10.913  -8.573  -6.863  1.00 -4.90           C
ATOM   4656  O   LEU A 286      12.057  -9.027  -6.837  1.00 -4.90           O
ATOM   4657  CB  LEU A 286      10.270  -6.894  -8.642  1.00 -4.90           C
ATOM   4658 1HB  LEU A 286       9.638  -6.775  -9.523  1.00 -4.90           H
ATOM   4659 2HB  LEU A 286       9.850  -6.275  -7.853  1.00 -4.90           H
ATOM   4660  CG  LEU A 286      11.660  -6.336  -8.986  1.00 -4.90           C
ATOM   4661  HG  LEU A 286      12.311  -6.472  -8.125  1.00 -4.90           H
ATOM   4662  CD1 LEU A 286      12.276  -7.050 -10.186  1.00 -4.90           C
ATOM   4663 1HD1 LEU A 286      13.215  -6.568 -10.457  1.00 -4.90           H
ATOM   4664 2HD1 LEU A 286      11.597  -7.018 -11.037  1.00 -4.90           H
ATOM   4665 3HD1 LEU A 286      12.494  -8.087  -9.926  1.00 -4.90           H
ATOM   4666  CD2 LEU A 286      11.573  -4.840  -9.283  1.00 -4.90           C
ATOM   4667 1HD2 LEU A 286      12.577  -4.440  -9.431  1.00 -4.90           H
ATOM   4668 2HD2 LEU A 286      11.115  -4.314  -8.447  1.00 -4.90           H
ATOM   4669 3HD2 LEU A 286      10.984  -4.665 -10.182  1.00 -4.90           H
ATOM   4670  N   GLY A 287      10.240  -8.303  -5.753  1.00 -0.98           N
ATOM   4671  H   GLY A 287       9.298  -7.929  -5.815  1.00 -0.98           H
ATOM   4672  CA  GLY A 287      10.819  -8.543  -4.439  1.00 -0.98           C
ATOM   4673 1HA  GLY A 287      11.773  -8.019  -4.374  1.00 -0.98           H
ATOM   4674 2HA  GLY A 287      10.150  -8.140  -3.678  1.00 -0.98           H
ATOM   4675  C   GLY A 287      11.059 -10.013  -4.138  1.00 -0.98           C
ATOM   4676  O   GLY A 287      12.095 -10.365  -3.570  1.00 -0.98           O
ATOM   4677  N   ILE A 288      10.148 -10.889  -4.548  1.00-16.99           N
ATOM   4678  H   ILE A 288       9.296 -10.549  -4.990  1.00-16.99           H
ATOM   4679  CA  ILE A 288      10.340 -12.337  -4.383  1.00-16.99           C
ATOM   4680  HA  ILE A 288      10.561 -12.562  -3.339  1.00-16.99           H
ATOM   4681  C   ILE A 288      11.528 -12.744  -5.247  1.00-16.99           C
ATOM   4682  O   ILE A 288      12.375 -13.540  -4.836  1.00-16.99           O
ATOM   4683  CB  ILE A 288       9.106 -13.182  -4.852  1.00-16.99           C
ATOM   4684  HB  ILE A 288       8.907 -12.941  -5.896  1.00-16.99           H
ATOM   4685  CG1 ILE A 288       7.851 -12.840  -4.033  1.00-16.99           C
ATOM   4686 1HG1 ILE A 288       7.954 -13.263  -3.034  1.00-16.99           H
ATOM   4687 2HG1 ILE A 288       7.770 -11.762  -3.931  1.00-16.99           H
ATOM   4688  CG2 ILE A 288       9.388 -14.714  -4.741  1.00-16.99           C
ATOM   4689 1HG2 ILE A 288       8.527 -15.290  -5.083  1.00-16.99           H
ATOM   4690 2HG2 ILE A 288       9.606 -14.985  -3.707  1.00-16.99           H
ATOM   4691 3HG2 ILE A 288      10.234 -14.993  -5.369  1.00-16.99           H
ATOM   4692  CD1 ILE A 288       6.545 -13.350  -4.659  1.00-16.99           C
ATOM   4693 1HD1 ILE A 288       5.700 -12.994  -4.081  1.00-16.99           H
ATOM   4694 2HD1 ILE A 288       6.523 -14.440  -4.664  1.00-16.99           H
ATOM   4695 3HD1 ILE A 288       6.454 -12.978  -5.680  1.00-16.99           H
ATOM   4696  N   TRP A 289      11.597 -12.184  -6.446  1.00 37.97           N
ATOM   4697  H   TRP A 289      10.899 -11.502  -6.727  1.00 37.97           H
ATOM   4698  CA  TRP A 289      12.628 -12.571  -7.400  1.00 37.97           C
ATOM   4699  HA  TRP A 289      12.542 -13.646  -7.551  1.00 37.97           H
ATOM   4700  C   TRP A 289      14.017 -12.281  -6.845  1.00 37.97           C
ATOM   4701  O   TRP A 289      14.879 -13.148  -6.885  1.00 37.97           O
ATOM   4702  CB  TRP A 289      12.404 -11.868  -8.742  1.00 37.97           C
ATOM   4703 1HB  TRP A 289      11.331 -11.774  -8.896  1.00 37.97           H
ATOM   4704 2HB  TRP A 289      12.834 -10.867  -8.710  1.00 37.97           H
ATOM   4705  CG  TRP A 289      12.954 -12.617  -9.921  1.00 37.97           C
ATOM   4706  CD1 TRP A 289      13.799 -13.685  -9.908  1.00 37.97           C
ATOM   4707  HD1 TRP A 289      14.224 -14.116  -9.008  1.00 37.97           H
ATOM   4708  CD2 TRP A 289      12.652 -12.389 -11.310  1.00 37.97           C
ATOM   4709  NE1 TRP A 289      14.030 -14.157 -11.169  1.00 37.97           N
ATOM   4710  HE1 TRP A 289      14.600 -14.967 -11.377  1.00 37.97           H
ATOM   4711  CE2 TRP A 289      13.378 -13.355 -12.065  1.00 37.97           C
ATOM   4712  CE3 TRP A 289      11.844 -11.460 -11.999  1.00 37.97           C
ATOM   4713  HE3 TRP A 289      11.261 -10.737 -11.449  1.00 37.97           H
ATOM   4714  CZ2 TRP A 289      13.370 -13.374 -13.475  1.00 37.97           C
ATOM   4715  HZ2 TRP A 289      13.956 -14.096 -14.021  1.00 37.97           H
ATOM   4716  CZ3 TRP A 289      11.822 -11.483 -13.421  1.00 37.97           C
ATOM   4717  HZ3 TRP A 289      11.218 -10.768 -13.961  1.00 37.97           H
ATOM   4718  CH2 TRP A 289      12.602 -12.435 -14.140  1.00 37.97           C
ATOM   4719  HH2 TRP A 289      12.592 -12.427 -15.222  1.00 37.97           H
ATOM   4720  N   TYR A 290      14.223 -11.117  -6.246  1.00  7.21           N
ATOM   4721  H   TYR A 290      13.491 -10.412  -6.239  1.00  7.21           H
ATOM   4722  CA  TYR A 290      15.522 -10.813  -5.643  1.00  7.21           C
ATOM   4723  HA  TYR A 290      16.296 -11.206  -6.299  1.00  7.21           H
ATOM   4724  C   TYR A 290      15.777 -11.434  -4.279  1.00  7.21           C
ATOM   4725  O   TYR A 290      16.923 -11.512  -3.849  1.00  7.21           O
ATOM   4726  CB  TYR A 290      15.723  -9.306  -5.527  1.00  7.21           C
ATOM   4727 1HB  TYR A 290      14.914  -8.884  -4.932  1.00  7.21           H
ATOM   4728 2HB  TYR A 290      16.665  -9.120  -5.011  1.00  7.21           H
ATOM   4729  CG  TYR A 290      15.775  -8.604  -6.863  1.00  7.21           C
ATOM   4730  CD1 TYR A 290      15.185  -7.335  -7.021  1.00  7.21           C
ATOM   4731  HD1 TYR A 290      14.657  -6.878  -6.195  1.00  7.21           H
ATOM   4732  CD2 TYR A 290      16.433  -9.183  -7.974  1.00  7.21           C
ATOM   4733  HD2 TYR A 290      16.909 -10.150  -7.894  1.00  7.21           H
ATOM   4734  CE1 TYR A 290      15.285  -6.641  -8.249  1.00  7.21           C
ATOM   4735  HE1 TYR A 290      14.852  -5.658  -8.353  1.00  7.21           H
ATOM   4736  CE2 TYR A 290      16.475  -8.512  -9.212  1.00  7.21           C
ATOM   4737  HE2 TYR A 290      16.934  -8.969 -10.071  1.00  7.21           H
ATOM   4738  CZ  TYR A 290      15.936  -7.242  -9.328  1.00  7.21           C
ATOM   4739  OH  TYR A 290      16.067  -6.592 -10.518  1.00  7.21           O
ATOM   4740  HH  TYR A 290      15.684  -5.707 -10.476  1.00  7.21           H
ATOM   4741  N   TRP A 291      14.743 -11.896  -3.594  1.00 39.48           N
ATOM   4742  H   TRP A 291      13.798 -11.738  -3.926  1.00 39.48           H
ATOM   4743  CA  TRP A 291      14.958 -12.694  -2.388  1.00 39.48           C
ATOM   4744  HA  TRP A 291      15.700 -12.218  -1.748  1.00 39.48           H
ATOM   4745  C   TRP A 291      15.509 -14.055  -2.808  1.00 39.48           C
ATOM   4746  O   TRP A 291      16.459 -14.562  -2.216  1.00 39.48           O
ATOM   4747  CB  TRP A 291      13.651 -12.866  -1.608  1.00 39.48           C
ATOM   4748 1HB  TRP A 291      13.445 -11.955  -1.050  1.00 39.48           H
ATOM   4749 2HB  TRP A 291      12.837 -13.034  -2.311  1.00 39.48           H
ATOM   4750  CG  TRP A 291      13.697 -14.030  -0.673  1.00 39.48           C
ATOM   4751  CD1 TRP A 291      14.287 -14.090   0.550  1.00 39.48           C
ATOM   4752  HD1 TRP A 291      14.770 -13.249   1.034  1.00 39.48           H
ATOM   4753  CD2 TRP A 291      13.193 -15.355  -0.923  1.00 39.48           C
ATOM   4754  NE1 TRP A 291      14.220 -15.354   1.075  1.00 39.48           N
ATOM   4755  HE1 TRP A 291      14.616 -15.626   1.966  1.00 39.48           H
ATOM   4756  CE2 TRP A 291      13.555 -16.162   0.192  1.00 39.48           C
ATOM   4757  CE3 TRP A 291      12.475 -15.945  -1.985  1.00 39.48           C
ATOM   4758  HE3 TRP A 291      12.186 -15.355  -2.842  1.00 39.48           H
ATOM   4759  CZ2 TRP A 291      13.208 -17.524   0.276  1.00 39.48           C
ATOM   4760  HZ2 TRP A 291      13.471 -18.108   1.144  1.00 39.48           H
ATOM   4761  CZ3 TRP A 291      12.156 -17.323  -1.921  1.00 39.48           C
ATOM   4762  HZ3 TRP A 291      11.631 -17.794  -2.741  1.00 39.48           H
ATOM   4763  CH2 TRP A 291      12.525 -18.096  -0.784  1.00 39.48           C
ATOM   4764  HH2 TRP A 291      12.266 -19.145  -0.749  1.00 39.48           H
ATOM   4765  N   PHE A 292      14.921 -14.641  -3.839  1.00-12.39           N
ATOM   4766  H   PHE A 292      14.141 -14.181  -4.299  1.00-12.39           H
ATOM   4767  CA  PHE A 292      15.332 -15.965  -4.298  1.00-12.39           C
ATOM   4768  HA  PHE A 292      15.430 -16.631  -3.440  1.00-12.39           H
ATOM   4769  C   PHE A 292      16.672 -15.913  -5.022  1.00-12.39           C
ATOM   4770  O   PHE A 292      17.520 -16.787  -4.868  1.00-12.39           O
ATOM   4771  CB  PHE A 292      14.261 -16.515  -5.243  1.00-12.39           C
ATOM   4772 1HB  PHE A 292      13.309 -16.542  -4.712  1.00-12.39           H
ATOM   4773 2HB  PHE A 292      14.160 -15.840  -6.093  1.00-12.39           H
ATOM   4774  CG  PHE A 292      14.561 -17.895  -5.762  1.00-12.39           C
ATOM   4775  CD1 PHE A 292      14.336 -19.027  -4.959  1.00-12.39           C
ATOM   4776  HD1 PHE A 292      13.935 -18.910  -3.962  1.00-12.39           H
ATOM   4777  CD2 PHE A 292      15.082 -18.066  -7.056  1.00-12.39           C
ATOM   4778  HD2 PHE A 292      15.243 -17.205  -7.688  1.00-12.39           H
ATOM   4779  CE1 PHE A 292      14.645 -20.327  -5.438  1.00-12.39           C
ATOM   4780  HE1 PHE A 292      14.477 -21.191  -4.811  1.00-12.39           H
ATOM   4781  CE2 PHE A 292      15.406 -19.353  -7.547  1.00-12.39           C
ATOM   4782  HE2 PHE A 292      15.824 -19.467  -8.537  1.00-12.39           H
ATOM   4783  CZ  PHE A 292      15.190 -20.487  -6.735  1.00-12.39           C
ATOM   4784  HZ  PHE A 292      15.445 -21.471  -7.101  1.00-12.39           H
ATOM   4785  N   ASP A 293      16.847 -14.884  -5.832  1.00 14.30           N
ATOM   4786  H   ASP A 293      16.119 -14.177  -5.911  1.00 14.30           H
ATOM   4787  CA  ASP A 293      18.005 -14.750  -6.709  1.00 14.30           C
ATOM   4788  HA  ASP A 293      18.799 -15.417  -6.374  1.00 14.30           H
ATOM   4789  C   ASP A 293      18.538 -13.314  -6.713  1.00 14.30           C
ATOM   4790  O   ASP A 293      18.204 -12.518  -7.590  1.00 14.30           O
ATOM   4791  CB  ASP A 293      17.583 -15.183  -8.115  1.00 14.30           C
ATOM   4792 1HB  ASP A 293      17.074 -16.141  -8.038  1.00 14.30           H
ATOM   4793 2HB  ASP A 293      16.883 -14.460  -8.533  1.00 14.30           H
ATOM   4794  CG  ASP A 293      18.755 -15.356  -9.054  1.00 14.30           C
ATOM   4795  OD1 ASP A 293      19.906 -14.989  -8.723  1.00 14.30           O
ATOM   4796  OD2 ASP A 293      18.529 -15.935 -10.140  1.00 14.30           O
ATOM   4797  N   PRO A 294      19.371 -12.943  -5.725  1.00 14.32           N
ATOM   4798  CA  PRO A 294      19.887 -11.565  -5.749  1.00 14.32           C
ATOM   4799  HA  PRO A 294      19.061 -10.858  -5.669  1.00 14.32           H
ATOM   4800  C   PRO A 294      20.733 -11.228  -6.979  1.00 14.32           C
ATOM   4801  O   PRO A 294      20.812 -10.075  -7.403  1.00 14.32           O
ATOM   4802  CB  PRO A 294      20.762 -11.504  -4.493  1.00 14.32           C
ATOM   4803 1HB  PRO A 294      21.799 -11.719  -4.751  1.00 14.32           H
ATOM   4804 2HB  PRO A 294      20.685 -10.530  -4.010  1.00 14.32           H
ATOM   4805  CG  PRO A 294      20.232 -12.573  -3.612  1.00 14.32           C
ATOM   4806 1HG  PRO A 294      20.985 -12.892  -2.894  1.00 14.32           H
ATOM   4807 2HG  PRO A 294      19.337 -12.227  -3.097  1.00 14.32           H
ATOM   4808  CD  PRO A 294      19.888 -13.680  -4.557  1.00 14.32           C
ATOM   4809 1HD  PRO A 294      20.779 -14.247  -4.829  1.00 14.32           H
ATOM   4810 2HD  PRO A 294      19.126 -14.328  -4.123  1.00 14.32           H
ATOM   4811  N   GLU A 295      21.341 -12.235  -7.594  1.00 -2.72           N
ATOM   4812  H   GLU A 295      21.214 -13.177  -7.250  1.00 -2.72           H
ATOM   4813  CA  GLU A 295      22.179 -12.036  -8.779  1.00 -2.72           C
ATOM   4814  HA  GLU A 295      22.876 -11.217  -8.597  1.00 -2.72           H
ATOM   4815  C   GLU A 295      21.333 -11.675 -10.000  1.00 -2.72           C
ATOM   4816  O   GLU A 295      21.850 -11.169 -10.991  1.00 -2.72           O
ATOM   4817  CB  GLU A 295      22.975 -13.306  -9.086  1.00 -2.72           C
ATOM   4818 1HB  GLU A 295      22.270 -14.125  -9.169  1.00 -2.72           H
ATOM   4819 2HB  GLU A 295      23.465 -13.189 -10.050  1.00 -2.72           H
ATOM   4820  CG  GLU A 295      24.031 -13.686  -8.052  1.00 -2.72           C
ATOM   4821 1HG  GLU A 295      23.583 -13.676  -7.057  1.00 -2.72           H
ATOM   4822 2HG  GLU A 295      24.369 -14.701  -8.262  1.00 -2.72           H
ATOM   4823  CD  GLU A 295      25.241 -12.763  -8.076  1.00 -2.72           C
ATOM   4824  OE1 GLU A 295      26.110 -12.916  -8.962  1.00 -2.72           O
ATOM   4825  OE2 GLU A 295      25.355 -11.877  -7.204  1.00 -2.72           O
ATOM   4826  N   MET A 296      20.021 -11.853  -9.911  1.00  5.54           N
ATOM   4827  H   MET A 296      19.630 -12.277  -9.072  1.00  5.54           H
ATOM   4828  CA  MET A 296      19.099 -11.434 -10.968  1.00  5.54           C
ATOM   4829  HA  MET A 296      19.412 -11.893 -11.904  1.00  5.54           H
ATOM   4830  C   MET A 296      19.114  -9.914 -11.146  1.00  5.54           C
ATOM   4831  O   MET A 296      18.757  -9.398 -12.202  1.00  5.54           O
ATOM   4832  CB  MET A 296      17.687 -11.919 -10.626  1.00  5.54           C
ATOM   4833 1HB  MET A 296      17.746 -12.975 -10.374  1.00  5.54           H
ATOM   4834 2HB  MET A 296      17.345 -11.384  -9.743  1.00  5.54           H
ATOM   4835  CG  MET A 296      16.644 -11.743 -11.711  1.00  5.54           C
ATOM   4836 1HG  MET A 296      15.700 -12.129 -11.337  1.00  5.54           H
ATOM   4837 2HG  MET A 296      16.521 -10.679 -11.901  1.00  5.54           H
ATOM   4838  SD  MET A 296      17.030 -12.559 -13.278  1.00  5.54           S
ATOM   4839  CE  MET A 296      17.225 -14.281 -12.825  1.00  5.54           C
ATOM   4840 1HE  MET A 296      17.360 -14.883 -13.721  1.00  5.54           H
ATOM   4841 2HE  MET A 296      16.342 -14.625 -12.294  1.00  5.54           H
ATOM   4842 3HE  MET A 296      18.099 -14.400 -12.182  1.00  5.54           H
ATOM   4843  N   LEU A 297      19.603  -9.179 -10.156  1.00 -5.32           N
ATOM   4844  H   LEU A 297      19.890  -9.623  -9.289  1.00 -5.32           H
ATOM   4845  CA  LEU A 297      19.759  -7.729 -10.294  1.00 -5.32           C
ATOM   4846  HA  LEU A 297      18.798  -7.292 -10.565  1.00 -5.32           H
ATOM   4847  C   LEU A 297      20.765  -7.393 -11.396  1.00 -5.32           C
ATOM   4848  O   LEU A 297      20.655  -6.377 -12.070  1.00 -5.32           O
ATOM   4849  CB  LEU A 297      20.228  -7.134  -8.963  1.00 -5.32           C
ATOM   4850 1HB  LEU A 297      19.541  -7.468  -8.186  1.00 -5.32           H
ATOM   4851 2HB  LEU A 297      21.208  -7.554  -8.745  1.00 -5.32           H
ATOM   4852  CG  LEU A 297      20.349  -5.604  -8.865  1.00 -5.32           C
ATOM   4853  HG  LEU A 297      21.043  -5.259  -9.630  1.00 -5.32           H
ATOM   4854  CD1 LEU A 297      19.007  -4.898  -9.081  1.00 -5.32           C
ATOM   4855 1HD1 LEU A 297      19.125  -3.829  -8.912  1.00 -5.32           H
ATOM   4856 2HD1 LEU A 297      18.259  -5.292  -8.394  1.00 -5.32           H
ATOM   4857 3HD1 LEU A 297      18.674  -5.052 -10.108  1.00 -5.32           H
ATOM   4858  CD2 LEU A 297      20.930  -5.225  -7.506  1.00 -5.32           C
ATOM   4859 1HD2 LEU A 297      21.053  -4.144  -7.449  1.00 -5.32           H
ATOM   4860 2HD2 LEU A 297      21.907  -5.692  -7.383  1.00 -5.32           H
ATOM   4861 3HD2 LEU A 297      20.269  -5.557  -6.704  1.00 -5.32           H
ATOM   4862  N   ASN A 298      21.700  -8.301 -11.643  1.00-13.78           N
ATOM   4863  H   ASN A 298      21.710  -9.168 -11.114  1.00-13.78           H
ATOM   4864  CA  ASN A 298      22.708  -8.106 -12.685  1.00-13.78           C
ATOM   4865  HA  ASN A 298      23.024  -7.061 -12.682  1.00-13.78           H
ATOM   4866  C   ASN A 298      22.131  -8.447 -14.061  1.00-13.78           C
ATOM   4867  O   ASN A 298      22.813  -8.321 -15.081  1.00-13.78           O
ATOM   4868  CB  ASN A 298      23.926  -9.008 -12.433  1.00-13.78           C
ATOM   4869 1HB  ASN A 298      23.614 -10.048 -12.489  1.00-13.78           H
ATOM   4870 2HB  ASN A 298      24.666  -8.830 -13.212  1.00-13.78           H
ATOM   4871  CG  ASN A 298      24.572  -8.770 -11.091  1.00-13.78           C
ATOM   4872  OD1 ASN A 298      24.674  -7.644 -10.616  1.00-13.78           O
ATOM   4873  ND2 ASN A 298      25.002  -9.826 -10.456  1.00-13.78           N
ATOM   4874 1HD2 ASN A 298      25.457  -9.708  -9.565  1.00-13.78           H
ATOM   4875 2HD2 ASN A 298      24.895 -10.739 -10.869  1.00-13.78           H
ATOM   4876  N   ARG A 299      20.895  -8.928 -14.096  1.00 -4.57           N
ATOM   4877  H   ARG A 299      20.365  -8.974 -13.232  1.00 -4.57           H
ATOM   4878  CA  ARG A 299      20.266  -9.423 -15.326  1.00 -4.57           C
ATOM   4879  HA  ARG A 299      20.981  -9.369 -16.143  1.00 -4.57           H
ATOM   4880  C   ARG A 299      19.040  -8.628 -15.746  1.00 -4.57           C
ATOM   4881  O   ARG A 299      18.788  -8.483 -16.939  1.00 -4.57           O
ATOM   4882  CB  ARG A 299      19.855 -10.885 -15.142  1.00 -4.57           C
ATOM   4883 1HB  ARG A 299      19.041 -10.925 -14.421  1.00 -4.57           H
ATOM   4884 2HB  ARG A 299      19.487 -11.263 -16.095  1.00 -4.57           H
ATOM   4885  CG  ARG A 299      20.969 -11.792 -14.645  1.00 -4.57           C
ATOM   4886 1HG  ARG A 299      21.839 -11.686 -15.292  1.00 -4.57           H
ATOM   4887 2HG  ARG A 299      21.244 -11.512 -13.629  1.00 -4.57           H
ATOM   4888  CD  ARG A 299      20.517 -13.236 -14.647  1.00 -4.57           C
ATOM   4889 1HD  ARG A 299      19.595 -13.317 -14.074  1.00 -4.57           H
ATOM   4890 2HD  ARG A 299      20.323 -13.546 -15.675  1.00 -4.57           H
ATOM   4891  NE  ARG A 299      21.526 -14.123 -14.052  1.00 -4.57           N
ATOM   4892  HE  ARG A 299      22.366 -13.679 -13.698  1.00 -4.57           H
ATOM   4893  CZ  ARG A 299      21.455 -15.444 -13.968  1.00 -4.57           C
ATOM   4894  NH1 ARG A 299      22.432 -16.088 -13.398  1.00 -4.57           N
ATOM   4895 1HH1 ARG A 299      23.220 -15.585 -13.014  1.00 -4.57           H
ATOM   4896 2HH1 ARG A 299      22.416 -17.097 -13.349  1.00 -4.57           H
ATOM   4897  NH2 ARG A 299      20.461 -16.142 -14.448  1.00 -4.57           N
ATOM   4898 1HH2 ARG A 299      19.691 -15.673 -14.904  1.00 -4.57           H
ATOM   4899 2HH2 ARG A 299      20.470 -17.151 -14.394  1.00 -4.57           H
ATOM   4900  N   LEU A 300      18.282  -8.126 -14.784  1.00 -5.92           N
ATOM   4901  H   LEU A 300      18.516  -8.301 -13.814  1.00 -5.92           H
ATOM   4902  CA  LEU A 300      17.121  -7.291 -15.081  1.00 -5.92           C
ATOM   4903  HA  LEU A 300      16.694  -7.586 -16.038  1.00 -5.92           H
ATOM   4904  C   LEU A 300      17.596  -5.853 -15.194  1.00 -5.92           C
ATOM   4905  O   LEU A 300      18.330  -5.359 -14.336  1.00 -5.92           O
ATOM   4906  CB  LEU A 300      16.058  -7.406 -13.986  1.00 -5.92           C
ATOM   4907 1HB  LEU A 300      16.545  -7.219 -13.030  1.00 -5.92           H
ATOM   4908 2HB  LEU A 300      15.319  -6.621 -14.146  1.00 -5.92           H
ATOM   4909  CG  LEU A 300      15.311  -8.744 -13.899  1.00 -5.92           C
ATOM   4910  HG  LEU A 300      16.042  -9.547 -13.824  1.00 -5.92           H
ATOM   4911  CD1 LEU A 300      14.436  -8.776 -12.658  1.00 -5.92           C
ATOM   4912 1HD1 LEU A 300      13.958  -9.751 -12.575  1.00 -5.92           H
ATOM   4913 2HD1 LEU A 300      13.676  -7.998 -12.711  1.00 -5.92           H
ATOM   4914 3HD1 LEU A 300      15.051  -8.624 -11.774  1.00 -5.92           H
ATOM   4915  CD2 LEU A 300      14.436  -9.001 -15.124  1.00 -5.92           C
ATOM   4916 1HD2 LEU A 300      13.893  -9.936 -14.989  1.00 -5.92           H
ATOM   4917 2HD2 LEU A 300      15.065  -9.091 -16.010  1.00 -5.92           H
ATOM   4918 3HD2 LEU A 300      13.728  -8.184 -15.261  1.00 -5.92           H
ATOM   4919  N   SER A 301      17.201  -5.188 -16.266  1.00-10.47           N
ATOM   4920  H   SER A 301      16.557  -5.618 -16.924  1.00-10.47           H
ATOM   4921  CA  SER A 301      17.698  -3.845 -16.532  1.00-10.47           C
ATOM   4922  HA  SER A 301      18.772  -3.829 -16.350  1.00-10.47           H
ATOM   4923  C   SER A 301      17.032  -2.816 -15.623  1.00-10.47           C
ATOM   4924  O   SER A 301      15.927  -3.025 -15.108  1.00-10.47           O
ATOM   4925  CB  SER A 301      17.444  -3.489 -17.994  1.00-10.47           C
ATOM   4926 1HB  SER A 301      17.923  -2.538 -18.225  1.00-10.47           H
ATOM   4927 2HB  SER A 301      17.867  -4.267 -18.631  1.00-10.47           H
ATOM   4928  OG  SER A 301      16.053  -3.385 -18.231  1.00-10.47           O
ATOM   4929  HG  SER A 301      15.899  -3.354 -19.185  1.00-10.47           H
ATOM   4930  N   ASP A 302      17.686  -1.683 -15.418  1.00  0.81           N
ATOM   4931  H   ASP A 302      18.611  -1.556 -15.814  1.00  0.81           H
ATOM   4932  CA  ASP A 302      17.100  -0.615 -14.602  1.00  0.81           C
ATOM   4933  HA  ASP A 302      16.926  -1.023 -13.608  1.00  0.81           H
ATOM   4934  C   ASP A 302      15.741  -0.109 -15.102  1.00  0.81           C
ATOM   4935  O   ASP A 302      14.847   0.037 -14.275  1.00  0.81           O
ATOM   4936  CB  ASP A 302      18.042   0.579 -14.435  1.00  0.81           C
ATOM   4937 1HB  ASP A 302      18.392   0.903 -15.414  1.00  0.81           H
ATOM   4938 2HB  ASP A 302      17.479   1.390 -13.976  1.00  0.81           H
ATOM   4939  CG  ASP A 302      19.230   0.280 -13.539  1.00  0.81           C
ATOM   4940  OD1 ASP A 302      19.268  -0.777 -12.869  1.00  0.81           O
ATOM   4941  OD2 ASP A 302      20.157   1.121 -13.511  1.00  0.81           O
ATOM   4942  N   PRO A 303      15.527   0.117 -16.421  1.00  1.29           N
ATOM   4943  CA  PRO A 303      14.141   0.499 -16.737  1.00  1.29           C
ATOM   4944  HA  PRO A 303      13.910   1.456 -16.270  1.00  1.29           H
ATOM   4945  C   PRO A 303      13.066  -0.519 -16.358  1.00  1.29           C
ATOM   4946  O   PRO A 303      11.966  -0.129 -15.974  1.00  1.29           O
ATOM   4947  CB  PRO A 303      14.158   0.645 -18.264  1.00  1.29           C
ATOM   4948 1HB  PRO A 303      13.852  -0.290 -18.735  1.00  1.29           H
ATOM   4949 2HB  PRO A 303      13.506   1.458 -18.582  1.00  1.29           H
ATOM   4950  CG  PRO A 303      15.552   0.941 -18.595  1.00  1.29           C
ATOM   4951 1HG  PRO A 303      15.771   0.683 -19.632  1.00  1.29           H
ATOM   4952 2HG  PRO A 303      15.758   1.993 -18.414  1.00  1.29           H
ATOM   4953  CD  PRO A 303      16.341   0.092 -17.652  1.00  1.29           C
ATOM   4954 1HD  PRO A 303      16.419  -0.922 -18.035  1.00  1.29           H
ATOM   4955 2HD  PRO A 303      17.328   0.524 -17.484  1.00  1.29           H
ATOM   4956  N   VAL A 304      13.360  -1.808 -16.438  1.00 -5.09           N
ATOM   4957  H   VAL A 304      14.277  -2.102 -16.755  1.00 -5.09           H
ATOM   4958  CA  VAL A 304      12.383  -2.842 -16.089  1.00 -5.09           C
ATOM   4959  HA  VAL A 304      11.428  -2.611 -16.562  1.00 -5.09           H
ATOM   4960  C   VAL A 304      12.167  -2.838 -14.574  1.00 -5.09           C
ATOM   4961  O   VAL A 304      11.034  -2.882 -14.091  1.00 -5.09           O
ATOM   4962  CB  VAL A 304      12.877  -4.219 -16.623  1.00 -5.09           C
ATOM   4963  HB  VAL A 304      13.885  -4.397 -16.251  1.00 -5.09           H
ATOM   4964  CG1 VAL A 304      11.993  -5.369 -16.168  1.00 -5.09           C
ATOM   4965 1HG1 VAL A 304      12.346  -6.302 -16.607  1.00 -5.09           H
ATOM   4966 2HG1 VAL A 304      10.960  -5.195 -16.475  1.00 -5.09           H
ATOM   4967 3HG1 VAL A 304      12.036  -5.461 -15.083  1.00 -5.09           H
ATOM   4968  CG2 VAL A 304      12.910  -4.198 -18.160  1.00 -5.09           C
ATOM   4969 1HG2 VAL A 304      13.338  -5.128 -18.530  1.00 -5.09           H
ATOM   4970 2HG2 VAL A 304      13.523  -3.375 -18.525  1.00 -5.09           H
ATOM   4971 3HG2 VAL A 304      11.901  -4.090 -18.555  1.00 -5.09           H
ATOM   4972  N   ASN A 305      13.251  -2.685 -13.823  1.00  8.52           N
ATOM   4973  H   ASN A 305      14.158  -2.631 -14.281  1.00  8.52           H
ATOM   4974  CA  ASN A 305      13.178  -2.579 -12.362  1.00  8.52           C
ATOM   4975  HA  ASN A 305      12.752  -3.489 -11.938  1.00  8.52           H
ATOM   4976  C   ASN A 305      12.312  -1.398 -11.940  1.00  8.52           C
ATOM   4977  O   ASN A 305      11.428  -1.501 -11.088  1.00  8.52           O
ATOM   4978  CB  ASN A 305      14.576  -2.326 -11.787  1.00  8.52           C
ATOM   4979 1HB  ASN A 305      15.160  -1.741 -12.489  1.00  8.52           H
ATOM   4980 2HB  ASN A 305      14.477  -1.758 -10.862  1.00  8.52           H
ATOM   4981  CG  ASN A 305      15.311  -3.582 -11.459  1.00  8.52           C
ATOM   4982  OD1 ASN A 305      15.165  -4.106 -10.369  1.00  8.52           O
ATOM   4983  ND2 ASN A 305      16.127  -4.059 -12.355  1.00  8.52           N
ATOM   4984 1HD2 ASN A 305      16.675  -4.879 -12.144  1.00  8.52           H
ATOM   4985 2HD2 ASN A 305      16.201  -3.621 -13.265  1.00  8.52           H
ATOM   4986  N   HIS A 306      12.596  -0.256 -12.545  1.00  5.81           N
ATOM   4987  H   HIS A 306      13.339  -0.229 -13.244  1.00  5.81           H
ATOM   4988  CA  HIS A 306      11.909   0.984 -12.218  1.00  5.81           C
ATOM   4989  HA  HIS A 306      11.940   1.143 -11.140  1.00  5.81           H
ATOM   4990  C   HIS A 306      10.446   0.925 -12.617  1.00  5.81           C
ATOM   4991  O   HIS A 306       9.592   1.416 -11.888  1.00  5.81           O
ATOM   4992  CB  HIS A 306      12.610   2.148 -12.923  1.00  5.81           C
ATOM   4993 1HB  HIS A 306      12.728   1.908 -13.979  1.00  5.81           H
ATOM   4994 2HB  HIS A 306      11.975   3.029 -12.845  1.00  5.81           H
ATOM   4995  CG  HIS A 306      13.949   2.487 -12.338  1.00  5.81           C
ATOM   4996  ND1 HIS A 306      14.864   3.284 -12.990  1.00  5.81           N
ATOM   4997  CD2 HIS A 306      14.478   2.192 -11.115  1.00  5.81           C
ATOM   4998  HD2 HIS A 306      13.997   1.572 -10.373  1.00  5.81           H
ATOM   4999  CE1 HIS A 306      15.893   3.467 -12.108  1.00  5.81           C
ATOM   5000  HE1 HIS A 306      16.765   4.076 -12.311  1.00  5.81           H
ATOM   5001  NE2 HIS A 306      15.689   2.812 -10.945  1.00  5.81           N
ATOM   5002  HE2 HIS A 306      16.301   2.810 -10.126  1.00  5.81           H
ATOM   5003  N   PHE A 307      10.141   0.296 -13.742  1.00 -6.35           N
ATOM   5004  H   PHE A 307      10.871  -0.120 -14.313  1.00 -6.35           H
ATOM   5005  CA  PHE A 307       8.759   0.226 -14.198  1.00 -6.35           C
ATOM   5006  HA  PHE A 307       8.352   1.235 -14.184  1.00 -6.35           H
ATOM   5007  C   PHE A 307       7.903  -0.623 -13.270  1.00 -6.35           C
ATOM   5008  O   PHE A 307       6.809  -0.208 -12.911  1.00 -6.35           O
ATOM   5009  CB  PHE A 307       8.701  -0.301 -15.632  1.00 -6.35           C
ATOM   5010 1HB  PHE A 307       9.343   0.323 -16.250  1.00 -6.35           H
ATOM   5011 2HB  PHE A 307       9.087  -1.320 -15.653  1.00 -6.35           H
ATOM   5012  CG  PHE A 307       7.323  -0.289 -16.239  1.00 -6.35           C
ATOM   5013  CD1 PHE A 307       6.450   0.809 -16.068  1.00 -6.35           C
ATOM   5014  HD1 PHE A 307       6.760   1.672 -15.496  1.00 -6.35           H
ATOM   5015  CD2 PHE A 307       6.900  -1.379 -17.016  1.00 -6.35           C
ATOM   5016  HD2 PHE A 307       7.559  -2.223 -17.167  1.00 -6.35           H
ATOM   5017  CE1 PHE A 307       5.151   0.795 -16.629  1.00 -6.35           C
ATOM   5018  HE1 PHE A 307       4.484   1.630 -16.467  1.00 -6.35           H
ATOM   5019  CE2 PHE A 307       5.623  -1.385 -17.619  1.00 -6.35           C
ATOM   5020  HE2 PHE A 307       5.324  -2.217 -18.236  1.00 -6.35           H
[truncated: 28,168 more chars]
