# Supplementary material for: Variety of genetic defects in GnRH and hypothalamic–pituitary signaling and development in normosmic patients with IHH
Source: Front Endocrinol (Lausanne). 2024 Jul 1;15:1396805. doi: 10.3389/fendo.2024.1396805 (PMC11246878; doi:10.3389/fendo.2024.1396805)
Supplement: Supplementary file 1 [file DataSheet_1.zip › GNRHR_Leu141Pro_Afold3.pdb]

REMARK YASARA *************************************************************
REMARK YASARA *                                                           *
REMARK YASARA *                     Y  A  S  A  R  A                      *
REMARK YASARA *                                                           *
REMARK YASARA *   Yet Another Scientific Artificial Reality Application   *
REMARK YASARA *                                                           *
REMARK YASARA *            MOLECULE STRUCTURE FILE, PDB FORMAT            *
REMARK YASARA *                                                           *
REMARK YASARA * Just use YASARA every day to make your questions go away! *
REMARK YASARA *                                                           *
REMARK YASARA *                      www.YASARA.org                       *
REMARK YASARA *                                                           *
REMARK YASARA *************************************************************
REMARK YASARA
REMARK YASARA Version:           24.4.10.W.64
REMARK YASARA Written on:        Mon May 20 12:53:40 2024
REMARK YASARA Number of models:  1
REMARK YASARA Number of atoms:   5368
REMARK YASARA Please address questions or suggestions to: Eliza@yasara.org
REMARK YASARA
COMPND    MOL_ID: 1;
COMPND   2 MOLECULE: .;
COMPND   3 CHAIN: ;
SEQRES   1 A  328  MET ALA ASN SER ALA SER PRO GLU GLN ASN GLN ASN HIS 
SEQRES   2 A  328  CYS SER ALA ILE ASN ASN SER ILE PRO LEU MET GLN GLY 
SEQRES   3 A  328  ASN LEU PRO THR LEU THR LEU SER GLY LYS ILE ARG VAL 
SEQRES   4 A  328  THR VAL THR PHE PHE LEU PHE LEU LEU SER ALA THR PHE 
SEQRES   5 A  328  ASN ALA SER PHE LEU LEU LYS LEU GLN LYS TRP THR GLN 
SEQRES   6 A  328  LYS LYS GLU LYS GLY LYS LYS LEU SER ARG MET LYS LEU 
SEQRES   7 A  328  LEU LEU LYS HIS LEU THR LEU ALA ASN LEU LEU GLU THR 
SEQRES   8 A  328  LEU ILE VAL MET PRO LEU ASP GLY MET TRP ASN ILE THR 
SEQRES   9 A  328  VAL GLN TRP TYR ALA GLY GLU LEU LEU CYS LYS VAL LEU 
SEQRES  10 A  328  SER TYR LEU LYS LEU PHE SER MET TYR ALA PRO ALA PHE 
SEQRES  11 A  328  MET MET VAL VAL ILE SER LEU ASP ARG SER PRO ALA ILE 
SEQRES  12 A  328  THR ARG PRO LEU ALA LEU LYS SER ASN SER LYS VAL GLY 
SEQRES  13 A  328  GLN SER MET VAL GLY LEU ALA TRP ILE LEU SER SER VAL 
SEQRES  14 A  328  PHE ALA GLY PRO GLN LEU TYR ILE PHE ARG MET ILE HIS 
SEQRES  15 A  328  LEU ALA ASP SER SER GLY GLN THR LYS VAL PHE SER GLN 
SEQRES  16 A  328  CYS VAL THR HIS CYS SER PHE SER GLN TRP TRP HIS GLN 
SEQRES  17 A  328  ALA PHE TYR ASN PHE PHE THR PHE SER CYS LEU PHE ILE 
SEQRES  18 A  328  ILE PRO LEU PHE ILE MET LEU ILE CYS ASN ALA LYS ILE 
SEQRES  19 A  328  ILE PHE THR LEU THR ARG VAL LEU HIS GLN ASP PRO HIS 
SEQRES  20 A  328  GLU LEU GLN LEU ASN GLN SER LYS ASN ASN ILE PRO ARG 
SEQRES  21 A  328  ALA ARG LEU LYS THR LEU LYS MET THR VAL ALA PHE ALA 
SEQRES  22 A  328  THR SER PHE THR VAL CYS TRP THR PRO TYR TYR VAL LEU 
SEQRES  23 A  328  GLY ILE TRP TYR TRP PHE ASP PRO GLU MET LEU ASN ARG 
SEQRES  24 A  328  LEU SER ASP PRO VAL ASN HIS PHE PHE PHE LEU PHE ALA 
SEQRES  25 A  328  PHE LEU ASN PRO CYS PHE ASP PRO LEU ILE TYR GLY TYR 
SEQRES  26 A  328  PHE SER LEU 
SSBOND   0 CYS A   14    CYS A  200                                       2.01
SSBOND   1 CYS A  114    CYS A  196                                       1.94
ATOM      1  N   MET A   1      36.002  19.619 -10.800  1.00 16.43           N
ATOM      2 1H   MET A   1      36.565  20.416 -10.582  1.00 16.43           H
ATOM      3 2H   MET A   1      36.186  18.915 -10.114  1.00 16.43           H
ATOM      4 3H   MET A   1      35.043  19.888 -10.714  1.00 16.43           H
ATOM      5  CA  MET A   1      36.293  19.121 -12.162  1.00 23.10           C
ATOM      6  HA  MET A   1      36.084  19.845 -12.819  1.00 23.10           H
ATOM      7  C   MET A   1      35.397  17.914 -12.411  1.00 23.37           C
ATOM      8  O   MET A   1      35.652  16.859 -11.859  1.00 22.84           O
ATOM      9  CB  MET A   1      37.785  18.775 -12.317  1.00 23.35           C
ATOM     10 1HB  MET A   1      38.090  18.269 -11.510  1.00 23.35           H
ATOM     11 2HB  MET A   1      37.908  18.209 -13.132  1.00 23.35           H
ATOM     12  CG  MET A   1      38.635  20.037 -12.459  1.00 20.99           C
ATOM     13 1HG  MET A   1      38.377  20.417 -13.347  1.00 20.99           H
ATOM     14 2HG  MET A   1      38.312  20.642 -11.731  1.00 20.99           H
ATOM     15  SD  MET A   1      40.418  19.717 -12.343  1.00 18.63           S
ATOM     16  CE  MET A   1      41.111  21.299 -12.891  1.00 17.57           C
ATOM     17 1HE  MET A   1      42.111  21.275 -12.880  1.00 17.57           H
ATOM     18 2HE  MET A   1      40.815  22.046 -12.295  1.00 17.57           H
ATOM     19 3HE  MET A   1      40.819  21.515 -13.823  1.00 17.57           H
ATOM     20  N   ALA A   2      34.289  18.099 -13.131  1.00 24.21           N
ATOM     21  H   ALA A   2      34.104  19.017 -13.483  1.00 24.21           H
ATOM     22  CA  ALA A   2      33.331  17.041 -13.435  1.00 27.57           C
ATOM     23  HA  ALA A   2      33.318  16.386 -12.679  1.00 27.57           H
ATOM     24  C   ALA A   2      33.789  16.331 -14.718  1.00 27.35           C
ATOM     25  O   ALA A   2      33.818  16.945 -15.779  1.00 25.47           O
ATOM     26  CB  ALA A   2      31.934  17.662 -13.575  1.00 25.91           C
ATOM     27 1HB  ALA A   2      31.658  18.118 -12.729  1.00 25.91           H
ATOM     28 2HB  ALA A   2      31.250  16.963 -13.785  1.00 25.91           H
ATOM     29 3HB  ALA A   2      31.915  18.340 -14.310  1.00 25.91           H
ATOM     30  N   ASN A   3      34.160  15.054 -14.629  1.00 23.54           N
ATOM     31  H   ASN A   3      34.269  14.652 -13.720  1.00 23.54           H
ATOM     32  CA  ASN A   3      34.414  14.215 -15.795  1.00 29.33           C
ATOM     33  HA  ASN A   3      34.966  14.752 -16.433  1.00 29.33           H
ATOM     34  C   ASN A   3      33.072  13.865 -16.455  1.00 28.56           C
ATOM     35  O   ASN A   3      32.366  12.960 -16.021  1.00 26.46           O
ATOM     36  CB  ASN A   3      35.228  12.965 -15.397  1.00 27.98           C
ATOM     37 1HB  ASN A   3      35.059  12.766 -14.432  1.00 27.98           H
ATOM     38 2HB  ASN A   3      34.923  12.193 -15.955  1.00 27.98           H
ATOM     39  CG  ASN A   3      36.731  13.125 -15.591  1.00 24.39           C
ATOM     40  OD1 ASN A   3      37.219  14.090 -16.145  1.00 22.71           O
ATOM     41  ND2 ASN A   3      37.512  12.165 -15.158  1.00 22.91           N
ATOM     42 1HD2 ASN A   3      38.502  12.230 -15.285  1.00 22.91           H
ATOM     43 2HD2 ASN A   3      37.118  11.368 -14.701  1.00 22.91           H
ATOM     44  N   SER A   4      32.717  14.602 -17.514  1.00 26.20           N
ATOM     45  H   SER A   4      33.230  15.444 -17.684  1.00 26.20           H
ATOM     46  CA  SER A   4      31.641  14.271 -18.437  1.00 30.87           C
ATOM     47  HA  SER A   4      30.855  13.979 -17.893  1.00 30.87           H
ATOM     48  C   SER A   4      32.084  13.116 -19.339  1.00 30.79           C
ATOM     49  O   SER A   4      32.687  13.340 -20.387  1.00 29.09           O
ATOM     50  CB  SER A   4      31.265  15.520 -19.249  1.00 29.71           C
ATOM     51 1HB  SER A   4      30.657  15.284 -20.007  1.00 29.71           H
ATOM     52 2HB  SER A   4      30.825  16.205 -18.669  1.00 29.71           H
ATOM     53  OG  SER A   4      32.422  16.112 -19.801  1.00 26.85           O
ATOM     54  HG  SER A   4      33.095  15.443 -19.926  1.00 26.85           H
ATOM     55  N   ALA A   5      31.810  11.872 -18.922  1.00 29.71           N
ATOM     56  H   ALA A   5      31.509  11.732 -17.979  1.00 29.71           H
ATOM     57  CA  ALA A   5      31.938  10.714 -19.804  1.00 33.66           C
ATOM     58  HA  ALA A   5      32.856  10.722 -20.200  1.00 33.66           H
ATOM     59  C   ALA A   5      30.914  10.824 -20.950  1.00 33.61           C
ATOM     60  O   ALA A   5      29.739  11.110 -20.713  1.00 32.00           O
ATOM     61  CB  ALA A   5      31.773   9.434 -18.972  1.00 32.30           C
ATOM     62 1HB  ALA A   5      32.451   9.394 -18.238  1.00 32.30           H
ATOM     63 2HB  ALA A   5      31.887   8.620 -19.541  1.00 32.30           H
ATOM     64 3HB  ALA A   5      30.865   9.393 -18.554  1.00 32.30           H
ATOM     65  N   SER A   6      31.352  10.610 -22.203  1.00 30.59           N
ATOM     66  H   SER A   6      32.317  10.380 -22.329  1.00 30.59           H
ATOM     67  CA  SER A   6      30.508  10.692 -23.391  1.00 35.00           C
ATOM     68  HA  SER A   6      30.040  11.573 -23.316  1.00 35.00           H
ATOM     69  C   SER A   6      29.446   9.574 -23.415  1.00 35.13           C
ATOM     70  O   SER A   6      29.669   8.487 -22.869  1.00 33.95           O
ATOM     71  CB  SER A   6      31.371  10.677 -24.659  1.00 34.04           C
ATOM     72 1HB  SER A   6      30.807  10.805 -25.474  1.00 34.04           H
ATOM     73 2HB  SER A   6      32.070  11.391 -24.621  1.00 34.04           H
ATOM     74  OG  SER A   6      32.037   9.432 -24.791  1.00 30.45           O
ATOM     75  HG  SER A   6      31.391   8.726 -24.821  1.00 30.45           H
ATOM     76  N   PRO A   7      28.280   9.781 -24.083  1.00 32.79           N
ATOM     77  CA  PRO A   7      27.199   8.784 -24.168  1.00 35.84           C
ATOM     78  HA  PRO A   7      26.910   8.572 -23.234  1.00 35.84           H
ATOM     79  C   PRO A   7      27.630   7.438 -24.761  1.00 36.36           C
ATOM     80  O   PRO A   7      27.131   6.400 -24.337  1.00 35.83           O
ATOM     81  CB  PRO A   7      26.107   9.442 -25.018  1.00 34.55           C
ATOM     82 1HB  PRO A   7      26.177   9.151 -25.972  1.00 34.55           H
ATOM     83 2HB  PRO A   7      25.199   9.214 -24.666  1.00 34.55           H
ATOM     84  CG  PRO A   7      26.381  10.946 -24.886  1.00 35.84           C
ATOM     85 1HG  PRO A   7      26.078  11.439 -25.702  1.00 35.84           H
ATOM     86 2HG  PRO A   7      25.926  11.324 -24.080  1.00 35.84           H
ATOM     87  CD  PRO A   7      27.905  11.015 -24.738  1.00 38.86           C
ATOM     88 1HD  PRO A   7      28.358  11.071 -25.628  1.00 38.86           H
ATOM     89 2HD  PRO A   7      28.185  11.790 -24.172  1.00 38.86           H
ATOM     90  N   GLU A   8      28.584   7.439 -25.688  1.00 31.32           N
ATOM     91  H   GLU A   8      28.957   8.323 -25.971  1.00 31.32           H
ATOM     92  CA  GLU A   8      29.130   6.228 -26.328  1.00 32.98           C
ATOM     93  HA  GLU A   8      28.324   5.688 -26.573  1.00 32.98           H
ATOM     94  C   GLU A   8      30.000   5.387 -25.384  1.00 33.23           C
ATOM     95  O   GLU A   8      29.940   4.162 -25.426  1.00 31.75           O
ATOM     96  CB  GLU A   8      29.951   6.625 -27.564  1.00 32.02           C
ATOM     97 1HB  GLU A   8      30.516   7.418 -27.336  1.00 32.02           H
ATOM     98 2HB  GLU A   8      30.540   5.859 -27.821  1.00 32.02           H
ATOM     99  CG  GLU A   8      29.061   6.982 -28.757  1.00 28.78           C
ATOM    100 1HG  GLU A   8      28.482   6.195 -28.970  1.00 28.78           H
ATOM    101 2HG  GLU A   8      28.486   7.760 -28.504  1.00 28.78           H
ATOM    102  CD  GLU A   8      29.871   7.353 -30.010  1.00 27.49           C
ATOM    103  OE1 GLU A   8      29.355   7.116 -31.124  1.00 24.68           O
ATOM    104  OE2 GLU A   8      30.979   7.908 -29.831  1.00 28.97           O
ATOM    105  N   GLN A   9      30.746   6.000 -24.479  1.00 33.65           N
ATOM    106  H   GLN A   9      30.795   6.999 -24.492  1.00 33.65           H
ATOM    107  CA  GLN A   9      31.503   5.270 -23.459  1.00 36.75           C
ATOM    108  HA  GLN A   9      32.042   4.600 -23.969  1.00 36.75           H
ATOM    109  C   GLN A   9      30.568   4.533 -22.491  1.00 38.50           C
ATOM    110  O   GLN A   9      30.885   3.412 -22.087  1.00 36.94           O
ATOM    111  CB  GLN A   9      32.440   6.216 -22.692  1.00 34.34           C
ATOM    112 1HB  GLN A   9      32.019   7.122 -22.642  1.00 34.34           H
ATOM    113 2HB  GLN A   9      32.577   5.861 -21.767  1.00 34.34           H
ATOM    114  CG  GLN A   9      33.803   6.336 -23.387  1.00 30.89           C
ATOM    115 1HG  GLN A   9      34.222   5.429 -23.435  1.00 30.89           H
ATOM    116 2HG  GLN A   9      33.664   6.689 -24.312  1.00 30.89           H
ATOM    117  CD  GLN A   9      34.756   7.268 -22.655  1.00 28.76           C
ATOM    118  OE1 GLN A   9      34.375   8.287 -22.099  1.00 28.44           O
ATOM    119  NE2 GLN A   9      36.037   6.981 -22.635  1.00 28.42           N
ATOM    120 1HE2 GLN A   9      36.679   7.591 -22.171  1.00 28.42           H
ATOM    121 2HE2 GLN A   9      36.371   6.152 -23.084  1.00 28.42           H
ATOM    122  N   ASN A  10      29.398   5.093 -22.194  1.00 38.33           N
ATOM    123  H   ASN A  10      29.153   5.956 -22.635  1.00 38.33           H
ATOM    124  CA  ASN A  10      28.454   4.494 -21.246  1.00 41.97           C
ATOM    125  HA  ASN A  10      29.000   4.128 -20.492  1.00 41.97           H
ATOM    126  C   ASN A  10      27.696   3.288 -21.846  1.00 42.54           C
ATOM    127  O   ASN A  10      27.424   2.316 -21.144  1.00 41.15           O
ATOM    128  CB  ASN A  10      27.512   5.608 -20.742  1.00 41.12           C
ATOM    129 1HB  ASN A  10      27.900   6.495 -20.991  1.00 41.12           H
ATOM    130 2HB  ASN A  10      26.620   5.499 -21.180  1.00 41.12           H
ATOM    131  CG  ASN A  10      27.301   5.594 -19.241  1.00 37.20           C
ATOM    132  OD1 ASN A  10      27.905   4.871 -18.475  1.00 34.62           O
ATOM    133  ND2 ASN A  10      26.424   6.442 -18.752  1.00 33.39           N
ATOM    134 1HD2 ASN A  10      26.264   6.483 -17.766  1.00 33.39           H
ATOM    135 2HD2 ASN A  10      25.916   7.046 -19.366  1.00 33.39           H
ATOM    136  N   GLN A  11      27.399   3.298 -23.152  1.00 41.63           N
ATOM    137  H   GLN A  11      27.600   4.127 -23.675  1.00 41.63           H
ATOM    138  CA  GLN A  11      26.794   2.161 -23.862  1.00 42.16           C
ATOM    139  HA  GLN A  11      26.047   1.857 -23.271  1.00 42.16           H
ATOM    140  C   GLN A  11      27.765   0.988 -24.022  1.00 43.49           C
ATOM    141  O   GLN A  11      27.392  -0.158 -23.761  1.00 41.65           O
ATOM    142  CB  GLN A  11      26.254   2.619 -25.232  1.00 40.02           C
ATOM    143 1HB  GLN A  11      26.725   3.457 -25.508  1.00 40.02           H
ATOM    144 2HB  GLN A  11      26.424   1.902 -25.909  1.00 40.02           H
ATOM    145  CG  GLN A  11      24.750   2.895 -25.170  1.00 36.72           C
ATOM    146 1HG  GLN A  11      24.279   2.047 -24.929  1.00 36.72           H
ATOM    147 2HG  GLN A  11      24.580   3.584 -24.465  1.00 36.72           H
ATOM    148  CD  GLN A  11      24.176   3.402 -26.479  1.00 33.78           C
ATOM    149  OE1 GLN A  11      24.847   3.974 -27.311  1.00 32.50           O
ATOM    150  NE2 GLN A  11      22.895   3.251 -26.720  1.00 32.09           N
ATOM    151 1HE2 GLN A  11      22.501   3.603 -27.569  1.00 32.09           H
ATOM    152 2HE2 GLN A  11      22.313   2.784 -26.055  1.00 32.09           H
ATOM    153  N   ASN A  12      29.026   1.255 -24.372  1.00 36.93           N
ATOM    154  H   ASN A  12      29.275   2.202 -24.574  1.00 36.93           H
ATOM    155  CA  ASN A  12      30.062   0.222 -24.474  1.00 38.90           C
ATOM    156  HA  ASN A  12      29.661  -0.540 -24.983  1.00 38.90           H
ATOM    157  C   ASN A  12      30.458  -0.333 -23.098  1.00 40.58           C
ATOM    158  O   ASN A  12      30.797  -1.512 -22.982  1.00 37.71           O
ATOM    159  CB  ASN A  12      31.266   0.816 -25.236  1.00 34.94           C
ATOM    160 1HB  ASN A  12      31.494   1.707 -24.844  1.00 34.94           H
ATOM    161 2HB  ASN A  12      32.048   0.200 -25.142  1.00 34.94           H
ATOM    162  CG  ASN A  12      30.979   1.003 -26.715  1.00 31.06           C
ATOM    163  OD1 ASN A  12      30.096   0.388 -27.290  1.00 28.27           O
ATOM    164  ND2 ASN A  12      31.724   1.842 -27.394  1.00 26.61           N
ATOM    165 1HD2 ASN A  12      31.565   1.972 -28.373  1.00 26.61           H
ATOM    166 2HD2 ASN A  12      32.451   2.351 -26.933  1.00 26.61           H
ATOM    167  N   HIS A  13      30.336   0.461 -22.041  1.00 41.32           N
ATOM    168  H   HIS A  13      30.086   1.418 -22.191  1.00 41.32           H
ATOM    169  CA  HIS A  13      30.549   0.006 -20.673  1.00 42.30           C
ATOM    170  HA  HIS A  13      31.411  -0.501 -20.665  1.00 42.30           H
ATOM    171  C   HIS A  13      29.437  -0.968 -20.246  1.00 43.12           C
ATOM    172  O   HIS A  13      29.734  -2.089 -19.843  1.00 42.19           O
ATOM    173  CB  HIS A  13      30.700   1.216 -19.743  1.00 40.67           C
ATOM    174 1HB  HIS A  13      31.226   1.919 -20.221  1.00 40.67           H
ATOM    175 2HB  HIS A  13      29.788   1.568 -19.530  1.00 40.67           H
ATOM    176  CG  HIS A  13      31.399   0.928 -18.436  1.00 36.37           C
ATOM    177  ND1 HIS A  13      32.640   0.355 -18.292  1.00 33.73           N
ATOM    178  HD1 HIS A  13      33.215   0.005 -19.031  1.00 33.73           H
ATOM    179  CD2 HIS A  13      30.961   1.276 -17.188  1.00 32.13           C
ATOM    180  HD2 HIS A  13      30.087   1.709 -16.968  1.00 32.13           H
ATOM    181  CE1 HIS A  13      32.944   0.348 -16.987  1.00 31.56           C
ATOM    182  HE1 HIS A  13      33.786  -0.027 -16.599  1.00 31.56           H
ATOM    183  NE2 HIS A  13      31.959   0.915 -16.274  1.00 31.34           N
ATOM    184  N   CYS A  14      28.147  -0.658 -20.448  1.00 52.54           N
ATOM    185  H   CYS A  14      27.922   0.221 -20.867  1.00 52.54           H
ATOM    186  CA  CYS A  14      27.056  -1.565 -20.075  1.00 53.34           C
ATOM    187  HA  CYS A  14      27.309  -1.856 -19.152  1.00 53.34           H
ATOM    188  C   CYS A  14      26.970  -2.842 -20.940  1.00 52.57           C
ATOM    189  O   CYS A  14      26.541  -3.873 -20.435  1.00 49.59           O
ATOM    190  CB  CYS A  14      25.713  -0.806 -20.072  1.00 52.11           C
ATOM    191 1HB  CYS A  14      25.762  -0.215 -20.877  1.00 52.11           H
ATOM    192 2HB  CYS A  14      25.027  -1.518 -20.222  1.00 52.11           H
ATOM    193  SG  CYS A  14      25.386   0.147 -18.545  1.00 48.39           S
ATOM    194  N   SER A  15      27.387  -2.813 -22.215  1.00 44.56           N
ATOM    195  H   SER A  15      27.659  -1.939 -22.617  1.00 44.56           H
ATOM    196  CA  SER A  15      27.455  -4.033 -23.039  1.00 44.79           C
ATOM    197  HA  SER A  15      26.596  -4.511 -22.855  1.00 44.79           H
ATOM    198  C   SER A  15      28.605  -4.957 -22.622  1.00 44.00           C
ATOM    199  O   SER A  15      28.441  -6.175 -22.663  1.00 41.94           O
ATOM    200  CB  SER A  15      27.548  -3.675 -24.532  1.00 41.01           C
ATOM    201 1HB  SER A  15      27.672  -4.497 -25.087  1.00 41.01           H
ATOM    202 2HB  SER A  15      26.727  -3.190 -24.833  1.00 41.01           H
ATOM    203  OG  SER A  15      28.644  -2.831 -24.794  1.00 37.55           O
ATOM    204  HG  SER A  15      29.443  -3.354 -24.853  1.00 37.55           H
ATOM    205  N   ALA A  16      29.729  -4.413 -22.146  1.00 38.26           N
ATOM    206  H   ALA A  16      29.826  -3.418 -22.183  1.00 38.26           H
ATOM    207  CA  ALA A  16      30.827  -5.196 -21.572  1.00 38.45           C
ATOM    208  HA  ALA A  16      30.941  -6.004 -22.150  1.00 38.45           H
ATOM    209  C   ALA A  16      30.501  -5.710 -20.154  1.00 39.10           C
ATOM    210  O   ALA A  16      30.844  -6.839 -19.806  1.00 36.52           O
ATOM    211  CB  ALA A  16      32.090  -4.327 -21.603  1.00 33.86           C
ATOM    212 1HB  ALA A  16      32.281  -4.006 -22.530  1.00 33.86           H
ATOM    213 2HB  ALA A  16      32.887  -4.841 -21.285  1.00 33.86           H
ATOM    214 3HB  ALA A  16      31.988  -3.525 -21.015  1.00 33.86           H
ATOM    215  N   ILE A  17      29.772  -4.932 -19.369  1.00 37.24           N
ATOM    216  H   ILE A  17      29.459  -4.062 -19.749  1.00 37.24           H
ATOM    217  CA  ILE A  17      29.382  -5.242 -17.978  1.00 38.29           C
ATOM    218  HA  ILE A  17      30.212  -5.575 -17.530  1.00 38.29           H
ATOM    219  C   ILE A  17      28.353  -6.385 -17.883  1.00 39.18           C
ATOM    220  O   ILE A  17      28.347  -7.097 -16.879  1.00 37.24           O
ATOM    221  CB  ILE A  17      28.871  -3.947 -17.303  1.00 35.57           C
ATOM    222  HB  ILE A  17      28.303  -3.458 -17.965  1.00 35.57           H
ATOM    223  CG1 ILE A  17      30.082  -3.099 -16.879  1.00 32.83           C
ATOM    224 1HG1 ILE A  17      30.572  -3.586 -16.156  1.00 32.83           H
ATOM    225 2HG1 ILE A  17      30.682  -2.986 -17.671  1.00 32.83           H
ATOM    226  CG2 ILE A  17      27.979  -4.215 -16.084  1.00 32.62           C
ATOM    227 1HG2 ILE A  17      27.667  -3.358 -15.673  1.00 32.62           H
ATOM    228 2HG2 ILE A  17      28.474  -4.729 -15.384  1.00 32.62           H
ATOM    229 3HG2 ILE A  17      27.171  -4.745 -16.341  1.00 32.62           H
ATOM    230  CD1 ILE A  17      29.700  -1.705 -16.354  1.00 30.06           C
ATOM    231 1HD1 ILE A  17      30.513  -1.186 -16.089  1.00 30.06           H
ATOM    232 2HD1 ILE A  17      29.106  -1.774 -15.553  1.00 30.06           H
ATOM    233 3HD1 ILE A  17      29.214  -1.180 -17.053  1.00 30.06           H
ATOM    234  N   ASN A  18      27.531  -6.632 -18.925  1.00 37.44           N
ATOM    235  H   ASN A  18      27.528  -6.004 -19.703  1.00 37.44           H
ATOM    236  CA  ASN A  18      26.638  -7.804 -18.945  1.00 38.79           C
ATOM    237  HA  ASN A  18      26.071  -7.711 -18.127  1.00 38.79           H
ATOM    238  C   ASN A  18      27.388  -9.147 -18.817  1.00 39.16           C
ATOM    239  O   ASN A  18      26.754 -10.154 -18.519  1.00 37.55           O
ATOM    240  CB  ASN A  18      25.782  -7.762 -20.228  1.00 36.51           C
ATOM    241 1HB  ASN A  18      26.301  -7.294 -20.944  1.00 36.51           H
ATOM    242 2HB  ASN A  18      25.589  -8.700 -20.515  1.00 36.51           H
ATOM    243  CG  ASN A  18      24.455  -7.039 -20.060  1.00 33.57           C
ATOM    244  OD1 ASN A  18      23.897  -6.871 -18.991  1.00 31.73           O
ATOM    245  ND2 ASN A  18      23.857  -6.627 -21.156  1.00 31.15           N
ATOM    246 1HD2 ASN A  18      22.961  -6.185 -21.101  1.00 31.15           H
ATOM    247 2HD2 ASN A  18      24.298  -6.755 -22.044  1.00 31.15           H
ATOM    248  N   ASN A  19      28.720  -9.165 -18.991  1.00 34.40           N
ATOM    249  H   ASN A  19      29.174  -8.300 -19.206  1.00 34.40           H
ATOM    250  CA  ASN A  19      29.550 -10.362 -18.888  1.00 37.24           C
ATOM    251  HA  ASN A  19      28.894 -11.112 -18.800  1.00 37.24           H
ATOM    252  C   ASN A  19      30.406 -10.449 -17.606  1.00 37.29           C
ATOM    253  O   ASN A  19      30.877 -11.535 -17.318  1.00 35.38           O
ATOM    254  CB  ASN A  19      30.366 -10.509 -20.180  1.00 34.80           C
ATOM    255 1HB  ASN A  19      30.809  -9.637 -20.385  1.00 34.80           H
ATOM    256 2HB  ASN A  19      31.063 -11.214 -20.046  1.00 34.80           H
ATOM    257  CG  ASN A  19      29.502 -10.903 -21.367  1.00 32.08           C
ATOM    258  OD1 ASN A  19      28.419 -11.460 -21.255  1.00 30.62           O
ATOM    259  ND2 ASN A  19      29.966 -10.645 -22.574  1.00 28.84           N
ATOM    260 1HD2 ASN A  19      29.434 -10.904 -23.380  1.00 28.84           H
ATOM    261 2HD2 ASN A  19      30.850 -10.190 -22.683  1.00 28.84           H
ATOM    262  N   SER A  20      30.594  -9.355 -16.838  1.00 39.64           N
ATOM    263  H   SER A  20      30.303  -8.467 -17.194  1.00 39.64           H
ATOM    264  CA  SER A  20      31.212  -9.410 -15.491  1.00 41.18           C
ATOM    265  HA  SER A  20      30.530  -9.900 -14.949  1.00 41.18           H
ATOM    266  C   SER A  20      31.479  -7.998 -14.941  1.00 42.39           C
ATOM    267  O   SER A  20      32.239  -7.245 -15.535  1.00 40.69           O
ATOM    268  CB  SER A  20      32.561 -10.160 -15.487  1.00 36.69           C
ATOM    269 1HB  SER A  20      33.129  -9.856 -14.722  1.00 36.69           H
ATOM    270 2HB  SER A  20      32.413 -11.147 -15.422  1.00 36.69           H
ATOM    271  OG  SER A  20      33.317  -9.946 -16.654  1.00 33.40           O
ATOM    272  HG  SER A  20      34.246  -9.897 -16.428  1.00 33.40           H
ATOM    273  N   ILE A  21      30.915  -7.655 -13.798  1.00 38.59           N
ATOM    274  H   ILE A  21      30.117  -8.167 -13.481  1.00 38.59           H
ATOM    275  CA  ILE A  21      31.422  -6.541 -12.971  1.00 41.94           C
ATOM    276  HA  ILE A  21      31.789  -5.844 -13.586  1.00 41.94           H
ATOM    277  C   ILE A  21      32.522  -7.119 -12.066  1.00 43.06           C
ATOM    278  O   ILE A  21      32.228  -8.057 -11.319  1.00 41.75           O
ATOM    279  CB  ILE A  21      30.292  -5.869 -12.149  1.00 40.59           C
ATOM    280  HB  ILE A  21      29.893  -6.563 -11.550  1.00 40.59           H
ATOM    281  CG1 ILE A  21      29.177  -5.322 -13.071  1.00 37.98           C
ATOM    282 1HG1 ILE A  21      29.559  -4.574 -13.614  1.00 37.98           H
ATOM    283 2HG1 ILE A  21      28.884  -6.060 -13.679  1.00 37.98           H
ATOM    284  CG2 ILE A  21      30.857  -4.735 -11.275  1.00 39.12           C
ATOM    285 1HG2 ILE A  21      30.132  -4.298 -10.742  1.00 39.12           H
ATOM    286 2HG2 ILE A  21      31.292  -4.032 -11.837  1.00 39.12           H
ATOM    287 3HG2 ILE A  21      31.542  -5.083 -10.635  1.00 39.12           H
ATOM    288  CD1 ILE A  21      27.933  -4.790 -12.321  1.00 36.15           C
ATOM    289 1HD1 ILE A  21      27.246  -4.450 -12.963  1.00 36.15           H
ATOM    290 2HD1 ILE A  21      28.178  -4.040 -11.707  1.00 36.15           H
ATOM    291 3HD1 ILE A  21      27.510  -5.511 -11.772  1.00 36.15           H
ATOM    292  N   PRO A  22      33.769  -6.618 -12.104  1.00 36.91           N
ATOM    293  CA  PRO A  22      34.769  -7.005 -11.117  1.00 40.67           C
ATOM    294  HA  PRO A  22      34.893  -7.997 -11.121  1.00 40.67           H
ATOM    295  C   PRO A  22      34.274  -6.583  -9.730  1.00 42.21           C
ATOM    296  O   PRO A  22      33.938  -5.422  -9.520  1.00 42.47           O
ATOM    297  CB  PRO A  22      36.074  -6.289 -11.511  1.00 38.23           C
ATOM    298 1HB  PRO A  22      36.258  -5.520 -10.899  1.00 38.23           H
ATOM    299 2HB  PRO A  22      36.848  -6.922 -11.494  1.00 38.23           H
ATOM    300  CG  PRO A  22      35.819  -5.794 -12.929  1.00 38.34           C
ATOM    301 1HG  PRO A  22      36.290  -4.927 -13.089  1.00 38.34           H
ATOM    302 2HG  PRO A  22      36.128  -6.470 -13.599  1.00 38.34           H
ATOM    303  CD  PRO A  22      34.300  -5.610 -13.002  1.00 43.84           C
ATOM    304 1HD  PRO A  22      34.023  -4.701 -12.691  1.00 43.84           H
ATOM    305 2HD  PRO A  22      33.953  -5.766 -13.927  1.00 43.84           H
ATOM    306  N   LEU A  23      34.214  -7.523  -8.788  1.00 41.30           N
ATOM    307  H   LEU A  23      34.328  -8.482  -9.046  1.00 41.30           H
ATOM    308  CA  LEU A  23      33.985  -7.182  -7.386  1.00 42.33           C
ATOM    309  HA  LEU A  23      33.113  -6.699  -7.311  1.00 42.33           H
ATOM    310  C   LEU A  23      35.133  -6.271  -6.933  1.00 42.13           C
ATOM    311  O   LEU A  23      36.280  -6.704  -6.828  1.00 40.95           O
ATOM    312  CB  LEU A  23      33.922  -8.480  -6.550  1.00 40.28           C
ATOM    313 1HB  LEU A  23      34.544  -9.150  -6.955  1.00 40.28           H
ATOM    314 2HB  LEU A  23      34.216  -8.273  -5.617  1.00 40.28           H
ATOM    315  CG  LEU A  23      32.509  -9.096  -6.492  1.00 39.31           C
ATOM    316  HG  LEU A  23      32.068  -8.905  -7.369  1.00 39.31           H
ATOM    317  CD1 LEU A  23      32.574 -10.607  -6.269  1.00 37.31           C
ATOM    318 1HD1 LEU A  23      31.657 -11.004  -6.232  1.00 37.31           H
ATOM    319 2HD1 LEU A  23      33.037 -10.823  -5.409  1.00 37.31           H
ATOM    320 3HD1 LEU A  23      33.074 -11.057  -7.009  1.00 37.31           H
ATOM    321  CD2 LEU A  23      31.693  -8.488  -5.340  1.00 39.13           C
ATOM    322 1HD2 LEU A  23      30.777  -8.886  -5.301  1.00 39.13           H
ATOM    323 2HD2 LEU A  23      31.594  -7.499  -5.454  1.00 39.13           H
ATOM    324 3HD2 LEU A  23      32.138  -8.653  -4.460  1.00 39.13           H
ATOM    325  N   MET A  24      34.828  -4.989  -6.685  1.00 42.94           N
ATOM    326  H   MET A  24      33.986  -4.591  -7.050  1.00 42.94           H
ATOM    327  CA  MET A  24      35.734  -4.180  -5.878  1.00 44.88           C
ATOM    328  HA  MET A  24      36.598  -4.135  -6.379  1.00 44.88           H
ATOM    329  C   MET A  24      35.897  -4.878  -4.535  1.00 46.61           C
ATOM    330  O   MET A  24      34.923  -5.366  -3.959  1.00 44.43           O
ATOM    331  CB  MET A  24      35.230  -2.738  -5.691  1.00 40.11           C
ATOM    332 1HB  MET A  24      34.234  -2.750  -5.601  1.00 40.11           H
ATOM    333 2HB  MET A  24      35.635  -2.356  -4.860  1.00 40.11           H
ATOM    334  CG  MET A  24      35.613  -1.852  -6.886  1.00 34.62           C
ATOM    335 1HG  MET A  24      36.555  -2.109  -7.103  1.00 34.62           H
ATOM    336 2HG  MET A  24      35.008  -2.146  -7.626  1.00 34.62           H
ATOM    337  SD  MET A  24      35.453  -0.079  -6.541  1.00 31.06           S
ATOM    338  CE  MET A  24      36.197   0.613  -8.037  1.00 26.83           C
ATOM    339 1HE  MET A  24      36.190   1.613  -8.011  1.00 26.83           H
ATOM    340 2HE  MET A  24      35.697   0.323  -8.853  1.00 26.83           H
ATOM    341 3HE  MET A  24      37.146   0.315  -8.136  1.00 26.83           H
ATOM    342  N   GLN A  25      37.128  -4.962  -4.099  1.00 45.64           N
ATOM    343  H   GLN A  25      37.803  -4.455  -4.635  1.00 45.64           H
ATOM    344  CA  GLN A  25      37.667  -5.687  -2.944  1.00 46.69           C
ATOM    345  HA  GLN A  25      37.596  -6.673  -3.097  1.00 46.69           H
ATOM    346  C   GLN A  25      36.847  -5.449  -1.655  1.00 49.33           C
ATOM    347  O   GLN A  25      37.184  -4.605  -0.830  1.00 47.39           O
ATOM    348  CB  GLN A  25      39.131  -5.201  -2.853  1.00 43.48           C
ATOM    349 1HB  GLN A  25      39.428  -4.933  -3.770  1.00 43.48           H
ATOM    350 2HB  GLN A  25      39.158  -4.405  -2.248  1.00 43.48           H
ATOM    351  CG  GLN A  25      40.138  -6.218  -2.322  1.00 37.01           C
ATOM    352 1HG  GLN A  25      40.052  -6.271  -1.327  1.00 37.01           H
ATOM    353 2HG  GLN A  25      39.937  -7.112  -2.722  1.00 37.01           H
ATOM    354  CD  GLN A  25      41.578  -5.807  -2.688  1.00 32.68           C
ATOM    355  OE1 GLN A  25      41.842  -4.744  -3.218  1.00 31.37           O
ATOM    356  NE2 GLN A  25      42.554  -6.645  -2.444  1.00 30.54           N
ATOM    357 1HE2 GLN A  25      43.493  -6.405  -2.692  1.00 30.54           H
ATOM    358 2HE2 GLN A  25      42.361  -7.525  -2.009  1.00 30.54           H
ATOM    359  N   GLY A  26      35.740  -6.163  -1.505  1.00 51.09           N
ATOM    360  H   GLY A  26      35.525  -6.821  -2.227  1.00 51.09           H
ATOM    361  CA  GLY A  26      34.806  -6.080  -0.388  1.00 55.16           C
ATOM    362 1HA  GLY A  26      35.315  -5.814   0.430  1.00 55.16           H
ATOM    363 2HA  GLY A  26      34.124  -5.380  -0.599  1.00 55.16           H
ATOM    364  C   GLY A  26      34.128  -7.427  -0.170  1.00 59.66           C
ATOM    365  O   GLY A  26      33.827  -8.148  -1.123  1.00 56.78           O
ATOM    366  N   ASN A  27      33.923  -7.804   1.093  1.00 55.30           N
ATOM    367  H   ASN A  27      34.219  -7.198   1.831  1.00 55.30           H
ATOM    368  CA  ASN A  27      33.282  -9.068   1.435  1.00 60.48           C
ATOM    369  HA  ASN A  27      33.845  -9.790   1.032  1.00 60.48           H
ATOM    370  C   ASN A  27      31.875  -9.148   0.824  1.00 64.17           C
ATOM    371  O   ASN A  27      31.105  -8.192   0.902  1.00 61.61           O
ATOM    372  CB  ASN A  27      33.240  -9.216   2.967  1.00 54.84           C
ATOM    373 1HB  ASN A  27      32.845  -8.385   3.359  1.00 54.84           H
ATOM    374 2HB  ASN A  27      32.664 -10.000   3.198  1.00 54.84           H
ATOM    375  CG  ASN A  27      34.612  -9.432   3.591  1.00 47.70           C
ATOM    376  OD1 ASN A  27      35.522  -9.957   2.977  1.00 43.74           O
ATOM    377  ND2 ASN A  27      34.801  -9.040   4.824  1.00 42.09           N
ATOM    378 1HD2 ASN A  27      35.691  -9.172   5.260  1.00 42.09           H
ATOM    379 2HD2 ASN A  27      34.055  -8.608   5.331  1.00 42.09           H
ATOM    380  N   LEU A  28      31.523 -10.299   0.250  1.00 61.08           N
ATOM    381  H   LEU A  28      32.221 -11.005   0.131  1.00 61.08           H
ATOM    382  CA  LEU A  28      30.167 -10.577  -0.213  1.00 64.93           C
ATOM    383  HA  LEU A  28      29.994  -9.945  -0.968  1.00 64.93           H
ATOM    384  C   LEU A  28      29.155 -10.323   0.923  1.00 69.41           C
ATOM    385  O   LEU A  28      29.434 -10.672   2.071  1.00 67.11           O
ATOM    386  CB  LEU A  28      30.076 -12.031  -0.711  1.00 61.13           C
ATOM    387 1HB  LEU A  28      30.519 -12.622  -0.037  1.00 61.13           H
ATOM    388 2HB  LEU A  28      29.110 -12.277  -0.786  1.00 61.13           H
ATOM    389  CG  LEU A  28      30.747 -12.264  -2.081  1.00 56.23           C
ATOM    390  HG  LEU A  28      31.620 -11.776  -2.093  1.00 56.23           H
ATOM    391  CD1 LEU A  28      30.981 -13.754  -2.296  1.00 53.93           C
ATOM    392 1HD1 LEU A  28      31.416 -13.925  -3.180  1.00 53.93           H
ATOM    393 2HD1 LEU A  28      30.118 -14.259  -2.275  1.00 53.93           H
ATOM    394 3HD1 LEU A  28      31.574 -14.130  -1.584  1.00 53.93           H
ATOM    395  CD2 LEU A  28      29.886 -11.733  -3.218  1.00 53.91           C
ATOM    396 1HD2 LEU A  28      30.326 -11.887  -4.103  1.00 53.91           H
ATOM    397 2HD2 LEU A  28      29.729 -10.750  -3.120  1.00 53.91           H
ATOM    398 3HD2 LEU A  28      28.995 -12.187  -3.235  1.00 53.91           H
ATOM    399  N   PRO A  29      27.973  -9.759   0.607  1.00 70.98           N
ATOM    400  CA  PRO A  29      26.964  -9.516   1.626  1.00 74.13           C
ATOM    401  HA  PRO A  29      27.341  -8.951   2.360  1.00 74.13           H
ATOM    402  C   PRO A  29      26.539 -10.845   2.262  1.00 76.54           C
ATOM    403  O   PRO A  29      26.272 -11.839   1.584  1.00 75.07           O
ATOM    404  CB  PRO A  29      25.821  -8.783   0.919  1.00 70.99           C
ATOM    405 1HB  PRO A  29      24.934  -9.077   1.274  1.00 70.99           H
ATOM    406 2HB  PRO A  29      25.912  -7.793   1.025  1.00 70.99           H
ATOM    407  CG  PRO A  29      25.987  -9.194  -0.546  1.00 67.42           C
ATOM    408 1HG  PRO A  29      25.509 -10.052  -0.733  1.00 67.42           H
ATOM    409 2HG  PRO A  29      25.646  -8.481  -1.158  1.00 67.42           H
ATOM    410  CD  PRO A  29      27.494  -9.368  -0.703  1.00 70.95           C
ATOM    411 1HD  PRO A  29      27.712 -10.084  -1.366  1.00 70.95           H
ATOM    412 2HD  PRO A  29      27.934  -8.513  -0.978  1.00 70.95           H
ATOM    413  N   THR A  30      26.477 -10.868   3.589  1.00 76.54           N
ATOM    414  H   THR A  30      26.719 -10.031   4.080  1.00 76.54           H
ATOM    415  CA  THR A  30      26.079 -12.032   4.385  1.00 78.86           C
ATOM    416  HA  THR A  30      25.863 -12.739   3.711  1.00 78.86           H
ATOM    417  C   THR A  30      24.838 -11.716   5.211  1.00 79.67           C
ATOM    418  O   THR A  30      24.537 -10.554   5.501  1.00 77.02           O
ATOM    419  CB  THR A  30      27.219 -12.539   5.282  1.00 76.21           C
ATOM    420  HB  THR A  30      26.851 -13.244   5.888  1.00 76.21           H
ATOM    421  OG1 THR A  30      27.689 -11.523   6.128  1.00 66.31           O
ATOM    422  HG1 THR A  30      27.796 -10.714   5.627  1.00 66.31           H
ATOM    423  CG2 THR A  30      28.405 -13.074   4.484  1.00 67.19           C
ATOM    424 1HG2 THR A  30      29.130 -13.396   5.092  1.00 67.19           H
ATOM    425 2HG2 THR A  30      28.791 -12.363   3.896  1.00 67.19           H
ATOM    426 3HG2 THR A  30      28.129 -13.839   3.902  1.00 67.19           H
ATOM    427  N   LEU A  31      24.086 -12.744   5.597  1.00 76.80           N
ATOM    428  H   LEU A  31      24.347 -13.664   5.305  1.00 76.80           H
ATOM    429  CA  LEU A  31      22.899 -12.586   6.427  1.00 78.51           C
ATOM    430  HA  LEU A  31      22.359 -11.851   6.017  1.00 78.51           H
ATOM    431  C   LEU A  31      23.286 -12.155   7.859  1.00 80.98           C
ATOM    432  O   LEU A  31      23.739 -12.966   8.671  1.00 77.92           O
ATOM    433  CB  LEU A  31      22.089 -13.900   6.406  1.00 74.71           C
ATOM    434 1HB  LEU A  31      21.856 -14.115   5.458  1.00 74.71           H
ATOM    435 2HB  LEU A  31      22.658 -14.630   6.783  1.00 74.71           H
ATOM    436  CG  LEU A  31      20.788 -13.834   7.219  1.00 71.09           C
ATOM    437  HG  LEU A  31      21.036 -13.530   8.139  1.00 71.09           H
ATOM    438  CD1 LEU A  31      19.782 -12.839   6.639  1.00 68.09           C
ATOM    439 1HD1 LEU A  31      18.945 -12.815   7.186  1.00 68.09           H
ATOM    440 2HD1 LEU A  31      19.531 -13.088   5.704  1.00 68.09           H
ATOM    441 3HD1 LEU A  31      20.163 -11.915   6.620  1.00 68.09           H
ATOM    442  CD2 LEU A  31      20.121 -15.219   7.234  1.00 68.93           C
ATOM    443 1HD2 LEU A  31      19.270 -15.201   7.759  1.00 68.93           H
ATOM    444 2HD2 LEU A  31      20.723 -15.902   7.648  1.00 68.93           H
ATOM    445 3HD2 LEU A  31      19.904 -15.522   6.306  1.00 68.93           H
ATOM    446  N   THR A  32      23.075 -10.874   8.167  1.00 81.47           N
ATOM    447  H   THR A  32      22.709 -10.278   7.453  1.00 81.47           H
ATOM    448  CA  THR A  32      23.343 -10.281   9.480  1.00 82.12           C
ATOM    449  HA  THR A  32      24.234 -10.657   9.736  1.00 82.12           H
ATOM    450  C   THR A  32      22.308 -10.707  10.529  1.00 84.00           C
ATOM    451  O   THR A  32      21.230 -11.225  10.213  1.00 82.61           O
ATOM    452  CB  THR A  32      23.421  -8.745   9.392  1.00 78.70           C
ATOM    453  HB  THR A  32      23.605  -8.374  10.302  1.00 78.70           H
ATOM    454  OG1 THR A  32      22.177  -8.222   8.995  1.00 71.78           O
ATOM    455  HG1 THR A  32      22.244  -7.271   8.905  1.00 71.78           H
ATOM    456  CG2 THR A  32      24.481  -8.260   8.404  1.00 71.34           C
ATOM    457 1HG2 THR A  32      24.508  -7.261   8.369  1.00 71.34           H
ATOM    458 2HG2 THR A  32      24.291  -8.595   7.481  1.00 71.34           H
ATOM    459 3HG2 THR A  32      25.390  -8.583   8.667  1.00 71.34           H
ATOM    460  N   LEU A  33      22.583 -10.458  11.807  1.00 81.88           N
ATOM    461  H   LEU A  33      23.482 -10.086  12.037  1.00 81.88           H
ATOM    462  CA  LEU A  33      21.626 -10.704  12.898  1.00 83.94           C
ATOM    463  HA  LEU A  33      21.376 -11.671  12.849  1.00 83.94           H
ATOM    464  C   LEU A  33      20.346  -9.880  12.715  1.00 84.80           C
ATOM    465  O   LEU A  33      19.243 -10.405  12.896  1.00 83.83           O
ATOM    466  CB  LEU A  33      22.304 -10.398  14.242  1.00 84.12           C
ATOM    467 1HB  LEU A  33      23.103 -10.993  14.330  1.00 84.12           H
ATOM    468 2HB  LEU A  33      22.599  -9.443  14.231  1.00 84.12           H
ATOM    469  CG  LEU A  33      21.388 -10.617  15.473  1.00 79.18           C
ATOM    470  HG  LEU A  33      20.563 -10.067  15.344  1.00 79.18           H
ATOM    471  CD1 LEU A  33      20.964 -12.077  15.626  1.00 72.12           C
ATOM    472 1HD1 LEU A  33      20.374 -12.197  16.425  1.00 72.12           H
ATOM    473 2HD1 LEU A  33      21.760 -12.671  15.739  1.00 72.12           H
ATOM    474 3HD1 LEU A  33      20.459 -12.390  14.821  1.00 72.12           H
ATOM    475  CD2 LEU A  33      22.123 -10.193  16.742  1.00 73.00           C
ATOM    476 1HD2 LEU A  33      21.549 -10.326  17.550  1.00 73.00           H
ATOM    477 2HD2 LEU A  33      22.379  -9.227  16.702  1.00 73.00           H
ATOM    478 3HD2 LEU A  33      22.959 -10.727  16.867  1.00 73.00           H
ATOM    479  N   SER A  34      20.458  -8.612  12.305  1.00 84.02           N
ATOM    480  H   SER A  34      21.376  -8.227  12.206  1.00 84.02           H
ATOM    481  CA  SER A  34      19.308  -7.753  11.992  1.00 83.46           C
ATOM    482  HA  SER A  34      18.732  -7.774  12.810  1.00 83.46           H
ATOM    483  C   SER A  34      18.495  -8.295  10.809  1.00 84.62           C
ATOM    484  O   SER A  34      17.261  -8.304  10.873  1.00 82.89           O
ATOM    485  CB  SER A  34      19.782  -6.323  11.710  1.00 81.19           C
ATOM    486 1HB  SER A  34      19.027  -5.757  11.379  1.00 81.19           H
ATOM    487 2HB  SER A  34      20.174  -5.909  12.532  1.00 81.19           H
ATOM    488  OG  SER A  34      20.785  -6.320  10.713  1.00 70.57           O
ATOM    489  HG  SER A  34      21.648  -6.319  11.128  1.00 70.57           H
ATOM    490  N   GLY A  35      19.146  -8.862   9.791  1.00 83.11           N
ATOM    491  H   GLY A  35      20.144  -8.795   9.780  1.00 83.11           H
ATOM    492  CA  GLY A  35      18.495  -9.576   8.688  1.00 83.30           C
ATOM    493 1HA  GLY A  35      17.885  -8.932   8.226  1.00 83.30           H
ATOM    494 2HA  GLY A  35      19.209  -9.873   8.054  1.00 83.30           H
ATOM    495  C   GLY A  35      17.694 -10.790   9.164  1.00 85.51           C
ATOM    496  O   GLY A  35      16.536 -10.948   8.768  1.00 85.21           O
ATOM    497  N   LYS A  36      18.237 -11.601  10.083  1.00 86.05           N
ATOM    498  H   LYS A  36      19.177 -11.427  10.377  1.00 86.05           H
ATOM    499  CA  LYS A  36      17.511 -12.740  10.682  1.00 87.16           C
ATOM    500  HA  LYS A  36      17.238 -13.299   9.899  1.00 87.16           H
ATOM    501  C   LYS A  36      16.257 -12.285  11.438  1.00 88.79           C
ATOM    502  O   LYS A  36      15.199 -12.883  11.270  1.00 88.32           O
ATOM    503  CB  LYS A  36      18.422 -13.551  11.623  1.00 87.74           C
ATOM    504 1HB  LYS A  36      18.848 -12.927  12.278  1.00 87.74           H
ATOM    505 2HB  LYS A  36      17.865 -14.221  12.114  1.00 87.74           H
ATOM    506  CG  LYS A  36      19.526 -14.294  10.864  1.00 84.14           C
ATOM    507 1HG  LYS A  36      19.104 -14.946  10.234  1.00 84.14           H
ATOM    508 2HG  LYS A  36      20.066 -13.631  10.345  1.00 84.14           H
ATOM    509  CD  LYS A  36      20.452 -15.053  11.837  1.00 81.60           C
ATOM    510 1HD  LYS A  36      20.844 -14.412  12.497  1.00 81.60           H
ATOM    511 2HD  LYS A  36      19.928 -15.753  12.322  1.00 81.60           H
ATOM    512  CE  LYS A  36      21.581 -15.721  11.045  1.00 75.17           C
ATOM    513 1HE  LYS A  36      21.191 -16.389  10.411  1.00 75.17           H
ATOM    514 2HE  LYS A  36      22.082 -15.025  10.530  1.00 75.17           H
ATOM    515  NZ  LYS A  36      22.548 -16.429  11.929  1.00 67.27           N
ATOM    516 1HZ  LYS A  36      23.276 -16.857  11.393  1.00 67.27           H
ATOM    517 2HZ  LYS A  36      22.092 -17.146  12.457  1.00 67.27           H
ATOM    518 3HZ  LYS A  36      22.974 -15.795  12.575  1.00 67.27           H
ATOM    519  N   ILE A  37      16.355 -11.213  12.218  1.00 88.28           N
ATOM    520  H   ILE A  37      17.252 -10.783  12.323  1.00 88.28           H
ATOM    521  CA  ILE A  37      15.212 -10.628  12.934  1.00 88.79           C
ATOM    522  HA  ILE A  37      14.815 -11.363  13.485  1.00 88.79           H
ATOM    523  C   ILE A  37      14.152 -10.152  11.936  1.00 89.26           C
ATOM    524  O   ILE A  37      12.979 -10.491  12.090  1.00 88.18           O
ATOM    525  CB  ILE A  37      15.681  -9.497  13.882  1.00 89.25           C
ATOM    526  HB  ILE A  37      16.233  -8.851  13.355  1.00 89.25           H
ATOM    527  CG1 ILE A  37      16.549 -10.070  15.018  1.00 85.70           C
ATOM    528 1HG1 ILE A  37      15.954 -10.569  15.648  1.00 85.70           H
ATOM    529 2HG1 ILE A  37      17.214 -10.700  14.618  1.00 85.70           H
ATOM    530  CG2 ILE A  37      14.464  -8.750  14.475  1.00 84.03           C
ATOM    531 1HG2 ILE A  37      14.758  -8.017  15.089  1.00 84.03           H
ATOM    532 2HG2 ILE A  37      13.881  -9.373  14.996  1.00 84.03           H
ATOM    533 3HG2 ILE A  37      13.908  -8.341  13.752  1.00 84.03           H
ATOM    534  CD1 ILE A  37      17.315  -9.003  15.819  1.00 78.53           C
ATOM    535 1HD1 ILE A  37      17.862  -9.423  16.543  1.00 78.53           H
ATOM    536 2HD1 ILE A  37      16.685  -8.355  16.247  1.00 78.53           H
ATOM    537 3HD1 ILE A  37      17.933  -8.486  15.227  1.00 78.53           H
ATOM    538  N   ARG A  38      14.553  -9.436  10.872  1.00 88.15           N
ATOM    539  H   ARG A  38      15.519  -9.189  10.797  1.00 88.15           H
ATOM    540  CA  ARG A  38      13.630  -9.000   9.812  1.00 87.82           C
ATOM    541  HA  ARG A  38      12.954  -8.421  10.269  1.00 87.82           H
ATOM    542  C   ARG A  38      12.888 -10.171   9.187  1.00 89.18           C
ATOM    543  O   ARG A  38      11.669 -10.099   9.063  1.00 88.31           O
ATOM    544  CB  ARG A  38      14.387  -8.196   8.743  1.00 85.91           C
ATOM    545 1HB  ARG A  38      14.751  -7.365   9.164  1.00 85.91           H
ATOM    546 2HB  ARG A  38      15.142  -8.753   8.397  1.00 85.91           H
ATOM    547  CG  ARG A  38      13.487  -7.798   7.563  1.00 80.93           C
ATOM    548 1HG  ARG A  38      13.154  -8.622   7.106  1.00 80.93           H
ATOM    549 2HG  ARG A  38      12.710  -7.267   7.901  1.00 80.93           H
ATOM    550  CD  ARG A  38      14.280  -6.953   6.565  1.00 78.44           C
ATOM    551 1HD  ARG A  38      14.507  -6.073   6.982  1.00 78.44           H
ATOM    552 2HD  ARG A  38      15.122  -7.433   6.319  1.00 78.44           H
ATOM    553  NE  ARG A  38      13.536  -6.683   5.322  1.00 73.23           N
ATOM    554  HE  ARG A  38      12.679  -7.180   5.182  1.00 73.23           H
ATOM    555  CZ  ARG A  38      13.909  -5.838   4.377  1.00 69.28           C
ATOM    556  NH1 ARG A  38      14.981  -5.117   4.485  1.00 65.00           N
ATOM    557 1HH1 ARG A  38      15.553  -5.191   5.302  1.00 65.00           H
ATOM    558 2HH1 ARG A  38      15.236  -4.487   3.752  1.00 65.00           H
ATOM    559  NH2 ARG A  38      13.209  -5.702   3.302  1.00 62.66           N
ATOM    560 1HH2 ARG A  38      12.375  -6.239   3.177  1.00 62.66           H
ATOM    561 2HH2 ARG A  38      13.501  -5.060   2.593  1.00 62.66           H
ATOM    562  N   VAL A  39      13.577 -11.252   8.830  1.00 89.21           N
ATOM    563  H   VAL A  39      14.569 -11.243   8.959  1.00 89.21           H
ATOM    564  CA  VAL A  39      12.962 -12.458   8.257  1.00 89.85           C
ATOM    565  HA  VAL A  39      12.488 -12.147   7.433  1.00 89.85           H
ATOM    566  C   VAL A  39      11.936 -13.068   9.216  1.00 91.62           C
ATOM    567  O   VAL A  39      10.814 -13.356   8.805  1.00 91.82           O
ATOM    568  CB  VAL A  39      14.039 -13.491   7.882  1.00 89.33           C
ATOM    569  HB  VAL A  39      14.616 -13.607   8.690  1.00 89.33           H
ATOM    570  CG1 VAL A  39      13.438 -14.846   7.505  1.00 84.33           C
ATOM    571 1HG1 VAL A  39      14.154 -15.501   7.265  1.00 84.33           H
ATOM    572 2HG1 VAL A  39      12.825 -14.760   6.720  1.00 84.33           H
ATOM    573 3HG1 VAL A  39      12.913 -15.229   8.265  1.00 84.33           H
ATOM    574  CG2 VAL A  39      14.863 -12.997   6.688  1.00 84.78           C
ATOM    575 1HG2 VAL A  39      15.566 -13.663   6.438  1.00 84.78           H
ATOM    576 2HG2 VAL A  39      15.320 -12.133   6.901  1.00 84.78           H
ATOM    577 3HG2 VAL A  39      14.281 -12.848   5.888  1.00 84.78           H
ATOM    578  N   THR A  40      12.279 -13.197  10.490  1.00 92.60           N
ATOM    579  H   THR A  40      13.195 -12.911  10.771  1.00 92.60           H
ATOM    580  CA  THR A  40      11.367 -13.744  11.508  1.00 93.41           C
ATOM    581  HA  THR A  40      11.105 -14.644  11.161  1.00 93.41           H
ATOM    582  C   THR A  40      10.111 -12.885  11.662  1.00 94.18           C
ATOM    583  O   THR A  40       8.995 -13.415  11.652  1.00 93.40           O
ATOM    584  CB  THR A  40      12.086 -13.861  12.869  1.00 93.41           C
ATOM    585  HB  THR A  40      12.398 -12.953  13.150  1.00 93.41           H
ATOM    586  OG1 THR A  40      13.221 -14.677  12.740  1.00 86.04           O
ATOM    587  HG1 THR A  40      12.952 -15.595  12.711  1.00 86.04           H
ATOM    588  CG2 THR A  40      11.206 -14.512  13.941  1.00 85.09           C
ATOM    589 1HG2 THR A  40      11.692 -14.577  14.813  1.00 85.09           H
ATOM    590 2HG2 THR A  40      10.936 -15.436  13.670  1.00 85.09           H
ATOM    591 3HG2 THR A  40      10.373 -13.980  14.093  1.00 85.09           H
ATOM    592  N   VAL A  41      10.263 -11.565  11.743  1.00 93.12           N
ATOM    593  H   VAL A  41      11.189 -11.188  11.741  1.00 93.12           H
ATOM    594  CA  VAL A  41       9.125 -10.640  11.835  1.00 93.44           C
ATOM    595  HA  VAL A  41       8.560 -10.993  12.581  1.00 93.44           H
ATOM    596  C   VAL A  41       8.291 -10.660  10.555  1.00 94.24           C
ATOM    597  O   VAL A  41       7.068 -10.719  10.633  1.00 93.82           O
ATOM    598  CB  VAL A  41       9.593  -9.212  12.188  1.00 93.04           C
ATOM    599  HB  VAL A  41      10.251  -8.944  11.484  1.00 93.04           H
ATOM    600  CG1 VAL A  41       8.416  -8.230  12.219  1.00 89.84           C
ATOM    601 1HG1 VAL A  41       8.725  -7.307  12.448  1.00 89.84           H
ATOM    602 2HG1 VAL A  41       7.738  -8.505  12.900  1.00 89.84           H
ATOM    603 3HG1 VAL A  41       7.960  -8.189  11.330  1.00 89.84           H
ATOM    604  CG2 VAL A  41      10.243  -9.171  13.575  1.00 89.54           C
ATOM    605 1HG2 VAL A  41      10.545  -8.245  13.802  1.00 89.54           H
ATOM    606 2HG2 VAL A  41      11.040  -9.773  13.615  1.00 89.54           H
ATOM    607 3HG2 VAL A  41       9.599  -9.466  14.281  1.00 89.54           H
ATOM    608  N   THR A  42       8.918 -10.688   9.368  1.00 92.73           N
ATOM    609  H   THR A  42       9.917 -10.637   9.358  1.00 92.73           H
ATOM    610  CA  THR A  42       8.213 -10.789   8.084  1.00 92.63           C
ATOM    611  HA  THR A  42       7.614  -9.989   8.069  1.00 92.63           H
ATOM    612  C   THR A  42       7.377 -12.066   8.009  1.00 93.48           C
ATOM    613  O   THR A  42       6.220 -12.018   7.603  1.00 93.12           O
ATOM    614  CB  THR A  42       9.198 -10.754   6.897  1.00 92.14           C
ATOM    615  HB  THR A  42       9.849 -11.506   7.000  1.00 92.14           H
ATOM    616  OG1 THR A  42       9.919  -9.543   6.918  1.00 86.40           O
ATOM    617  HG1 THR A  42      10.858  -9.730   6.923  1.00 86.40           H
ATOM    618  CG2 THR A  42       8.502 -10.822   5.537  1.00 86.48           C
ATOM    619 1HG2 THR A  42       9.168 -10.797   4.792  1.00 86.48           H
ATOM    620 2HG2 THR A  42       7.876 -10.051   5.416  1.00 86.48           H
ATOM    621 3HG2 THR A  42       7.972 -11.665   5.447  1.00 86.48           H
ATOM    622  N   PHE A  43       7.920 -13.201   8.452  1.00 95.10           N
ATOM    623  H   PHE A  43       8.868 -13.190   8.769  1.00 95.10           H
ATOM    624  CA  PHE A  43       7.175 -14.465   8.490  1.00 94.83           C
ATOM    625  HA  PHE A  43       6.788 -14.583   7.576  1.00 94.83           H
ATOM    626  C   PHE A  43       6.007 -14.425   9.479  1.00 95.89           C
ATOM    627  O   PHE A  43       4.913 -14.888   9.163  1.00 95.43           O
ATOM    628  CB  PHE A  43       8.145 -15.602   8.830  1.00 93.56           C
ATOM    629 1HB  PHE A  43       8.903 -15.588   8.178  1.00 93.56           H
ATOM    630 2HB  PHE A  43       8.498 -15.462   9.755  1.00 93.56           H
ATOM    631  CG  PHE A  43       7.485 -16.965   8.769  1.00 84.47           C
ATOM    632  CD1 PHE A  43       7.144 -17.657   9.951  1.00 76.31           C
ATOM    633  HD1 PHE A  43       7.344 -17.250  10.842  1.00 76.31           H
ATOM    634  CD2 PHE A  43       7.190 -17.534   7.518  1.00 75.11           C
ATOM    635  HD2 PHE A  43       7.423 -17.045   6.678  1.00 75.11           H
ATOM    636  CE1 PHE A  43       6.524 -18.916   9.880  1.00 67.43           C
ATOM    637  HE1 PHE A  43       6.288 -19.405  10.720  1.00 67.43           H
ATOM    638  CE2 PHE A  43       6.564 -18.798   7.450  1.00 66.13           C
ATOM    639  HE2 PHE A  43       6.355 -19.202   6.559  1.00 66.13           H
ATOM    640  CZ  PHE A  43       6.234 -19.490   8.625  1.00 66.59           C
ATOM    641  HZ  PHE A  43       5.795 -20.387   8.573  1.00 66.59           H
ATOM    642  N   PHE A  44       6.191 -13.812  10.654  1.00 95.76           N
ATOM    643  H   PHE A  44       7.108 -13.492  10.891  1.00 95.76           H
ATOM    644  CA  PHE A  44       5.104 -13.594  11.601  1.00 95.97           C
ATOM    645  HA  PHE A  44       4.713 -14.498  11.775  1.00 95.97           H
ATOM    646  C   PHE A  44       3.989 -12.714  11.014  1.00 96.45           C
ATOM    647  O   PHE A  44       2.814 -13.084  11.078  1.00 96.14           O
ATOM    648  CB  PHE A  44       5.679 -12.992  12.892  1.00 95.95           C
ATOM    649 1HB  PHE A  44       6.285 -13.661  13.321  1.00 95.95           H
ATOM    650 2HB  PHE A  44       6.199 -12.169  12.664  1.00 95.95           H
ATOM    651  CG  PHE A  44       4.610 -12.615  13.889  1.00 94.54           C
ATOM    652  CD1 PHE A  44       4.192 -11.272  14.017  1.00 90.03           C
ATOM    653  HD1 PHE A  44       4.625 -10.559  13.465  1.00 90.03           H
ATOM    654  CD2 PHE A  44       3.991 -13.617  14.672  1.00 90.71           C
ATOM    655  HD2 PHE A  44       4.283 -14.570  14.588  1.00 90.71           H
ATOM    656  CE1 PHE A  44       3.168 -10.937  14.919  1.00 90.23           C
ATOM    657  HE1 PHE A  44       2.875  -9.985  15.009  1.00 90.23           H
ATOM    658  CE2 PHE A  44       2.965 -13.272  15.568  1.00 90.13           C
ATOM    659  HE2 PHE A  44       2.525 -13.982  16.118  1.00 90.13           H
ATOM    660  CZ  PHE A  44       2.555 -11.936  15.695  1.00 90.78           C
ATOM    661  HZ  PHE A  44       1.827 -11.695  16.337  1.00 90.78           H
ATOM    662  N   LEU A  45       4.336 -11.584  10.380  1.00 95.40           N
ATOM    663  H   LEU A  45       5.303 -11.331  10.360  1.00 95.40           H
ATOM    664  CA  LEU A  45       3.376 -10.702   9.717  1.00 95.55           C
ATOM    665  HA  LEU A  45       2.690 -10.497  10.415  1.00 95.55           H
ATOM    666  C   LEU A  45       2.683 -11.395   8.536  1.00 96.05           C
ATOM    667  O   LEU A  45       1.483 -11.211   8.345  1.00 95.69           O
ATOM    668  CB  LEU A  45       4.084  -9.418   9.243  1.00 95.20           C
ATOM    669 1HB  LEU A  45       4.879  -9.686   8.699  1.00 95.20           H
ATOM    670 2HB  LEU A  45       3.445  -8.906   8.670  1.00 95.20           H
ATOM    671  CG  LEU A  45       4.568  -8.485  10.371  1.00 93.95           C
ATOM    672  HG  LEU A  45       5.177  -9.017  10.959  1.00 93.95           H
ATOM    673  CD1 LEU A  45       5.283  -7.287   9.749  1.00 91.55           C
ATOM    674 1HD1 LEU A  45       5.611  -6.659  10.455  1.00 91.55           H
ATOM    675 2HD1 LEU A  45       4.670  -6.777   9.145  1.00 91.55           H
ATOM    676 3HD1 LEU A  45       6.071  -7.581   9.209  1.00 91.55           H
ATOM    677  CD2 LEU A  45       3.429  -7.957  11.244  1.00 91.33           C
ATOM    678 1HD2 LEU A  45       3.778  -7.357  11.964  1.00 91.33           H
ATOM    679 2HD2 LEU A  45       2.936  -8.708  11.683  1.00 91.33           H
ATOM    680 3HD2 LEU A  45       2.773  -7.435  10.699  1.00 91.33           H
ATOM    681  N   PHE A  46       3.397 -12.230   7.791  1.00 96.10           N
ATOM    682  H   PHE A  46       4.379 -12.294   7.966  1.00 96.10           H
ATOM    683  CA  PHE A  46       2.832 -13.062   6.729  1.00 96.49           C
ATOM    684  HA  PHE A  46       2.418 -12.428   6.076  1.00 96.49           H
ATOM    685  C   PHE A  46       1.731 -13.978   7.259  1.00 96.89           C
ATOM    686  O   PHE A  46       0.616 -13.965   6.736  1.00 96.75           O
ATOM    687  CB  PHE A  46       3.949 -13.867   6.052  1.00 96.43           C
ATOM    688 1HB  PHE A  46       4.506 -13.244   5.502  1.00 96.43           H
ATOM    689 2HB  PHE A  46       4.518 -14.286   6.760  1.00 96.43           H
ATOM    690  CG  PHE A  46       3.437 -14.967   5.146  1.00 96.77           C
ATOM    691  CD1 PHE A  46       3.372 -16.300   5.602  1.00 94.96           C
ATOM    692  HD1 PHE A  46       3.694 -16.529   6.521  1.00 94.96           H
ATOM    693  CD2 PHE A  46       2.974 -14.650   3.857  1.00 95.35           C
ATOM    694  HD2 PHE A  46       3.013 -13.705   3.533  1.00 95.35           H
ATOM    695  CE1 PHE A  46       2.855 -17.308   4.767  1.00 94.72           C
ATOM    696  HE1 PHE A  46       2.812 -18.253   5.091  1.00 94.72           H
ATOM    697  CE2 PHE A  46       2.460 -15.650   3.027  1.00 94.80           C
ATOM    698  HE2 PHE A  46       2.134 -15.418   2.111  1.00 94.80           H
ATOM    699  CZ  PHE A  46       2.399 -16.985   3.476  1.00 95.05           C
ATOM    700  HZ  PHE A  46       2.033 -17.699   2.879  1.00 95.05           H
ATOM    701  N   LEU A  47       1.992 -14.734   8.336  1.00 96.68           N
ATOM    702  H   LEU A  47       2.905 -14.691   8.742  1.00 96.68           H
ATOM    703  CA  LEU A  47       0.997 -15.617   8.940  1.00 96.77           C
ATOM    704  HA  LEU A  47       0.688 -16.208   8.195  1.00 96.77           H
ATOM    705  C   LEU A  47      -0.207 -14.838   9.473  1.00 96.67           C
ATOM    706  O   LEU A  47      -1.353 -15.238   9.253  1.00 96.23           O
ATOM    707  CB  LEU A  47       1.646 -16.438  10.072  1.00 96.80           C
ATOM    708 1HB  LEU A  47       2.125 -15.804  10.679  1.00 96.80           H
ATOM    709 2HB  LEU A  47       0.917 -16.898  10.579  1.00 96.80           H
ATOM    710  CG  LEU A  47       2.650 -17.506   9.621  1.00 93.06           C
ATOM    711  HG  LEU A  47       3.361 -17.049   9.087  1.00 93.06           H
ATOM    712  CD1 LEU A  47       3.212 -18.193  10.871  1.00 88.14           C
ATOM    713 1HD1 LEU A  47       3.874 -18.900  10.624  1.00 88.14           H
ATOM    714 2HD1 LEU A  47       2.483 -18.626  11.400  1.00 88.14           H
ATOM    715 3HD1 LEU A  47       3.673 -17.534  11.465  1.00 88.14           H
ATOM    716  CD2 LEU A  47       2.026 -18.572   8.721  1.00 88.71           C
ATOM    717 1HD2 LEU A  47       2.706 -19.251   8.446  1.00 88.71           H
ATOM    718 2HD2 LEU A  47       1.647 -18.163   7.891  1.00 88.71           H
ATOM    719 3HD2 LEU A  47       1.286 -19.051   9.193  1.00 88.71           H
ATOM    720  N   LEU A  48       0.039 -13.703  10.129  1.00 96.62           N
ATOM    721  H   LEU A  48       0.992 -13.428  10.258  1.00 96.62           H
ATOM    722  CA  LEU A  48      -1.004 -12.842  10.668  1.00 96.29           C
ATOM    723  HA  LEU A  48      -1.582 -13.415  11.249  1.00 96.29           H
ATOM    724  C   LEU A  48      -1.901 -12.279   9.558  1.00 96.51           C
ATOM    725  O   LEU A  48      -3.122 -12.395   9.617  1.00 95.91           O
ATOM    726  CB  LEU A  48      -0.322 -11.724  11.485  1.00 95.38           C
ATOM    727 1HB  LEU A  48       0.312 -12.147  12.133  1.00 95.38           H
ATOM    728 2HB  LEU A  48       0.187 -11.137  10.855  1.00 95.38           H
ATOM    729  CG  LEU A  48      -1.304 -10.845  12.276  1.00 87.56           C
ATOM    730  HG  LEU A  48      -2.023 -10.540  11.651  1.00 87.56           H
ATOM    731  CD1 LEU A  48      -1.930 -11.632  13.435  1.00 81.89           C
ATOM    732 1HD1 LEU A  48      -2.569 -11.062  13.951  1.00 81.89           H
ATOM    733 2HD1 LEU A  48      -1.228 -11.957  14.068  1.00 81.89           H
ATOM    734 3HD1 LEU A  48      -2.432 -12.429  13.098  1.00 81.89           H
ATOM    735  CD2 LEU A  48      -0.569  -9.642  12.856  1.00 82.21           C
ATOM    736 1HD2 LEU A  48      -1.192  -9.057  13.375  1.00 82.21           H
ATOM    737 2HD2 LEU A  48      -0.160  -9.088  12.131  1.00 82.21           H
ATOM    738 3HD2 LEU A  48       0.164  -9.932  13.471  1.00 82.21           H
ATOM    739  N   SER A  49      -1.304 -11.713   8.519  1.00 96.44           N
ATOM    740  H   SER A  49      -0.305 -11.675   8.512  1.00 96.44           H
ATOM    741  CA  SER A  49      -2.027 -11.140   7.380  1.00 95.96           C
ATOM    742  HA  SER A  49      -2.688 -10.501   7.773  1.00 95.96           H
ATOM    743  C   SER A  49      -2.799 -12.203   6.600  1.00 95.86           C
ATOM    744  O   SER A  49      -3.991 -12.034   6.327  1.00 94.99           O
ATOM    745  CB  SER A  49      -1.043 -10.408   6.465  1.00 95.47           C
ATOM    746 1HB  SER A  49      -0.563  -9.681   6.955  1.00 95.47           H
ATOM    747 2HB  SER A  49      -0.377 -11.039   6.068  1.00 95.47           H
ATOM    748  OG  SER A  49      -1.765  -9.819   5.411  1.00 89.81           O
ATOM    749  HG  SER A  49      -1.184  -9.685   4.662  1.00 89.81           H
ATOM    750  N   ALA A  50      -2.168 -13.347   6.302  1.00 96.75           N
ATOM    751  H   ALA A  50      -1.217 -13.454   6.591  1.00 96.75           H
ATOM    752  CA  ALA A  50      -2.799 -14.444   5.578  1.00 96.71           C
ATOM    753  HA  ALA A  50      -3.127 -14.063   4.714  1.00 96.71           H
ATOM    754  C   ALA A  50      -4.012 -14.992   6.341  1.00 96.73           C
ATOM    755  O   ALA A  50      -5.092 -15.137   5.763  1.00 95.94           O
ATOM    756  CB  ALA A  50      -1.751 -15.535   5.319  1.00 96.84           C
ATOM    757 1HB  ALA A  50      -0.966 -15.167   4.822  1.00 96.84           H
ATOM    758 2HB  ALA A  50      -2.137 -16.281   4.776  1.00 96.84           H
ATOM    759 3HB  ALA A  50      -1.417 -15.922   6.178  1.00 96.84           H
ATOM    760  N   THR A  51      -3.877 -15.235   7.653  1.00 97.22           N
ATOM    761  H   THR A  51      -2.992 -15.056   8.083  1.00 97.22           H
ATOM    762  CA  THR A  51      -4.970 -15.752   8.486  1.00 97.18           C
ATOM    763  HA  THR A  51      -5.273 -16.556   7.975  1.00 97.18           H
ATOM    764  C   THR A  51      -6.122 -14.755   8.613  1.00 96.63           C
ATOM    765  O   THR A  51      -7.280 -15.146   8.454  1.00 95.76           O
ATOM    766  CB  THR A  51      -4.498 -16.171   9.887  1.00 96.98           C
ATOM    767  HB  THR A  51      -5.305 -16.316  10.460  1.00 96.98           H
ATOM    768  OG1 THR A  51      -3.792 -15.148  10.523  1.00 91.48           O
ATOM    769  HG1 THR A  51      -2.888 -15.427  10.668  1.00 91.48           H
ATOM    770  CG2 THR A  51      -3.613 -17.412   9.857  1.00 88.04           C
ATOM    771 1HG2 THR A  51      -3.319 -17.665  10.779  1.00 88.04           H
ATOM    772 2HG2 THR A  51      -2.794 -17.255   9.305  1.00 88.04           H
ATOM    773 3HG2 THR A  51      -4.102 -18.192   9.466  1.00 88.04           H
ATOM    774  N   PHE A  52      -5.847 -13.467   8.831  1.00 95.84           N
ATOM    775  H   PHE A  52      -4.890 -13.188   8.913  1.00 95.84           H
ATOM    776  CA  PHE A  52      -6.885 -12.451   8.954  1.00 95.26           C
ATOM    777  HA  PHE A  52      -7.523 -12.826   9.627  1.00 95.26           H
ATOM    778  C   PHE A  52      -7.645 -12.235   7.644  1.00 94.99           C
ATOM    779  O   PHE A  52      -8.879 -12.254   7.641  1.00 93.93           O
ATOM    780  CB  PHE A  52      -6.273 -11.128   9.448  1.00 94.49           C
ATOM    781 1HB  PHE A  52      -5.457 -10.941   8.901  1.00 94.49           H
ATOM    782 2HB  PHE A  52      -6.946 -10.403   9.302  1.00 94.49           H
ATOM    783  CG  PHE A  52      -5.860 -11.073  10.905  1.00 93.67           C
ATOM    784  CD1 PHE A  52      -6.049 -12.137  11.798  1.00 88.31           C
ATOM    785  HD1 PHE A  52      -6.445 -12.993  11.465  1.00 88.31           H
ATOM    786  CD2 PHE A  52      -5.294  -9.869  11.396  1.00 88.10           C
ATOM    787  HD2 PHE A  52      -5.147  -9.099  10.775  1.00 88.10           H
ATOM    788  CE1 PHE A  52      -5.692 -12.023  13.152  1.00 85.70           C
ATOM    789  HE1 PHE A  52      -5.835 -12.793  13.774  1.00 85.70           H
ATOM    790  CE2 PHE A  52      -4.939  -9.751  12.749  1.00 87.10           C
ATOM    791  HE2 PHE A  52      -4.545  -8.896  13.086  1.00 87.10           H
ATOM    792  CZ  PHE A  52      -5.133 -10.826  13.632  1.00 87.41           C
ATOM    793  HZ  PHE A  52      -4.875 -10.740  14.594  1.00 87.41           H
ATOM    794  N   ASN A  53      -6.936 -12.092   6.520  1.00 95.57           N
ATOM    795  H   ASN A  53      -5.938 -12.110   6.573  1.00 95.57           H
ATOM    796  CA  ASN A  53      -7.569 -11.910   5.217  1.00 95.08           C
ATOM    797  HA  ASN A  53      -8.237 -11.176   5.340  1.00 95.08           H
ATOM    798  C   ASN A  53      -8.348 -13.158   4.775  1.00 95.28           C
ATOM    799  O   ASN A  53      -9.502 -13.039   4.342  1.00 94.40           O
ATOM    800  CB  ASN A  53      -6.509 -11.485   4.187  1.00 94.89           C
ATOM    801 1HB  ASN A  53      -5.687 -12.040   4.314  1.00 94.89           H
ATOM    802 2HB  ASN A  53      -6.870 -11.630   3.266  1.00 94.89           H
ATOM    803  CG  ASN A  53      -6.130 -10.026   4.330  1.00 94.24           C
ATOM    804  OD1 ASN A  53      -6.895  -9.141   3.987  1.00 88.41           O
ATOM    805  ND2 ASN A  53      -4.978  -9.734   4.863  1.00 89.03           N
ATOM    806 1HD2 ASN A  53      -4.715  -8.778   4.994  1.00 89.03           H
ATOM    807 2HD2 ASN A  53      -4.356 -10.466   5.142  1.00 89.03           H
ATOM    808  N   ALA A  54      -7.793 -14.359   4.952  1.00 96.08           N
ATOM    809  H   ALA A  54      -6.863 -14.410   5.316  1.00 96.08           H
ATOM    810  CA  ALA A  54      -8.494 -15.606   4.633  1.00 96.03           C
ATOM    811  HA  ALA A  54      -8.794 -15.523   3.683  1.00 96.03           H
ATOM    812  C   ALA A  54      -9.747 -15.798   5.505  1.00 95.68           C
ATOM    813  O   ALA A  54     -10.817 -16.092   4.986  1.00 94.73           O
ATOM    814  CB  ALA A  54      -7.518 -16.778   4.786  1.00 96.28           C
ATOM    815 1HB  ALA A  54      -6.707 -16.646   4.216  1.00 96.28           H
ATOM    816 2HB  ALA A  54      -7.947 -17.639   4.514  1.00 96.28           H
ATOM    817 3HB  ALA A  54      -7.216 -16.871   5.735  1.00 96.28           H
ATOM    818  N   SER A  55      -9.640 -15.542   6.808  1.00 95.97           N
ATOM    819  H   SER A  55      -8.747 -15.272   7.168  1.00 95.97           H
ATOM    820  CA  SER A  55     -10.770 -15.637   7.741  1.00 95.16           C
ATOM    821  HA  SER A  55     -11.088 -16.580   7.645  1.00 95.16           H
ATOM    822  C   SER A  55     -11.888 -14.664   7.376  1.00 94.35           C
ATOM    823  O   SER A  55     -13.066 -15.030   7.369  1.00 92.84           O
ATOM    824  CB  SER A  55     -10.326 -15.354   9.176  1.00 94.57           C
ATOM    825 1HB  SER A  55      -9.872 -14.465   9.242  1.00 94.57           H
ATOM    826 2HB  SER A  55     -11.105 -15.378   9.803  1.00 94.57           H
ATOM    827  OG  SER A  55      -9.405 -16.341   9.594  1.00 78.39           O
ATOM    828  HG  SER A  55      -9.857 -17.180   9.688  1.00 78.39           H
ATOM    829  N   PHE A  56     -11.536 -13.428   7.019  1.00 94.56           N
ATOM    830  H   PHE A  56     -10.570 -13.171   7.054  1.00 94.56           H
ATOM    831  CA  PHE A  56     -12.510 -12.441   6.580  1.00 93.36           C
ATOM    832  HA  PHE A  56     -13.202 -12.429   7.301  1.00 93.36           H
ATOM    833  C   PHE A  56     -13.180 -12.845   5.261  1.00 93.02           C
ATOM    834  O   PHE A  56     -14.406 -12.764   5.155  1.00 92.17           O
ATOM    835  CB  PHE A  56     -11.852 -11.067   6.458  1.00 92.56           C
ATOM    836 1HB  PHE A  56     -11.460 -10.812   7.342  1.00 92.56           H
ATOM    837 2HB  PHE A  56     -11.127 -11.111   5.771  1.00 92.56           H
ATOM    838  CG  PHE A  56     -12.843 -10.005   6.046  1.00 91.40           C
ATOM    839  CD1 PHE A  56     -13.006  -9.677   4.691  1.00 88.23           C
ATOM    840  HD1 PHE A  56     -12.444 -10.128   3.997  1.00 88.23           H
ATOM    841  CD2 PHE A  56     -13.650  -9.389   7.014  1.00 88.51           C
ATOM    842  HD2 PHE A  56     -13.549  -9.635   7.978  1.00 88.51           H
ATOM    843  CE1 PHE A  56     -13.963  -8.710   4.305  1.00 87.05           C
ATOM    844  HE1 PHE A  56     -14.072  -8.473   3.340  1.00 87.05           H
ATOM    845  CE2 PHE A  56     -14.607  -8.420   6.629  1.00 86.77           C
ATOM    846  HE2 PHE A  56     -15.175  -7.975   7.322  1.00 86.77           H
ATOM    847  CZ  PHE A  56     -14.759  -8.083   5.275  1.00 86.82           C
ATOM    848  HZ  PHE A  56     -15.434  -7.397   5.002  1.00 86.82           H
ATOM    849  N   LEU A  57     -12.419 -13.334   4.281  1.00 93.77           N
ATOM    850  H   LEU A  57     -11.433 -13.395   4.433  1.00 93.77           H
ATOM    851  CA  LEU A  57     -12.950 -13.786   2.995  1.00 93.36           C
ATOM    852  HA  LEU A  57     -13.463 -13.018   2.613  1.00 93.36           H
ATOM    853  C   LEU A  57     -13.936 -14.956   3.169  1.00 93.19           C
ATOM    854  O   LEU A  57     -15.038 -14.919   2.620  1.00 91.93           O
ATOM    855  CB  LEU A  57     -11.770 -14.153   2.075  1.00 92.71           C
ATOM    856 1HB  LEU A  57     -11.122 -13.391   2.073  1.00 92.71           H
ATOM    857 2HB  LEU A  57     -11.324 -14.969   2.444  1.00 92.71           H
ATOM    858  CG  LEU A  57     -12.178 -14.442   0.622  1.00 87.18           C
ATOM    859  HG  LEU A  57     -12.887 -15.147   0.643  1.00 87.18           H
ATOM    860  CD1 LEU A  57     -12.735 -13.193  -0.078  1.00 84.23           C
ATOM    861 1HD1 LEU A  57     -12.996 -13.397  -1.022  1.00 84.23           H
ATOM    862 2HD1 LEU A  57     -12.055 -12.460  -0.099  1.00 84.23           H
ATOM    863 3HD1 LEU A  57     -13.545 -12.847   0.396  1.00 84.23           H
ATOM    864  CD2 LEU A  57     -10.962 -14.919  -0.163  1.00 84.17           C
ATOM    865 1HD2 LEU A  57     -11.203 -15.114  -1.114  1.00 84.17           H
ATOM    866 2HD2 LEU A  57     -10.583 -15.754   0.235  1.00 84.17           H
ATOM    867 3HD2 LEU A  57     -10.242 -14.225  -0.165  1.00 84.17           H
ATOM    868  N   LEU A  58     -13.587 -15.938   4.005  1.00 93.59           N
ATOM    869  H   LEU A  58     -12.678 -15.903   4.421  1.00 93.59           H
ATOM    870  CA  LEU A  58     -14.460 -17.062   4.346  1.00 93.15           C
ATOM    871  HA  LEU A  58     -14.713 -17.479   3.473  1.00 93.15           H
ATOM    872  C   LEU A  58     -15.736 -16.592   5.060  1.00 92.54           C
ATOM    873  O   LEU A  58     -16.840 -17.046   4.737  1.00 91.72           O
ATOM    874  CB  LEU A  58     -13.688 -18.047   5.249  1.00 93.93           C
ATOM    875 1HB  LEU A  58     -13.264 -17.525   5.989  1.00 93.93           H
ATOM    876 2HB  LEU A  58     -14.343 -18.698   5.633  1.00 93.93           H
ATOM    877  CG  LEU A  58     -12.583 -18.847   4.535  1.00 86.48           C
ATOM    878  HG  LEU A  58     -11.995 -18.198   4.051  1.00 86.48           H
ATOM    879  CD1 LEU A  58     -11.795 -19.649   5.580  1.00 80.31           C
ATOM    880 1HD1 LEU A  58     -11.067 -20.182   5.149  1.00 80.31           H
ATOM    881 2HD1 LEU A  58     -12.392 -20.284   6.069  1.00 80.31           H
ATOM    882 3HD1 LEU A  58     -11.374 -19.042   6.254  1.00 80.31           H
ATOM    883  CD2 LEU A  58     -13.162 -19.834   3.514  1.00 82.53           C
ATOM    884 1HD2 LEU A  58     -12.434 -20.346   3.058  1.00 82.53           H
ATOM    885 2HD2 LEU A  58     -13.688 -19.355   2.811  1.00 82.53           H
ATOM    886 3HD2 LEU A  58     -13.770 -20.492   3.957  1.00 82.53           H
ATOM    887  N   LYS A  59     -15.620 -15.650   6.003  1.00 92.17           N
ATOM    888  H   LYS A  59     -14.704 -15.329   6.245  1.00 92.17           H
ATOM    889  CA  LYS A  59     -16.774 -15.064   6.700  1.00 90.00           C
ATOM    890  HA  LYS A  59     -17.314 -15.817   7.077  1.00 90.00           H
ATOM    891  C   LYS A  59     -17.682 -14.321   5.722  1.00 89.61           C
ATOM    892  O   LYS A  59     -18.889 -14.528   5.748  1.00 87.73           O
ATOM    893  CB  LYS A  59     -16.271 -14.176   7.852  1.00 88.48           C
ATOM    894 1HB  LYS A  59     -15.627 -14.705   8.405  1.00 88.48           H
ATOM    895 2HB  LYS A  59     -15.803 -13.383   7.462  1.00 88.48           H
ATOM    896  CG  LYS A  59     -17.408 -13.677   8.763  1.00 76.40           C
ATOM    897 1HG  LYS A  59     -18.004 -13.068   8.240  1.00 76.40           H
ATOM    898 2HG  LYS A  59     -17.935 -14.461   9.089  1.00 76.40           H
ATOM    899  CD  LYS A  59     -16.836 -12.911   9.973  1.00 72.89           C
ATOM    900 1HD  LYS A  59     -16.270 -13.534  10.513  1.00 72.89           H
ATOM    901 2HD  LYS A  59     -16.274 -12.153   9.641  1.00 72.89           H
ATOM    902  CE  LYS A  59     -17.925 -12.343  10.878  1.00 63.69           C
ATOM    903 1HE  LYS A  59     -18.547 -11.784  10.330  1.00 63.69           H
ATOM    904 2HE  LYS A  59     -18.432 -13.098  11.293  1.00 63.69           H
ATOM    905  NZ  LYS A  59     -17.377 -11.490  11.976  1.00 57.65           N
ATOM    906 1HZ  LYS A  59     -18.112 -11.132  12.552  1.00 57.65           H
ATOM    907 2HZ  LYS A  59     -16.870 -10.712  11.606  1.00 57.65           H
ATOM    908 3HZ  LYS A  59     -16.756 -12.013  12.560  1.00 57.65           H
ATOM    909  N   LEU A  60     -17.109 -13.512   4.818  1.00 89.84           N
ATOM    910  H   LEU A  60     -16.116 -13.400   4.849  1.00 89.84           H
ATOM    911  CA  LEU A  60     -17.851 -12.786   3.792  1.00 88.99           C
ATOM    912  HA  LEU A  60     -18.549 -12.251   4.268  1.00 88.99           H
ATOM    913  C   LEU A  60     -18.588 -13.734   2.840  1.00 88.76           C
ATOM    914  O   LEU A  60     -19.752 -13.496   2.507  1.00 87.39           O
ATOM    915  CB  LEU A  60     -16.855 -11.879   3.035  1.00 88.22           C
ATOM    916 1HB  LEU A  60     -16.368 -11.320   3.705  1.00 88.22           H
ATOM    917 2HB  LEU A  60     -16.203 -12.463   2.551  1.00 88.22           H
ATOM    918  CG  LEU A  60     -17.512 -10.936   2.007  1.00 82.34           C
ATOM    919  HG  LEU A  60     -18.063 -11.492   1.385  1.00 82.34           H
ATOM    920  CD1 LEU A  60     -18.426  -9.910   2.675  1.00 78.98           C
ATOM    921 1HD1 LEU A  60     -18.844  -9.307   1.996  1.00 78.98           H
ATOM    922 2HD1 LEU A  60     -17.915  -9.341   3.319  1.00 78.98           H
ATOM    923 3HD1 LEU A  60     -19.162 -10.361   3.180  1.00 78.98           H
ATOM    924  CD2 LEU A  60     -16.430 -10.187   1.241  1.00 79.42           C
ATOM    925 1HD2 LEU A  60     -16.832  -9.568   0.567  1.00 79.42           H
ATOM    926 2HD2 LEU A  60     -15.830 -10.822   0.755  1.00 79.42           H
ATOM    927 3HD2 LEU A  60     -15.864  -9.642   1.860  1.00 79.42           H
ATOM    928  N   GLN A  61     -17.952 -14.845   2.456  1.00 89.06           N
ATOM    929  H   GLN A  61     -17.008 -14.977   2.757  1.00 89.06           H
ATOM    930  CA  GLN A  61     -18.560 -15.877   1.621  1.00 88.19           C
ATOM    931  HA  GLN A  61     -18.934 -15.407   0.821  1.00 88.19           H
ATOM    932  C   GLN A  61     -19.729 -16.570   2.334  1.00 88.09           C
ATOM    933  O   GLN A  61     -20.834 -16.618   1.783  1.00 86.74           O
ATOM    934  CB  GLN A  61     -17.481 -16.867   1.181  1.00 88.18           C
ATOM    935 1HB  GLN A  61     -16.738 -16.356   0.750  1.00 88.18           H
ATOM    936 2HB  GLN A  61     -17.134 -17.340   1.991  1.00 88.18           H
ATOM    937  CG  GLN A  61     -18.010 -17.914   0.182  1.00 76.77           C
ATOM    938 1HG  GLN A  61     -18.692 -18.483   0.641  1.00 76.77           H
ATOM    939 2HG  GLN A  61     -18.435 -17.440  -0.589  1.00 76.77           H
ATOM    940  CD  GLN A  61     -16.906 -18.821  -0.357  1.00 73.62           C
ATOM    941  OE1 GLN A  61     -15.729 -18.637  -0.122  1.00 66.73           O
ATOM    942  NE2 GLN A  61     -17.241 -19.838  -1.129  1.00 63.09           N
ATOM    943 1HE2 GLN A  61     -16.532 -20.435  -1.505  1.00 63.09           H
ATOM    944 2HE2 GLN A  61     -18.203 -20.011  -1.338  1.00 63.09           H
ATOM    945  N   LYS A  62     -19.546 -17.024   3.587  1.00 87.36           N
ATOM    946  H   LYS A  62     -18.634 -16.936   3.988  1.00 87.36           H
ATOM    947  CA  LYS A  62     -20.606 -17.645   4.409  1.00 85.81           C
ATOM    948  HA  LYS A  62     -20.920 -18.435   3.883  1.00 85.81           H
ATOM    949  C   LYS A  62     -21.795 -16.708   4.612  1.00 84.38           C
ATOM    950  O   LYS A  62     -22.946 -17.120   4.475  1.00 82.25           O
ATOM    951  CB  LYS A  62     -20.033 -18.087   5.770  1.00 86.64           C
ATOM    952 1HB  LYS A  62     -19.483 -17.340   6.144  1.00 86.64           H
ATOM    953 2HB  LYS A  62     -20.793 -18.283   6.389  1.00 86.64           H
ATOM    954  CG  LYS A  62     -19.149 -19.343   5.663  1.00 79.97           C
ATOM    955 1HG  LYS A  62     -19.702 -20.099   5.312  1.00 79.97           H
ATOM    956 2HG  LYS A  62     -18.398 -19.157   5.030  1.00 79.97           H
ATOM    957  CD  LYS A  62     -18.564 -19.740   7.040  1.00 76.68           C
ATOM    958 1HD  LYS A  62     -18.014 -18.986   7.399  1.00 76.68           H
ATOM    959 2HD  LYS A  62     -19.311 -19.940   7.674  1.00 76.68           H
ATOM    960  CE  LYS A  62     -17.678 -20.984   6.901  1.00 71.15           C
ATOM    961 1HE  LYS A  62     -18.225 -21.738   6.538  1.00 71.15           H
ATOM    962 2HE  LYS A  62     -16.927 -20.784   6.272  1.00 71.15           H
ATOM    963  NZ  LYS A  62     -17.088 -21.426   8.199  1.00 63.82           N
ATOM    964 1HZ  LYS A  62     -16.517 -22.237   8.075  1.00 63.82           H
ATOM    965 2HZ  LYS A  62     -17.804 -21.652   8.860  1.00 63.82           H
ATOM    966 3HZ  LYS A  62     -16.518 -20.707   8.597  1.00 63.82           H
ATOM    967  N   TRP A  63     -21.547 -15.433   4.899  1.00 84.65           N
ATOM    968  H   TRP A  63     -20.595 -15.145   5.006  1.00 84.65           H
ATOM    969  CA  TRP A  63     -22.601 -14.432   5.065  1.00 81.65           C
ATOM    970  HA  TRP A  63     -23.233 -14.828   5.731  1.00 81.65           H
ATOM    971  C   TRP A  63     -23.358 -14.172   3.761  1.00 80.93           C
ATOM    972  O   TRP A  63     -24.580 -14.006   3.787  1.00 76.14           O
ATOM    973  CB  TRP A  63     -21.999 -13.128   5.588  1.00 79.08           C
ATOM    974 1HB  TRP A  63     -21.087 -13.019   5.193  1.00 79.08           H
ATOM    975 2HB  TRP A  63     -22.582 -12.370   5.296  1.00 79.08           H
ATOM    976  CG  TRP A  63     -21.857 -13.038   7.072  1.00 72.09           C
ATOM    977  CD1 TRP A  63     -21.430 -14.007   7.915  1.00 65.49           C
ATOM    978  HD1 TRP A  63     -21.124 -14.917   7.637  1.00 65.49           H
ATOM    979  CD2 TRP A  63     -22.181 -11.901   7.911  1.00 69.45           C
ATOM    980  NE1 TRP A  63     -21.481 -13.551   9.213  1.00 61.00           N
ATOM    981  HE1 TRP A  63     -21.222 -14.093  10.012  1.00 61.00           H
ATOM    982  CE2 TRP A  63     -21.933 -12.255   9.268  1.00 65.06           C
ATOM    983  CE3 TRP A  63     -22.672 -10.598   7.658  1.00 56.76           C
ATOM    984  HE3 TRP A  63     -22.853 -10.311   6.717  1.00 56.76           H
ATOM    985  CZ2 TRP A  63     -22.173 -11.371  10.328  1.00 59.34           C
ATOM    986  HZ2 TRP A  63     -21.998 -11.651  11.272  1.00 59.34           H
ATOM    987  CZ3 TRP A  63     -22.907  -9.704   8.714  1.00 56.08           C
ATOM    988  HZ3 TRP A  63     -23.252  -8.786   8.518  1.00 56.08           H
ATOM    989  CH2 TRP A  63     -22.662 -10.086  10.046  1.00 56.25           C
ATOM    990  HH2 TRP A  63     -22.836  -9.442  10.791  1.00 56.25           H
ATOM    991  N   THR A  64     -22.670 -14.156   2.640  1.00 82.53           N
ATOM    992  H   THR A  64     -21.676 -14.256   2.689  1.00 82.53           H
ATOM    993  CA  THR A  64     -23.291 -13.999   1.323  1.00 81.05           C
ATOM    994  HA  THR A  64     -23.842 -13.167   1.385  1.00 81.05           H
ATOM    995  C   THR A  64     -24.209 -15.190   1.009  1.00 80.20           C
ATOM    996  O   THR A  64     -25.357 -14.976   0.643  1.00 76.66           O
ATOM    997  CB  THR A  64     -22.225 -13.811   0.233  1.00 78.71           C
ATOM    998  HB  THR A  64     -21.638 -14.620   0.204  1.00 78.71           H
ATOM    999  OG1 THR A  64     -21.423 -12.687   0.554  1.00 70.25           O
ATOM   1000  HG1 THR A  64     -20.508 -12.958   0.626  1.00 70.25           H
ATOM   1001  CG2 THR A  64     -22.840 -13.536  -1.134  1.00 70.26           C
ATOM   1002 1HG2 THR A  64     -22.131 -13.417  -1.829  1.00 70.26           H
ATOM   1003 2HG2 THR A  64     -23.396 -12.705  -1.116  1.00 70.26           H
ATOM   1004 3HG2 THR A  64     -23.428 -14.292  -1.421  1.00 70.26           H
ATOM   1005  N   GLN A  65     -23.759 -16.416   1.254  1.00 82.14           N
ATOM   1006  H   GLN A  65     -22.829 -16.515   1.609  1.00 82.14           H
ATOM   1007  CA  GLN A  65     -24.547 -17.631   1.034  1.00 81.60           C
ATOM   1008  HA  GLN A  65     -24.867 -17.562   0.089  1.00 81.60           H
ATOM   1009  C   GLN A  65     -25.776 -17.719   1.954  1.00 80.19           C
ATOM   1010  O   GLN A  65     -26.857 -18.102   1.504  1.00 78.14           O
ATOM   1011  CB  GLN A  65     -23.651 -18.856   1.239  1.00 81.55           C
ATOM   1012 1HB  GLN A  65     -23.153 -18.743   2.099  1.00 81.55           H
ATOM   1013 2HB  GLN A  65     -24.233 -19.667   1.295  1.00 81.55           H
ATOM   1014  CG  GLN A  65     -22.632 -19.057   0.101  1.00 73.84           C
ATOM   1015 1HG  GLN A  65     -23.127 -19.236  -0.749  1.00 73.84           H
ATOM   1016 2HG  GLN A  65     -22.088 -18.224   0.002  1.00 73.84           H
ATOM   1017  CD  GLN A  65     -21.685 -20.226   0.367  1.00 70.96           C
ATOM   1018  OE1 GLN A  65     -21.595 -20.747   1.467  1.00 65.54           O
ATOM   1019  NE2 GLN A  65     -20.936 -20.674  -0.611  1.00 62.69           N
ATOM   1020 1HE2 GLN A  65     -20.303 -21.431  -0.450  1.00 62.69           H
ATOM   1021 2HE2 GLN A  65     -20.997 -20.258  -1.518  1.00 62.69           H
ATOM   1022  N   LYS A  66     -25.639 -17.348   3.242  1.00 80.34           N
ATOM   1023  H   LYS A  66     -24.763 -16.968   3.539  1.00 80.34           H
ATOM   1024  CA  LYS A  66     -26.722 -17.478   4.231  1.00 76.98           C
ATOM   1025  HA  LYS A  66     -27.177 -18.343   4.020  1.00 76.98           H
ATOM   1026  C   LYS A  66     -27.810 -16.406   4.094  1.00 73.88           C
ATOM   1027  O   LYS A  66     -28.970 -16.699   4.336  1.00 69.22           O
ATOM   1028  CB  LYS A  66     -26.100 -17.506   5.643  1.00 74.18           C
ATOM   1029 1HB  LYS A  66     -25.346 -18.163   5.648  1.00 74.18           H
ATOM   1030 2HB  LYS A  66     -25.749 -16.594   5.857  1.00 74.18           H
ATOM   1031  CG  LYS A  66     -27.111 -17.911   6.732  1.00 67.62           C
ATOM   1032 1HG  LYS A  66     -27.810 -17.199   6.803  1.00 67.62           H
ATOM   1033 2HG  LYS A  66     -27.540 -18.775   6.467  1.00 67.62           H
ATOM   1034  CD  LYS A  66     -26.448 -18.091   8.108  1.00 65.79           C
ATOM   1035 1HD  LYS A  66     -25.725 -18.778   8.039  1.00 65.79           H
ATOM   1036 2HD  LYS A  66     -26.054 -17.220   8.402  1.00 65.79           H
ATOM   1037  CE  LYS A  66     -27.487 -18.551   9.141  1.00 58.89           C
ATOM   1038 1HE  LYS A  66     -28.189 -17.846   9.239  1.00 58.89           H
ATOM   1039 2HE  LYS A  66     -27.910 -19.401   8.828  1.00 58.89           H
ATOM   1040  NZ  LYS A  66     -26.905 -18.802  10.484  1.00 53.32           N
ATOM   1041 1HZ  LYS A  66     -27.608 -19.099  11.130  1.00 53.32           H
ATOM   1042 2HZ  LYS A  66     -26.481 -17.974  10.851  1.00 53.32           H
ATOM   1043 3HZ  LYS A  66     -26.204 -19.514  10.443  1.00 53.32           H
ATOM   1044  N   LYS A  67     -27.464 -15.165   3.726  1.00 71.08           N
ATOM   1045  H   LYS A  67     -26.534 -15.013   3.393  1.00 71.08           H
ATOM   1046  CA  LYS A  67     -28.382 -14.011   3.786  1.00 67.41           C
ATOM   1047  HA  LYS A  67     -29.170 -14.317   4.320  1.00 67.41           H
ATOM   1048  C   LYS A  67     -28.986 -13.612   2.432  1.00 65.84           C
ATOM   1049  O   LYS A  67     -29.973 -12.883   2.410  1.00 61.40           O
ATOM   1050  CB  LYS A  67     -27.656 -12.853   4.496  1.00 62.46           C
ATOM   1051 1HB  LYS A  67     -27.034 -13.241   5.176  1.00 62.46           H
ATOM   1052 2HB  LYS A  67     -27.130 -12.346   3.814  1.00 62.46           H
ATOM   1053  CG  LYS A  67     -28.606 -11.869   5.209  1.00 55.56           C
ATOM   1054 1HG  LYS A  67     -29.139 -11.373   4.524  1.00 55.56           H
ATOM   1055 2HG  LYS A  67     -29.224 -12.383   5.805  1.00 55.56           H
ATOM   1056  CD  LYS A  67     -27.823 -10.859   6.057  1.00 53.09           C
ATOM   1057 1HD  LYS A  67     -27.229 -11.354   6.691  1.00 53.09           H
ATOM   1058 2HD  LYS A  67     -27.266 -10.287   5.455  1.00 53.09           H
ATOM   1059  CE  LYS A  67     -28.782  -9.965   6.857  1.00 47.98           C
ATOM   1060 1HE  LYS A  67     -29.317  -9.405   6.225  1.00 47.98           H
ATOM   1061 2HE  LYS A  67     -29.397 -10.540   7.396  1.00 47.98           H
ATOM   1062  NZ  LYS A  67     -28.081  -9.050   7.791  1.00 43.77           N
ATOM   1063 1HZ  LYS A  67     -28.733  -8.484   8.295  1.00 43.77           H
ATOM   1064 2HZ  LYS A  67     -27.461  -8.440   7.297  1.00 43.77           H
ATOM   1065 3HZ  LYS A  67     -27.541  -9.563   8.458  1.00 43.77           H
ATOM   1066  N   GLU A  68     -28.419 -14.068   1.308  1.00 62.42           N
ATOM   1067  H   GLU A  68     -27.725 -14.784   1.386  1.00 62.42           H
ATOM   1068  CA  GLU A  68     -28.759 -13.576  -0.035  1.00 61.10           C
ATOM   1069  HA  GLU A  68     -29.632 -13.106   0.091  1.00 61.10           H
ATOM   1070  C   GLU A  68     -29.030 -14.700  -1.056  1.00 61.43           C
ATOM   1071  O   GLU A  68     -28.681 -14.564  -2.227  1.00 56.90           O
ATOM   1072  CB  GLU A  68     -27.692 -12.572  -0.521  1.00 56.31           C
ATOM   1073 1HB  GLU A  68     -26.793 -13.005  -0.456  1.00 56.31           H
ATOM   1074 2HB  GLU A  68     -27.882 -12.340  -1.475  1.00 56.31           H
ATOM   1075  CG  GLU A  68     -27.666 -11.272   0.299  1.00 49.50           C
ATOM   1076 1HG  GLU A  68     -28.565 -10.839   0.230  1.00 49.50           H
ATOM   1077 2HG  GLU A  68     -27.481 -11.507   1.253  1.00 49.50           H
ATOM   1078  CD  GLU A  68     -26.603 -10.260  -0.166  1.00 46.97           C
ATOM   1079  OE1 GLU A  68     -26.377  -9.272   0.587  1.00 44.28           O
ATOM   1080  OE2 GLU A  68     -25.949 -10.470  -1.198  1.00 45.19           O
ATOM   1081  N   LYS A  69     -29.698 -15.797  -0.666  1.00 62.61           N
ATOM   1082  H   LYS A  69     -29.816 -15.978   0.310  1.00 62.61           H
ATOM   1083  CA  LYS A  69     -30.259 -16.738  -1.647  1.00 62.57           C
ATOM   1084  HA  LYS A  69     -29.474 -17.099  -2.150  1.00 62.57           H
ATOM   1085  C   LYS A  69     -31.209 -15.976  -2.592  1.00 62.29           C
ATOM   1086  O   LYS A  69     -32.306 -15.609  -2.196  1.00 57.68           O
ATOM   1087  CB  LYS A  69     -30.978 -17.931  -0.974  1.00 59.53           C
ATOM   1088 1HB  LYS A  69     -31.486 -17.591  -0.183  1.00 59.53           H
ATOM   1089 2HB  LYS A  69     -31.615 -18.331  -1.633  1.00 59.53           H
ATOM   1090  CG  LYS A  69     -30.014 -19.037  -0.496  1.00 54.83           C
ATOM   1091 1HG  LYS A  69     -29.406 -19.287  -1.250  1.00 54.83           H
ATOM   1092 2HG  LYS A  69     -29.472 -18.688   0.268  1.00 54.83           H
ATOM   1093  CD  LYS A  69     -30.785 -20.292  -0.034  1.00 53.31           C
ATOM   1094 1HD  LYS A  69     -31.343 -20.057   0.762  1.00 53.31           H
ATOM   1095 2HD  LYS A  69     -31.378 -20.601  -0.777  1.00 53.31           H
ATOM   1096  CE  LYS A  69     -29.830 -21.436   0.349  1.00 47.83           C
ATOM   1097 1HE  LYS A  69     -29.214 -21.626  -0.416  1.00 47.83           H
ATOM   1098 2HE  LYS A  69     -29.295 -21.169   1.150  1.00 47.83           H
ATOM   1099  NZ  LYS A  69     -30.568 -22.693   0.678  1.00 42.94           N
ATOM   1100 1HZ  LYS A  69     -29.935 -23.426   0.925  1.00 42.94           H
ATOM   1101 2HZ  LYS A  69     -31.110 -23.005  -0.102  1.00 42.94           H
ATOM   1102 3HZ  LYS A  69     -31.190 -22.552   1.448  1.00 42.94           H
ATOM   1103  N   GLY A  70     -30.737 -15.661  -3.803  1.00 62.42           N
ATOM   1104  H   GLY A  70     -29.792 -15.914  -4.010  1.00 62.42           H
ATOM   1105  CA  GLY A  70     -31.497 -14.975  -4.850  1.00 63.49           C
ATOM   1106 1HA  GLY A  70     -31.239 -15.413  -5.712  1.00 63.49           H
ATOM   1107 2HA  GLY A  70     -32.461 -15.158  -4.658  1.00 63.49           H
ATOM   1108  C   GLY A  70     -31.303 -13.451  -4.993  1.00 65.51           C
ATOM   1109  O   GLY A  70     -31.872 -12.865  -5.907  1.00 62.38           O
ATOM   1110  N   LYS A  71     -30.485 -12.781  -4.150  1.00 64.66           N
ATOM   1111  H   LYS A  71     -30.056 -13.283  -3.399  1.00 64.66           H
ATOM   1112  CA  LYS A  71     -30.199 -11.336  -4.293  1.00 65.60           C
ATOM   1113  HA  LYS A  71     -30.804 -11.011  -5.020  1.00 65.60           H
ATOM   1114  C   LYS A  71     -28.771 -11.075  -4.770  1.00 66.96           C
ATOM   1115  O   LYS A  71     -27.836 -11.775  -4.391  1.00 64.26           O
ATOM   1116  CB  LYS A  71     -30.544 -10.580  -3.001  1.00 61.35           C
ATOM   1117 1HB  LYS A  71     -30.108 -11.043  -2.229  1.00 61.35           H
ATOM   1118 2HB  LYS A  71     -30.195  -9.645  -3.070  1.00 61.35           H
ATOM   1119  CG  LYS A  71     -32.060 -10.528  -2.758  1.00 55.24           C
ATOM   1120 1HG  LYS A  71     -32.502 -10.155  -3.574  1.00 55.24           H
ATOM   1121 2HG  LYS A  71     -32.390 -11.458  -2.595  1.00 55.24           H
ATOM   1122  CD  LYS A  71     -32.434  -9.652  -1.549  1.00 52.95           C
ATOM   1123 1HD  LYS A  71     -32.018 -10.029  -0.722  1.00 52.95           H
ATOM   1124 2HD  LYS A  71     -32.100  -8.721  -1.696  1.00 52.95           H
ATOM   1125  CE  LYS A  71     -33.968  -9.633  -1.393  1.00 46.92           C
ATOM   1126 1HE  LYS A  71     -34.382  -9.252  -2.220  1.00 46.92           H
ATOM   1127 2HE  LYS A  71     -34.300 -10.566  -1.254  1.00 46.92           H
ATOM   1128  NZ  LYS A  71     -34.427  -8.818  -0.245  1.00 41.29           N
ATOM   1129 1HZ  LYS A  71     -35.424  -8.828  -0.174  1.00 41.29           H
ATOM   1130 2HZ  LYS A  71     -34.135  -7.866  -0.342  1.00 41.29           H
ATOM   1131 3HZ  LYS A  71     -34.054  -9.168   0.615  1.00 41.29           H
ATOM   1132  N   LYS A  72     -28.585 -10.031  -5.595  1.00 63.60           N
ATOM   1133  H   LYS A  72     -29.388  -9.530  -5.917  1.00 63.60           H
ATOM   1134  CA  LYS A  72     -27.258  -9.590  -6.047  1.00 65.60           C
ATOM   1135  HA  LYS A  72     -26.838 -10.400  -6.455  1.00 65.60           H
ATOM   1136  C   LYS A  72     -26.411  -9.113  -4.856  1.00 67.42           C
ATOM   1137  O   LYS A  72     -26.921  -8.445  -3.954  1.00 66.08           O
ATOM   1138  CB  LYS A  72     -27.364  -8.496  -7.121  1.00 62.33           C
ATOM   1139 1HB  LYS A  72     -28.005  -7.797  -6.804  1.00 62.33           H
ATOM   1140 2HB  LYS A  72     -26.461  -8.086  -7.251  1.00 62.33           H
ATOM   1141  CG  LYS A  72     -27.860  -9.052  -8.474  1.00 56.34           C
ATOM   1142 1HG  LYS A  72     -27.240  -9.777  -8.775  1.00 56.34           H
ATOM   1143 2HG  LYS A  72     -28.779  -9.428  -8.354  1.00 56.34           H
ATOM   1144  CD  LYS A  72     -27.908  -7.960  -9.555  1.00 52.99           C
ATOM   1145 1HD  LYS A  72     -28.539  -7.237  -9.273  1.00 52.99           H
ATOM   1146 2HD  LYS A  72     -26.994  -7.574  -9.682  1.00 52.99           H
ATOM   1147  CE  LYS A  72     -28.390  -8.570 -10.874  1.00 46.30           C
ATOM   1148 1HE  LYS A  72     -27.737  -9.266 -11.172  1.00 46.30           H
ATOM   1149 2HE  LYS A  72     -29.286  -8.992 -10.733  1.00 46.30           H
ATOM   1150  NZ  LYS A  72     -28.522  -7.564 -11.966  1.00 40.88           N
ATOM   1151 1HZ  LYS A  72     -28.838  -7.993 -12.812  1.00 40.88           H
ATOM   1152 2HZ  LYS A  72     -27.645  -7.122 -12.154  1.00 40.88           H
ATOM   1153 3HZ  LYS A  72     -29.178  -6.851 -11.719  1.00 40.88           H
ATOM   1154  N   LEU A  73     -25.117  -9.424  -4.883  1.00 66.01           N
ATOM   1155  H   LEU A  73     -24.787  -9.983  -5.643  1.00 66.01           H
ATOM   1156  CA  LEU A  73     -24.145  -9.001  -3.873  1.00 67.26           C
ATOM   1157  HA  LEU A  73     -24.416  -9.409  -3.001  1.00 67.26           H
ATOM   1158  C   LEU A  73     -24.175  -7.471  -3.718  1.00 70.51           C
ATOM   1159  O   LEU A  73     -24.110  -6.736  -4.699  1.00 67.48           O
ATOM   1160  CB  LEU A  73     -22.747  -9.512  -4.291  1.00 63.77           C
ATOM   1161 1HB  LEU A  73     -22.817 -10.491  -4.481  1.00 63.77           H
ATOM   1162 2HB  LEU A  73     -22.475  -9.029  -5.123  1.00 63.77           H
ATOM   1163  CG  LEU A  73     -21.640  -9.307  -3.235  1.00 58.26           C
ATOM   1164  HG  LEU A  73     -21.643  -8.339  -2.985  1.00 58.26           H
ATOM   1165  CD1 LEU A  73     -21.886 -10.154  -1.985  1.00 56.37           C
ATOM   1166 1HD1 LEU A  73     -21.163 -10.013  -1.309  1.00 56.37           H
ATOM   1167 2HD1 LEU A  73     -21.910 -11.128  -2.211  1.00 56.37           H
ATOM   1168 3HD1 LEU A  73     -22.758  -9.916  -1.557  1.00 56.37           H
ATOM   1169  CD2 LEU A  73     -20.282  -9.726  -3.809  1.00 56.75           C
ATOM   1170 1HD2 LEU A  73     -19.554  -9.599  -3.136  1.00 56.75           H
ATOM   1171 2HD2 LEU A  73     -20.052  -9.184  -4.617  1.00 56.75           H
ATOM   1172 3HD2 LEU A  73     -20.288 -10.689  -4.077  1.00 56.75           H
ATOM   1173  N   SER A  74     -24.261  -6.983  -2.463  1.00 75.19           N
ATOM   1174  H   SER A  74     -24.373  -7.622  -1.702  1.00 75.19           H
ATOM   1175  CA  SER A  74     -24.195  -5.551  -2.181  1.00 77.53           C
ATOM   1176  HA  SER A  74     -24.975  -5.143  -2.656  1.00 77.53           H
ATOM   1177  C   SER A  74     -22.889  -4.959  -2.719  1.00 80.23           C
ATOM   1178  O   SER A  74     -21.826  -5.576  -2.582  1.00 78.59           O
ATOM   1179  CB  SER A  74     -24.311  -5.299  -0.676  1.00 72.76           C
ATOM   1180 1HB  SER A  74     -25.222  -5.546  -0.346  1.00 72.76           H
ATOM   1181 2HB  SER A  74     -23.622  -5.824  -0.176  1.00 72.76           H
ATOM   1182  OG  SER A  74     -24.105  -3.929  -0.373  1.00 63.22           O
ATOM   1183  HG  SER A  74     -24.059  -3.426  -1.186  1.00 63.22           H
ATOM   1184  N   ARG A  75     -22.942  -3.743  -3.265  1.00 80.75           N
ATOM   1185  H   ARG A  75     -23.827  -3.278  -3.295  1.00 80.75           H
ATOM   1186  CA  ARG A  75     -21.774  -3.046  -3.826  1.00 83.04           C
ATOM   1187  HA  ARG A  75     -21.465  -3.596  -4.602  1.00 83.04           H
ATOM   1188  C   ARG A  75     -20.607  -2.983  -2.835  1.00 85.38           C
ATOM   1189  O   ARG A  75     -19.481  -3.254  -3.220  1.00 84.49           O
ATOM   1190  CB  ARG A  75     -22.206  -1.641  -4.289  1.00 80.56           C
ATOM   1191 1HB  ARG A  75     -22.989  -1.725  -4.906  1.00 80.56           H
ATOM   1192 2HB  ARG A  75     -22.468  -1.099  -3.490  1.00 80.56           H
ATOM   1193  CG  ARG A  75     -21.064  -0.926  -5.026  1.00 73.46           C
ATOM   1194 1HG  ARG A  75     -20.257  -0.914  -4.435  1.00 73.46           H
ATOM   1195 2HG  ARG A  75     -20.856  -1.431  -5.864  1.00 73.46           H
ATOM   1196  CD  ARG A  75     -21.418   0.515  -5.399  1.00 72.89           C
ATOM   1197 1HD  ARG A  75     -21.707   1.008  -4.579  1.00 72.89           H
ATOM   1198 2HD  ARG A  75     -20.614   0.963  -5.791  1.00 72.89           H
ATOM   1199  NE  ARG A  75     -22.507   0.611  -6.384  1.00 66.12           N
ATOM   1200  HE  ARG A  75     -23.042  -0.214  -6.566  1.00 66.12           H
ATOM   1201  CZ  ARG A  75     -22.829   1.710  -7.046  1.00 61.09           C
ATOM   1202  NH1 ARG A  75     -22.192   2.834  -6.889  1.00 58.60           N
ATOM   1203 1HH1 ARG A  75     -21.427   2.890  -6.248  1.00 58.60           H
ATOM   1204 2HH1 ARG A  75     -22.468   3.642  -7.410  1.00 58.60           H
ATOM   1205  NH2 ARG A  75     -23.813   1.691  -7.887  1.00 51.41           N
ATOM   1206 1HH2 ARG A  75     -24.328   0.847  -8.035  1.00 51.41           H
ATOM   1207 2HH2 ARG A  75     -24.058   2.521  -8.389  1.00 51.41           H
ATOM   1208  N   MET A  76     -20.869  -2.704  -1.552  1.00 84.14           N
ATOM   1209  H   MET A  76     -21.815  -2.522  -1.283  1.00 84.14           H
ATOM   1210  CA  MET A  76     -19.822  -2.655  -0.527  1.00 85.05           C
ATOM   1211  HA  MET A  76     -19.142  -2.017  -0.888  1.00 85.05           H
ATOM   1212  C   MET A  76     -19.128  -4.004  -0.317  1.00 86.87           C
ATOM   1213  O   MET A  76     -17.911  -4.059  -0.225  1.00 86.28           O
ATOM   1214  CB  MET A  76     -20.412  -2.142   0.789  1.00 83.08           C
ATOM   1215 1HB  MET A  76     -20.903  -1.289   0.612  1.00 83.08           H
ATOM   1216 2HB  MET A  76     -21.048  -2.826   1.146  1.00 83.08           H
ATOM   1217  CG  MET A  76     -19.322  -1.881   1.836  1.00 76.44           C
ATOM   1218 1HG  MET A  76     -19.815  -1.574   2.650  1.00 76.44           H
ATOM   1219 2HG  MET A  76     -18.913  -2.777   2.011  1.00 76.44           H
ATOM   1220  SD  MET A  76     -18.096  -0.669   1.285  1.00 72.91           S
ATOM   1221  CE  MET A  76     -17.062  -0.566   2.761  1.00 64.58           C
ATOM   1222 1HE  MET A  76     -16.310   0.080   2.628  1.00 64.58           H
ATOM   1223 2HE  MET A  76     -16.666  -1.457   2.984  1.00 64.58           H
ATOM   1224 3HE  MET A  76     -17.594  -0.260   3.551  1.00 64.58           H
ATOM   1225  N   LYS A  77     -19.893  -5.103  -0.288  1.00 85.82           N
ATOM   1226  H   LYS A  77     -20.885  -5.001  -0.366  1.00 85.82           H
ATOM   1227  CA  LYS A  77     -19.328  -6.455  -0.145  1.00 86.44           C
ATOM   1228  HA  LYS A  77     -18.765  -6.420   0.680  1.00 86.44           H
ATOM   1229  C   LYS A  77     -18.457  -6.823  -1.347  1.00 88.42           C
ATOM   1230  O   LYS A  77     -17.432  -7.461  -1.163  1.00 88.24           O
ATOM   1231  CB  LYS A  77     -20.432  -7.489   0.031  1.00 85.04           C
ATOM   1232 1HB  LYS A  77     -21.071  -7.393  -0.732  1.00 85.04           H
ATOM   1233 2HB  LYS A  77     -20.014  -8.397   0.004  1.00 85.04           H
ATOM   1234  CG  LYS A  77     -21.219  -7.354   1.344  1.00 79.58           C
ATOM   1235 1HG  LYS A  77     -20.600  -7.458   2.122  1.00 79.58           H
ATOM   1236 2HG  LYS A  77     -21.659  -6.457   1.385  1.00 79.58           H
ATOM   1237  CD  LYS A  77     -22.286  -8.459   1.376  1.00 75.29           C
ATOM   1238 1HD  LYS A  77     -22.860  -8.377   0.561  1.00 75.29           H
ATOM   1239 2HD  LYS A  77     -21.829  -9.349   1.374  1.00 75.29           H
ATOM   1240  CE  LYS A  77     -23.181  -8.381   2.604  1.00 68.30           C
ATOM   1241 1HE  LYS A  77     -22.646  -8.572   3.427  1.00 68.30           H
ATOM   1242 2HE  LYS A  77     -23.585  -7.469   2.673  1.00 68.30           H
ATOM   1243  NZ  LYS A  77     -24.272  -9.380   2.500  1.00 59.94           N
ATOM   1244 1HZ  LYS A  77     -24.870  -9.342   3.300  1.00 59.94           H
ATOM   1245 2HZ  LYS A  77     -23.904 -10.307   2.435  1.00 59.94           H
ATOM   1246 3HZ  LYS A  77     -24.833  -9.215   1.689  1.00 59.94           H
ATOM   1247  N   LEU A  78     -18.842  -6.402  -2.550  1.00 88.14           N
ATOM   1248  H   LEU A  78     -19.728  -5.947  -2.637  1.00 88.14           H
ATOM   1249  CA  LEU A  78     -18.023  -6.577  -3.750  1.00 89.53           C
ATOM   1250  HA  LEU A  78     -17.845  -7.558  -3.829  1.00 89.53           H
ATOM   1251  C   LEU A  78     -16.674  -5.851  -3.603  1.00 91.11           C
ATOM   1252  O   LEU A  78     -15.637  -6.470  -3.800  1.00 91.24           O
ATOM   1253  CB  LEU A  78     -18.805  -6.089  -4.985  1.00 89.02           C
ATOM   1254 1HB  LEU A  78     -19.653  -6.615  -5.048  1.00 89.02           H
ATOM   1255 2HB  LEU A  78     -19.021  -5.121  -4.858  1.00 89.02           H
ATOM   1256  CG  LEU A  78     -18.039  -6.244  -6.314  1.00 84.91           C
ATOM   1257  HG  LEU A  78     -17.112  -5.888  -6.196  1.00 84.91           H
ATOM   1258  CD1 LEU A  78     -17.942  -7.709  -6.725  1.00 80.07           C
ATOM   1259 1HD1 LEU A  78     -17.445  -7.807  -7.587  1.00 80.07           H
ATOM   1260 2HD1 LEU A  78     -18.851  -8.108  -6.847  1.00 80.07           H
ATOM   1261 3HD1 LEU A  78     -17.462  -8.245  -6.031  1.00 80.07           H
ATOM   1262  CD2 LEU A  78     -18.764  -5.470  -7.409  1.00 79.34           C
ATOM   1263 1HD2 LEU A  78     -18.287  -5.554  -8.284  1.00 79.34           H
ATOM   1264 2HD2 LEU A  78     -18.821  -4.498  -7.183  1.00 79.34           H
ATOM   1265 3HD2 LEU A  78     -19.695  -5.812  -7.533  1.00 79.34           H
ATOM   1266  N   LEU A  79     -16.695  -4.576  -3.211  1.00 90.37           N
ATOM   1267  H   LEU A  79     -17.580  -4.142  -3.044  1.00 90.37           H
ATOM   1268  CA  LEU A  79     -15.479  -3.785  -3.014  1.00 91.14           C
ATOM   1269  HA  LEU A  79     -14.993  -3.826  -3.887  1.00 91.14           H
ATOM   1270  C   LEU A  79     -14.564  -4.386  -1.950  1.00 92.36           C
ATOM   1271  O   LEU A  79     -13.384  -4.589  -2.198  1.00 92.39           O
ATOM   1272  CB  LEU A  79     -15.862  -2.336  -2.653  1.00 90.97           C
ATOM   1273 1HB  LEU A  79     -16.461  -2.365  -1.853  1.00 90.97           H
ATOM   1274 2HB  LEU A  79     -15.023  -1.842  -2.424  1.00 90.97           H
ATOM   1275  CG  LEU A  79     -16.587  -1.550  -3.759  1.00 89.41           C
ATOM   1276  HG  LEU A  79     -17.391  -2.083  -4.023  1.00 89.41           H
ATOM   1277  CD1 LEU A  79     -16.980  -0.168  -3.229  1.00 86.36           C
ATOM   1278 1HD1 LEU A  79     -17.454   0.364  -3.931  1.00 86.36           H
ATOM   1279 2HD1 LEU A  79     -16.173   0.349  -2.944  1.00 86.36           H
ATOM   1280 3HD1 LEU A  79     -17.589  -0.247  -2.440  1.00 86.36           H
ATOM   1281  CD2 LEU A  79     -15.725  -1.354  -5.003  1.00 86.14           C
ATOM   1282 1HD2 LEU A  79     -16.220  -0.841  -5.705  1.00 86.14           H
ATOM   1283 2HD2 LEU A  79     -15.458  -2.234  -5.396  1.00 86.14           H
ATOM   1284 3HD2 LEU A  79     -14.890  -0.849  -4.784  1.00 86.14           H
ATOM   1285  N   LEU A  80     -15.107  -4.765  -0.788  1.00 91.28           N
ATOM   1286  H   LEU A  80     -16.084  -4.604  -0.647  1.00 91.28           H
ATOM   1287  CA  LEU A  80     -14.346  -5.403   0.289  1.00 91.46           C
ATOM   1288  HA  LEU A  80     -13.587  -4.775   0.461  1.00 91.46           H
ATOM   1289  C   LEU A  80     -13.782  -6.765  -0.121  1.00 92.61           C
ATOM   1290  O   LEU A  80     -12.663  -7.092   0.253  1.00 92.51           O
ATOM   1291  CB  LEU A  80     -15.223  -5.568   1.532  1.00 90.75           C
ATOM   1292 1HB  LEU A  80     -16.069  -6.026   1.257  1.00 90.75           H
ATOM   1293 2HB  LEU A  80     -14.730  -6.142   2.186  1.00 90.75           H
ATOM   1294  CG  LEU A  80     -15.593  -4.251   2.230  1.00 87.99           C
ATOM   1295  HG  LEU A  80     -16.026  -3.652   1.556  1.00 87.99           H
ATOM   1296  CD1 LEU A  80     -16.535  -4.579   3.385  1.00 85.17           C
ATOM   1297 1HD1 LEU A  80     -16.806  -3.749   3.873  1.00 85.17           H
ATOM   1298 2HD1 LEU A  80     -16.097  -5.193   4.042  1.00 85.17           H
ATOM   1299 3HD1 LEU A  80     -17.366  -5.026   3.054  1.00 85.17           H
ATOM   1300  CD2 LEU A  80     -14.378  -3.496   2.774  1.00 85.02           C
ATOM   1301 1HD2 LEU A  80     -14.655  -2.645   3.221  1.00 85.02           H
ATOM   1302 2HD2 LEU A  80     -13.742  -3.263   2.038  1.00 85.02           H
ATOM   1303 3HD2 LEU A  80     -13.884  -4.049   3.445  1.00 85.02           H
ATOM   1304  N   LYS A  81     -14.511  -7.547  -0.923  1.00 92.62           N
ATOM   1305  H   LYS A  81     -15.440  -7.261  -1.157  1.00 92.62           H
ATOM   1306  CA  LYS A  81     -14.002  -8.812  -1.476  1.00 93.38           C
ATOM   1307  HA  LYS A  81     -13.733  -9.381  -0.699  1.00 93.38           H
ATOM   1308  C   LYS A  81     -12.758  -8.572  -2.327  1.00 94.38           C
ATOM   1309  O   LYS A  81     -11.767  -9.269  -2.148  1.00 94.46           O
ATOM   1310  CB  LYS A  81     -15.114  -9.521  -2.265  1.00 92.69           C
ATOM   1311 1HB  LYS A  81     -15.889  -9.686  -1.656  1.00 92.69           H
ATOM   1312 2HB  LYS A  81     -15.402  -8.932  -3.020  1.00 92.69           H
ATOM   1313  CG  LYS A  81     -14.623 -10.869  -2.835  1.00 89.45           C
ATOM   1314 1HG  LYS A  81     -13.820 -10.706  -3.408  1.00 89.45           H
ATOM   1315 2HG  LYS A  81     -14.375 -11.472  -2.077  1.00 89.45           H
ATOM   1316  CD  LYS A  81     -15.700 -11.561  -3.681  1.00 87.57           C
ATOM   1317 1HD  LYS A  81     -16.487 -11.791  -3.108  1.00 87.57           H
ATOM   1318 2HD  LYS A  81     -15.992 -10.956  -4.422  1.00 87.57           H
ATOM   1319  CE  LYS A  81     -15.087 -12.840  -4.264  1.00 79.24           C
ATOM   1320 1HE  LYS A  81     -14.269 -12.604  -4.789  1.00 79.24           H
ATOM   1321 2HE  LYS A  81     -14.838 -13.457  -3.517  1.00 79.24           H
ATOM   1322  NZ  LYS A  81     -16.014 -13.569  -5.167  1.00 73.76           N
ATOM   1323 1HZ  LYS A  81     -15.585 -14.396  -5.529  1.00 73.76           H
ATOM   1324 2HZ  LYS A  81     -16.283 -12.997  -5.942  1.00 73.76           H
ATOM   1325 3HZ  LYS A  81     -16.846 -13.841  -4.683  1.00 73.76           H
ATOM   1326  N   HIS A  82     -12.795  -7.600  -3.235  1.00 94.62           N
ATOM   1327  H   HIS A  82     -13.633  -7.062  -3.331  1.00 94.62           H
ATOM   1328  CA  HIS A  82     -11.654  -7.289  -4.099  1.00 95.30           C
ATOM   1329  HA  HIS A  82     -11.337  -8.172  -4.444  1.00 95.30           H
ATOM   1330  C   HIS A  82     -10.485  -6.666  -3.334  1.00 95.97           C
ATOM   1331  O   HIS A  82      -9.348  -7.034  -3.616  1.00 95.61           O
ATOM   1332  CB  HIS A  82     -12.107  -6.416  -5.265  1.00 95.38           C
ATOM   1333 1HB  HIS A  82     -12.761  -5.738  -4.930  1.00 95.38           H
ATOM   1334 2HB  HIS A  82     -11.311  -5.950  -5.652  1.00 95.38           H
ATOM   1335  CG  HIS A  82     -12.768  -7.227  -6.355  1.00 95.11           C
ATOM   1336  ND1 HIS A  82     -12.113  -7.928  -7.329  1.00 88.36           N
ATOM   1337  HD1 HIS A  82     -11.122  -7.991  -7.444  1.00 88.36           H
ATOM   1338  CD2 HIS A  82     -14.105  -7.415  -6.548  1.00 88.46           C
ATOM   1339  HD2 HIS A  82     -14.839  -7.030  -5.988  1.00 88.46           H
ATOM   1340  CE1 HIS A  82     -13.041  -8.518  -8.106  1.00 89.13           C
ATOM   1341  HE1 HIS A  82     -12.837  -9.086  -8.903  1.00 89.13           H
ATOM   1342  NE2 HIS A  82     -14.272  -8.240  -7.666  1.00 90.47           N
ATOM   1343  N   LEU A  83     -10.733  -5.827  -2.318  1.00 94.35           N
ATOM   1344  H   LEU A  83     -11.673  -5.522  -2.168  1.00 94.35           H
ATOM   1345  CA  LEU A  83      -9.684  -5.338  -1.418  1.00 94.40           C
ATOM   1346  HA  LEU A  83      -8.996  -4.903  -2.000  1.00 94.40           H
ATOM   1347  C   LEU A  83      -9.014  -6.499  -0.662  1.00 95.29           C
ATOM   1348  O   LEU A  83      -7.800  -6.585  -0.629  1.00 95.23           O
ATOM   1349  CB  LEU A  83     -10.285  -4.308  -0.445  1.00 94.17           C
ATOM   1350 1HB  LEU A  83     -10.638  -3.540  -0.979  1.00 94.17           H
ATOM   1351 2HB  LEU A  83     -11.037  -4.744   0.049  1.00 94.17           H
ATOM   1352  CG  LEU A  83      -9.266  -3.765   0.586  1.00 93.46           C
ATOM   1353  HG  LEU A  83      -8.874  -4.548   1.070  1.00 93.46           H
ATOM   1354  CD1 LEU A  83      -8.120  -2.995  -0.077  1.00 90.84           C
ATOM   1355 1HD1 LEU A  83      -7.475  -2.654   0.607  1.00 90.84           H
ATOM   1356 2HD1 LEU A  83      -8.466  -2.210  -0.592  1.00 90.84           H
ATOM   1357 3HD1 LEU A  83      -7.615  -3.580  -0.711  1.00 90.84           H
ATOM   1358  CD2 LEU A  83      -9.975  -2.829   1.561  1.00 90.91           C
ATOM   1359 1HD2 LEU A  83      -9.335  -2.465   2.238  1.00 90.91           H
ATOM   1360 2HD2 LEU A  83     -10.703  -3.308   2.052  1.00 90.91           H
ATOM   1361 3HD2 LEU A  83     -10.386  -2.055   1.080  1.00 90.91           H
ATOM   1362  N   THR A  84      -9.800  -7.428  -0.110  1.00 95.55           N
ATOM   1363  H   THR A  84     -10.792  -7.325  -0.183  1.00 95.55           H
ATOM   1364  CA  THR A  84      -9.260  -8.594   0.599  1.00 95.71           C
ATOM   1365  HA  THR A  84      -8.673  -8.189   1.300  1.00 95.71           H
ATOM   1366  C   THR A  84      -8.437  -9.491  -0.322  1.00 96.20           C
ATOM   1367  O   THR A  84      -7.388  -9.988   0.074  1.00 96.01           O
ATOM   1368  CB  THR A  84     -10.384  -9.443   1.224  1.00 95.31           C
ATOM   1369  HB  THR A  84     -10.917  -9.837   0.476  1.00 95.31           H
ATOM   1370  OG1 THR A  84     -11.278  -8.659   1.976  1.00 88.00           O
ATOM   1371  HG1 THR A  84     -10.886  -7.803   2.147  1.00 88.00           H
ATOM   1372  CG2 THR A  84      -9.845 -10.508   2.176  1.00 88.75           C
ATOM   1373 1HG2 THR A  84     -10.590 -11.047   2.570  1.00 88.75           H
ATOM   1374 2HG2 THR A  84      -9.336 -10.091   2.929  1.00 88.75           H
ATOM   1375 3HG2 THR A  84      -9.230 -11.136   1.700  1.00 88.75           H
ATOM   1376  N   LEU A  85      -8.876  -9.697  -1.562  1.00 96.24           N
ATOM   1377  H   LEU A  85      -9.767  -9.325  -1.821  1.00 96.24           H
ATOM   1378  CA  LEU A  85      -8.110 -10.445  -2.565  1.00 96.84           C
ATOM   1379  HA  LEU A  85      -7.889 -11.320  -2.134  1.00 96.84           H
ATOM   1380  C   LEU A  85      -6.803  -9.732  -2.922  1.00 97.27           C
ATOM   1381  O   LEU A  85      -5.784 -10.398  -3.055  1.00 96.79           O
ATOM   1382  CB  LEU A  85      -8.969 -10.650  -3.830  1.00 96.55           C
ATOM   1383 1HB  LEU A  85      -9.379  -9.772  -4.076  1.00 96.55           H
ATOM   1384 2HB  LEU A  85      -8.369 -10.957  -4.569  1.00 96.55           H
ATOM   1385  CG  LEU A  85     -10.103 -11.683  -3.669  1.00 87.60           C
ATOM   1386  HG  LEU A  85     -10.610 -11.446  -2.840  1.00 87.60           H
ATOM   1387  CD1 LEU A  85     -11.003 -11.642  -4.905  1.00 83.19           C
ATOM   1388 1HD1 LEU A  85     -11.749 -12.304  -4.827  1.00 83.19           H
ATOM   1389 2HD1 LEU A  85     -10.485 -11.858  -5.733  1.00 83.19           H
ATOM   1390 3HD1 LEU A  85     -11.408 -10.735  -5.024  1.00 83.19           H
ATOM   1391  CD2 LEU A  85      -9.577 -13.112  -3.514  1.00 84.30           C
ATOM   1392 1HD2 LEU A  85     -10.330 -13.762  -3.411  1.00 84.30           H
ATOM   1393 2HD2 LEU A  85      -8.990 -13.192  -2.709  1.00 84.30           H
ATOM   1394 3HD2 LEU A  85      -9.042 -13.385  -4.313  1.00 84.30           H
ATOM   1395  N   ALA A  86      -6.814  -8.399  -3.046  1.00 97.36           N
ATOM   1396  H   ALA A  86      -7.687  -7.920  -2.955  1.00 97.36           H
ATOM   1397  CA  ALA A  86      -5.613  -7.611  -3.307  1.00 97.23           C
ATOM   1398  HA  ALA A  86      -5.160  -8.017  -4.101  1.00 97.23           H
ATOM   1399  C   ALA A  86      -4.617  -7.688  -2.133  1.00 97.07           C
ATOM   1400  O   ALA A  86      -3.443  -7.957  -2.354  1.00 96.41           O
ATOM   1401  CB  ALA A  86      -6.040  -6.179  -3.634  1.00 97.11           C
ATOM   1402 1HB  ALA A  86      -6.685  -6.163  -4.398  1.00 97.11           H
ATOM   1403 2HB  ALA A  86      -5.251  -5.618  -3.886  1.00 97.11           H
ATOM   1404 3HB  ALA A  86      -6.484  -5.749  -2.848  1.00 97.11           H
ATOM   1405  N   ASN A  87      -5.089  -7.579  -0.881  1.00 96.76           N
ATOM   1406  H   ASN A  87      -6.061  -7.380  -0.759  1.00 96.76           H
ATOM   1407  CA  ASN A  87      -4.260  -7.735   0.317  1.00 96.15           C
ATOM   1408  HA  ASN A  87      -3.502  -7.096   0.187  1.00 96.15           H
ATOM   1409  C   ASN A  87      -3.690  -9.155   0.460  1.00 96.69           C
ATOM   1410  O   ASN A  87      -2.544  -9.330   0.867  1.00 96.09           O
ATOM   1411  CB  ASN A  87      -5.095  -7.394   1.559  1.00 95.53           C
ATOM   1412 1HB  ASN A  87      -5.973  -7.869   1.495  1.00 95.53           H
ATOM   1413 2HB  ASN A  87      -4.604  -7.708   2.371  1.00 95.53           H
ATOM   1414  CG  ASN A  87      -5.371  -5.912   1.718  1.00 93.62           C
ATOM   1415  OD1 ASN A  87      -4.796  -5.075   1.065  1.00 87.38           O
ATOM   1416  ND2 ASN A  87      -6.252  -5.544   2.609  1.00 87.11           N
ATOM   1417 1HD2 ASN A  87      -6.447  -4.573   2.748  1.00 87.11           H
ATOM   1418 2HD2 ASN A  87      -6.731  -6.233   3.153  1.00 87.11           H
ATOM   1419  N   LEU A  88      -4.461 -10.191   0.112  1.00 96.66           N
ATOM   1420  H   LEU A  88      -5.418 -10.024  -0.126  1.00 96.66           H
ATOM   1421  CA  LEU A  88      -3.948 -11.561   0.068  1.00 96.90           C
ATOM   1422  HA  LEU A  88      -3.545 -11.713   0.970  1.00 96.90           H
ATOM   1423  C   LEU A  88      -2.868 -11.717  -0.999  1.00 97.43           C
ATOM   1424  O   LEU A  88      -1.858 -12.363  -0.734  1.00 96.90           O
ATOM   1425  CB  LEU A  88      -5.092 -12.557  -0.200  1.00 96.31           C
ATOM   1426 1HB  LEU A  88      -5.712 -12.155  -0.874  1.00 96.31           H
ATOM   1427 2HB  LEU A  88      -4.700 -13.400  -0.568  1.00 96.31           H
ATOM   1428  CG  LEU A  88      -5.902 -12.908   1.055  1.00 92.35           C
ATOM   1429  HG  LEU A  88      -6.147 -12.047   1.501  1.00 92.35           H
ATOM   1430  CD1 LEU A  88      -7.144 -13.711   0.649  1.00 88.72           C
ATOM   1431 1HD1 LEU A  88      -7.691 -13.954   1.450  1.00 88.72           H
ATOM   1432 2HD1 LEU A  88      -6.887 -14.558   0.184  1.00 88.72           H
ATOM   1433 3HD1 LEU A  88      -7.724 -13.184   0.028  1.00 88.72           H
ATOM   1434  CD2 LEU A  88      -5.098 -13.764   2.039  1.00 89.27           C
ATOM   1435 1HD2 LEU A  88      -5.641 -13.983   2.850  1.00 89.27           H
ATOM   1436 2HD2 LEU A  88      -4.274 -13.284   2.341  1.00 89.27           H
ATOM   1437 3HD2 LEU A  88      -4.815 -14.625   1.617  1.00 89.27           H
ATOM   1438  N   LEU A  89      -3.045 -11.116  -2.173  1.00 96.89           N
ATOM   1439  H   LEU A  89      -3.903 -10.628  -2.335  1.00 96.89           H
ATOM   1440  CA  LEU A  89      -2.044 -11.136  -3.235  1.00 96.95           C
ATOM   1441  HA  LEU A  89      -1.820 -12.093  -3.419  1.00 96.95           H
ATOM   1442  C   LEU A  89      -0.748 -10.447  -2.788  1.00 97.06           C
ATOM   1443  O   LEU A  89       0.321 -11.034  -2.924  1.00 96.23           O
ATOM   1444  CB  LEU A  89      -2.656 -10.490  -4.484  1.00 96.17           C
ATOM   1445 1HB  LEU A  89      -3.519 -10.953  -4.686  1.00 96.17           H
ATOM   1446 2HB  LEU A  89      -2.833  -9.526  -4.284  1.00 96.17           H
ATOM   1447  CG  LEU A  89      -1.764 -10.568  -5.731  1.00 89.90           C
ATOM   1448  HG  LEU A  89      -0.855 -10.226  -5.493  1.00 89.90           H
ATOM   1449  CD1 LEU A  89      -1.621 -12.005  -6.237  1.00 84.35           C
ATOM   1450 1HD1 LEU A  89      -1.038 -12.043  -7.049  1.00 84.35           H
ATOM   1451 2HD1 LEU A  89      -2.512 -12.390  -6.480  1.00 84.35           H
ATOM   1452 3HD1 LEU A  89      -1.213 -12.592  -5.538  1.00 84.35           H
ATOM   1453  CD2 LEU A  89      -2.396  -9.728  -6.834  1.00 84.84           C
ATOM   1454 1HD2 LEU A  89      -1.842  -9.754  -7.666  1.00 84.84           H
ATOM   1455 2HD2 LEU A  89      -2.483  -8.773  -6.552  1.00 84.84           H
ATOM   1456 3HD2 LEU A  89      -3.309 -10.065  -7.062  1.00 84.84           H
ATOM   1457  N   GLU A  90      -0.837  -9.262  -2.180  1.00 96.24           N
ATOM   1458  H   GLU A  90      -1.735  -8.826  -2.123  1.00 96.24           H
ATOM   1459  CA  GLU A  90       0.310  -8.567  -1.592  1.00 95.92           C
ATOM   1460  HA  GLU A  90       0.953  -8.409  -2.342  1.00 95.92           H
ATOM   1461  C   GLU A  90       1.004  -9.434  -0.530  1.00 95.91           C
ATOM   1462  O   GLU A  90       2.213  -9.653  -0.582  1.00 94.94           O
ATOM   1463  CB  GLU A  90      -0.154  -7.231  -0.996  1.00 95.06           C
ATOM   1464 1HB  GLU A  90      -0.633  -6.713  -1.704  1.00 95.06           H
ATOM   1465 2HB  GLU A  90      -0.779  -7.418  -0.238  1.00 95.06           H
ATOM   1466  CG  GLU A  90       1.017  -6.386  -0.473  1.00 92.25           C
ATOM   1467 1HG  GLU A  90       1.492  -6.909   0.234  1.00 92.25           H
ATOM   1468 2HG  GLU A  90       1.642  -6.208  -1.233  1.00 92.25           H
ATOM   1469  CD  GLU A  90       0.580  -5.037   0.127  1.00 90.66           C
ATOM   1470  OE1 GLU A  90       1.472  -4.328   0.637  1.00 81.12           O
ATOM   1471  OE2 GLU A  90      -0.627  -4.730   0.099  1.00 83.66           O
ATOM   1472  N   THR A  91       0.234 -10.023   0.380  1.00 97.18           N
ATOM   1473  H   THR A  91      -0.753  -9.864   0.342  1.00 97.18           H
ATOM   1474  CA  THR A  91       0.759 -10.893   1.435  1.00 97.26           C
ATOM   1475  HA  THR A  91       1.410 -10.324   1.938  1.00 97.26           H
ATOM   1476  C   THR A  91       1.493 -12.101   0.859  1.00 97.23           C
ATOM   1477  O   THR A  91       2.609 -12.409   1.288  1.00 96.36           O
ATOM   1478  CB  THR A  91      -0.386 -11.373   2.342  1.00 96.85           C
ATOM   1479  HB  THR A  91      -1.061 -11.846   1.776  1.00 96.85           H
ATOM   1480  OG1 THR A  91      -1.039 -10.276   2.931  1.00 92.02           O
ATOM   1481  HG1 THR A  91      -0.412  -9.565   3.065  1.00 92.02           H
ATOM   1482  CG2 THR A  91       0.099 -12.265   3.479  1.00 92.55           C
ATOM   1483 1HG2 THR A  91      -0.665 -12.562   4.052  1.00 92.55           H
ATOM   1484 2HG2 THR A  91       0.750 -11.780   4.062  1.00 92.55           H
ATOM   1485 3HG2 THR A  91       0.553 -13.082   3.124  1.00 92.55           H
ATOM   1486  N   LEU A  92       0.899 -12.803  -0.116  1.00 97.15           N
ATOM   1487  H   LEU A  92       0.045 -12.449  -0.498  1.00 97.15           H
ATOM   1488  CA  LEU A  92       1.427 -14.057  -0.655  1.00 97.22           C
ATOM   1489  HA  LEU A  92       1.782 -14.539   0.146  1.00 97.22           H
ATOM   1490  C   LEU A  92       2.597 -13.866  -1.622  1.00 97.16           C
ATOM   1491  O   LEU A  92       3.372 -14.797  -1.813  1.00 96.31           O
ATOM   1492  CB  LEU A  92       0.286 -14.824  -1.355  1.00 97.19           C
ATOM   1493 1HB  LEU A  92      -0.148 -14.208  -2.013  1.00 97.19           H
ATOM   1494 2HB  LEU A  92       0.684 -15.603  -1.839  1.00 97.19           H
ATOM   1495  CG  LEU A  92      -0.803 -15.356  -0.416  1.00 95.99           C
ATOM   1496  HG  LEU A  92      -1.106 -14.590   0.152  1.00 95.99           H
ATOM   1497  CD1 LEU A  92      -1.944 -15.935  -1.254  1.00 92.35           C
ATOM   1498 1HD1 LEU A  92      -2.673 -16.292  -0.669  1.00 92.35           H
ATOM   1499 2HD1 LEU A  92      -1.620 -16.684  -1.832  1.00 92.35           H
ATOM   1500 3HD1 LEU A  92      -2.341 -15.237  -1.849  1.00 92.35           H
ATOM   1501  CD2 LEU A  92      -0.299 -16.453   0.513  1.00 92.54           C
ATOM   1502 1HD2 LEU A  92      -1.030 -16.779   1.112  1.00 92.54           H
ATOM   1503 2HD2 LEU A  92       0.446 -16.119   1.091  1.00 92.54           H
ATOM   1504 3HD2 LEU A  92       0.043 -17.235  -0.008  1.00 92.54           H
ATOM   1505  N   ILE A  93       2.725 -12.700  -2.253  1.00 96.88           N
ATOM   1506  H   ILE A  93       2.057 -11.981  -2.062  1.00 96.88           H
ATOM   1507  CA  ILE A  93       3.794 -12.418  -3.212  1.00 96.37           C
ATOM   1508  HA  ILE A  93       4.170 -13.308  -3.471  1.00 96.37           H
ATOM   1509  C   ILE A  93       4.917 -11.610  -2.556  1.00 95.84           C
ATOM   1510  O   ILE A  93       6.075 -12.010  -2.606  1.00 94.58           O
ATOM   1511  CB  ILE A  93       3.227 -11.729  -4.473  1.00 96.00           C
ATOM   1512  HB  ILE A  93       2.770 -10.897  -4.159  1.00 96.00           H
ATOM   1513  CG1 ILE A  93       2.172 -12.602  -5.203  1.00 93.18           C
ATOM   1514 1HG1 ILE A  93       1.429 -12.794  -4.562  1.00 93.18           H
ATOM   1515 2HG1 ILE A  93       1.817 -12.080  -5.978  1.00 93.18           H
ATOM   1516  CG2 ILE A  93       4.347 -11.319  -5.439  1.00 92.97           C
ATOM   1517 1HG2 ILE A  93       3.973 -10.874  -6.253  1.00 92.97           H
ATOM   1518 2HG2 ILE A  93       4.872 -12.116  -5.738  1.00 92.97           H
ATOM   1519 3HG2 ILE A  93       4.981 -10.680  -5.003  1.00 92.97           H
ATOM   1520  CD1 ILE A  93       2.676 -13.944  -5.742  1.00 82.73           C
ATOM   1521 1HD1 ILE A  93       1.941 -14.446  -6.197  1.00 82.73           H
ATOM   1522 2HD1 ILE A  93       3.028 -14.518  -5.003  1.00 82.73           H
ATOM   1523 3HD1 ILE A  93       3.413 -13.810  -6.405  1.00 82.73           H
ATOM   1524  N   VAL A  94       4.591 -10.485  -1.923  1.00 95.43           N
ATOM   1525  H   VAL A  94       3.625 -10.297  -1.744  1.00 95.43           H
ATOM   1526  CA  VAL A  94       5.591  -9.511  -1.478  1.00 94.36           C
ATOM   1527  HA  VAL A  94       6.241  -9.455  -2.236  1.00 94.36           H
ATOM   1528  C   VAL A  94       6.334 -10.002  -0.239  1.00 93.77           C
ATOM   1529  O   VAL A  94       7.564  -9.943  -0.220  1.00 92.54           O
ATOM   1530  CB  VAL A  94       4.964  -8.122  -1.240  1.00 93.54           C
ATOM   1531  HB  VAL A  94       4.326  -8.230  -0.477  1.00 93.54           H
ATOM   1532  CG1 VAL A  94       6.036  -7.073  -0.896  1.00 90.69           C
ATOM   1533 1HG1 VAL A  94       5.623  -6.175  -0.743  1.00 90.69           H
ATOM   1534 2HG1 VAL A  94       6.701  -6.983  -1.638  1.00 90.69           H
ATOM   1535 3HG1 VAL A  94       6.534  -7.328  -0.067  1.00 90.69           H
ATOM   1536  CG2 VAL A  94       4.216  -7.621  -2.483  1.00 90.84           C
ATOM   1537 1HG2 VAL A  94       3.813  -6.720  -2.320  1.00 90.84           H
ATOM   1538 2HG2 VAL A  94       3.478  -8.247  -2.734  1.00 90.84           H
ATOM   1539 3HG2 VAL A  94       4.833  -7.544  -3.266  1.00 90.84           H
ATOM   1540  N   MET A  95       5.631 -10.512   0.773  1.00 94.45           N
ATOM   1541  H   MET A  95       4.642 -10.623   0.673  1.00 94.45           H
ATOM   1542  CA  MET A  95       6.275 -10.914   2.031  1.00 93.83           C
ATOM   1543  HA  MET A  95       6.843 -10.119   2.244  1.00 93.83           H
ATOM   1544  C   MET A  95       7.195 -12.140   1.881  1.00 93.14           C
ATOM   1545  O   MET A  95       8.338 -12.058   2.339  1.00 91.41           O
ATOM   1546  CB  MET A  95       5.250 -11.137   3.158  1.00 94.01           C
ATOM   1547 1HB  MET A  95       4.629 -11.870   2.880  1.00 94.01           H
ATOM   1548 2HB  MET A  95       5.743 -11.413   3.983  1.00 94.01           H
ATOM   1549  CG  MET A  95       4.410  -9.906   3.496  1.00 93.00           C
ATOM   1550 1HG  MET A  95       5.068  -9.187   3.720  1.00 93.00           H
ATOM   1551 2HG  MET A  95       3.931  -9.669   2.651  1.00 93.00           H
ATOM   1552  SD  MET A  95       3.272 -10.263   4.867  1.00 90.95           S
ATOM   1553  CE  MET A  95       2.457  -8.654   5.039  1.00 83.36           C
ATOM   1554 1HE  MET A  95       1.778  -8.673   5.773  1.00 83.36           H
ATOM   1555 2HE  MET A  95       1.989  -8.397   4.193  1.00 83.36           H
ATOM   1556 3HE  MET A  95       3.121  -7.937   5.253  1.00 83.36           H
ATOM   1557  N   PRO A  96       6.799 -13.244   1.204  1.00 95.25           N
ATOM   1558  CA  PRO A  96       7.720 -14.360   0.991  1.00 94.74           C
ATOM   1559  HA  PRO A  96       8.108 -14.613   1.877  1.00 94.74           H
ATOM   1560  C   PRO A  96       8.894 -13.976   0.102  1.00 94.06           C
ATOM   1561  O   PRO A  96      10.014 -14.408   0.367  1.00 92.33           O
ATOM   1562  CB  PRO A  96       6.893 -15.485   0.356  1.00 94.46           C
ATOM   1563 1HB  PRO A  96       6.971 -15.472  -0.641  1.00 94.46           H
ATOM   1564 2HB  PRO A  96       7.175 -16.380   0.701  1.00 94.46           H
ATOM   1565  CG  PRO A  96       5.474 -15.159   0.792  1.00 93.73           C
ATOM   1566 1HG  PRO A  96       4.803 -15.540   0.156  1.00 93.73           H
ATOM   1567 2HG  PRO A  96       5.291 -15.500   1.714  1.00 93.73           H
ATOM   1568  CD  PRO A  96       5.479 -13.631   0.751  1.00 95.49           C
ATOM   1569 1HD  PRO A  96       5.330 -13.289  -0.177  1.00 95.49           H
ATOM   1570 2HD  PRO A  96       4.789 -13.246   1.364  1.00 95.49           H
ATOM   1571  N   LEU A  97       8.683 -13.140  -0.925  1.00 92.56           N
ATOM   1572  H   LEU A  97       7.751 -12.825  -1.102  1.00 92.56           H
ATOM   1573  CA  LEU A  97       9.757 -12.670  -1.796  1.00 91.75           C
ATOM   1574  HA  LEU A  97      10.219 -13.486  -2.145  1.00 91.75           H
ATOM   1575  C   LEU A  97      10.790 -11.850  -1.012  1.00 90.24           C
ATOM   1576  O   LEU A  97      11.982 -12.085  -1.168  1.00 88.24           O
ATOM   1577  CB  LEU A  97       9.150 -11.875  -2.961  1.00 91.43           C
ATOM   1578 1HB  LEU A  97       8.490 -12.462  -3.429  1.00 91.43           H
ATOM   1579 2HB  LEU A  97       8.678 -11.078  -2.583  1.00 91.43           H
ATOM   1580  CG  LEU A  97      10.181 -11.383  -3.995  1.00 86.38           C
ATOM   1581  HG  LEU A  97      10.867 -10.839  -3.512  1.00 86.38           H
ATOM   1582  CD1 LEU A  97      10.899 -12.538  -4.689  1.00 81.41           C
ATOM   1583 1HD1 LEU A  97      11.563 -12.199  -5.355  1.00 81.41           H
ATOM   1584 2HD1 LEU A  97      10.250 -13.124  -5.173  1.00 81.41           H
ATOM   1585 3HD1 LEU A  97      11.390 -13.104  -4.027  1.00 81.41           H
ATOM   1586  CD2 LEU A  97       9.464 -10.554  -5.061  1.00 82.04           C
ATOM   1587 1HD2 LEU A  97      10.109 -10.220  -5.748  1.00 82.04           H
ATOM   1588 2HD2 LEU A  97       9.010  -9.761  -4.654  1.00 82.04           H
ATOM   1589 3HD2 LEU A  97       8.769 -11.098  -5.531  1.00 82.04           H
ATOM   1590  N   ASP A  98      10.352 -10.934  -0.151  1.00 89.14           N
ATOM   1591  H   ASP A  98       9.368 -10.760  -0.102  1.00 89.14           H
ATOM   1592  CA  ASP A  98      11.236 -10.169   0.727  1.00 86.06           C
ATOM   1593  HA  ASP A  98      11.900  -9.735   0.118  1.00 86.06           H
ATOM   1594  C   ASP A  98      11.980 -11.085   1.712  1.00 85.00           C
ATOM   1595  O   ASP A  98      13.204 -10.991   1.840  1.00 83.39           O
ATOM   1596  CB  ASP A  98      10.434  -9.103   1.483  1.00 84.60           C
ATOM   1597 1HB  ASP A  98       9.914  -8.557   0.826  1.00 84.60           H
ATOM   1598 2HB  ASP A  98       9.804  -9.555   2.114  1.00 84.60           H
ATOM   1599  CG  ASP A  98      11.358  -8.178   2.278  1.00 76.45           C
ATOM   1600  OD1 ASP A  98      11.940  -7.252   1.677  1.00 71.48           O
ATOM   1601  OD2 ASP A  98      11.522  -8.359   3.509  1.00 69.42           O
ATOM   1602  N   GLY A  99      11.274 -12.012   2.357  1.00 88.83           N
ATOM   1603  H   GLY A  99      10.286 -12.049   2.208  1.00 88.83           H
ATOM   1604  CA  GLY A  99      11.879 -12.979   3.273  1.00 87.06           C
ATOM   1605 1HA  GLY A  99      12.284 -12.467   4.031  1.00 87.06           H
ATOM   1606 2HA  GLY A  99      11.148 -13.567   3.620  1.00 87.06           H
ATOM   1607  C   GLY A  99      12.953 -13.837   2.599  1.00 87.19           C
ATOM   1608  O   GLY A  99      14.075 -13.912   3.094  1.00 85.41           O
ATOM   1609  N   MET A 100      12.629 -14.416   1.445  1.00 88.32           N
ATOM   1610  H   MET A 100      11.704 -14.287   1.088  1.00 88.32           H
ATOM   1611  CA  MET A 100      13.573 -15.236   0.673  1.00 87.26           C
ATOM   1612  HA  MET A 100      13.868 -15.954   1.303  1.00 87.26           H
ATOM   1613  C   MET A 100      14.793 -14.432   0.234  1.00 85.81           C
ATOM   1614  O   MET A 100      15.922 -14.911   0.375  1.00 83.45           O
ATOM   1615  CB  MET A 100      12.878 -15.840  -0.555  1.00 87.21           C
ATOM   1616 1HB  MET A 100      12.374 -15.117  -1.028  1.00 87.21           H
ATOM   1617 2HB  MET A 100      13.574 -16.217  -1.166  1.00 87.21           H
ATOM   1618  CG  MET A 100      11.899 -16.955  -0.180  1.00 76.69           C
ATOM   1619 1HG  MET A 100      11.225 -16.491   0.395  1.00 76.69           H
ATOM   1620 2HG  MET A 100      11.479 -17.201  -1.053  1.00 76.69           H
ATOM   1621  SD  MET A 100      12.621 -18.408   0.659  1.00 69.73           S
ATOM   1622  CE  MET A 100      13.702 -19.048  -0.628  1.00 57.63           C
ATOM   1623 1HE  MET A 100      14.184 -19.867  -0.317  1.00 57.63           H
ATOM   1624 2HE  MET A 100      14.388 -18.369  -0.890  1.00 57.63           H
ATOM   1625 3HE  MET A 100      13.181 -19.290  -1.446  1.00 57.63           H
ATOM   1626  N   TRP A 101      14.590 -13.205  -0.240  1.00 86.22           N
ATOM   1627  H   TRP A 101      13.651 -12.871  -0.320  1.00 86.22           H
ATOM   1628  CA  TRP A 101      15.687 -12.324  -0.650  1.00 83.56           C
ATOM   1629  HA  TRP A 101      16.198 -12.825  -1.349  1.00 83.56           H
ATOM   1630  C   TRP A 101      16.642 -12.013   0.505  1.00 83.02           C
ATOM   1631  O   TRP A 101      17.854 -12.043   0.329  1.00 78.34           O
ATOM   1632  CB  TRP A 101      15.098 -11.037  -1.215  1.00 80.22           C
ATOM   1633 1HB  TRP A 101      14.349 -11.272  -1.834  1.00 80.22           H
ATOM   1634 2HB  TRP A 101      14.745 -10.487  -0.458  1.00 80.22           H
ATOM   1635  CG  TRP A 101      16.075 -10.198  -1.975  1.00 73.17           C
ATOM   1636  CD1 TRP A 101      17.153  -9.541  -1.475  1.00 65.49           C
ATOM   1637  HD1 TRP A 101      17.422  -9.530  -0.512  1.00 65.49           H
ATOM   1638  CD2 TRP A 101      16.077  -9.930  -3.404  1.00 68.62           C
ATOM   1639  NE1 TRP A 101      17.822  -8.892  -2.489  1.00 60.76           N
ATOM   1640  HE1 TRP A 101      18.656  -8.355  -2.364  1.00 60.76           H
ATOM   1641  CE2 TRP A 101      17.187  -9.082  -3.703  1.00 65.78           C
ATOM   1642  CE3 TRP A 101      15.245 -10.307  -4.469  1.00 59.39           C
ATOM   1643  HE3 TRP A 101      14.465 -10.909  -4.295  1.00 59.39           H
ATOM   1644  CZ2 TRP A 101      17.444  -8.628  -5.000  1.00 63.10           C
ATOM   1645  HZ2 TRP A 101      18.231  -8.040  -5.186  1.00 63.10           H
ATOM   1646  CZ3 TRP A 101      15.488  -9.857  -5.762  1.00 60.00           C
ATOM   1647  HZ3 TRP A 101      14.881 -10.137  -6.505  1.00 60.00           H
ATOM   1648  CH2 TRP A 101      16.580  -9.011  -6.036  1.00 60.04           C
ATOM   1649  HH2 TRP A 101      16.739  -8.684  -6.968  1.00 60.04           H
ATOM   1650  N   ASN A 102      16.113 -11.747   1.703  1.00 84.91           N
ATOM   1651  H   ASN A 102      15.118 -11.733   1.799  1.00 84.91           H
ATOM   1652  CA  ASN A 102      16.939 -11.477   2.875  1.00 82.44           C
ATOM   1653  HA  ASN A 102      17.616 -10.814   2.557  1.00 82.44           H
ATOM   1654  C   ASN A 102      17.679 -12.734   3.371  1.00 82.49           C
ATOM   1655  O   ASN A 102      18.779 -12.605   3.903  1.00 80.66           O
ATOM   1656  CB  ASN A 102      16.080 -10.875   3.995  1.00 81.36           C
ATOM   1657 1HB  ASN A 102      15.219 -11.381   4.052  1.00 81.36           H
ATOM   1658 2HB  ASN A 102      16.572 -10.956   4.862  1.00 81.36           H
ATOM   1659  CG  ASN A 102      15.763  -9.410   3.757  1.00 76.36           C
ATOM   1660  OD1 ASN A 102      16.513  -8.516   4.107  1.00 69.75           O
ATOM   1661  ND2 ASN A 102      14.628  -9.112   3.187  1.00 68.72           N
ATOM   1662 1HD2 ASN A 102      14.378  -8.155   3.040  1.00 68.72           H
ATOM   1663 2HD2 ASN A 102      14.008  -9.841   2.897  1.00 68.72           H
ATOM   1664  N   ILE A 103      17.110 -13.936   3.195  1.00 83.79           N
ATOM   1665  H   ILE A 103      16.195 -13.976   2.794  1.00 83.79           H
ATOM   1666  CA  ILE A 103      17.771 -15.201   3.565  1.00 83.53           C
ATOM   1667  HA  ILE A 103      18.155 -15.044   4.475  1.00 83.53           H
ATOM   1668  C   ILE A 103      18.908 -15.518   2.596  1.00 83.41           C
ATOM   1669  O   ILE A 103      20.011 -15.860   3.025  1.00 81.05           O
ATOM   1670  CB  ILE A 103      16.751 -16.372   3.615  1.00 84.30           C
ATOM   1671  HB  ILE A 103      16.246 -16.377   2.752  1.00 84.30           H
ATOM   1672  CG1 ILE A 103      15.765 -16.176   4.781  1.00 78.84           C
ATOM   1673 1HG1 ILE A 103      16.235 -16.397   5.636  1.00 78.84           H
ATOM   1674 2HG1 ILE A 103      15.477 -15.219   4.796  1.00 78.84           H
ATOM   1675  CG2 ILE A 103      17.461 -17.732   3.772  1.00 77.92           C
ATOM   1676 1HG2 ILE A 103      16.799 -18.481   3.803  1.00 77.92           H
ATOM   1677 2HG2 ILE A 103      17.998 -17.761   4.615  1.00 77.92           H
ATOM   1678 3HG2 ILE A 103      18.082 -17.903   3.007  1.00 77.92           H
ATOM   1679  CD1 ILE A 103      14.513 -17.060   4.671  1.00 72.64           C
ATOM   1680 1HD1 ILE A 103      13.897 -16.906   5.443  1.00 72.64           H
ATOM   1681 2HD1 ILE A 103      14.758 -18.029   4.662  1.00 72.64           H
ATOM   1682 3HD1 ILE A 103      14.008 -16.863   3.831  1.00 72.64           H
ATOM   1683  N   THR A 104      18.630 -15.465   1.292  1.00 83.37           N
ATOM   1684  H   THR A 104      17.736 -15.121   1.005  1.00 83.37           H
ATOM   1685  CA  THR A 104      19.581 -15.890   0.266  1.00 81.89           C
ATOM   1686  HA  THR A 104      19.991 -16.711   0.665  1.00 81.89           H
ATOM   1687  C   THR A 104      20.670 -14.859   0.017  1.00 80.99           C
ATOM   1688  O   THR A 104      21.766 -15.239  -0.372  1.00 78.35           O
ATOM   1689  CB  THR A 104      18.876 -16.210  -1.063  1.00 81.51           C
ATOM   1690  HB  THR A 104      19.574 -16.379  -1.759  1.00 81.51           H
ATOM   1691  OG1 THR A 104      18.148 -15.111  -1.537  1.00 74.47           O
ATOM   1692  HG1 THR A 104      18.734 -14.362  -1.645  1.00 74.47           H
ATOM   1693  CG2 THR A 104      17.908 -17.389  -0.930  1.00 73.81           C
ATOM   1694 1HG2 THR A 104      17.459 -17.584  -1.802  1.00 73.81           H
ATOM   1695 2HG2 THR A 104      17.197 -17.194  -0.254  1.00 73.81           H
ATOM   1696 3HG2 THR A 104      18.389 -18.217  -0.641  1.00 73.81           H
ATOM   1697  N   VAL A 105      20.374 -13.576   0.228  1.00 80.15           N
ATOM   1698  H   VAL A 105      19.481 -13.384   0.634  1.00 80.15           H
ATOM   1699  CA  VAL A 105      21.226 -12.408  -0.075  1.00 78.77           C
ATOM   1700  HA  VAL A 105      20.622 -11.624   0.070  1.00 78.77           H
ATOM   1701  C   VAL A 105      21.654 -12.334  -1.552  1.00 78.75           C
ATOM   1702  O   VAL A 105      22.265 -11.374  -2.001  1.00 75.18           O
ATOM   1703  CB  VAL A 105      22.408 -12.297   0.917  1.00 75.95           C
ATOM   1704  HB  VAL A 105      23.105 -12.929   0.578  1.00 75.95           H
ATOM   1705  CG1 VAL A 105      22.914 -10.859   0.987  1.00 67.69           C
ATOM   1706 1HG1 VAL A 105      23.679 -10.779   1.627  1.00 67.69           H
ATOM   1707 2HG1 VAL A 105      22.191 -10.239   1.293  1.00 67.69           H
ATOM   1708 3HG1 VAL A 105      23.229 -10.546   0.091  1.00 67.69           H
ATOM   1709  CG2 VAL A 105      22.027 -12.665   2.353  1.00 68.02           C
ATOM   1710 1HG2 VAL A 105      22.814 -12.582   2.965  1.00 68.02           H
ATOM   1711 2HG2 VAL A 105      21.695 -13.607   2.405  1.00 68.02           H
ATOM   1712 3HG2 VAL A 105      21.305 -12.065   2.697  1.00 68.02           H
ATOM   1713  N   GLN A 106      21.257 -13.338  -2.345  1.00 81.87           N
ATOM   1714  H   GLN A 106      20.659 -14.021  -1.926  1.00 81.87           H
ATOM   1715  CA  GLN A 106      21.595 -13.552  -3.748  1.00 82.22           C
ATOM   1716  HA  GLN A 106      21.882 -12.677  -4.137  1.00 82.22           H
ATOM   1717  C   GLN A 106      20.358 -14.029  -4.512  1.00 83.65           C
ATOM   1718  O   GLN A 106      19.466 -14.670  -3.960  1.00 80.71           O
ATOM   1719  CB  GLN A 106      22.749 -14.571  -3.818  1.00 78.41           C
ATOM   1720 1HB  GLN A 106      23.511 -14.230  -3.267  1.00 78.41           H
ATOM   1721 2HB  GLN A 106      22.430 -15.442  -3.444  1.00 78.41           H
ATOM   1722  CG  GLN A 106      23.252 -14.811  -5.247  1.00 71.60           C
ATOM   1723 1HG  GLN A 106      22.503 -15.203  -5.781  1.00 71.60           H
ATOM   1724 2HG  GLN A 106      23.516 -13.930  -5.639  1.00 71.60           H
ATOM   1725  CD  GLN A 106      24.446 -15.748  -5.356  1.00 71.73           C
ATOM   1726  OE1 GLN A 106      25.080 -16.116  -4.398  1.00 65.32           O
ATOM   1727  NE2 GLN A 106      24.800 -16.161  -6.552  1.00 62.58           N
ATOM   1728 1HE2 GLN A 106      25.585 -16.771  -6.658  1.00 62.58           H
ATOM   1729 2HE2 GLN A 106      24.285 -15.865  -7.356  1.00 62.58           H
ATOM   1730  N   TRP A 107      20.309 -13.744  -5.813  1.00 83.55           N
ATOM   1731  H   TRP A 107      21.051 -13.201  -6.207  1.00 83.55           H
ATOM   1732  CA  TRP A 107      19.234 -14.180  -6.692  1.00 84.70           C
ATOM   1733  HA  TRP A 107      18.440 -14.341  -6.105  1.00 84.70           H
ATOM   1734  C   TRP A 107      19.573 -15.500  -7.395  1.00 85.28           C
ATOM   1735  O   TRP A 107      20.446 -15.539  -8.260  1.00 82.46           O
ATOM   1736  CB  TRP A 107      18.927 -13.072  -7.686  1.00 83.93           C
ATOM   1737 1HB  TRP A 107      18.767 -12.219  -7.189  1.00 83.93           H
ATOM   1738 2HB  TRP A 107      19.706 -12.958  -8.303  1.00 83.93           H
ATOM   1739  CG  TRP A 107      17.721 -13.369  -8.505  1.00 84.32           C
ATOM   1740  CD1 TRP A 107      17.712 -13.894  -9.745  1.00 82.09           C
ATOM   1741  HD1 TRP A 107      18.525 -14.119 -10.282  1.00 82.09           H
ATOM   1742  CD2 TRP A 107      16.323 -13.213  -8.119  1.00 85.11           C
ATOM   1743  NE1 TRP A 107      16.411 -14.074 -10.161  1.00 81.23           N
ATOM   1744  HE1 TRP A 107      16.150 -14.444 -11.053  1.00 81.23           H
ATOM   1745  CE2 TRP A 107      15.513 -13.678  -9.188  1.00 84.07           C
ATOM   1746  CE3 TRP A 107      15.666 -12.748  -6.961  1.00 82.08           C
ATOM   1747  HE3 TRP A 107      16.207 -12.414  -6.189  1.00 82.08           H
ATOM   1748  CZ2 TRP A 107      14.116 -13.691  -9.112  1.00 83.04           C
ATOM   1749  HZ2 TRP A 107      13.568 -14.029  -9.877  1.00 83.04           H
ATOM   1750  CZ3 TRP A 107      14.263 -12.747  -6.875  1.00 80.63           C
ATOM   1751  HZ3 TRP A 107      13.814 -12.406  -6.049  1.00 80.63           H
ATOM   1752  CH2 TRP A 107      13.495 -13.221  -7.941  1.00 80.17           C
ATOM   1753  HH2 TRP A 107      12.497 -13.226  -7.871  1.00 80.17           H
ATOM   1754  N   TYR A 108      18.834 -16.573  -7.091  1.00 84.67           N
ATOM   1755  H   TYR A 108      18.100 -16.468  -6.420  1.00 84.67           H
ATOM   1756  CA  TYR A 108      19.043 -17.899  -7.691  1.00 84.63           C
ATOM   1757  HA  TYR A 108      19.924 -17.822  -8.158  1.00 84.63           H
ATOM   1758  C   TYR A 108      17.999 -18.285  -8.754  1.00 84.80           C
ATOM   1759  O   TYR A 108      18.172 -19.264  -9.470  1.00 79.63           O
ATOM   1760  CB  TYR A 108      19.068 -18.947  -6.577  1.00 83.49           C
ATOM   1761 1HB  TYR A 108      18.212 -18.887  -6.064  1.00 83.49           H
ATOM   1762 2HB  TYR A 108      19.144 -19.853  -6.994  1.00 83.49           H
ATOM   1763  CG  TYR A 108      20.221 -18.773  -5.602  1.00 83.36           C
ATOM   1764  CD1 TYR A 108      21.521 -19.169  -5.981  1.00 78.91           C
ATOM   1765  HD1 TYR A 108      21.679 -19.564  -6.886  1.00 78.91           H
ATOM   1766  CD2 TYR A 108      20.001 -18.209  -4.332  1.00 79.59           C
ATOM   1767  HD2 TYR A 108      19.081 -17.925  -4.063  1.00 79.59           H
ATOM   1768  CE1 TYR A 108      22.596 -19.009  -5.086  1.00 76.56           C
ATOM   1769  HE1 TYR A 108      23.516 -19.293  -5.354  1.00 76.56           H
ATOM   1770  CE2 TYR A 108      21.077 -18.045  -3.441  1.00 77.32           C
ATOM   1771  HE2 TYR A 108      20.919 -17.640  -2.540  1.00 77.32           H
ATOM   1772  CZ  TYR A 108      22.375 -18.447  -3.809  1.00 78.01           C
ATOM   1773  OH  TYR A 108      23.409 -18.294  -2.954  1.00 75.56           O
ATOM   1774  HH  TYR A 108      23.079 -18.258  -2.056  1.00 75.56           H
ATOM   1775  N   ALA A 109      16.908 -17.550  -8.865  1.00 86.11           N
ATOM   1776  H   ALA A 109      16.886 -16.657  -8.416  1.00 86.11           H
ATOM   1777  CA  ALA A 109      15.731 -17.983  -9.614  1.00 85.99           C
ATOM   1778  HA  ALA A 109      15.725 -18.981  -9.553  1.00 85.99           H
ATOM   1779  C   ALA A 109      15.793 -17.709 -11.139  1.00 85.93           C
ATOM   1780  O   ALA A 109      14.801 -17.930 -11.836  1.00 81.23           O
ATOM   1781  CB  ALA A 109      14.500 -17.398  -8.917  1.00 84.38           C
ATOM   1782 1HB  ALA A 109      14.511 -17.604  -7.938  1.00 84.38           H
ATOM   1783 2HB  ALA A 109      13.657 -17.775  -9.301  1.00 84.38           H
ATOM   1784 3HB  ALA A 109      14.467 -16.404  -9.022  1.00 84.38           H
ATOM   1785  N   GLY A 110      16.915 -17.244 -11.666  1.00 85.28           N
ATOM   1786  H   GLY A 110      17.691 -17.086 -11.056  1.00 85.28           H
ATOM   1787  CA  GLY A 110      17.086 -16.947 -13.089  1.00 86.42           C
ATOM   1788 1HA  GLY A 110      18.069 -16.910 -13.267  1.00 86.42           H
ATOM   1789 2HA  GLY A 110      16.683 -17.706 -13.600  1.00 86.42           H
ATOM   1790  C   GLY A 110      16.440 -15.633 -13.542  1.00 88.25           C
ATOM   1791  O   GLY A 110      15.739 -14.952 -12.795  1.00 86.68           O
ATOM   1792  N   GLU A 111      16.686 -15.265 -14.811  1.00 86.52           N
ATOM   1793  H   GLU A 111      17.183 -15.898 -15.404  1.00 86.52           H
ATOM   1794  CA  GLU A 111      16.256 -13.971 -15.368  1.00 88.13           C
ATOM   1795  HA  GLU A 111      16.529 -13.293 -14.686  1.00 88.13           H
ATOM   1796  C   GLU A 111      14.733 -13.873 -15.543  1.00 90.02           C
ATOM   1797  O   GLU A 111      14.137 -12.844 -15.247  1.00 88.95           O
ATOM   1798  CB  GLU A 111      16.965 -13.729 -16.709  1.00 85.31           C
ATOM   1799 1HB  GLU A 111      17.943 -13.908 -16.601  1.00 85.31           H
ATOM   1800 2HB  GLU A 111      16.587 -14.348 -17.397  1.00 85.31           H
ATOM   1801  CG  GLU A 111      16.763 -12.275 -17.168  1.00 77.69           C
ATOM   1802 1HG  GLU A 111      15.781 -12.095 -17.217  1.00 77.69           H
ATOM   1803 2HG  GLU A 111      17.179 -11.671 -16.488  1.00 77.69           H
ATOM   1804  CD  GLU A 111      17.387 -11.963 -18.546  1.00 77.10           C
ATOM   1805  OE1 GLU A 111      16.904 -10.975 -19.159  1.00 68.36           O
ATOM   1806  OE2 GLU A 111      18.284 -12.702 -18.966  1.00 69.29           O
ATOM   1807  N   LEU A 112      14.076 -14.950 -15.990  1.00 91.36           N
ATOM   1808  H   LEU A 112      14.596 -15.780 -16.191  1.00 91.36           H
ATOM   1809  CA  LEU A 112      12.626 -14.962 -16.196  1.00 93.14           C
ATOM   1810  HA  LEU A 112      12.423 -14.215 -16.829  1.00 93.14           H
ATOM   1811  C   LEU A 112      11.879 -14.686 -14.887  1.00 93.89           C
ATOM   1812  O   LEU A 112      11.005 -13.814 -14.843  1.00 93.35           O
ATOM   1813  CB  LEU A 112      12.211 -16.308 -16.815  1.00 94.05           C
ATOM   1814 1HB  LEU A 112      12.691 -16.415 -17.686  1.00 94.05           H
ATOM   1815 2HB  LEU A 112      12.486 -17.039 -16.191  1.00 94.05           H
ATOM   1816  CG  LEU A 112      10.687 -16.424 -17.072  1.00 90.41           C
ATOM   1817  HG  LEU A 112      10.205 -16.239 -16.215  1.00 90.41           H
ATOM   1818  CD1 LEU A 112      10.206 -15.412 -18.107  1.00 85.06           C
ATOM   1819 1HD1 LEU A 112       9.222 -15.498 -18.262  1.00 85.06           H
ATOM   1820 2HD1 LEU A 112      10.669 -15.548 -18.983  1.00 85.06           H
ATOM   1821 3HD1 LEU A 112      10.388 -14.476 -17.805  1.00 85.06           H
ATOM   1822  CD2 LEU A 112      10.360 -17.827 -17.567  1.00 87.02           C
ATOM   1823 1HD2 LEU A 112       9.380 -17.927 -17.740  1.00 87.02           H
ATOM   1824 2HD2 LEU A 112      10.624 -18.516 -16.892  1.00 87.02           H
ATOM   1825 3HD2 LEU A 112      10.845 -18.029 -18.418  1.00 87.02           H
ATOM   1826  N   LEU A 113      12.243 -15.395 -13.808  1.00 92.74           N
ATOM   1827  H   LEU A 113      12.962 -16.084 -13.901  1.00 92.74           H
ATOM   1828  CA  LEU A 113      11.623 -15.193 -12.504  1.00 93.15           C
ATOM   1829  HA  LEU A 113      10.639 -15.192 -12.684  1.00 93.15           H
ATOM   1830  C   LEU A 113      11.981 -13.834 -11.902  1.00 93.21           C
ATOM   1831  O   LEU A 113      11.133 -13.251 -11.236  1.00 92.47           O
ATOM   1832  CB  LEU A 113      11.976 -16.351 -11.558  1.00 92.49           C
ATOM   1833 1HB  LEU A 113      12.955 -16.538 -11.643  1.00 92.49           H
ATOM   1834 2HB  LEU A 113      11.771 -16.065 -10.622  1.00 92.49           H
ATOM   1835  CG  LEU A 113      11.202 -17.653 -11.853  1.00 88.29           C
ATOM   1836  HG  LEU A 113      11.340 -17.856 -12.822  1.00 88.29           H
ATOM   1837  CD1 LEU A 113      11.719 -18.783 -10.976  1.00 81.96           C
ATOM   1838 1HD1 LEU A 113      11.225 -19.633 -11.158  1.00 81.96           H
ATOM   1839 2HD1 LEU A 113      11.607 -18.564 -10.007  1.00 81.96           H
ATOM   1840 3HD1 LEU A 113      12.691 -18.951 -11.143  1.00 81.96           H
ATOM   1841  CD2 LEU A 113       9.704 -17.521 -11.573  1.00 81.60           C
ATOM   1842 1HD2 LEU A 113       9.226 -18.376 -11.772  1.00 81.60           H
ATOM   1843 2HD2 LEU A 113       9.296 -16.803 -12.137  1.00 81.60           H
ATOM   1844 3HD2 LEU A 113       9.538 -17.291 -10.614  1.00 81.60           H
ATOM   1845  N   CYS A 114      13.156 -13.279 -12.197  1.00 92.08           N
ATOM   1846  H   CYS A 114      13.827 -13.816 -12.709  1.00 92.08           H
ATOM   1847  CA  CYS A 114      13.502 -11.910 -11.799  1.00 91.97           C
ATOM   1848  HA  CYS A 114      13.442 -11.866 -10.802  1.00 91.97           H
ATOM   1849  C   CYS A 114      12.495 -10.897 -12.364  1.00 93.28           C
ATOM   1850  O   CYS A 114      11.926 -10.108 -11.610  1.00 92.56           O
ATOM   1851  CB  CYS A 114      14.939 -11.616 -12.243  1.00 90.11           C
ATOM   1852 1HB  CYS A 114      15.494 -12.195 -11.646  1.00 90.11           H
ATOM   1853 2HB  CYS A 114      14.975 -11.969 -13.178  1.00 90.11           H
ATOM   1854  SG  CYS A 114      15.462  -9.881 -12.165  1.00 87.37           S
ATOM   1855  N   LYS A 115      12.198 -10.981 -13.677  1.00 92.67           N
ATOM   1856  H   LYS A 115      12.657 -11.681 -14.224  1.00 92.67           H
ATOM   1857  CA  LYS A 115      11.236 -10.098 -14.343  1.00 93.44           C
ATOM   1858  HA  LYS A 115      11.503  -9.168 -14.091  1.00 93.44           H
ATOM   1859  C   LYS A 115       9.811 -10.308 -13.837  1.00 94.89           C
ATOM   1860  O   LYS A 115       9.150  -9.357 -13.423  1.00 94.43           O
ATOM   1861  CB  LYS A 115      11.325 -10.306 -15.868  1.00 92.87           C
ATOM   1862 1HB  LYS A 115      11.247 -11.282 -16.073  1.00 92.87           H
ATOM   1863 2HB  LYS A 115      10.578  -9.811 -16.312  1.00 92.87           H
ATOM   1864  CG  LYS A 115      12.653  -9.792 -16.419  1.00 90.38           C
ATOM   1865 1HG  LYS A 115      12.710  -8.808 -16.248  1.00 90.38           H
ATOM   1866 2HG  LYS A 115      13.398 -10.258 -15.942  1.00 90.38           H
ATOM   1867  CD  LYS A 115      12.794 -10.044 -17.928  1.00 88.90           C
ATOM   1868 1HD  LYS A 115      12.750 -11.024 -18.121  1.00 88.90           H
ATOM   1869 2HD  LYS A 115      12.067  -9.573 -18.427  1.00 88.90           H
ATOM   1870  CE  LYS A 115      14.152  -9.493 -18.345  1.00 83.79           C
ATOM   1871 1HE  LYS A 115      14.130  -8.495 -18.285  1.00 83.79           H
ATOM   1872 2HE  LYS A 115      14.851  -9.849 -17.725  1.00 83.79           H
ATOM   1873  NZ  LYS A 115      14.545  -9.856 -19.730  1.00 77.43           N
ATOM   1874 1HZ  LYS A 115      15.440  -9.474 -19.960  1.00 77.43           H
ATOM   1875 2HZ  LYS A 115      13.883  -9.508 -20.393  1.00 77.43           H
ATOM   1876 3HZ  LYS A 115      14.597 -10.849 -19.839  1.00 77.43           H
ATOM   1877  N   VAL A 116       9.354 -11.568 -13.816  1.00 95.03           N
ATOM   1878  H   VAL A 116       9.977 -12.304 -14.081  1.00 95.03           H
ATOM   1879  CA  VAL A 116       7.983 -11.920 -13.423  1.00 95.76           C
ATOM   1880  HA  VAL A 116       7.395 -11.351 -13.998  1.00 95.76           H
ATOM   1881  C   VAL A 116       7.712 -11.571 -11.962  1.00 96.01           C
ATOM   1882  O   VAL A 116       6.683 -10.966 -11.660  1.00 95.54           O
ATOM   1883  CB  VAL A 116       7.698 -13.409 -13.695  1.00 95.74           C
ATOM   1884  HB  VAL A 116       8.426 -13.917 -13.235  1.00 95.74           H
ATOM   1885  CG1 VAL A 116       6.346 -13.864 -13.142  1.00 93.10           C
ATOM   1886 1HG1 VAL A 116       6.188 -14.833 -13.333  1.00 93.10           H
ATOM   1887 2HG1 VAL A 116       5.597 -13.344 -13.553  1.00 93.10           H
ATOM   1888 3HG1 VAL A 116       6.302 -13.735 -12.151  1.00 93.10           H
ATOM   1889  CG2 VAL A 116       7.675 -13.682 -15.208  1.00 92.65           C
ATOM   1890 1HG2 VAL A 116       7.491 -14.647 -15.395  1.00 92.65           H
ATOM   1891 2HG2 VAL A 116       8.553 -13.450 -15.627  1.00 92.65           H
ATOM   1892 3HG2 VAL A 116       6.966 -13.140 -15.659  1.00 92.65           H
ATOM   1893  N   LEU A 117       8.612 -11.905 -11.038  1.00 94.30           N
ATOM   1894  H   LEU A 117       9.453 -12.364 -11.324  1.00 94.30           H
ATOM   1895  CA  LEU A 117       8.408 -11.620  -9.615  1.00 94.14           C
ATOM   1896  HA  LEU A 117       7.464 -11.894  -9.432  1.00 94.14           H
ATOM   1897  C   LEU A 117       8.532 -10.125  -9.304  1.00 94.35           C
ATOM   1898  O   LEU A 117       7.789  -9.635  -8.459  1.00 93.88           O
ATOM   1899  CB  LEU A 117       9.368 -12.456  -8.753  1.00 94.04           C
ATOM   1900 1HB  LEU A 117      10.298 -12.309  -9.089  1.00 94.04           H
ATOM   1901 2HB  LEU A 117       9.300 -12.135  -7.808  1.00 94.04           H
ATOM   1902  CG  LEU A 117       9.076 -13.971  -8.774  1.00 91.79           C
ATOM   1903  HG  LEU A 117       9.046 -14.244  -9.735  1.00 91.79           H
ATOM   1904  CD1 LEU A 117      10.165 -14.730  -8.024  1.00 88.15           C
ATOM   1905 1HD1 LEU A 117       9.986 -15.714  -8.031  1.00 88.15           H
ATOM   1906 2HD1 LEU A 117      10.216 -14.434  -7.070  1.00 88.15           H
ATOM   1907 3HD1 LEU A 117      11.061 -14.578  -8.442  1.00 88.15           H
ATOM   1908  CD2 LEU A 117       7.740 -14.319  -8.109  1.00 88.07           C
ATOM   1909 1HD2 LEU A 117       7.573 -15.305  -8.135  1.00 88.07           H
ATOM   1910 2HD2 LEU A 117       6.979 -13.866  -8.574  1.00 88.07           H
ATOM   1911 3HD2 LEU A 117       7.730 -14.030  -7.152  1.00 88.07           H
ATOM   1912  N   SER A 118       9.384  -9.378 -10.019  1.00 94.02           N
ATOM   1913  H   SER A 118      10.001  -9.828 -10.665  1.00 94.02           H
ATOM   1914  CA  SER A 118       9.436  -7.917  -9.880  1.00 93.42           C
ATOM   1915  HA  SER A 118       9.549  -7.768  -8.898  1.00 93.42           H
ATOM   1916  C   SER A 118       8.140  -7.251 -10.358  1.00 94.12           C
ATOM   1917  O   SER A 118       7.608  -6.372  -9.683  1.00 93.65           O
ATOM   1918  CB  SER A 118      10.624  -7.333 -10.651  1.00 92.41           C
ATOM   1919 1HB  SER A 118      10.565  -7.554 -11.624  1.00 92.41           H
ATOM   1920 2HB  SER A 118      10.675  -6.341 -10.537  1.00 92.41           H
ATOM   1921  OG  SER A 118      11.824  -7.888 -10.153  1.00 83.96           O
ATOM   1922  HG  SER A 118      11.716  -8.832 -10.040  1.00 83.96           H
ATOM   1923  N   TYR A 119       7.578  -7.727 -11.481  1.00 95.50           N
ATOM   1924  H   TYR A 119       8.086  -8.400 -12.018  1.00 95.50           H
ATOM   1925  CA  TYR A 119       6.262  -7.311 -11.956  1.00 96.12           C
ATOM   1926  HA  TYR A 119       6.309  -6.316 -12.047  1.00 96.12           H
ATOM   1927  C   TYR A 119       5.163  -7.647 -10.942  1.00 96.42           C
ATOM   1928  O   TYR A 119       4.407  -6.761 -10.547  1.00 96.09           O
ATOM   1929  CB  TYR A 119       5.978  -7.965 -13.316  1.00 96.60           C
ATOM   1930 1HB  TYR A 119       6.552  -7.529 -14.009  1.00 96.60           H
ATOM   1931 2HB  TYR A 119       6.204  -8.938 -13.259  1.00 96.60           H
ATOM   1932  CG  TYR A 119       4.536  -7.842 -13.754  1.00 97.14           C
ATOM   1933  CD1 TYR A 119       3.619  -8.893 -13.488  1.00 96.03           C
ATOM   1934  HD1 TYR A 119       3.934  -9.732 -13.044  1.00 96.03           H
ATOM   1935  CD2 TYR A 119       4.085  -6.665 -14.375  1.00 96.45           C
ATOM   1936  HD2 TYR A 119       4.729  -5.923 -14.559  1.00 96.45           H
ATOM   1937  CE1 TYR A 119       2.261  -8.751 -13.852  1.00 96.40           C
ATOM   1938  HE1 TYR A 119       1.612  -9.489 -13.668  1.00 96.40           H
ATOM   1939  CE2 TYR A 119       2.733  -6.523 -14.740  1.00 96.52           C
ATOM   1940  HE2 TYR A 119       2.418  -5.685 -15.186  1.00 96.52           H
ATOM   1941  CZ  TYR A 119       1.826  -7.568 -14.474  1.00 96.92           C
ATOM   1942  OH  TYR A 119       0.516  -7.426 -14.822  1.00 96.36           O
ATOM   1943  HH  TYR A 119       0.441  -7.393 -15.776  1.00 96.36           H
ATOM   1944  N   LEU A 120       5.083  -8.902 -10.484  1.00 96.28           N
ATOM   1945  H   LEU A 120       5.754  -9.569 -10.808  1.00 96.28           H
ATOM   1946  CA  LEU A 120       4.066  -9.345  -9.536  1.00 96.38           C
ATOM   1947  HA  LEU A 120       3.198  -9.099  -9.968  1.00 96.38           H
ATOM   1948  C   LEU A 120       4.170  -8.618  -8.198  1.00 96.29           C
ATOM   1949  O   LEU A 120       3.143  -8.277  -7.624  1.00 95.57           O
ATOM   1950  CB  LEU A 120       4.177 -10.864  -9.313  1.00 96.44           C
ATOM   1951 1HB  LEU A 120       5.140 -11.086  -9.162  1.00 96.44           H
ATOM   1952 2HB  LEU A 120       3.649 -11.098  -8.497  1.00 96.44           H
ATOM   1953  CG  LEU A 120       3.664 -11.729 -10.477  1.00 93.67           C
ATOM   1954  HG  LEU A 120       4.144 -11.436 -11.304  1.00 93.67           H
ATOM   1955  CD1 LEU A 120       3.930 -13.205 -10.157  1.00 90.81           C
ATOM   1956 1HD1 LEU A 120       3.607 -13.796 -10.896  1.00 90.81           H
ATOM   1957 2HD1 LEU A 120       3.462 -13.480  -9.317  1.00 90.81           H
ATOM   1958 3HD1 LEU A 120       4.908 -13.374 -10.033  1.00 90.81           H
ATOM   1959  CD2 LEU A 120       2.159 -11.562 -10.710  1.00 91.23           C
ATOM   1960 1HD2 LEU A 120       1.849 -12.133 -11.470  1.00 91.23           H
ATOM   1961 2HD2 LEU A 120       1.933 -10.612 -10.927  1.00 91.23           H
ATOM   1962 3HD2 LEU A 120       1.639 -11.824  -9.897  1.00 91.23           H
ATOM   1963  N   LYS A 121       5.385  -8.324  -7.725  1.00 96.28           N
ATOM   1964  H   LYS A 121       6.180  -8.675  -8.220  1.00 96.28           H
ATOM   1965  CA  LYS A 121       5.623  -7.517  -6.523  1.00 95.21           C
ATOM   1966  HA  LYS A 121       5.184  -7.981  -5.754  1.00 95.21           H
ATOM   1967  C   LYS A 121       4.960  -6.156  -6.661  1.00 95.20           C
ATOM   1968  O   LYS A 121       4.126  -5.804  -5.828  1.00 94.71           O
ATOM   1969  CB  LYS A 121       7.138  -7.423  -6.258  1.00 94.04           C
ATOM   1970 1HB  LYS A 121       7.498  -8.345  -6.115  1.00 94.04           H
ATOM   1971 2HB  LYS A 121       7.580  -7.013  -7.056  1.00 94.04           H
ATOM   1972  CG  LYS A 121       7.463  -6.569  -5.020  1.00 89.62           C
ATOM   1973 1HG  LYS A 121       7.114  -5.643  -5.163  1.00 89.62           H
ATOM   1974 2HG  LYS A 121       7.018  -6.973  -4.221  1.00 89.62           H
ATOM   1975  CD  LYS A 121       8.975  -6.496  -4.763  1.00 86.88           C
ATOM   1976 1HD  LYS A 121       9.330  -7.415  -4.591  1.00 86.88           H
ATOM   1977 2HD  LYS A 121       9.432  -6.106  -5.562  1.00 86.88           H
ATOM   1978  CE  LYS A 121       9.243  -5.614  -3.546  1.00 78.87           C
ATOM   1979 1HE  LYS A 121       8.922  -4.686  -3.733  1.00 78.87           H
ATOM   1980 2HE  LYS A 121       8.754  -5.983  -2.756  1.00 78.87           H
ATOM   1981  NZ  LYS A 121      10.692  -5.547  -3.208  1.00 73.04           N
ATOM   1982 1HZ  LYS A 121      10.847  -4.966  -2.409  1.00 73.04           H
ATOM   1983 2HZ  LYS A 121      11.221  -5.171  -3.969  1.00 73.04           H
ATOM   1984 3HZ  LYS A 121      11.054  -6.456  -3.001  1.00 73.04           H
ATOM   1985  N   LEU A 122       5.267  -5.402  -7.716  1.00 94.86           N
ATOM   1986  H   LEU A 122       5.883  -5.770  -8.413  1.00 94.86           H
ATOM   1987  CA  LEU A 122       4.731  -4.055  -7.885  1.00 94.95           C
ATOM   1988  HA  LEU A 122       4.850  -3.600  -7.002  1.00 94.95           H
ATOM   1989  C   LEU A 122       3.223  -4.058  -8.181  1.00 95.58           C
ATOM   1990  O   LEU A 122       2.479  -3.251  -7.625  1.00 94.94           O
ATOM   1991  CB  LEU A 122       5.540  -3.328  -8.967  1.00 94.42           C
ATOM   1992 1HB  LEU A 122       6.512  -3.419  -8.751  1.00 94.42           H
ATOM   1993 2HB  LEU A 122       5.352  -3.761  -9.849  1.00 94.42           H
ATOM   1994  CG  LEU A 122       5.196  -1.831  -9.070  1.00 90.72           C
ATOM   1995  HG  LEU A 122       4.216  -1.774  -9.260  1.00 90.72           H
ATOM   1996  CD1 LEU A 122       5.485  -1.069  -7.779  1.00 87.13           C
ATOM   1997 1HD1 LEU A 122       5.253  -0.101  -7.874  1.00 87.13           H
ATOM   1998 2HD1 LEU A 122       6.453  -1.130  -7.536  1.00 87.13           H
ATOM   1999 3HD1 LEU A 122       4.953  -1.439  -7.018  1.00 87.13           H
ATOM   2000  CD2 LEU A 122       6.011  -1.180 -10.183  1.00 87.73           C
ATOM   2001 1HD2 LEU A 122       5.797  -0.206 -10.261  1.00 87.73           H
ATOM   2002 2HD2 LEU A 122       5.819  -1.609 -11.066  1.00 87.73           H
ATOM   2003 3HD2 LEU A 122       6.992  -1.266 -10.007  1.00 87.73           H
ATOM   2004  N   PHE A 123       2.741  -5.010  -8.985  1.00 97.03           N
ATOM   2005  H   PHE A 123       3.396  -5.608  -9.447  1.00 97.03           H
ATOM   2006  CA  PHE A 123       1.313  -5.236  -9.235  1.00 97.43           C
ATOM   2007  HA  PHE A 123       0.962  -4.399  -9.654  1.00 97.43           H
ATOM   2008  C   PHE A 123       0.535  -5.469  -7.941  1.00 97.53           C
ATOM   2009  O   PHE A 123      -0.513  -4.861  -7.721  1.00 97.07           O
ATOM   2010  CB  PHE A 123       1.167  -6.431 -10.177  1.00 97.62           C
ATOM   2011 1HB  PHE A 123       1.519  -6.173 -11.077  1.00 97.62           H
ATOM   2012 2HB  PHE A 123       1.705  -7.191  -9.813  1.00 97.62           H
ATOM   2013  CG  PHE A 123      -0.270  -6.898 -10.342  1.00 97.98           C
ATOM   2014  CD1 PHE A 123      -0.689  -8.109  -9.762  1.00 96.45           C
ATOM   2015  HD1 PHE A 123      -0.041  -8.668  -9.244  1.00 96.45           H
ATOM   2016  CD2 PHE A 123      -1.182  -6.113 -11.052  1.00 96.75           C
ATOM   2017  HD2 PHE A 123      -0.887  -5.246 -11.454  1.00 96.75           H
ATOM   2018  CE1 PHE A 123      -2.021  -8.532  -9.912  1.00 96.46           C
ATOM   2019  HE1 PHE A 123      -2.319  -9.395  -9.504  1.00 96.46           H
ATOM   2020  CE2 PHE A 123      -2.511  -6.537 -11.203  1.00 96.58           C
ATOM   2021  HE2 PHE A 123      -3.158  -5.975 -11.719  1.00 96.58           H
ATOM   2022  CZ  PHE A 123      -2.935  -7.744 -10.634  1.00 97.00           C
ATOM   2023  HZ  PHE A 123      -3.883  -8.044 -10.740  1.00 97.00           H
ATOM   2024  N   SER A 124       1.078  -6.311  -7.055  1.00 97.32           N
ATOM   2025  H   SER A 124       1.953  -6.736  -7.287  1.00 97.32           H
ATOM   2026  CA  SER A 124       0.471  -6.648  -5.770  1.00 96.62           C
ATOM   2027  HA  SER A 124      -0.465  -6.896  -6.020  1.00 96.62           H
ATOM   2028  C   SER A 124       0.448  -5.468  -4.797  1.00 96.15           C
ATOM   2029  O   SER A 124      -0.404  -5.432  -3.925  1.00 94.46           O
ATOM   2030  CB  SER A 124       1.207  -7.815  -5.105  1.00 95.61           C
ATOM   2031 1HB  SER A 124       2.164  -7.580  -4.933  1.00 95.61           H
ATOM   2032 2HB  SER A 124       0.766  -8.069  -4.244  1.00 95.61           H
ATOM   2033  OG  SER A 124       1.193  -8.955  -5.942  1.00 86.25           O
ATOM   2034  HG  SER A 124       1.190  -9.746  -5.404  1.00 86.25           H
ATOM   2035  N   MET A 125       1.346  -4.499  -4.944  1.00 95.85           N
ATOM   2036  H   MET A 125       2.058  -4.615  -5.636  1.00 95.85           H
ATOM   2037  CA  MET A 125       1.348  -3.266  -4.144  1.00 95.27           C
ATOM   2038  HA  MET A 125       1.040  -3.531  -3.230  1.00 95.27           H
ATOM   2039  C   MET A 125       0.362  -2.220  -4.705  1.00 95.56           C
ATOM   2040  O   MET A 125      -0.342  -1.562  -3.948  1.00 94.46           O
ATOM   2041  CB  MET A 125       2.774  -2.702  -4.081  1.00 94.06           C
ATOM   2042 1HB  MET A 125       3.113  -2.590  -5.015  1.00 94.06           H
ATOM   2043 2HB  MET A 125       2.744  -1.811  -3.628  1.00 94.06           H
ATOM   2044  CG  MET A 125       3.747  -3.608  -3.313  1.00 90.49           C
ATOM   2045 1HG  MET A 125       3.427  -3.564  -2.366  1.00 90.49           H
ATOM   2046 2HG  MET A 125       3.574  -4.521  -3.682  1.00 90.49           H
ATOM   2047  SD  MET A 125       5.501  -3.134  -3.462  1.00 84.55           S
ATOM   2048  CE  MET A 125       5.534  -1.698  -2.361  1.00 73.63           C
ATOM   2049 1HE  MET A 125       6.450  -1.298  -2.321  1.00 73.63           H
ATOM   2050 2HE  MET A 125       5.269  -1.953  -1.431  1.00 73.63           H
ATOM   2051 3HE  MET A 125       4.903  -0.990  -2.677  1.00 73.63           H
ATOM   2052  N   TYR A 126       0.250  -2.091  -6.039  1.00 96.82           N
ATOM   2053  H   TYR A 126       0.856  -2.624  -6.630  1.00 96.82           H
ATOM   2054  CA  TYR A 126      -0.733  -1.194  -6.655  1.00 96.91           C
ATOM   2055  HA  TYR A 126      -0.576  -0.321  -6.194  1.00 96.91           H
ATOM   2056  C   TYR A 126      -2.179  -1.621  -6.409  1.00 96.88           C
ATOM   2057  O   TYR A 126      -3.048  -0.773  -6.179  1.00 96.39           O
ATOM   2058  CB  TYR A 126      -0.492  -1.107  -8.170  1.00 96.88           C
ATOM   2059 1HB  TYR A 126      -0.265  -2.022  -8.505  1.00 96.88           H
ATOM   2060 2HB  TYR A 126      -1.336  -0.793  -8.604  1.00 96.88           H
ATOM   2061  CG  TYR A 126       0.614  -0.178  -8.607  1.00 96.78           C
ATOM   2062  CD1 TYR A 126       0.620   1.166  -8.177  1.00 94.60           C
ATOM   2063  HD1 TYR A 126      -0.091   1.493  -7.555  1.00 94.60           H
ATOM   2064  CD2 TYR A 126       1.606  -0.624  -9.500  1.00 94.44           C
ATOM   2065  HD2 TYR A 126       1.597  -1.571  -9.823  1.00 94.44           H
ATOM   2066  CE1 TYR A 126       1.625   2.049  -8.622  1.00 93.43           C
ATOM   2067  HE1 TYR A 126       1.627   3.001  -8.315  1.00 93.43           H
ATOM   2068  CE2 TYR A 126       2.607   0.255  -9.939  1.00 93.65           C
ATOM   2069  HE2 TYR A 126       3.312  -0.069 -10.569  1.00 93.65           H
ATOM   2070  CZ  TYR A 126       2.624   1.592  -9.497  1.00 94.23           C
ATOM   2071  OH  TYR A 126       3.600   2.441  -9.920  1.00 92.22           O
ATOM   2072  HH  TYR A 126       4.421   1.959 -10.019  1.00 92.22           H
ATOM   2073  N   ALA A 127      -2.466  -2.923  -6.455  1.00 97.44           N
ATOM   2074  H   ALA A 127      -1.711  -3.573  -6.546  1.00 97.44           H
ATOM   2075  CA  ALA A 127      -3.820  -3.444  -6.379  1.00 97.34           C
ATOM   2076  HA  ALA A 127      -4.306  -3.011  -7.139  1.00 97.34           H
ATOM   2077  C   ALA A 127      -4.576  -3.005  -5.107  1.00 97.05           C
ATOM   2078  O   ALA A 127      -5.654  -2.426  -5.247  1.00 96.38           O
ATOM   2079  CB  ALA A 127      -3.787  -4.966  -6.588  1.00 97.27           C
ATOM   2080 1HB  ALA A 127      -3.288  -5.202  -7.422  1.00 97.27           H
ATOM   2081 2HB  ALA A 127      -4.712  -5.337  -6.668  1.00 97.27           H
ATOM   2082 3HB  ALA A 127      -3.337  -5.423  -5.821  1.00 97.27           H
ATOM   2083  N   PRO A 128      -4.064  -3.197  -3.871  1.00 96.80           N
ATOM   2084  CA  PRO A 128      -4.753  -2.734  -2.668  1.00 96.01           C
ATOM   2085  HA  PRO A 128      -5.698  -3.060  -2.696  1.00 96.01           H
ATOM   2086  C   PRO A 128      -4.854  -1.208  -2.609  1.00 95.62           C
ATOM   2087  O   PRO A 128      -5.930  -0.692  -2.306  1.00 95.05           O
ATOM   2088  CB  PRO A 128      -3.976  -3.326  -1.483  1.00 95.47           C
ATOM   2089 1HB  PRO A 128      -3.953  -2.688  -0.713  1.00 95.47           H
ATOM   2090 2HB  PRO A 128      -4.378  -4.192  -1.186  1.00 95.47           H
ATOM   2091  CG  PRO A 128      -2.578  -3.544  -2.047  1.00 94.45           C
ATOM   2092 1HG  PRO A 128      -2.029  -2.711  -1.977  1.00 94.45           H
ATOM   2093 2HG  PRO A 128      -2.113  -4.291  -1.573  1.00 94.45           H
ATOM   2094  CD  PRO A 128      -2.840  -3.902  -3.502  1.00 96.46           C
ATOM   2095 1HD  PRO A 128      -2.089  -3.599  -4.089  1.00 96.46           H
ATOM   2096 2HD  PRO A 128      -2.974  -4.887  -3.612  1.00 96.46           H
ATOM   2097  N   ALA A 129      -3.808  -0.463  -3.001  1.00 95.28           N
ATOM   2098  H   ALA A 129      -2.974  -0.931  -3.293  1.00 95.28           H
ATOM   2099  CA  ALA A 129      -3.828   0.997  -3.022  1.00 94.74           C
ATOM   2100  HA  ALA A 129      -4.020   1.290  -2.085  1.00 94.74           H
ATOM   2101  C   ALA A 129      -4.958   1.544  -3.920  1.00 95.10           C
ATOM   2102  O   ALA A 129      -5.743   2.405  -3.506  1.00 94.37           O
ATOM   2103  CB  ALA A 129      -2.448   1.498  -3.464  1.00 94.26           C
ATOM   2104 1HB  ALA A 129      -1.728   1.135  -2.872  1.00 94.26           H
ATOM   2105 2HB  ALA A 129      -2.401   2.496  -3.428  1.00 94.26           H
ATOM   2106 3HB  ALA A 129      -2.247   1.214  -4.402  1.00 94.26           H
ATOM   2107  N   PHE A 130      -5.123   1.000  -5.133  1.00 96.23           N
ATOM   2108  H   PHE A 130      -4.485   0.290  -5.431  1.00 96.23           H
ATOM   2109  CA  PHE A 130      -6.193   1.400  -6.036  1.00 96.73           C
ATOM   2110  HA  PHE A 130      -6.206   2.398  -5.971  1.00 96.73           H
ATOM   2111  C   PHE A 130      -7.570   0.900  -5.596  1.00 96.52           C
ATOM   2112  O   PHE A 130      -8.559   1.616  -5.782  1.00 95.71           O
ATOM   2113  CB  PHE A 130      -5.869   0.966  -7.466  1.00 96.97           C
ATOM   2114 1HB  PHE A 130      -5.690  -0.018  -7.454  1.00 96.97           H
ATOM   2115 2HB  PHE A 130      -6.673   1.152  -8.031  1.00 96.97           H
ATOM   2116  CG  PHE A 130      -4.672   1.646  -8.124  1.00 97.20           C
ATOM   2117  CD1 PHE A 130      -4.146   2.863  -7.651  1.00 94.78           C
ATOM   2118  HD1 PHE A 130      -4.553   3.302  -6.850  1.00 94.78           H
ATOM   2119  CD2 PHE A 130      -4.111   1.056  -9.273  1.00 94.51           C
ATOM   2120  HD2 PHE A 130      -4.490   0.202  -9.630  1.00 94.51           H
ATOM   2121  CE1 PHE A 130      -3.051   3.466  -8.297  1.00 93.76           C
ATOM   2122  HE1 PHE A 130      -2.674   4.324  -7.947  1.00 93.76           H
ATOM   2123  CE2 PHE A 130      -3.021   1.662  -9.920  1.00 94.13           C
ATOM   2124  HE2 PHE A 130      -2.623   1.235 -10.732  1.00 94.13           H
ATOM   2125  CZ  PHE A 130      -2.489   2.864  -9.430  1.00 95.02           C
ATOM   2126  HZ  PHE A 130      -1.710   3.290  -9.889  1.00 95.02           H
ATOM   2127  N   MET A 131      -7.673  -0.254  -4.937  1.00 96.33           N
ATOM   2128  H   MET A 131      -6.868  -0.842  -4.858  1.00 96.33           H
ATOM   2129  CA  MET A 131      -8.938  -0.687  -4.323  1.00 96.04           C
ATOM   2130  HA  MET A 131      -9.602  -0.652  -5.070  1.00 96.04           H
ATOM   2131  C   MET A 131      -9.392   0.267  -3.218  1.00 95.52           C
ATOM   2132  O   MET A 131     -10.581   0.594  -3.143  1.00 94.17           O
ATOM   2133  CB  MET A 131      -8.831  -2.122  -3.782  1.00 95.89           C
ATOM   2134 1HB  MET A 131      -8.003  -2.200  -3.227  1.00 95.89           H
ATOM   2135 2HB  MET A 131      -9.632  -2.318  -3.216  1.00 95.89           H
ATOM   2136  CG  MET A 131      -8.764  -3.149  -4.907  1.00 90.69           C
ATOM   2137 1HG  MET A 131      -7.930  -2.907  -5.403  1.00 90.69           H
ATOM   2138 2HG  MET A 131      -8.629  -4.018  -4.431  1.00 90.69           H
ATOM   2139  SD  MET A 131     -10.208  -3.198  -6.000  1.00 89.48           S
ATOM   2140  CE  MET A 131      -9.390  -3.995  -7.402  1.00 78.62           C
ATOM   2141 1HE  MET A 131     -10.028  -4.129  -8.160  1.00 78.62           H
ATOM   2142 2HE  MET A 131      -9.027  -4.890  -7.144  1.00 78.62           H
ATOM   2143 3HE  MET A 131      -8.628  -3.439  -7.736  1.00 78.62           H
ATOM   2144  N   MET A 132      -8.466   0.790  -2.413  1.00 94.42           N
ATOM   2145  H   MET A 132      -7.522   0.475  -2.511  1.00 94.42           H
ATOM   2146  CA  MET A 132      -8.758   1.800  -1.394  1.00 93.64           C
ATOM   2147  HA  MET A 132      -9.500   1.416  -0.845  1.00 93.64           H
ATOM   2148  C   MET A 132      -9.256   3.124  -1.994  1.00 93.40           C
ATOM   2149  O   MET A 132     -10.207   3.734  -1.487  1.00 91.97           O
ATOM   2150  CB  MET A 132      -7.491   2.035  -0.560  1.00 92.83           C
ATOM   2151 1HB  MET A 132      -6.725   2.229  -1.173  1.00 92.83           H
ATOM   2152 2HB  MET A 132      -7.638   2.815   0.048  1.00 92.83           H
ATOM   2153  CG  MET A 132      -7.160   0.797   0.282  1.00 86.53           C
ATOM   2154 1HG  MET A 132      -7.076   0.052  -0.380  1.00 86.53           H
ATOM   2155 2HG  MET A 132      -6.264   0.991   0.681  1.00 86.53           H
ATOM   2156  SD  MET A 132      -8.395   0.440   1.543  1.00 76.88           S
ATOM   2157  CE  MET A 132      -7.906   1.786   2.646  1.00 65.93           C
ATOM   2158 1HE  MET A 132      -8.476   1.801   3.467  1.00 65.93           H
ATOM   2159 2HE  MET A 132      -7.997   2.672   2.192  1.00 65.93           H
ATOM   2160 3HE  MET A 132      -6.954   1.685   2.934  1.00 65.93           H
ATOM   2161  N   VAL A 133      -8.671   3.540  -3.119  1.00 95.08           N
ATOM   2162  H   VAL A 133      -7.863   3.046  -3.442  1.00 95.08           H
ATOM   2163  CA  VAL A 133      -9.147   4.681  -3.908  1.00 94.97           C
ATOM   2164  HA  VAL A 133      -9.151   5.457  -3.277  1.00 94.97           H
ATOM   2165  C   VAL A 133     -10.573   4.437  -4.413  1.00 94.66           C
ATOM   2166  O   VAL A 133     -11.441   5.287  -4.228  1.00 93.86           O
ATOM   2167  CB  VAL A 133      -8.191   4.976  -5.079  1.00 95.20           C
ATOM   2168  HB  VAL A 133      -8.046   4.109  -5.556  1.00 95.20           H
ATOM   2169  CG1 VAL A 133      -8.770   5.980  -6.077  1.00 93.03           C
ATOM   2170 1HG1 VAL A 133      -8.129   6.152  -6.825  1.00 93.03           H
ATOM   2171 2HG1 VAL A 133      -8.966   6.854  -5.633  1.00 93.03           H
ATOM   2172 3HG1 VAL A 133      -9.622   5.639  -6.475  1.00 93.03           H
ATOM   2173  CG2 VAL A 133      -6.868   5.538  -4.553  1.00 93.20           C
ATOM   2174 1HG2 VAL A 133      -6.238   5.734  -5.304  1.00 93.20           H
ATOM   2175 2HG2 VAL A 133      -6.421   4.887  -3.939  1.00 93.20           H
ATOM   2176 3HG2 VAL A 133      -7.016   6.387  -4.046  1.00 93.20           H
ATOM   2177  N   VAL A 134     -10.849   3.262  -4.991  1.00 95.72           N
ATOM   2178  H   VAL A 134     -10.108   2.598  -5.093  1.00 95.72           H
ATOM   2179  CA  VAL A 134     -12.188   2.897  -5.485  1.00 95.21           C
ATOM   2180  HA  VAL A 134     -12.425   3.607  -6.148  1.00 95.21           H
ATOM   2181  C   VAL A 134     -13.224   2.914  -4.351  1.00 94.21           C
ATOM   2182  O   VAL A 134     -14.312   3.463  -4.535  1.00 93.11           O
ATOM   2183  CB  VAL A 134     -12.163   1.531  -6.195  1.00 95.28           C
ATOM   2184  HB  VAL A 134     -11.713   0.894  -5.569  1.00 95.28           H
ATOM   2185  CG1 VAL A 134     -13.568   1.012  -6.520  1.00 93.08           C
ATOM   2186 1HG1 VAL A 134     -13.525   0.125  -6.980  1.00 93.08           H
ATOM   2187 2HG1 VAL A 134     -14.054   1.646  -7.121  1.00 93.08           H
ATOM   2188 3HG1 VAL A 134     -14.110   0.900  -5.687  1.00 93.08           H
ATOM   2189  CG2 VAL A 134     -11.410   1.642  -7.522  1.00 93.38           C
ATOM   2190 1HG2 VAL A 134     -11.386   0.761  -7.995  1.00 93.38           H
ATOM   2191 2HG2 VAL A 134     -10.466   1.938  -7.375  1.00 93.38           H
ATOM   2192 3HG2 VAL A 134     -11.849   2.305  -8.129  1.00 93.38           H
ATOM   2193  N   ILE A 135     -12.885   2.376  -3.177  1.00 93.70           N
ATOM   2194  H   ILE A 135     -11.998   1.922  -3.095  1.00 93.70           H
ATOM   2195  CA  ILE A 135     -13.762   2.424  -2.003  1.00 92.38           C
ATOM   2196  HA  ILE A 135     -14.620   1.995  -2.286  1.00 92.38           H
ATOM   2197  C   ILE A 135     -14.053   3.876  -1.612  1.00 91.72           C
ATOM   2198  O   ILE A 135     -15.215   4.242  -1.422  1.00 90.56           O
ATOM   2199  CB  ILE A 135     -13.155   1.616  -0.827  1.00 91.89           C
ATOM   2200  HB  ILE A 135     -12.208   1.908  -0.695  1.00 91.89           H
ATOM   2201  CG1 ILE A 135     -13.209   0.104  -1.162  1.00 90.62           C
ATOM   2202 1HG1 ILE A 135     -14.161  -0.198  -1.108  1.00 90.62           H
ATOM   2203 2HG1 ILE A 135     -12.871  -0.026  -2.094  1.00 90.62           H
ATOM   2204  CG2 ILE A 135     -13.902   1.886   0.488  1.00 90.63           C
ATOM   2205 1HG2 ILE A 135     -13.504   1.361   1.240  1.00 90.63           H
ATOM   2206 2HG2 ILE A 135     -14.866   1.631   0.411  1.00 90.63           H
ATOM   2207 3HG2 ILE A 135     -13.859   2.855   0.732  1.00 90.63           H
ATOM   2208  CD1 ILE A 135     -12.377  -0.784  -0.229  1.00 87.65           C
ATOM   2209 1HD1 ILE A 135     -12.449  -1.746  -0.492  1.00 87.65           H
ATOM   2210 2HD1 ILE A 135     -12.688  -0.700   0.718  1.00 87.65           H
ATOM   2211 3HD1 ILE A 135     -11.411  -0.529  -0.259  1.00 87.65           H
ATOM   2212  N   SER A 136     -13.030   4.723  -1.532  1.00 92.53           N
ATOM   2213  H   SER A 136     -12.112   4.380  -1.733  1.00 92.53           H
ATOM   2214  CA  SER A 136     -13.182   6.133  -1.164  1.00 91.39           C
ATOM   2215  HA  SER A 136     -13.664   6.126  -0.288  1.00 91.39           H
ATOM   2216  C   SER A 136     -14.039   6.913  -2.174  1.00 91.04           C
ATOM   2217  O   SER A 136     -14.953   7.649  -1.783  1.00 89.51           O
ATOM   2218  CB  SER A 136     -11.799   6.773  -1.020  1.00 91.21           C
ATOM   2219 1HB  SER A 136     -11.280   6.704  -1.872  1.00 91.21           H
ATOM   2220 2HB  SER A 136     -11.872   7.733  -0.751  1.00 91.21           H
ATOM   2221  OG  SER A 136     -11.077   6.092  -0.013  1.00 81.07           O
ATOM   2222  HG  SER A 136     -11.647   5.938   0.740  1.00 81.07           H
ATOM   2223  N   LEU A 137     -13.833   6.691  -3.470  1.00 92.30           N
ATOM   2224  H   LEU A 137     -13.094   6.065  -3.720  1.00 92.30           H
ATOM   2225  CA  LEU A 137     -14.606   7.294  -4.559  1.00 92.22           C
ATOM   2226  HA  LEU A 137     -14.616   8.272  -4.353  1.00 92.22           H
ATOM   2227  C   LEU A 137     -16.056   6.791  -4.604  1.00 91.56           C
ATOM   2228  O   LEU A 137     -16.941   7.554  -4.981  1.00 90.22           O
ATOM   2229  CB  LEU A 137     -13.914   7.001  -5.898  1.00 93.04           C
ATOM   2230 1HB  LEU A 137     -13.706   6.023  -5.930  1.00 93.04           H
ATOM   2231 2HB  LEU A 137     -14.553   7.230  -6.632  1.00 93.04           H
ATOM   2232  CG  LEU A 137     -12.609   7.772  -6.148  1.00 91.92           C
ATOM   2233  HG  LEU A 137     -12.015   7.621  -5.358  1.00 91.92           H
ATOM   2234  CD1 LEU A 137     -11.966   7.268  -7.443  1.00 89.50           C
ATOM   2235 1HD1 LEU A 137     -11.112   7.753  -7.632  1.00 89.50           H
ATOM   2236 2HD1 LEU A 137     -12.576   7.405  -8.223  1.00 89.50           H
ATOM   2237 3HD1 LEU A 137     -11.758   6.292  -7.383  1.00 89.50           H
ATOM   2238  CD2 LEU A 137     -12.845   9.276  -6.298  1.00 90.15           C
ATOM   2239 1HD2 LEU A 137     -11.985   9.759  -6.460  1.00 90.15           H
ATOM   2240 2HD2 LEU A 137     -13.261   9.657  -5.473  1.00 90.15           H
ATOM   2241 3HD2 LEU A 137     -13.455   9.468  -7.067  1.00 90.15           H
ATOM   2242  N   ASP A 138     -16.325   5.552  -4.225  1.00 91.19           N
ATOM   2243  H   ASP A 138     -15.562   4.955  -3.978  1.00 91.19           H
ATOM   2244  CA  ASP A 138     -17.693   5.008  -4.148  1.00 89.68           C
ATOM   2245  HA  ASP A 138     -18.196   5.353  -4.941  1.00 89.68           H
ATOM   2246  C   ASP A 138     -18.436   5.510  -2.898  1.00 89.13           C
ATOM   2247  O   ASP A 138     -19.628   5.807  -2.948  1.00 87.33           O
ATOM   2248  CB  ASP A 138     -17.608   3.475  -4.202  1.00 88.58           C
ATOM   2249 1HB  ASP A 138     -17.153   3.208  -5.051  1.00 88.58           H
ATOM   2250 2HB  ASP A 138     -17.072   3.155  -3.421  1.00 88.58           H
ATOM   2251  CG  ASP A 138     -18.982   2.807  -4.156  1.00 86.21           C
ATOM   2252  OD1 ASP A 138     -19.687   2.736  -5.188  1.00 81.85           O
ATOM   2253  OD2 ASP A 138     -19.352   2.320  -3.064  1.00 81.09           O
ATOM   2254  N   ARG A 139     -17.741   5.635  -1.752  1.00 88.69           N
ATOM   2255  H   ARG A 139     -16.763   5.427  -1.767  1.00 88.69           H
ATOM   2256  CA  ARG A 139     -18.341   6.060  -0.482  1.00 87.39           C
ATOM   2257  HA  ARG A 139     -19.217   5.578  -0.454  1.00 87.39           H
ATOM   2258  C   ARG A 139     -18.629   7.560  -0.431  1.00 88.00           C
ATOM   2259  O   ARG A 139     -19.668   7.943   0.110  1.00 85.65           O
ATOM   2260  CB  ARG A 139     -17.451   5.647   0.699  1.00 85.59           C
ATOM   2261 1HB  ARG A 139     -16.533   6.007   0.533  1.00 85.59           H
ATOM   2262 2HB  ARG A 139     -17.828   6.061   1.528  1.00 85.59           H
ATOM   2263  CG  ARG A 139     -17.327   4.138   0.942  1.00 77.45           C
ATOM   2264 1HG  ARG A 139     -16.886   3.730   0.142  1.00 77.45           H
ATOM   2265 2HG  ARG A 139     -16.750   4.000   1.747  1.00 77.45           H
ATOM   2266  CD  ARG A 139     -18.661   3.412   1.177  1.00 75.28           C
ATOM   2267 1HD  ARG A 139     -18.579   2.800   1.964  1.00 75.28           H
ATOM   2268 2HD  ARG A 139     -19.385   4.080   1.348  1.00 75.28           H
ATOM   2269  NE  ARG A 139     -19.064   2.604   0.024  1.00 72.00           N
ATOM   2270  HE  ARG A 139     -18.447   2.586  -0.763  1.00 72.00           H
ATOM   2271  CZ  ARG A 139     -20.189   1.890  -0.061  1.00 66.62           C
ATOM   2272  NH1 ARG A 139     -21.065   1.865   0.900  1.00 59.45           N
ATOM   2273 1HH1 ARG A 139     -20.906   2.391   1.735  1.00 59.45           H
ATOM   2274 2HH1 ARG A 139     -21.897   1.319   0.804  1.00 59.45           H
ATOM   2275  NH2 ARG A 139     -20.437   1.177  -1.104  1.00 59.19           N
ATOM   2276 1HH2 ARG A 139     -19.784   1.154  -1.861  1.00 59.19           H
ATOM   2277 2HH2 ARG A 139     -21.283   0.646  -1.157  1.00 59.19           H
ATOM   2278  N   SER A 140     -17.766   8.398  -0.994  1.00 87.17           N
ATOM   2279  H   SER A 140     -16.957   8.018  -1.442  1.00 87.17           H
ATOM   2280  CA  SER A 140     -17.942   9.851  -0.991  1.00 86.73           C
ATOM   2281  HA  SER A 140     -17.941  10.103  -0.023  1.00 86.73           H
ATOM   2282  C   SER A 140     -19.310  10.286  -1.566  1.00 86.49           C
ATOM   2283  O   SER A 140     -20.074  10.938  -0.846  1.00 85.21           O
ATOM   2284  CB  SER A 140     -16.751  10.542  -1.668  1.00 86.69           C
ATOM   2285 1HB  SER A 140     -15.912  10.398  -1.143  1.00 86.69           H
ATOM   2286 2HB  SER A 140     -16.625  10.200  -2.599  1.00 86.69           H
ATOM   2287  OG  SER A 140     -16.955  11.936  -1.757  1.00 76.54           O
ATOM   2288  HG  SER A 140     -16.108  12.382  -1.777  1.00 76.54           H
ATOM   2289  N   PRO A 141     -19.721   9.909  -2.790  1.00 87.78           N
ATOM   2290  CA  PRO A 141     -21.025  10.281  -3.331  1.00 86.78           C
ATOM   2291  HA  PRO A 141     -21.185  11.247  -3.128  1.00 86.78           H
ATOM   2292  C   PRO A 141     -22.190   9.531  -2.669  1.00 85.65           C
ATOM   2293  O   PRO A 141     -23.278  10.089  -2.577  1.00 83.26           O
ATOM   2294  CB  PRO A 141     -20.930   9.987  -4.831  1.00 85.97           C
ATOM   2295 1HB  PRO A 141     -21.817   9.711  -5.200  1.00 85.97           H
ATOM   2296 2HB  PRO A 141     -20.593  10.784  -5.333  1.00 85.97           H
ATOM   2297  CG  PRO A 141     -19.929   8.837  -4.897  1.00 84.37           C
ATOM   2298 1HG  PRO A 141     -20.374   7.959  -4.720  1.00 84.37           H
ATOM   2299 2HG  PRO A 141     -19.471   8.806  -5.786  1.00 84.37           H
ATOM   2300  CD  PRO A 141     -18.949   9.191  -3.785  1.00 87.42           C
ATOM   2301 1HD  PRO A 141     -18.557   8.369  -3.372  1.00 87.42           H
ATOM   2302 2HD  PRO A 141     -18.214   9.778  -4.123  1.00 87.42           H
ATOM   2303  N   ALA A 142     -21.966   8.310  -2.134  1.00 86.06           N
ATOM   2304  H   ALA A 142     -21.067   7.887  -2.246  1.00 86.06           H
ATOM   2305  CA  ALA A 142     -23.006   7.588  -1.393  1.00 84.15           C
ATOM   2306  HA  ALA A 142     -23.793   7.555  -2.009  1.00 84.15           H
ATOM   2307  C   ALA A 142     -23.446   8.327  -0.108  1.00 83.69           C
ATOM   2308  O   ALA A 142     -24.601   8.212   0.312  1.00 81.39           O
ATOM   2309  CB  ALA A 142     -22.500   6.174  -1.071  1.00 83.12           C
ATOM   2310 1HB  ALA A 142     -22.216   5.697  -1.903  1.00 83.12           H
ATOM   2311 2HB  ALA A 142     -23.215   5.629  -0.633  1.00 83.12           H
ATOM   2312 3HB  ALA A 142     -21.715   6.206  -0.452  1.00 83.12           H
ATOM   2313  N   ILE A 143     -22.543   9.093   0.498  1.00 83.62           N
ATOM   2314  H   ILE A 143     -21.622   9.135   0.111  1.00 83.62           H
ATOM   2315  CA  ILE A 143     -22.826   9.882   1.707  1.00 83.05           C
ATOM   2316  HA  ILE A 143     -23.574   9.415   2.178  1.00 83.05           H
ATOM   2317  C   ILE A 143     -23.317  11.290   1.353  1.00 83.22           C
ATOM   2318  O   ILE A 143     -24.271  11.775   1.965  1.00 81.70           O
ATOM   2319  CB  ILE A 143     -21.590   9.905   2.622  1.00 82.51           C
ATOM   2320  HB  ILE A 143     -20.813  10.252   2.097  1.00 82.51           H
ATOM   2321  CG1 ILE A 143     -21.283   8.474   3.114  1.00 79.37           C
ATOM   2322 1HG1 ILE A 143     -21.998   8.200   3.757  1.00 79.37           H
ATOM   2323 2HG1 ILE A 143     -21.290   7.859   2.325  1.00 79.37           H
ATOM   2324  CG2 ILE A 143     -21.818  10.843   3.826  1.00 78.13           C
ATOM   2325 1HG2 ILE A 143     -21.016  10.861   4.423  1.00 78.13           H
ATOM   2326 2HG2 ILE A 143     -22.601  10.543   4.371  1.00 78.13           H
ATOM   2327 3HG2 ILE A 143     -21.996  11.779   3.522  1.00 78.13           H
ATOM   2328  CD1 ILE A 143     -19.922   8.341   3.818  1.00 72.09           C
ATOM   2329 1HD1 ILE A 143     -19.765   7.401   4.119  1.00 72.09           H
ATOM   2330 2HD1 ILE A 143     -19.875   8.933   4.622  1.00 72.09           H
ATOM   2331 3HD1 ILE A 143     -19.175   8.596   3.204  1.00 72.09           H
ATOM   2332  N   THR A 144     -22.697  11.936   0.366  1.00 81.42           N
ATOM   2333  H   THR A 144     -22.007  11.442  -0.162  1.00 81.42           H
ATOM   2334  CA  THR A 144     -22.973  13.338   0.011  1.00 80.89           C
ATOM   2335  HA  THR A 144     -23.118  13.774   0.899  1.00 80.89           H
ATOM   2336  C   THR A 144     -24.244  13.516  -0.822  1.00 79.91           C
ATOM   2337  O   THR A 144     -24.952  14.507  -0.651  1.00 77.42           O
ATOM   2338  CB  THR A 144     -21.779  13.963  -0.730  1.00 81.11           C
ATOM   2339  HB  THR A 144     -22.059  14.861  -1.068  1.00 81.11           H
ATOM   2340  OG1 THR A 144     -21.438  13.195  -1.857  1.00 75.17           O
ATOM   2341  HG1 THR A 144     -21.361  12.275  -1.605  1.00 75.17           H
ATOM   2342  CG2 THR A 144     -20.524  14.068   0.141  1.00 74.75           C
ATOM   2343 1HG2 THR A 144     -19.767  14.477  -0.369  1.00 74.75           H
ATOM   2344 2HG2 THR A 144     -20.230  13.166   0.456  1.00 74.75           H
ATOM   2345 3HG2 THR A 144     -20.694  14.635   0.947  1.00 74.75           H
ATOM   2346  N   ARG A 145     -24.572  12.562  -1.706  1.00 81.73           N
ATOM   2347  H   ARG A 145     -23.986  11.753  -1.750  1.00 81.73           H
ATOM   2348  CA  ARG A 145     -25.734  12.613  -2.622  1.00 80.03           C
ATOM   2349  HA  ARG A 145     -26.362  13.288  -2.234  1.00 80.03           H
ATOM   2350  C   ARG A 145     -26.484  11.275  -2.678  1.00 78.42           C
ATOM   2351  O   ARG A 145     -26.549  10.640  -3.736  1.00 73.39           O
ATOM   2352  CB  ARG A 145     -25.284  13.076  -4.015  1.00 78.53           C
ATOM   2353 1HB  ARG A 145     -24.587  12.442  -4.351  1.00 78.53           H
ATOM   2354 2HB  ARG A 145     -26.075  13.058  -4.627  1.00 78.53           H
ATOM   2355  CG  ARG A 145     -24.696  14.495  -4.019  1.00 71.53           C
ATOM   2356 1HG  ARG A 145     -25.362  15.131  -3.629  1.00 71.53           H
ATOM   2357 2HG  ARG A 145     -23.860  14.509  -3.471  1.00 71.53           H
ATOM   2358  CD  ARG A 145     -24.368  14.923  -5.454  1.00 69.79           C
ATOM   2359 1HD  ARG A 145     -23.719  14.279  -5.858  1.00 69.79           H
ATOM   2360 2HD  ARG A 145     -25.205  14.940  -6.001  1.00 69.79           H
ATOM   2361  NE  ARG A 145     -23.765  16.270  -5.497  1.00 62.25           N
ATOM   2362  HE  ARG A 145     -23.668  16.747  -4.624  1.00 62.25           H
ATOM   2363  CZ  ARG A 145     -23.341  16.908  -6.572  1.00 55.60           C
ATOM   2364  NH1 ARG A 145     -23.405  16.377  -7.757  1.00 53.79           N
ATOM   2365 1HH1 ARG A 145     -23.784  15.459  -7.874  1.00 53.79           H
ATOM   2366 2HH1 ARG A 145     -23.075  16.887  -8.552  1.00 53.79           H
ATOM   2367  NH2 ARG A 145     -22.836  18.117  -6.473  1.00 48.47           N
ATOM   2368 1HH2 ARG A 145     -22.771  18.560  -5.579  1.00 48.47           H
ATOM   2369 2HH2 ARG A 145     -22.517  18.594  -7.292  1.00 48.47           H
ATOM   2370  N   PRO A 146     -27.083  10.804  -1.565  1.00 77.91           N
ATOM   2371  CA  PRO A 146     -27.673   9.466  -1.473  1.00 75.73           C
ATOM   2372  HA  PRO A 146     -26.978   8.807  -1.761  1.00 75.73           H
ATOM   2373  C   PRO A 146     -28.851   9.237  -2.432  1.00 75.16           C
ATOM   2374  O   PRO A 146     -29.035   8.123  -2.913  1.00 70.83           O
ATOM   2375  CB  PRO A 146     -28.089   9.308  -0.006  1.00 72.95           C
ATOM   2376 1HB  PRO A 146     -28.932   8.775   0.071  1.00 72.95           H
ATOM   2377 2HB  PRO A 146     -27.366   8.866   0.525  1.00 72.95           H
ATOM   2378  CG  PRO A 146     -28.309  10.746   0.465  1.00 71.65           C
ATOM   2379 1HG  PRO A 146     -29.227  11.067   0.231  1.00 71.65           H
ATOM   2380 2HG  PRO A 146     -28.168  10.829   1.451  1.00 71.65           H
ATOM   2381  CD  PRO A 146     -27.244  11.516  -0.309  1.00 75.07           C
ATOM   2382 1HD  PRO A 146     -27.535  12.455  -0.492  1.00 75.07           H
ATOM   2383 2HD  PRO A 146     -26.373  11.527   0.183  1.00 75.07           H
ATOM   2384  N   LEU A 147     -29.625  10.283  -2.754  1.00 73.69           N
ATOM   2385  H   LEU A 147     -29.393  11.177  -2.371  1.00 73.69           H
ATOM   2386  CA  LEU A 147     -30.795  10.190  -3.637  1.00 71.14           C
ATOM   2387  HA  LEU A 147     -31.199   9.300  -3.427  1.00 71.14           H
ATOM   2388  C   LEU A 147     -30.434  10.181  -5.138  1.00 69.36           C
ATOM   2389  O   LEU A 147     -31.206   9.690  -5.947  1.00 65.37           O
ATOM   2390  CB  LEU A 147     -31.761  11.351  -3.313  1.00 68.52           C
ATOM   2391 1HB  LEU A 147     -31.273  12.211  -3.461  1.00 68.52           H
ATOM   2392 2HB  LEU A 147     -32.536  11.294  -3.942  1.00 68.52           H
ATOM   2393  CG  LEU A 147     -32.314  11.357  -1.872  1.00 63.99           C
ATOM   2394  HG  LEU A 147     -31.539  11.337  -1.241  1.00 63.99           H
ATOM   2395  CD1 LEU A 147     -33.150  12.615  -1.657  1.00 60.91           C
ATOM   2396 1HD1 LEU A 147     -33.521  12.644  -0.729  1.00 60.91           H
ATOM   2397 2HD1 LEU A 147     -33.918  12.649  -2.297  1.00 60.91           H
ATOM   2398 3HD1 LEU A 147     -32.600  13.439  -1.794  1.00 60.91           H
ATOM   2399  CD2 LEU A 147     -33.174  10.134  -1.577  1.00 61.04           C
ATOM   2400 1HD2 LEU A 147     -33.522  10.158  -0.640  1.00 61.04           H
ATOM   2401 2HD2 LEU A 147     -32.648   9.291  -1.688  1.00 61.04           H
ATOM   2402 3HD2 LEU A 147     -33.959  10.090  -2.195  1.00 61.04           H
ATOM   2403  N   ALA A 148     -29.258  10.690  -5.505  1.00 70.44           N
ATOM   2404  H   ALA A 148     -28.646  11.040  -4.796  1.00 70.44           H
ATOM   2405  CA  ALA A 148     -28.821  10.759  -6.907  1.00 68.51           C
ATOM   2406  HA  ALA A 148     -29.642  10.923  -7.454  1.00 68.51           H
ATOM   2407  C   ALA A 148     -28.210   9.434  -7.408  1.00 67.39           C
ATOM   2408  O   ALA A 148     -28.142   9.191  -8.615  1.00 64.00           O
ATOM   2409  CB  ALA A 148     -27.836  11.921  -7.035  1.00 65.18           C
ATOM   2410 1HB  ALA A 148     -28.243  12.774  -6.707  1.00 65.18           H
ATOM   2411 2HB  ALA A 148     -27.564  12.057  -7.988  1.00 65.18           H
ATOM   2412 3HB  ALA A 148     -27.009  11.750  -6.500  1.00 65.18           H
ATOM   2413  N   LEU A 149     -27.777   8.571  -6.505  1.00 68.01           N
ATOM   2414  H   LEU A 149     -27.868   8.810  -5.538  1.00 68.01           H
ATOM   2415  CA  LEU A 149     -27.171   7.284  -6.847  1.00 65.89           C
ATOM   2416  HA  LEU A 149     -26.793   7.388  -7.767  1.00 65.89           H
ATOM   2417  C   LEU A 149     -28.226   6.175  -6.923  1.00 66.05           C
ATOM   2418  O   LEU A 149     -28.435   5.426  -5.968  1.00 61.92           O
ATOM   2419  CB  LEU A 149     -26.019   6.966  -5.876  1.00 61.16           C
ATOM   2420 1HB  LEU A 149     -26.219   7.380  -4.988  1.00 61.16           H
ATOM   2421 2HB  LEU A 149     -25.945   5.974  -5.773  1.00 61.16           H
ATOM   2422  CG  LEU A 149     -24.679   7.510  -6.384  1.00 55.34           C
ATOM   2423  HG  LEU A 149     -24.863   8.024  -7.222  1.00 55.34           H
ATOM   2424  CD1 LEU A 149     -24.049   8.433  -5.363  1.00 52.65           C
ATOM   2425 1HD1 LEU A 149     -23.175   8.789  -5.693  1.00 52.65           H
ATOM   2426 2HD1 LEU A 149     -23.880   7.953  -4.502  1.00 52.65           H
ATOM   2427 3HD1 LEU A 149     -24.645   9.213  -5.169  1.00 52.65           H
ATOM   2428  CD2 LEU A 149     -23.694   6.363  -6.662  1.00 52.11           C
ATOM   2429 1HD2 LEU A 149     -22.819   6.715  -6.994  1.00 52.11           H
ATOM   2430 2HD2 LEU A 149     -24.057   5.739  -7.354  1.00 52.11           H
ATOM   2431 3HD2 LEU A 149     -23.518   5.833  -5.833  1.00 52.11           H
ATOM   2432  N   LYS A 150     -28.830   5.988  -8.102  1.00 64.44           N
ATOM   2433  H   LYS A 150     -28.866   6.732  -8.769  1.00 64.44           H
ATOM   2434  CA  LYS A 150     -29.442   4.687  -8.416  1.00 62.79           C
ATOM   2435  HA  LYS A 150     -30.180   4.534  -7.759  1.00 62.79           H
ATOM   2436  C   LYS A 150     -28.364   3.613  -8.262  1.00 63.28           C
ATOM   2437  O   LYS A 150     -27.262   3.747  -8.795  1.00 58.76           O
ATOM   2438  CB  LYS A 150     -30.078   4.679  -9.822  1.00 56.99           C
ATOM   2439 1HB  LYS A 150     -29.450   5.121 -10.463  1.00 56.99           H
ATOM   2440 2HB  LYS A 150     -30.228   3.731 -10.103  1.00 56.99           H
ATOM   2441  CG  LYS A 150     -31.428   5.427  -9.851  1.00 50.36           C
ATOM   2442 1HG  LYS A 150     -32.033   5.028  -9.162  1.00 50.36           H
ATOM   2443 2HG  LYS A 150     -31.268   6.390  -9.636  1.00 50.36           H
ATOM   2444  CD  LYS A 150     -32.115   5.335 -11.226  1.00 45.82           C
ATOM   2445 1HD  LYS A 150     -31.532   5.761 -11.918  1.00 45.82           H
ATOM   2446 2HD  LYS A 150     -32.263   4.374 -11.460  1.00 45.82           H
ATOM   2447  CE  LYS A 150     -33.468   6.062 -11.183  1.00 39.44           C
ATOM   2448 1HE  LYS A 150     -34.055   5.620 -10.505  1.00 39.44           H
ATOM   2449 2HE  LYS A 150     -33.319   7.016 -10.924  1.00 39.44           H
ATOM   2450  NZ  LYS A 150     -34.186   6.046 -12.498  1.00 33.69           N
ATOM   2451 1HZ  LYS A 150     -35.061   6.527 -12.435  1.00 33.69           H
ATOM   2452 2HZ  LYS A 150     -34.371   5.109 -12.794  1.00 33.69           H
ATOM   2453 3HZ  LYS A 150     -33.642   6.491 -13.209  1.00 33.69           H
ATOM   2454  N   SER A 151     -28.664   2.541  -7.511  1.00 62.57           N
ATOM   2455  H   SER A 151     -29.582   2.495  -7.117  1.00 62.57           H
ATOM   2456  CA  SER A 151     -27.749   1.435  -7.225  1.00 60.97           C
ATOM   2457  HA  SER A 151     -26.923   1.853  -6.847  1.00 60.97           H
ATOM   2458  C   SER A 151     -27.367   0.680  -8.511  1.00 63.41           C
ATOM   2459  O   SER A 151     -27.865  -0.408  -8.791  1.00 59.15           O
ATOM   2460  CB  SER A 151     -28.379   0.496  -6.185  1.00 55.50           C
ATOM   2461 1HB  SER A 151     -28.548   0.979  -5.326  1.00 55.50           H
ATOM   2462 2HB  SER A 151     -29.237   0.113  -6.526  1.00 55.50           H
ATOM   2463  OG  SER A 151     -27.506  -0.589  -5.903  1.00 48.82           O
ATOM   2464  HG  SER A 151     -28.013  -1.399  -5.840  1.00 48.82           H
ATOM   2465  N   ASN A 152     -26.504   1.269  -9.329  1.00 66.68           N
ATOM   2466  H   ASN A 152     -26.172   2.184  -9.101  1.00 66.68           H
ATOM   2467  CA  ASN A 152     -26.025   0.634 -10.540  1.00 67.56           C
ATOM   2468  HA  ASN A 152     -26.758   0.037 -10.866  1.00 67.56           H
ATOM   2469  C   ASN A 152     -24.803  -0.245 -10.212  1.00 70.51           C
ATOM   2470  O   ASN A 152     -23.675   0.241 -10.109  1.00 67.62           O
ATOM   2471  CB  ASN A 152     -25.790   1.674 -11.644  1.00 62.23           C
ATOM   2472 1HB  ASN A 152     -26.562   2.309 -11.670  1.00 62.23           H
ATOM   2473 2HB  ASN A 152     -24.949   2.178 -11.450  1.00 62.23           H
ATOM   2474  CG  ASN A 152     -25.659   1.012 -12.999  1.00 56.10           C
ATOM   2475  OD1 ASN A 152     -25.570  -0.202 -13.119  1.00 52.03           O
ATOM   2476  ND2 ASN A 152     -25.669   1.770 -14.075  1.00 50.30           N
ATOM   2477 1HD2 ASN A 152     -25.604   1.352 -14.981  1.00 50.30           H
ATOM   2478 2HD2 ASN A 152     -25.741   2.763 -13.986  1.00 50.30           H
ATOM   2479  N   SER A 153     -25.041  -1.545 -10.042  1.00 71.99           N
ATOM   2480  H   SER A 153     -25.986  -1.864 -10.110  1.00 71.99           H
ATOM   2481  CA  SER A 153     -23.995  -2.534  -9.761  1.00 74.26           C
ATOM   2482  HA  SER A 153     -23.592  -2.242  -8.894  1.00 74.26           H
ATOM   2483  C   SER A 153     -22.886  -2.553 -10.825  1.00 77.85           C
ATOM   2484  O   SER A 153     -21.728  -2.819 -10.498  1.00 75.90           O
ATOM   2485  CB  SER A 153     -24.634  -3.922  -9.657  1.00 68.84           C
ATOM   2486 1HB  SER A 153     -25.365  -3.922  -8.975  1.00 68.84           H
ATOM   2487 2HB  SER A 153     -25.003  -4.206 -10.542  1.00 68.84           H
ATOM   2488  OG  SER A 153     -23.689  -4.902  -9.261  1.00 58.82           O
ATOM   2489  HG  SER A 153     -24.126  -5.749  -9.172  1.00 58.82           H
ATOM   2490  N   LYS A 154     -23.221  -2.206 -12.077  1.00 76.51           N
ATOM   2491  H   LYS A 154     -24.174  -1.968 -12.262  1.00 76.51           H
ATOM   2492  CA  LYS A 154     -22.262  -2.156 -13.193  1.00 80.03           C
ATOM   2493  HA  LYS A 154     -21.838  -3.062 -13.201  1.00 80.03           H
ATOM   2494  C   LYS A 154     -21.158  -1.112 -12.975  1.00 82.72           C
ATOM   2495  O   LYS A 154     -20.014  -1.382 -13.306  1.00 82.05           O
ATOM   2496  CB  LYS A 154     -22.999  -1.884 -14.516  1.00 78.73           C
ATOM   2497 1HB  LYS A 154     -23.511  -1.030 -14.418  1.00 78.73           H
ATOM   2498 2HB  LYS A 154     -22.315  -1.783 -15.239  1.00 78.73           H
ATOM   2499  CG  LYS A 154     -23.984  -2.990 -14.937  1.00 71.79           C
ATOM   2500 1HG  LYS A 154     -23.502  -3.866 -14.967  1.00 71.79           H
ATOM   2501 2HG  LYS A 154     -24.727  -3.041 -14.270  1.00 71.79           H
ATOM   2502  CD  LYS A 154     -24.573  -2.693 -16.323  1.00 70.09           C
ATOM   2503 1HD  LYS A 154     -25.074  -1.829 -16.281  1.00 70.09           H
ATOM   2504 2HD  LYS A 154     -23.824  -2.612 -16.980  1.00 70.09           H
ATOM   2505  CE  LYS A 154     -25.530  -3.798 -16.796  1.00 62.58           C
ATOM   2506 1HE  LYS A 154     -25.053  -4.677 -16.788  1.00 62.58           H
ATOM   2507 2HE  LYS A 154     -26.318  -3.841 -16.182  1.00 62.58           H
ATOM   2508  NZ  LYS A 154     -26.033  -3.557 -18.177  1.00 54.10           N
ATOM   2509 1HZ  LYS A 154     -26.653  -4.287 -18.465  1.00 54.10           H
ATOM   2510 2HZ  LYS A 154     -25.278  -3.519 -18.832  1.00 54.10           H
ATOM   2511 3HZ  LYS A 154     -26.531  -2.691 -18.231  1.00 54.10           H
ATOM   2512  N   VAL A 155     -21.473   0.034 -12.375  1.00 81.48           N
ATOM   2513  H   VAL A 155     -22.422   0.188 -12.100  1.00 81.48           H
ATOM   2514  CA  VAL A 155     -20.473   1.088 -12.099  1.00 82.98           C
ATOM   2515  HA  VAL A 155     -20.028   1.273 -12.975  1.00 82.98           H
ATOM   2516  C   VAL A 155     -19.429   0.593 -11.100  1.00 85.09           C
ATOM   2517  O   VAL A 155     -18.242   0.740 -11.338  1.00 84.79           O
ATOM   2518  CB  VAL A 155     -21.141   2.377 -11.592  1.00 81.20           C
ATOM   2519  HB  VAL A 155     -21.648   2.121 -10.769  1.00 81.20           H
ATOM   2520  CG1 VAL A 155     -20.117   3.463 -11.238  1.00 73.51           C
ATOM   2521 1HG1 VAL A 155     -20.572   4.291 -10.911  1.00 73.51           H
ATOM   2522 2HG1 VAL A 155     -19.566   3.709 -12.035  1.00 73.51           H
ATOM   2523 3HG1 VAL A 155     -19.496   3.149 -10.520  1.00 73.51           H
ATOM   2524  CG2 VAL A 155     -22.081   2.959 -12.659  1.00 76.10           C
ATOM   2525 1HG2 VAL A 155     -22.518   3.798 -12.333  1.00 76.10           H
ATOM   2526 2HG2 VAL A 155     -22.803   2.308 -12.894  1.00 76.10           H
ATOM   2527 3HG2 VAL A 155     -21.580   3.179 -13.496  1.00 76.10           H
ATOM   2528  N   GLY A 156     -19.851  -0.064 -10.010  1.00 82.08           N
ATOM   2529  H   GLY A 156     -20.834  -0.174  -9.863  1.00 82.08           H
ATOM   2530  CA  GLY A 156     -18.919  -0.627  -9.026  1.00 82.99           C
ATOM   2531 1HA  GLY A 156     -18.364   0.124  -8.669  1.00 82.99           H
ATOM   2532 2HA  GLY A 156     -19.462  -1.022  -8.285  1.00 82.99           H
ATOM   2533  C   GLY A 156     -18.004  -1.701  -9.616  1.00 86.63           C
ATOM   2534  O   GLY A 156     -16.806  -1.696  -9.361  1.00 86.17           O
ATOM   2535  N   GLN A 157     -18.551  -2.579 -10.462  1.00 85.56           N
ATOM   2536  H   GLN A 157     -19.538  -2.540 -10.620  1.00 85.56           H
ATOM   2537  CA  GLN A 157     -17.764  -3.602 -11.173  1.00 88.12           C
ATOM   2538  HA  GLN A 157     -17.257  -4.084 -10.459  1.00 88.12           H
ATOM   2539  C   GLN A 157     -16.762  -2.978 -12.163  1.00 91.13           C
ATOM   2540  O   GLN A 157     -15.621  -3.411 -12.218  1.00 91.18           O
ATOM   2541  CB  GLN A 157     -18.706  -4.558 -11.918  1.00 86.71           C
ATOM   2542 1HB  GLN A 157     -19.376  -4.019 -12.429  1.00 86.71           H
ATOM   2543 2HB  GLN A 157     -18.168  -5.111 -12.554  1.00 86.71           H
ATOM   2544  CG  GLN A 157     -19.452  -5.494 -10.955  1.00 78.47           C
ATOM   2545 1HG  GLN A 157     -18.786  -6.085 -10.499  1.00 78.47           H
ATOM   2546 2HG  GLN A 157     -19.929  -4.940 -10.272  1.00 78.47           H
ATOM   2547  CD  GLN A 157     -20.475  -6.376 -11.658  1.00 75.64           C
ATOM   2548  OE1 GLN A 157     -20.970  -6.109 -12.748  1.00 66.98           O
ATOM   2549  NE2 GLN A 157     -20.867  -7.487 -11.062  1.00 63.13           N
ATOM   2550 1HE2 GLN A 157     -21.545  -8.077 -11.500  1.00 63.13           H
ATOM   2551 2HE2 GLN A 157     -20.486  -7.738 -10.172  1.00 63.13           H
ATOM   2552  N   SER A 158     -17.173  -1.942 -12.893  1.00 90.56           N
ATOM   2553  H   SER A 158     -18.123  -1.643 -12.805  1.00 90.56           H
ATOM   2554  CA  SER A 158     -16.295  -1.221 -13.819  1.00 92.03           C
ATOM   2555  HA  SER A 158     -15.916  -1.919 -14.427  1.00 92.03           H
ATOM   2556  C   SER A 158     -15.134  -0.529 -13.093  1.00 93.72           C
ATOM   2557  O   SER A 158     -13.998  -0.652 -13.525  1.00 93.32           O
ATOM   2558  CB  SER A 158     -17.118  -0.198 -14.605  1.00 90.77           C
ATOM   2559 1HB  SER A 158     -17.854  -0.648 -15.112  1.00 90.77           H
ATOM   2560 2HB  SER A 158     -17.507   0.491 -13.993  1.00 90.77           H
ATOM   2561  OG  SER A 158     -16.318   0.480 -15.543  1.00 73.13           O
ATOM   2562  HG  SER A 158     -15.450   0.634 -15.170  1.00 73.13           H
ATOM   2563  N   MET A 159     -15.388   0.129 -11.953  1.00 93.98           N
ATOM   2564  H   MET A 159     -16.335   0.188 -11.637  1.00 93.98           H
ATOM   2565  CA  MET A 159     -14.341   0.767 -11.147  1.00 94.24           C
ATOM   2566  HA  MET A 159     -13.878   1.390 -11.778  1.00 94.24           H
ATOM   2567  C   MET A 159     -13.331  -0.251 -10.605  1.00 95.75           C
ATOM   2568  O   MET A 159     -12.129   0.006 -10.632  1.00 95.55           O
ATOM   2569  CB  MET A 159     -14.968   1.529  -9.977  1.00 92.28           C
ATOM   2570 1HB  MET A 159     -15.586   0.910  -9.492  1.00 92.28           H
ATOM   2571 2HB  MET A 159     -14.236   1.820  -9.361  1.00 92.28           H
ATOM   2572  CG  MET A 159     -15.762   2.769 -10.415  1.00 85.42           C
ATOM   2573 1HG  MET A 159     -15.080   3.380 -10.817  1.00 85.42           H
ATOM   2574 2HG  MET A 159     -16.378   2.438 -11.130  1.00 85.42           H
ATOM   2575  SD  MET A 159     -16.663   3.557  -9.050  1.00 78.62           S
ATOM   2576  CE  MET A 159     -15.292   4.364  -8.196  1.00 65.81           C
ATOM   2577 1HE  MET A 159     -15.615   4.862  -7.391  1.00 65.81           H
ATOM   2578 2HE  MET A 159     -14.830   5.016  -8.797  1.00 65.81           H
ATOM   2579 3HE  MET A 159     -14.615   3.694  -7.892  1.00 65.81           H
ATOM   2580  N   VAL A 160     -13.797  -1.408 -10.151  1.00 95.48           N
ATOM   2581  H   VAL A 160     -14.788  -1.538 -10.110  1.00 95.48           H
ATOM   2582  CA  VAL A 160     -12.931  -2.508  -9.705  1.00 96.11           C
ATOM   2583  HA  VAL A 160     -12.312  -2.121  -9.022  1.00 96.11           H
ATOM   2584  C   VAL A 160     -12.097  -3.049 -10.871  1.00 97.09           C
ATOM   2585  O   VAL A 160     -10.891  -3.221 -10.725  1.00 96.99           O
ATOM   2586  CB  VAL A 160     -13.779  -3.618  -9.065  1.00 95.22           C
ATOM   2587  HB  VAL A 160     -14.535  -3.785  -9.698  1.00 95.22           H
ATOM   2588  CG1 VAL A 160     -13.005  -4.917  -8.871  1.00 92.62           C
ATOM   2589 1HG1 VAL A 160     -13.582  -5.619  -8.453  1.00 92.62           H
ATOM   2590 2HG1 VAL A 160     -12.213  -4.777  -8.277  1.00 92.62           H
ATOM   2591 3HG1 VAL A 160     -12.674  -5.271  -9.746  1.00 92.62           H
ATOM   2592  CG2 VAL A 160     -14.290  -3.183  -7.689  1.00 92.60           C
ATOM   2593 1HG2 VAL A 160     -14.843  -3.902  -7.268  1.00 92.60           H
ATOM   2594 2HG2 VAL A 160     -14.857  -2.362  -7.760  1.00 92.60           H
ATOM   2595 3HG2 VAL A 160     -13.530  -2.979  -7.072  1.00 92.60           H
ATOM   2596  N   GLY A 161     -12.711  -3.297 -12.031  1.00 96.11           N
ATOM   2597  H   GLY A 161     -13.703  -3.179 -12.084  1.00 96.11           H
ATOM   2598  CA  GLY A 161     -11.990  -3.735 -13.228  1.00 96.86           C
ATOM   2599 1HA  GLY A 161     -11.567  -4.619 -13.026  1.00 96.86           H
ATOM   2600 2HA  GLY A 161     -12.656  -3.844 -13.966  1.00 96.86           H
ATOM   2601  C   GLY A 161     -10.917  -2.739 -13.651  1.00 97.56           C
ATOM   2602  O   GLY A 161      -9.783  -3.132 -13.904  1.00 97.35           O
ATOM   2603  N   LEU A 162     -11.244  -1.441 -13.642  1.00 96.99           N
ATOM   2604  H   LEU A 162     -12.187  -1.189 -13.424  1.00 96.99           H
ATOM   2605  CA  LEU A 162     -10.291  -0.377 -13.935  1.00 97.19           C
ATOM   2606  HA  LEU A 162      -9.926  -0.573 -14.845  1.00 97.19           H
ATOM   2607  C   LEU A 162      -9.111  -0.381 -12.954  1.00 97.41           C
ATOM   2608  O   LEU A 162      -7.974  -0.267 -13.390  1.00 97.09           O
ATOM   2609  CB  LEU A 162     -11.031   0.967 -13.929  1.00 96.94           C
ATOM   2610 1HB  LEU A 162     -11.777   0.915 -14.593  1.00 96.94           H
ATOM   2611 2HB  LEU A 162     -11.408   1.110 -13.014  1.00 96.94           H
ATOM   2612  CG  LEU A 162     -10.142   2.179 -14.287  1.00 91.65           C
ATOM   2613  HG  LEU A 162      -9.364   2.188 -13.659  1.00 91.65           H
ATOM   2614  CD1 LEU A 162      -9.596   2.089 -15.706  1.00 84.06           C
ATOM   2615 1HD1 LEU A 162      -9.024   2.880 -15.921  1.00 84.06           H
ATOM   2616 2HD1 LEU A 162     -10.339   2.057 -16.375  1.00 84.06           H
ATOM   2617 3HD1 LEU A 162      -9.040   1.266 -15.825  1.00 84.06           H
ATOM   2618  CD2 LEU A 162     -10.960   3.467 -14.163  1.00 85.19           C
ATOM   2619 1HD2 LEU A 162     -10.405   4.267 -14.390  1.00 85.19           H
ATOM   2620 2HD2 LEU A 162     -11.303   3.585 -13.231  1.00 85.19           H
ATOM   2621 3HD2 LEU A 162     -11.746   3.453 -14.781  1.00 85.19           H
ATOM   2622  N   ALA A 163      -9.346  -0.562 -11.648  1.00 97.37           N
ATOM   2623  H   ALA A 163     -10.293  -0.656 -11.342  1.00 97.37           H
ATOM   2624  CA  ALA A 163      -8.279  -0.629 -10.649  1.00 97.10           C
ATOM   2625  HA  ALA A 163      -7.757   0.219 -10.745  1.00 97.10           H
ATOM   2626  C   ALA A 163      -7.309  -1.792 -10.909  1.00 97.54           C
ATOM   2627  O   ALA A 163      -6.093  -1.600 -10.868  1.00 96.90           O
ATOM   2628  CB  ALA A 163      -8.915  -0.724  -9.255  1.00 96.59           C
ATOM   2629 1HB  ALA A 163      -9.544   0.037  -9.096  1.00 96.59           H
ATOM   2630 2HB  ALA A 163      -8.216  -0.700  -8.540  1.00 96.59           H
ATOM   2631 3HB  ALA A 163      -9.430  -1.575  -9.153  1.00 96.59           H
ATOM   2632  N   TRP A 164      -7.818  -2.991 -11.241  1.00 97.78           N
ATOM   2633  H   TRP A 164      -8.811  -3.106 -11.238  1.00 97.78           H
ATOM   2634  CA  TRP A 164      -6.980  -4.137 -11.607  1.00 98.03           C
ATOM   2635  HA  TRP A 164      -6.325  -4.223 -10.856  1.00 98.03           H
ATOM   2636  C   TRP A 164      -6.200  -3.903 -12.909  1.00 98.29           C
ATOM   2637  O   TRP A 164      -5.005  -4.205 -12.968  1.00 97.55           O
ATOM   2638  CB  TRP A 164      -7.842  -5.396 -11.725  1.00 97.73           C
ATOM   2639 1HB  TRP A 164      -8.666  -5.172 -12.246  1.00 97.73           H
ATOM   2640 2HB  TRP A 164      -7.320  -6.097 -12.211  1.00 97.73           H
ATOM   2641  CG  TRP A 164      -8.279  -5.982 -10.424  1.00 97.80           C
ATOM   2642  CD1 TRP A 164      -9.547  -6.008  -9.936  1.00 96.42           C
ATOM   2643  HD1 TRP A 164     -10.347  -5.624 -10.396  1.00 96.42           H
ATOM   2644  CD2 TRP A 164      -7.470  -6.651  -9.413  1.00 97.44           C
ATOM   2645  NE1 TRP A 164      -9.566  -6.642  -8.712  1.00 95.84           N
ATOM   2646  HE1 TRP A 164     -10.390  -6.782  -8.164  1.00 95.84           H
ATOM   2647  CE2 TRP A 164      -8.311  -7.057  -8.340  1.00 97.02           C
ATOM   2648  CE3 TRP A 164      -6.092  -6.957  -9.302  1.00 96.58           C
ATOM   2649  HE3 TRP A 164      -5.466  -6.691 -10.035  1.00 96.58           H
ATOM   2650  CZ2 TRP A 164      -7.821  -7.734  -7.208  1.00 96.10           C
ATOM   2651  HZ2 TRP A 164      -8.440  -8.012  -6.474  1.00 96.10           H
ATOM   2652  CZ3 TRP A 164      -5.590  -7.634  -8.168  1.00 95.61           C
ATOM   2653  HZ3 TRP A 164      -4.614  -7.845  -8.108  1.00 95.61           H
ATOM   2654  CH2 TRP A 164      -6.446  -8.012  -7.128  1.00 94.87           C
ATOM   2655  HH2 TRP A 164      -6.078  -8.481  -6.325  1.00 94.87           H
ATOM   2656  N   ILE A 165      -6.832  -3.325 -13.941  1.00 98.21           N
ATOM   2657  H   ILE A 165      -7.800  -3.099 -13.836  1.00 98.21           H
ATOM   2658  CA  ILE A 165      -6.181  -3.007 -15.213  1.00 98.25           C
ATOM   2659  HA  ILE A 165      -5.766  -3.860 -15.529  1.00 98.25           H
ATOM   2660  C   ILE A 165      -5.066  -1.976 -14.998  1.00 98.15           C
ATOM   2661  O   ILE A 165      -3.944  -2.211 -15.439  1.00 97.74           O
ATOM   2662  CB  ILE A 165      -7.222  -2.535 -16.261  1.00 98.15           C
ATOM   2663  HB  ILE A 165      -7.784  -1.821 -15.845  1.00 98.15           H
ATOM   2664  CG1 ILE A 165      -8.131  -3.713 -16.677  1.00 96.39           C
ATOM   2665 1HG1 ILE A 165      -7.607  -4.323 -17.271  1.00 96.39           H
ATOM   2666 2HG1 ILE A 165      -8.408  -4.206 -15.852  1.00 96.39           H
ATOM   2667  CG2 ILE A 165      -6.529  -1.933 -17.504  1.00 95.96           C
ATOM   2668 1HG2 ILE A 165      -7.202  -1.630 -18.178  1.00 95.96           H
ATOM   2669 2HG2 ILE A 165      -5.935  -2.606 -17.945  1.00 95.96           H
ATOM   2670 3HG2 ILE A 165      -5.967  -1.144 -17.254  1.00 95.96           H
ATOM   2671  CD1 ILE A 165      -9.401  -3.279 -17.430  1.00 88.95           C
ATOM   2672 1HD1 ILE A 165      -9.958  -4.071 -17.679  1.00 88.95           H
ATOM   2673 2HD1 ILE A 165      -9.169  -2.789 -18.271  1.00 88.95           H
ATOM   2674 3HD1 ILE A 165      -9.963  -2.673 -16.866  1.00 88.95           H
ATOM   2675  N   LEU A 166      -5.333  -0.883 -14.285  1.00 97.72           N
ATOM   2676  H   LEU A 166      -6.260  -0.753 -13.933  1.00 97.72           H
ATOM   2677  CA  LEU A 166      -4.324   0.134 -13.997  1.00 97.45           C
ATOM   2678  HA  LEU A 166      -3.984   0.418 -14.893  1.00 97.45           H
ATOM   2679  C   LEU A 166      -3.160  -0.436 -13.188  1.00 97.32           C
ATOM   2680  O   LEU A 166      -2.012  -0.152 -13.505  1.00 96.73           O
ATOM   2681  CB  LEU A 166      -4.962   1.317 -13.244  1.00 96.97           C
ATOM   2682 1HB  LEU A 166      -5.503   0.948 -12.488  1.00 96.97           H
ATOM   2683 2HB  LEU A 166      -4.225   1.887 -12.880  1.00 96.97           H
ATOM   2684  CG  LEU A 166      -5.881   2.211 -14.100  1.00 93.32           C
ATOM   2685  HG  LEU A 166      -6.575   1.621 -14.513  1.00 93.32           H
ATOM   2686  CD1 LEU A 166      -6.506   3.283 -13.202  1.00 87.61           C
ATOM   2687 1HD1 LEU A 166      -7.110   3.883 -13.727  1.00 87.61           H
ATOM   2688 2HD1 LEU A 166      -5.801   3.852 -12.779  1.00 87.61           H
ATOM   2689 3HD1 LEU A 166      -7.046   2.867 -12.470  1.00 87.61           H
ATOM   2690  CD2 LEU A 166      -5.126   2.924 -15.230  1.00 88.00           C
ATOM   2691 1HD2 LEU A 166      -5.744   3.496 -15.769  1.00 88.00           H
ATOM   2692 2HD2 LEU A 166      -4.700   2.264 -15.849  1.00 88.00           H
ATOM   2693 3HD2 LEU A 166      -4.404   3.511 -14.864  1.00 88.00           H
ATOM   2694  N   SER A 167      -3.431  -1.302 -12.202  1.00 97.69           N
ATOM   2695  H   SER A 167      -4.387  -1.490 -11.979  1.00 97.69           H
ATOM   2696  CA  SER A 167      -2.383  -1.986 -11.436  1.00 97.25           C
ATOM   2697  HA  SER A 167      -1.861  -1.244 -11.016  1.00 97.25           H
ATOM   2698  C   SER A 167      -1.476  -2.820 -12.343  1.00 97.33           C
ATOM   2699  O   SER A 167      -0.258  -2.762 -12.216  1.00 96.38           O
ATOM   2700  CB  SER A 167      -2.988  -2.897 -10.363  1.00 96.94           C
ATOM   2701 1HB  SER A 167      -3.534  -3.622 -10.782  1.00 96.94           H
ATOM   2702 2HB  SER A 167      -2.269  -3.304  -9.799  1.00 96.94           H
ATOM   2703  OG  SER A 167      -3.841  -2.176  -9.498  1.00 88.26           O
ATOM   2704  HG  SER A 167      -4.676  -2.013  -9.936  1.00 88.26           H
ATOM   2705  N   SER A 168      -2.066  -3.554 -13.304  1.00 98.11           N
ATOM   2706  H   SER A 168      -3.064  -3.546 -13.364  1.00 98.11           H
ATOM   2707  CA  SER A 168      -1.320  -4.362 -14.264  1.00 97.91           C
ATOM   2708  HA  SER A 168      -0.687  -4.903 -13.711  1.00 97.91           H
ATOM   2709  C   SER A 168      -0.497  -3.509 -15.232  1.00 97.84           C
ATOM   2710  O   SER A 168       0.687  -3.781 -15.448  1.00 96.66           O
ATOM   2711  CB  SER A 168      -2.290  -5.259 -15.037  1.00 97.33           C
ATOM   2712 1HB  SER A 168      -2.850  -5.801 -14.410  1.00 97.33           H
ATOM   2713 2HB  SER A 168      -2.884  -4.714 -15.628  1.00 97.33           H
ATOM   2714  OG  SER A 168      -1.587  -6.161 -15.862  1.00 86.17           O
ATOM   2715  HG  SER A 168      -1.428  -6.974 -15.383  1.00 86.17           H
ATOM   2716  N   VAL A 169      -1.079  -2.447 -15.779  1.00 97.98           N
ATOM   2717  H   VAL A 169      -2.025  -2.246 -15.526  1.00 97.98           H
ATOM   2718  CA  VAL A 169      -0.410  -1.549 -16.736  1.00 97.86           C
ATOM   2719  HA  VAL A 169      -0.035  -2.134 -17.455  1.00 97.86           H
ATOM   2720  C   VAL A 169       0.752  -0.814 -16.073  1.00 97.52           C
ATOM   2721  O   VAL A 169       1.846  -0.773 -16.637  1.00 96.76           O
ATOM   2722  CB  VAL A 169      -1.429  -0.565 -17.348  1.00 97.63           C
ATOM   2723  HB  VAL A 169      -1.902  -0.141 -16.576  1.00 97.63           H
ATOM   2724  CG1 VAL A 169      -0.762   0.527 -18.192  1.00 95.04           C
ATOM   2725 1HG1 VAL A 169      -1.444   1.150 -18.576  1.00 95.04           H
ATOM   2726 2HG1 VAL A 169      -0.247   0.129 -18.951  1.00 95.04           H
ATOM   2727 3HG1 VAL A 169      -0.127   1.068 -17.641  1.00 95.04           H
ATOM   2728  CG2 VAL A 169      -2.404  -1.310 -18.276  1.00 94.48           C
ATOM   2729 1HG2 VAL A 169      -3.069  -0.680 -18.678  1.00 94.48           H
ATOM   2730 2HG2 VAL A 169      -2.910  -2.012 -17.775  1.00 94.48           H
ATOM   2731 3HG2 VAL A 169      -1.915  -1.759 -19.024  1.00 94.48           H
ATOM   2732  N   PHE A 170       0.566  -0.290 -14.865  1.00 97.21           N
ATOM   2733  H   PHE A 170      -0.318  -0.423 -14.418  1.00 97.21           H
ATOM   2734  CA  PHE A 170       1.600   0.474 -14.160  1.00 97.09           C
ATOM   2735  HA  PHE A 170       1.984   1.088 -14.850  1.00 97.09           H
ATOM   2736  C   PHE A 170       2.741  -0.413 -13.640  1.00 96.65           C
ATOM   2737  O   PHE A 170       3.872   0.052 -13.521  1.00 95.09           O
ATOM   2738  CB  PHE A 170       0.963   1.277 -13.022  1.00 96.53           C
ATOM   2739 1HB  PHE A 170       0.376   0.655 -12.504  1.00 96.53           H
ATOM   2740 2HB  PHE A 170       1.701   1.607 -12.434  1.00 96.53           H
ATOM   2741  CG  PHE A 170       0.116   2.485 -13.417  1.00 96.65           C
ATOM   2742  CD1 PHE A 170      -0.175   2.810 -14.756  1.00 92.30           C
ATOM   2743  HD1 PHE A 170       0.162   2.221 -15.491  1.00 92.30           H
ATOM   2744  CD2 PHE A 170      -0.365   3.328 -12.393  1.00 91.84           C
ATOM   2745  HD2 PHE A 170      -0.168   3.111 -11.437  1.00 91.84           H
ATOM   2746  CE1 PHE A 170      -0.931   3.949 -15.073  1.00 90.99           C
ATOM   2747  HE1 PHE A 170      -1.131   4.167 -16.028  1.00 90.99           H
ATOM   2748  CE2 PHE A 170      -1.118   4.468 -12.709  1.00 92.04           C
ATOM   2749  HE2 PHE A 170      -1.452   5.061 -11.976  1.00 92.04           H
ATOM   2750  CZ  PHE A 170      -1.407   4.783 -14.048  1.00 93.46           C
ATOM   2751  HZ  PHE A 170      -1.947   5.595 -14.269  1.00 93.46           H
ATOM   2752  N   ALA A 171       2.472  -1.697 -13.385  1.00 96.13           N
ATOM   2753  H   ALA A 171       1.521  -2.005 -13.406  1.00 96.13           H
ATOM   2754  CA  ALA A 171       3.523  -2.666 -13.076  1.00 95.65           C
ATOM   2755  HA  ALA A 171       4.196  -2.181 -12.518  1.00 95.65           H
ATOM   2756  C   ALA A 171       4.275  -3.157 -14.325  1.00 95.53           C
ATOM   2757  O   ALA A 171       5.405  -3.626 -14.205  1.00 94.45           O
ATOM   2758  CB  ALA A 171       2.887  -3.818 -12.294  1.00 95.52           C
ATOM   2759 1HB  ALA A 171       2.403  -3.479 -11.487  1.00 95.52           H
ATOM   2760 2HB  ALA A 171       3.581  -4.468 -11.986  1.00 95.52           H
ATOM   2761 3HB  ALA A 171       2.230  -4.315 -12.860  1.00 95.52           H
ATOM   2762  N   GLY A 172       3.697  -3.034 -15.527  1.00 96.79           N
ATOM   2763  H   GLY A 172       2.814  -2.567 -15.563  1.00 96.79           H
ATOM   2764  CA  GLY A 172       4.248  -3.526 -16.796  1.00 96.25           C
ATOM   2765 1HA  GLY A 172       4.148  -4.521 -16.787  1.00 96.25           H
ATOM   2766 2HA  GLY A 172       3.681  -3.141 -17.524  1.00 96.25           H
ATOM   2767  C   GLY A 172       5.720  -3.175 -17.071  1.00 96.02           C
ATOM   2768  O   GLY A 172       6.469  -4.073 -17.454  1.00 94.51           O
ATOM   2769  N   PRO A 173       6.176  -1.928 -16.835  1.00 95.77           N
ATOM   2770  CA  PRO A 173       7.567  -1.544 -17.064  1.00 95.07           C
ATOM   2771  HA  PRO A 173       7.755  -1.695 -18.035  1.00 95.07           H
ATOM   2772  C   PRO A 173       8.597  -2.409 -16.319  1.00 94.46           C
ATOM   2773  O   PRO A 173       9.711  -2.599 -16.820  1.00 92.57           O
ATOM   2774  CB  PRO A 173       7.656  -0.077 -16.634  1.00 94.45           C
ATOM   2775 1HB  PRO A 173       7.900  -0.001 -15.667  1.00 94.45           H
ATOM   2776 2HB  PRO A 173       8.326   0.419 -17.187  1.00 94.45           H
ATOM   2777  CG  PRO A 173       6.245   0.451 -16.884  1.00 93.51           C
ATOM   2778 1HG  PRO A 173       6.045   1.239 -16.302  1.00 93.51           H
ATOM   2779 2HG  PRO A 173       6.118   0.703 -17.843  1.00 93.51           H
ATOM   2780  CD  PRO A 173       5.377  -0.747 -16.508  1.00 95.20           C
ATOM   2781 1HD  PRO A 173       5.162  -0.746 -15.531  1.00 95.20           H
ATOM   2782 2HD  PRO A 173       4.528  -0.759 -17.036  1.00 95.20           H
ATOM   2783  N   GLN A 174       8.234  -3.014 -15.182  1.00 94.58           N
ATOM   2784  H   GLN A 174       7.305  -2.862 -14.845  1.00 94.58           H
ATOM   2785  CA  GLN A 174       9.115  -3.886 -14.402  1.00 93.59           C
ATOM   2786  HA  GLN A 174       9.890  -3.298 -14.168  1.00 93.59           H
ATOM   2787  C   GLN A 174       9.631  -5.087 -15.210  1.00 93.37           C
ATOM   2788  O   GLN A 174      10.767  -5.517 -15.003  1.00 91.48           O
ATOM   2789  CB  GLN A 174       8.373  -4.397 -13.148  1.00 92.19           C
ATOM   2790 1HB  GLN A 174       7.518  -4.828 -13.437  1.00 92.19           H
ATOM   2791 2HB  GLN A 174       8.950  -5.073 -12.689  1.00 92.19           H
ATOM   2792  CG  GLN A 174       8.038  -3.287 -12.143  1.00 88.45           C
ATOM   2793 1HG  GLN A 174       7.647  -2.513 -12.641  1.00 88.45           H
ATOM   2794 2HG  GLN A 174       7.366  -3.638 -11.491  1.00 88.45           H
ATOM   2795  CD  GLN A 174       9.255  -2.794 -11.363  1.00 86.99           C
ATOM   2796  OE1 GLN A 174      10.335  -3.360 -11.416  1.00 78.93           O
ATOM   2797  NE2 GLN A 174       9.153  -1.733 -10.613  1.00 74.92           N
ATOM   2798 1HE2 GLN A 174       9.947  -1.404 -10.101  1.00 74.92           H
ATOM   2799 2HE2 GLN A 174       8.281  -1.248 -10.549  1.00 74.92           H
ATOM   2800  N   LEU A 175       8.850  -5.607 -16.168  1.00 93.57           N
ATOM   2801  H   LEU A 175       7.946  -5.203 -16.306  1.00 93.57           H
ATOM   2802  CA  LEU A 175       9.237  -6.731 -17.027  1.00 93.49           C
ATOM   2803  HA  LEU A 175       9.516  -7.449 -16.389  1.00 93.49           H
ATOM   2804  C   LEU A 175      10.429  -6.399 -17.942  1.00 92.94           C
ATOM   2805  O   LEU A 175      11.137  -7.310 -18.383  1.00 91.33           O
ATOM   2806  CB  LEU A 175       8.031  -7.156 -17.888  1.00 94.06           C
ATOM   2807 1HB  LEU A 175       7.708  -6.354 -18.391  1.00 94.06           H
ATOM   2808 2HB  LEU A 175       8.339  -7.854 -18.534  1.00 94.06           H
ATOM   2809  CG  LEU A 175       6.846  -7.730 -17.094  1.00 93.66           C
ATOM   2810  HG  LEU A 175       6.630  -7.085 -16.361  1.00 93.66           H
ATOM   2811  CD1 LEU A 175       5.647  -7.929 -18.033  1.00 90.58           C
ATOM   2812 1HD1 LEU A 175       4.862  -8.302 -17.538  1.00 90.58           H
ATOM   2813 2HD1 LEU A 175       5.873  -8.562 -18.773  1.00 90.58           H
ATOM   2814 3HD1 LEU A 175       5.367  -7.062 -18.445  1.00 90.58           H
ATOM   2815  CD2 LEU A 175       7.185  -9.076 -16.464  1.00 91.23           C
ATOM   2816 1HD2 LEU A 175       6.407  -9.438 -15.951  1.00 91.23           H
ATOM   2817 2HD2 LEU A 175       7.957  -8.992 -15.833  1.00 91.23           H
ATOM   2818 3HD2 LEU A 175       7.431  -9.747 -17.163  1.00 91.23           H
ATOM   2819  N   TYR A 176      10.648  -5.119 -18.232  1.00 93.89           N
ATOM   2820  H   TYR A 176      10.046  -4.436 -17.819  1.00 93.89           H
ATOM   2821  CA  TYR A 176      11.709  -4.650 -19.114  1.00 92.64           C
ATOM   2822  HA  TYR A 176      12.012  -5.462 -19.613  1.00 92.64           H
ATOM   2823  C   TYR A 176      12.913  -4.099 -18.344  1.00 91.55           C
ATOM   2824  O   TYR A 176      14.053  -4.291 -18.758  1.00 88.48           O
ATOM   2825  CB  TYR A 176      11.140  -3.589 -20.063  1.00 91.85           C
ATOM   2826 1HB  TYR A 176      10.810  -2.816 -19.521  1.00 91.85           H
ATOM   2827 2HB  TYR A 176      11.868  -3.281 -20.675  1.00 91.85           H
ATOM   2828  CG  TYR A 176       9.989  -4.110 -20.909  1.00 86.86           C
ATOM   2829  CD1 TYR A 176      10.257  -4.846 -22.084  1.00 80.75           C
ATOM   2830  HD1 TYR A 176      11.202  -5.016 -22.363  1.00 80.75           H
ATOM   2831  CD2 TYR A 176       8.658  -3.885 -20.509  1.00 79.67           C
ATOM   2832  HD2 TYR A 176       8.468  -3.368 -19.674  1.00 79.67           H
ATOM   2833  CE1 TYR A 176       9.190  -5.341 -22.864  1.00 76.14           C
ATOM   2834  HE1 TYR A 176       9.379  -5.856 -23.700  1.00 76.14           H
ATOM   2835  CE2 TYR A 176       7.595  -4.386 -21.282  1.00 76.42           C
ATOM   2836  HE2 TYR A 176       6.651  -4.229 -20.993  1.00 76.42           H
ATOM   2837  CZ  TYR A 176       7.858  -5.110 -22.466  1.00 76.01           C
ATOM   2838  OH  TYR A 176       6.835  -5.591 -23.217  1.00 75.37           O
ATOM   2839  HH  TYR A 176       7.128  -5.704 -24.121  1.00 75.37           H
ATOM   2840  N   ILE A 177      12.648  -3.453 -17.211  1.00 92.11           N
ATOM   2841  H   ILE A 177      11.705  -3.456 -16.877  1.00 92.11           H
ATOM   2842  CA  ILE A 177      13.658  -2.737 -16.423  1.00 91.20           C
ATOM   2843  HA  ILE A 177      14.282  -2.310 -17.078  1.00 91.20           H
ATOM   2844  C   ILE A 177      14.493  -3.705 -15.568  1.00 90.18           C
ATOM   2845  O   ILE A 177      15.699  -3.521 -15.437  1.00 87.34           O
ATOM   2846  CB  ILE A 177      12.966  -1.647 -15.580  1.00 89.67           C
ATOM   2847  HB  ILE A 177      12.253  -2.093 -15.040  1.00 89.67           H
ATOM   2848  CG1 ILE A 177      12.334  -0.572 -16.493  1.00 82.03           C
ATOM   2849 1HG1 ILE A 177      13.066  -0.010 -16.878  1.00 82.03           H
ATOM   2850 2HG1 ILE A 177      11.842  -1.031 -17.233  1.00 82.03           H
ATOM   2851  CG2 ILE A 177      13.953  -0.977 -14.617  1.00 80.51           C
ATOM   2852 1HG2 ILE A 177      13.500  -0.271 -14.073  1.00 80.51           H
ATOM   2853 2HG2 ILE A 177      14.704  -0.545 -15.117  1.00 80.51           H
ATOM   2854 3HG2 ILE A 177      14.348  -1.645 -13.986  1.00 80.51           H
ATOM   2855  CD1 ILE A 177      11.349   0.351 -15.751  1.00 76.93           C
ATOM   2856 1HD1 ILE A 177      10.960   1.033 -16.371  1.00 76.93           H
ATOM   2857 2HD1 ILE A 177      11.806   0.838 -15.006  1.00 76.93           H
ATOM   2858 3HD1 ILE A 177      10.594  -0.173 -15.358  1.00 76.93           H
ATOM   2859  N   PHE A 178      13.876  -4.745 -14.975  1.00 89.64           N
ATOM   2860  H   PHE A 178      12.892  -4.868 -15.107  1.00 89.64           H
ATOM   2861  CA  PHE A 178      14.606  -5.697 -14.145  1.00 89.54           C
ATOM   2862  HA  PHE A 178      15.282  -5.136 -13.668  1.00 89.54           H
ATOM   2863  C   PHE A 178      15.355  -6.735 -14.977  1.00 89.63           C
ATOM   2864  O   PHE A 178      14.813  -7.327 -15.908  1.00 87.84           O
ATOM   2865  CB  PHE A 178      13.690  -6.355 -13.116  1.00 88.85           C
ATOM   2866 1HB  PHE A 178      12.787  -6.489 -13.525  1.00 88.85           H
ATOM   2867 2HB  PHE A 178      14.075  -7.242 -12.860  1.00 88.85           H
ATOM   2868  CG  PHE A 178      13.534  -5.514 -11.862  1.00 88.57           C
ATOM   2869  CD1 PHE A 178      14.324  -5.781 -10.730  1.00 85.22           C
ATOM   2870  HD1 PHE A 178      14.973  -6.542 -10.743  1.00 85.22           H
ATOM   2871  CD2 PHE A 178      12.633  -4.437 -11.837  1.00 85.61           C
ATOM   2872  HD2 PHE A 178      12.069  -4.241 -12.639  1.00 85.61           H
ATOM   2873  CE1 PHE A 178      14.206  -4.985  -9.584  1.00 84.33           C
ATOM   2874  HE1 PHE A 178      14.770  -5.182  -8.782  1.00 84.33           H
ATOM   2875  CE2 PHE A 178      12.522  -3.637 -10.694  1.00 84.73           C
ATOM   2876  HE2 PHE A 178      11.886  -2.866 -10.687  1.00 84.73           H
ATOM   2877  CZ  PHE A 178      13.301  -3.912  -9.555  1.00 85.28           C
ATOM   2878  HZ  PHE A 178      13.211  -3.349  -8.733  1.00 85.28           H
ATOM   2879  N   ARG A 179      16.627  -6.973 -14.630  1.00 88.54           N
ATOM   2880  H   ARG A 179      16.997  -6.443 -13.867  1.00 88.54           H
ATOM   2881  CA  ARG A 179      17.524  -7.939 -15.268  1.00 87.54           C
ATOM   2882  HA  ARG A 179      16.941  -8.605 -15.733  1.00 87.54           H
ATOM   2883  C   ARG A 179      18.360  -8.649 -14.209  1.00 87.31           C
ATOM   2884  O   ARG A 179      18.633  -8.105 -13.147  1.00 84.32           O
ATOM   2885  CB  ARG A 179      18.419  -7.242 -16.300  1.00 85.12           C
ATOM   2886 1HB  ARG A 179      18.955  -6.536 -15.837  1.00 85.12           H
ATOM   2887 2HB  ARG A 179      19.036  -7.919 -16.702  1.00 85.12           H
ATOM   2888  CG  ARG A 179      17.601  -6.588 -17.423  1.00 77.10           C
ATOM   2889 1HG  ARG A 179      16.996  -7.272 -17.830  1.00 77.10           H
ATOM   2890 2HG  ARG A 179      17.053  -5.844 -17.040  1.00 77.10           H
ATOM   2891  CD  ARG A 179      18.509  -6.023 -18.510  1.00 75.57           C
ATOM   2892 1HD  ARG A 179      19.149  -5.367 -18.109  1.00 75.57           H
ATOM   2893 2HD  ARG A 179      19.020  -6.765 -18.944  1.00 75.57           H
ATOM   2894  NE  ARG A 179      17.725  -5.331 -19.548  1.00 67.02           N
ATOM   2895  HE  ARG A 179      16.767  -5.140 -19.332  1.00 67.02           H
ATOM   2896  CZ  ARG A 179      18.151  -4.936 -20.732  1.00 58.88           C
ATOM   2897  NH1 ARG A 179      19.379  -5.161 -21.130  1.00 56.05           N
ATOM   2898 1HH1 ARG A 179      20.018  -5.643 -20.531  1.00 56.05           H
ATOM   2899 2HH1 ARG A 179      19.677  -4.851 -22.033  1.00 56.05           H
ATOM   2900  NH2 ARG A 179      17.360  -4.303 -21.546  1.00 50.83           N
ATOM   2901 1HH2 ARG A 179      16.416  -4.110 -21.277  1.00 50.83           H
ATOM   2902 2HH2 ARG A 179      17.695  -4.009 -22.441  1.00 50.83           H
ATOM   2903  N   MET A 180      18.782  -9.861 -14.540  1.00 85.26           N
ATOM   2904  H   MET A 180      18.427 -10.284 -15.374  1.00 85.26           H
ATOM   2905  CA  MET A 180      19.742 -10.597 -13.734  1.00 84.76           C
ATOM   2906  HA  MET A 180      19.590 -10.352 -12.777  1.00 84.76           H
ATOM   2907  C   MET A 180      21.157 -10.182 -14.121  1.00 83.93           C
ATOM   2908  O   MET A 180      21.515 -10.228 -15.295  1.00 81.13           O
ATOM   2909  CB  MET A 180      19.507 -12.103 -13.926  1.00 82.62           C
ATOM   2910 1HB  MET A 180      18.536 -12.300 -13.790  1.00 82.62           H
ATOM   2911 2HB  MET A 180      19.771 -12.356 -14.857  1.00 82.62           H
ATOM   2912  CG  MET A 180      20.315 -12.945 -12.946  1.00 73.95           C
ATOM   2913 1HG  MET A 180      21.271 -12.707 -13.117  1.00 73.95           H
ATOM   2914 2HG  MET A 180      20.048 -12.624 -12.037  1.00 73.95           H
ATOM   2915  SD  MET A 180      19.981 -14.714 -13.188  1.00 72.16           S
ATOM   2916  CE  MET A 180      20.939 -15.398 -11.820  1.00 62.56           C
ATOM   2917 1HE  MET A 180      20.869 -16.395 -11.797  1.00 62.56           H
ATOM   2918 2HE  MET A 180      20.612 -15.047 -10.943  1.00 62.56           H
ATOM   2919 3HE  MET A 180      21.906 -15.159 -11.905  1.00 62.56           H
ATOM   2920  N   ILE A 181      21.966  -9.783 -13.146  1.00 83.84           N
ATOM   2921  H   ILE A 181      21.586  -9.709 -12.224  1.00 83.84           H
ATOM   2922  CA  ILE A 181      23.378  -9.444 -13.334  1.00 82.69           C
ATOM   2923  HA  ILE A 181      23.577  -9.525 -14.311  1.00 82.69           H
ATOM   2924  C   ILE A 181      24.220 -10.453 -12.556  1.00 82.15           C
ATOM   2925  O   ILE A 181      23.884 -10.815 -11.427  1.00 79.91           O
ATOM   2926  CB  ILE A 181      23.669  -7.983 -12.931  1.00 80.25           C
ATOM   2927  HB  ILE A 181      23.407  -7.840 -11.977  1.00 80.25           H
ATOM   2928  CG1 ILE A 181      22.849  -7.042 -13.853  1.00 70.15           C
ATOM   2929 1HG1 ILE A 181      23.069  -7.257 -14.804  1.00 70.15           H
ATOM   2930 2HG1 ILE A 181      21.876  -7.206 -13.690  1.00 70.15           H
ATOM   2931  CG2 ILE A 181      25.170  -7.676 -13.027  1.00 68.68           C
ATOM   2932 1HG2 ILE A 181      25.360  -6.729 -12.766  1.00 68.68           H
ATOM   2933 2HG2 ILE A 181      25.504  -7.811 -13.960  1.00 68.68           H
ATOM   2934 3HG2 ILE A 181      25.697  -8.273 -12.422  1.00 68.68           H
ATOM   2935  CD1 ILE A 181      23.118  -5.553 -13.634  1.00 64.96           C
ATOM   2936 1HD1 ILE A 181      22.565  -4.994 -14.252  1.00 64.96           H
ATOM   2937 2HD1 ILE A 181      24.080  -5.334 -13.799  1.00 64.96           H
ATOM   2938 3HD1 ILE A 181      22.898  -5.283 -12.696  1.00 64.96           H
ATOM   2939  N   HIS A 182      25.300 -10.891 -13.171  1.00 82.33           N
ATOM   2940  H   HIS A 182      25.452 -10.606 -14.117  1.00 82.33           H
ATOM   2941  CA  HIS A 182      26.285 -11.767 -12.550  1.00 80.12           C
ATOM   2942  HA  HIS A 182      25.873 -12.133 -11.715  1.00 80.12           H
ATOM   2943  C   HIS A 182      27.538 -10.960 -12.193  1.00 78.72           C
ATOM   2944  O   HIS A 182      28.096 -10.275 -13.045  1.00 76.33           O
ATOM   2945  CB  HIS A 182      26.616 -12.918 -13.501  1.00 78.94           C
ATOM   2946 1HB  HIS A 182      26.938 -12.540 -14.369  1.00 78.94           H
ATOM   2947 2HB  HIS A 182      27.337 -13.479 -13.094  1.00 78.94           H
ATOM   2948  CG  HIS A 182      25.429 -13.802 -13.781  1.00 75.14           C
ATOM   2949  ND1 HIS A 182      24.888 -14.719 -12.908  1.00 65.95           N
ATOM   2950  HD1 HIS A 182      25.207 -14.903 -11.978  1.00 65.95           H
ATOM   2951  CD2 HIS A 182      24.687 -13.869 -14.935  1.00 68.35           C
ATOM   2952  HD2 HIS A 182      24.832 -13.319 -15.758  1.00 68.35           H
ATOM   2953  CE1 HIS A 182      23.850 -15.328 -13.527  1.00 64.70           C
ATOM   2954  HE1 HIS A 182      23.280 -16.042 -13.120  1.00 64.70           H
ATOM   2955  NE2 HIS A 182      23.696 -14.836 -14.762  1.00 67.70           N
ATOM   2956  N   LEU A 183      27.989 -11.079 -10.957  1.00 76.09           N
ATOM   2957  H   LEU A 183      27.418 -11.545 -10.281  1.00 76.09           H
ATOM   2958  CA  LEU A 183      29.287 -10.558 -10.539  1.00 74.64           C
ATOM   2959  HA  LEU A 183      29.531  -9.838 -11.189  1.00 74.64           H
ATOM   2960  C   LEU A 183      30.307 -11.696 -10.603  1.00 75.03           C
ATOM   2961  O   LEU A 183      30.061 -12.799 -10.084  1.00 72.80           O
ATOM   2962  CB  LEU A 183      29.225  -9.900  -9.153  1.00 72.14           C
ATOM   2963 1HB  LEU A 183      28.805 -10.549  -8.518  1.00 72.14           H
ATOM   2964 2HB  LEU A 183      30.160  -9.703  -8.859  1.00 72.14           H
ATOM   2965  CG  LEU A 183      28.415  -8.586  -9.115  1.00 63.51           C
ATOM   2966  HG  LEU A 183      28.467  -8.202 -10.037  1.00 63.51           H
ATOM   2967  CD1 LEU A 183      26.941  -8.797  -8.750  1.00 59.33           C
ATOM   2968 1HD1 LEU A 183      26.448  -7.927  -8.735  1.00 59.33           H
ATOM   2969 2HD1 LEU A 183      26.852  -9.217  -7.847  1.00 59.33           H
ATOM   2970 3HD1 LEU A 183      26.490  -9.395  -9.413  1.00 59.33           H
ATOM   2971  CD2 LEU A 183      29.002  -7.625  -8.088  1.00 58.29           C
ATOM   2972 1HD2 LEU A 183      28.482  -6.771  -8.058  1.00 58.29           H
ATOM   2973 2HD2 LEU A 183      29.951  -7.399  -8.309  1.00 58.29           H
ATOM   2974 3HD2 LEU A 183      28.987  -8.026  -7.172  1.00 58.29           H
ATOM   2975  N   ALA A 184      31.436 -11.439 -11.260  1.00 72.59           N
ATOM   2976  H   ALA A 184      31.515 -10.558 -11.726  1.00 72.59           H
ATOM   2977  CA  ALA A 184      32.564 -12.358 -11.344  1.00 71.28           C
ATOM   2978  HA  ALA A 184      32.217 -13.267 -11.113  1.00 71.28           H
ATOM   2979  C   ALA A 184      33.644 -11.976 -10.320  1.00 70.89           C
ATOM   2980  O   ALA A 184      33.816 -10.803  -9.994  1.00 66.69           O
ATOM   2981  CB  ALA A 184      33.097 -12.389 -12.775  1.00 67.86           C
ATOM   2982 1HB  ALA A 184      32.376 -12.640 -13.421  1.00 67.86           H
ATOM   2983 2HB  ALA A 184      33.837 -13.055 -12.867  1.00 67.86           H
ATOM   2984 3HB  ALA A 184      33.453 -11.494 -13.044  1.00 67.86           H
ATOM   2985  N   ASP A 185      34.364 -12.973  -9.853  1.00 66.95           N
ATOM   2986  H   ASP A 185      34.091 -13.910 -10.071  1.00 66.95           H
ATOM   2987  CA  ASP A 185      35.548 -12.757  -9.028  1.00 66.62           C
ATOM   2988  HA  ASP A 185      35.289 -12.118  -8.304  1.00 66.62           H
ATOM   2989  C   ASP A 185      36.680 -12.110  -9.850  1.00 66.96           C
ATOM   2990  O   ASP A 185      36.678 -12.155 -11.085  1.00 62.74           O
ATOM   2991  CB  ASP A 185      35.968 -14.095  -8.408  1.00 62.58           C
ATOM   2992 1HB  ASP A 185      35.151 -14.543  -8.044  1.00 62.58           H
ATOM   2993 2HB  ASP A 185      36.368 -14.663  -9.127  1.00 62.58           H
ATOM   2994  CG  ASP A 185      36.989 -13.967  -7.275  1.00 57.04           C
ATOM   2995  OD1 ASP A 185      37.237 -12.826  -6.819  1.00 53.18           O
ATOM   2996  OD2 ASP A 185      37.550 -15.020  -6.915  1.00 53.42           O
ATOM   2997  N   SER A 186      37.674 -11.555  -9.177  1.00 64.74           N
ATOM   2998  H   SER A 186      37.608 -11.574  -8.179  1.00 64.74           H
ATOM   2999  CA  SER A 186      38.871 -10.911  -9.752  1.00 64.43           C
ATOM   3000  HA  SER A 186      38.503 -10.133 -10.260  1.00 64.43           H
ATOM   3001  C   SER A 186      39.652 -11.811 -10.726  1.00 64.66           C
ATOM   3002  O   SER A 186      40.414 -11.310 -11.551  1.00 61.15           O
ATOM   3003  CB  SER A 186      39.816 -10.485  -8.623  1.00 61.48           C
ATOM   3004 1HB  SER A 186      40.300 -11.278  -8.253  1.00 61.48           H
ATOM   3005 2HB  SER A 186      40.479  -9.814  -8.955  1.00 61.48           H
ATOM   3006  OG  SER A 186      39.102  -9.882  -7.549  1.00 56.02           O
ATOM   3007  HG  SER A 186      38.190  -9.747  -7.808  1.00 56.02           H
ATOM   3008  N   SER A 187      39.453 -13.132 -10.665  1.00 66.36           N
ATOM   3009  H   SER A 187      38.853 -13.466  -9.938  1.00 66.36           H
ATOM   3010  CA  SER A 187      40.032 -14.138 -11.565  1.00 67.32           C
ATOM   3011  HA  SER A 187      40.919 -13.751 -11.817  1.00 67.32           H
ATOM   3012  C   SER A 187      39.249 -14.357 -12.870  1.00 67.86           C
ATOM   3013  O   SER A 187      39.715 -15.073 -13.748  1.00 63.25           O
ATOM   3014  CB  SER A 187      40.162 -15.462 -10.810  1.00 65.15           C
ATOM   3015 1HB  SER A 187      40.580 -16.162 -11.389  1.00 65.15           H
ATOM   3016 2HB  SER A 187      40.708 -15.346  -9.980  1.00 65.15           H
ATOM   3017  OG  SER A 187      38.883 -15.932 -10.421  1.00 58.60           O
ATOM   3018  HG  SER A 187      38.284 -15.191 -10.333  1.00 58.60           H
ATOM   3019  N   GLY A 188      38.046 -13.763 -13.010  1.00 63.89           N
ATOM   3020  H   GLY A 188      37.681 -13.274 -12.218  1.00 63.89           H
ATOM   3021  CA  GLY A 188      37.229 -13.775 -14.228  1.00 63.70           C
ATOM   3022 1HA  GLY A 188      36.514 -13.088 -14.099  1.00 63.70           H
ATOM   3023 2HA  GLY A 188      37.829 -13.495 -14.977  1.00 63.70           H
ATOM   3024  C   GLY A 188      36.569 -15.111 -14.597  1.00 63.65           C
ATOM   3025  O   GLY A 188      35.807 -15.151 -15.562  1.00 59.40           O
ATOM   3026  N   GLN A 189      36.810 -16.197 -13.869  1.00 59.13           N
ATOM   3027  H   GLN A 189      37.296 -16.092 -13.002  1.00 59.13           H
ATOM   3028  CA  GLN A 189      36.394 -17.546 -14.281  1.00 60.05           C
ATOM   3029  HA  GLN A 189      36.104 -17.403 -15.227  1.00 60.05           H
ATOM   3030  C   GLN A 189      35.155 -18.116 -13.568  1.00 61.58           C
ATOM   3031  O   GLN A 189      34.578 -19.084 -14.061  1.00 58.00           O
ATOM   3032  CB  GLN A 189      37.589 -18.508 -14.193  1.00 56.36           C
ATOM   3033 1HB  GLN A 189      38.064 -18.360 -13.325  1.00 56.36           H
ATOM   3034 2HB  GLN A 189      37.254 -19.449 -14.233  1.00 56.36           H
ATOM   3035  CG  GLN A 189      38.574 -18.275 -15.352  1.00 49.99           C
ATOM   3036 1HG  GLN A 189      38.062 -18.249 -16.210  1.00 49.99           H
ATOM   3037 2HG  GLN A 189      39.035 -17.399 -15.212  1.00 49.99           H
ATOM   3038  CD  GLN A 189      39.634 -19.368 -15.456  1.00 46.09           C
ATOM   3039  OE1 GLN A 189      39.818 -20.206 -14.597  1.00 43.90           O
ATOM   3040  NE2 GLN A 189      40.377 -19.411 -16.540  1.00 40.81           N
ATOM   3041 1HE2 GLN A 189      41.073 -20.122 -16.641  1.00 40.81           H
ATOM   3042 2HE2 GLN A 189      40.246 -18.733 -17.263  1.00 40.81           H
ATOM   3043  N   THR A 190      34.688 -17.531 -12.466  1.00 60.41           N
ATOM   3044  H   THR A 190      35.131 -16.698 -12.134  1.00 60.41           H
ATOM   3045  CA  THR A 190      33.544 -18.071 -11.726  1.00 59.94           C
ATOM   3046  HA  THR A 190      33.163 -18.743 -12.361  1.00 59.94           H
ATOM   3047  C   THR A 190      32.473 -17.011 -11.444  1.00 63.13           C
ATOM   3048  O   THR A 190      32.752 -15.914 -10.990  1.00 58.29           O
ATOM   3049  CB  THR A 190      33.971 -18.788 -10.434  1.00 53.10           C
ATOM   3050  HB  THR A 190      33.177 -18.858  -9.830  1.00 53.10           H
ATOM   3051  OG1 THR A 190      34.926 -18.043  -9.725  1.00 46.57           O
ATOM   3052  HG1 THR A 190      35.698 -18.585  -9.564  1.00 46.57           H
ATOM   3053  CG2 THR A 190      34.601 -20.148 -10.731  1.00 44.48           C
ATOM   3054 1HG2 THR A 190      34.876 -20.608  -9.887  1.00 44.48           H
ATOM   3055 2HG2 THR A 190      35.414 -20.049 -11.305  1.00 44.48           H
ATOM   3056 3HG2 THR A 190      33.957 -20.744 -11.210  1.00 44.48           H
ATOM   3057  N   LYS A 191      31.200 -17.354 -11.734  1.00 61.05           N
ATOM   3058  H   LYS A 191      31.047 -18.202 -12.241  1.00 61.05           H
ATOM   3059  CA  LYS A 191      30.018 -16.555 -11.350  1.00 61.58           C
ATOM   3060  HA  LYS A 191      30.210 -15.599 -11.572  1.00 61.58           H
ATOM   3061  C   LYS A 191      29.799 -16.720  -9.850  1.00 64.05           C
ATOM   3062  O   LYS A 191      29.162 -17.682  -9.426  1.00 60.58           O
ATOM   3063  CB  LYS A 191      28.772 -17.001 -12.138  1.00 56.56           C
ATOM   3064 1HB  LYS A 191      28.662 -17.989 -12.030  1.00 56.56           H
ATOM   3065 2HB  LYS A 191      27.972 -16.533 -11.762  1.00 56.56           H
ATOM   3066  CG  LYS A 191      28.853 -16.688 -13.631  1.00 51.93           C
ATOM   3067 1HG  LYS A 191      28.967 -15.702 -13.753  1.00 51.93           H
ATOM   3068 2HG  LYS A 191      29.639 -17.166 -14.023  1.00 51.93           H
ATOM   3069  CD  LYS A 191      27.576 -17.141 -14.349  1.00 48.42           C
ATOM   3070 1HD  LYS A 191      27.464 -18.127 -14.229  1.00 48.42           H
ATOM   3071 2HD  LYS A 191      26.790 -16.665 -13.954  1.00 48.42           H
ATOM   3072  CE  LYS A 191      27.662 -16.819 -15.848  1.00 44.57           C
ATOM   3073 1HE  LYS A 191      27.811 -15.838 -15.973  1.00 44.57           H
ATOM   3074 2HE  LYS A 191      28.421 -17.326 -16.257  1.00 44.57           H
ATOM   3075  NZ  LYS A 191      26.416 -17.193 -16.563  1.00 38.19           N
ATOM   3076 1HZ  LYS A 191      26.484 -16.979 -17.537  1.00 38.19           H
ATOM   3077 2HZ  LYS A 191      25.629 -16.699 -16.194  1.00 38.19           H
ATOM   3078 3HZ  LYS A 191      26.233 -18.172 -16.476  1.00 38.19           H
ATOM   3079  N   VAL A 192      30.319 -15.795  -9.051  1.00 67.05           N
ATOM   3080  H   VAL A 192      30.731 -14.983  -9.464  1.00 67.05           H
ATOM   3081  CA  VAL A 192      30.315 -15.912  -7.588  1.00 67.43           C
ATOM   3082  HA  VAL A 192      30.359 -16.894  -7.406  1.00 67.43           H
ATOM   3083  C   VAL A 192      29.018 -15.381  -6.974  1.00 70.88           C
ATOM   3084  O   VAL A 192      28.556 -15.902  -5.966  1.00 66.21           O
ATOM   3085  CB  VAL A 192      31.547 -15.204  -6.990  1.00 60.64           C
ATOM   3086  HB  VAL A 192      31.434 -14.232  -7.198  1.00 60.64           H
ATOM   3087  CG1 VAL A 192      31.654 -15.413  -5.474  1.00 52.80           C
ATOM   3088 1HG1 VAL A 192      32.458 -14.947  -5.104  1.00 52.80           H
ATOM   3089 2HG1 VAL A 192      31.732 -16.385  -5.251  1.00 52.80           H
ATOM   3090 3HG1 VAL A 192      30.847 -15.053  -5.005  1.00 52.80           H
ATOM   3091  CG2 VAL A 192      32.842 -15.749  -7.595  1.00 52.86           C
ATOM   3092 1HG2 VAL A 192      33.640 -15.289  -7.206  1.00 52.86           H
ATOM   3093 2HG2 VAL A 192      32.860 -15.612  -8.585  1.00 52.86           H
ATOM   3094 3HG2 VAL A 192      32.935 -16.729  -7.418  1.00 52.86           H
ATOM   3095  N   PHE A 193      28.403 -14.377  -7.611  1.00 75.13           N
ATOM   3096  H   PHE A 193      28.763 -14.068  -8.491  1.00 75.13           H
ATOM   3097  CA  PHE A 193      27.225 -13.721  -7.060  1.00 76.69           C
ATOM   3098  HA  PHE A 193      26.740 -14.392  -6.499  1.00 76.69           H
ATOM   3099  C   PHE A 193      26.273 -13.278  -8.175  1.00 78.64           C
ATOM   3100  O   PHE A 193      26.710 -12.805  -9.227  1.00 77.38           O
ATOM   3101  CB  PHE A 193      27.700 -12.539  -6.204  1.00 74.59           C
ATOM   3102 1HB  PHE A 193      28.388 -12.871  -5.558  1.00 74.59           H
ATOM   3103 2HB  PHE A 193      28.111 -11.856  -6.807  1.00 74.59           H
ATOM   3104  CG  PHE A 193      26.602 -11.860  -5.409  1.00 72.06           C
ATOM   3105  CD1 PHE A 193      26.027 -10.663  -5.891  1.00 70.16           C
ATOM   3106  HD1 PHE A 193      26.316 -10.286  -6.771  1.00 70.16           H
ATOM   3107  CD2 PHE A 193      26.192 -12.392  -4.182  1.00 68.87           C
ATOM   3108  HD2 PHE A 193      26.593 -13.245  -3.847  1.00 68.87           H
ATOM   3109  CE1 PHE A 193      25.051 -10.006  -5.131  1.00 66.10           C
ATOM   3110  HE1 PHE A 193      24.639  -9.162  -5.475  1.00 66.10           H
ATOM   3111  CE2 PHE A 193      25.216 -11.727  -3.420  1.00 66.82           C
ATOM   3112  HE2 PHE A 193      24.924 -12.108  -2.543  1.00 66.82           H
ATOM   3113  CZ  PHE A 193      24.646 -10.524  -3.888  1.00 66.67           C
ATOM   3114  HZ  PHE A 193      23.960 -10.044  -3.341  1.00 66.67           H
ATOM   3115  N   SER A 194      24.963 -13.425  -7.973  1.00 79.42           N
ATOM   3116  H   SER A 194      24.665 -13.833  -7.110  1.00 79.42           H
ATOM   3117  CA  SER A 194      23.936 -13.028  -8.931  1.00 80.91           C
ATOM   3118  HA  SER A 194      24.426 -12.486  -9.614  1.00 80.91           H
ATOM   3119  C   SER A 194      22.870 -12.182  -8.258  1.00 81.96           C
ATOM   3120  O   SER A 194      22.440 -12.499  -7.151  1.00 79.38           O
ATOM   3121  CB  SER A 194      23.277 -14.249  -9.589  1.00 79.08           C
ATOM   3122 1HB  SER A 194      22.788 -14.800  -8.913  1.00 79.08           H
ATOM   3123 2HB  SER A 194      22.645 -13.969 -10.311  1.00 79.08           H
ATOM   3124  OG  SER A 194      24.249 -15.077 -10.180  1.00 68.03           O
ATOM   3125  HG  SER A 194      23.884 -15.952 -10.314  1.00 68.03           H
ATOM   3126  N   GLN A 195      22.413 -11.133  -8.944  1.00 83.28           N
ATOM   3127  H   GLN A 195      22.771 -10.952  -9.860  1.00 83.28           H
ATOM   3128  CA  GLN A 195      21.404 -10.248  -8.385  1.00 84.01           C
ATOM   3129  HA  GLN A 195      20.894 -10.787  -7.715  1.00 84.01           H
ATOM   3130  C   GLN A 195      20.382  -9.803  -9.436  1.00 85.45           C
ATOM   3131  O   GLN A 195      20.707  -9.612 -10.605  1.00 83.71           O
ATOM   3132  CB  GLN A 195      22.112  -9.073  -7.688  1.00 81.66           C
ATOM   3133 1HB  GLN A 195      22.884  -9.438  -7.167  1.00 81.66           H
ATOM   3134 2HB  GLN A 195      22.450  -8.449  -8.393  1.00 81.66           H
ATOM   3135  CG  GLN A 195      21.234  -8.269  -6.728  1.00 74.63           C
ATOM   3136 1HG  GLN A 195      21.765  -7.486  -6.403  1.00 74.63           H
ATOM   3137 2HG  GLN A 195      20.436  -7.944  -7.236  1.00 74.63           H
ATOM   3138  CD  GLN A 195      20.737  -9.046  -5.507  1.00 74.40           C
ATOM   3139  OE1 GLN A 195      20.357 -10.198  -5.576  1.00 67.64           O
ATOM   3140  NE2 GLN A 195      20.675  -8.450  -4.335  1.00 64.29           N
ATOM   3141 1HE2 GLN A 195      20.324  -8.945  -3.540  1.00 64.29           H
ATOM   3142 2HE2 GLN A 195      20.979  -7.502  -4.239  1.00 64.29           H
ATOM   3143  N   CYS A 196      19.121  -9.646  -9.005  1.00 84.09           N
ATOM   3144  H   CYS A 196      18.910  -9.912  -8.064  1.00 84.09           H
ATOM   3145  CA  CYS A 196      18.040  -9.112  -9.822  1.00 84.35           C
ATOM   3146  HA  CYS A 196      18.254  -9.258 -10.788  1.00 84.35           H
ATOM   3147  C   CYS A 196      17.924  -7.599  -9.559  1.00 84.52           C
ATOM   3148  O   CYS A 196      17.438  -7.182  -8.508  1.00 81.85           O
ATOM   3149  CB  CYS A 196      16.756  -9.873  -9.464  1.00 83.96           C
ATOM   3150 1HB  CYS A 196      16.969 -10.827  -9.676  1.00 83.96           H
ATOM   3151 2HB  CYS A 196      16.674  -9.762  -8.474  1.00 83.96           H
ATOM   3152  SG  CYS A 196      15.267  -9.317 -10.322  1.00 82.46           S
ATOM   3153  N   VAL A 197      18.388  -6.784 -10.498  1.00 85.73           N
ATOM   3154  H   VAL A 197      18.677  -7.181 -11.369  1.00 85.73           H
ATOM   3155  CA  VAL A 197      18.499  -5.328 -10.324  1.00 85.57           C
ATOM   3156  HA  VAL A 197      17.823  -5.124  -9.616  1.00 85.57           H
ATOM   3157  C   VAL A 197      18.126  -4.566 -11.597  1.00 86.87           C
ATOM   3158  O   VAL A 197      18.027  -5.133 -12.683  1.00 85.18           O
ATOM   3159  CB  VAL A 197      19.908  -4.913  -9.845  1.00 81.92           C
ATOM   3160  HB  VAL A 197      19.901  -3.913  -9.825  1.00 81.92           H
ATOM   3161  CG1 VAL A 197      20.219  -5.437  -8.442  1.00 74.60           C
ATOM   3162 1HG1 VAL A 197      21.134  -5.158  -8.150  1.00 74.60           H
ATOM   3163 2HG1 VAL A 197      20.179  -6.436  -8.415  1.00 74.60           H
ATOM   3164 3HG1 VAL A 197      19.563  -5.085  -7.774  1.00 74.60           H
ATOM   3165  CG2 VAL A 197      21.016  -5.388 -10.797  1.00 75.72           C
ATOM   3166 1HG2 VAL A 197      21.917  -5.108 -10.466  1.00 75.72           H
ATOM   3167 2HG2 VAL A 197      20.891  -5.004 -11.712  1.00 75.72           H
ATOM   3168 3HG2 VAL A 197      21.015  -6.385 -10.879  1.00 75.72           H
ATOM   3169  N   THR A 198      17.939  -3.258 -11.457  1.00 84.49           N
ATOM   3170  H   THR A 198      17.986  -2.878 -10.533  1.00 84.49           H
ATOM   3171  CA  THR A 198      17.667  -2.326 -12.567  1.00 82.23           C
ATOM   3172  HA  THR A 198      17.234  -2.904 -13.259  1.00 82.23           H
ATOM   3173  C   THR A 198      18.941  -1.708 -13.168  1.00 80.77           C
ATOM   3174  O   THR A 198      18.856  -0.833 -14.018  1.00 76.23           O
ATOM   3175  CB  THR A 198      16.726  -1.204 -12.108  1.00 79.98           C
ATOM   3176  HB  THR A 198      16.602  -0.558 -12.861  1.00 79.98           H
ATOM   3177  OG1 THR A 198      17.307  -0.494 -11.033  1.00 73.39           O
ATOM   3178  HG1 THR A 198      17.438   0.419 -11.287  1.00 73.39           H
ATOM   3179  CG2 THR A 198      15.386  -1.737 -11.622  1.00 73.46           C
ATOM   3180 1HG2 THR A 198      14.789  -0.991 -11.328  1.00 73.46           H
ATOM   3181 2HG2 THR A 198      15.507  -2.357 -10.847  1.00 73.46           H
ATOM   3182 3HG2 THR A 198      14.916  -2.239 -12.348  1.00 73.46           H
ATOM   3183  N   HIS A 199      20.108  -2.144 -12.727  1.00 79.92           N
ATOM   3184  H   HIS A 199      20.115  -2.890 -12.061  1.00 79.92           H
ATOM   3185  CA  HIS A 199      21.388  -1.593 -13.162  1.00 78.12           C
ATOM   3186  HA  HIS A 199      21.362  -0.614 -12.959  1.00 78.12           H
ATOM   3187  C   HIS A 199      21.571  -1.751 -14.678  1.00 79.36           C
ATOM   3188  O   HIS A 199      21.176  -2.760 -15.263  1.00 74.36           O
ATOM   3189  CB  HIS A 199      22.522  -2.257 -12.366  1.00 73.36           C
ATOM   3190 1HB  HIS A 199      22.271  -2.287 -11.398  1.00 73.36           H
ATOM   3191 2HB  HIS A 199      22.659  -3.188 -12.704  1.00 73.36           H
ATOM   3192  CG  HIS A 199      23.822  -1.519 -12.489  1.00 66.27           C
ATOM   3193  ND1 HIS A 199      24.156  -0.352 -11.852  1.00 59.38           N
ATOM   3194  HD1 HIS A 199      23.573   0.162 -11.223  1.00 59.38           H
ATOM   3195  CD2 HIS A 199      24.904  -1.883 -13.259  1.00 58.43           C
ATOM   3196  HD2 HIS A 199      24.967  -2.692 -13.844  1.00 58.43           H
ATOM   3197  CE1 HIS A 199      25.407  -0.019 -12.222  1.00 53.18           C
ATOM   3198  HE1 HIS A 199      25.902   0.789 -11.903  1.00 53.18           H
ATOM   3199  NE2 HIS A 199      25.893  -0.924 -13.077  1.00 55.23           N
ATOM   3200  N   CYS A 200      22.114  -0.731 -15.338  1.00 76.93           N
ATOM   3201  H   CYS A 200      22.443   0.042 -14.796  1.00 76.93           H
ATOM   3202  CA  CYS A 200      22.271  -0.644 -16.799  1.00 78.54           C
ATOM   3203  HA  CYS A 200      22.558   0.306 -16.925  1.00 78.54           H
ATOM   3204  C   CYS A 200      20.979  -0.748 -17.638  1.00 81.65           C
ATOM   3205  O   CYS A 200      21.039  -0.910 -18.853  1.00 77.04           O
ATOM   3206  CB  CYS A 200      23.368  -1.618 -17.267  1.00 73.53           C
ATOM   3207 1HB  CYS A 200      23.166  -2.467 -16.779  1.00 73.53           H
ATOM   3208 2HB  CYS A 200      23.186  -1.742 -18.242  1.00 73.53           H
ATOM   3209  SG  CYS A 200      25.071  -1.056 -16.966  1.00 65.01           S
ATOM   3210  N   SER A 201      19.795  -0.652 -17.033  1.00 80.15           N
ATOM   3211  H   SER A 201      19.772  -0.573 -16.036  1.00 80.15           H
ATOM   3212  CA  SER A 201      18.522  -0.657 -17.767  1.00 81.88           C
ATOM   3213  HA  SER A 201      18.713  -1.189 -18.592  1.00 81.88           H
ATOM   3214  C   SER A 201      18.079   0.739 -18.193  1.00 83.29           C
ATOM   3215  O   SER A 201      17.274   0.868 -19.116  1.00 80.08           O
ATOM   3216  CB  SER A 201      17.429  -1.327 -16.942  1.00 79.14           C
ATOM   3217 1HB  SER A 201      17.327  -0.885 -16.051  1.00 79.14           H
ATOM   3218 2HB  SER A 201      16.553  -1.313 -17.424  1.00 79.14           H
ATOM   3219  OG  SER A 201      17.800  -2.680 -16.730  1.00 69.14           O
ATOM   3220  HG  SER A 201      17.013  -3.223 -16.682  1.00 69.14           H
ATOM   3221  N   PHE A 202      18.618   1.781 -17.579  1.00 81.25           N
ATOM   3222  H   PHE A 202      19.240   1.598 -16.818  1.00 81.25           H
ATOM   3223  CA  PHE A 202      18.374   3.173 -17.928  1.00 81.34           C
ATOM   3224  HA  PHE A 202      17.614   3.173 -18.578  1.00 81.34           H
ATOM   3225  C   PHE A 202      19.618   3.780 -18.591  1.00 80.56           C
ATOM   3226  O   PHE A 202      20.727   3.609 -18.104  1.00 76.18           O
ATOM   3227  CB  PHE A 202      17.979   3.958 -16.678  1.00 81.01           C
ATOM   3228 1HB  PHE A 202      18.708   3.865 -15.999  1.00 81.01           H
ATOM   3229 2HB  PHE A 202      17.874   4.921 -16.926  1.00 81.01           H
ATOM   3230  CG  PHE A 202      16.684   3.487 -16.050  1.00 82.75           C
ATOM   3231  CD1 PHE A 202      15.450   3.872 -16.611  1.00 79.81           C
ATOM   3232  HD1 PHE A 202      15.431   4.434 -17.438  1.00 79.81           H
ATOM   3233  CD2 PHE A 202      16.695   2.677 -14.896  1.00 81.64           C
ATOM   3234  HD2 PHE A 202      17.567   2.387 -14.501  1.00 81.64           H
ATOM   3235  CE1 PHE A 202      14.246   3.468 -16.010  1.00 80.08           C
ATOM   3236  HE1 PHE A 202      13.372   3.744 -16.410  1.00 80.08           H
ATOM   3237  CE2 PHE A 202      15.490   2.275 -14.298  1.00 81.50           C
ATOM   3238  HE2 PHE A 202      15.504   1.701 -13.479  1.00 81.50           H
ATOM   3239  CZ  PHE A 202      14.265   2.680 -14.852  1.00 81.99           C
ATOM   3240  HZ  PHE A 202      13.406   2.406 -14.420  1.00 81.99           H
ATOM   3241  N   SER A 203      19.418   4.509 -19.696  1.00 84.70           N
ATOM   3242  H   SER A 203      18.486   4.601 -20.047  1.00 84.70           H
ATOM   3243  CA  SER A 203      20.510   5.179 -20.414  1.00 82.92           C
ATOM   3244  HA  SER A 203      21.245   4.501 -20.440  1.00 82.92           H
ATOM   3245  C   SER A 203      21.035   6.422 -19.687  1.00 81.16           C
ATOM   3246  O   SER A 203      22.185   6.797 -19.869  1.00 76.25           O
ATOM   3247  CB  SER A 203      20.039   5.564 -21.822  1.00 80.95           C
ATOM   3248 1HB  SER A 203      20.730   6.114 -22.291  1.00 80.95           H
ATOM   3249 2HB  SER A 203      19.836   4.749 -22.365  1.00 80.95           H
ATOM   3250  OG  SER A 203      18.854   6.336 -21.750  1.00 72.26           O
ATOM   3251  HG  SER A 203      19.079   7.266 -21.734  1.00 72.26           H
ATOM   3252  N   GLN A 204      20.188   7.055 -18.872  1.00 81.80           N
ATOM   3253  H   GLN A 204      19.271   6.671 -18.764  1.00 81.80           H
ATOM   3254  CA  GLN A 204      20.508   8.264 -18.131  1.00 82.19           C
ATOM   3255  HA  GLN A 204      21.507   8.317 -18.120  1.00 82.19           H
ATOM   3256  C   GLN A 204      19.961   8.169 -16.695  1.00 82.11           C
ATOM   3257  O   GLN A 204      18.876   7.623 -16.476  1.00 80.52           O
ATOM   3258  CB  GLN A 204      19.906   9.490 -18.842  1.00 81.58           C
ATOM   3259 1HB  GLN A 204      18.918   9.354 -18.913  1.00 81.58           H
ATOM   3260 2HB  GLN A 204      20.093  10.297 -18.282  1.00 81.58           H
ATOM   3261  CG  GLN A 204      20.457   9.750 -20.257  1.00 76.33           C
ATOM   3262 1HG  GLN A 204      20.338   8.921 -20.803  1.00 76.33           H
ATOM   3263 2HG  GLN A 204      19.937  10.498 -20.669  1.00 76.33           H
ATOM   3264  CD  GLN A 204      21.939  10.128 -20.275  1.00 72.74           C
ATOM   3265  OE1 GLN A 204      22.463  10.680 -19.327  1.00 67.00           O
ATOM   3266  NE2 GLN A 204      22.652   9.852 -21.329  1.00 62.81           N
ATOM   3267 1HE2 GLN A 204      23.622  10.094 -21.354  1.00 62.81           H
ATOM   3268 2HE2 GLN A 204      22.230   9.398 -22.114  1.00 62.81           H
ATOM   3269  N   TRP A 205      20.658   8.776 -15.743  1.00 77.27           N
ATOM   3270  H   TRP A 205      21.492   9.263 -16.003  1.00 77.27           H
ATOM   3271  CA  TRP A 205      20.269   8.769 -14.329  1.00 76.14           C
ATOM   3272  HA  TRP A 205      20.227   7.802 -14.076  1.00 76.14           H
ATOM   3273  C   TRP A 205      18.876   9.370 -14.081  1.00 77.79           C
ATOM   3274  O   TRP A 205      18.113   8.859 -13.253  1.00 76.21           O
ATOM   3275  CB  TRP A 205      21.332   9.521 -13.519  1.00 72.94           C
ATOM   3276 1HB  TRP A 205      21.180   9.338 -12.548  1.00 72.94           H
ATOM   3277 2HB  TRP A 205      22.234   9.181 -13.785  1.00 72.94           H
ATOM   3278  CG  TRP A 205      21.333  11.013 -13.707  1.00 66.56           C
ATOM   3279  CD1 TRP A 205      22.066  11.707 -14.603  1.00 61.38           C
ATOM   3280  HD1 TRP A 205      22.721  11.307 -15.245  1.00 61.38           H
ATOM   3281  CD2 TRP A 205      20.530  12.008 -12.990  1.00 63.61           C
ATOM   3282  NE1 TRP A 205      21.774  13.056 -14.499  1.00 55.30           N
ATOM   3283  HE1 TRP A 205      22.194  13.767 -15.064  1.00 55.30           H
ATOM   3284  CE2 TRP A 205      20.835  13.299 -13.523  1.00 59.12           C
ATOM   3285  CE3 TRP A 205      19.583  11.947 -11.953  1.00 56.66           C
ATOM   3286  HE3 TRP A 205      19.348  11.062 -11.551  1.00 56.66           H
ATOM   3287  CZ2 TRP A 205      20.221  14.472 -13.058  1.00 57.04           C
ATOM   3288  HZ2 TRP A 205      20.450  15.361 -13.456  1.00 57.04           H
ATOM   3289  CZ3 TRP A 205      18.960  13.117 -11.472  1.00 58.08           C
ATOM   3290  HZ3 TRP A 205      18.288  13.051 -10.735  1.00 58.08           H
ATOM   3291  CH2 TRP A 205      19.272  14.370 -12.015  1.00 55.71           C
ATOM   3292  HH2 TRP A 205      18.823  15.192 -11.665  1.00 55.71           H
ATOM   3293  N   TRP A 206      18.492  10.400 -14.844  1.00 79.17           N
ATOM   3294  H   TRP A 206      19.113  10.729 -15.555  1.00 79.17           H
ATOM   3295  CA  TRP A 206      17.203  11.062 -14.679  1.00 81.00           C
ATOM   3296  HA  TRP A 206      17.119  11.193 -13.691  1.00 81.00           H
ATOM   3297  C   TRP A 206      16.016  10.195 -15.126  1.00 81.80           C
ATOM   3298  O   TRP A 206      14.938  10.326 -14.560  1.00 80.31           O
ATOM   3299  CB  TRP A 206      17.215  12.413 -15.411  1.00 79.92           C
ATOM   3300 1HB  TRP A 206      16.392  12.921 -15.157  1.00 79.92           H
ATOM   3301 2HB  TRP A 206      18.025  12.924 -15.123  1.00 79.92           H
ATOM   3302  CG  TRP A 206      17.246  12.333 -16.904  1.00 76.82           C
ATOM   3303  CD1 TRP A 206      18.345  12.414 -17.681  1.00 72.76           C
ATOM   3304  HD1 TRP A 206      19.280  12.519 -17.343  1.00 72.76           H
ATOM   3305  CD2 TRP A 206      16.119  12.176 -17.820  1.00 73.71           C
ATOM   3306  NE1 TRP A 206      17.987  12.330 -19.012  1.00 67.68           N
ATOM   3307  HE1 TRP A 206      18.636  12.365 -19.772  1.00 67.68           H
ATOM   3308  CE2 TRP A 206      16.622  12.192 -19.163  1.00 70.69           C
ATOM   3309  CE3 TRP A 206      14.728  12.051 -17.660  1.00 67.12           C
ATOM   3310  HE3 TRP A 206      14.338  12.036 -16.739  1.00 67.12           H
ATOM   3311  CZ2 TRP A 206      15.788  12.095 -20.280  1.00 69.38           C
ATOM   3312  HZ2 TRP A 206      16.171  12.116 -21.204  1.00 69.38           H
ATOM   3313  CZ3 TRP A 206      13.873  11.947 -18.776  1.00 69.17           C
ATOM   3314  HZ3 TRP A 206      12.886  11.858 -18.640  1.00 69.17           H
ATOM   3315  CH2 TRP A 206      14.401  11.968 -20.083  1.00 66.91           C
ATOM   3316  HH2 TRP A 206      13.789  11.893 -20.870  1.00 66.91           H
ATOM   3317  N   HIS A 207      16.205   9.256 -16.073  1.00 81.32           N
ATOM   3318  H   HIS A 207      17.084   9.220 -16.549  1.00 81.32           H
ATOM   3319  CA  HIS A 207      15.165   8.283 -16.431  1.00 82.02           C
ATOM   3320  HA  HIS A 207      14.379   8.845 -16.690  1.00 82.02           H
ATOM   3321  C   HIS A 207      14.817   7.376 -15.239  1.00 82.19           C
ATOM   3322  O   HIS A 207      13.648   7.123 -14.974  1.00 81.96           O
ATOM   3323  CB  HIS A 207      15.620   7.397 -17.603  1.00 82.93           C
ATOM   3324 1HB  HIS A 207      16.501   6.989 -17.364  1.00 82.93           H
ATOM   3325 2HB  HIS A 207      14.941   6.674 -17.732  1.00 82.93           H
ATOM   3326  CG  HIS A 207      15.795   8.078 -18.927  1.00 82.28           C
ATOM   3327  ND1 HIS A 207      16.816   7.839 -19.818  1.00 73.36           N
ATOM   3328  HD1 HIS A 207      17.610   7.252 -19.659  1.00 73.36           H
ATOM   3329  CD2 HIS A 207      14.914   8.918 -19.537  1.00 74.81           C
ATOM   3330  HD2 HIS A 207      14.065   9.270 -19.142  1.00 74.81           H
ATOM   3331  CE1 HIS A 207      16.559   8.532 -20.939  1.00 75.86           C
ATOM   3332  HE1 HIS A 207      17.145   8.544 -21.749  1.00 75.86           H
ATOM   3333  NE2 HIS A 207      15.409   9.203 -20.820  1.00 78.55           N
ATOM   3334  N   GLN A 208      15.828   6.920 -14.511  1.00 82.95           N
ATOM   3335  H   GLN A 208      16.761   7.138 -14.797  1.00 82.95           H
ATOM   3336  CA  GLN A 208      15.636   6.114 -13.311  1.00 82.03           C
ATOM   3337  HA  GLN A 208      15.018   5.370 -13.566  1.00 82.03           H
ATOM   3338  C   GLN A 208      14.961   6.929 -12.197  1.00 82.62           C
ATOM   3339  O   GLN A 208      14.004   6.453 -11.590  1.00 82.05           O
ATOM   3340  CB  GLN A 208      16.995   5.547 -12.863  1.00 79.95           C
ATOM   3341 1HB  GLN A 208      17.389   5.019 -13.615  1.00 79.95           H
ATOM   3342 2HB  GLN A 208      17.603   6.307 -12.634  1.00 79.95           H
ATOM   3343  CG  GLN A 208      16.853   4.632 -11.631  1.00 74.39           C
ATOM   3344 1HG  GLN A 208      16.543   5.181 -10.855  1.00 74.39           H
ATOM   3345 2HG  GLN A 208      16.175   3.924 -11.831  1.00 74.39           H
ATOM   3346  CD  GLN A 208      18.173   3.952 -11.253  1.00 73.15           C
ATOM   3347  OE1 GLN A 208      19.186   4.049 -11.924  1.00 68.85           O
ATOM   3348  NE2 GLN A 208      18.206   3.228 -10.171  1.00 64.46           N
ATOM   3349 1HE2 GLN A 208      19.051   2.765  -9.905  1.00 64.46           H
ATOM   3350 2HE2 GLN A 208      17.386   3.135  -9.606  1.00 64.46           H
ATOM   3351  N   ALA A 209      15.426   8.160 -11.967  1.00 80.65           N
ATOM   3352  H   ALA A 209      16.211   8.482 -12.497  1.00 80.65           H
ATOM   3353  CA  ALA A 209      14.839   9.054 -10.977  1.00 79.77           C
ATOM   3354  HA  ALA A 209      14.866   8.568 -10.104  1.00 79.77           H
ATOM   3355  C   ALA A 209      13.366   9.363 -11.299  1.00 82.04           C
ATOM   3356  O   ALA A 209      12.510   9.256 -10.421  1.00 82.22           O
ATOM   3357  CB  ALA A 209      15.686  10.329 -10.904  1.00 77.77           C
ATOM   3358 1HB  ALA A 209      16.640  10.114 -10.694  1.00 77.77           H
ATOM   3359 2HB  ALA A 209      15.346  10.945 -10.193  1.00 77.77           H
ATOM   3360 3HB  ALA A 209      15.666  10.823 -11.773  1.00 77.77           H
ATOM   3361  N   PHE A 210      13.043   9.662 -12.567  1.00 85.59           N
ATOM   3362  H   PHE A 210      13.781   9.730 -13.238  1.00 85.59           H
ATOM   3363  CA  PHE A 210      11.674   9.893 -13.021  1.00 87.22           C
ATOM   3364  HA  PHE A 210      11.317  10.625 -12.441  1.00 87.22           H
ATOM   3365  C   PHE A 210      10.795   8.654 -12.824  1.00 87.80           C
ATOM   3366  O   PHE A 210       9.693   8.775 -12.298  1.00 87.68           O
ATOM   3367  CB  PHE A 210      11.691  10.324 -14.495  1.00 87.81           C
ATOM   3368 1HB  PHE A 210      12.206  11.177 -14.578  1.00 87.81           H
ATOM   3369 2HB  PHE A 210      12.136   9.611 -15.037  1.00 87.81           H
ATOM   3370  CG  PHE A 210      10.296  10.548 -15.049  1.00 88.09           C
ATOM   3371  CD1 PHE A 210       9.642   9.539 -15.780  1.00 83.75           C
ATOM   3372  HD1 PHE A 210      10.114   8.678 -15.969  1.00 83.75           H
ATOM   3373  CD2 PHE A 210       9.627  11.759 -14.791  1.00 83.36           C
ATOM   3374  HD2 PHE A 210      10.087  12.482 -14.276  1.00 83.36           H
ATOM   3375  CE1 PHE A 210       8.332   9.732 -16.246  1.00 82.78           C
ATOM   3376  HE1 PHE A 210       7.870   9.009 -16.760  1.00 82.78           H
ATOM   3377  CE2 PHE A 210       8.314  11.957 -15.255  1.00 83.22           C
ATOM   3378  HE2 PHE A 210       7.838  12.816 -15.064  1.00 83.22           H
ATOM   3379  CZ  PHE A 210       7.674  10.946 -15.987  1.00 84.12           C
ATOM   3380  HZ  PHE A 210       6.744  11.090 -16.326  1.00 84.12           H
ATOM   3381  N   TYR A 211      11.277   7.462 -13.208  1.00 88.51           N
ATOM   3382  H   TYR A 211      12.182   7.424 -13.633  1.00 88.51           H
ATOM   3383  CA  TYR A 211      10.528   6.212 -13.029  1.00 88.90           C
ATOM   3384  HA  TYR A 211       9.652   6.355 -13.489  1.00 88.90           H
ATOM   3385  C   TYR A 211      10.234   5.905 -11.552  1.00 89.30           C
ATOM   3386  O   TYR A 211       9.111   5.549 -11.200  1.00 89.13           O
ATOM   3387  CB  TYR A 211      11.309   5.067 -13.678  1.00 89.46           C
ATOM   3388 1HB  TYR A 211      11.401   5.247 -14.657  1.00 89.46           H
ATOM   3389 2HB  TYR A 211      12.217   5.013 -13.262  1.00 89.46           H
ATOM   3390  CG  TYR A 211      10.604   3.735 -13.490  1.00 90.39           C
ATOM   3391  CD1 TYR A 211      11.055   2.820 -12.519  1.00 88.09           C
ATOM   3392  HD1 TYR A 211      11.884   3.011 -11.994  1.00 88.09           H
ATOM   3393  CD2 TYR A 211       9.452   3.475 -14.239  1.00 88.81           C
ATOM   3394  HD2 TYR A 211       9.148   4.127 -14.933  1.00 88.81           H
ATOM   3395  CE1 TYR A 211      10.331   1.638 -12.294  1.00 88.85           C
ATOM   3396  HE1 TYR A 211      10.646   0.981 -11.609  1.00 88.85           H
ATOM   3397  CE2 TYR A 211       8.722   2.294 -14.014  1.00 89.10           C
ATOM   3398  HE2 TYR A 211       7.897   2.107 -14.547  1.00 89.10           H
ATOM   3399  CZ  TYR A 211       9.154   1.376 -13.038  1.00 89.80           C
ATOM   3400  OH  TYR A 211       8.419   0.260 -12.817  1.00 88.59           O
ATOM   3401  HH  TYR A 211       7.492   0.493 -12.765  1.00 88.59           H
ATOM   3402  N   ASN A 212      11.219   6.090 -10.678  1.00 88.58           N
ATOM   3403  H   ASN A 212      12.114   6.377 -11.019  1.00 88.58           H
ATOM   3404  CA  ASN A 212      11.050   5.893  -9.244  1.00 87.05           C
ATOM   3405  HA  ASN A 212      10.668   4.976  -9.133  1.00 87.05           H
ATOM   3406  C   ASN A 212      10.057   6.907  -8.659  1.00 88.20           C
ATOM   3407  O   ASN A 212       9.148   6.526  -7.918  1.00 88.06           O
ATOM   3408  CB  ASN A 212      12.425   6.004  -8.555  1.00 85.58           C
ATOM   3409 1HB  ASN A 212      12.881   6.832  -8.881  1.00 85.58           H
ATOM   3410 2HB  ASN A 212      12.285   6.067  -7.567  1.00 85.58           H
ATOM   3411  CG  ASN A 212      13.341   4.821  -8.828  1.00 82.94           C
ATOM   3412  OD1 ASN A 212      12.947   3.778  -9.310  1.00 77.71           O
ATOM   3413  ND2 ASN A 212      14.604   4.944  -8.479  1.00 76.04           N
ATOM   3414 1HD2 ASN A 212      15.236   4.180  -8.611  1.00 76.04           H
ATOM   3415 2HD2 ASN A 212      14.932   5.801  -8.082  1.00 76.04           H
ATOM   3416  N   PHE A 213      10.158   8.180  -9.040  1.00 87.30           N
ATOM   3417  H   PHE A 213      10.908   8.433  -9.651  1.00 87.30           H
ATOM   3418  CA  PHE A 213       9.230   9.227  -8.612  1.00 88.16           C
ATOM   3419  HA  PHE A 213       9.219   9.180  -7.613  1.00 88.16           H
ATOM   3420  C   PHE A 213       7.803   8.977  -9.126  1.00 89.74           C
ATOM   3421  O   PHE A 213       6.841   9.139  -8.376  1.00 89.71           O
ATOM   3422  CB  PHE A 213       9.745  10.590  -9.077  1.00 87.62           C
ATOM   3423 1HB  PHE A 213      10.655  10.742  -8.692  1.00 87.62           H
ATOM   3424 2HB  PHE A 213       9.801  10.593 -10.075  1.00 87.62           H
ATOM   3425  CG  PHE A 213       8.839  11.725  -8.640  1.00 85.81           C
ATOM   3426  CD1 PHE A 213       7.930  12.311  -9.546  1.00 82.00           C
ATOM   3427  HD1 PHE A 213       7.904  12.002 -10.497  1.00 82.00           H
ATOM   3428  CD2 PHE A 213       8.867  12.168  -7.303  1.00 81.01           C
ATOM   3429  HD2 PHE A 213       9.509  11.757  -6.655  1.00 81.01           H
ATOM   3430  CE1 PHE A 213       7.063  13.326  -9.115  1.00 77.82           C
ATOM   3431  HE1 PHE A 213       6.421  13.740  -9.760  1.00 77.82           H
ATOM   3432  CE2 PHE A 213       7.994  13.187  -6.875  1.00 77.75           C
ATOM   3433  HE2 PHE A 213       8.017  13.499  -5.925  1.00 77.75           H
ATOM   3434  CZ  PHE A 213       7.095  13.762  -7.780  1.00 77.94           C
ATOM   3435  HZ  PHE A 213       6.474  14.485  -7.476  1.00 77.94           H
ATOM   3436  N   PHE A 214       7.646   8.545 -10.389  1.00 91.60           N
ATOM   3437  H   PHE A 214       8.458   8.484 -10.970  1.00 91.60           H
ATOM   3438  CA  PHE A 214       6.362   8.160 -10.961  1.00 92.58           C
ATOM   3439  HA  PHE A 214       5.772   8.964 -10.879  1.00 92.58           H
ATOM   3440  C   PHE A 214       5.729   7.003 -10.178  1.00 93.28           C
ATOM   3441  O   PHE A 214       4.572   7.090  -9.768  1.00 93.20           O
ATOM   3442  CB  PHE A 214       6.557   7.779 -12.434  1.00 93.06           C
ATOM   3443 1HB  PHE A 214       6.831   8.594 -12.944  1.00 93.06           H
ATOM   3444 2HB  PHE A 214       7.278   7.089 -12.496  1.00 93.06           H
ATOM   3445  CG  PHE A 214       5.310   7.216 -13.078  1.00 92.94           C
ATOM   3446  CD1 PHE A 214       5.114   5.820 -13.157  1.00 89.85           C
ATOM   3447  HD1 PHE A 214       5.819   5.199 -12.815  1.00 89.85           H
ATOM   3448  CD2 PHE A 214       4.298   8.082 -13.554  1.00 90.60           C
ATOM   3449  HD2 PHE A 214       4.424   9.072 -13.496  1.00 90.60           H
ATOM   3450  CE1 PHE A 214       3.935   5.299 -13.713  1.00 89.60           C
ATOM   3451  HE1 PHE A 214       3.806   4.309 -13.774  1.00 89.60           H
ATOM   3452  CE2 PHE A 214       3.124   7.562 -14.105  1.00 90.29           C
ATOM   3453  HE2 PHE A 214       2.416   8.181 -14.444  1.00 90.29           H
ATOM   3454  CZ  PHE A 214       2.935   6.170 -14.185  1.00 90.78           C
ATOM   3455  HZ  PHE A 214       2.092   5.800 -14.576  1.00 90.78           H
ATOM   3456  N   THR A 215       6.500   5.948  -9.905  1.00 92.05           N
ATOM   3457  H   THR A 215       7.439   5.952 -10.250  1.00 92.05           H
ATOM   3458  CA  THR A 215       6.058   4.783  -9.131  1.00 91.67           C
ATOM   3459  HA  THR A 215       5.275   4.410  -9.629  1.00 91.67           H
ATOM   3460  C   THR A 215       5.610   5.201  -7.731  1.00 91.60           C
ATOM   3461  O   THR A 215       4.488   4.885  -7.323  1.00 90.51           O
ATOM   3462  CB  THR A 215       7.169   3.726  -9.055  1.00 90.95           C
ATOM   3463  HB  THR A 215       7.982   4.140  -8.645  1.00 90.95           H
ATOM   3464  OG1 THR A 215       7.491   3.308 -10.361  1.00 83.60           O
ATOM   3465  HG1 THR A 215       7.564   2.354 -10.382  1.00 83.60           H
ATOM   3466  CG2 THR A 215       6.765   2.479  -8.275  1.00 82.60           C
ATOM   3467 1HG2 THR A 215       7.513   1.816  -8.248  1.00 82.60           H
ATOM   3468 2HG2 THR A 215       5.974   2.034  -8.695  1.00 82.60           H
ATOM   3469 3HG2 THR A 215       6.523   2.709  -7.332  1.00 82.60           H
ATOM   3470  N   PHE A 216       6.422   5.970  -7.017  1.00 90.05           N
ATOM   3471  H   PHE A 216       7.322   6.182  -7.398  1.00 90.05           H
ATOM   3472  CA  PHE A 216       6.084   6.528  -5.707  1.00 89.78           C
ATOM   3473  HA  PHE A 216       5.909   5.745  -5.110  1.00 89.78           H
ATOM   3474  C   PHE A 216       4.806   7.379  -5.737  1.00 90.72           C
ATOM   3475  O   PHE A 216       3.923   7.218  -4.897  1.00 90.84           O
ATOM   3476  CB  PHE A 216       7.277   7.364  -5.228  1.00 89.05           C
ATOM   3477 1HB  PHE A 216       8.019   6.743  -4.976  1.00 89.05           H
ATOM   3478 2HB  PHE A 216       7.575   7.952  -5.980  1.00 89.05           H
ATOM   3479  CG  PHE A 216       6.980   8.247  -4.033  1.00 88.77           C
ATOM   3480  CD1 PHE A 216       7.136   9.640  -4.120  1.00 85.06           C
ATOM   3481  HD1 PHE A 216       7.430  10.058  -4.979  1.00 85.06           H
ATOM   3482  CD2 PHE A 216       6.548   7.671  -2.829  1.00 85.58           C
ATOM   3483  HD2 PHE A 216       6.428   6.680  -2.768  1.00 85.58           H
ATOM   3484  CE1 PHE A 216       6.877  10.449  -2.994  1.00 83.82           C
ATOM   3485  HE1 PHE A 216       6.992  11.441  -3.054  1.00 83.82           H
ATOM   3486  CE2 PHE A 216       6.283   8.473  -1.711  1.00 83.62           C
ATOM   3487  HE2 PHE A 216       5.970   8.055  -0.858  1.00 83.62           H
ATOM   3488  CZ  PHE A 216       6.457   9.862  -1.788  1.00 83.95           C
ATOM   3489  HZ  PHE A 216       6.283  10.434  -0.986  1.00 83.95           H
ATOM   3490  N   SER A 217       4.663   8.237  -6.756  1.00 93.61           N
ATOM   3491  H   SER A 217       5.387   8.291  -7.443  1.00 93.61           H
ATOM   3492  CA  SER A 217       3.488   9.098  -6.903  1.00 93.82           C
ATOM   3493  HA  SER A 217       3.422   9.579  -6.029  1.00 93.82           H
ATOM   3494  C   SER A 217       2.212   8.291  -7.130  1.00 94.21           C
ATOM   3495  O   SER A 217       1.208   8.527  -6.469  1.00 93.08           O
ATOM   3496  CB  SER A 217       3.682  10.089  -8.055  1.00 93.14           C
ATOM   3497 1HB  SER A 217       3.878   9.610  -8.910  1.00 93.14           H
ATOM   3498 2HB  SER A 217       2.872  10.664  -8.173  1.00 93.14           H
ATOM   3499  OG  SER A 217       4.778  10.939  -7.775  1.00 82.54           O
ATOM   3500  HG  SER A 217       5.578  10.418  -7.712  1.00 82.54           H
ATOM   3501  N   CYS A 218       2.257   7.287  -8.015  1.00 94.17           N
ATOM   3502  H   CYS A 218       3.119   7.107  -8.489  1.00 94.17           H
ATOM   3503  CA  CYS A 218       1.105   6.443  -8.319  1.00 93.91           C
ATOM   3504  HA  CYS A 218       0.343   7.079  -8.441  1.00 93.91           H
ATOM   3505  C   CYS A 218       0.738   5.490  -7.172  1.00 93.94           C
ATOM   3506  O   CYS A 218      -0.432   5.160  -7.016  1.00 92.67           O
ATOM   3507  CB  CYS A 218       1.397   5.653  -9.598  1.00 93.64           C
ATOM   3508 1HB  CYS A 218       2.280   5.207  -9.449  1.00 93.64           H
ATOM   3509 2HB  CYS A 218       0.679   4.959  -9.661  1.00 93.64           H
ATOM   3510  SG  CYS A 218       1.412   6.777 -11.022  1.00 90.76           S
ATOM   3511  HG  CYS A 218       1.416   6.073 -12.139  1.00 90.76           H
ATOM   3512  N   LEU A 219       1.716   5.054  -6.380  1.00 92.90           N
ATOM   3513  H   LEU A 219       2.636   5.422  -6.514  1.00 92.90           H
ATOM   3514  CA  LEU A 219       1.510   4.062  -5.323  1.00 92.46           C
ATOM   3515  HA  LEU A 219       0.735   3.490  -5.592  1.00 92.46           H
ATOM   3516  C   LEU A 219       1.093   4.704  -3.999  1.00 92.74           C
ATOM   3517  O   LEU A 219       0.278   4.135  -3.280  1.00 90.77           O
ATOM   3518  CB  LEU A 219       2.791   3.217  -5.219  1.00 91.02           C
ATOM   3519 1HB  LEU A 219       3.254   3.239  -6.105  1.00 91.02           H
ATOM   3520 2HB  LEU A 219       3.381   3.627  -4.524  1.00 91.02           H
ATOM   3521  CG  LEU A 219       2.551   1.749  -4.840  1.00 86.27           C
ATOM   3522  HG  LEU A 219       1.684   1.479  -5.258  1.00 86.27           H
ATOM   3523  CD1 LEU A 219       3.728   0.899  -5.339  1.00 80.09           C
ATOM   3524 1HD1 LEU A 219       3.598  -0.065  -5.106  1.00 80.09           H
ATOM   3525 2HD1 LEU A 219       4.588   1.202  -4.929  1.00 80.09           H
ATOM   3526 3HD1 LEU A 219       3.822   0.965  -6.332  1.00 80.09           H
ATOM   3527  CD2 LEU A 219       2.415   1.530  -3.345  1.00 81.00           C
ATOM   3528 1HD2 LEU A 219       2.260   0.564  -3.137  1.00 81.00           H
ATOM   3529 2HD2 LEU A 219       1.646   2.051  -2.975  1.00 81.00           H
ATOM   3530 3HD2 LEU A 219       3.243   1.819  -2.864  1.00 81.00           H
ATOM   3531  N   PHE A 220       1.610   5.900  -3.695  1.00 91.71           N
ATOM   3532  H   PHE A 220       2.175   6.364  -4.377  1.00 91.71           H
ATOM   3533  CA  PHE A 220       1.386   6.557  -2.412  1.00 91.61           C
ATOM   3534  HA  PHE A 220       0.723   5.974  -1.942  1.00 91.61           H
ATOM   3535  C   PHE A 220       0.726   7.931  -2.529  1.00 92.77           C
ATOM   3536  O   PHE A 220      -0.367   8.122  -1.992  1.00 92.42           O
ATOM   3537  CB  PHE A 220       2.719   6.629  -1.648  1.00 90.44           C
ATOM   3538 1HB  PHE A 220       3.073   5.701  -1.530  1.00 90.44           H
ATOM   3539 2HB  PHE A 220       3.369   7.168  -2.184  1.00 90.44           H
ATOM   3540  CG  PHE A 220       2.602   7.262  -0.281  1.00 88.68           C
ATOM   3541  CD1 PHE A 220       3.204   8.508  -0.019  1.00 84.57           C
ATOM   3542  HD1 PHE A 220       3.694   8.986  -0.748  1.00 84.57           H
ATOM   3543  CD2 PHE A 220       1.896   6.603   0.739  1.00 84.30           C
ATOM   3544  HD2 PHE A 220       1.457   5.723   0.556  1.00 84.30           H
ATOM   3545  CE1 PHE A 220       3.120   9.081   1.257  1.00 80.30           C
ATOM   3546  HE1 PHE A 220       3.556   9.962   1.440  1.00 80.30           H
ATOM   3547  CE2 PHE A 220       1.808   7.181   2.016  1.00 80.65           C
ATOM   3548  HE2 PHE A 220       1.305   6.710   2.741  1.00 80.65           H
ATOM   3549  CZ  PHE A 220       2.422   8.416   2.280  1.00 81.53           C
ATOM   3550  HZ  PHE A 220       2.363   8.821   3.192  1.00 81.53           H
ATOM   3551  N   ILE A 221       1.323   8.874  -3.247  1.00 92.68           N
ATOM   3552  H   ILE A 221       2.113   8.621  -3.806  1.00 92.68           H
ATOM   3553  CA  ILE A 221       0.872  10.280  -3.256  1.00 92.53           C
ATOM   3554  HA  ILE A 221       0.861  10.561  -2.296  1.00 92.53           H
ATOM   3555  C   ILE A 221      -0.547  10.388  -3.821  1.00 93.43           C
ATOM   3556  O   ILE A 221      -1.439  10.905  -3.148  1.00 93.24           O
ATOM   3557  CB  ILE A 221       1.855  11.187  -4.034  1.00 92.02           C
ATOM   3558  HB  ILE A 221       1.920  10.841  -4.970  1.00 92.02           H
ATOM   3559  CG1 ILE A 221       3.270  11.148  -3.415  1.00 88.93           C
ATOM   3560 1HG1 ILE A 221       3.211  11.473  -2.471  1.00 88.93           H
ATOM   3561 2HG1 ILE A 221       3.593  10.201  -3.423  1.00 88.93           H
ATOM   3562  CG2 ILE A 221       1.330  12.629  -4.089  1.00 88.69           C
ATOM   3563 1HG2 ILE A 221       1.961  13.221  -4.591  1.00 88.69           H
ATOM   3564 2HG2 ILE A 221       1.220  13.006  -3.169  1.00 88.69           H
ATOM   3565 3HG2 ILE A 221       0.441  12.670  -4.546  1.00 88.69           H
ATOM   3566  CD1 ILE A 221       4.301  12.014  -4.159  1.00 79.33           C
ATOM   3567 1HD1 ILE A 221       5.199  11.957  -3.723  1.00 79.33           H
ATOM   3568 2HD1 ILE A 221       4.024  12.975  -4.166  1.00 79.33           H
ATOM   3569 3HD1 ILE A 221       4.401  11.716  -5.108  1.00 79.33           H
ATOM   3570  N   ILE A 222      -0.779   9.895  -5.040  1.00 94.99           N
ATOM   3571  H   ILE A 222      -0.032   9.427  -5.512  1.00 94.99           H
ATOM   3572  CA  ILE A 222      -2.071  10.004  -5.721  1.00 95.39           C
ATOM   3573  HA  ILE A 222      -2.289  10.980  -5.706  1.00 95.39           H
ATOM   3574  C   ILE A 222      -3.189   9.291  -4.939  1.00 95.40           C
ATOM   3575  O   ILE A 222      -4.202   9.941  -4.655  1.00 94.74           O
ATOM   3576  CB  ILE A 222      -1.963   9.564  -7.204  1.00 95.27           C
ATOM   3577  HB  ILE A 222      -1.544   8.657  -7.233  1.00 95.27           H
ATOM   3578  CG1 ILE A 222      -1.066  10.538  -7.999  1.00 93.15           C
ATOM   3579 1HG1 ILE A 222      -1.560  11.399  -8.118  1.00 93.15           H
ATOM   3580 2HG1 ILE A 222      -0.231  10.702  -7.474  1.00 93.15           H
ATOM   3581  CG2 ILE A 222      -3.352   9.448  -7.851  1.00 92.77           C
ATOM   3582 1HG2 ILE A 222      -3.279   9.164  -8.807  1.00 92.77           H
ATOM   3583 2HG2 ILE A 222      -3.833  10.324  -7.826  1.00 92.77           H
ATOM   3584 3HG2 ILE A 222      -3.915   8.774  -7.372  1.00 92.77           H
ATOM   3585  CD1 ILE A 222      -0.668  10.012  -9.388  1.00 87.27           C
ATOM   3586 1HD1 ILE A 222      -0.089  10.671  -9.868  1.00 87.27           H
ATOM   3587 2HD1 ILE A 222      -1.476   9.844  -9.953  1.00 87.27           H
ATOM   3588 3HD1 ILE A 222      -0.161   9.153  -9.314  1.00 87.27           H
ATOM   3589  N   PRO A 223      -3.034   8.010  -4.527  1.00 95.33           N
ATOM   3590  CA  PRO A 223      -4.032   7.351  -3.694  1.00 94.95           C
ATOM   3591  HA  PRO A 223      -4.893   7.348  -4.203  1.00 94.95           H
ATOM   3592  C   PRO A 223      -4.338   8.096  -2.403  1.00 95.12           C
ATOM   3593  O   PRO A 223      -5.514   8.303  -2.078  1.00 94.21           O
ATOM   3594  CB  PRO A 223      -3.470   5.951  -3.411  1.00 94.62           C
ATOM   3595 1HB  PRO A 223      -2.908   5.946  -2.584  1.00 94.62           H
ATOM   3596 2HB  PRO A 223      -4.203   5.277  -3.320  1.00 94.62           H
ATOM   3597  CG  PRO A 223      -2.626   5.671  -4.641  1.00 93.68           C
ATOM   3598 1HG  PRO A 223      -1.914   4.997  -4.445  1.00 93.68           H
ATOM   3599 2HG  PRO A 223      -3.190   5.348  -5.401  1.00 93.68           H
ATOM   3600  CD  PRO A 223      -2.027   7.044  -4.936  1.00 95.04           C
ATOM   3601 1HD  PRO A 223      -1.189   7.194  -4.412  1.00 95.04           H
ATOM   3602 2HD  PRO A 223      -1.836   7.155  -5.911  1.00 95.04           H
ATOM   3603  N   LEU A 224      -3.318   8.569  -1.687  1.00 92.06           N
ATOM   3604  H   LEU A 224      -2.389   8.404  -2.019  1.00 92.06           H
ATOM   3605  CA  LEU A 224      -3.485   9.314  -0.447  1.00 91.20           C
ATOM   3606  HA  LEU A 224      -4.033   8.729   0.150  1.00 91.20           H
ATOM   3607  C   LEU A 224      -4.268  10.612  -0.669  1.00 91.71           C
ATOM   3608  O   LEU A 224      -5.253  10.851   0.032  1.00 91.85           O
ATOM   3609  CB  LEU A 224      -2.106   9.575   0.184  1.00 91.18           C
ATOM   3610 1HB  LEU A 224      -1.669   8.694   0.363  1.00 91.18           H
ATOM   3611 2HB  LEU A 224      -1.554  10.095  -0.468  1.00 91.18           H
ATOM   3612  CG  LEU A 224      -2.166  10.362   1.503  1.00 88.95           C
ATOM   3613  HG  LEU A 224      -2.622  11.233   1.318  1.00 88.95           H
ATOM   3614  CD1 LEU A 224      -2.962   9.609   2.574  1.00 84.56           C
ATOM   3615 1HD1 LEU A 224      -2.995  10.129   3.428  1.00 84.56           H
ATOM   3616 2HD1 LEU A 224      -2.547   8.721   2.771  1.00 84.56           H
ATOM   3617 3HD1 LEU A 224      -3.903   9.449   2.275  1.00 84.56           H
ATOM   3618  CD2 LEU A 224      -0.751  10.605   2.027  1.00 84.12           C
ATOM   3619 1HD2 LEU A 224      -0.770  11.117   2.886  1.00 84.12           H
ATOM   3620 2HD2 LEU A 224      -0.210  11.129   1.369  1.00 84.12           H
ATOM   3621 3HD2 LEU A 224      -0.277   9.740   2.195  1.00 84.12           H
ATOM   3622  N   PHE A 225      -3.907  11.406  -1.664  1.00 94.84           N
ATOM   3623  H   PHE A 225      -3.122  11.146  -2.226  1.00 94.84           H
ATOM   3624  CA  PHE A 225      -4.612  12.650  -1.975  1.00 94.92           C
ATOM   3625  HA  PHE A 225      -4.569  13.177  -1.126  1.00 94.92           H
ATOM   3626  C   PHE A 225      -6.080  12.413  -2.320  1.00 95.37           C
ATOM   3627  O   PHE A 225      -6.955  13.118  -1.811  1.00 94.38           O
ATOM   3628  CB  PHE A 225      -3.909  13.399  -3.120  1.00 94.40           C
ATOM   3629 1HB  PHE A 225      -3.473  12.732  -3.724  1.00 94.40           H
ATOM   3630 2HB  PHE A 225      -4.591  13.919  -3.634  1.00 94.40           H
ATOM   3631  CG  PHE A 225      -2.850  14.360  -2.644  1.00 90.17           C
ATOM   3632  CD1 PHE A 225      -3.215  15.513  -1.920  1.00 81.99           C
ATOM   3633  HD1 PHE A 225      -4.178  15.690  -1.718  1.00 81.99           H
ATOM   3634  CD2 PHE A 225      -1.498  14.139  -2.939  1.00 81.82           C
ATOM   3635  HD2 PHE A 225      -1.231  13.330  -3.462  1.00 81.82           H
ATOM   3636  CE1 PHE A 225      -2.232  16.414  -1.481  1.00 79.23           C
ATOM   3637  HE1 PHE A 225      -2.497  17.226  -0.960  1.00 79.23           H
ATOM   3638  CE2 PHE A 225      -0.508  15.049  -2.504  1.00 79.75           C
ATOM   3639  HE2 PHE A 225       0.454  14.885  -2.720  1.00 79.75           H
ATOM   3640  CZ  PHE A 225      -0.879  16.180  -1.770  1.00 80.41           C
ATOM   3641  HZ  PHE A 225      -0.181  16.821  -1.451  1.00 80.41           H
ATOM   3642  N   ILE A 226      -6.392  11.397  -3.128  1.00 94.35           N
ATOM   3643  H   ILE A 226      -5.654  10.842  -3.512  1.00 94.35           H
ATOM   3644  CA  ILE A 226      -7.777  11.066  -3.472  1.00 94.37           C
ATOM   3645  HA  ILE A 226      -8.172  11.908  -3.840  1.00 94.37           H
ATOM   3646  C   ILE A 226      -8.564  10.659  -2.215  1.00 94.09           C
ATOM   3647  O   ILE A 226      -9.684  11.139  -2.012  1.00 92.71           O
ATOM   3648  CB  ILE A 226      -7.829   9.979  -4.565  1.00 94.91           C
ATOM   3649  HB  ILE A 226      -7.278   9.203  -4.259  1.00 94.91           H
ATOM   3650  CG1 ILE A 226      -7.250  10.518  -5.894  1.00 93.98           C
ATOM   3651 1HG1 ILE A 226      -7.894  11.182  -6.274  1.00 93.98           H
ATOM   3652 2HG1 ILE A 226      -6.380  10.970  -5.700  1.00 93.98           H
ATOM   3653  CG2 ILE A 226      -9.287   9.517  -4.788  1.00 93.45           C
ATOM   3654 1HG2 ILE A 226      -9.335   8.811  -5.495  1.00 93.45           H
ATOM   3655 2HG2 ILE A 226      -9.865  10.281  -5.076  1.00 93.45           H
ATOM   3656 3HG2 ILE A 226      -9.675   9.138  -3.948  1.00 93.45           H
ATOM   3657  CD1 ILE A 226      -7.001   9.431  -6.953  1.00 90.31           C
ATOM   3658 1HD1 ILE A 226      -6.628   9.827  -7.792  1.00 90.31           H
ATOM   3659 2HD1 ILE A 226      -7.850   8.958  -7.188  1.00 90.31           H
ATOM   3660 3HD1 ILE A 226      -6.351   8.748  -6.620  1.00 90.31           H
ATOM   3661  N   MET A 227      -7.977   9.828  -1.351  1.00 92.28           N
ATOM   3662  H   MET A 227      -7.073   9.464  -1.575  1.00 92.28           H
ATOM   3663  CA  MET A 227      -8.602   9.427  -0.088  1.00 90.84           C
ATOM   3664  HA  MET A 227      -9.479   9.028  -0.357  1.00 90.84           H
ATOM   3665  C   MET A 227      -8.861  10.628   0.827  1.00 90.76           C
ATOM   3666  O   MET A 227      -9.963  10.759   1.360  1.00 89.67           O
ATOM   3667  CB  MET A 227      -7.738   8.385   0.637  1.00 90.07           C
ATOM   3668 1HB  MET A 227      -6.790   8.702   0.643  1.00 90.07           H
ATOM   3669 2HB  MET A 227      -8.066   8.294   1.577  1.00 90.07           H
ATOM   3670  CG  MET A 227      -7.794   7.007  -0.042  1.00 87.15           C
ATOM   3671 1HG  MET A 227      -8.769   6.842  -0.192  1.00 87.15           H
ATOM   3672 2HG  MET A 227      -7.340   7.144  -0.922  1.00 87.15           H
ATOM   3673  SD  MET A 227      -7.020   5.673   0.920  1.00 84.34           S
ATOM   3674  CE  MET A 227      -5.272   6.066   0.707  1.00 73.74           C
ATOM   3675 1HE  MET A 227      -4.695   5.407   1.189  1.00 73.74           H
ATOM   3676 2HE  MET A 227      -5.063   6.976   1.064  1.00 73.74           H
ATOM   3677 3HE  MET A 227      -5.016   6.049  -0.260  1.00 73.74           H
ATOM   3678  N   LEU A 228      -7.889  11.531   0.982  1.00 91.93           N
ATOM   3679  H   LEU A 228      -7.021  11.376   0.510  1.00 91.93           H
ATOM   3680  CA  LEU A 228      -8.024  12.732   1.803  1.00 91.42           C
ATOM   3681  HA  LEU A 228      -8.313  12.403   2.702  1.00 91.42           H
ATOM   3682  C   LEU A 228      -9.109  13.672   1.258  1.00 91.73           C
ATOM   3683  O   LEU A 228      -9.973  14.102   2.021  1.00 91.12           O
ATOM   3684  CB  LEU A 228      -6.666  13.458   1.898  1.00 92.11           C
ATOM   3685 1HB  LEU A 228      -6.309  13.573   0.971  1.00 92.11           H
ATOM   3686 2HB  LEU A 228      -6.822  14.356   2.309  1.00 92.11           H
ATOM   3687  CG  LEU A 228      -5.596  12.732   2.733  1.00 89.00           C
ATOM   3688  HG  LEU A 228      -5.489  11.812   2.357  1.00 89.00           H
ATOM   3689  CD1 LEU A 228      -4.289  13.519   2.659  1.00 84.60           C
ATOM   3690 1HD1 LEU A 228      -3.571  13.072   3.193  1.00 84.60           H
ATOM   3691 2HD1 LEU A 228      -4.407  14.445   3.017  1.00 84.60           H
ATOM   3692 3HD1 LEU A 228      -3.969  13.594   1.715  1.00 84.60           H
ATOM   3693  CD2 LEU A 228      -5.991  12.583   4.200  1.00 84.64           C
ATOM   3694 1HD2 LEU A 228      -5.278  12.109   4.717  1.00 84.64           H
ATOM   3695 2HD2 LEU A 228      -6.838  12.059   4.292  1.00 84.64           H
ATOM   3696 3HD2 LEU A 228      -6.135  13.477   4.625  1.00 84.64           H
ATOM   3697  N   ILE A 229      -9.146  13.921  -0.051  1.00 94.32           N
ATOM   3698  H   ILE A 229      -8.435  13.521  -0.630  1.00 94.32           H
ATOM   3699  CA  ILE A 229     -10.180  14.755  -0.689  1.00 94.16           C
ATOM   3700  HA  ILE A 229     -10.157  15.636  -0.217  1.00 94.16           H
ATOM   3701  C   ILE A 229     -11.570  14.141  -0.494  1.00 93.48           C
ATOM   3702  O   ILE A 229     -12.531  14.847  -0.174  1.00 92.57           O
ATOM   3703  CB  ILE A 229      -9.856  14.953  -2.191  1.00 94.94           C
ATOM   3704  HB  ILE A 229      -9.664  14.054  -2.584  1.00 94.94           H
ATOM   3705  CG1 ILE A 229      -8.617  15.862  -2.359  1.00 92.58           C
ATOM   3706 1HG1 ILE A 229      -8.883  16.804  -2.156  1.00 92.58           H
ATOM   3707 2HG1 ILE A 229      -7.914  15.567  -1.712  1.00 92.58           H
ATOM   3708  CG2 ILE A 229     -11.053  15.563  -2.948  1.00 91.53           C
ATOM   3709 1HG2 ILE A 229     -10.838  15.688  -3.917  1.00 91.53           H
ATOM   3710 2HG2 ILE A 229     -11.299  16.455  -2.570  1.00 91.53           H
ATOM   3711 3HG2 ILE A 229     -11.856  14.970  -2.886  1.00 91.53           H
ATOM   3712  CD1 ILE A 229      -8.020  15.820  -3.777  1.00 85.11           C
ATOM   3713 1HD1 ILE A 229      -7.222  16.419  -3.848  1.00 85.11           H
ATOM   3714 2HD1 ILE A 229      -8.690  16.119  -4.457  1.00 85.11           H
ATOM   3715 3HD1 ILE A 229      -7.731  14.893  -4.017  1.00 85.11           H
ATOM   3716  N   CYS A 230     -11.710  12.827  -0.669  1.00 92.44           N
ATOM   3717  H   CYS A 230     -10.914  12.296  -0.962  1.00 92.44           H
ATOM   3718  CA  CYS A 230     -12.970  12.130  -0.453  1.00 90.81           C
ATOM   3719  HA  CYS A 230     -13.635  12.601  -1.033  1.00 90.81           H
ATOM   3720  C   CYS A 230     -13.446  12.243   0.999  1.00 90.48           C
ATOM   3721  O   CYS A 230     -14.607  12.584   1.237  1.00 89.67           O
ATOM   3722  CB  CYS A 230     -12.826  10.662  -0.880  1.00 91.23           C
ATOM   3723 1HB  CYS A 230     -11.984  10.334  -0.453  1.00 91.23           H
ATOM   3724 2HB  CYS A 230     -13.610  10.183  -0.484  1.00 91.23           H
ATOM   3725  SG  CYS A 230     -12.781  10.556  -2.696  1.00 89.68           S
ATOM   3726  HG  CYS A 230     -12.770   9.288  -3.063  1.00 89.68           H
ATOM   3727  N   ASN A 231     -12.550  12.025   1.968  1.00 87.87           N
ATOM   3728  H   ASN A 231     -11.622  11.758   1.708  1.00 87.87           H
ATOM   3729  CA  ASN A 231     -12.865  12.159   3.389  1.00 85.43           C
ATOM   3730  HA  ASN A 231     -13.687  11.610   3.542  1.00 85.43           H
ATOM   3731  C   ASN A 231     -13.205  13.611   3.763  1.00 84.88           C
ATOM   3732  O   ASN A 231     -14.211  13.836   4.432  1.00 84.85           O
ATOM   3733  CB  ASN A 231     -11.701  11.601   4.224  1.00 85.16           C
ATOM   3734 1HB  ASN A 231     -10.835  11.898   3.822  1.00 85.16           H
ATOM   3735 2HB  ASN A 231     -11.771  11.947   5.160  1.00 85.16           H
ATOM   3736  CG  ASN A 231     -11.727  10.083   4.261  1.00 83.04           C
ATOM   3737  OD1 ASN A 231     -12.693   9.479   4.696  1.00 75.66           O
ATOM   3738  ND2 ASN A 231     -10.703   9.426   3.799  1.00 76.18           N
ATOM   3739 1HD2 ASN A 231     -10.708   8.426   3.801  1.00 76.18           H
ATOM   3740 2HD2 ASN A 231      -9.911   9.921   3.442  1.00 76.18           H
ATOM   3741  N   ALA A 232     -12.459  14.596   3.267  1.00 90.68           N
ATOM   3742  H   ALA A 232     -11.664  14.356   2.709  1.00 90.68           H
ATOM   3743  CA  ALA A 232     -12.745  16.010   3.498  1.00 90.57           C
ATOM   3744  HA  ALA A 232     -12.750  16.141   4.489  1.00 90.57           H
ATOM   3745  C   ALA A 232     -14.136  16.403   2.974  1.00 90.32           C
ATOM   3746  O   ALA A 232     -14.908  17.047   3.690  1.00 89.04           O
ATOM   3747  CB  ALA A 232     -11.633  16.845   2.843  1.00 91.37           C
ATOM   3748 1HB  ALA A 232     -10.734  16.581   3.191  1.00 91.37           H
ATOM   3749 2HB  ALA A 232     -11.760  17.819   3.028  1.00 91.37           H
ATOM   3750 3HB  ALA A 232     -11.627  16.719   1.851  1.00 91.37           H
ATOM   3751  N   LYS A 233     -14.522  15.949   1.769  1.00 92.45           N
ATOM   3752  H   LYS A 233     -13.860  15.438   1.221  1.00 92.45           H
ATOM   3753  CA  LYS A 233     -15.873  16.166   1.212  1.00 91.10           C
ATOM   3754  HA  LYS A 233     -15.995  17.159   1.208  1.00 91.10           H
ATOM   3755  C   LYS A 233     -16.967  15.545   2.083  1.00 90.03           C
ATOM   3756  O   LYS A 233     -18.016  16.160   2.275  1.00 87.80           O
ATOM   3757  CB  LYS A 233     -15.957  15.592  -0.210  1.00 91.28           C
ATOM   3758 1HB  LYS A 233     -15.532  14.687  -0.220  1.00 91.28           H
ATOM   3759 2HB  LYS A 233     -16.919  15.512  -0.471  1.00 91.28           H
ATOM   3760  CG  LYS A 233     -15.246  16.477  -1.232  1.00 84.19           C
ATOM   3761 1HG  LYS A 233     -15.700  17.368  -1.265  1.00 84.19           H
ATOM   3762 2HG  LYS A 233     -14.293  16.598  -0.953  1.00 84.19           H
ATOM   3763  CD  LYS A 233     -15.294  15.823  -2.629  1.00 81.43           C
ATOM   3764 1HD  LYS A 233     -14.841  14.932  -2.600  1.00 81.43           H
ATOM   3765 2HD  LYS A 233     -16.245  15.705  -2.913  1.00 81.43           H
ATOM   3766  CE  LYS A 233     -14.574  16.723  -3.634  1.00 72.69           C
ATOM   3767 1HE  LYS A 233     -15.046  17.603  -3.688  1.00 72.69           H
ATOM   3768 2HE  LYS A 233     -13.631  16.868  -3.333  1.00 72.69           H
ATOM   3769  NZ  LYS A 233     -14.540  16.130  -4.999  1.00 65.01           N
ATOM   3770 1HZ  LYS A 233     -14.066  16.733  -5.640  1.00 65.01           H
ATOM   3771 2HZ  LYS A 233     -15.465  15.978  -5.347  1.00 65.01           H
ATOM   3772 3HZ  LYS A 233     -14.065  15.250  -4.996  1.00 65.01           H
ATOM   3773  N   ILE A 234     -16.749  14.340   2.607  1.00 87.60           N
ATOM   3774  H   ILE A 234     -15.896  13.869   2.380  1.00 87.60           H
ATOM   3775  CA  ILE A 234     -17.698  13.671   3.500  1.00 85.18           C
ATOM   3776  HA  ILE A 234     -18.571  13.675   3.013  1.00 85.18           H
ATOM   3777  C   ILE A 234     -17.846  14.462   4.803  1.00 85.15           C
ATOM   3778  O   ILE A 234     -18.971  14.765   5.193  1.00 84.58           O
ATOM   3779  CB  ILE A 234     -17.279  12.206   3.771  1.00 84.54           C
ATOM   3780  HB  ILE A 234     -16.329  12.209   4.082  1.00 84.54           H
ATOM   3781  CG1 ILE A 234     -17.370  11.340   2.497  1.00 82.23           C
ATOM   3782 1HG1 ILE A 234     -18.333  11.139   2.320  1.00 82.23           H
ATOM   3783 2HG1 ILE A 234     -16.992  11.862   1.732  1.00 82.23           H
ATOM   3784  CG2 ILE A 234     -18.191  11.602   4.850  1.00 81.74           C
ATOM   3785 1HG2 ILE A 234     -17.939  10.654   5.042  1.00 81.74           H
ATOM   3786 2HG2 ILE A 234     -19.147  11.613   4.558  1.00 81.74           H
ATOM   3787 3HG2 ILE A 234     -18.125  12.117   5.705  1.00 81.74           H
ATOM   3788  CD1 ILE A 234     -16.605  10.005   2.601  1.00 78.41           C
ATOM   3789 1HD1 ILE A 234     -16.690   9.477   1.756  1.00 78.41           H
ATOM   3790 2HD1 ILE A 234     -16.960   9.446   3.350  1.00 78.41           H
ATOM   3791 3HD1 ILE A 234     -15.632  10.162   2.769  1.00 78.41           H
ATOM   3792  N   ILE A 235     -16.728  14.822   5.445  1.00 84.65           N
ATOM   3793  H   ILE A 235     -15.852  14.551   5.046  1.00 84.65           H
ATOM   3794  CA  ILE A 235     -16.704  15.587   6.693  1.00 83.37           C
ATOM   3795  HA  ILE A 235     -17.208  15.042   7.363  1.00 83.37           H
ATOM   3796  C   ILE A 235     -17.427  16.918   6.498  1.00 83.08           C
ATOM   3797  O   ILE A 235     -18.378  17.197   7.225  1.00 82.68           O
ATOM   3798  CB  ILE A 235     -15.259  15.776   7.207  1.00 83.72           C
ATOM   3799  HB  ILE A 235     -14.712  16.151   6.459  1.00 83.72           H
ATOM   3800  CG1 ILE A 235     -14.667  14.414   7.651  1.00 80.44           C
ATOM   3801 1HG1 ILE A 235     -15.084  14.154   8.522  1.00 80.44           H
ATOM   3802 2HG1 ILE A 235     -14.888  13.729   6.957  1.00 80.44           H
ATOM   3803  CG2 ILE A 235     -15.212  16.774   8.379  1.00 79.17           C
ATOM   3804 1HG2 ILE A 235     -14.276  16.895   8.710  1.00 79.17           H
ATOM   3805 2HG2 ILE A 235     -15.770  16.454   9.145  1.00 79.17           H
ATOM   3806 3HG2 ILE A 235     -15.557  17.670   8.101  1.00 79.17           H
ATOM   3807  CD1 ILE A 235     -13.146  14.427   7.838  1.00 74.64           C
ATOM   3808 1HD1 ILE A 235     -12.812  13.529   8.124  1.00 74.64           H
ATOM   3809 2HD1 ILE A 235     -12.876  15.091   8.535  1.00 74.64           H
ATOM   3810 3HD1 ILE A 235     -12.682  14.670   6.986  1.00 74.64           H
ATOM   3811  N   PHE A 236     -17.058  17.686   5.477  1.00 88.29           N
ATOM   3812  H   PHE A 236     -16.316  17.369   4.886  1.00 88.29           H
ATOM   3813  CA  PHE A 236     -17.685  18.971   5.178  1.00 87.34           C
ATOM   3814  HA  PHE A 236     -17.525  19.546   5.981  1.00 87.34           H
ATOM   3815  C   PHE A 236     -19.205  18.848   4.985  1.00 86.57           C
ATOM   3816  O   PHE A 236     -19.981  19.633   5.531  1.00 85.41           O
ATOM   3817  CB  PHE A 236     -17.021  19.558   3.925  1.00 87.92           C
ATOM   3818 1HB  PHE A 236     -16.040  19.655   4.094  1.00 87.92           H
ATOM   3819 2HB  PHE A 236     -17.168  18.933   3.158  1.00 87.92           H
ATOM   3820  CG  PHE A 236     -17.570  20.912   3.542  1.00 81.27           C
ATOM   3821  CD1 PHE A 236     -18.541  21.035   2.526  1.00 75.11           C
ATOM   3822  HD1 PHE A 236     -18.859  20.223   2.037  1.00 75.11           H
ATOM   3823  CD2 PHE A 236     -17.133  22.057   4.229  1.00 73.93           C
ATOM   3824  HD2 PHE A 236     -16.447  21.972   4.951  1.00 73.93           H
ATOM   3825  CE1 PHE A 236     -19.062  22.302   2.201  1.00 71.15           C
ATOM   3826  HE1 PHE A 236     -19.750  22.389   1.480  1.00 71.15           H
ATOM   3827  CE2 PHE A 236     -17.655  23.318   3.906  1.00 72.51           C
ATOM   3828  HE2 PHE A 236     -17.342  24.128   4.401  1.00 72.51           H
ATOM   3829  CZ  PHE A 236     -18.616  23.447   2.889  1.00 72.41           C
ATOM   3830  HZ  PHE A 236     -18.982  24.348   2.655  1.00 72.41           H
ATOM   3831  N   THR A 237     -19.657  17.830   4.253  1.00 86.33           N
ATOM   3832  H   THR A 237     -18.994  17.207   3.838  1.00 86.33           H
ATOM   3833  CA  THR A 237     -21.088  17.585   4.031  1.00 84.21           C
ATOM   3834  HA  THR A 237     -21.428  18.459   3.683  1.00 84.21           H
ATOM   3835  C   THR A 237     -21.818  17.231   5.327  1.00 83.31           C
ATOM   3836  O   THR A 237     -22.895  17.749   5.585  1.00 81.50           O
ATOM   3837  CB  THR A 237     -21.313  16.471   3.000  1.00 83.17           C
ATOM   3838  HB  THR A 237     -20.905  15.628   3.351  1.00 83.17           H
ATOM   3839  OG1 THR A 237     -20.651  16.778   1.792  1.00 75.40           O
ATOM   3840  HG1 THR A 237     -19.710  16.847   1.952  1.00 75.40           H
ATOM   3841  CG2 THR A 237     -22.800  16.288   2.662  1.00 75.40           C
ATOM   3842 1HG2 THR A 237     -22.928  15.559   1.990  1.00 75.40           H
ATOM   3843 2HG2 THR A 237     -23.187  17.128   2.282  1.00 75.40           H
ATOM   3844 3HG2 THR A 237     -23.326  16.049   3.478  1.00 75.40           H
ATOM   3845  N   LEU A 238     -21.226  16.363   6.167  1.00 82.62           N
ATOM   3846  H   LEU A 238     -20.342  15.970   5.912  1.00 82.62           H
ATOM   3847  CA  LEU A 238     -21.830  15.975   7.438  1.00 80.53           C
ATOM   3848  HA  LEU A 238     -22.768  15.718   7.207  1.00 80.53           H
ATOM   3849  C   LEU A 238     -21.870  17.143   8.431  1.00 80.37           C
ATOM   3850  O   LEU A 238     -22.905  17.350   9.061  1.00 79.50           O
ATOM   3851  CB  LEU A 238     -21.070  14.781   8.042  1.00 79.67           C
ATOM   3852 1HB  LEU A 238     -20.093  14.994   8.033  1.00 79.67           H
ATOM   3853 2HB  LEU A 238     -21.376  14.659   8.986  1.00 79.67           H
ATOM   3854  CG  LEU A 238     -21.285  13.455   7.286  1.00 73.30           C
ATOM   3855  HG  LEU A 238     -21.051  13.632   6.330  1.00 73.30           H
ATOM   3856  CD1 LEU A 238     -20.405  12.361   7.920  1.00 69.13           C
ATOM   3857 1HD1 LEU A 238     -20.524  11.487   7.449  1.00 69.13           H
ATOM   3858 2HD1 LEU A 238     -20.640  12.225   8.883  1.00 69.13           H
ATOM   3859 3HD1 LEU A 238     -19.437  12.607   7.871  1.00 69.13           H
ATOM   3860  CD2 LEU A 238     -22.731  12.958   7.330  1.00 69.50           C
ATOM   3861 1HD2 LEU A 238     -22.830  12.098   6.830  1.00 69.50           H
ATOM   3862 2HD2 LEU A 238     -23.352  13.625   6.919  1.00 69.50           H
ATOM   3863 3HD2 LEU A 238     -23.028  12.801   8.272  1.00 69.50           H
ATOM   3864  N   THR A 239     -20.808  17.939   8.527  1.00 82.30           N
ATOM   3865  H   THR A 239     -19.994  17.705   7.996  1.00 82.30           H
ATOM   3866  CA  THR A 239     -20.764  19.140   9.368  1.00 80.89           C
ATOM   3867  HA  THR A 239     -20.971  18.824  10.294  1.00 80.89           H
ATOM   3868  C   THR A 239     -21.821  20.151   8.933  1.00 79.81           C
ATOM   3869  O   THR A 239     -22.541  20.679   9.772  1.00 78.27           O
ATOM   3870  CB  THR A 239     -19.370  19.777   9.336  1.00 80.89           C
ATOM   3871  HB  THR A 239     -19.165  20.047   8.395  1.00 80.89           H
ATOM   3872  OG1 THR A 239     -18.418  18.828   9.739  1.00 73.49           O
ATOM   3873  HG1 THR A 239     -18.838  17.973   9.831  1.00 73.49           H
ATOM   3874  CG2 THR A 239     -19.230  20.965  10.286  1.00 72.67           C
ATOM   3875 1HG2 THR A 239     -18.310  21.355  10.239  1.00 72.67           H
ATOM   3876 2HG2 THR A 239     -19.399  20.689  11.232  1.00 72.67           H
ATOM   3877 3HG2 THR A 239     -19.882  21.687  10.055  1.00 72.67           H
ATOM   3878  N   ARG A 240     -22.006  20.363   7.618  1.00 84.63           N
ATOM   3879  H   ARG A 240     -21.402  19.901   6.968  1.00 84.63           H
ATOM   3880  CA  ARG A 240     -23.053  21.240   7.099  1.00 82.79           C
ATOM   3881  HA  ARG A 240     -22.919  22.119   7.556  1.00 82.79           H
ATOM   3882  C   ARG A 240     -24.457  20.760   7.470  1.00 81.75           C
ATOM   3883  O   ARG A 240     -25.290  21.569   7.851  1.00 79.16           O
ATOM   3884  CB  ARG A 240     -22.880  21.394   5.583  1.00 81.35           C
ATOM   3885 1HB  ARG A 240     -21.949  21.706   5.394  1.00 81.35           H
ATOM   3886 2HB  ARG A 240     -23.028  20.506   5.149  1.00 81.35           H
ATOM   3887  CG  ARG A 240     -23.874  22.407   4.997  1.00 71.69           C
ATOM   3888 1HG  ARG A 240     -24.806  22.076   5.145  1.00 71.69           H
ATOM   3889 2HG  ARG A 240     -23.756  23.287   5.457  1.00 71.69           H
ATOM   3890  CD  ARG A 240     -23.643  22.593   3.496  1.00 69.89           C
ATOM   3891 1HD  ARG A 240     -22.728  22.964   3.336  1.00 69.89           H
ATOM   3892 2HD  ARG A 240     -23.734  21.715   3.026  1.00 69.89           H
ATOM   3893  NE  ARG A 240     -24.630  23.529   2.927  1.00 63.35           N
ATOM   3894  HE  ARG A 240     -25.347  23.856   3.543  1.00 63.35           H
ATOM   3895  CZ  ARG A 240     -24.662  23.978   1.686  1.00 57.18           C
ATOM   3896  NH1 ARG A 240     -23.782  23.601   0.799  1.00 54.39           N
ATOM   3897 1HH1 ARG A 240     -23.061  22.957   1.053  1.00 54.39           H
ATOM   3898 2HH1 ARG A 240     -23.829  23.957  -0.135  1.00 54.39           H
ATOM   3899  NH2 ARG A 240     -25.582  24.822   1.326  1.00 49.98           N
ATOM   3900 1HH2 ARG A 240     -26.264  25.130   1.989  1.00 49.98           H
ATOM   3901 2HH2 ARG A 240     -25.608  25.163   0.386  1.00 49.98           H
ATOM   3902  N   VAL A 241     -24.722  19.457   7.387  1.00 80.90           N
ATOM   3903  H   VAL A 241     -24.001  18.846   7.060  1.00 80.90           H
ATOM   3904  CA  VAL A 241     -26.024  18.872   7.753  1.00 78.35           C
ATOM   3905  HA  VAL A 241     -26.707  19.440   7.294  1.00 78.35           H
ATOM   3906  C   VAL A 241     -26.276  18.954   9.260  1.00 77.81           C
ATOM   3907  O   VAL A 241     -27.423  19.148   9.665  1.00 75.78           O
ATOM   3908  CB  VAL A 241     -26.126  17.417   7.249  1.00 76.39           C
ATOM   3909  HB  VAL A 241     -25.310  16.957   7.600  1.00 76.39           H
ATOM   3910  CG1 VAL A 241     -27.357  16.666   7.761  1.00 70.18           C
ATOM   3911 1HG1 VAL A 241     -27.379  15.731   7.408  1.00 70.18           H
ATOM   3912 2HG1 VAL A 241     -28.200  17.122   7.475  1.00 70.18           H
ATOM   3913 3HG1 VAL A 241     -27.358  16.618   8.760  1.00 70.18           H
ATOM   3914  CG2 VAL A 241     -26.202  17.392   5.714  1.00 71.95           C
ATOM   3915 1HG2 VAL A 241     -26.268  16.454   5.374  1.00 71.95           H
ATOM   3916 2HG2 VAL A 241     -25.389  17.809   5.308  1.00 71.95           H
ATOM   3917 3HG2 VAL A 241     -27.002  17.895   5.387  1.00 71.95           H
ATOM   3918  N   LEU A 242     -25.245  18.835  10.096  1.00 77.56           N
ATOM   3919  H   LEU A 242     -24.342  18.651   9.708  1.00 77.56           H
ATOM   3920  CA  LEU A 242     -25.361  18.959  11.553  1.00 75.15           C
ATOM   3921  HA  LEU A 242     -26.165  18.411  11.784  1.00 75.15           H
ATOM   3922  C   LEU A 242     -25.622  20.399  12.020  1.00 74.71           C
ATOM   3923  O   LEU A 242     -26.167  20.576  13.099  1.00 72.49           O
ATOM   3924  CB  LEU A 242     -24.075  18.421  12.215  1.00 73.46           C
ATOM   3925 1HB  LEU A 242     -23.289  18.822  11.745  1.00 73.46           H
ATOM   3926 2HB  LEU A 242     -24.072  18.707  13.173  1.00 73.46           H
ATOM   3927  CG  LEU A 242     -23.935  16.885  12.168  1.00 66.84           C
ATOM   3928  HG  LEU A 242     -24.127  16.598  11.229  1.00 66.84           H
ATOM   3929  CD1 LEU A 242     -22.517  16.486  12.598  1.00 64.25           C
ATOM   3930 1HD1 LEU A 242     -22.402  15.493  12.576  1.00 64.25           H
ATOM   3931 2HD1 LEU A 242     -22.324  16.797  13.529  1.00 64.25           H
ATOM   3932 3HD1 LEU A 242     -21.832  16.889  11.991  1.00 64.25           H
ATOM   3933  CD2 LEU A 242     -24.924  16.180  13.106  1.00 63.92           C
ATOM   3934 1HD2 LEU A 242     -24.816  15.187  13.060  1.00 63.92           H
ATOM   3935 2HD2 LEU A 242     -25.868  16.398  12.860  1.00 63.92           H
ATOM   3936 3HD2 LEU A 242     -24.780  16.461  14.055  1.00 63.92           H
ATOM   3937  N   HIS A 243     -25.229  21.400  11.233  1.00 81.92           N
ATOM   3938  H   HIS A 243     -24.747  21.169  10.388  1.00 81.92           H
ATOM   3939  CA  HIS A 243     -25.458  22.823  11.526  1.00 79.97           C
ATOM   3940  HA  HIS A 243     -25.566  22.857  12.520  1.00 79.97           H
ATOM   3941  C   HIS A 243     -26.755  23.375  10.902  1.00 77.28           C
ATOM   3942  O   HIS A 243     -27.050  24.555  11.078  1.00 73.42           O
ATOM   3943  CB  HIS A 243     -24.242  23.647  11.077  1.00 78.54           C
ATOM   3944 1HB  HIS A 243     -23.991  23.370  10.149  1.00 78.54           H
ATOM   3945 2HB  HIS A 243     -24.491  24.616  11.081  1.00 78.54           H
ATOM   3946  CG  HIS A 243     -23.030  23.474  11.959  1.00 72.17           C
ATOM   3947  ND1 HIS A 243     -22.197  22.385  11.969  1.00 65.46           N
ATOM   3948  HD1 HIS A 243     -22.287  21.571  11.395  1.00 65.46           H
ATOM   3949  CD2 HIS A 243     -22.549  24.363  12.883  1.00 65.05           C
ATOM   3950  HD2 HIS A 243     -22.944  25.255  13.102  1.00 65.05           H
ATOM   3951  CE1 HIS A 243     -21.233  22.604  12.891  1.00 62.93           C
ATOM   3952  HE1 HIS A 243     -20.496  21.964  13.111  1.00 62.93           H
ATOM   3953  NE2 HIS A 243     -21.406  23.801  13.468  1.00 64.66           N
ATOM   3954  N   GLN A 244     -27.513  22.571  10.157  1.00 77.67           N
ATOM   3955  H   GLN A 244     -27.162  21.667   9.911  1.00 77.67           H
ATOM   3956  CA  GLN A 244     -28.844  22.967   9.686  1.00 76.35           C
ATOM   3957  HA  GLN A 244     -28.773  23.932   9.435  1.00 76.35           H
ATOM   3958  C   GLN A 244     -29.870  22.807  10.819  1.00 75.59           C
ATOM   3959  O   GLN A 244     -29.857  21.805  11.525  1.00 71.16           O
ATOM   3960  CB  GLN A 244     -29.249  22.164   8.436  1.00 73.25           C
ATOM   3961 1HB  GLN A 244     -28.950  21.216   8.542  1.00 73.25           H
ATOM   3962 2HB  GLN A 244     -30.244  22.191   8.335  1.00 73.25           H
ATOM   3963  CG  GLN A 244     -28.594  22.766   7.178  1.00 65.37           C
ATOM   3964 1HG  GLN A 244     -28.906  23.711   7.076  1.00 65.37           H
ATOM   3965 2HG  GLN A 244     -27.601  22.753   7.297  1.00 65.37           H
ATOM   3966  CD  GLN A 244     -28.934  22.006   5.894  1.00 62.12           C
ATOM   3967  OE1 GLN A 244     -28.946  20.785   5.823  1.00 58.76           O
ATOM   3968  NE2 GLN A 244     -29.181  22.699   4.808  1.00 53.81           N
ATOM   3969 1HE2 GLN A 244     -29.373  22.228   3.947  1.00 53.81           H
ATOM   3970 2HE2 GLN A 244     -29.177  23.698   4.841  1.00 53.81           H
ATOM   3971  N   ASP A 245     -30.756  23.801  10.988  1.00 70.94           N
ATOM   3972  H   ASP A 245     -30.757  24.541  10.315  1.00 70.94           H
ATOM   3973  CA  ASP A 245     -31.717  23.880  12.081  1.00 68.89           C
ATOM   3974  HA  ASP A 245     -31.130  23.976  12.885  1.00 68.89           H
ATOM   3975  C   ASP A 245     -32.568  22.604  12.229  1.00 67.25           C
ATOM   3976  O   ASP A 245     -33.130  22.101  11.248  1.00 63.37           O
ATOM   3977  CB  ASP A 245     -32.647  25.101  11.903  1.00 64.22           C
ATOM   3978 1HB  ASP A 245     -32.728  25.310  10.929  1.00 64.22           H
ATOM   3979 2HB  ASP A 245     -33.549  24.881  12.273  1.00 64.22           H
ATOM   3980  CG  ASP A 245     -32.123  26.338  12.618  1.00 56.72           C
ATOM   3981  OD1 ASP A 245     -31.687  26.162  13.772  1.00 52.88           O
ATOM   3982  OD2 ASP A 245     -32.190  27.424  12.006  1.00 51.70           O
ATOM   3983  N   PRO A 246     -32.760  22.108  13.469  1.00 67.52           N
ATOM   3984  CA  PRO A 246     -33.559  20.909  13.750  1.00 65.91           C
ATOM   3985  HA  PRO A 246     -33.144  20.157  13.238  1.00 65.91           H
ATOM   3986  C   PRO A 246     -35.012  20.994  13.261  1.00 65.50           C
ATOM   3987  O   PRO A 246     -35.644  19.960  13.052  1.00 61.98           O
ATOM   3988  CB  PRO A 246     -33.522  20.742  15.280  1.00 63.72           C
ATOM   3989 1HB  PRO A 246     -34.335  21.143  15.702  1.00 63.72           H
ATOM   3990 2HB  PRO A 246     -33.457  19.776  15.532  1.00 63.72           H
ATOM   3991  CG  PRO A 246     -32.268  21.493  15.715  1.00 60.57           C
ATOM   3992 1HG  PRO A 246     -32.377  21.866  16.636  1.00 60.57           H
ATOM   3993 2HG  PRO A 246     -31.467  20.895  15.689  1.00 60.57           H
ATOM   3994  CD  PRO A 246     -32.145  22.611  14.687  1.00 64.35           C
ATOM   3995 1HD  PRO A 246     -32.628  23.433  14.988  1.00 64.35           H
ATOM   3996 2HD  PRO A 246     -31.187  22.833  14.508  1.00 64.35           H
ATOM   3997  N   HIS A 247     -35.552  22.230  13.071  1.00 70.33           N
ATOM   3998  H   HIS A 247     -34.966  23.026  13.221  1.00 70.33           H
ATOM   3999  CA  HIS A 247     -36.935  22.463  12.661  1.00 68.70           C
ATOM   4000  HA  HIS A 247     -37.465  21.823  13.218  1.00 68.70           H
ATOM   4001  C   HIS A 247     -37.233  22.091  11.198  1.00 65.88           C
ATOM   4002  O   HIS A 247     -38.336  21.616  10.920  1.00 62.54           O
ATOM   4003  CB  HIS A 247     -37.316  23.918  12.974  1.00 67.76           C
ATOM   4004 1HB  HIS A 247     -36.489  24.481  12.989  1.00 67.76           H
ATOM   4005 2HB  HIS A 247     -37.937  24.257  12.267  1.00 67.76           H
ATOM   4006  CG  HIS A 247     -38.000  24.043  14.308  1.00 63.49           C
ATOM   4007  ND1 HIS A 247     -39.312  23.724  14.559  1.00 58.73           N
ATOM   4008  HD1 HIS A 247     -39.970  23.389  13.884  1.00 58.73           H
ATOM   4009  CD2 HIS A 247     -37.459  24.451  15.496  1.00 58.26           C
ATOM   4010  HD2 HIS A 247     -36.516  24.752  15.639  1.00 58.26           H
ATOM   4011  CE1 HIS A 247     -39.566  23.936  15.861  1.00 55.82           C
ATOM   4012  HE1 HIS A 247     -40.450  23.790  16.305  1.00 55.82           H
ATOM   4013  NE2 HIS A 247     -38.457  24.373  16.478  1.00 58.67           N
ATOM   4014  N   GLU A 248     -36.283  22.193  10.270  1.00 62.69           N
ATOM   4015  H   GLU A 248     -35.393  22.566  10.531  1.00 62.69           H
ATOM   4016  CA  GLU A 248     -36.497  21.775   8.872  1.00 62.73           C
ATOM   4017  HA  GLU A 248     -37.439  22.059   8.696  1.00 62.73           H
ATOM   4018  C   GLU A 248     -36.391  20.250   8.665  1.00 60.74           C
ATOM   4019  O   GLU A 248     -36.963  19.692   7.730  1.00 58.70           O
ATOM   4020  CB  GLU A 248     -35.510  22.488   7.925  1.00 60.71           C
ATOM   4021 1HB  GLU A 248     -34.603  22.479   8.346  1.00 60.71           H
ATOM   4022 2HB  GLU A 248     -35.481  21.987   7.060  1.00 60.71           H
ATOM   4023  CG  GLU A 248     -35.893  23.947   7.628  1.00 52.83           C
ATOM   4024 1HG  GLU A 248     -36.886  24.002   7.525  1.00 52.83           H
ATOM   4025 2HG  GLU A 248     -35.605  24.516   8.398  1.00 52.83           H
ATOM   4026  CD  GLU A 248     -35.218  24.470   6.330  1.00 50.91           C
ATOM   4027  OE1 GLU A 248     -35.813  25.345   5.684  1.00 46.64           O
ATOM   4028  OE2 GLU A 248     -34.137  23.947   5.976  1.00 47.14           O
ATOM   4029  N   LEU A 249     -35.699  19.555   9.569  1.00 57.03           N
ATOM   4030  H   LEU A 249     -35.309  20.049  10.346  1.00 57.03           H
ATOM   4031  CA  LEU A 249     -35.477  18.103   9.487  1.00 55.63           C
ATOM   4032  HA  LEU A 249     -35.403  17.890   8.513  1.00 55.63           H
ATOM   4033  C   LEU A 249     -36.666  17.261   9.982  1.00 55.82           C
ATOM   4034  O   LEU A 249     -36.705  16.055   9.714  1.00 52.94           O
ATOM   4035  CB  LEU A 249     -34.166  17.779  10.220  1.00 52.17           C
ATOM   4036 1HB  LEU A 249     -34.016  18.469  10.928  1.00 52.17           H
ATOM   4037 2HB  LEU A 249     -34.251  16.878  10.645  1.00 52.17           H
ATOM   4038  CG  LEU A 249     -32.952  17.770   9.267  1.00 48.21           C
ATOM   4039  HG  LEU A 249     -33.201  18.311   8.464  1.00 48.21           H
ATOM   4040  CD1 LEU A 249     -31.721  18.390   9.921  1.00 46.14           C
ATOM   4041 1HD1 LEU A 249     -30.940  18.380   9.297  1.00 46.14           H
ATOM   4042 2HD1 LEU A 249     -31.462  17.887  10.746  1.00 46.14           H
ATOM   4043 3HD1 LEU A 249     -31.894  19.340  10.182  1.00 46.14           H
ATOM   4044  CD2 LEU A 249     -32.600  16.340   8.850  1.00 46.06           C
ATOM   4045 1HD2 LEU A 249     -31.814  16.330   8.232  1.00 46.06           H
ATOM   4046 2HD2 LEU A 249     -33.367  15.905   8.378  1.00 46.06           H
ATOM   4047 3HD2 LEU A 249     -32.372  15.780   9.647  1.00 46.06           H
ATOM   4048  N   GLN A 250     -37.643  17.848  10.684  1.00 57.77           N
ATOM   4049  H   GLN A 250     -37.608  18.838  10.819  1.00 57.77           H
ATOM   4050  CA  GLN A 250     -38.763  17.099  11.263  1.00 56.82           C
ATOM   4051  HA  GLN A 250     -38.318  16.298  11.662  1.00 56.82           H
ATOM   4052  C   GLN A 250     -39.775  16.579  10.228  1.00 56.27           C
ATOM   4053  O   GLN A 250     -40.461  15.585  10.499  1.00 54.84           O
ATOM   4054  CB  GLN A 250     -39.468  17.944  12.342  1.00 53.41           C
ATOM   4055 1HB  GLN A 250     -39.619  18.866  11.986  1.00 53.41           H
ATOM   4056 2HB  GLN A 250     -40.348  17.523  12.562  1.00 53.41           H
ATOM   4057  CG  GLN A 250     -38.621  18.034  13.625  1.00 47.24           C
ATOM   4058 1HG  GLN A 250     -38.333  17.112  13.882  1.00 47.24           H
ATOM   4059 2HG  GLN A 250     -37.815  18.595  13.437  1.00 47.24           H
ATOM   4060  CD  GLN A 250     -39.374  18.652  14.807  1.00 44.33           C
ATOM   4061  OE1 GLN A 250     -40.545  18.979  14.753  1.00 39.70           O
ATOM   4062  NE2 GLN A 250     -38.734  18.808  15.942  1.00 38.06           N
ATOM   4063 1HE2 GLN A 250     -39.209  19.188  16.736  1.00 38.06           H
ATOM   4064 2HE2 GLN A 250     -37.771  18.547  16.013  1.00 38.06           H
ATOM   4065  N   LEU A 251     -39.833  17.145   9.022  1.00 50.27           N
ATOM   4066  H   LEU A 251     -39.202  17.894   8.818  1.00 50.27           H
ATOM   4067  CA  LEU A 251     -40.777  16.724   7.977  1.00 49.95           C
ATOM   4068  HA  LEU A 251     -41.627  16.515   8.461  1.00 49.95           H
ATOM   4069  C   LEU A 251     -40.417  15.405   7.279  1.00 51.04           C
ATOM   4070  O   LEU A 251     -41.246  14.850   6.566  1.00 48.01           O
ATOM   4071  CB  LEU A 251     -40.969  17.896   6.997  1.00 45.44           C
ATOM   4072 1HB  LEU A 251     -40.095  18.368   6.884  1.00 45.44           H
ATOM   4073 2HB  LEU A 251     -41.268  17.533   6.115  1.00 45.44           H
ATOM   4074  CG  LEU A 251     -42.023  18.904   7.510  1.00 41.14           C
ATOM   4075  HG  LEU A 251     -41.959  18.934   8.507  1.00 41.14           H
ATOM   4076  CD1 LEU A 251     -41.762  20.298   6.945  1.00 39.02           C
ATOM   4077 1HD1 LEU A 251     -42.443  20.952   7.275  1.00 39.02           H
ATOM   4078 2HD1 LEU A 251     -41.801  20.293   5.946  1.00 39.02           H
ATOM   4079 3HD1 LEU A 251     -40.859  20.631   7.216  1.00 39.02           H
ATOM   4080  CD2 LEU A 251     -43.434  18.474   7.100  1.00 40.01           C
ATOM   4081 1HD2 LEU A 251     -44.117  19.125   7.431  1.00 40.01           H
ATOM   4082 2HD2 LEU A 251     -43.658  17.575   7.476  1.00 40.01           H
ATOM   4083 3HD2 LEU A 251     -43.517  18.420   6.105  1.00 40.01           H
ATOM   4084  N   ASN A 252     -39.214  14.850   7.505  1.00 48.81           N
ATOM   4085  H   ASN A 252     -38.594  15.307   8.142  1.00 48.81           H
ATOM   4086  CA  ASN A 252     -38.761  13.605   6.864  1.00 49.90           C
ATOM   4087  HA  ASN A 252     -39.581  13.199   6.460  1.00 49.90           H
ATOM   4088  C   ASN A 252     -38.277  12.526   7.857  1.00 50.05           C
ATOM   4089  O   ASN A 252     -37.373  11.746   7.560  1.00 47.76           O
ATOM   4090  CB  ASN A 252     -37.753  13.954   5.742  1.00 46.55           C
ATOM   4091 1HB  ASN A 252     -37.388  14.871   5.905  1.00 46.55           H
ATOM   4092 2HB  ASN A 252     -37.006  13.290   5.757  1.00 46.55           H
ATOM   4093  CG  ASN A 252     -38.372  13.934   4.360  1.00 43.03           C
ATOM   4094  OD1 ASN A 252     -39.320  13.246   4.050  1.00 40.52           O
ATOM   4095  ND2 ASN A 252     -37.808  14.674   3.431  1.00 38.63           N
ATOM   4096 1HD2 ASN A 252     -38.163  14.659   2.496  1.00 38.63           H
ATOM   4097 2HD2 ASN A 252     -37.024  15.251   3.659  1.00 38.63           H
ATOM   4098  N   GLN A 253     -38.882  12.437   9.043  1.00 47.38           N
ATOM   4099  H   GLN A 253     -39.539  13.146   9.299  1.00 47.38           H
ATOM   4100  CA  GLN A 253     -38.623  11.340   9.991  1.00 48.14           C
ATOM   4101  HA  GLN A 253     -37.629  11.230   9.972  1.00 48.14           H
ATOM   4102  C   GLN A 253     -39.235  10.008   9.530  1.00 49.41           C
ATOM   4103  O   GLN A 253     -40.145   9.447  10.145  1.00 47.32           O
ATOM   4104  CB  GLN A 253     -39.039  11.718  11.425  1.00 44.59           C
ATOM   4105 1HB  GLN A 253     -39.948  12.134  11.398  1.00 44.59           H
ATOM   4106 2HB  GLN A 253     -39.069  10.888  11.982  1.00 44.59           H
ATOM   4107  CG  GLN A 253     -38.076  12.704  12.081  1.00 40.29           C
ATOM   4108 1HG  GLN A 253     -37.141  12.383  11.932  1.00 40.29           H
ATOM   4109 2HG  GLN A 253     -38.194  13.599  11.651  1.00 40.29           H
ATOM   4110  CD  GLN A 253     -38.312  12.847  13.587  1.00 37.48           C
ATOM   4111  OE1 GLN A 253     -39.185  12.239  14.184  1.00 34.62           O
ATOM   4112  NE2 GLN A 253     -37.516  13.635  14.271  1.00 35.02           N
ATOM   4113 1HE2 GLN A 253     -37.632  13.727  15.260  1.00 35.02           H
ATOM   4114 2HE2 GLN A 253     -36.793  14.144  13.803  1.00 35.02           H
ATOM   4115  N   SER A 254     -38.710   9.444   8.452  1.00 48.06           N
ATOM   4116  H   SER A 254     -38.300  10.025   7.749  1.00 48.06           H
ATOM   4117  CA  SER A 254     -38.714   7.997   8.264  1.00 48.68           C
ATOM   4118  HA  SER A 254     -39.644   7.664   8.421  1.00 48.68           H
ATOM   4119  C   SER A 254     -37.742   7.389   9.282  1.00 49.57           C
ATOM   4120  O   SER A 254     -36.617   7.878   9.438  1.00 47.31           O
ATOM   4121  CB  SER A 254     -38.323   7.648   6.827  1.00 45.00           C
ATOM   4122 1HB  SER A 254     -38.985   8.019   6.176  1.00 45.00           H
ATOM   4123 2HB  SER A 254     -37.411   7.995   6.610  1.00 45.00           H
ATOM   4124  OG  SER A 254     -38.298   6.249   6.659  1.00 40.51           O
ATOM   4125  HG  SER A 254     -38.292   5.824   7.517  1.00 40.51           H
ATOM   4126  N   LYS A 255     -38.163   6.342   9.995  1.00 45.10           N
ATOM   4127  H   LYS A 255     -39.094   6.044   9.784  1.00 45.10           H
ATOM   4128  CA  LYS A 255     -37.484   5.546  11.047  1.00 46.28           C
ATOM   4129  HA  LYS A 255     -37.275   6.197  11.777  1.00 46.28           H
ATOM   4130  C   LYS A 255     -36.121   4.929  10.600  1.00 47.89           C
ATOM   4131  O   LYS A 255     -35.873   3.746  10.840  1.00 45.15           O
ATOM   4132  CB  LYS A 255     -38.466   4.440  11.507  1.00 42.50           C
ATOM   4133 1HB  LYS A 255     -39.142   4.305  10.783  1.00 42.50           H
ATOM   4134 2HB  LYS A 255     -37.944   3.597  11.638  1.00 42.50           H
ATOM   4135  CG  LYS A 255     -39.230   4.716  12.805  1.00 38.55           C
ATOM   4136 1HG  LYS A 255     -38.579   4.804  13.559  1.00 38.55           H
ATOM   4137 2HG  LYS A 255     -39.747   5.567  12.709  1.00 38.55           H
ATOM   4138  CD  LYS A 255     -40.200   3.548  13.090  1.00 35.49           C
ATOM   4139 1HD  LYS A 255     -40.889   3.510  12.366  1.00 35.49           H
ATOM   4140 2HD  LYS A 255     -39.685   2.691  13.105  1.00 35.49           H
ATOM   4141  CE  LYS A 255     -40.910   3.716  14.433  1.00 31.02           C
ATOM   4142 1HE  LYS A 255     -40.240   3.675  15.174  1.00 31.02           H
ATOM   4143 2HE  LYS A 255     -41.380   4.599  14.456  1.00 31.02           H
ATOM   4144  NZ  LYS A 255     -41.913   2.653  14.658  1.00 28.10           N
ATOM   4145 1HZ  LYS A 255     -42.371   2.773  15.539  1.00 28.10           H
ATOM   4146 2HZ  LYS A 255     -41.484   1.749  14.655  1.00 28.10           H
ATOM   4147 3HZ  LYS A 255     -42.613   2.664  13.944  1.00 28.10           H
ATOM   4148  N   ASN A 256     -35.263   5.675   9.937  1.00 47.19           N
ATOM   4149  H   ASN A 256     -35.452   6.653   9.852  1.00 47.19           H
ATOM   4150  CA  ASN A 256     -34.061   5.152   9.325  1.00 48.85           C
ATOM   4151  HA  ASN A 256     -34.122   4.155   9.381  1.00 48.85           H
ATOM   4152  C   ASN A 256     -32.813   5.561  10.124  1.00 51.19           C
ATOM   4153  O   ASN A 256     -32.532   6.740  10.329  1.00 48.77           O
ATOM   4154  CB  ASN A 256     -34.026   5.550   7.839  1.00 44.80           C
ATOM   4155 1HB  ASN A 256     -34.370   6.484   7.746  1.00 44.80           H
ATOM   4156 2HB  ASN A 256     -33.081   5.508   7.515  1.00 44.80           H
ATOM   4157  CG  ASN A 256     -34.878   4.631   6.968  1.00 41.45           C
ATOM   4158  OD1 ASN A 256     -35.091   3.477   7.268  1.00 38.23           O
ATOM   4159  ND2 ASN A 256     -35.339   5.103   5.830  1.00 36.89           N
ATOM   4160 1HD2 ASN A 256     -35.862   4.510   5.218  1.00 36.89           H
ATOM   4161 2HD2 ASN A 256     -35.166   6.055   5.577  1.00 36.89           H
ATOM   4162  N   ASN A 257     -31.994   4.565  10.483  1.00 46.33           N
ATOM   4163  H   ASN A 257     -32.350   3.640  10.348  1.00 46.33           H
ATOM   4164  CA  ASN A 257     -30.637   4.652  11.051  1.00 47.83           C
ATOM   4165  HA  ASN A 257     -30.717   5.270  11.833  1.00 47.83           H
ATOM   4166  C   ASN A 257     -29.594   5.303  10.102  1.00 50.94           C
ATOM   4167  O   ASN A 257     -28.397   5.027  10.193  1.00 48.80           O
ATOM   4168  CB  ASN A 257     -30.212   3.226  11.477  1.00 42.14           C
ATOM   4169 1HB  ASN A 257     -30.455   2.587  10.747  1.00 42.14           H
ATOM   4170 2HB  ASN A 257     -29.222   3.214  11.615  1.00 42.14           H
ATOM   4171  CG  ASN A 257     -30.870   2.743  12.761  1.00 38.55           C
ATOM   4172  OD1 ASN A 257     -31.000   3.472  13.725  1.00 34.94           O
ATOM   4173  ND2 ASN A 257     -31.260   1.495  12.823  1.00 33.44           N
ATOM   4174 1HD2 ASN A 257     -31.666   1.139  13.665  1.00 33.44           H
ATOM   4175 2HD2 ASN A 257     -31.152   0.897  12.029  1.00 33.44           H
ATOM   4176  N   ILE A 258     -30.020   6.151   9.177  1.00 55.34           N
ATOM   4177  H   ILE A 258     -30.994   6.376   9.188  1.00 55.34           H
ATOM   4178  CA  ILE A 258     -29.207   6.792   8.140  1.00 55.98           C
ATOM   4179  HA  ILE A 258     -28.797   6.032   7.636  1.00 55.98           H
ATOM   4180  C   ILE A 258     -28.044   7.598   8.735  1.00 59.74           C
ATOM   4181  O   ILE A 258     -26.923   7.408   8.260  1.00 57.82           O
ATOM   4182  CB  ILE A 258     -30.099   7.633   7.175  1.00 51.61           C
ATOM   4183  HB  ILE A 258     -30.599   8.308   7.717  1.00 51.61           H
ATOM   4184  CG1 ILE A 258     -31.114   6.729   6.433  1.00 47.16           C
ATOM   4185 1HG1 ILE A 258     -30.615   6.165   5.775  1.00 47.16           H
ATOM   4186 2HG1 ILE A 258     -31.563   6.139   7.104  1.00 47.16           H
ATOM   4187  CG2 ILE A 258     -29.241   8.386   6.156  1.00 45.77           C
ATOM   4188 1HG2 ILE A 258     -29.811   8.926   5.537  1.00 45.77           H
ATOM   4189 2HG2 ILE A 258     -28.702   7.751   5.603  1.00 45.77           H
ATOM   4190 3HG2 ILE A 258     -28.607   9.010   6.613  1.00 45.77           H
ATOM   4191  CD1 ILE A 258     -32.202   7.509   5.672  1.00 43.14           C
ATOM   4192 1HD1 ILE A 258     -32.833   6.886   5.210  1.00 43.14           H
ATOM   4193 2HD1 ILE A 258     -31.797   8.106   4.979  1.00 43.14           H
ATOM   4194 3HD1 ILE A 258     -32.736   8.080   6.296  1.00 43.14           H
ATOM   4195  N   PRO A 259     -28.197   8.416   9.797  1.00 64.80           N
ATOM   4196  CA  PRO A 259     -27.080   9.168  10.375  1.00 66.93           C
ATOM   4197  HA  PRO A 259     -26.638   9.688   9.644  1.00 66.93           H
ATOM   4198  C   PRO A 259     -25.989   8.253  10.946  1.00 71.44           C
ATOM   4199  O   PRO A 259     -24.810   8.454  10.684  1.00 71.40           O
ATOM   4200  CB  PRO A 259     -27.700  10.075  11.449  1.00 62.41           C
ATOM   4201 1HB  PRO A 259     -27.608   9.667  12.357  1.00 62.41           H
ATOM   4202 2HB  PRO A 259     -27.272  10.979  11.444  1.00 62.41           H
ATOM   4203  CG  PRO A 259     -29.170  10.173  11.049  1.00 57.13           C
ATOM   4204 1HG  PRO A 259     -29.751  10.330  11.848  1.00 57.13           H
ATOM   4205 2HG  PRO A 259     -29.314  10.905  10.383  1.00 57.13           H
ATOM   4206  CD  PRO A 259     -29.444   8.807  10.431  1.00 58.57           C
ATOM   4207 1HD  PRO A 259     -29.691   8.134  11.128  1.00 58.57           H
ATOM   4208 2HD  PRO A 259     -30.169   8.857   9.744  1.00 58.57           H
ATOM   4209  N   ARG A 260     -26.382   7.187  11.677  1.00 76.45           N
ATOM   4210  H   ARG A 260     -27.361   7.058  11.834  1.00 76.45           H
ATOM   4211  CA  ARG A 260     -25.452   6.207  12.255  1.00 78.44           C
ATOM   4212  HA  ARG A 260     -24.800   6.761  12.773  1.00 78.44           H
ATOM   4213  C   ARG A 260     -24.694   5.430  11.172  1.00 80.36           C
ATOM   4214  O   ARG A 260     -23.490   5.234  11.301  1.00 78.57           O
ATOM   4215  CB  ARG A 260     -26.191   5.229  13.192  1.00 76.26           C
ATOM   4216 1HB  ARG A 260     -26.966   4.834  12.698  1.00 76.26           H
ATOM   4217 2HB  ARG A 260     -25.560   4.501  13.459  1.00 76.26           H
ATOM   4218  CG  ARG A 260     -26.718   5.909  14.463  1.00 66.75           C
ATOM   4219 1HG  ARG A 260     -25.957   6.349  14.940  1.00 66.75           H
ATOM   4220 2HG  ARG A 260     -27.396   6.599  14.209  1.00 66.75           H
ATOM   4221  CD  ARG A 260     -27.372   4.866  15.394  1.00 65.02           C
ATOM   4222 1HD  ARG A 260     -28.128   4.417  14.917  1.00 65.02           H
ATOM   4223 2HD  ARG A 260     -26.693   4.182  15.662  1.00 65.02           H
ATOM   4224  NE  ARG A 260     -27.914   5.471  16.629  1.00 57.40           N
ATOM   4225  HE  ARG A 260     -27.713   6.439  16.778  1.00 57.40           H
ATOM   4226  CZ  ARG A 260     -28.637   4.867  17.557  1.00 50.42           C
ATOM   4227  NH1 ARG A 260     -28.967   3.608  17.467  1.00 48.02           N
ATOM   4228 1HH1 ARG A 260     -28.672   3.069  16.678  1.00 48.02           H
ATOM   4229 2HH1 ARG A 260     -29.515   3.182  18.187  1.00 48.02           H
ATOM   4230  NH2 ARG A 260     -29.052   5.517  18.603  1.00 45.12           N
ATOM   4231 1HH2 ARG A 260     -28.825   6.485  18.713  1.00 45.12           H
ATOM   4232 2HH2 ARG A 260     -29.598   5.049  19.298  1.00 45.12           H
ATOM   4233  N   ALA A 261     -25.361   5.043  10.090  1.00 78.75           N
ATOM   4234  H   ALA A 261     -26.340   5.238  10.039  1.00 78.75           H
ATOM   4235  CA  ALA A 261     -24.730   4.345   8.971  1.00 78.81           C
ATOM   4236  HA  ALA A 261     -24.218   3.586   9.373  1.00 78.81           H
ATOM   4237  C   ALA A 261     -23.719   5.235   8.216  1.00 80.54           C
ATOM   4238  O   ALA A 261     -22.626   4.777   7.870  1.00 80.12           O
ATOM   4239  CB  ALA A 261     -25.833   3.828   8.039  1.00 76.89           C
ATOM   4240 1HB  ALA A 261     -26.482   3.253   8.537  1.00 76.89           H
ATOM   4241 2HB  ALA A 261     -25.447   3.283   7.295  1.00 76.89           H
ATOM   4242 3HB  ALA A 261     -26.343   4.586   7.632  1.00 76.89           H
ATOM   4243  N   ARG A 262     -24.052   6.530   8.022  1.00 77.59           N
ATOM   4244  H   ARG A 262     -24.964   6.834   8.298  1.00 77.59           H
ATOM   4245  CA  ARG A 262     -23.139   7.511   7.425  1.00 78.69           C
ATOM   4246  HA  ARG A 262     -22.849   7.097   6.562  1.00 78.69           H
ATOM   4247  C   ARG A 262     -21.913   7.743   8.305  1.00 80.95           C
ATOM   4248  O   ARG A 262     -20.793   7.680   7.800  1.00 81.29           O
ATOM   4249  CB  ARG A 262     -23.859   8.842   7.161  1.00 77.35           C
ATOM   4250 1HB  ARG A 262     -24.348   9.111   7.991  1.00 77.35           H
ATOM   4251 2HB  ARG A 262     -23.175   9.536   6.937  1.00 77.35           H
ATOM   4252  CG  ARG A 262     -24.866   8.757   6.007  1.00 71.31           C
ATOM   4253 1HG  ARG A 262     -24.389   8.500   5.167  1.00 71.31           H
ATOM   4254 2HG  ARG A 262     -25.560   8.070   6.220  1.00 71.31           H
ATOM   4255  CD  ARG A 262     -25.539  10.124   5.817  1.00 69.90           C
ATOM   4256 1HD  ARG A 262     -25.904  10.443   6.692  1.00 69.90           H
ATOM   4257 2HD  ARG A 262     -24.869  10.783   5.475  1.00 69.90           H
ATOM   4258  NE  ARG A 262     -26.653  10.075   4.855  1.00 64.92           N
ATOM   4259  HE  ARG A 262     -26.905   9.175   4.498  1.00 64.92           H
ATOM   4260  CZ  ARG A 262     -27.354  11.114   4.418  1.00 57.87           C
ATOM   4261  NH1 ARG A 262     -27.053  12.341   4.750  1.00 55.42           N
ATOM   4262 1HH1 ARG A 262     -26.274  12.520   5.351  1.00 55.42           H
ATOM   4263 2HH1 ARG A 262     -27.602  13.102   4.403  1.00 55.42           H
ATOM   4264  NH2 ARG A 262     -28.373  10.938   3.644  1.00 52.07           N
ATOM   4265 1HH2 ARG A 262     -28.639  10.014   3.370  1.00 52.07           H
ATOM   4266 2HH2 ARG A 262     -28.896  11.726   3.319  1.00 52.07           H
ATOM   4267  N   LEU A 263     -22.091   7.911   9.616  1.00 80.95           N
ATOM   4268  H   LEU A 263     -23.027   7.925   9.968  1.00 80.95           H
ATOM   4269  CA  LEU A 263     -20.991   8.076  10.567  1.00 82.25           C
ATOM   4270  HA  LEU A 263     -20.436   8.834  10.223  1.00 82.25           H
ATOM   4271  C   LEU A 263     -20.089   6.832  10.623  1.00 83.55           C
ATOM   4272  O   LEU A 263     -18.871   6.960  10.625  1.00 84.00           O
ATOM   4273  CB  LEU A 263     -21.577   8.414  11.948  1.00 81.61           C
ATOM   4274 1HB  LEU A 263     -22.170   9.213  11.849  1.00 81.61           H
ATOM   4275 2HB  LEU A 263     -22.119   7.633  12.258  1.00 81.61           H
ATOM   4276  CG  LEU A 263     -20.498   8.726  13.020  1.00 74.30           C
ATOM   4277  HG  LEU A 263     -19.870   7.950  13.072  1.00 74.30           H
ATOM   4278  CD1 LEU A 263     -19.681   9.969  12.665  1.00 69.99           C
ATOM   4279 1HD1 LEU A 263     -18.991  10.156  13.364  1.00 69.99           H
ATOM   4280 2HD1 LEU A 263     -20.269  10.775  12.589  1.00 69.99           H
ATOM   4281 3HD1 LEU A 263     -19.209   9.850  11.792  1.00 69.99           H
ATOM   4282  CD2 LEU A 263     -21.170   8.950  14.369  1.00 69.32           C
ATOM   4283 1HD2 LEU A 263     -20.494   9.153  15.077  1.00 69.32           H
ATOM   4284 2HD2 LEU A 263     -21.680   8.138  14.655  1.00 69.32           H
ATOM   4285 3HD2 LEU A 263     -21.811   9.717  14.327  1.00 69.32           H
ATOM   4286  N   LYS A 264     -20.679   5.618  10.626  1.00 84.67           N
ATOM   4287  H   LYS A 264     -21.677   5.572  10.667  1.00 84.67           H
ATOM   4288  CA  LYS A 264     -19.917   4.357  10.571  1.00 85.19           C
ATOM   4289  HA  LYS A 264     -19.294   4.361  11.354  1.00 85.19           H
ATOM   4290  C   LYS A 264     -19.059   4.279   9.304  1.00 86.49           C
ATOM   4291  O   LYS A 264     -17.892   3.919   9.382  1.00 85.43           O
ATOM   4292  CB  LYS A 264     -20.897   3.169  10.672  1.00 84.22           C
ATOM   4293 1HB  LYS A 264     -21.521   3.328  11.437  1.00 84.22           H
ATOM   4294 2HB  LYS A 264     -21.420   3.107   9.822  1.00 84.22           H
ATOM   4295  CG  LYS A 264     -20.172   1.836  10.900  1.00 77.26           C
ATOM   4296 1HG  LYS A 264     -19.524   1.700  10.150  1.00 77.26           H
ATOM   4297 2HG  LYS A 264     -19.673   1.896  11.765  1.00 77.26           H
ATOM   4298  CD  LYS A 264     -21.123   0.614  10.960  1.00 76.21           C
ATOM   4299 1HD  LYS A 264     -21.844   0.775  11.634  1.00 76.21           H
ATOM   4300 2HD  LYS A 264     -21.534   0.457  10.062  1.00 76.21           H
ATOM   4301  CE  LYS A 264     -20.314  -0.615  11.368  1.00 68.85           C
ATOM   4302 1HE  LYS A 264     -19.447  -0.599  10.870  1.00 68.85           H
ATOM   4303 2HE  LYS A 264     -20.136  -0.561  12.350  1.00 68.85           H
ATOM   4304  NZ  LYS A 264     -20.935  -1.940  11.113  1.00 63.20           N
ATOM   4305 1HZ  LYS A 264     -20.334  -2.681  11.412  1.00 63.20           H
ATOM   4306 2HZ  LYS A 264     -21.119  -2.068  10.138  1.00 63.20           H
ATOM   4307 3HZ  LYS A 264     -21.801  -2.030  11.604  1.00 63.20           H
ATOM   4308  N   THR A 265     -19.614   4.673   8.169  1.00 83.29           N
ATOM   4309  H   THR A 265     -20.568   4.974   8.185  1.00 83.29           H
ATOM   4310  CA  THR A 265     -18.896   4.690   6.885  1.00 82.38           C
ATOM   4311  HA  THR A 265     -18.507   3.773   6.801  1.00 82.38           H
ATOM   4312  C   THR A 265     -17.764   5.718   6.885  1.00 84.28           C
ATOM   4313  O   THR A 265     -16.663   5.390   6.450  1.00 83.74           O
ATOM   4314  CB  THR A 265     -19.848   4.946   5.717  1.00 80.42           C
ATOM   4315  HB  THR A 265     -20.238   5.860   5.826  1.00 80.42           H
ATOM   4316  OG1 THR A 265     -20.917   4.027   5.739  1.00 73.48           O
ATOM   4317  HG1 THR A 265     -21.747   4.503   5.744  1.00 73.48           H
ATOM   4318  CG2 THR A 265     -19.153   4.767   4.366  1.00 73.71           C
ATOM   4319 1HG2 THR A 265     -19.787   4.937   3.612  1.00 73.71           H
ATOM   4320 2HG2 THR A 265     -18.799   3.837   4.266  1.00 73.71           H
ATOM   4321 3HG2 THR A 265     -18.385   5.401   4.271  1.00 73.71           H
ATOM   4322  N   LEU A 266     -17.985   6.925   7.415  1.00 81.07           N
ATOM   4323  H   LEU A 266     -18.910   7.151   7.720  1.00 81.07           H
ATOM   4324  CA  LEU A 266     -16.934   7.931   7.569  1.00 82.11           C
ATOM   4325  HA  LEU A 266     -16.576   8.093   6.649  1.00 82.11           H
ATOM   4326  C   LEU A 266     -15.790   7.412   8.439  1.00 84.54           C
ATOM   4327  O   LEU A 266     -14.633   7.466   8.026  1.00 86.06           O
ATOM   4328  CB  LEU A 266     -17.532   9.227   8.150  1.00 82.30           C
ATOM   4329 1HB  LEU A 266     -18.141   9.628   7.465  1.00 82.30           H
ATOM   4330 2HB  LEU A 266     -18.058   8.993   8.968  1.00 82.30           H
ATOM   4331  CG  LEU A 266     -16.473  10.280   8.537  1.00 79.66           C
ATOM   4332  HG  LEU A 266     -15.832   9.837   9.164  1.00 79.66           H
ATOM   4333  CD1 LEU A 266     -15.692  10.785   7.321  1.00 74.97           C
ATOM   4334 1HD1 LEU A 266     -15.011  11.466   7.590  1.00 74.97           H
ATOM   4335 2HD1 LEU A 266     -16.304  11.209   6.653  1.00 74.97           H
ATOM   4336 3HD1 LEU A 266     -15.213  10.034   6.866  1.00 74.97           H
ATOM   4337  CD2 LEU A 266     -17.145  11.485   9.210  1.00 75.35           C
ATOM   4338 1HD2 LEU A 266     -16.469  12.176   9.466  1.00 75.35           H
ATOM   4339 2HD2 LEU A 266     -17.630  11.208  10.039  1.00 75.35           H
ATOM   4340 3HD2 LEU A 266     -17.807  11.915   8.596  1.00 75.35           H
ATOM   4341  N   LYS A 267     -16.096   6.873   9.639  1.00 88.45           N
ATOM   4342  H   LYS A 267     -17.053   6.854   9.929  1.00 88.45           H
ATOM   4343  CA  LYS A 267     -15.072   6.313  10.535  1.00 88.59           C
ATOM   4344  HA  LYS A 267     -14.468   7.079  10.755  1.00 88.59           H
ATOM   4345  C   LYS A 267     -14.245   5.228   9.846  1.00 89.38           C
ATOM   4346  O   LYS A 267     -13.036   5.206  10.010  1.00 89.02           O
ATOM   4347  CB  LYS A 267     -15.732   5.750  11.808  1.00 88.40           C
ATOM   4348 1HB  LYS A 267     -16.515   5.188  11.543  1.00 88.40           H
ATOM   4349 2HB  LYS A 267     -15.065   5.185  12.293  1.00 88.40           H
ATOM   4350  CG  LYS A 267     -16.219   6.862  12.754  1.00 84.74           C
ATOM   4351 1HG  LYS A 267     -15.446   7.442  13.009  1.00 84.74           H
ATOM   4352 2HG  LYS A 267     -16.911   7.414  12.288  1.00 84.74           H
ATOM   4353  CD  LYS A 267     -16.831   6.246  14.021  1.00 82.82           C
ATOM   4354 1HD  LYS A 267     -17.628   5.697  13.769  1.00 82.82           H
ATOM   4355 2HD  LYS A 267     -16.151   5.663  14.465  1.00 82.82           H
ATOM   4356  CE  LYS A 267     -17.264   7.364  14.994  1.00 76.90           C
ATOM   4357 1HE  LYS A 267     -16.502   7.995  15.143  1.00 76.90           H
ATOM   4358 2HE  LYS A 267     -18.041   7.863  14.610  1.00 76.90           H
ATOM   4359  NZ  LYS A 267     -17.675   6.823  16.313  1.00 70.62           N
ATOM   4360 1HZ  LYS A 267     -17.952   7.558  16.931  1.00 70.62           H
ATOM   4361 2HZ  LYS A 267     -16.924   6.324  16.746  1.00 70.62           H
ATOM   4362 3HZ  LYS A 267     -18.447   6.194  16.218  1.00 70.62           H
ATOM   4363  N   MET A 268     -14.880   4.374   9.041  1.00 88.62           N
ATOM   4364  H   MET A 268     -15.874   4.442   8.961  1.00 88.62           H
ATOM   4365  CA  MET A 268     -14.184   3.341   8.269  1.00 88.72           C
ATOM   4366  HA  MET A 268     -13.616   2.836   8.919  1.00 88.72           H
ATOM   4367  C   MET A 268     -13.248   3.940   7.212  1.00 89.85           C
ATOM   4368  O   MET A 268     -12.095   3.531   7.125  1.00 88.94           O
ATOM   4369  CB  MET A 268     -15.236   2.431   7.625  1.00 86.80           C
ATOM   4370 1HB  MET A 268     -15.843   2.089   8.343  1.00 86.80           H
ATOM   4371 2HB  MET A 268     -15.765   2.970   6.970  1.00 86.80           H
ATOM   4372  CG  MET A 268     -14.632   1.233   6.890  1.00 81.10           C
ATOM   4373 1HG  MET A 268     -13.876   1.619   6.361  1.00 81.10           H
ATOM   4374 2HG  MET A 268     -14.268   0.651   7.617  1.00 81.10           H
ATOM   4375  SD  MET A 268     -15.829   0.351   5.836  1.00 78.25           S
ATOM   4376  CE  MET A 268     -15.967   1.565   4.506  1.00 68.96           C
ATOM   4377 1HE  MET A 268     -16.604   1.253   3.801  1.00 68.96           H
ATOM   4378 2HE  MET A 268     -15.080   1.723   4.071  1.00 68.96           H
ATOM   4379 3HE  MET A 268     -16.299   2.442   4.854  1.00 68.96           H
ATOM   4380  N   THR A 269     -13.699   4.921   6.414  1.00 87.26           N
ATOM   4381  H   THR A 269     -14.639   5.245   6.524  1.00 87.26           H
ATOM   4382  CA  THR A 269     -12.843   5.534   5.377  1.00 86.29           C
ATOM   4383  HA  THR A 269     -12.464   4.741   4.899  1.00 86.29           H
ATOM   4384  C   THR A 269     -11.698   6.346   5.968  1.00 87.89           C
ATOM   4385  O   THR A 269     -10.598   6.328   5.421  1.00 87.32           O
ATOM   4386  CB  THR A 269     -13.644   6.407   4.395  1.00 85.01           C
ATOM   4387  HB  THR A 269     -12.991   6.904   3.823  1.00 85.01           H
ATOM   4388  OG1 THR A 269     -14.388   7.401   5.050  1.00 76.61           O
ATOM   4389  HG1 THR A 269     -13.835   8.168   5.199  1.00 76.61           H
ATOM   4390  CG2 THR A 269     -14.630   5.579   3.571  1.00 75.26           C
ATOM   4391 1HG2 THR A 269     -15.143   6.159   2.938  1.00 75.26           H
ATOM   4392 2HG2 THR A 269     -15.288   5.112   4.162  1.00 75.26           H
ATOM   4393 3HG2 THR A 269     -14.153   4.884   3.033  1.00 75.26           H
ATOM   4394  N   VAL A 270     -11.914   7.013   7.109  1.00 88.28           N
ATOM   4395  H   VAL A 270     -12.847   7.048   7.468  1.00 88.28           H
ATOM   4396  CA  VAL A 270     -10.856   7.695   7.860  1.00 88.59           C
ATOM   4397  HA  VAL A 270     -10.395   8.285   7.197  1.00 88.59           H
ATOM   4398  C   VAL A 270      -9.854   6.683   8.403  1.00 89.95           C
ATOM   4399  O   VAL A 270      -8.663   6.870   8.201  1.00 89.88           O
ATOM   4400  CB  VAL A 270     -11.436   8.575   8.983  1.00 88.39           C
ATOM   4401  HB  VAL A 270     -12.034   7.976   9.515  1.00 88.39           H
ATOM   4402  CG1 VAL A 270     -10.356   9.147   9.902  1.00 84.56           C
ATOM   4403 1HG1 VAL A 270     -10.760   9.713  10.621  1.00 84.56           H
ATOM   4404 2HG1 VAL A 270      -9.712   9.715   9.389  1.00 84.56           H
ATOM   4405 3HG1 VAL A 270      -9.836   8.415  10.343  1.00 84.56           H
ATOM   4406  CG2 VAL A 270     -12.213   9.767   8.401  1.00 83.72           C
ATOM   4407 1HG2 VAL A 270     -12.590  10.339   9.129  1.00 83.72           H
ATOM   4408 2HG2 VAL A 270     -12.973   9.455   7.830  1.00 83.72           H
ATOM   4409 3HG2 VAL A 270     -11.619  10.340   7.836  1.00 83.72           H
ATOM   4410  N   ALA A 271     -10.307   5.580   9.004  1.00 91.91           N
ATOM   4411  H   ALA A 271     -11.295   5.465   9.111  1.00 91.91           H
ATOM   4412  CA  ALA A 271      -9.422   4.532   9.513  1.00 92.56           C
ATOM   4413  HA  ALA A 271      -8.815   4.973  10.174  1.00 92.56           H
ATOM   4414  C   ALA A 271      -8.542   3.936   8.404  1.00 93.18           C
ATOM   4415  O   ALA A 271      -7.352   3.728   8.629  1.00 91.97           O
ATOM   4416  CB  ALA A 271     -10.267   3.462  10.204  1.00 92.40           C
ATOM   4417 1HB  ALA A 271     -10.835   3.863  10.923  1.00 92.40           H
ATOM   4418 2HB  ALA A 271      -9.687   2.763  10.623  1.00 92.40           H
ATOM   4419 3HB  ALA A 271     -10.873   3.007   9.551  1.00 92.40           H
ATOM   4420  N   PHE A 272      -9.079   3.723   7.193  1.00 90.02           N
ATOM   4421  H   PHE A 272     -10.061   3.870   7.075  1.00 90.02           H
ATOM   4422  CA  PHE A 272      -8.299   3.288   6.043  1.00 89.76           C
ATOM   4423  HA  PHE A 272      -7.841   2.456   6.357  1.00 89.76           H
ATOM   4424  C   PHE A 272      -7.239   4.315   5.628  1.00 90.65           C
ATOM   4425  O   PHE A 272      -6.081   3.949   5.454  1.00 90.12           O
ATOM   4426  CB  PHE A 272      -9.230   3.008   4.862  1.00 88.94           C
ATOM   4427 1HB  PHE A 272      -9.913   3.737   4.825  1.00 88.94           H
ATOM   4428 2HB  PHE A 272      -8.683   3.021   4.025  1.00 88.94           H
ATOM   4429  CG  PHE A 272      -9.970   1.690   4.904  1.00 88.57           C
ATOM   4430  CD1 PHE A 272      -9.290   0.501   5.217  1.00 83.23           C
ATOM   4431  HD1 PHE A 272      -8.330   0.535   5.496  1.00 83.23           H
ATOM   4432  CD2 PHE A 272     -11.324   1.627   4.512  1.00 83.89           C
ATOM   4433  HD2 PHE A 272     -11.818   2.468   4.292  1.00 83.89           H
ATOM   4434  CE1 PHE A 272      -9.953  -0.738   5.139  1.00 80.17           C
ATOM   4435  HE1 PHE A 272      -9.467  -1.580   5.372  1.00 80.17           H
ATOM   4436  CE2 PHE A 272     -11.981   0.387   4.429  1.00 81.10           C
ATOM   4437  HE2 PHE A 272     -12.941   0.347   4.151  1.00 81.10           H
ATOM   4438  CZ  PHE A 272     -11.290  -0.791   4.736  1.00 82.68           C
ATOM   4439  HZ  PHE A 272     -11.755  -1.674   4.667  1.00 82.68           H
ATOM   4440  N   ALA A 273      -7.596   5.592   5.503  1.00 88.18           N
ATOM   4441  H   ALA A 273      -8.549   5.845   5.669  1.00 88.18           H
ATOM   4442  CA  ALA A 273      -6.643   6.638   5.131  1.00 87.74           C
ATOM   4443  HA  ALA A 273      -6.214   6.343   4.277  1.00 87.74           H
ATOM   4444  C   ALA A 273      -5.529   6.794   6.183  1.00 89.48           C
ATOM   4445  O   ALA A 273      -4.362   6.916   5.831  1.00 89.12           O
ATOM   4446  CB  ALA A 273      -7.409   7.944   4.912  1.00 87.94           C
ATOM   4447 1HB  ALA A 273      -8.128   7.827   4.227  1.00 87.94           H
ATOM   4448 2HB  ALA A 273      -6.798   8.669   4.595  1.00 87.94           H
ATOM   4449 3HB  ALA A 273      -7.839   8.254   5.760  1.00 87.94           H
ATOM   4450  N   THR A 274      -5.877   6.721   7.479  1.00 92.93           N
ATOM   4451  H   THR A 274      -6.847   6.629   7.705  1.00 92.93           H
ATOM   4452  CA  THR A 274      -4.912   6.769   8.576  1.00 93.11           C
ATOM   4453  HA  THR A 274      -4.371   7.592   8.400  1.00 93.11           H
ATOM   4454  C   THR A 274      -3.992   5.546   8.565  1.00 93.23           C
ATOM   4455  O   THR A 274      -2.782   5.720   8.621  1.00 92.26           O
ATOM   4456  CB  THR A 274      -5.630   6.879   9.933  1.00 92.92           C
ATOM   4457  HB  THR A 274      -6.228   6.085  10.042  1.00 92.92           H
ATOM   4458  OG1 THR A 274      -6.434   8.027   9.955  1.00 85.44           O
ATOM   4459  HG1 THR A 274      -5.878   8.806   9.960  1.00 85.44           H
ATOM   4460  CG2 THR A 274      -4.659   7.015  11.107  1.00 84.76           C
ATOM   4461 1HG2 THR A 274      -5.152   7.084  11.974  1.00 84.76           H
ATOM   4462 2HG2 THR A 274      -4.092   7.833  11.010  1.00 84.76           H
ATOM   4463 3HG2 THR A 274      -4.050   6.223  11.162  1.00 84.76           H
ATOM   4464  N   SER A 275      -4.540   4.330   8.437  1.00 93.90           N
ATOM   4465  H   SER A 275      -5.537   4.262   8.394  1.00 93.90           H
ATOM   4466  CA  SER A 275      -3.754   3.090   8.356  1.00 93.64           C
ATOM   4467  HA  SER A 275      -3.256   3.027   9.221  1.00 93.64           H
ATOM   4468  C   SER A 275      -2.766   3.147   7.191  1.00 93.68           C
ATOM   4469  O   SER A 275      -1.571   2.974   7.394  1.00 91.97           O
ATOM   4470  CB  SER A 275      -4.676   1.884   8.190  1.00 92.48           C
ATOM   4471 1HB  SER A 275      -5.344   1.842   8.933  1.00 92.48           H
ATOM   4472 2HB  SER A 275      -5.154   1.920   7.313  1.00 92.48           H
ATOM   4473  OG  SER A 275      -3.930   0.686   8.220  1.00 81.75           O
ATOM   4474  HG  SER A 275      -4.527  -0.062   8.227  1.00 81.75           H
ATOM   4475  N   PHE A 276      -3.251   3.495   6.000  1.00 92.04           N
ATOM   4476  H   PHE A 276      -4.234   3.662   5.920  1.00 92.04           H
ATOM   4477  CA  PHE A 276      -2.427   3.646   4.806  1.00 91.64           C
ATOM   4478  HA  PHE A 276      -2.005   2.754   4.641  1.00 91.64           H
ATOM   4479  C   PHE A 276      -1.299   4.664   5.018  1.00 92.31           C
ATOM   4480  O   PHE A 276      -0.140   4.379   4.728  1.00 91.93           O
ATOM   4481  CB  PHE A 276      -3.334   4.054   3.636  1.00 91.67           C
ATOM   4482 1HB  PHE A 276      -4.066   3.379   3.545  1.00 91.67           H
ATOM   4483 2HB  PHE A 276      -3.729   4.951   3.832  1.00 91.67           H
ATOM   4484  CG  PHE A 276      -2.618   4.142   2.314  1.00 92.09           C
ATOM   4485  CD1 PHE A 276      -2.126   5.380   1.850  1.00 89.17           C
ATOM   4486  HD1 PHE A 276      -2.251   6.207   2.398  1.00 89.17           H
ATOM   4487  CD2 PHE A 276      -2.432   2.980   1.549  1.00 89.96           C
ATOM   4488  HD2 PHE A 276      -2.772   2.101   1.882  1.00 89.96           H
ATOM   4489  CE1 PHE A 276      -1.460   5.446   0.617  1.00 88.78           C
ATOM   4490  HE1 PHE A 276      -1.112   6.323   0.286  1.00 88.78           H
ATOM   4491  CE2 PHE A 276      -1.766   3.056   0.314  1.00 89.28           C
ATOM   4492  HE2 PHE A 276      -1.638   2.229  -0.234  1.00 89.28           H
ATOM   4493  CZ  PHE A 276      -1.280   4.286  -0.154  1.00 90.25           C
ATOM   4494  HZ  PHE A 276      -0.807   4.337  -1.034  1.00 90.25           H
ATOM   4495  N   THR A 277      -1.602   5.835   5.583  1.00 92.23           N
ATOM   4496  H   THR A 277      -2.555   6.009   5.831  1.00 92.23           H
ATOM   4497  CA  THR A 277      -0.613   6.875   5.857  1.00 92.27           C
ATOM   4498  HA  THR A 277      -0.191   7.050   4.967  1.00 92.27           H
ATOM   4499  C   THR A 277       0.446   6.391   6.840  1.00 92.51           C
ATOM   4500  O   THR A 277       1.631   6.491   6.556  1.00 91.36           O
ATOM   4501  CB  THR A 277      -1.274   8.154   6.394  1.00 91.81           C
ATOM   4502  HB  THR A 277      -1.705   7.935   7.270  1.00 91.81           H
ATOM   4503  OG1 THR A 277      -2.291   8.591   5.519  1.00 86.99           O
ATOM   4504  HG1 THR A 277      -1.933   8.690   4.637  1.00 86.99           H
ATOM   4505  CG2 THR A 277      -0.292   9.314   6.533  1.00 86.83           C
ATOM   4506 1HG2 THR A 277      -0.750  10.131   6.884  1.00 86.83           H
ATOM   4507 2HG2 THR A 277       0.116   9.546   5.650  1.00 86.83           H
ATOM   4508 3HG2 THR A 277       0.449   9.083   7.163  1.00 86.83           H
ATOM   4509  N   VAL A 278       0.041   5.823   7.982  1.00 94.80           N
ATOM   4510  H   VAL A 278      -0.941   5.690   8.120  1.00 94.80           H
ATOM   4511  CA  VAL A 278       0.952   5.384   9.043  1.00 94.76           C
ATOM   4512  HA  VAL A 278       1.532   6.178   9.227  1.00 94.76           H
ATOM   4513  C   VAL A 278       1.848   4.231   8.584  1.00 94.57           C
ATOM   4514  O   VAL A 278       3.035   4.220   8.907  1.00 93.45           O
ATOM   4515  CB  VAL A 278       0.165   5.000  10.308  1.00 94.35           C
ATOM   4516  HB  VAL A 278      -0.523   4.340  10.005  1.00 94.35           H
ATOM   4517  CG1 VAL A 278       1.025   4.337  11.388  1.00 91.29           C
ATOM   4518 1HG1 VAL A 278       0.476   4.104  12.191  1.00 91.29           H
ATOM   4519 2HG1 VAL A 278       1.760   4.946  11.685  1.00 91.29           H
ATOM   4520 3HG1 VAL A 278       1.443   3.495  11.047  1.00 91.29           H
ATOM   4521  CG2 VAL A 278      -0.465   6.255  10.941  1.00 90.84           C
ATOM   4522 1HG2 VAL A 278      -0.980   6.020  11.765  1.00 90.84           H
ATOM   4523 2HG2 VAL A 278      -1.092   6.702  10.303  1.00 90.84           H
ATOM   4524 3HG2 VAL A 278       0.238   6.919  11.196  1.00 90.84           H
ATOM   4525  N   CYS A 279       1.314   3.289   7.813  1.00 93.25           N
ATOM   4526  H   CYS A 279       0.358   3.379   7.533  1.00 93.25           H
ATOM   4527  CA  CYS A 279       2.074   2.126   7.360  1.00 92.40           C
ATOM   4528  HA  CYS A 279       2.599   1.830   8.158  1.00 92.40           H
ATOM   4529  C   CYS A 279       3.067   2.466   6.237  1.00 92.23           C
ATOM   4530  O   CYS A 279       4.180   1.953   6.232  1.00 90.86           O
ATOM   4531  CB  CYS A 279       1.097   1.042   6.899  1.00 91.84           C
ATOM   4532 1HB  CYS A 279       0.537   1.471   6.190  1.00 91.84           H
ATOM   4533 2HB  CYS A 279       1.664   0.328   6.489  1.00 91.84           H
ATOM   4534  SG  CYS A 279       0.109   0.433   8.299  1.00 89.02           S
ATOM   4535  HG  CYS A 279      -1.147   0.286   7.921  1.00 89.02           H
ATOM   4536  N   TRP A 280       2.689   3.336   5.286  1.00 92.43           N
ATOM   4537  H   TRP A 280       1.810   3.803   5.378  1.00 92.43           H
ATOM   4538  CA  TRP A 280       3.523   3.620   4.123  1.00 92.04           C
ATOM   4539  HA  TRP A 280       4.098   2.807   4.030  1.00 92.04           H
ATOM   4540  C   TRP A 280       4.479   4.798   4.306  1.00 92.41           C
ATOM   4541  O   TRP A 280       5.550   4.809   3.691  1.00 90.49           O
ATOM   4542  CB  TRP A 280       2.626   3.822   2.902  1.00 91.36           C
ATOM   4543 1HB  TRP A 280       1.872   4.429   3.152  1.00 91.36           H
ATOM   4544 2HB  TRP A 280       3.165   4.242   2.172  1.00 91.36           H
ATOM   4545  CG  TRP A 280       2.036   2.559   2.365  1.00 90.60           C
ATOM   4546  CD1 TRP A 280       0.754   2.152   2.475  1.00 85.79           C
ATOM   4547  HD1 TRP A 280       0.031   2.653   2.950  1.00 85.79           H
ATOM   4548  CD2 TRP A 280       2.708   1.512   1.610  1.00 87.91           C
ATOM   4549  NE1 TRP A 280       0.590   0.945   1.836  1.00 83.88           N
ATOM   4550  HE1 TRP A 280      -0.278   0.451   1.786  1.00 83.88           H
ATOM   4551  CE2 TRP A 280       1.757   0.501   1.277  1.00 87.00           C
ATOM   4552  CE3 TRP A 280       4.029   1.327   1.163  1.00 83.67           C
ATOM   4553  HE3 TRP A 280       4.724   2.012   1.381  1.00 83.67           H
ATOM   4554  CZ2 TRP A 280       2.097  -0.631   0.534  1.00 84.40           C
ATOM   4555  HZ2 TRP A 280       1.408  -1.321   0.313  1.00 84.40           H
ATOM   4556  CZ3 TRP A 280       4.386   0.196   0.416  1.00 82.47           C
ATOM   4557  HZ3 TRP A 280       5.330   0.085   0.105  1.00 82.47           H
ATOM   4558  CH2 TRP A 280       3.427  -0.784   0.101  1.00 81.47           C
ATOM   4559  HH2 TRP A 280       3.691  -1.589  -0.430  1.00 81.47           H
ATOM   4560  N   THR A 281       4.150   5.787   5.156  1.00 92.11           N
ATOM   4561  H   THR A 281       3.306   5.710   5.686  1.00 92.11           H
ATOM   4562  CA  THR A 281       4.996   6.982   5.330  1.00 92.25           C
ATOM   4563  HA  THR A 281       5.045   7.362   4.406  1.00 92.25           H
ATOM   4564  C   THR A 281       6.419   6.640   5.784  1.00 92.07           C
ATOM   4565  O   THR A 281       7.342   7.128   5.133  1.00 91.37           O
ATOM   4566  CB  THR A 281       4.355   8.020   6.264  1.00 92.10           C
ATOM   4567  HB  THR A 281       4.178   7.578   7.143  1.00 92.10           H
ATOM   4568  OG1 THR A 281       3.130   8.449   5.720  1.00 85.31           O
ATOM   4569  HG1 THR A 281       3.218   8.546   4.772  1.00 85.31           H
ATOM   4570  CG2 THR A 281       5.200   9.281   6.445  1.00 84.77           C
ATOM   4571 1HG2 THR A 281       4.749   9.930   7.058  1.00 84.77           H
ATOM   4572 2HG2 THR A 281       5.351   9.740   5.569  1.00 84.77           H
ATOM   4573 3HG2 THR A 281       6.094   9.060   6.835  1.00 84.77           H
ATOM   4574  N   PRO A 282       6.652   5.796   6.806  1.00 92.81           N
ATOM   4575  CA  PRO A 282       8.015   5.499   7.249  1.00 92.23           C
ATOM   4576  HA  PRO A 282       8.468   6.364   7.464  1.00 92.23           H
ATOM   4577  C   PRO A 282       8.870   4.849   6.159  1.00 91.62           C
ATOM   4578  O   PRO A 282      10.033   5.217   5.967  1.00 89.65           O
ATOM   4579  CB  PRO A 282       7.857   4.579   8.466  1.00 91.50           C
ATOM   4580 1HB  PRO A 282       7.925   3.618   8.198  1.00 91.50           H
ATOM   4581 2HB  PRO A 282       8.549   4.782   9.158  1.00 91.50           H
ATOM   4582  CG  PRO A 282       6.459   4.896   8.991  1.00 90.49           C
ATOM   4583 1HG  PRO A 282       6.073   4.120   9.489  1.00 90.49           H
ATOM   4584 2HG  PRO A 282       6.466   5.702   9.583  1.00 90.49           H
ATOM   4585  CD  PRO A 282       5.692   5.163   7.702  1.00 92.42           C
ATOM   4586 1HD  PRO A 282       5.361   4.312   7.294  1.00 92.42           H
ATOM   4587 2HD  PRO A 282       4.921   5.780   7.859  1.00 92.42           H
ATOM   4588  N   TYR A 283       8.284   3.924   5.385  1.00 91.25           N
ATOM   4589  H   TYR A 283       7.340   3.668   5.591  1.00 91.25           H
ATOM   4590  CA  TYR A 283       8.944   3.267   4.257  1.00 89.47           C
ATOM   4591  HA  TYR A 283       9.778   2.850   4.618  1.00 89.47           H
ATOM   4592  C   TYR A 283       9.352   4.280   3.172  1.00 89.11           C
ATOM   4593  O   TYR A 283      10.490   4.281   2.715  1.00 88.07           O
ATOM   4594  CB  TYR A 283       8.005   2.193   3.698  1.00 88.65           C
ATOM   4595 1HB  TYR A 283       7.897   1.474   4.385  1.00 88.65           H
ATOM   4596 2HB  TYR A 283       7.117   2.612   3.510  1.00 88.65           H
ATOM   4597  CG  TYR A 283       8.496   1.549   2.423  1.00 88.22           C
ATOM   4598  CD1 TYR A 283       8.069   2.031   1.169  1.00 84.74           C
ATOM   4599  HD1 TYR A 283       7.416   2.787   1.123  1.00 84.74           H
ATOM   4600  CD2 TYR A 283       9.428   0.494   2.485  1.00 85.26           C
ATOM   4601  HD2 TYR A 283       9.741   0.157   3.373  1.00 85.26           H
ATOM   4602  CE1 TYR A 283       8.555   1.457  -0.012  1.00 83.20           C
ATOM   4603  HE1 TYR A 283       8.242   1.798  -0.899  1.00 83.20           H
ATOM   4604  CE2 TYR A 283       9.920  -0.088   1.298  1.00 83.75           C
ATOM   4605  HE2 TYR A 283      10.574  -0.843   1.344  1.00 83.75           H
ATOM   4606  CZ  TYR A 283       9.487   0.397   0.048  1.00 84.58           C
ATOM   4607  OH  TYR A 283       9.966  -0.153  -1.093  1.00 82.96           O
ATOM   4608  HH  TYR A 283      10.079  -1.096  -0.970  1.00 82.96           H
ATOM   4609  N   TYR A 284       8.448   5.179   2.787  1.00 89.96           N
ATOM   4610  H   TYR A 284       7.550   5.186   3.226  1.00 89.96           H
ATOM   4611  CA  TYR A 284       8.735   6.156   1.739  1.00 89.17           C
ATOM   4612  HA  TYR A 284       9.231   5.623   1.054  1.00 89.17           H
ATOM   4613  C   TYR A 284       9.656   7.287   2.183  1.00 89.07           C
ATOM   4614  O   TYR A 284      10.449   7.749   1.373  1.00 88.02           O
ATOM   4615  CB  TYR A 284       7.440   6.713   1.161  1.00 88.97           C
ATOM   4616 1HB  TYR A 284       6.817   6.923   1.914  1.00 88.97           H
ATOM   4617 2HB  TYR A 284       7.648   7.551   0.656  1.00 88.97           H
ATOM   4618  CG  TYR A 284       6.750   5.743   0.221  1.00 87.85           C
ATOM   4619  CD1 TYR A 284       7.435   5.276  -0.922  1.00 84.19           C
ATOM   4620  HD1 TYR A 284       8.370   5.583  -1.101  1.00 84.19           H
ATOM   4621  CD2 TYR A 284       5.442   5.324   0.480  1.00 84.67           C
ATOM   4622  HD2 TYR A 284       4.956   5.659   1.287  1.00 84.67           H
ATOM   4623  CE1 TYR A 284       6.812   4.384  -1.809  1.00 82.33           C
ATOM   4624  HE1 TYR A 284       7.298   4.051  -2.617  1.00 82.33           H
ATOM   4625  CE2 TYR A 284       4.813   4.425  -0.406  1.00 82.51           C
ATOM   4626  HE2 TYR A 284       3.880   4.113  -0.225  1.00 82.51           H
ATOM   4627  CZ  TYR A 284       5.503   3.967  -1.547  1.00 83.15           C
ATOM   4628  OH  TYR A 284       4.889   3.116  -2.404  1.00 80.68           O
ATOM   4629  HH  TYR A 284       4.744   2.275  -1.970  1.00 80.68           H
ATOM   4630  N   VAL A 285       9.608   7.702   3.450  1.00 88.98           N
ATOM   4631  H   VAL A 285       8.901   7.330   4.052  1.00 88.98           H
ATOM   4632  CA  VAL A 285      10.553   8.683   3.994  1.00 88.38           C
ATOM   4633  HA  VAL A 285      10.467   9.497   3.420  1.00 88.38           H
ATOM   4634  C   VAL A 285      11.980   8.163   3.883  1.00 87.98           C
ATOM   4635  O   VAL A 285      12.847   8.901   3.415  1.00 87.28           O
ATOM   4636  CB  VAL A 285      10.190   9.063   5.440  1.00 88.41           C
ATOM   4637  HB  VAL A 285      10.042   8.199   5.921  1.00 88.41           H
ATOM   4638  CG1 VAL A 285      11.299   9.855   6.149  1.00 84.48           C
ATOM   4639 1HG1 VAL A 285      11.032  10.086   7.085  1.00 84.48           H
ATOM   4640 2HG1 VAL A 285      11.495  10.708   5.666  1.00 84.48           H
ATOM   4641 3HG1 VAL A 285      12.146   9.325   6.193  1.00 84.48           H
ATOM   4642  CG2 VAL A 285       8.941   9.955   5.451  1.00 84.12           C
ATOM   4643 1HG2 VAL A 285       8.692  10.211   6.385  1.00 84.12           H
ATOM   4644 2HG2 VAL A 285       8.160   9.483   5.043  1.00 84.12           H
ATOM   4645 3HG2 VAL A 285       9.097  10.796   4.933  1.00 84.12           H
ATOM   4646  N   LEU A 286      12.226   6.886   4.222  1.00 86.80           N
ATOM   4647  H   LEU A 286      11.496   6.337   4.630  1.00 86.80           H
ATOM   4648  CA  LEU A 286      13.542   6.283   4.006  1.00 85.39           C
ATOM   4649  HA  LEU A 286      14.169   6.891   4.493  1.00 85.39           H
ATOM   4650  C   LEU A 286      13.917   6.220   2.526  1.00 84.60           C
ATOM   4651  O   LEU A 286      15.051   6.538   2.179  1.00 83.41           O
ATOM   4652  CB  LEU A 286      13.566   4.853   4.558  1.00 84.49           C
ATOM   4653 1HB  LEU A 286      12.726   4.398   4.263  1.00 84.49           H
ATOM   4654 2HB  LEU A 286      14.356   4.386   4.161  1.00 84.49           H
ATOM   4655  CG  LEU A 286      13.660   4.707   6.073  1.00 78.29           C
ATOM   4656  HG  LEU A 286      12.811   5.057   6.470  1.00 78.29           H
ATOM   4657  CD1 LEU A 286      13.944   3.221   6.325  1.00 73.37           C
ATOM   4658 1HD1 LEU A 286      14.022   3.032   7.304  1.00 73.37           H
ATOM   4659 2HD1 LEU A 286      14.799   2.941   5.889  1.00 73.37           H
ATOM   4660 3HD1 LEU A 286      13.210   2.649   5.959  1.00 73.37           H
ATOM   4661  CD2 LEU A 286      14.786   5.504   6.721  1.00 72.87           C
ATOM   4662 1HD2 LEU A 286      14.797   5.368   7.712  1.00 72.87           H
ATOM   4663 2HD2 LEU A 286      14.679   6.483   6.546  1.00 72.87           H
ATOM   4664 3HD2 LEU A 286      15.676   5.223   6.363  1.00 72.87           H
ATOM   4665  N   GLY A 287      12.986   5.821   1.651  1.00 85.24           N
ATOM   4666  H   GLY A 287      12.086   5.555   1.996  1.00 85.24           H
ATOM   4667  CA  GLY A 287      13.232   5.758   0.208  1.00 82.42           C
ATOM   4668 1HA  GLY A 287      13.972   5.104   0.051  1.00 82.42           H
ATOM   4669 2HA  GLY A 287      12.397   5.428  -0.232  1.00 82.42           H
ATOM   4670  C   GLY A 287      13.615   7.114  -0.375  1.00 82.52           C
ATOM   4671  O   GLY A 287      14.580   7.204  -1.131  1.00 81.49           O
ATOM   4672  N   ILE A 288      12.906   8.180   0.006  1.00 84.17           N
ATOM   4673  H   ILE A 288      12.130   8.036   0.620  1.00 84.17           H
ATOM   4674  CA  ILE A 288      13.201   9.547  -0.424  1.00 83.92           C
ATOM   4675  HA  ILE A 288      13.259   9.510  -1.422  1.00 83.92           H
ATOM   4676  C   ILE A 288      14.552  10.009   0.127  1.00 83.85           C
ATOM   4677  O   ILE A 288      15.350  10.550  -0.618  1.00 82.99           O
ATOM   4678  CB  ILE A 288      12.063  10.504  -0.005  1.00 84.45           C
ATOM   4679  HB  ILE A 288      11.906  10.370   0.973  1.00 84.45           H
ATOM   4680  CG1 ILE A 288      10.774  10.188  -0.806  1.00 80.96           C
ATOM   4681 1HG1 ILE A 288      10.886  10.521  -1.742  1.00 80.96           H
ATOM   4682 2HG1 ILE A 288      10.636   9.198  -0.818  1.00 80.96           H
ATOM   4683  CG2 ILE A 288      12.446  11.975  -0.228  1.00 79.50           C
ATOM   4684 1HG2 ILE A 288      11.702  12.585   0.047  1.00 79.50           H
ATOM   4685 2HG2 ILE A 288      12.648  12.151  -1.192  1.00 79.50           H
ATOM   4686 3HG2 ILE A 288      13.256  12.219   0.305  1.00 79.50           H
ATOM   4687  CD1 ILE A 288       9.523  10.840  -0.210  1.00 73.37           C
ATOM   4688 1HD1 ILE A 288       8.711  10.617  -0.749  1.00 73.37           H
ATOM   4689 2HD1 ILE A 288       9.613  11.836  -0.189  1.00 73.37           H
ATOM   4690 3HD1 ILE A 288       9.366  10.525   0.726  1.00 73.37           H
ATOM   4691  N   TRP A 289      14.814   9.743   1.410  1.00 84.50           N
ATOM   4692  H   TRP A 289      14.120   9.295   1.973  1.00 84.50           H
ATOM   4693  CA  TRP A 289      16.104  10.099   2.002  1.00 84.27           C
ATOM   4694  HA  TRP A 289      16.192  11.089   1.891  1.00 84.27           H
ATOM   4695  C   TRP A 289      17.271   9.433   1.256  1.00 83.47           C
ATOM   4696  O   TRP A 289      18.214  10.113   0.864  1.00 80.48           O
ATOM   4697  CB  TRP A 289      16.107   9.765   3.492  1.00 83.77           C
ATOM   4698 1HB  TRP A 289      15.289  10.171   3.899  1.00 83.77           H
ATOM   4699 2HB  TRP A 289      16.066   8.770   3.583  1.00 83.77           H
ATOM   4700  CG  TRP A 289      17.284  10.236   4.301  1.00 80.04           C
ATOM   4701  CD1 TRP A 289      18.361  10.923   3.853  1.00 74.05           C
ATOM   4702  HD1 TRP A 289      18.493  11.218   2.907  1.00 74.05           H
ATOM   4703  CD2 TRP A 289      17.524  10.063   5.726  1.00 77.61           C
ATOM   4704  NE1 TRP A 289      19.251  11.161   4.878  1.00 72.08           N
ATOM   4705  HE1 TRP A 289      20.121  11.643   4.773  1.00 72.08           H
ATOM   4706  CE2 TRP A 289      18.779  10.643   6.073  1.00 76.65           C
ATOM   4707  CE3 TRP A 289      16.799   9.452   6.789  1.00 72.57           C
ATOM   4708  HE3 TRP A 289      15.909   9.037   6.601  1.00 72.57           H
ATOM   4709  CZ2 TRP A 289      19.300  10.609   7.372  1.00 73.62           C
ATOM   4710  HZ2 TRP A 289      20.191  11.018   7.571  1.00 73.62           H
ATOM   4711  CZ3 TRP A 289      17.313   9.422   8.101  1.00 70.19           C
ATOM   4712  HZ3 TRP A 289      16.784   8.988   8.830  1.00 70.19           H
ATOM   4713  CH2 TRP A 289      18.556   9.994   8.392  1.00 69.65           C
ATOM   4714  HH2 TRP A 289      18.914   9.965   9.325  1.00 69.65           H
ATOM   4715  N   TYR A 290      17.152   8.138   0.942  1.00 80.83           N
ATOM   4716  H   TYR A 290      16.348   7.644   1.271  1.00 80.83           H
ATOM   4717  CA  TYR A 290      18.135   7.406   0.143  1.00 78.29           C
ATOM   4718  HA  TYR A 290      18.997   7.491   0.644  1.00 78.29           H
ATOM   4719  C   TYR A 290      18.352   8.016  -1.261  1.00 78.13           C
ATOM   4720  O   TYR A 290      19.464   7.982  -1.780  1.00 76.70           O
ATOM   4721  CB  TYR A 290      17.688   5.945   0.043  1.00 76.30           C
ATOM   4722 1HB  TYR A 290      17.673   5.549   0.961  1.00 76.30           H
ATOM   4723 2HB  TYR A 290      16.768   5.916  -0.348  1.00 76.30           H
ATOM   4724  CG  TYR A 290      18.601   5.103  -0.824  1.00 70.51           C
ATOM   4725  CD1 TYR A 290      18.222   4.779  -2.146  1.00 65.81           C
ATOM   4726  HD1 TYR A 290      17.334   5.075  -2.498  1.00 65.81           H
ATOM   4727  CD2 TYR A 290      19.849   4.687  -0.333  1.00 64.38           C
ATOM   4728  HD2 TYR A 290      20.117   4.917   0.603  1.00 64.38           H
ATOM   4729  CE1 TYR A 290      19.093   4.040  -2.969  1.00 58.96           C
ATOM   4730  HE1 TYR A 290      18.823   3.807  -3.903  1.00 58.96           H
ATOM   4731  CE2 TYR A 290      20.726   3.948  -1.151  1.00 60.05           C
ATOM   4732  HE2 TYR A 290      21.613   3.651  -0.797  1.00 60.05           H
ATOM   4733  CZ  TYR A 290      20.348   3.629  -2.471  1.00 60.43           C
ATOM   4734  OH  TYR A 290      21.202   2.927  -3.271  1.00 61.03           O
ATOM   4735  HH  TYR A 290      22.019   2.763  -2.800  1.00 61.03           H
ATOM   4736  N   TRP A 291      17.341   8.603  -1.890  1.00 78.85           N
ATOM   4737  H   TRP A 291      16.438   8.601  -1.460  1.00 78.85           H
ATOM   4738  CA  TRP A 291      17.503   9.255  -3.196  1.00 77.04           C
ATOM   4739  HA  TRP A 291      17.994   8.574  -3.740  1.00 77.04           H
ATOM   4740  C   TRP A 291      18.342  10.534  -3.128  1.00 76.99           C
ATOM   4741  O   TRP A 291      19.011  10.861  -4.105  1.00 75.41           O
ATOM   4742  CB  TRP A 291      16.140   9.580  -3.809  1.00 76.25           C
ATOM   4743 1HB  TRP A 291      15.643  10.164  -3.167  1.00 76.25           H
ATOM   4744 2HB  TRP A 291      16.295  10.078  -4.662  1.00 76.25           H
ATOM   4745  CG  TRP A 291      15.244   8.430  -4.133  1.00 74.84           C
ATOM   4746  CD1 TRP A 291      15.576   7.112  -4.148  1.00 69.02           C
ATOM   4747  HD1 TRP A 291      16.488   6.748  -3.958  1.00 69.02           H
ATOM   4748  CD2 TRP A 291      13.837   8.477  -4.478  1.00 71.56           C
ATOM   4749  NE1 TRP A 291      14.475   6.354  -4.463  1.00 65.03           N
ATOM   4750  HE1 TRP A 291      14.478   5.356  -4.531  1.00 65.03           H
ATOM   4751  CE2 TRP A 291      13.366   7.142  -4.674  1.00 69.18           C
ATOM   4752  CE3 TRP A 291      12.890   9.513  -4.643  1.00 63.24           C
ATOM   4753  HE3 TRP A 291      13.178  10.462  -4.512  1.00 63.24           H
ATOM   4754  CZ2 TRP A 291      12.040   6.856  -5.015  1.00 67.25           C
ATOM   4755  HZ2 TRP A 291      11.744   5.910  -5.149  1.00 67.25           H
ATOM   4756  CZ3 TRP A 291      11.551   9.243  -4.987  1.00 64.87           C
ATOM   4757  HZ3 TRP A 291      10.902   9.995  -5.103  1.00 64.87           H
ATOM   4758  CH2 TRP A 291      11.128   7.916  -5.167  1.00 64.79           C
ATOM   4759  HH2 TRP A 291      10.176   7.724  -5.404  1.00 64.79           H
ATOM   4760  N   PHE A 292      18.297  11.263  -2.017  1.00 78.64           N
ATOM   4761  H   PHE A 292      17.699  10.957  -1.276  1.00 78.64           H
ATOM   4762  CA  PHE A 292      19.070  12.485  -1.817  1.00 77.84           C
ATOM   4763  HA  PHE A 292      19.182  12.854  -2.740  1.00 77.84           H
ATOM   4764  C   PHE A 292      20.472  12.228  -1.240  1.00 79.02           C
ATOM   4765  O   PHE A 292      21.404  12.930  -1.599  1.00 76.71           O
ATOM   4766  CB  PHE A 292      18.286  13.452  -0.915  1.00 77.12           C
ATOM   4767 1HB  PHE A 292      17.955  12.948  -0.117  1.00 77.12           H
ATOM   4768 2HB  PHE A 292      18.901  14.182  -0.617  1.00 77.12           H
ATOM   4769  CG  PHE A 292      17.090  14.092  -1.600  1.00 74.92           C
ATOM   4770  CD1 PHE A 292      17.285  15.041  -2.617  1.00 71.54           C
ATOM   4771  HD1 PHE A 292      18.214  15.302  -2.880  1.00 71.54           H
ATOM   4772  CD2 PHE A 292      15.780  13.743  -1.235  1.00 70.39           C
ATOM   4773  HD2 PHE A 292      15.632  13.075  -0.506  1.00 70.39           H
ATOM   4774  CE1 PHE A 292      16.182  15.629  -3.270  1.00 67.42           C
ATOM   4775  HE1 PHE A 292      16.331  16.305  -3.992  1.00 67.42           H
ATOM   4776  CE2 PHE A 292      14.678  14.320  -1.880  1.00 67.36           C
ATOM   4777  HE2 PHE A 292      13.751  14.060  -1.611  1.00 67.36           H
ATOM   4778  CZ  PHE A 292      14.872  15.265  -2.907  1.00 67.59           C
ATOM   4779  HZ  PHE A 292      14.087  15.673  -3.373  1.00 67.59           H
ATOM   4780  N   ASP A 293      20.606  11.217  -0.365  1.00 77.67           N
ATOM   4781  H   ASP A 293      19.791  10.687  -0.131  1.00 77.67           H
ATOM   4782  CA  ASP A 293      21.874  10.844   0.266  1.00 78.18           C
ATOM   4783  HA  ASP A 293      22.604  11.249  -0.284  1.00 78.18           H
ATOM   4784  C   ASP A 293      22.043   9.306   0.251  1.00 78.28           C
ATOM   4785  O   ASP A 293      21.671   8.630   1.211  1.00 75.95           O
ATOM   4786  CB  ASP A 293      21.942  11.437   1.689  1.00 76.96           C
ATOM   4787 1HB  ASP A 293      21.808  12.426   1.629  1.00 76.96           H
ATOM   4788 2HB  ASP A 293      21.210  11.034   2.238  1.00 76.96           H
ATOM   4789  CG  ASP A 293      23.281  11.170   2.395  1.00 72.46           C
ATOM   4790  OD1 ASP A 293      24.208  10.644   1.742  1.00 67.89           O
ATOM   4791  OD2 ASP A 293      23.396  11.501   3.599  1.00 67.61           O
ATOM   4792  N   PRO A 294      22.609   8.727  -0.832  1.00 76.55           N
ATOM   4793  CA  PRO A 294      22.860   7.288  -0.914  1.00 75.28           C
ATOM   4794  HA  PRO A 294      21.990   6.826  -0.744  1.00 75.28           H
ATOM   4795  C   PRO A 294      23.822   6.760   0.159  1.00 76.73           C
ATOM   4796  O   PRO A 294      23.757   5.580   0.521  1.00 74.21           O
ATOM   4797  CB  PRO A 294      23.425   7.055  -2.319  1.00 72.64           C
ATOM   4798 1HB  PRO A 294      24.425   7.058  -2.306  1.00 72.64           H
ATOM   4799 2HB  PRO A 294      23.099   6.187  -2.695  1.00 72.64           H
ATOM   4800  CG  PRO A 294      22.888   8.235  -3.131  1.00 69.22           C
ATOM   4801 1HG  PRO A 294      23.489   8.447  -3.902  1.00 69.22           H
ATOM   4802 2HG  PRO A 294      21.965   8.051  -3.468  1.00 69.22           H
ATOM   4803  CD  PRO A 294      22.884   9.369  -2.110  1.00 70.62           C
ATOM   4804 1HD  PRO A 294      23.771   9.829  -2.072  1.00 70.62           H
ATOM   4805 2HD  PRO A 294      22.169  10.039  -2.311  1.00 70.62           H
ATOM   4806  N   GLU A 295      24.711   7.611   0.702  1.00 75.17           N
ATOM   4807  H   GLU A 295      24.735   8.550   0.360  1.00 75.17           H
ATOM   4808  CA  GLU A 295      25.648   7.237   1.769  1.00 77.01           C
ATOM   4809  HA  GLU A 295      25.994   6.349   1.466  1.00 77.01           H
ATOM   4810  C   GLU A 295      24.966   7.082   3.133  1.00 77.28           C
ATOM   4811  O   GLU A 295      25.542   6.499   4.057  1.00 74.62           O
ATOM   4812  CB  GLU A 295      26.782   8.262   1.897  1.00 75.51           C
ATOM   4813 1HB  GLU A 295      26.377   9.159   2.074  1.00 75.51           H
ATOM   4814 2HB  GLU A 295      27.359   7.998   2.670  1.00 75.51           H
ATOM   4815  CG  GLU A 295      27.668   8.374   0.654  1.00 67.71           C
ATOM   4816 1HG  GLU A 295      27.964   7.456   0.390  1.00 67.71           H
ATOM   4817 2HG  GLU A 295      27.130   8.777  -0.086  1.00 67.71           H
ATOM   4818  CD  GLU A 295      28.911   9.246   0.893  1.00 63.15           C
ATOM   4819  OE1 GLU A 295      29.765   9.278  -0.027  1.00 56.56           O
ATOM   4820  OE2 GLU A 295      29.030   9.858   1.982  1.00 56.67           O
ATOM   4821  N   MET A 296      23.711   7.533   3.258  1.00 79.59           N
ATOM   4822  H   MET A 296      23.319   8.046   2.494  1.00 79.59           H
ATOM   4823  CA  MET A 296      22.877   7.322   4.444  1.00 78.89           C
ATOM   4824  HA  MET A 296      23.278   7.879   5.171  1.00 78.89           H
ATOM   4825  C   MET A 296      22.890   5.864   4.915  1.00 78.43           C
ATOM   4826  O   MET A 296      22.891   5.603   6.116  1.00 75.43           O
ATOM   4827  CB  MET A 296      21.442   7.753   4.094  1.00 75.59           C
ATOM   4828 1HB  MET A 296      21.434   8.742   3.946  1.00 75.59           H
ATOM   4829 2HB  MET A 296      21.167   7.288   3.253  1.00 75.59           H
ATOM   4830  CG  MET A 296      20.418   7.423   5.181  1.00 69.13           C
ATOM   4831 1HG  MET A 296      20.733   6.560   5.576  1.00 69.13           H
ATOM   4832 2HG  MET A 296      20.516   8.155   5.856  1.00 69.13           H
ATOM   4833  SD  MET A 296      18.729   7.304   4.549  1.00 65.27           S
ATOM   4834  CE  MET A 296      18.132   5.920   5.535  1.00 56.89           C
ATOM   4835 1HE  MET A 296      17.181   5.705   5.312  1.00 56.89           H
ATOM   4836 2HE  MET A 296      18.179   6.129   6.512  1.00 56.89           H
ATOM   4837 3HE  MET A 296      18.679   5.100   5.369  1.00 56.89           H
ATOM   4838  N   LEU A 297      22.943   4.896   3.980  1.00 77.02           N
ATOM   4839  H   LEU A 297      22.990   5.162   3.017  1.00 77.02           H
ATOM   4840  CA  LEU A 297      22.935   3.467   4.314  1.00 75.44           C
ATOM   4841  HA  LEU A 297      22.123   3.329   4.881  1.00 75.44           H
ATOM   4842  C   LEU A 297      24.158   3.051   5.154  1.00 76.95           C
ATOM   4843  O   LEU A 297      24.050   2.130   5.961  1.00 74.66           O
ATOM   4844  CB  LEU A 297      22.851   2.649   3.007  1.00 72.22           C
ATOM   4845 1HB  LEU A 297      22.372   3.193   2.318  1.00 72.22           H
ATOM   4846 2HB  LEU A 297      23.779   2.453   2.691  1.00 72.22           H
ATOM   4847  CG  LEU A 297      22.105   1.317   3.181  1.00 65.64           C
ATOM   4848  HG  LEU A 297      22.421   0.900   4.033  1.00 65.64           H
ATOM   4849  CD1 LEU A 297      20.591   1.542   3.237  1.00 61.94           C
ATOM   4850 1HD1 LEU A 297      20.104   0.676   3.350  1.00 61.94           H
ATOM   4851 2HD1 LEU A 297      20.261   1.972   2.397  1.00 61.94           H
ATOM   4852 3HD1 LEU A 297      20.345   2.135   4.003  1.00 61.94           H
ATOM   4853  CD2 LEU A 297      22.390   0.397   1.998  1.00 60.86           C
ATOM   4854 1HD2 LEU A 297      21.910  -0.475   2.098  1.00 60.86           H
ATOM   4855 2HD2 LEU A 297      23.368   0.203   1.923  1.00 60.86           H
ATOM   4856 3HD2 LEU A 297      22.093   0.815   1.139  1.00 60.86           H
ATOM   4857  N   ASN A 298      25.277   3.757   4.995  1.00 78.83           N
ATOM   4858  H   ASN A 298      25.283   4.485   4.310  1.00 78.83           H
ATOM   4859  CA  ASN A 298      26.498   3.525   5.769  1.00 78.75           C
ATOM   4860  HA  ASN A 298      26.529   2.538   5.924  1.00 78.75           H
ATOM   4861  C   ASN A 298      26.464   4.232   7.140  1.00 81.04           C
ATOM   4862  O   ASN A 298      27.197   3.852   8.050  1.00 79.47           O
ATOM   4863  CB  ASN A 298      27.709   4.009   4.948  1.00 77.17           C
ATOM   4864 1HB  ASN A 298      27.595   4.983   4.751  1.00 77.17           H
ATOM   4865 2HB  ASN A 298      28.539   3.872   5.489  1.00 77.17           H
ATOM   4866  CG  ASN A 298      27.874   3.271   3.625  1.00 71.68           C
ATOM   4867  OD1 ASN A 298      27.543   2.111   3.473  1.00 65.32           O
ATOM   4868  ND2 ASN A 298      28.415   3.931   2.631  1.00 65.51           N
ATOM   4869 1HD2 ASN A 298      28.555   3.481   1.749  1.00 65.51           H
ATOM   4870 2HD2 ASN A 298      28.688   4.885   2.754  1.00 65.51           H
ATOM   4871  N   ARG A 299      25.641   5.269   7.290  1.00 82.21           N
ATOM   4872  H   ARG A 299      25.070   5.528   6.511  1.00 82.21           H
ATOM   4873  CA  ARG A 299      25.515   6.060   8.526  1.00 83.14           C
ATOM   4874  HA  ARG A 299      26.396   5.962   8.989  1.00 83.14           H
ATOM   4875  C   ARG A 299      24.423   5.523   9.451  1.00 84.96           C
ATOM   4876  O   ARG A 299      24.535   5.638  10.669  1.00 82.62           O
ATOM   4877  CB  ARG A 299      25.220   7.528   8.174  1.00 82.91           C
ATOM   4878 1HB  ARG A 299      24.394   7.562   7.611  1.00 82.91           H
ATOM   4879 2HB  ARG A 299      25.067   8.035   9.022  1.00 82.91           H
ATOM   4880  CG  ARG A 299      26.365   8.200   7.402  1.00 76.58           C
ATOM   4881 1HG  ARG A 299      27.200   8.174   7.951  1.00 76.58           H
ATOM   4882 2HG  ARG A 299      26.517   7.717   6.540  1.00 76.58           H
ATOM   4883  CD  ARG A 299      25.995   9.654   7.110  1.00 74.37           C
ATOM   4884 1HD  ARG A 299      25.125   9.682   6.618  1.00 74.37           H
ATOM   4885 2HD  ARG A 299      25.907  10.153   7.972  1.00 74.37           H
ATOM   4886  NE  ARG A 299      27.017  10.341   6.281  1.00 68.23           N
ATOM   4887  HE  ARG A 299      27.946   9.972   6.311  1.00 68.23           H
ATOM   4888  CZ  ARG A 299      26.817  11.390   5.509  1.00 62.17           C
ATOM   4889  NH1 ARG A 299      25.670  12.018   5.480  1.00 58.50           N
ATOM   4890 1HH1 ARG A 299      24.914  11.705   6.055  1.00 58.50           H
ATOM   4891 2HH1 ARG A 299      25.549  12.811   4.883  1.00 58.50           H
ATOM   4892  NH2 ARG A 299      27.756  11.820   4.723  1.00 54.15           N
ATOM   4893 1HH2 ARG A 299      28.641  11.354   4.700  1.00 54.15           H
ATOM   4894 2HH2 ARG A 299      27.595  12.617   4.141  1.00 54.15           H
ATOM   4895  N   LEU A 300      23.355   4.977   8.869  1.00 83.45           N
ATOM   4896  H   LEU A 300      23.328   4.932   7.870  1.00 83.45           H
ATOM   4897  CA  LEU A 300      22.225   4.443   9.617  1.00 83.94           C
ATOM   4898  HA  LEU A 300      22.150   4.981  10.457  1.00 83.94           H
ATOM   4899  C   LEU A 300      22.487   2.977  10.000  1.00 84.72           C
ATOM   4900  O   LEU A 300      22.889   2.170   9.173  1.00 82.34           O
ATOM   4901  CB  LEU A 300      20.940   4.612   8.791  1.00 82.15           C
ATOM   4902 1HB  LEU A 300      20.949   5.520   8.372  1.00 82.15           H
ATOM   4903 2HB  LEU A 300      20.929   3.914   8.075  1.00 82.15           H
ATOM   4904  CG  LEU A 300      19.658   4.475   9.622  1.00 74.67           C
ATOM   4905  HG  LEU A 300      19.742   3.606  10.109  1.00 74.67           H
ATOM   4906  CD1 LEU A 300      19.488   5.638  10.611  1.00 68.98           C
ATOM   4907 1HD1 LEU A 300      18.649   5.535  11.145  1.00 68.98           H
ATOM   4908 2HD1 LEU A 300      19.440   6.513  10.130  1.00 68.98           H
ATOM   4909 3HD1 LEU A 300      20.256   5.680  11.250  1.00 68.98           H
ATOM   4910  CD2 LEU A 300      18.419   4.492   8.726  1.00 70.45           C
ATOM   4911 1HD2 LEU A 300      17.583   4.403   9.268  1.00 70.45           H
ATOM   4912 2HD2 LEU A 300      18.441   3.738   8.069  1.00 70.45           H
ATOM   4913 3HD2 LEU A 300      18.361   5.347   8.211  1.00 70.45           H
ATOM   4914  N   SER A 301      22.229   2.623  11.255  1.00 85.12           N
ATOM   4915  H   SER A 301      21.902   3.313  11.901  1.00 85.12           H
ATOM   4916  CA  SER A 301      22.414   1.247  11.710  1.00 84.65           C
ATOM   4917  HA  SER A 301      23.347   1.008  11.442  1.00 84.65           H
ATOM   4918  C   SER A 301      21.450   0.288  11.003  1.00 84.95           C
ATOM   4919  O   SER A 301      20.254   0.577  10.862  1.00 82.42           O
ATOM   4920  CB  SER A 301      22.308   1.151  13.232  1.00 82.18           C
ATOM   4921 1HB  SER A 301      22.516   0.223  13.541  1.00 82.18           H
ATOM   4922 2HB  SER A 301      22.935   1.796  13.669  1.00 82.18           H
ATOM   4923  OG  SER A 301      21.007   1.460  13.687  1.00 72.52           O
ATOM   4924  HG  SER A 301      20.415   1.530  12.938  1.00 72.52           H
ATOM   4925  N   ASP A 302      21.926  -0.901  10.612  1.00 83.91           N
ATOM   4926  H   ASP A 302      22.893  -1.092  10.781  1.00 83.91           H
ATOM   4927  CA  ASP A 302      21.131  -1.944   9.953  1.00 83.81           C
ATOM   4928  HA  ASP A 302      20.973  -1.541   9.051  1.00 83.81           H
ATOM   4929  C   ASP A 302      19.776  -2.242  10.640  1.00 85.66           C
ATOM   4930  O   ASP A 302      18.763  -2.359   9.938  1.00 83.48           O
ATOM   4931  CB  ASP A 302      21.918  -3.267   9.901  1.00 79.67           C
ATOM   4932 1HB  ASP A 302      22.291  -3.443  10.812  1.00 79.67           H
ATOM   4933 2HB  ASP A 302      21.282  -3.998   9.653  1.00 79.67           H
ATOM   4934  CG  ASP A 302      23.080  -3.296   8.903  1.00 72.02           C
ATOM   4935  OD1 ASP A 302      23.164  -2.371   8.078  1.00 65.91           O
ATOM   4936  OD2 ASP A 302      23.818  -4.304   8.992  1.00 66.50           O
ATOM   4937  N   PRO A 303      19.691  -2.339  11.996  1.00 84.76           N
ATOM   4938  CA  PRO A 303      18.423  -2.601  12.670  1.00 85.91           C
ATOM   4939  HA  PRO A 303      18.055  -3.452  12.294  1.00 85.91           H
ATOM   4940  C   PRO A 303      17.367  -1.527  12.405  1.00 86.47           C
ATOM   4941  O   PRO A 303      16.196  -1.851  12.246  1.00 85.09           O
ATOM   4942  CB  PRO A 303      18.755  -2.678  14.166  1.00 85.23           C
ATOM   4943 1HB  PRO A 303      18.618  -1.792  14.609  1.00 85.23           H
ATOM   4944 2HB  PRO A 303      18.194  -3.369  14.622  1.00 85.23           H
ATOM   4945  CG  PRO A 303      20.230  -3.074  14.189  1.00 81.14           C
ATOM   4946 1HG  PRO A 303      20.677  -2.760  15.027  1.00 81.14           H
ATOM   4947 2HG  PRO A 303      20.341  -4.064  14.102  1.00 81.14           H
ATOM   4948  CD  PRO A 303      20.778  -2.346  12.964  1.00 84.53           C
ATOM   4949 1HD  PRO A 303      21.035  -1.405  13.185  1.00 84.53           H
ATOM   4950 2HD  PRO A 303      21.566  -2.826  12.579  1.00 84.53           H
ATOM   4951  N   VAL A 304      17.771  -0.254  12.351  1.00 87.07           N
ATOM   4952  H   VAL A 304      18.743  -0.059  12.483  1.00 87.07           H
ATOM   4953  CA  VAL A 304      16.861   0.874  12.107  1.00 85.98           C
ATOM   4954  HA  VAL A 304      16.093   0.760  12.737  1.00 85.98           H
ATOM   4955  C   VAL A 304      16.332   0.819  10.673  1.00 85.90           C
ATOM   4956  O   VAL A 304      15.122   0.914  10.471  1.00 85.19           O
ATOM   4957  CB  VAL A 304      17.549   2.215  12.420  1.00 85.24           C
ATOM   4958  HB  VAL A 304      18.377   2.243  11.860  1.00 85.24           H
ATOM   4959  CG1 VAL A 304      16.654   3.414  12.082  1.00 80.50           C
ATOM   4960 1HG1 VAL A 304      17.116   4.276  12.291  1.00 80.50           H
ATOM   4961 2HG1 VAL A 304      15.803   3.386  12.607  1.00 80.50           H
ATOM   4962 3HG1 VAL A 304      16.416   3.421  11.111  1.00 80.50           H
ATOM   4963  CG2 VAL A 304      17.890   2.315  13.912  1.00 80.60           C
ATOM   4964 1HG2 VAL A 304      18.337   3.185  14.120  1.00 80.60           H
ATOM   4965 2HG2 VAL A 304      18.507   1.578  14.189  1.00 80.60           H
ATOM   4966 3HG2 VAL A 304      17.065   2.252  14.473  1.00 80.60           H
ATOM   4967  N   ASN A 305      17.197   0.568   9.691  1.00 86.54           N
ATOM   4968  H   ASN A 305      18.171   0.517   9.913  1.00 86.54           H
ATOM   4969  CA  ASN A 305      16.785   0.363   8.299  1.00 84.54           C
ATOM   4970  HA  ASN A 305      16.368   1.222   8.003  1.00 84.54           H
ATOM   4971  C   ASN A 305      15.733  -0.750   8.192  1.00 84.87           C
ATOM   4972  O   ASN A 305      14.634  -0.539   7.679  1.00 83.76           O
ATOM   4973  CB  ASN A 305      18.025   0.036   7.439  1.00 82.51           C
ATOM   4974 1HB  ASN A 305      18.638  -0.559   7.959  1.00 82.51           H
ATOM   4975 2HB  ASN A 305      17.733  -0.433   6.606  1.00 82.51           H
ATOM   4976  CG  ASN A 305      18.791   1.281   7.042  1.00 74.88           C
ATOM   4977  OD1 ASN A 305      18.208   2.293   6.714  1.00 66.72           O
ATOM   4978  ND2 ASN A 305      20.096   1.230   7.002  1.00 67.02           N
ATOM   4979 1HD2 ASN A 305      20.619   2.027   6.700  1.00 67.02           H
ATOM   4980 2HD2 ASN A 305      20.572   0.394   7.273  1.00 67.02           H
ATOM   4981  N   HIS A 306      16.039  -1.932   8.734  1.00 86.32           N
ATOM   4982  H   HIS A 306      16.924  -2.041   9.187  1.00 86.32           H
ATOM   4983  CA  HIS A 306      15.125  -3.072   8.688  1.00 86.22           C
ATOM   4984  HA  HIS A 306      14.927  -3.207   7.717  1.00 86.22           H
ATOM   4985  C   HIS A 306      13.792  -2.798   9.392  1.00 86.94           C
ATOM   4986  O   HIS A 306      12.748  -3.192   8.868  1.00 85.89           O
ATOM   4987  CB  HIS A 306      15.817  -4.300   9.277  1.00 85.58           C
ATOM   4988 1HB  HIS A 306      16.241  -4.049  10.147  1.00 85.58           H
ATOM   4989 2HB  HIS A 306      15.135  -5.015   9.432  1.00 85.58           H
ATOM   4990  CG  HIS A 306      16.885  -4.854   8.374  1.00 84.54           C
ATOM   4991  ND1 HIS A 306      16.762  -5.094   7.019  1.00 75.91           N
ATOM   4992  HD1 HIS A 306      15.954  -4.906   6.460  1.00 75.91           H
ATOM   4993  CD2 HIS A 306      18.141  -5.252   8.738  1.00 76.70           C
ATOM   4994  HD2 HIS A 306      18.533  -5.201   9.656  1.00 76.70           H
ATOM   4995  CE1 HIS A 306      17.913  -5.622   6.584  1.00 76.37           C
ATOM   4996  HE1 HIS A 306      18.099  -5.888   5.638  1.00 76.37           H
ATOM   4997  NE2 HIS A 306      18.777  -5.742   7.596  1.00 78.86           N
ATOM   4998  N   PHE A 307      13.809  -2.101  10.526  1.00 86.59           N
ATOM   4999  H   PHE A 307      14.694  -1.816  10.894  1.00 86.59           H
ATOM   5000  CA  PHE A 307      12.604  -1.731  11.260  1.00 86.11           C
ATOM   5001  HA  PHE A 307      12.138  -2.590  11.473  1.00 86.11           H
ATOM   5002  C   PHE A 307      11.652  -0.878  10.411  1.00 87.22           C
ATOM   5003  O   PHE A 307      10.472  -1.193  10.320  1.00 86.37           O
ATOM   5004  CB  PHE A 307      13.010  -0.998  12.542  1.00 85.34           C
ATOM   5005 1HB  PHE A 307      13.542  -1.623  13.113  1.00 85.34           H
ATOM   5006 2HB  PHE A 307      13.574  -0.210  12.295  1.00 85.34           H
ATOM   5007  CG  PHE A 307      11.834  -0.500  13.357  1.00 84.30           C
ATOM   5008  CD1 PHE A 307      11.486   0.866  13.342  1.00 78.87           C
ATOM   5009  HD1 PHE A 307      12.010   1.510  12.785  1.00 78.87           H
ATOM   5010  CD2 PHE A 307      11.078  -1.400  14.130  1.00 78.45           C
ATOM   5011  HD2 PHE A 307      11.316  -2.371  14.135  1.00 78.45           H
ATOM   5012  CE1 PHE A 307      10.406   1.319  14.109  1.00 74.97           C
ATOM   5013  HE1 PHE A 307      10.161   2.288  14.102  1.00 74.97           H
ATOM   5014  CE2 PHE A 307       9.998  -0.948  14.891  1.00 74.76           C
ATOM   5015  HE2 PHE A 307       9.462  -1.593  15.436  1.00 74.76           H
ATOM   5016  CZ  PHE A 307       9.668   0.416  14.887  1.00 76.31           C
ATOM   5017  HZ  PHE A 307       8.903   0.745  15.441  1.00 76.31           H
ATOM   5018  N   PHE A 308      12.150   0.161   9.736  1.00 87.26           N
ATOM   5019  H   PHE A 308      13.127   0.362   9.800  1.00 87.26           H
ATOM   5020  CA  PHE A 308      11.305   1.005   8.911  1.00 86.68           C
ATOM   5021  HA  PHE A 308      10.522   1.212   9.498  1.00 86.68           H
[truncated: 27,694 more chars]
