# Supplementary material for: Variety of genetic defects in GnRH and hypothalamic–pituitary signaling and development in normosmic patients with IHH
Source: Front Endocrinol (Lausanne). 2024 Jul 1;15:1396805. doi: 10.3389/fendo.2024.1396805 (PMC11246878; doi:10.3389/fendo.2024.1396805)
Supplement: Supplementary file 1 [file DataSheet_1.zip › GNRHR_Leu141Pro_homology.pdb]

REMARK YASARA *************************************************************
REMARK YASARA *                                                           *
REMARK YASARA *                     Y  A  S  A  R  A                      *
REMARK YASARA *                                                           *
REMARK YASARA *   Yet Another Scientific Artificial Reality Application   *
REMARK YASARA *                                                           *
REMARK YASARA *            MOLECULE STRUCTURE FILE, PDB FORMAT            *
REMARK YASARA *                                                           *
REMARK YASARA * Just use YASARA every day to make your questions go away! *
REMARK YASARA *                                                           *
REMARK YASARA *                      www.YASARA.org                       *
REMARK YASARA *                                                           *
REMARK YASARA *************************************************************
REMARK YASARA
REMARK YASARA Version:           24.4.10.W.64
REMARK YASARA Written on:        Mon May 20 12:52:52 2024
REMARK YASARA Number of models:  1
REMARK YASARA Number of atoms:   5368
REMARK YASARA Please address questions or suggestions to: Eliza@yasara.org
REMARK YASARA
COMPND    MOL_ID: 1;
COMPND   2 MOLECULE: Gonadotropin-releasing hormone receptor;
COMPND   3 CHAIN: ;
SEQRES   1 A  328  MET ALA ASN SER ALA SER PRO GLU GLN ASN GLN ASN HIS 
SEQRES   2 A  328  CYS SER ALA ILE ASN ASN SER ILE PRO LEU MET GLN GLY 
SEQRES   3 A  328  ASN LEU PRO THR LEU THR LEU SER GLY LYS ILE ARG VAL 
SEQRES   4 A  328  THR VAL THR PHE PHE LEU PHE LEU LEU SER ALA THR PHE 
SEQRES   5 A  328  ASN ALA SER PHE LEU LEU LYS LEU GLN LYS TRP THR GLN 
SEQRES   6 A  328  LYS LYS GLU LYS GLY LYS LYS LEU SER ARG MET LYS LEU 
SEQRES   7 A  328  LEU LEU LYS HIS LEU THR LEU ALA ASN LEU LEU GLU THR 
SEQRES   8 A  328  LEU ILE VAL MET PRO LEU ASP GLY MET TRP ASN ILE THR 
SEQRES   9 A  328  VAL GLN TRP TYR ALA GLY GLU LEU LEU CYS LYS VAL LEU 
SEQRES  10 A  328  SER TYR LEU LYS LEU PHE SER MET TYR ALA PRO ALA PHE 
SEQRES  11 A  328  MET MET VAL VAL ILE SER LEU ASP ARG SER PRO ALA ILE 
SEQRES  12 A  328  THR ARG PRO LEU ALA LEU LYS SER ASN SER LYS VAL GLY 
SEQRES  13 A  328  GLN SER MET VAL GLY LEU ALA TRP ILE LEU SER SER VAL 
SEQRES  14 A  328  PHE ALA GLY PRO GLN LEU TYR ILE PHE ARG MET ILE HIS 
SEQRES  15 A  328  LEU ALA ASP SER SER GLY GLN THR LYS VAL PHE SER GLN 
SEQRES  16 A  328  CYS VAL THR HIS CYS SER PHE SER GLN TRP TRP HIS GLN 
SEQRES  17 A  328  ALA PHE TYR ASN PHE PHE THR PHE SER CYS LEU PHE ILE 
SEQRES  18 A  328  ILE PRO LEU PHE ILE MET LEU ILE CYS ASN ALA LYS ILE 
SEQRES  19 A  328  ILE PHE THR LEU THR ARG VAL LEU HIS GLN ASP PRO HIS 
SEQRES  20 A  328  GLU LEU GLN LEU ASN GLN SER LYS ASN ASN ILE PRO ARG 
SEQRES  21 A  328  ALA ARG LEU LYS THR LEU LYS MET THR VAL ALA PHE ALA 
SEQRES  22 A  328  THR SER PHE THR VAL CYS TRP THR PRO TYR TYR VAL LEU 
SEQRES  23 A  328  GLY ILE TRP TYR TRP PHE ASP PRO GLU MET LEU ASN ARG 
SEQRES  24 A  328  LEU SER ASP PRO VAL ASN HIS PHE PHE PHE LEU PHE ALA 
SEQRES  25 A  328  PHE LEU ASN PRO CYS PHE ASP PRO LEU ILE TYR GLY TYR 
SEQRES  26 A  328  PHE SER LEU 
SSBOND   0 CYS A   14    CYS A  200                                       2.03
SSBOND   1 CYS A  114    CYS A  196                                       2.03
ATOM      1  N   MET A   1      44.789 -36.052  -1.581  1.00-42.70           N
ATOM      2 1H   MET A   1      44.140 -36.254  -2.329  1.00-42.70           H
ATOM      3 2H   MET A   1      45.399 -36.847  -1.443  1.00-42.70           H
ATOM      4 3H   MET A   1      45.343 -35.244  -1.831  1.00-42.70           H
ATOM      5  CA  MET A   1      44.041 -35.776  -0.328  1.00-42.70           C
ATOM      6  HA  MET A   1      43.493 -36.674  -0.049  1.00-42.70           H
ATOM      7  C   MET A   1      43.058 -34.642  -0.549  1.00-42.70           C
ATOM      8  O   MET A   1      43.451 -33.545  -0.937  1.00-42.70           O
ATOM      9  CB  MET A   1      45.022 -35.423   0.794  1.00-42.70           C
ATOM     10 1HB  MET A   1      45.739 -36.239   0.883  1.00-42.70           H
ATOM     11 2HB  MET A   1      45.565 -34.519   0.515  1.00-42.70           H
ATOM     12  CG  MET A   1      44.373 -35.198   2.154  1.00-42.70           C
ATOM     13 1HG  MET A   1      43.659 -34.379   2.074  1.00-42.70           H
ATOM     14 2HG  MET A   1      43.841 -36.101   2.458  1.00-42.70           H
ATOM     15  SD  MET A   1      45.597 -34.778   3.412  1.00-42.70           S
ATOM     16  CE  MET A   1      46.367 -36.368   3.763  1.00-42.70           C
ATOM     17 1HE  MET A   1      47.100 -36.252   4.563  1.00-42.70           H
ATOM     18 2HE  MET A   1      46.862 -36.755   2.872  1.00-42.70           H
ATOM     19 3HE  MET A   1      45.603 -37.075   4.087  1.00-42.70           H
ATOM     20  N   ALA A   2      41.774 -34.898  -0.348  1.00 -2.45           N
ATOM     21  H   ALA A   2      41.488 -35.821  -0.029  1.00 -2.45           H
ATOM     22  CA  ALA A   2      40.743 -33.879  -0.520  1.00 -2.45           C
ATOM     23  HA  ALA A   2      40.887 -33.379  -1.479  1.00 -2.45           H
ATOM     24  C   ALA A   2      40.837 -32.831   0.596  1.00 -2.45           C
ATOM     25  O   ALA A   2      41.412 -33.082   1.659  1.00 -2.45           O
ATOM     26  CB  ALA A   2      39.371 -34.546  -0.526  1.00 -2.45           C
ATOM     27 1HB  ALA A   2      39.308 -35.239  -1.366  1.00 -2.45           H
ATOM     28 2HB  ALA A   2      38.587 -33.794  -0.633  1.00 -2.45           H
ATOM     29 3HB  ALA A   2      39.216 -35.094   0.401  1.00 -2.45           H
ATOM     30  N   ASN A   3      40.242 -31.673   0.354  1.00 17.52           N
ATOM     31  H   ASN A   3      39.703 -31.566  -0.495  1.00 17.52           H
ATOM     32  CA  ASN A   3      40.256 -30.545   1.286  1.00 17.52           C
ATOM     33  HA  ASN A   3      40.801 -30.789   2.199  1.00 17.52           H
ATOM     34  C   ASN A   3      38.796 -30.291   1.646  1.00 17.52           C
ATOM     35  O   ASN A   3      37.921 -30.967   1.100  1.00 17.52           O
ATOM     36  CB  ASN A   3      40.891 -29.324   0.610  1.00 17.52           C
ATOM     37 1HB  ASN A   3      40.666 -29.339  -0.454  1.00 17.52           H
ATOM     38 2HB  ASN A   3      40.468 -28.417   1.038  1.00 17.52           H
ATOM     39  CG  ASN A   3      42.379 -29.256   0.810  1.00 17.52           C
ATOM     40  OD1 ASN A   3      42.865 -28.351   1.473  1.00 17.52           O
ATOM     41  ND2 ASN A   3      43.109 -30.175   0.240  1.00 17.52           N
ATOM     42 1HD2 ASN A   3      44.114 -30.149   0.347  1.00 17.52           H
ATOM     43 2HD2 ASN A   3      42.678 -30.911  -0.286  1.00 17.52           H
ATOM     44  N   SER A   4      38.520 -29.367   2.556  1.00  3.00           N
ATOM     45  H   SER A   4      39.268 -28.836   2.995  1.00  3.00           H
ATOM     46  CA  SER A   4      37.141 -29.097   2.964  1.00  3.00           C
ATOM     47  HA  SER A   4      36.722 -30.023   3.348  1.00  3.00           H
ATOM     48  C   SER A   4      36.274 -28.633   1.794  1.00  3.00           C
ATOM     49  O   SER A   4      36.656 -27.755   1.014  1.00  3.00           O
ATOM     50  CB  SER A   4      37.117 -28.064   4.088  1.00  3.00           C
ATOM     51 1HB  SER A   4      37.518 -27.118   3.722  1.00  3.00           H
ATOM     52 2HB  SER A   4      36.091 -27.919   4.428  1.00  3.00           H
ATOM     53  OG  SER A   4      37.917 -28.540   5.159  1.00  3.00           O
ATOM     54  HG  SER A   4      37.892 -27.887   5.878  1.00  3.00           H
ATOM     55  N   ALA A   5      35.127 -29.277   1.647  1.00 17.42           N
ATOM     56  H   ALA A   5      34.859 -29.966   2.337  1.00 17.42           H
ATOM     57  CA  ALA A   5      34.228 -29.053   0.523  1.00 17.42           C
ATOM     58  HA  ALA A   5      34.814 -28.850  -0.374  1.00 17.42           H
ATOM     59  C   ALA A   5      33.319 -27.852   0.800  1.00 17.42           C
ATOM     60  O   ALA A   5      33.268 -27.368   1.929  1.00 17.42           O
ATOM     61  CB  ALA A   5      33.402 -30.321   0.293  1.00 17.42           C
ATOM     62 1HB  ALA A   5      34.070 -31.164   0.112  1.00 17.42           H
ATOM     63 2HB  ALA A   5      32.756 -30.195  -0.575  1.00 17.42           H
ATOM     64 3HB  ALA A   5      32.788 -30.531   1.170  1.00 17.42           H
ATOM     65  N   SER A   6      32.602 -27.442  -0.242  1.00 36.49           N
ATOM     66  H   SER A   6      32.732 -27.938  -1.113  1.00 36.49           H
ATOM     67  CA  SER A   6      31.654 -26.316  -0.275  1.00 36.49           C
ATOM     68  HA  SER A   6      31.163 -26.366  -1.245  1.00 36.49           H
ATOM     69  C   SER A   6      32.291 -24.928  -0.160  1.00 36.49           C
ATOM     70  O   SER A   6      33.252 -24.738   0.590  1.00 36.49           O
ATOM     71  CB  SER A   6      30.554 -26.454   0.781  1.00 36.49           C
ATOM     72 1HB  SER A   6      30.982 -26.334   1.777  1.00 36.49           H
ATOM     73 2HB  SER A   6      29.809 -25.673   0.623  1.00 36.49           H
ATOM     74  OG  SER A   6      29.929 -27.724   0.685  1.00 36.49           O
ATOM     75  HG  SER A   6      29.026 -27.629   1.020  1.00 36.49           H
ATOM     76  N   PRO A   7      31.777 -23.935  -0.911  1.00-12.10           N
ATOM     77  CA  PRO A   7      32.395 -22.619  -0.710  1.00-12.10           C
ATOM     78  HA  PRO A   7      33.482 -22.683  -0.761  1.00-12.10           H
ATOM     79  C   PRO A   7      31.969 -21.977   0.605  1.00-12.10           C
ATOM     80  O   PRO A   7      30.919 -22.308   1.159  1.00-12.10           O
ATOM     81  CB  PRO A   7      31.861 -21.816  -1.896  1.00-12.10           C
ATOM     82 1HB  PRO A   7      31.803 -20.754  -1.658  1.00-12.10           H
ATOM     83 2HB  PRO A   7      32.492 -21.979  -2.767  1.00-12.10           H
ATOM     84  CG  PRO A   7      30.513 -22.385  -2.132  1.00-12.10           C
ATOM     85 1HG  PRO A   7      29.807 -21.987  -1.402  1.00-12.10           H
ATOM     86 2HG  PRO A   7      30.173 -22.173  -3.146  1.00-12.10           H
ATOM     87  CD  PRO A   7      30.702 -23.868  -1.922  1.00-12.10           C
ATOM     88 1HD  PRO A   7      29.782 -24.322  -1.552  1.00-12.10           H
ATOM     89 2HD  PRO A   7      31.027 -24.345  -2.848  1.00-12.10           H
ATOM     90  N   GLU A   8      32.742 -21.013   1.077  1.00 -2.24           N
ATOM     91  H   GLU A   8      33.621 -20.798   0.613  1.00 -2.24           H
ATOM     92  CA  GLU A   8      32.343 -20.187   2.214  1.00 -2.24           C
ATOM     93  HA  GLU A   8      31.385 -20.518   2.607  1.00 -2.24           H
ATOM     94  C   GLU A   8      32.195 -18.758   1.722  1.00 -2.24           C
ATOM     95  O   GLU A   8      33.064 -18.237   1.019  1.00 -2.24           O
ATOM     96  CB  GLU A   8      33.376 -20.234   3.339  1.00 -2.24           C
ATOM     97 1HB  GLU A   8      34.357 -19.987   2.935  1.00 -2.24           H
ATOM     98 2HB  GLU A   8      33.098 -19.481   4.077  1.00 -2.24           H
ATOM     99  CG  GLU A   8      33.439 -21.581   4.033  1.00 -2.24           C
ATOM    100 1HG  GLU A   8      32.432 -21.848   4.357  1.00 -2.24           H
ATOM    101 2HG  GLU A   8      33.788 -22.334   3.325  1.00 -2.24           H
ATOM    102  CD  GLU A   8      34.352 -21.579   5.247  1.00 -2.24           C
ATOM    103  OE1 GLU A   8      35.010 -20.560   5.544  1.00 -2.24           O
ATOM    104  OE2 GLU A   8      34.405 -22.622   5.940  1.00 -2.24           O
ATOM    105  N   GLN A   9      31.091 -18.115   2.068  1.00  4.62           N
ATOM    106  H   GLN A   9      30.370 -18.586   2.606  1.00  4.62           H
ATOM    107  CA  GLN A   9      30.933 -16.705   1.749  1.00  4.62           C
ATOM    108  HA  GLN A   9      31.315 -16.507   0.749  1.00  4.62           H
ATOM    109  C   GLN A   9      31.732 -15.928   2.789  1.00  4.62           C
ATOM    110  O   GLN A   9      31.626 -16.209   3.981  1.00  4.62           O
ATOM    111  CB  GLN A   9      29.467 -16.279   1.837  1.00  4.62           C
ATOM    112 1HB  GLN A   9      28.849 -17.003   1.307  1.00  4.62           H
ATOM    113 2HB  GLN A   9      29.170 -16.273   2.886  1.00  4.62           H
ATOM    114  CG  GLN A   9      29.217 -14.899   1.242  1.00  4.62           C
ATOM    115 1HG  GLN A   9      29.999 -14.221   1.569  1.00  4.62           H
ATOM    116 2HG  GLN A   9      29.252 -14.961   0.155  1.00  4.62           H
ATOM    117  CD  GLN A   9      27.903 -14.313   1.669  1.00  4.62           C
ATOM    118  OE1 GLN A   9      26.843 -14.884   1.435  1.00  4.62           O
ATOM    119  NE2 GLN A   9      27.956 -13.181   2.318  1.00  4.62           N
ATOM    120 1HE2 GLN A   9      27.095 -12.739   2.599  1.00  4.62           H
ATOM    121 2HE2 GLN A   9      28.853 -12.773   2.541  1.00  4.62           H
ATOM    122  N   ASN A  10      32.461 -14.907   2.367  1.00  9.50           N
ATOM    123  H   ASN A  10      32.552 -14.725   1.377  1.00  9.50           H
ATOM    124  CA  ASN A  10      33.073 -13.991   3.322  1.00  9.50           C
ATOM    125  HA  ASN A  10      33.621 -14.548   4.084  1.00  9.50           H
ATOM    126  C   ASN A  10      31.955 -13.198   4.005  1.00  9.50           C
ATOM    127  O   ASN A  10      31.027 -12.711   3.347  1.00  9.50           O
ATOM    128  CB  ASN A  10      34.022 -13.043   2.597  1.00  9.50           C
ATOM    129 1HB  ASN A  10      34.784 -13.620   2.077  1.00  9.50           H
ATOM    130 2HB  ASN A  10      33.453 -12.470   1.867  1.00  9.50           H
ATOM    131  CG  ASN A  10      34.688 -12.076   3.536  1.00  9.50           C
ATOM    132  OD1 ASN A  10      35.138 -12.427   4.617  1.00  9.50           O
ATOM    133  ND2 ASN A  10      34.763 -10.848   3.130  1.00  9.50           N
ATOM    134 1HD2 ASN A  10      35.098 -10.145   3.770  1.00  9.50           H
ATOM    135 2HD2 ASN A  10      34.469 -10.603   2.200  1.00  9.50           H
ATOM    136  N   GLN A  11      32.027 -13.099   5.323  1.00 15.00           N
ATOM    137  H   GLN A  11      32.810 -13.525   5.811  1.00 15.00           H
ATOM    138  CA  GLN A  11      31.019 -12.394   6.108  1.00 15.00           C
ATOM    139  HA  GLN A  11      30.038 -12.812   5.885  1.00 15.00           H
ATOM    140  C   GLN A  11      31.033 -10.908   5.748  1.00 15.00           C
ATOM    141  O   GLN A  11      32.089 -10.325   5.506  1.00 15.00           O
ATOM    142  CB  GLN A  11      31.329 -12.587   7.599  1.00 15.00           C
ATOM    143 1HB  GLN A  11      31.538 -13.644   7.761  1.00 15.00           H
ATOM    144 2HB  GLN A  11      32.227 -12.020   7.845  1.00 15.00           H
ATOM    145  CG  GLN A  11      30.209 -12.182   8.554  1.00 15.00           C
ATOM    146 1HG  GLN A  11      29.983 -11.127   8.420  1.00 15.00           H
ATOM    147 2HG  GLN A  11      29.322 -12.765   8.319  1.00 15.00           H
ATOM    148  CD  GLN A  11      30.565 -12.416  10.005  1.00 15.00           C
ATOM    149  OE1 GLN A  11      30.793 -11.482  10.763  1.00 15.00           O
ATOM    150  NE2 GLN A  11      30.599 -13.655  10.414  1.00 15.00           N
ATOM    151 1HE2 GLN A  11      30.829 -13.834  11.381  1.00 15.00           H
ATOM    152 2HE2 GLN A  11      30.424 -14.408   9.773  1.00 15.00           H
ATOM    153  N   ASN A  12      29.871 -10.270   5.730  1.00 14.92           N
ATOM    154  H   ASN A  12      29.012 -10.770   5.894  1.00 14.92           H
ATOM    155  CA  ASN A  12      29.849  -8.822   5.561  1.00 14.92           C
ATOM    156  HA  ASN A  12      30.508  -8.546   4.738  1.00 14.92           H
ATOM    157  C   ASN A  12      30.365  -8.184   6.849  1.00 14.92           C
ATOM    158  O   ASN A  12      29.931  -8.548   7.940  1.00 14.92           O
ATOM    159  CB  ASN A  12      28.442  -8.309   5.273  1.00 14.92           C
ATOM    160 1HB  ASN A  12      28.025  -8.858   4.432  1.00 14.92           H
ATOM    161 2HB  ASN A  12      27.816  -8.473   6.148  1.00 14.92           H
ATOM    162  CG  ASN A  12      28.440  -6.842   4.947  1.00 14.92           C
ATOM    163  OD1 ASN A  12      29.428  -6.303   4.467  1.00 14.92           O
ATOM    164  ND2 ASN A  12      27.349  -6.188   5.189  1.00 14.92           N
ATOM    165 1HD2 ASN A  12      27.337  -5.190   5.031  1.00 14.92           H
ATOM    166 2HD2 ASN A  12      26.532  -6.679   5.510  1.00 14.92           H
ATOM    167  N   HIS A  13      31.283  -7.239   6.730  1.00 11.43           N
ATOM    168  H   HIS A  13      31.544  -6.914   5.812  1.00 11.43           H
ATOM    169  CA  HIS A  13      31.975  -6.674   7.885  1.00 11.43           C
ATOM    170  HA  HIS A  13      32.113  -7.479   8.608  1.00 11.43           H
ATOM    171  C   HIS A  13      31.187  -5.567   8.585  1.00 11.43           C
ATOM    172  O   HIS A  13      31.546  -4.393   8.562  1.00 11.43           O
ATOM    173  CB  HIS A  13      33.363  -6.200   7.459  1.00 11.43           C
ATOM    174 1HB  HIS A  13      33.257  -5.331   6.811  1.00 11.43           H
ATOM    175 2HB  HIS A  13      33.925  -5.907   8.346  1.00 11.43           H
ATOM    176  CG  HIS A  13      34.131  -7.248   6.716  1.00 11.43           C
ATOM    177  ND1 HIS A  13      34.492  -8.463   7.245  1.00 11.43           N
ATOM    178  HD1 HIS A  13      34.344  -8.773   8.200  1.00 11.43           H
ATOM    179  CD2 HIS A  13      34.560  -7.284   5.428  1.00 11.43           C
ATOM    180  HD2 HIS A  13      34.440  -6.480   4.716  1.00 11.43           H
ATOM    181  CE1 HIS A  13      35.064  -9.183   6.281  1.00 11.43           C
ATOM    182  HE1 HIS A  13      35.418 -10.198   6.408  1.00 11.43           H
ATOM    183  NE2 HIS A  13      35.147  -8.500   5.156  1.00 11.43           N
ATOM    184  N   CYS A  14      30.110  -5.974   9.242  1.00  5.27           N
ATOM    185  H   CYS A  14      29.843  -6.952   9.165  1.00  5.27           H
ATOM    186  CA  CYS A  14      29.302  -5.090  10.084  1.00  5.27           C
ATOM    187  HA  CYS A  14      29.142  -4.143   9.569  1.00  5.27           H
ATOM    188  C   CYS A  14      29.994  -4.813  11.424  1.00  5.27           C
ATOM    189  O   CYS A  14      29.507  -4.045  12.252  1.00  5.27           O
ATOM    190  CB  CYS A  14      27.947  -5.753  10.356  1.00  5.27           C
ATOM    191 1HB  CYS A  14      28.121  -6.688  10.889  1.00  5.27           H
ATOM    192 2HB  CYS A  14      27.367  -5.099  11.008  1.00  5.27           H
ATOM    193  SG  CYS A  14      26.959  -6.114   8.865  1.00  5.27           S
ATOM    194  N   SER A  15      31.122  -5.482  11.618  1.00 32.60           N
ATOM    195  H   SER A  15      31.449  -6.079  10.872  1.00 32.60           H
ATOM    196  CA  SER A  15      31.944  -5.517  12.825  1.00 32.60           C
ATOM    197  HA  SER A  15      31.336  -5.935  13.627  1.00 32.60           H
ATOM    198  C   SER A  15      32.617  -4.247  13.366  1.00 32.60           C
ATOM    199  O   SER A  15      33.685  -4.333  13.980  1.00 32.60           O
ATOM    200  CB  SER A  15      33.052  -6.512  12.487  1.00 32.60           C
ATOM    201 1HB  SER A  15      33.918  -5.974  12.101  1.00 32.60           H
ATOM    202 2HB  SER A  15      33.336  -7.063  13.382  1.00 32.60           H
ATOM    203  OG  SER A  15      32.590  -7.405  11.480  1.00 32.60           O
ATOM    204  HG  SER A  15      33.207  -8.148  11.432  1.00 32.60           H
ATOM    205  N   ALA A  16      32.035  -3.080  13.138  1.00 14.02           N
ATOM    206  H   ALA A  16      31.138  -3.061  12.661  1.00 14.02           H
ATOM    207  CA  ALA A  16      32.591  -1.811  13.595  1.00 14.02           C
ATOM    208  HA  ALA A  16      33.206  -1.973  14.481  1.00 14.02           H
ATOM    209  C   ALA A  16      31.414  -0.910  13.963  1.00 14.02           C
ATOM    210  O   ALA A  16      30.304  -1.122  13.468  1.00 14.02           O
ATOM    211  CB  ALA A  16      33.438  -1.182  12.480  1.00 14.02           C
ATOM    212 1HB  ALA A  16      34.236  -1.869  12.194  1.00 14.02           H
ATOM    213 2HB  ALA A  16      33.884  -0.252  12.832  1.00 14.02           H
ATOM    214 3HB  ALA A  16      32.814  -0.980  11.607  1.00 14.02           H
ATOM    215  N   ILE A  17      31.635   0.094  14.802  1.00-25.40           N
ATOM    216  H   ILE A  17      32.555   0.208  15.218  1.00-25.40           H
ATOM    217  CA  ILE A  17      30.566   1.037  15.155  1.00-25.40           C
ATOM    218  HA  ILE A  17      29.643   0.474  15.286  1.00-25.40           H
ATOM    219  C   ILE A  17      30.329   2.041  14.032  1.00-25.40           C
ATOM    220  O   ILE A  17      29.285   2.684  13.964  1.00-25.40           O
ATOM    221  CB  ILE A  17      30.839   1.790  16.492  1.00-25.40           C
ATOM    222  HB  ILE A  17      29.978   2.428  16.689  1.00-25.40           H
ATOM    223  CG1 ILE A  17      32.087   2.696  16.407  1.00-25.40           C
ATOM    224 1HG1 ILE A  17      32.972   2.071  16.324  1.00-25.40           H
ATOM    225 2HG1 ILE A  17      32.021   3.309  15.510  1.00-25.40           H
ATOM    226  CG2 ILE A  17      30.938   0.765  17.642  1.00-25.40           C
ATOM    227 1HG2 ILE A  17      30.938   1.281  18.602  1.00-25.40           H
ATOM    228 2HG2 ILE A  17      31.857   0.181  17.561  1.00-25.40           H
ATOM    229 3HG2 ILE A  17      30.085   0.083  17.619  1.00-25.40           H
ATOM    230  CD1 ILE A  17      32.288   3.647  17.590  1.00-25.40           C
ATOM    231 1HD1 ILE A  17      33.146   4.290  17.393  1.00-25.40           H
ATOM    232 2HD1 ILE A  17      32.475   3.083  18.504  1.00-25.40           H
ATOM    233 3HD1 ILE A  17      31.403   4.271  17.719  1.00-25.40           H
ATOM    234  N   ASN A  18      31.301   2.142  13.137  1.00 15.25           N
ATOM    235  H   ASN A  18      32.101   1.541  13.228  1.00 15.25           H
ATOM    236  CA  ASN A  18      31.266   3.110  12.043  1.00 15.25           C
ATOM    237  HA  ASN A  18      31.234   4.114  12.465  1.00 15.25           H
ATOM    238  C   ASN A  18      30.058   2.908  11.138  1.00 15.25           C
ATOM    239  O   ASN A  18      29.629   1.773  10.921  1.00 15.25           O
ATOM    240  CB  ASN A  18      32.520   2.956  11.178  1.00 15.25           C
ATOM    241 1HB  ASN A  18      32.560   1.938  10.795  1.00 15.25           H
ATOM    242 2HB  ASN A  18      32.464   3.642  10.335  1.00 15.25           H
ATOM    243  CG  ASN A  18      33.785   3.240  11.936  1.00 15.25           C
ATOM    244  OD1 ASN A  18      33.862   4.184  12.704  1.00 15.25           O
ATOM    245  ND2 ASN A  18      34.772   2.410  11.762  1.00 15.25           N
ATOM    246 1HD2 ASN A  18      35.635   2.583  12.249  1.00 15.25           H
ATOM    247 2HD2 ASN A  18      34.678   1.631  11.125  1.00 15.25           H
ATOM    248  N   ASN A  19      29.552   3.983  10.549  1.00  8.43           N
ATOM    249  H   ASN A  19      29.877   4.910  10.821  1.00  8.43           H
ATOM    250  CA  ASN A  19      28.544   3.861   9.491  1.00  8.43           C
ATOM    251  HA  ASN A  19      28.172   2.838   9.499  1.00  8.43           H
ATOM    252  C   ASN A  19      29.158   4.091   8.110  1.00  8.43           C
ATOM    253  O   ASN A  19      28.473   3.989   7.102  1.00  8.43           O
ATOM    254  CB  ASN A  19      27.330   4.772   9.736  1.00  8.43           C
ATOM    255 1HB  ASN A  19      26.505   4.403   9.133  1.00  8.43           H
ATOM    256 2HB  ASN A  19      27.038   4.716  10.783  1.00  8.43           H
ATOM    257  CG  ASN A  19      27.568   6.215   9.351  1.00  8.43           C
ATOM    258  OD1 ASN A  19      28.618   6.786   9.598  1.00  8.43           O
ATOM    259  ND2 ASN A  19      26.576   6.826   8.772  1.00  8.43           N
ATOM    260 1HD2 ASN A  19      26.705   7.774   8.457  1.00  8.43           H
ATOM    261 2HD2 ASN A  19      25.691   6.348   8.660  1.00  8.43           H
ATOM    262  N   SER A  20      30.449   4.383   8.050  1.00 11.88           N
ATOM    263  H   SER A  20      30.978   4.495   8.899  1.00 11.88           H
ATOM    264  CA  SER A  20      31.138   4.536   6.768  1.00 11.88           C
ATOM    265  HA  SER A  20      30.457   4.994   6.060  1.00 11.88           H
ATOM    266  C   SER A  20      31.584   3.189   6.207  1.00 11.88           C
ATOM    267  O   SER A  20      32.259   2.418   6.897  1.00 11.88           O
ATOM    268  CB  SER A  20      32.351   5.443   6.930  1.00 11.88           C
ATOM    269 1HB  SER A  20      33.051   4.973   7.619  1.00 11.88           H
ATOM    270 2HB  SER A  20      32.838   5.581   5.964  1.00 11.88           H
ATOM    271  OG  SER A  20      31.961   6.701   7.455  1.00 11.88           O
ATOM    272  HG  SER A  20      32.703   7.046   7.974  1.00 11.88           H
ATOM    273  N   ILE A  21      31.192   2.895   4.974  1.00  2.08           N
ATOM    274  H   ILE A  21      30.635   3.573   4.457  1.00  2.08           H
ATOM    275  CA  ILE A  21      31.466   1.603   4.333  1.00  2.08           C
ATOM    276  HA  ILE A  21      32.207   1.062   4.918  1.00  2.08           H
ATOM    277  C   ILE A  21      31.988   1.820   2.904  1.00  2.08           C
ATOM    278  O   ILE A  21      31.262   2.356   2.063  1.00  2.08           O
ATOM    279  CB  ILE A  21      30.166   0.726   4.270  1.00  2.08           C
ATOM    280  HB  ILE A  21      29.434   1.236   3.643  1.00  2.08           H
ATOM    281  CG1 ILE A  21      29.558   0.564   5.682  1.00  2.08           C
ATOM    282 1HG1 ILE A  21      30.287   0.058   6.315  1.00  2.08           H
ATOM    283 2HG1 ILE A  21      29.376   1.550   6.105  1.00  2.08           H
ATOM    284  CG2 ILE A  21      30.469  -0.663   3.641  1.00  2.08           C
ATOM    285 1HG2 ILE A  21      29.553  -1.247   3.552  1.00  2.08           H
ATOM    286 2HG2 ILE A  21      31.181  -1.213   4.260  1.00  2.08           H
ATOM    287 3HG2 ILE A  21      30.883  -0.544   2.640  1.00  2.08           H
ATOM    288  CD1 ILE A  21      28.241  -0.204   5.765  1.00  2.08           C
ATOM    289 1HD1 ILE A  21      27.769  -0.006   6.727  1.00  2.08           H
ATOM    290 2HD1 ILE A  21      28.433  -1.275   5.679  1.00  2.08           H
ATOM    291 3HD1 ILE A  21      27.569   0.112   4.966  1.00  2.08           H
ATOM    292  N   PRO A  22      33.255   1.470   2.607  1.00 -1.94           N
ATOM    293  CA  PRO A  22      33.656   1.552   1.193  1.00 -1.94           C
ATOM    294  HA  PRO A  22      33.555   2.572   0.836  1.00 -1.94           H
ATOM    295  C   PRO A  22      32.909   0.611   0.251  1.00 -1.94           C
ATOM    296  O   PRO A  22      32.508  -0.491   0.627  1.00 -1.94           O
ATOM    297  CB  PRO A  22      35.136   1.151   1.224  1.00 -1.94           C
ATOM    298 1HB  PRO A  22      35.238   0.090   0.997  1.00 -1.94           H
ATOM    299 2HB  PRO A  22      35.715   1.748   0.518  1.00 -1.94           H
ATOM    300  CG  PRO A  22      35.570   1.413   2.619  1.00 -1.94           C
ATOM    301 1HG  PRO A  22      36.446   0.817   2.875  1.00 -1.94           H
ATOM    302 2HG  PRO A  22      35.775   2.477   2.750  1.00 -1.94           H
ATOM    303  CD  PRO A  22      34.378   1.010   3.443  1.00 -1.94           C
ATOM    304 1HD  PRO A  22      34.339  -0.071   3.573  1.00 -1.94           H
ATOM    305 2HD  PRO A  22      34.391   1.520   4.407  1.00 -1.94           H
ATOM    306  N   LEU A  23      32.769   1.020  -1.000  1.00 13.34           N
ATOM    307  H   LEU A  23      33.035   1.966  -1.243  1.00 13.34           H
ATOM    308  CA  LEU A  23      32.269   0.126  -2.045  1.00 13.34           C
ATOM    309  HA  LEU A  23      31.368  -0.378  -1.696  1.00 13.34           H
ATOM    310  C   LEU A  23      33.310  -0.939  -2.386  1.00 13.34           C
ATOM    311  O   LEU A  23      34.512  -0.711  -2.244  1.00 13.34           O
ATOM    312  CB  LEU A  23      31.947   0.931  -3.304  1.00 13.34           C
ATOM    313 1HB  LEU A  23      32.826   1.522  -3.560  1.00 13.34           H
ATOM    314 2HB  LEU A  23      31.765   0.232  -4.119  1.00 13.34           H
ATOM    315  CG  LEU A  23      30.734   1.866  -3.218  1.00 13.34           C
ATOM    316  HG  LEU A  23      30.834   2.513  -2.348  1.00 13.34           H
ATOM    317  CD1 LEU A  23      30.695   2.727  -4.455  1.00 13.34           C
ATOM    318 1HD1 LEU A  23      29.847   3.408  -4.400  1.00 13.34           H
ATOM    319 2HD1 LEU A  23      30.589   2.106  -5.344  1.00 13.34           H
ATOM    320 3HD1 LEU A  23      31.613   3.310  -4.533  1.00 13.34           H
ATOM    321  CD2 LEU A  23      29.423   1.087  -3.112  1.00 13.34           C
ATOM    322 1HD2 LEU A  23      28.580   1.774  -3.129  1.00 13.34           H
ATOM    323 2HD2 LEU A  23      29.393   0.528  -2.179  1.00 13.34           H
ATOM    324 3HD2 LEU A  23      29.326   0.396  -3.950  1.00 13.34           H
ATOM    325  N   MET A  24      32.863  -2.090  -2.871  1.00 -9.69           N
ATOM    326  H   MET A  24      31.862  -2.223  -3.000  1.00 -9.69           H
ATOM    327  CA  MET A  24      33.764  -3.176  -3.264  1.00 -9.69           C
ATOM    328  HA  MET A  24      34.656  -3.129  -2.646  1.00 -9.69           H
ATOM    329  C   MET A  24      34.184  -2.990  -4.720  1.00 -9.69           C
ATOM    330  O   MET A  24      33.542  -3.495  -5.639  1.00 -9.69           O
ATOM    331  CB  MET A  24      33.117  -4.541  -3.022  1.00 -9.69           C
ATOM    332 1HB  MET A  24      32.771  -4.565  -1.989  1.00 -9.69           H
ATOM    333 2HB  MET A  24      32.254  -4.664  -3.677  1.00 -9.69           H
ATOM    334  CG  MET A  24      34.090  -5.697  -3.238  1.00 -9.69           C
ATOM    335 1HG  MET A  24      34.394  -5.707  -4.284  1.00 -9.69           H
ATOM    336 2HG  MET A  24      34.974  -5.535  -2.621  1.00 -9.69           H
ATOM    337  SD  MET A  24      33.392  -7.305  -2.821  1.00 -9.69           S
ATOM    338  CE  MET A  24      33.415  -7.258  -1.014  1.00 -9.69           C
ATOM    339 1HE  MET A  24      33.035  -8.199  -0.619  1.00 -9.69           H
ATOM    340 2HE  MET A  24      32.792  -6.440  -0.653  1.00 -9.69           H
ATOM    341 3HE  MET A  24      34.438  -7.112  -0.661  1.00 -9.69           H
ATOM    342  N   GLN A  25      35.214  -2.171  -4.901  1.00 11.95           N
ATOM    343  H   GLN A  25      35.686  -1.842  -4.063  1.00 11.95           H
ATOM    344  CA  GLN A  25      35.724  -1.684  -6.197  1.00 11.95           C
ATOM    345  HA  GLN A  25      36.538  -1.001  -5.963  1.00 11.95           H
ATOM    346  C   GLN A  25      34.742  -0.853  -7.038  1.00 11.95           C
ATOM    347  O   GLN A  25      35.104  -0.339  -8.103  1.00 11.95           O
ATOM    348  CB  GLN A  25      36.351  -2.815  -7.026  1.00 11.95           C
ATOM    349 1HB  GLN A  25      35.591  -3.563  -7.248  1.00 11.95           H
ATOM    350 2HB  GLN A  25      36.702  -2.401  -7.971  1.00 11.95           H
ATOM    351  CG  GLN A  25      37.535  -3.498  -6.340  1.00 11.95           C
ATOM    352 1HG  GLN A  25      37.199  -3.959  -5.413  1.00 11.95           H
ATOM    353 2HG  GLN A  25      37.914  -4.281  -6.992  1.00 11.95           H
ATOM    354  CD  GLN A  25      38.672  -2.541  -6.031  1.00 11.95           C
ATOM    355  OE1 GLN A  25      39.110  -1.766  -6.877  1.00 11.95           O
ATOM    356  NE2 GLN A  25      39.140  -2.564  -4.816  1.00 11.95           N
ATOM    357 1HE2 GLN A  25      39.913  -1.968  -4.569  1.00 11.95           H
ATOM    358 2HE2 GLN A  25      38.720  -3.164  -4.120  1.00 11.95           H
ATOM    359  N   GLY A  26      33.530  -0.672  -6.533  1.00 19.04           N
ATOM    360  H   GLY A  26      33.294  -1.114  -5.661  1.00 19.04           H
ATOM    361  CA  GLY A  26      32.514   0.119  -7.206  1.00 19.04           C
ATOM    362 1HA  GLY A  26      32.402  -0.247  -8.225  1.00 19.04           H
ATOM    363 2HA  GLY A  26      31.563  -0.027  -6.695  1.00 19.04           H
ATOM    364  C   GLY A  26      32.787   1.609  -7.265  1.00 19.04           C
ATOM    365  O   GLY A  26      33.555   2.169  -6.478  1.00 19.04           O
ATOM    366  N   ASN A  27      32.115   2.254  -8.203  1.00  2.06           N
ATOM    367  H   ASN A  27      31.475   1.722  -8.794  1.00  2.06           H
ATOM    368  CA  ASN A  27      32.172   3.696  -8.404  1.00  2.06           C
ATOM    369  HA  ASN A  27      33.096   4.107  -7.993  1.00  2.06           H
ATOM    370  C   ASN A  27      30.955   4.247  -7.668  1.00  2.06           C
ATOM    371  O   ASN A  27      29.962   3.528  -7.538  1.00  2.06           O
ATOM    372  CB  ASN A  27      32.061   3.988  -9.904  1.00  2.06           C
ATOM    373 1HB  ASN A  27      31.110   3.593 -10.262  1.00  2.06           H
ATOM    374 2HB  ASN A  27      32.079   5.063 -10.073  1.00  2.06           H
ATOM    375  CG  ASN A  27      33.159   3.332 -10.702  1.00  2.06           C
ATOM    376  OD1 ASN A  27      32.929   2.373 -11.434  1.00  2.06           O
ATOM    377  ND2 ASN A  27      34.360   3.813 -10.557  1.00  2.06           N
ATOM    378 1HD2 ASN A  27      35.124   3.368 -11.037  1.00  2.06           H
ATOM    379 2HD2 ASN A  27      34.516   4.614  -9.964  1.00  2.06           H
ATOM    380  N   LEU A  28      30.983   5.479  -7.175  1.00 -3.62           N
ATOM    381  H   LEU A  28      31.791   6.072  -7.310  1.00 -3.62           H
ATOM    382  CA  LEU A  28      29.812   5.989  -6.454  1.00 -3.62           C
ATOM    383  HA  LEU A  28      29.533   5.251  -5.708  1.00 -3.62           H
ATOM    384  C   LEU A  28      28.675   6.165  -7.470  1.00 -3.62           C
ATOM    385  O   LEU A  28      28.930   6.689  -8.569  1.00 -3.62           O
ATOM    386  CB  LEU A  28      30.088   7.321  -5.748  1.00 -3.62           C
ATOM    387 1HB  LEU A  28      30.398   8.042  -6.502  1.00 -3.62           H
ATOM    388 2HB  LEU A  28      29.141   7.672  -5.337  1.00 -3.62           H
ATOM    389  CG  LEU A  28      31.122   7.354  -4.612  1.00 -3.62           C
ATOM    390  HG  LEU A  28      32.080   7.005  -4.997  1.00 -3.62           H
ATOM    391  CD1 LEU A  28      31.288   8.794  -4.157  1.00 -3.62           C
ATOM    392 1HD1 LEU A  28      32.033   8.837  -3.371  1.00 -3.62           H
ATOM    393 2HD1 LEU A  28      30.343   9.190  -3.785  1.00 -3.62           H
ATOM    394 3HD1 LEU A  28      31.627   9.408  -4.992  1.00 -3.62           H
ATOM    395  CD2 LEU A  28      30.737   6.484  -3.414  1.00 -3.62           C
ATOM    396 1HD2 LEU A  28      31.416   6.666  -2.580  1.00 -3.62           H
ATOM    397 2HD2 LEU A  28      30.808   5.436  -3.685  1.00 -3.62           H
ATOM    398 3HD2 LEU A  28      29.718   6.702  -3.099  1.00 -3.62           H
ATOM    399  N   PRO A  29      27.441   5.722  -7.150  1.00  1.19           N
ATOM    400  CA  PRO A  29      26.332   5.824  -8.114  1.00  1.19           C
ATOM    401  HA  PRO A  29      26.553   5.225  -8.997  1.00  1.19           H
ATOM    402  C   PRO A  29      25.946   7.236  -8.547  1.00  1.19           C
ATOM    403  O   PRO A  29      26.244   8.217  -7.872  1.00  1.19           O
ATOM    404  CB  PRO A  29      25.155   5.210  -7.348  1.00  1.19           C
ATOM    405 1HB  PRO A  29      24.593   5.996  -6.845  1.00  1.19           H
ATOM    406 2HB  PRO A  29      24.508   4.646  -8.019  1.00  1.19           H
ATOM    407  CG  PRO A  29      25.774   4.319  -6.358  1.00  1.19           C
ATOM    408 1HG  PRO A  29      25.096   4.127  -5.526  1.00  1.19           H
ATOM    409 2HG  PRO A  29      26.072   3.385  -6.837  1.00  1.19           H
ATOM    410  CD  PRO A  29      26.981   5.073  -5.906  1.00  1.19           C
ATOM    411 1HD  PRO A  29      26.716   5.822  -5.161  1.00  1.19           H
ATOM    412 2HD  PRO A  29      27.724   4.379  -5.515  1.00  1.19           H
ATOM    413  N   THR A  30      25.250   7.337  -9.669  1.00  4.55           N
ATOM    414  H   THR A  30      25.016   6.508 -10.195  1.00  4.55           H
ATOM    415  CA  THR A  30      24.776   8.615 -10.201  1.00  4.55           C
ATOM    416  HA  THR A  30      25.003   9.433  -9.518  1.00  4.55           H
ATOM    417  C   THR A  30      23.271   8.547 -10.407  1.00  4.55           C
ATOM    418  O   THR A  30      22.670   7.469 -10.318  1.00  4.55           O
ATOM    419  CB  THR A  30      25.408   8.908 -11.581  1.00  4.55           C
ATOM    420  HB  THR A  30      24.960   9.806 -12.006  1.00  4.55           H
ATOM    421  OG1 THR A  30      25.175   7.796 -12.450  1.00  4.55           O
ATOM    422  HG1 THR A  30      25.447   8.048 -13.338  1.00  4.55           H
ATOM    423  CG2 THR A  30      26.903   9.110 -11.483  1.00  4.55           C
ATOM    424 1HG2 THR A  30      27.301   9.305 -12.477  1.00  4.55           H
ATOM    425 2HG2 THR A  30      27.376   8.219 -11.077  1.00  4.55           H
ATOM    426 3HG2 THR A  30      27.121   9.962 -10.839  1.00  4.55           H
ATOM    427  N   LEU A  31      22.677   9.690 -10.722  1.00 29.08           N
ATOM    428  H   LEU A  31      23.215  10.543 -10.717  1.00 29.08           H
ATOM    429  CA  LEU A  31      21.295   9.758 -11.186  1.00 29.08           C
ATOM    430  HA  LEU A  31      20.648   9.222 -10.494  1.00 29.08           H
ATOM    431  C   LEU A  31      21.233   9.075 -12.552  1.00 29.08           C
ATOM    432  O   LEU A  31      21.789   9.568 -13.538  1.00 29.08           O
ATOM    433  CB  LEU A  31      20.866  11.227 -11.273  1.00 29.08           C
ATOM    434 1HB  LEU A  31      20.878  11.629 -10.262  1.00 29.08           H
ATOM    435 2HB  LEU A  31      21.631  11.757 -11.842  1.00 29.08           H
ATOM    436  CG  LEU A  31      19.517  11.582 -11.913  1.00 29.08           C
ATOM    437  HG  LEU A  31      19.587  11.360 -12.974  1.00 29.08           H
ATOM    438  CD1 LEU A  31      18.333  10.819 -11.364  1.00 29.08           C
ATOM    439 1HD1 LEU A  31      17.404  11.202 -11.784  1.00 29.08           H
ATOM    440 2HD1 LEU A  31      18.308  10.919 -10.284  1.00 29.08           H
ATOM    441 3HD1 LEU A  31      18.418   9.764 -11.623  1.00 29.08           H
ATOM    442  CD2 LEU A  31      19.268  13.079 -11.756  1.00 29.08           C
ATOM    443 1HD2 LEU A  31      18.328  13.353 -12.234  1.00 29.08           H
ATOM    444 2HD2 LEU A  31      20.076  13.636 -12.228  1.00 29.08           H
ATOM    445 3HD2 LEU A  31      19.223  13.340 -10.698  1.00 29.08           H
ATOM    446  N   THR A  32      20.615   7.907 -12.602  1.00 -2.59           N
ATOM    447  H   THR A  32      20.133   7.555 -11.782  1.00 -2.59           H
ATOM    448  CA  THR A  32      20.610   7.092 -13.812  1.00 -2.59           C
ATOM    449  HA  THR A  32      21.560   7.195 -14.334  1.00 -2.59           H
ATOM    450  C   THR A  32      19.481   7.571 -14.706  1.00 -2.59           C
ATOM    451  O   THR A  32      18.570   8.246 -14.236  1.00 -2.59           O
ATOM    452  CB  THR A  32      20.367   5.611 -13.473  1.00 -2.59           C
ATOM    453  HB  THR A  32      20.308   5.029 -14.392  1.00 -2.59           H
ATOM    454  OG1 THR A  32      19.144   5.501 -12.745  1.00 -2.59           O
ATOM    455  HG1 THR A  32      19.194   4.717 -12.182  1.00 -2.59           H
ATOM    456  CG2 THR A  32      21.468   5.056 -12.592  1.00 -2.59           C
ATOM    457 1HG2 THR A  32      21.372   3.971 -12.538  1.00 -2.59           H
ATOM    458 2HG2 THR A  32      21.390   5.470 -11.590  1.00 -2.59           H
ATOM    459 3HG2 THR A  32      22.444   5.315 -13.000  1.00 -2.59           H
ATOM    460  N   LEU A  33      19.487   7.219 -15.983  1.00-18.66           N
ATOM    461  H   LEU A  33      20.259   6.694 -16.364  1.00-18.66           H
ATOM    462  CA  LEU A  33      18.377   7.605 -16.852  1.00-18.66           C
ATOM    463  HA  LEU A  33      18.244   8.684 -16.787  1.00-18.66           H
ATOM    464  C   LEU A  33      17.074   6.957 -16.389  1.00-18.66           C
ATOM    465  O   LEU A  33      16.039   7.611 -16.348  1.00-18.66           O
ATOM    466  CB  LEU A  33      18.677   7.235 -18.306  1.00-18.66           C
ATOM    467 1HB  LEU A  33      19.576   7.773 -18.609  1.00-18.66           H
ATOM    468 2HB  LEU A  33      18.895   6.172 -18.350  1.00-18.66           H
ATOM    469  CG  LEU A  33      17.572   7.516 -19.336  1.00-18.66           C
ATOM    470  HG  LEU A  33      16.723   6.875 -19.105  1.00-18.66           H
ATOM    471  CD1 LEU A  33      17.081   8.961 -19.339  1.00-18.66           C
ATOM    472 1HD1 LEU A  33      16.357   9.095 -20.141  1.00-18.66           H
ATOM    473 2HD1 LEU A  33      17.918   9.643 -19.490  1.00-18.66           H
ATOM    474 3HD1 LEU A  33      16.587   9.192 -18.397  1.00-18.66           H
ATOM    475  CD2 LEU A  33      18.080   7.137 -20.717  1.00-18.66           C
ATOM    476 1HD2 LEU A  33      17.277   7.251 -21.444  1.00-18.66           H
ATOM    477 2HD2 LEU A  33      18.403   6.096 -20.725  1.00-18.66           H
ATOM    478 3HD2 LEU A  33      18.914   7.777 -21.004  1.00-18.66           H
ATOM    479  N   SER A  34      17.115   5.703 -15.967  1.00  6.59           N
ATOM    480  H   SER A  34      17.978   5.175 -15.993  1.00  6.59           H
ATOM    481  CA  SER A  34      15.927   5.051 -15.417  1.00  6.59           C
ATOM    482  HA  SER A  34      15.119   5.058 -16.147  1.00  6.59           H
ATOM    483  C   SER A  34      15.452   5.771 -14.158  1.00  6.59           C
ATOM    484  O   SER A  34      14.252   5.913 -13.939  1.00  6.59           O
ATOM    485  CB  SER A  34      16.298   3.621 -15.070  1.00  6.59           C
ATOM    486 1HB  SER A  34      15.598   3.217 -14.336  1.00  6.59           H
ATOM    487 2HB  SER A  34      16.288   3.009 -15.973  1.00  6.59           H
ATOM    488  OG  SER A  34      17.612   3.660 -14.548  1.00  6.59           O
ATOM    489  HG  SER A  34      17.746   2.880 -13.987  1.00  6.59           H
ATOM    490  N   GLY A  35      16.382   6.291 -13.369  1.00-14.91           N
ATOM    491  H   GLY A  35      17.364   6.118 -13.557  1.00-14.91           H
ATOM    492  CA  GLY A  35      16.031   7.110 -12.222  1.00-14.91           C
ATOM    493 1HA  GLY A  35      15.330   6.561 -11.596  1.00-14.91           H
ATOM    494 2HA  GLY A  35      16.928   7.323 -11.643  1.00-14.91           H
ATOM    495  C   GLY A  35      15.387   8.419 -12.630  1.00-14.91           C
ATOM    496  O   GLY A  35      14.389   8.796 -12.042  1.00-14.91           O
ATOM    497  N   LYS A  36      15.868   9.088 -13.669  1.00-26.46           N
ATOM    498  H   LYS A  36      16.700   8.732 -14.136  1.00-26.46           H
ATOM    499  CA  LYS A  36      15.241  10.333 -14.148  1.00-26.46           C
ATOM    500  HA  LYS A  36      15.198  11.051 -13.329  1.00-26.46           H
ATOM    501  C   LYS A  36      13.823  10.091 -14.637  1.00-26.46           C
ATOM    502  O   LYS A  36      12.921  10.902 -14.416  1.00-26.46           O
ATOM    503  CB  LYS A  36      16.038  10.927 -15.313  1.00-26.46           C
ATOM    504 1HB  LYS A  36      16.115  10.177 -16.098  1.00-26.46           H
ATOM    505 2HB  LYS A  36      15.492  11.782 -15.713  1.00-26.46           H
ATOM    506  CG  LYS A  36      17.429  11.379 -14.942  1.00-26.46           C
ATOM    507 1HG  LYS A  36      17.359  12.202 -14.231  1.00-26.46           H
ATOM    508 2HG  LYS A  36      17.962  10.560 -14.477  1.00-26.46           H
ATOM    509  CD  LYS A  36      18.212  11.823 -16.150  1.00-26.46           C
ATOM    510 1HD  LYS A  36      18.236  11.020 -16.886  1.00-26.46           H
ATOM    511 2HD  LYS A  36      17.719  12.694 -16.580  1.00-26.46           H
ATOM    512  CE  LYS A  36      19.633  12.188 -15.755  1.00-26.46           C
ATOM    513 1HE  LYS A  36      19.588  12.948 -14.974  1.00-26.46           H
ATOM    514 2HE  LYS A  36      20.136  11.307 -15.347  1.00-26.46           H
ATOM    515  NZ  LYS A  36      20.420  12.724 -16.907  1.00-26.46           N
ATOM    516 1HZ  LYS A  36      21.195  13.277 -16.564  1.00-26.46           H
ATOM    517 2HZ  LYS A  36      19.836  13.303 -17.497  1.00-26.46           H
ATOM    518 3HZ  LYS A  36      20.797  11.964 -17.461  1.00-26.46           H
ATOM    519  N   ILE A  37      13.610   8.960 -15.288  1.00-15.77           N
ATOM    520  H   ILE A  37      14.390   8.337 -15.476  1.00-15.77           H
ATOM    521  CA  ILE A  37      12.276   8.611 -15.769  1.00-15.77           C
ATOM    522  HA  ILE A  37      11.845   9.474 -16.275  1.00-15.77           H
ATOM    523  C   ILE A  37      11.414   8.290 -14.547  1.00-15.77           C
ATOM    524  O   ILE A  37      10.272   8.737 -14.464  1.00-15.77           O
ATOM    525  CB  ILE A  37      12.317   7.426 -16.775  1.00-15.77           C
ATOM    526  HB  ILE A  37      12.739   6.557 -16.269  1.00-15.77           H
ATOM    527  CG1 ILE A  37      13.192   7.775 -17.996  1.00-15.77           C
ATOM    528 1HG1 ILE A  37      12.610   8.394 -18.679  1.00-15.77           H
ATOM    529 2HG1 ILE A  37      14.051   8.361 -17.683  1.00-15.77           H
ATOM    530  CG2 ILE A  37      10.901   7.091 -17.293  1.00-15.77           C
ATOM    531 1HG2 ILE A  37      10.930   6.200 -17.923  1.00-15.77           H
ATOM    532 2HG2 ILE A  37      10.491   7.926 -17.865  1.00-15.77           H
ATOM    533 3HG2 ILE A  37      10.238   6.889 -16.456  1.00-15.77           H
ATOM    534  CD1 ILE A  37      13.720   6.561 -18.750  1.00-15.77           C
ATOM    535 1HD1 ILE A  37      14.317   6.897 -19.598  1.00-15.77           H
ATOM    536 2HD1 ILE A  37      12.899   5.942 -19.111  1.00-15.77           H
ATOM    537 3HD1 ILE A  37      14.353   5.965 -18.091  1.00-15.77           H
ATOM    538  N   ARG A  38      11.956   7.591 -13.555  1.00  1.76           N
ATOM    539  H   ARG A  38      12.902   7.226 -13.652  1.00  1.76           H
ATOM    540  CA  ARG A  38      11.212   7.320 -12.319  1.00  1.76           C
ATOM    541  HA  ARG A  38      10.277   6.829 -12.589  1.00  1.76           H
ATOM    542  C   ARG A  38      10.835   8.619 -11.621  1.00  1.76           C
ATOM    543  O   ARG A  38       9.694   8.759 -11.221  1.00  1.76           O
ATOM    544  CB  ARG A  38      12.004   6.392 -11.381  1.00  1.76           C
ATOM    545 1HB  ARG A  38      12.363   5.540 -11.957  1.00  1.76           H
ATOM    546 2HB  ARG A  38      12.866   6.937 -10.999  1.00  1.76           H
ATOM    547  CG  ARG A  38      11.197   5.863 -10.190  1.00  1.76           C
ATOM    548 1HG  ARG A  38      10.741   6.710  -9.679  1.00  1.76           H
ATOM    549 2HG  ARG A  38      10.404   5.211 -10.555  1.00  1.76           H
ATOM    550  CD  ARG A  38      12.042   5.103  -9.166  1.00  1.76           C
ATOM    551 1HD  ARG A  38      12.877   5.733  -8.874  1.00  1.76           H
ATOM    552 2HD  ARG A  38      11.426   4.938  -8.280  1.00  1.76           H
ATOM    553  NE  ARG A  38      12.547   3.796  -9.620  1.00  1.76           N
ATOM    554  HE  ARG A  38      11.889   3.034  -9.612  1.00  1.76           H
ATOM    555  CZ  ARG A  38      13.784   3.510 -10.009  1.00  1.76           C
ATOM    556  NH1 ARG A  38      14.060   2.300 -10.376  1.00  1.76           N
ATOM    557 1HH1 ARG A  38      13.344   1.589 -10.367  1.00  1.76           H
ATOM    558 2HH1 ARG A  38      15.004   2.095 -10.679  1.00  1.76           H
ATOM    559  NH2 ARG A  38      14.788   4.339 -10.023  1.00  1.76           N
ATOM    560 1HH2 ARG A  38      14.710   5.252  -9.594  1.00  1.76           H
ATOM    561 2HH2 ARG A  38      15.664   4.035 -10.419  1.00  1.76           H
ATOM    562  N   VAL A  39      11.731   9.592 -11.539  1.00 -6.98           N
ATOM    563  H   VAL A  39      12.674   9.420 -11.881  1.00 -6.98           H
ATOM    564  CA  VAL A  39      11.421  10.903 -10.953  1.00 -6.98           C
ATOM    565  HA  VAL A  39      11.091  10.772  -9.923  1.00 -6.98           H
ATOM    566  C   VAL A  39      10.281  11.557 -11.730  1.00 -6.98           C
ATOM    567  O   VAL A  39       9.302  12.022 -11.143  1.00 -6.98           O
ATOM    568  CB  VAL A  39      12.690  11.822 -10.985  1.00 -6.98           C
ATOM    569  HB  VAL A  39      13.091  11.814 -11.995  1.00 -6.98           H
ATOM    570  CG1 VAL A  39      12.391  13.276 -10.614  1.00 -6.98           C
ATOM    571 1HG1 VAL A  39      13.306  13.866 -10.678  1.00 -6.98           H
ATOM    572 2HG1 VAL A  39      12.005  13.331  -9.599  1.00 -6.98           H
ATOM    573 3HG1 VAL A  39      11.666  13.708 -11.304  1.00 -6.98           H
ATOM    574  CG2 VAL A  39      13.764  11.290 -10.038  1.00 -6.98           C
ATOM    575 1HG2 VAL A  39      14.698  11.825 -10.205  1.00 -6.98           H
ATOM    576 2HG2 VAL A  39      13.941  10.234 -10.204  1.00 -6.98           H
ATOM    577 3HG2 VAL A  39      13.452  11.427  -9.004  1.00 -6.98           H
ATOM    578  N   THR A  40      10.388  11.557 -13.051  1.00-18.83           N
ATOM    579  H   THR A  40      11.198  11.124 -13.481  1.00-18.83           H
ATOM    580  CA  THR A  40       9.389  12.195 -13.907  1.00-18.83           C
ATOM    581  HA  THR A  40       9.333  13.253 -13.653  1.00-18.83           H
ATOM    582  C   THR A  40       8.004  11.592 -13.711  1.00-18.83           C
ATOM    583  O   THR A  40       7.015  12.309 -13.545  1.00-18.83           O
ATOM    584  CB  THR A  40       9.795  12.049 -15.396  1.00-18.83           C
ATOM    585  HB  THR A  40       9.854  10.992 -15.653  1.00-18.83           H
ATOM    586  OG1 THR A  40      11.080  12.647 -15.595  1.00-18.83           O
ATOM    587  HG1 THR A  40      11.731  12.150 -15.080  1.00-18.83           H
ATOM    588  CG2 THR A  40       8.821  12.727 -16.338  1.00-18.83           C
ATOM    589 1HG2 THR A  40       9.269  12.797 -17.329  1.00-18.83           H
ATOM    590 2HG2 THR A  40       8.581  13.727 -15.980  1.00-18.83           H
ATOM    591 3HG2 THR A  40       7.906  12.139 -16.409  1.00-18.83           H
ATOM    592  N   VAL A  41       7.920  10.271 -13.715  1.00 -7.53           N
ATOM    593  H   VAL A  41       8.758   9.710 -13.849  1.00 -7.53           H
ATOM    594  CA  VAL A  41       6.632   9.602 -13.580  1.00 -7.53           C
ATOM    595  HA  VAL A  41       5.911  10.110 -14.220  1.00 -7.53           H
ATOM    596  C   VAL A  41       6.117   9.701 -12.147  1.00 -7.53           C
ATOM    597  O   VAL A  41       4.937   9.944 -11.936  1.00 -7.53           O
ATOM    598  CB  VAL A  41       6.726   8.130 -14.061  1.00 -7.53           C
ATOM    599  HB  VAL A  41       7.480   7.608 -13.473  1.00 -7.53           H
ATOM    600  CG1 VAL A  41       5.396   7.415 -13.899  1.00 -7.53           C
ATOM    601 1HG1 VAL A  41       5.451   6.439 -14.369  1.00 -7.53           H
ATOM    602 2HG1 VAL A  41       4.593   7.991 -14.365  1.00 -7.53           H
ATOM    603 3HG1 VAL A  41       5.174   7.279 -12.841  1.00 -7.53           H
ATOM    604  CG2 VAL A  41       7.131   8.083 -15.552  1.00 -7.53           C
ATOM    605 1HG2 VAL A  41       7.135   7.054 -15.910  1.00 -7.53           H
ATOM    606 2HG2 VAL A  41       8.126   8.501 -15.694  1.00 -7.53           H
ATOM    607 3HG2 VAL A  41       6.422   8.658 -16.151  1.00 -7.53           H
ATOM    608  N   THR A  42       6.981   9.591 -11.150  1.00 -6.11           N
ATOM    609  H   THR A  42       7.964   9.419 -11.343  1.00 -6.11           H
ATOM    610  CA  THR A  42       6.539   9.687  -9.757  1.00 -6.11           C
ATOM    611  HA  THR A  42       5.768   8.935  -9.587  1.00 -6.11           H
ATOM    612  C   THR A  42       5.929  11.053  -9.467  1.00 -6.11           C
ATOM    613  O   THR A  42       4.851  11.147  -8.882  1.00 -6.11           O
ATOM    614  CB  THR A  42       7.712   9.431  -8.784  1.00 -6.11           C
ATOM    615  HB  THR A  42       8.474  10.200  -8.917  1.00 -6.11           H
ATOM    616  OG1 THR A  42       8.282   8.152  -9.068  1.00 -6.11           O
ATOM    617  HG1 THR A  42       8.863   8.266  -9.833  1.00 -6.11           H
ATOM    618  CG2 THR A  42       7.287   9.401  -7.351  1.00 -6.11           C
ATOM    619 1HG2 THR A  42       8.108   9.027  -6.739  1.00 -6.11           H
ATOM    620 2HG2 THR A  42       6.424   8.748  -7.226  1.00 -6.11           H
ATOM    621 3HG2 THR A  42       7.034  10.408  -7.022  1.00 -6.11           H
ATOM    622  N   PHE A  43       6.567  12.127  -9.911  1.00 -0.45           N
ATOM    623  H   PHE A  43       7.453  12.042 -10.401  1.00 -0.45           H
ATOM    624  CA  PHE A  43       6.002  13.451  -9.667  1.00 -0.45           C
ATOM    625  HA  PHE A  43       5.630  13.470  -8.644  1.00 -0.45           H
ATOM    626  C   PHE A  43       4.795  13.747 -10.559  1.00 -0.45           C
ATOM    627  O   PHE A  43       3.914  14.514 -10.168  1.00 -0.45           O
ATOM    628  CB  PHE A  43       7.085  14.528  -9.759  1.00 -0.45           C
ATOM    629 1HB  PHE A  43       7.666  14.385 -10.670  1.00 -0.45           H
ATOM    630 2HB  PHE A  43       6.598  15.500  -9.815  1.00 -0.45           H
ATOM    631  CG  PHE A  43       8.004  14.546  -8.558  1.00 -0.45           C
ATOM    632  CD1 PHE A  43       9.361  14.202  -8.675  1.00 -0.45           C
ATOM    633  HD1 PHE A  43       9.766  13.954  -9.643  1.00 -0.45           H
ATOM    634  CD2 PHE A  43       7.501  14.898  -7.290  1.00 -0.45           C
ATOM    635  HD2 PHE A  43       6.464  15.179  -7.181  1.00 -0.45           H
ATOM    636  CE1 PHE A  43      10.211  14.179  -7.532  1.00 -0.45           C
ATOM    637  HE1 PHE A  43      11.251  13.906  -7.632  1.00 -0.45           H
ATOM    638  CE2 PHE A  43       8.335  14.881  -6.143  1.00 -0.45           C
ATOM    639  HE2 PHE A  43       7.932  15.150  -5.178  1.00 -0.45           H
ATOM    640  CZ  PHE A  43       9.691  14.511  -6.264  1.00 -0.45           C
ATOM    641  HZ  PHE A  43      10.327  14.485  -5.392  1.00 -0.45           H
ATOM    642  N   PHE A  44       4.685  13.093 -11.706  1.00-16.94           N
ATOM    643  H   PHE A  44       5.446  12.507 -12.030  1.00-16.94           H
ATOM    644  CA  PHE A  44       3.467  13.180 -12.514  1.00-16.94           C
ATOM    645  HA  PHE A  44       3.208  14.228 -12.659  1.00-16.94           H
ATOM    646  C   PHE A  44       2.277  12.487 -11.847  1.00-16.94           C
ATOM    647  O   PHE A  44       1.182  13.044 -11.773  1.00-16.94           O
ATOM    648  CB  PHE A  44       3.731  12.530 -13.873  1.00-16.94           C
ATOM    649 1HB  PHE A  44       4.537  13.068 -14.364  1.00-16.94           H
ATOM    650 2HB  PHE A  44       4.056  11.504 -13.718  1.00-16.94           H
ATOM    651  CG  PHE A  44       2.536  12.497 -14.775  1.00-16.94           C
ATOM    652  CD1 PHE A  44       2.112  13.653 -15.453  1.00-16.94           C
ATOM    653  HD1 PHE A  44       2.642  14.585 -15.313  1.00-16.94           H
ATOM    654  CD2 PHE A  44       1.843  11.289 -14.970  1.00-16.94           C
ATOM    655  HD2 PHE A  44       2.156  10.395 -14.447  1.00-16.94           H
ATOM    656  CE1 PHE A  44       1.000  13.607 -16.329  1.00-16.94           C
ATOM    657  HE1 PHE A  44       0.679  14.499 -16.848  1.00-16.94           H
ATOM    658  CE2 PHE A  44       0.746  11.222 -15.855  1.00-16.94           C
ATOM    659  HE2 PHE A  44       0.232  10.285 -16.009  1.00-16.94           H
ATOM    660  CZ  PHE A  44       0.317  12.385 -16.530  1.00-16.94           C
ATOM    661  HZ  PHE A  44      -0.528  12.339 -17.200  1.00-16.94           H
ATOM    662  N   LEU A  45       2.480  11.278 -11.343  1.00-14.87           N
ATOM    663  H   LEU A  45       3.397  10.843 -11.427  1.00-14.87           H
ATOM    664  CA  LEU A  45       1.398  10.524 -10.711  1.00-14.87           C
ATOM    665  HA  LEU A  45       0.520  10.562 -11.355  1.00-14.87           H
ATOM    666  C   LEU A  45       1.011  11.162  -9.384  1.00-14.87           C
ATOM    667  O   LEU A  45      -0.163  11.193  -9.024  1.00-14.87           O
ATOM    668  CB  LEU A  45       1.805   9.058 -10.518  1.00-14.87           C
ATOM    669 1HB  LEU A  45       2.731   9.033  -9.943  1.00-14.87           H
ATOM    670 2HB  LEU A  45       1.035   8.569  -9.922  1.00-14.87           H
ATOM    671  CG  LEU A  45       2.003   8.232 -11.803  1.00-14.87           C
ATOM    672  HG  LEU A  45       2.769   8.708 -12.409  1.00-14.87           H
ATOM    673  CD1 LEU A  45       2.488   6.836 -11.449  1.00-14.87           C
ATOM    674 1HD1 LEU A  45       2.652   6.255 -12.356  1.00-14.87           H
ATOM    675 2HD1 LEU A  45       1.752   6.324 -10.829  1.00-14.87           H
ATOM    676 3HD1 LEU A  45       3.430   6.901 -10.908  1.00-14.87           H
ATOM    677  CD2 LEU A  45       0.740   8.125 -12.660  1.00-14.87           C
ATOM    678 1HD2 LEU A  45       0.930   7.478 -13.515  1.00-14.87           H
ATOM    679 2HD2 LEU A  45       0.463   9.109 -13.032  1.00-14.87           H
ATOM    680 3HD2 LEU A  45      -0.078   7.715 -12.068  1.00-14.87           H
ATOM    681  N   PHE A  46       1.976  11.786  -8.723  1.00 -4.38           N
ATOM    682  H   PHE A  46       2.939  11.673  -9.024  1.00 -4.38           H
ATOM    683  CA  PHE A  46       1.699  12.625  -7.560  1.00 -4.38           C
ATOM    684  HA  PHE A  46       1.252  12.019  -6.773  1.00 -4.38           H
ATOM    685  C   PHE A  46       0.711  13.731  -7.903  1.00 -4.38           C
ATOM    686  O   PHE A  46      -0.236  13.961  -7.152  1.00 -4.38           O
ATOM    687  CB  PHE A  46       3.013  13.230  -7.057  1.00 -4.38           C
ATOM    688 1HB  PHE A  46       3.659  12.433  -6.689  1.00 -4.38           H
ATOM    689 2HB  PHE A  46       3.510  13.704  -7.894  1.00 -4.38           H
ATOM    690  CG  PHE A  46       2.848  14.280  -5.996  1.00 -4.38           C
ATOM    691  CD1 PHE A  46       2.949  13.952  -4.638  1.00 -4.38           C
ATOM    692  HD1 PHE A  46       3.102  12.925  -4.342  1.00 -4.38           H
ATOM    693  CD2 PHE A  46       2.633  15.624  -6.360  1.00 -4.38           C
ATOM    694  HD2 PHE A  46       2.527  15.890  -7.401  1.00 -4.38           H
ATOM    695  CE1 PHE A  46       2.866  14.960  -3.649  1.00 -4.38           C
ATOM    696  HE1 PHE A  46       2.967  14.706  -2.606  1.00 -4.38           H
ATOM    697  CE2 PHE A  46       2.541  16.636  -5.385  1.00 -4.38           C
ATOM    698  HE2 PHE A  46       2.375  17.662  -5.680  1.00 -4.38           H
ATOM    699  CZ  PHE A  46       2.660  16.303  -4.025  1.00 -4.38           C
ATOM    700  HZ  PHE A  46       2.590  17.073  -3.272  1.00 -4.38           H
ATOM    701  N   LEU A  47       0.892  14.411  -9.029  1.00-17.90           N
ATOM    702  H   LEU A  47       1.656  14.174  -9.652  1.00-17.90           H
ATOM    703  CA  LEU A  47      -0.003  15.515  -9.369  1.00-17.90           C
ATOM    704  HA  LEU A  47      -0.042  16.207  -8.529  1.00-17.90           H
ATOM    705  C   LEU A  47      -1.406  14.990  -9.604  1.00-17.90           C
ATOM    706  O   LEU A  47      -2.371  15.564  -9.091  1.00-17.90           O
ATOM    707  CB  LEU A  47       0.454  16.264 -10.626  1.00-17.90           C
ATOM    708 1HB  LEU A  47       0.645  15.529 -11.405  1.00-17.90           H
ATOM    709 2HB  LEU A  47      -0.378  16.884 -10.961  1.00-17.90           H
ATOM    710  CG  LEU A  47       1.684  17.173 -10.515  1.00-17.90           C
ATOM    711  HG  LEU A  47       2.497  16.603 -10.078  1.00-17.90           H
ATOM    712  CD1 LEU A  47       2.113  17.629 -11.905  1.00-17.90           C
ATOM    713 1HD1 LEU A  47       3.007  18.248 -11.827  1.00-17.90           H
ATOM    714 2HD1 LEU A  47       1.317  18.205 -12.380  1.00-17.90           H
ATOM    715 3HD1 LEU A  47       2.349  16.760 -12.519  1.00-17.90           H
ATOM    716  CD2 LEU A  47       1.421  18.391  -9.629  1.00-17.90           C
ATOM    717 1HD2 LEU A  47       2.310  19.019  -9.610  1.00-17.90           H
ATOM    718 2HD2 LEU A  47       1.204  18.073  -8.610  1.00-17.90           H
ATOM    719 3HD2 LEU A  47       0.582  18.967 -10.019  1.00-17.90           H
ATOM    720  N   LEU A  48      -1.523  13.898 -10.346  1.00-14.25           N
ATOM    721  H   LEU A  48      -0.691  13.451 -10.717  1.00-14.25           H
ATOM    722  CA  LEU A  48      -2.839  13.345 -10.661  1.00-14.25           C
ATOM    723  HA  LEU A  48      -3.448  14.126 -11.115  1.00-14.25           H
ATOM    724  C   LEU A  48      -3.551  12.862  -9.408  1.00-14.25           C
ATOM    725  O   LEU A  48      -4.691  13.237  -9.144  1.00-14.25           O
ATOM    726  CB  LEU A  48      -2.719  12.158 -11.621  1.00-14.25           C
ATOM    727 1HB  LEU A  48      -2.067  11.419 -11.155  1.00-14.25           H
ATOM    728 2HB  LEU A  48      -3.707  11.710 -11.695  1.00-14.25           H
ATOM    729  CG  LEU A  48      -2.216  12.370 -13.054  1.00-14.25           C
ATOM    730  HG  LEU A  48      -1.211  12.784 -13.022  1.00-14.25           H
ATOM    731  CD1 LEU A  48      -2.164  11.003 -13.726  1.00-14.25           C
ATOM    732 1HD1 LEU A  48      -1.792  11.113 -14.742  1.00-14.25           H
ATOM    733 2HD1 LEU A  48      -3.158  10.554 -13.760  1.00-14.25           H
ATOM    734 3HD1 LEU A  48      -1.489  10.346 -13.179  1.00-14.25           H
ATOM    735  CD2 LEU A  48      -3.107  13.310 -13.866  1.00-14.25           C
ATOM    736 1HD2 LEU A  48      -2.724  13.383 -14.884  1.00-14.25           H
ATOM    737 2HD2 LEU A  48      -3.096  14.305 -13.422  1.00-14.25           H
ATOM    738 3HD2 LEU A  48      -4.130  12.935 -13.891  1.00-14.25           H
ATOM    739  N   SER A  49      -2.872  12.048  -8.616  1.00-16.19           N
ATOM    740  H   SER A  49      -1.911  11.799  -8.846  1.00-16.19           H
ATOM    741  CA  SER A  49      -3.493  11.444  -7.445  1.00-16.19           C
ATOM    742  HA  SER A  49      -4.406  10.931  -7.747  1.00-16.19           H
ATOM    743  C   SER A  49      -3.855  12.480  -6.396  1.00-16.19           C
ATOM    744  O   SER A  49      -4.936  12.423  -5.800  1.00-16.19           O
ATOM    745  CB  SER A  49      -2.549  10.433  -6.811  1.00-16.19           C
ATOM    746 1HB  SER A  49      -2.358   9.616  -7.503  1.00-16.19           H
ATOM    747 2HB  SER A  49      -1.609  10.923  -6.560  1.00-16.19           H
ATOM    748  OG  SER A  49      -3.153   9.941  -5.637  1.00-16.19           O
ATOM    749  HG  SER A  49      -2.482   9.865  -4.944  1.00-16.19           H
ATOM    750  N   ALA A  50      -2.989  13.461  -6.178  1.00-15.96           N
ATOM    751  H   ALA A  50      -2.104  13.492  -6.677  1.00-15.96           H
ATOM    752  CA  ALA A  50      -3.288  14.490  -5.193  1.00-15.96           C
ATOM    753  HA  ALA A  50      -3.550  14.007  -4.250  1.00-15.96           H
ATOM    754  C   ALA A  50      -4.497  15.294  -5.666  1.00-15.96           C
ATOM    755  O   ALA A  50      -5.348  15.650  -4.862  1.00-15.96           O
ATOM    756  CB  ALA A  50      -2.076  15.391  -4.962  1.00-15.96           C
ATOM    757 1HB  ALA A  50      -1.238  14.797  -4.594  1.00-15.96           H
ATOM    758 2HB  ALA A  50      -2.323  16.153  -4.222  1.00-15.96           H
ATOM    759 3HB  ALA A  50      -1.782  15.871  -5.895  1.00-15.96           H
ATOM    760  N   THR A  51      -4.618  15.524  -6.967  1.00-22.50           N
ATOM    761  H   THR A  51      -3.906  15.192  -7.609  1.00-22.50           H
ATOM    762  CA  THR A  51      -5.783  16.237  -7.490  1.00-22.50           C
ATOM    763  HA  THR A  51      -5.892  17.174  -6.943  1.00-22.50           H
ATOM    764  C   THR A  51      -7.050  15.411  -7.291  1.00-22.50           C
ATOM    765  O   THR A  51      -8.081  15.940  -6.861  1.00-22.50           O
ATOM    766  CB  THR A  51      -5.636  16.547  -8.998  1.00-22.50           C
ATOM    767  HB  THR A  51      -5.619  15.616  -9.565  1.00-22.50           H
ATOM    768  OG1 THR A  51      -4.414  17.256  -9.223  1.00-22.50           O
ATOM    769  HG1 THR A  51      -3.679  16.632  -9.125  1.00-22.50           H
ATOM    770  CG2 THR A  51      -6.750  17.432  -9.518  1.00-22.50           C
ATOM    771 1HG2 THR A  51      -6.542  17.699 -10.554  1.00-22.50           H
ATOM    772 2HG2 THR A  51      -6.812  18.345  -8.924  1.00-22.50           H
ATOM    773 3HG2 THR A  51      -7.702  16.904  -9.476  1.00-22.50           H
ATOM    774  N   PHE A  52      -6.996  14.115  -7.571  1.00  8.12           N
ATOM    775  H   PHE A  52      -6.132  13.698  -7.914  1.00  8.12           H
ATOM    776  CA  PHE A  52      -8.189  13.281  -7.439  1.00  8.12           C
ATOM    777  HA  PHE A  52      -8.995  13.732  -8.017  1.00  8.12           H
ATOM    778  C   PHE A  52      -8.622  13.227  -5.984  1.00  8.12           C
ATOM    779  O   PHE A  52      -9.794  13.416  -5.668  1.00  8.12           O
ATOM    780  CB  PHE A  52      -7.956  11.843  -7.922  1.00  8.12           C
ATOM    781 1HB  PHE A  52      -7.218  11.372  -7.273  1.00  8.12           H
ATOM    782 2HB  PHE A  52      -8.892  11.294  -7.831  1.00  8.12           H
ATOM    783  CG  PHE A  52      -7.466  11.721  -9.343  1.00  8.12           C
ATOM    784  CD1 PHE A  52      -6.624  10.645  -9.681  1.00  8.12           C
ATOM    785  HD1 PHE A  52      -6.349   9.920  -8.929  1.00  8.12           H
ATOM    786  CD2 PHE A  52      -7.833  12.641 -10.348  1.00  8.12           C
ATOM    787  HD2 PHE A  52      -8.493  13.464 -10.127  1.00  8.12           H
ATOM    788  CE1 PHE A  52      -6.128  10.497 -10.998  1.00  8.12           C
ATOM    789  HE1 PHE A  52      -5.475   9.671 -11.241  1.00  8.12           H
ATOM    790  CE2 PHE A  52      -7.330  12.509 -11.663  1.00  8.12           C
ATOM    791  HE2 PHE A  52      -7.592  13.235 -12.414  1.00  8.12           H
ATOM    792  CZ  PHE A  52      -6.478  11.435 -11.989  1.00  8.12           C
ATOM    793  HZ  PHE A  52      -6.089  11.336 -12.992  1.00  8.12           H
ATOM    794  N   ASN A  53      -7.677  12.997  -5.087  1.00-22.11           N
ATOM    795  H   ASN A  53      -6.709  12.880  -5.383  1.00-22.11           H
ATOM    796  CA  ASN A  53      -8.025  12.856  -3.681  1.00-22.11           C
ATOM    797  HA  ASN A  53      -8.888  12.193  -3.605  1.00-22.11           H
ATOM    798  C   ASN A  53      -8.420  14.176  -3.039  1.00-22.11           C
ATOM    799  O   ASN A  53      -9.377  14.209  -2.278  1.00-22.11           O
ATOM    800  CB  ASN A  53      -6.873  12.241  -2.891  1.00-22.11           C
ATOM    801 1HB  ASN A  53      -5.932  12.703  -3.185  1.00-22.11           H
ATOM    802 2HB  ASN A  53      -7.054  12.435  -1.838  1.00-22.11           H
ATOM    803  CG  ASN A  53      -6.790  10.753  -3.058  1.00-22.11           C
ATOM    804  OD1 ASN A  53      -7.603  10.027  -2.507  1.00-22.11           O
ATOM    805  ND2 ASN A  53      -5.847  10.287  -3.832  1.00-22.11           N
ATOM    806 1HD2 ASN A  53      -5.774   9.294  -3.971  1.00-22.11           H
ATOM    807 2HD2 ASN A  53      -5.218  10.913  -4.313  1.00-22.11           H
ATOM    808  N   ALA A  54      -7.734  15.274  -3.326  1.00 -9.29           N
ATOM    809  H   ALA A  54      -6.935  15.243  -3.956  1.00 -9.29           H
ATOM    810  CA  ALA A  54      -8.088  16.541  -2.690  1.00 -9.29           C
ATOM    811  HA  ALA A  54      -8.162  16.375  -1.615  1.00 -9.29           H
ATOM    812  C   ALA A  54      -9.450  17.026  -3.187  1.00 -9.29           C
ATOM    813  O   ALA A  54     -10.272  17.487  -2.395  1.00 -9.29           O
ATOM    814  CB  ALA A  54      -7.009  17.596  -2.943  1.00 -9.29           C
ATOM    815 1HB  ALA A  54      -6.054  17.249  -2.544  1.00 -9.29           H
ATOM    816 2HB  ALA A  54      -7.282  18.528  -2.445  1.00 -9.29           H
ATOM    817 3HB  ALA A  54      -6.901  17.780  -4.013  1.00 -9.29           H
ATOM    818  N   SER A  55      -9.721  16.887  -4.479  1.00-17.21           N
ATOM    819  H   SER A  55      -9.029  16.494  -5.109  1.00-17.21           H
ATOM    820  CA  SER A  55     -11.013  17.328  -5.005  1.00-17.21           C
ATOM    821  HA  SER A  55     -11.185  18.351  -4.671  1.00-17.21           H
ATOM    822  C   SER A  55     -12.140  16.463  -4.460  1.00-17.21           C
ATOM    823  O   SER A  55     -13.232  16.967  -4.183  1.00-17.21           O
ATOM    824  CB  SER A  55     -11.042  17.311  -6.536  1.00-17.21           C
ATOM    825 1HB  SER A  55     -12.005  17.693  -6.876  1.00-17.21           H
ATOM    826 2HB  SER A  55     -10.252  17.959  -6.917  1.00-17.21           H
ATOM    827  OG  SER A  55     -10.853  16.002  -7.047  1.00-17.21           O
ATOM    828  HG  SER A  55      -9.899  15.826  -7.058  1.00-17.21           H
ATOM    829  N   PHE A  56     -11.892  15.174  -4.267  1.00 17.41           N
ATOM    830  H   PHE A  56     -10.993  14.779  -4.529  1.00 17.41           H
ATOM    831  CA  PHE A  56     -12.921  14.296  -3.723  1.00 17.41           C
ATOM    832  HA  PHE A  56     -13.854  14.542  -4.227  1.00 17.41           H
ATOM    833  C   PHE A  56     -13.090  14.534  -2.223  1.00 17.41           C
ATOM    834  O   PHE A  56     -14.207  14.497  -1.718  1.00 17.41           O
ATOM    835  CB  PHE A  56     -12.588  12.830  -4.015  1.00 17.41           C
ATOM    836 1HB  PHE A  56     -12.168  12.778  -5.018  1.00 17.41           H
ATOM    837 2HB  PHE A  56     -11.830  12.484  -3.312  1.00 17.41           H
ATOM    838  CG  PHE A  56     -13.776  11.881  -3.994  1.00 17.41           C
ATOM    839  CD1 PHE A  56     -13.551  10.535  -4.320  1.00 17.41           C
ATOM    840  HD1 PHE A  56     -12.548  10.196  -4.534  1.00 17.41           H
ATOM    841  CD2 PHE A  56     -15.105  12.288  -3.713  1.00 17.41           C
ATOM    842  HD2 PHE A  56     -15.334  13.307  -3.461  1.00 17.41           H
ATOM    843  CE1 PHE A  56     -14.615   9.613  -4.384  1.00 17.41           C
ATOM    844  HE1 PHE A  56     -14.413   8.589  -4.646  1.00 17.41           H
ATOM    845  CE2 PHE A  56     -16.176  11.369  -3.765  1.00 17.41           C
ATOM    846  HE2 PHE A  56     -17.179  11.695  -3.537  1.00 17.41           H
ATOM    847  CZ  PHE A  56     -15.931  10.027  -4.101  1.00 17.41           C
ATOM    848  HZ  PHE A  56     -16.745   9.318  -4.133  1.00 17.41           H
ATOM    849  N   LEU A  57     -12.021  14.842  -1.503  1.00 -9.93           N
ATOM    850  H   LEU A  57     -11.094  14.833  -1.926  1.00 -9.93           H
ATOM    851  CA  LEU A  57     -12.150  15.170  -0.084  1.00 -9.93           C
ATOM    852  HA  LEU A  57     -12.702  14.366   0.400  1.00 -9.93           H
ATOM    853  C   LEU A  57     -12.952  16.454   0.071  1.00 -9.93           C
ATOM    854  O   LEU A  57     -13.862  16.515   0.885  1.00 -9.93           O
ATOM    855  CB  LEU A  57     -10.782  15.316   0.594  1.00 -9.93           C
ATOM    856 1HB  LEU A  57     -10.171  14.458   0.326  1.00 -9.93           H
ATOM    857 2HB  LEU A  57     -10.296  16.206   0.196  1.00 -9.93           H
ATOM    858  CG  LEU A  57     -10.803  15.417   2.131  1.00 -9.93           C
ATOM    859  HG  LEU A  57     -11.453  16.241   2.417  1.00 -9.93           H
ATOM    860  CD1 LEU A  57     -11.319  14.136   2.810  1.00 -9.93           C
ATOM    861 1HD1 LEU A  57     -11.282  14.254   3.892  1.00 -9.93           H
ATOM    862 2HD1 LEU A  57     -10.695  13.287   2.525  1.00 -9.93           H
ATOM    863 3HD1 LEU A  57     -12.346  13.938   2.510  1.00 -9.93           H
ATOM    864  CD2 LEU A  57      -9.403  15.719   2.644  1.00 -9.93           C
ATOM    865 1HD2 LEU A  57      -9.425  15.852   3.726  1.00 -9.93           H
ATOM    866 2HD2 LEU A  57      -9.025  16.635   2.192  1.00 -9.93           H
ATOM    867 3HD2 LEU A  57      -8.727  14.898   2.403  1.00 -9.93           H
ATOM    868  N   LEU A  58     -12.687  17.448  -0.767  1.00-17.55           N
ATOM    869  H   LEU A  58     -11.915  17.359  -1.423  1.00-17.55           H
ATOM    870  CA  LEU A  58     -13.478  18.681  -0.759  1.00-17.55           C
ATOM    871  HA  LEU A  58     -13.469  19.103   0.245  1.00-17.55           H
ATOM    872  C   LEU A  58     -14.929  18.406  -1.130  1.00-17.55           C
ATOM    873  O   LEU A  58     -15.838  18.981  -0.549  1.00-17.55           O
ATOM    874  CB  LEU A  58     -12.902  19.699  -1.747  1.00-17.55           C
ATOM    875 1HB  LEU A  58     -12.702  19.182  -2.685  1.00-17.55           H
ATOM    876 2HB  LEU A  58     -13.667  20.451  -1.940  1.00-17.55           H
ATOM    877  CG  LEU A  58     -11.627  20.439  -1.321  1.00-17.55           C
ATOM    878  HG  LEU A  58     -10.886  19.708  -1.001  1.00-17.55           H
ATOM    879  CD1 LEU A  58     -11.053  21.213  -2.498  1.00-17.55           C
ATOM    880 1HD1 LEU A  58     -10.139  21.724  -2.190  1.00-17.55           H
ATOM    881 2HD1 LEU A  58     -11.770  21.950  -2.859  1.00-17.55           H
ATOM    882 3HD1 LEU A  58     -10.800  20.522  -3.302  1.00-17.55           H
ATOM    883  CD2 LEU A  58     -11.901  21.393  -0.161  1.00-17.55           C
ATOM    884 1HD2 LEU A  58     -10.994  21.946   0.082  1.00-17.55           H
ATOM    885 2HD2 LEU A  58     -12.203  20.836   0.725  1.00-17.55           H
ATOM    886 3HD2 LEU A  58     -12.684  22.104  -0.428  1.00-17.55           H
ATOM    887  N   LYS A  59     -15.170  17.506  -2.071  1.00 -8.69           N
ATOM    888  H   LYS A  59     -14.389  17.065  -2.547  1.00 -8.69           H
ATOM    889  CA  LYS A  59     -16.539  17.143  -2.446  1.00 -8.69           C
ATOM    890  HA  LYS A  59     -17.091  18.051  -2.674  1.00 -8.69           H
ATOM    891  C   LYS A  59     -17.263  16.457  -1.295  1.00 -8.69           C
ATOM    892  O   LYS A  59     -18.412  16.773  -1.004  1.00 -8.69           O
ATOM    893  CB  LYS A  59     -16.500  16.272  -3.700  1.00 -8.69           C
ATOM    894 1HB  LYS A  59     -15.965  16.830  -4.468  1.00 -8.69           H
ATOM    895 2HB  LYS A  59     -15.940  15.366  -3.485  1.00 -8.69           H
ATOM    896  CG  LYS A  59     -17.857  15.884  -4.248  1.00 -8.69           C
ATOM    897 1HG  LYS A  59     -18.230  15.020  -3.700  1.00 -8.69           H
ATOM    898 2HG  LYS A  59     -18.546  16.718  -4.111  1.00 -8.69           H
ATOM    899  CD  LYS A  59     -17.784  15.567  -5.735  1.00 -8.69           C
ATOM    900 1HD  LYS A  59     -18.799  15.418  -6.104  1.00 -8.69           H
ATOM    901 2HD  LYS A  59     -17.360  16.432  -6.246  1.00 -8.69           H
ATOM    902  CE  LYS A  59     -16.953  14.338  -6.095  1.00 -8.69           C
ATOM    903 1HE  LYS A  59     -15.948  14.425  -5.676  1.00 -8.69           H
ATOM    904 2HE  LYS A  59     -17.436  13.437  -5.713  1.00 -8.69           H
ATOM    905  NZ  LYS A  59     -16.855  14.287  -7.586  1.00 -8.69           N
ATOM    906 1HZ  LYS A  59     -16.405  13.433  -7.891  1.00 -8.69           H
ATOM    907 2HZ  LYS A  59     -16.312  15.074  -7.919  1.00 -8.69           H
ATOM    908 3HZ  LYS A  59     -17.779  14.337  -7.998  1.00 -8.69           H
ATOM    909  N   LEU A  60     -16.578  15.581  -0.580  1.00 -6.25           N
ATOM    910  H   LEU A  60     -15.637  15.320  -0.864  1.00 -6.25           H
ATOM    911  CA  LEU A  60     -17.155  14.975   0.613  1.00 -6.25           C
ATOM    912  HA  LEU A  60     -18.126  14.552   0.356  1.00 -6.25           H
ATOM    913  C   LEU A  60     -17.370  16.012   1.710  1.00 -6.25           C
ATOM    914  O   LEU A  60     -18.387  15.976   2.389  1.00 -6.25           O
ATOM    915  CB  LEU A  60     -16.254  13.854   1.132  1.00 -6.25           C
ATOM    916 1HB  LEU A  60     -16.122  13.128   0.330  1.00 -6.25           H
ATOM    917 2HB  LEU A  60     -15.278  14.279   1.364  1.00 -6.25           H
ATOM    918  CG  LEU A  60     -16.757  13.114   2.382  1.00 -6.25           C
ATOM    919  HG  LEU A  60     -16.820  13.824   3.205  1.00 -6.25           H
ATOM    920  CD1 LEU A  60     -18.125  12.455   2.224  1.00 -6.25           C
ATOM    921 1HD1 LEU A  60     -18.357  11.880   3.119  1.00 -6.25           H
ATOM    922 2HD1 LEU A  60     -18.123  11.795   1.357  1.00 -6.25           H
ATOM    923 3HD1 LEU A  60     -18.889  13.222   2.101  1.00 -6.25           H
ATOM    924  CD2 LEU A  60     -15.753  12.063   2.758  1.00 -6.25           C
ATOM    925 1HD2 LEU A  60     -16.092  11.533   3.645  1.00 -6.25           H
ATOM    926 2HD2 LEU A  60     -14.788  12.526   2.966  1.00 -6.25           H
ATOM    927 3HD2 LEU A  60     -15.627  11.353   1.942  1.00 -6.25           H
ATOM    928  N   GLN A  61     -16.468  16.968   1.874  1.00-16.02           N
ATOM    929  H   GLN A  61     -15.613  16.959   1.319  1.00-16.02           H
ATOM    930  CA  GLN A  61     -16.685  18.048   2.837  1.00-16.02           C
ATOM    931  HA  GLN A  61     -16.876  17.615   3.819  1.00-16.02           H
ATOM    932  C   GLN A  61     -17.920  18.857   2.449  1.00-16.02           C
ATOM    933  O   GLN A  61     -18.732  19.158   3.309  1.00-16.02           O
ATOM    934  CB  GLN A  61     -15.462  18.963   2.933  1.00-16.02           C
ATOM    935 1HB  GLN A  61     -15.170  19.260   1.928  1.00-16.02           H
ATOM    936 2HB  GLN A  61     -15.743  19.861   3.484  1.00-16.02           H
ATOM    937  CG  GLN A  61     -14.262  18.334   3.632  1.00-16.02           C
ATOM    938 1HG  GLN A  61     -14.489  18.219   4.691  1.00-16.02           H
ATOM    939 2HG  GLN A  61     -14.064  17.351   3.213  1.00-16.02           H
ATOM    940  CD  GLN A  61     -13.016  19.175   3.478  1.00-16.02           C
ATOM    941  OE1 GLN A  61     -12.114  18.843   2.719  1.00-16.02           O
ATOM    942  NE2 GLN A  61     -12.954  20.264   4.188  1.00-16.02           N
ATOM    943 1HE2 GLN A  61     -12.164  20.883   4.047  1.00-16.02           H
ATOM    944 2HE2 GLN A  61     -13.678  20.478   4.853  1.00-16.02           H
ATOM    945  N   LYS A  62     -18.137  19.125   1.168  1.00-16.42           N
ATOM    946  H   LYS A  62     -17.430  18.869   0.481  1.00-16.42           H
ATOM    947  CA  LYS A  62     -19.360  19.803   0.720  1.00-16.42           C
ATOM    948  HA  LYS A  62     -19.460  20.743   1.265  1.00-16.42           H
ATOM    949  C   LYS A  62     -20.597  18.966   1.041  1.00-16.42           C
ATOM    950  O   LYS A  62     -21.590  19.498   1.531  1.00-16.42           O
ATOM    951  CB  LYS A  62     -19.268  20.112  -0.782  1.00-16.42           C
ATOM    952 1HB  LYS A  62     -19.015  19.193  -1.307  1.00-16.42           H
ATOM    953 2HB  LYS A  62     -20.236  20.457  -1.143  1.00-16.42           H
ATOM    954  CG  LYS A  62     -18.218  21.174  -1.114  1.00-16.42           C
ATOM    955 1HG  LYS A  62     -18.629  22.159  -0.903  1.00-16.42           H
ATOM    956 2HG  LYS A  62     -17.351  21.023  -0.475  1.00-16.42           H
ATOM    957  CD  LYS A  62     -17.741  21.122  -2.561  1.00-16.42           C
ATOM    958 1HD  LYS A  62     -17.423  20.108  -2.792  1.00-16.42           H
ATOM    959 2HD  LYS A  62     -18.553  21.405  -3.232  1.00-16.42           H
ATOM    960  CE  LYS A  62     -16.550  22.059  -2.749  1.00-16.42           C
ATOM    961 1HE  LYS A  62     -16.877  23.086  -2.573  1.00-16.42           H
ATOM    962 2HE  LYS A  62     -15.790  21.812  -2.003  1.00-16.42           H
ATOM    963  NZ  LYS A  62     -15.936  21.957  -4.118  1.00-16.42           N
ATOM    964 1HZ  LYS A  62     -15.202  22.648  -4.216  1.00-16.42           H
ATOM    965 2HZ  LYS A  62     -16.639  22.135  -4.826  1.00-16.42           H
ATOM    966 3HZ  LYS A  62     -15.549  21.032  -4.262  1.00-16.42           H
ATOM    967  N   TRP A  63     -20.543  17.655   0.853  1.00 32.71           N
ATOM    968  H   TRP A  63     -19.723  17.242   0.416  1.00 32.71           H
ATOM    969  CA  TRP A  63     -21.664  16.789   1.245  1.00 32.71           C
ATOM    970  HA  TRP A  63     -22.570  17.143   0.754  1.00 32.71           H
ATOM    971  C   TRP A  63     -21.897  16.823   2.760  1.00 32.71           C
ATOM    972  O   TRP A  63     -23.035  16.811   3.232  1.00 32.71           O
ATOM    973  CB  TRP A  63     -21.400  15.334   0.833  1.00 32.71           C
ATOM    974 1HB  TRP A  63     -20.487  14.997   1.318  1.00 32.71           H
ATOM    975 2HB  TRP A  63     -22.220  14.715   1.198  1.00 32.71           H
ATOM    976  CG  TRP A  63     -21.257  15.098  -0.650  1.00 32.71           C
ATOM    977  CD1 TRP A  63     -21.628  15.927  -1.664  1.00 32.71           C
ATOM    978  HD1 TRP A  63     -22.082  16.899  -1.523  1.00 32.71           H
ATOM    979  CD2 TRP A  63     -20.718  13.928  -1.298  1.00 32.71           C
ATOM    980  NE1 TRP A  63     -21.367  15.375  -2.886  1.00 32.71           N
ATOM    981  HE1 TRP A  63     -21.551  15.835  -3.776  1.00 32.71           H
ATOM    982  CE2 TRP A  63     -20.821  14.137  -2.703  1.00 32.71           C
ATOM    983  CE3 TRP A  63     -20.166  12.717  -0.834  1.00 32.71           C
ATOM    984  HE3 TRP A  63     -20.079  12.533   0.222  1.00 32.71           H
ATOM    985  CZ2 TRP A  63     -20.407  13.172  -3.643  1.00 32.71           C
ATOM    986  HZ2 TRP A  63     -20.509  13.358  -4.701  1.00 32.71           H
ATOM    987  CZ3 TRP A  63     -19.737  11.743  -1.777  1.00 32.71           C
ATOM    988  HZ3 TRP A  63     -19.310  10.811  -1.434  1.00 32.71           H
ATOM    989  CH2 TRP A  63     -19.875  11.983  -3.175  1.00 32.71           C
ATOM    990  HH2 TRP A  63     -19.557  11.226  -3.879  1.00 32.71           H
ATOM    991  N   THR A  64     -20.812  16.877   3.520  1.00  3.79           N
ATOM    992  H   THR A  64     -19.903  16.881   3.067  1.00  3.79           H
ATOM    993  CA  THR A  64     -20.858  16.889   4.984  1.00  3.79           C
ATOM    994  HA  THR A  64     -21.511  16.086   5.320  1.00  3.79           H
ATOM    995  C   THR A  64     -21.413  18.214   5.500  1.00  3.79           C
ATOM    996  O   THR A  64     -22.129  18.247   6.487  1.00  3.79           O
ATOM    997  CB  THR A  64     -19.441  16.663   5.589  1.00  3.79           C
ATOM    998  HB  THR A  64     -18.811  17.527   5.378  1.00  3.79           H
ATOM    999  OG1 THR A  64     -18.850  15.496   5.006  1.00  3.79           O
ATOM   1000  HG1 THR A  64     -18.696  15.670   4.066  1.00  3.79           H
ATOM   1001  CG2 THR A  64     -19.479  16.409   7.086  1.00  3.79           C
ATOM   1002 1HG2 THR A  64     -18.463  16.245   7.442  1.00  3.79           H
ATOM   1003 2HG2 THR A  64     -20.081  15.526   7.299  1.00  3.79           H
ATOM   1004 3HG2 THR A  64     -19.893  17.275   7.604  1.00  3.79           H
ATOM   1005  N   GLN A  65     -21.115  19.313   4.824  1.00-23.31           N
ATOM   1006  H   GLN A  65     -20.470  19.263   4.040  1.00-23.31           H
ATOM   1007  CA  GLN A  65     -21.665  20.611   5.203  1.00-23.31           C
ATOM   1008  HA  GLN A  65     -21.570  20.746   6.281  1.00-23.31           H
ATOM   1009  C   GLN A  65     -23.142  20.729   4.839  1.00-23.31           C
ATOM   1010  O   GLN A  65     -23.936  21.245   5.621  1.00-23.31           O
ATOM   1011  CB  GLN A  65     -20.898  21.722   4.485  1.00-23.31           C
ATOM   1012 1HB  GLN A  65     -20.882  21.490   3.420  1.00-23.31           H
ATOM   1013 2HB  GLN A  65     -21.433  22.659   4.620  1.00-23.31           H
ATOM   1014  CG  GLN A  65     -19.467  21.923   4.970  1.00-23.31           C
ATOM   1015 1HG  GLN A  65     -19.486  22.312   5.987  1.00-23.31           H
ATOM   1016 2HG  GLN A  65     -18.939  20.974   4.978  1.00-23.31           H
ATOM   1017  CD  GLN A  65     -18.711  22.882   4.082  1.00-23.31           C
ATOM   1018  OE1 GLN A  65     -18.581  22.673   2.882  1.00-23.31           O
ATOM   1019  NE2 GLN A  65     -18.221  23.946   4.650  1.00-23.31           N
ATOM   1020 1HE2 GLN A  65     -17.778  24.649   4.083  1.00-23.31           H
ATOM   1021 2HE2 GLN A  65     -18.278  24.057   5.649  1.00-23.31           H
ATOM   1022  N   LYS A  66     -23.524  20.258   3.658  1.00 -6.44           N
ATOM   1023  H   LYS A  66     -22.836  19.832   3.044  1.00 -6.44           H
ATOM   1024  CA  LYS A  66     -24.902  20.419   3.177  1.00 -6.44           C
ATOM   1025  HA  LYS A  66     -25.246  21.404   3.489  1.00 -6.44           H
ATOM   1026  C   LYS A  66     -25.934  19.438   3.718  1.00 -6.44           C
ATOM   1027  O   LYS A  66     -27.128  19.594   3.450  1.00 -6.44           O
ATOM   1028  CB  LYS A  66     -24.926  20.399   1.648  1.00 -6.44           C
ATOM   1029 1HB  LYS A  66     -24.446  19.484   1.300  1.00 -6.44           H
ATOM   1030 2HB  LYS A  66     -25.963  20.398   1.312  1.00 -6.44           H
ATOM   1031  CG  LYS A  66     -24.241  21.622   1.041  1.00 -6.44           C
ATOM   1032 1HG  LYS A  66     -24.720  22.514   1.444  1.00 -6.44           H
ATOM   1033 2HG  LYS A  66     -23.190  21.635   1.328  1.00 -6.44           H
ATOM   1034  CD  LYS A  66     -24.340  21.673  -0.478  1.00 -6.44           C
ATOM   1035 1HD  LYS A  66     -25.373  21.494  -0.774  1.00 -6.44           H
ATOM   1036 2HD  LYS A  66     -24.044  22.667  -0.813  1.00 -6.44           H
ATOM   1037  CE  LYS A  66     -23.429  20.644  -1.131  1.00 -6.44           C
ATOM   1038 1HE  LYS A  66     -22.402  20.831  -0.811  1.00 -6.44           H
ATOM   1039 2HE  LYS A  66     -23.722  19.648  -0.796  1.00 -6.44           H
ATOM   1040  NZ  LYS A  66     -23.502  20.687  -2.624  1.00 -6.44           N
ATOM   1041 1HZ  LYS A  66     -22.978  19.913  -3.013  1.00 -6.44           H
ATOM   1042 2HZ  LYS A  66     -23.117  21.556  -2.978  1.00 -6.44           H
ATOM   1043 3HZ  LYS A  66     -24.464  20.600  -2.924  1.00 -6.44           H
ATOM   1044  N   LYS A  67     -25.522  18.436   4.479  1.00  6.93           N
ATOM   1045  H   LYS A  67     -24.537  18.328   4.666  1.00  6.93           H
ATOM   1046  CA  LYS A  67     -26.483  17.506   5.088  1.00  6.93           C
ATOM   1047  HA  LYS A  67     -27.134  17.111   4.309  1.00  6.93           H
ATOM   1048  C   LYS A  67     -27.339  18.253   6.117  1.00  6.93           C
ATOM   1049  O   LYS A  67     -26.928  19.298   6.632  1.00  6.93           O
ATOM   1050  CB  LYS A  67     -25.744  16.341   5.758  1.00  6.93           C
ATOM   1051 1HB  LYS A  67     -26.465  15.566   6.020  1.00  6.93           H
ATOM   1052 2HB  LYS A  67     -25.031  15.927   5.045  1.00  6.93           H
ATOM   1053  CG  LYS A  67     -25.008  16.755   7.022  1.00  6.93           C
ATOM   1054 1HG  LYS A  67     -24.403  17.627   6.808  1.00  6.93           H
ATOM   1055 2HG  LYS A  67     -25.737  17.034   7.778  1.00  6.93           H
ATOM   1056  CD  LYS A  67     -24.131  15.671   7.591  1.00  6.93           C
ATOM   1057 1HD  LYS A  67     -24.738  14.785   7.768  1.00  6.93           H
ATOM   1058 2HD  LYS A  67     -23.329  15.434   6.893  1.00  6.93           H
ATOM   1059  CE  LYS A  67     -23.544  16.170   8.905  1.00  6.93           C
ATOM   1060 1HE  LYS A  67     -22.865  17.002   8.705  1.00  6.93           H
ATOM   1061 2HE  LYS A  67     -24.364  16.538   9.527  1.00  6.93           H
ATOM   1062  NZ  LYS A  67     -22.832  15.092   9.660  1.00  6.93           N
ATOM   1063 1HZ  LYS A  67     -22.530  15.446  10.557  1.00  6.93           H
ATOM   1064 2HZ  LYS A  67     -22.037  14.757   9.137  1.00  6.93           H
ATOM   1065 3HZ  LYS A  67     -23.482  14.330   9.829  1.00  6.93           H
ATOM   1066  N   GLU A  68     -28.505  17.722   6.443  1.00 -3.15           N
ATOM   1067  H   GLU A  68     -28.815  16.870   5.990  1.00 -3.15           H
ATOM   1068  CA  GLU A  68     -29.338  18.304   7.497  1.00 -3.15           C
ATOM   1069  HA  GLU A  68     -29.494  19.365   7.298  1.00 -3.15           H
ATOM   1070  C   GLU A  68     -28.591  18.132   8.823  1.00 -3.15           C
ATOM   1071  O   GLU A  68     -27.953  17.094   9.045  1.00 -3.15           O
ATOM   1072  CB  GLU A  68     -30.685  17.583   7.523  1.00 -3.15           C
ATOM   1073 1HB  GLU A  68     -31.092  17.606   6.512  1.00 -3.15           H
ATOM   1074 2HB  GLU A  68     -30.511  16.547   7.796  1.00 -3.15           H
ATOM   1075  CG  GLU A  68     -31.726  18.160   8.469  1.00 -3.15           C
ATOM   1076 1HG  GLU A  68     -31.343  18.126   9.489  1.00 -3.15           H
ATOM   1077 2HG  GLU A  68     -31.915  19.199   8.197  1.00 -3.15           H
ATOM   1078  CD  GLU A  68     -33.028  17.380   8.395  1.00 -3.15           C
ATOM   1079  OE1 GLU A  68     -33.602  17.271   7.291  1.00 -3.15           O
ATOM   1080  OE2 GLU A  68     -33.491  16.841   9.421  1.00 -3.15           O
ATOM   1081  N   LYS A  69     -28.633  19.144   9.683  1.00-13.01           N
ATOM   1082  H   LYS A  69     -29.219  19.945   9.489  1.00-13.01           H
ATOM   1083  CA  LYS A  69     -27.831  19.152  10.910  1.00-13.01           C
ATOM   1084  HA  LYS A  69     -26.777  19.190  10.634  1.00-13.01           H
ATOM   1085  C   LYS A  69     -28.055  17.904  11.753  1.00-13.01           C
ATOM   1086  O   LYS A  69     -29.189  17.478  11.971  1.00-13.01           O
ATOM   1087  CB  LYS A  69     -28.180  20.390  11.745  1.00-13.01           C
ATOM   1088 1HB  LYS A  69     -28.111  21.274  11.110  1.00-13.01           H
ATOM   1089 2HB  LYS A  69     -29.212  20.292  12.087  1.00-13.01           H
ATOM   1090  CG  LYS A  69     -27.283  20.593  12.967  1.00-13.01           C
ATOM   1091 1HG  LYS A  69     -27.291  19.692  13.578  1.00-13.01           H
ATOM   1092 2HG  LYS A  69     -26.264  20.788  12.633  1.00-13.01           H
ATOM   1093  CD  LYS A  69     -27.763  21.747  13.822  1.00-13.01           C
ATOM   1094 1HD  LYS A  69     -27.806  22.647  13.214  1.00-13.01           H
ATOM   1095 2HD  LYS A  69     -28.762  21.522  14.198  1.00-13.01           H
ATOM   1096  CE  LYS A  69     -26.826  21.976  14.996  1.00-13.01           C
ATOM   1097 1HE  LYS A  69     -26.769  21.065  15.595  1.00-13.01           H
ATOM   1098 2HE  LYS A  69     -25.829  22.212  14.618  1.00-13.01           H
ATOM   1099  NZ  LYS A  69     -27.311  23.104  15.854  1.00-13.01           N
ATOM   1100 1HZ  LYS A  69     -26.666  23.259  16.619  1.00-13.01           H
ATOM   1101 2HZ  LYS A  69     -28.227  22.889  16.228  1.00-13.01           H
ATOM   1102 3HZ  LYS A  69     -27.376  23.950  15.300  1.00-13.01           H
ATOM   1103  N   GLY A  70     -26.966  17.317  12.224  1.00 -0.29           N
ATOM   1104  H   GLY A  70     -26.049  17.675  11.976  1.00 -0.29           H
ATOM   1105  CA  GLY A  70     -27.034  16.177  13.121  1.00 -0.29           C
ATOM   1106 1HA  GLY A  70     -26.149  16.187  13.758  1.00 -0.29           H
ATOM   1107 2HA  GLY A  70     -27.908  16.283  13.761  1.00 -0.29           H
ATOM   1108  C   GLY A  70     -27.107  14.828  12.441  1.00 -0.29           C
ATOM   1109  O   GLY A  70     -26.714  13.829  13.052  1.00 -0.29           O
ATOM   1110  N   LYS A  71     -27.565  14.752  11.197  1.00-10.03           N
ATOM   1111  H   LYS A  71     -27.841  15.593  10.698  1.00-10.03           H
ATOM   1112  CA  LYS A  71     -27.663  13.449  10.534  1.00-10.03           C
ATOM   1113  HA  LYS A  71     -28.196  12.769  11.196  1.00-10.03           H
ATOM   1114  C   LYS A  71     -26.281  12.869  10.295  1.00-10.03           C
ATOM   1115  O   LYS A  71     -25.349  13.564   9.891  1.00-10.03           O
ATOM   1116  CB  LYS A  71     -28.430  13.523   9.211  1.00-10.03           C
ATOM   1117 1HB  LYS A  71     -27.999  14.307   8.587  1.00-10.03           H
ATOM   1118 2HB  LYS A  71     -28.316  12.567   8.696  1.00-10.03           H
ATOM   1119  CG  LYS A  71     -29.914  13.786   9.400  1.00-10.03           C
ATOM   1120 1HG  LYS A  71     -30.310  13.068  10.119  1.00-10.03           H
ATOM   1121 2HG  LYS A  71     -30.053  14.793   9.795  1.00-10.03           H
ATOM   1122  CD  LYS A  71     -30.690  13.650   8.098  1.00-10.03           C
ATOM   1123 1HD  LYS A  71     -30.302  14.366   7.373  1.00-10.03           H
ATOM   1124 2HD  LYS A  71     -30.573  12.640   7.705  1.00-10.03           H
ATOM   1125  CE  LYS A  71     -32.163  13.925   8.358  1.00-10.03           C
ATOM   1126 1HE  LYS A  71     -32.558  13.142   9.008  1.00-10.03           H
ATOM   1127 2HE  LYS A  71     -32.247  14.873   8.889  1.00-10.03           H
ATOM   1128  NZ  LYS A  71     -32.993  13.995   7.114  1.00-10.03           N
ATOM   1129 1HZ  LYS A  71     -33.968  14.136   7.353  1.00-10.03           H
ATOM   1130 2HZ  LYS A  71     -32.919  13.126   6.600  1.00-10.03           H
ATOM   1131 3HZ  LYS A  71     -32.693  14.761   6.526  1.00-10.03           H
ATOM   1132  N   LYS A  72     -26.143  11.579  10.544  1.00 -6.22           N
ATOM   1133  H   LYS A  72     -26.940  11.050  10.880  1.00 -6.22           H
ATOM   1134  CA  LYS A  72     -24.884  10.893  10.273  1.00 -6.22           C
ATOM   1135  HA  LYS A  72     -24.038  11.508  10.581  1.00 -6.22           H
ATOM   1136  C   LYS A  72     -24.868  10.700   8.768  1.00 -6.22           C
ATOM   1137  O   LYS A  72     -25.925  10.473   8.169  1.00 -6.22           O
ATOM   1138  CB  LYS A  72     -24.830   9.535  10.978  1.00 -6.22           C
ATOM   1139 1HB  LYS A  72     -25.678   8.939  10.646  1.00 -6.22           H
ATOM   1140 2HB  LYS A  72     -23.914   9.022  10.682  1.00 -6.22           H
ATOM   1141  CG  LYS A  72     -24.869   9.624  12.499  1.00 -6.22           C
ATOM   1142 1HG  LYS A  72     -24.009  10.191  12.852  1.00 -6.22           H
ATOM   1143 2HG  LYS A  72     -25.784  10.128  12.810  1.00 -6.22           H
ATOM   1144  CD  LYS A  72     -24.849   8.233  13.112  1.00 -6.22           C
ATOM   1145 1HD  LYS A  72     -25.690   7.661  12.720  1.00 -6.22           H
ATOM   1146 2HD  LYS A  72     -23.917   7.733  12.842  1.00 -6.22           H
ATOM   1147  CE  LYS A  72     -24.960   8.310  14.626  1.00 -6.22           C
ATOM   1148 1HE  LYS A  72     -24.111   8.868  15.019  1.00 -6.22           H
ATOM   1149 2HE  LYS A  72     -25.877   8.839  14.893  1.00 -6.22           H
ATOM   1150  NZ  LYS A  72     -24.986   6.940  15.231  1.00 -6.22           N
ATOM   1151 1HZ  LYS A  72     -24.997   7.009  16.243  1.00 -6.22           H
ATOM   1152 2HZ  LYS A  72     -24.168   6.420  14.946  1.00 -6.22           H
ATOM   1153 3HZ  LYS A  72     -25.820   6.454  14.932  1.00 -6.22           H
ATOM   1154  N   LEU A  73     -23.698  10.755   8.155  1.00 10.00           N
ATOM   1155  H   LEU A  73     -22.863  10.960   8.691  1.00 10.00           H
ATOM   1156  CA  LEU A  73     -23.567  10.382   6.749  1.00 10.00           C
ATOM   1157  HA  LEU A  73     -24.359  10.834   6.150  1.00 10.00           H
ATOM   1158  C   LEU A  73     -23.709   8.865   6.747  1.00 10.00           C
ATOM   1159  O   LEU A  73     -23.535   8.233   7.794  1.00 10.00           O
ATOM   1160  CB  LEU A  73     -22.191  10.761   6.191  1.00 10.00           C
ATOM   1161 1HB  LEU A  73     -21.443  10.268   6.812  1.00 10.00           H
ATOM   1162 2HB  LEU A  73     -22.120  10.335   5.193  1.00 10.00           H
ATOM   1163  CG  LEU A  73     -21.793  12.240   6.075  1.00 10.00           C
ATOM   1164  HG  LEU A  73     -21.877  12.707   7.056  1.00 10.00           H
ATOM   1165  CD1 LEU A  73     -20.340  12.321   5.624  1.00 10.00           C
ATOM   1166 1HD1 LEU A  73     -20.019  13.361   5.614  1.00 10.00           H
ATOM   1167 2HD1 LEU A  73     -20.228  11.903   4.624  1.00 10.00           H
ATOM   1168 3HD1 LEU A  73     -19.702  11.771   6.318  1.00 10.00           H
ATOM   1169  CD2 LEU A  73     -22.667  13.015   5.088  1.00 10.00           C
ATOM   1170 1HD2 LEU A  73     -22.310  14.040   4.999  1.00 10.00           H
ATOM   1171 2HD2 LEU A  73     -23.697  13.037   5.443  1.00 10.00           H
ATOM   1172 3HD2 LEU A  73     -22.642  12.545   4.106  1.00 10.00           H
ATOM   1173  N   SER A  74     -23.971   8.259   5.601  1.00 -3.89           N
ATOM   1174  H   SER A  74     -24.119   8.792   4.752  1.00 -3.89           H
ATOM   1175  CA  SER A  74     -23.999   6.802   5.543  1.00 -3.89           C
ATOM   1176  HA  SER A  74     -24.703   6.423   6.284  1.00 -3.89           H
ATOM   1177  C   SER A  74     -22.603   6.283   5.870  1.00 -3.89           C
ATOM   1178  O   SER A  74     -21.594   6.950   5.617  1.00 -3.89           O
ATOM   1179  CB  SER A  74     -24.422   6.319   4.159  1.00 -3.89           C
ATOM   1180 1HB  SER A  74     -24.484   5.230   4.159  1.00 -3.89           H
ATOM   1181 2HB  SER A  74     -25.405   6.729   3.926  1.00 -3.89           H
ATOM   1182  OG  SER A  74     -23.497   6.735   3.169  1.00 -3.89           O
ATOM   1183  HG  SER A  74     -23.963   6.728   2.319  1.00 -3.89           H
ATOM   1184  N   ARG A  75     -22.520   5.084   6.425  1.00  7.41           N
ATOM   1185  H   ARG A  75     -23.371   4.570   6.632  1.00  7.41           H
ATOM   1186  CA  ARG A  75     -21.227   4.509   6.800  1.00  7.41           C
ATOM   1187  HA  ARG A  75     -20.712   5.231   7.435  1.00  7.41           H
ATOM   1188  C   ARG A  75     -20.347   4.271   5.576  1.00  7.41           C
ATOM   1189  O   ARG A  75     -19.134   4.375   5.659  1.00  7.41           O
ATOM   1190  CB  ARG A  75     -21.463   3.239   7.619  1.00  7.41           C
ATOM   1191 1HB  ARG A  75     -22.281   3.447   8.308  1.00  7.41           H
ATOM   1192 2HB  ARG A  75     -21.772   2.435   6.953  1.00  7.41           H
ATOM   1193  CG  ARG A  75     -20.276   2.777   8.451  1.00  7.41           C
ATOM   1194 1HG  ARG A  75     -19.498   2.381   7.797  1.00  7.41           H
ATOM   1195 2HG  ARG A  75     -19.880   3.630   9.003  1.00  7.41           H
ATOM   1196  CD  ARG A  75     -20.708   1.710   9.454  1.00  7.41           C
ATOM   1197 1HD  ARG A  75     -19.870   1.503  10.119  1.00  7.41           H
ATOM   1198 2HD  ARG A  75     -21.531   2.098  10.050  1.00  7.41           H
ATOM   1199  NE  ARG A  75     -21.111   0.460   8.799  1.00  7.41           N
ATOM   1200  HE  ARG A  75     -20.365  -0.124   8.414  1.00  7.41           H
ATOM   1201  CZ  ARG A  75     -22.336  -0.014   8.617  1.00  7.41           C
ATOM   1202  NH1 ARG A  75     -22.452  -1.062   7.861  1.00  7.41           N
ATOM   1203 1HH1 ARG A  75     -21.608  -1.501   7.513  1.00  7.41           H
ATOM   1204 2HH1 ARG A  75     -23.368  -1.429   7.640  1.00  7.41           H
ATOM   1205  NH2 ARG A  75     -23.425   0.501   9.130  1.00  7.41           N
ATOM   1206 1HH2 ARG A  75     -23.370   1.317   9.706  1.00  7.41           H
ATOM   1207 2HH2 ARG A  75     -24.312   0.050   8.960  1.00  7.41           H
ATOM   1208  N   MET A  76     -20.937   4.109   4.401  1.00 -3.00           N
ATOM   1209  H   MET A  76     -21.940   4.006   4.354  1.00 -3.00           H
ATOM   1210  CA  MET A  76     -20.137   4.109   3.171  1.00 -3.00           C
ATOM   1211  HA  MET A  76     -19.358   3.356   3.279  1.00 -3.00           H
ATOM   1212  C   MET A  76     -19.425   5.439   2.897  1.00 -3.00           C
ATOM   1213  O   MET A  76     -18.337   5.438   2.333  1.00 -3.00           O
ATOM   1214  CB  MET A  76     -20.980   3.741   1.948  1.00 -3.00           C
ATOM   1215 1HB  MET A  76     -21.845   4.403   1.893  1.00 -3.00           H
ATOM   1216 2HB  MET A  76     -20.368   3.900   1.061  1.00 -3.00           H
ATOM   1217  CG  MET A  76     -21.447   2.291   1.947  1.00 -3.00           C
ATOM   1218 1HG  MET A  76     -20.576   1.641   2.029  1.00 -3.00           H
ATOM   1219 2HG  MET A  76     -22.085   2.125   2.815  1.00 -3.00           H
ATOM   1220  SD  MET A  76     -22.370   1.840   0.456  1.00 -3.00           S
ATOM   1221  CE  MET A  76     -21.103   1.791  -0.850  1.00 -3.00           C
ATOM   1222 1HE  MET A  76     -21.561   1.457  -1.783  1.00 -3.00           H
ATOM   1223 2HE  MET A  76     -20.314   1.094  -0.571  1.00 -3.00           H
ATOM   1224 3HE  MET A  76     -20.680   2.785  -0.997  1.00 -3.00           H
ATOM   1225  N   LYS A  77     -19.966   6.575   3.312  1.00 -3.07           N
ATOM   1226  H   LYS A  77     -20.870   6.577   3.777  1.00 -3.07           H
ATOM   1227  CA  LYS A  77     -19.244   7.844   3.158  1.00 -3.07           C
ATOM   1228  HA  LYS A  77     -18.686   7.825   2.221  1.00 -3.07           H
ATOM   1229  C   LYS A  77     -18.229   8.035   4.283  1.00 -3.07           C
ATOM   1230  O   LYS A  77     -17.209   8.690   4.099  1.00 -3.07           O
ATOM   1231  CB  LYS A  77     -20.214   9.022   3.101  1.00 -3.07           C
ATOM   1232 1HB  LYS A  77     -20.870   8.982   3.969  1.00 -3.07           H
ATOM   1233 2HB  LYS A  77     -19.636   9.943   3.145  1.00 -3.07           H
ATOM   1234  CG  LYS A  77     -21.058   9.042   1.830  1.00 -3.07           C
ATOM   1235 1HG  LYS A  77     -20.398   8.973   0.965  1.00 -3.07           H
ATOM   1236 2HG  LYS A  77     -21.734   8.187   1.830  1.00 -3.07           H
ATOM   1237  CD  LYS A  77     -21.866  10.328   1.731  1.00 -3.07           C
ATOM   1238 1HD  LYS A  77     -22.507  10.420   2.608  1.00 -3.07           H
ATOM   1239 2HD  LYS A  77     -21.176  11.172   1.718  1.00 -3.07           H
ATOM   1240  CE  LYS A  77     -22.730  10.382   0.468  1.00 -3.07           C
ATOM   1241 1HE  LYS A  77     -23.103  11.401   0.358  1.00 -3.07           H
ATOM   1242 2HE  LYS A  77     -22.110  10.155  -0.402  1.00 -3.07           H
ATOM   1243  NZ  LYS A  77     -23.907   9.445   0.498  1.00 -3.07           N
ATOM   1244 1HZ  LYS A  77     -24.546   9.671  -0.250  1.00 -3.07           H
ATOM   1245 2HZ  LYS A  77     -24.392   9.526   1.384  1.00 -3.07           H
ATOM   1246 3HZ  LYS A  77     -23.599   8.488   0.370  1.00 -3.07           H
ATOM   1247  N   LEU A  78     -18.455   7.400   5.424  1.00  3.70           N
ATOM   1248  H   LEU A  78     -19.335   6.924   5.566  1.00  3.70           H
ATOM   1249  CA  LEU A  78     -17.439   7.370   6.480  1.00  3.70           C
ATOM   1250  HA  LEU A  78     -17.135   8.393   6.705  1.00  3.70           H
ATOM   1251  C   LEU A  78     -16.211   6.586   6.006  1.00  3.70           C
ATOM   1252  O   LEU A  78     -15.073   6.997   6.232  1.00  3.70           O
ATOM   1253  CB  LEU A  78     -18.000   6.720   7.751  1.00  3.70           C
ATOM   1254 1HB  LEU A  78     -18.947   7.199   7.997  1.00  3.70           H
ATOM   1255 2HB  LEU A  78     -18.200   5.675   7.534  1.00  3.70           H
ATOM   1256  CG  LEU A  78     -17.101   6.763   8.996  1.00  3.70           C
ATOM   1257  HG  LEU A  78     -16.103   6.425   8.722  1.00  3.70           H
ATOM   1258  CD1 LEU A  78     -16.999   8.172   9.569  1.00  3.70           C
ATOM   1259 1HD1 LEU A  78     -16.394   8.157  10.476  1.00  3.70           H
ATOM   1260 2HD1 LEU A  78     -17.993   8.553   9.813  1.00  3.70           H
ATOM   1261 3HD1 LEU A  78     -16.529   8.838   8.848  1.00  3.70           H
ATOM   1262  CD2 LEU A  78     -17.638   5.814  10.054  1.00  3.70           C
ATOM   1263 1HD2 LEU A  78     -16.966   5.819  10.911  1.00  3.70           H
ATOM   1264 2HD2 LEU A  78     -17.680   4.800   9.656  1.00  3.70           H
ATOM   1265 3HD2 LEU A  78     -18.634   6.126  10.373  1.00  3.70           H
ATOM   1266  N   LEU A  79     -16.439   5.480   5.308  1.00 -9.55           N
ATOM   1267  H   LEU A  79     -17.394   5.160   5.183  1.00 -9.55           H
ATOM   1268  CA  LEU A  79     -15.345   4.697   4.726  1.00 -9.55           C
ATOM   1269  HA  LEU A  79     -14.644   4.413   5.511  1.00 -9.55           H
ATOM   1270  C   LEU A  79     -14.591   5.526   3.692  1.00 -9.55           C
ATOM   1271  O   LEU A  79     -13.363   5.531   3.674  1.00 -9.55           O
ATOM   1272  CB  LEU A  79     -15.873   3.440   4.022  1.00 -9.55           C
ATOM   1273 1HB  LEU A  79     -16.612   3.772   3.302  1.00 -9.55           H
ATOM   1274 2HB  LEU A  79     -15.040   3.026   3.455  1.00 -9.55           H
ATOM   1275  CG  LEU A  79     -16.506   2.277   4.798  1.00 -9.55           C
ATOM   1276  HG  LEU A  79     -17.325   2.658   5.401  1.00 -9.55           H
ATOM   1277  CD1 LEU A  79     -17.075   1.264   3.798  1.00 -9.55           C
ATOM   1278 1HD1 LEU A  79     -17.565   0.456   4.346  1.00 -9.55           H
ATOM   1279 2HD1 LEU A  79     -16.276   0.845   3.188  1.00 -9.55           H
ATOM   1280 3HD1 LEU A  79     -17.812   1.748   3.163  1.00 -9.55           H
ATOM   1281  CD2 LEU A  79     -15.515   1.597   5.719  1.00 -9.55           C
ATOM   1282 1HD2 LEU A  79     -15.992   0.747   6.208  1.00 -9.55           H
ATOM   1283 2HD2 LEU A  79     -15.183   2.295   6.488  1.00 -9.55           H
ATOM   1284 3HD2 LEU A  79     -14.650   1.243   5.157  1.00 -9.55           H
ATOM   1285  N   LEU A  80     -15.329   6.262   2.870  1.00 -8.63           N
ATOM   1286  H   LEU A  80     -16.336   6.221   2.936  1.00 -8.63           H
ATOM   1287  CA  LEU A  80     -14.725   7.123   1.852  1.00 -8.63           C
ATOM   1288  HA  LEU A  80     -14.127   6.512   1.174  1.00 -8.63           H
ATOM   1289  C   LEU A  80     -13.795   8.152   2.474  1.00 -8.63           C
ATOM   1290  O   LEU A  80     -12.691   8.347   1.977  1.00 -8.63           O
ATOM   1291  CB  LEU A  80     -15.810   7.858   1.057  1.00 -8.63           C
ATOM   1292 1HB  LEU A  80     -16.413   7.121   0.535  1.00 -8.63           H
ATOM   1293 2HB  LEU A  80     -16.456   8.354   1.774  1.00 -8.63           H
ATOM   1294  CG  LEU A  80     -15.374   8.944   0.061  1.00 -8.63           C
ATOM   1295  HG  LEU A  80     -14.863   9.720   0.624  1.00 -8.63           H
ATOM   1296  CD1 LEU A  80     -14.427   8.484  -1.034  1.00 -8.63           C
ATOM   1297 1HD1 LEU A  80     -14.089   9.349  -1.604  1.00 -8.63           H
ATOM   1298 2HD1 LEU A  80     -14.925   7.791  -1.703  1.00 -8.63           H
ATOM   1299 3HD1 LEU A  80     -13.548   8.004  -0.605  1.00 -8.63           H
ATOM   1300  CD2 LEU A  80     -16.624   9.566  -0.554  1.00 -8.63           C
ATOM   1301 1HD2 LEU A  80     -16.332  10.433  -1.147  1.00 -8.63           H
ATOM   1302 2HD2 LEU A  80     -17.300   9.899   0.231  1.00 -8.63           H
ATOM   1303 3HD2 LEU A  80     -17.130   8.845  -1.197  1.00 -8.63           H
ATOM   1304  N   LYS A  81     -14.209   8.783   3.567  1.00-17.47           N
ATOM   1305  H   LYS A  81     -15.126   8.570   3.947  1.00-17.47           H
ATOM   1306  CA  LYS A  81     -13.378   9.803   4.212  1.00-17.47           C
ATOM   1307  HA  LYS A  81     -13.250  10.640   3.525  1.00-17.47           H
ATOM   1308  C   LYS A  81     -12.003   9.255   4.532  1.00-17.47           C
ATOM   1309  O   LYS A  81     -10.985   9.841   4.191  1.00-17.47           O
ATOM   1310  CB  LYS A  81     -14.034  10.292   5.513  1.00-17.47           C
ATOM   1311 1HB  LYS A  81     -15.048  10.621   5.298  1.00-17.47           H
ATOM   1312 2HB  LYS A  81     -14.097   9.457   6.209  1.00-17.47           H
ATOM   1313  CG  LYS A  81     -13.284  11.428   6.201  1.00-17.47           C
ATOM   1314 1HG  LYS A  81     -12.270  11.106   6.437  1.00-17.47           H
ATOM   1315 2HG  LYS A  81     -13.241  12.287   5.532  1.00-17.47           H
ATOM   1316  CD  LYS A  81     -13.983  11.824   7.490  1.00-17.47           C
ATOM   1317 1HD  LYS A  81     -14.996  12.145   7.256  1.00-17.47           H
ATOM   1318 2HD  LYS A  81     -14.026  10.960   8.155  1.00-17.47           H
ATOM   1319  CE  LYS A  81     -13.251  12.959   8.191  1.00-17.47           C
ATOM   1320 1HE  LYS A  81     -12.235  12.637   8.432  1.00-17.47           H
ATOM   1321 2HE  LYS A  81     -13.196  13.820   7.521  1.00-17.47           H
ATOM   1322  NZ  LYS A  81     -13.960  13.359   9.453  1.00-17.47           N
ATOM   1323 1HZ  LYS A  81     -13.405  14.047   9.952  1.00-17.47           H
ATOM   1324 2HZ  LYS A  81     -14.103  12.550  10.044  1.00-17.47           H
ATOM   1325 3HZ  LYS A  81     -14.862  13.761   9.235  1.00-17.47           H
ATOM   1326  N   HIS A  82     -11.982   8.119   5.201  1.00 -5.85           N
ATOM   1327  H   HIS A  82     -12.844   7.630   5.397  1.00 -5.85           H
ATOM   1328  CA  HIS A  82     -10.728   7.611   5.722  1.00 -5.85           C
ATOM   1329  HA  HIS A  82     -10.147   8.457   6.088  1.00 -5.85           H
ATOM   1330  C   HIS A  82      -9.892   6.942   4.639  1.00 -5.85           C
ATOM   1331  O   HIS A  82      -8.671   7.006   4.705  1.00 -5.85           O
ATOM   1332  CB  HIS A  82     -11.020   6.717   6.919  1.00 -5.85           C
ATOM   1333 1HB  HIS A  82     -11.662   5.896   6.603  1.00 -5.85           H
ATOM   1334 2HB  HIS A  82     -10.081   6.303   7.286  1.00 -5.85           H
ATOM   1335  CG  HIS A  82     -11.693   7.454   8.037  1.00 -5.85           C
ATOM   1336  ND1 HIS A  82     -13.055   7.511   8.221  1.00 -5.85           N
ATOM   1337  HD1 HIS A  82     -13.758   7.066   7.638  1.00 -5.85           H
ATOM   1338  CD2 HIS A  82     -11.174   8.243   9.017  1.00 -5.85           C
ATOM   1339  HD2 HIS A  82     -10.121   8.448   9.154  1.00 -5.85           H
ATOM   1340  CE1 HIS A  82     -13.301   8.274   9.285  1.00 -5.85           C
ATOM   1341  HE1 HIS A  82     -14.289   8.486   9.671  1.00 -5.85           H
ATOM   1342  NE2 HIS A  82     -12.188   8.750   9.804  1.00 -5.85           N
ATOM   1343  N   LEU A  83     -10.512   6.403   3.594  1.00-16.63           N
ATOM   1344  H   LEU A  83     -11.523   6.326   3.573  1.00-16.63           H
ATOM   1345  CA  LEU A  83      -9.734   5.927   2.448  1.00-16.63           C
ATOM   1346  HA  LEU A  83      -8.939   5.278   2.813  1.00-16.63           H
ATOM   1347  C   LEU A  83      -9.090   7.107   1.727  1.00-16.63           C
ATOM   1348  O   LEU A  83      -7.925   7.043   1.371  1.00-16.63           O
ATOM   1349  CB  LEU A  83     -10.597   5.148   1.447  1.00-16.63           C
ATOM   1350 1HB  LEU A  83     -11.111   4.346   1.973  1.00-16.63           H
ATOM   1351 2HB  LEU A  83     -11.345   5.829   1.042  1.00-16.63           H
ATOM   1352  CG  LEU A  83      -9.803   4.547   0.267  1.00-16.63           C
ATOM   1353  HG  LEU A  83      -9.201   5.338  -0.163  1.00-16.63           H
ATOM   1354  CD1 LEU A  83      -8.859   3.411   0.682  1.00-16.63           C
ATOM   1355 1HD1 LEU A  83      -8.336   3.035  -0.200  1.00-16.63           H
ATOM   1356 2HD1 LEU A  83      -9.415   2.596   1.142  1.00-16.63           H
ATOM   1357 3HD1 LEU A  83      -8.108   3.785   1.376  1.00-16.63           H
ATOM   1358  CD2 LEU A  83     -10.728   4.065  -0.834  1.00-16.63           C
ATOM   1359 1HD2 LEU A  83     -10.130   3.671  -1.660  1.00-16.63           H
ATOM   1360 2HD2 LEU A  83     -11.306   4.908  -1.209  1.00-16.63           H
ATOM   1361 3HD2 LEU A  83     -11.391   3.286  -0.469  1.00-16.63           H
ATOM   1362  N   THR A  84      -9.822   8.200   1.552  1.00-17.90           N
ATOM   1363  H   THR A  84     -10.780   8.223   1.881  1.00-17.90           H
ATOM   1364  CA  THR A  84      -9.279   9.365   0.848  1.00-17.90           C
ATOM   1365  HA  THR A  84      -8.945   9.053  -0.140  1.00-17.90           H
ATOM   1366  C   THR A  84      -8.079   9.908   1.613  1.00-17.90           C
ATOM   1367  O   THR A  84      -7.047  10.233   1.038  1.00-17.90           O
ATOM   1368  CB  THR A  84     -10.331  10.494   0.696  1.00-17.90           C
ATOM   1369  HB  THR A  84     -10.563  10.910   1.677  1.00-17.90           H
ATOM   1370  OG1 THR A  84     -11.533   9.979   0.115  1.00-17.90           O
ATOM   1371  HG1 THR A  84     -11.876   9.284   0.692  1.00-17.90           H
ATOM   1372  CG2 THR A  84      -9.859  11.593  -0.224  1.00-17.90           C
ATOM   1373 1HG2 THR A  84     -10.656  12.322  -0.354  1.00-17.90           H
ATOM   1374 2HG2 THR A  84      -9.604  11.173  -1.197  1.00-17.90           H
ATOM   1375 3HG2 THR A  84      -8.984  12.090   0.195  1.00-17.90           H
ATOM   1376  N   LEU A  85      -8.191   9.961   2.932  1.00-21.38           N
ATOM   1377  H   LEU A  85      -9.061   9.691   3.374  1.00-21.38           H
ATOM   1378  CA  LEU A  85      -7.079  10.418   3.762  1.00-21.38           C
ATOM   1379  HA  LEU A  85      -6.721  11.370   3.373  1.00-21.38           H
ATOM   1380  C   LEU A  85      -5.901   9.447   3.714  1.00-21.38           C
ATOM   1381  O   LEU A  85      -4.752   9.876   3.713  1.00-21.38           O
ATOM   1382  CB  LEU A  85      -7.554  10.622   5.204  1.00-21.38           C
ATOM   1383 1HB  LEU A  85      -7.999   9.688   5.548  1.00-21.38           H
ATOM   1384 2HB  LEU A  85      -6.683  10.828   5.827  1.00-21.38           H
ATOM   1385  CG  LEU A  85      -8.571  11.757   5.414  1.00-21.38           C
ATOM   1386  HG  LEU A  85      -9.387  11.635   4.709  1.00-21.38           H
ATOM   1387  CD1 LEU A  85      -9.153  11.679   6.820  1.00-21.38           C
ATOM   1388 1HD1 LEU A  85      -9.875  12.480   6.966  1.00-21.38           H
ATOM   1389 2HD1 LEU A  85      -8.353  11.776   7.555  1.00-21.38           H
ATOM   1390 3HD1 LEU A  85      -9.651  10.720   6.960  1.00-21.38           H
ATOM   1391  CD2 LEU A  85      -7.976  13.139   5.187  1.00-21.38           C
ATOM   1392 1HD2 LEU A  85      -8.735  13.901   5.351  1.00-21.38           H
ATOM   1393 2HD2 LEU A  85      -7.616  13.230   4.164  1.00-21.38           H
ATOM   1394 3HD2 LEU A  85      -7.145  13.305   5.870  1.00-21.38           H
ATOM   1395  N   ALA A  86      -6.168   8.152   3.628  1.00-25.53           N
ATOM   1396  H   ALA A  86      -7.127   7.830   3.652  1.00-25.53           H
ATOM   1397  CA  ALA A  86      -5.102   7.164   3.504  1.00-25.53           C
ATOM   1398  HA  ALA A  86      -4.359   7.363   4.278  1.00-25.53           H
ATOM   1399  C   ALA A  86      -4.398   7.257   2.142  1.00-25.53           C
ATOM   1400  O   ALA A  86      -3.175   7.227   2.081  1.00-25.53           O
ATOM   1401  CB  ALA A  86      -5.672   5.764   3.728  1.00-25.53           C
ATOM   1402 1HB  ALA A  86      -6.170   5.714   4.698  1.00-25.53           H
ATOM   1403 2HB  ALA A  86      -4.859   5.044   3.711  1.00-25.53           H
ATOM   1404 3HB  ALA A  86      -6.386   5.516   2.941  1.00-25.53           H
ATOM   1405  N   ASN A  87      -5.147   7.414   1.057  1.00-18.82           N
ATOM   1406  H   ASN A  87      -6.162   7.406   1.140  1.00-18.82           H
ATOM   1407  CA  ASN A  87      -4.541   7.576  -0.268  1.00-18.82           C
ATOM   1408  HA  ASN A  87      -3.818   6.775  -0.437  1.00-18.82           H
ATOM   1409  C   ASN A  87      -3.802   8.915  -0.338  1.00-18.82           C
ATOM   1410  O   ASN A  87      -2.831   9.052  -1.072  1.00-18.82           O
ATOM   1411  CB  ASN A  87      -5.579   7.573  -1.397  1.00-18.82           C
ATOM   1412 1HB  ASN A  87      -6.368   8.279  -1.149  1.00-18.82           H
ATOM   1413 2HB  ASN A  87      -5.090   7.899  -2.312  1.00-18.82           H
ATOM   1414  CG  ASN A  87      -6.210   6.222  -1.663  1.00-18.82           C
ATOM   1415  OD1 ASN A  87      -7.425   6.138  -1.738  1.00-18.82           O
ATOM   1416  ND2 ASN A  87      -5.432   5.198  -1.896  1.00-18.82           N
ATOM   1417 1HD2 ASN A  87      -5.857   4.323  -2.161  1.00-18.82           H
ATOM   1418 2HD2 ASN A  87      -4.420   5.269  -1.836  1.00-18.82           H
ATOM   1419  N   LEU A  88      -4.229   9.916   0.423  1.00 -3.21           N
ATOM   1420  H   LEU A  88      -5.101   9.828   0.933  1.00 -3.21           H
ATOM   1421  CA  LEU A  88      -3.459  11.159   0.523  1.00 -3.21           C
ATOM   1422  HA  LEU A  88      -3.222  11.507  -0.481  1.00 -3.21           H
ATOM   1423  C   LEU A  88      -2.138  10.918   1.235  1.00 -3.21           C
ATOM   1424  O   LEU A  88      -1.135  11.477   0.825  1.00 -3.21           O
ATOM   1425  CB  LEU A  88      -4.224  12.266   1.259  1.00 -3.21           C
ATOM   1426 1HB  LEU A  88      -4.749  11.817   2.097  1.00 -3.21           H
ATOM   1427 2HB  LEU A  88      -3.499  12.973   1.661  1.00 -3.21           H
ATOM   1428  CG  LEU A  88      -5.233  13.061   0.420  1.00 -3.21           C
ATOM   1429  HG  LEU A  88      -5.853  12.350  -0.115  1.00 -3.21           H
ATOM   1430  CD1 LEU A  88      -6.143  13.892   1.311  1.00 -3.21           C
ATOM   1431 1HD1 LEU A  88      -6.864  14.433   0.699  1.00 -3.21           H
ATOM   1432 2HD1 LEU A  88      -5.555  14.605   1.893  1.00 -3.21           H
ATOM   1433 3HD1 LEU A  88      -6.684  13.234   1.988  1.00 -3.21           H
ATOM   1434  CD2 LEU A  88      -4.550  13.986  -0.600  1.00 -3.21           C
ATOM   1435 1HD2 LEU A  88      -5.304  14.525  -1.173  1.00 -3.21           H
ATOM   1436 2HD2 LEU A  88      -3.940  13.403  -1.288  1.00 -3.21           H
ATOM   1437 3HD2 LEU A  88      -3.918  14.706  -0.080  1.00 -3.21           H
ATOM   1438  N   LEU A  89      -2.087  10.071   2.254  1.00-10.63           N
ATOM   1439  H   LEU A  89      -2.931   9.625   2.593  1.00-10.63           H
ATOM   1440  CA  LEU A  89      -0.797   9.770   2.877  1.00-10.63           C
ATOM   1441  HA  LEU A  89      -0.316  10.702   3.163  1.00-10.63           H
ATOM   1442  C   LEU A  89       0.093   9.059   1.865  1.00-10.63           C
ATOM   1443  O   LEU A  89       1.263   9.390   1.720  1.00-10.63           O
ATOM   1444  CB  LEU A  89      -0.937   8.869   4.109  1.00-10.63           C
ATOM   1445 1HB  LEU A  89      -1.399   7.938   3.786  1.00-10.63           H
ATOM   1446 2HB  LEU A  89       0.071   8.627   4.436  1.00-10.63           H
ATOM   1447  CG  LEU A  89      -1.697   9.347   5.350  1.00-10.63           C
ATOM   1448  HG  LEU A  89      -2.715   9.592   5.071  1.00-10.63           H
ATOM   1449  CD1 LEU A  89      -1.736   8.202   6.346  1.00-10.63           C
ATOM   1450 1HD1 LEU A  89      -2.305   8.503   7.225  1.00-10.63           H
ATOM   1451 2HD1 LEU A  89      -0.724   7.930   6.647  1.00-10.63           H
ATOM   1452 3HD1 LEU A  89      -2.220   7.338   5.892  1.00-10.63           H
ATOM   1453  CD2 LEU A  89      -1.072  10.571   6.000  1.00-10.63           C
ATOM   1454 1HD2 LEU A  89      -1.641  10.846   6.889  1.00-10.63           H
ATOM   1455 2HD2 LEU A  89      -1.100  11.408   5.306  1.00-10.63           H
ATOM   1456 3HD2 LEU A  89      -0.040  10.366   6.285  1.00-10.63           H
ATOM   1457  N   GLU A  90      -0.481   8.104   1.149  1.00-13.82           N
ATOM   1458  H   GLU A  90      -1.458   7.883   1.311  1.00-13.82           H
ATOM   1459  CA  GLU A  90       0.246   7.316   0.152  1.00-13.82           C
ATOM   1460  HA  GLU A  90       1.057   6.773   0.638  1.00-13.82           H
ATOM   1461  C   GLU A  90       0.833   8.241  -0.912  1.00-13.82           C
ATOM   1462  O   GLU A  90       2.008   8.168  -1.267  1.00-13.82           O
ATOM   1463  CB  GLU A  90      -0.753   6.334  -0.467  1.00-13.82           C
ATOM   1464 1HB  GLU A  90      -1.259   5.826   0.350  1.00-13.82           H
ATOM   1465 2HB  GLU A  90      -1.493   6.920  -1.005  1.00-13.82           H
ATOM   1466  CG  GLU A  90      -0.216   5.274  -1.420  1.00-13.82           C
ATOM   1467 1HG  GLU A  90       0.324   5.763  -2.232  1.00-13.82           H
ATOM   1468 2HG  GLU A  90       0.474   4.627  -0.876  1.00-13.82           H
ATOM   1469  CD  GLU A  90      -1.352   4.431  -2.011  1.00-13.82           C
ATOM   1470  OE1 GLU A  90      -2.536   4.816  -1.875  1.00-13.82           O
ATOM   1471  OE2 GLU A  90      -1.076   3.392  -2.643  1.00-13.82           O
ATOM   1472  N   THR A  91       0.023   9.174  -1.382  1.00 -6.70           N
ATOM   1473  H   THR A  91      -0.938   9.209  -1.058  1.00 -6.70           H
ATOM   1474  CA  THR A  91       0.476  10.117  -2.395  1.00 -6.70           C
ATOM   1475  HA  THR A  91       0.939   9.556  -3.205  1.00 -6.70           H
ATOM   1476  C   THR A  91       1.495  11.108  -1.859  1.00 -6.70           C
ATOM   1477  O   THR A  91       2.514  11.347  -2.486  1.00 -6.70           O
ATOM   1478  CB  THR A  91      -0.710  10.922  -2.953  1.00 -6.70           C
ATOM   1479  HB  THR A  91      -1.122  11.559  -2.170  1.00 -6.70           H
ATOM   1480  OG1 THR A  91      -1.720  10.011  -3.391  1.00 -6.70           O
ATOM   1481  HG1 THR A  91      -2.110   9.594  -2.610  1.00 -6.70           H
ATOM   1482  CG2 THR A  91      -0.319  11.774  -4.143  1.00 -6.70           C
ATOM   1483 1HG2 THR A  91      -1.207  12.253  -4.543  1.00 -6.70           H
ATOM   1484 2HG2 THR A  91       0.131  11.149  -4.915  1.00 -6.70           H
ATOM   1485 3HG2 THR A  91       0.390  12.544  -3.843  1.00 -6.70           H
ATOM   1486  N   LEU A  92       1.215  11.732  -0.725  1.00 -6.95           N
ATOM   1487  H   LEU A  92       0.401  11.457  -0.178  1.00 -6.95           H
ATOM   1488  CA  LEU A  92       1.982  12.902  -0.307  1.00 -6.95           C
ATOM   1489  HA  LEU A  92       2.345  13.400  -1.202  1.00 -6.95           H
ATOM   1490  C   LEU A  92       3.204  12.559   0.539  1.00 -6.95           C
ATOM   1491  O   LEU A  92       4.017  13.442   0.830  1.00 -6.95           O
ATOM   1492  CB  LEU A  92       1.080  13.890   0.445  1.00 -6.95           C
ATOM   1493 1HB  LEU A  92       0.762  13.400   1.363  1.00 -6.95           H
ATOM   1494 2HB  LEU A  92       1.693  14.745   0.728  1.00 -6.95           H
ATOM   1495  CG  LEU A  92      -0.184  14.444  -0.240  1.00 -6.95           C
ATOM   1496  HG  LEU A  92      -0.823  13.614  -0.531  1.00 -6.95           H
ATOM   1497  CD1 LEU A  92      -0.949  15.300   0.763  1.00 -6.95           C
ATOM   1498 1HD1 LEU A  92      -1.857  15.687   0.305  1.00 -6.95           H
ATOM   1499 2HD1 LEU A  92      -0.333  16.135   1.094  1.00 -6.95           H
ATOM   1500 3HD1 LEU A  92      -1.230  14.694   1.625  1.00 -6.95           H
ATOM   1501  CD2 LEU A  92       0.103  15.267  -1.488  1.00 -6.95           C
ATOM   1502 1HD2 LEU A  92      -0.822  15.697  -1.870  1.00 -6.95           H
ATOM   1503 2HD2 LEU A  92       0.523  14.622  -2.258  1.00 -6.95           H
ATOM   1504 3HD2 LEU A  92       0.806  16.068  -1.261  1.00 -6.95           H
ATOM   1505  N   ILE A  93       3.352  11.299   0.927  1.00 18.65           N
ATOM   1506  H   ILE A  93       2.614  10.627   0.743  1.00 18.65           H
ATOM   1507  CA  ILE A  93       4.555  10.851   1.636  1.00 18.65           C
ATOM   1508  HA  ILE A  93       5.163  11.719   1.882  1.00 18.65           H
ATOM   1509  C   ILE A  93       5.401   9.959   0.735  1.00 18.65           C
ATOM   1510  O   ILE A  93       6.582  10.254   0.552  1.00 18.65           O
ATOM   1511  CB  ILE A  93       4.234  10.114   2.978  1.00 18.65           C
ATOM   1512  HB  ILE A  93       3.632   9.235   2.753  1.00 18.65           H
ATOM   1513  CG1 ILE A  93       3.426  11.044   3.908  1.00 18.65           C
ATOM   1514 1HG1 ILE A  93       4.058  11.889   4.179  1.00 18.65           H
ATOM   1515 2HG1 ILE A  93       2.570  11.431   3.358  1.00 18.65           H
ATOM   1516  CG2 ILE A  93       5.535   9.646   3.685  1.00 18.65           C
ATOM   1517 1HG2 ILE A  93       5.279   9.027   4.543  1.00 18.65           H
ATOM   1518 2HG2 ILE A  93       6.118  10.504   4.022  1.00 18.65           H
ATOM   1519 3HG2 ILE A  93       6.141   9.037   3.015  1.00 18.65           H
ATOM   1520  CD1 ILE A  93       2.887  10.418   5.201  1.00 18.65           C
ATOM   1521 1HD1 ILE A  93       2.317  11.168   5.749  1.00 18.65           H
ATOM   1522 2HD1 ILE A  93       3.707  10.076   5.831  1.00 18.65           H
ATOM   1523 3HD1 ILE A  93       2.235   9.580   4.961  1.00 18.65           H
ATOM   1524  N   VAL A  94       4.845   8.891   0.167  1.00 24.11           N
ATOM   1525  H   VAL A  94       3.855   8.699   0.271  1.00 24.11           H
ATOM   1526  CA  VAL A  94       5.684   7.925  -0.551  1.00 24.11           C
ATOM   1527  HA  VAL A  94       6.504   7.644   0.106  1.00 24.11           H
ATOM   1528  C   VAL A  94       6.267   8.560  -1.801  1.00 24.11           C
ATOM   1529  O   VAL A  94       7.473   8.503  -2.030  1.00 24.11           O
ATOM   1530  CB  VAL A  94       4.917   6.630  -0.987  1.00 24.11           C
ATOM   1531  HB  VAL A  94       4.171   6.900  -1.730  1.00 24.11           H
ATOM   1532  CG1 VAL A  94       5.862   5.590  -1.611  1.00 24.11           C
ATOM   1533 1HG1 VAL A  94       5.286   4.718  -1.923  1.00 24.11           H
ATOM   1534 2HG1 VAL A  94       6.612   5.278  -0.887  1.00 24.11           H
ATOM   1535 3HG1 VAL A  94       6.355   6.006  -2.490  1.00 24.11           H
ATOM   1536  CG2 VAL A  94       4.196   5.989   0.190  1.00 24.11           C
ATOM   1537 1HG2 VAL A  94       3.681   5.088  -0.141  1.00 24.11           H
ATOM   1538 2HG2 VAL A  94       3.445   6.671   0.585  1.00 24.11           H
ATOM   1539 3HG2 VAL A  94       4.901   5.731   0.982  1.00 24.11           H
ATOM   1540  N   MET A  95       5.419   9.180  -2.608  1.00 11.88           N
ATOM   1541  H   MET A  95       4.444   9.269  -2.351  1.00 11.88           H
ATOM   1542  CA  MET A  95       5.872   9.677  -3.904  1.00 11.88           C
ATOM   1543  HA  MET A  95       6.368   8.842  -4.402  1.00 11.88           H
ATOM   1544  C   MET A  95       6.914  10.798  -3.821  1.00 11.88           C
ATOM   1545  O   MET A  95       7.968  10.666  -4.446  1.00 11.88           O
ATOM   1546  CB  MET A  95       4.686  10.074  -4.787  1.00 11.88           C
ATOM   1547 1HB  MET A  95       4.163  10.912  -4.339  1.00 11.88           H
ATOM   1548 2HB  MET A  95       5.063  10.394  -5.756  1.00 11.88           H
ATOM   1549  CG  MET A  95       3.699   8.941  -5.004  1.00 11.88           C
ATOM   1550 1HG  MET A  95       4.223   8.069  -5.396  1.00 11.88           H
ATOM   1551 2HG  MET A  95       3.225   8.683  -4.056  1.00 11.88           H
ATOM   1552  SD  MET A  95       2.442   9.448  -6.175  1.00 11.88           S
ATOM   1553  CE  MET A  95       1.223   8.199  -5.959  1.00 11.88           C
ATOM   1554 1HE  MET A  95       0.439   8.324  -6.707  1.00 11.88           H
ATOM   1555 2HE  MET A  95       0.790   8.275  -4.962  1.00 11.88           H
ATOM   1556 3HE  MET A  95       1.674   7.215  -6.079  1.00 11.88           H
ATOM   1557  N   PRO A  96       6.690  11.881  -3.043  1.00 -2.63           N
ATOM   1558  CA  PRO A  96       7.827  12.808  -3.027  1.00 -2.63           C
ATOM   1559  HA  PRO A  96       8.036  13.153  -4.038  1.00 -2.63           H
ATOM   1560  C   PRO A  96       9.097  12.257  -2.401  1.00 -2.63           C
ATOM   1561  O   PRO A  96      10.183  12.620  -2.824  1.00 -2.63           O
ATOM   1562  CB  PRO A  96       7.324  13.970  -2.165  1.00 -2.63           C
ATOM   1563 1HB  PRO A  96       7.637  13.835  -1.131  1.00 -2.63           H
ATOM   1564 2HB  PRO A  96       7.686  14.923  -2.552  1.00 -2.63           H
ATOM   1565  CG  PRO A  96       5.877  13.891  -2.259  1.00 -2.63           C
ATOM   1566 1HG  PRO A  96       5.400  14.408  -1.428  1.00 -2.63           H
ATOM   1567 2HG  PRO A  96       5.550  14.306  -3.212  1.00 -2.63           H
ATOM   1568  CD  PRO A  96       5.602  12.423  -2.211  1.00 -2.63           C
ATOM   1569 1HD  PRO A  96       5.665  12.044  -1.190  1.00 -2.63           H
ATOM   1570 2HD  PRO A  96       4.635  12.215  -2.653  1.00 -2.63           H
ATOM   1571  N   LEU A  97       8.994  11.396  -1.398  1.00 -1.04           N
ATOM   1572  H   LEU A  97       8.088  11.096  -1.058  1.00 -1.04           H
ATOM   1573  CA  LEU A  97      10.198  10.903  -0.741  1.00 -1.04           C
ATOM   1574  HA  LEU A  97      10.822  11.759  -0.485  1.00 -1.04           H
ATOM   1575  C   LEU A  97      10.992   9.979  -1.654  1.00 -1.04           C
ATOM   1576  O   LEU A  97      12.224  10.014  -1.691  1.00 -1.04           O
ATOM   1577  CB  LEU A  97       9.810  10.163   0.537  1.00 -1.04           C
ATOM   1578 1HB  LEU A  97       9.115  10.797   1.084  1.00 -1.04           H
ATOM   1579 2HB  LEU A  97       9.281   9.252   0.257  1.00 -1.04           H
ATOM   1580  CG  LEU A  97      10.943   9.791   1.500  1.00 -1.04           C
ATOM   1581  HG  LEU A  97      11.652   9.144   0.987  1.00 -1.04           H
ATOM   1582  CD1 LEU A  97      11.678  11.033   2.002  1.00 -1.04           C
ATOM   1583 1HD1 LEU A  97      12.359  10.765   2.805  1.00 -1.04           H
ATOM   1584 2HD1 LEU A  97      10.965  11.769   2.375  1.00 -1.04           H
ATOM   1585 3HD1 LEU A  97      12.261  11.472   1.193  1.00 -1.04           H
ATOM   1586  CD2 LEU A  97      10.344   9.026   2.664  1.00 -1.04           C
ATOM   1587 1HD2 LEU A  97      11.139   8.652   3.309  1.00 -1.04           H
ATOM   1588 2HD2 LEU A  97       9.774   8.179   2.294  1.00 -1.04           H
ATOM   1589 3HD2 LEU A  97       9.681   9.670   3.244  1.00 -1.04           H
ATOM   1590  N   ASP A  98      10.284   9.153  -2.408  1.00 -2.38           N
ATOM   1591  H   ASP A  98       9.270   9.134  -2.330  1.00 -2.38           H
ATOM   1592  CA  ASP A  98      10.935   8.242  -3.343  1.00 -2.38           C
ATOM   1593  HA  ASP A  98      11.751   7.735  -2.831  1.00 -2.38           H
ATOM   1594  C   ASP A  98      11.508   9.049  -4.503  1.00 -2.38           C
ATOM   1595  O   ASP A  98      12.662   8.880  -4.890  1.00 -2.38           O
ATOM   1596  CB  ASP A  98       9.932   7.197  -3.838  1.00 -2.38           C
ATOM   1597 1HB  ASP A  98       9.335   6.873  -2.987  1.00 -2.38           H
ATOM   1598 2HB  ASP A  98       9.266   7.640  -4.578  1.00 -2.38           H
ATOM   1599  CG  ASP A  98      10.607   5.972  -4.413  1.00 -2.38           C
ATOM   1600  OD1 ASP A  98      10.739   4.993  -3.642  1.00 -2.38           O
ATOM   1601  OD2 ASP A  98      10.994   5.953  -5.597  1.00 -2.38           O
ATOM   1602  N   GLY A  99      10.728  10.002  -4.997  1.00-11.21           N
ATOM   1603  H   GLY A  99       9.793  10.138  -4.622  1.00-11.21           H
ATOM   1604  CA  GLY A  99      11.171  10.841  -6.097  1.00-11.21           C
ATOM   1605 1HA  GLY A  99      11.448  10.200  -6.934  1.00-11.21           H
ATOM   1606 2HA  GLY A  99      10.346  11.483  -6.406  1.00-11.21           H
ATOM   1607  C   GLY A  99      12.360  11.712  -5.751  1.00-11.21           C
ATOM   1608  O   GLY A  99      13.293  11.805  -6.537  1.00-11.21           O
ATOM   1609  N   MET A 100      12.380  12.326  -4.576  1.00-15.22           N
ATOM   1610  H   MET A 100      11.603  12.216  -3.927  1.00-15.22           H
ATOM   1611  CA  MET A 100      13.508  13.178  -4.200  1.00-15.22           C
ATOM   1612  HA  MET A 100      13.720  13.863  -5.020  1.00-15.22           H
ATOM   1613  C   MET A 100      14.761  12.359  -3.965  1.00-15.22           C
ATOM   1614  O   MET A 100      15.845  12.763  -4.389  1.00-15.22           O
ATOM   1615  CB  MET A 100      13.226  13.982  -2.928  1.00-15.22           C
ATOM   1616 1HB  MET A 100      12.832  13.310  -2.165  1.00-15.22           H
ATOM   1617 2HB  MET A 100      14.175  14.374  -2.563  1.00-15.22           H
ATOM   1618  CG  MET A 100      12.265  15.154  -3.104  1.00-15.22           C
ATOM   1619 1HG  MET A 100      11.282  14.771  -3.374  1.00-15.22           H
ATOM   1620 2HG  MET A 100      12.179  15.676  -2.152  1.00-15.22           H
ATOM   1621  SD  MET A 100      12.784  16.331  -4.372  1.00-15.22           S
ATOM   1622  CE  MET A 100      14.361  16.950  -3.738  1.00-15.22           C
ATOM   1623 1HE  MET A 100      14.709  17.771  -4.364  1.00-15.22           H
ATOM   1624 2HE  MET A 100      15.106  16.153  -3.750  1.00-15.22           H
ATOM   1625 3HE  MET A 100      14.232  17.307  -2.715  1.00-15.22           H
ATOM   1626  N   TRP A 101      14.628  11.202  -3.329  1.00 46.56           N
ATOM   1627  H   TRP A 101      13.724  10.900  -2.982  1.00 46.56           H
ATOM   1628  CA  TRP A 101      15.796  10.353  -3.123  1.00 46.56           C
ATOM   1629  HA  TRP A 101      16.571  10.927  -2.615  1.00 46.56           H
ATOM   1630  C   TRP A 101      16.355   9.917  -4.466  1.00 46.56           C
ATOM   1631  O   TRP A 101      17.557   9.882  -4.650  1.00 46.56           O
ATOM   1632  CB  TRP A 101      15.475   9.114  -2.285  1.00 46.56           C
ATOM   1633 1HB  TRP A 101      15.131   9.426  -1.299  1.00 46.56           H
ATOM   1634 2HB  TRP A 101      14.689   8.539  -2.774  1.00 46.56           H
ATOM   1635  CG  TRP A 101      16.699   8.253  -2.147  1.00 46.56           C
ATOM   1636  CD1 TRP A 101      17.753   8.455  -1.311  1.00 46.56           C
ATOM   1637  HD1 TRP A 101      17.792   9.238  -0.564  1.00 46.56           H
ATOM   1638  CD2 TRP A 101      17.093   7.157  -2.997  1.00 46.56           C
ATOM   1639  NE1 TRP A 101      18.766   7.572  -1.559  1.00 46.56           N
ATOM   1640  HE1 TRP A 101      19.634   7.530  -1.044  1.00 46.56           H
ATOM   1641  CE2 TRP A 101      18.416   6.787  -2.622  1.00 46.56           C
ATOM   1642  CE3 TRP A 101      16.486   6.489  -4.082  1.00 46.56           C
ATOM   1643  HE3 TRP A 101      15.485   6.751  -4.392  1.00 46.56           H
ATOM   1644  CZ2 TRP A 101      19.145   5.794  -3.306  1.00 46.56           C
ATOM   1645  HZ2 TRP A 101      20.150   5.543  -3.005  1.00 46.56           H
ATOM   1646  CZ3 TRP A 101      17.216   5.489  -4.776  1.00 46.56           C
ATOM   1647  HZ3 TRP A 101      16.765   4.981  -5.618  1.00 46.56           H
ATOM   1648  CH2 TRP A 101      18.545   5.158  -4.379  1.00 46.56           C
ATOM   1649  HH2 TRP A 101      19.092   4.405  -4.928  1.00 46.56           H
ATOM   1650  N   ASN A 102      15.505   9.622  -5.436  1.00 16.06           N
ATOM   1651  H   ASN A 102      14.505   9.681  -5.275  1.00 16.06           H
ATOM   1652  CA  ASN A 102      16.005   9.174  -6.733  1.00 16.06           C
ATOM   1653  HA  ASN A 102      16.657   8.314  -6.571  1.00 16.06           H
ATOM   1654  C   ASN A 102      16.839  10.212  -7.474  1.00 16.06           C
ATOM   1655  O   ASN A 102      17.722   9.831  -8.233  1.00 16.06           O
ATOM   1656  CB  ASN A 102      14.849   8.729  -7.621  1.00 16.06           C
ATOM   1657 1HB  ASN A 102      13.953   9.291  -7.369  1.00 16.06           H
ATOM   1658 2HB  ASN A 102      15.111   8.928  -8.659  1.00 16.06           H
ATOM   1659  CG  ASN A 102      14.582   7.263  -7.507  1.00 16.06           C
ATOM   1660  OD1 ASN A 102      15.175   6.471  -8.213  1.00 16.06           O
ATOM   1661  ND2 ASN A 102      13.689   6.883  -6.645  1.00 16.06           N
ATOM   1662 1HD2 ASN A 102      13.450   5.912  -6.563  1.00 16.06           H
ATOM   1663 2HD2 ASN A 102      13.219   7.565  -6.062  1.00 16.06           H
ATOM   1664  N   ILE A 103      16.601  11.497  -7.239  1.00 -3.98           N
ATOM   1665  H   ILE A 103      15.862  11.755  -6.595  1.00 -3.98           H
ATOM   1666  CA  ILE A 103      17.386  12.558  -7.881  1.00 -3.98           C
ATOM   1667  HA  ILE A 103      17.439  12.372  -8.952  1.00 -3.98           H
ATOM   1668  C   ILE A 103      18.805  12.556  -7.311  1.00 -3.98           C
ATOM   1669  O   ILE A 103      19.809  12.659  -8.027  1.00 -3.98           O
ATOM   1670  CB  ILE A 103      16.761  13.977  -7.634  1.00 -3.98           C
ATOM   1671  HB  ILE A 103      16.699  14.146  -6.559  1.00 -3.98           H
ATOM   1672  CG1 ILE A 103      15.341  14.058  -8.222  1.00 -3.98           C
ATOM   1673 1HG1 ILE A 103      15.417  14.064  -9.310  1.00 -3.98           H
ATOM   1674 2HG1 ILE A 103      14.795  13.167  -7.935  1.00 -3.98           H
ATOM   1675  CG2 ILE A 103      17.634  15.093  -8.259  1.00 -3.98           C
ATOM   1676 1HG2 ILE A 103      17.175  16.070  -8.107  1.00 -3.98           H
ATOM   1677 2HG2 ILE A 103      17.764  14.917  -9.328  1.00 -3.98           H
ATOM   1678 3HG2 ILE A 103      18.613  15.116  -7.780  1.00 -3.98           H
ATOM   1679  CD1 ILE A 103      14.501  15.268  -7.782  1.00 -3.98           C
ATOM   1680 1HD1 ILE A 103      13.482  15.152  -8.151  1.00 -3.98           H
ATOM   1681 2HD1 ILE A 103      14.919  16.189  -8.188  1.00 -3.98           H
ATOM   1682 3HD1 ILE A 103      14.481  15.326  -6.694  1.00 -3.98           H
ATOM   1683  N   THR A 104      18.890  12.491  -5.993  1.00 14.62           N
ATOM   1684  H   THR A 104      18.055  12.366  -5.431  1.00 14.62           H
ATOM   1685  CA  THR A 104      20.161  12.687  -5.307  1.00 14.62           C
ATOM   1686  HA  THR A 104      20.753  13.437  -5.830  1.00 14.62           H
ATOM   1687  C   THR A 104      20.963  11.394  -5.228  1.00 14.62           C
ATOM   1688  O   THR A 104      22.195  11.411  -5.209  1.00 14.62           O
ATOM   1689  CB  THR A 104      19.866  13.174  -3.878  1.00 14.62           C
ATOM   1690  HB  THR A 104      20.797  13.294  -3.326  1.00 14.62           H
ATOM   1691  OG1 THR A 104      19.026  12.211  -3.240  1.00 14.62           O
ATOM   1692  HG1 THR A 104      19.091  12.328  -2.285  1.00 14.62           H
ATOM   1693  CG2 THR A 104      19.082  14.483  -3.884  1.00 14.62           C
ATOM   1694 1HG2 THR A 104      18.991  14.850  -2.863  1.00 14.62           H
ATOM   1695 2HG2 THR A 104      18.080  14.329  -4.285  1.00 14.62           H
ATOM   1696 3HG2 THR A 104      19.605  15.230  -4.482  1.00 14.62           H
ATOM   1697  N   VAL A 105      20.225  10.290  -5.159  1.00 51.76           N
ATOM   1698  H   VAL A 105      19.214  10.400  -5.207  1.00 51.76           H
ATOM   1699  CA  VAL A 105      20.695   8.912  -4.935  1.00 51.76           C
ATOM   1700  HA  VAL A 105      19.801   8.290  -4.921  1.00 51.76           H
ATOM   1701  C   VAL A 105      21.305   8.826  -3.529  1.00 51.76           C
ATOM   1702  O   VAL A 105      22.000   7.884  -3.146  1.00 51.76           O
ATOM   1703  CB  VAL A 105      21.575   8.395  -6.120  1.00 51.76           C
ATOM   1704  HB  VAL A 105      22.555   8.868  -6.076  1.00 51.76           H
ATOM   1705  CG1 VAL A 105      21.749   6.864  -6.098  1.00 51.76           C
ATOM   1706 1HG1 VAL A 105      22.296   6.544  -6.985  1.00 51.76           H
ATOM   1707 2HG1 VAL A 105      20.775   6.374  -6.085  1.00 51.76           H
ATOM   1708 3HG1 VAL A 105      22.317   6.567  -5.220  1.00 51.76           H
ATOM   1709  CG2 VAL A 105      20.910   8.766  -7.455  1.00 51.76           C
ATOM   1710 1HG2 VAL A 105      21.475   8.338  -8.277  1.00 51.76           H
ATOM   1711 2HG2 VAL A 105      20.889   9.845  -7.592  1.00 51.76           H
ATOM   1712 3HG2 VAL A 105      19.890   8.382  -7.488  1.00 51.76           H
ATOM   1713  N   GLN A 106      21.012   9.847  -2.735  1.00 -3.64           N
ATOM   1714  H   GLN A 106      20.335  10.528  -3.052  1.00 -3.64           H
ATOM   1715  CA  GLN A 106      21.656  10.073  -1.449  1.00 -3.64           C
ATOM   1716  HA  GLN A 106      22.079   9.140  -1.083  1.00 -3.64           H
ATOM   1717  C   GLN A 106      20.659  10.581  -0.427  1.00 -3.64           C
ATOM   1718  O   GLN A 106      19.618  11.149  -0.756  1.00 -3.64           O
ATOM   1719  CB  GLN A 106      22.782  11.102  -1.588  1.00 -3.64           C
ATOM   1720 1HB  GLN A 106      22.393  11.974  -2.113  1.00 -3.64           H
ATOM   1721 2HB  GLN A 106      23.114  11.411  -0.597  1.00 -3.64           H
ATOM   1722  CG  GLN A 106      23.979  10.560  -2.333  1.00 -3.64           C
ATOM   1723 1HG  GLN A 106      24.424   9.751  -1.757  1.00 -3.64           H
ATOM   1724 2HG  GLN A 106      23.650  10.164  -3.291  1.00 -3.64           H
ATOM   1725  CD  GLN A 106      25.020  11.604  -2.610  1.00 -3.64           C
ATOM   1726  OE1 GLN A 106      25.856  11.927  -1.772  1.00 -3.64           O
ATOM   1727  NE2 GLN A 106      24.992  12.127  -3.802  1.00 -3.64           N
ATOM   1728 1HE2 GLN A 106      25.691  12.801  -4.061  1.00 -3.64           H
ATOM   1729 2HE2 GLN A 106      24.265  11.859  -4.447  1.00 -3.64           H
ATOM   1730  N   TRP A 107      21.006  10.374   0.829  1.00 49.46           N
ATOM   1731  H   TRP A 107      21.904   9.925   1.013  1.00 49.46           H
ATOM   1732  CA  TRP A 107      20.174  10.727   1.961  1.00 49.46           C
ATOM   1733  HA  TRP A 107      19.217  11.096   1.599  1.00 49.46           H
ATOM   1734  C   TRP A 107      20.828  11.832   2.788  1.00 49.46           C
ATOM   1735  O   TRP A 107      21.455  11.595   3.814  1.00 49.46           O
ATOM   1736  CB  TRP A 107      19.901   9.473   2.781  1.00 49.46           C
ATOM   1737 1HB  TRP A 107      19.639   8.663   2.100  1.00 49.46           H
ATOM   1738 2HB  TRP A 107      20.792   9.186   3.340  1.00 49.46           H
ATOM   1739  CG  TRP A 107      18.773   9.690   3.705  1.00 49.46           C
ATOM   1740  CD1 TRP A 107      18.843  10.139   4.976  1.00 49.46           C
ATOM   1741  HD1 TRP A 107      19.771  10.372   5.487  1.00 49.46           H
ATOM   1742  CD2 TRP A 107      17.374   9.497   3.435  1.00 49.46           C
ATOM   1743  NE1 TRP A 107      17.604  10.271   5.526  1.00 49.46           N
ATOM   1744  HE1 TRP A 107      17.445  10.588   6.478  1.00 49.46           H
ATOM   1745  CE2 TRP A 107      16.667   9.889   4.605  1.00 49.46           C
ATOM   1746  CE3 TRP A 107      16.644   9.000   2.334  1.00 49.46           C
ATOM   1747  HE3 TRP A 107      17.155   8.688   1.436  1.00 49.46           H
ATOM   1748  CZ2 TRP A 107      15.264   9.813   4.695  1.00 49.46           C
ATOM   1749  HZ2 TRP A 107      14.750  10.132   5.586  1.00 49.46           H
ATOM   1750  CZ3 TRP A 107      15.233   8.895   2.433  1.00 49.46           C
ATOM   1751  HZ3 TRP A 107      14.662   8.502   1.603  1.00 49.46           H
ATOM   1752  CH2 TRP A 107      14.563   9.294   3.624  1.00 49.46           C
ATOM   1753  HH2 TRP A 107      13.492   9.180   3.697  1.00 49.46           H
ATOM   1754  N   TYR A 108      20.673  13.067   2.334  1.00 -8.51           N
ATOM   1755  H   TYR A 108      20.126  13.231   1.495  1.00 -8.51           H
ATOM   1756  CA  TYR A 108      21.284  14.216   3.006  1.00 -8.51           C
ATOM   1757  HA  TYR A 108      22.315  13.973   3.266  1.00 -8.51           H
ATOM   1758  C   TYR A 108      20.524  14.600   4.271  1.00 -8.51           C
ATOM   1759  O   TYR A 108      20.958  15.434   5.068  1.00 -8.51           O
ATOM   1760  CB  TYR A 108      21.259  15.424   2.076  1.00 -8.51           C
ATOM   1761 1HB  TYR A 108      20.220  15.708   1.909  1.00 -8.51           H
ATOM   1762 2HB  TYR A 108      21.757  16.255   2.572  1.00 -8.51           H
ATOM   1763  CG  TYR A 108      21.907  15.195   0.730  1.00 -8.51           C
ATOM   1764  CD1 TYR A 108      21.205  15.515  -0.447  1.00 -8.51           C
ATOM   1765  HD1 TYR A 108      20.197  15.903  -0.386  1.00 -8.51           H
ATOM   1766  CD2 TYR A 108      23.220  14.685   0.615  1.00 -8.51           C
ATOM   1767  HD2 TYR A 108      23.785  14.431   1.502  1.00 -8.51           H
ATOM   1768  CE1 TYR A 108      21.811  15.371  -1.713  1.00 -8.51           C
ATOM   1769  HE1 TYR A 108      21.280  15.666  -2.602  1.00 -8.51           H
ATOM   1770  CE2 TYR A 108      23.819  14.513  -0.668  1.00 -8.51           C
ATOM   1771  HE2 TYR A 108      24.821  14.121  -0.759  1.00 -8.51           H
ATOM   1772  CZ  TYR A 108      23.105  14.868  -1.815  1.00 -8.51           C
ATOM   1773  OH  TYR A 108      23.647  14.744  -3.064  1.00 -8.51           O
ATOM   1774  HH  TYR A 108      23.085  15.127  -3.745  1.00 -8.51           H
ATOM   1775  N   ALA A 109      19.359  13.989   4.415  1.00 22.20           N
ATOM   1776  H   ALA A 109      19.084  13.315   3.721  1.00 22.20           H
ATOM   1777  CA  ALA A 109      18.431  14.262   5.503  1.00 22.20           C
ATOM   1778  HA  ALA A 109      18.366  15.341   5.632  1.00 22.20           H
ATOM   1779  C   ALA A 109      18.872  13.674   6.857  1.00 22.20           C
ATOM   1780  O   ALA A 109      18.268  13.951   7.889  1.00 22.20           O
ATOM   1781  CB  ALA A 109      17.048  13.765   5.073  1.00 22.20           C
ATOM   1782 1HB  ALA A 109      16.718  14.322   4.196  1.00 22.20           H
ATOM   1783 2HB  ALA A 109      16.333  13.926   5.873  1.00 22.20           H
ATOM   1784 3HB  ALA A 109      17.082  12.707   4.829  1.00 22.20           H
ATOM   1785  N   GLY A 110      19.943  12.894   6.874  1.00 -7.69           N
ATOM   1786  H   GLY A 110      20.412  12.661   6.011  1.00 -7.69           H
ATOM   1787  CA  GLY A 110      20.480  12.386   8.128  1.00 -7.69           C
ATOM   1788 1HA  GLY A 110      21.521  12.108   7.968  1.00 -7.69           H
ATOM   1789 2HA  GLY A 110      20.462  13.177   8.877  1.00 -7.69           H
ATOM   1790  C   GLY A 110      19.744  11.182   8.686  1.00 -7.69           C
ATOM   1791  O   GLY A 110      18.645  10.835   8.248  1.00 -7.69           O
ATOM   1792  N   GLU A 111      20.352  10.502   9.646  1.00  1.85           N
ATOM   1793  H   GLU A 111      21.255  10.817  10.002  1.00  1.85           H
ATOM   1794  CA  GLU A 111      19.802   9.251  10.163  1.00  1.85           C
ATOM   1795  HA  GLU A 111      19.591   8.609   9.311  1.00  1.85           H
ATOM   1796  C   GLU A 111      18.498   9.401  10.946  1.00  1.85           C
ATOM   1797  O   GLU A 111      17.637   8.524  10.877  1.00  1.85           O
ATOM   1798  CB  GLU A 111      20.861   8.550  11.006  1.00  1.85           C
ATOM   1799 1HB  GLU A 111      21.779   8.511  10.421  1.00  1.85           H
ATOM   1800 2HB  GLU A 111      21.054   9.135  11.900  1.00  1.85           H
ATOM   1801  CG  GLU A 111      20.494   7.139  11.398  1.00  1.85           C
ATOM   1802 1HG  GLU A 111      19.696   7.162  12.141  1.00  1.85           H
ATOM   1803 2HG  GLU A 111      20.134   6.615  10.512  1.00  1.85           H
ATOM   1804  CD  GLU A 111      21.684   6.394  11.949  1.00  1.85           C
ATOM   1805  OE1 GLU A 111      22.245   6.789  12.993  1.00  1.85           O
ATOM   1806  OE2 GLU A 111      22.078   5.395  11.323  1.00  1.85           O
ATOM   1807  N   LEU A 112      18.292  10.528  11.614  1.00-17.15           N
ATOM   1808  H   LEU A 112      19.026  11.227  11.670  1.00-17.15           H
ATOM   1809  CA  LEU A 112      17.013  10.774  12.283  1.00-17.15           C
ATOM   1810  HA  LEU A 112      16.831   9.984  13.014  1.00-17.15           H
ATOM   1811  C   LEU A 112      15.881  10.749  11.267  1.00-17.15           C
ATOM   1812  O   LEU A 112      14.862  10.086  11.454  1.00-17.15           O
ATOM   1813  CB  LEU A 112      17.020  12.139  12.981  1.00-17.15           C
ATOM   1814 1HB  LEU A 112      17.796  12.128  13.745  1.00-17.15           H
ATOM   1815 2HB  LEU A 112      17.295  12.893  12.244  1.00-17.15           H
ATOM   1816  CG  LEU A 112      15.700  12.595  13.627  1.00-17.15           C
ATOM   1817  HG  LEU A 112      14.951  12.692  12.842  1.00-17.15           H
ATOM   1818  CD1 LEU A 112      15.162  11.624  14.666  1.00-17.15           C
ATOM   1819 1HD1 LEU A 112      14.276  12.038  15.148  1.00-17.15           H
ATOM   1820 2HD1 LEU A 112      15.921  11.433  15.423  1.00-17.15           H
ATOM   1821 3HD1 LEU A 112      14.886  10.681  14.194  1.00-17.15           H
ATOM   1822  CD2 LEU A 112      15.885  13.965  14.260  1.00-17.15           C
ATOM   1823 1HD2 LEU A 112      14.942  14.318  14.676  1.00-17.15           H
ATOM   1824 2HD2 LEU A 112      16.231  14.680  13.513  1.00-17.15           H
ATOM   1825 3HD2 LEU A 112      16.623  13.906  15.061  1.00-17.15           H
ATOM   1826  N   LEU A 113      16.057  11.443  10.155  1.00 -8.90           N
ATOM   1827  H   LEU A 113      16.909  11.964  10.003  1.00 -8.90           H
ATOM   1828  CA  LEU A 113      15.008  11.448   9.149  1.00 -8.90           C
ATOM   1829  HA  LEU A 113      14.046  11.480   9.656  1.00 -8.90           H
ATOM   1830  C   LEU A 113      15.023  10.149   8.363  1.00 -8.90           C
ATOM   1831  O   LEU A 113      13.990   9.758   7.867  1.00 -8.90           O
ATOM   1832  CB  LEU A 113      15.104  12.675   8.241  1.00 -8.90           C
ATOM   1833 1HB  LEU A 113      16.118  12.730   7.858  1.00 -8.90           H
ATOM   1834 2HB  LEU A 113      14.438  12.523   7.396  1.00 -8.90           H
ATOM   1835  CG  LEU A 113      14.732  14.020   8.898  1.00 -8.90           C
ATOM   1836  HG  LEU A 113      15.339  14.148   9.794  1.00 -8.90           H
ATOM   1837  CD1 LEU A 113      15.001  15.198   7.972  1.00 -8.90           C
ATOM   1838 1HD1 LEU A 113      14.697  16.125   8.457  1.00 -8.90           H
ATOM   1839 2HD1 LEU A 113      14.450  15.083   7.038  1.00 -8.90           H
ATOM   1840 3HD1 LEU A 113      16.068  15.259   7.762  1.00 -8.90           H
ATOM   1841  CD2 LEU A 113      13.256  14.074   9.304  1.00 -8.90           C
ATOM   1842 1HD2 LEU A 113      13.033  15.043   9.753  1.00 -8.90           H
ATOM   1843 2HD2 LEU A 113      13.041  13.305  10.041  1.00 -8.90           H
ATOM   1844 3HD2 LEU A 113      12.618  13.934   8.432  1.00 -8.90           H
ATOM   1845  N   CYS A 114      16.128   9.421   8.313  1.00  5.91           N
ATOM   1846  H   CYS A 114      16.985   9.771   8.726  1.00  5.91           H
ATOM   1847  CA  CYS A 114      16.111   8.090   7.699  1.00  5.91           C
ATOM   1848  HA  CYS A 114      15.770   8.164   6.669  1.00  5.91           H
ATOM   1849  C   CYS A 114      15.117   7.217   8.448  1.00  5.91           C
ATOM   1850  O   CYS A 114      14.218   6.629   7.855  1.00  5.91           O
ATOM   1851  CB  CYS A 114      17.504   7.450   7.721  1.00  5.91           C
ATOM   1852 1HB  CYS A 114      18.173   8.039   7.094  1.00  5.91           H
ATOM   1853 2HB  CYS A 114      17.878   7.483   8.739  1.00  5.91           H
ATOM   1854  SG  CYS A 114      17.572   5.709   7.195  1.00  5.91           S
ATOM   1855  N   LYS A 115      15.224   7.191   9.766  1.00-13.45           N
ATOM   1856  H   LYS A 115      15.964   7.720  10.223  1.00-13.45           H
ATOM   1857  CA  LYS A 115      14.315   6.391  10.580  1.00-13.45           C
ATOM   1858  HA  LYS A 115      14.308   5.366  10.204  1.00-13.45           H
ATOM   1859  C   LYS A 115      12.882   6.896  10.536  1.00-13.45           C
ATOM   1860  O   LYS A 115      11.965   6.138  10.229  1.00-13.45           O
ATOM   1861  CB  LYS A 115      14.851   6.393  12.007  1.00-13.45           C
ATOM   1862 1HB  LYS A 115      15.067   7.419  12.304  1.00-13.45           H
ATOM   1863 2HB  LYS A 115      14.099   5.983  12.681  1.00-13.45           H
ATOM   1864  CG  LYS A 115      16.110   5.562  12.117  1.00-13.45           C
ATOM   1865 1HG  LYS A 115      15.840   4.521  11.939  1.00-13.45           H
ATOM   1866 2HG  LYS A 115      16.834   5.870  11.364  1.00-13.45           H
ATOM   1867  CD  LYS A 115      16.757   5.678  13.473  1.00-13.45           C
ATOM   1868 1HD  LYS A 115      17.147   6.686  13.615  1.00-13.45           H
ATOM   1869 2HD  LYS A 115      16.018   5.464  14.244  1.00-13.45           H
ATOM   1870  CE  LYS A 115      17.874   4.657  13.547  1.00-13.45           C
ATOM   1871 1HE  LYS A 115      17.459   3.678  13.291  1.00-13.45           H
ATOM   1872 2HE  LYS A 115      18.642   4.904  12.812  1.00-13.45           H
ATOM   1873  NZ  LYS A 115      18.483   4.575  14.906  1.00-13.45           N
ATOM   1874 1HZ  LYS A 115      19.072   3.754  14.960  1.00-13.45           H
ATOM   1875 2HZ  LYS A 115      17.753   4.503  15.605  1.00-13.45           H
ATOM   1876 3HZ  LYS A 115      19.040   5.401  15.087  1.00-13.45           H
ATOM   1877  N   VAL A 116      12.667   8.172  10.813  1.00-11.79           N
ATOM   1878  H   VAL A 116      13.449   8.783  11.034  1.00-11.79           H
ATOM   1879  CA  VAL A 116      11.298   8.688  10.886  1.00-11.79           C
ATOM   1880  HA  VAL A 116      10.724   8.018  11.524  1.00-11.79           H
ATOM   1881  C   VAL A 116      10.622   8.690   9.517  1.00-11.79           C
ATOM   1882  O   VAL A 116       9.452   8.331   9.399  1.00-11.79           O
ATOM   1883  CB  VAL A 116      11.252  10.106  11.529  1.00-11.79           C
ATOM   1884  HB  VAL A 116      11.842  10.792  10.922  1.00-11.79           H
ATOM   1885  CG1 VAL A 116       9.811  10.634  11.614  1.00-11.79           C
ATOM   1886 1HG1 VAL A 116       9.777  11.553  12.199  1.00-11.79           H
ATOM   1887 2HG1 VAL A 116       9.169   9.893  12.095  1.00-11.79           H
ATOM   1888 3HG1 VAL A 116       9.426  10.837  10.616  1.00-11.79           H
ATOM   1889  CG2 VAL A 116      11.835  10.073  12.950  1.00-11.79           C
ATOM   1890 1HG2 VAL A 116      11.823  11.074  13.380  1.00-11.79           H
ATOM   1891 2HG2 VAL A 116      12.867   9.724  12.936  1.00-11.79           H
ATOM   1892 3HG2 VAL A 116      11.253   9.402  13.582  1.00-11.79           H
ATOM   1893  N   LEU A 117      11.322   9.053   8.453  1.00-13.78           N
ATOM   1894  H   LEU A 117      12.306   9.300   8.523  1.00-13.78           H
ATOM   1895  CA  LEU A 117      10.659   9.116   7.155  1.00-13.78           C
ATOM   1896  HA  LEU A 117       9.655   9.503   7.317  1.00-13.78           H
ATOM   1897  C   LEU A 117      10.496   7.727   6.548  1.00-13.78           C
ATOM   1898  O   LEU A 117       9.525   7.517   5.841  1.00-13.78           O
ATOM   1899  CB  LEU A 117      11.351  10.075   6.178  1.00-13.78           C
ATOM   1900 1HB  LEU A 117      12.329   9.664   5.933  1.00-13.78           H
ATOM   1901 2HB  LEU A 117      10.761  10.085   5.266  1.00-13.78           H
ATOM   1902  CG  LEU A 117      11.542  11.539   6.617  1.00-13.78           C
ATOM   1903  HG  LEU A 117      12.187  11.554   7.491  1.00-13.78           H
ATOM   1904  CD1 LEU A 117      12.227  12.342   5.514  1.00-13.78           C
ATOM   1905 1HD1 LEU A 117      12.452  13.346   5.876  1.00-13.78           H
ATOM   1906 2HD1 LEU A 117      11.576  12.417   4.644  1.00-13.78           H
ATOM   1907 3HD1 LEU A 117      13.161  11.860   5.229  1.00-13.78           H
ATOM   1908  CD2 LEU A 117      10.241  12.234   7.004  1.00-13.78           C
ATOM   1909 1HD2 LEU A 117      10.430  13.287   7.208  1.00-13.78           H
ATOM   1910 2HD2 LEU A 117       9.846  11.781   7.909  1.00-13.78           H
ATOM   1911 3HD2 LEU A 117       9.510  12.146   6.200  1.00-13.78           H
ATOM   1912  N   SER A 118      11.349   6.752   6.847  1.00-24.08           N
ATOM   1913  H   SER A 118      12.178   6.933   7.404  1.00-24.08           H
ATOM   1914  CA  SER A 118      11.084   5.386   6.373  1.00-24.08           C
ATOM   1915  HA  SER A 118      10.815   5.432   5.318  1.00-24.08           H
ATOM   1916  C   SER A 118       9.907   4.776   7.132  1.00-24.08           C
ATOM   1917  O   SER A 118       9.114   4.026   6.552  1.00-24.08           O
ATOM   1918  CB  SER A 118      12.305   4.473   6.506  1.00-24.08           C
ATOM   1919 1HB  SER A 118      12.057   3.485   6.117  1.00-24.08           H
ATOM   1920 2HB  SER A 118      13.128   4.886   5.922  1.00-24.08           H
ATOM   1921  OG  SER A 118      12.708   4.357   7.856  1.00-24.08           O
ATOM   1922  HG  SER A 118      13.327   5.078   8.043  1.00-24.08           H
ATOM   1923  N   TYR A 119       9.743   5.139   8.401  1.00  8.58           N
ATOM   1924  H   TYR A 119      10.462   5.686   8.865  1.00  8.58           H
ATOM   1925  CA  TYR A 119       8.548   4.759   9.153  1.00  8.58           C
ATOM   1926  HA  TYR A 119       8.426   3.678   9.119  1.00  8.58           H
ATOM   1927  C   TYR A 119       7.321   5.373   8.497  1.00  8.58           C
ATOM   1928  O   TYR A 119       6.334   4.685   8.265  1.00  8.58           O
ATOM   1929  CB  TYR A 119       8.647   5.215  10.617  1.00  8.58           C
ATOM   1930 1HB  TYR A 119       9.337   4.558  11.145  1.00  8.58           H
ATOM   1931 2HB  TYR A 119       9.053   6.221  10.643  1.00  8.58           H
ATOM   1932  CG  TYR A 119       7.312   5.243  11.335  1.00  8.58           C
ATOM   1933  CD1 TYR A 119       6.799   4.096  11.966  1.00  8.58           C
ATOM   1934  HD1 TYR A 119       7.404   3.204  12.013  1.00  8.58           H
ATOM   1935  CD2 TYR A 119       6.534   6.421  11.355  1.00  8.58           C
ATOM   1936  HD2 TYR A 119       6.934   7.332  10.933  1.00  8.58           H
ATOM   1937  CE1 TYR A 119       5.487   4.095  12.527  1.00  8.58           C
ATOM   1938  HE1 TYR A 119       5.090   3.206  12.994  1.00  8.58           H
ATOM   1939  CE2 TYR A 119       5.223   6.421  11.893  1.00  8.58           C
ATOM   1940  HE2 TYR A 119       4.626   7.320  11.870  1.00  8.58           H
ATOM   1941  CZ  TYR A 119       4.705   5.251  12.452  1.00  8.58           C
ATOM   1942  OH  TYR A 119       3.413   5.263  12.912  1.00  8.58           O
ATOM   1943  HH  TYR A 119       2.979   6.104  12.729  1.00  8.58           H
ATOM   1944  N   LEU A 120       7.377   6.656   8.171  1.00-17.20           N
ATOM   1945  H   LEU A 120       8.213   7.192   8.385  1.00-17.20           H
ATOM   1946  CA  LEU A 120       6.225   7.328   7.574  1.00-17.20           C
ATOM   1947  HA  LEU A 120       5.349   7.138   8.192  1.00-17.20           H
ATOM   1948  C   LEU A 120       5.921   6.790   6.184  1.00-17.20           C
ATOM   1949  O   LEU A 120       4.756   6.621   5.840  1.00-17.20           O
ATOM   1950  CB  LEU A 120       6.472   8.836   7.510  1.00-17.20           C
ATOM   1951 1HB  LEU A 120       7.477   8.996   7.123  1.00-17.20           H
ATOM   1952 2HB  LEU A 120       5.770   9.270   6.800  1.00-17.20           H
ATOM   1953  CG  LEU A 120       6.322   9.601   8.834  1.00-17.20           C
ATOM   1954  HG  LEU A 120       6.864   9.069   9.613  1.00-17.20           H
ATOM   1955  CD1 LEU A 120       6.948  10.976   8.692  1.00-17.20           C
ATOM   1956 1HD1 LEU A 120       6.751  11.570   9.584  1.00-17.20           H
ATOM   1957 2HD1 LEU A 120       6.560  11.483   7.810  1.00-17.20           H
ATOM   1958 3HD1 LEU A 120       8.024  10.856   8.589  1.00-17.20           H
ATOM   1959  CD2 LEU A 120       4.858   9.731   9.266  1.00-17.20           C
ATOM   1960 1HD2 LEU A 120       4.802  10.288  10.202  1.00-17.20           H
ATOM   1961 2HD2 LEU A 120       4.429   8.743   9.430  1.00-17.20           H
ATOM   1962 3HD2 LEU A 120       4.283  10.254   8.501  1.00-17.20           H
ATOM   1963  N   LYS A 121       6.950   6.490   5.402  1.00 -3.25           N
ATOM   1964  H   LYS A 121       7.894   6.679   5.733  1.00 -3.25           H
ATOM   1965  CA  LYS A 121       6.774   5.929   4.060  1.00 -3.25           C
ATOM   1966  HA  LYS A 121       6.168   6.616   3.470  1.00 -3.25           H
ATOM   1967  C   LYS A 121       6.025   4.614   4.177  1.00 -3.25           C
ATOM   1968  O   LYS A 121       5.011   4.412   3.519  1.00 -3.25           O
ATOM   1969  CB  LYS A 121       8.142   5.730   3.386  1.00 -3.25           C
ATOM   1970 1HB  LYS A 121       8.716   6.640   3.536  1.00 -3.25           H
ATOM   1971 2HB  LYS A 121       8.668   4.916   3.884  1.00 -3.25           H
ATOM   1972  CG  LYS A 121       8.114   5.453   1.881  1.00 -3.25           C
ATOM   1973 1HG  LYS A 121       7.511   4.567   1.678  1.00 -3.25           H
ATOM   1974 2HG  LYS A 121       7.668   6.311   1.380  1.00 -3.25           H
ATOM   1975  CD  LYS A 121       9.536   5.240   1.336  1.00 -3.25           C
ATOM   1976 1HD  LYS A 121      10.164   6.074   1.646  1.00 -3.25           H
ATOM   1977 2HD  LYS A 121       9.941   4.322   1.763  1.00 -3.25           H
ATOM   1978  CE  LYS A 121       9.574   5.142  -0.190  1.00 -3.25           C
ATOM   1979 1HE  LYS A 121       8.926   4.323  -0.507  1.00 -3.25           H
ATOM   1980 2HE  LYS A 121       9.185   6.070  -0.615  1.00 -3.25           H
ATOM   1981  NZ  LYS A 121      10.963   4.903  -0.732  1.00 -3.25           N
ATOM   1982 1HZ  LYS A 121      10.927   4.833  -1.746  1.00 -3.25           H
ATOM   1983 2HZ  LYS A 121      11.349   4.042  -0.366  1.00 -3.25           H
ATOM   1984 3HZ  LYS A 121      11.573   5.674  -0.488  1.00 -3.25           H
ATOM   1985  N   LEU A 122       6.475   3.735   5.059  1.00-12.65           N
ATOM   1986  H   LEU A 122       7.300   3.942   5.613  1.00-12.65           H
ATOM   1987  CA  LEU A 122       5.821   2.441   5.198  1.00-12.65           C
ATOM   1988  HA  LEU A 122       5.687   2.042   4.194  1.00-12.65           H
ATOM   1989  C   LEU A 122       4.432   2.544   5.837  1.00-12.65           C
ATOM   1990  O   LEU A 122       3.503   1.865   5.416  1.00-12.65           O
ATOM   1991  CB  LEU A 122       6.735   1.486   5.971  1.00-12.65           C
ATOM   1992 1HB  LEU A 122       7.735   1.559   5.546  1.00-12.65           H
ATOM   1993 2HB  LEU A 122       6.781   1.814   7.009  1.00-12.65           H
ATOM   1994  CG  LEU A 122       6.316   0.011   5.938  1.00-12.65           C
ATOM   1995  HG  LEU A 122       5.326  -0.048   6.369  1.00-12.65           H
ATOM   1996  CD1 LEU A 122       6.252  -0.577   4.530  1.00-12.65           C
ATOM   1997 1HD1 LEU A 122       5.978  -1.627   4.591  1.00-12.65           H
ATOM   1998 2HD1 LEU A 122       7.218  -0.482   4.033  1.00-12.65           H
ATOM   1999 3HD1 LEU A 122       5.490  -0.069   3.942  1.00-12.65           H
ATOM   2000  CD2 LEU A 122       7.252  -0.849   6.778  1.00-12.65           C
ATOM   2001 1HD2 LEU A 122       6.860  -1.863   6.847  1.00-12.65           H
ATOM   2002 2HD2 LEU A 122       7.329  -0.447   7.784  1.00-12.65           H
ATOM   2003 3HD2 LEU A 122       8.244  -0.886   6.325  1.00-12.65           H
ATOM   2004  N   PHE A 123       4.248   3.454   6.785  1.00 -8.67           N
ATOM   2005  H   PHE A 123       5.046   3.986   7.128  1.00 -8.67           H
ATOM   2006  CA  PHE A 123       2.930   3.719   7.375  1.00 -8.67           C
ATOM   2007  HA  PHE A 123       2.552   2.811   7.844  1.00 -8.67           H
ATOM   2008  C   PHE A 123       1.943   4.151   6.294  1.00 -8.67           C
ATOM   2009  O   PHE A 123       0.799   3.699   6.254  1.00 -8.67           O
ATOM   2010  CB  PHE A 123       3.056   4.827   8.431  1.00 -8.67           C
ATOM   2011 1HB  PHE A 123       3.780   4.512   9.182  1.00 -8.67           H
ATOM   2012 2HB  PHE A 123       3.434   5.729   7.952  1.00 -8.67           H
ATOM   2013  CG  PHE A 123       1.763   5.167   9.125  1.00 -8.67           C
ATOM   2014  CD1 PHE A 123       1.393   4.491  10.295  1.00 -8.67           C
ATOM   2015  HD1 PHE A 123       2.038   3.721  10.692  1.00 -8.67           H
ATOM   2016  CD2 PHE A 123       0.925   6.186   8.632  1.00 -8.67           C
ATOM   2017  HD2 PHE A 123       1.203   6.725   7.737  1.00 -8.67           H
ATOM   2018  CE1 PHE A 123       0.183   4.811  10.970  1.00 -8.67           C
ATOM   2019  HE1 PHE A 123      -0.097   4.277  11.864  1.00 -8.67           H
ATOM   2020  CE2 PHE A 123      -0.285   6.518   9.301  1.00 -8.67           C
ATOM   2021  HE2 PHE A 123      -0.916   7.309   8.924  1.00 -8.67           H
ATOM   2022  CZ  PHE A 123      -0.658   5.821  10.467  1.00 -8.67           C
ATOM   2023  HZ  PHE A 123      -1.578   6.066  10.978  1.00 -8.67           H
ATOM   2024  N   SER A 124       2.392   5.005   5.388  1.00-11.44           N
ATOM   2025  H   SER A 124       3.338   5.372   5.465  1.00-11.44           H
ATOM   2026  CA  SER A 124       1.546   5.471   4.294  1.00-11.44           C
ATOM   2027  HA  SER A 124       0.569   5.720   4.707  1.00-11.44           H
ATOM   2028  C   SER A 124       1.305   4.439   3.197  1.00-11.44           C
ATOM   2029  O   SER A 124       0.376   4.592   2.421  1.00-11.44           O
ATOM   2030  CB  SER A 124       2.131   6.752   3.709  1.00-11.44           C
ATOM   2031 1HB  SER A 124       1.453   7.128   2.948  1.00-11.44           H
ATOM   2032 2HB  SER A 124       2.204   7.487   4.508  1.00-11.44           H
ATOM   2033  OG  SER A 124       3.415   6.590   3.143  1.00-11.44           O
ATOM   2034  HG  SER A 124       3.811   5.761   3.443  1.00-11.44           H
ATOM   2035  N   MET A 125       2.088   3.368   3.157  1.00 -4.90           N
ATOM   2036  H   MET A 125       2.895   3.316   3.764  1.00 -4.90           H
ATOM   2037  CA  MET A 125       1.804   2.232   2.273  1.00 -4.90           C
ATOM   2038  HA  MET A 125       1.355   2.588   1.345  1.00 -4.90           H
ATOM   2039  C   MET A 125       0.824   1.263   2.945  1.00 -4.90           C
ATOM   2040  O   MET A 125      -0.028   0.663   2.293  1.00 -4.90           O
ATOM   2041  CB  MET A 125       3.104   1.492   1.946  1.00 -4.90           C
ATOM   2042 1HB  MET A 125       3.595   1.231   2.882  1.00 -4.90           H
ATOM   2043 2HB  MET A 125       2.862   0.572   1.415  1.00 -4.90           H
ATOM   2044  CG  MET A 125       4.077   2.299   1.094  1.00 -4.90           C
ATOM   2045 1HG  MET A 125       3.697   2.340   0.073  1.00 -4.90           H
ATOM   2046 2HG  MET A 125       4.119   3.315   1.480  1.00 -4.90           H
ATOM   2047  SD  MET A 125       5.766   1.645   1.086  1.00 -4.90           S
ATOM   2048  CE  MET A 125       5.554   0.032   0.361  1.00 -4.90           C
ATOM   2049 1HE  MET A 125       6.527  -0.426   0.187  1.00 -4.90           H
ATOM   2050 2HE  MET A 125       5.020   0.116  -0.585  1.00 -4.90           H
ATOM   2051 3HE  MET A 125       4.981  -0.605   1.036  1.00 -4.90           H
ATOM   2052  N   TYR A 126       0.918   1.124   4.262  1.00  2.45           N
ATOM   2053  H   TYR A 126       1.664   1.594   4.763  1.00  2.45           H
ATOM   2054  CA  TYR A 126      -0.011   0.275   5.010  1.00  2.45           C
ATOM   2055  HA  TYR A 126      -0.083  -0.698   4.524  1.00  2.45           H
ATOM   2056  C   TYR A 126      -1.418   0.845   5.103  1.00  2.45           C
ATOM   2057  O   TYR A 126      -2.401   0.108   5.003  1.00  2.45           O
ATOM   2058  CB  TYR A 126       0.465   0.091   6.452  1.00  2.45           C
ATOM   2059 1HB  TYR A 126       0.833   1.042   6.835  1.00  2.45           H
ATOM   2060 2HB  TYR A 126      -0.398  -0.196   7.046  1.00  2.45           H
ATOM   2061  CG  TYR A 126       1.514  -0.975   6.651  1.00  2.45           C
ATOM   2062  CD1 TYR A 126       2.734  -0.680   7.285  1.00  2.45           C
ATOM   2063  HD1 TYR A 126       2.936   0.326   7.621  1.00  2.45           H
ATOM   2064  CD2 TYR A 126       1.272  -2.305   6.249  1.00  2.45           C
ATOM   2065  HD2 TYR A 126       0.333  -2.569   5.780  1.00  2.45           H
ATOM   2066  CE1 TYR A 126       3.706  -1.695   7.487  1.00  2.45           C
ATOM   2067  HE1 TYR A 126       4.635  -1.466   7.985  1.00  2.45           H
ATOM   2068  CE2 TYR A 126       2.249  -3.305   6.440  1.00  2.45           C
ATOM   2069  HE2 TYR A 126       2.066  -4.310   6.115  1.00  2.45           H
ATOM   2070  CZ  TYR A 126       3.460  -2.991   7.042  1.00  2.45           C
ATOM   2071  OH  TYR A 126       4.389  -3.980   7.232  1.00  2.45           O
ATOM   2072  HH  TYR A 126       5.163  -3.670   7.709  1.00  2.45           H
ATOM   2073  N   ALA A 127      -1.531   2.145   5.330  1.00  5.04           N
ATOM   2074  H   ALA A 127      -0.696   2.716   5.398  1.00  5.04           H
ATOM   2075  CA  ALA A 127      -2.835   2.757   5.570  1.00  5.04           C
ATOM   2076  HA  ALA A 127      -3.222   2.295   6.479  1.00  5.04           H
ATOM   2077  C   ALA A 127      -3.911   2.503   4.493  1.00  5.04           C
ATOM   2078  O   ALA A 127      -5.027   2.117   4.854  1.00  5.04           O
ATOM   2079  CB  ALA A 127      -2.661   4.256   5.867  1.00  5.04           C
ATOM   2080 1HB  ALA A 127      -2.007   4.381   6.733  1.00  5.04           H
ATOM   2081 2HB  ALA A 127      -3.634   4.694   6.088  1.00  5.04           H
ATOM   2082 3HB  ALA A 127      -2.219   4.764   5.010  1.00  5.04           H
ATOM   2083  N   PRO A 128      -3.622   2.689   3.186  1.00 10.01           N
ATOM   2084  CA  PRO A 128      -4.703   2.342   2.252  1.00 10.01           C
ATOM   2085  HA  PRO A 128      -5.588   2.939   2.466  1.00 10.01           H
ATOM   2086  C   PRO A 128      -5.058   0.864   2.235  1.00 10.01           C
ATOM   2087  O   PRO A 128      -6.227   0.511   2.116  1.00 10.01           O
ATOM   2088  CB  PRO A 128      -4.124   2.723   0.884  1.00 10.01           C
ATOM   2089 1HB  PRO A 128      -3.680   1.851   0.404  1.00 10.01           H
ATOM   2090 2HB  PRO A 128      -4.890   3.159   0.243  1.00 10.01           H
ATOM   2091  CG  PRO A 128      -3.084   3.696   1.188  1.00 10.01           C
ATOM   2092 1HG  PRO A 128      -2.347   3.730   0.393  1.00 10.01           H
ATOM   2093 2HG  PRO A 128      -3.529   4.677   1.348  1.00 10.01           H
ATOM   2094  CD  PRO A 128      -2.462   3.202   2.440  1.00 10.01           C
ATOM   2095 1HD  PRO A 128      -1.755   2.402   2.228  1.00 10.01           H
ATOM   2096 2HD  PRO A 128      -1.979   4.022   2.970  1.00 10.01           H
ATOM   2097  N   ALA A 129      -4.066  -0.007   2.369  1.00 -8.77           N
ATOM   2098  H   ALA A 129      -3.115   0.316   2.493  1.00 -8.77           H
ATOM   2099  CA  ALA A 129      -4.316  -1.440   2.303  1.00 -8.77           C
ATOM   2100  HA  ALA A 129      -4.880  -1.644   1.391  1.00 -8.77           H
ATOM   2101  C   ALA A 129      -5.159  -1.886   3.500  1.00 -8.77           C
ATOM   2102  O   ALA A 129      -6.088  -2.683   3.365  1.00 -8.77           O
ATOM   2103  CB  ALA A 129      -2.987  -2.191   2.248  1.00 -8.77           C
ATOM   2104 1HB  ALA A 129      -2.383  -1.819   1.419  1.00 -8.77           H
ATOM   2105 2HB  ALA A 129      -3.171  -3.253   2.092  1.00 -8.77           H
ATOM   2106 3HB  ALA A 129      -2.433  -2.057   3.179  1.00 -8.77           H
ATOM   2107  N   PHE A 130      -4.890  -1.341   4.676  1.00 -5.16           N
ATOM   2108  H   PHE A 130      -4.088  -0.722   4.783  1.00 -5.16           H
ATOM   2109  CA  PHE A 130      -5.726  -1.661   5.826  1.00 -5.16           C
ATOM   2110  HA  PHE A 130      -5.946  -2.725   5.792  1.00 -5.16           H
ATOM   2111  C   PHE A 130      -7.069  -0.951   5.757  1.00 -5.16           C
ATOM   2112  O   PHE A 130      -8.063  -1.506   6.201  1.00 -5.16           O
ATOM   2113  CB  PHE A 130      -5.021  -1.389   7.153  1.00 -5.16           C
ATOM   2114 1HB  PHE A 130      -4.697  -0.348   7.186  1.00 -5.16           H
ATOM   2115 2HB  PHE A 130      -5.739  -1.554   7.955  1.00 -5.16           H
ATOM   2116  CG  PHE A 130      -3.840  -2.291   7.401  1.00 -5.16           C
ATOM   2117  CD1 PHE A 130      -3.944  -3.687   7.222  1.00 -5.16           C
ATOM   2118  HD1 PHE A 130      -4.884  -4.130   6.931  1.00 -5.16           H
ATOM   2119  CD2 PHE A 130      -2.617  -1.752   7.821  1.00 -5.16           C
ATOM   2120  HD2 PHE A 130      -2.524  -0.689   7.968  1.00 -5.16           H
ATOM   2121  CE1 PHE A 130      -2.820  -4.527   7.405  1.00 -5.16           C
ATOM   2122  HE1 PHE A 130      -2.898  -5.590   7.228  1.00 -5.16           H
ATOM   2123  CE2 PHE A 130      -1.496  -2.583   8.041  1.00 -5.16           C
ATOM   2124  HE2 PHE A 130      -0.563  -2.155   8.375  1.00 -5.16           H
ATOM   2125  CZ  PHE A 130      -1.592  -3.970   7.807  1.00 -5.16           C
ATOM   2126  HZ  PHE A 130      -0.725  -4.603   7.927  1.00 -5.16           H
ATOM   2127  N   MET A 131      -7.174   0.208   5.124  1.00 -1.45           N
ATOM   2128  H   MET A 131      -6.347   0.702   4.794  1.00 -1.45           H
ATOM   2129  CA  MET A 131      -8.504   0.765   4.881  1.00 -1.45           C
ATOM   2130  HA  MET A 131      -9.050   0.765   5.823  1.00 -1.45           H
ATOM   2131  C   MET A 131      -9.293  -0.119   3.921  1.00 -1.45           C
ATOM   2132  O   MET A 131     -10.496  -0.268   4.090  1.00 -1.45           O
ATOM   2133  CB  MET A 131      -8.465   2.196   4.342  1.00 -1.45           C
ATOM   2134 1HB  MET A 131      -7.562   2.336   3.749  1.00 -1.45           H
ATOM   2135 2HB  MET A 131      -9.319   2.328   3.680  1.00 -1.45           H
ATOM   2136  CG  MET A 131      -8.540   3.270   5.425  1.00 -1.45           C
ATOM   2137 1HG  MET A 131      -7.638   3.219   6.037  1.00 -1.45           H
ATOM   2138 2HG  MET A 131      -8.569   4.245   4.939  1.00 -1.45           H
ATOM   2139  SD  MET A 131      -9.997   3.112   6.520  1.00 -1.45           S
ATOM   2140  CE  MET A 131     -11.419   3.179   5.385  1.00 -1.45           C
ATOM   2141 1HE  MET A 131     -12.343   3.201   5.961  1.00 -1.45           H
ATOM   2142 2HE  MET A 131     -11.418   2.295   4.746  1.00 -1.45           H
ATOM   2143 3HE  MET A 131     -11.356   4.072   4.765  1.00 -1.45           H
ATOM   2144  N   MET A 132      -8.651  -0.777   2.968  1.00 -3.98           N
ATOM   2145  H   MET A 132      -7.660  -0.604   2.809  1.00 -3.98           H
ATOM   2146  CA  MET A 132      -9.353  -1.741   2.120  1.00 -3.98           C
ATOM   2147  HA  MET A 132     -10.251  -1.262   1.732  1.00 -3.98           H
ATOM   2148  C   MET A 132      -9.806  -2.986   2.893  1.00 -3.98           C
ATOM   2149  O   MET A 132     -10.851  -3.568   2.570  1.00 -3.98           O
ATOM   2150  CB  MET A 132      -8.494  -2.144   0.922  1.00 -3.98           C
ATOM   2151 1HB  MET A 132      -7.516  -2.474   1.267  1.00 -3.98           H
ATOM   2152 2HB  MET A 132      -8.984  -2.980   0.436  1.00 -3.98           H
ATOM   2153  CG  MET A 132      -8.318  -1.045  -0.116  1.00 -3.98           C
ATOM   2154 1HG  MET A 132      -9.300  -0.716  -0.456  1.00 -3.98           H
ATOM   2155 2HG  MET A 132      -7.793  -0.199   0.326  1.00 -3.98           H
ATOM   2156  SD  MET A 132      -7.384  -1.657  -1.530  1.00 -3.98           S
ATOM   2157  CE  MET A 132      -6.215  -0.317  -1.826  1.00 -3.98           C
ATOM   2158 1HE  MET A 132      -5.603  -0.554  -2.698  1.00 -3.98           H
ATOM   2159 2HE  MET A 132      -5.572  -0.185  -0.956  1.00 -3.98           H
ATOM   2160 3HE  MET A 132      -6.758   0.608  -2.025  1.00 -3.98           H
ATOM   2161  N   VAL A 133      -9.101  -3.357   3.955  1.00 -4.37           N
ATOM   2162  H   VAL A 133      -8.211  -2.906   4.143  1.00 -4.37           H
ATOM   2163  CA  VAL A 133      -9.592  -4.388   4.882  1.00 -4.37           C
ATOM   2164  HA  VAL A 133      -9.846  -5.282   4.313  1.00 -4.37           H
ATOM   2165  C   VAL A 133     -10.863  -3.887   5.562  1.00 -4.37           C
ATOM   2166  O   VAL A 133     -11.855  -4.603   5.621  1.00 -4.37           O
ATOM   2167  CB  VAL A 133      -8.530  -4.771   5.967  1.00 -4.37           C
ATOM   2168  HB  VAL A 133      -8.205  -3.876   6.482  1.00 -4.37           H
ATOM   2169  CG1 VAL A 133      -9.090  -5.721   7.024  1.00 -4.37           C
ATOM   2170 1HG1 VAL A 133      -8.294  -6.034   7.701  1.00 -4.37           H
ATOM   2171 2HG1 VAL A 133      -9.528  -6.595   6.548  1.00 -4.37           H
ATOM   2172 3HG1 VAL A 133      -9.853  -5.209   7.608  1.00 -4.37           H
ATOM   2173  CG2 VAL A 133      -7.323  -5.411   5.317  1.00 -4.37           C
ATOM   2174 1HG2 VAL A 133      -6.587  -5.681   6.074  1.00 -4.37           H
ATOM   2175 2HG2 VAL A 133      -6.859  -4.713   4.624  1.00 -4.37           H
ATOM   2176 3HG2 VAL A 133      -7.628  -6.305   4.773  1.00 -4.37           H
ATOM   2177  N   VAL A 134     -10.877  -2.650   6.034  1.00 -2.33           N
ATOM   2178  H   VAL A 134     -10.046  -2.071   5.951  1.00 -2.33           H
ATOM   2179  CA  VAL A 134     -12.065  -2.109   6.705  1.00 -2.33           C
ATOM   2180  HA  VAL A 134     -12.342  -2.778   7.519  1.00 -2.33           H
ATOM   2181  C   VAL A 134     -13.239  -2.031   5.738  1.00 -2.33           C
ATOM   2182  O   VAL A 134     -14.365  -2.380   6.078  1.00 -2.33           O
ATOM   2183  CB  VAL A 134     -11.792  -0.696   7.286  1.00 -2.33           C
ATOM   2184  HB  VAL A 134     -11.514  -0.026   6.476  1.00 -2.33           H
ATOM   2185  CG1 VAL A 134     -13.028  -0.127   7.980  1.00 -2.33           C
ATOM   2186 1HG1 VAL A 134     -12.777   0.814   8.463  1.00 -2.33           H
ATOM   2187 2HG1 VAL A 134     -13.402  -0.829   8.720  1.00 -2.33           H
ATOM   2188 3HG1 VAL A 134     -13.808   0.056   7.248  1.00 -2.33           H
ATOM   2189  CG2 VAL A 134     -10.648  -0.749   8.277  1.00 -2.33           C
ATOM   2190 1HG2 VAL A 134     -10.478   0.241   8.698  1.00 -2.33           H
ATOM   2191 2HG2 VAL A 134      -9.733  -1.059   7.789  1.00 -2.33           H
ATOM   2192 3HG2 VAL A 134     -10.865  -1.450   9.080  1.00 -2.33           H
ATOM   2193  N   ILE A 135     -12.971  -1.616   4.511  1.00-15.24           N
ATOM   2194  H   ILE A 135     -12.019  -1.337   4.283  1.00-15.24           H
ATOM   2195  CA  ILE A 135     -14.000  -1.522   3.482  1.00-15.24           C
ATOM   2196  HA  ILE A 135     -14.807  -0.889   3.847  1.00-15.24           H
ATOM   2197  C   ILE A 135     -14.602  -2.903   3.225  1.00-15.24           C
ATOM   2198  O   ILE A 135     -15.825  -3.049   3.196  1.00-15.24           O
ATOM   2199  CB  ILE A 135     -13.394  -0.884   2.194  1.00-15.24           C
ATOM   2200  HB  ILE A 135     -12.438  -1.365   1.995  1.00-15.24           H
ATOM   2201  CG1 ILE A 135     -13.165   0.622   2.431  1.00-15.24           C
ATOM   2202 1HG1 ILE A 135     -14.129   1.124   2.406  1.00-15.24           H
ATOM   2203 2HG1 ILE A 135     -12.746   0.765   3.425  1.00-15.24           H
ATOM   2204  CG2 ILE A 135     -14.290  -1.080   0.968  1.00-15.24           C
ATOM   2205 1HG2 ILE A 135     -13.838  -0.615   0.091  1.00-15.24           H
ATOM   2206 2HG2 ILE A 135     -15.264  -0.645   1.161  1.00-15.24           H
ATOM   2207 3HG2 ILE A 135     -14.396  -2.144   0.752  1.00-15.24           H
ATOM   2208  CD1 ILE A 135     -12.240   1.309   1.437  1.00-15.24           C
ATOM   2209 1HD1 ILE A 135     -12.117   2.351   1.728  1.00-15.24           H
ATOM   2210 2HD1 ILE A 135     -12.657   1.272   0.431  1.00-15.24           H
ATOM   2211 3HD1 ILE A 135     -11.262   0.825   1.441  1.00-15.24           H
ATOM   2212  N   SER A 136     -13.785  -3.934   3.079  1.00-15.17           N
ATOM   2213  H   SER A 136     -12.781  -3.805   3.147  1.00-15.17           H
ATOM   2214  CA  SER A 136     -14.324  -5.260   2.785  1.00-15.17           C
ATOM   2215  HA  SER A 136     -15.086  -5.151   2.014  1.00-15.17           H
ATOM   2216  C   SER A 136     -15.011  -5.903   3.995  1.00-15.17           C
ATOM   2217  O   SER A 136     -16.066  -6.531   3.846  1.00-15.17           O
ATOM   2218  CB  SER A 136     -13.218  -6.151   2.220  1.00-15.17           C
ATOM   2219 1HB  SER A 136     -13.603  -7.160   2.086  1.00-15.17           H
ATOM   2220 2HB  SER A 136     -12.918  -5.760   1.248  1.00-15.17           H
ATOM   2221  OG  SER A 136     -12.078  -6.180   3.060  1.00-15.17           O
ATOM   2222  HG  SER A 136     -11.555  -5.383   2.905  1.00-15.17           H
ATOM   2223  N   LEU A 137     -14.476  -5.696   5.192  1.00-11.88           N
ATOM   2224  H   LEU A 137     -13.601  -5.179   5.265  1.00-11.88           H
ATOM   2225  CA  LEU A 137     -15.075  -6.224   6.423  1.00-11.88           C
ATOM   2226  HA  LEU A 137     -15.428  -7.236   6.229  1.00-11.88           H
ATOM   2227  C   LEU A 137     -16.274  -5.429   6.925  1.00-11.88           C
ATOM   2228  O   LEU A 137     -16.990  -5.888   7.809  1.00-11.88           O
ATOM   2229  CB  LEU A 137     -14.048  -6.282   7.559  1.00-11.88           C
ATOM   2230 1HB  LEU A 137     -13.631  -5.282   7.680  1.00-11.88           H
ATOM   2231 2HB  LEU A 137     -14.595  -6.514   8.470  1.00-11.88           H
ATOM   2232  CG  LEU A 137     -12.885  -7.281   7.487  1.00-11.88           C
ATOM   2233  HG  LEU A 137     -12.279  -7.062   6.611  1.00-11.88           H
ATOM   2234  CD1 LEU A 137     -12.020  -7.127   8.738  1.00-11.88           C
ATOM   2235 1HD1 LEU A 137     -11.149  -7.777   8.660  1.00-11.88           H
ATOM   2236 2HD1 LEU A 137     -12.589  -7.397   9.628  1.00-11.88           H
ATOM   2237 3HD1 LEU A 137     -11.683  -6.095   8.827  1.00-11.88           H
ATOM   2238  CD2 LEU A 137     -13.367  -8.728   7.399  1.00-11.88           C
ATOM   2239 1HD2 LEU A 137     -12.509  -9.401   7.413  1.00-11.88           H
ATOM   2240 2HD2 LEU A 137     -13.906  -8.877   6.465  1.00-11.88           H
ATOM   2241 3HD2 LEU A 137     -14.022  -8.959   8.238  1.00-11.88           H
ATOM   2242  N   ASP A 138     -16.520  -4.251   6.375  1.00  6.52           N
ATOM   2243  H   ASP A 138     -15.795  -3.787   5.835  1.00  6.52           H
ATOM   2244  CA  ASP A 138     -17.817  -3.598   6.551  1.00  6.52           C
ATOM   2245  HA  ASP A 138     -18.193  -3.782   7.558  1.00  6.52           H
ATOM   2246  C   ASP A 138     -18.826  -4.137   5.544  1.00  6.52           C
ATOM   2247  O   ASP A 138     -19.956  -4.497   5.873  1.00  6.52           O
ATOM   2248  CB  ASP A 138     -17.700  -2.089   6.329  1.00  6.52           C
ATOM   2249 1HB  ASP A 138     -16.936  -1.688   6.996  1.00  6.52           H
ATOM   2250 2HB  ASP A 138     -17.393  -1.900   5.301  1.00  6.52           H
ATOM   2251  CG  ASP A 138     -19.007  -1.374   6.587  1.00  6.52           C
ATOM   2252  OD1 ASP A 138     -19.563  -1.552   7.686  1.00  6.52           O
ATOM   2253  OD2 ASP A 138     -19.501  -0.621   5.721  1.00  6.52           O
ATOM   2254  N   ARG A 139     -18.427  -4.173   4.280  1.00 -8.69           N
ATOM   2255  H   ARG A 139     -17.467  -3.925   4.052  1.00 -8.69           H
ATOM   2256  CA  ARG A 139     -19.372  -4.465   3.201  1.00 -8.69           C
ATOM   2257  HA  ARG A 139     -20.275  -3.882   3.374  1.00 -8.69           H
ATOM   2258  C   ARG A 139     -19.813  -5.904   3.104  1.00 -8.69           C
ATOM   2259  O   ARG A 139     -20.974  -6.144   2.794  1.00 -8.69           O
ATOM   2260  CB  ARG A 139     -18.784  -4.041   1.863  1.00 -8.69           C
ATOM   2261 1HB  ARG A 139     -17.795  -4.486   1.753  1.00 -8.69           H
ATOM   2262 2HB  ARG A 139     -19.425  -4.407   1.059  1.00 -8.69           H
ATOM   2263  CG  ARG A 139     -18.684  -2.538   1.748  1.00 -8.69           C
ATOM   2264 1HG  ARG A 139     -19.686  -2.109   1.715  1.00 -8.69           H
ATOM   2265 2HG  ARG A 139     -18.153  -2.131   2.606  1.00 -8.69           H
ATOM   2266  CD  ARG A 139     -17.938  -2.175   0.503  1.00 -8.69           C
ATOM   2267 1HD  ARG A 139     -16.950  -2.640   0.534  1.00 -8.69           H
ATOM   2268 2HD  ARG A 139     -18.478  -2.554  -0.364  1.00 -8.69           H
ATOM   2269  NE  ARG A 139     -17.789  -0.722   0.398  1.00 -8.69           N
ATOM   2270  HE  ARG A 139     -18.147  -0.178   1.163  1.00 -8.69           H
ATOM   2271  CZ  ARG A 139     -17.185  -0.078  -0.587  1.00 -8.69           C
ATOM   2272  NH1 ARG A 139     -17.027   1.205  -0.476  1.00 -8.69           N
ATOM   2273 1HH1 ARG A 139     -17.301   1.693   0.358  1.00 -8.69           H
ATOM   2274 2HH1 ARG A 139     -16.601   1.718  -1.234  1.00 -8.69           H
ATOM   2275  NH2 ARG A 139     -16.688  -0.664  -1.643  1.00 -8.69           N
ATOM   2276 1HH2 ARG A 139     -16.748  -1.672  -1.731  1.00 -8.69           H
ATOM   2277 2HH2 ARG A 139     -16.239  -0.118  -2.357  1.00 -8.69           H
ATOM   2278  N   SER A 140     -18.935  -6.859   3.369  1.00 15.60           N
ATOM   2279  H   SER A 140     -17.976  -6.632   3.619  1.00 15.60           H
ATOM   2280  CA  SER A 140     -19.371  -8.250   3.311  1.00 15.60           C
ATOM   2281  HA  SER A 140     -19.883  -8.372   2.361  1.00 15.60           H
ATOM   2282  C   SER A 140     -20.423  -8.523   4.383  1.00 15.60           C
ATOM   2283  O   SER A 140     -21.536  -8.879   4.021  1.00 15.60           O
ATOM   2284  CB  SER A 140     -18.206  -9.243   3.316  1.00 15.60           C
ATOM   2285 1HB  SER A 140     -17.486  -8.918   2.569  1.00 15.60           H
ATOM   2286 2HB  SER A 140     -17.722  -9.253   4.291  1.00 15.60           H
ATOM   2287  OG  SER A 140     -18.641 -10.550   2.981  1.00 15.60           O
ATOM   2288  HG  SER A 140     -18.314 -10.762   2.097  1.00 15.60           H
ATOM   2289  N   PRO A 141     -20.165  -8.255   5.680  1.00 29.88           N
ATOM   2290  CA  PRO A 141     -21.301  -8.413   6.599  1.00 29.88           C
ATOM   2291  HA  PRO A 141     -21.630  -9.452   6.593  1.00 29.88           H
ATOM   2292  C   PRO A 141     -22.514  -7.516   6.349  1.00 29.88           C
ATOM   2293  O   PRO A 141     -23.621  -7.922   6.652  1.00 29.88           O
ATOM   2294  CB  PRO A 141     -20.691  -8.081   7.963  1.00 29.88           C
ATOM   2295 1HB  PRO A 141     -20.848  -7.032   8.198  1.00 29.88           H
ATOM   2296 2HB  PRO A 141     -21.116  -8.712   8.742  1.00 29.88           H
ATOM   2297  CG  PRO A 141     -19.267  -8.355   7.799  1.00 29.88           C
ATOM   2298 1HG  PRO A 141     -18.678  -7.838   8.556  1.00 29.88           H
ATOM   2299 2HG  PRO A 141     -19.090  -9.430   7.836  1.00 29.88           H
ATOM   2300  CD  PRO A 141     -18.972  -7.837   6.434  1.00 29.88           C
ATOM   2301 1HD  PRO A 141     -18.890  -6.751   6.442  1.00 29.88           H
ATOM   2302 2HD  PRO A 141     -18.062  -8.292   6.045  1.00 29.88           H
ATOM   2303  N   ALA A 142     -22.373  -6.348   5.738  1.00  5.02           N
ATOM   2304  H   ALA A 142     -21.452  -5.989   5.512  1.00  5.02           H
ATOM   2305  CA  ALA A 142     -23.550  -5.546   5.394  1.00  5.02           C
ATOM   2306  HA  ALA A 142     -24.119  -5.375   6.309  1.00  5.02           H
ATOM   2307  C   ALA A 142     -24.495  -6.242   4.394  1.00  5.02           C
ATOM   2308  O   ALA A 142     -25.655  -5.840   4.265  1.00  5.02           O
ATOM   2309  CB  ALA A 142     -23.107  -4.181   4.849  1.00  5.02           C
ATOM   2310 1HB  ALA A 142     -22.447  -3.695   5.569  1.00  5.02           H
ATOM   2311 2HB  ALA A 142     -23.983  -3.551   4.691  1.00  5.02           H
ATOM   2312 3HB  ALA A 142     -22.580  -4.313   3.904  1.00  5.02           H
ATOM   2313  N   ILE A 143     -23.999  -7.257   3.695  1.00  6.45           N
ATOM   2314  H   ILE A 143     -23.024  -7.502   3.829  1.00  6.45           H
ATOM   2315  CA  ILE A 143     -24.775  -8.030   2.719  1.00  6.45           C
ATOM   2316  HA  ILE A 143     -25.755  -7.571   2.594  1.00  6.45           H
ATOM   2317  C   ILE A 143     -25.005  -9.474   3.193  1.00  6.45           C
ATOM   2318  O   ILE A 143     -26.107 -10.011   3.074  1.00  6.45           O
ATOM   2319  CB  ILE A 143     -24.053  -8.011   1.330  1.00  6.45           C
ATOM   2320  HB  ILE A 143     -23.045  -8.408   1.456  1.00  6.45           H
ATOM   2321  CG1 ILE A 143     -23.946  -6.549   0.835  1.00  6.45           C
ATOM   2322 1HG1 ILE A 143     -24.952  -6.186   0.642  1.00  6.45           H
ATOM   2323 2HG1 ILE A 143     -23.526  -5.934   1.629  1.00  6.45           H
ATOM   2324  CG2 ILE A 143     -24.808  -8.916   0.316  1.00  6.45           C
ATOM   2325 1HG2 ILE A 143     -24.433  -8.769  -0.695  1.00  6.45           H
ATOM   2326 2HG2 ILE A 143     -25.875  -8.699   0.337  1.00  6.45           H
ATOM   2327 3HG2 ILE A 143     -24.660  -9.965   0.579  1.00  6.45           H
ATOM   2328  CD1 ILE A 143     -23.088  -6.297  -0.413  1.00  6.45           C
ATOM   2329 1HD1 ILE A 143     -23.054  -5.227  -0.617  1.00  6.45           H
ATOM   2330 2HD1 ILE A 143     -23.512  -6.806  -1.278  1.00  6.45           H
ATOM   2331 3HD1 ILE A 143     -22.073  -6.656  -0.238  1.00  6.45           H
ATOM   2332  N   THR A 144     -23.989 -10.118   3.746  1.00  3.02           N
ATOM   2333  H   THR A 144     -23.084  -9.662   3.838  1.00  3.02           H
ATOM   2334  CA  THR A 144     -24.098 -11.510   4.177  1.00  3.02           C
ATOM   2335  HA  THR A 144     -24.744 -12.039   3.481  1.00  3.02           H
ATOM   2336  C   THR A 144     -24.692 -11.660   5.574  1.00  3.02           C
ATOM   2337  O   THR A 144     -25.249 -12.707   5.910  1.00  3.02           O
ATOM   2338  CB  THR A 144     -22.712 -12.198   4.164  1.00  3.02           C
ATOM   2339  HB  THR A 144     -22.836 -13.256   4.397  1.00  3.02           H
ATOM   2340  OG1 THR A 144     -21.857 -11.590   5.135  1.00  3.02           O
ATOM   2341  HG1 THR A 144     -21.000 -12.023   5.073  1.00  3.02           H
ATOM   2342  CG2 THR A 144     -22.011 -12.043   2.820  1.00  3.02           C
ATOM   2343 1HG2 THR A 144     -21.256 -12.822   2.722  1.00  3.02           H
ATOM   2344 2HG2 THR A 144     -21.524 -11.072   2.753  1.00  3.02           H
ATOM   2345 3HG2 THR A 144     -22.723 -12.140   2.004  1.00  3.02           H
ATOM   2346  N   ARG A 145     -24.585 -10.615   6.388  1.00 20.35           N
ATOM   2347  H   ARG A 145     -24.106  -9.785   6.054  1.00 20.35           H
ATOM   2348  CA  ARG A 145     -25.093 -10.583   7.770  1.00 20.35           C
ATOM   2349  HA  ARG A 145     -25.754 -11.431   7.941  1.00 20.35           H
ATOM   2350  C   ARG A 145     -25.858  -9.277   8.065  1.00 20.35           C
ATOM   2351  O   ARG A 145     -25.507  -8.562   9.014  1.00 20.35           O
ATOM   2352  CB  ARG A 145     -23.908 -10.668   8.743  1.00 20.35           C
ATOM   2353 1HB  ARG A 145     -23.298  -9.775   8.615  1.00 20.35           H
ATOM   2354 2HB  ARG A 145     -24.303 -10.669   9.759  1.00 20.35           H
ATOM   2355  CG  ARG A 145     -22.990 -11.878   8.574  1.00 20.35           C
ATOM   2356 1HG  ARG A 145     -23.554 -12.792   8.747  1.00 20.35           H
ATOM   2357 2HG  ARG A 145     -22.587 -11.896   7.564  1.00 20.35           H
ATOM   2358  CD  ARG A 145     -21.830 -11.795   9.551  1.00 20.35           C
ATOM   2359 1HD  ARG A 145     -21.128 -12.604   9.345  1.00 20.35           H
ATOM   2360 2HD  ARG A 145     -21.318 -10.844   9.407  1.00 20.35           H
ATOM   2361  NE  ARG A 145     -22.292 -11.895  10.940  1.00 20.35           N
ATOM   2362  HE  ARG A 145     -23.224 -12.259  11.079  1.00 20.35           H
ATOM   2363  CZ  ARG A 145     -21.601 -11.570  12.023  1.00 20.35           C
ATOM   2364  NH1 ARG A 145     -22.180 -11.646  13.183  1.00 20.35           N
ATOM   2365 1HH1 ARG A 145     -23.119 -11.993  13.260  1.00 20.35           H
ATOM   2366 2HH1 ARG A 145     -21.669 -11.385  14.011  1.00 20.35           H
ATOM   2367  NH2 ARG A 145     -20.363 -11.161  12.007  1.00 20.35           N
ATOM   2368 1HH2 ARG A 145     -19.855 -11.108  11.138  1.00 20.35           H
ATOM   2369 2HH2 ARG A 145     -19.914 -10.917  12.876  1.00 20.35           H
ATOM   2370  N   PRO A 146     -26.838  -8.887   7.221  1.00 28.16           N
ATOM   2371  CA  PRO A 146     -27.168  -7.451   7.244  1.00 28.16           C
ATOM   2372  HA  PRO A 146     -26.288  -6.870   6.967  1.00 28.16           H
ATOM   2373  C   PRO A 146     -27.748  -6.906   8.539  1.00 28.16           C
ATOM   2374  O   PRO A 146     -27.593  -5.728   8.848  1.00 28.16           O
ATOM   2375  CB  PRO A 146     -28.250  -7.323   6.165  1.00 28.16           C
ATOM   2376 1HB  PRO A 146     -29.239  -7.375   6.619  1.00 28.16           H
ATOM   2377 2HB  PRO A 146     -28.136  -6.391   5.611  1.00 28.16           H
ATOM   2378  CG  PRO A 146     -28.042  -8.469   5.290  1.00 28.16           C
ATOM   2379 1HG  PRO A 146     -28.951  -8.711   4.740  1.00 28.16           H
ATOM   2380 2HG  PRO A 146     -27.225  -8.254   4.604  1.00 28.16           H
ATOM   2381  CD  PRO A 146     -27.659  -9.584   6.213  1.00 28.16           C
ATOM   2382 1HD  PRO A 146     -28.545 -10.021   6.678  1.00 28.16           H
ATOM   2383 2HD  PRO A 146     -27.091 -10.343   5.676  1.00 28.16           H
ATOM   2384  N   LEU A 147     -28.437  -7.751   9.294  1.00-12.84           N
ATOM   2385  H   LEU A 147     -28.476  -8.731   9.045  1.00-12.84           H
ATOM   2386  CA  LEU A 147     -29.166  -7.301  10.475  1.00-12.84           C
ATOM   2387  HA  LEU A 147     -29.810  -6.469  10.197  1.00-12.84           H
ATOM   2388  C   LEU A 147     -28.190  -6.822  11.540  1.00-12.84           C
ATOM   2389  O   LEU A 147     -28.480  -5.881  12.280  1.00-12.84           O
ATOM   2390  CB  LEU A 147     -30.025  -8.445  11.025  1.00-12.84           C
ATOM   2391 1HB  LEU A 147     -29.353  -9.225  11.379  1.00-12.84           H
ATOM   2392 2HB  LEU A 147     -30.576  -8.073  11.889  1.00-12.84           H
ATOM   2393  CG  LEU A 147     -31.026  -9.107  10.060  1.00-12.84           C
ATOM   2394  HG  LEU A 147     -30.479  -9.478   9.194  1.00-12.84           H
ATOM   2395  CD1 LEU A 147     -31.681 -10.298  10.738  1.00-12.84           C
ATOM   2396 1HD1 LEU A 147     -32.359 -10.793  10.042  1.00-12.84           H
ATOM   2397 2HD1 LEU A 147     -32.244  -9.970  11.611  1.00-12.84           H
ATOM   2398 3HD1 LEU A 147     -30.919 -11.014  11.050  1.00-12.84           H
ATOM   2399  CD2 LEU A 147     -32.097  -8.137   9.563  1.00-12.84           C
ATOM   2400 1HD2 LEU A 147     -32.815  -8.675   8.942  1.00-12.84           H
ATOM   2401 2HD2 LEU A 147     -31.634  -7.358   8.964  1.00-12.84           H
ATOM   2402 3HD2 LEU A 147     -32.623  -7.696  10.412  1.00-12.84           H
ATOM   2403  N   ALA A 148     -27.008  -7.425  11.563  1.00 16.54           N
ATOM   2404  H   ALA A 148     -26.815  -8.164  10.898  1.00 16.54           H
ATOM   2405  CA  ALA A 148     -25.972  -7.061  12.522  1.00 16.54           C
ATOM   2406  HA  ALA A 148     -26.374  -7.178  13.529  1.00 16.54           H
ATOM   2407  C   ALA A 148     -25.537  -5.603  12.353  1.00 16.54           C
ATOM   2408  O   ALA A 148     -25.286  -4.909  13.336  1.00 16.54           O
ATOM   2409  CB  ALA A 148     -24.767  -8.001  12.354  1.00 16.54           C
ATOM   2410 1HB  ALA A 148     -25.084  -9.036  12.490  1.00 16.54           H
ATOM   2411 2HB  ALA A 148     -24.008  -7.759  13.099  1.00 16.54           H
ATOM   2412 3HB  ALA A 148     -24.338  -7.888  11.356  1.00 16.54           H
ATOM   2413  N   LEU A 149     -25.458  -5.137  11.113  1.00 21.33           N
ATOM   2414  H   LEU A 149     -25.712  -5.738  10.338  1.00 21.33           H
ATOM   2415  CA  LEU A 149     -24.969  -3.785  10.832  1.00 21.33           C
ATOM   2416  HA  LEU A 149     -24.544  -3.376  11.748  1.00 21.33           H
ATOM   2417  C   LEU A 149     -26.067  -2.813  10.410  1.00 21.33           C
ATOM   2418  O   LEU A 149     -25.789  -1.676  10.030  1.00 21.33           O
ATOM   2419  CB  LEU A 149     -23.841  -3.816   9.794  1.00 21.33           C
ATOM   2420 1HB  LEU A 149     -24.248  -4.184   8.853  1.00 21.33           H
ATOM   2421 2HB  LEU A 149     -23.524  -2.787   9.641  1.00 21.33           H
ATOM   2422  CG  LEU A 149     -22.572  -4.625  10.119  1.00 21.33           C
ATOM   2423  HG  LEU A 149     -22.827  -5.684  10.144  1.00 21.33           H
ATOM   2424  CD1 LEU A 149     -21.536  -4.398   9.023  1.00 21.33           C
ATOM   2425 1HD1 LEU A 149     -20.653  -5.008   9.212  1.00 21.33           H
ATOM   2426 2HD1 LEU A 149     -21.229  -3.352   8.994  1.00 21.33           H
ATOM   2427 3HD1 LEU A 149     -21.946  -4.675   8.053  1.00 21.33           H
ATOM   2428  CD2 LEU A 149     -21.950  -4.249  11.467  1.00 21.33           C
ATOM   2429 1HD2 LEU A 149     -20.997  -4.763  11.591  1.00 21.33           H
ATOM   2430 2HD2 LEU A 149     -22.612  -4.546  12.279  1.00 21.33           H
ATOM   2431 3HD2 LEU A 149     -21.784  -3.171  11.515  1.00 21.33           H
ATOM   2432  N   LYS A 150     -27.324  -3.221  10.529  1.00 -1.97           N
ATOM   2433  H   LYS A 150     -27.517  -4.189  10.761  1.00 -1.97           H
ATOM   2434  CA  LYS A 150     -28.437  -2.280  10.352  1.00 -1.97           C
ATOM   2435  HA  LYS A 150     -28.348  -1.753   9.402  1.00 -1.97           H
ATOM   2436  C   LYS A 150     -28.427  -1.249  11.464  1.00 -1.97           C
ATOM   2437  O   LYS A 150     -28.669  -0.069  11.244  1.00 -1.97           O
ATOM   2438  CB  LYS A 150     -29.796  -2.978  10.447  1.00 -1.97           C
ATOM   2439 1HB  LYS A 150     -29.749  -3.763  11.202  1.00 -1.97           H
ATOM   2440 2HB  LYS A 150     -30.516  -2.232  10.787  1.00 -1.97           H
ATOM   2441  CG  LYS A 150     -30.332  -3.546   9.155  1.00 -1.97           C
ATOM   2442 1HG  LYS A 150     -30.341  -2.759   8.403  1.00 -1.97           H
ATOM   2443 2HG  LYS A 150     -29.715  -4.373   8.813  1.00 -1.97           H
ATOM   2444  CD  LYS A 150     -31.753  -4.017   9.389  1.00 -1.97           C
ATOM   2445 1HD  LYS A 150     -31.753  -4.818  10.131  1.00 -1.97           H
ATOM   2446 2HD  LYS A 150     -32.335  -3.180   9.777  1.00 -1.97           H
ATOM   2447  CE  LYS A 150     -32.414  -4.506   8.114  1.00 -1.97           C
ATOM   2448 1HE  LYS A 150     -32.368  -3.722   7.355  1.00 -1.97           H
ATOM   2449 2HE  LYS A 150     -31.903  -5.397   7.746  1.00 -1.97           H
ATOM   2450  NZ  LYS A 150     -33.842  -4.816   8.426  1.00 -1.97           N
ATOM   2451 1HZ  LYS A 150     -34.317  -5.176   7.606  1.00 -1.97           H
ATOM   2452 2HZ  LYS A 150     -34.316  -3.977   8.742  1.00 -1.97           H
ATOM   2453 3HZ  LYS A 150     -33.894  -5.499   9.171  1.00 -1.97           H
ATOM   2454  N   SER A 151     -28.206  -1.749  12.667  1.00  9.18           N
ATOM   2455  H   SER A 151     -28.018  -2.737  12.765  1.00  9.18           H
ATOM   2456  CA  SER A 151     -28.340  -0.984  13.899  1.00  9.18           C
ATOM   2457  HA  SER A 151     -28.884  -0.056  13.725  1.00  9.18           H
ATOM   2458  C   SER A 151     -26.998  -0.656  14.539  1.00  9.18           C
ATOM   2459  O   SER A 151     -26.942  -0.229  15.694  1.00  9.18           O
ATOM   2460  CB  SER A 151     -29.139  -1.867  14.848  1.00  9.18           C
ATOM   2461 1HB  SER A 151     -29.154  -1.433  15.847  1.00  9.18           H
ATOM   2462 2HB  SER A 151     -30.160  -1.962  14.477  1.00  9.18           H
ATOM   2463  OG  SER A 151     -28.538  -3.153  14.866  1.00  9.18           O
ATOM   2464  HG  SER A 151     -28.856  -3.627  15.648  1.00  9.18           H
ATOM   2465  N   ASN A 152     -25.912  -0.914  13.822  1.00 13.09           N
ATOM   2466  H   ASN A 152     -26.002  -1.233  12.870  1.00 13.09           H
ATOM   2467  CA  ASN A 152     -24.574  -0.780  14.393  1.00 13.09           C
ATOM   2468  HA  ASN A 152     -24.636  -0.177  15.298  1.00 13.09           H
ATOM   2469  C   ASN A 152     -23.571  -0.106  13.453  1.00 13.09           C
ATOM   2470  O   ASN A 152     -23.087  -0.718  12.502  1.00 13.09           O
ATOM   2471  CB  ASN A 152     -24.079  -2.170  14.800  1.00 13.09           C
ATOM   2472 1HB  ASN A 152     -24.894  -2.702  15.283  1.00 13.09           H
ATOM   2473 2HB  ASN A 152     -23.779  -2.730  13.916  1.00 13.09           H
ATOM   2474  CG  ASN A 152     -22.926  -2.113  15.758  1.00 13.09           C
ATOM   2475  OD1 ASN A 152     -21.995  -1.343  15.584  1.00 13.09           O
ATOM   2476  ND2 ASN A 152     -22.968  -2.928  16.774  1.00 13.09           N
ATOM   2477 1HD2 ASN A 152     -22.200  -2.938  17.422  1.00 13.09           H
ATOM   2478 2HD2 ASN A 152     -23.764  -3.530  16.907  1.00 13.09           H
ATOM   2479  N   SER A 153     -23.238   1.149  13.724  1.00  0.62           N
ATOM   2480  H   SER A 153     -23.672   1.633  14.509  1.00  0.62           H
ATOM   2481  CA  SER A 153     -22.199   1.841  12.962  1.00  0.62           C
ATOM   2482  HA  SER A 153     -22.147   1.422  11.960  1.00  0.62           H
ATOM   2483  C   SER A 153     -20.846   1.652  13.636  1.00  0.62           C
ATOM   2484  O   SER A 153     -19.796   1.776  13.003  1.00  0.62           O
ATOM   2485  CB  SER A 153     -22.506   3.339  12.868  1.00  0.62           C
ATOM   2486 1HB  SER A 153     -21.733   3.830  12.274  1.00  0.62           H
ATOM   2487 2HB  SER A 153     -23.469   3.472  12.375  1.00  0.62           H
ATOM   2488  OG  SER A 153     -22.564   3.938  14.155  1.00  0.62           O
ATOM   2489  HG  SER A 153     -21.661   4.144  14.447  1.00  0.62           H
ATOM   2490  N   LYS A 154     -20.881   1.338  14.924  1.00-20.30           N
ATOM   2491  H   LYS A 154     -21.779   1.181  15.364  1.00-20.30           H
ATOM   2492  CA  LYS A 154     -19.680   1.259  15.758  1.00-20.30           C
ATOM   2493  HA  LYS A 154     -19.131   2.193  15.653  1.00-20.30           H
ATOM   2494  C   LYS A 154     -18.718   0.150  15.377  1.00-20.30           C
ATOM   2495  O   LYS A 154     -17.516   0.336  15.520  1.00-20.30           O
ATOM   2496  CB  LYS A 154     -20.083   1.122  17.226  1.00-20.30           C
ATOM   2497 1HB  LYS A 154     -20.792   0.300  17.323  1.00-20.30           H
ATOM   2498 2HB  LYS A 154     -19.197   0.889  17.816  1.00-20.30           H
ATOM   2499  CG  LYS A 154     -20.703   2.398  17.779  1.00-20.30           C
ATOM   2500 1HG  LYS A 154     -19.954   3.190  17.757  1.00-20.30           H
ATOM   2501 2HG  LYS A 154     -21.542   2.696  17.152  1.00-20.30           H
ATOM   2502  CD  LYS A 154     -21.201   2.222  19.203  1.00-20.30           C
ATOM   2503 1HD  LYS A 154     -21.975   1.454  19.224  1.00-20.30           H
ATOM   2504 2HD  LYS A 154     -20.373   1.919  19.844  1.00-20.30           H
ATOM   2505  CE  LYS A 154     -21.772   3.540  19.697  1.00-20.30           C
ATOM   2506 1HE  LYS A 154     -20.977   4.287  19.671  1.00-20.30           H
ATOM   2507 2HE  LYS A 154     -22.563   3.861  19.019  1.00-20.30           H
ATOM   2508  NZ  LYS A 154     -22.323   3.473  21.087  1.00-20.30           N
ATOM   2509 1HZ  LYS A 154     -22.515   4.406  21.428  1.00-20.30           H
ATOM   2510 2HZ  LYS A 154     -21.654   3.032  21.708  1.00-20.30           H
ATOM   2511 3HZ  LYS A 154     -23.181   2.935  21.091  1.00-20.30           H
ATOM   2512  N   VAL A 155     -19.195  -0.950  14.814  1.00-11.58           N
ATOM   2513  H   VAL A 155     -20.199  -1.090  14.761  1.00-11.58           H
ATOM   2514  CA  VAL A 155     -18.280  -1.969  14.289  1.00-11.58           C
ATOM   2515  HA  VAL A 155     -17.610  -2.278  15.089  1.00-11.58           H
ATOM   2516  C   VAL A 155     -17.430  -1.343  13.187  1.00-11.58           C
ATOM   2517  O   VAL A 155     -16.206  -1.452  13.211  1.00-11.58           O
ATOM   2518  CB  VAL A 155     -19.028  -3.225  13.752  1.00-11.58           C
ATOM   2519  HB  VAL A 155     -19.757  -2.900  13.011  1.00-11.58           H
ATOM   2520  CG1 VAL A 155     -18.069  -4.224  13.087  1.00-11.58           C
ATOM   2521 1HG1 VAL A 155     -18.606  -5.132  12.809  1.00-11.58           H
ATOM   2522 2HG1 VAL A 155     -17.262  -4.487  13.772  1.00-11.58           H
ATOM   2523 3HG1 VAL A 155     -17.643  -3.792  12.184  1.00-11.58           H
ATOM   2524  CG2 VAL A 155     -19.763  -3.936  14.885  1.00-11.58           C
ATOM   2525 1HG2 VAL A 155     -20.318  -4.788  14.492  1.00-11.58           H
ATOM   2526 2HG2 VAL A 155     -20.461  -3.264  15.370  1.00-11.58           H
ATOM   2527 3HG2 VAL A 155     -19.046  -4.289  15.627  1.00-11.58           H
ATOM   2528  N   GLY A 156     -18.049  -0.614  12.267  1.00  2.35           N
ATOM   2529  H   GLY A 156     -19.050  -0.492  12.306  1.00  2.35           H
ATOM   2530  CA  GLY A 156     -17.289   0.020  11.201  1.00  2.35           C
ATOM   2531 1HA  GLY A 156     -16.722  -0.739  10.665  1.00  2.35           H
ATOM   2532 2HA  GLY A 156     -17.967   0.509  10.504  1.00  2.35           H
ATOM   2533  C   GLY A 156     -16.319   1.044  11.749  1.00  2.35           C
ATOM   2534  O   GLY A 156     -15.153   1.068  11.373  1.00  2.35           O
ATOM   2535  N   GLN A 157     -16.778   1.851  12.695  1.00-11.62           N
ATOM   2536  H   GLN A 157     -17.744   1.768  12.991  1.00-11.62           H
ATOM   2537  CA  GLN A 157     -15.932   2.874  13.312  1.00-11.62           C
ATOM   2538  HA  GLN A 157     -15.553   3.534  12.531  1.00-11.62           H
ATOM   2539  C   GLN A 157     -14.720   2.274  14.037  1.00-11.62           C
ATOM   2540  O   GLN A 157     -13.609   2.797  13.941  1.00-11.62           O
ATOM   2541  CB  GLN A 157     -16.773   3.697  14.295  1.00-11.62           C
ATOM   2542 1HB  GLN A 157     -17.234   3.017  15.008  1.00-11.62           H
ATOM   2543 2HB  GLN A 157     -16.113   4.367  14.842  1.00-11.62           H
ATOM   2544  CG  GLN A 157     -17.865   4.536  13.629  1.00-11.62           C
ATOM   2545 1HG  GLN A 157     -17.391   5.337  13.067  1.00-11.62           H
ATOM   2546 2HG  GLN A 157     -18.431   3.919  12.936  1.00-11.62           H
ATOM   2547  CD  GLN A 157     -18.840   5.144  14.615  1.00-11.62           C
ATOM   2548  OE1 GLN A 157     -19.917   4.607  14.853  1.00-11.62           O
ATOM   2549  NE2 GLN A 157     -18.494   6.272  15.171  1.00-11.62           N
ATOM   2550 1HE2 GLN A 157     -19.124   6.708  15.819  1.00-11.62           H
ATOM   2551 2HE2 GLN A 157     -17.607   6.698  14.938  1.00-11.62           H
ATOM   2552  N   SER A 158     -14.911   1.156  14.725  1.00-21.60           N
ATOM   2553  H   SER A 158     -15.845   0.764  14.800  1.00-21.60           H
ATOM   2554  CA  SER A 158     -13.812   0.503  15.438  1.00-21.60           C
ATOM   2555  HA  SER A 158     -13.291   1.260  16.022  1.00-21.60           H
ATOM   2556  C   SER A 158     -12.796  -0.130  14.494  1.00-21.60           C
ATOM   2557  O   SER A 158     -11.609  -0.218  14.808  1.00-21.60           O
ATOM   2558  CB  SER A 158     -14.354  -0.554  16.404  1.00-21.60           C
ATOM   2559 1HB  SER A 158     -13.529  -0.947  17.000  1.00-21.60           H
ATOM   2560 2HB  SER A 158     -15.072  -0.081  17.075  1.00-21.60           H
ATOM   2561  OG  SER A 158     -14.989  -1.631  15.728  1.00-21.60           O
ATOM   2562  HG  SER A 158     -15.432  -1.301  14.935  1.00-21.60           H
ATOM   2563  N   MET A 159     -13.237  -0.555  13.319  1.00 -2.72           N
ATOM   2564  H   MET A 159     -14.224  -0.511  13.093  1.00 -2.72           H
ATOM   2565  CA  MET A 159     -12.305  -1.099  12.338  1.00 -2.72           C
ATOM   2566  HA  MET A 159     -11.578  -1.729  12.849  1.00 -2.72           H
ATOM   2567  C   MET A 159     -11.539   0.030  11.654  1.00 -2.72           C
ATOM   2568  O   MET A 159     -10.361  -0.130  11.371  1.00 -2.72           O
ATOM   2569  CB  MET A 159     -13.026  -1.956  11.301  1.00 -2.72           C
ATOM   2570 1HB  MET A 159     -13.803  -1.355  10.833  1.00 -2.72           H
ATOM   2571 2HB  MET A 159     -12.305  -2.252  10.542  1.00 -2.72           H
ATOM   2572  CG  MET A 159     -13.645  -3.223  11.866  1.00 -2.72           C
ATOM   2573 1HG  MET A 159     -12.879  -3.777  12.408  1.00 -2.72           H
ATOM   2574 2HG  MET A 159     -14.439  -2.961  12.559  1.00 -2.72           H
ATOM   2575  SD  MET A 159     -14.314  -4.287  10.570  1.00 -2.72           S
ATOM   2576  CE  MET A 159     -15.668  -3.314   9.898  1.00 -2.72           C
ATOM   2577 1HE  MET A 159     -16.299  -3.950   9.278  1.00 -2.72           H
ATOM   2578 2HE  MET A 159     -15.271  -2.504   9.285  1.00 -2.72           H
ATOM   2579 3HE  MET A 159     -16.262  -2.901  10.711  1.00 -2.72           H
ATOM   2580  N   VAL A 160     -12.159   1.190  11.458  1.00  1.19           N
ATOM   2581  H   VAL A 160     -13.142   1.285  11.687  1.00  1.19           H
ATOM   2582  CA  VAL A 160     -11.435   2.348  10.914  1.00  1.19           C
ATOM   2583  HA  VAL A 160     -10.995   2.080   9.955  1.00  1.19           H
ATOM   2584  C   VAL A 160     -10.290   2.699  11.859  1.00  1.19           C
ATOM   2585  O   VAL A 160      -9.170   2.921  11.412  1.00  1.19           O
ATOM   2586  CB  VAL A 160     -12.358   3.594  10.717  1.00  1.19           C
ATOM   2587  HB  VAL A 160     -12.909   3.765  11.638  1.00  1.19           H
ATOM   2588  CG1 VAL A 160     -11.552   4.859  10.409  1.00  1.19           C
ATOM   2589 1HG1 VAL A 160     -12.233   5.689  10.234  1.00  1.19           H
ATOM   2590 2HG1 VAL A 160     -10.928   4.703   9.527  1.00  1.19           H
ATOM   2591 3HG1 VAL A 160     -10.921   5.118  11.259  1.00  1.19           H
ATOM   2592  CG2 VAL A 160     -13.367   3.373   9.578  1.00  1.19           C
ATOM   2593 1HG2 VAL A 160     -14.043   4.226   9.517  1.00  1.19           H
ATOM   2594 2HG2 VAL A 160     -13.953   2.478   9.764  1.00  1.19           H
ATOM   2595 3HG2 VAL A 160     -12.839   3.262   8.629  1.00  1.19           H
ATOM   2596  N   GLY A 161     -10.536   2.702  13.163  1.00 -6.72           N
ATOM   2597  H   GLY A 161     -11.469   2.518  13.513  1.00 -6.72           H
ATOM   2598  CA  GLY A 161      -9.457   2.990  14.093  1.00 -6.72           C
ATOM   2599 1HA  GLY A 161      -9.021   3.958  13.844  1.00 -6.72           H
ATOM   2600 2HA  GLY A 161      -9.852   3.032  15.106  1.00 -6.72           H
ATOM   2601  C   GLY A 161      -8.361   1.945  14.037  1.00 -6.72           C
ATOM   2602  O   GLY A 161      -7.176   2.270  14.040  1.00 -6.72           O
ATOM   2603  N   LEU A 162      -8.758   0.684  13.920  1.00 -5.53           N
ATOM   2604  H   LEU A 162      -9.747   0.474  13.896  1.00 -5.53           H
ATOM   2605  CA  LEU A 162      -7.806  -0.419  13.822  1.00 -5.53           C
ATOM   2606  HA  LEU A 162      -7.173  -0.404  14.706  1.00 -5.53           H
ATOM   2607  C   LEU A 162      -6.886  -0.298  12.610  1.00 -5.53           C
ATOM   2608  O   LEU A 162      -5.718  -0.636  12.715  1.00 -5.53           O
ATOM   2609  CB  LEU A 162      -8.556  -1.757  13.786  1.00 -5.53           C
ATOM   2610 1HB  LEU A 162      -9.222  -1.789  14.646  1.00 -5.53           H
ATOM   2611 2HB  LEU A 162      -9.168  -1.771  12.888  1.00 -5.53           H
ATOM   2612  CG  LEU A 162      -7.717  -3.045  13.784  1.00 -5.53           C
ATOM   2613  HG  LEU A 162      -7.072  -3.033  12.909  1.00 -5.53           H
ATOM   2614  CD1 LEU A 162      -6.840  -3.190  15.027  1.00 -5.53           C
ATOM   2615 1HD1 LEU A 162      -6.316  -4.146  14.997  1.00 -5.53           H
ATOM   2616 2HD1 LEU A 162      -7.447  -3.140  15.931  1.00 -5.53           H
ATOM   2617 3HD1 LEU A 162      -6.091  -2.398  15.047  1.00 -5.53           H
ATOM   2618  CD2 LEU A 162      -8.639  -4.253  13.662  1.00 -5.53           C
ATOM   2619 1HD2 LEU A 162      -8.037  -5.160  13.588  1.00 -5.53           H
ATOM   2620 2HD2 LEU A 162      -9.248  -4.167  12.762  1.00 -5.53           H
ATOM   2621 3HD2 LEU A 162      -9.285  -4.325  14.536  1.00 -5.53           H
ATOM   2622  N   ALA A 163      -7.357   0.225  11.485  1.00 -0.39           N
ATOM   2623  H   ALA A 163      -8.326   0.516  11.431  1.00 -0.39           H
ATOM   2624  CA  ALA A 163      -6.495   0.373  10.312  1.00 -0.39           C
ATOM   2625  HA  ALA A 163      -6.147  -0.619  10.020  1.00 -0.39           H
ATOM   2626  C   ALA A 163      -5.255   1.223  10.609  1.00 -0.39           C
ATOM   2627  O   ALA A 163      -4.140   0.882  10.211  1.00 -0.39           O
ATOM   2628  CB  ALA A 163      -7.288   0.983   9.149  1.00 -0.39           C
ATOM   2629 1HB  ALA A 163      -8.089   0.307   8.862  1.00 -0.39           H
ATOM   2630 2HB  ALA A 163      -6.627   1.131   8.293  1.00 -0.39           H
ATOM   2631 3HB  ALA A 163      -7.709   1.946   9.442  1.00 -0.39           H
ATOM   2632  N   TRP A 164      -5.435   2.316  11.336  1.00 26.70           N
ATOM   2633  H   TRP A 164      -6.362   2.559  11.664  1.00 26.70           H
ATOM   2634  CA  TRP A 164      -4.310   3.192  11.651  1.00 26.70           C
ATOM   2635  HA  TRP A 164      -3.735   3.358  10.739  1.00 26.70           H
ATOM   2636  C   TRP A 164      -3.394   2.558  12.695  1.00 26.70           C
ATOM   2637  O   TRP A 164      -2.177   2.751  12.668  1.00 26.70           O
ATOM   2638  CB  TRP A 164      -4.821   4.536  12.167  1.00 26.70           C
ATOM   2639 1HB  TRP A 164      -5.261   4.384  13.152  1.00 26.70           H
ATOM   2640 2HB  TRP A 164      -3.979   5.222  12.266  1.00 26.70           H
ATOM   2641  CG  TRP A 164      -5.869   5.155  11.285  1.00 26.70           C
ATOM   2642  CD1 TRP A 164      -7.192   5.278  11.566  1.00 26.70           C
ATOM   2643  HD1 TRP A 164      -7.651   4.920  12.479  1.00 26.70           H
ATOM   2644  CD2 TRP A 164      -5.701   5.738   9.978  1.00 26.70           C
ATOM   2645  NE1 TRP A 164      -7.868   5.894  10.552  1.00 26.70           N
ATOM   2646  HE1 TRP A 164      -8.861   6.071  10.557  1.00 26.70           H
ATOM   2647  CE2 TRP A 164      -6.982   6.208   9.560  1.00 26.70           C
ATOM   2648  CE3 TRP A 164      -4.600   5.921   9.115  1.00 26.70           C
ATOM   2649  HE3 TRP A 164      -3.620   5.560   9.394  1.00 26.70           H
ATOM   2650  CZ2 TRP A 164      -7.182   6.864   8.327  1.00 26.70           C
ATOM   2651  HZ2 TRP A 164      -8.160   7.216   8.039  1.00 26.70           H
ATOM   2652  CZ3 TRP A 164      -4.801   6.577   7.870  1.00 26.70           C
ATOM   2653  HZ3 TRP A 164      -3.970   6.715   7.197  1.00 26.70           H
ATOM   2654  CH2 TRP A 164      -6.094   7.042   7.494  1.00 26.70           C
ATOM   2655  HH2 TRP A 164      -6.228   7.534   6.540  1.00 26.70           H
ATOM   2656  N   ILE A 165      -3.979   1.780  13.597  1.00-25.35           N
ATOM   2657  H   ILE A 165      -4.986   1.673  13.580  1.00-25.35           H
ATOM   2658  CA  ILE A 165      -3.215   1.077  14.630  1.00-25.35           C
ATOM   2659  HA  ILE A 165      -2.555   1.784  15.134  1.00-25.35           H
ATOM   2660  C   ILE A 165      -2.343   0.020  13.957  1.00-25.35           C
ATOM   2661  O   ILE A 165      -1.153  -0.068  14.233  1.00-25.35           O
ATOM   2662  CB  ILE A 165      -4.149   0.403  15.691  1.00-25.35           C
ATOM   2663  HB  ILE A 165      -4.855  -0.239  15.167  1.00-25.35           H
ATOM   2664  CG1 ILE A 165      -4.941   1.479  16.463  1.00-25.35           C
ATOM   2665 1HG1 ILE A 165      -4.253   1.997  17.133  1.00-25.35           H
ATOM   2666 2HG1 ILE A 165      -5.323   2.211  15.757  1.00-25.35           H
ATOM   2667  CG2 ILE A 165      -3.340  -0.473  16.678  1.00-25.35           C
ATOM   2668 1HG2 ILE A 165      -4.001  -0.925  17.417  1.00-25.35           H
ATOM   2669 2HG2 ILE A 165      -2.592   0.133  17.195  1.00-25.35           H
ATOM   2670 3HG2 ILE A 165      -2.835  -1.280  16.146  1.00-25.35           H
ATOM   2671  CD1 ILE A 165      -6.137   0.969  17.289  1.00-25.35           C
ATOM   2672 1HD1 ILE A 165      -6.656   1.818  17.734  1.00-25.35           H
ATOM   2673 2HD1 ILE A 165      -5.794   0.310  18.086  1.00-25.35           H
ATOM   2674 3HD1 ILE A 165      -6.831   0.429  16.647  1.00-25.35           H
ATOM   2675  N   LEU A 166      -2.902  -0.756  13.038  1.00-21.10           N
ATOM   2676  H   LEU A 166      -3.887  -0.641  12.811  1.00-21.10           H
ATOM   2677  CA  LEU A 166      -2.128  -1.796  12.360  1.00-21.10           C
ATOM   2678  HA  LEU A 166      -1.674  -2.452  13.103  1.00-21.10           H
ATOM   2679  C   LEU A 166      -1.011  -1.143  11.566  1.00-21.10           C
ATOM   2680  O   LEU A 166       0.120  -1.621  11.565  1.00-21.10           O
ATOM   2681  CB  LEU A 166      -3.008  -2.617  11.411  1.00-21.10           C
ATOM   2682 1HB  LEU A 166      -3.496  -1.920  10.730  1.00-21.10           H
ATOM   2683 2HB  LEU A 166      -2.348  -3.245  10.814  1.00-21.10           H
ATOM   2684  CG  LEU A 166      -4.093  -3.527  12.004  1.00-21.10           C
ATOM   2685  HG  LEU A 166      -4.734  -2.931  12.645  1.00-21.10           H
ATOM   2686  CD1 LEU A 166      -4.947  -4.100  10.873  1.00-21.10           C
ATOM   2687 1HD1 LEU A 166      -5.738  -4.720  11.291  1.00-21.10           H
ATOM   2688 2HD1 LEU A 166      -4.330  -4.701  10.203  1.00-21.10           H
ATOM   2689 3HD1 LEU A 166      -5.401  -3.284  10.310  1.00-21.10           H
ATOM   2690  CD2 LEU A 166      -3.525  -4.665  12.844  1.00-21.10           C
ATOM   2691 1HD2 LEU A 166      -4.338  -5.282  13.225  1.00-21.10           H
ATOM   2692 2HD2 LEU A 166      -2.975  -4.260  13.693  1.00-21.10           H
ATOM   2693 3HD2 LEU A 166      -2.860  -5.282  12.243  1.00-21.10           H
ATOM   2694  N   SER A 167      -1.309  -0.011  10.948  1.00-16.02           N
ATOM   2695  H   SER A 167      -2.251   0.356  10.994  1.00-16.02           H
ATOM   2696  CA  SER A 167      -0.295   0.704  10.185  1.00-16.02           C
ATOM   2697  HA  SER A 167       0.099   0.024   9.430  1.00-16.02           H
ATOM   2698  C   SER A 167       0.876   1.142  11.064  1.00-16.02           C
ATOM   2699  O   SER A 167       2.020   1.022  10.645  1.00-16.02           O
ATOM   2700  CB  SER A 167      -0.904   1.917   9.481  1.00-16.02           C
ATOM   2701 1HB  SER A 167      -1.269   2.620  10.229  1.00-16.02           H
ATOM   2702 2HB  SER A 167      -0.135   2.406   8.881  1.00-16.02           H
ATOM   2703  OG  SER A 167      -1.983   1.540   8.645  1.00-16.02           O
ATOM   2704  HG  SER A 167      -2.737   1.284   9.194  1.00-16.02           H
ATOM   2705  N   SER A 168       0.640   1.612  12.285  1.00-26.89           N
ATOM   2706  H   SER A 168      -0.309   1.695  12.634  1.00-26.89           H
ATOM   2707  CA  SER A 168       1.757   2.036  13.136  1.00-26.89           C
ATOM   2708  HA  SER A 168       2.484   2.558  12.515  1.00-26.89           H
ATOM   2709  C   SER A 168       2.478   0.855  13.772  1.00-26.89           C
ATOM   2710  O   SER A 168       3.689   0.898  13.955  1.00-26.89           O
ATOM   2711  CB  SER A 168       1.292   3.014  14.220  1.00-26.89           C
ATOM   2712 1HB  SER A 168       2.154   3.329  14.810  1.00-26.89           H
ATOM   2713 2HB  SER A 168       0.865   3.891  13.737  1.00-26.89           H
ATOM   2714  OG  SER A 168       0.315   2.451  15.079  1.00-26.89           O
ATOM   2715  HG  SER A 168       0.769   2.037  15.826  1.00-26.89           H
ATOM   2716  N   VAL A 169       1.762  -0.215  14.094  1.00-24.23           N
ATOM   2717  H   VAL A 169       0.754  -0.210  13.944  1.00-24.23           H
ATOM   2718  CA  VAL A 169       2.392  -1.404  14.676  1.00-24.23           C
ATOM   2719  HA  VAL A 169       2.998  -1.107  15.532  1.00-24.23           H
ATOM   2720  C   VAL A 169       3.331  -2.033  13.655  1.00-24.23           C
ATOM   2721  O   VAL A 169       4.466  -2.388  13.985  1.00-24.23           O
ATOM   2722  CB  VAL A 169       1.325  -2.438  15.151  1.00-24.23           C
ATOM   2723  HB  VAL A 169       0.622  -2.614  14.337  1.00-24.23           H
ATOM   2724  CG1 VAL A 169       1.953  -3.779  15.538  1.00-24.23           C
ATOM   2725 1HG1 VAL A 169       1.186  -4.437  15.942  1.00-24.23           H
ATOM   2726 2HG1 VAL A 169       2.730  -3.631  16.288  1.00-24.23           H
ATOM   2727 3HG1 VAL A 169       2.380  -4.262  14.659  1.00-24.23           H
ATOM   2728  CG2 VAL A 169       0.556  -1.898  16.369  1.00-24.23           C
ATOM   2729 1HG2 VAL A 169      -0.247  -2.588  16.624  1.00-24.23           H
ATOM   2730 2HG2 VAL A 169       0.113  -0.930  16.147  1.00-24.23           H
ATOM   2731 3HG2 VAL A 169       1.224  -1.799  17.227  1.00-24.23           H
ATOM   2732  N   PHE A 170       2.897  -2.163  12.412  1.00 -3.11           N
ATOM   2733  H   PHE A 170       1.962  -1.859  12.150  1.00 -3.11           H
ATOM   2734  CA  PHE A 170       3.747  -2.803  11.418  1.00 -3.11           C
ATOM   2735  HA  PHE A 170       4.285  -3.621  11.896  1.00 -3.11           H
ATOM   2736  C   PHE A 170       4.804  -1.880  10.812  1.00 -3.11           C
ATOM   2737  O   PHE A 170       5.840  -2.360  10.370  1.00 -3.11           O
ATOM   2738  CB  PHE A 170       2.900  -3.408  10.306  1.00 -3.11           C
ATOM   2739 1HB  PHE A 170       2.323  -2.620   9.823  1.00 -3.11           H
ATOM   2740 2HB  PHE A 170       3.582  -3.843   9.583  1.00 -3.11           H
ATOM   2741  CG  PHE A 170       1.971  -4.500  10.754  1.00 -3.11           C
ATOM   2742  CD1 PHE A 170       0.606  -4.431  10.436  1.00 -3.11           C
ATOM   2743  HD1 PHE A 170       0.222  -3.557   9.934  1.00 -3.11           H
ATOM   2744  CD2 PHE A 170       2.458  -5.634  11.427  1.00 -3.11           C
ATOM   2745  HD2 PHE A 170       3.505  -5.706  11.684  1.00 -3.11           H
ATOM   2746  CE1 PHE A 170      -0.269  -5.496  10.740  1.00 -3.11           C
ATOM   2747  HE1 PHE A 170      -1.312  -5.433  10.466  1.00 -3.11           H
ATOM   2748  CE2 PHE A 170       1.592  -6.703  11.750  1.00 -3.11           C
ATOM   2749  HE2 PHE A 170       1.978  -7.573  12.258  1.00 -3.11           H
ATOM   2750  CZ  PHE A 170       0.230  -6.643  11.383  1.00 -3.11           C
ATOM   2751  HZ  PHE A 170      -0.423  -7.475  11.594  1.00 -3.11           H
ATOM   2752  N   ALA A 171       4.586  -0.569  10.793  1.00 -7.57           N
ATOM   2753  H   ALA A 171       3.687  -0.193  11.070  1.00 -7.57           H
ATOM   2754  CA  ALA A 171       5.631   0.349  10.333  1.00 -7.57           C
ATOM   2755  HA  ALA A 171       6.140  -0.110   9.488  1.00 -7.57           H
ATOM   2756  C   ALA A 171       6.685   0.627  11.410  1.00 -7.57           C
ATOM   2757  O   ALA A 171       7.815   0.986  11.094  1.00 -7.57           O
ATOM   2758  CB  ALA A 171       5.016   1.657   9.853  1.00 -7.57           C
ATOM   2759 1HB  ALA A 171       4.317   1.457   9.043  1.00 -7.57           H
ATOM   2760 2HB  ALA A 171       5.803   2.320   9.490  1.00 -7.57           H
ATOM   2761 3HB  ALA A 171       4.487   2.146  10.672  1.00 -7.57           H
ATOM   2762  N   GLY A 172       6.324   0.463  12.675  1.00 20.14           N
ATOM   2763  H   GLY A 172       5.385   0.153  12.894  1.00 20.14           H
ATOM   2764  CA  GLY A 172       7.237   0.741  13.778  1.00 20.14           C
ATOM   2765 1HA  GLY A 172       7.328   1.823  13.863  1.00 20.14           H
ATOM   2766 2HA  GLY A 172       6.775   0.376  14.694  1.00 20.14           H
ATOM   2767  C   GLY A 172       8.656   0.189  13.709  1.00 20.14           C
ATOM   2768  O   GLY A 172       9.576   0.954  14.016  1.00 20.14           O
ATOM   2769  N   PRO A 173       8.910  -1.070  13.294  1.00  1.49           N
ATOM   2770  CA  PRO A 173      10.319  -1.483  13.227  1.00  1.49           C
ATOM   2771  HA  PRO A 173      10.745  -1.440  14.225  1.00  1.49           H
ATOM   2772  C   PRO A 173      11.236  -0.717  12.269  1.00  1.49           C
ATOM   2773  O   PRO A 173      12.455  -0.807  12.401  1.00  1.49           O
ATOM   2774  CB  PRO A 173      10.229  -2.946  12.785  1.00  1.49           C
ATOM   2775 1HB  PRO A 173      10.341  -3.010  11.704  1.00  1.49           H
ATOM   2776 2HB  PRO A 173      10.988  -3.547  13.286  1.00  1.49           H
ATOM   2777  CG  PRO A 173       8.879  -3.379  13.187  1.00  1.49           C
ATOM   2778 1HG  PRO A 173       8.556  -4.247  12.612  1.00  1.49           H
ATOM   2779 2HG  PRO A 173       8.859  -3.592  14.257  1.00  1.49           H
ATOM   2780  CD  PRO A 173       8.039  -2.187  12.882  1.00  1.49           C
ATOM   2781 1HD  PRO A 173       7.833  -2.129  11.812  1.00  1.49           H
ATOM   2782 2HD  PRO A 173       7.115  -2.210  13.460  1.00  1.49           H
ATOM   2783  N   GLN A 174      10.705   0.087  11.353  1.00  4.29           N
ATOM   2784  H   GLN A 174       9.696   0.176  11.281  1.00  4.29           H
ATOM   2785  CA  GLN A 174      11.544   0.891  10.454  1.00  4.29           C
ATOM   2786  HA  GLN A 174      12.169   0.233   9.849  1.00  4.29           H
ATOM   2787  C   GLN A 174      12.450   1.843  11.229  1.00  4.29           C
ATOM   2788  O   GLN A 174      13.562   2.124  10.804  1.00  4.29           O
ATOM   2789  CB  GLN A 174      10.683   1.762   9.541  1.00  4.29           C
ATOM   2790 1HB  GLN A 174      10.053   2.378  10.179  1.00  4.29           H
ATOM   2791 2HB  GLN A 174      11.336   2.423   8.974  1.00  4.29           H
ATOM   2792  CG  GLN A 174       9.782   1.032   8.562  1.00  4.29           C
ATOM   2793 1HG  GLN A 174       9.251   0.232   9.073  1.00  4.29           H
ATOM   2794 2HG  GLN A 174       9.048   1.741   8.184  1.00  4.29           H
ATOM   2795  CD  GLN A 174      10.515   0.454   7.382  1.00  4.29           C
ATOM   2796  OE1 GLN A 174      11.077  -0.631   7.450  1.00  4.29           O
ATOM   2797  NE2 GLN A 174      10.486   1.152   6.277  1.00  4.29           N
ATOM   2798 1HE2 GLN A 174      10.953   0.788   5.467  1.00  4.29           H
ATOM   2799 2HE2 GLN A 174      10.006   2.040   6.253  1.00  4.29           H
ATOM   2800  N   LEU A 175      12.004   2.265  12.407  1.00  1.48           N
ATOM   2801  H   LEU A 175      11.104   1.936  12.738  1.00  1.48           H
ATOM   2802  CA  LEU A 175      12.761   3.177  13.269  1.00  1.48           C
ATOM   2803  HA  LEU A 175      13.046   4.055  12.692  1.00  1.48           H
ATOM   2804  C   LEU A 175      14.039   2.554  13.835  1.00  1.48           C
ATOM   2805  O   LEU A 175      14.844   3.227  14.480  1.00  1.48           O
ATOM   2806  CB  LEU A 175      11.870   3.610  14.439  1.00  1.48           C
ATOM   2807 1HB  LEU A 175      11.592   2.709  14.982  1.00  1.48           H
ATOM   2808 2HB  LEU A 175      12.466   4.228  15.111  1.00  1.48           H
ATOM   2809  CG  LEU A 175      10.580   4.380  14.117  1.00  1.48           C
ATOM   2810  HG  LEU A 175      10.020   3.831  13.361  1.00  1.48           H
ATOM   2811  CD1 LEU A 175       9.710   4.481  15.358  1.00  1.48           C
ATOM   2812 1HD1 LEU A 175       8.786   5.004  15.110  1.00  1.48           H
ATOM   2813 2HD1 LEU A 175      10.243   5.023  16.141  1.00  1.48           H
ATOM   2814 3HD1 LEU A 175       9.465   3.476  15.706  1.00  1.48           H
ATOM   2815  CD2 LEU A 175      10.870   5.778  13.588  1.00  1.48           C
ATOM   2816 1HD2 LEU A 175       9.935   6.311  13.415  1.00  1.48           H
ATOM   2817 2HD2 LEU A 175      11.402   5.704  12.644  1.00  1.48           H
ATOM   2818 3HD2 LEU A 175      11.481   6.336  14.299  1.00  1.48           H
ATOM   2819  N   TYR A 176      14.213   1.259  13.621  1.00  3.39           N
ATOM   2820  H   TYR A 176      13.493   0.750  13.126  1.00  3.39           H
ATOM   2821  CA  TYR A 176      15.385   0.532  14.099  1.00  3.39           C
ATOM   2822  HA  TYR A 176      16.081   1.232  14.559  1.00  3.39           H
ATOM   2823  C   TYR A 176      16.100  -0.202  12.969  1.00  3.39           C
ATOM   2824  O   TYR A 176      17.328  -0.291  12.944  1.00  3.39           O
ATOM   2825  CB  TYR A 176      14.915  -0.459  15.164  1.00  3.39           C
ATOM   2826 1HB  TYR A 176      14.398  -1.285  14.677  1.00  3.39           H
ATOM   2827 2HB  TYR A 176      15.776  -0.850  15.701  1.00  3.39           H
ATOM   2828  CG  TYR A 176      13.951   0.196  16.129  1.00  3.39           C
ATOM   2829  CD1 TYR A 176      12.572  -0.069  16.050  1.00  3.39           C
ATOM   2830  HD1 TYR A 176      12.217  -0.801  15.344  1.00  3.39           H
ATOM   2831  CD2 TYR A 176      14.397   1.142  17.067  1.00  3.39           C
ATOM   2832  HD2 TYR A 176      15.450   1.350  17.150  1.00  3.39           H
ATOM   2833  CE1 TYR A 176      11.647   0.623  16.866  1.00  3.39           C
ATOM   2834  HE1 TYR A 176      10.591   0.415  16.782  1.00  3.39           H
ATOM   2835  CE2 TYR A 176      13.477   1.848  17.883  1.00  3.39           C
ATOM   2836  HE2 TYR A 176      13.833   2.588  18.581  1.00  3.39           H
ATOM   2837  CZ  TYR A 176      12.110   1.583  17.767  1.00  3.39           C
ATOM   2838  OH  TYR A 176      11.213   2.271  18.542  1.00  3.39           O
ATOM   2839  HH  TYR A 176      11.645   2.868  19.158  1.00  3.39           H
ATOM   2840  N   ILE A 177      15.318  -0.748  12.051  1.00 11.38           N
ATOM   2841  H   ILE A 177      14.310  -0.679  12.153  1.00 11.38           H
ATOM   2842  CA  ILE A 177      15.831  -1.524  10.924  1.00 11.38           C
ATOM   2843  HA  ILE A 177      16.652  -2.148  11.277  1.00 11.38           H
ATOM   2844  C   ILE A 177      16.405  -0.615   9.836  1.00 11.38           C
ATOM   2845  O   ILE A 177      17.384  -0.981   9.191  1.00 11.38           O
ATOM   2846  CB  ILE A 177      14.715  -2.484  10.404  1.00 11.38           C
ATOM   2847  HB  ILE A 177      13.821  -1.900  10.181  1.00 11.38           H
ATOM   2848  CG1 ILE A 177      14.398  -3.497  11.528  1.00 11.38           C
ATOM   2849 1HG1 ILE A 177      15.304  -4.068  11.733  1.00 11.38           H
ATOM   2850 2HG1 ILE A 177      14.142  -2.953  12.436  1.00 11.38           H
ATOM   2851  CG2 ILE A 177      15.141  -3.227   9.121  1.00 11.38           C
ATOM   2852 1HG2 ILE A 177      14.344  -3.887   8.784  1.00 11.38           H
ATOM   2853 2HG2 ILE A 177      16.044  -3.816   9.304  1.00 11.38           H
ATOM   2854 3HG2 ILE A 177      15.339  -2.510   8.327  1.00 11.38           H
ATOM   2855  CD1 ILE A 177      13.273  -4.484  11.264  1.00 11.38           C
ATOM   2856 1HD1 ILE A 177      13.023  -5.003  12.189  1.00 11.38           H
ATOM   2857 2HD1 ILE A 177      13.584  -5.219  10.522  1.00 11.38           H
ATOM   2858 3HD1 ILE A 177      12.393  -3.952  10.905  1.00 11.38           H
ATOM   2859  N   PHE A 178      15.890   0.591   9.653  1.00 16.85           N
ATOM   2860  H   PHE A 178      15.090   0.915  10.183  1.00 16.85           H
ATOM   2861  CA  PHE A 178      16.567   1.528   8.761  1.00 16.85           C
ATOM   2862  HA  PHE A 178      17.127   0.977   8.008  1.00 16.85           H
ATOM   2863  C   PHE A 178      17.574   2.339   9.565  1.00 16.85           C
ATOM   2864  O   PHE A 178      17.346   2.700  10.721  1.00 16.85           O
ATOM   2865  CB  PHE A 178      15.585   2.424   8.012  1.00 16.85           C
ATOM   2866 1HB  PHE A 178      14.739   2.659   8.653  1.00 16.85           H
ATOM   2867 2HB  PHE A 178      16.090   3.355   7.765  1.00 16.85           H
ATOM   2868  CG  PHE A 178      15.103   1.814   6.726  1.00 16.85           C
ATOM   2869  CD1 PHE A 178      14.035   0.901   6.712  1.00 16.85           C
ATOM   2870  HD1 PHE A 178      13.530   0.650   7.633  1.00 16.85           H
ATOM   2871  CD2 PHE A 178      15.756   2.121   5.519  1.00 16.85           C
ATOM   2872  HD2 PHE A 178      16.591   2.806   5.521  1.00 16.85           H
ATOM   2873  CE1 PHE A 178      13.623   0.290   5.498  1.00 16.85           C
ATOM   2874  HE1 PHE A 178      12.819  -0.433   5.503  1.00 16.85           H
ATOM   2875  CE2 PHE A 178      15.344   1.537   4.297  1.00 16.85           C
ATOM   2876  HE2 PHE A 178      15.855   1.787   3.378  1.00 16.85           H
ATOM   2877  CZ  PHE A 178      14.271   0.619   4.287  1.00 16.85           C
ATOM   2878  HZ  PHE A 178      13.952   0.162   3.362  1.00 16.85           H
ATOM   2879  N   ARG A 179      18.709   2.599   8.934  1.00 15.45           N
ATOM   2880  H   ARG A 179      18.826   2.266   7.977  1.00 15.45           H
ATOM   2881  CA  ARG A 179      19.815   3.355   9.517  1.00 15.45           C
ATOM   2882  HA  ARG A 179      19.441   4.111  10.209  1.00 15.45           H
ATOM   2883  C   ARG A 179      20.468   4.034   8.331  1.00 15.45           C
ATOM   2884  O   ARG A 179      20.159   3.684   7.193  1.00 15.45           O
ATOM   2885  CB  ARG A 179      20.785   2.419  10.249  1.00 15.45           C
ATOM   2886 1HB  ARG A 179      21.554   3.024  10.723  1.00 15.45           H
ATOM   2887 2HB  ARG A 179      20.229   1.907  11.035  1.00 15.45           H
ATOM   2888  CG  ARG A 179      21.469   1.359   9.384  1.00 15.45           C
ATOM   2889 1HG  ARG A 179      20.709   0.752   8.890  1.00 15.45           H
ATOM   2890 2HG  ARG A 179      22.095   1.835   8.629  1.00 15.45           H
ATOM   2891  CD  ARG A 179      22.326   0.456  10.257  1.00 15.45           C
ATOM   2892 1HD  ARG A 179      21.702   0.070  11.062  1.00 15.45           H
ATOM   2893 2HD  ARG A 179      22.663  -0.392   9.667  1.00 15.45           H
ATOM   2894  NE  ARG A 179      23.491   1.140  10.843  1.00 15.45           N
ATOM   2895  HE  ARG A 179      23.313   1.745  11.633  1.00 15.45           H
ATOM   2896  CZ  ARG A 179      24.754   1.024  10.456  1.00 15.45           C
ATOM   2897  NH1 ARG A 179      25.672   1.654  11.127  1.00 15.45           N
ATOM   2898 1HH1 ARG A 179      25.403   2.286  11.871  1.00 15.45           H
ATOM   2899 2HH1 ARG A 179      26.642   1.500  10.912  1.00 15.45           H
ATOM   2900  NH2 ARG A 179      25.156   0.251   9.481  1.00 15.45           N
ATOM   2901 1HH2 ARG A 179      24.479  -0.249   8.923  1.00 15.45           H
ATOM   2902 2HH2 ARG A 179      26.147   0.167   9.294  1.00 15.45           H
ATOM   2903  N   MET A 180      21.364   4.978   8.551  1.00  2.75           N
ATOM   2904  H   MET A 180      21.657   5.193   9.505  1.00  2.75           H
ATOM   2905  CA  MET A 180      22.007   5.661   7.436  1.00  2.75           C
ATOM   2906  HA  MET A 180      21.552   5.352   6.499  1.00  2.75           H
ATOM   2907  C   MET A 180      23.465   5.245   7.429  1.00  2.75           C
ATOM   2908  O   MET A 180      24.110   5.219   8.472  1.00  2.75           O
ATOM   2909  CB  MET A 180      21.865   7.177   7.559  1.00  2.75           C
ATOM   2910 1HB  MET A 180      20.817   7.414   7.735  1.00  2.75           H
ATOM   2911 2HB  MET A 180      22.448   7.510   8.416  1.00  2.75           H
ATOM   2912  CG  MET A 180      22.320   7.930   6.316  1.00  2.75           C
ATOM   2913 1HG  MET A 180      23.358   7.677   6.101  1.00  2.75           H
ATOM   2914 2HG  MET A 180      21.703   7.618   5.474  1.00  2.75           H
ATOM   2915  SD  MET A 180      22.190   9.706   6.493  1.00  2.75           S
ATOM   2916  CE  MET A 180      23.599  10.065   7.539  1.00  2.75           C
ATOM   2917 1HE  MET A 180      23.712  11.144   7.645  1.00  2.75           H
ATOM   2918 2HE  MET A 180      24.502   9.654   7.090  1.00  2.75           H
ATOM   2919 3HE  MET A 180      23.454   9.625   8.526  1.00  2.75           H
ATOM   2920  N   ILE A 181      23.987   4.936   6.254  1.00  4.53           N
ATOM   2921  H   ILE A 181      23.406   4.990   5.422  1.00  4.53           H
ATOM   2922  CA  ILE A 181      25.398   4.602   6.091  1.00  4.53           C
ATOM   2923  HA  ILE A 181      25.899   4.629   7.056  1.00  4.53           H
ATOM   2924  C   ILE A 181      25.990   5.691   5.226  1.00  4.53           C
ATOM   2925  O   ILE A 181      25.258   6.422   4.563  1.00  4.53           O
ATOM   2926  CB  ILE A 181      25.636   3.194   5.466  1.00  4.53           C
ATOM   2927  HB  ILE A 181      26.712   3.027   5.423  1.00  4.53           H
ATOM   2928  CG1 ILE A 181      25.114   3.129   4.014  1.00  4.53           C
ATOM   2929 1HG1 ILE A 181      24.032   3.231   4.020  1.00  4.53           H
ATOM   2930 2HG1 ILE A 181      25.521   3.968   3.453  1.00  4.53           H
ATOM   2931  CG2 ILE A 181      25.044   2.118   6.409  1.00  4.53           C
ATOM   2932 1HG2 ILE A 181      25.280   1.121   6.039  1.00  4.53           H
ATOM   2933 2HG2 ILE A 181      23.963   2.229   6.489  1.00  4.53           H
ATOM   2934 3HG2 ILE A 181      25.483   2.228   7.402  1.00  4.53           H
ATOM   2935  CD1 ILE A 181      25.487   1.856   3.245  1.00  4.53           C
ATOM   2936 1HD1 ILE A 181      25.105   1.928   2.226  1.00  4.53           H
ATOM   2937 2HD1 ILE A 181      25.053   0.979   3.723  1.00  4.53           H
ATOM   2938 3HD1 ILE A 181      26.572   1.750   3.211  1.00  4.53           H
ATOM   2939  N   HIS A 182      27.307   5.771   5.205  1.00 16.43           N
ATOM   2940  H   HIS A 182      27.848   5.145   5.799  1.00 16.43           H
ATOM   2941  CA  HIS A 182      28.027   6.655   4.306  1.00 16.43           C
ATOM   2942  HA  HIS A 182      27.351   7.300   3.751  1.00 16.43           H
ATOM   2943  C   HIS A 182      28.756   5.729   3.353  1.00 16.43           C
ATOM   2944  O   HIS A 182      29.677   5.030   3.775  1.00 16.43           O
ATOM   2945  CB  HIS A 182      29.049   7.491   5.075  1.00 16.43           C
ATOM   2946 1HB  HIS A 182      29.703   6.828   5.631  1.00 16.43           H
ATOM   2947 2HB  HIS A 182      29.652   8.039   4.359  1.00 16.43           H
ATOM   2948  CG  HIS A 182      28.447   8.458   6.044  1.00 16.43           C
ATOM   2949  ND1 HIS A 182      29.129   9.005   7.104  1.00 16.43           N
ATOM   2950  HD1 HIS A 182      30.085   8.802   7.371  1.00 16.43           H
ATOM   2951  CD2 HIS A 182      27.201   8.993   6.110  1.00 16.43           C
ATOM   2952  HD2 HIS A 182      26.397   8.772   5.422  1.00 16.43           H
ATOM   2953  CE1 HIS A 182      28.307   9.841   7.736  1.00 16.43           C
ATOM   2954  HE1 HIS A 182      28.581  10.425   8.605  1.00 16.43           H
ATOM   2955  NE2 HIS A 182      27.113   9.857   7.178  1.00 16.43           N
ATOM   2956  N   LEU A 183      28.373   5.688   2.087  1.00  0.01           N
ATOM   2957  H   LEU A 183      27.583   6.225   1.744  1.00  0.01           H
ATOM   2958  CA  LEU A 183      29.179   4.923   1.149  1.00  0.01           C
ATOM   2959  HA  LEU A 183      29.442   3.964   1.593  1.00  0.01           H
ATOM   2960  C   LEU A 183      30.445   5.745   0.973  1.00  0.01           C
ATOM   2961  O   LEU A 183      30.405   6.959   0.725  1.00  0.01           O
ATOM   2962  CB  LEU A 183      28.483   4.682  -0.193  1.00  0.01           C
ATOM   2963 1HB  LEU A 183      28.159   5.639  -0.580  1.00  0.01           H
ATOM   2964 2HB  LEU A 183      29.225   4.278  -0.883  1.00  0.01           H
ATOM   2965  CG  LEU A 183      27.271   3.743  -0.205  1.00  0.01           C
ATOM   2966  HG  LEU A 183      26.527   4.113   0.500  1.00  0.01           H
ATOM   2967  CD1 LEU A 183      26.658   3.748  -1.603  1.00  0.01           C
ATOM   2968 1HD1 LEU A 183      25.828   3.045  -1.641  1.00  0.01           H
ATOM   2969 2HD1 LEU A 183      27.402   3.468  -2.347  1.00  0.01           H
ATOM   2970 3HD1 LEU A 183      26.279   4.742  -1.831  1.00  0.01           H
ATOM   2971  CD2 LEU A 183      27.652   2.317   0.193  1.00  0.01           C
ATOM   2972 1HD2 LEU A 183      26.782   1.668   0.109  1.00  0.01           H
ATOM   2973 2HD2 LEU A 183      27.999   2.298   1.225  1.00  0.01           H
ATOM   2974 3HD2 LEU A 183      28.444   1.944  -0.454  1.00  0.01           H
ATOM   2975  N   ALA A 184      31.573   5.082   1.146  1.00 19.82           N
ATOM   2976  H   ALA A 184      31.531   4.096   1.385  1.00 19.82           H
ATOM   2977  CA  ALA A 184      32.865   5.690   0.905  1.00 19.82           C
ATOM   2978  HA  ALA A 184      32.776   6.775   0.870  1.00 19.82           H
ATOM   2979  C   ALA A 184      33.239   5.171  -0.479  1.00 19.82           C
ATOM   2980  O   ALA A 184      32.747   4.137  -0.939  1.00 19.82           O
ATOM   2981  CB  ALA A 184      33.881   5.296   1.989  1.00 19.82           C
ATOM   2982 1HB  ALA A 184      33.564   5.702   2.950  1.00 19.82           H
ATOM   2983 2HB  ALA A 184      34.866   5.693   1.736  1.00 19.82           H
ATOM   2984 3HB  ALA A 184      33.950   4.216   2.069  1.00 19.82           H
ATOM   2985  N   ASP A 185      34.099   5.916  -1.143  1.00  8.20           N
ATOM   2986  H   ASP A 185      34.519   6.717  -0.689  1.00  8.20           H
ATOM   2987  CA  ASP A 185      34.551   5.569  -2.478  1.00  8.20           C
ATOM   2988  HA  ASP A 185      33.704   5.377  -3.137  1.00  8.20           H
ATOM   2989  C   ASP A 185      35.394   4.308  -2.311  1.00  8.20           C
ATOM   2990  O   ASP A 185      35.998   4.115  -1.258  1.00  8.20           O
ATOM   2991  CB  ASP A 185      35.368   6.748  -3.000  1.00  8.20           C
ATOM   2992 1HB  ASP A 185      34.790   7.656  -2.840  1.00  8.20           H
ATOM   2993 2HB  ASP A 185      36.294   6.821  -2.431  1.00  8.20           H
ATOM   2994  CG  ASP A 185      35.694   6.636  -4.466  1.00  8.20           C
ATOM   2995  OD1 ASP A 185      35.212   7.462  -5.267  1.00  8.20           O
ATOM   2996  OD2 ASP A 185      36.502   5.761  -4.829  1.00  8.20           O
ATOM   2997  N   SER A 186      35.474   3.452  -3.318  1.00 15.73           N
ATOM   2998  H   SER A 186      35.020   3.652  -4.199  1.00 15.73           H
ATOM   2999  CA  SER A 186      36.259   2.224  -3.206  1.00 15.73           C
ATOM   3000  HA  SER A 186      35.945   1.674  -2.318  1.00 15.73           H
ATOM   3001  C   SER A 186      37.756   2.491  -3.073  1.00 15.73           C
ATOM   3002  O   SER A 186      38.503   1.648  -2.585  1.00 15.73           O
ATOM   3003  CB  SER A 186      36.004   1.355  -4.426  1.00 15.73           C
ATOM   3004 1HB  SER A 186      36.640   0.472  -4.374  1.00 15.73           H
ATOM   3005 2HB  SER A 186      34.959   1.044  -4.425  1.00 15.73           H
ATOM   3006  OG  SER A 186      36.264   2.072  -5.619  1.00 15.73           O
ATOM   3007  HG  SER A 186      35.426   2.193  -6.092  1.00 15.73           H
ATOM   3008  N   SER A 187      38.193   3.696  -3.408  1.00-12.14           N
ATOM   3009  H   SER A 187      37.549   4.345  -3.849  1.00-12.14           H
ATOM   3010  CA  SER A 187      39.562   4.140  -3.128  1.00-12.14           C
ATOM   3011  HA  SER A 187      40.270   3.376  -3.449  1.00-12.14           H
ATOM   3012  C   SER A 187      39.820   4.423  -1.641  1.00-12.14           C
ATOM   3013  O   SER A 187      40.923   4.805  -1.252  1.00-12.14           O
ATOM   3014  CB  SER A 187      39.827   5.415  -3.922  1.00-12.14           C
ATOM   3015 1HB  SER A 187      40.819   5.798  -3.680  1.00-12.14           H
ATOM   3016 2HB  SER A 187      39.783   5.183  -4.986  1.00-12.14           H
ATOM   3017  OG  SER A 187      38.840   6.390  -3.626  1.00-12.14           O
ATOM   3018  HG  SER A 187      38.079   6.222  -4.206  1.00-12.14           H
ATOM   3019  N   GLY A 188      38.798   4.274  -0.808  1.00-11.91           N
ATOM   3020  H   GLY A 188      37.888   3.994  -1.167  1.00-11.91           H
ATOM   3021  CA  GLY A 188      38.923   4.477   0.627  1.00-11.91           C
ATOM   3022 1HA  GLY A 188      38.223   3.816   1.138  1.00-11.91           H
ATOM   3023 2HA  GLY A 188      39.934   4.224   0.947  1.00-11.91           H
ATOM   3024  C   GLY A 188      38.625   5.902   1.042  1.00-11.91           C
ATOM   3025  O   GLY A 188      38.588   6.222   2.228  1.00-11.91           O
ATOM   3026  N   GLN A 189      38.397   6.771   0.069  1.00 -9.92           N
ATOM   3027  H   GLN A 189      38.408   6.453  -0.887  1.00 -9.92           H
ATOM   3028  CA  GLN A 189      38.118   8.175   0.357  1.00 -9.92           C
ATOM   3029  HA  GLN A 189      38.820   8.533   1.111  1.00 -9.92           H
ATOM   3030  C   GLN A 189      36.698   8.282   0.905  1.00 -9.92           C
ATOM   3031  O   GLN A 189      35.748   7.810   0.272  1.00 -9.92           O
ATOM   3032  CB  GLN A 189      38.260   9.016  -0.914  1.00 -9.92           C
ATOM   3033 1HB  GLN A 189      37.546   8.654  -1.652  1.00 -9.92           H
ATOM   3034 2HB  GLN A 189      38.017  10.053  -0.677  1.00 -9.92           H
ATOM   3035  CG  GLN A 189      39.652   8.964  -1.528  1.00 -9.92           C
ATOM   3036 1HG  GLN A 189      40.380   9.294  -0.790  1.00 -9.92           H
ATOM   3037 2HG  GLN A 189      39.881   7.939  -1.809  1.00 -9.92           H
ATOM   3038  CD  GLN A 189      39.779   9.834  -2.756  1.00 -9.92           C
ATOM   3039  OE1 GLN A 189      39.923  11.048  -2.661  1.00 -9.92           O
ATOM   3040  NE2 GLN A 189      39.721   9.238  -3.914  1.00 -9.92           N
ATOM   3041 1HE2 GLN A 189      39.778   9.798  -4.752  1.00 -9.92           H
ATOM   3042 2HE2 GLN A 189      39.612   8.237  -3.968  1.00 -9.92           H
ATOM   3043  N   THR A 190      36.521   8.902   2.062  1.00 28.85           N
ATOM   3044  H   THR A 190      37.306   9.329   2.541  1.00 28.85           H
ATOM   3045  CA  THR A 190      35.197   9.009   2.672  1.00 28.85           C
ATOM   3046  HA  THR A 190      34.630   8.118   2.411  1.00 28.85           H
ATOM   3047  C   THR A 190      34.459  10.198   2.069  1.00 28.85           C
ATOM   3048  O   THR A 190      34.274  11.246   2.674  1.00 28.85           O
ATOM   3049  CB  THR A 190      35.252   9.066   4.218  1.00 28.85           C
ATOM   3050  HB  THR A 190      34.245   9.203   4.611  1.00 28.85           H
ATOM   3051  OG1 THR A 190      36.088  10.142   4.650  1.00 28.85           O
ATOM   3052  HG1 THR A 190      35.537  10.935   4.681  1.00 28.85           H
ATOM   3053  CG2 THR A 190      35.838   7.783   4.787  1.00 28.85           C
ATOM   3054 1HG2 THR A 190      35.767   7.811   5.874  1.00 28.85           H
ATOM   3055 2HG2 THR A 190      36.887   7.687   4.504  1.00 28.85           H
ATOM   3056 3HG2 THR A 190      35.283   6.919   4.424  1.00 28.85           H
ATOM   3057  N   LYS A 191      34.017  10.012   0.834  1.00  2.00           N
ATOM   3058  H   LYS A 191      34.251   9.138   0.372  1.00  2.00           H
ATOM   3059  CA  LYS A 191      33.243  11.015   0.097  1.00  2.00           C
ATOM   3060  HA  LYS A 191      33.694  11.995   0.257  1.00  2.00           H
ATOM   3061  C   LYS A 191      31.796  11.100   0.582  1.00  2.00           C
ATOM   3062  O   LYS A 191      31.012  11.895   0.069  1.00  2.00           O
ATOM   3063  CB  LYS A 191      33.293  10.698  -1.400  1.00  2.00           C
ATOM   3064 1HB  LYS A 191      32.882   9.703  -1.562  1.00  2.00           H
ATOM   3065 2HB  LYS A 191      32.672  11.420  -1.927  1.00  2.00           H
ATOM   3066  CG  LYS A 191      34.705  10.759  -1.984  1.00  2.00           C
ATOM   3067 1HG  LYS A 191      35.149  11.721  -1.734  1.00  2.00           H
ATOM   3068 2HG  LYS A 191      35.310   9.967  -1.544  1.00  2.00           H
ATOM   3069  CD  LYS A 191      34.716  10.604  -3.499  1.00  2.00           C
ATOM   3070 1HD  LYS A 191      34.237   9.665  -3.771  1.00  2.00           H
ATOM   3071 2HD  LYS A 191      34.165  11.430  -3.951  1.00  2.00           H
ATOM   3072  CE  LYS A 191      36.149  10.607  -4.016  1.00  2.00           C
ATOM   3073 1HE  LYS A 191      36.622  11.556  -3.751  1.00  2.00           H
ATOM   3074 2HE  LYS A 191      36.701   9.799  -3.535  1.00  2.00           H
ATOM   3075  NZ  LYS A 191      36.229  10.423  -5.499  1.00  2.00           N
ATOM   3076 1HZ  LYS A 191      37.196  10.466  -5.799  1.00  2.00           H
ATOM   3077 2HZ  LYS A 191      35.716  11.157  -5.972  1.00  2.00           H
ATOM   3078 3HZ  LYS A 191      35.843   9.524  -5.762  1.00  2.00           H
ATOM   3079  N   VAL A 192      31.491  10.287   1.588  1.00 40.52           N
ATOM   3080  H   VAL A 192      32.202   9.655   1.902  1.00 40.52           H
ATOM   3081  CA  VAL A 192      30.225  10.276   2.331  1.00 40.52           C
ATOM   3082  HA  VAL A 192      30.126   9.269   2.727  1.00 40.52           H
ATOM   3083  C   VAL A 192      28.982  10.446   1.462  1.00 40.52           C
ATOM   3084  O   VAL A 192      28.180  11.377   1.575  1.00 40.52           O
ATOM   3085  CB  VAL A 192      30.263  11.199   3.591  1.00 40.52           C
ATOM   3086  HB  VAL A 192      29.281  11.174   4.062  1.00 40.52           H
ATOM   3087  CG1 VAL A 192      31.289  10.663   4.605  1.00 40.52           C
ATOM   3088 1HG1 VAL A 192      31.153  11.181   5.553  1.00 40.52           H
ATOM   3089 2HG1 VAL A 192      32.306  10.834   4.257  1.00 40.52           H
ATOM   3090 3HG1 VAL A 192      31.141   9.600   4.778  1.00 40.52           H
ATOM   3091  CG2 VAL A 192      30.627  12.653   3.267  1.00 40.52           C
ATOM   3092 1HG2 VAL A 192      30.486  13.264   4.156  1.00 40.52           H
ATOM   3093 2HG2 VAL A 192      29.979  13.029   2.478  1.00 40.52           H
ATOM   3094 3HG2 VAL A 192      31.666  12.730   2.944  1.00 40.52           H
ATOM   3095  N   PHE A 193      28.842   9.475   0.575  1.00 17.38           N
ATOM   3096  H   PHE A 193      29.544   8.743   0.530  1.00 17.38           H
ATOM   3097  CA  PHE A 193      27.687   9.344  -0.299  1.00 17.38           C
ATOM   3098  HA  PHE A 193      27.332  10.328  -0.602  1.00 17.38           H
ATOM   3099  C   PHE A 193      26.624   8.643   0.557  1.00 17.38           C
ATOM   3100  O   PHE A 193      26.507   7.417   0.586  1.00 17.38           O
ATOM   3101  CB  PHE A 193      28.142   8.551  -1.524  1.00 17.38           C
ATOM   3102 1HB  PHE A 193      29.057   9.010  -1.895  1.00 17.38           H
ATOM   3103 2HB  PHE A 193      28.385   7.540  -1.225  1.00 17.38           H
ATOM   3104  CG  PHE A 193      27.154   8.509  -2.653  1.00 17.38           C
ATOM   3105  CD1 PHE A 193      27.310   9.369  -3.754  1.00 17.38           C
ATOM   3106  HD1 PHE A 193      28.109  10.097  -3.763  1.00 17.38           H
ATOM   3107  CD2 PHE A 193      26.101   7.577  -2.658  1.00 17.38           C
ATOM   3108  HD2 PHE A 193      25.968   6.911  -1.819  1.00 17.38           H
ATOM   3109  CE1 PHE A 193      26.438   9.288  -4.863  1.00 17.38           C
ATOM   3110  HE1 PHE A 193      26.573   9.945  -5.710  1.00 17.38           H
ATOM   3111  CE2 PHE A 193      25.210   7.500  -3.753  1.00 17.38           C
ATOM   3112  HE2 PHE A 193      24.401   6.788  -3.747  1.00 17.38           H
ATOM   3113  CZ  PHE A 193      25.381   8.355  -4.857  1.00 17.38           C
ATOM   3114  HZ  PHE A 193      24.712   8.293  -5.702  1.00 17.38           H
ATOM   3115  N   SER A 194      25.984   9.420   1.416  1.00 -0.51           N
ATOM   3116  H   SER A 194      26.154  10.418   1.406  1.00 -0.51           H
ATOM   3117  CA  SER A 194      25.119   8.877   2.457  1.00 -0.51           C
ATOM   3118  HA  SER A 194      25.681   8.129   3.003  1.00 -0.51           H
ATOM   3119  C   SER A 194      23.856   8.236   1.904  1.00 -0.51           C
ATOM   3120  O   SER A 194      23.268   8.784   0.986  1.00 -0.51           O
ATOM   3121  CB  SER A 194      24.745  10.008   3.408  1.00 -0.51           C
ATOM   3122 1HB  SER A 194      24.097  10.719   2.893  1.00 -0.51           H
ATOM   3123 2HB  SER A 194      24.228   9.605   4.279  1.00 -0.51           H
ATOM   3124  OG  SER A 194      25.937  10.666   3.803  1.00 -0.51           O
ATOM   3125  HG  SER A 194      25.722  11.328   4.475  1.00 -0.51           H
ATOM   3126  N   GLN A 195      23.419   7.105   2.442  1.00 -9.89           N
ATOM   3127  H   GLN A 195      23.949   6.678   3.199  1.00 -9.89           H
ATOM   3128  CA  GLN A 195      22.185   6.447   1.994  1.00 -9.89           C
ATOM   3129  HA  GLN A 195      21.545   7.179   1.503  1.00 -9.89           H
ATOM   3130  C   GLN A 195      21.418   5.860   3.178  1.00 -9.89           C
ATOM   3131  O   GLN A 195      22.026   5.382   4.131  1.00 -9.89           O
ATOM   3132  CB  GLN A 195      22.482   5.322   0.995  1.00 -9.89           C
ATOM   3133 1HB  GLN A 195      23.145   4.594   1.463  1.00 -9.89           H
ATOM   3134 2HB  GLN A 195      21.540   4.827   0.764  1.00 -9.89           H
ATOM   3135  CG  GLN A 195      23.098   5.782  -0.321  1.00 -9.89           C
ATOM   3136 1HG  GLN A 195      22.537   6.639  -0.691  1.00 -9.89           H
ATOM   3137 2HG  GLN A 195      24.130   6.087  -0.154  1.00 -9.89           H
ATOM   3138  CD  GLN A 195      23.063   4.705  -1.379  1.00 -9.89           C
ATOM   3139  OE1 GLN A 195      23.272   3.531  -1.112  1.00 -9.89           O
ATOM   3140  NE2 GLN A 195      22.773   5.088  -2.591  1.00 -9.89           N
ATOM   3141 1HE2 GLN A 195      22.735   4.400  -3.319  1.00 -9.89           H
ATOM   3142 2HE2 GLN A 195      22.581   6.067  -2.781  1.00 -9.89           H
ATOM   3143  N   CYS A 196      20.094   5.885   3.101  1.00 -2.86           N
ATOM   3144  H   CYS A 196      19.660   6.236   2.256  1.00 -2.86           H
ATOM   3145  CA  CYS A 196      19.207   5.342   4.133  1.00 -2.86           C
ATOM   3146  HA  CYS A 196      19.706   5.336   5.102  1.00 -2.86           H
ATOM   3147  C   CYS A 196      18.862   3.916   3.721  1.00 -2.86           C
ATOM   3148  O   CYS A 196      18.311   3.694   2.640  1.00 -2.86           O
ATOM   3149  CB  CYS A 196      17.933   6.185   4.207  1.00 -2.86           C
ATOM   3150 1HB  CYS A 196      18.218   7.200   4.472  1.00 -2.86           H
ATOM   3151 2HB  CYS A 196      17.479   6.204   3.216  1.00 -2.86           H
ATOM   3152  SG  CYS A 196      16.660   5.635   5.385  1.00 -2.86           S
ATOM   3153  N   VAL A 197      19.295   2.955   4.518  1.00 12.32           N
ATOM   3154  H   VAL A 197      19.667   3.190   5.438  1.00 12.32           H
ATOM   3155  CA  VAL A 197      19.362   1.555   4.108  1.00 12.32           C
ATOM   3156  HA  VAL A 197      18.651   1.346   3.309  1.00 12.32           H
ATOM   3157  C   VAL A 197      19.066   0.659   5.301  1.00 12.32           C
ATOM   3158  O   VAL A 197      19.053   1.119   6.436  1.00 12.32           O
ATOM   3159  CB  VAL A 197      20.802   1.215   3.621  1.00 12.32           C
ATOM   3160  HB  VAL A 197      20.861   0.146   3.420  1.00 12.32           H
ATOM   3161  CG1 VAL A 197      21.157   1.949   2.326  1.00 12.32           C
ATOM   3162 1HG1 VAL A 197      22.113   1.587   1.944  1.00 12.32           H
ATOM   3163 2HG1 VAL A 197      21.230   3.020   2.504  1.00 12.32           H
ATOM   3164 3HG1 VAL A 197      20.390   1.766   1.574  1.00 12.32           H
ATOM   3165  CG2 VAL A 197      21.835   1.570   4.694  1.00 12.32           C
ATOM   3166 1HG2 VAL A 197      22.815   1.238   4.366  1.00 12.32           H
ATOM   3167 2HG2 VAL A 197      21.605   1.084   5.642  1.00 12.32           H
ATOM   3168 3HG2 VAL A 197      21.871   2.649   4.852  1.00 12.32           H
ATOM   3169  N   THR A 198      18.932  -0.637   5.068  1.00 -0.63           N
ATOM   3170  H   THR A 198      18.858  -0.977   4.114  1.00 -0.63           H
ATOM   3171  CA  THR A 198      18.880  -1.606   6.165  1.00 -0.63           C
ATOM   3172  HA  THR A 198      18.592  -1.103   7.086  1.00 -0.63           H
ATOM   3173  C   THR A 198      20.242  -2.268   6.389  1.00 -0.63           C
ATOM   3174  O   THR A 198      20.400  -3.172   7.197  1.00 -0.63           O
ATOM   3175  CB  THR A 198      17.827  -2.680   5.863  1.00 -0.63           C
ATOM   3176  HB  THR A 198      17.772  -3.374   6.699  1.00 -0.63           H
ATOM   3177  OG1 THR A 198      18.184  -3.385   4.668  1.00 -0.63           O
ATOM   3178  HG1 THR A 198      18.814  -4.066   4.917  1.00 -0.63           H
ATOM   3179  CG2 THR A 198      16.463  -2.050   5.631  1.00 -0.63           C
ATOM   3180 1HG2 THR A 198      15.705  -2.829   5.603  1.00 -0.63           H
ATOM   3181 2HG2 THR A 198      16.446  -1.511   4.684  1.00 -0.63           H
ATOM   3182 3HG2 THR A 198      16.226  -1.360   6.442  1.00 -0.63           H
ATOM   3183  N   HIS A 199      21.244  -1.838   5.636  1.00 18.46           N
ATOM   3184  H   HIS A 199      21.092  -1.045   5.034  1.00 18.46           H
ATOM   3185  CA  HIS A 199      22.567  -2.466   5.649  1.00 18.46           C
ATOM   3186  HA  HIS A 199      22.459  -3.492   5.300  1.00 18.46           H
ATOM   3187  C   HIS A 199      23.199  -2.502   7.049  1.00 18.46           C
ATOM   3188  O   HIS A 199      23.429  -1.459   7.662  1.00 18.46           O
ATOM   3189  CB  HIS A 199      23.471  -1.703   4.674  1.00 18.46           C
ATOM   3190 1HB  HIS A 199      22.926  -1.539   3.744  1.00 18.46           H
ATOM   3191 2HB  HIS A 199      23.708  -0.735   5.110  1.00 18.46           H
ATOM   3192  CG  HIS A 199      24.755  -2.398   4.351  1.00 18.46           C
ATOM   3193  ND1 HIS A 199      25.118  -2.813   3.091  1.00 18.46           N
ATOM   3194  HD1 HIS A 199      24.559  -2.742   2.244  1.00 18.46           H
ATOM   3195  CD2 HIS A 199      25.825  -2.685   5.135  1.00 18.46           C
ATOM   3196  HD2 HIS A 199      25.895  -2.460   6.190  1.00 18.46           H
ATOM   3197  CE1 HIS A 199      26.351  -3.319   3.159  1.00 18.46           C
ATOM   3198  HE1 HIS A 199      26.903  -3.709   2.313  1.00 18.46           H
ATOM   3199  NE2 HIS A 199      26.810  -3.292   4.393  1.00 18.46           N
ATOM   3200  N   CYS A 200      23.458  -3.713   7.539  1.00 16.26           N
ATOM   3201  H   CYS A 200      23.224  -4.518   6.978  1.00 16.26           H
ATOM   3202  CA  CYS A 200      24.018  -3.979   8.873  1.00 16.26           C
ATOM   3203  HA  CYS A 200      24.063  -5.064   8.982  1.00 16.26           H
ATOM   3204  C   CYS A 200      23.185  -3.483  10.063  1.00 16.26           C
ATOM   3205  O   CYS A 200      23.734  -3.280  11.147  1.00 16.26           O
ATOM   3206  CB  CYS A 200      25.462  -3.466   9.006  1.00 16.26           C
ATOM   3207 1HB  CYS A 200      25.480  -2.402   8.780  1.00 16.26           H
ATOM   3208 2HB  CYS A 200      25.783  -3.591  10.040  1.00 16.26           H
ATOM   3209  SG  CYS A 200      26.693  -4.311   7.966  1.00 16.26           S
ATOM   3210  N   SER A 201      21.875  -3.324   9.913  1.00  5.38           N
ATOM   3211  H   SER A 201      21.440  -3.354   8.994  1.00  5.38           H
ATOM   3212  CA  SER A 201      21.009  -3.172  11.088  1.00  5.38           C
ATOM   3213  HA  SER A 201      21.545  -2.673  11.895  1.00  5.38           H
ATOM   3214  C   SER A 201      20.563  -4.552  11.558  1.00  5.38           C
ATOM   3215  O   SER A 201      20.033  -4.723  12.655  1.00  5.38           O
ATOM   3216  CB  SER A 201      19.768  -2.364  10.742  1.00  5.38           C
ATOM   3217 1HB  SER A 201      19.154  -2.235  11.633  1.00  5.38           H
ATOM   3218 2HB  SER A 201      20.064  -1.386  10.365  1.00  5.38           H
ATOM   3219  OG  SER A 201      19.025  -3.039   9.747  1.00  5.38           O
ATOM   3220  HG  SER A 201      18.354  -2.423   9.415  1.00  5.38           H
ATOM   3221  N   PHE A 202      20.778  -5.536  10.699  1.00 42.00           N
ATOM   3222  H   PHE A 202      21.208  -5.321   9.817  1.00 42.00           H
ATOM   3223  CA  PHE A 202      20.438  -6.929  10.952  1.00 42.00           C
ATOM   3224  HA  PHE A 202      19.764  -7.007  11.806  1.00 42.00           H
ATOM   3225  C   PHE A 202      21.721  -7.696  11.254  1.00 42.00           C
ATOM   3226  O   PHE A 202      22.794  -7.305  10.797  1.00 42.00           O
ATOM   3227  CB  PHE A 202      19.758  -7.504   9.703  1.00 42.00           C
ATOM   3228 1HB  PHE A 202      19.571  -8.564   9.861  1.00 42.00           H
ATOM   3229 2HB  PHE A 202      18.800  -6.999   9.571  1.00 42.00           H
ATOM   3230  CG  PHE A 202      20.559  -7.329   8.430  1.00 42.00           C
ATOM   3231  CD1 PHE A 202      21.567  -8.242   8.080  1.00 42.00           C
ATOM   3232  HD1 PHE A 202      21.810  -9.050   8.748  1.00 42.00           H
ATOM   3233  CD2 PHE A 202      20.291  -6.258   7.558  1.00 42.00           C
ATOM   3234  HD2 PHE A 202      19.531  -5.533   7.817  1.00 42.00           H
ATOM   3235  CE1 PHE A 202      22.286  -8.114   6.871  1.00 42.00           C
ATOM   3236  HE1 PHE A 202      23.059  -8.826   6.625  1.00 42.00           H
ATOM   3237  CE2 PHE A 202      20.994  -6.122   6.331  1.00 42.00           C
ATOM   3238  HE2 PHE A 202      20.758  -5.310   5.661  1.00 42.00           H
ATOM   3239  CZ  PHE A 202      21.991  -7.057   5.988  1.00 42.00           C
ATOM   3240  HZ  PHE A 202      22.524  -6.968   5.054  1.00 42.00           H
ATOM   3241  N   SER A 203      21.619  -8.786  12.003  1.00 -4.10           N
ATOM   3242  H   SER A 203      20.740  -9.017  12.448  1.00 -4.10           H
ATOM   3243  CA  SER A 203      22.782  -9.628  12.282  1.00 -4.10           C
ATOM   3244  HA  SER A 203      23.638  -8.986  12.493  1.00 -4.10           H
ATOM   3245  C   SER A 203      23.161 -10.567  11.136  1.00 -4.10           C
ATOM   3246  O   SER A 203      24.334 -10.893  10.952  1.00 -4.10           O
ATOM   3247  CB  SER A 203      22.497 -10.474  13.523  1.00 -4.10           C
ATOM   3248 1HB  SER A 203      23.375 -11.078  13.753  1.00 -4.10           H
ATOM   3249 2HB  SER A 203      22.294  -9.811  14.365  1.00 -4.10           H
ATOM   3250  OG  SER A 203      21.378 -11.327  13.328  1.00 -4.10           O
ATOM   3251  HG  SER A 203      21.356 -11.942  14.077  1.00 -4.10           H
ATOM   3252  N   GLN A 204      22.166 -11.036  10.393  1.00 10.37           N
ATOM   3253  H   GLN A 204      21.225 -10.735  10.597  1.00 10.37           H
ATOM   3254  CA  GLN A 204      22.347 -11.987   9.294  1.00 10.37           C
ATOM   3255  HA  GLN A 204      23.350 -11.907   8.873  1.00 10.37           H
ATOM   3256  C   GLN A 204      21.314 -11.666   8.221  1.00 10.37           C
ATOM   3257  O   GLN A 204      20.243 -11.147   8.550  1.00 10.37           O
ATOM   3258  CB  GLN A 204      22.083 -13.423   9.767  1.00 10.37           C
ATOM   3259 1HB  GLN A 204      21.124 -13.432  10.282  1.00 10.37           H
ATOM   3260 2HB  GLN A 204      21.991 -14.065   8.891  1.00 10.37           H
ATOM   3261  CG  GLN A 204      23.140 -14.037  10.689  1.00 10.37           C
ATOM   3262 1HG  GLN A 204      23.295 -13.395  11.555  1.00 10.37           H
ATOM   3263 2HG  GLN A 204      22.770 -15.000  11.040  1.00 10.37           H
ATOM   3264  CD  GLN A 204      24.465 -14.275   9.987  1.00 10.37           C
ATOM   3265  OE1 GLN A 204      24.500 -14.764   8.865  1.00 10.37           O
ATOM   3266  NE2 GLN A 204      25.555 -13.960  10.631  1.00 10.37           N
ATOM   3267 1HE2 GLN A 204      26.439 -14.148  10.196  1.00 10.37           H
ATOM   3268 2HE2 GLN A 204      25.505 -13.530  11.542  1.00 10.37           H
ATOM   3269  N   TRP A 205      21.603 -12.028   6.978  1.00 44.55           N
ATOM   3270  H   TRP A 205      22.507 -12.455   6.793  1.00 44.55           H
ATOM   3271  CA  TRP A 205      20.705 -11.799   5.840  1.00 44.55           C
ATOM   3272  HA  TRP A 205      20.645 -10.727   5.650  1.00 44.55           H
ATOM   3273  C   TRP A 205      19.282 -12.281   6.084  1.00 44.55           C
ATOM   3274  O   TRP A 205      18.331 -11.546   5.843  1.00 44.55           O
ATOM   3275  CB  TRP A 205      21.276 -12.490   4.592  1.00 44.55           C
ATOM   3276 1HB  TRP A 205      22.008 -11.832   4.131  1.00 44.55           H
ATOM   3277 2HB  TRP A 205      21.789 -13.399   4.905  1.00 44.55           H
ATOM   3278  CG  TRP A 205      20.247 -12.881   3.558  1.00 44.55           C
ATOM   3279  CD1 TRP A 205      19.922 -14.145   3.170  1.00 44.55           C
ATOM   3280  HD1 TRP A 205      20.400 -15.040   3.557  1.00 44.55           H
ATOM   3281  CD2 TRP A 205      19.370 -12.018   2.806  1.00 44.55           C
ATOM   3282  NE1 TRP A 205      18.916 -14.147   2.245  1.00 44.55           N
ATOM   3283  HE1 TRP A 205      18.504 -14.982   1.844  1.00 44.55           H
ATOM   3284  CE2 TRP A 205      18.556 -12.855   1.987  1.00 44.55           C
ATOM   3285  CE3 TRP A 205      19.159 -10.623   2.769  1.00 44.55           C
ATOM   3286  HE3 TRP A 205      19.751  -9.966   3.387  1.00 44.55           H
ATOM   3287  CZ2 TRP A 205      17.555 -12.339   1.144  1.00 44.55           C
ATOM   3288  HZ2 TRP A 205      16.946 -12.996   0.539  1.00 44.55           H
ATOM   3289  CZ3 TRP A 205      18.149 -10.099   1.923  1.00 44.55           C
ATOM   3290  HZ3 TRP A 205      17.974  -9.034   1.890  1.00 44.55           H
ATOM   3291  CH2 TRP A 205      17.356 -10.971   1.122  1.00 44.55           C
ATOM   3292  HH2 TRP A 205      16.588 -10.562   0.484  1.00 44.55           H
ATOM   3293  N   TRP A 206      19.111 -13.480   6.618  1.00  9.49           N
ATOM   3294  H   TRP A 206      19.907 -14.056   6.841  1.00  9.49           H
ATOM   3295  CA  TRP A 206      17.765 -14.007   6.811  1.00  9.49           C
ATOM   3296  HA  TRP A 206      17.239 -13.904   5.863  1.00  9.49           H
ATOM   3297  C   TRP A 206      16.908 -13.272   7.832  1.00  9.49           C
ATOM   3298  O   TRP A 206      15.687 -13.326   7.739  1.00  9.49           O
ATOM   3299  CB  TRP A 206      17.823 -15.498   7.114  1.00  9.49           C
ATOM   3300 1HB  TRP A 206      18.535 -15.692   7.915  1.00  9.49           H
ATOM   3301 2HB  TRP A 206      16.833 -15.831   7.426  1.00  9.49           H
ATOM   3302  CG  TRP A 206      18.199 -16.250   5.875  1.00  9.49           C
ATOM   3303  CD1 TRP A 206      19.397 -16.818   5.571  1.00  9.49           C
ATOM   3304  HD1 TRP A 206      20.259 -16.812   6.227  1.00  9.49           H
ATOM   3305  CD2 TRP A 206      17.369 -16.466   4.719  1.00  9.49           C
ATOM   3306  NE1 TRP A 206      19.373 -17.402   4.334  1.00  9.49           N
ATOM   3307  HE1 TRP A 206      20.151 -17.896   3.915  1.00  9.49           H
ATOM   3308  CE2 TRP A 206      18.143 -17.195   3.773  1.00  9.49           C
ATOM   3309  CE3 TRP A 206      16.046 -16.110   4.381  1.00  9.49           C
ATOM   3310  HE3 TRP A 206      15.429 -15.565   5.081  1.00  9.49           H
ATOM   3311  CZ2 TRP A 206      17.637 -17.566   2.511  1.00  9.49           C
ATOM   3312  HZ2 TRP A 206      18.246 -18.117   1.811  1.00  9.49           H
ATOM   3313  CZ3 TRP A 206      15.536 -16.475   3.111  1.00  9.49           C
ATOM   3314  HZ3 TRP A 206      14.529 -16.196   2.834  1.00  9.49           H
ATOM   3315  CH2 TRP A 206      16.344 -17.196   2.187  1.00  9.49           C
ATOM   3316  HH2 TRP A 206      15.943 -17.448   1.216  1.00  9.49           H
ATOM   3317  N   HIS A 207      17.502 -12.512   8.742  1.00 -0.05           N
ATOM   3318  H   HIS A 207      18.510 -12.468   8.790  1.00 -0.05           H
ATOM   3319  CA  HIS A 207      16.703 -11.666   9.628  1.00 -0.05           C
ATOM   3320  HA  HIS A 207      15.924 -12.262  10.103  1.00 -0.05           H
ATOM   3321  C   HIS A 207      16.043 -10.567   8.798  1.00 -0.05           C
ATOM   3322  O   HIS A 207      14.846 -10.298   8.909  1.00 -0.05           O
ATOM   3323  CB  HIS A 207      17.588 -11.031  10.704  1.00 -0.05           C
ATOM   3324 1HB  HIS A 207      18.047 -11.824  11.293  1.00 -0.05           H
ATOM   3325 2HB  HIS A 207      18.378 -10.460  10.223  1.00 -0.05           H
ATOM   3326  CG  HIS A 207      16.844 -10.116  11.626  1.00 -0.05           C
ATOM   3327  ND1 HIS A 207      16.009 -10.540  12.629  1.00 -0.05           N
ATOM   3328  HD1 HIS A 207      15.768 -11.502  12.844  1.00 -0.05           H
ATOM   3329  CD2 HIS A 207      16.783  -8.758  11.669  1.00 -0.05           C
ATOM   3330  HD2 HIS A 207      17.308  -8.093  10.998  1.00 -0.05           H
ATOM   3331  CE1 HIS A 207      15.529  -9.466  13.254  1.00 -0.05           C
ATOM   3332  HE1 HIS A 207      14.855  -9.505  14.100  1.00 -0.05           H
ATOM   3333  NE2 HIS A 207      15.964  -8.352  12.698  1.00 -0.05           N
ATOM   3334  N   GLN A 208      16.826  -9.958   7.918  1.00 -4.69           N
ATOM   3335  H   GLN A 208      17.794 -10.238   7.824  1.00 -4.69           H
ATOM   3336  CA  GLN A 208      16.314  -8.885   7.076  1.00 -4.69           C
ATOM   3337  HA  GLN A 208      15.802  -8.159   7.710  1.00 -4.69           H
ATOM   3338  C   GLN A 208      15.329  -9.427   6.054  1.00 -4.69           C
ATOM   3339  O   GLN A 208      14.300  -8.816   5.773  1.00 -4.69           O
ATOM   3340  CB  GLN A 208      17.467  -8.199   6.340  1.00 -4.69           C
ATOM   3341 1HB  GLN A 208      18.225  -7.946   7.073  1.00 -4.69           H
ATOM   3342 2HB  GLN A 208      17.903  -8.892   5.621  1.00 -4.69           H
ATOM   3343  CG  GLN A 208      17.052  -6.930   5.612  1.00 -4.69           C
ATOM   3344 1HG  GLN A 208      17.923  -6.493   5.127  1.00 -4.69           H
ATOM   3345 2HG  GLN A 208      16.314  -7.175   4.849  1.00 -4.69           H
ATOM   3346  CD  GLN A 208      16.454  -5.921   6.562  1.00 -4.69           C
ATOM   3347  OE1 GLN A 208      17.051  -5.576   7.563  1.00 -4.69           O
ATOM   3348  NE2 GLN A 208      15.264  -5.470   6.282  1.00 -4.69           N
ATOM   3349 1HE2 GLN A 208      14.870  -4.776   6.891  1.00 -4.69           H
ATOM   3350 2HE2 GLN A 208      14.752  -5.818   5.485  1.00 -4.69           H
ATOM   3351  N   ALA A 209      15.649 -10.586   5.501  1.00-16.86           N
ATOM   3352  H   ALA A 209      16.531 -11.032   5.738  1.00-16.86           H
ATOM   3353  CA  ALA A 209      14.796 -11.209   4.505  1.00-16.86           C
ATOM   3354  HA  ALA A 209      14.637 -10.496   3.695  1.00-16.86           H
ATOM   3355  C   ALA A 209      13.443 -11.550   5.130  1.00-16.86           C
ATOM   3356  O   ALA A 209      12.398 -11.307   4.531  1.00-16.86           O
ATOM   3357  CB  ALA A 209      15.484 -12.455   3.961  1.00-16.86           C
ATOM   3358 1HB  ALA A 209      16.516 -12.222   3.706  1.00-16.86           H
ATOM   3359 2HB  ALA A 209      14.972 -12.803   3.062  1.00-16.86           H
ATOM   3360 3HB  ALA A 209      15.473 -13.249   4.706  1.00-16.86           H
ATOM   3361  N   PHE A 210      13.455 -12.079   6.347  1.00-22.88           N
ATOM   3362  H   PHE A 210      14.335 -12.279   6.813  1.00-22.88           H
ATOM   3363  CA  PHE A 210      12.208 -12.412   7.022  1.00-22.88           C
ATOM   3364  HA  PHE A 210      11.599 -13.028   6.360  1.00-22.88           H
ATOM   3365  C   PHE A 210      11.413 -11.158   7.337  1.00-22.88           C
ATOM   3366  O   PHE A 210      10.211 -11.133   7.103  1.00-22.88           O
ATOM   3367  CB  PHE A 210      12.444 -13.177   8.321  1.00-22.88           C
ATOM   3368 1HB  PHE A 210      12.934 -14.123   8.091  1.00-22.88           H
ATOM   3369 2HB  PHE A 210      13.104 -12.591   8.962  1.00-22.88           H
ATOM   3370  CG  PHE A 210      11.172 -13.441   9.073  1.00-22.88           C
ATOM   3371  CD1 PHE A 210      10.268 -14.420   8.626  1.00-22.88           C
ATOM   3372  HD1 PHE A 210      10.521 -15.042   7.779  1.00-22.88           H
ATOM   3373  CD2 PHE A 210      10.829 -12.645  10.181  1.00-22.88           C
ATOM   3374  HD2 PHE A 210      11.517 -11.892  10.538  1.00-22.88           H
ATOM   3375  CE1 PHE A 210       9.012 -14.586   9.266  1.00-22.88           C
ATOM   3376  HE1 PHE A 210       8.321 -15.340   8.919  1.00-22.88           H
ATOM   3377  CE2 PHE A 210       9.577 -12.794  10.818  1.00-22.88           C
ATOM   3378  HE2 PHE A 210       9.320 -12.163  11.654  1.00-22.88           H
ATOM   3379  CZ  PHE A 210       8.660 -13.756  10.350  1.00-22.88           C
ATOM   3380  HZ  PHE A 210       7.694 -13.858  10.821  1.00-22.88           H
ATOM   3381  N   TYR A 211      12.063 -10.105   7.816  1.00  0.01           N
ATOM   3382  H   TYR A 211      13.055 -10.164   8.023  1.00  0.01           H
ATOM   3383  CA  TYR A 211      11.348  -8.854   8.063  1.00  0.01           C
ATOM   3384  HA  TYR A 211      10.540  -9.037   8.772  1.00  0.01           H
ATOM   3385  C   TYR A 211      10.727  -8.337   6.774  1.00  0.01           C
ATOM   3386  O   TYR A 211       9.581  -7.902   6.769  1.00  0.01           O
ATOM   3387  CB  TYR A 211      12.273  -7.777   8.631  1.00  0.01           C
ATOM   3388 1HB  TYR A 211      12.598  -8.077   9.627  1.00  0.01           H
ATOM   3389 2HB  TYR A 211      13.150  -7.687   7.992  1.00  0.01           H
ATOM   3390  CG  TYR A 211      11.595  -6.420   8.704  1.00  0.01           C
ATOM   3391  CD1 TYR A 211      10.520  -6.186   9.587  1.00  0.01           C
ATOM   3392  HD1 TYR A 211      10.163  -6.981  10.227  1.00  0.01           H
ATOM   3393  CD2 TYR A 211      12.011  -5.367   7.861  1.00  0.01           C
ATOM   3394  HD2 TYR A 211      12.807  -5.535   7.152  1.00  0.01           H
ATOM   3395  CE1 TYR A 211       9.886  -4.910   9.640  1.00  0.01           C
ATOM   3396  HE1 TYR A 211       9.052  -4.740  10.303  1.00  0.01           H
ATOM   3397  CE2 TYR A 211      11.404  -4.083   7.939  1.00  0.01           C
ATOM   3398  HE2 TYR A 211      11.753  -3.273   7.315  1.00  0.01           H
ATOM   3399  CZ  TYR A 211      10.355  -3.866   8.836  1.00  0.01           C
ATOM   3400  OH  TYR A 211       9.802  -2.615   8.931  1.00  0.01           O
ATOM   3401  HH  TYR A 211      10.242  -1.980   8.351  1.00  0.01           H
ATOM   3402  N   ASN A 212      11.447  -8.418   5.665  1.00-18.19           N
ATOM   3403  H   ASN A 212      12.394  -8.783   5.703  1.00-18.19           H
ATOM   3404  CA  ASN A 212      10.901  -7.952   4.395  1.00-18.19           C
ATOM   3405  HA  ASN A 212      10.540  -6.934   4.532  1.00-18.19           H
ATOM   3406  C   ASN A 212       9.698  -8.800   3.988  1.00-18.19           C
ATOM   3407  O   ASN A 212       8.669  -8.255   3.609  1.00-18.19           O
ATOM   3408  CB  ASN A 212      11.969  -7.952   3.292  1.00-18.19           C
ATOM   3409 1HB  ASN A 212      12.428  -8.938   3.231  1.00-18.19           H
ATOM   3410 2HB  ASN A 212      11.484  -7.736   2.342  1.00-18.19           H
ATOM   3411  CG  ASN A 212      13.051  -6.914   3.515  1.00-18.19           C
ATOM   3412  OD1 ASN A 212      12.929  -6.010   4.340  1.00-18.19           O
ATOM   3413  ND2 ASN A 212      14.111  -7.013   2.759  1.00-18.19           N
ATOM   3414 1HD2 ASN A 212      14.841  -6.320   2.843  1.00-18.19           H
ATOM   3415 2HD2 ASN A 212      14.186  -7.762   2.095  1.00-18.19           H
ATOM   3416  N   PHE A 213       9.778 -10.117   4.115  1.00-18.97           N
ATOM   3417  H   PHE A 213      10.645 -10.547   4.429  1.00-18.97           H
ATOM   3418  CA  PHE A 213       8.634 -10.970   3.791  1.00-18.97           C
ATOM   3419  HA  PHE A 213       8.329 -10.772   2.764  1.00-18.97           H
ATOM   3420  C   PHE A 213       7.436 -10.700   4.699  1.00-18.97           C
ATOM   3421  O   PHE A 213       6.300 -10.620   4.236  1.00-18.97           O
ATOM   3422  CB  PHE A 213       9.011 -12.446   3.909  1.00-18.97           C
ATOM   3423 1HB  PHE A 213       9.874 -12.633   3.274  1.00-18.97           H
ATOM   3424 2HB  PHE A 213       9.290 -12.664   4.940  1.00-18.97           H
ATOM   3425  CG  PHE A 213       7.898 -13.371   3.502  1.00-18.97           C
ATOM   3426  CD1 PHE A 213       7.702 -13.691   2.149  1.00-18.97           C
ATOM   3427  HD1 PHE A 213       8.378 -13.298   1.404  1.00-18.97           H
ATOM   3428  CD2 PHE A 213       7.008 -13.885   4.461  1.00-18.97           C
ATOM   3429  HD2 PHE A 213       7.141 -13.640   5.506  1.00-18.97           H
ATOM   3430  CE1 PHE A 213       6.618 -14.512   1.747  1.00-18.97           C
ATOM   3431  HE1 PHE A 213       6.469 -14.748   0.703  1.00-18.97           H
ATOM   3432  CE2 PHE A 213       5.920 -14.704   4.075  1.00-18.97           C
ATOM   3433  HE2 PHE A 213       5.232 -15.076   4.820  1.00-18.97           H
ATOM   3434  CZ  PHE A 213       5.722 -15.012   2.713  1.00-18.97           C
ATOM   3435  HZ  PHE A 213       4.885 -15.624   2.412  1.00-18.97           H
ATOM   3436  N   PHE A 214       7.683 -10.531   5.990  1.00-10.05           N
ATOM   3437  H   PHE A 214       8.639 -10.624   6.330  1.00-10.05           H
ATOM   3438  CA  PHE A 214       6.633 -10.224   6.959  1.00-10.05           C
ATOM   3439  HA  PHE A 214       5.868 -11.000   6.931  1.00-10.05           H
ATOM   3440  C   PHE A 214       5.978  -8.890   6.613  1.00-10.05           C
ATOM   3441  O   PHE A 214       4.754  -8.753   6.649  1.00-10.05           O
ATOM   3442  CB  PHE A 214       7.253 -10.172   8.359  1.00-10.05           C
ATOM   3443 1HB  PHE A 214       7.687 -11.146   8.586  1.00-10.05           H
ATOM   3444 2HB  PHE A 214       8.055  -9.435   8.361  1.00-10.05           H
ATOM   3445  CG  PHE A 214       6.281  -9.805   9.442  1.00-10.05           C
ATOM   3446  CD1 PHE A 214       5.403 -10.766   9.973  1.00-10.05           C
ATOM   3447  HD1 PHE A 214       5.418 -11.778   9.595  1.00-10.05           H
ATOM   3448  CD2 PHE A 214       6.250  -8.491   9.947  1.00-10.05           C
ATOM   3449  HD2 PHE A 214       6.921  -7.743   9.547  1.00-10.05           H
ATOM   3450  CE1 PHE A 214       4.494 -10.422  11.006  1.00-10.05           C
ATOM   3451  HE1 PHE A 214       3.819 -11.166  11.403  1.00-10.05           H
ATOM   3452  CE2 PHE A 214       5.356  -8.134  10.986  1.00-10.05           C
ATOM   3453  HE2 PHE A 214       5.354  -7.126  11.375  1.00-10.05           H
ATOM   3454  CZ  PHE A 214       4.476  -9.103  11.516  1.00-10.05           C
ATOM   3455  HZ  PHE A 214       3.796  -8.839  12.311  1.00-10.05           H
ATOM   3456  N   THR A 215       6.791  -7.928   6.204  1.00-24.00           N
ATOM   3457  H   THR A 215       7.794  -8.089   6.211  1.00-24.00           H
ATOM   3458  CA  THR A 215       6.298  -6.632   5.752  1.00-24.00           C
ATOM   3459  HA  THR A 215       5.699  -6.193   6.550  1.00-24.00           H
ATOM   3460  C   THR A 215       5.394  -6.809   4.533  1.00-24.00           C
ATOM   3461  O   THR A 215       4.282  -6.299   4.528  1.00-24.00           O
ATOM   3462  CB  THR A 215       7.484  -5.682   5.436  1.00-24.00           C
ATOM   3463  HB  THR A 215       8.093  -6.111   4.644  1.00-24.00           H
ATOM   3464  OG1 THR A 215       8.293  -5.517   6.605  1.00-24.00           O
ATOM   3465  HG1 THR A 215       8.730  -6.358   6.797  1.00-24.00           H
ATOM   3466  CG2 THR A 215       7.053  -4.311   5.017  1.00-24.00           C
ATOM   3467 1HG2 THR A 215       7.915  -3.645   5.017  1.00-24.00           H
ATOM   3468 2HG2 THR A 215       6.305  -3.921   5.701  1.00-24.00           H
ATOM   3469 3HG2 THR A 215       6.646  -4.352   4.011  1.00-24.00           H
ATOM   3470  N   PHE A 216       5.792  -7.578   3.526  1.00  7.02           N
ATOM   3471  H   PHE A 216       6.711  -8.012   3.548  1.00  7.02           H
ATOM   3472  CA  PHE A 216       4.926  -7.775   2.355  1.00  7.02           C
ATOM   3473  HA  PHE A 216       4.613  -6.795   2.000  1.00  7.02           H
ATOM   3474  C   PHE A 216       3.663  -8.563   2.692  1.00  7.02           C
ATOM   3475  O   PHE A 216       2.594  -8.333   2.118  1.00  7.02           O
ATOM   3476  CB  PHE A 216       5.673  -8.479   1.219  1.00  7.02           C
ATOM   3477 1HB  PHE A 216       5.974  -9.472   1.555  1.00  7.02           H
ATOM   3478 2HB  PHE A 216       4.992  -8.592   0.378  1.00  7.02           H
ATOM   3479  CG  PHE A 216       6.893  -7.736   0.747  1.00  7.02           C
ATOM   3480  CD1 PHE A 216       8.141  -8.381   0.691  1.00  7.02           C
ATOM   3481  HD1 PHE A 216       8.216  -9.430   0.935  1.00  7.02           H
ATOM   3482  CD2 PHE A 216       6.810  -6.380   0.379  1.00  7.02           C
ATOM   3483  HD2 PHE A 216       5.855  -5.875   0.388  1.00  7.02           H
ATOM   3484  CE1 PHE A 216       9.311  -7.664   0.351  1.00  7.02           C
ATOM   3485  HE1 PHE A 216      10.268  -8.165   0.345  1.00  7.02           H
ATOM   3486  CE2 PHE A 216       7.968  -5.657   0.005  1.00  7.02           C
ATOM   3487  HE2 PHE A 216       7.891  -4.616  -0.276  1.00  7.02           H
ATOM   3488  CZ  PHE A 216       9.225  -6.296   0.010  1.00  7.02           C
ATOM   3489  HZ  PHE A 216      10.115  -5.745  -0.258  1.00  7.02           H
ATOM   3490  N   SER A 217       3.760  -9.462   3.658  1.00-19.02           N
ATOM   3491  H   SER A 217       4.662  -9.634   4.094  1.00-19.02           H
ATOM   3492  CA  SER A 217       2.599 -10.229   4.094  1.00-19.02           C
ATOM   3493  HA  SER A 217       2.165 -10.711   3.226  1.00-19.02           H
ATOM   3494  C   SER A 217       1.552  -9.309   4.701  1.00-19.02           C
ATOM   3495  O   SER A 217       0.362  -9.415   4.396  1.00-19.02           O
ATOM   3496  CB  SER A 217       3.003 -11.302   5.105  1.00-19.02           C
ATOM   3497 1HB  SER A 217       3.433 -10.831   5.989  1.00-19.02           H
ATOM   3498 2HB  SER A 217       2.119 -11.868   5.399  1.00-19.02           H
ATOM   3499  OG  SER A 217       3.957 -12.180   4.533  1.00-19.02           O
ATOM   3500  HG  SER A 217       4.784 -11.702   4.382  1.00-19.02           H
ATOM   3501  N   CYS A 218       1.998  -8.371   5.522  1.00 -5.50           N
ATOM   3502  H   CYS A 218       2.988  -8.320   5.744  1.00 -5.50           H
ATOM   3503  CA  CYS A 218       1.087  -7.420   6.143  1.00 -5.50           C
ATOM   3504  HA  CYS A 218       0.200  -7.957   6.476  1.00 -5.50           H
ATOM   3505  C   CYS A 218       0.627  -6.339   5.161  1.00 -5.50           C
ATOM   3506  O   CYS A 218      -0.494  -5.858   5.266  1.00 -5.50           O
ATOM   3507  CB  CYS A 218       1.767  -6.810   7.370  1.00 -5.50           C
ATOM   3508 1HB  CYS A 218       2.654  -6.258   7.055  1.00 -5.50           H
ATOM   3509 2HB  CYS A 218       1.077  -6.114   7.849  1.00 -5.50           H
ATOM   3510  SG  CYS A 218       2.259  -8.079   8.567  1.00 -5.50           S
ATOM   3511  HG  CYS A 218       3.380  -8.463   7.930  1.00 -5.50           H
ATOM   3512  N   LEU A 219       1.477  -5.969   4.210  1.00-14.20           N
ATOM   3513  H   LEU A 219       2.417  -6.356   4.202  1.00-14.20           H
ATOM   3514  CA  LEU A 219       1.129  -4.964   3.203  1.00-14.20           C
ATOM   3515  HA  LEU A 219       0.709  -4.094   3.707  1.00-14.20           H
ATOM   3516  C   LEU A 219       0.093  -5.452   2.208  1.00-14.20           C
ATOM   3517  O   LEU A 219      -0.849  -4.726   1.928  1.00-14.20           O
ATOM   3518  CB  LEU A 219       2.363  -4.531   2.401  1.00-14.20           C
ATOM   3519 1HB  LEU A 219       2.935  -5.426   2.170  1.00-14.20           H
ATOM   3520 2HB  LEU A 219       2.019  -4.112   1.456  1.00-14.20           H
ATOM   3521  CG  LEU A 219       3.305  -3.500   3.039  1.00-14.20           C
ATOM   3522  HG  LEU A 219       3.510  -3.801   4.062  1.00-14.20           H
ATOM   3523  CD1 LEU A 219       4.623  -3.465   2.292  1.00-14.20           C
ATOM   3524 1HD1 LEU A 219       5.310  -2.787   2.791  1.00-14.20           H
ATOM   3525 2HD1 LEU A 219       4.468  -3.116   1.280  1.00-14.20           H
ATOM   3526 3HD1 LEU A 219       5.066  -4.459   2.271  1.00-14.20           H
ATOM   3527  CD2 LEU A 219       2.694  -2.099   3.046  1.00-14.20           C
ATOM   3528 1HD2 LEU A 219       3.350  -1.418   3.588  1.00-14.20           H
ATOM   3529 2HD2 LEU A 219       1.728  -2.113   3.544  1.00-14.20           H
ATOM   3530 3HD2 LEU A 219       2.558  -1.740   2.027  1.00-14.20           H
ATOM   3531  N   PHE A 220       0.255  -6.649   1.653  1.00 25.87           N
ATOM   3532  H   PHE A 220       1.062  -7.214   1.896  1.00 25.87           H
ATOM   3533  CA  PHE A 220      -0.704  -7.126   0.653  1.00 25.87           C
ATOM   3534  HA  PHE A 220      -1.567  -6.466   0.706  1.00 25.87           H
ATOM   3535  C   PHE A 220      -1.282  -8.520   0.802  1.00 25.87           C
ATOM   3536  O   PHE A 220      -2.419  -8.710   0.395  1.00 25.87           O
ATOM   3537  CB  PHE A 220      -0.148  -6.971  -0.766  1.00 25.87           C
ATOM   3538 1HB  PHE A 220      -0.982  -6.802  -1.444  1.00 25.87           H
ATOM   3539 2HB  PHE A 220       0.492  -6.095  -0.792  1.00 25.87           H
ATOM   3540  CG  PHE A 220       0.600  -8.174  -1.272  1.00 25.87           C
ATOM   3541  CD1 PHE A 220      -0.058  -9.139  -2.060  1.00 25.87           C
ATOM   3542  HD1 PHE A 220      -1.104  -9.012  -2.302  1.00 25.87           H
ATOM   3543  CD2 PHE A 220       1.957  -8.349  -0.975  1.00 25.87           C
ATOM   3544  HD2 PHE A 220       2.474  -7.617  -0.371  1.00 25.87           H
ATOM   3545  CE1 PHE A 220       0.631 -10.283  -2.532  1.00 25.87           C
ATOM   3546  HE1 PHE A 220       0.113 -11.026  -3.121  1.00 25.87           H
ATOM   3547  CE2 PHE A 220       2.666  -9.467  -1.468  1.00 25.87           C
ATOM   3548  HE2 PHE A 220       3.718  -9.571  -1.252  1.00 25.87           H
ATOM   3549  CZ  PHE A 220       2.003 -10.437  -2.249  1.00 25.87           C
ATOM   3550  HZ  PHE A 220       2.541 -11.297  -2.622  1.00 25.87           H
ATOM   3551  N   ILE A 221      -0.575  -9.492   1.363  1.00  7.72           N
ATOM   3552  H   ILE A 221       0.344  -9.310   1.748  1.00  7.72           H
ATOM   3553  CA  ILE A 221      -1.111 -10.857   1.352  1.00  7.72           C
ATOM   3554  HA  ILE A 221      -1.420 -11.090   0.333  1.00  7.72           H
ATOM   3555  C   ILE A 221      -2.353 -10.906   2.230  1.00  7.72           C
ATOM   3556  O   ILE A 221      -3.414 -11.361   1.801  1.00  7.72           O
ATOM   3557  CB  ILE A 221      -0.078 -11.934   1.807  1.00  7.72           C
ATOM   3558  HB  ILE A 221       0.242 -11.705   2.822  1.00  7.72           H
ATOM   3559  CG1 ILE A 221       1.151 -11.890   0.878  1.00  7.72           C
ATOM   3560 1HG1 ILE A 221       0.821 -12.114  -0.136  1.00  7.72           H
ATOM   3561 2HG1 ILE A 221       1.556 -10.879   0.882  1.00  7.72           H
ATOM   3562  CG2 ILE A 221      -0.720 -13.344   1.809  1.00  7.72           C
ATOM   3563 1HG2 ILE A 221      -0.003 -14.086   2.164  1.00  7.72           H
ATOM   3564 2HG2 ILE A 221      -1.048 -13.618   0.806  1.00  7.72           H
ATOM   3565 3HG2 ILE A 221      -1.577 -13.372   2.482  1.00  7.72           H
ATOM   3566  CD1 ILE A 221       2.296 -12.848   1.226  1.00  7.72           C
ATOM   3567 1HD1 ILE A 221       3.172 -12.595   0.633  1.00  7.72           H
ATOM   3568 2HD1 ILE A 221       2.008 -13.873   0.998  1.00  7.72           H
ATOM   3569 3HD1 ILE A 221       2.550 -12.771   2.283  1.00  7.72           H
ATOM   3570  N   ILE A 222      -2.242 -10.389   3.444  1.00  9.72           N
ATOM   3571  H   ILE A 222      -1.349 -10.012   3.752  1.00  9.72           H
ATOM   3572  CA  ILE A 222      -3.383 -10.364   4.356  1.00  9.72           C
ATOM   3573  HA  ILE A 222      -3.807 -11.368   4.362  1.00  9.72           H
ATOM   3574  C   ILE A 222      -4.489  -9.446   3.801  1.00  9.72           C
ATOM   3575  O   ILE A 222      -5.613  -9.926   3.617  1.00  9.72           O
ATOM   3576  CB  ILE A 222      -2.942 -10.038   5.826  1.00  9.72           C
ATOM   3577  HB  ILE A 222      -2.451  -9.067   5.840  1.00  9.72           H
ATOM   3578  CG1 ILE A 222      -1.924 -11.093   6.312  1.00  9.72           C
ATOM   3579 1HG1 ILE A 222      -2.439 -12.046   6.419  1.00  9.72           H
ATOM   3580 2HG1 ILE A 222      -1.152 -11.223   5.556  1.00  9.72           H
ATOM   3581  CG2 ILE A 222      -4.167  -9.976   6.769  1.00  9.72           C
ATOM   3582 1HG2 ILE A 222      -3.848  -9.750   7.787  1.00  9.72           H
ATOM   3583 2HG2 ILE A 222      -4.702 -10.927   6.756  1.00  9.72           H
ATOM   3584 3HG2 ILE A 222      -4.839  -9.182   6.444  1.00  9.72           H
ATOM   3585  CD1 ILE A 222      -1.205 -10.768   7.634  1.00  9.72           C
ATOM   3586 1HD1 ILE A 222      -0.446 -11.528   7.826  1.00  9.72           H
ATOM   3587 2HD1 ILE A 222      -1.911 -10.761   8.464  1.00  9.72           H
ATOM   3588 3HD1 ILE A 222      -0.716  -9.796   7.562  1.00  9.72           H
ATOM   3589  N   PRO A 223      -4.219  -8.154   3.501  1.00  8.47           N
ATOM   3590  CA  PRO A 223      -5.356  -7.397   2.954  1.00  8.47           C
ATOM   3591  HA  PRO A 223      -6.124  -7.324   3.718  1.00  8.47           H
ATOM   3592  C   PRO A 223      -6.023  -7.902   1.676  1.00  8.47           C
ATOM   3593  O   PRO A 223      -7.253  -7.889   1.586  1.00  8.47           O
ATOM   3594  CB  PRO A 223      -4.751  -6.012   2.692  1.00  8.47           C
ATOM   3595 1HB  PRO A 223      -4.361  -5.945   1.677  1.00  8.47           H
ATOM   3596 2HB  PRO A 223      -5.489  -5.231   2.863  1.00  8.47           H
ATOM   3597  CG  PRO A 223      -3.662  -5.911   3.672  1.00  8.47           C
ATOM   3598 1HG  PRO A 223      -2.943  -5.147   3.389  1.00  8.47           H
ATOM   3599 2HG  PRO A 223      -4.068  -5.705   4.663  1.00  8.47           H
ATOM   3600  CD  PRO A 223      -3.046  -7.268   3.636  1.00  8.47           C
ATOM   3601 1HD  PRO A 223      -2.391  -7.367   2.776  1.00  8.47           H
ATOM   3602 2HD  PRO A 223      -2.499  -7.456   4.557  1.00  8.47           H
ATOM   3603  N   LEU A 224      -5.261  -8.356   0.689  1.00 -3.41           N
ATOM   3604  H   LEU A 224      -4.247  -8.378   0.776  1.00 -3.41           H
ATOM   3605  CA  LEU A 224      -5.869  -8.808  -0.559  1.00 -3.41           C
ATOM   3606  HA  LEU A 224      -6.563  -8.040  -0.897  1.00 -3.41           H
ATOM   3607  C   LEU A 224      -6.660 -10.087  -0.337  1.00 -3.41           C
ATOM   3608  O   LEU A 224      -7.769 -10.215  -0.844  1.00 -3.41           O
ATOM   3609  CB  LEU A 224      -4.804  -9.010  -1.642  1.00 -3.41           C
ATOM   3610 1HB  LEU A 224      -4.246  -8.078  -1.730  1.00 -3.41           H
ATOM   3611 2HB  LEU A 224      -4.112  -9.775  -1.291  1.00 -3.41           H
ATOM   3612  CG  LEU A 224      -5.261  -9.418  -3.051  1.00 -3.41           C
ATOM   3613  HG  LEU A 224      -5.689 -10.418  -2.995  1.00 -3.41           H
ATOM   3614  CD1 LEU A 224      -6.315  -8.484  -3.650  1.00 -3.41           C
ATOM   3615 1HD1 LEU A 224      -6.572  -8.824  -4.652  1.00 -3.41           H
ATOM   3616 2HD1 LEU A 224      -5.929  -7.466  -3.711  1.00 -3.41           H
ATOM   3617 3HD1 LEU A 224      -7.219  -8.502  -3.045  1.00 -3.41           H
ATOM   3618  CD2 LEU A 224      -4.039  -9.469  -3.965  1.00 -3.41           C
ATOM   3619 1HD2 LEU A 224      -4.334  -9.830  -4.951  1.00 -3.41           H
ATOM   3620 2HD2 LEU A 224      -3.288 -10.145  -3.556  1.00 -3.41           H
ATOM   3621 3HD2 LEU A 224      -3.607  -8.473  -4.068  1.00 -3.41           H
ATOM   3622  N   PHE A 225      -6.151 -11.011   0.466  1.00-17.83           N
ATOM   3623  H   PHE A 225      -5.236 -10.884   0.890  1.00-17.83           H
ATOM   3624  CA  PHE A 225      -6.901 -12.234   0.742  1.00-17.83           C
ATOM   3625  HA  PHE A 225      -7.162 -12.705  -0.206  1.00-17.83           H
ATOM   3626  C   PHE A 225      -8.200 -11.925   1.481  1.00-17.83           C
ATOM   3627  O   PHE A 225      -9.238 -12.516   1.184  1.00-17.83           O
ATOM   3628  CB  PHE A 225      -6.049 -13.209   1.553  1.00-17.83           C
ATOM   3629 1HB  PHE A 225      -5.122 -13.390   1.008  1.00-17.83           H
ATOM   3630 2HB  PHE A 225      -5.801 -12.753   2.511  1.00-17.83           H
ATOM   3631  CG  PHE A 225      -6.718 -14.531   1.804  1.00-17.83           C
ATOM   3632  CD1 PHE A 225      -6.822 -15.485   0.777  1.00-17.83           C
ATOM   3633  HD1 PHE A 225      -6.437 -15.264  -0.209  1.00-17.83           H
ATOM   3634  CD2 PHE A 225      -7.227 -14.837   3.077  1.00-17.83           C
ATOM   3635  HD2 PHE A 225      -7.154 -14.110   3.873  1.00-17.83           H
ATOM   3636  CE1 PHE A 225      -7.418 -16.747   1.019  1.00-17.83           C
ATOM   3637  HE1 PHE A 225      -7.492 -17.471   0.220  1.00-17.83           H
ATOM   3638  CE2 PHE A 225      -7.823 -16.097   3.337  1.00-17.83           C
ATOM   3639  HE2 PHE A 225      -8.204 -16.325   4.323  1.00-17.83           H
ATOM   3640  CZ  PHE A 225      -7.919 -17.053   2.302  1.00-17.83           C
ATOM   3641  HZ  PHE A 225      -8.385 -18.009   2.488  1.00-17.83           H
ATOM   3642  N   ILE A 226      -8.179 -10.968   2.401  1.00 -4.89           N
ATOM   3643  H   ILE A 226      -7.306 -10.500   2.632  1.00 -4.89           H
ATOM   3644  CA  ILE A 226      -9.415 -10.568   3.073  1.00 -4.89           C
ATOM   3645  HA  ILE A 226      -9.886 -11.460   3.487  1.00 -4.89           H
ATOM   3646  C   ILE A 226     -10.377  -9.998   2.035  1.00 -4.89           C
ATOM   3647  O   ILE A 226     -11.536 -10.407   2.007  1.00 -4.89           O
ATOM   3648  CB  ILE A 226      -9.182  -9.555   4.237  1.00 -4.89           C
ATOM   3649  HB  ILE A 226      -8.598  -8.713   3.864  1.00 -4.89           H
ATOM   3650  CG1 ILE A 226      -8.409 -10.253   5.374  1.00 -4.89           C
ATOM   3651 1HG1 ILE A 226      -9.069 -10.992   5.826  1.00 -4.89           H
ATOM   3652 2HG1 ILE A 226      -7.562 -10.787   4.951  1.00 -4.89           H
ATOM   3653  CG2 ILE A 226     -10.533  -9.024   4.787  1.00 -4.89           C
ATOM   3654 1HG2 ILE A 226     -10.369  -8.351   5.624  1.00 -4.89           H
ATOM   3655 2HG2 ILE A 226     -11.158  -9.855   5.118  1.00 -4.89           H
ATOM   3656 3HG2 ILE A 226     -11.061  -8.462   4.016  1.00 -4.89           H
ATOM   3657  CD1 ILE A 226      -7.879  -9.343   6.487  1.00 -4.89           C
ATOM   3658 1HD1 ILE A 226      -7.278  -9.934   7.177  1.00 -4.89           H
ATOM   3659 2HD1 ILE A 226      -8.706  -8.897   7.039  1.00 -4.89           H
ATOM   3660 3HD1 ILE A 226      -7.259  -8.556   6.055  1.00 -4.89           H
ATOM   3661  N   MET A 227      -9.931  -9.117   1.149  1.00 -9.76           N
ATOM   3662  H   MET A 227      -8.959  -8.817   1.168  1.00 -9.76           H
ATOM   3663  CA  MET A 227     -10.844  -8.562   0.146  1.00 -9.76           C
ATOM   3664  HA  MET A 227     -11.679  -8.094   0.664  1.00 -9.76           H
ATOM   3665  C   MET A 227     -11.430  -9.621  -0.776  1.00 -9.76           C
ATOM   3666  O   MET A 227     -12.636  -9.621  -1.024  1.00 -9.76           O
ATOM   3667  CB  MET A 227     -10.167  -7.516  -0.739  1.00 -9.76           C
ATOM   3668 1HB  MET A 227      -9.249  -7.929  -1.155  1.00 -9.76           H
ATOM   3669 2HB  MET A 227     -10.846  -7.300  -1.564  1.00 -9.76           H
ATOM   3670  CG  MET A 227      -9.869  -6.204  -0.053  1.00 -9.76           C
ATOM   3671 1HG  MET A 227     -10.771  -5.862   0.452  1.00 -9.76           H
ATOM   3672 2HG  MET A 227      -9.070  -6.325   0.679  1.00 -9.76           H
ATOM   3673  SD  MET A 227      -9.404  -4.982  -1.293  1.00 -9.76           S
ATOM   3674  CE  MET A 227      -7.667  -5.357  -1.595  1.00 -9.76           C
ATOM   3675 1HE  MET A 227      -7.258  -4.627  -2.296  1.00 -9.76           H
ATOM   3676 2HE  MET A 227      -7.571  -6.355  -2.018  1.00 -9.76           H
ATOM   3677 3HE  MET A 227      -7.109  -5.299  -0.660  1.00 -9.76           H
ATOM   3678  N   LEU A 228     -10.601 -10.528  -1.274  1.00-25.65           N
ATOM   3679  H   LEU A 228      -9.615 -10.503  -1.021  1.00-25.65           H
ATOM   3680  CA  LEU A 228     -11.071 -11.537  -2.220  1.00-25.65           C
ATOM   3681  HA  LEU A 228     -11.575 -11.033  -3.045  1.00-25.65           H
ATOM   3682  C   LEU A 228     -12.081 -12.472  -1.572  1.00-25.65           C
ATOM   3683  O   LEU A 228     -13.120 -12.761  -2.155  1.00-25.65           O
ATOM   3684  CB  LEU A 228      -9.901 -12.361  -2.770  1.00-25.65           C
ATOM   3685 1HB  LEU A 228      -9.365 -12.784  -1.920  1.00-25.65           H
ATOM   3686 2HB  LEU A 228     -10.325 -13.187  -3.337  1.00-25.65           H
ATOM   3687  CG  LEU A 228      -8.873 -11.664  -3.679  1.00-25.65           C
ATOM   3688  HG  LEU A 228      -8.477 -10.798  -3.159  1.00-25.65           H
ATOM   3689  CD1 LEU A 228      -7.715 -12.618  -3.970  1.00-25.65           C
ATOM   3690 1HD1 LEU A 228      -6.959 -12.103  -4.562  1.00-25.65           H
ATOM   3691 2HD1 LEU A 228      -8.067 -13.488  -4.526  1.00-25.65           H
ATOM   3692 3HD1 LEU A 228      -7.258 -12.942  -3.035  1.00-25.65           H
ATOM   3693  CD2 LEU A 228      -9.480 -11.182  -4.991  1.00-25.65           C
ATOM   3694 1HD2 LEU A 228      -8.708 -10.714  -5.602  1.00-25.65           H
ATOM   3695 2HD2 LEU A 228     -10.255 -10.443  -4.793  1.00-25.65           H
ATOM   3696 3HD2 LEU A 228      -9.911 -12.020  -5.541  1.00-25.65           H
ATOM   3697  N   ILE A 229     -11.815 -12.928  -0.357  1.00 -9.50           N
ATOM   3698  H   ILE A 229     -10.952 -12.663   0.110  1.00 -9.50           H
ATOM   3699  CA  ILE A 229     -12.739 -13.847   0.310  1.00 -9.50           C
ATOM   3700  HA  ILE A 229     -13.048 -14.607  -0.404  1.00 -9.50           H
ATOM   3701  C   ILE A 229     -14.007 -13.105   0.735  1.00 -9.50           C
ATOM   3702  O   ILE A 229     -15.111 -13.641   0.622  1.00 -9.50           O
ATOM   3703  CB  ILE A 229     -12.044 -14.560   1.506  1.00 -9.50           C
ATOM   3704  HB  ILE A 229     -11.650 -13.795   2.175  1.00 -9.50           H
ATOM   3705  CG1 ILE A 229     -10.865 -15.427   1.011  1.00 -9.50           C
ATOM   3706 1HG1 ILE A 229     -10.116 -14.779   0.561  1.00 -9.50           H
ATOM   3707 2HG1 ILE A 229     -10.410 -15.887   1.886  1.00 -9.50           H
ATOM   3708  CG2 ILE A 229     -13.030 -15.430   2.315  1.00 -9.50           C
ATOM   3709 1HG2 ILE A 229     -12.488 -15.989   3.082  1.00 -9.50           H
ATOM   3710 2HG2 ILE A 229     -13.554 -16.129   1.660  1.00 -9.50           H
ATOM   3711 3HG2 ILE A 229     -13.756 -14.788   2.810  1.00 -9.50           H
ATOM   3712  CD1 ILE A 229     -11.173 -16.551  -0.011  1.00 -9.50           C
ATOM   3713 1HD1 ILE A 229     -10.263 -17.121  -0.200  1.00 -9.50           H
ATOM   3714 2HD1 ILE A 229     -11.509 -16.120  -0.954  1.00 -9.50           H
ATOM   3715 3HD1 ILE A 229     -11.939 -17.225   0.372  1.00 -9.50           H
ATOM   3716  N   CYS A 230     -13.896 -11.852   1.149  1.00 -6.52           N
ATOM   3717  H   CYS A 230     -12.980 -11.420   1.245  1.00 -6.52           H
ATOM   3718  CA  CYS A 230     -15.093 -11.073   1.455  1.00 -6.52           C
ATOM   3719  HA  CYS A 230     -15.684 -11.606   2.200  1.00 -6.52           H
ATOM   3720  C   CYS A 230     -15.965 -10.906   0.215  1.00 -6.52           C
ATOM   3721  O   CYS A 230     -17.180 -11.101   0.296  1.00 -6.52           O
ATOM   3722  CB  CYS A 230     -14.720  -9.702   2.012  1.00 -6.52           C
ATOM   3723 1HB  CYS A 230     -13.984  -9.236   1.354  1.00 -6.52           H
ATOM   3724 2HB  CYS A 230     -15.607  -9.074   2.025  1.00 -6.52           H
ATOM   3725  SG  CYS A 230     -14.062  -9.794   3.691  1.00 -6.52           S
ATOM   3726  HG  CYS A 230     -12.835 -10.200   3.323  1.00 -6.52           H
ATOM   3727  N   ASN A 231     -15.367 -10.595  -0.927  1.00-20.17           N
ATOM   3728  H   ASN A 231     -14.361 -10.435  -0.950  1.00-20.17           H
ATOM   3729  CA  ASN A 231     -16.136 -10.458  -2.162  1.00-20.17           C
ATOM   3730  HA  ASN A 231     -16.968  -9.778  -1.982  1.00-20.17           H
ATOM   3731  C   ASN A 231     -16.725 -11.794  -2.581  1.00-20.17           C
ATOM   3732  O   ASN A 231     -17.870 -11.848  -3.006  1.00-20.17           O
ATOM   3733  CB  ASN A 231     -15.277  -9.901  -3.301  1.00-20.17           C
ATOM   3734 1HB  ASN A 231     -14.344 -10.459  -3.363  1.00-20.17           H
ATOM   3735 2HB  ASN A 231     -15.818 -10.024  -4.239  1.00-20.17           H
ATOM   3736  CG  ASN A 231     -14.974  -8.438  -3.129  1.00-20.17           C
ATOM   3737  OD1 ASN A 231     -15.769  -7.697  -2.570  1.00-20.17           O
ATOM   3738  ND2 ASN A 231     -13.845  -8.006  -3.613  1.00-20.17           N
ATOM   3739 1HD2 ASN A 231     -13.591  -7.044  -3.486  1.00-20.17           H
ATOM   3740 2HD2 ASN A 231     -13.246  -8.640  -4.127  1.00-20.17           H
ATOM   3741  N   ALA A 232     -15.984 -12.879  -2.415  1.00-21.34           N
ATOM   3742  H   ALA A 232     -15.029 -12.791  -2.079  1.00-21.34           H
ATOM   3743  CA  ALA A 232     -16.483 -14.207  -2.751  1.00-21.34           C
ATOM   3744  HA  ALA A 232     -16.772 -14.214  -3.804  1.00-21.34           H
ATOM   3745  C   ALA A 232     -17.719 -14.574  -1.923  1.00-21.34           C
ATOM   3746  O   ALA A 232     -18.663 -15.179  -2.432  1.00-21.34           O
ATOM   3747  CB  ALA A 232     -15.368 -15.231  -2.539  1.00-21.34           C
ATOM   3748 1HB  ALA A 232     -14.518 -14.989  -3.181  1.00-21.34           H
ATOM   3749 2HB  ALA A 232     -15.731 -16.222  -2.794  1.00-21.34           H
ATOM   3750 3HB  ALA A 232     -15.043 -15.229  -1.498  1.00-21.34           H
ATOM   3751  N   LYS A 233     -17.735 -14.191  -0.653  1.00-28.69           N
ATOM   3752  H   LYS A 233     -16.908 -13.744  -0.264  1.00-28.69           H
ATOM   3753  CA  LYS A 233     -18.905 -14.420   0.209  1.00-28.69           C
ATOM   3754  HA  LYS A 233     -19.241 -15.449   0.073  1.00-28.69           H
ATOM   3755  C   LYS A 233     -20.080 -13.520  -0.161  1.00-28.69           C
ATOM   3756  O   LYS A 233     -21.233 -13.946  -0.081  1.00-28.69           O
ATOM   3757  CB  LYS A 233     -18.523 -14.233   1.682  1.00-28.69           C
ATOM   3758 1HB  LYS A 233     -18.003 -13.281   1.788  1.00-28.69           H
ATOM   3759 2HB  LYS A 233     -19.429 -14.202   2.288  1.00-28.69           H
ATOM   3760  CG  LYS A 233     -17.624 -15.350   2.207  1.00-28.69           C
ATOM   3761 1HG  LYS A 233     -18.163 -16.298   2.160  1.00-28.69           H
ATOM   3762 2HG  LYS A 233     -16.740 -15.420   1.576  1.00-28.69           H
ATOM   3763  CD  LYS A 233     -17.167 -15.095   3.637  1.00-28.69           C
ATOM   3764 1HD  LYS A 233     -16.618 -14.154   3.668  1.00-28.69           H
ATOM   3765 2HD  LYS A 233     -18.034 -15.023   4.294  1.00-28.69           H
ATOM   3766  CE  LYS A 233     -16.254 -16.224   4.106  1.00-28.69           C
ATOM   3767 1HE  LYS A 233     -16.797 -17.169   4.051  1.00-28.69           H
ATOM   3768 2HE  LYS A 233     -15.402 -16.289   3.429  1.00-28.69           H
ATOM   3769  NZ  LYS A 233     -15.747 -16.032   5.503  1.00-28.69           N
ATOM   3770 1HZ  LYS A 233     -15.117 -16.792   5.748  1.00-28.69           H
ATOM   3771 2HZ  LYS A 233     -16.522 -16.026   6.155  1.00-28.69           H
ATOM   3772 3HZ  LYS A 233     -15.247 -15.160   5.580  1.00-28.69           H
ATOM   3773  N   ILE A 234     -19.811 -12.306  -0.624  1.00 -2.65           N
ATOM   3774  H   ILE A 234     -18.852 -11.980  -0.655  1.00 -2.65           H
ATOM   3775  CA  ILE A 234     -20.887 -11.440  -1.114  1.00 -2.65           C
ATOM   3776  HA  ILE A 234     -21.674 -11.387  -0.362  1.00 -2.65           H
ATOM   3777  C   ILE A 234     -21.472 -12.075  -2.371  1.00 -2.65           C
ATOM   3778  O   ILE A 234     -22.687 -12.173  -2.488  1.00 -2.65           O
ATOM   3779  CB  ILE A 234     -20.418  -9.995  -1.468  1.00 -2.65           C
ATOM   3780  HB  ILE A 234     -19.595 -10.067  -2.176  1.00 -2.65           H
ATOM   3781  CG1 ILE A 234     -19.932  -9.243  -0.220  1.00 -2.65           C
ATOM   3782 1HG1 ILE A 234     -20.801  -8.971   0.380  1.00 -2.65           H
ATOM   3783 2HG1 ILE A 234     -19.321  -9.912   0.377  1.00 -2.65           H
ATOM   3784  CG2 ILE A 234     -21.568  -9.183  -2.114  1.00 -2.65           C
ATOM   3785 1HG2 ILE A 234     -21.253  -8.161  -2.317  1.00 -2.65           H
ATOM   3786 2HG2 ILE A 234     -22.430  -9.169  -1.453  1.00 -2.65           H
ATOM   3787 3HG2 ILE A 234     -21.859  -9.633  -3.063  1.00 -2.65           H
ATOM   3788  CD1 ILE A 234     -19.101  -7.966  -0.505  1.00 -2.65           C
ATOM   3789 1HD1 ILE A 234     -18.716  -7.565   0.431  1.00 -2.65           H
ATOM   3790 2HD1 ILE A 234     -19.718  -7.207  -0.984  1.00 -2.65           H
ATOM   3791 3HD1 ILE A 234     -18.258  -8.207  -1.154  1.00 -2.65           H
ATOM   3792  N   ILE A 235     -20.634 -12.531  -3.294  1.00-22.81           N
ATOM   3793  H   ILE A 235     -19.630 -12.436  -3.153  1.00-22.81           H
ATOM   3794  CA  ILE A 235     -21.112 -13.142  -4.537  1.00-22.81           C
ATOM   3795  HA  ILE A 235     -21.785 -12.444  -5.036  1.00-22.81           H
ATOM   3796  C   ILE A 235     -21.913 -14.394  -4.215  1.00-22.81           C
ATOM   3797  O   ILE A 235     -23.002 -14.566  -4.753  1.00-22.81           O
ATOM   3798  CB  ILE A 235     -19.938 -13.477  -5.508  1.00-22.81           C
ATOM   3799  HB  ILE A 235     -19.205 -14.077  -4.969  1.00-22.81           H
ATOM   3800  CG1 ILE A 235     -19.274 -12.172  -5.982  1.00-22.81           C
ATOM   3801 1HG1 ILE A 235     -19.916 -11.718  -6.736  1.00-22.81           H
ATOM   3802 2HG1 ILE A 235     -19.206 -11.479  -5.147  1.00-22.81           H
ATOM   3803  CG2 ILE A 235     -20.428 -14.276  -6.745  1.00-22.81           C
ATOM   3804 1HG2 ILE A 235     -19.598 -14.466  -7.427  1.00-22.81           H
ATOM   3805 2HG2 ILE A 235     -21.204 -13.720  -7.277  1.00-22.81           H
ATOM   3806 3HG2 ILE A 235     -20.831 -15.242  -6.438  1.00-22.81           H
ATOM   3807  CD1 ILE A 235     -17.874 -12.321  -6.564  1.00-22.81           C
ATOM   3808 1HD1 ILE A 235     -17.482 -11.334  -6.809  1.00-22.81           H
ATOM   3809 2HD1 ILE A 235     -17.899 -12.926  -7.471  1.00-22.81           H
ATOM   3810 3HD1 ILE A 235     -17.216 -12.790  -5.832  1.00-22.81           H
ATOM   3811  N   PHE A 236     -21.444 -15.225  -3.293  1.00-20.06           N
ATOM   3812  H   PHE A 236     -20.535 -15.056  -2.874  1.00-20.06           H
ATOM   3813  CA  PHE A 236     -22.209 -16.405  -2.892  1.00-20.06           C
ATOM   3814  HA  PHE A 236     -22.333 -17.059  -3.754  1.00-20.06           H
ATOM   3815  C   PHE A 236     -23.595 -16.011  -2.397  1.00-20.06           C
ATOM   3816  O   PHE A 236     -24.604 -16.599  -2.787  1.00-20.06           O
ATOM   3817  CB  PHE A 236     -21.490 -17.177  -1.781  1.00-20.06           C
ATOM   3818 1HB  PHE A 236     -20.506 -17.478  -2.137  1.00-20.06           H
ATOM   3819 2HB  PHE A 236     -21.357 -16.521  -0.922  1.00-20.06           H
ATOM   3820  CG  PHE A 236     -22.242 -18.399  -1.329  1.00-20.06           C
ATOM   3821  CD1 PHE A 236     -22.039 -19.631  -1.971  1.00-20.06           C
ATOM   3822  HD1 PHE A 236     -21.305 -19.713  -2.760  1.00-20.06           H
ATOM   3823  CD2 PHE A 236     -23.192 -18.315  -0.291  1.00-20.06           C
ATOM   3824  HD2 PHE A 236     -23.343 -17.379   0.226  1.00-20.06           H
ATOM   3825  CE1 PHE A 236     -22.801 -20.769  -1.609  1.00-20.06           C
ATOM   3826  HE1 PHE A 236     -22.642 -21.708  -2.117  1.00-20.06           H
ATOM   3827  CE2 PHE A 236     -23.965 -19.442   0.075  1.00-20.06           C
ATOM   3828  HE2 PHE A 236     -24.692 -19.367   0.870  1.00-20.06           H
ATOM   3829  CZ  PHE A 236     -23.771 -20.671  -0.590  1.00-20.06           C
ATOM   3830  HZ  PHE A 236     -24.352 -21.537  -0.311  1.00-20.06           H
ATOM   3831  N   THR A 237     -23.650 -14.990  -1.556  1.00 -5.78           N
ATOM   3832  H   THR A 237     -22.794 -14.523  -1.278  1.00 -5.78           H
ATOM   3833  CA  THR A 237     -24.918 -14.540  -0.998  1.00 -5.78           C
ATOM   3834  HA  THR A 237     -25.438 -15.407  -0.594  1.00 -5.78           H
ATOM   3835  C   THR A 237     -25.814 -13.911  -2.056  1.00 -5.78           C
ATOM   3836  O   THR A 237     -26.996 -14.208  -2.086  1.00 -5.78           O
ATOM   3837  CB  THR A 237     -24.677 -13.546   0.151  1.00 -5.78           C
ATOM   3838  HB  THR A 237     -24.220 -12.636  -0.239  1.00 -5.78           H
ATOM   3839  OG1 THR A 237     -23.790 -14.163   1.088  1.00 -5.78           O
ATOM   3840  HG1 THR A 237     -22.889 -14.099   0.739  1.00 -5.78           H
ATOM   3841  CG2 THR A 237     -25.955 -13.196   0.899  1.00 -5.78           C
ATOM   3842 1HG2 THR A 237     -25.727 -12.480   1.683  1.00 -5.78           H
ATOM   3843 2HG2 THR A 237     -26.379 -14.094   1.347  1.00 -5.78           H
ATOM   3844 3HG2 THR A 237     -26.681 -12.748   0.221  1.00 -5.78           H
ATOM   3845  N   LEU A 238     -25.298 -13.083  -2.951  1.00-13.11           N
ATOM   3846  H   LEU A 238     -24.305 -12.857  -2.926  1.00-13.11           H
ATOM   3847  CA  LEU A 238     -26.150 -12.461  -3.968  1.00-13.11           C
ATOM   3848  HA  LEU A 238     -27.032 -12.048  -3.479  1.00-13.11           H
ATOM   3849  C   LEU A 238     -26.651 -13.491  -4.971  1.00-13.11           C
ATOM   3850  O   LEU A 238     -27.798 -13.421  -5.399  1.00-13.11           O
ATOM   3851  CB  LEU A 238     -25.429 -11.325  -4.703  1.00-13.11           C
ATOM   3852 1HB  LEU A 238     -24.514 -11.726  -5.140  1.00-13.11           H
ATOM   3853 2HB  LEU A 238     -26.074 -11.015  -5.525  1.00-13.11           H
ATOM   3854  CG  LEU A 238     -25.073 -10.057  -3.905  1.00-13.11           C
ATOM   3855  HG  LEU A 238     -24.359 -10.323  -3.130  1.00-13.11           H
ATOM   3856  CD1 LEU A 238     -24.419  -9.036  -4.833  1.00-13.11           C
ATOM   3857 1HD1 LEU A 238     -24.056  -8.187  -4.255  1.00-13.11           H
ATOM   3858 2HD1 LEU A 238     -25.140  -8.689  -5.575  1.00-13.11           H
ATOM   3859 3HD1 LEU A 238     -23.577  -9.497  -5.348  1.00-13.11           H
ATOM   3860  CD2 LEU A 238     -26.278  -9.400  -3.224  1.00-13.11           C
ATOM   3861 1HD2 LEU A 238     -25.963  -8.486  -2.729  1.00-13.11           H
ATOM   3862 2HD2 LEU A 238     -26.694 -10.077  -2.479  1.00-13.11           H
ATOM   3863 3HD2 LEU A 238     -27.045  -9.170  -3.967  1.00-13.11           H
ATOM   3864  N   THR A 239     -25.836 -14.490  -5.276  1.00 -7.32           N
ATOM   3865  H   THR A 239     -24.883 -14.481  -4.924  1.00 -7.32           H
ATOM   3866  CA  THR A 239     -26.266 -15.616  -6.109  1.00 -7.32           C
ATOM   3867  HA  THR A 239     -26.644 -15.241  -7.060  1.00 -7.32           H
ATOM   3868  C   THR A 239     -27.386 -16.371  -5.399  1.00 -7.32           C
ATOM   3869  O   THR A 239     -28.396 -16.721  -5.997  1.00 -7.32           O
ATOM   3870  CB  THR A 239     -25.072 -16.566  -6.371  1.00 -7.32           C
ATOM   3871  HB  THR A 239     -24.744 -16.996  -5.426  1.00 -7.32           H
ATOM   3872  OG1 THR A 239     -23.998 -15.808  -6.933  1.00 -7.32           O
ATOM   3873  HG1 THR A 239     -23.459 -15.478  -6.201  1.00 -7.32           H
ATOM   3874  CG2 THR A 239     -25.384 -17.679  -7.343  1.00 -7.32           C
ATOM   3875 1HG2 THR A 239     -24.494 -18.293  -7.477  1.00 -7.32           H
ATOM   3876 2HG2 THR A 239     -25.669 -17.259  -8.306  1.00 -7.32           H
ATOM   3877 3HG2 THR A 239     -26.189 -18.303  -6.959  1.00 -7.32           H
ATOM   3878  N   ARG A 240     -27.247 -16.580  -4.096  1.00 -6.57           N
ATOM   3879  H   ARG A 240     -26.395 -16.281  -3.631  1.00 -6.57           H
ATOM   3880  CA  ARG A 240     -28.284 -17.255  -3.311  1.00 -6.57           C
ATOM   3881  HA  ARG A 240     -28.548 -18.183  -3.818  1.00 -6.57           H
ATOM   3882  C   ARG A 240     -29.566 -16.426  -3.203  1.00 -6.57           C
ATOM   3883  O   ARG A 240     -30.657 -16.977  -3.253  1.00 -6.57           O
ATOM   3884  CB  ARG A 240     -27.713 -17.599  -1.931  1.00 -6.57           C
ATOM   3885 1HB  ARG A 240     -26.753 -18.094  -2.079  1.00 -6.57           H
ATOM   3886 2HB  ARG A 240     -27.546 -16.677  -1.378  1.00 -6.57           H
ATOM   3887  CG  ARG A 240     -28.591 -18.516  -1.104  1.00 -6.57           C
ATOM   3888 1HG  ARG A 240     -29.513 -17.994  -0.851  1.00 -6.57           H
ATOM   3889 2HG  ARG A 240     -28.837 -19.393  -1.699  1.00 -6.57           H
ATOM   3890  CD  ARG A 240     -27.899 -18.974   0.179  1.00 -6.57           C
ATOM   3891 1HD  ARG A 240     -28.556 -19.676   0.693  1.00 -6.57           H
ATOM   3892 2HD  ARG A 240     -26.985 -19.506  -0.090  1.00 -6.57           H
ATOM   3893  NE  ARG A 240     -27.552 -17.872   1.095  1.00 -6.57           N
ATOM   3894  HE  ARG A 240     -26.586 -17.586   1.119  1.00 -6.57           H
ATOM   3895  CZ  ARG A 240     -28.375 -17.241   1.923  1.00 -6.57           C
ATOM   3896  NH1 ARG A 240     -27.868 -16.356   2.732  1.00 -6.57           N
ATOM   3897 1HH1 ARG A 240     -26.868 -16.228   2.758  1.00 -6.57           H
ATOM   3898 2HH1 ARG A 240     -28.462 -15.830   3.356  1.00 -6.57           H
ATOM   3899  NH2 ARG A 240     -29.665 -17.443   1.958  1.00 -6.57           N
ATOM   3900 1HH2 ARG A 240     -30.073 -18.132   1.352  1.00 -6.57           H
ATOM   3901 2HH2 ARG A 240     -30.253 -16.928   2.598  1.00 -6.57           H
ATOM   3902  N   VAL A 241     -29.458 -15.108  -3.124  1.00 12.89           N
ATOM   3903  H   VAL A 241     -28.537 -14.693  -3.028  1.00 12.89           H
ATOM   3904  CA  VAL A 241     -30.634 -14.229  -3.161  1.00 12.89           C
ATOM   3905  HA  VAL A 241     -31.371 -14.601  -2.452  1.00 12.89           H
ATOM   3906  C   VAL A 241     -31.269 -14.297  -4.551  1.00 12.89           C
ATOM   3907  O   VAL A 241     -32.481 -14.329  -4.672  1.00 12.89           O
ATOM   3908  CB  VAL A 241     -30.276 -12.764  -2.753  1.00 12.89           C
ATOM   3909  HB  VAL A 241     -29.442 -12.424  -3.365  1.00 12.89           H
ATOM   3910  CG1 VAL A 241     -31.454 -11.798  -2.956  1.00 12.89           C
ATOM   3911 1HG1 VAL A 241     -31.178 -10.799  -2.618  1.00 12.89           H
ATOM   3912 2HG1 VAL A 241     -32.326 -12.140  -2.397  1.00 12.89           H
ATOM   3913 3HG1 VAL A 241     -31.710 -11.742  -4.012  1.00 12.89           H
ATOM   3914  CG2 VAL A 241     -29.868 -12.708  -1.267  1.00 12.89           C
ATOM   3915 1HG2 VAL A 241     -29.544 -11.699  -1.014  1.00 12.89           H
ATOM   3916 2HG2 VAL A 241     -29.051 -13.395  -1.067  1.00 12.89           H
ATOM   3917 3HG2 VAL A 241     -30.716 -12.978  -0.635  1.00 12.89           H
ATOM   3918  N   LEU A 242     -30.489 -14.435  -5.613  1.00 -0.44           N
ATOM   3919  H   LEU A 242     -29.480 -14.417  -5.509  1.00 -0.44           H
ATOM   3920  CA  LEU A 242     -31.057 -14.632  -6.951  1.00 -0.44           C
ATOM   3921  HA  LEU A 242     -31.873 -13.925  -7.083  1.00 -0.44           H
ATOM   3922  C   LEU A 242     -31.667 -16.027  -7.149  1.00 -0.44           C
ATOM   3923  O   LEU A 242     -32.330 -16.279  -8.155  1.00 -0.44           O
ATOM   3924  CB  LEU A 242     -30.005 -14.345  -8.027  1.00 -0.44           C
ATOM   3925 1HB  LEU A 242     -29.098 -14.885  -7.764  1.00 -0.44           H
ATOM   3926 2HB  LEU A 242     -30.366 -14.746  -8.973  1.00 -0.44           H
ATOM   3927  CG  LEU A 242     -29.639 -12.872  -8.267  1.00 -0.44           C
ATOM   3928  HG  LEU A 242     -29.337 -12.426  -7.322  1.00 -0.44           H
ATOM   3929  CD1 LEU A 242     -28.462 -12.794  -9.229  1.00 -0.44           C
ATOM   3930 1HD1 LEU A 242     -28.194 -11.754  -9.406  1.00 -0.44           H
ATOM   3931 2HD1 LEU A 242     -28.722 -13.262 -10.180  1.00 -0.44           H
ATOM   3932 3HD1 LEU A 242     -27.602 -13.312  -8.803  1.00 -0.44           H
ATOM   3933  CD2 LEU A 242     -30.810 -12.055  -8.832  1.00 -0.44           C
ATOM   3934 1HD2 LEU A 242     -30.484 -11.034  -9.032  1.00 -0.44           H
ATOM   3935 2HD2 LEU A 242     -31.629 -12.034  -8.117  1.00 -0.44           H
ATOM   3936 3HD2 LEU A 242     -31.164 -12.503  -9.760  1.00 -0.44           H
ATOM   3937  N   HIS A 243     -31.530 -16.895  -6.156  1.00 -1.42           N
ATOM   3938  H   HIS A 243     -30.956 -16.644  -5.363  1.00 -1.42           H
ATOM   3939  CA  HIS A 243     -32.222 -18.184  -6.114  1.00 -1.42           C
ATOM   3940  HA  HIS A 243     -32.666 -18.388  -7.087  1.00 -1.42           H
ATOM   3941  C   HIS A 243     -33.366 -18.145  -5.099  1.00 -1.42           C
ATOM   3942  O   HIS A 243     -33.900 -19.187  -4.702  1.00 -1.42           O
ATOM   3943  CB  HIS A 243     -31.246 -19.318  -5.793  1.00 -1.42           C
ATOM   3944 1HB  HIS A 243     -30.699 -19.075  -4.883  1.00 -1.42           H
ATOM   3945 2HB  HIS A 243     -31.819 -20.229  -5.619  1.00 -1.42           H
ATOM   3946  CG  HIS A 243     -30.277 -19.609  -6.895  1.00 -1.42           C
ATOM   3947  ND1 HIS A 243     -30.682 -20.092  -8.120  1.00 -1.42           N
ATOM   3948  CD2 HIS A 243     -28.917 -19.540  -6.921  1.00 -1.42           C
ATOM   3949  HD2 HIS A 243     -28.307 -19.192  -6.100  1.00 -1.42           H
ATOM   3950  CE1 HIS A 243     -29.538 -20.274  -8.846  1.00 -1.42           C
ATOM   3951  HE1 HIS A 243     -29.520 -20.631  -9.868  1.00 -1.42           H
ATOM   3952  NE2 HIS A 243     -28.431 -19.972  -8.129  1.00 -1.42           N
ATOM   3953  HE2 HIS A 243     -27.463 -20.061  -8.426  1.00 -1.42           H
ATOM   3954  N   GLN A 244     -33.792 -16.953  -4.707  1.00 20.36           N
ATOM   3955  H   GLN A 244     -33.259 -16.120  -4.921  1.00 20.36           H
ATOM   3956  CA  GLN A 244     -35.116 -16.789  -4.106  1.00 20.36           C
ATOM   3957  HA  GLN A 244     -35.299 -17.573  -3.371  1.00 20.36           H
ATOM   3958  C   GLN A 244     -36.097 -16.939  -5.260  1.00 20.36           C
ATOM   3959  O   GLN A 244     -35.719 -16.830  -6.430  1.00 20.36           O
ATOM   3960  CB  GLN A 244     -35.290 -15.416  -3.445  1.00 20.36           C
ATOM   3961 1HB  GLN A 244     -35.019 -14.643  -4.162  1.00 20.36           H
ATOM   3962 2HB  GLN A 244     -36.339 -15.285  -3.185  1.00 20.36           H
ATOM   3963  CG  GLN A 244     -34.461 -15.257  -2.178  1.00 20.36           C
ATOM   3964 1HG  GLN A 244     -34.753 -16.035  -1.476  1.00 20.36           H
ATOM   3965 2HG  GLN A 244     -33.410 -15.396  -2.418  1.00 20.36           H
ATOM   3966  CD  GLN A 244     -34.628 -13.914  -1.494  1.00 20.36           C
ATOM   3967  OE1 GLN A 244     -34.980 -12.901  -2.091  1.00 20.36           O
ATOM   3968  NE2 GLN A 244     -34.348 -13.886  -0.219  1.00 20.36           N
ATOM   3969 1HE2 GLN A 244     -34.424 -13.019   0.277  1.00 20.36           H
ATOM   3970 2HE2 GLN A 244     -34.084 -14.737   0.256  1.00 20.36           H
ATOM   3971  N   ASP A 245     -37.354 -17.203  -4.943  1.00  6.12           N
ATOM   3972  H   ASP A 245     -37.620 -17.292  -3.974  1.00  6.12           H
ATOM   3973  CA  ASP A 245     -38.380 -17.349  -5.972  1.00  6.12           C
ATOM   3974  HA  ASP A 245     -38.111 -18.176  -6.627  1.00  6.12           H
ATOM   3975  C   ASP A 245     -38.489 -16.056  -6.791  1.00  6.12           C
ATOM   3976  O   ASP A 245     -38.361 -14.965  -6.227  1.00  6.12           O
ATOM   3977  CB  ASP A 245     -39.722 -17.653  -5.309  1.00  6.12           C
ATOM   3978 1HB  ASP A 245     -39.603 -18.518  -4.658  1.00  6.12           H
ATOM   3979 2HB  ASP A 245     -40.022 -16.797  -4.704  1.00  6.12           H
ATOM   3980  CG  ASP A 245     -40.805 -17.940  -6.320  1.00  6.12           C
ATOM   3981  OD1 ASP A 245     -41.482 -16.988  -6.749  1.00  6.12           O
ATOM   3982  OD2 ASP A 245     -40.987 -19.109  -6.720  1.00  6.12           O
ATOM   3983  N   PRO A 246     -38.724 -16.140  -8.116  1.00-14.62           N
ATOM   3984  CA  PRO A 246     -38.818 -14.873  -8.853  1.00-14.62           C
ATOM   3985  HA  PRO A 246     -37.858 -14.360  -8.816  1.00-14.62           H
ATOM   3986  C   PRO A 246     -39.907 -13.908  -8.396  1.00-14.62           C
ATOM   3987  O   PRO A 246     -39.755 -12.707  -8.570  1.00-14.62           O
ATOM   3988  CB  PRO A 246     -39.103 -15.327 -10.287  1.00-14.62           C
ATOM   3989 1HB  PRO A 246     -40.178 -15.338 -10.469  1.00-14.62           H
ATOM   3990 2HB  PRO A 246     -38.601 -14.678 -11.003  1.00-14.62           H
ATOM   3991  CG  PRO A 246     -38.557 -16.693 -10.358  1.00-14.62           C
ATOM   3992 1HG  PRO A 246     -39.017 -17.257 -11.169  1.00-14.62           H
ATOM   3993 2HG  PRO A 246     -37.474 -16.654 -10.480  1.00-14.62           H
ATOM   3994  CD  PRO A 246     -38.903 -17.283  -9.030  1.00-14.62           C
ATOM   3995 1HD  PRO A 246     -39.940 -17.623  -9.017  1.00-14.62           H
ATOM   3996 2HD  PRO A 246     -38.220 -18.097  -8.787  1.00-14.62           H
ATOM   3997  N   HIS A 247     -40.991 -14.372  -7.788  1.00-12.14           N
ATOM   3998  H   HIS A 247     -41.128 -15.375  -7.659  1.00-12.14           H
ATOM   3999  CA  HIS A 247     -41.988 -13.446  -7.248  1.00-12.14           C
ATOM   4000  HA  HIS A 247     -42.278 -12.727  -8.013  1.00-12.14           H
ATOM   4001  C   HIS A 247     -41.402 -12.681  -6.069  1.00-12.14           C
ATOM   4002  O   HIS A 247     -41.584 -11.476  -5.952  1.00-12.14           O
ATOM   4003  CB  HIS A 247     -43.234 -14.198  -6.785  1.00-12.14           C
ATOM   4004 1HB  HIS A 247     -43.635 -14.764  -7.626  1.00-12.14           H
ATOM   4005 2HB  HIS A 247     -42.950 -14.896  -6.000  1.00-12.14           H
ATOM   4006  CG  HIS A 247     -44.305 -13.303  -6.249  1.00-12.14           C
ATOM   4007  ND1 HIS A 247     -45.164 -12.598  -7.066  1.00-12.14           N
ATOM   4008  CD2 HIS A 247     -44.642 -13.010  -4.963  1.00-12.14           C
ATOM   4009  HD2 HIS A 247     -44.138 -13.408  -4.095  1.00-12.14           H
ATOM   4010  CE1 HIS A 247     -46.016 -11.938  -6.224  1.00-12.14           C
ATOM   4011  HE1 HIS A 247     -46.831 -11.310  -6.560  1.00-12.14           H
ATOM   4012  NE2 HIS A 247     -45.710 -12.151  -4.923  1.00-12.14           N
ATOM   4013  HE2 HIS A 247     -46.167 -11.753  -4.107  1.00-12.14           H
ATOM   4014  N   GLU A 248     -40.646 -13.363  -5.220  1.00-11.57           N
ATOM   4015  H   GLU A 248     -40.478 -14.348  -5.378  1.00-11.57           H
ATOM   4016  CA  GLU A 248     -40.012 -12.709  -4.076  1.00-11.57           C
ATOM   4017  HA  GLU A 248     -40.774 -12.181  -3.504  1.00-11.57           H
ATOM   4018  C   GLU A 248     -38.995 -11.686  -4.573  1.00-11.57           C
ATOM   4019  O   GLU A 248     -38.881 -10.583  -4.037  1.00-11.57           O
ATOM   4020  CB  GLU A 248     -39.334 -13.741  -3.165  1.00-11.57           C
ATOM   4021 1HB  GLU A 248     -40.076 -14.491  -2.888  1.00-11.57           H
ATOM   4022 2HB  GLU A 248     -38.528 -14.229  -3.710  1.00-11.57           H
ATOM   4023  CG  GLU A 248     -38.766 -13.117  -1.899  1.00-11.57           C
ATOM   4024 1HG  GLU A 248     -37.989 -12.406  -2.175  1.00-11.57           H
ATOM   4025 2HG  GLU A 248     -39.567 -12.573  -1.397  1.00-11.57           H
ATOM   4026  CD  GLU A 248     -38.181 -14.118  -0.918  1.00-11.57           C
ATOM   4027  OE1 GLU A 248     -38.060 -15.326  -1.204  1.00-11.57           O
ATOM   4028  OE2 GLU A 248     -37.882 -13.693   0.222  1.00-11.57           O
ATOM   4029  N   LEU A 249     -38.281 -12.020  -5.637  1.00  8.58           N
ATOM   4030  H   LEU A 249     -38.383 -12.949  -6.036  1.00  8.58           H
ATOM   4031  CA  LEU A 249     -37.338 -11.078  -6.231  1.00  8.58           C
ATOM   4032  HA  LEU A 249     -36.684 -10.704  -5.446  1.00  8.58           H
ATOM   4033  C   LEU A 249     -38.036  -9.869  -6.840  1.00  8.58           C
ATOM   4034  O   LEU A 249     -37.568  -8.749  -6.660  1.00  8.58           O
ATOM   4035  CB  LEU A 249     -36.496 -11.782  -7.293  1.00  8.58           C
ATOM   4036 1HB  LEU A 249     -37.156 -12.394  -7.903  1.00  8.58           H
ATOM   4037 2HB  LEU A 249     -36.043 -11.028  -7.937  1.00  8.58           H
ATOM   4038  CG  LEU A 249     -35.375 -12.661  -6.723  1.00  8.58           C
ATOM   4039  HG  LEU A 249     -35.788 -13.308  -5.951  1.00  8.58           H
ATOM   4040  CD1 LEU A 249     -34.791 -13.537  -7.810  1.00  8.58           C
ATOM   4041 1HD1 LEU A 249     -34.070 -14.223  -7.369  1.00  8.58           H
ATOM   4042 2HD1 LEU A 249     -34.308 -12.930  -8.576  1.00  8.58           H
ATOM   4043 3HD1 LEU A 249     -35.584 -14.130  -8.264  1.00  8.58           H
ATOM   4044  CD2 LEU A 249     -34.269 -11.791  -6.111  1.00  8.58           C
ATOM   4045 1HD2 LEU A 249     -33.418 -12.416  -5.855  1.00  8.58           H
ATOM   4046 2HD2 LEU A 249     -34.633 -11.327  -5.195  1.00  8.58           H
ATOM   4047 3HD2 LEU A 249     -33.962 -11.026  -6.823  1.00  8.58           H
ATOM   4048  N   GLN A 250     -39.165 -10.063  -7.504  1.00-17.24           N
ATOM   4049  H   GLN A 250     -39.506 -11.011  -7.645  1.00-17.24           H
ATOM   4050  CA  GLN A 250     -39.932  -8.941  -8.049  1.00-17.24           C
ATOM   4051  HA  GLN A 250     -39.285  -8.332  -8.682  1.00-17.24           H
ATOM   4052  C   GLN A 250     -40.440  -8.054  -6.918  1.00-17.24           C
ATOM   4053  O   GLN A 250     -40.387  -6.830  -7.017  1.00-17.24           O
ATOM   4054  CB  GLN A 250     -41.115  -9.447  -8.879  1.00-17.24           C
ATOM   4055 1HB  GLN A 250     -41.648 -10.199  -8.299  1.00-17.24           H
ATOM   4056 2HB  GLN A 250     -41.796  -8.617  -9.068  1.00-17.24           H
ATOM   4057  CG  GLN A 250     -40.715 -10.044 -10.222  1.00-17.24           C
ATOM   4058 1HG  GLN A 250     -40.380  -9.248 -10.882  1.00-17.24           H
ATOM   4059 2HG  GLN A 250     -39.889 -10.735 -10.078  1.00-17.24           H
ATOM   4060  CD  GLN A 250     -41.852 -10.793 -10.877  1.00-17.24           C
ATOM   4061  OE1 GLN A 250     -42.699 -10.221 -11.553  1.00-17.24           O
ATOM   4062  NE2 GLN A 250     -41.890 -12.080 -10.677  1.00-17.24           N
ATOM   4063 1HE2 GLN A 250     -42.655 -12.614 -11.060  1.00-17.24           H
ATOM   4064 2HE2 GLN A 250     -41.163 -12.516 -10.132  1.00-17.24           H
ATOM   4065  N   LEU A 251     -40.889  -8.637  -5.816  1.00 -8.09           N
ATOM   4066  H   LEU A 251     -40.936  -9.653  -5.762  1.00 -8.09           H
ATOM   4067  CA  LEU A 251     -41.327  -7.831  -4.676  1.00 -8.09           C
ATOM   4068  HA  LEU A 251     -42.094  -7.131  -5.007  1.00 -8.09           H
ATOM   4069  C   LEU A 251     -40.163  -7.029  -4.116  1.00 -8.09           C
ATOM   4070  O   LEU A 251     -40.282  -5.832  -3.877  1.00 -8.09           O
ATOM   4071  CB  LEU A 251     -41.877  -8.718  -3.558  1.00 -8.09           C
ATOM   4072 1HB  LEU A 251     -41.126  -9.474  -3.336  1.00 -8.09           H
ATOM   4073 2HB  LEU A 251     -41.987  -8.098  -2.668  1.00 -8.09           H
ATOM   4074  CG  LEU A 251     -43.210  -9.439  -3.782  1.00 -8.09           C
ATOM   4075  HG  LEU A 251     -43.177  -9.972  -4.727  1.00 -8.09           H
ATOM   4076  CD1 LEU A 251     -43.399 -10.456  -2.660  1.00 -8.09           C
ATOM   4077 1HD1 LEU A 251     -44.362 -10.951  -2.769  1.00 -8.09           H
ATOM   4078 2HD1 LEU A 251     -43.363  -9.968  -1.688  1.00 -8.09           H
ATOM   4079 3HD1 LEU A 251     -42.617 -11.211  -2.713  1.00 -8.09           H
ATOM   4080  CD2 LEU A 251     -44.374  -8.460  -3.827  1.00 -8.09           C
ATOM   4081 1HD2 LEU A 251     -45.305  -9.011  -3.956  1.00 -8.09           H
ATOM   4082 2HD2 LEU A 251     -44.260  -7.782  -4.671  1.00 -8.09           H
ATOM   4083 3HD2 LEU A 251     -44.424  -7.889  -2.902  1.00 -8.09           H
ATOM   4084  N   ASN A 252     -39.020  -7.670  -3.934  1.00  6.27           N
ATOM   4085  H   ASN A 252     -38.958  -8.659  -4.163  1.00  6.27           H
ATOM   4086  CA  ASN A 252     -37.870  -6.981  -3.360  1.00  6.27           C
ATOM   4087  HA  ASN A 252     -38.171  -6.519  -2.419  1.00  6.27           H
ATOM   4088  C   ASN A 252     -37.358  -5.876  -4.265  1.00  6.27           C
ATOM   4089  O   ASN A 252     -37.064  -4.789  -3.794  1.00  6.27           O
ATOM   4090  CB  ASN A 252     -36.730  -7.961  -3.088  1.00  6.27           C
ATOM   4091 1HB  ASN A 252     -36.725  -8.736  -3.853  1.00  6.27           H
ATOM   4092 2HB  ASN A 252     -35.786  -7.420  -3.132  1.00  6.27           H
ATOM   4093  CG  ASN A 252     -36.830  -8.590  -1.729  1.00  6.27           C
ATOM   4094  OD1 ASN A 252     -36.420  -8.005  -0.736  1.00  6.27           O
ATOM   4095  ND2 ASN A 252     -37.355  -9.774  -1.665  1.00  6.27           N
ATOM   4096 1HD2 ASN A 252     -37.394 -10.240  -0.773  1.00  6.27           H
ATOM   4097 2HD2 ASN A 252     -37.733 -10.207  -2.498  1.00  6.27           H
ATOM   4098  N   GLN A 253     -37.236  -6.138  -5.557  1.00 14.22           N
ATOM   4099  H   GLN A 253     -37.495  -7.054  -5.919  1.00 14.22           H
ATOM   4100  CA  GLN A 253     -36.683  -5.145  -6.472  1.00 14.22           C
ATOM   4101  HA  GLN A 253     -35.803  -4.698  -6.007  1.00 14.22           H
ATOM   4102  C   GLN A 253     -37.643  -4.004  -6.790  1.00 14.22           C
ATOM   4103  O   GLN A 253     -37.204  -2.872  -7.013  1.00 14.22           O
ATOM   4104  CB  GLN A 253     -36.243  -5.809  -7.776  1.00 14.22           C
ATOM   4105 1HB  GLN A 253     -37.066  -6.391  -8.188  1.00 14.22           H
ATOM   4106 2HB  GLN A 253     -36.002  -5.019  -8.479  1.00 14.22           H
ATOM   4107  CG  GLN A 253     -35.013  -6.686  -7.639  1.00 14.22           C
ATOM   4108 1HG  GLN A 253     -34.382  -6.268  -6.860  1.00 14.22           H
ATOM   4109 2HG  GLN A 253     -35.307  -7.693  -7.352  1.00 14.22           H
ATOM   4110  CD  GLN A 253     -34.191  -6.733  -8.909  1.00 14.22           C
ATOM   4111  OE1 GLN A 253     -33.346  -5.868  -9.134  1.00 14.22           O
ATOM   4112  NE2 GLN A 253     -34.397  -7.727  -9.730  1.00 14.22           N
ATOM   4113 1HE2 GLN A 253     -33.813  -7.814 -10.544  1.00 14.22           H
ATOM   4114 2HE2 GLN A 253     -35.147  -8.384  -9.566  1.00 14.22           H
ATOM   4115  N   SER A 254     -38.943  -4.261  -6.808  1.00-16.15           N
ATOM   4116  H   SER A 254     -39.286  -5.209  -6.682  1.00-16.15           H
ATOM   4117  CA  SER A 254     -39.894  -3.177  -7.047  1.00-16.15           C
ATOM   4118  HA  SER A 254     -39.521  -2.557  -7.863  1.00-16.15           H
ATOM   4119  C   SER A 254     -40.042  -2.296  -5.814  1.00-16.15           C
ATOM   4120  O   SER A 254     -40.140  -1.074  -5.926  1.00-16.15           O
ATOM   4121  CB  SER A 254     -41.269  -3.714  -7.442  1.00-16.15           C
ATOM   4122 1HB  SER A 254     -41.951  -2.877  -7.594  1.00-16.15           H
ATOM   4123 2HB  SER A 254     -41.180  -4.271  -8.374  1.00-16.15           H
ATOM   4124  OG  SER A 254     -41.791  -4.575  -6.445  1.00-16.15           O
ATOM   4125  HG  SER A 254     -41.359  -5.436  -6.544  1.00-16.15           H
ATOM   4126  N   LYS A 255     -40.060  -2.886  -4.627  1.00-15.67           N
ATOM   4127  H   LYS A 255     -40.000  -3.899  -4.563  1.00-15.67           H
ATOM   4128  CA  LYS A 255     -40.259  -2.106  -3.405  1.00-15.67           C
ATOM   4129  HA  LYS A 255     -40.965  -1.300  -3.611  1.00-15.67           H
ATOM   4130  C   LYS A 255     -38.985  -1.466  -2.880  1.00-15.67           C
ATOM   4131  O   LYS A 255     -39.045  -0.432  -2.219  1.00-15.67           O
ATOM   4132  CB  LYS A 255     -40.862  -2.992  -2.315  1.00-15.67           C
ATOM   4133 1HB  LYS A 255     -40.198  -3.839  -2.149  1.00-15.67           H
ATOM   4134 2HB  LYS A 255     -40.918  -2.414  -1.392  1.00-15.67           H
ATOM   4135  CG  LYS A 255     -42.258  -3.512  -2.653  1.00-15.67           C
ATOM   4136 1HG  LYS A 255     -42.931  -2.666  -2.792  1.00-15.67           H
ATOM   4137 2HG  LYS A 255     -42.228  -4.097  -3.571  1.00-15.67           H
ATOM   4138  CD  LYS A 255     -42.780  -4.386  -1.529  1.00-15.67           C
ATOM   4139 1HD  LYS A 255     -42.111  -5.237  -1.397  1.00-15.67           H
ATOM   4140 2HD  LYS A 255     -42.793  -3.801  -0.610  1.00-15.67           H
ATOM   4141  CE  LYS A 255     -44.186  -4.893  -1.814  1.00-15.67           C
ATOM   4142 1HE  LYS A 255     -44.837  -4.040  -2.017  1.00-15.67           H
ATOM   4143 2HE  LYS A 255     -44.171  -5.545  -2.689  1.00-15.67           H
ATOM   4144  NZ  LYS A 255     -44.712  -5.639  -0.624  1.00-15.67           N
ATOM   4145 1HZ  LYS A 255     -45.655  -5.968  -0.799  1.00-15.67           H
ATOM   4146 2HZ  LYS A 255     -44.736  -5.020   0.176  1.00-15.67           H
ATOM   4147 3HZ  LYS A 255     -44.121  -6.434  -0.415  1.00-15.67           H
ATOM   4148  N   ASN A 256     -37.835  -2.072  -3.136  1.00 17.09           N
ATOM   4149  H   ASN A 256     -37.815  -2.933  -3.676  1.00 17.09           H
ATOM   4150  CA  ASN A 256     -36.567  -1.553  -2.634  1.00 17.09           C
ATOM   4151  HA  ASN A 256     -36.708  -0.536  -2.268  1.00 17.09           H
ATOM   4152  C   ASN A 256     -35.502  -1.540  -3.725  1.00 17.09           C
ATOM   4153  O   ASN A 256     -35.472  -2.390  -4.599  1.00 17.09           O
ATOM   4154  CB  ASN A 256     -36.059  -2.443  -1.492  1.00 17.09           C
ATOM   4155 1HB  ASN A 256     -35.889  -3.449  -1.873  1.00 17.09           H
ATOM   4156 2HB  ASN A 256     -35.121  -2.042  -1.122  1.00 17.09           H
ATOM   4157  CG  ASN A 256     -37.022  -2.537  -0.338  1.00 17.09           C
ATOM   4158  OD1 ASN A 256     -37.485  -3.614   0.017  1.00 17.09           O
ATOM   4159  ND2 ASN A 256     -37.304  -1.430   0.284  1.00 17.09           N
ATOM   4160 1HD2 ASN A 256     -37.905  -1.467   1.092  1.00 17.09           H
ATOM   4161 2HD2 ASN A 256     -36.936  -0.550  -0.031  1.00 17.09           H
ATOM   4162  N   ASN A 257     -34.544  -0.632  -3.616  1.00  2.25           N
ATOM   4163  H   ASN A 257     -34.582   0.053  -2.875  1.00  2.25           H
ATOM   4164  CA  ASN A 257     -33.419  -0.601  -4.557  1.00  2.25           C
ATOM   4165  HA  ASN A 257     -33.732  -1.022  -5.513  1.00  2.25           H
ATOM   4166  C   ASN A 257     -32.259  -1.444  -4.036  1.00  2.25           C
ATOM   4167  O   ASN A 257     -31.161  -1.427  -4.585  1.00  2.25           O
ATOM   4168  CB  ASN A 257     -32.965   0.843  -4.786  1.00  2.25           C
ATOM   4169 1HB  ASN A 257     -32.762   1.316  -3.826  1.00  2.25           H
ATOM   4170 2HB  ASN A 257     -32.050   0.843  -5.377  1.00  2.25           H
ATOM   4171  CG  ASN A 257     -33.988   1.650  -5.532  1.00  2.25           C
ATOM   4172  OD1 ASN A 257     -34.144   1.501  -6.737  1.00  2.25           O
ATOM   4173  ND2 ASN A 257     -34.703   2.489  -4.840  1.00  2.25           N
ATOM   4174 1HD2 ASN A 257     -35.417   3.019  -5.316  1.00  2.25           H
ATOM   4175 2HD2 ASN A 257     -34.550   2.597  -3.850  1.00  2.25           H
ATOM   4176  N   ILE A 258     -32.510  -2.171  -2.957  1.00 16.17           N
ATOM   4177  H   ILE A 258     -33.451  -2.204  -2.605  1.00 16.17           H
ATOM   4178  CA  ILE A 258     -31.475  -2.921  -2.242  1.00 16.17           C
ATOM   4179  HA  ILE A 258     -30.770  -2.189  -1.848  1.00 16.17           H
ATOM   4180  C   ILE A 258     -30.626  -3.849  -3.119  1.00 16.17           C
ATOM   4181  O   ILE A 258     -29.402  -3.717  -3.073  1.00 16.17           O
ATOM   4182  CB  ILE A 258     -32.086  -3.668  -1.010  1.00 16.17           C
ATOM   4183  HB  ILE A 258     -32.988  -4.191  -1.330  1.00 16.17           H
ATOM   4184  CG1 ILE A 258     -32.463  -2.630   0.063  1.00 16.17           C
ATOM   4185 1HG1 ILE A 258     -31.545  -2.194   0.455  1.00 16.17           H
ATOM   4186 2HG1 ILE A 258     -33.031  -1.828  -0.405  1.00 16.17           H
ATOM   4187  CG2 ILE A 258     -31.111  -4.710  -0.422  1.00 16.17           C
ATOM   4188 1HG2 ILE A 258     -31.557  -5.200   0.445  1.00 16.17           H
ATOM   4189 2HG2 ILE A 258     -30.179  -4.228  -0.123  1.00 16.17           H
ATOM   4190 3HG2 ILE A 258     -30.903  -5.491  -1.153  1.00 16.17           H
ATOM   4191  CD1 ILE A 258     -33.286  -3.164   1.239  1.00 16.17           C
ATOM   4192 1HD1 ILE A 258     -33.568  -2.333   1.883  1.00 16.17           H
ATOM   4193 2HD1 ILE A 258     -32.700  -3.872   1.825  1.00 16.17           H
ATOM   4194 3HD1 ILE A 258     -34.189  -3.656   0.873  1.00 16.17           H
ATOM   4195  N   PRO A 259     -31.207  -4.761  -3.930  1.00 21.09           N
ATOM   4196  CA  PRO A 259     -30.229  -5.588  -4.660  1.00 21.09           C
ATOM   4197  HA  PRO A 259     -29.612  -6.134  -3.946  1.00 21.09           H
ATOM   4198  C   PRO A 259     -29.317  -4.835  -5.630  1.00 21.09           C
ATOM   4199  O   PRO A 259     -28.142  -5.160  -5.769  1.00 21.09           O
ATOM   4200  CB  PRO A 259     -31.117  -6.574  -5.427  1.00 21.09           C
ATOM   4201 1HB  PRO A 259     -31.328  -6.203  -6.430  1.00 21.09           H
ATOM   4202 2HB  PRO A 259     -30.645  -7.555  -5.475  1.00 21.09           H
ATOM   4203  CG  PRO A 259     -32.366  -6.633  -4.622  1.00 21.09           C
ATOM   4204 1HG  PRO A 259     -33.197  -7.022  -5.206  1.00 21.09           H
ATOM   4205 2HG  PRO A 259     -32.204  -7.245  -3.735  1.00 21.09           H
ATOM   4206  CD  PRO A 259     -32.583  -5.200  -4.238  1.00 21.09           C
ATOM   4207 1HD  PRO A 259     -32.993  -4.630  -5.073  1.00 21.09           H
ATOM   4208 2HD  PRO A 259     -33.232  -5.134  -3.364  1.00 21.09           H
ATOM   4209  N   ARG A 260     -29.830  -3.785  -6.256  1.00-17.75           N
ATOM   4210  H   ARG A 260     -30.791  -3.526  -6.088  1.00-17.75           H
ATOM   4211  CA  ARG A 260     -29.035  -2.991  -7.197  1.00-17.75           C
ATOM   4212  HA  ARG A 260     -28.514  -3.664  -7.879  1.00-17.75           H
ATOM   4213  C   ARG A 260     -27.973  -2.182  -6.462  1.00-17.75           C
ATOM   4214  O   ARG A 260     -26.829  -2.090  -6.901  1.00-17.75           O
ATOM   4215  CB  ARG A 260     -29.967  -2.090  -8.013  1.00-17.75           C
ATOM   4216 1HB  ARG A 260     -30.542  -1.463  -7.332  1.00-17.75           H
ATOM   4217 2HB  ARG A 260     -29.365  -1.448  -8.656  1.00-17.75           H
ATOM   4218  CG  ARG A 260     -30.930  -2.902  -8.884  1.00-17.75           C
ATOM   4219 1HG  ARG A 260     -30.344  -3.525  -9.558  1.00-17.75           H
ATOM   4220 2HG  ARG A 260     -31.537  -3.552  -8.254  1.00-17.75           H
ATOM   4221  CD  ARG A 260     -31.862  -2.032  -9.711  1.00-17.75           C
ATOM   4222 1HD  ARG A 260     -31.268  -1.279 -10.230  1.00-17.75           H
ATOM   4223 2HD  ARG A 260     -32.348  -2.656 -10.462  1.00-17.75           H
ATOM   4224  NE  ARG A 260     -32.892  -1.360  -8.903  1.00-17.75           N
ATOM   4225  HE  ARG A 260     -32.646  -0.453  -8.527  1.00-17.75           H
ATOM   4226  CZ  ARG A 260     -34.123  -1.799  -8.672  1.00-17.75           C
ATOM   4227  NH1 ARG A 260     -34.949  -1.061  -7.994  1.00-17.75           N
ATOM   4228 1HH1 ARG A 260     -34.684  -0.135  -7.689  1.00-17.75           H
ATOM   4229 2HH1 ARG A 260     -35.870  -1.421  -7.788  1.00-17.75           H
ATOM   4230  NH2 ARG A 260     -34.569  -2.956  -9.078  1.00-17.75           N
ATOM   4231 1HH2 ARG A 260     -33.951  -3.614  -9.521  1.00-17.75           H
ATOM   4232 2HH2 ARG A 260     -35.547  -3.175  -8.964  1.00-17.75           H
ATOM   4233  N   ALA A 261     -28.329  -1.672  -5.292  1.00-24.89           N
ATOM   4234  H   ALA A 261     -29.290  -1.758  -4.983  1.00-24.89           H
ATOM   4235  CA  ALA A 261     -27.372  -0.973  -4.442  1.00-24.89           C
ATOM   4236  HA  ALA A 261     -26.922  -0.162  -5.016  1.00-24.89           H
ATOM   4237  C   ALA A 261     -26.255  -1.923  -4.000  1.00-24.89           C
ATOM   4238  O   ALA A 261     -25.074  -1.572  -3.998  1.00-24.89           O
ATOM   4239  CB  ALA A 261     -28.103  -0.384  -3.226  1.00-24.89           C
ATOM   4240 1HB  ALA A 261     -28.920   0.252  -3.563  1.00-24.89           H
ATOM   4241 2HB  ALA A 261     -27.406   0.216  -2.641  1.00-24.89           H
ATOM   4242 3HB  ALA A 261     -28.504  -1.183  -2.602  1.00-24.89           H
ATOM   4243  N   ARG A 262     -26.619  -3.148  -3.643  1.00 -6.77           N
ATOM   4244  H   ARG A 262     -27.607  -3.393  -3.648  1.00 -6.77           H
ATOM   4245  CA  ARG A 262     -25.633  -4.147  -3.230  1.00 -6.77           C
ATOM   4246  HA  ARG A 262     -24.997  -3.717  -2.457  1.00 -6.77           H
ATOM   4247  C   ARG A 262     -24.725  -4.557  -4.377  1.00 -6.77           C
ATOM   4248  O   ARG A 262     -23.532  -4.723  -4.161  1.00 -6.77           O
ATOM   4249  CB  ARG A 262     -26.322  -5.386  -2.662  1.00 -6.77           C
ATOM   4250 1HB  ARG A 262     -27.070  -5.735  -3.374  1.00 -6.77           H
ATOM   4251 2HB  ARG A 262     -25.572  -6.168  -2.541  1.00 -6.77           H
ATOM   4252  CG  ARG A 262     -26.983  -5.155  -1.312  1.00 -6.77           C
ATOM   4253 1HG  ARG A 262     -26.225  -4.865  -0.588  1.00 -6.77           H
ATOM   4254 2HG  ARG A 262     -27.721  -4.360  -1.381  1.00 -6.77           H
ATOM   4255  CD  ARG A 262     -27.660  -6.428  -0.856  1.00 -6.77           C
ATOM   4256 1HD  ARG A 262     -28.433  -6.694  -1.579  1.00 -6.77           H
ATOM   4257 2HD  ARG A 262     -26.919  -7.225  -0.828  1.00 -6.77           H
ATOM   4258  NE  ARG A 262     -28.266  -6.292   0.475  1.00 -6.77           N
ATOM   4259  HE  ARG A 262     -28.223  -5.384   0.922  1.00 -6.77           H
ATOM   4260  CZ  ARG A 262     -28.892  -7.243   1.153  1.00 -6.77           C
ATOM   4261  NH1 ARG A 262     -29.403  -6.938   2.308  1.00 -6.77           N
ATOM   4262 1HH1 ARG A 262     -29.289  -6.003   2.668  1.00 -6.77           H
ATOM   4263 2HH1 ARG A 262     -29.933  -7.632   2.816  1.00 -6.77           H
ATOM   4264  NH2 ARG A 262     -29.040  -8.463   0.711  1.00 -6.77           N
ATOM   4265 1HH2 ARG A 262     -28.752  -8.700  -0.217  1.00 -6.77           H
ATOM   4266 2HH2 ARG A 262     -29.425  -9.174   1.325  1.00 -6.77           H
ATOM   4267  N   LEU A 263     -25.249  -4.660  -5.589  1.00 -7.92           N
ATOM   4268  H   LEU A 263     -26.253  -4.575  -5.713  1.00 -7.92           H
ATOM   4269  CA  LEU A 263     -24.408  -4.925  -6.758  1.00 -7.92           C
ATOM   4270  HA  LEU A 263     -23.836  -5.837  -6.587  1.00 -7.92           H
ATOM   4271  C   LEU A 263     -23.414  -3.792  -6.991  1.00 -7.92           C
ATOM   4272  O   LEU A 263     -22.237  -4.038  -7.235  1.00 -7.92           O
ATOM   4273  CB  LEU A 263     -25.275  -5.095  -8.010  1.00 -7.92           C
ATOM   4274 1HB  LEU A 263     -26.022  -4.304  -8.008  1.00 -7.92           H
ATOM   4275 2HB  LEU A 263     -24.644  -4.948  -8.886  1.00 -7.92           H
ATOM   4276  CG  LEU A 263     -25.997  -6.440  -8.175  1.00 -7.92           C
ATOM   4277  HG  LEU A 263     -26.462  -6.712  -7.230  1.00 -7.92           H
ATOM   4278  CD1 LEU A 263     -27.093  -6.315  -9.230  1.00 -7.92           C
ATOM   4279 1HD1 LEU A 263     -27.583  -7.279  -9.368  1.00 -7.92           H
ATOM   4280 2HD1 LEU A 263     -26.673  -5.979 -10.177  1.00 -7.92           H
ATOM   4281 3HD1 LEU A 263     -27.842  -5.598  -8.895  1.00 -7.92           H
ATOM   4282  CD2 LEU A 263     -25.015  -7.542  -8.576  1.00 -7.92           C
ATOM   4283 1HD2 LEU A 263     -25.551  -8.484  -8.693  1.00 -7.92           H
ATOM   4284 2HD2 LEU A 263     -24.260  -7.676  -7.803  1.00 -7.92           H
ATOM   4285 3HD2 LEU A 263     -24.523  -7.295  -9.516  1.00 -7.92           H
ATOM   4286  N   LYS A 264     -23.858  -2.547  -6.874  1.00-16.68           N
ATOM   4287  H   LYS A 264     -24.844  -2.381  -6.686  1.00-16.68           H
ATOM   4288  CA  LYS A 264     -22.960  -1.402  -7.069  1.00-16.68           C
ATOM   4289  HA  LYS A 264     -22.475  -1.515  -8.040  1.00-16.68           H
ATOM   4290  C   LYS A 264     -21.870  -1.381  -5.994  1.00-16.68           C
ATOM   4291  O   LYS A 264     -20.695  -1.126  -6.258  1.00-16.68           O
ATOM   4292  CB  LYS A 264     -23.790  -0.109  -7.076  1.00-16.68           C
ATOM   4293 1HB  LYS A 264     -24.718  -0.313  -7.609  1.00-16.68           H
ATOM   4294 2HB  LYS A 264     -24.039   0.174  -6.053  1.00-16.68           H
ATOM   4295  CG  LYS A 264     -23.109   1.056  -7.780  1.00-16.68           C
ATOM   4296 1HG  LYS A 264     -22.194   1.314  -7.252  1.00-16.68           H
ATOM   4297 2HG  LYS A 264     -22.854   0.738  -8.789  1.00-16.68           H
ATOM   4298  CD  LYS A 264     -24.006   2.290  -7.880  1.00-16.68           C
ATOM   4299 1HD  LYS A 264     -24.987   1.990  -8.245  1.00-16.68           H
ATOM   4300 2HD  LYS A 264     -24.111   2.744  -6.894  1.00-16.68           H
ATOM   4301  CE  LYS A 264     -23.401   3.296  -8.859  1.00-16.68           C
ATOM   4302 1HE  LYS A 264     -22.403   3.560  -8.515  1.00-16.68           H
ATOM   4303 2HE  LYS A 264     -23.305   2.812  -9.832  1.00-16.68           H
ATOM   4304  NZ  LYS A 264     -24.181   4.557  -9.037  1.00-16.68           N
ATOM   4305 1HZ  LYS A 264     -23.848   5.051  -9.855  1.00-16.68           H
ATOM   4306 2HZ  LYS A 264     -24.070   5.166  -8.229  1.00-16.68           H
ATOM   4307 3HZ  LYS A 264     -25.161   4.348  -9.167  1.00-16.68           H
ATOM   4308  N   THR A 265     -22.263  -1.732  -4.779  1.00 -6.41           N
ATOM   4309  H   THR A 265     -23.248  -1.919  -4.629  1.00 -6.41           H
ATOM   4310  CA  THR A 265     -21.336  -1.846  -3.649  1.00 -6.41           C
ATOM   4311  HA  THR A 265     -20.808  -0.901  -3.534  1.00 -6.41           H
ATOM   4312  C   THR A 265     -20.302  -2.951  -3.875  1.00 -6.41           C
ATOM   4313  O   THR A 265     -19.108  -2.759  -3.623  1.00 -6.41           O
ATOM   4314  CB  THR A 265     -22.123  -2.155  -2.349  1.00 -6.41           C
ATOM   4315  HB  THR A 265     -22.613  -3.123  -2.443  1.00 -6.41           H
ATOM   4316  OG1 THR A 265     -23.119  -1.149  -2.146  1.00 -6.41           O
ATOM   4317  HG1 THR A 265     -23.755  -1.201  -2.874  1.00 -6.41           H
ATOM   4318  CG2 THR A 265     -21.255  -2.165  -1.114  1.00 -6.41           C
ATOM   4319 1HG2 THR A 265     -21.885  -2.235  -0.229  1.00 -6.41           H
ATOM   4320 2HG2 THR A 265     -20.669  -1.249  -1.065  1.00 -6.41           H
ATOM   4321 3HG2 THR A 265     -20.588  -3.027  -1.142  1.00 -6.41           H
ATOM   4322  N   LEU A 266     -20.746  -4.103  -4.360  1.00-10.15           N
ATOM   4323  H   LEU A 266     -21.739  -4.231  -4.539  1.00-10.15           H
ATOM   4324  CA  LEU A 266     -19.845  -5.218  -4.636  1.00-10.15           C
ATOM   4325  HA  LEU A 266     -19.284  -5.467  -3.735  1.00-10.15           H
ATOM   4326  C   LEU A 266     -18.850  -4.836  -5.714  1.00-10.15           C
ATOM   4327  O   LEU A 266     -17.655  -5.036  -5.543  1.00-10.15           O
ATOM   4328  CB  LEU A 266     -20.633  -6.446  -5.103  1.00-10.15           C
ATOM   4329 1HB  LEU A 266     -21.274  -6.776  -4.286  1.00-10.15           H
ATOM   4330 2HB  LEU A 266     -21.279  -6.134  -5.922  1.00-10.15           H
ATOM   4331  CG  LEU A 266     -19.815  -7.645  -5.616  1.00-10.15           C
ATOM   4332  HG  LEU A 266     -19.248  -7.322  -6.488  1.00-10.15           H
ATOM   4333  CD1 LEU A 266     -18.825  -8.212  -4.600  1.00-10.15           C
ATOM   4334 1HD1 LEU A 266     -18.331  -9.091  -5.016  1.00-10.15           H
ATOM   4335 2HD1 LEU A 266     -19.338  -8.490  -3.688  1.00-10.15           H
ATOM   4336 3HD1 LEU A 266     -18.061  -7.473  -4.364  1.00-10.15           H
ATOM   4337  CD2 LEU A 266     -20.767  -8.733  -6.071  1.00-10.15           C
ATOM   4338 1HD2 LEU A 266     -20.205  -9.489  -6.616  1.00-10.15           H
ATOM   4339 2HD2 LEU A 266     -21.515  -8.320  -6.748  1.00-10.15           H
ATOM   4340 3HD2 LEU A 266     -21.260  -9.195  -5.218  1.00-10.15           H
ATOM   4341  N   LYS A 267     -19.314  -4.260  -6.812  1.00-23.91           N
ATOM   4342  H   LYS A 267     -20.309  -4.071  -6.910  1.00-23.91           H
ATOM   4343  CA  LYS A 267     -18.407  -3.961  -7.920  1.00-23.91           C
ATOM   4344  HA  LYS A 267     -17.849  -4.869  -8.152  1.00-23.91           H
ATOM   4345  C   LYS A 267     -17.363  -2.920  -7.569  1.00-23.91           C
ATOM   4346  O   LYS A 267     -16.232  -3.041  -8.013  1.00-23.91           O
ATOM   4347  CB  LYS A 267     -19.194  -3.579  -9.167  1.00-23.91           C
ATOM   4348 1HB  LYS A 267     -19.889  -2.773  -8.928  1.00-23.91           H
ATOM   4349 2HB  LYS A 267     -18.498  -3.235  -9.933  1.00-23.91           H
ATOM   4350  CG  LYS A 267     -19.958  -4.775  -9.706  1.00-23.91           C
ATOM   4351 1HG  LYS A 267     -19.253  -5.582  -9.908  1.00-23.91           H
ATOM   4352 2HG  LYS A 267     -20.676  -5.117  -8.964  1.00-23.91           H
ATOM   4353  CD  LYS A 267     -20.695  -4.447 -10.977  1.00-23.91           C
ATOM   4354 1HD  LYS A 267     -21.385  -3.623 -10.791  1.00-23.91           H
ATOM   4355 2HD  LYS A 267     -19.977  -4.155 -11.743  1.00-23.91           H
ATOM   4356  CE  LYS A 267     -21.470  -5.666 -11.444  1.00-23.91           C
ATOM   4357 1HE  LYS A 267     -20.783  -6.512 -11.517  1.00-23.91           H
ATOM   4358 2HE  LYS A 267     -22.231  -5.908 -10.699  1.00-23.91           H
ATOM   4359  NZ  LYS A 267     -22.119  -5.455 -12.773  1.00-23.91           N
ATOM   4360 1HZ  LYS A 267     -22.713  -6.246 -12.989  1.00-23.91           H
ATOM   4361 2HZ  LYS A 267     -21.403  -5.371 -13.487  1.00-23.91           H
ATOM   4362 3HZ  LYS A 267     -22.663  -4.602 -12.759  1.00-23.91           H
ATOM   4363  N   MET A 268     -17.673  -1.989  -6.680  1.00  0.36           N
ATOM   4364  H   MET A 268     -18.628  -1.893  -6.359  1.00  0.36           H
ATOM   4365  CA  MET A 268     -16.631  -1.102  -6.161  1.00  0.36           C
ATOM   4366  HA  MET A 268     -16.169  -0.577  -6.997  1.00  0.36           H
ATOM   4367  C   MET A 268     -15.546  -1.878  -5.413  1.00  0.36           C
ATOM   4368  O   MET A 268     -14.360  -1.605  -5.537  1.00  0.36           O
ATOM   4369  CB  MET A 268     -17.229  -0.089  -5.187  1.00  0.36           C
ATOM   4370 1HB  MET A 268     -18.190   0.248  -5.563  1.00  0.36           H
ATOM   4371 2HB  MET A 268     -17.402  -0.588  -4.237  1.00  0.36           H
ATOM   4372  CG  MET A 268     -16.326   1.115  -4.955  1.00  0.36           C
ATOM   4373 1HG  MET A 268     -15.305   0.759  -4.834  1.00  0.36           H
ATOM   4374 2HG  MET A 268     -16.353   1.762  -5.832  1.00  0.36           H
ATOM   4375  SD  MET A 268     -16.754   2.067  -3.486  1.00  0.36           S
ATOM   4376  CE  MET A 268     -18.311   2.812  -3.841  1.00  0.36           C
ATOM   4377 1HE  MET A 268     -18.665   3.354  -2.965  1.00  0.36           H
ATOM   4378 2HE  MET A 268     -19.041   2.051  -4.119  1.00  0.36           H
ATOM   4379 3HE  MET A 268     -18.190   3.517  -4.665  1.00  0.36           H
ATOM   4380  N   THR A 269     -15.958  -2.849  -4.612  1.00 -6.77           N
ATOM   4381  H   THR A 269     -16.941  -3.083  -4.578  1.00 -6.77           H
ATOM   4382  CA  THR A 269     -15.027  -3.589  -3.761  1.00 -6.77           C
ATOM   4383  HA  THR A 269     -14.366  -2.876  -3.273  1.00 -6.77           H
ATOM   4384  C   THR A 269     -14.174  -4.554  -4.586  1.00 -6.77           C
ATOM   4385  O   THR A 269     -12.978  -4.708  -4.349  1.00 -6.77           O
ATOM   4386  CB  THR A 269     -15.806  -4.355  -2.674  1.00 -6.77           C
ATOM   4387  HB  THR A 269     -16.255  -5.250  -3.103  1.00 -6.77           H
ATOM   4388  OG1 THR A 269     -16.848  -3.509  -2.175  1.00 -6.77           O
ATOM   4389  HG1 THR A 269     -17.606  -3.580  -2.768  1.00 -6.77           H
ATOM   4390  CG2 THR A 269     -14.930  -4.715  -1.488  1.00 -6.77           C
ATOM   4391 1HG2 THR A 269     -15.528  -5.248  -0.751  1.00 -6.77           H
ATOM   4392 2HG2 THR A 269     -14.513  -3.814  -1.039  1.00 -6.77           H
ATOM   4393 3HG2 THR A 269     -14.116  -5.364  -1.811  1.00 -6.77           H
ATOM   4394  N   VAL A 270     -14.775  -5.152  -5.606  1.00-17.05           N
ATOM   4395  H   VAL A 270     -15.774  -5.026  -5.740  1.00-17.05           H
ATOM   4396  CA  VAL A 270     -14.043  -5.987  -6.560  1.00-17.05           C
ATOM   4397  HA  VAL A 270     -13.476  -6.745  -6.022  1.00-17.05           H
ATOM   4398  C   VAL A 270     -13.055  -5.116  -7.324  1.00-17.05           C
ATOM   4399  O   VAL A 270     -11.910  -5.503  -7.525  1.00-17.05           O
ATOM   4400  CB  VAL A 270     -15.016  -6.691  -7.552  1.00-17.05           C
ATOM   4401  HB  VAL A 270     -15.653  -5.933  -8.008  1.00-17.05           H
ATOM   4402  CG1 VAL A 270     -14.272  -7.427  -8.668  1.00-17.05           C
ATOM   4403 1HG1 VAL A 270     -14.988  -7.948  -9.305  1.00-17.05           H
ATOM   4404 2HG1 VAL A 270     -13.575  -8.151  -8.242  1.00-17.05           H
ATOM   4405 3HG1 VAL A 270     -13.718  -6.719  -9.283  1.00-17.05           H
ATOM   4406  CG2 VAL A 270     -15.903  -7.693  -6.806  1.00-17.05           C
ATOM   4407 1HG2 VAL A 270     -16.634  -8.120  -7.493  1.00-17.05           H
ATOM   4408 2HG2 VAL A 270     -16.434  -7.199  -5.998  1.00-17.05           H
ATOM   4409 3HG2 VAL A 270     -15.293  -8.496  -6.390  1.00-17.05           H
ATOM   4410  N   ALA A 271     -13.464  -3.918  -7.717  1.00-21.60           N
ATOM   4411  H   ALA A 271     -14.416  -3.616  -7.548  1.00-21.60           H
ATOM   4412  CA  ALA A 271     -12.563  -3.031  -8.435  1.00-21.60           C
ATOM   4413  HA  ALA A 271     -12.151  -3.582  -9.281  1.00-21.60           H
ATOM   4414  C   ALA A 271     -11.377  -2.599  -7.566  1.00-21.60           C
ATOM   4415  O   ALA A 271     -10.279  -2.488  -8.092  1.00-21.60           O
ATOM   4416  CB  ALA A 271     -13.332  -1.832  -8.981  1.00-21.60           C
ATOM   4417 1HB  ALA A 271     -14.078  -2.172  -9.701  1.00-21.60           H
ATOM   4418 2HB  ALA A 271     -12.642  -1.148  -9.477  1.00-21.60           H
ATOM   4419 3HB  ALA A 271     -13.835  -1.316  -8.165  1.00-21.60           H
ATOM   4420  N   PHE A 272     -11.543  -2.421  -6.259  1.00-10.09           N
ATOM   4421  H   PHE A 272     -12.468  -2.462  -5.851  1.00-10.09           H
ATOM   4422  CA  PHE A 272     -10.377  -2.165  -5.404  1.00-10.09           C
ATOM   4423  HA  PHE A 272      -9.799  -1.349  -5.838  1.00-10.09           H
ATOM   4424  C   PHE A 272      -9.462  -3.375  -5.325  1.00-10.09           C
ATOM   4425  O   PHE A 272      -8.247  -3.227  -5.369  1.00-10.09           O
ATOM   4426  CB  PHE A 272     -10.751  -1.799  -3.965  1.00-10.09           C
ATOM   4427 1HB  PHE A 272     -11.372  -2.588  -3.542  1.00-10.09           H
ATOM   4428 2HB  PHE A 272      -9.832  -1.739  -3.383  1.00-10.09           H
ATOM   4429  CG  PHE A 272     -11.463  -0.489  -3.839  1.00-10.09           C
ATOM   4430  CD1 PHE A 272     -12.652  -0.400  -3.096  1.00-10.09           C
ATOM   4431  HD1 PHE A 272     -13.035  -1.273  -2.588  1.00-10.09           H
ATOM   4432  CD2 PHE A 272     -10.939   0.671  -4.443  1.00-10.09           C
ATOM   4433  HD2 PHE A 272      -9.992   0.636  -4.966  1.00-10.09           H
ATOM   4434  CE1 PHE A 272     -13.354   0.820  -3.013  1.00-10.09           C
ATOM   4435  HE1 PHE A 272     -14.263   0.886  -2.439  1.00-10.09           H
ATOM   4436  CE2 PHE A 272     -11.641   1.888  -4.381  1.00-10.09           C
ATOM   4437  HE2 PHE A 272     -11.239   2.766  -4.863  1.00-10.09           H
ATOM   4438  CZ  PHE A 272     -12.866   1.951  -3.699  1.00-10.09           C
ATOM   4439  HZ  PHE A 272     -13.426   2.866  -3.697  1.00-10.09           H
ATOM   4440  N   ALA A 273     -10.026  -4.573  -5.238  1.00-14.54           N
ATOM   4441  H   ALA A 273     -11.034  -4.659  -5.194  1.00-14.54           H
ATOM   4442  CA  ALA A 273      -9.199  -5.772  -5.179  1.00-14.54           C
ATOM   4443  HA  ALA A 273      -8.499  -5.669  -4.350  1.00-14.54           H
ATOM   4444  C   ALA A 273      -8.385  -5.883  -6.471  1.00-14.54           C
ATOM   4445  O   ALA A 273      -7.187  -6.143  -6.435  1.00-14.54           O
ATOM   4446  CB  ALA A 273     -10.070  -7.017  -4.948  1.00-14.54           C
ATOM   4447 1HB  ALA A 273     -10.640  -6.898  -4.027  1.00-14.54           H
ATOM   4448 2HB  ALA A 273      -9.429  -7.896  -4.862  1.00-14.54           H
ATOM   4449 3HB  ALA A 273     -10.758  -7.156  -5.784  1.00-14.54           H
ATOM   4450  N   THR A 274      -9.017  -5.626  -7.606  1.00-27.83           N
ATOM   4451  H   THR A 274     -10.019  -5.450  -7.594  1.00-27.83           H
ATOM   4452  CA  THR A 274      -8.316  -5.613  -8.886  1.00-27.83           C
ATOM   4453  HA  THR A 274      -7.796  -6.562  -9.007  1.00-27.83           H
ATOM   4454  C   THR A 274      -7.275  -4.498  -8.947  1.00-27.83           C
ATOM   4455  O   THR A 274      -6.159  -4.739  -9.384  1.00-27.83           O
ATOM   4456  CB  THR A 274      -9.320  -5.446 -10.051  1.00-27.83           C
ATOM   4457  HB  THR A 274      -9.819  -4.481  -9.966  1.00-27.83           H
ATOM   4458  OG1 THR A 274     -10.294  -6.491  -9.977  1.00-27.83           O
ATOM   4459  HG1 THR A 274     -10.971  -6.312 -10.632  1.00-27.83           H
ATOM   4460  CG2 THR A 274      -8.662  -5.556 -11.413  1.00-27.83           C
ATOM   4461 1HG2 THR A 274      -9.426  -5.574 -12.189  1.00-27.83           H
ATOM   4462 2HG2 THR A 274      -8.071  -6.470 -11.473  1.00-27.83           H
ATOM   4463 3HG2 THR A 274      -8.009  -4.699 -11.581  1.00-27.83           H
ATOM   4464  N   SER A 275      -7.605  -3.298  -8.490  1.00  1.17           N
ATOM   4465  H   SER A 275      -8.532  -3.144  -8.103  1.00  1.17           H
ATOM   4466  CA  SER A 275      -6.684  -2.159  -8.552  1.00  1.17           C
ATOM   4467  HA  SER A 275      -6.415  -1.982  -9.593  1.00  1.17           H
ATOM   4468  C   SER A 275      -5.419  -2.466  -7.766  1.00  1.17           C
ATOM   4469  O   SER A 275      -4.306  -2.309  -8.259  1.00  1.17           O
ATOM   4470  CB  SER A 275      -7.359  -0.910  -7.972  1.00  1.17           C
ATOM   4471 1HB  SER A 275      -8.333  -0.793  -8.444  1.00  1.17           H
ATOM   4472 2HB  SER A 275      -7.508  -1.043  -6.899  1.00  1.17           H
ATOM   4473  OG  SER A 275      -6.611   0.271  -8.200  1.00  1.17           O
ATOM   4474  HG  SER A 275      -6.666   0.814  -7.397  1.00  1.17           H
ATOM   4475  N   PHE A 276      -5.604  -2.990  -6.566  1.00  0.76           N
ATOM   4476  H   PHE A 276      -6.548  -3.123  -6.215  1.00  0.76           H
ATOM   4477  CA  PHE A 276      -4.493  -3.324  -5.690  1.00  0.76           C
ATOM   4478  HA  PHE A 276      -3.851  -2.446  -5.596  1.00  0.76           H
ATOM   4479  C   PHE A 276      -3.656  -4.479  -6.246  1.00  0.76           C
ATOM   4480  O   PHE A 276      -2.424  -4.456  -6.176  1.00  0.76           O
ATOM   4481  CB  PHE A 276      -5.095  -3.652  -4.324  1.00  0.76           C
ATOM   4482 1HB  PHE A 276      -5.797  -2.857  -4.073  1.00  0.76           H
ATOM   4483 2HB  PHE A 276      -5.650  -4.588  -4.387  1.00  0.76           H
ATOM   4484  CG  PHE A 276      -4.094  -3.737  -3.215  1.00  0.76           C
ATOM   4485  CD1 PHE A 276      -3.340  -2.606  -2.849  1.00  0.76           C
ATOM   4486  HD1 PHE A 276      -3.461  -1.677  -3.390  1.00  0.76           H
ATOM   4487  CD2 PHE A 276      -3.941  -4.931  -2.493  1.00  0.76           C
ATOM   4488  HD2 PHE A 276      -4.510  -5.805  -2.769  1.00  0.76           H
ATOM   4489  CE1 PHE A 276      -2.427  -2.666  -1.771  1.00  0.76           C
ATOM   4490  HE1 PHE A 276      -1.847  -1.795  -1.501  1.00  0.76           H
ATOM   4491  CE2 PHE A 276      -3.064  -4.996  -1.392  1.00  0.76           C
ATOM   4492  HE2 PHE A 276      -2.981  -5.909  -0.824  1.00  0.76           H
ATOM   4493  CZ  PHE A 276      -2.289  -3.864  -1.040  1.00  0.76           C
ATOM   4494  HZ  PHE A 276      -1.599  -3.912  -0.213  1.00  0.76           H
ATOM   4495  N   THR A 277      -4.315  -5.456  -6.861  1.00  3.30           N
ATOM   4496  H   THR A 277      -5.327  -5.429  -6.899  1.00  3.30           H
ATOM   4497  CA  THR A 277      -3.606  -6.582  -7.476  1.00  3.30           C
ATOM   4498  HA  THR A 277      -2.904  -6.969  -6.746  1.00  3.30           H
ATOM   4499  C   THR A 277      -2.811  -6.147  -8.707  1.00  3.30           C
ATOM   4500  O   THR A 277      -1.727  -6.654  -8.948  1.00  3.30           O
ATOM   4501  CB  THR A 277      -4.547  -7.747  -7.889  1.00  3.30           C
ATOM   4502  HB  THR A 277      -5.142  -7.457  -8.756  1.00  3.30           H
ATOM   4503  OG1 THR A 277      -5.417  -8.082  -6.808  1.00  3.30           O
ATOM   4504  HG1 THR A 277      -6.026  -7.344  -6.662  1.00  3.30           H
ATOM   4505  CG2 THR A 277      -3.783  -9.034  -8.173  1.00  3.30           C
ATOM   4506 1HG2 THR A 277      -4.484  -9.818  -8.453  1.00  3.30           H
ATOM   4507 2HG2 THR A 277      -3.240  -9.347  -7.281  1.00  3.30           H
ATOM   4508 3HG2 THR A 277      -3.074  -8.884  -8.986  1.00  3.30           H
ATOM   4509  N   VAL A 278      -3.319  -5.207  -9.490  1.00 -2.04           N
ATOM   4510  H   VAL A 278      -4.238  -4.819  -9.297  1.00 -2.04           H
ATOM   4511  CA  VAL A 278      -2.564  -4.716 -10.644  1.00 -2.04           C
ATOM   4512  HA  VAL A 278      -2.125  -5.566 -11.166  1.00 -2.04           H
ATOM   4513  C   VAL A 278      -1.410  -3.835 -10.174  1.00 -2.04           C
ATOM   4514  O   VAL A 278      -0.298  -3.993 -10.645  1.00 -2.04           O
ATOM   4515  CB  VAL A 278      -3.476  -3.936 -11.648  1.00 -2.04           C
ATOM   4516  HB  VAL A 278      -4.003  -3.152 -11.105  1.00 -2.04           H
ATOM   4517  CG1 VAL A 278      -2.671  -3.281 -12.786  1.00 -2.04           C
ATOM   4518 1HG1 VAL A 278      -3.347  -2.808 -13.499  1.00 -2.04           H
ATOM   4519 2HG1 VAL A 278      -2.069  -4.031 -13.301  1.00 -2.04           H
ATOM   4520 3HG1 VAL A 278      -2.007  -2.516 -12.381  1.00 -2.04           H
ATOM   4521  CG2 VAL A 278      -4.510  -4.886 -12.280  1.00 -2.04           C
ATOM   4522 1HG2 VAL A 278      -5.194  -4.316 -12.908  1.00 -2.04           H
ATOM   4523 2HG2 VAL A 278      -5.089  -5.388 -11.508  1.00 -2.04           H
ATOM   4524 3HG2 VAL A 278      -4.007  -5.638 -12.888  1.00 -2.04           H
ATOM   4525  N   CYS A 279      -1.651  -2.896  -9.271  1.00 18.26           N
ATOM   4526  H   CYS A 279      -2.568  -2.814  -8.846  1.00 18.26           H
ATOM   4527  CA  CYS A 279      -0.625  -1.900  -8.966  1.00 18.26           C
ATOM   4528  HA  CYS A 279      -0.104  -1.655  -9.893  1.00 18.26           H
ATOM   4529  C   CYS A 279       0.434  -2.341  -7.958  1.00 18.26           C
ATOM   4530  O   CYS A 279       1.633  -2.291  -8.230  1.00 18.26           O
ATOM   4531  CB  CYS A 279      -1.311  -0.630  -8.460  1.00 18.26           C
ATOM   4532 1HB  CYS A 279      -1.771  -0.829  -7.492  1.00 18.26           H
ATOM   4533 2HB  CYS A 279      -0.554   0.145  -8.329  1.00 18.26           H
ATOM   4534  SG  CYS A 279      -2.590  -0.032  -9.592  1.00 18.26           S
ATOM   4535  HG  CYS A 279      -3.530  -0.906  -9.200  1.00 18.26           H
ATOM   4536  N   TRP A 280       0.004  -2.741  -6.769  1.00 49.92           N
ATOM   4537  H   TRP A 280      -0.986  -2.863  -6.601  1.00 49.92           H
ATOM   4538  CA  TRP A 280       0.947  -2.961  -5.675  1.00 49.92           C
ATOM   4539  HA  TRP A 280       1.813  -2.315  -5.820  1.00 49.92           H
ATOM   4540  C   TRP A 280       1.468  -4.381  -5.571  1.00 49.92           C
ATOM   4541  O   TRP A 280       2.643  -4.595  -5.267  1.00 49.92           O
ATOM   4542  CB  TRP A 280       0.305  -2.596  -4.341  1.00 49.92           C
ATOM   4543 1HB  TRP A 280      -0.767  -2.786  -4.383  1.00 49.92           H
ATOM   4544 2HB  TRP A 280       0.734  -3.241  -3.581  1.00 49.92           H
ATOM   4545  CG  TRP A 280       0.561  -1.177  -3.935  1.00 49.92           C
ATOM   4546  CD1 TRP A 280      -0.362  -0.205  -3.719  1.00 49.92           C
ATOM   4547  HD1 TRP A 280      -1.429  -0.340  -3.846  1.00 49.92           H
ATOM   4548  CD2 TRP A 280       1.835  -0.567  -3.638  1.00 49.92           C
ATOM   4549  NE1 TRP A 280       0.224   0.959  -3.303  1.00 49.92           N
ATOM   4550  HE1 TRP A 280      -0.283   1.822  -3.078  1.00 49.92           H
ATOM   4551  CE2 TRP A 280       1.576   0.772  -3.230  1.00 49.92           C
ATOM   4552  CE3 TRP A 280       3.172  -1.019  -3.666  1.00 49.92           C
ATOM   4553  HE3 TRP A 280       3.402  -2.026  -3.983  1.00 49.92           H
ATOM   4554  CZ2 TRP A 280       2.603   1.655  -2.833  1.00 49.92           C
ATOM   4555  HZ2 TRP A 280       2.370   2.665  -2.529  1.00 49.92           H
ATOM   4556  CZ3 TRP A 280       4.211  -0.140  -3.251  1.00 49.92           C
ATOM   4557  HZ3 TRP A 280       5.236  -0.482  -3.254  1.00 49.92           H
ATOM   4558  CH2 TRP A 280       3.908   1.192  -2.840  1.00 49.92           C
ATOM   4559  HH2 TRP A 280       4.708   1.851  -2.536  1.00 49.92           H
ATOM   4560  N   THR A 281       0.620  -5.362  -5.836  1.00  8.94           N
ATOM   4561  H   THR A 281      -0.342  -5.156  -6.084  1.00  8.94           H
ATOM   4562  CA  THR A 281       1.053  -6.757  -5.760  1.00  8.94           C
ATOM   4563  HA  THR A 281       1.332  -6.948  -4.724  1.00  8.94           H
ATOM   4564  C   THR A 281       2.303  -7.083  -6.592  1.00  8.94           C
ATOM   4565  O   THR A 281       3.206  -7.707  -6.043  1.00  8.94           O
ATOM   4566  CB  THR A 281      -0.116  -7.707  -6.093  1.00  8.94           C
ATOM   4567  HB  THR A 281      -0.448  -7.529  -7.112  1.00  8.94           H
ATOM   4568  OG1 THR A 281      -1.187  -7.443  -5.182  1.00  8.94           O
ATOM   4569  HG1 THR A 281      -1.913  -8.026  -5.409  1.00  8.94           H
ATOM   4570  CG2 THR A 281       0.237  -9.168  -5.942  1.00  8.94           C
ATOM   4571 1HG2 THR A 281      -0.667  -9.773  -6.000  1.00  8.94           H
ATOM   4572 2HG2 THR A 281       0.728  -9.334  -4.987  1.00  8.94           H
ATOM   4573 3HG2 THR A 281       0.908  -9.467  -6.747  1.00  8.94           H
ATOM   4574  N   PRO A 282       2.435  -6.643  -7.864  1.00  9.63           N
ATOM   4575  CA  PRO A 282       3.698  -7.030  -8.513  1.00  9.63           C
ATOM   4576  HA  PRO A 282       3.765  -8.117  -8.556  1.00  9.63           H
ATOM   4577  C   PRO A 282       4.978  -6.476  -7.885  1.00  9.63           C
ATOM   4578  O   PRO A 282       6.006  -7.153  -7.866  1.00  9.63           O
ATOM   4579  CB  PRO A 282       3.541  -6.465  -9.930  1.00  9.63           C
ATOM   4580 1HB  PRO A 282       3.998  -5.479  -9.994  1.00  9.63           H
ATOM   4581 2HB  PRO A 282       3.980  -7.139 -10.664  1.00  9.63           H
ATOM   4582  CG  PRO A 282       2.088  -6.359 -10.133  1.00  9.63           C
ATOM   4583 1HG  PRO A 282       1.854  -5.646 -10.923  1.00  9.63           H
ATOM   4584 2HG  PRO A 282       1.666  -7.338 -10.359  1.00  9.63           H
ATOM   4585  CD  PRO A 282       1.602  -5.875  -8.807  1.00  9.63           C
ATOM   4586 1HD  PRO A 282       1.784  -4.806  -8.697  1.00  9.63           H
ATOM   4587 2HD  PRO A 282       0.548  -6.102  -8.679  1.00  9.63           H
ATOM   4588  N   TYR A 283       4.914  -5.267  -7.338  1.00  2.45           N
ATOM   4589  H   TYR A 283       4.043  -4.754  -7.365  1.00  2.45           H
ATOM   4590  CA  TYR A 283       6.061  -4.653  -6.664  1.00  2.45           C
ATOM   4591  HA  TYR A 283       6.909  -4.593  -7.347  1.00  2.45           H
ATOM   4592  C   TYR A 283       6.440  -5.523  -5.465  1.00  2.45           C
ATOM   4593  O   TYR A 283       7.610  -5.833  -5.217  1.00  2.45           O
ATOM   4594  CB  TYR A 283       5.660  -3.243  -6.198  1.00  2.45           C
ATOM   4595 1HB  TYR A 283       5.272  -2.693  -7.056  1.00  2.45           H
ATOM   4596 2HB  TYR A 283       4.852  -3.338  -5.476  1.00  2.45           H
ATOM   4597  CG  TYR A 283       6.751  -2.411  -5.548  1.00  2.45           C
ATOM   4598  CD1 TYR A 283       7.384  -1.368  -6.255  1.00  2.45           C
ATOM   4599  HD1 TYR A 283       7.118  -1.185  -7.284  1.00  2.45           H
ATOM   4600  CD2 TYR A 283       7.112  -2.617  -4.199  1.00  2.45           C
ATOM   4601  HD2 TYR A 283       6.636  -3.402  -3.632  1.00  2.45           H
ATOM   4602  CE1 TYR A 283       8.348  -0.537  -5.622  1.00  2.45           C
ATOM   4603  HE1 TYR A 283       8.809   0.275  -6.161  1.00  2.45           H
ATOM   4604  CE2 TYR A 283       8.089  -1.799  -3.568  1.00  2.45           C
ATOM   4605  HE2 TYR A 283       8.355  -1.972  -2.535  1.00  2.45           H
ATOM   4606  CZ  TYR A 283       8.692  -0.763  -4.287  1.00  2.45           C
ATOM   4607  OH  TYR A 283       9.624   0.036  -3.676  1.00  2.45           O
ATOM   4608  HH  TYR A 283       9.809  -0.243  -2.777  1.00  2.45           H
ATOM   4609  N   TYR A 284       5.433  -5.946  -4.717  1.00  2.98           N
ATOM   4610  H   TYR A 284       4.483  -5.675  -4.950  1.00  2.98           H
ATOM   4611  CA  TYR A 284       5.671  -6.754  -3.529  1.00  2.98           C
ATOM   4612  HA  TYR A 284       6.490  -6.308  -2.965  1.00  2.98           H
ATOM   4613  C   TYR A 284       6.063  -8.195  -3.829  1.00  2.98           C
ATOM   4614  O   TYR A 284       6.876  -8.762  -3.114  1.00  2.98           O
ATOM   4615  CB  TYR A 284       4.428  -6.745  -2.652  1.00  2.98           C
ATOM   4616 1HB  TYR A 284       3.603  -7.186  -3.210  1.00  2.98           H
ATOM   4617 2HB  TYR A 284       4.628  -7.369  -1.782  1.00  2.98           H
ATOM   4618  CG  TYR A 284       4.003  -5.375  -2.162  1.00  2.98           C
ATOM   4619  CD1 TYR A 284       2.637  -5.052  -2.065  1.00  2.98           C
ATOM   4620  HD1 TYR A 284       1.898  -5.755  -2.420  1.00  2.98           H
ATOM   4621  CD2 TYR A 284       4.947  -4.405  -1.764  1.00  2.98           C
ATOM   4622  HD2 TYR A 284       6.005  -4.609  -1.830  1.00  2.98           H
ATOM   4623  CE1 TYR A 284       2.216  -3.821  -1.497  1.00  2.98           C
ATOM   4624  HE1 TYR A 284       1.164  -3.605  -1.384  1.00  2.98           H
ATOM   4625  CE2 TYR A 284       4.530  -3.155  -1.263  1.00  2.98           C
ATOM   4626  HE2 TYR A 284       5.262  -2.414  -0.984  1.00  2.98           H
ATOM   4627  CZ  TYR A 284       3.168  -2.886  -1.100  1.00  2.98           C
ATOM   4628  OH  TYR A 284       2.771  -1.690  -0.557  1.00  2.98           O
ATOM   4629  HH  TYR A 284       1.819  -1.570  -0.580  1.00  2.98           H
ATOM   4630  N   VAL A 285       5.538  -8.791  -4.890  1.00-15.84           N
ATOM   4631  H   VAL A 285       4.824  -8.308  -5.434  1.00-15.84           H
ATOM   4632  CA  VAL A 285       5.945 -10.138  -5.301  1.00-15.84           C
ATOM   4633  HA  VAL A 285       5.834 -10.813  -4.454  1.00-15.84           H
ATOM   4634  C   VAL A 285       7.426 -10.136  -5.680  1.00-15.84           C
ATOM   4635  O   VAL A 285       8.149 -11.058  -5.306  1.00-15.84           O
ATOM   4636  CB  VAL A 285       5.047 -10.675  -6.459  1.00-15.84           C
ATOM   4637  HB  VAL A 285       4.995  -9.918  -7.241  1.00-15.84           H
ATOM   4638  CG1 VAL A 285       5.596 -11.969  -7.073  1.00-15.84           C
ATOM   4639 1HG1 VAL A 285       4.913 -12.325  -7.846  1.00-15.84           H
ATOM   4640 2HG1 VAL A 285       5.713 -12.736  -6.310  1.00-15.84           H
ATOM   4641 3HG1 VAL A 285       6.561 -11.776  -7.541  1.00-15.84           H
ATOM   4642  CG2 VAL A 285       3.626 -10.964  -5.936  1.00-15.84           C
ATOM   4643 1HG2 VAL A 285       2.972 -11.205  -6.776  1.00-15.84           H
ATOM   4644 2HG2 VAL A 285       3.222 -10.092  -5.426  1.00-15.84           H
ATOM   4645 3HG2 VAL A 285       3.640 -11.802  -5.239  1.00-15.84           H
ATOM   4646  N   LEU A 286       7.932  -9.089  -6.320  1.00-12.67           N
ATOM   4647  H   LEU A 286       7.330  -8.335  -6.637  1.00-12.67           H
ATOM   4648  CA  LEU A 286       9.376  -9.026  -6.570  1.00-12.67           C
ATOM   4649  HA  LEU A 286       9.693  -9.973  -7.007  1.00-12.67           H
ATOM   4650  C   LEU A 286      10.174  -8.840  -5.281  1.00-12.67           C
ATOM   4651  O   LEU A 286      11.310  -9.296  -5.173  1.00-12.67           O
ATOM   4652  CB  LEU A 286       9.738  -7.903  -7.542  1.00-12.67           C
ATOM   4653 1HB  LEU A 286       9.393  -6.960  -7.117  1.00-12.67           H
ATOM   4654 2HB  LEU A 286      10.826  -7.859  -7.582  1.00-12.67           H
ATOM   4655  CG  LEU A 286       9.236  -7.987  -8.991  1.00-12.67           C
ATOM   4656  HG  LEU A 286       8.153  -7.898  -8.996  1.00-12.67           H
ATOM   4657  CD1 LEU A 286       9.824  -6.809  -9.742  1.00-12.67           C
ATOM   4658 1HD1 LEU A 286       9.498  -6.847 -10.777  1.00-12.67           H
ATOM   4659 2HD1 LEU A 286      10.914  -6.837  -9.715  1.00-12.67           H
ATOM   4660 3HD1 LEU A 286       9.473  -5.875  -9.301  1.00-12.67           H
ATOM   4661  CD2 LEU A 286       9.603  -9.283  -9.721  1.00-12.67           C
ATOM   4662 1HD2 LEU A 286       9.241  -9.240 -10.749  1.00-12.67           H
ATOM   4663 2HD2 LEU A 286       9.130 -10.132  -9.230  1.00-12.67           H
ATOM   4664 3HD2 LEU A 286      10.682  -9.421  -9.734  1.00-12.67           H
ATOM   4665  N   GLY A 287       9.579  -8.219  -4.275  1.00 -0.16           N
ATOM   4666  H   GLY A 287       8.660  -7.815  -4.403  1.00 -0.16           H
ATOM   4667  CA  GLY A 287      10.220  -8.132  -2.971  1.00 -0.16           C
ATOM   4668 1HA  GLY A 287      11.243  -7.778  -3.093  1.00 -0.16           H
ATOM   4669 2HA  GLY A 287       9.672  -7.417  -2.362  1.00 -0.16           H
ATOM   4670  C   GLY A 287      10.244  -9.470  -2.249  1.00 -0.16           C
ATOM   4671  O   GLY A 287      11.207  -9.814  -1.570  1.00 -0.16           O
ATOM   4672  N   ILE A 288       9.206 -10.272  -2.430  1.00-10.68           N
ATOM   4673  H   ILE A 288       8.402  -9.926  -2.947  1.00-10.68           H
ATOM   4674  CA  ILE A 288       9.178 -11.639  -1.907  1.00-10.68           C
ATOM   4675  HA  ILE A 288       9.457 -11.630  -0.853  1.00-10.68           H
ATOM   4676  C   ILE A 288      10.226 -12.459  -2.657  1.00-10.68           C
ATOM   4677  O   ILE A 288      10.951 -13.241  -2.054  1.00-10.68           O
ATOM   4678  CB  ILE A 288       7.756 -12.266  -2.041  1.00-10.68           C
ATOM   4679  HB  ILE A 288       7.400 -12.108  -3.057  1.00-10.68           H
ATOM   4680  CG1 ILE A 288       6.802 -11.558  -1.061  1.00-10.68           C
ATOM   4681 1HG1 ILE A 288       7.110 -11.799  -0.044  1.00-10.68           H
ATOM   4682 2HG1 ILE A 288       6.900 -10.482  -1.187  1.00-10.68           H
ATOM   4683  CG2 ILE A 288       7.779 -13.786  -1.778  1.00-10.68           C
ATOM   4684 1HG2 ILE A 288       6.776 -14.207  -1.837  1.00-10.68           H
ATOM   4685 2HG2 ILE A 288       8.197 -13.994  -0.793  1.00-10.68           H
ATOM   4686 3HG2 ILE A 288       8.391 -14.280  -2.533  1.00-10.68           H
ATOM   4687  CD1 ILE A 288       5.327 -11.908  -1.211  1.00-10.68           C
ATOM   4688 1HD1 ILE A 288       4.752 -11.319  -0.498  1.00-10.68           H
ATOM   4689 2HD1 ILE A 288       5.157 -12.963  -0.998  1.00-10.68           H
ATOM   4690 3HD1 ILE A 288       4.991 -11.677  -2.223  1.00-10.68           H
ATOM   4691  N   TRP A 289      10.375 -12.259  -3.958  1.00 24.72           N
ATOM   4692  H   TRP A 289       9.742 -11.639  -4.455  1.00 24.72           H
ATOM   4693  CA  TRP A 289      11.433 -12.951  -4.689  1.00 24.72           C
ATOM   4694  HA  TRP A 289      11.306 -14.025  -4.548  1.00 24.72           H
ATOM   4695  C   TRP A 289      12.795 -12.554  -4.119  1.00 24.72           C
ATOM   4696  O   TRP A 289      13.648 -13.407  -3.941  1.00 24.72           O
ATOM   4697  CB  TRP A 289      11.342 -12.640  -6.182  1.00 24.72           C
ATOM   4698 1HB  TRP A 289      10.308 -12.784  -6.498  1.00 24.72           H
ATOM   4699 2HB  TRP A 289      11.596 -11.596  -6.332  1.00 24.72           H
ATOM   4700  CG  TRP A 289      12.226 -13.487  -7.075  1.00 24.72           C
ATOM   4701  CD1 TRP A 289      13.099 -14.471  -6.709  1.00 24.72           C
ATOM   4702  HD1 TRP A 289      13.291 -14.764  -5.683  1.00 24.72           H
ATOM   4703  CD2 TRP A 289      12.302 -13.434  -8.510  1.00 24.72           C
ATOM   4704  NE1 TRP A 289      13.709 -15.034  -7.794  1.00 24.72           N
ATOM   4705  HE1 TRP A 289      14.397 -15.774  -7.741  1.00 24.72           H
ATOM   4706  CE2 TRP A 289      13.239 -14.426  -8.924  1.00 24.72           C
ATOM   4707  CE3 TRP A 289      11.637 -12.677  -9.495  1.00 24.72           C
ATOM   4708  HE3 TRP A 289      10.901 -11.940  -9.211  1.00 24.72           H
ATOM   4709  CZ2 TRP A 289      13.532 -14.664 -10.282  1.00 24.72           C
ATOM   4710  HZ2 TRP A 289      14.227 -15.437 -10.574  1.00 24.72           H
ATOM   4711  CZ3 TRP A 289      11.944 -12.896 -10.856  1.00 24.72           C
ATOM   4712  HZ3 TRP A 289      11.448 -12.308 -11.614  1.00 24.72           H
ATOM   4713  CH2 TRP A 289      12.893 -13.892 -11.235  1.00 24.72           C
ATOM   4714  HH2 TRP A 289      13.110 -14.052 -12.282  1.00 24.72           H
ATOM   4715  N   TYR A 290      12.980 -11.296  -3.745  1.00  5.87           N
ATOM   4716  H   TYR A 290      12.260 -10.608  -3.925  1.00  5.87           H
ATOM   4717  CA  TYR A 290      14.222 -10.872  -3.095  1.00  5.87           C
ATOM   4718  HA  TYR A 290      15.050 -11.127  -3.753  1.00  5.87           H
ATOM   4719  C   TYR A 290      14.459 -11.575  -1.754  1.00  5.87           C
ATOM   4720  O   TYR A 290      15.589 -11.913  -1.430  1.00  5.87           O
ATOM   4721  CB  TYR A 290      14.228  -9.352  -2.910  1.00  5.87           C
ATOM   4722 1HB  TYR A 290      13.803  -8.899  -3.803  1.00  5.87           H
ATOM   4723 2HB  TYR A 290      13.603  -9.090  -2.059  1.00  5.87           H
ATOM   4724  CG  TYR A 290      15.610  -8.768  -2.703  1.00  5.87           C
ATOM   4725  CD1 TYR A 290      16.386  -8.352  -3.805  1.00  5.87           C
ATOM   4726  HD1 TYR A 290      15.995  -8.459  -4.806  1.00  5.87           H
ATOM   4727  CD2 TYR A 290      16.149  -8.615  -1.409  1.00  5.87           C
ATOM   4728  HD2 TYR A 290      15.569  -8.922  -0.552  1.00  5.87           H
ATOM   4729  CE1 TYR A 290      17.681  -7.801  -3.615  1.00  5.87           C
ATOM   4730  HE1 TYR A 290      18.275  -7.498  -4.461  1.00  5.87           H
ATOM   4731  CE2 TYR A 290      17.453  -8.073  -1.220  1.00  5.87           C
ATOM   4732  HE2 TYR A 290      17.867  -7.977  -0.229  1.00  5.87           H
ATOM   4733  CZ  TYR A 290      18.203  -7.675  -2.329  1.00  5.87           C
ATOM   4734  OH  TYR A 290      19.466  -7.161  -2.169  1.00  5.87           O
ATOM   4735  HH  TYR A 290      19.868  -6.919  -3.011  1.00  5.87           H
ATOM   4736  N   TRP A 291      13.406 -11.845  -0.988  1.00 48.01           N
ATOM   4737  H   TRP A 291      12.487 -11.538  -1.282  1.00 48.01           H
ATOM   4738  CA  TRP A 291      13.545 -12.596   0.267  1.00 48.01           C
ATOM   4739  HA  TRP A 291      14.331 -12.121   0.854  1.00 48.01           H
ATOM   4740  C   TRP A 291      13.997 -14.031   0.005  1.00 48.01           C
ATOM   4741  O   TRP A 291      14.789 -14.574   0.764  1.00 48.01           O
ATOM   4742  CB  TRP A 291      12.244 -12.553   1.095  1.00 48.01           C
ATOM   4743 1HB  TRP A 291      12.463 -12.050   2.035  1.00 48.01           H
ATOM   4744 2HB  TRP A 291      11.519 -11.941   0.559  1.00 48.01           H
ATOM   4745  CG  TRP A 291      11.589 -13.898   1.420  1.00 48.01           C
ATOM   4746  CD1 TRP A 291      10.706 -14.583   0.649  1.00 48.01           C
ATOM   4747  HD1 TRP A 291      10.383 -14.262  -0.330  1.00 48.01           H
ATOM   4748  CD2 TRP A 291      11.720 -14.690   2.622  1.00 48.01           C
ATOM   4749  NE1 TRP A 291      10.285 -15.730   1.252  1.00 48.01           N
ATOM   4750  HE1 TRP A 291       9.662 -16.402   0.826  1.00 48.01           H
ATOM   4751  CE2 TRP A 291      10.864 -15.819   2.481  1.00 48.01           C
ATOM   4752  CE3 TRP A 291      12.457 -14.555   3.813  1.00 48.01           C
ATOM   4753  HE3 TRP A 291      13.118 -13.723   3.938  1.00 48.01           H
ATOM   4754  CZ2 TRP A 291      10.725 -16.796   3.489  1.00 48.01           C
ATOM   4755  HZ2 TRP A 291      10.075 -17.645   3.348  1.00 48.01           H
ATOM   4756  CZ3 TRP A 291      12.321 -15.532   4.835  1.00 48.01           C
ATOM   4757  HZ3 TRP A 291      12.886 -15.435   5.751  1.00 48.01           H
ATOM   4758  CH2 TRP A 291      11.451 -16.644   4.657  1.00 48.01           C
ATOM   4759  HH2 TRP A 291      11.365 -17.384   5.440  1.00 48.01           H
ATOM   4760  N   PHE A 292      13.543 -14.636  -1.086  1.00-13.21           N
ATOM   4761  H   PHE A 292      12.870 -14.162  -1.676  1.00-13.21           H
ATOM   4762  CA  PHE A 292      13.992 -15.982  -1.437  1.00-13.21           C
ATOM   4763  HA  PHE A 292      14.015 -16.595  -0.536  1.00-13.21           H
ATOM   4764  C   PHE A 292      15.392 -15.985  -2.043  1.00-13.21           C
ATOM   4765  O   PHE A 292      16.147 -16.946  -1.878  1.00-13.21           O
ATOM   4766  CB  PHE A 292      13.051 -16.623  -2.460  1.00-13.21           C
ATOM   4767 1HB  PHE A 292      12.883 -15.929  -3.283  1.00-13.21           H
ATOM   4768 2HB  PHE A 292      13.544 -17.508  -2.859  1.00-13.21           H
ATOM   4769  CG  PHE A 292      11.731 -17.058  -1.889  1.00-13.21           C
ATOM   4770  CD1 PHE A 292      10.529 -16.490  -2.340  1.00-13.21           C
ATOM   4771  HD1 PHE A 292      10.550 -15.703  -3.081  1.00-13.21           H
ATOM   4772  CD2 PHE A 292      11.682 -18.080  -0.926  1.00-13.21           C
ATOM   4773  HD2 PHE A 292      12.599 -18.519  -0.562  1.00-13.21           H
ATOM   4774  CE1 PHE A 292       9.282 -16.948  -1.842  1.00-13.21           C
ATOM   4775  HE1 PHE A 292       8.361 -16.521  -2.208  1.00-13.21           H
ATOM   4776  CE2 PHE A 292      10.447 -18.552  -0.430  1.00-13.21           C
ATOM   4777  HE2 PHE A 292      10.429 -19.349   0.298  1.00-13.21           H
ATOM   4778  CZ  PHE A 292       9.244 -17.974  -0.877  1.00-13.21           C
ATOM   4779  HZ  PHE A 292       8.299 -18.319  -0.488  1.00-13.21           H
ATOM   4780  N   ASP A 293      15.703 -14.947  -2.803  1.00  3.53           N
ATOM   4781  H   ASP A 293      15.012 -14.211  -2.934  1.00  3.53           H
ATOM   4782  CA  ASP A 293      16.965 -14.803  -3.524  1.00  3.53           C
ATOM   4783  HA  ASP A 293      17.751 -15.360  -3.017  1.00  3.53           H
ATOM   4784  C   ASP A 293      17.368 -13.330  -3.655  1.00  3.53           C
ATOM   4785  O   ASP A 293      16.818 -12.607  -4.489  1.00  3.53           O
ATOM   4786  CB  ASP A 293      16.820 -15.351  -4.943  1.00  3.53           C
ATOM   4787 1HB  ASP A 293      16.578 -16.412  -4.900  1.00  3.53           H
ATOM   4788 2HB  ASP A 293      15.998 -14.835  -5.439  1.00  3.53           H
ATOM   4789  CG  ASP A 293      18.078 -15.143  -5.764  1.00  3.53           C
ATOM   4790  OD1 ASP A 293      19.185 -15.031  -5.183  1.00  3.53           O
ATOM   4791  OD2 ASP A 293      17.964 -15.024  -7.000  1.00  3.53           O
ATOM   4792  N   PRO A 294      18.379 -12.871  -2.899  1.00 -6.24           N
ATOM   4793  CA  PRO A 294      18.717 -11.451  -3.068  1.00 -6.24           C
ATOM   4794  HA  PRO A 294      17.824 -10.834  -2.962  1.00 -6.24           H
ATOM   4795  C   PRO A 294      19.394 -11.124  -4.399  1.00 -6.24           C
ATOM   4796  O   PRO A 294      19.540  -9.961  -4.771  1.00 -6.24           O
ATOM   4797  CB  PRO A 294      19.663 -11.193  -1.894  1.00 -6.24           C
ATOM   4798 1HB  PRO A 294      20.378 -10.406  -2.130  1.00 -6.24           H
ATOM   4799 2HB  PRO A 294      19.091 -10.933  -1.005  1.00 -6.24           H
ATOM   4800  CG  PRO A 294      20.341 -12.500  -1.693  1.00 -6.24           C
ATOM   4801 1HG  PRO A 294      21.121 -12.634  -2.443  1.00 -6.24           H
ATOM   4802 2HG  PRO A 294      20.758 -12.575  -0.690  1.00 -6.24           H
ATOM   4803  CD  PRO A 294      19.245 -13.512  -1.890  1.00 -6.24           C
ATOM   4804 1HD  PRO A 294      19.654 -14.452  -2.262  1.00 -6.24           H
ATOM   4805 2HD  PRO A 294      18.691 -13.669  -0.964  1.00 -6.24           H
ATOM   4806  N   GLU A 295      19.822 -12.126  -5.151  1.00  2.48           N
ATOM   4807  H   GLU A 295      19.672 -13.092  -4.863  1.00  2.48           H
ATOM   4808  CA  GLU A 295      20.505 -11.885  -6.417  1.00  2.48           C
ATOM   4809  HA  GLU A 295      21.149 -11.014  -6.302  1.00  2.48           H
ATOM   4810  C   GLU A 295      19.516 -11.599  -7.543  1.00  2.48           C
ATOM   4811  O   GLU A 295      19.910 -11.218  -8.644  1.00  2.48           O
ATOM   4812  CB  GLU A 295      21.396 -13.082  -6.736  1.00  2.48           C
ATOM   4813 1HB  GLU A 295      21.786 -13.445  -5.790  1.00  2.48           H
ATOM   4814 2HB  GLU A 295      20.802 -13.877  -7.186  1.00  2.48           H
ATOM   4815  CG  GLU A 295      22.581 -12.754  -7.628  1.00  2.48           C
ATOM   4816 1HG  GLU A 295      22.231 -12.590  -8.647  1.00  2.48           H
ATOM   4817 2HG  GLU A 295      23.051 -11.838  -7.267  1.00  2.48           H
ATOM   4818  CD  GLU A 295      23.616 -13.861  -7.616  1.00  2.48           C
ATOM   4819  OE1 GLU A 295      24.227 -14.105  -6.548  1.00  2.48           O
ATOM   4820  OE2 GLU A 295      23.855 -14.487  -8.673  1.00  2.48           O
ATOM   4821  N   MET A 296      18.222 -11.713  -7.269  1.00 22.66           N
ATOM   4822  H   MET A 296      17.923 -12.009  -6.345  1.00 22.66           H
ATOM   4823  CA  MET A 296      17.215 -11.452  -8.298  1.00 22.66           C
ATOM   4824  HA  MET A 296      17.446 -12.101  -9.139  1.00 22.66           H
ATOM   4825  C   MET A 296      17.276 -10.026  -8.837  1.00 22.66           C
ATOM   4826  O   MET A 296      16.992  -9.795 -10.011  1.00 22.66           O
ATOM   4827  CB  MET A 296      15.808 -11.825  -7.805  1.00 22.66           C
ATOM   4828 1HB  MET A 296      15.140 -11.845  -8.663  1.00 22.66           H
ATOM   4829 2HB  MET A 296      15.858 -12.839  -7.410  1.00 22.66           H
ATOM   4830  CG  MET A 296      15.180 -10.939  -6.724  1.00 22.66           C
ATOM   4831 1HG  MET A 296      14.350 -11.493  -6.287  1.00 22.66           H
ATOM   4832 2HG  MET A 296      15.916 -10.778  -5.937  1.00 22.66           H
ATOM   4833  SD  MET A 296      14.550  -9.323  -7.249  1.00 22.66           S
ATOM   4834  CE  MET A 296      13.191  -9.757  -8.290  1.00 22.66           C
ATOM   4835 1HE  MET A 296      12.703  -8.852  -8.647  1.00 22.66           H
ATOM   4836 2HE  MET A 296      12.472 -10.348  -7.727  1.00 22.66           H
ATOM   4837 3HE  MET A 296      13.545 -10.333  -9.146  1.00 22.66           H
ATOM   4838  N   LEU A 297      17.728  -9.083  -8.018  1.00 -0.27           N
ATOM   4839  H   LEU A 297      17.972  -9.336  -7.070  1.00 -0.27           H
ATOM   4840  CA  LEU A 297      17.862  -7.689  -8.441  1.00 -0.27           C
ATOM   4841  HA  LEU A 297      16.924  -7.364  -8.890  1.00 -0.27           H
ATOM   4842  C   LEU A 297      18.966  -7.527  -9.482  1.00 -0.27           C
ATOM   4843  O   LEU A 297      18.838  -6.754 -10.425  1.00 -0.27           O
ATOM   4844  CB  LEU A 297      18.149  -6.817  -7.216  1.00 -0.27           C
ATOM   4845 1HB  LEU A 297      17.351  -7.002  -6.498  1.00 -0.27           H
ATOM   4846 2HB  LEU A 297      19.083  -7.162  -6.772  1.00 -0.27           H
ATOM   4847  CG  LEU A 297      18.263  -5.294  -7.401  1.00 -0.27           C
ATOM   4848  HG  LEU A 297      19.128  -5.086  -8.029  1.00 -0.27           H
ATOM   4849  CD1 LEU A 297      17.036  -4.663  -8.059  1.00 -0.27           C
ATOM   4850 1HD1 LEU A 297      17.143  -3.579  -8.087  1.00 -0.27           H
ATOM   4851 2HD1 LEU A 297      16.131  -4.920  -7.506  1.00 -0.27           H
ATOM   4852 3HD1 LEU A 297      16.944  -5.017  -9.086  1.00 -0.27           H
ATOM   4853  CD2 LEU A 297      18.488  -4.638  -6.040  1.00 -0.27           C
ATOM   4854 1HD2 LEU A 297      18.639  -3.569  -6.175  1.00 -0.27           H
ATOM   4855 2HD2 LEU A 297      19.376  -5.059  -5.569  1.00 -0.27           H
ATOM   4856 3HD2 LEU A 297      17.625  -4.804  -5.392  1.00 -0.27           H
ATOM   4857  N   ASN A 298      20.006  -8.344  -9.385  1.00 -8.11           N
ATOM   4858  H   ASN A 298      20.039  -9.027  -8.640  1.00 -8.11           H
ATOM   4859  CA  ASN A 298      21.104  -8.312 -10.354  1.00 -8.11           C
ATOM   4860  HA  ASN A 298      21.377  -7.274 -10.548  1.00 -8.11           H
ATOM   4861  C   ASN A 298      20.673  -8.930 -11.685  1.00 -8.11           C
ATOM   4862  O   ASN A 298      21.409  -8.864 -12.672  1.00 -8.11           O
ATOM   4863  CB  ASN A 298      22.344  -9.062  -9.837  1.00 -8.11           C
ATOM   4864 1HB  ASN A 298      22.050 -10.023  -9.422  1.00 -8.11           H
ATOM   4865 2HB  ASN A 298      23.009  -9.246 -10.679  1.00 -8.11           H
ATOM   4866  CG  ASN A 298      23.131  -8.280  -8.810  1.00 -8.11           C
ATOM   4867  OD1 ASN A 298      22.598  -7.631  -7.914  1.00 -8.11           O
ATOM   4868  ND2 ASN A 298      24.428  -8.343  -8.922  1.00 -8.11           N
ATOM   4869 1HD2 ASN A 298      25.000  -7.802  -8.300  1.00 -8.11           H
ATOM   4870 2HD2 ASN A 298      24.854  -8.935  -9.620  1.00 -8.11           H
ATOM   4871  N   ARG A 299      19.483  -9.520 -11.728  1.00 -0.82           N
ATOM   4872  H   ARG A 299      18.931  -9.576 -10.879  1.00 -0.82           H
ATOM   4873  CA  ARG A 299      18.916 -10.074 -12.960  1.00 -0.82           C
ATOM   4874  HA  ARG A 299      19.649  -9.990 -13.762  1.00 -0.82           H
ATOM   4875  C   ARG A 299      17.674  -9.307 -13.399  1.00 -0.82           C
ATOM   4876  O   ARG A 299      17.007  -9.704 -14.356  1.00 -0.82           O
ATOM   4877  CB  ARG A 299      18.560 -11.550 -12.774  1.00 -0.82           C
ATOM   4878 1HB  ARG A 299      17.783 -11.612 -12.018  1.00 -0.82           H
ATOM   4879 2HB  ARG A 299      18.162 -11.930 -13.713  1.00 -0.82           H
ATOM   4880  CG  ARG A 299      19.710 -12.447 -12.350  1.00 -0.82           C
ATOM   4881 1HG  ARG A 299      20.554 -12.296 -13.022  1.00 -0.82           H
ATOM   4882 2HG  ARG A 299      20.014 -12.195 -11.334  1.00 -0.82           H
ATOM   4883  CD  ARG A 299      19.291 -13.912 -12.404  1.00 -0.82           C
ATOM   4884 1HD  ARG A 299      19.052 -14.165 -13.437  1.00 -0.82           H
ATOM   4885 2HD  ARG A 299      20.125 -14.537 -12.082  1.00 -0.82           H
ATOM   4886  NE  ARG A 299      18.115 -14.189 -11.567  1.00 -0.82           N
ATOM   4887  HE  ARG A 299      17.216 -14.188 -12.030  1.00 -0.82           H
ATOM   4888  CZ  ARG A 299      18.113 -14.452 -10.269  1.00 -0.82           C
ATOM   4889  NH1 ARG A 299      16.975 -14.632  -9.671  1.00 -0.82           N
ATOM   4890 1HH1 ARG A 299      16.113 -14.528 -10.175  1.00 -0.82           H
ATOM   4891 2HH1 ARG A 299      16.993 -14.846  -8.679  1.00 -0.82           H
ATOM   4892  NH2 ARG A 299      19.185 -14.535  -9.530  1.00 -0.82           N
ATOM   4893 1HH2 ARG A 299      20.094 -14.441  -9.948  1.00 -0.82           H
ATOM   4894 2HH2 ARG A 299      19.075 -14.719  -8.537  1.00 -0.82           H
ATOM   4895  N   LEU A 300      17.360  -8.208 -12.730  1.00 11.59           N
ATOM   4896  H   LEU A 300      17.900  -7.937 -11.919  1.00 11.59           H
ATOM   4897  CA  LEU A 300      16.362  -7.267 -13.235  1.00 11.59           C
ATOM   4898  HA  LEU A 300      15.653  -7.760 -13.899  1.00 11.59           H
ATOM   4899  C   LEU A 300      17.208  -6.281 -14.029  1.00 11.59           C
ATOM   4900  O   LEU A 300      18.431  -6.260 -13.874  1.00 11.59           O
ATOM   4901  CB  LEU A 300      15.609  -6.544 -12.108  1.00 11.59           C
ATOM   4902 1HB  LEU A 300      16.348  -6.049 -11.477  1.00 11.59           H
ATOM   4903 2HB  LEU A 300      15.004  -5.765 -12.570  1.00 11.59           H
ATOM   4904  CG  LEU A 300      14.672  -7.348 -11.189  1.00 11.59           C
ATOM   4905  HG  LEU A 300      15.257  -8.100 -10.668  1.00 11.59           H
ATOM   4906  CD1 LEU A 300      14.052  -6.420 -10.151  1.00 11.59           C
ATOM   4907 1HD1 LEU A 300      13.429  -6.986  -9.464  1.00 11.59           H
ATOM   4908 2HD1 LEU A 300      13.449  -5.654 -10.640  1.00 11.59           H
ATOM   4909 3HD1 LEU A 300      14.838  -5.929  -9.581  1.00 11.59           H
ATOM   4910  CD2 LEU A 300      13.550  -8.059 -11.946  1.00 11.59           C
ATOM   4911 1HD2 LEU A 300      12.897  -8.575 -11.244  1.00 11.59           H
ATOM   4912 2HD2 LEU A 300      13.973  -8.798 -12.624  1.00 11.59           H
ATOM   4913 3HD2 LEU A 300      12.964  -7.340 -12.519  1.00 11.59           H
ATOM   4914  N   SER A 301      16.586  -5.460 -14.858  1.00  4.60           N
ATOM   4915  H   SER A 301      15.581  -5.484 -14.941  1.00  4.60           H
ATOM   4916  CA  SER A 301      17.311  -4.457 -15.631  1.00  4.60           C
ATOM   4917  HA  SER A 301      18.375  -4.501 -15.403  1.00  4.60           H
ATOM   4918  C   SER A 301      16.793  -3.092 -15.213  1.00  4.60           C
ATOM   4919  O   SER A 301      15.713  -2.969 -14.638  1.00  4.60           O
ATOM   4920  CB  SER A 301      17.120  -4.699 -17.126  1.00  4.60           C
ATOM   4921 1HB  SER A 301      17.696  -3.968 -17.693  1.00  4.60           H
ATOM   4922 2HB  SER A 301      17.474  -5.702 -17.370  1.00  4.60           H
ATOM   4923  OG  SER A 301      15.754  -4.594 -17.470  1.00  4.60           O
ATOM   4924  HG  SER A 301      15.585  -5.169 -18.232  1.00  4.60           H
ATOM   4925  N   ASP A 302      17.573  -2.055 -15.459  1.00 26.71           N
ATOM   4926  H   ASP A 302      18.447  -2.194 -15.958  1.00 26.71           H
ATOM   4927  CA  ASP A 302      17.235  -0.717 -14.978  1.00 26.71           C
ATOM   4928  HA  ASP A 302      17.204  -0.793 -13.893  1.00 26.71           H
ATOM   4929  C   ASP A 302      15.872  -0.129 -15.400  1.00 26.71           C
ATOM   4930  O   ASP A 302      15.151   0.406 -14.554  1.00 26.71           O
ATOM   4931  CB  ASP A 302      18.382   0.231 -15.329  1.00 26.71           C
ATOM   4932 1HB  ASP A 302      19.233  -0.365 -15.657  1.00 26.71           H
ATOM   4933 2HB  ASP A 302      18.081   0.883 -16.148  1.00 26.71           H
ATOM   4934  CG  ASP A 302      18.826   1.068 -14.147  1.00 26.71           C
ATOM   4935  OD1 ASP A 302      18.027   1.304 -13.217  1.00 26.71           O
ATOM   4936  OD2 ASP A 302      19.981   1.541 -14.162  1.00 26.71           O
ATOM   4937  N   PRO A 303      15.449  -0.260 -16.676  1.00  2.10           N
ATOM   4938  CA  PRO A 303      14.099   0.277 -16.901  1.00  2.10           C
ATOM   4939  HA  PRO A 303      14.018   1.283 -16.491  1.00  2.10           H
ATOM   4940  C   PRO A 303      12.968  -0.590 -16.331  1.00  2.10           C
ATOM   4941  O   PRO A 303      11.861  -0.105 -16.120  1.00  2.10           O
ATOM   4942  CB  PRO A 303      14.023   0.352 -18.424  1.00  2.10           C
ATOM   4943 1HB  PRO A 303      12.994   0.261 -18.765  1.00  2.10           H
ATOM   4944 2HB  PRO A 303      14.464   1.283 -18.778  1.00  2.10           H
ATOM   4945  CG  PRO A 303      14.826  -0.784 -18.868  1.00  2.10           C
ATOM   4946 1HG  PRO A 303      14.253  -1.705 -18.760  1.00  2.10           H
ATOM   4947 2HG  PRO A 303      15.150  -0.654 -19.900  1.00  2.10           H
ATOM   4948  CD  PRO A 303      16.003  -0.797 -17.934  1.00  2.10           C
ATOM   4949 1HD  PRO A 303      16.372  -1.814 -17.805  1.00  2.10           H
ATOM   4950 2HD  PRO A 303      16.790  -0.142 -18.303  1.00  2.10           H
ATOM   4951  N   VAL A 304      13.233  -1.854 -16.026  1.00 -3.25           N
ATOM   4952  H   VAL A 304      14.147  -2.242 -16.225  1.00 -3.25           H
ATOM   4953  CA  VAL A 304      12.247  -2.712 -15.366  1.00 -3.25           C
ATOM   4954  HA  VAL A 304      11.267  -2.559 -15.818  1.00 -3.25           H
ATOM   4955  C   VAL A 304      12.171  -2.271 -13.904  1.00 -3.25           C
ATOM   4956  O   VAL A 304      11.090  -2.169 -13.320  1.00 -3.25           O
ATOM   4957  CB  VAL A 304      12.641  -4.211 -15.529  1.00 -3.25           C
ATOM   4958  HB  VAL A 304      13.654  -4.355 -15.163  1.00 -3.25           H
ATOM   4959  CG1 VAL A 304      11.723  -5.136 -14.747  1.00 -3.25           C
ATOM   4960 1HG1 VAL A 304      12.021  -6.174 -14.906  1.00 -3.25           H
ATOM   4961 2HG1 VAL A 304      10.693  -5.004 -15.080  1.00 -3.25           H
ATOM   4962 3HG1 VAL A 304      11.792  -4.918 -13.681  1.00 -3.25           H
ATOM   4963  CG2 VAL A 304      12.590  -4.604 -17.014  1.00 -3.25           C
ATOM   4964 1HG2 VAL A 304      12.902  -5.643 -17.132  1.00 -3.25           H
ATOM   4965 2HG2 VAL A 304      13.261  -3.978 -17.599  1.00 -3.25           H
ATOM   4966 3HG2 VAL A 304      11.575  -4.493 -17.398  1.00 -3.25           H
ATOM   4967  N   ASN A 305      13.313  -1.899 -13.338  1.00 10.80           N
ATOM   4968  H   ASN A 305      14.183  -2.023 -13.845  1.00 10.80           H
ATOM   4969  CA  ASN A 305      13.344  -1.332 -11.990  1.00 10.80           C
ATOM   4970  HA  ASN A 305      12.859  -2.031 -11.306  1.00 10.80           H
ATOM   4971  C   ASN A 305      12.572  -0.012 -11.944  1.00 10.80           C
ATOM   4972  O   ASN A 305      11.973   0.328 -10.928  1.00 10.80           O
ATOM   4973  CB  ASN A 305      14.782  -1.082 -11.510  1.00 10.80           C
ATOM   4974 1HB  ASN A 305      15.303  -0.445 -12.219  1.00 10.80           H
ATOM   4975 2HB  ASN A 305      14.744  -0.570 -10.550  1.00 10.80           H
ATOM   4976  CG  ASN A 305      15.569  -2.351 -11.326  1.00 10.80           C
ATOM   4977  OD1 ASN A 305      15.030  -3.379 -10.972  1.00 10.80           O
ATOM   4978  ND2 ASN A 305      16.854  -2.283 -11.538  1.00 10.80           N
ATOM   4979 1HD2 ASN A 305      17.399  -3.120 -11.421  1.00 10.80           H
ATOM   4980 2HD2 ASN A 305      17.278  -1.415 -11.816  1.00 10.80           H
ATOM   4981  N   HIS A 306      12.581   0.761 -13.022  1.00 44.90           N
ATOM   4982  H   HIS A 306      13.163   0.509 -13.813  1.00 44.90           H
ATOM   4983  CA  HIS A 306      11.743   1.964 -13.088  1.00 44.90           C
ATOM   4984  HA  HIS A 306      11.887   2.560 -12.190  1.00 44.90           H
ATOM   4985  C   HIS A 306      10.266   1.575 -13.137  1.00 44.90           C
ATOM   4986  O   HIS A 306       9.460   2.099 -12.362  1.00 44.90           O
ATOM   4987  CB  HIS A 306      12.102   2.827 -14.306  1.00 44.90           C
ATOM   4988 1HB  HIS A 306      12.928   3.486 -14.042  1.00 44.90           H
ATOM   4989 2HB  HIS A 306      12.432   2.177 -15.112  1.00 44.90           H
ATOM   4990  CG  HIS A 306      10.956   3.643 -14.819  1.00 44.90           C
ATOM   4991  ND1 HIS A 306      10.425   3.461 -16.079  1.00 44.90           N
ATOM   4992  CD2 HIS A 306      10.167   4.550 -14.178  1.00 44.90           C
ATOM   4993  HD2 HIS A 306      10.325   4.881 -13.163  1.00 44.90           H
ATOM   4994  CE1 HIS A 306       9.308   4.248 -16.126  1.00 44.90           C
ATOM   4995  HE1 HIS A 306       8.653   4.315 -16.983  1.00 44.90           H
ATOM   4996  NE2 HIS A 306       9.128   4.945 -14.976  1.00 44.90           N
ATOM   4997  HE2 HIS A 306       8.389   5.599 -14.756  1.00 44.90           H
ATOM   4998  N   PHE A 307       9.919   0.641 -14.012  1.00-10.67           N
ATOM   4999  H   PHE A 307      10.634   0.197 -14.580  1.00-10.67           H
ATOM   5000  CA  PHE A 307       8.525   0.276 -14.244  1.00-10.67           C
ATOM   5001  HA  PHE A 307       8.013   1.137 -14.669  1.00-10.67           H
ATOM   5002  C   PHE A 307       7.745  -0.113 -13.001  1.00-10.67           C
ATOM   5003  O   PHE A 307       6.638   0.372 -12.814  1.00-10.67           O
ATOM   5004  CB  PHE A 307       8.442  -0.881 -15.239  1.00-10.67           C
ATOM   5005 1HB  PHE A 307       8.828  -0.547 -16.200  1.00-10.67           H
ATOM   5006 2HB  PHE A 307       9.073  -1.693 -14.883  1.00-10.67           H
ATOM   5007  CG  PHE A 307       7.049  -1.428 -15.406  1.00-10.67           C
ATOM   5008  CD1 PHE A 307       6.088  -0.744 -16.170  1.00-10.67           C
ATOM   5009  HD1 PHE A 307       6.349   0.182 -16.661  1.00-10.67           H
ATOM   5010  CD2 PHE A 307       6.684  -2.627 -14.763  1.00-10.67           C
ATOM   5011  HD2 PHE A 307       7.411  -3.162 -14.169  1.00-10.67           H
ATOM   5012  CE1 PHE A 307       4.768  -1.253 -16.293  1.00-10.67           C
ATOM   5013  HE1 PHE A 307       4.031  -0.717 -16.869  1.00-10.67           H
ATOM   5014  CE2 PHE A 307       5.373  -3.144 -14.875  1.00-10.67           C
ATOM   5015  HE2 PHE A 307       5.106  -4.059 -14.366  1.00-10.67           H
ATOM   5016  CZ  PHE A 307       4.417  -2.461 -15.650  1.00-10.67           C
ATOM   5017  HZ  PHE A 307       3.415  -2.856 -15.743  1.00-10.67           H
ATOM   5018  N   PHE A 308       8.277  -0.957 -12.132  1.00 -3.25           N
ATOM   5019  H   PHE A 308       9.202  -1.341 -12.285  1.00 -3.25           H
ATOM   5020  CA  PHE A 308       7.468  -1.386 -10.990  1.00 -3.25           C
[truncated: 27,773 more chars]
