# Supplementary material for: Variety of genetic defects in GnRH and hypothalamic–pituitary signaling and development in normosmic patients with IHH
Source: Front Endocrinol (Lausanne). 2024 Jul 1;15:1396805. doi: 10.3389/fendo.2024.1396805 (PMC11246878; doi:10.3389/fendo.2024.1396805)
Supplement: Supplementary file 1 [file DataSheet_1.zip › GNRHR_Trp206del_Afold.pdb]

REMARK YASARA *************************************************************
REMARK YASARA *                                                           *
REMARK YASARA *                     Y  A  S  A  R  A                      *
REMARK YASARA *                                                           *
REMARK YASARA *   Yet Another Scientific Artificial Reality Application   *
REMARK YASARA *                                                           *
REMARK YASARA *            MOLECULE STRUCTURE FILE, PDB FORMAT            *
REMARK YASARA *                                                           *
REMARK YASARA * Just use YASARA every day to make your questions go away! *
REMARK YASARA *                                                           *
REMARK YASARA *                      www.YASARA.org                       *
REMARK YASARA *                                                           *
REMARK YASARA *************************************************************
REMARK YASARA
REMARK YASARA Version:           24.4.10.W.64
REMARK YASARA Written on:        Mon May 20 13:02:56 2024
REMARK YASARA Number of models:  1
REMARK YASARA Number of atoms:   5349
REMARK YASARA Please address questions or suggestions to: Eliza@yasara.org
REMARK YASARA
COMPND    MOL_ID: 1;
COMPND   2 MOLECULE: .;
COMPND   3 CHAIN: ;
SEQRES   1 A  327  MET ALA ASN SER ALA SER PRO GLU GLN ASN GLN ASN HIS 
SEQRES   2 A  327  CYS SER ALA ILE ASN ASN SER ILE PRO LEU MET GLN GLY 
SEQRES   3 A  327  ASN LEU PRO THR LEU THR LEU SER GLY LYS ILE ARG VAL 
SEQRES   4 A  327  THR VAL THR PHE PHE LEU PHE LEU LEU SER ALA THR PHE 
SEQRES   5 A  327  ASN ALA SER PHE LEU LEU LYS LEU GLN LYS TRP THR GLN 
SEQRES   6 A  327  LYS LYS GLU LYS GLY LYS LYS LEU SER ARG MET LYS LEU 
SEQRES   7 A  327  LEU LEU LYS HIS LEU THR LEU ALA ASN LEU LEU GLU THR 
SEQRES   8 A  327  LEU ILE VAL MET PRO LEU ASP GLY MET TRP ASN ILE THR 
SEQRES   9 A  327  VAL GLN TRP TYR ALA GLY GLU LEU LEU CYS LYS VAL LEU 
SEQRES  10 A  327  SER TYR LEU LYS LEU PHE SER MET TYR ALA PRO ALA PHE 
SEQRES  11 A  327  MET MET VAL VAL ILE SER LEU ASP ARG SER LEU ALA ILE 
SEQRES  12 A  327  THR ARG PRO LEU ALA LEU LYS SER ASN SER LYS VAL GLY 
SEQRES  13 A  327  GLN SER MET VAL GLY LEU ALA TRP ILE LEU SER SER VAL 
SEQRES  14 A  327  PHE ALA GLY PRO GLN LEU TYR ILE PHE ARG MET ILE HIS 
SEQRES  15 A  327  LEU ALA ASP SER SER GLY GLN THR LYS VAL PHE SER GLN 
SEQRES  16 A  327  CYS VAL THR HIS CYS SER PHE SER GLN TRP HIS GLN ALA 
SEQRES  17 A  327  PHE TYR ASN PHE PHE THR PHE SER CYS LEU PHE ILE ILE 
SEQRES  18 A  327  PRO LEU PHE ILE MET LEU ILE CYS ASN ALA LYS ILE ILE 
SEQRES  19 A  327  PHE THR LEU THR ARG VAL LEU HIS GLN ASP PRO HIS GLU 
SEQRES  20 A  327  LEU GLN LEU ASN GLN SER LYS ASN ASN ILE PRO ARG ALA 
SEQRES  21 A  327  ARG LEU LYS THR LEU LYS MET THR VAL ALA PHE ALA THR 
SEQRES  22 A  327  SER PHE THR VAL CYS TRP THR PRO TYR TYR VAL LEU GLY 
SEQRES  23 A  327  ILE TRP TYR TRP PHE ASP PRO GLU MET LEU ASN ARG LEU 
SEQRES  24 A  327  SER ASP PRO VAL ASN HIS PHE PHE PHE LEU PHE ALA PHE 
SEQRES  25 A  327  LEU ASN PRO CYS PHE ASP PRO LEU ILE TYR GLY TYR PHE 
SEQRES  26 A  327  SER LEU 
SSBOND   0 CYS A   14    CYS A  200                                       1.89
SSBOND   1 CYS A  114    CYS A  196                                       1.95
ATOM      1  N   MET A   1      39.306 -24.002   3.778  1.00 14.90           N
ATOM      2 1H   MET A   1      39.982 -24.545   3.280  1.00 14.90           H
ATOM      3 2H   MET A   1      39.781 -23.520   4.514  1.00 14.90           H
ATOM      4 3H   MET A   1      38.938 -23.317   3.149  1.00 14.90           H
ATOM      5  CA  MET A   1      38.231 -24.859   4.315  1.00 20.61           C
ATOM      6  HA  MET A   1      37.769 -25.312   3.553  1.00 20.61           H
ATOM      7  C   MET A   1      37.251 -23.963   5.054  1.00 20.48           C
ATOM      8  O   MET A   1      37.531 -23.552   6.167  1.00 19.89           O
ATOM      9  CB  MET A   1      38.811 -25.951   5.226  1.00 20.90           C
ATOM     10 1HB  MET A   1      39.461 -25.533   5.860  1.00 20.90           H
ATOM     11 2HB  MET A   1      38.065 -26.372   5.742  1.00 20.90           H
ATOM     12  CG  MET A   1      39.533 -27.039   4.423  1.00 18.71           C
ATOM     13 1HG  MET A   1      38.808 -27.498   3.909  1.00 18.71           H
ATOM     14 2HG  MET A   1      40.125 -26.538   3.791  1.00 18.71           H
ATOM     15  SD  MET A   1      40.469 -28.195   5.464  1.00 16.75           S
ATOM     16  CE  MET A   1      40.933 -29.462   4.250  1.00 15.64           C
ATOM     17 1HE  MET A   1      41.468 -30.190   4.678  1.00 15.64           H
ATOM     18 2HE  MET A   1      41.484 -29.068   3.514  1.00 15.64           H
ATOM     19 3HE  MET A   1      40.122 -29.878   3.839  1.00 15.64           H
ATOM     20  N   ALA A   2      36.181 -23.537   4.371  1.00 22.63           N
ATOM     21  H   ALA A   2      36.085 -23.813   3.415  1.00 22.63           H
ATOM     22  CA  ALA A   2      35.149 -22.689   4.957  1.00 25.55           C
ATOM     23  HA  ALA A   2      35.573 -22.063   5.611  1.00 25.55           H
ATOM     24  C   ALA A   2      34.146 -23.593   5.693  1.00 25.46           C
ATOM     25  O   ALA A   2      33.578 -24.494   5.081  1.00 23.50           O
ATOM     26  CB  ALA A   2      34.495 -21.861   3.842  1.00 23.51           C
ATOM     27 1HB  ALA A   2      35.169 -21.284   3.382  1.00 23.51           H
ATOM     28 2HB  ALA A   2      33.781 -21.266   4.210  1.00 23.51           H
ATOM     29 3HB  ALA A   2      34.077 -22.454   3.154  1.00 23.51           H
ATOM     30  N   ASN A   3      33.972 -23.381   6.999  1.00 22.14           N
ATOM     31  H   ASN A   3      34.569 -22.717   7.449  1.00 22.14           H
ATOM     32  CA  ASN A   3      32.967 -24.056   7.813  1.00 27.91           C
ATOM     33  HA  ASN A   3      33.099 -25.039   7.686  1.00 27.91           H
ATOM     34  C   ASN A   3      31.565 -23.664   7.321  1.00 27.06           C
ATOM     35  O   ASN A   3      31.052 -22.600   7.656  1.00 25.14           O
ATOM     36  CB  ASN A   3      33.175 -23.711   9.301  1.00 26.52           C
ATOM     37 1HB  ASN A   3      33.685 -22.853   9.360  1.00 26.52           H
ATOM     38 2HB  ASN A   3      32.278 -23.596   9.729  1.00 26.52           H
ATOM     39  CG  ASN A   3      33.938 -24.764  10.090  1.00 22.93           C
ATOM     40  OD1 ASN A   3      34.198 -25.861   9.636  1.00 20.96           O
ATOM     41  ND2 ASN A   3      34.310 -24.468  11.306  1.00 21.64           N
ATOM     42 1HD2 ASN A   3      34.805 -25.141  11.855  1.00 21.64           H
ATOM     43 2HD2 ASN A   3      34.100 -23.568  11.688  1.00 21.64           H
ATOM     44  N   SER A   4      30.926 -24.523   6.514  1.00 23.73           N
ATOM     45  H   SER A   4      31.469 -25.244   6.084  1.00 23.73           H
ATOM     46  CA  SER A   4      29.505 -24.486   6.217  1.00 28.47           C
ATOM     47  HA  SER A   4      29.266 -23.546   5.975  1.00 28.47           H
ATOM     48  C   SER A   4      28.740 -24.915   7.472  1.00 28.25           C
ATOM     49  O   SER A   4      28.543 -26.109   7.700  1.00 26.46           O
ATOM     50  CB  SER A   4      29.199 -25.395   5.019  1.00 26.84           C
ATOM     51 1HB  SER A   4      28.213 -25.519   4.907  1.00 26.84           H
ATOM     52 2HB  SER A   4      29.585 -25.018   4.177  1.00 26.84           H
ATOM     53  OG  SER A   4      29.771 -26.674   5.217  1.00 24.06           O
ATOM     54  HG  SER A   4      29.076 -27.331   5.262  1.00 24.06           H
ATOM     55  N   ALA A   5      28.334 -23.954   8.299  1.00 27.40           N
ATOM     56  H   ALA A   5      28.692 -23.029   8.174  1.00 27.40           H
ATOM     57  CA  ALA A   5      27.387 -24.199   9.381  1.00 31.86           C
ATOM     58  HA  ALA A   5      27.779 -24.885   9.993  1.00 31.86           H
ATOM     59  C   ALA A   5      26.078 -24.745   8.781  1.00 31.93           C
ATOM     60  O   ALA A   5      25.498 -24.131   7.880  1.00 30.17           O
ATOM     61  CB  ALA A   5      27.180 -22.903  10.175  1.00 30.30           C
ATOM     62 1HB  ALA A   5      28.045 -22.572  10.552  1.00 30.30           H
ATOM     63 2HB  ALA A   5      26.547 -23.046  10.936  1.00 30.30           H
ATOM     64 3HB  ALA A   5      26.803 -22.183   9.593  1.00 30.30           H
ATOM     65  N   SER A   6      25.645 -25.915   9.243  1.00 28.97           N
ATOM     66  H   SER A   6      26.169 -26.364   9.966  1.00 28.97           H
ATOM     67  CA  SER A   6      24.442 -26.574   8.745  1.00 34.54           C
ATOM     68  HA  SER A   6      24.550 -26.598   7.751  1.00 34.54           H
ATOM     69  C   SER A   6      23.174 -25.765   9.085  1.00 35.03           C
ATOM     70  O   SER A   6      23.143 -25.064  10.104  1.00 33.85           O
ATOM     71  CB  SER A   6      24.357 -28.009   9.291  1.00 33.24           C
ATOM     72 1HB  SER A   6      23.553 -28.482   8.931  1.00 33.24           H
ATOM     73 2HB  SER A   6      25.180 -28.529   9.061  1.00 33.24           H
ATOM     74  OG  SER A   6      24.245 -27.993  10.700  1.00 29.22           O
ATOM     75  HG  SER A   6      23.320 -27.989  10.947  1.00 29.22           H
ATOM     76  N   PRO A   7      22.092 -25.865   8.288  1.00 31.38           N
ATOM     77  CA  PRO A   7      20.818 -25.191   8.560  1.00 35.43           C
ATOM     78  HA  PRO A   7      20.998 -24.207   8.566  1.00 35.43           H
ATOM     79  C   PRO A   7      20.227 -25.500   9.944  1.00 35.98           C
ATOM     80  O   PRO A   7      19.551 -24.658  10.520  1.00 35.31           O
ATOM     81  CB  PRO A   7      19.871 -25.647   7.439  1.00 34.19           C
ATOM     82 1HB  PRO A   7      19.314 -26.423   7.736  1.00 34.19           H
ATOM     83 2HB  PRO A   7      19.273 -24.899   7.151  1.00 34.19           H
ATOM     84  CG  PRO A   7      20.810 -26.058   6.303  1.00 34.93           C
ATOM     85 1HG  PRO A   7      20.392 -26.763   5.730  1.00 34.93           H
ATOM     86 2HG  PRO A   7      21.054 -25.270   5.737  1.00 34.93           H
ATOM     87  CD  PRO A   7      22.036 -26.605   7.040  1.00 38.03           C
ATOM     88 1HD  PRO A   7      21.941 -27.581   7.234  1.00 38.03           H
ATOM     89 2HD  PRO A   7      22.876 -26.448   6.520  1.00 38.03           H
ATOM     90  N   GLU A   8      20.523 -26.681  10.491  1.00 31.24           N
ATOM     91  H   GLU A   8      21.072 -27.319   9.950  1.00 31.24           H
ATOM     92  CA  GLU A   8      20.100 -27.111  11.831  1.00 33.69           C
ATOM     93  HA  GLU A   8      19.126 -26.887  11.866  1.00 33.69           H
ATOM     94  C   GLU A   8      20.796 -26.351  12.963  1.00 34.32           C
ATOM     95  O   GLU A   8      20.162 -26.043  13.974  1.00 33.05           O
ATOM     96  CB  GLU A   8      20.362 -28.618  11.989  1.00 32.62           C
ATOM     97 1HB  GLU A   8      21.274 -28.827  11.636  1.00 32.62           H
ATOM     98 2HB  GLU A   8      20.318 -28.854  12.960  1.00 32.62           H
ATOM     99  CG  GLU A   8      19.335 -29.465  11.230  1.00 29.01           C
ATOM    100 1HG  GLU A   8      18.422 -29.251  11.577  1.00 29.01           H
ATOM    101 2HG  GLU A   8      19.385 -29.237  10.258  1.00 29.01           H
ATOM    102  CD  GLU A   8      19.586 -30.966  11.397  1.00 27.73           C
ATOM    103  OE1 GLU A   8      18.588 -31.719  11.451  1.00 25.06           O
ATOM    104  OE2 GLU A   8      20.775 -31.350  11.439  1.00 29.93           O
ATOM    105  N   GLN A   9      22.051 -25.960  12.815  1.00 34.36           N
ATOM    106  H   GLN A   9      22.546 -26.232  11.990  1.00 34.36           H
ATOM    107  CA  GLN A   9      22.747 -25.138  13.821  1.00 39.05           C
ATOM    108  HA  GLN A   9      22.613 -25.617  14.689  1.00 39.05           H
ATOM    109  C   GLN A   9      22.124 -23.741  13.934  1.00 41.23           C
ATOM    110  O   GLN A   9      22.034 -23.206  15.038  1.00 39.97           O
ATOM    111  CB  GLN A   9      24.254 -25.043  13.499  1.00 36.79           C
ATOM    112 1HB  GLN A   9      24.385 -25.108  12.510  1.00 36.79           H
ATOM    113 2HB  GLN A   9      24.607 -24.166  13.825  1.00 36.79           H
ATOM    114  CG  GLN A   9      25.033 -26.170  14.175  1.00 33.24           C
ATOM    115 1HG  GLN A   9      24.914 -26.093  15.165  1.00 33.24           H
ATOM    116 2HG  GLN A   9      24.666 -27.046  13.862  1.00 33.24           H
ATOM    117  CD  GLN A   9      26.522 -26.130  13.862  1.00 30.70           C
ATOM    118  OE1 GLN A   9      26.944 -25.871  12.748  1.00 31.16           O
ATOM    119  NE2 GLN A   9      27.384 -26.390  14.814  1.00 31.07           N
ATOM    120 1HE2 GLN A   9      28.365 -26.373  14.619  1.00 31.07           H
ATOM    121 2HE2 GLN A   9      27.061 -26.605  15.736  1.00 31.07           H
ATOM    122  N   ASN A  10      21.615 -23.180  12.834  1.00 37.81           N
ATOM    123  H   ASN A  10      21.668 -23.686  11.973  1.00 37.81           H
ATOM    124  CA  ASN A  10      20.986 -21.864  12.829  1.00 42.55           C
ATOM    125  HA  ASN A  10      21.562 -21.285  13.406  1.00 42.55           H
ATOM    126  C   ASN A  10      19.580 -21.878  13.478  1.00 43.43           C
ATOM    127  O   ASN A  10      19.185 -20.914  14.134  1.00 42.45           O
ATOM    128  CB  ASN A  10      20.970 -21.332  11.380  1.00 42.03           C
ATOM    129 1HB  ASN A  10      21.492 -21.960  10.803  1.00 42.03           H
ATOM    130 2HB  ASN A  10      20.022 -21.297  11.062  1.00 42.03           H
ATOM    131  CG  ASN A  10      21.569 -19.942  11.225  1.00 37.68           C
ATOM    132  OD1 ASN A  10      22.033 -19.309  12.145  1.00 35.19           O
ATOM    133  ND2 ASN A  10      21.593 -19.430  10.016  1.00 34.30           N
ATOM    134 1HD2 ASN A  10      21.992 -18.526   9.864  1.00 34.30           H
ATOM    135 2HD2 ASN A  10      21.212 -19.944   9.248  1.00 34.30           H
ATOM    136  N   GLN A  11      18.830 -22.989  13.352  1.00 42.93           N
ATOM    137  H   GLN A  11      19.168 -23.725  12.766  1.00 42.93           H
ATOM    138  CA  GLN A  11      17.542 -23.175  14.030  1.00 44.87           C
ATOM    139  HA  GLN A  11      17.042 -22.326  13.861  1.00 44.87           H
ATOM    140  C   GLN A  11      17.712 -23.355  15.550  1.00 46.46           C
ATOM    141  O   GLN A  11      16.972 -22.734  16.317  1.00 45.04           O
ATOM    142  CB  GLN A  11      16.786 -24.373  13.425  1.00 43.22           C
ATOM    143 1HB  GLN A  11      17.444 -25.079  13.163  1.00 43.22           H
ATOM    144 2HB  GLN A  11      16.155 -24.742  14.108  1.00 43.22           H
ATOM    145  CG  GLN A  11      15.988 -23.954  12.187  1.00 39.84           C
ATOM    146 1HG  GLN A  11      15.344 -23.236  12.450  1.00 39.84           H
ATOM    147 2HG  GLN A  11      16.624 -23.598  11.502  1.00 39.84           H
ATOM    148  CD  GLN A  11      15.202 -25.111  11.567  1.00 36.67           C
ATOM    149  OE1 GLN A  11      15.564 -26.259  11.644  1.00 35.19           O
ATOM    150  NE2 GLN A  11      14.099 -24.851  10.908  1.00 34.45           N
ATOM    151 1HE2 GLN A  11      13.582 -25.595  10.485  1.00 34.45           H
ATOM    152 2HE2 GLN A  11      13.775 -23.908  10.828  1.00 34.45           H
ATOM    153  N   ASN A  12      18.707 -24.116  15.982  1.00 38.74           N
ATOM    154  H   ASN A  12      19.294 -24.563  15.307  1.00 38.74           H
ATOM    155  CA  ASN A  12      18.987 -24.333  17.404  1.00 41.74           C
ATOM    156  HA  ASN A  12      18.106 -24.524  17.837  1.00 41.74           H
ATOM    157  C   ASN A  12      19.549 -23.073  18.093  1.00 43.77           C
ATOM    158  O   ASN A  12      19.267 -22.831  19.261  1.00 40.61           O
ATOM    159  CB  ASN A  12      19.933 -25.543  17.533  1.00 37.19           C
ATOM    160 1HB  ASN A  12      20.701 -25.425  16.903  1.00 37.19           H
ATOM    161 2HB  ASN A  12      20.275 -25.591  18.471  1.00 37.19           H
ATOM    162  CG  ASN A  12      19.235 -26.857  17.205  1.00 32.44           C
ATOM    163  OD1 ASN A  12      18.022 -26.979  17.245  1.00 29.64           O
ATOM    164  ND2 ASN A  12      19.973 -27.881  16.880  1.00 28.07           N
ATOM    165 1HD2 ASN A  12      19.544 -28.759  16.666  1.00 28.07           H
ATOM    166 2HD2 ASN A  12      20.968 -27.789  16.845  1.00 28.07           H
ATOM    167  N   HIS A  13      20.260 -22.226  17.354  1.00 43.34           N
ATOM    168  H   HIS A  13      20.486 -22.486  16.415  1.00 43.34           H
ATOM    169  CA  HIS A  13      20.728 -20.929  17.853  1.00 45.02           C
ATOM    170  HA  HIS A  13      21.159 -21.087  18.741  1.00 45.02           H
ATOM    171  C   HIS A  13      19.548 -19.962  18.082  1.00 46.04           C
ATOM    172  O   HIS A  13      19.468 -19.311  19.122  1.00 44.82           O
ATOM    173  CB  HIS A  13      21.773 -20.378  16.881  1.00 43.47           C
ATOM    174 1HB  HIS A  13      22.374 -21.127  16.602  1.00 43.47           H
ATOM    175 2HB  HIS A  13      21.300 -20.014  16.079  1.00 43.47           H
ATOM    176  CG  HIS A  13      22.636 -19.276  17.455  1.00 37.82           C
ATOM    177  ND1 HIS A  13      22.370 -17.939  17.417  1.00 35.19           N
ATOM    178  HD1 HIS A  13      21.544 -17.515  17.046  1.00 35.19           H
ATOM    179  CD2 HIS A  13      23.855 -19.442  18.055  1.00 33.21           C
ATOM    180  HD2 HIS A  13      24.309 -20.315  18.235  1.00 33.21           H
ATOM    181  CE1 HIS A  13      23.418 -17.288  17.969  1.00 33.13           C
ATOM    182  HE1 HIS A  13      23.490 -16.295  18.065  1.00 33.13           H
ATOM    183  NE2 HIS A  13      24.353 -18.175  18.372  1.00 32.89           N
ATOM    184  N   CYS A  14      18.566 -19.915  17.174  1.00 53.02           N
ATOM    185  H   CYS A  14      18.644 -20.478  16.351  1.00 53.02           H
ATOM    186  CA  CYS A  14      17.379 -19.069  17.339  1.00 53.92           C
ATOM    187  HA  CYS A  14      17.743 -18.190  17.648  1.00 53.92           H
ATOM    188  C   CYS A  14      16.406 -19.563  18.433  1.00 52.68           C
ATOM    189  O   CYS A  14      15.753 -18.740  19.072  1.00 49.73           O
ATOM    190  CB  CYS A  14      16.666 -18.935  15.986  1.00 53.06           C
ATOM    191 1HB  CYS A  14      16.749 -19.843  15.576  1.00 53.06           H
ATOM    192 2HB  CYS A  14      15.711 -18.765  16.230  1.00 53.06           H
ATOM    193  SG  CYS A  14      17.332 -17.634  14.896  1.00 49.28           S
ATOM    194  N   SER A  15      16.301 -20.874  18.680  1.00 47.16           N
ATOM    195  H   SER A  15      16.837 -21.513  18.129  1.00 47.16           H
ATOM    196  CA  SER A  15      15.424 -21.408  19.734  1.00 47.49           C
ATOM    197  HA  SER A  15      14.577 -20.886  19.629  1.00 47.49           H
ATOM    198  C   SER A  15      15.975 -21.161  21.147  1.00 46.34           C
ATOM    199  O   SER A  15      15.194 -20.910  22.065  1.00 43.80           O
ATOM    200  CB  SER A  15      15.144 -22.896  19.517  1.00 43.51           C
ATOM    201 1HB  SER A  15      14.616 -23.271  20.279  1.00 43.51           H
ATOM    202 2HB  SER A  15      14.645 -23.041  18.662  1.00 43.51           H
ATOM    203  OG  SER A  15      16.338 -23.637  19.433  1.00 39.59           O
ATOM    204  HG  SER A  15      16.133 -24.572  19.414  1.00 39.59           H
ATOM    205  N   ALA A  16      17.295 -21.135  21.310  1.00 42.69           N
ATOM    206  H   ALA A  16      17.875 -21.330  20.519  1.00 42.69           H
ATOM    207  CA  ALA A  16      17.942 -20.835  22.588  1.00 42.95           C
ATOM    208  HA  ALA A  16      17.377 -21.270  23.289  1.00 42.95           H
ATOM    209  C   ALA A  16      17.963 -19.329  22.928  1.00 43.23           C
ATOM    210  O   ALA A  16      18.049 -18.961  24.099  1.00 40.78           O
ATOM    211  CB  ALA A  16      19.353 -21.436  22.551  1.00 37.90           C
ATOM    212 1HB  ALA A  16      19.322 -22.411  22.330  1.00 37.90           H
ATOM    213 2HB  ALA A  16      19.808 -21.336  23.436  1.00 37.90           H
ATOM    214 3HB  ALA A  16      19.918 -20.982  21.862  1.00 37.90           H
ATOM    215  N   ILE A  17      17.853 -18.452  21.925  1.00 40.22           N
ATOM    216  H   ILE A  17      17.623 -18.812  21.021  1.00 40.22           H
ATOM    217  CA  ILE A  17      18.045 -16.995  22.049  1.00 41.39           C
ATOM    218  HA  ILE A  17      18.405 -16.829  22.967  1.00 41.39           H
ATOM    219  C   ILE A  17      16.720 -16.211  22.027  1.00 42.35           C
ATOM    220  O   ILE A  17      16.709 -14.983  22.070  1.00 40.00           O
ATOM    221  CB  ILE A  17      19.097 -16.536  21.011  1.00 37.84           C
ATOM    222  HB  ILE A  17      18.759 -16.833  20.118  1.00 37.84           H
ATOM    223  CG1 ILE A  17      20.454 -17.168  21.384  1.00 34.90           C
ATOM    224 1HG1 ILE A  17      20.742 -16.800  22.268  1.00 34.90           H
ATOM    225 2HG1 ILE A  17      20.332 -18.158  21.459  1.00 34.90           H
ATOM    226  CG2 ILE A  17      19.286 -15.011  20.904  1.00 34.44           C
ATOM    227 1HG2 ILE A  17      19.977 -14.783  20.218  1.00 34.44           H
ATOM    228 2HG2 ILE A  17      19.581 -14.624  21.778  1.00 34.44           H
ATOM    229 3HG2 ILE A  17      18.432 -14.562  20.641  1.00 34.44           H
ATOM    230  CD1 ILE A  17      21.570 -16.897  20.364  1.00 32.08           C
ATOM    231 1HD1 ILE A  17      22.427 -17.326  20.649  1.00 32.08           H
ATOM    232 2HD1 ILE A  17      21.735 -15.916  20.265  1.00 32.08           H
ATOM    233 3HD1 ILE A  17      21.329 -17.260  19.464  1.00 32.08           H
ATOM    234  N   ASN A  18      15.561 -16.886  22.064  1.00 39.83           N
ATOM    235  H   ASN A  18      15.594 -17.885  22.089  1.00 39.83           H
ATOM    236  CA  ASN A  18      14.243 -16.230  22.069  1.00 41.95           C
ATOM    237  HA  ASN A  18      14.245 -15.707  21.217  1.00 41.95           H
ATOM    238  C   ASN A  18      14.027 -15.195  23.202  1.00 42.45           C
ATOM    239  O   ASN A  18      13.039 -14.467  23.160  1.00 39.81           O
ATOM    240  CB  ASN A  18      13.139 -17.311  22.084  1.00 39.27           C
ATOM    241 1HB  ASN A  18      13.502 -18.136  22.518  1.00 39.27           H
ATOM    242 2HB  ASN A  18      12.362 -16.970  22.613  1.00 39.27           H
ATOM    243  CG  ASN A  18      12.635 -17.692  20.705  1.00 36.37           C
ATOM    244  OD1 ASN A  18      12.585 -16.924  19.765  1.00 34.05           O
ATOM    245  ND2 ASN A  18      12.179 -18.913  20.545  1.00 33.20           N
ATOM    246 1HD2 ASN A  18      11.801 -19.194  19.663  1.00 33.20           H
ATOM    247 2HD2 ASN A  18      12.210 -19.562  21.305  1.00 33.20           H
ATOM    248  N   ASN A  19      14.943 -15.083  24.170  1.00 36.43           N
ATOM    249  H   ASN A  19      15.740 -15.686  24.133  1.00 36.43           H
ATOM    250  CA  ASN A  19      14.853 -14.134  25.279  1.00 40.04           C
ATOM    251  HA  ASN A  19      13.981 -13.669  25.125  1.00 40.04           H
ATOM    252  C   ASN A  19      15.902 -13.005  25.268  1.00 40.35           C
ATOM    253  O   ASN A  19      15.690 -12.033  25.982  1.00 37.81           O
ATOM    254  CB  ASN A  19      14.849 -14.919  26.600  1.00 37.01           C
ATOM    255 1HB  ASN A  19      15.605 -15.573  26.589  1.00 37.01           H
ATOM    256 2HB  ASN A  19      14.974 -14.278  27.357  1.00 37.01           H
ATOM    257  CG  ASN A  19      13.555 -15.685  26.829  1.00 33.72           C
ATOM    258  OD1 ASN A  19      12.517 -15.440  26.229  1.00 31.60           O
ATOM    259  ND2 ASN A  19      13.559 -16.641  27.728  1.00 29.63           N
ATOM    260 1HD2 ASN A  19      12.722 -17.156  27.914  1.00 29.63           H
ATOM    261 2HD2 ASN A  19      14.399 -16.854  28.227  1.00 29.63           H
ATOM    262  N   SER A  20      16.984 -13.086  24.485  1.00 41.10           N
ATOM    263  H   SER A  20      17.121 -13.904  23.926  1.00 41.10           H
ATOM    264  CA  SER A  20      17.979 -11.999  24.426  1.00 43.59           C
ATOM    265  HA  SER A  20      17.425 -11.183  24.259  1.00 43.59           H
ATOM    266  C   SER A  20      18.983 -12.173  23.276  1.00 44.57           C
ATOM    267  O   SER A  20      19.848 -13.034  23.342  1.00 43.30           O
ATOM    268  CB  SER A  20      18.749 -11.886  25.752  1.00 39.04           C
ATOM    269 1HB  SER A  20      19.506 -11.238  25.667  1.00 39.04           H
ATOM    270 2HB  SER A  20      18.141 -11.593  26.490  1.00 39.04           H
ATOM    271  OG  SER A  20      19.304 -13.135  26.134  1.00 35.28           O
ATOM    272  HG  SER A  20      18.604 -13.782  26.220  1.00 35.28           H
ATOM    273  N   ILE A  21      18.916 -11.330  22.256  1.00 41.36           N
ATOM    274  H   ILE A  21      18.114 -10.738  22.182  1.00 41.36           H
ATOM    275  CA  ILE A  21      19.964 -11.220  21.223  1.00 44.81           C
ATOM    276  HA  ILE A  21      20.360 -12.128  21.083  1.00 44.81           H
ATOM    277  C   ILE A  21      21.036 -10.246  21.748  1.00 45.55           C
ATOM    278  O   ILE A  21      20.660  -9.135  22.140  1.00 43.97           O
ATOM    279  CB  ILE A  21      19.369 -10.774  19.867  1.00 42.97           C
ATOM    280  HB  ILE A  21      18.928  -9.887  20.002  1.00 42.97           H
ATOM    281  CG1 ILE A  21      18.306 -11.785  19.383  1.00 40.29           C
ATOM    282 1HG1 ILE A  21      18.762 -12.650  19.176  1.00 40.29           H
ATOM    283 2HG1 ILE A  21      17.643 -11.925  20.119  1.00 40.29           H
ATOM    284  CG2 ILE A  21      20.476 -10.602  18.800  1.00 41.00           C
ATOM    285 1HG2 ILE A  21      20.088 -10.314  17.925  1.00 41.00           H
ATOM    286 2HG2 ILE A  21      20.967 -11.461  18.651  1.00 41.00           H
ATOM    287 3HG2 ILE A  21      21.142  -9.912  19.083  1.00 41.00           H
ATOM    288  CD1 ILE A  21      17.542 -11.340  18.133  1.00 38.38           C
ATOM    289 1HD1 ILE A  21      16.868 -12.027  17.861  1.00 38.38           H
ATOM    290 2HD1 ILE A  21      18.165 -11.199  17.363  1.00 38.38           H
ATOM    291 3HD1 ILE A  21      17.057 -10.481  18.296  1.00 38.38           H
ATOM    292  N   PRO A  22      22.332 -10.604  21.789  1.00 38.63           N
ATOM    293  CA  PRO A  22      23.367  -9.652  22.154  1.00 42.18           C
ATOM    294  HA  PRO A  22      23.152  -9.226  23.033  1.00 42.18           H
ATOM    295  C   PRO A  22      23.424  -8.533  21.099  1.00 43.50           C
ATOM    296  O   PRO A  22      23.520  -8.801  19.901  1.00 43.55           O
ATOM    297  CB  PRO A  22      24.665 -10.452  22.267  1.00 39.12           C
ATOM    298 1HB  PRO A  22      25.443  -9.920  21.933  1.00 39.12           H
ATOM    299 2HB  PRO A  22      24.832 -10.729  23.213  1.00 39.12           H
ATOM    300  CG  PRO A  22      24.414 -11.671  21.377  1.00 39.32           C
ATOM    301 1HG  PRO A  22      24.695 -11.487  20.435  1.00 39.32           H
ATOM    302 2HG  PRO A  22      24.906 -12.470  21.722  1.00 39.32           H
ATOM    303  CD  PRO A  22      22.908 -11.891  21.456  1.00 45.72           C
ATOM    304 1HD  PRO A  22      22.541 -12.202  20.579  1.00 45.72           H
ATOM    305 2HD  PRO A  22      22.675 -12.553  22.169  1.00 45.72           H
ATOM    306  N   LEU A  23      23.346  -7.287  21.541  1.00 43.63           N
ATOM    307  H   LEU A  23      23.092  -7.130  22.495  1.00 43.63           H
ATOM    308  CA  LEU A  23      23.618  -6.133  20.685  1.00 44.74           C
ATOM    309  HA  LEU A  23      22.998  -6.182  19.902  1.00 44.74           H
ATOM    310  C   LEU A  23      25.080  -6.221  20.219  1.00 44.64           C
ATOM    311  O   LEU A  23      25.996  -6.286  21.039  1.00 43.18           O
ATOM    312  CB  LEU A  23      23.345  -4.818  21.452  1.00 42.07           C
ATOM    313 1HB  LEU A  23      23.276  -5.029  22.427  1.00 42.07           H
ATOM    314 2HB  LEU A  23      24.114  -4.197  21.298  1.00 42.07           H
ATOM    315  CG  LEU A  23      22.044  -4.104  21.013  1.00 40.42           C
ATOM    316  HG  LEU A  23      21.578  -4.708  20.366  1.00 40.42           H
ATOM    317  CD1 LEU A  23      21.134  -3.827  22.210  1.00 37.71           C
ATOM    318 1HD1 LEU A  23      20.295  -3.366  21.923  1.00 37.71           H
ATOM    319 2HD1 LEU A  23      21.592  -3.243  22.880  1.00 37.71           H
ATOM    320 3HD1 LEU A  23      20.876  -4.677  22.668  1.00 37.71           H
ATOM    321  CD2 LEU A  23      22.350  -2.763  20.345  1.00 40.41           C
ATOM    322 1HD2 LEU A  23      21.508  -2.303  20.062  1.00 40.41           H
ATOM    323 2HD2 LEU A  23      22.919  -2.889  19.533  1.00 40.41           H
ATOM    324 3HD2 LEU A  23      22.838  -2.154  20.971  1.00 40.41           H
ATOM    325  N   MET A  24      25.291  -6.234  18.896  1.00 43.34           N
ATOM    326  H   MET A  24      24.529  -6.418  18.275  1.00 43.34           H
ATOM    327  CA  MET A  24      26.625  -5.982  18.350  1.00 45.68           C
ATOM    328  HA  MET A  24      27.227  -6.717  18.661  1.00 45.68           H
ATOM    329  C   MET A  24      27.103  -4.635  18.888  1.00 46.54           C
ATOM    330  O   MET A  24      26.356  -3.657  18.820  1.00 44.94           O
ATOM    331  CB  MET A  24      26.595  -5.995  16.808  1.00 42.36           C
ATOM    332 1HB  MET A  24      25.808  -5.465  16.494  1.00 42.36           H
ATOM    333 2HB  MET A  24      27.437  -5.580  16.463  1.00 42.36           H
ATOM    334  CG  MET A  24      26.484  -7.418  16.249  1.00 37.23           C
ATOM    335 1HG  MET A  24      25.784  -7.851  16.816  1.00 37.23           H
ATOM    336 2HG  MET A  24      26.131  -7.291  15.322  1.00 37.23           H
ATOM    337  SD  MET A  24      28.050  -8.353  16.263  1.00 33.19           S
ATOM    338  CE  MET A  24      28.719  -7.895  14.648  1.00 28.80           C
ATOM    339 1HE  MET A  24      29.603  -8.334  14.489  1.00 28.80           H
ATOM    340 2HE  MET A  24      28.851  -6.906  14.582  1.00 28.80           H
ATOM    341 3HE  MET A  24      28.101  -8.172  13.912  1.00 28.80           H
ATOM    342  N   GLN A  25      28.302  -4.628  19.451  1.00 44.71           N
ATOM    343  H   GLN A  25      28.823  -5.480  19.404  1.00 44.71           H
ATOM    344  CA  GLN A  25      28.949  -3.498  20.139  1.00 45.79           C
ATOM    345  HA  GLN A  25      28.545  -3.418  21.050  1.00 45.79           H
ATOM    346  C   GLN A  25      28.692  -2.166  19.413  1.00 48.42           C
ATOM    347  O   GLN A  25      29.343  -1.852  18.416  1.00 46.71           O
ATOM    348  CB  GLN A  25      30.451  -3.819  20.206  1.00 42.32           C
ATOM    349 1HB  GLN A  25      30.555  -4.813  20.251  1.00 42.32           H
ATOM    350 2HB  GLN A  25      30.880  -3.476  19.370  1.00 42.32           H
ATOM    351  CG  GLN A  25      31.183  -3.201  21.414  1.00 35.91           C
ATOM    352 1HG  GLN A  25      32.067  -2.851  21.103  1.00 35.91           H
ATOM    353 2HG  GLN A  25      30.630  -2.445  21.766  1.00 35.91           H
ATOM    354  CD  GLN A  25      31.435  -4.185  22.563  1.00 31.66           C
ATOM    355  OE1 GLN A  25      31.147  -5.363  22.501  1.00 30.87           O
ATOM    356  NE2 GLN A  25      31.996  -3.734  23.660  1.00 30.00           N
ATOM    357 1HE2 GLN A  25      32.177  -4.357  24.421  1.00 30.00           H
ATOM    358 2HE2 GLN A  25      32.242  -2.768  23.735  1.00 30.00           H
ATOM    359  N   GLY A  26      27.730  -1.386  19.893  1.00 46.08           N
ATOM    360  H   GLY A  26      27.251  -1.688  20.718  1.00 46.08           H
ATOM    361  CA  GLY A  26      27.326  -0.117  19.295  1.00 49.95           C
ATOM    362 1HA  GLY A  26      28.138   0.457  19.195  1.00 49.95           H
ATOM    363 2HA  GLY A  26      26.937  -0.303  18.393  1.00 49.95           H
ATOM    364  C   GLY A  26      26.293   0.575  20.186  1.00 54.18           C
ATOM    365  O   GLY A  26      25.491  -0.075  20.842  1.00 51.48           O
ATOM    366  N   ASN A  27      26.339   1.905  20.239  1.00 51.30           N
ATOM    367  H   ASN A  27      27.042   2.381  19.711  1.00 51.30           H
ATOM    368  CA  ASN A  27      25.404   2.699  21.037  1.00 55.45           C
ATOM    369  HA  ASN A  27      25.565   2.455  21.993  1.00 55.45           H
ATOM    370  C   ASN A  27      23.949   2.350  20.688  1.00 58.57           C
ATOM    371  O   ASN A  27      23.628   2.154  19.520  1.00 55.59           O
ATOM    372  CB  ASN A  27      25.689   4.197  20.792  1.00 50.02           C
ATOM    373 1HB  ASN A  27      25.687   4.369  19.807  1.00 50.02           H
ATOM    374 2HB  ASN A  27      24.969   4.738  21.227  1.00 50.02           H
ATOM    375  CG  ASN A  27      27.023   4.660  21.346  1.00 43.86           C
ATOM    376  OD1 ASN A  27      27.555   4.107  22.296  1.00 40.18           O
ATOM    377  ND2 ASN A  27      27.611   5.691  20.789  1.00 38.26           N
ATOM    378 1HD2 ASN A  27      28.487   6.018  21.143  1.00 38.26           H
ATOM    379 2HD2 ASN A  27      27.183   6.150  20.011  1.00 38.26           H
ATOM    380  N   LEU A  28      23.058   2.307  21.687  1.00 55.16           N
ATOM    381  H   LEU A  28      23.383   2.384  22.630  1.00 55.16           H
ATOM    382  CA  LEU A  28      21.629   2.151  21.443  1.00 59.23           C
ATOM    383  HA  LEU A  28      21.529   1.212  21.114  1.00 59.23           H
ATOM    384  C   LEU A  28      21.161   3.155  20.381  1.00 63.92           C
ATOM    385  O   LEU A  28      21.550   4.326  20.429  1.00 61.25           O
ATOM    386  CB  LEU A  28      20.813   2.357  22.740  1.00 55.26           C
ATOM    387 1HB  LEU A  28      21.352   2.923  23.364  1.00 55.26           H
ATOM    388 2HB  LEU A  28      19.965   2.833  22.506  1.00 55.26           H
ATOM    389  CG  LEU A  28      20.444   1.056  23.474  1.00 50.33           C
ATOM    390  HG  LEU A  28      20.102   0.415  22.787  1.00 50.33           H
ATOM    391  CD1 LEU A  28      21.644   0.413  24.164  1.00 48.04           C
ATOM    392 1HD1 LEU A  28      21.379  -0.429  24.633  1.00 48.04           H
ATOM    393 2HD1 LEU A  28      22.041   1.031  24.843  1.00 48.04           H
ATOM    394 3HD1 LEU A  28      22.358   0.185  23.502  1.00 48.04           H
ATOM    395  CD2 LEU A  28      19.382   1.348  24.536  1.00 48.67           C
ATOM    396 1HD2 LEU A  28      19.127   0.515  25.026  1.00 48.67           H
ATOM    397 2HD2 LEU A  28      18.554   1.726  24.121  1.00 48.67           H
ATOM    398 3HD2 LEU A  28      19.718   2.009  25.207  1.00 48.67           H
ATOM    399  N   PRO A  29      20.311   2.730  19.412  1.00 65.95           N
ATOM    400  CA  PRO A  29      19.801   3.644  18.405  1.00 69.42           C
ATOM    401  HA  PRO A  29      20.551   4.062  17.893  1.00 69.42           H
ATOM    402  C   PRO A  29      19.047   4.789  19.093  1.00 71.74           C
ATOM    403  O   PRO A  29      18.149   4.577  19.909  1.00 69.96           O
ATOM    404  CB  PRO A  29      18.934   2.794  17.469  1.00 66.38           C
ATOM    405 1HB  PRO A  29      18.126   3.302  17.171  1.00 66.38           H
ATOM    406 2HB  PRO A  29      19.456   2.498  16.669  1.00 66.38           H
ATOM    407  CG  PRO A  29      18.537   1.595  18.336  1.00 62.93           C
ATOM    408 1HG  PRO A  29      17.710   1.792  18.863  1.00 62.93           H
ATOM    409 2HG  PRO A  29      18.389   0.780  17.775  1.00 62.93           H
ATOM    410  CD  PRO A  29      19.737   1.408  19.258  1.00 66.56           C
ATOM    411 1HD  PRO A  29      19.459   1.057  20.152  1.00 66.56           H
ATOM    412 2HD  PRO A  29      20.415   0.794  18.855  1.00 66.56           H
ATOM    413  N   THR A  30      19.438   6.013  18.778  1.00 72.83           N
ATOM    414  H   THR A  30      20.210   6.108  18.149  1.00 72.83           H
ATOM    415  CA  THR A  30      18.819   7.240  19.287  1.00 75.37           C
ATOM    416  HA  THR A  30      18.155   6.931  19.968  1.00 75.37           H
ATOM    417  C   THR A  30      18.094   7.973  18.166  1.00 76.46           C
ATOM    418  O   THR A  30      18.394   7.796  16.986  1.00 73.25           O
ATOM    419  CB  THR A  30      19.830   8.155  19.988  1.00 71.80           C
ATOM    420  HB  THR A  30      19.378   9.026  20.181  1.00 71.80           H
ATOM    421  OG1 THR A  30      20.905   8.470  19.144  1.00 61.56           O
ATOM    422  HG1 THR A  30      21.707   8.542  19.662  1.00 61.56           H
ATOM    423  CG2 THR A  30      20.403   7.529  21.261  1.00 62.46           C
ATOM    424 1HG2 THR A  30      21.059   8.144  21.699  1.00 62.46           H
ATOM    425 2HG2 THR A  30      20.875   6.671  21.057  1.00 62.46           H
ATOM    426 3HG2 THR A  30      19.678   7.332  21.921  1.00 62.46           H
ATOM    427  N   LEU A  31      17.130   8.807  18.528  1.00 73.22           N
ATOM    428  H   LEU A  31      16.907   8.890  19.499  1.00 73.22           H
ATOM    429  CA  LEU A  31      16.380   9.609  17.566  1.00 75.02           C
ATOM    430  HA  LEU A  31      16.059   8.995  16.845  1.00 75.02           H
ATOM    431  C   LEU A  31      17.301  10.663  16.919  1.00 78.36           C
ATOM    432  O   LEU A  31      17.593  11.708  17.519  1.00 74.78           O
ATOM    433  CB  LEU A  31      15.165  10.229  18.276  1.00 70.04           C
ATOM    434 1HB  LEU A  31      14.622   9.489  18.673  1.00 70.04           H
ATOM    435 2HB  LEU A  31      15.498  10.827  19.005  1.00 70.04           H
ATOM    436  CG  LEU A  31      14.257  11.056  17.340  1.00 65.20           C
ATOM    437  HG  LEU A  31      14.830  11.726  16.869  1.00 65.20           H
ATOM    438  CD1 LEU A  31      13.580  10.195  16.282  1.00 63.08           C
ATOM    439 1HD1 LEU A  31      12.998  10.750  15.688  1.00 63.08           H
ATOM    440 2HD1 LEU A  31      13.008   9.492  16.704  1.00 63.08           H
ATOM    441 3HD1 LEU A  31      14.257   9.735  15.707  1.00 63.08           H
ATOM    442  CD2 LEU A  31      13.168  11.740  18.168  1.00 62.90           C
ATOM    443 1HD2 LEU A  31      12.564  12.284  17.586  1.00 62.90           H
ATOM    444 2HD2 LEU A  31      13.568  12.351  18.851  1.00 62.90           H
ATOM    445 3HD2 LEU A  31      12.607  11.066  18.649  1.00 62.90           H
ATOM    446  N   THR A  32      17.719  10.399  15.670  1.00 78.97           N
ATOM    447  H   THR A  32      17.435   9.536  15.252  1.00 78.97           H
ATOM    448  CA  THR A  32      18.567  11.301  14.883  1.00 79.90           C
ATOM    449  HA  THR A  32      19.290  11.572  15.519  1.00 79.90           H
ATOM    450  C   THR A  32      17.793  12.546  14.424  1.00 82.00           C
ATOM    451  O   THR A  32      16.560  12.584  14.435  1.00 80.71           O
ATOM    452  CB  THR A  32      19.188  10.583  13.674  1.00 76.22           C
ATOM    453  HB  THR A  32      19.756  11.237  13.174  1.00 76.22           H
ATOM    454  OG1 THR A  32      18.194  10.175  12.772  1.00 68.83           O
ATOM    455  HG1 THR A  32      18.574  10.082  11.898  1.00 68.83           H
ATOM    456  CG2 THR A  32      20.009   9.358  14.066  1.00 68.83           C
ATOM    457 1HG2 THR A  32      20.399   8.914  13.259  1.00 68.83           H
ATOM    458 2HG2 THR A  32      19.444   8.685  14.544  1.00 68.83           H
ATOM    459 3HG2 THR A  32      20.763   9.611  14.672  1.00 68.83           H
ATOM    460  N   LEU A  33      18.498  13.577  13.975  1.00 79.37           N
ATOM    461  H   LEU A  33      19.495  13.543  14.041  1.00 79.37           H
ATOM    462  CA  LEU A  33      17.870  14.767  13.384  1.00 81.54           C
ATOM    463  HA  LEU A  33      17.261  15.142  14.082  1.00 81.54           H
ATOM    464  C   LEU A  33      17.013  14.400  12.163  1.00 82.31           C
ATOM    465  O   LEU A  33      15.886  14.878  12.037  1.00 81.21           O
ATOM    466  CB  LEU A  33      18.968  15.789  13.018  1.00 81.53           C
ATOM    467 1HB  LEU A  33      19.467  16.026  13.851  1.00 81.53           H
ATOM    468 2HB  LEU A  33      19.592  15.360  12.365  1.00 81.53           H
ATOM    469  CG  LEU A  33      18.424  17.092  12.388  1.00 77.04           C
ATOM    470  HG  LEU A  33      17.878  16.838  11.589  1.00 77.04           H
ATOM    471  CD1 LEU A  33      17.527  17.873  13.354  1.00 70.57           C
ATOM    472 1HD1 LEU A  33      17.186  18.711  12.928  1.00 70.57           H
ATOM    473 2HD1 LEU A  33      18.028  18.130  14.180  1.00 70.57           H
ATOM    474 3HD1 LEU A  33      16.737  17.326  13.632  1.00 70.57           H
ATOM    475  CD2 LEU A  33      19.588  17.992  11.979  1.00 71.30           C
ATOM    476 1HD2 LEU A  33      19.257  18.842  11.569  1.00 71.30           H
ATOM    477 2HD2 LEU A  33      20.176  17.536  11.310  1.00 71.30           H
ATOM    478 3HD2 LEU A  33      20.151  18.232  12.770  1.00 71.30           H
ATOM    479  N   SER A  34      17.505  13.495  11.310  1.00 82.13           N
ATOM    480  H   SER A  34      18.434  13.159  11.466  1.00 82.13           H
ATOM    481  CA  SER A  34      16.767  12.967  10.164  1.00 81.47           C
ATOM    482  HA  SER A  34      16.529  13.773   9.622  1.00 81.47           H
ATOM    483  C   SER A  34      15.485  12.243  10.593  1.00 82.53           C
ATOM    484  O   SER A  34      14.433  12.429   9.984  1.00 80.72           O
ATOM    485  CB  SER A  34      17.651  12.009   9.364  1.00 79.31           C
ATOM    486 1HB  SER A  34      17.798  11.158   9.868  1.00 79.31           H
ATOM    487 2HB  SER A  34      17.239  11.804   8.476  1.00 79.31           H
ATOM    488  OG  SER A  34      18.920  12.584   9.121  1.00 68.75           O
ATOM    489  HG  SER A  34      19.579  11.892   9.066  1.00 68.75           H
ATOM    490  N   GLY A  35      15.540  11.484  11.691  1.00 81.80           N
ATOM    491  H   GLY A  35      16.432  11.346  12.121  1.00 81.80           H
ATOM    492  CA  GLY A  35      14.376  10.841  12.305  1.00 82.03           C
ATOM    493 1HA  GLY A  35      13.968  10.235  11.622  1.00 82.03           H
ATOM    494 2HA  GLY A  35      14.701  10.300  13.080  1.00 82.03           H
ATOM    495  C   GLY A  35      13.331  11.855  12.785  1.00 84.40           C
ATOM    496  O   GLY A  35      12.148  11.692  12.509  1.00 83.99           O
ATOM    497  N   LYS A  36      13.759  12.952  13.424  1.00 84.19           N
ATOM    498  H   LYS A  36      14.734  13.039  13.629  1.00 84.19           H
ATOM    499  CA  LYS A  36      12.846  14.041  13.838  1.00 85.38           C
ATOM    500  HA  LYS A  36      12.162  13.593  14.414  1.00 85.38           H
ATOM    501  C   LYS A  36      12.143  14.681  12.640  1.00 87.19           C
ATOM    502  O   LYS A  36      10.931  14.870  12.681  1.00 86.94           O
ATOM    503  CB  LYS A  36      13.597  15.119  14.641  1.00 86.03           C
ATOM    504 1HB  LYS A  36      14.398  15.411  14.119  1.00 86.03           H
ATOM    505 2HB  LYS A  36      12.988  15.899  14.783  1.00 86.03           H
ATOM    506  CG  LYS A  36      14.064  14.612  16.006  1.00 82.46           C
ATOM    507 1HG  LYS A  36      13.264  14.342  16.542  1.00 82.46           H
ATOM    508 2HG  LYS A  36      14.658  13.819  15.871  1.00 82.46           H
ATOM    509  CD  LYS A  36      14.842  15.707  16.767  1.00 80.01           C
ATOM    510 1HD  LYS A  36      15.621  16.009  16.218  1.00 80.01           H
ATOM    511 2HD  LYS A  36      14.239  16.484  16.947  1.00 80.01           H
ATOM    512  CE  LYS A  36      15.349  15.142  18.095  1.00 73.74           C
ATOM    513 1HE  LYS A  36      14.567  14.868  18.655  1.00 73.74           H
ATOM    514 2HE  LYS A  36      15.925  14.345  17.914  1.00 73.74           H
ATOM    515  NZ  LYS A  36      16.156  16.135  18.873  1.00 66.01           N
ATOM    516 1HZ  LYS A  36      16.475  15.741  19.735  1.00 66.01           H
ATOM    517 2HZ  LYS A  36      15.614  16.947  19.088  1.00 66.01           H
ATOM    518 3HZ  LYS A  36      16.959  16.429  18.354  1.00 66.01           H
ATOM    519  N   ILE A  37      12.876  14.949  11.565  1.00 86.37           N
ATOM    520  H   ILE A  37      13.859  14.769  11.601  1.00 86.37           H
ATOM    521  CA  ILE A  37      12.307  15.499  10.324  1.00 87.07           C
ATOM    522  HA  ILE A  37      11.832  16.341  10.580  1.00 87.07           H
ATOM    523  C   ILE A  37      11.285  14.521   9.736  1.00 87.56           C
ATOM    524  O   ILE A  37      10.166  14.930   9.421  1.00 86.56           O
ATOM    525  CB  ILE A  37      13.424  15.850   9.313  1.00 87.75           C
ATOM    526  HB  ILE A  37      13.999  15.041   9.192  1.00 87.75           H
ATOM    527  CG1 ILE A  37      14.293  17.013   9.851  1.00 84.34           C
ATOM    528 1HG1 ILE A  37      13.759  17.857   9.800  1.00 84.34           H
ATOM    529 2HG1 ILE A  37      14.524  16.821  10.805  1.00 84.34           H
ATOM    530  CG2 ILE A  37      12.822  16.235   7.943  1.00 82.76           C
ATOM    531 1HG2 ILE A  37      13.541  16.463   7.287  1.00 82.76           H
ATOM    532 2HG2 ILE A  37      12.220  17.029   8.027  1.00 82.76           H
ATOM    533 3HG2 ILE A  37      12.286  15.481   7.563  1.00 82.76           H
ATOM    534  CD1 ILE A  37      15.603  17.224   9.071  1.00 77.58           C
ATOM    535 1HD1 ILE A  37      16.129  17.983   9.453  1.00 77.58           H
ATOM    536 2HD1 ILE A  37      15.419  17.431   8.110  1.00 77.58           H
ATOM    537 3HD1 ILE A  37      16.176  16.405   9.105  1.00 77.58           H
ATOM    538  N   ARG A  38      11.621  13.218   9.653  1.00 86.56           N
ATOM    539  H   ARG A  38      12.543  12.942   9.925  1.00 86.56           H
ATOM    540  CA  ARG A  38      10.686  12.185   9.179  1.00 86.32           C
ATOM    541  HA  ARG A  38      10.460  12.434   8.237  1.00 86.32           H
ATOM    542  C   ARG A  38       9.396  12.184   9.994  1.00 87.86           C
ATOM    543  O   ARG A  38       8.324  12.202   9.402  1.00 87.20           O
ATOM    544  CB  ARG A  38      11.357  10.805   9.209  1.00 84.19           C
ATOM    545 1HB  ARG A  38      12.121  10.806   8.563  1.00 84.19           H
ATOM    546 2HB  ARG A  38      11.701  10.636  10.133  1.00 84.19           H
ATOM    547  CG  ARG A  38      10.386   9.673   8.827  1.00 78.83           C
ATOM    548 1HG  ARG A  38       9.637   9.638   9.489  1.00 78.83           H
ATOM    549 2HG  ARG A  38      10.016   9.844   7.914  1.00 78.83           H
ATOM    550  CD  ARG A  38      11.121   8.333   8.828  1.00 76.81           C
ATOM    551 1HD  ARG A  38      11.784   8.316   8.080  1.00 76.81           H
ATOM    552 2HD  ARG A  38      11.598   8.216   9.699  1.00 76.81           H
ATOM    553  NE  ARG A  38      10.229   7.184   8.654  1.00 71.77           N
ATOM    554  HE  ARG A  38       9.244   7.356   8.689  1.00 71.77           H
ATOM    555  CZ  ARG A  38      10.623   5.939   8.454  1.00 67.32           C
ATOM    556  NH1 ARG A  38      11.878   5.616   8.359  1.00 63.63           N
ATOM    557 1HH1 ARG A  38      12.583   6.321   8.438  1.00 63.63           H
ATOM    558 2HH1 ARG A  38      12.139   4.663   8.207  1.00 63.63           H
ATOM    559  NH2 ARG A  38       9.763   4.970   8.348  1.00 60.87           N
ATOM    560 1HH2 ARG A  38       8.784   5.161   8.418  1.00 60.87           H
ATOM    561 2HH2 ARG A  38      10.081   4.034   8.197  1.00 60.87           H
ATOM    562  N   VAL A  39       9.491  12.188  11.322  1.00 87.40           N
ATOM    563  H   VAL A  39      10.403  12.174  11.732  1.00 87.40           H
ATOM    564  CA  VAL A  39       8.326  12.212  12.216  1.00 88.28           C
ATOM    565  HA  VAL A  39       7.794  11.394  11.995  1.00 88.28           H
ATOM    566  C   VAL A  39       7.452  13.439  11.954  1.00 90.24           C
ATOM    567  O   VAL A  39       6.247  13.306  11.755  1.00 90.49           O
ATOM    568  CB  VAL A  39       8.784  12.161  13.684  1.00 87.63           C
ATOM    569  HB  VAL A  39       9.487  12.866  13.783  1.00 87.63           H
ATOM    570  CG1 VAL A  39       7.648  12.458  14.662  1.00 82.59           C
ATOM    571 1HG1 VAL A  39       7.970  12.419  15.608  1.00 82.59           H
ATOM    572 2HG1 VAL A  39       6.907  11.795  14.562  1.00 82.59           H
ATOM    573 3HG1 VAL A  39       7.268  13.369  14.504  1.00 82.59           H
ATOM    574  CG2 VAL A  39       9.339  10.771  14.027  1.00 83.12           C
ATOM    575 1HG2 VAL A  39       9.639  10.730  14.980  1.00 83.12           H
ATOM    576 2HG2 VAL A  39      10.123  10.545  13.448  1.00 83.12           H
ATOM    577 3HG2 VAL A  39       8.644  10.065  13.893  1.00 83.12           H
ATOM    578  N   THR A  40       8.042  14.623  11.875  1.00 91.44           N
ATOM    579  H   THR A  40       9.031  14.676  12.015  1.00 91.44           H
ATOM    580  CA  THR A  40       7.305  15.861  11.590  1.00 92.10           C
ATOM    581  HA  THR A  40       6.622  15.923  12.317  1.00 92.10           H
ATOM    582  C   THR A  40       6.580  15.802  10.250  1.00 92.95           C
ATOM    583  O   THR A  40       5.386  16.116  10.174  1.00 92.15           O
ATOM    584  CB  THR A  40       8.256  17.071  11.620  1.00 92.15           C
ATOM    585  HB  THR A  40       8.973  16.925  10.938  1.00 92.15           H
ATOM    586  OG1 THR A  40       8.874  17.163  12.878  1.00 84.99           O
ATOM    587  HG1 THR A  40       8.205  17.184  13.562  1.00 84.99           H
ATOM    588  CG2 THR A  40       7.532  18.404  11.398  1.00 84.04           C
ATOM    589 1HG2 THR A  40       8.175  19.170  11.423  1.00 84.04           H
ATOM    590 2HG2 THR A  40       6.842  18.559  12.105  1.00 84.04           H
ATOM    591 3HG2 THR A  40       7.071  18.418  10.510  1.00 84.04           H
ATOM    592  N   VAL A  41       7.256  15.344   9.196  1.00 92.24           N
ATOM    593  H   VAL A  41       8.217  15.092   9.314  1.00 92.24           H
ATOM    594  CA  VAL A  41       6.643  15.194   7.863  1.00 92.62           C
ATOM    595  HA  VAL A  41       6.216  16.075   7.657  1.00 92.62           H
ATOM    596  C   VAL A  41       5.550  14.128   7.879  1.00 93.53           C
ATOM    597  O   VAL A  41       4.481  14.354   7.317  1.00 93.09           O
ATOM    598  CB  VAL A  41       7.709  14.900   6.797  1.00 92.29           C
ATOM    599  HB  VAL A  41       8.191  14.083   7.113  1.00 92.29           H
ATOM    600  CG1 VAL A  41       7.083  14.655   5.418  1.00 89.43           C
ATOM    601 1HG1 VAL A  41       7.787  14.465   4.734  1.00 89.43           H
ATOM    602 2HG1 VAL A  41       6.565  15.454   5.112  1.00 89.43           H
ATOM    603 3HG1 VAL A  41       6.458  13.874   5.442  1.00 89.43           H
ATOM    604  CG2 VAL A  41       8.679  16.074   6.637  1.00 89.06           C
ATOM    605 1HG2 VAL A  41       9.370  15.876   5.942  1.00 89.06           H
ATOM    606 2HG2 VAL A  41       9.154  16.266   7.496  1.00 89.06           H
ATOM    607 3HG2 VAL A  41       8.195  16.904   6.361  1.00 89.06           H
ATOM    608  N   THR A  42       5.747  12.993   8.560  1.00 91.83           N
ATOM    609  H   THR A  42       6.635  12.853   8.998  1.00 91.83           H
ATOM    610  CA  THR A  42       4.730  11.939   8.701  1.00 91.74           C
ATOM    611  HA  THR A  42       4.519  11.669   7.761  1.00 91.74           H
ATOM    612  C   THR A  42       3.465  12.466   9.371  1.00 92.75           C
ATOM    613  O   THR A  42       2.368  12.227   8.869  1.00 92.41           O
ATOM    614  CB  THR A  42       5.272  10.734   9.483  1.00 91.20           C
ATOM    615  HB  THR A  42       5.593  11.063  10.371  1.00 91.20           H
ATOM    616  OG1 THR A  42       6.369  10.178   8.805  1.00 85.26           O
ATOM    617  HG1 THR A  42       7.093  10.052   9.418  1.00 85.26           H
ATOM    618  CG2 THR A  42       4.247   9.604   9.644  1.00 85.54           C
ATOM    619 1HG2 THR A  42       4.635   8.838  10.157  1.00 85.54           H
ATOM    620 2HG2 THR A  42       3.952   9.259   8.753  1.00 85.54           H
ATOM    621 3HG2 THR A  42       3.436   9.923  10.134  1.00 85.54           H
ATOM    622  N   PHE A  43       3.574  13.228  10.467  1.00 94.12           N
ATOM    623  H   PHE A  43       4.482  13.390  10.854  1.00 94.12           H
ATOM    624  CA  PHE A  43       2.407  13.833  11.119  1.00 93.60           C
ATOM    625  HA  PHE A  43       1.766  13.072  11.223  1.00 93.60           H
ATOM    626  C   PHE A  43       1.734  14.911  10.260  1.00 94.89           C
ATOM    627  O   PHE A  43       0.508  15.005  10.252  1.00 94.68           O
ATOM    628  CB  PHE A  43       2.792  14.403  12.488  1.00 92.30           C
ATOM    629 1HB  PHE A  43       3.699  14.818  12.420  1.00 92.30           H
ATOM    630 2HB  PHE A  43       2.124  15.101  12.745  1.00 92.30           H
ATOM    631  CG  PHE A  43       2.830  13.357  13.583  1.00 81.35           C
ATOM    632  CD1 PHE A  43       1.638  12.727  13.999  1.00 73.26           C
ATOM    633  HD1 PHE A  43       0.767  12.979  13.576  1.00 73.26           H
ATOM    634  CD2 PHE A  43       4.045  12.999  14.198  1.00 71.85           C
ATOM    635  HD2 PHE A  43       4.893  13.445  13.913  1.00 71.85           H
ATOM    636  CE1 PHE A  43       1.670  11.746  15.006  1.00 63.46           C
ATOM    637  HE1 PHE A  43       0.823  11.299  15.294  1.00 63.46           H
ATOM    638  CE2 PHE A  43       4.079  12.019  15.210  1.00 62.34           C
ATOM    639  HE2 PHE A  43       4.947  11.772  15.641  1.00 62.34           H
ATOM    640  CZ  PHE A  43       2.891  11.393  15.609  1.00 63.24           C
ATOM    641  HZ  PHE A  43       2.911  10.694  16.324  1.00 63.24           H
ATOM    642  N   PHE A  44       2.499  15.687   9.502  1.00 95.07           N
ATOM    643  H   PHE A  44       3.493  15.628   9.593  1.00 95.07           H
ATOM    644  CA  PHE A  44       1.931  16.620   8.544  1.00 95.28           C
ATOM    645  HA  PHE A  44       1.298  17.191   9.067  1.00 95.28           H
ATOM    646  C   PHE A  44       1.125  15.893   7.448  1.00 95.86           C
ATOM    647  O   PHE A  44      -0.028  16.244   7.199  1.00 95.46           O
ATOM    648  CB  PHE A  44       3.058  17.478   7.948  1.00 95.29           C
ATOM    649 1HB  PHE A  44       3.463  18.033   8.675  1.00 95.29           H
ATOM    650 2HB  PHE A  44       3.755  16.875   7.561  1.00 95.29           H
ATOM    651  CG  PHE A  44       2.569  18.406   6.855  1.00 93.02           C
ATOM    652  CD1 PHE A  44       2.753  18.070   5.498  1.00 87.29           C
ATOM    653  HD1 PHE A  44       3.237  17.230   5.253  1.00 87.29           H
ATOM    654  CD2 PHE A  44       1.879  19.582   7.196  1.00 87.63           C
ATOM    655  HD2 PHE A  44       1.742  19.821   8.157  1.00 87.63           H
ATOM    656  CE1 PHE A  44       2.258  18.913   4.492  1.00 86.66           C
ATOM    657  HE1 PHE A  44       2.389  18.675   3.530  1.00 86.66           H
ATOM    658  CE2 PHE A  44       1.383  20.419   6.190  1.00 86.17           C
ATOM    659  HE2 PHE A  44       0.888  21.252   6.436  1.00 86.17           H
ATOM    660  CZ  PHE A  44       1.576  20.096   4.839  1.00 87.48           C
ATOM    661  HZ  PHE A  44       1.231  20.704   4.124  1.00 87.48           H
ATOM    662  N   LEU A  45       1.691  14.831   6.845  1.00 94.83           N
ATOM    663  H   LEU A  45       2.631  14.594   7.089  1.00 94.83           H
ATOM    664  CA  LEU A  45       1.004  14.005   5.852  1.00 94.97           C
ATOM    665  HA  LEU A  45       0.682  14.650   5.159  1.00 94.97           H
ATOM    666  C   LEU A  45      -0.209  13.286   6.450  1.00 95.55           C
ATOM    667  O   LEU A  45      -1.246  13.198   5.793  1.00 95.20           O
ATOM    668  CB  LEU A  45       1.987  12.982   5.244  1.00 94.43           C
ATOM    669 1HB  LEU A  45       2.429  12.490   5.994  1.00 94.43           H
ATOM    670 2HB  LEU A  45       1.462  12.339   4.687  1.00 94.43           H
ATOM    671  CG  LEU A  45       3.089  13.581   4.360  1.00 92.92           C
ATOM    672  HG  LEU A  45       3.581  14.251   4.916  1.00 92.92           H
ATOM    673  CD1 LEU A  45       4.014  12.463   3.883  1.00 90.50           C
ATOM    674 1HD1 LEU A  45       4.744  12.825   3.303  1.00 90.50           H
ATOM    675 2HD1 LEU A  45       3.509  11.782   3.353  1.00 90.50           H
ATOM    676 3HD1 LEU A  45       4.440  11.995   4.658  1.00 90.50           H
ATOM    677  CD2 LEU A  45       2.537  14.305   3.129  1.00 90.27           C
ATOM    678 1HD2 LEU A  45       3.278  14.684   2.574  1.00 90.27           H
ATOM    679 2HD2 LEU A  45       1.937  15.059   3.396  1.00 90.27           H
ATOM    680 3HD2 LEU A  45       2.009  13.681   2.553  1.00 90.27           H
ATOM    681  N   PHE A  46      -0.130  12.836   7.701  1.00 95.63           N
ATOM    682  H   PHE A  46       0.753  12.895   8.166  1.00 95.63           H
ATOM    683  CA  PHE A  46      -1.250  12.263   8.433  1.00 95.95           C
ATOM    684  HA  PHE A  46      -1.535  11.470   7.894  1.00 95.95           H
ATOM    685  C   PHE A  46      -2.426  13.239   8.525  1.00 96.46           C
ATOM    686  O   PHE A  46      -3.543  12.887   8.148  1.00 96.34           O
ATOM    687  CB  PHE A  46      -0.791  11.834   9.834  1.00 95.97           C
ATOM    688 1HB  PHE A  46      -0.219  11.018   9.748  1.00 95.97           H
ATOM    689 2HB  PHE A  46      -0.255  12.576  10.237  1.00 95.97           H
ATOM    690  CG  PHE A  46      -1.930  11.511  10.779  1.00 96.35           C
ATOM    691  CD1 PHE A  46      -2.358  12.458  11.732  1.00 94.55           C
ATOM    692  HD1 PHE A  46      -1.889  13.338  11.805  1.00 94.55           H
ATOM    693  CD2 PHE A  46      -2.599  10.285  10.672  1.00 95.01           C
ATOM    694  HD2 PHE A  46      -2.304   9.614   9.991  1.00 95.01           H
ATOM    695  CE1 PHE A  46      -3.443  12.168  12.580  1.00 94.39           C
ATOM    696  HE1 PHE A  46      -3.744  12.839  13.258  1.00 94.39           H
ATOM    697  CE2 PHE A  46      -3.685   9.994  11.520  1.00 94.47           C
ATOM    698  HE2 PHE A  46      -4.159   9.117  11.444  1.00 94.47           H
ATOM    699  CZ  PHE A  46      -4.100  10.935  12.470  1.00 94.65           C
ATOM    700  HZ  PHE A  46      -4.870  10.726  13.073  1.00 94.65           H
ATOM    701  N   LEU A  47      -2.188  14.472   8.977  1.00 96.19           N
ATOM    702  H   LEU A  47      -1.257  14.713   9.250  1.00 96.19           H
ATOM    703  CA  LEU A  47      -3.241  15.487   9.089  1.00 96.25           C
ATOM    704  HA  LEU A  47      -3.959  15.073   9.648  1.00 96.25           H
ATOM    705  C   LEU A  47      -3.841  15.834   7.730  1.00 96.18           C
ATOM    706  O   LEU A  47      -5.061  15.928   7.587  1.00 95.74           O
ATOM    707  CB  LEU A  47      -2.669  16.746   9.763  1.00 96.36           C
ATOM    708 1HB  LEU A  47      -1.832  17.003   9.280  1.00 96.36           H
ATOM    709 2HB  LEU A  47      -3.344  17.478   9.674  1.00 96.36           H
ATOM    710  CG  LEU A  47      -2.329  16.588  11.257  1.00 92.30           C
ATOM    711  HG  LEU A  47      -1.723  15.798  11.352  1.00 92.30           H
ATOM    712  CD1 LEU A  47      -1.652  17.861  11.752  1.00 87.56           C
ATOM    713 1HD1 LEU A  47      -1.418  17.789  12.722  1.00 87.56           H
ATOM    714 2HD1 LEU A  47      -2.252  18.653  11.638  1.00 87.56           H
ATOM    715 3HD1 LEU A  47      -0.809  18.039  11.245  1.00 87.56           H
ATOM    716  CD2 LEU A  47      -3.570  16.335  12.115  1.00 88.00           C
ATOM    717 1HD2 LEU A  47      -3.325  16.236  13.079  1.00 88.00           H
ATOM    718 2HD2 LEU A  47      -4.039  15.499  11.830  1.00 88.00           H
ATOM    719 3HD2 LEU A  47      -4.219  17.092  12.039  1.00 88.00           H
ATOM    720  N   LEU A  48      -2.999  15.973   6.715  1.00 96.11           N
ATOM    721  H   LEU A  48      -2.021  15.861   6.893  1.00 96.11           H
ATOM    722  CA  LEU A  48      -3.422  16.281   5.351  1.00 95.69           C
ATOM    723  HA  LEU A  48      -4.038  17.068   5.378  1.00 95.69           H
ATOM    724  C   LEU A  48      -4.260  15.142   4.749  1.00 95.90           C
ATOM    725  O   LEU A  48      -5.358  15.374   4.237  1.00 95.43           O
ATOM    726  CB  LEU A  48      -2.154  16.638   4.552  1.00 94.78           C
ATOM    727 1HB  LEU A  48      -1.669  17.366   5.037  1.00 94.78           H
ATOM    728 2HB  LEU A  48      -1.573  15.826   4.502  1.00 94.78           H
ATOM    729  CG  LEU A  48      -2.436  17.118   3.120  1.00 87.24           C
ATOM    730  HG  LEU A  48      -3.381  17.444   3.095  1.00 87.24           H
ATOM    731  CD1 LEU A  48      -1.457  18.232   2.733  1.00 81.46           C
ATOM    732 1HD1 LEU A  48      -1.630  18.554   1.802  1.00 81.46           H
ATOM    733 2HD1 LEU A  48      -0.512  17.909   2.776  1.00 81.46           H
ATOM    734 3HD1 LEU A  48      -1.543  19.015   3.350  1.00 81.46           H
ATOM    735  CD2 LEU A  48      -2.255  15.986   2.113  1.00 81.19           C
ATOM    736 1HD2 LEU A  48      -2.439  16.302   1.182  1.00 81.19           H
ATOM    737 2HD2 LEU A  48      -2.878  15.228   2.310  1.00 81.19           H
ATOM    738 3HD2 LEU A  48      -1.321  15.630   2.138  1.00 81.19           H
ATOM    739  N   SER A  49      -3.804  13.899   4.868  1.00 95.81           N
ATOM    740  H   SER A  49      -2.920  13.758   5.314  1.00 95.81           H
ATOM    741  CA  SER A  49      -4.530  12.726   4.379  1.00 95.26           C
ATOM    742  HA  SER A  49      -4.748  12.929   3.424  1.00 95.26           H
ATOM    743  C   SER A  49      -5.842  12.503   5.135  1.00 95.28           C
ATOM    744  O   SER A  49      -6.890  12.311   4.514  1.00 94.34           O
ATOM    745  CB  SER A  49      -3.636  11.490   4.480  1.00 94.80           C
ATOM    746 1HB  SER A  49      -2.789  11.613   3.963  1.00 94.80           H
ATOM    747 2HB  SER A  49      -3.418  11.278   5.433  1.00 94.80           H
ATOM    748  OG  SER A  49      -4.324  10.386   3.934  1.00 88.26           O
ATOM    749  HG  SER A  49      -5.246  10.613   3.810  1.00 88.26           H
ATOM    750  N   ALA A  50      -5.829  12.590   6.474  1.00 96.46           N
ATOM    751  H   ALA A  50      -4.959  12.783   6.927  1.00 96.46           H
ATOM    752  CA  ALA A  50      -7.012  12.419   7.301  1.00 96.42           C
ATOM    753  HA  ALA A  50      -7.381  11.519   7.070  1.00 96.42           H
ATOM    754  C   ALA A  50      -8.085  13.460   6.974  1.00 96.44           C
ATOM    755  O   ALA A  50      -9.249  13.106   6.765  1.00 95.56           O
ATOM    756  CB  ALA A  50      -6.602  12.477   8.781  1.00 96.56           C
ATOM    757 1HB  ALA A  50      -5.901  11.794   8.986  1.00 96.56           H
ATOM    758 2HB  ALA A  50      -7.385  12.301   9.377  1.00 96.56           H
ATOM    759 3HB  ALA A  50      -6.233  13.376   9.016  1.00 96.56           H
ATOM    760  N   THR A  51      -7.703  14.733   6.850  1.00 97.04           N
ATOM    761  H   THR A  51      -6.739  14.960   6.991  1.00 97.04           H
ATOM    762  CA  THR A  51      -8.643  15.818   6.514  1.00 96.89           C
ATOM    763  HA  THR A  51      -9.375  15.708   7.187  1.00 96.89           H
ATOM    764  C   THR A  51      -9.223  15.663   5.113  1.00 96.42           C
ATOM    765  O   THR A  51     -10.440  15.780   4.952  1.00 95.48           O
ATOM    766  CB  THR A  51      -8.006  17.208   6.662  1.00 96.74           C
ATOM    767  HB  THR A  51      -8.609  17.878   6.228  1.00 96.74           H
ATOM    768  OG1 THR A  51      -6.801  17.302   5.957  1.00 90.91           O
ATOM    769  HG1 THR A  51      -6.070  17.323   6.575  1.00 90.91           H
ATOM    770  CG2 THR A  51      -7.733  17.569   8.120  1.00 87.98           C
ATOM    771 1HG2 THR A  51      -7.319  18.476   8.193  1.00 87.98           H
ATOM    772 2HG2 THR A  51      -7.108  16.911   8.541  1.00 87.98           H
ATOM    773 3HG2 THR A  51      -8.579  17.574   8.653  1.00 87.98           H
ATOM    774  N   PHE A  52      -8.421  15.319   4.107  1.00 95.42           N
ATOM    775  H   PHE A  52      -7.448  15.181   4.295  1.00 95.42           H
ATOM    776  CA  PHE A  52      -8.905  15.135   2.738  1.00 94.68           C
ATOM    777  HA  PHE A  52      -9.431  15.961   2.537  1.00 94.68           H
ATOM    778  C   PHE A  52      -9.838  13.928   2.617  1.00 94.59           C
ATOM    779  O   PHE A  52     -10.940  14.050   2.063  1.00 93.42           O
ATOM    780  CB  PHE A  52      -7.724  15.008   1.770  1.00 93.94           C
ATOM    781 1HB  PHE A  52      -7.089  14.335   2.150  1.00 93.94           H
ATOM    782 2HB  PHE A  52      -8.080  14.674   0.897  1.00 93.94           H
ATOM    783  CG  PHE A  52      -6.929  16.274   1.484  1.00 92.99           C
ATOM    784  CD1 PHE A  52      -7.298  17.532   1.993  1.00 87.48           C
ATOM    785  HD1 PHE A  52      -8.096  17.608   2.591  1.00 87.48           H
ATOM    786  CD2 PHE A  52      -5.809  16.183   0.634  1.00 87.23           C
ATOM    787  HD2 PHE A  52      -5.538  15.295   0.262  1.00 87.23           H
ATOM    788  CE1 PHE A  52      -6.562  18.681   1.673  1.00 84.68           C
ATOM    789  HE1 PHE A  52      -6.830  19.568   2.048  1.00 84.68           H
ATOM    790  CE2 PHE A  52      -5.071  17.333   0.307  1.00 86.10           C
ATOM    791  HE2 PHE A  52      -4.276  17.261  -0.296  1.00 86.10           H
ATOM    792  CZ  PHE A  52      -5.447  18.584   0.825  1.00 86.75           C
ATOM    793  HZ  PHE A  52      -4.922  19.402   0.591  1.00 86.75           H
ATOM    794  N   ASN A  53      -9.454  12.773   3.167  1.00 95.18           N
ATOM    795  H   ASN A  53      -8.565  12.731   3.624  1.00 95.18           H
ATOM    796  CA  ASN A  53     -10.279  11.568   3.129  1.00 94.69           C
ATOM    797  HA  ASN A  53     -10.535  11.453   2.169  1.00 94.69           H
ATOM    798  C   ASN A  53     -11.574  11.734   3.939  1.00 94.99           C
ATOM    799  O   ASN A  53     -12.654  11.415   3.432  1.00 93.98           O
ATOM    800  CB  ASN A  53      -9.458  10.354   3.597  1.00 94.50           C
ATOM    801 1HB  ASN A  53      -8.920  10.611   4.400  1.00 94.50           H
ATOM    802 2HB  ASN A  53     -10.081   9.609   3.837  1.00 94.50           H
ATOM    803  CG  ASN A  53      -8.511   9.863   2.518  1.00 93.78           C
ATOM    804  OD1 ASN A  53      -8.936   9.254   1.543  1.00 87.93           O
ATOM    805  ND2 ASN A  53      -7.242  10.129   2.636  1.00 88.62           N
ATOM    806 1HD2 ASN A  53      -6.602   9.836   1.926  1.00 88.62           H
ATOM    807 2HD2 ASN A  53      -6.908  10.627   3.436  1.00 88.62           H
ATOM    808  N   ALA A  54     -11.508  12.300   5.152  1.00 95.79           N
ATOM    809  H   ALA A  54     -10.611  12.552   5.516  1.00 95.79           H
ATOM    810  CA  ALA A  54     -12.693  12.563   5.963  1.00 95.52           C
ATOM    811  HA  ALA A  54     -13.170  11.688   6.046  1.00 95.52           H
ATOM    812  C   ALA A  54     -13.647  13.555   5.278  1.00 95.26           C
ATOM    813  O   ALA A  54     -14.848  13.292   5.189  1.00 94.26           O
ATOM    814  CB  ALA A  54     -12.257  13.056   7.343  1.00 95.84           C
ATOM    815 1HB  ALA A  54     -11.637  12.403   7.778  1.00 95.84           H
ATOM    816 2HB  ALA A  54     -13.046  13.179   7.945  1.00 95.84           H
ATOM    817 3HB  ALA A  54     -11.781  13.933   7.276  1.00 95.84           H
ATOM    818  N   SER A  55     -13.126  14.641   4.722  1.00 95.89           N
ATOM    819  H   SER A  55     -12.139  14.785   4.796  1.00 95.89           H
ATOM    820  CA  SER A  55     -13.924  15.644   4.003  1.00 95.09           C
ATOM    821  HA  SER A  55     -14.592  15.963   4.675  1.00 95.09           H
ATOM    822  C   SER A  55     -14.643  15.037   2.797  1.00 94.37           C
ATOM    823  O   SER A  55     -15.834  15.280   2.588  1.00 92.85           O
ATOM    824  CB  SER A  55     -13.044  16.796   3.525  1.00 94.33           C
ATOM    825 1HB  SER A  55     -12.286  16.458   2.968  1.00 94.33           H
ATOM    826 2HB  SER A  55     -13.577  17.457   2.997  1.00 94.33           H
ATOM    827  OG  SER A  55     -12.493  17.476   4.633  1.00 79.07           O
ATOM    828  HG  SER A  55     -12.368  18.399   4.412  1.00 79.07           H
ATOM    829  N   PHE A  56     -13.946  14.211   2.023  1.00 94.46           N
ATOM    830  H   PHE A  56     -12.980  14.050   2.227  1.00 94.46           H
ATOM    831  CA  PHE A  56     -14.554  13.535   0.885  1.00 93.26           C
ATOM    832  HA  PHE A  56     -15.024  14.258   0.379  1.00 93.26           H
ATOM    833  C   PHE A  56     -15.597  12.497   1.319  1.00 92.81           C
ATOM    834  O   PHE A  56     -16.676  12.434   0.725  1.00 91.96           O
ATOM    835  CB  PHE A  56     -13.475  12.907   0.006  1.00 92.47           C
ATOM    836 1HB  PHE A  56     -12.809  13.609  -0.247  1.00 92.47           H
ATOM    837 2HB  PHE A  56     -13.016  12.182   0.519  1.00 92.47           H
ATOM    838  CG  PHE A  56     -14.058  12.313  -1.258  1.00 90.71           C
ATOM    839  CD1 PHE A  56     -14.396  10.949  -1.305  1.00 87.13           C
ATOM    840  HD1 PHE A  56     -14.235  10.366  -0.509  1.00 87.13           H
ATOM    841  CD2 PHE A  56     -14.311  13.129  -2.372  1.00 87.33           C
ATOM    842  HD2 PHE A  56     -14.088  14.103  -2.337  1.00 87.33           H
ATOM    843  CE1 PHE A  56     -14.962  10.404  -2.476  1.00 85.31           C
ATOM    844  HE1 PHE A  56     -15.195   9.432  -2.510  1.00 85.31           H
ATOM    845  CE2 PHE A  56     -14.877  12.581  -3.539  1.00 84.97           C
ATOM    846  HE2 PHE A  56     -15.050  13.165  -4.332  1.00 84.97           H
ATOM    847  CZ  PHE A  56     -15.199  11.214  -3.589  1.00 85.16           C
ATOM    848  HZ  PHE A  56     -15.597  10.822  -4.419  1.00 85.16           H
ATOM    849  N   LEU A  57     -15.341  11.725   2.387  1.00 93.35           N
ATOM    850  H   LEU A  57     -14.454  11.820   2.839  1.00 93.35           H
ATOM    851  CA  LEU A  57     -16.290  10.753   2.923  1.00 92.95           C
ATOM    852  HA  LEU A  57     -16.538  10.146   2.168  1.00 92.95           H
ATOM    853  C   LEU A  57     -17.578  11.437   3.404  1.00 92.87           C
ATOM    854  O   LEU A  57     -18.667  10.994   3.044  1.00 91.57           O
ATOM    855  CB  LEU A  57     -15.600   9.955   4.046  1.00 92.25           C
ATOM    856 1HB  LEU A  57     -14.734   9.599   3.694  1.00 92.25           H
ATOM    857 2HB  LEU A  57     -15.420  10.576   4.809  1.00 92.25           H
ATOM    858  CG  LEU A  57     -16.428   8.772   4.573  1.00 86.33           C
ATOM    859  HG  LEU A  57     -17.312   9.142   4.857  1.00 86.33           H
ATOM    860  CD1 LEU A  57     -16.652   7.693   3.497  1.00 83.02           C
ATOM    861 1HD1 LEU A  57     -17.192   6.933   3.859  1.00 83.02           H
ATOM    862 2HD1 LEU A  57     -15.781   7.324   3.172  1.00 83.02           H
ATOM    863 3HD1 LEU A  57     -17.140   8.069   2.709  1.00 83.02           H
ATOM    864  CD2 LEU A  57     -15.703   8.112   5.749  1.00 83.05           C
ATOM    865 1HD2 LEU A  57     -16.228   7.339   6.105  1.00 83.05           H
ATOM    866 2HD2 LEU A  57     -15.567   8.762   6.497  1.00 83.05           H
ATOM    867 3HD2 LEU A  57     -14.805   7.771   5.471  1.00 83.05           H
ATOM    868  N   LEU A  58     -17.465  12.556   4.129  1.00 93.57           N
ATOM    869  H   LEU A  58     -16.547  12.855   4.390  1.00 93.57           H
ATOM    870  CA  LEU A  58     -18.601  13.370   4.564  1.00 92.99           C
ATOM    871  HA  LEU A  58     -19.194  12.749   5.076  1.00 92.99           H
ATOM    872  C   LEU A  58     -19.388  13.931   3.372  1.00 92.43           C
ATOM    873  O   LEU A  58     -20.623  13.874   3.349  1.00 91.66           O
ATOM    874  CB  LEU A  58     -18.086  14.528   5.445  1.00 93.67           C
ATOM    875 1HB  LEU A  58     -17.335  14.977   4.961  1.00 93.67           H
ATOM    876 2HB  LEU A  58     -18.835  15.178   5.575  1.00 93.67           H
ATOM    877  CG  LEU A  58     -17.574  14.110   6.834  1.00 85.51           C
ATOM    878  HG  LEU A  58     -16.915  13.368   6.710  1.00 85.51           H
ATOM    879  CD1 LEU A  58     -16.925  15.316   7.510  1.00 79.34           C
ATOM    880 1HD1 LEU A  58     -16.581  15.076   8.418  1.00 79.34           H
ATOM    881 2HD1 LEU A  58     -17.581  16.063   7.618  1.00 79.34           H
ATOM    882 3HD1 LEU A  58     -16.156  15.658   6.970  1.00 79.34           H
ATOM    883  CD2 LEU A  58     -18.704  13.605   7.734  1.00 81.77           C
ATOM    884 1HD2 LEU A  58     -18.355  13.338   8.632  1.00 81.77           H
ATOM    885 2HD2 LEU A  58     -19.155  12.809   7.330  1.00 81.77           H
ATOM    886 3HD2 LEU A  58     -19.396  14.313   7.872  1.00 81.77           H
ATOM    887  N   LYS A  59     -18.705  14.424   2.344  1.00 92.28           N
ATOM    888  H   LYS A  59     -17.709  14.479   2.419  1.00 92.28           H
ATOM    889  CA  LYS A  59     -19.338  14.894   1.100  1.00 90.31           C
ATOM    890  HA  LYS A  59     -20.013  15.589   1.347  1.00 90.31           H
ATOM    891  C   LYS A  59     -20.096  13.760   0.407  1.00 90.11           C
ATOM    892  O   LYS A  59     -21.230  13.952  -0.024  1.00 88.56           O
ATOM    893  CB  LYS A  59     -18.260  15.516   0.200  1.00 89.22           C
ATOM    894 1HB  LYS A  59     -17.790  16.233   0.715  1.00 89.22           H
ATOM    895 2HB  LYS A  59     -17.606  14.803  -0.052  1.00 89.22           H
ATOM    896  CG  LYS A  59     -18.825  16.132  -1.085  1.00 77.10           C
ATOM    897 1HG  LYS A  59     -19.257  15.415  -1.633  1.00 77.10           H
ATOM    898 2HG  LYS A  59     -19.505  16.826  -0.847  1.00 77.10           H
ATOM    899  CD  LYS A  59     -17.704  16.783  -1.900  1.00 72.95           C
ATOM    900 1HD  LYS A  59     -17.278  17.502  -1.351  1.00 72.95           H
ATOM    901 2HD  LYS A  59     -17.022  16.089  -2.128  1.00 72.95           H
ATOM    902  CE  LYS A  59     -18.241  17.397  -3.194  1.00 63.79           C
ATOM    903 1HE  LYS A  59     -18.656  16.682  -3.757  1.00 63.79           H
ATOM    904 2HE  LYS A  59     -18.928  18.090  -2.976  1.00 63.79           H
ATOM    905  NZ  LYS A  59     -17.160  18.043  -3.982  1.00 57.18           N
ATOM    906 1HZ  LYS A  59     -17.520  18.441  -4.826  1.00 57.18           H
ATOM    907 2HZ  LYS A  59     -16.454  17.380  -4.232  1.00 57.18           H
ATOM    908 3HZ  LYS A  59     -16.723  18.775  -3.459  1.00 57.18           H
ATOM    909  N   LEU A  60     -19.502  12.570   0.341  1.00 89.74           N
ATOM    910  H   LEU A  60     -18.587  12.474   0.733  1.00 89.74           H
ATOM    911  CA  LEU A  60     -20.120  11.397  -0.275  1.00 88.88           C
ATOM    912  HA  LEU A  60     -20.458  11.680  -1.173  1.00 88.88           H
ATOM    913  C   LEU A  60     -21.341  10.907   0.513  1.00 88.58           C
ATOM    914  O   LEU A  60     -22.345  10.522  -0.094  1.00 87.17           O
ATOM    915  CB  LEU A  60     -19.036  10.312  -0.403  1.00 88.19           C
ATOM    916 1HB  LEU A  60     -18.223  10.726  -0.812  1.00 88.19           H
ATOM    917 2HB  LEU A  60     -18.816   9.978   0.513  1.00 88.19           H
ATOM    918  CG  LEU A  60     -19.454   9.110  -1.269  1.00 82.35           C
ATOM    919  HG  LEU A  60     -20.312   8.754  -0.898  1.00 82.35           H
ATOM    920  CD1 LEU A  60     -19.685   9.490  -2.733  1.00 79.05           C
ATOM    921 1HD1 LEU A  60     -19.955   8.692  -3.272  1.00 79.05           H
ATOM    922 2HD1 LEU A  60     -18.854   9.869  -3.140  1.00 79.05           H
ATOM    923 3HD1 LEU A  60     -20.408  10.176  -2.815  1.00 79.05           H
ATOM    924  CD2 LEU A  60     -18.341   8.067  -1.233  1.00 79.50           C
ATOM    925 1HD2 LEU A  60     -18.579   7.269  -1.787  1.00 79.50           H
ATOM    926 2HD2 LEU A  60     -18.174   7.753  -0.298  1.00 79.50           H
ATOM    927 3HD2 LEU A  60     -17.485   8.443  -1.588  1.00 79.50           H
ATOM    928  N   GLN A  61     -21.299  10.966   1.858  1.00 88.28           N
ATOM    929  H   GLN A  61     -20.435  11.229   2.288  1.00 88.28           H
ATOM    930  CA  GLN A  61     -22.435  10.671   2.731  1.00 87.17           C
ATOM    931  HA  GLN A  61     -22.745   9.758   2.464  1.00 87.17           H
ATOM    932  C   GLN A  61     -23.583  11.665   2.517  1.00 87.18           C
ATOM    933  O   GLN A  61     -24.700  11.232   2.227  1.00 86.07           O
ATOM    934  CB  GLN A  61     -21.987  10.667   4.194  1.00 87.21           C
ATOM    935 1HB  GLN A  61     -21.414  11.472   4.351  1.00 87.21           H
ATOM    936 2HB  GLN A  61     -22.800  10.718   4.773  1.00 87.21           H
ATOM    937  CG  GLN A  61     -21.185   9.404   4.574  1.00 75.73           C
ATOM    938 1HG  GLN A  61     -21.779   8.603   4.493  1.00 75.73           H
ATOM    939 2HG  GLN A  61     -20.410   9.309   3.949  1.00 75.73           H
ATOM    940  CD  GLN A  61     -20.653   9.475   6.005  1.00 72.46           C
ATOM    941  OE1 GLN A  61     -20.707  10.490   6.670  1.00 66.00           O
ATOM    942  NE2 GLN A  61     -20.126   8.411   6.550  1.00 62.09           N
ATOM    943 1HE2 GLN A  61     -19.782   8.448   7.488  1.00 62.09           H
ATOM    944 2HE2 GLN A  61     -20.067   7.560   6.029  1.00 62.09           H
ATOM    945  N   LYS A  62     -23.315  12.977   2.520  1.00 86.37           N
ATOM    946  H   LYS A  62     -22.382  13.266   2.735  1.00 86.37           H
ATOM    947  CA  LYS A  62     -24.315  14.024   2.224  1.00 85.10           C
ATOM    948  HA  LYS A  62     -25.024  13.915   2.921  1.00 85.10           H
ATOM    949  C   LYS A  62     -24.961  13.831   0.853  1.00 83.96           C
ATOM    950  O   LYS A  62     -26.179  13.953   0.699  1.00 82.25           O
ATOM    951  CB  LYS A  62     -23.669  15.418   2.315  1.00 85.86           C
ATOM    952 1HB  LYS A  62     -22.812  15.409   1.799  1.00 85.86           H
ATOM    953 2HB  LYS A  62     -24.293  16.088   1.913  1.00 85.86           H
ATOM    954  CG  LYS A  62     -23.365  15.840   3.757  1.00 79.07           C
ATOM    955 1HG  LYS A  62     -24.223  15.863   4.271  1.00 79.07           H
ATOM    956 2HG  LYS A  62     -22.750  15.165   4.165  1.00 79.07           H
ATOM    957  CD  LYS A  62     -22.701  17.231   3.829  1.00 75.60           C
ATOM    958 1HD  LYS A  62     -21.844  17.215   3.314  1.00 75.60           H
ATOM    959 2HD  LYS A  62     -23.316  17.912   3.432  1.00 75.60           H
ATOM    960  CE  LYS A  62     -22.404  17.613   5.283  1.00 69.65           C
ATOM    961 1HE  LYS A  62     -23.258  17.612   5.803  1.00 69.65           H
ATOM    962 2HE  LYS A  62     -21.774  16.943   5.676  1.00 69.65           H
ATOM    963  NZ  LYS A  62     -21.784  18.963   5.419  1.00 62.24           N
ATOM    964 1HZ  LYS A  62     -21.604  19.180   6.378  1.00 62.24           H
ATOM    965 2HZ  LYS A  62     -22.385  19.672   5.051  1.00 62.24           H
ATOM    966 3HZ  LYS A  62     -20.916  19.010   4.925  1.00 62.24           H
ATOM    967  N   TRP A  63     -24.185  13.468  -0.169  1.00 84.89           N
ATOM    968  H   TRP A  63     -23.198  13.401  -0.023  1.00 84.89           H
ATOM    969  CA  TRP A  63     -24.722  13.163  -1.498  1.00 82.08           C
ATOM    970  HA  TRP A  63     -25.317  13.942  -1.694  1.00 82.08           H
ATOM    971  C   TRP A  63     -25.559  11.881  -1.558  1.00 80.93           C
ATOM    972  O   TRP A  63     -26.392  11.741  -2.456  1.00 76.65           O
ATOM    973  CB  TRP A  63     -23.568  13.021  -2.485  1.00 79.93           C
ATOM    974 1HB  TRP A  63     -22.862  12.456  -2.058  1.00 79.93           H
ATOM    975 2HB  TRP A  63     -23.914  12.561  -3.303  1.00 79.93           H
ATOM    976  CG  TRP A  63     -22.902  14.266  -2.943  1.00 72.09           C
ATOM    977  CD1 TRP A  63     -23.354  15.536  -2.798  1.00 65.55           C
ATOM    978  HD1 TRP A  63     -24.166  15.807  -2.281  1.00 65.55           H
ATOM    979  CD2 TRP A  63     -21.689  14.351  -3.731  1.00 69.72           C
ATOM    980  NE1 TRP A  63     -22.519  16.391  -3.475  1.00 61.44           N
ATOM    981  HE1 TRP A  63     -22.643  17.382  -3.520  1.00 61.44           H
ATOM    982  CE2 TRP A  63     -21.490  15.710  -4.084  1.00 65.75           C
ATOM    983  CE3 TRP A  63     -20.764  13.409  -4.223  1.00 57.13           C
ATOM    984  HE3 TRP A  63     -20.862  12.445  -3.975  1.00 57.13           H
ATOM    985  CZ2 TRP A  63     -20.441  16.113  -4.938  1.00 60.36           C
ATOM    986  HZ2 TRP A  63     -20.336  17.075  -5.190  1.00 60.36           H
ATOM    987  CZ3 TRP A  63     -19.702  13.807  -5.060  1.00 56.27           C
ATOM    988  HZ3 TRP A  63     -19.053  13.124  -5.393  1.00 56.27           H
ATOM    989  CH2 TRP A  63     -19.546  15.148  -5.430  1.00 56.35           C
ATOM    990  HH2 TRP A  63     -18.802  15.418  -6.041  1.00 56.35           H
ATOM    991  N   THR A  64     -25.306  10.937  -0.659  1.00 82.70           N
ATOM    992  H   THR A  64     -24.540  11.074  -0.030  1.00 82.70           H
ATOM    993  CA  THR A  64     -26.090   9.705  -0.540  1.00 81.19           C
ATOM    994  HA  THR A  64     -26.265   9.384  -1.471  1.00 81.19           H
ATOM    995  C   THR A  64     -27.429  10.008   0.132  1.00 80.52           C
ATOM    996  O   THR A  64     -28.459   9.704  -0.460  1.00 77.54           O
ATOM    997  CB  THR A  64     -25.295   8.610   0.185  1.00 78.72           C
ATOM    998  HB  THR A  64     -25.104   8.906   1.121  1.00 78.72           H
ATOM    999  OG1 THR A  64     -24.067   8.410  -0.495  1.00 69.81           O
ATOM   1000  HG1 THR A  64     -23.353   8.365   0.141  1.00 69.81           H
ATOM   1001  CG2 THR A  64     -26.015   7.270   0.185  1.00 69.93           C
ATOM   1002 1HG2 THR A  64     -25.478   6.575   0.662  1.00 69.93           H
ATOM   1003 2HG2 THR A  64     -26.174   6.949  -0.748  1.00 69.93           H
ATOM   1004 3HG2 THR A  64     -26.902   7.340   0.641  1.00 69.93           H
ATOM   1005  N   GLN A  65     -27.421  10.722   1.262  1.00 81.51           N
ATOM   1006  H   GLN A  65     -26.532  10.995   1.630  1.00 81.51           H
ATOM   1007  CA  GLN A  65     -28.622  11.137   2.005  1.00 81.13           C
ATOM   1008  HA  GLN A  65     -29.103  10.290   2.231  1.00 81.13           H
ATOM   1009  C   GLN A  65     -29.563  12.013   1.165  1.00 79.89           C
ATOM   1010  O   GLN A  65     -30.760  11.739   1.067  1.00 78.34           O
ATOM   1011  CB  GLN A  65     -28.190  11.894   3.263  1.00 80.63           C
ATOM   1012 1HB  GLN A  65     -27.517  12.587   3.003  1.00 80.63           H
ATOM   1013 2HB  GLN A  65     -28.993  12.341   3.657  1.00 80.63           H
ATOM   1014  CG  GLN A  65     -27.566  10.975   4.324  1.00 72.94           C
ATOM   1015 1HG  GLN A  65     -28.258  10.323   4.633  1.00 72.94           H
ATOM   1016 2HG  GLN A  65     -26.801  10.480   3.913  1.00 72.94           H
ATOM   1017  CD  GLN A  65     -27.050  11.743   5.535  1.00 70.11           C
ATOM   1018  OE1 GLN A  65     -26.880  12.957   5.512  1.00 64.78           O
ATOM   1019  NE2 GLN A  65     -26.751  11.077   6.623  1.00 61.94           N
ATOM   1020 1HE2 GLN A  65     -26.389  11.559   7.421  1.00 61.94           H
ATOM   1021 2HE2 GLN A  65     -26.885  10.087   6.656  1.00 61.94           H
ATOM   1022  N   LYS A  66     -29.029  13.002   0.436  1.00 79.93           N
ATOM   1023  H   LYS A  66     -28.042  13.157   0.487  1.00 79.93           H
ATOM   1024  CA  LYS A  66     -29.839  13.875  -0.442  1.00 76.86           C
ATOM   1025  HA  LYS A  66     -30.564  14.248   0.137  1.00 76.86           H
ATOM   1026  C   LYS A  66     -30.569  13.109  -1.565  1.00 74.07           C
ATOM   1027  O   LYS A  66     -31.494  13.646  -2.172  1.00 69.85           O
ATOM   1028  CB  LYS A  66     -28.946  15.013  -0.974  1.00 74.08           C
ATOM   1029 1HB  LYS A  66     -28.423  15.390  -0.210  1.00 74.08           H
ATOM   1030 2HB  LYS A  66     -28.318  14.633  -1.653  1.00 74.08           H
ATOM   1031  CG  LYS A  66     -29.750  16.155  -1.631  1.00 67.66           C
ATOM   1032 1HG  LYS A  66     -30.162  15.813  -2.476  1.00 67.66           H
ATOM   1033 2HG  LYS A  66     -30.471  16.443  -1.001  1.00 67.66           H
ATOM   1034  CD  LYS A  66     -28.896  17.376  -1.974  1.00 66.07           C
ATOM   1035 1HD  LYS A  66     -28.441  17.704  -1.146  1.00 66.07           H
ATOM   1036 2HD  LYS A  66     -28.208  17.117  -2.652  1.00 66.07           H
ATOM   1037  CE  LYS A  66     -29.783  18.492  -2.546  1.00 59.36           C
ATOM   1038 1HE  LYS A  66     -30.181  18.183  -3.410  1.00 59.36           H
ATOM   1039 2HE  LYS A  66     -30.514  18.695  -1.895  1.00 59.36           H
ATOM   1040  NZ  LYS A  66     -29.053  19.760  -2.814  1.00 53.69           N
ATOM   1041 1HZ  LYS A  66     -29.668  20.456  -3.184  1.00 53.69           H
ATOM   1042 2HZ  LYS A  66     -28.317  19.617  -3.476  1.00 53.69           H
ATOM   1043 3HZ  LYS A  66     -28.646  20.124  -1.976  1.00 53.69           H
ATOM   1044  N   LYS A  67     -30.169  11.865  -1.865  1.00 73.49           N
ATOM   1045  H   LYS A  67     -29.422  11.482  -1.321  1.00 73.49           H
ATOM   1046  CA  LYS A  67     -30.733  11.015  -2.924  1.00 69.81           C
ATOM   1047  HA  LYS A  67     -31.306  11.623  -3.474  1.00 69.81           H
ATOM   1048  C   LYS A  67     -31.705   9.932  -2.418  1.00 68.02           C
ATOM   1049  O   LYS A  67     -32.203   9.158  -3.235  1.00 63.60           O
ATOM   1050  CB  LYS A  67     -29.569  10.446  -3.763  1.00 65.05           C
ATOM   1051 1HB  LYS A  67     -28.736  10.959  -3.555  1.00 65.05           H
ATOM   1052 2HB  LYS A  67     -29.436   9.484  -3.526  1.00 65.05           H
ATOM   1053  CG  LYS A  67     -29.850  10.550  -5.267  1.00 57.83           C
ATOM   1054 1HG  LYS A  67     -30.688  10.048  -5.480  1.00 57.83           H
ATOM   1055 2HG  LYS A  67     -29.966  11.512  -5.513  1.00 57.83           H
ATOM   1056  CD  LYS A  67     -28.699   9.964  -6.082  1.00 55.82           C
ATOM   1057 1HD  LYS A  67     -27.845  10.422  -5.834  1.00 55.82           H
ATOM   1058 2HD  LYS A  67     -28.619   8.985  -5.895  1.00 55.82           H
ATOM   1059  CE  LYS A  67     -28.979  10.177  -7.564  1.00 50.81           C
ATOM   1060 1HE  LYS A  67     -29.873   9.793  -7.794  1.00 50.81           H
ATOM   1061 2HE  LYS A  67     -28.974  11.156  -7.768  1.00 50.81           H
ATOM   1062  NZ  LYS A  67     -27.966   9.525  -8.416  1.00 46.01           N
ATOM   1063 1HZ  LYS A  67     -28.163   9.674  -9.385  1.00 46.01           H
ATOM   1064 2HZ  LYS A  67     -27.943   8.538  -8.255  1.00 46.01           H
ATOM   1065 3HZ  LYS A  67     -27.053   9.888  -8.229  1.00 46.01           H
ATOM   1066  N   GLU A  68     -31.990   9.877  -1.111  1.00 64.02           N
ATOM   1067  H   GLU A  68     -31.753  10.679  -0.562  1.00 64.02           H
ATOM   1068  CA  GLU A  68     -32.617   8.751  -0.406  1.00 63.54           C
ATOM   1069  HA  GLU A  68     -32.267   7.960  -0.907  1.00 63.54           H
ATOM   1070  C   GLU A  68     -34.148   8.625  -0.554  1.00 63.10           C
ATOM   1071  O   GLU A  68     -34.767   7.809   0.114  1.00 59.14           O
ATOM   1072  CB  GLU A  68     -32.139   8.713   1.056  1.00 59.87           C
ATOM   1073 1HB  GLU A  68     -31.691   9.579   1.279  1.00 59.87           H
ATOM   1074 2HB  GLU A  68     -32.927   8.580   1.657  1.00 59.87           H
ATOM   1075  CG  GLU A  68     -31.147   7.568   1.274  1.00 52.88           C
ATOM   1076 1HG  GLU A  68     -31.623   6.705   1.103  1.00 52.88           H
ATOM   1077 2HG  GLU A  68     -30.399   7.673   0.618  1.00 52.88           H
ATOM   1078  CD  GLU A  68     -30.548   7.519   2.688  1.00 50.68           C
ATOM   1079  OE1 GLU A  68     -29.777   6.557   2.923  1.00 47.25           O
ATOM   1080  OE2 GLU A  68     -30.825   8.439   3.485  1.00 48.01           O
ATOM   1081  N   LYS A  69     -34.784   9.288  -1.509  1.00 60.91           N
ATOM   1082  H   LYS A  69     -34.335  10.078  -1.925  1.00 60.91           H
ATOM   1083  CA  LYS A  69     -36.121   8.909  -1.980  1.00 60.38           C
ATOM   1084  HA  LYS A  69     -36.541   8.392  -1.234  1.00 60.38           H
ATOM   1085  C   LYS A  69     -36.015   7.957  -3.189  1.00 59.85           C
ATOM   1086  O   LYS A  69     -36.207   8.351  -4.327  1.00 55.36           O
ATOM   1087  CB  LYS A  69     -37.031  10.138  -2.188  1.00 56.84           C
ATOM   1088 1HB  LYS A  69     -36.541  10.816  -2.736  1.00 56.84           H
ATOM   1089 2HB  LYS A  69     -37.858   9.852  -2.673  1.00 56.84           H
ATOM   1090  CG  LYS A  69     -37.433  10.775  -0.838  1.00 51.76           C
ATOM   1091 1HG  LYS A  69     -37.791  10.059  -0.239  1.00 51.76           H
ATOM   1092 2HG  LYS A  69     -36.621  11.183  -0.421  1.00 51.76           H
ATOM   1093  CD  LYS A  69     -38.507  11.868  -0.993  1.00 49.89           C
ATOM   1094 1HD  LYS A  69     -38.145  12.609  -1.559  1.00 49.89           H
ATOM   1095 2HD  LYS A  69     -39.316  11.477  -1.432  1.00 49.89           H
ATOM   1096  CE  LYS A  69     -38.900  12.428   0.383  1.00 43.67           C
ATOM   1097 1HE  LYS A  69     -39.217  11.680   0.966  1.00 43.67           H
ATOM   1098 2HE  LYS A  69     -38.103  12.862   0.802  1.00 43.67           H
ATOM   1099  NZ  LYS A  69     -39.987  13.442   0.310  1.00 39.16           N
ATOM   1100 1HZ  LYS A  69     -40.218  13.785   1.220  1.00 39.16           H
ATOM   1101 2HZ  LYS A  69     -40.816  13.051  -0.091  1.00 39.16           H
ATOM   1102 3HZ  LYS A  69     -39.712  14.222  -0.252  1.00 39.16           H
ATOM   1103  N   GLY A  70     -35.651   6.685  -2.928  1.00 59.30           N
ATOM   1104  H   GLY A  70     -35.174   6.499  -2.069  1.00 59.30           H
ATOM   1105  CA  GLY A  70     -35.914   5.556  -3.831  1.00 60.48           C
ATOM   1106 1HA  GLY A  70     -35.994   4.751  -3.244  1.00 60.48           H
ATOM   1107 2HA  GLY A  70     -36.798   5.748  -4.257  1.00 60.48           H
ATOM   1108  C   GLY A  70     -34.897   5.241  -4.948  1.00 62.64           C
ATOM   1109  O   GLY A  70     -35.154   4.337  -5.745  1.00 60.04           O
ATOM   1110  N   LYS A  71     -33.742   5.903  -5.040  1.00 61.25           N
ATOM   1111  H   LYS A  71     -33.542   6.618  -4.370  1.00 61.25           H
ATOM   1112  CA  LYS A  71     -32.743   5.616  -6.101  1.00 62.24           C
ATOM   1113  HA  LYS A  71     -33.189   4.958  -6.708  1.00 62.24           H
ATOM   1114  C   LYS A  71     -31.492   4.914  -5.563  1.00 63.39           C
ATOM   1115  O   LYS A  71     -30.767   5.477  -4.754  1.00 60.81           O
ATOM   1116  CB  LYS A  71     -32.419   6.882  -6.916  1.00 58.34           C
ATOM   1117 1HB  LYS A  71     -32.225   7.635  -6.287  1.00 58.34           H
ATOM   1118 2HB  LYS A  71     -31.616   6.707  -7.485  1.00 58.34           H
ATOM   1119  CG  LYS A  71     -33.599   7.277  -7.821  1.00 52.58           C
ATOM   1120 1HG  LYS A  71     -33.830   6.493  -8.397  1.00 52.58           H
ATOM   1121 2HG  LYS A  71     -34.379   7.505  -7.239  1.00 52.58           H
ATOM   1122  CD  LYS A  71     -33.310   8.480  -8.735  1.00 50.12           C
ATOM   1123 1HD  LYS A  71     -33.096   9.283  -8.179  1.00 50.12           H
ATOM   1124 2HD  LYS A  71     -32.536   8.272  -9.332  1.00 50.12           H
ATOM   1125  CE  LYS A  71     -34.561   8.757  -9.585  1.00 43.71           C
ATOM   1126 1HE  LYS A  71     -34.728   7.970 -10.179  1.00 43.71           H
ATOM   1127 2HE  LYS A  71     -35.343   8.887  -8.976  1.00 43.71           H
ATOM   1128  NZ  LYS A  71     -34.466   9.964 -10.456  1.00 38.45           N
ATOM   1129 1HZ  LYS A  71     -35.306  10.093 -10.983  1.00 38.45           H
ATOM   1130 2HZ  LYS A  71     -33.707   9.881 -11.102  1.00 38.45           H
ATOM   1131 3HZ  LYS A  71     -34.316  10.789  -9.911  1.00 38.45           H
ATOM   1132  N   LYS A  72     -31.192   3.727  -6.104  1.00 61.60           N
ATOM   1133  H   LYS A  72     -31.841   3.344  -6.762  1.00 61.60           H
ATOM   1134  CA  LYS A  72     -29.982   2.938  -5.808  1.00 64.01           C
ATOM   1135  HA  LYS A  72     -30.075   2.678  -4.847  1.00 64.01           H
ATOM   1136  C   LYS A  72     -28.712   3.782  -5.977  1.00 66.01           C
ATOM   1137  O   LYS A  72     -28.571   4.536  -6.947  1.00 64.57           O
ATOM   1138  CB  LYS A  72     -29.912   1.668  -6.687  1.00 60.86           C
ATOM   1139 1HB  LYS A  72     -30.080   1.931  -7.637  1.00 60.86           H
ATOM   1140 2HB  LYS A  72     -28.995   1.277  -6.606  1.00 60.86           H
ATOM   1141  CG  LYS A  72     -30.943   0.587  -6.288  1.00 54.62           C
ATOM   1142 1HG  LYS A  72     -30.799   0.339  -5.330  1.00 54.62           H
ATOM   1143 2HG  LYS A  72     -31.864   0.960  -6.402  1.00 54.62           H
ATOM   1144  CD  LYS A  72     -30.813  -0.681  -7.151  1.00 51.08           C
ATOM   1145 1HD  LYS A  72     -30.975  -0.445  -8.109  1.00 51.08           H
ATOM   1146 2HD  LYS A  72     -29.891  -1.055  -7.050  1.00 51.08           H
ATOM   1147  CE  LYS A  72     -31.843  -1.739  -6.706  1.00 44.36           C
ATOM   1148 1HE  LYS A  72     -31.658  -2.002  -5.759  1.00 44.36           H
ATOM   1149 2HE  LYS A  72     -32.763  -1.352  -6.771  1.00 44.36           H
ATOM   1150  NZ  LYS A  72     -31.809  -2.977  -7.538  1.00 39.38           N
ATOM   1151 1HZ  LYS A  72     -32.488  -3.640  -7.222  1.00 39.38           H
ATOM   1152 2HZ  LYS A  72     -30.910  -3.413  -7.495  1.00 39.38           H
ATOM   1153 3HZ  LYS A  72     -32.004  -2.770  -8.497  1.00 39.38           H
ATOM   1154  N   LEU A  73     -27.763   3.643  -5.033  1.00 64.03           N
ATOM   1155  H   LEU A  73     -27.962   3.054  -4.250  1.00 64.03           H
ATOM   1156  CA  LEU A  73     -26.455   4.303  -5.084  1.00 65.66           C
ATOM   1157  HA  LEU A  73     -26.610   5.291  -5.107  1.00 65.66           H
ATOM   1158  C   LEU A  73     -25.713   3.907  -6.371  1.00 70.12           C
ATOM   1159  O   LEU A  73     -25.680   2.737  -6.744  1.00 67.24           O
ATOM   1160  CB  LEU A  73     -25.663   3.917  -3.814  1.00 61.09           C
ATOM   1161 1HB  LEU A  73     -26.239   4.108  -3.019  1.00 61.09           H
ATOM   1162 2HB  LEU A  73     -25.466   2.937  -3.856  1.00 61.09           H
ATOM   1163  CG  LEU A  73     -24.324   4.670  -3.631  1.00 54.98           C
ATOM   1164  HG  LEU A  73     -23.783   4.552  -4.464  1.00 54.98           H
ATOM   1165  CD1 LEU A  73     -24.547   6.159  -3.407  1.00 53.02           C
ATOM   1166 1HD1 LEU A  73     -23.677   6.638  -3.290  1.00 53.02           H
ATOM   1167 2HD1 LEU A  73     -25.099   6.320  -2.589  1.00 53.02           H
ATOM   1168 3HD1 LEU A  73     -25.022   6.571  -4.184  1.00 53.02           H
ATOM   1169  CD2 LEU A  73     -23.572   4.111  -2.426  1.00 52.99           C
ATOM   1170 1HD2 LEU A  73     -22.703   4.587  -2.293  1.00 52.99           H
ATOM   1171 2HD2 LEU A  73     -23.374   3.138  -2.547  1.00 52.99           H
ATOM   1172 3HD2 LEU A  73     -24.110   4.214  -1.589  1.00 52.99           H
ATOM   1173  N   SER A  74     -25.123   4.890  -7.060  1.00 74.68           N
ATOM   1174  H   SER A  74     -25.248   5.837  -6.764  1.00 74.68           H
ATOM   1175  CA  SER A  74     -24.300   4.611  -8.235  1.00 77.60           C
ATOM   1176  HA  SER A  74     -24.897   4.129  -8.876  1.00 77.60           H
ATOM   1177  C   SER A  74     -23.109   3.729  -7.845  1.00 80.53           C
ATOM   1178  O   SER A  74     -22.438   4.031  -6.859  1.00 78.64           O
ATOM   1179  CB  SER A  74     -23.801   5.914  -8.870  1.00 72.53           C
ATOM   1180 1HB  SER A  74     -24.565   6.449  -9.231  1.00 72.53           H
ATOM   1181 2HB  SER A  74     -23.295   6.463  -8.205  1.00 72.53           H
ATOM   1182  OG  SER A  74     -22.927   5.642  -9.947  1.00 62.69           O
ATOM   1183  HG  SER A  74     -22.029   5.581  -9.622  1.00 62.69           H
ATOM   1184  N   ARG A  75     -22.805   2.695  -8.638  1.00 81.78           N
ATOM   1185  H   ARG A  75     -23.374   2.543  -9.446  1.00 81.78           H
ATOM   1186  CA  ARG A  75     -21.689   1.768  -8.399  1.00 84.24           C
ATOM   1187  HA  ARG A  75     -21.946   1.287  -7.561  1.00 84.24           H
ATOM   1188  C   ARG A  75     -20.373   2.490  -8.168  1.00 86.57           C
ATOM   1189  O   ARG A  75     -19.668   2.162  -7.220  1.00 85.62           O
ATOM   1190  CB  ARG A  75     -21.525   0.800  -9.576  1.00 81.74           C
ATOM   1191 1HB  ARG A  75     -21.414   1.331 -10.416  1.00 81.74           H
ATOM   1192 2HB  ARG A  75     -20.709   0.243  -9.423  1.00 81.74           H
ATOM   1193  CG  ARG A  75     -22.727  -0.129  -9.741  1.00 74.45           C
ATOM   1194 1HG  ARG A  75     -22.871  -0.643  -8.896  1.00 74.45           H
ATOM   1195 2HG  ARG A  75     -23.543   0.412  -9.946  1.00 74.45           H
ATOM   1196  CD  ARG A  75     -22.454  -1.099 -10.890  1.00 73.99           C
ATOM   1197 1HD  ARG A  75     -22.189  -0.594 -11.712  1.00 73.99           H
ATOM   1198 2HD  ARG A  75     -21.724  -1.734 -10.639  1.00 73.99           H
ATOM   1199  NE  ARG A  75     -23.646  -1.877 -11.199  1.00 66.78           N
ATOM   1200  HE  ARG A  75     -24.506  -1.578 -10.786  1.00 66.78           H
ATOM   1201  CZ  ARG A  75     -23.689  -2.943 -11.978  1.00 61.36           C
ATOM   1202  NH1 ARG A  75     -22.621  -3.432 -12.536  1.00 58.30           N
ATOM   1203 1HH1 ARG A  75     -21.733  -2.999 -12.381  1.00 58.30           H
ATOM   1204 2HH1 ARG A  75     -22.688  -4.241 -13.121  1.00 58.30           H
ATOM   1205  NH2 ARG A  75     -24.812  -3.522 -12.222  1.00 51.57           N
ATOM   1206 1HH2 ARG A  75     -25.656  -3.165 -11.821  1.00 51.57           H
ATOM   1207 2HH2 ARG A  75     -24.841  -4.329 -12.812  1.00 51.57           H
ATOM   1208  N   MET A  76     -20.088   3.526  -8.948  1.00 84.63           N
ATOM   1209  H   MET A  76     -20.733   3.774  -9.671  1.00 84.63           H
ATOM   1210  CA  MET A  76     -18.870   4.319  -8.792  1.00 85.55           C
ATOM   1211  HA  MET A  76     -18.117   3.666  -8.875  1.00 85.55           H
ATOM   1212  C   MET A  76     -18.773   4.969  -7.414  1.00 87.38           C
ATOM   1213  O   MET A  76     -17.705   4.965  -6.808  1.00 86.90           O
ATOM   1214  CB  MET A  76     -18.806   5.378  -9.897  1.00 83.67           C
ATOM   1215 1HB  MET A  76     -18.977   4.940 -10.780  1.00 83.67           H
ATOM   1216 2HB  MET A  76     -19.507   6.071  -9.727  1.00 83.67           H
ATOM   1217  CG  MET A  76     -17.430   6.054  -9.930  1.00 76.93           C
ATOM   1218 1HG  MET A  76     -17.497   6.755 -10.640  1.00 76.93           H
ATOM   1219 2HG  MET A  76     -17.329   6.492  -9.037  1.00 76.93           H
ATOM   1220  SD  MET A  76     -16.109   4.875 -10.262  1.00 73.21           S
ATOM   1221  CE  MET A  76     -14.661   5.887  -9.907  1.00 64.45           C
ATOM   1222 1HE  MET A  76     -13.818   5.368 -10.046  1.00 64.45           H
ATOM   1223 2HE  MET A  76     -14.671   6.208  -8.960  1.00 64.45           H
ATOM   1224 3HE  MET A  76     -14.630   6.689 -10.503  1.00 64.45           H
ATOM   1225  N   LYS A  77     -19.876   5.503  -6.863  1.00 86.63           N
ATOM   1226  H   LYS A  77     -20.731   5.479  -7.381  1.00 86.63           H
ATOM   1227  CA  LYS A  77     -19.875   6.121  -5.529  1.00 87.00           C
ATOM   1228  HA  LYS A  77     -19.105   6.758  -5.545  1.00 87.00           H
ATOM   1229  C   LYS A  77     -19.638   5.092  -4.429  1.00 88.84           C
ATOM   1230  O   LYS A  77     -18.981   5.409  -3.453  1.00 88.60           O
ATOM   1231  CB  LYS A  77     -21.183   6.881  -5.273  1.00 85.78           C
ATOM   1232 1HB  LYS A  77     -21.951   6.259  -5.422  1.00 85.78           H
ATOM   1233 2HB  LYS A  77     -21.190   7.199  -4.325  1.00 85.78           H
ATOM   1234  CG  LYS A  77     -21.343   8.091  -6.199  1.00 80.14           C
ATOM   1235 1HG  LYS A  77     -20.498   8.626  -6.188  1.00 80.14           H
ATOM   1236 2HG  LYS A  77     -21.523   7.770  -7.129  1.00 80.14           H
ATOM   1237  CD  LYS A  77     -22.505   8.979  -5.740  1.00 75.44           C
ATOM   1238 1HD  LYS A  77     -23.365   8.476  -5.820  1.00 75.44           H
ATOM   1239 2HD  LYS A  77     -22.365   9.251  -4.788  1.00 75.44           H
ATOM   1240  CE  LYS A  77     -22.564  10.222  -6.616  1.00 68.79           C
ATOM   1241 1HE  LYS A  77     -21.634  10.537  -6.806  1.00 68.79           H
ATOM   1242 2HE  LYS A  77     -23.023   9.999  -7.476  1.00 68.79           H
ATOM   1243  NZ  LYS A  77     -23.311  11.330  -5.956  1.00 60.00           N
ATOM   1244 1HZ  LYS A  77     -23.342  12.140  -6.542  1.00 60.00           H
ATOM   1245 2HZ  LYS A  77     -22.877  11.591  -5.094  1.00 60.00           H
ATOM   1246 3HZ  LYS A  77     -24.253  11.058  -5.757  1.00 60.00           H
ATOM   1247  N   LEU A  78     -20.147   3.872  -4.600  1.00 88.73           N
ATOM   1248  H   LEU A  78     -20.738   3.704  -5.389  1.00 88.73           H
ATOM   1249  CA  LEU A  78     -19.875   2.768  -3.677  1.00 89.91           C
ATOM   1250  HA  LEU A  78     -20.072   3.085  -2.749  1.00 89.91           H
ATOM   1251  C   LEU A  78     -18.390   2.395  -3.696  1.00 91.52           C
ATOM   1252  O   LEU A  78     -17.779   2.328  -2.634  1.00 91.58           O
ATOM   1253  CB  LEU A  78     -20.817   1.601  -4.012  1.00 89.26           C
ATOM   1254 1HB  LEU A  78     -21.759   1.929  -3.945  1.00 89.26           H
ATOM   1255 2HB  LEU A  78     -20.632   1.307  -4.950  1.00 89.26           H
ATOM   1256  CG  LEU A  78     -20.656   0.385  -3.078  1.00 84.40           C
ATOM   1257  HG  LEU A  78     -20.294   0.721  -2.209  1.00 84.40           H
ATOM   1258  CD1 LEU A  78     -22.007  -0.298  -2.878  1.00 79.16           C
ATOM   1259 1HD1 LEU A  78     -21.922  -1.090  -2.274  1.00 79.16           H
ATOM   1260 2HD1 LEU A  78     -22.381  -0.615  -3.750  1.00 79.16           H
ATOM   1261 3HD1 LEU A  78     -22.669   0.330  -2.470  1.00 79.16           H
ATOM   1262  CD2 LEU A  78     -19.697  -0.661  -3.671  1.00 78.63           C
ATOM   1263 1HD2 LEU A  78     -19.599  -1.445  -3.058  1.00 78.63           H
ATOM   1264 2HD2 LEU A  78     -18.788  -0.271  -3.819  1.00 78.63           H
ATOM   1265 3HD2 LEU A  78     -20.033  -0.998  -4.550  1.00 78.63           H
ATOM   1266  N   LEU A  79     -17.793   2.240  -4.875  1.00 90.65           N
ATOM   1267  H   LEU A  79     -18.345   2.330  -5.704  1.00 90.65           H
ATOM   1268  CA  LEU A  79     -16.368   1.945  -5.016  1.00 91.34           C
ATOM   1269  HA  LEU A  79     -16.226   1.101  -4.499  1.00 91.34           H
ATOM   1270  C   LEU A  79     -15.493   3.043  -4.401  1.00 92.57           C
ATOM   1271  O   LEU A  79     -14.609   2.743  -3.606  1.00 92.57           O
ATOM   1272  CB  LEU A  79     -16.018   1.740  -6.499  1.00 91.06           C
ATOM   1273 1HB  LEU A  79     -16.305   2.556  -7.001  1.00 91.06           H
ATOM   1274 2HB  LEU A  79     -15.026   1.635  -6.572  1.00 91.06           H
ATOM   1275  CG  LEU A  79     -16.677   0.517  -7.160  1.00 89.34           C
ATOM   1276  HG  LEU A  79     -17.666   0.602  -7.037  1.00 89.34           H
ATOM   1277  CD1 LEU A  79     -16.300   0.481  -8.639  1.00 86.32           C
ATOM   1278 1HD1 LEU A  79     -16.715  -0.306  -9.096  1.00 86.32           H
ATOM   1279 2HD1 LEU A  79     -15.309   0.416  -8.755  1.00 86.32           H
ATOM   1280 3HD1 LEU A  79     -16.610   1.308  -9.108  1.00 86.32           H
ATOM   1281  CD2 LEU A  79     -16.244  -0.796  -6.524  1.00 86.12           C
ATOM   1282 1HD2 LEU A  79     -16.686  -1.574  -6.971  1.00 86.12           H
ATOM   1283 2HD2 LEU A  79     -16.486  -0.821  -5.554  1.00 86.12           H
ATOM   1284 3HD2 LEU A  79     -15.255  -0.921  -6.598  1.00 86.12           H
ATOM   1285  N   LEU A  80     -15.778   4.309  -4.688  1.00 91.26           N
ATOM   1286  H   LEU A  80     -16.521   4.496  -5.331  1.00 91.26           H
ATOM   1287  CA  LEU A  80     -15.057   5.443  -4.109  1.00 91.56           C
ATOM   1288  HA  LEU A  80     -14.096   5.257  -4.313  1.00 91.56           H
ATOM   1289  C   LEU A  80     -15.220   5.530  -2.590  1.00 92.74           C
ATOM   1290  O   LEU A  80     -14.266   5.877  -1.909  1.00 92.66           O
ATOM   1291  CB  LEU A  80     -15.530   6.752  -4.761  1.00 90.88           C
ATOM   1292 1HB  LEU A  80     -16.529   6.777  -4.718  1.00 90.88           H
ATOM   1293 2HB  LEU A  80     -15.154   7.515  -4.235  1.00 90.88           H
ATOM   1294  CG  LEU A  80     -15.109   6.930  -6.231  1.00 88.13           C
ATOM   1295  HG  LEU A  80     -15.460   6.147  -6.745  1.00 88.13           H
ATOM   1296  CD1 LEU A  80     -15.686   8.243  -6.760  1.00 85.54           C
ATOM   1297 1HD1 LEU A  80     -15.429   8.388  -7.716  1.00 85.54           H
ATOM   1298 2HD1 LEU A  80     -15.350   9.021  -6.230  1.00 85.54           H
ATOM   1299 3HD1 LEU A  80     -16.685   8.243  -6.706  1.00 85.54           H
ATOM   1300  CD2 LEU A  80     -13.593   6.950  -6.413  1.00 85.44           C
ATOM   1301 1HD2 LEU A  80     -13.349   7.067  -7.376  1.00 85.44           H
ATOM   1302 2HD2 LEU A  80     -13.182   6.096  -6.093  1.00 85.44           H
ATOM   1303 3HD2 LEU A  80     -13.180   7.701  -5.898  1.00 85.44           H
ATOM   1304  N   LYS A  81     -16.391   5.177  -2.043  1.00 93.13           N
ATOM   1305  H   LYS A  81     -17.155   4.951  -2.648  1.00 93.13           H
ATOM   1306  CA  LYS A  81     -16.599   5.108  -0.586  1.00 93.67           C
ATOM   1307  HA  LYS A  81     -16.373   6.013  -0.226  1.00 93.67           H
ATOM   1308  C   LYS A  81     -15.652   4.093   0.054  1.00 94.68           C
ATOM   1309  O   LYS A  81     -15.024   4.414   1.059  1.00 94.73           O
ATOM   1310  CB  LYS A  81     -18.070   4.791  -0.271  1.00 92.88           C
ATOM   1311 1HB  LYS A  81     -18.650   5.483  -0.701  1.00 92.88           H
ATOM   1312 2HB  LYS A  81     -18.295   3.890  -0.642  1.00 92.88           H
ATOM   1313  CG  LYS A  81     -18.335   4.788   1.243  1.00 89.45           C
ATOM   1314 1HG  LYS A  81     -17.708   4.141   1.677  1.00 89.45           H
ATOM   1315 2HG  LYS A  81     -18.167   5.707   1.600  1.00 89.45           H
ATOM   1316  CD  LYS A  81     -19.781   4.381   1.583  1.00 87.35           C
ATOM   1317 1HD  LYS A  81     -20.422   5.057   1.219  1.00 87.35           H
ATOM   1318 2HD  LYS A  81     -19.985   3.484   1.192  1.00 87.35           H
ATOM   1319  CE  LYS A  81     -19.905   4.320   3.105  1.00 78.87           C
ATOM   1320 1HE  LYS A  81     -19.225   3.679   3.461  1.00 78.87           H
ATOM   1321 2HE  LYS A  81     -19.735   5.231   3.482  1.00 78.87           H
ATOM   1322  NZ  LYS A  81     -21.254   3.870   3.570  1.00 73.37           N
ATOM   1323 1HZ  LYS A  81     -21.298   3.842   4.569  1.00 73.37           H
ATOM   1324 2HZ  LYS A  81     -21.464   2.954   3.228  1.00 73.37           H
ATOM   1325 3HZ  LYS A  81     -21.969   4.490   3.248  1.00 73.37           H
ATOM   1326  N   HIS A  82     -15.547   2.891  -0.515  1.00 94.84           N
ATOM   1327  H   HIS A  82     -16.086   2.698  -1.335  1.00 94.84           H
ATOM   1328  CA  HIS A  82     -14.675   1.846   0.014  1.00 95.53           C
ATOM   1329  HA  HIS A  82     -14.845   1.839   0.999  1.00 95.53           H
ATOM   1330  C   HIS A  82     -13.190   2.160  -0.185  1.00 96.05           C
ATOM   1331  O   HIS A  82     -12.415   1.918   0.737  1.00 95.79           O
ATOM   1332  CB  HIS A  82     -15.058   0.497  -0.590  1.00 95.47           C
ATOM   1333 1HB  HIS A  82     -15.240   0.615  -1.566  1.00 95.47           H
ATOM   1334 2HB  HIS A  82     -14.300  -0.144  -0.467  1.00 95.47           H
ATOM   1335  CG  HIS A  82     -16.284  -0.086   0.055  1.00 95.11           C
ATOM   1336  ND1 HIS A  82     -16.318  -0.730   1.267  1.00 88.06           N
ATOM   1337  HD1 HIS A  82     -15.538  -0.892   1.871  1.00 88.06           H
ATOM   1338  CD2 HIS A  82     -17.561  -0.071  -0.435  1.00 88.17           C
ATOM   1339  HD2 HIS A  82     -17.854   0.334  -1.301  1.00 88.17           H
ATOM   1340  CE1 HIS A  82     -17.591  -1.105   1.496  1.00 88.90           C
ATOM   1341  HE1 HIS A  82     -17.901  -1.601   2.307  1.00 88.90           H
ATOM   1342  NE2 HIS A  82     -18.383  -0.722   0.489  1.00 90.29           N
ATOM   1343  N   LEU A  83     -12.793   2.779  -1.298  1.00 94.38           N
ATOM   1344  H   LEU A  83     -13.455   2.909  -2.036  1.00 94.38           H
ATOM   1345  CA  LEU A  83     -11.422   3.278  -1.485  1.00 94.42           C
ATOM   1346  HA  LEU A  83     -10.813   2.498  -1.340  1.00 94.42           H
ATOM   1347  C   LEU A  83     -11.074   4.347  -0.446  1.00 95.16           C
ATOM   1348  O   LEU A  83     -10.040   4.263   0.195  1.00 95.13           O
ATOM   1349  CB  LEU A  83     -11.262   3.814  -2.917  1.00 94.17           C
ATOM   1350 1HB  LEU A  83     -11.421   3.060  -3.555  1.00 94.17           H
ATOM   1351 2HB  LEU A  83     -11.948   4.526  -3.065  1.00 94.17           H
ATOM   1352  CG  LEU A  83      -9.864   4.411  -3.198  1.00 93.28           C
ATOM   1353  HG  LEU A  83      -9.693   5.110  -2.504  1.00 93.28           H
ATOM   1354  CD1 LEU A  83      -8.749   3.368  -3.102  1.00 90.53           C
ATOM   1355 1HD1 LEU A  83      -7.857   3.779  -3.288  1.00 90.53           H
ATOM   1356 2HD1 LEU A  83      -8.891   2.630  -3.762  1.00 90.53           H
ATOM   1357 3HD1 LEU A  83      -8.716   2.962  -2.189  1.00 90.53           H
ATOM   1358  CD2 LEU A  83      -9.833   5.023  -4.595  1.00 90.66           C
ATOM   1359 1HD2 LEU A  83      -8.935   5.415  -4.795  1.00 90.66           H
ATOM   1360 2HD2 LEU A  83     -10.512   5.752  -4.682  1.00 90.66           H
ATOM   1361 3HD2 LEU A  83     -10.030   4.334  -5.293  1.00 90.66           H
ATOM   1362  N   THR A  84     -11.958   5.324  -0.228  1.00 95.56           N
ATOM   1363  H   THR A  84     -12.800   5.337  -0.768  1.00 95.56           H
ATOM   1364  CA  THR A  84     -11.745   6.383   0.774  1.00 95.64           C
ATOM   1365  HA  THR A  84     -10.881   6.810   0.508  1.00 95.64           H
ATOM   1366  C   THR A  84     -11.644   5.802   2.180  1.00 96.10           C
ATOM   1367  O   THR A  84     -10.813   6.235   2.964  1.00 95.75           O
ATOM   1368  CB  THR A  84     -12.890   7.402   0.757  1.00 95.09           C
ATOM   1369  HB  THR A  84     -13.720   6.921   1.038  1.00 95.09           H
ATOM   1370  OG1 THR A  84     -13.132   7.897  -0.539  1.00 87.53           O
ATOM   1371  HG1 THR A  84     -13.187   7.166  -1.155  1.00 87.53           H
ATOM   1372  CG2 THR A  84     -12.586   8.626   1.627  1.00 88.11           C
ATOM   1373 1HG2 THR A  84     -13.343   9.279   1.604  1.00 88.11           H
ATOM   1374 2HG2 THR A  84     -11.764   9.097   1.308  1.00 88.11           H
ATOM   1375 3HG2 THR A  84     -12.438   8.361   2.580  1.00 88.11           H
ATOM   1376  N   LEU A  85     -12.469   4.806   2.514  1.00 96.22           N
ATOM   1377  H   LEU A  85     -13.162   4.520   1.852  1.00 96.22           H
ATOM   1378  CA  LEU A  85     -12.408   4.117   3.794  1.00 96.83           C
ATOM   1379  HA  LEU A  85     -12.434   4.830   4.494  1.00 96.83           H
ATOM   1380  C   LEU A  85     -11.090   3.349   3.957  1.00 97.16           C
ATOM   1381  O   LEU A  85     -10.505   3.394   5.028  1.00 96.69           O
ATOM   1382  CB  LEU A  85     -13.629   3.192   3.925  1.00 96.45           C
ATOM   1383 1HB  LEU A  85     -14.453   3.743   3.796  1.00 96.45           H
ATOM   1384 2HB  LEU A  85     -13.575   2.500   3.205  1.00 96.45           H
ATOM   1385  CG  LEU A  85     -13.731   2.472   5.289  1.00 86.09           C
ATOM   1386  HG  LEU A  85     -12.878   1.976   5.450  1.00 86.09           H
ATOM   1387  CD1 LEU A  85     -13.938   3.462   6.437  1.00 81.34           C
ATOM   1388 1HD1 LEU A  85     -14.003   2.986   7.314  1.00 81.34           H
ATOM   1389 2HD1 LEU A  85     -14.779   3.987   6.310  1.00 81.34           H
ATOM   1390 3HD1 LEU A  85     -13.177   4.109   6.494  1.00 81.34           H
ATOM   1391  CD2 LEU A  85     -14.928   1.518   5.259  1.00 82.59           C
ATOM   1392 1HD2 LEU A  85     -15.023   1.035   6.129  1.00 82.59           H
ATOM   1393 2HD2 LEU A  85     -14.823   0.834   4.537  1.00 82.59           H
ATOM   1394 3HD2 LEU A  85     -15.779   2.016   5.089  1.00 82.59           H
ATOM   1395  N   ALA A  86     -10.604   2.687   2.898  1.00 97.28           N
ATOM   1396  H   ALA A  86     -11.148   2.674   2.059  1.00 97.28           H
ATOM   1397  CA  ALA A  86      -9.326   1.985   2.902  1.00 97.04           C
ATOM   1398  HA  ALA A  86      -9.330   1.387   3.704  1.00 97.04           H
ATOM   1399  C   ALA A  86      -8.141   2.955   3.064  1.00 96.89           C
ATOM   1400  O   ALA A  86      -7.299   2.734   3.929  1.00 96.18           O
ATOM   1401  CB  ALA A  86      -9.228   1.155   1.615  1.00 96.93           C
ATOM   1402 1HB  ALA A  86     -10.006   0.533   1.530  1.00 96.93           H
ATOM   1403 2HB  ALA A  86      -8.393   0.605   1.606  1.00 96.93           H
ATOM   1404 3HB  ALA A  86      -9.217   1.745   0.808  1.00 96.93           H
ATOM   1405  N   ASN A  87      -8.123   4.081   2.346  1.00 96.66           N
ATOM   1406  H   ASN A  87      -8.845   4.219   1.668  1.00 96.66           H
ATOM   1407  CA  ASN A  87      -7.106   5.127   2.493  1.00 95.99           C
ATOM   1408  HA  ASN A  87      -6.228   4.663   2.373  1.00 95.99           H
ATOM   1409  C   ASN A  87      -7.135   5.767   3.884  1.00 96.48           C
ATOM   1410  O   ASN A  87      -6.094   6.082   4.453  1.00 95.81           O
ATOM   1411  CB  ASN A  87      -7.341   6.210   1.424  1.00 95.34           C
ATOM   1412 1HB  ASN A  87      -8.307   6.467   1.434  1.00 95.34           H
ATOM   1413 2HB  ASN A  87      -6.781   7.008   1.646  1.00 95.34           H
ATOM   1414  CG  ASN A  87      -6.989   5.768   0.019  1.00 93.31           C
ATOM   1415  OD1 ASN A  87      -6.384   4.743  -0.211  1.00 86.98           O
ATOM   1416  ND2 ASN A  87      -7.344   6.539  -0.975  1.00 86.68           N
ATOM   1417 1HD2 ASN A  87      -7.116   6.281  -1.914  1.00 86.68           H
ATOM   1418 2HD2 ASN A  87      -7.843   7.387  -0.797  1.00 86.68           H
ATOM   1419  N   LEU A  88      -8.327   5.967   4.465  1.00 96.56           N
ATOM   1420  H   LEU A  88      -9.158   5.760   3.948  1.00 96.56           H
ATOM   1421  CA  LEU A  88      -8.451   6.477   5.826  1.00 96.84           C
ATOM   1422  HA  LEU A  88      -7.872   7.291   5.875  1.00 96.84           H
ATOM   1423  C   LEU A  88      -7.914   5.474   6.849  1.00 97.33           C
ATOM   1424  O   LEU A  88      -7.241   5.864   7.793  1.00 96.73           O
ATOM   1425  CB  LEU A  88      -9.917   6.857   6.096  1.00 96.25           C
ATOM   1426 1HB  LEU A  88     -10.235   7.439   5.348  1.00 96.25           H
ATOM   1427 2HB  LEU A  88     -10.461   6.018   6.121  1.00 96.25           H
ATOM   1428  CG  LEU A  88     -10.129   7.610   7.417  1.00 92.11           C
ATOM   1429  HG  LEU A  88      -9.723   7.050   8.139  1.00 92.11           H
ATOM   1430  CD1 LEU A  88      -9.457   8.993   7.413  1.00 88.47           C
ATOM   1431 1HD1 LEU A  88      -9.607   9.467   8.281  1.00 88.47           H
ATOM   1432 2HD1 LEU A  88      -9.824   9.568   6.682  1.00 88.47           H
ATOM   1433 3HD1 LEU A  88      -8.470   8.912   7.273  1.00 88.47           H
ATOM   1434  CD2 LEU A  88     -11.627   7.827   7.651  1.00 89.14           C
ATOM   1435 1HD2 LEU A  88     -11.789   8.317   8.508  1.00 89.14           H
ATOM   1436 2HD2 LEU A  88     -12.112   6.954   7.700  1.00 89.14           H
ATOM   1437 3HD2 LEU A  88     -12.032   8.363   6.910  1.00 89.14           H
ATOM   1438  N   LEU A  89      -8.161   4.179   6.649  1.00 96.79           N
ATOM   1439  H   LEU A  89      -8.753   3.927   5.883  1.00 96.79           H
ATOM   1440  CA  LEU A  89      -7.622   3.106   7.478  1.00 96.85           C
ATOM   1441  HA  LEU A  89      -7.879   3.315   8.421  1.00 96.85           H
ATOM   1442  C   LEU A  89      -6.086   3.061   7.421  1.00 96.89           C
ATOM   1443  O   LEU A  89      -5.442   3.035   8.460  1.00 96.08           O
ATOM   1444  CB  LEU A  89      -8.254   1.782   7.026  1.00 96.10           C
ATOM   1445 1HB  LEU A  89      -9.247   1.899   7.009  1.00 96.10           H
ATOM   1446 2HB  LEU A  89      -7.926   1.578   6.104  1.00 96.10           H
ATOM   1447  CG  LEU A  89      -7.928   0.583   7.927  1.00 89.57           C
ATOM   1448  HG  LEU A  89      -6.941   0.574   8.089  1.00 89.57           H
ATOM   1449  CD1 LEU A  89      -8.657   0.686   9.269  1.00 84.04           C
ATOM   1450 1HD1 LEU A  89      -8.443  -0.096   9.854  1.00 84.04           H
ATOM   1451 2HD1 LEU A  89      -9.648   0.709   9.138  1.00 84.04           H
ATOM   1452 3HD1 LEU A  89      -8.392   1.517   9.758  1.00 84.04           H
ATOM   1453  CD2 LEU A  89      -8.365  -0.706   7.241  1.00 84.68           C
ATOM   1454 1HD2 LEU A  89      -8.162  -1.502   7.811  1.00 84.68           H
ATOM   1455 2HD2 LEU A  89      -7.893  -0.825   6.368  1.00 84.68           H
ATOM   1456 3HD2 LEU A  89      -9.349  -0.700   7.060  1.00 84.68           H
ATOM   1457  N   GLU A  90      -5.510   3.136   6.219  1.00 95.94           N
ATOM   1458  H   GLU A  90      -6.099   3.122   5.411  1.00 95.94           H
ATOM   1459  CA  GLU A  90      -4.056   3.238   6.017  1.00 95.63           C
ATOM   1460  HA  GLU A  90      -3.646   2.422   6.424  1.00 95.63           H
ATOM   1461  C   GLU A  90      -3.492   4.468   6.733  1.00 95.62           C
ATOM   1462  O   GLU A  90      -2.535   4.369   7.504  1.00 94.52           O
ATOM   1463  CB  GLU A  90      -3.754   3.280   4.516  1.00 94.63           C
ATOM   1464 1HB  GLU A  90      -4.181   2.487   4.081  1.00 94.63           H
ATOM   1465 2HB  GLU A  90      -4.142   4.119   4.134  1.00 94.63           H
ATOM   1466  CG  GLU A  90      -2.252   3.254   4.218  1.00 91.61           C
ATOM   1467 1HG  GLU A  90      -1.829   4.039   4.671  1.00 91.61           H
ATOM   1468 2HG  GLU A  90      -1.873   2.408   4.593  1.00 91.61           H
ATOM   1469  CD  GLU A  90      -1.922   3.317   2.711  1.00 90.20           C
ATOM   1470  OE1 GLU A  90      -0.720   3.420   2.391  1.00 80.56           O
ATOM   1471  OE2 GLU A  90      -2.865   3.290   1.893  1.00 83.17           O
ATOM   1472  N   THR A  91      -4.129   5.622   6.568  1.00 96.95           N
ATOM   1473  H   THR A  91      -4.931   5.637   5.971  1.00 96.95           H
ATOM   1474  CA  THR A  91      -3.724   6.871   7.210  1.00 96.99           C
ATOM   1475  HA  THR A  91      -2.789   7.021   6.890  1.00 96.99           H
ATOM   1476  C   THR A  91      -3.728   6.756   8.738  1.00 96.92           C
ATOM   1477  O   THR A  91      -2.759   7.136   9.384  1.00 95.91           O
ATOM   1478  CB  THR A  91      -4.650   8.021   6.781  1.00 96.56           C
ATOM   1479  HB  THR A  91      -5.591   7.784   7.023  1.00 96.56           H
ATOM   1480  OG1 THR A  91      -4.615   8.179   5.382  1.00 91.64           O
ATOM   1481  HG1 THR A  91      -4.607   7.318   4.963  1.00 91.64           H
ATOM   1482  CG2 THR A  91      -4.252   9.355   7.402  1.00 92.06           C
ATOM   1483 1HG2 THR A  91      -4.869  10.085   7.108  1.00 92.06           H
ATOM   1484 2HG2 THR A  91      -3.323   9.611   7.136  1.00 92.06           H
ATOM   1485 3HG2 THR A  91      -4.284   9.309   8.400  1.00 92.06           H
ATOM   1486  N   LEU A  92      -4.810   6.223   9.325  1.00 96.95           N
ATOM   1487  H   LEU A  92      -5.527   5.844   8.739  1.00 96.95           H
ATOM   1488  CA  LEU A  92      -5.000   6.165  10.774  1.00 97.01           C
ATOM   1489  HA  LEU A  92      -4.670   7.054  11.091  1.00 97.01           H
ATOM   1490  C   LEU A  92      -4.161   5.086  11.465  1.00 96.97           C
ATOM   1491  O   LEU A  92      -3.926   5.194  12.662  1.00 96.06           O
ATOM   1492  CB  LEU A  92      -6.491   5.942  11.088  1.00 97.03           C
ATOM   1493 1HB  LEU A  92      -6.803   5.148  10.567  1.00 97.03           H
ATOM   1494 2HB  LEU A  92      -6.578   5.754  12.066  1.00 97.03           H
ATOM   1495  CG  LEU A  92      -7.409   7.129  10.746  1.00 95.84           C
ATOM   1496  HG  LEU A  92      -7.243   7.367   9.789  1.00 95.84           H
ATOM   1497  CD1 LEU A  92      -8.865   6.715  10.995  1.00 92.16           C
ATOM   1498 1HD1 LEU A  92      -9.492   7.464  10.783  1.00 92.16           H
ATOM   1499 2HD1 LEU A  92      -9.006   6.458  11.951  1.00 92.16           H
ATOM   1500 3HD1 LEU A  92      -9.117   5.932  10.426  1.00 92.16           H
ATOM   1501  CD2 LEU A  92      -7.121   8.371  11.597  1.00 92.42           C
ATOM   1502 1HD2 LEU A  92      -7.732   9.123  11.352  1.00 92.42           H
ATOM   1503 2HD2 LEU A  92      -6.180   8.684  11.467  1.00 92.42           H
ATOM   1504 3HD2 LEU A  92      -7.248   8.176  12.570  1.00 92.42           H
ATOM   1505  N   ILE A  93      -3.731   4.048  10.746  1.00 96.56           N
ATOM   1506  H   ILE A  93      -3.949   4.021   9.770  1.00 96.56           H
ATOM   1507  CA  ILE A  93      -2.954   2.944  11.319  1.00 96.09           C
ATOM   1508  HA  ILE A  93      -3.029   3.028  12.313  1.00 96.09           H
ATOM   1509  C   ILE A  93      -1.477   3.086  10.988  1.00 95.44           C
ATOM   1510  O   ILE A  93      -0.648   3.075  11.886  1.00 94.14           O
ATOM   1511  CB  ILE A  93      -3.553   1.584  10.880  1.00 95.64           C
ATOM   1512  HB  ILE A  93      -3.609   1.549   9.882  1.00 95.64           H
ATOM   1513  CG1 ILE A  93      -4.972   1.443  11.483  1.00 92.69           C
ATOM   1514 1HG1 ILE A  93      -4.893   1.393  12.479  1.00 92.69           H
ATOM   1515 2HG1 ILE A  93      -5.509   2.248  11.230  1.00 92.69           H
ATOM   1516  CG2 ILE A  93      -2.650   0.417  11.321  1.00 92.18           C
ATOM   1517 1HG2 ILE A  93      -3.036  -0.461  11.038  1.00 92.18           H
ATOM   1518 2HG2 ILE A  93      -2.545   0.401  12.315  1.00 92.18           H
ATOM   1519 3HG2 ILE A  93      -1.739   0.497  10.917  1.00 92.18           H
ATOM   1520  CD1 ILE A  93      -5.724   0.202  11.004  1.00 82.41           C
ATOM   1521 1HD1 ILE A  93      -6.633   0.152  11.418  1.00 82.41           H
ATOM   1522 2HD1 ILE A  93      -5.229  -0.633  11.247  1.00 82.41           H
ATOM   1523 3HD1 ILE A  93      -5.839   0.214  10.011  1.00 82.41           H
ATOM   1524  N   VAL A  94      -1.134   3.215   9.708  1.00 95.02           N
ATOM   1525  H   VAL A  94      -1.852   3.378   9.032  1.00 95.02           H
ATOM   1526  CA  VAL A  94       0.257   3.127   9.252  1.00 93.87           C
ATOM   1527  HA  VAL A  94       0.630   2.338   9.741  1.00 93.87           H
ATOM   1528  C   VAL A  94       1.041   4.368   9.643  1.00 93.27           C
ATOM   1529  O   VAL A  94       2.140   4.238  10.186  1.00 91.95           O
ATOM   1530  CB  VAL A  94       0.351   2.883   7.732  1.00 93.02           C
ATOM   1531  HB  VAL A  94      -0.031   3.695   7.290  1.00 93.02           H
ATOM   1532  CG1 VAL A  94       1.800   2.668   7.285  1.00 89.91           C
ATOM   1533 1HG1 VAL A  94       1.851   2.511   6.299  1.00 89.91           H
ATOM   1534 2HG1 VAL A  94       2.203   1.876   7.744  1.00 89.91           H
ATOM   1535 3HG1 VAL A  94       2.363   3.466   7.499  1.00 89.91           H
ATOM   1536  CG2 VAL A  94      -0.430   1.635   7.322  1.00 90.03           C
ATOM   1537 1HG2 VAL A  94      -0.367   1.480   6.336  1.00 90.03           H
ATOM   1538 2HG2 VAL A  94      -1.398   1.724   7.557  1.00 90.03           H
ATOM   1539 3HG2 VAL A  94      -0.075   0.822   7.784  1.00 90.03           H
ATOM   1540  N   MET A  95       0.502   5.569   9.424  1.00 93.76           N
ATOM   1541  H   MET A  95      -0.437   5.628   9.085  1.00 93.76           H
ATOM   1542  CA  MET A  95       1.252   6.803   9.668  1.00 93.01           C
ATOM   1543  HA  MET A  95       2.125   6.615   9.218  1.00 93.01           H
ATOM   1544  C   MET A  95       1.526   7.063  11.159  1.00 92.14           C
ATOM   1545  O   MET A  95       2.685   7.318  11.496  1.00 90.49           O
ATOM   1546  CB  MET A  95       0.584   8.023   9.011  1.00 93.18           C
ATOM   1547 1HB  MET A  95      -0.330   8.130   9.402  1.00 93.18           H
ATOM   1548 2HB  MET A  95       1.133   8.833   9.219  1.00 93.18           H
ATOM   1549  CG  MET A  95       0.443   7.922   7.491  1.00 92.14           C
ATOM   1550 1HG  MET A  95       1.370   7.776   7.145  1.00 92.14           H
ATOM   1551 2HG  MET A  95      -0.107   7.103   7.327  1.00 92.14           H
ATOM   1552  SD  MET A  95      -0.324   9.426   6.820  1.00 89.93           S
ATOM   1553  CE  MET A  95      -0.281   9.057   5.055  1.00 82.27           C
ATOM   1554 1HE  MET A  95      -0.677   9.805   4.523  1.00 82.27           H
ATOM   1555 2HE  MET A  95      -0.798   8.226   4.850  1.00 82.27           H
ATOM   1556 3HE  MET A  95       0.658   8.920   4.740  1.00 82.27           H
ATOM   1557  N   PRO A  96       0.548   6.944  12.090  1.00 94.56           N
ATOM   1558  CA  PRO A  96       0.844   7.097  13.510  1.00 94.00           C
ATOM   1559  HA  PRO A  96       1.332   7.963  13.623  1.00 94.00           H
ATOM   1560  C   PRO A  96       1.773   6.011  14.035  1.00 93.26           C
ATOM   1561  O   PRO A  96       2.657   6.310  14.827  1.00 91.49           O
ATOM   1562  CB  PRO A  96      -0.501   7.073  14.240  1.00 93.75           C
ATOM   1563 1HB  PRO A  96      -0.711   6.156  14.579  1.00 93.75           H
ATOM   1564 2HB  PRO A  96      -0.510   7.721  15.002  1.00 93.75           H
ATOM   1565  CG  PRO A  96      -1.485   7.493  13.156  1.00 93.03           C
ATOM   1566 1HG  PRO A  96      -2.404   7.146  13.344  1.00 93.03           H
ATOM   1567 2HG  PRO A  96      -1.518   8.488  13.060  1.00 93.03           H
ATOM   1568  CD  PRO A  96      -0.888   6.837  11.919  1.00 94.84           C
ATOM   1569 1HD  PRO A  96      -1.148   5.874  11.855  1.00 94.84           H
ATOM   1570 2HD  PRO A  96      -1.164   7.313  11.084  1.00 94.84           H
ATOM   1571  N   LEU A  97       1.620   4.766  13.565  1.00 91.68           N
ATOM   1572  H   LEU A  97       0.885   4.586  12.911  1.00 91.68           H
ATOM   1573  CA  LEU A  97       2.486   3.662  13.971  1.00 90.65           C
ATOM   1574  HA  LEU A  97       2.463   3.636  14.970  1.00 90.65           H
ATOM   1575  C   LEU A  97       3.939   3.907  13.540  1.00 89.01           C
ATOM   1576  O   LEU A  97       4.845   3.714  14.347  1.00 87.06           O
ATOM   1577  CB  LEU A  97       1.931   2.350  13.394  1.00 90.34           C
ATOM   1578 1HB  LEU A  97       0.988   2.245  13.708  1.00 90.34           H
ATOM   1579 2HB  LEU A  97       1.945   2.417  12.396  1.00 90.34           H
ATOM   1580  CG  LEU A  97       2.719   1.094  13.804  1.00 85.05           C
ATOM   1581  HG  LEU A  97       3.670   1.230  13.525  1.00 85.05           H
ATOM   1582  CD1 LEU A  97       2.679   0.862  15.319  1.00 80.43           C
ATOM   1583 1HD1 LEU A  97       3.195   0.043  15.570  1.00 80.43           H
ATOM   1584 2HD1 LEU A  97       1.739   0.743  15.639  1.00 80.43           H
ATOM   1585 3HD1 LEU A  97       3.075   1.637  15.811  1.00 80.43           H
ATOM   1586  CD2 LEU A  97       2.110  -0.136  13.120  1.00 81.09           C
ATOM   1587 1HD2 LEU A  97       2.606  -0.968  13.371  1.00 81.09           H
ATOM   1588 2HD2 LEU A  97       2.144  -0.046  12.125  1.00 81.09           H
ATOM   1589 3HD2 LEU A  97       1.153  -0.256  13.385  1.00 81.09           H
ATOM   1590  N   ASP A  98       4.163   4.358  12.309  1.00 87.52           N
ATOM   1591  H   ASP A  98       3.386   4.443  11.685  1.00 87.52           H
ATOM   1592  CA  ASP A  98       5.490   4.735  11.824  1.00 84.29           C
ATOM   1593  HA  ASP A  98       6.065   3.930  11.972  1.00 84.29           H
ATOM   1594  C   ASP A  98       6.058   5.912  12.627  1.00 83.30           C
ATOM   1595  O   ASP A  98       7.187   5.835  13.115  1.00 81.67           O
ATOM   1596  CB  ASP A  98       5.436   5.072  10.327  1.00 82.70           C
ATOM   1597 1HB  ASP A  98       5.009   4.312   9.837  1.00 82.70           H
ATOM   1598 2HB  ASP A  98       4.891   5.901  10.199  1.00 82.70           H
ATOM   1599  CG  ASP A  98       6.837   5.306   9.756  1.00 75.01           C
ATOM   1600  OD1 ASP A  98       7.524   4.302   9.481  1.00 70.58           O
ATOM   1601  OD2 ASP A  98       7.265   6.465   9.578  1.00 68.11           O
ATOM   1602  N   GLY A  99       5.270   6.969  12.829  1.00 87.92           N
ATOM   1603  H   GLY A  99       4.355   6.966  12.426  1.00 87.92           H
ATOM   1604  CA  GLY A  99       5.685   8.132  13.613  1.00 86.18           C
ATOM   1605 1HA  GLY A  99       6.472   8.543  13.153  1.00 86.18           H
ATOM   1606 2HA  GLY A  99       4.925   8.782  13.617  1.00 86.18           H
ATOM   1607  C   GLY A  99       6.061   7.769  15.053  1.00 85.96           C
ATOM   1608  O   GLY A  99       7.147   8.125  15.512  1.00 84.00           O
ATOM   1609  N   MET A 100       5.209   7.001  15.742  1.00 87.51           N
ATOM   1610  H   MET A 100       4.353   6.728  15.302  1.00 87.51           H
ATOM   1611  CA  MET A 100       5.467   6.541  17.107  1.00 86.29           C
ATOM   1612  HA  MET A 100       5.606   7.381  17.631  1.00 86.29           H
ATOM   1613  C   MET A 100       6.720   5.677  17.187  1.00 84.93           C
ATOM   1614  O   MET A 100       7.547   5.900  18.059  1.00 82.51           O
ATOM   1615  CB  MET A 100       4.275   5.753  17.649  1.00 85.85           C
ATOM   1616 1HB  MET A 100       3.977   5.103  16.949  1.00 85.85           H
ATOM   1617 2HB  MET A 100       4.567   5.254  18.465  1.00 85.85           H
ATOM   1618  CG  MET A 100       3.092   6.650  18.020  1.00 75.25           C
ATOM   1619 1HG  MET A 100       3.452   7.250  18.735  1.00 75.25           H
ATOM   1620 2HG  MET A 100       2.918   7.184  17.192  1.00 75.25           H
ATOM   1621  SD  MET A 100       1.612   5.742  18.571  1.00 68.28           S
ATOM   1622  CE  MET A 100       2.234   4.990  20.099  1.00 56.97           C
ATOM   1623 1HE  MET A 100       1.526   4.440  20.542  1.00 56.97           H
ATOM   1624 2HE  MET A 100       2.530   5.690  20.748  1.00 56.97           H
ATOM   1625 3HE  MET A 100       3.015   4.394  19.913  1.00 56.97           H
ATOM   1626  N   TRP A 101       6.899   4.736  16.257  1.00 84.81           N
ATOM   1627  H   TRP A 101       6.211   4.628  15.539  1.00 84.81           H
ATOM   1628  CA  TRP A 101       8.066   3.861  16.254  1.00 82.07           C
ATOM   1629  HA  TRP A 101       8.118   3.467  17.172  1.00 82.07           H
ATOM   1630  C   TRP A 101       9.362   4.639  16.014  1.00 81.83           C
ATOM   1631  O   TRP A 101      10.368   4.374  16.668  1.00 77.26           O
ATOM   1632  CB  TRP A 101       7.865   2.752  15.224  1.00 78.68           C
ATOM   1633 1HB  TRP A 101       6.924   2.424  15.303  1.00 78.68           H
ATOM   1634 2HB  TRP A 101       8.006   3.145  14.315  1.00 78.68           H
ATOM   1635  CG  TRP A 101       8.761   1.554  15.331  1.00 71.67           C
ATOM   1636  CD1 TRP A 101       9.704   1.317  16.275  1.00 64.05           C
ATOM   1637  HD1 TRP A 101       9.928   1.938  17.026  1.00 64.05           H
ATOM   1638  CD2 TRP A 101       8.778   0.384  14.464  1.00 66.78           C
ATOM   1639  NE1 TRP A 101      10.310   0.103  16.056  1.00 58.58           N
ATOM   1640  HE1 TRP A 101      11.044  -0.275  16.621  1.00 58.58           H
ATOM   1641  CE2 TRP A 101       9.767  -0.526  14.947  1.00 63.11           C
ATOM   1642  CE3 TRP A 101       8.059  -0.004  13.318  1.00 57.64           C
ATOM   1643  HE3 TRP A 101       7.361   0.608  12.946  1.00 57.64           H
ATOM   1644  CZ2 TRP A 101      10.025  -1.751  14.318  1.00 60.41           C
ATOM   1645  HZ2 TRP A 101      10.727  -2.366  14.677  1.00 60.41           H
ATOM   1646  CZ3 TRP A 101       8.304  -1.237  12.687  1.00 57.48           C
ATOM   1647  HZ3 TRP A 101       7.773  -1.496  11.880  1.00 57.48           H
ATOM   1648  CH2 TRP A 101       9.287  -2.105  13.180  1.00 57.60           C
ATOM   1649  HH2 TRP A 101       9.462  -2.976  12.721  1.00 57.60           H
ATOM   1650  N   ASN A 102       9.346   5.652  15.153  1.00 83.22           N
ATOM   1651  H   ASN A 102       8.513   5.832  14.630  1.00 83.22           H
ATOM   1652  CA  ASN A 102      10.513   6.511  14.949  1.00 80.73           C
ATOM   1653  HA  ASN A 102      11.271   5.870  14.831  1.00 80.73           H
ATOM   1654  C   ASN A 102      10.814   7.398  16.172  1.00 80.56           C
ATOM   1655  O   ASN A 102      11.979   7.685  16.426  1.00 78.87           O
ATOM   1656  CB  ASN A 102      10.326   7.373  13.686  1.00 79.60           C
ATOM   1657 1HB  ASN A 102       9.391   7.726  13.667  1.00 79.60           H
ATOM   1658 2HB  ASN A 102      10.971   8.137  13.714  1.00 79.60           H
ATOM   1659  CG  ASN A 102      10.567   6.590  12.410  1.00 74.44           C
ATOM   1660  OD1 ASN A 102      11.676   6.444  11.936  1.00 68.55           O
ATOM   1661  ND2 ASN A 102       9.535   6.090  11.796  1.00 67.52           N
ATOM   1662 1HD2 ASN A 102       9.657   5.589  10.939  1.00 67.52           H
ATOM   1663 2HD2 ASN A 102       8.619   6.207  12.181  1.00 67.52           H
ATOM   1664  N   ILE A 103       9.797   7.813  16.940  1.00 81.35           N
ATOM   1665  H   ILE A 103       8.863   7.596  16.655  1.00 81.35           H
ATOM   1666  CA  ILE A 103       9.996   8.577  18.189  1.00 81.02           C
ATOM   1667  HA  ILE A 103      10.664   9.285  17.959  1.00 81.02           H
ATOM   1668  C   ILE A 103      10.572   7.687  19.287  1.00 80.64           C
ATOM   1669  O   ILE A 103      11.523   8.077  19.962  1.00 77.99           O
ATOM   1670  CB  ILE A 103       8.675   9.230  18.665  1.00 81.74           C
ATOM   1671  HB  ILE A 103       7.985   8.506  18.693  1.00 81.74           H
ATOM   1672  CG1 ILE A 103       8.227  10.336  17.687  1.00 76.14           C
ATOM   1673 1HG1 ILE A 103       8.803  11.140  17.832  1.00 76.14           H
ATOM   1674 2HG1 ILE A 103       8.350  10.002  16.753  1.00 76.14           H
ATOM   1675  CG2 ILE A 103       8.818   9.843  20.078  1.00 75.39           C
ATOM   1676 1HG2 ILE A 103       7.960  10.262  20.376  1.00 75.39           H
ATOM   1677 2HG2 ILE A 103       9.526  10.549  20.092  1.00 75.39           H
ATOM   1678 3HG2 ILE A 103       9.068   9.144  20.748  1.00 75.39           H
ATOM   1679  CD1 ILE A 103       6.756  10.755  17.863  1.00 70.05           C
ATOM   1680 1HD1 ILE A 103       6.507  11.472  17.212  1.00 70.05           H
ATOM   1681 2HD1 ILE A 103       6.591  11.106  18.785  1.00 70.05           H
ATOM   1682 3HD1 ILE A 103       6.142   9.979  17.716  1.00 70.05           H
ATOM   1683  N   THR A 104       9.972   6.512  19.496  1.00 81.46           N
ATOM   1684  H   THR A 104       9.244   6.226  18.873  1.00 81.46           H
ATOM   1685  CA  THR A 104      10.341   5.628  20.602  1.00 79.77           C
ATOM   1686  HA  THR A 104      10.499   6.262  21.359  1.00 79.77           H
ATOM   1687  C   THR A 104      11.617   4.856  20.326  1.00 78.67           C
ATOM   1688  O   THR A 104      12.280   4.455  21.275  1.00 75.45           O
ATOM   1689  CB  THR A 104       9.216   4.641  20.940  1.00 79.13           C
ATOM   1690  HB  THR A 104       9.559   3.996  21.623  1.00 79.13           H
ATOM   1691  OG1 THR A 104       8.873   3.856  19.826  1.00 72.60           O
ATOM   1692  HG1 THR A 104       8.795   2.940  20.093  1.00 72.60           H
ATOM   1693  CG2 THR A 104       7.948   5.353  21.424  1.00 71.73           C
ATOM   1694 1HG2 THR A 104       7.227   4.694  21.639  1.00 71.73           H
ATOM   1695 2HG2 THR A 104       7.597   5.975  20.724  1.00 71.73           H
ATOM   1696 3HG2 THR A 104       8.130   5.889  22.248  1.00 71.73           H
ATOM   1697  N   VAL A 105      11.955   4.641  19.054  1.00 78.35           N
ATOM   1698  H   VAL A 105      11.367   5.065  18.365  1.00 78.35           H
ATOM   1699  CA  VAL A 105      13.091   3.853  18.542  1.00 76.87           C
ATOM   1700  HA  VAL A 105      12.958   3.857  17.551  1.00 76.87           H
ATOM   1701  C   VAL A 105      13.049   2.375  18.976  1.00 77.48           C
ATOM   1702  O   VAL A 105      13.676   1.519  18.362  1.00 74.01           O
ATOM   1703  CB  VAL A 105      14.439   4.538  18.861  1.00 73.53           C
ATOM   1704  HB  VAL A 105      14.595   4.388  19.837  1.00 73.53           H
ATOM   1705  CG1 VAL A 105      15.564   3.945  18.028  1.00 65.35           C
ATOM   1706 1HG1 VAL A 105      16.436   4.389  18.235  1.00 65.35           H
ATOM   1707 2HG1 VAL A 105      15.385   4.060  17.051  1.00 65.35           H
ATOM   1708 3HG1 VAL A 105      15.667   2.967  18.209  1.00 65.35           H
ATOM   1709  CG2 VAL A 105      14.425   6.044  18.530  1.00 65.27           C
ATOM   1710 1HG2 VAL A 105      15.306   6.466  18.744  1.00 65.27           H
ATOM   1711 2HG2 VAL A 105      13.720   6.520  19.056  1.00 65.27           H
ATOM   1712 3HG2 VAL A 105      14.239   6.196  17.559  1.00 65.27           H
ATOM   1713  N   GLN A 106      12.233   2.048  19.971  1.00 80.45           N
ATOM   1714  H   GLN A 106      11.710   2.793  20.385  1.00 80.45           H
ATOM   1715  CA  GLN A 106      12.020   0.717  20.522  1.00 81.04           C
ATOM   1716  HA  GLN A 106      12.374   0.089  19.830  1.00 81.04           H
ATOM   1717  C   GLN A 106      10.531   0.414  20.707  1.00 82.19           C
ATOM   1718  O   GLN A 106       9.682   1.310  20.697  1.00 79.05           O
ATOM   1719  CB  GLN A 106      12.819   0.535  21.820  1.00 77.48           C
ATOM   1720 1HB  GLN A 106      12.674  -0.399  22.148  1.00 77.48           H
ATOM   1721 2HB  GLN A 106      13.788   0.669  21.612  1.00 77.48           H
ATOM   1722  CG  GLN A 106      12.438   1.497  22.946  1.00 70.98           C
ATOM   1723 1HG  GLN A 106      12.631   2.433  22.652  1.00 70.98           H
ATOM   1724 2HG  GLN A 106      11.461   1.402  23.137  1.00 70.98           H
ATOM   1725  CD  GLN A 106      13.220   1.210  24.224  1.00 71.27           C
ATOM   1726  OE1 GLN A 106      13.444   0.074  24.602  1.00 64.79           O
ATOM   1727  NE2 GLN A 106      13.638   2.208  24.955  1.00 61.98           N
ATOM   1728 1HE2 GLN A 106      14.131   2.032  25.807  1.00 61.98           H
ATOM   1729 2HE2 GLN A 106      13.465   3.149  24.663  1.00 61.98           H
ATOM   1730  N   TRP A 107      10.204  -0.870  20.874  1.00 82.75           N
ATOM   1731  H   TRP A 107      10.943  -1.543  20.917  1.00 82.75           H
ATOM   1732  CA  TRP A 107       8.835  -1.346  20.997  1.00 84.02           C
ATOM   1733  HA  TRP A 107       8.257  -0.636  20.595  1.00 84.02           H
ATOM   1734  C   TRP A 107       8.414  -1.515  22.459  1.00 84.79           C
ATOM   1735  O   TRP A 107       8.903  -2.400  23.155  1.00 81.82           O
ATOM   1736  CB  TRP A 107       8.701  -2.654  20.224  1.00 82.89           C
ATOM   1737 1HB  TRP A 107       9.026  -2.519  19.288  1.00 82.89           H
ATOM   1738 2HB  TRP A 107       9.252  -3.359  20.670  1.00 82.89           H
ATOM   1739  CG  TRP A 107       7.295  -3.133  20.163  1.00 82.94           C
ATOM   1740  CD1 TRP A 107       6.728  -4.055  20.969  1.00 80.85           C
ATOM   1741  HD1 TRP A 107       7.202  -4.559  21.691  1.00 80.85           H
ATOM   1742  CD2 TRP A 107       6.240  -2.663  19.279  1.00 83.55           C
ATOM   1743  NE1 TRP A 107       5.400  -4.196  20.645  1.00 79.27           N
ATOM   1744  HE1 TRP A 107       4.773  -4.828  21.101  1.00 79.27           H
ATOM   1745  CE2 TRP A 107       5.041  -3.354  19.610  1.00 82.06           C
ATOM   1746  CE3 TRP A 107       6.178  -1.712  18.239  1.00 79.77           C
ATOM   1747  HE3 TRP A 107       7.003  -1.211  17.979  1.00 79.77           H
ATOM   1748  CZ2 TRP A 107       3.835  -3.104  18.949  1.00 80.98           C
ATOM   1749  HZ2 TRP A 107       3.004  -3.598  19.203  1.00 80.98           H
ATOM   1750  CZ3 TRP A 107       4.975  -1.460  17.565  1.00 78.89           C
ATOM   1751  HZ3 TRP A 107       4.951  -0.786  16.827  1.00 78.89           H
ATOM   1752  CH2 TRP A 107       3.811  -2.144  17.918  1.00 78.22           C
ATOM   1753  HH2 TRP A 107       2.956  -1.952  17.437  1.00 78.22           H
ATOM   1754  N   TYR A 108       7.448  -0.730  22.910  1.00 84.05           N
ATOM   1755  H   TYR A 108       7.040  -0.067  22.283  1.00 84.05           H
ATOM   1756  CA  TYR A 108       6.947  -0.789  24.291  1.00 84.22           C
ATOM   1757  HA  TYR A 108       7.630  -1.340  24.771  1.00 84.22           H
ATOM   1758  C   TYR A 108       5.592  -1.499  24.451  1.00 84.31           C
ATOM   1759  O   TYR A 108       5.160  -1.777  25.566  1.00 79.20           O
ATOM   1760  CB  TYR A 108       6.841   0.636  24.837  1.00 82.80           C
ATOM   1761 1HB  TYR A 108       6.257   1.168  24.224  1.00 82.80           H
ATOM   1762 2HB  TYR A 108       6.425   0.598  25.745  1.00 82.80           H
ATOM   1763  CG  TYR A 108       8.180   1.347  24.956  1.00 82.49           C
ATOM   1764  CD1 TYR A 108       9.051   0.994  26.007  1.00 77.87           C
ATOM   1765  HD1 TYR A 108       8.823   0.238  26.620  1.00 77.87           H
ATOM   1766  CD2 TYR A 108       8.515   2.370  24.061  1.00 78.38           C
ATOM   1767  HD2 TYR A 108       7.908   2.588  23.297  1.00 78.38           H
ATOM   1768  CE1 TYR A 108      10.248   1.719  26.184  1.00 75.11           C
ATOM   1769  HE1 TYR A 108      10.874   1.475  26.925  1.00 75.11           H
ATOM   1770  CE2 TYR A 108       9.711   3.091  24.242  1.00 75.90           C
ATOM   1771  HE2 TYR A 108       9.955   3.821  23.604  1.00 75.90           H
ATOM   1772  CZ  TYR A 108      10.564   2.785  25.320  1.00 76.30           C
ATOM   1773  OH  TYR A 108      11.670   3.537  25.543  1.00 73.97           O
ATOM   1774  HH  TYR A 108      12.438   2.968  25.596  1.00 73.97           H
ATOM   1775  N   ALA A 109       4.891  -1.767  23.354  1.00 85.13           N
ATOM   1776  H   ALA A 109       5.345  -1.711  22.465  1.00 85.13           H
ATOM   1777  CA  ALA A 109       3.479  -2.141  23.404  1.00 84.95           C
ATOM   1778  HA  ALA A 109       3.103  -1.665  24.199  1.00 84.95           H
ATOM   1779  C   ALA A 109       3.211  -3.640  23.707  1.00 85.11           C
ATOM   1780  O   ALA A 109       2.060  -4.062  23.706  1.00 80.19           O
ATOM   1781  CB  ALA A 109       2.819  -1.629  22.127  1.00 83.15           C
ATOM   1782 1HB  ALA A 109       3.024  -0.661  21.981  1.00 83.15           H
ATOM   1783 2HB  ALA A 109       1.825  -1.729  22.172  1.00 83.15           H
ATOM   1784 3HB  ALA A 109       3.143  -2.136  21.328  1.00 83.15           H
ATOM   1785  N   GLY A 110       4.245  -4.442  23.960  1.00 84.97           N
ATOM   1786  H   GLY A 110       5.163  -4.044  23.961  1.00 84.97           H
ATOM   1787  CA  GLY A 110       4.110  -5.877  24.237  1.00 86.44           C
ATOM   1788 1HA  GLY A 110       4.942  -6.169  24.709  1.00 86.44           H
ATOM   1789 2HA  GLY A 110       3.324  -5.990  24.845  1.00 86.44           H
ATOM   1790  C   GLY A 110       3.910  -6.741  22.990  1.00 88.28           C
ATOM   1791  O   GLY A 110       3.737  -6.254  21.873  1.00 86.65           O
ATOM   1792  N   GLU A 111       3.936  -8.074  23.183  1.00 86.30           N
ATOM   1793  H   GLU A 111       3.974  -8.420  24.121  1.00 86.30           H
ATOM   1794  CA  GLU A 111       3.911  -9.041  22.081  1.00 87.92           C
ATOM   1795  HA  GLU A 111       4.608  -8.711  21.445  1.00 87.92           H
ATOM   1796  C   GLU A 111       2.569  -9.072  21.338  1.00 89.60           C
ATOM   1797  O   GLU A 111       2.534  -9.122  20.114  1.00 88.52           O
ATOM   1798  CB  GLU A 111       4.245 -10.443  22.619  1.00 85.26           C
ATOM   1799 1HB  GLU A 111       5.057 -10.386  23.199  1.00 85.26           H
ATOM   1800 2HB  GLU A 111       3.473 -10.779  23.159  1.00 85.26           H
ATOM   1801  CG  GLU A 111       4.518 -11.424  21.463  1.00 77.63           C
ATOM   1802 1HG  GLU A 111       3.735 -11.405  20.841  1.00 77.63           H
ATOM   1803 2HG  GLU A 111       5.337 -11.119  20.977  1.00 77.63           H
ATOM   1804  CD  GLU A 111       4.739 -12.875  21.911  1.00 77.09           C
ATOM   1805  OE1 GLU A 111       4.577 -13.755  21.034  1.00 67.99           O
ATOM   1806  OE2 GLU A 111       5.024 -13.099  23.105  1.00 69.19           O
ATOM   1807  N   LEU A 112       1.446  -8.997  22.067  1.00 90.99           N
ATOM   1808  H   LEU A 112       1.518  -8.915  23.061  1.00 90.99           H
ATOM   1809  CA  LEU A 112       0.115  -9.031  21.451  1.00 92.60           C
ATOM   1810  HA  LEU A 112       0.072  -9.873  20.913  1.00 92.60           H
ATOM   1811  C   LEU A 112      -0.088  -7.850  20.492  1.00 93.15           C
ATOM   1812  O   LEU A 112      -0.513  -8.044  19.351  1.00 92.47           O
ATOM   1813  CB  LEU A 112      -0.952  -9.049  22.559  1.00 93.45           C
ATOM   1814 1HB  LEU A 112      -0.802  -9.858  23.128  1.00 93.45           H
ATOM   1815 2HB  LEU A 112      -0.843  -8.225  23.115  1.00 93.45           H
ATOM   1816  CG  LEU A 112      -2.399  -9.089  22.017  1.00 89.34           C
ATOM   1817  HG  LEU A 112      -2.515  -8.323  21.384  1.00 89.34           H
ATOM   1818  CD1 LEU A 112      -2.688 -10.383  21.256  1.00 83.39           C
ATOM   1819 1HD1 LEU A 112      -3.627 -10.394  20.912  1.00 83.39           H
ATOM   1820 2HD1 LEU A 112      -2.568 -11.181  21.847  1.00 83.39           H
ATOM   1821 3HD1 LEU A 112      -2.073 -10.484  20.474  1.00 83.39           H
ATOM   1822  CD2 LEU A 112      -3.384  -8.978  23.180  1.00 85.51           C
ATOM   1823 1HD2 LEU A 112      -4.329  -9.002  22.853  1.00 85.51           H
ATOM   1824 2HD2 LEU A 112      -3.253  -8.122  23.680  1.00 85.51           H
ATOM   1825 3HD2 LEU A 112      -3.263  -9.732  23.825  1.00 85.51           H
ATOM   1826  N   LEU A 113       0.251  -6.638  20.934  1.00 91.80           N
ATOM   1827  H   LEU A 113       0.593  -6.541  21.869  1.00 91.80           H
ATOM   1828  CA  LEU A 113       0.138  -5.449  20.095  1.00 92.17           C
ATOM   1829  HA  LEU A 113      -0.774  -5.501  19.688  1.00 92.17           H
ATOM   1830  C   LEU A 113       1.147  -5.456  18.948  1.00 92.20           C
ATOM   1831  O   LEU A 113       0.810  -4.975  17.875  1.00 91.33           O
ATOM   1832  CB  LEU A 113       0.258  -4.182  20.957  1.00 91.50           C
ATOM   1833 1HB  LEU A 113       1.009  -4.311  21.605  1.00 91.50           H
ATOM   1834 2HB  LEU A 113       0.464  -3.410  20.356  1.00 91.50           H
ATOM   1835  CG  LEU A 113      -1.023  -3.856  21.751  1.00 86.94           C
ATOM   1836  HG  LEU A 113      -1.287  -4.698  22.222  1.00 86.94           H
ATOM   1837  CD1 LEU A 113      -0.761  -2.722  22.741  1.00 81.09           C
ATOM   1838 1HD1 LEU A 113      -1.586  -2.503  23.261  1.00 81.09           H
ATOM   1839 2HD1 LEU A 113      -0.468  -1.892  22.266  1.00 81.09           H
ATOM   1840 3HD1 LEU A 113      -0.045  -2.973  23.392  1.00 81.09           H
ATOM   1841  CD2 LEU A 113      -2.171  -3.403  20.849  1.00 80.68           C
ATOM   1842 1HD2 LEU A 113      -2.989  -3.198  21.386  1.00 80.68           H
ATOM   1843 2HD2 LEU A 113      -2.408  -4.114  20.187  1.00 80.68           H
ATOM   1844 3HD2 LEU A 113      -1.923  -2.579  20.340  1.00 80.68           H
ATOM   1845  N   CYS A 114       2.322  -6.063  19.115  1.00 90.86           N
ATOM   1846  H   CYS A 114       2.568  -6.389  20.028  1.00 90.86           H
ATOM   1847  CA  CYS A 114       3.271  -6.272  18.011  1.00 90.76           C
ATOM   1848  HA  CYS A 114       3.508  -5.370  17.650  1.00 90.76           H
ATOM   1849  C   CYS A 114       2.625  -7.070  16.868  1.00 92.05           C
ATOM   1850  O   CYS A 114       2.628  -6.627  15.725  1.00 91.28           O
ATOM   1851  CB  CYS A 114       4.533  -6.950  18.557  1.00 88.85           C
ATOM   1852 1HB  CYS A 114       4.944  -6.247  19.137  1.00 88.85           H
ATOM   1853 2HB  CYS A 114       4.174  -7.687  19.129  1.00 88.85           H
ATOM   1854  SG  CYS A 114       5.715  -7.575  17.328  1.00 85.77           S
ATOM   1855  N   LYS A 115       1.981  -8.206  17.193  1.00 91.97           N
ATOM   1856  H   LYS A 115       1.971  -8.488  18.152  1.00 91.97           H
ATOM   1857  CA  LYS A 115       1.291  -9.055  16.208  1.00 92.81           C
ATOM   1858  HA  LYS A 115       1.953  -9.225  15.478  1.00 92.81           H
ATOM   1859  C   LYS A 115       0.098  -8.346  15.575  1.00 94.39           C
ATOM   1860  O   LYS A 115      -0.005  -8.258  14.352  1.00 93.91           O
ATOM   1861  CB  LYS A 115       0.868 -10.375  16.876  1.00 91.98           C
ATOM   1862 1HB  LYS A 115       0.358 -10.172  17.712  1.00 91.98           H
ATOM   1863 2HB  LYS A 115       0.286 -10.890  16.247  1.00 91.98           H
ATOM   1864  CG  LYS A 115       2.088 -11.226  17.233  1.00 89.17           C
ATOM   1865 1HG  LYS A 115       2.588 -11.435  16.392  1.00 89.17           H
ATOM   1866 2HG  LYS A 115       2.675 -10.699  17.848  1.00 89.17           H
ATOM   1867  CD  LYS A 115       1.703 -12.546  17.923  1.00 87.41           C
ATOM   1868 1HD  LYS A 115       1.208 -12.361  18.772  1.00 87.41           H
ATOM   1869 2HD  LYS A 115       1.132 -13.100  17.317  1.00 87.41           H
ATOM   1870  CE  LYS A 115       3.006 -13.282  18.228  1.00 82.25           C
ATOM   1871 1HE  LYS A 115       3.443 -13.546  17.368  1.00 82.25           H
ATOM   1872 2HE  LYS A 115       3.614 -12.674  18.738  1.00 82.25           H
ATOM   1873  NZ  LYS A 115       2.826 -14.506  19.029  1.00 75.58           N
ATOM   1874 1HZ  LYS A 115       3.704 -14.953  19.203  1.00 75.58           H
ATOM   1875 2HZ  LYS A 115       2.237 -15.161  18.556  1.00 75.58           H
ATOM   1876 3HZ  LYS A 115       2.406 -14.298  19.912  1.00 75.58           H
ATOM   1877  N   VAL A 116      -0.791  -7.786  16.403  1.00 94.51           N
ATOM   1878  H   VAL A 116      -0.606  -7.810  17.385  1.00 94.51           H
ATOM   1879  CA  VAL A 116      -2.021  -7.139  15.942  1.00 95.25           C
ATOM   1880  HA  VAL A 116      -2.459  -7.821  15.356  1.00 95.25           H
ATOM   1881  C   VAL A 116      -1.730  -5.903  15.093  1.00 95.62           C
ATOM   1882  O   VAL A 116      -2.313  -5.747  14.026  1.00 95.10           O
ATOM   1883  CB  VAL A 116      -2.940  -6.791  17.135  1.00 95.18           C
ATOM   1884  HB  VAL A 116      -2.381  -6.266  17.777  1.00 95.18           H
ATOM   1885  CG1 VAL A 116      -4.154  -5.952  16.716  1.00 92.10           C
ATOM   1886 1HG1 VAL A 116      -4.732  -5.740  17.504  1.00 92.10           H
ATOM   1887 2HG1 VAL A 116      -4.714  -6.441  16.047  1.00 92.10           H
ATOM   1888 3HG1 VAL A 116      -3.867  -5.087  16.304  1.00 92.10           H
ATOM   1889  CG2 VAL A 116      -3.477  -8.063  17.792  1.00 91.46           C
ATOM   1890 1HG2 VAL A 116      -4.072  -7.843  18.565  1.00 91.46           H
ATOM   1891 2HG2 VAL A 116      -2.730  -8.634  18.132  1.00 91.46           H
ATOM   1892 3HG2 VAL A 116      -4.007  -8.607  17.141  1.00 91.46           H
ATOM   1893  N   LEU A 117      -0.817  -5.034  15.520  1.00 93.94           N
ATOM   1894  H   LEU A 117      -0.336  -5.216  16.378  1.00 93.94           H
ATOM   1895  CA  LEU A 117      -0.498  -3.819  14.768  1.00 93.74           C
ATOM   1896  HA  LEU A 117      -1.386  -3.446  14.498  1.00 93.74           H
ATOM   1897  C   LEU A 117       0.289  -4.122  13.491  1.00 94.07           C
ATOM   1898  O   LEU A 117       0.056  -3.458  12.485  1.00 93.49           O
ATOM   1899  CB  LEU A 117       0.247  -2.810  15.662  1.00 93.52           C
ATOM   1900 1HB  LEU A 117       1.027  -3.276  16.080  1.00 93.52           H
ATOM   1901 2HB  LEU A 117       0.575  -2.061  15.086  1.00 93.52           H
ATOM   1902  CG  LEU A 117      -0.623  -2.214  16.787  1.00 90.81           C
ATOM   1903  HG  LEU A 117      -1.012  -2.989  17.285  1.00 90.81           H
ATOM   1904  CD1 LEU A 117       0.230  -1.328  17.700  1.00 86.93           C
ATOM   1905 1HD1 LEU A 117      -0.322  -0.934  18.435  1.00 86.93           H
ATOM   1906 2HD1 LEU A 117       0.640  -0.574  17.186  1.00 86.93           H
ATOM   1907 3HD1 LEU A 117       0.970  -1.853  18.119  1.00 86.93           H
ATOM   1908  CD2 LEU A 117      -1.760  -1.338  16.249  1.00 86.85           C
ATOM   1909 1HD2 LEU A 117      -2.309  -0.964  16.997  1.00 86.85           H
ATOM   1910 2HD2 LEU A 117      -2.368  -1.865  15.655  1.00 86.85           H
ATOM   1911 3HD2 LEU A 117      -1.401  -0.571  15.718  1.00 86.85           H
ATOM   1912  N   SER A 118       1.130  -5.164  13.476  1.00 93.43           N
ATOM   1913  H   SER A 118       1.315  -5.655  14.328  1.00 93.43           H
ATOM   1914  CA  SER A 118       1.789  -5.604  12.236  1.00 92.84           C
ATOM   1915  HA  SER A 118       2.203  -4.772  11.866  1.00 92.84           H
ATOM   1916  C   SER A 118       0.789  -6.163  11.227  1.00 93.84           C
ATOM   1917  O   SER A 118       0.844  -5.831  10.043  1.00 93.38           O
ATOM   1918  CB  SER A 118       2.863  -6.660  12.528  1.00 91.68           C
ATOM   1919 1HB  SER A 118       2.469  -7.463  12.975  1.00 91.68           H
ATOM   1920 2HB  SER A 118       3.331  -6.941  11.690  1.00 91.68           H
ATOM   1921  OG  SER A 118       3.828  -6.114  13.398  1.00 83.09           O
ATOM   1922  HG  SER A 118       3.442  -5.990  14.265  1.00 83.09           H
ATOM   1923  N   TYR A 119      -0.195  -6.942  11.694  1.00 95.32           N
ATOM   1924  H   TYR A 119      -0.158  -7.227  12.652  1.00 95.32           H
ATOM   1925  CA  TYR A 119      -1.320  -7.398  10.881  1.00 96.10           C
ATOM   1926  HA  TYR A 119      -0.915  -7.885  10.107  1.00 96.10           H
ATOM   1927  C   TYR A 119      -2.133  -6.222  10.335  1.00 96.31           C
ATOM   1928  O   TYR A 119      -2.344  -6.129   9.125  1.00 96.09           O
ATOM   1929  CB  TYR A 119      -2.199  -8.348  11.699  1.00 96.62           C
ATOM   1930 1HB  TYR A 119      -1.714  -9.216  11.808  1.00 96.62           H
ATOM   1931 2HB  TYR A 119      -2.358  -7.940  12.598  1.00 96.62           H
ATOM   1932  CG  TYR A 119      -3.552  -8.630  11.052  1.00 97.16           C
ATOM   1933  CD1 TYR A 119      -4.680  -7.870  11.424  1.00 95.92           C
ATOM   1934  HD1 TYR A 119      -4.604  -7.179  12.143  1.00 95.92           H
ATOM   1935  CD2 TYR A 119      -3.654  -9.600  10.051  1.00 96.37           C
ATOM   1936  HD2 TYR A 119      -2.851 -10.137   9.791  1.00 96.37           H
ATOM   1937  CE1 TYR A 119      -5.913  -8.086  10.781  1.00 96.27           C
ATOM   1938  HE1 TYR A 119      -6.714  -7.547  11.041  1.00 96.27           H
ATOM   1939  CE2 TYR A 119      -4.888  -9.822   9.408  1.00 96.43           C
ATOM   1940  HE2 TYR A 119      -4.961 -10.519   8.694  1.00 96.43           H
ATOM   1941  CZ  TYR A 119      -6.018  -9.064   9.769  1.00 96.81           C
ATOM   1942  OH  TYR A 119      -7.203  -9.269   9.141  1.00 96.16           O
ATOM   1943  HH  TYR A 119      -7.059  -9.317   8.196  1.00 96.16           H
ATOM   1944  N   LEU A 120      -2.562  -5.297  11.204  1.00 96.06           N
ATOM   1945  H   LEU A 120      -2.327  -5.403  12.170  1.00 96.06           H
ATOM   1946  CA  LEU A 120      -3.358  -4.140  10.800  1.00 96.16           C
ATOM   1947  HA  LEU A 120      -4.142  -4.525  10.312  1.00 96.16           H
ATOM   1948  C   LEU A 120      -2.605  -3.225   9.840  1.00 96.16           C
ATOM   1949  O   LEU A 120      -3.200  -2.736   8.882  1.00 95.45           O
ATOM   1950  CB  LEU A 120      -3.803  -3.356  12.043  1.00 96.16           C
ATOM   1951 1HB  LEU A 120      -3.005  -3.230  12.632  1.00 96.16           H
ATOM   1952 2HB  LEU A 120      -4.139  -2.464  11.742  1.00 96.16           H
ATOM   1953  CG  LEU A 120      -4.906  -4.022  12.876  1.00 93.03           C
ATOM   1954  HG  LEU A 120      -4.595  -4.946  13.099  1.00 93.03           H
ATOM   1955  CD1 LEU A 120      -5.159  -3.184  14.136  1.00 90.16           C
ATOM   1956 1HD1 LEU A 120      -5.875  -3.594  14.701  1.00 90.16           H
ATOM   1957 2HD1 LEU A 120      -5.448  -2.257  13.898  1.00 90.16           H
ATOM   1958 3HD1 LEU A 120      -4.331  -3.114  14.692  1.00 90.16           H
ATOM   1959  CD2 LEU A 120      -6.224  -4.136  12.114  1.00 90.61           C
ATOM   1960 1HD2 LEU A 120      -6.926  -4.572  12.676  1.00 90.61           H
ATOM   1961 2HD2 LEU A 120      -6.112  -4.682  11.284  1.00 90.61           H
ATOM   1962 3HD2 LEU A 120      -6.562  -3.234  11.845  1.00 90.61           H
ATOM   1963  N   LYS A 121      -1.299  -3.040  10.041  1.00 95.97           N
ATOM   1964  H   LYS A 121      -0.890  -3.435  10.864  1.00 95.97           H
ATOM   1965  CA  LYS A 121      -0.425  -2.291   9.127  1.00 95.04           C
ATOM   1966  HA  LYS A 121      -0.776  -1.357   9.063  1.00 95.04           H
ATOM   1967  C   LYS A 121      -0.485  -2.895   7.729  1.00 95.23           C
ATOM   1968  O   LYS A 121      -0.826  -2.191   6.783  1.00 94.67           O
ATOM   1969  CB  LYS A 121       1.003  -2.252   9.701  1.00 93.80           C
ATOM   1970 1HB  LYS A 121       0.979  -1.801  10.593  1.00 93.80           H
ATOM   1971 2HB  LYS A 121       1.332  -3.190   9.811  1.00 93.80           H
ATOM   1972  CG  LYS A 121       1.978  -1.490   8.787  1.00 89.03           C
ATOM   1973 1HG  LYS A 121       2.028  -1.958   7.905  1.00 89.03           H
ATOM   1974 2HG  LYS A 121       1.636  -0.560   8.652  1.00 89.03           H
ATOM   1975  CD  LYS A 121       3.390  -1.417   9.391  1.00 86.07           C
ATOM   1976 1HD  LYS A 121       3.356  -0.930  10.264  1.00 86.07           H
ATOM   1977 2HD  LYS A 121       3.739  -2.342   9.539  1.00 86.07           H
ATOM   1978  CE  LYS A 121       4.321  -0.673   8.433  1.00 78.03           C
ATOM   1979 1HE  LYS A 121       4.396  -1.186   7.578  1.00 78.03           H
ATOM   1980 2HE  LYS A 121       3.946   0.235   8.245  1.00 78.03           H
ATOM   1981  NZ  LYS A 121       5.690  -0.505   8.997  1.00 71.97           N
ATOM   1982 1HZ  LYS A 121       6.284  -0.017   8.357  1.00 71.97           H
ATOM   1983 2HZ  LYS A 121       6.109  -1.392   9.190  1.00 71.97           H
ATOM   1984 3HZ  LYS A 121       5.665   0.015   9.851  1.00 71.97           H
ATOM   1985  N   LEU A 122      -0.229  -4.194   7.587  1.00 94.68           N
ATOM   1986  H   LEU A 122      -0.044  -4.748   8.399  1.00 94.68           H
ATOM   1987  CA  LEU A 122      -0.213  -4.829   6.269  1.00 94.75           C
ATOM   1988  HA  LEU A 122       0.327  -4.228   5.680  1.00 94.75           H
ATOM   1989  C   LEU A 122      -1.614  -4.915   5.641  1.00 95.38           C
ATOM   1990  O   LEU A 122      -1.781  -4.661   4.447  1.00 94.72           O
ATOM   1991  CB  LEU A 122       0.465  -6.201   6.385  1.00 94.03           C
ATOM   1992 1HB  LEU A 122       1.330  -6.089   6.873  1.00 94.03           H
ATOM   1993 2HB  LEU A 122      -0.135  -6.810   6.904  1.00 94.03           H
ATOM   1994  CG  LEU A 122       0.750  -6.838   5.011  1.00 89.14           C
ATOM   1995  HG  LEU A 122      -0.126  -6.901   4.533  1.00 89.14           H
ATOM   1996  CD1 LEU A 122       1.708  -6.007   4.163  1.00 85.26           C
ATOM   1997 1HD1 LEU A 122       1.875  -6.443   3.279  1.00 85.26           H
ATOM   1998 2HD1 LEU A 122       2.589  -5.897   4.622  1.00 85.26           H
ATOM   1999 3HD1 LEU A 122       1.335  -5.095   3.990  1.00 85.26           H
ATOM   2000  CD2 LEU A 122       1.365  -8.213   5.188  1.00 86.05           C
ATOM   2001 1HD2 LEU A 122       1.555  -8.637   4.303  1.00 86.05           H
ATOM   2002 2HD2 LEU A 122       0.750  -8.818   5.693  1.00 86.05           H
ATOM   2003 3HD2 LEU A 122       2.226  -8.158   5.693  1.00 86.05           H
ATOM   2004  N   PHE A 123      -2.649  -5.203   6.449  1.00 96.92           N
ATOM   2005  H   PHE A 123      -2.450  -5.440   7.400  1.00 96.92           H
ATOM   2006  CA  PHE A 123      -4.050  -5.191   6.024  1.00 97.33           C
ATOM   2007  HA  PHE A 123      -4.127  -5.877   5.300  1.00 97.33           H
ATOM   2008  C   PHE A 123      -4.459  -3.842   5.437  1.00 97.42           C
ATOM   2009  O   PHE A 123      -5.060  -3.781   4.359  1.00 96.99           O
ATOM   2010  CB  PHE A 123      -4.932  -5.542   7.226  1.00 97.56           C
ATOM   2011 1HB  PHE A 123      -4.790  -6.505   7.456  1.00 97.56           H
ATOM   2012 2HB  PHE A 123      -4.659  -4.971   8.000  1.00 97.56           H
ATOM   2013  CG  PHE A 123      -6.413  -5.327   6.976  1.00 97.91           C
ATOM   2014  CD1 PHE A 123      -7.087  -4.241   7.569  1.00 96.40           C
ATOM   2015  HD1 PHE A 123      -6.591  -3.608   8.164  1.00 96.40           H
ATOM   2016  CD2 PHE A 123      -7.109  -6.202   6.131  1.00 96.69           C
ATOM   2017  HD2 PHE A 123      -6.628  -6.967   5.702  1.00 96.69           H
ATOM   2018  CE1 PHE A 123      -8.454  -4.049   7.323  1.00 96.37           C
ATOM   2019  HE1 PHE A 123      -8.932  -3.278   7.743  1.00 96.37           H
ATOM   2020  CE2 PHE A 123      -8.477  -6.011   5.883  1.00 96.53           C
ATOM   2021  HE2 PHE A 123      -8.969  -6.637   5.278  1.00 96.53           H
ATOM   2022  CZ  PHE A 123      -9.155  -4.936   6.488  1.00 96.89           C
ATOM   2023  HZ  PHE A 123     -10.133  -4.804   6.324  1.00 96.89           H
ATOM   2024  N   SER A 124      -4.106  -2.751   6.127  1.00 97.12           N
ATOM   2025  H   SER A 124      -3.599  -2.865   6.981  1.00 97.12           H
ATOM   2026  CA  SER A 124      -4.433  -1.403   5.680  1.00 96.40           C
ATOM   2027  HA  SER A 124      -5.392  -1.478   5.406  1.00 96.40           H
ATOM   2028  C   SER A 124      -3.640  -0.954   4.448  1.00 95.97           C
ATOM   2029  O   SER A 124      -4.114  -0.081   3.736  1.00 94.22           O
ATOM   2030  CB  SER A 124      -4.278  -0.404   6.830  1.00 95.34           C
ATOM   2031 1HB  SER A 124      -4.514   0.520   6.528  1.00 95.34           H
ATOM   2032 2HB  SER A 124      -4.860  -0.662   7.601  1.00 95.34           H
ATOM   2033  OG  SER A 124      -2.964  -0.349   7.315  1.00 85.70           O
ATOM   2034  HG  SER A 124      -2.977  -0.336   8.272  1.00 85.70           H
ATOM   2035  N   MET A 125      -2.516  -1.583   4.133  1.00 95.66           N
ATOM   2036  H   MET A 125      -2.144  -2.243   4.785  1.00 95.66           H
ATOM   2037  CA  MET A 125      -1.787  -1.360   2.873  1.00 95.07           C
ATOM   2038  HA  MET A 125      -1.897  -0.388   2.663  1.00 95.07           H
ATOM   2039  C   MET A 125      -2.388  -2.181   1.718  1.00 95.49           C
ATOM   2040  O   MET A 125      -2.518  -1.674   0.603  1.00 94.31           O
ATOM   2041  CB  MET A 125      -0.299  -1.707   3.068  1.00 93.83           C
ATOM   2042 1HB  MET A 125      -0.232  -2.636   3.432  1.00 93.83           H
ATOM   2043 2HB  MET A 125       0.159  -1.663   2.180  1.00 93.83           H
ATOM   2044  CG  MET A 125       0.419  -0.754   4.032  1.00 90.32           C
ATOM   2045 1HG  MET A 125       0.434   0.121   3.549  1.00 90.32           H
ATOM   2046 2HG  MET A 125      -0.195  -0.690   4.819  1.00 90.32           H
ATOM   2047  SD  MET A 125       2.087  -1.293   4.514  1.00 84.43           S
ATOM   2048  CE  MET A 125       2.995  -0.934   2.988  1.00 73.62           C
ATOM   2049 1HE  MET A 125       3.961  -1.178   3.080  1.00 73.62           H
ATOM   2050 2HE  MET A 125       2.944   0.038   2.761  1.00 73.62           H
ATOM   2051 3HE  MET A 125       2.620  -1.450   2.218  1.00 73.62           H
ATOM   2052  N   TYR A 126      -2.824  -3.427   1.961  1.00 96.60           N
ATOM   2053  H   TYR A 126      -2.684  -3.818   2.871  1.00 96.60           H
ATOM   2054  CA  TYR A 126      -3.497  -4.235   0.941  1.00 96.70           C
ATOM   2055  HA  TYR A 126      -2.865  -4.197   0.167  1.00 96.70           H
ATOM   2056  C   TYR A 126      -4.853  -3.662   0.516  1.00 96.66           C
ATOM   2057  O   TYR A 126      -5.203  -3.700  -0.667  1.00 96.18           O
ATOM   2058  CB  TYR A 126      -3.710  -5.670   1.442  1.00 96.66           C
ATOM   2059 1HB  TYR A 126      -3.955  -5.629   2.411  1.00 96.66           H
ATOM   2060 2HB  TYR A 126      -4.465  -6.072   0.924  1.00 96.66           H
ATOM   2061  CG  TYR A 126      -2.522  -6.599   1.312  1.00 96.55           C
ATOM   2062  CD1 TYR A 126      -1.947  -6.822   0.043  1.00 94.24           C
ATOM   2063  HD1 TYR A 126      -2.313  -6.353  -0.761  1.00 94.24           H
ATOM   2064  CD2 TYR A 126      -2.032  -7.290   2.428  1.00 94.05           C
ATOM   2065  HD2 TYR A 126      -2.456  -7.155   3.324  1.00 94.05           H
ATOM   2066  CE1 TYR A 126      -0.859  -7.704  -0.091  1.00 93.01           C
ATOM   2067  HE1 TYR A 126      -0.447  -7.854  -0.990  1.00 93.01           H
ATOM   2068  CE2 TYR A 126      -0.942  -8.175   2.292  1.00 93.24           C
ATOM   2069  HE2 TYR A 126      -0.590  -8.661   3.092  1.00 93.24           H
ATOM   2070  CZ  TYR A 126      -0.351  -8.374   1.032  1.00 93.79           C
ATOM   2071  OH  TYR A 126       0.719  -9.203   0.908  1.00 91.79           O
ATOM   2072  HH  TYR A 126       0.418 -10.111   0.879  1.00 91.79           H
ATOM   2073  N   ALA A 127      -5.633  -3.138   1.468  1.00 97.41           N
ATOM   2074  H   ALA A 127      -5.263  -3.050   2.393  1.00 97.41           H
ATOM   2075  CA  ALA A 127      -6.994  -2.690   1.221  1.00 97.20           C
ATOM   2076  HA  ALA A 127      -7.472  -3.493   0.865  1.00 97.20           H
ATOM   2077  C   ALA A 127      -7.097  -1.622   0.105  1.00 96.95           C
ATOM   2078  O   ALA A 127      -7.840  -1.859  -0.848  1.00 96.30           O
ATOM   2079  CB  ALA A 127      -7.633  -2.269   2.552  1.00 97.18           C
ATOM   2080 1HB  ALA A 127      -7.540  -2.991   3.238  1.00 97.18           H
ATOM   2081 2HB  ALA A 127      -8.608  -2.078   2.437  1.00 97.18           H
ATOM   2082 3HB  ALA A 127      -7.198  -1.444   2.913  1.00 97.18           H
ATOM   2083  N   PRO A 128      -6.361  -0.494   0.137  1.00 96.73           N
ATOM   2084  CA  PRO A 128      -6.421   0.489  -0.940  1.00 95.84           C
ATOM   2085  HA  PRO A 128      -7.381   0.714  -1.109  1.00 95.84           H
ATOM   2086  C   PRO A 128      -5.880  -0.069  -2.263  1.00 95.51           C
ATOM   2087  O   PRO A 128      -6.520   0.140  -3.299  1.00 94.92           O
ATOM   2088  CB  PRO A 128      -5.624   1.702  -0.448  1.00 95.25           C
ATOM   2089 1HB  PRO A 128      -5.117   2.125  -1.199  1.00 95.25           H
ATOM   2090 2HB  PRO A 128      -6.228   2.380  -0.029  1.00 95.25           H
ATOM   2091  CG  PRO A 128      -4.670   1.117   0.586  1.00 94.20           C
ATOM   2092 1HG  PRO A 128      -3.837   0.772   0.153  1.00 94.20           H
ATOM   2093 2HG  PRO A 128      -4.428   1.797   1.278  1.00 94.20           H
ATOM   2094  CD  PRO A 128      -5.478  -0.017   1.195  1.00 96.24           C
ATOM   2095 1HD  PRO A 128      -4.883  -0.762   1.495  1.00 96.24           H
ATOM   2096 2HD  PRO A 128      -6.025   0.305   1.968  1.00 96.24           H
ATOM   2097  N   ALA A 129      -4.802  -0.862  -2.255  1.00 95.16           N
ATOM   2098  H   ALA A 129      -4.352  -1.044  -1.381  1.00 95.16           H
ATOM   2099  CA  ALA A 129      -4.251  -1.473  -3.459  1.00 94.63           C
ATOM   2100  HA  ALA A 129      -4.020  -0.718  -4.072  1.00 94.63           H
ATOM   2101  C   ALA A 129      -5.284  -2.358  -4.183  1.00 95.11           C
ATOM   2102  O   ALA A 129      -5.507  -2.223  -5.390  1.00 94.40           O
ATOM   2103  CB  ALA A 129      -2.991  -2.259  -3.078  1.00 94.23           C
ATOM   2104 1HB  ALA A 129      -2.331  -1.672  -2.609  1.00 94.23           H
ATOM   2105 2HB  ALA A 129      -2.545  -2.637  -3.890  1.00 94.23           H
ATOM   2106 3HB  ALA A 129      -3.214  -3.019  -2.468  1.00 94.23           H
ATOM   2107  N   PHE A 130      -6.002  -3.213  -3.447  1.00 96.12           N
ATOM   2108  H   PHE A 130      -5.815  -3.280  -2.467  1.00 96.12           H
ATOM   2109  CA  PHE A 130      -7.051  -4.054  -4.025  1.00 96.64           C
ATOM   2110  HA  PHE A 130      -6.656  -4.392  -4.880  1.00 96.64           H
ATOM   2111  C   PHE A 130      -8.311  -3.271  -4.398  1.00 96.33           C
ATOM   2112  O   PHE A 130      -8.942  -3.595  -5.405  1.00 95.59           O
ATOM   2113  CB  PHE A 130      -7.370  -5.224  -3.082  1.00 96.86           C
ATOM   2114 1HB  PHE A 130      -7.595  -4.845  -2.184  1.00 96.86           H
ATOM   2115 2HB  PHE A 130      -8.165  -5.708  -3.448  1.00 96.86           H
ATOM   2116  CG  PHE A 130      -6.258  -6.247  -2.885  1.00 97.08           C
ATOM   2117  CD1 PHE A 130      -5.215  -6.419  -3.819  1.00 94.38           C
ATOM   2118  HD1 PHE A 130      -5.181  -5.843  -4.635  1.00 94.38           H
ATOM   2119  CD2 PHE A 130      -6.301  -7.084  -1.749  1.00 94.06           C
ATOM   2120  HD2 PHE A 130      -7.042  -6.985  -1.085  1.00 94.06           H
ATOM   2121  CE1 PHE A 130      -4.221  -7.394  -3.613  1.00 93.25           C
ATOM   2122  HE1 PHE A 130      -3.484  -7.507  -4.280  1.00 93.25           H
ATOM   2123  CE2 PHE A 130      -5.307  -8.056  -1.547  1.00 93.68           C
ATOM   2124  HE2 PHE A 130      -5.342  -8.645  -0.739  1.00 93.68           H
ATOM   2125  CZ  PHE A 130      -4.265  -8.203  -2.476  1.00 94.70           C
ATOM   2126  HZ  PHE A 130      -3.553  -8.888  -2.323  1.00 94.70           H
ATOM   2127  N   MET A 131      -8.657  -2.202  -3.677  1.00 96.11           N
ATOM   2128  H   MET A 131      -8.160  -2.001  -2.833  1.00 96.11           H
ATOM   2129  CA  MET A 131      -9.749  -1.314  -4.094  1.00 95.93           C
ATOM   2130  HA  MET A 131     -10.531  -1.926  -4.212  1.00 95.93           H
ATOM   2131  C   MET A 131      -9.449  -0.625  -5.429  1.00 95.33           C
ATOM   2132  O   MET A 131     -10.336  -0.526  -6.279  1.00 94.07           O
ATOM   2133  CB  MET A 131     -10.058  -0.268  -3.012  1.00 95.67           C
ATOM   2134 1HB  MET A 131      -9.204   0.166  -2.725  1.00 95.67           H
ATOM   2135 2HB  MET A 131     -10.672   0.423  -3.394  1.00 95.67           H
ATOM   2136  CG  MET A 131     -10.724  -0.891  -1.789  1.00 90.10           C
ATOM   2137 1HG  MET A 131     -10.044  -1.539  -1.447  1.00 90.10           H
ATOM   2138 2HG  MET A 131     -10.812  -0.129  -1.147  1.00 90.10           H
ATOM   2139  SD  MET A 131     -12.309  -1.690  -2.093  1.00 88.66           S
ATOM   2140  CE  MET A 131     -12.310  -2.729  -0.607  1.00 77.49           C
ATOM   2141 1HE  MET A 131     -13.137  -3.289  -0.562  1.00 77.49           H
ATOM   2142 2HE  MET A 131     -12.271  -2.170   0.221  1.00 77.49           H
ATOM   2143 3HE  MET A 131     -11.522  -3.344  -0.599  1.00 77.49           H
ATOM   2144  N   MET A 132      -8.204  -0.227  -5.667  1.00 94.30           N
ATOM   2145  H   MET A 132      -7.531  -0.321  -4.933  1.00 94.30           H
ATOM   2146  CA  MET A 132      -7.761   0.340  -6.940  1.00 93.50           C
ATOM   2147  HA  MET A 132      -8.393   1.091  -7.130  1.00 93.50           H
ATOM   2148  C   MET A 132      -7.860  -0.660  -8.101  1.00 93.53           C
ATOM   2149  O   MET A 132      -8.307  -0.313  -9.201  1.00 92.04           O
ATOM   2150  CB  MET A 132      -6.319   0.837  -6.782  1.00 92.69           C
ATOM   2151 1HB  MET A 132      -5.765   0.112  -6.372  1.00 92.69           H
ATOM   2152 2HB  MET A 132      -5.951   1.070  -7.682  1.00 92.69           H
ATOM   2153  CG  MET A 132      -6.270   2.078  -5.882  1.00 86.21           C
ATOM   2154 1HG  MET A 132      -6.795   1.829  -5.068  1.00 86.21           H
ATOM   2155 2HG  MET A 132      -5.306   2.183  -5.637  1.00 86.21           H
ATOM   2156  SD  MET A 132      -6.928   3.551  -6.688  1.00 76.43           S
ATOM   2157  CE  MET A 132      -5.432   3.934  -7.625  1.00 65.62           C
ATOM   2158 1HE  MET A 132      -5.558   4.756  -8.180  1.00 65.62           H
ATOM   2159 2HE  MET A 132      -5.191   3.182  -8.239  1.00 65.62           H
ATOM   2160 3HE  MET A 132      -4.657   4.092  -7.013  1.00 65.62           H
ATOM   2161  N   VAL A 133      -7.524  -1.934  -7.846  1.00 95.16           N
ATOM   2162  H   VAL A 133      -7.107  -2.146  -6.962  1.00 95.16           H
ATOM   2163  CA  VAL A 133      -7.736  -3.030  -8.793  1.00 95.16           C
ATOM   2164  HA  VAL A 133      -7.255  -2.756  -9.626  1.00 95.16           H
ATOM   2165  C   VAL A 133      -9.221  -3.200  -9.109  1.00 94.98           C
ATOM   2166  O   VAL A 133      -9.606  -3.245 -10.279  1.00 94.22           O
ATOM   2167  CB  VAL A 133      -7.138  -4.341  -8.256  1.00 95.34           C
ATOM   2168  HB  VAL A 133      -7.496  -4.453  -7.329  1.00 95.34           H
ATOM   2169  CG1 VAL A 133      -7.540  -5.562  -9.086  1.00 93.10           C
ATOM   2170 1HG1 VAL A 133      -7.137  -6.398  -8.713  1.00 93.10           H
ATOM   2171 2HG1 VAL A 133      -7.233  -5.469 -10.033  1.00 93.10           H
ATOM   2172 3HG1 VAL A 133      -8.533  -5.678  -9.095  1.00 93.10           H
ATOM   2173  CG2 VAL A 133      -5.612  -4.267  -8.250  1.00 93.28           C
ATOM   2174 1HG2 VAL A 133      -5.213  -5.116  -7.902  1.00 93.28           H
ATOM   2175 2HG2 VAL A 133      -5.292  -3.517  -7.671  1.00 93.28           H
ATOM   2176 3HG2 VAL A 133      -5.257  -4.116  -9.173  1.00 93.28           H
ATOM   2177  N   VAL A 134     -10.089  -3.230  -8.086  1.00 95.71           N
ATOM   2178  H   VAL A 134      -9.727  -3.164  -7.156  1.00 95.71           H
ATOM   2179  CA  VAL A 134     -11.540  -3.355  -8.259  1.00 95.21           C
ATOM   2180  HA  VAL A 134     -11.664  -4.202  -8.776  1.00 95.21           H
ATOM   2181  C   VAL A 134     -12.114  -2.199  -9.084  1.00 94.30           C
ATOM   2182  O   VAL A 134     -12.909  -2.434  -9.990  1.00 93.37           O
ATOM   2183  CB  VAL A 134     -12.247  -3.470  -6.896  1.00 95.08           C
ATOM   2184  HB  VAL A 134     -11.909  -2.705  -6.348  1.00 95.08           H
ATOM   2185  CG1 VAL A 134     -13.778  -3.384  -7.011  1.00 92.52           C
ATOM   2186 1HG1 VAL A 134     -14.210  -3.461  -6.112  1.00 92.52           H
ATOM   2187 2HG1 VAL A 134     -14.136  -4.118  -7.588  1.00 92.52           H
ATOM   2188 3HG1 VAL A 134     -14.059  -2.512  -7.413  1.00 92.52           H
ATOM   2189  CG2 VAL A 134     -11.929  -4.818  -6.240  1.00 92.89           C
ATOM   2190 1HG2 VAL A 134     -12.384  -4.901  -5.354  1.00 92.89           H
ATOM   2191 2HG2 VAL A 134     -10.945  -4.921  -6.091  1.00 92.89           H
ATOM   2192 3HG2 VAL A 134     -12.234  -5.577  -6.815  1.00 92.89           H
ATOM   2193  N   ILE A 135     -11.685  -0.968  -8.814  1.00 93.70           N
ATOM   2194  H   ILE A 135     -11.057  -0.836  -8.047  1.00 93.70           H
ATOM   2195  CA  ILE A 135     -12.099   0.205  -9.599  1.00 92.39           C
ATOM   2196  HA  ILE A 135     -13.099   0.219  -9.585  1.00 92.39           H
ATOM   2197  C   ILE A 135     -11.660   0.058 -11.048  1.00 92.04           C
ATOM   2198  O   ILE A 135     -12.469   0.258 -11.958  1.00 91.15           O
ATOM   2199  CB  ILE A 135     -11.559   1.506  -8.954  1.00 91.81           C
ATOM   2200  HB  ILE A 135     -10.583   1.392  -8.771  1.00 91.81           H
ATOM   2201  CG1 ILE A 135     -12.320   1.771  -7.634  1.00 90.43           C
ATOM   2202 1HG1 ILE A 135     -13.254   2.051  -7.857  1.00 90.43           H
ATOM   2203 2HG1 ILE A 135     -12.344   0.922  -7.105  1.00 90.43           H
ATOM   2204  CG2 ILE A 135     -11.719   2.713  -9.903  1.00 90.60           C
ATOM   2205 1HG2 ILE A 135     -11.369   3.549  -9.481  1.00 90.60           H
ATOM   2206 2HG2 ILE A 135     -12.681   2.864 -10.132  1.00 90.60           H
ATOM   2207 3HG2 ILE A 135     -11.219   2.567 -10.757  1.00 90.60           H
ATOM   2208  CD1 ILE A 135     -11.691   2.861  -6.758  1.00 87.52           C
ATOM   2209 1HD1 ILE A 135     -12.218   2.995  -5.919  1.00 87.52           H
ATOM   2210 2HD1 ILE A 135     -11.657   3.735  -7.242  1.00 87.52           H
ATOM   2211 3HD1 ILE A 135     -10.756   2.617  -6.499  1.00 87.52           H
ATOM   2212  N   SER A 136     -10.413  -0.331 -11.294  1.00 92.62           N
ATOM   2213  H   SER A 136      -9.816  -0.524 -10.515  1.00 92.62           H
ATOM   2214  CA  SER A 136      -9.865  -0.492 -12.643  1.00 91.57           C
ATOM   2215  HA  SER A 136     -10.015   0.385 -13.100  1.00 91.57           H
ATOM   2216  C   SER A 136     -10.603  -1.584 -13.434  1.00 91.44           C
ATOM   2217  O   SER A 136     -10.971  -1.370 -14.593  1.00 90.10           O
ATOM   2218  CB  SER A 136      -8.368  -0.794 -12.559  1.00 91.48           C
ATOM   2219 1HB  SER A 136      -8.196  -1.617 -12.017  1.00 91.48           H
ATOM   2220 2HB  SER A 136      -7.970  -0.905 -13.470  1.00 91.48           H
ATOM   2221  OG  SER A 136      -7.716   0.288 -11.928  1.00 81.23           O
ATOM   2222  HG  SER A 136      -6.796   0.067 -11.785  1.00 81.23           H
ATOM   2223  N   LEU A 137     -10.900  -2.717 -12.800  1.00 92.90           N
ATOM   2224  H   LEU A 137     -10.563  -2.834 -11.866  1.00 92.90           H
ATOM   2225  CA  LEU A 137     -11.689  -3.802 -13.386  1.00 92.94           C
ATOM   2226  HA  LEU A 137     -11.236  -4.026 -14.249  1.00 92.94           H
ATOM   2227  C   LEU A 137     -13.128  -3.358 -13.685  1.00 92.57           C
ATOM   2228  O   LEU A 137     -13.609  -3.555 -14.803  1.00 91.81           O
ATOM   2229  CB  LEU A 137     -11.693  -5.007 -12.426  1.00 93.55           C
ATOM   2230 1HB  LEU A 137     -11.907  -4.673 -11.508  1.00 93.55           H
ATOM   2231 2HB  LEU A 137     -12.406  -5.641 -12.725  1.00 93.55           H
ATOM   2232  CG  LEU A 137     -10.366  -5.781 -12.354  1.00 90.95           C
ATOM   2233  HG  LEU A 137      -9.639  -5.110 -12.211  1.00 90.95           H
ATOM   2234  CD1 LEU A 137     -10.415  -6.792 -11.209  1.00 87.83           C
ATOM   2235 1HD1 LEU A 137      -9.559  -7.305 -11.147  1.00 87.83           H
ATOM   2236 2HD1 LEU A 137     -11.158  -7.448 -11.342  1.00 87.83           H
ATOM   2237 3HD1 LEU A 137     -10.563  -6.334 -10.332  1.00 87.83           H
ATOM   2238  CD2 LEU A 137     -10.085  -6.554 -13.643  1.00 88.40           C
ATOM   2239 1HD2 LEU A 137      -9.220  -7.052 -13.581  1.00 88.40           H
ATOM   2240 2HD2 LEU A 137     -10.028  -5.935 -14.427  1.00 88.40           H
ATOM   2241 3HD2 LEU A 137     -10.809  -7.218 -13.828  1.00 88.40           H
ATOM   2242  N   ASP A 138     -13.810  -2.712 -12.733  1.00 92.25           N
ATOM   2243  H   ASP A 138     -13.363  -2.554 -11.852  1.00 92.25           H
ATOM   2244  CA  ASP A 138     -15.176  -2.226 -12.917  1.00 90.88           C
ATOM   2245  HA  ASP A 138     -15.719  -3.023 -13.180  1.00 90.88           H
ATOM   2246  C   ASP A 138     -15.259  -1.194 -14.052  1.00 90.62           C
ATOM   2247  O   ASP A 138     -16.166  -1.257 -14.889  1.00 89.10           O
ATOM   2248  CB  ASP A 138     -15.693  -1.647 -11.595  1.00 89.85           C
ATOM   2249 1HB  ASP A 138     -15.708  -2.373 -10.908  1.00 89.85           H
ATOM   2250 2HB  ASP A 138     -15.075  -0.919 -11.297  1.00 89.85           H
ATOM   2251  CG  ASP A 138     -17.102  -1.070 -11.731  1.00 87.51           C
ATOM   2252  OD1 ASP A 138     -18.100  -1.814 -11.647  1.00 82.99           O
ATOM   2253  OD2 ASP A 138     -17.202   0.164 -11.914  1.00 82.36           O
ATOM   2254  N   ARG A 139     -14.304  -0.267 -14.146  1.00 89.96           N
ATOM   2255  H   ARG A 139     -13.593  -0.249 -13.443  1.00 89.96           H
ATOM   2256  CA  ARG A 139     -14.237   0.727 -15.222  1.00 88.56           C
ATOM   2257  HA  ARG A 139     -15.151   1.132 -15.246  1.00 88.56           H
ATOM   2258  C   ARG A 139     -13.954   0.087 -16.582  1.00 89.01           C
ATOM   2259  O   ARG A 139     -14.617   0.432 -17.559  1.00 86.64           O
ATOM   2260  CB  ARG A 139     -13.194   1.803 -14.905  1.00 87.25           C
ATOM   2261 1HB  ARG A 139     -12.325   1.340 -14.729  1.00 87.25           H
ATOM   2262 2HB  ARG A 139     -13.104   2.384 -15.714  1.00 87.25           H
ATOM   2263  CG  ARG A 139     -13.496   2.713 -13.701  1.00 79.16           C
ATOM   2264 1HG  ARG A 139     -13.527   2.146 -12.878  1.00 79.16           H
ATOM   2265 2HG  ARG A 139     -12.757   3.381 -13.618  1.00 79.16           H
ATOM   2266  CD  ARG A 139     -14.816   3.478 -13.798  1.00 76.58           C
ATOM   2267 1HD  ARG A 139     -14.728   4.356 -13.328  1.00 76.58           H
ATOM   2268 2HD  ARG A 139     -15.040   3.635 -14.760  1.00 76.58           H
ATOM   2269  NE  ARG A 139     -15.939   2.747 -13.185  1.00 73.20           N
ATOM   2270  HE  ARG A 139     -15.725   1.898 -12.701  1.00 73.20           H
ATOM   2271  CZ  ARG A 139     -17.213   3.124 -13.223  1.00 67.81           C
ATOM   2272  NH1 ARG A 139     -17.596   4.190 -13.860  1.00 60.20           N
ATOM   2273 1HH1 ARG A 139     -16.924   4.754 -14.341  1.00 60.20           H
ATOM   2274 2HH1 ARG A 139     -18.562   4.447 -13.870  1.00 60.20           H
ATOM   2275  NH2 ARG A 139     -18.126   2.438 -12.619  1.00 60.53           N
ATOM   2276 1HH2 ARG A 139     -17.878   1.611 -12.114  1.00 60.53           H
ATOM   2277 2HH2 ARG A 139     -19.080   2.734 -12.656  1.00 60.53           H
ATOM   2278  N   SER A 140     -13.029  -0.872 -16.638  1.00 89.17           N
ATOM   2279  H   SER A 140     -12.511  -1.084 -15.809  1.00 89.17           H
ATOM   2280  CA  SER A 140     -12.736  -1.629 -17.857  1.00 89.05           C
ATOM   2281  HA  SER A 140     -12.484  -0.951 -18.548  1.00 89.05           H
ATOM   2282  C   SER A 140     -13.974  -2.398 -18.344  1.00 88.52           C
ATOM   2283  O   SER A 140     -14.357  -2.290 -19.514  1.00 87.28           O
ATOM   2284  CB  SER A 140     -11.561  -2.575 -17.613  1.00 89.43           C
ATOM   2285 1HB  SER A 140     -10.751  -2.067 -17.321  1.00 89.43           H
ATOM   2286 2HB  SER A 140     -11.793  -3.259 -16.921  1.00 89.43           H
ATOM   2287  OG  SER A 140     -11.226  -3.266 -18.799  1.00 80.17           O
ATOM   2288  HG  SER A 140     -11.150  -4.202 -18.613  1.00 80.17           H
ATOM   2289  N   LEU A 141     -14.692  -3.083 -17.450  1.00 89.98           N
ATOM   2290  H   LEU A 141     -14.361  -3.113 -16.507  1.00 89.98           H
ATOM   2291  CA  LEU A 141     -15.935  -3.793 -17.766  1.00 89.03           C
ATOM   2292  HA  LEU A 141     -15.718  -4.370 -18.554  1.00 89.03           H
ATOM   2293  C   LEU A 141     -17.063  -2.841 -18.183  1.00 88.57           C
ATOM   2294  O   LEU A 141     -17.803  -3.145 -19.115  1.00 87.11           O
ATOM   2295  CB  LEU A 141     -16.359  -4.635 -16.545  1.00 89.05           C
ATOM   2296 1HB  LEU A 141     -16.334  -4.047 -15.736  1.00 89.05           H
ATOM   2297 2HB  LEU A 141     -17.294  -4.955 -16.696  1.00 89.05           H
ATOM   2298  CG  LEU A 141     -15.475  -5.861 -16.269  1.00 83.40           C
ATOM   2299  HG  LEU A 141     -14.524  -5.552 -16.263  1.00 83.40           H
ATOM   2300  CD1 LEU A 141     -15.869  -6.480 -14.923  1.00 78.34           C
ATOM   2301 1HD1 LEU A 141     -15.307  -7.282 -14.719  1.00 78.34           H
ATOM   2302 2HD1 LEU A 141     -16.826  -6.769 -14.928  1.00 78.34           H
ATOM   2303 3HD1 LEU A 141     -15.750  -5.824 -14.178  1.00 78.34           H
ATOM   2304  CD2 LEU A 141     -15.633  -6.934 -17.348  1.00 77.69           C
ATOM   2305 1HD2 LEU A 141     -15.052  -7.725 -17.155  1.00 77.69           H
ATOM   2306 2HD2 LEU A 141     -15.379  -6.578 -18.247  1.00 77.69           H
ATOM   2307 3HD2 LEU A 141     -16.579  -7.253 -17.400  1.00 77.69           H
ATOM   2308  N   ALA A 142     -17.181  -1.666 -17.554  1.00 88.90           N
ATOM   2309  H   ALA A 142     -16.550  -1.458 -16.806  1.00 88.90           H
ATOM   2310  CA  ALA A 142     -18.195  -0.670 -17.913  1.00 87.38           C
ATOM   2311  HA  ALA A 142     -19.069  -1.155 -17.881  1.00 87.38           H
ATOM   2312  C   ALA A 142     -18.025  -0.130 -19.339  1.00 86.99           C
ATOM   2313  O   ALA A 142     -19.014   0.249 -19.975  1.00 84.69           O
ATOM   2314  CB  ALA A 142     -18.140   0.473 -16.891  1.00 86.26           C
ATOM   2315 1HB  ALA A 142     -18.250   0.126 -15.959  1.00 86.26           H
ATOM   2316 2HB  ALA A 142     -18.866   1.139 -17.059  1.00 86.26           H
ATOM   2317 3HB  ALA A 142     -17.265   0.954 -16.938  1.00 86.26           H
ATOM   2318  N   ILE A 143     -16.794  -0.090 -19.842  1.00 86.40           N
ATOM   2319  H   ILE A 143     -16.038  -0.415 -19.274  1.00 86.40           H
ATOM   2320  CA  ILE A 143     -16.489   0.408 -21.193  1.00 85.85           C
ATOM   2321  HA  ILE A 143     -17.216   1.050 -21.436  1.00 85.85           H
ATOM   2322  C   ILE A 143     -16.550  -0.713 -22.227  1.00 85.72           C
ATOM   2323  O   ILE A 143     -17.112  -0.519 -23.301  1.00 84.21           O
ATOM   2324  CB  ILE A 143     -15.137   1.156 -21.180  1.00 85.31           C
ATOM   2325  HB  ILE A 143     -14.432   0.574 -20.774  1.00 85.31           H
ATOM   2326  CG1 ILE A 143     -15.308   2.444 -20.346  1.00 81.84           C
ATOM   2327 1HG1 ILE A 143     -15.943   3.049 -20.826  1.00 81.84           H
ATOM   2328 2HG1 ILE A 143     -15.691   2.196 -19.456  1.00 81.84           H
ATOM   2329  CG2 ILE A 143     -14.673   1.490 -22.611  1.00 80.00           C
ATOM   2330 1HG2 ILE A 143     -13.798   1.974 -22.600  1.00 80.00           H
ATOM   2331 2HG2 ILE A 143     -15.340   2.071 -23.078  1.00 80.00           H
ATOM   2332 3HG2 ILE A 143     -14.557   0.658 -23.154  1.00 80.00           H
ATOM   2333  CD1 ILE A 143     -14.010   3.216 -20.104  1.00 73.90           C
ATOM   2334 1HD1 ILE A 143     -14.178   4.038 -19.561  1.00 73.90           H
ATOM   2335 2HD1 ILE A 143     -13.595   3.499 -20.969  1.00 73.90           H
ATOM   2336 3HD1 ILE A 143     -13.345   2.654 -19.613  1.00 73.90           H
ATOM   2337  N   THR A 144     -16.007  -1.888 -21.898  1.00 84.64           N
ATOM   2338  H   THR A 144     -15.663  -2.006 -20.966  1.00 84.64           H
ATOM   2339  CA  THR A 144     -15.887  -3.022 -22.836  1.00 83.78           C
ATOM   2340  HA  THR A 144     -15.701  -2.577 -23.712  1.00 83.78           H
ATOM   2341  C   THR A 144     -17.177  -3.840 -22.961  1.00 83.13           C
ATOM   2342  O   THR A 144     -17.490  -4.324 -24.046  1.00 80.35           O
ATOM   2343  CB  THR A 144     -14.736  -3.957 -22.431  1.00 83.28           C
ATOM   2344  HB  THR A 144     -14.777  -4.769 -23.013  1.00 83.28           H
ATOM   2345  OG1 THR A 144     -14.901  -4.409 -21.108  1.00 76.16           O
ATOM   2346  HG1 THR A 144     -14.938  -3.658 -20.516  1.00 76.16           H
ATOM   2347  CG2 THR A 144     -13.362  -3.284 -22.520  1.00 75.64           C
ATOM   2348 1HG2 THR A 144     -12.635  -3.916 -22.251  1.00 75.64           H
ATOM   2349 2HG2 THR A 144     -13.314  -2.486 -21.919  1.00 75.64           H
ATOM   2350 3HG2 THR A 144     -13.173  -2.977 -23.453  1.00 75.64           H
ATOM   2351  N   ARG A 145     -17.955  -3.996 -21.864  1.00 84.41           N
ATOM   2352  H   ARG A 145     -17.678  -3.523 -21.028  1.00 84.41           H
ATOM   2353  CA  ARG A 145     -19.180  -4.813 -21.814  1.00 83.14           C
ATOM   2354  HA  ARG A 145     -19.468  -4.908 -22.767  1.00 83.14           H
ATOM   2355  C   ARG A 145     -20.326  -4.109 -21.060  1.00 82.11           C
ATOM   2356  O   ARG A 145     -20.780  -4.597 -20.015  1.00 77.35           O
ATOM   2357  CB  ARG A 145     -18.872  -6.206 -21.236  1.00 82.13           C
ATOM   2358 1HB  ARG A 145     -18.465  -6.091 -20.330  1.00 82.13           H
ATOM   2359 2HB  ARG A 145     -19.730  -6.713 -21.155  1.00 82.13           H
ATOM   2360  CG  ARG A 145     -17.901  -7.022 -22.109  1.00 76.89           C
ATOM   2361 1HG  ARG A 145     -18.244  -7.050 -23.048  1.00 76.89           H
ATOM   2362 2HG  ARG A 145     -17.000  -6.589 -22.096  1.00 76.89           H
ATOM   2363  CD  ARG A 145     -17.778  -8.454 -21.576  1.00 73.46           C
ATOM   2364 1HD  ARG A 145     -17.434  -8.435 -20.637  1.00 73.46           H
ATOM   2365 2HD  ARG A 145     -18.674  -8.898 -21.595  1.00 73.46           H
ATOM   2366  NE  ARG A 145     -16.849  -9.266 -22.386  1.00 66.56           N
ATOM   2367  HE  ARG A 145     -16.374  -8.794 -23.129  1.00 66.56           H
ATOM   2368  CZ  ARG A 145     -16.579 -10.546 -22.234  1.00 59.24           C
ATOM   2369  NH1 ARG A 145     -17.136 -11.265 -21.296  1.00 56.23           N
ATOM   2370 1HH1 ARG A 145     -17.789 -10.845 -20.666  1.00 56.23           H
ATOM   2371 2HH1 ARG A 145     -16.909 -12.235 -21.208  1.00 56.23           H
ATOM   2372  NH2 ARG A 145     -15.735 -11.148 -23.024  1.00 52.48           N
ATOM   2373 1HH2 ARG A 145     -15.284 -10.637 -23.756  1.00 52.48           H
ATOM   2374 2HH2 ARG A 145     -15.539 -12.120 -22.898  1.00 52.48           H
ATOM   2375  N   PRO A 146     -20.849  -2.980 -21.547  1.00 81.32           N
ATOM   2376  CA  PRO A 146     -21.823  -2.159 -20.824  1.00 79.80           C
ATOM   2377  HA  PRO A 146     -21.444  -1.967 -19.919  1.00 79.80           H
ATOM   2378  C   PRO A 146     -23.160  -2.871 -20.548  1.00 79.78           C
ATOM   2379  O   PRO A 146     -23.791  -2.617 -19.516  1.00 75.58           O
ATOM   2380  CB  PRO A 146     -22.011  -0.906 -21.695  1.00 77.06           C
ATOM   2381 1HB  PRO A 146     -22.961  -0.595 -21.671  1.00 77.06           H
ATOM   2382 2HB  PRO A 146     -21.411  -0.167 -21.390  1.00 77.06           H
ATOM   2383  CG  PRO A 146     -21.629  -1.363 -23.102  1.00 75.67           C
ATOM   2384 1HG  PRO A 146     -22.405  -1.789 -23.567  1.00 75.67           H
ATOM   2385 2HG  PRO A 146     -21.291  -0.599 -23.651  1.00 75.67           H
ATOM   2386  CD  PRO A 146     -20.525  -2.378 -22.838  1.00 79.63           C
ATOM   2387 1HD  PRO A 146     -20.507  -3.085 -23.545  1.00 79.63           H
ATOM   2388 2HD  PRO A 146     -19.630  -1.934 -22.788  1.00 79.63           H
ATOM   2389  N   LEU A 147     -23.593  -3.798 -21.419  1.00 76.19           N
ATOM   2390  H   LEU A 147     -23.030  -3.989 -22.223  1.00 76.19           H
ATOM   2391  CA  LEU A 147     -24.845  -4.547 -21.259  1.00 74.23           C
ATOM   2392  HA  LEU A 147     -25.521  -3.871 -20.967  1.00 74.23           H
ATOM   2393  C   LEU A 147     -24.745  -5.618 -20.159  1.00 72.88           C
ATOM   2394  O   LEU A 147     -25.644  -5.729 -19.330  1.00 70.14           O
ATOM   2395  CB  LEU A 147     -25.246  -5.176 -22.609  1.00 72.36           C
ATOM   2396 1HB  LEU A 147     -24.487  -5.746 -22.924  1.00 72.36           H
ATOM   2397 2HB  LEU A 147     -26.052  -5.748 -22.457  1.00 72.36           H
ATOM   2398  CG  LEU A 147     -25.580  -4.159 -23.724  1.00 67.51           C
ATOM   2399  HG  LEU A 147     -24.799  -3.541 -23.811  1.00 67.51           H
ATOM   2400  CD1 LEU A 147     -25.831  -4.895 -25.038  1.00 63.44           C
ATOM   2401 1HD1 LEU A 147     -26.049  -4.253 -25.773  1.00 63.44           H
ATOM   2402 2HD1 LEU A 147     -26.596  -5.533 -24.951  1.00 63.44           H
ATOM   2403 3HD1 LEU A 147     -25.025  -5.417 -25.316  1.00 63.44           H
ATOM   2404  CD2 LEU A 147     -26.815  -3.318 -23.397  1.00 64.91           C
ATOM   2405 1HD2 LEU A 147     -27.011  -2.668 -24.132  1.00 64.91           H
ATOM   2406 2HD2 LEU A 147     -26.681  -2.797 -22.554  1.00 64.91           H
ATOM   2407 3HD2 LEU A 147     -27.621  -3.897 -23.276  1.00 64.91           H
ATOM   2408  N   ALA A 148     -23.626  -6.335 -20.080  1.00 77.00           N
ATOM   2409  H   ALA A 148     -22.913  -6.179 -20.763  1.00 77.00           H
ATOM   2410  CA  ALA A 148     -23.386  -7.344 -19.040  1.00 75.31           C
ATOM   2411  HA  ALA A 148     -24.152  -7.986 -19.075  1.00 75.31           H
ATOM   2412  C   ALA A 148     -23.367  -6.722 -17.635  1.00 74.69           C
ATOM   2413  O   ALA A 148     -23.878  -7.305 -16.673  1.00 71.89           O
ATOM   2414  CB  ALA A 148     -22.060  -8.048 -19.354  1.00 72.83           C
ATOM   2415 1HB  ALA A 148     -22.076  -8.451 -20.269  1.00 72.83           H
ATOM   2416 2HB  ALA A 148     -21.879  -8.781 -18.698  1.00 72.83           H
ATOM   2417 3HB  ALA A 148     -21.295  -7.405 -19.315  1.00 72.83           H
ATOM   2418  N   LEU A 149     -22.853  -5.499 -17.521  1.00 72.13           N
ATOM   2419  H   LEU A 149     -22.461  -5.063 -18.331  1.00 72.13           H
ATOM   2420  CA  LEU A 149     -22.841  -4.775 -16.261  1.00 70.66           C
ATOM   2421  HA  LEU A 149     -22.522  -5.433 -15.579  1.00 70.66           H
ATOM   2422  C   LEU A 149     -24.249  -4.330 -15.840  1.00 71.09           C
ATOM   2423  O   LEU A 149     -24.569  -4.409 -14.661  1.00 68.19           O
ATOM   2424  CB  LEU A 149     -21.859  -3.592 -16.358  1.00 67.51           C
ATOM   2425 1HB  LEU A 149     -21.275  -3.720 -17.159  1.00 67.51           H
ATOM   2426 2HB  LEU A 149     -22.381  -2.745 -16.457  1.00 67.51           H
ATOM   2427  CG  LEU A 149     -20.971  -3.491 -15.100  1.00 62.62           C
ATOM   2428  HG  LEU A 149     -21.535  -3.727 -14.309  1.00 62.62           H
ATOM   2429  CD1 LEU A 149     -19.781  -4.446 -15.198  1.00 59.06           C
ATOM   2430 1HD1 LEU A 149     -19.203  -4.383 -14.384  1.00 59.06           H
ATOM   2431 2HD1 LEU A 149     -19.215  -4.233 -15.994  1.00 59.06           H
ATOM   2432 3HD1 LEU A 149     -20.088  -5.394 -15.284  1.00 59.06           H
ATOM   2433  CD2 LEU A 149     -20.428  -2.081 -14.930  1.00 60.53           C
ATOM   2434 1HD2 LEU A 149     -19.852  -2.014 -14.115  1.00 60.53           H
ATOM   2435 2HD2 LEU A 149     -21.172  -1.419 -14.836  1.00 60.53           H
ATOM   2436 3HD2 LEU A 149     -19.876  -1.812 -15.719  1.00 60.53           H
ATOM   2437  N   LYS A 150     -25.125  -3.901 -16.756  1.00 70.21           N
ATOM   2438  H   LYS A 150     -24.843  -3.879 -17.715  1.00 70.21           H
ATOM   2439  CA  LYS A 150     -26.491  -3.458 -16.410  1.00 69.05           C
ATOM   2440  HA  LYS A 150     -26.343  -2.734 -15.736  1.00 69.05           H
ATOM   2441  C   LYS A 150     -27.332  -4.556 -15.750  1.00 67.87           C
ATOM   2442  O   LYS A 150     -28.095  -4.236 -14.841  1.00 64.46           O
ATOM   2443  CB  LYS A 150     -27.219  -2.912 -17.650  1.00 66.41           C
ATOM   2444 1HB  LYS A 150     -26.894  -3.406 -18.456  1.00 66.41           H
ATOM   2445 2HB  LYS A 150     -28.201  -3.065 -17.539  1.00 66.41           H
ATOM   2446  CG  LYS A 150     -26.977  -1.411 -17.863  1.00 59.20           C
ATOM   2447 1HG  LYS A 150     -27.240  -0.914 -17.036  1.00 59.20           H
ATOM   2448 2HG  LYS A 150     -26.007  -1.257 -18.050  1.00 59.20           H
ATOM   2449  CD  LYS A 150     -27.815  -0.904 -19.054  1.00 55.73           C
ATOM   2450 1HD  LYS A 150     -27.504  -1.361 -19.887  1.00 55.73           H
ATOM   2451 2HD  LYS A 150     -28.777  -1.125 -18.891  1.00 55.73           H
ATOM   2452  CE  LYS A 150     -27.683   0.614 -19.246  1.00 48.84           C
ATOM   2453 1HE  LYS A 150     -27.983   1.086 -18.417  1.00 48.84           H
ATOM   2454 2HE  LYS A 150     -26.730   0.848 -19.437  1.00 48.84           H
ATOM   2455  NZ  LYS A 150     -28.523   1.080 -20.388  1.00 41.13           N
ATOM   2456 1HZ  LYS A 150     -28.439   2.068 -20.515  1.00 41.13           H
ATOM   2457 2HZ  LYS A 150     -29.488   0.871 -20.231  1.00 41.13           H
ATOM   2458 3HZ  LYS A 150     -28.247   0.636 -21.240  1.00 41.13           H
ATOM   2459  N   SER A 151     -27.154  -5.804 -16.162  1.00 66.89           N
ATOM   2460  H   SER A 151     -26.453  -5.970 -16.856  1.00 66.89           H
ATOM   2461  CA  SER A 151     -27.916  -6.959 -15.669  1.00 64.05           C
ATOM   2462  HA  SER A 151     -28.877  -6.683 -15.691  1.00 64.05           H
ATOM   2463  C   SER A 151     -27.599  -7.317 -14.211  1.00 65.03           C
ATOM   2464  O   SER A 151     -28.498  -7.690 -13.462  1.00 61.03           O
ATOM   2465  CB  SER A 151     -27.645  -8.143 -16.603  1.00 59.14           C
ATOM   2466 1HB  SER A 151     -27.896  -7.920 -17.545  1.00 59.14           H
ATOM   2467 2HB  SER A 151     -26.682  -8.412 -16.569  1.00 59.14           H
ATOM   2468  OG  SER A 151     -28.413  -9.260 -16.210  1.00 51.46           O
ATOM   2469  HG  SER A 151     -29.330  -9.002 -16.121  1.00 51.46           H
ATOM   2470  N   ASN A 152     -26.361  -7.169 -13.748  1.00 69.66           N
ATOM   2471  H   ASN A 152     -25.697  -6.662 -14.298  1.00 69.66           H
ATOM   2472  CA  ASN A 152     -25.938  -7.720 -12.467  1.00 70.18           C
ATOM   2473  HA  ASN A 152     -26.768  -8.089 -12.048  1.00 70.18           H
ATOM   2474  C   ASN A 152     -25.444  -6.654 -11.460  1.00 72.00           C
ATOM   2475  O   ASN A 152     -24.248  -6.413 -11.294  1.00 68.71           O
ATOM   2476  CB  ASN A 152     -24.949  -8.866 -12.729  1.00 65.40           C
ATOM   2477 1HB  ASN A 152     -25.222  -9.349 -13.561  1.00 65.40           H
ATOM   2478 2HB  ASN A 152     -24.032  -8.485 -12.850  1.00 65.40           H
ATOM   2479  CG  ASN A 152     -24.914  -9.860 -11.580  1.00 59.07           C
ATOM   2480  OD1 ASN A 152     -25.409  -9.605 -10.494  1.00 54.89           O
ATOM   2481  ND2 ASN A 152     -24.349 -11.025 -11.779  1.00 53.63           N
ATOM   2482 1HD2 ASN A 152     -24.325 -11.701 -11.043  1.00 53.63           H
ATOM   2483 2HD2 ASN A 152     -23.942 -11.238 -12.667  1.00 53.63           H
ATOM   2484  N   SER A 153     -26.380  -6.006 -10.739  1.00 73.48           N
ATOM   2485  H   SER A 153     -27.339  -6.267 -10.854  1.00 73.48           H
ATOM   2486  CA  SER A 153     -26.051  -4.930  -9.789  1.00 74.36           C
ATOM   2487  HA  SER A 153     -25.464  -4.335 -10.338  1.00 74.36           H
ATOM   2488  C   SER A 153     -25.227  -5.370  -8.570  1.00 77.06           C
ATOM   2489  O   SER A 153     -24.636  -4.519  -7.903  1.00 74.34           O
ATOM   2490  CB  SER A 153     -27.325  -4.204  -9.330  1.00 68.91           C
ATOM   2491 1HB  SER A 153     -27.092  -3.382  -8.811  1.00 68.91           H
ATOM   2492 2HB  SER A 153     -27.888  -3.953 -10.117  1.00 68.91           H
ATOM   2493  OG  SER A 153     -28.128  -5.012  -8.488  1.00 59.15           O
ATOM   2494  HG  SER A 153     -28.309  -4.543  -7.673  1.00 59.15           H
ATOM   2495  N   LYS A 154     -25.161  -6.682  -8.286  1.00 78.13           N
ATOM   2496  H   LYS A 154     -25.641  -7.313  -8.896  1.00 78.13           H
ATOM   2497  CA  LYS A 154     -24.434  -7.258  -7.143  1.00 81.61           C
ATOM   2498  HA  LYS A 154     -24.519  -6.564  -6.428  1.00 81.61           H
ATOM   2499  C   LYS A 154     -22.935  -7.455  -7.400  1.00 84.61           C
ATOM   2500  O   LYS A 154     -22.173  -7.530  -6.436  1.00 83.66           O
ATOM   2501  CB  LYS A 154     -25.089  -8.589  -6.725  1.00 79.40           C
ATOM   2502 1HB  LYS A 154     -25.098  -9.199  -7.517  1.00 79.40           H
ATOM   2503 2HB  LYS A 154     -24.539  -8.997  -5.996  1.00 79.40           H
ATOM   2504  CG  LYS A 154     -26.533  -8.435  -6.215  1.00 71.75           C
ATOM   2505 1HG  LYS A 154     -26.544  -7.781  -5.459  1.00 71.75           H
ATOM   2506 2HG  LYS A 154     -27.107  -8.094  -6.959  1.00 71.75           H
ATOM   2507  CD  LYS A 154     -27.090  -9.791  -5.723  1.00 69.92           C
ATOM   2508 1HD  LYS A 154     -27.082 -10.441  -6.483  1.00 69.92           H
ATOM   2509 2HD  LYS A 154     -26.509 -10.133  -4.985  1.00 69.92           H
ATOM   2510  CE  LYS A 154     -28.525  -9.670  -5.199  1.00 62.24           C
ATOM   2511 1HE  LYS A 154     -28.548  -9.018  -4.441  1.00 62.24           H
ATOM   2512 2HE  LYS A 154     -29.122  -9.348  -5.934  1.00 62.24           H
ATOM   2513  NZ  LYS A 154     -29.046 -10.984  -4.709  1.00 53.66           N
ATOM   2514 1HZ  LYS A 154     -29.982 -10.894  -4.369  1.00 53.66           H
ATOM   2515 2HZ  LYS A 154     -28.481 -11.338  -3.963  1.00 53.66           H
ATOM   2516 3HZ  LYS A 154     -29.049 -11.664  -5.442  1.00 53.66           H
ATOM   2517  N   VAL A 155     -22.481  -7.484  -8.654  1.00 83.06           N
ATOM   2518  H   VAL A 155     -23.131  -7.326  -9.397  1.00 83.06           H
ATOM   2519  CA  VAL A 155     -21.062  -7.739  -9.004  1.00 84.65           C
ATOM   2520  HA  VAL A 155     -20.868  -8.649  -8.638  1.00 84.65           H
ATOM   2521  C   VAL A 155     -20.121  -6.747  -8.333  1.00 86.58           C
ATOM   2522  O   VAL A 155     -19.144  -7.160  -7.718  1.00 86.12           O
ATOM   2523  CB  VAL A 155     -20.853  -7.725 -10.532  1.00 83.10           C
ATOM   2524  HB  VAL A 155     -21.232  -6.858 -10.854  1.00 83.10           H
ATOM   2525  CG1 VAL A 155     -19.381  -7.808 -10.941  1.00 74.61           C
ATOM   2526 1HG1 VAL A 155     -19.284  -7.796 -11.936  1.00 74.61           H
ATOM   2527 2HG1 VAL A 155     -18.962  -8.650 -10.601  1.00 74.61           H
ATOM   2528 3HG1 VAL A 155     -18.863  -7.036 -10.573  1.00 74.61           H
ATOM   2529  CG2 VAL A 155     -21.552  -8.917 -11.172  1.00 77.07           C
ATOM   2530 1HG2 VAL A 155     -21.423  -8.918 -12.164  1.00 77.07           H
ATOM   2531 2HG2 VAL A 155     -22.535  -8.896 -10.990  1.00 77.07           H
ATOM   2532 3HG2 VAL A 155     -21.191  -9.778 -10.814  1.00 77.07           H
ATOM   2533  N   GLY A 156     -20.431  -5.447  -8.354  1.00 82.87           N
ATOM   2534  H   GLY A 156     -21.270  -5.154  -8.812  1.00 82.87           H
ATOM   2535  CA  GLY A 156     -19.572  -4.438  -7.722  1.00 83.65           C
ATOM   2536 1HA  GLY A 156     -18.668  -4.509  -8.143  1.00 83.65           H
ATOM   2537 2HA  GLY A 156     -19.965  -3.541  -7.924  1.00 83.65           H
ATOM   2538  C   GLY A 156     -19.440  -4.604  -6.204  1.00 86.83           C
ATOM   2539  O   GLY A 156     -18.359  -4.441  -5.664  1.00 86.16           O
ATOM   2540  N   GLN A 157     -20.523  -4.975  -5.511  1.00 85.58           N
ATOM   2541  H   GLN A 157     -21.392  -5.067  -5.997  1.00 85.58           H
ATOM   2542  CA  GLN A 157     -20.494  -5.254  -4.065  1.00 87.74           C
ATOM   2543  HA  GLN A 157     -20.035  -4.464  -3.658  1.00 87.74           H
ATOM   2544  C   GLN A 157     -19.695  -6.525  -3.749  1.00 90.42           C
ATOM   2545  O   GLN A 157     -18.910  -6.530  -2.808  1.00 90.55           O
ATOM   2546  CB  GLN A 157     -21.919  -5.390  -3.516  1.00 86.03           C
ATOM   2547 1HB  GLN A 157     -22.419  -6.049  -4.079  1.00 86.03           H
ATOM   2548 2HB  GLN A 157     -21.870  -5.724  -2.575  1.00 86.03           H
ATOM   2549  CG  GLN A 157     -22.676  -4.054  -3.528  1.00 77.08           C
ATOM   2550 1HG  GLN A 157     -22.185  -3.402  -2.951  1.00 77.08           H
ATOM   2551 2HG  GLN A 157     -22.707  -3.711  -4.467  1.00 77.08           H
ATOM   2552  CD  GLN A 157     -24.109  -4.180  -3.009  1.00 74.12           C
ATOM   2553  OE1 GLN A 157     -24.709  -5.233  -2.958  1.00 65.08           O
ATOM   2554  NE2 GLN A 157     -24.734  -3.096  -2.622  1.00 61.47           N
ATOM   2555 1HE2 GLN A 157     -25.678  -3.152  -2.297  1.00 61.47           H
ATOM   2556 2HE2 GLN A 157     -24.267  -2.212  -2.652  1.00 61.47           H
ATOM   2557  N   SER A 158     -19.845  -7.572  -4.559  1.00 90.28           N
ATOM   2558  H   SER A 158     -20.509  -7.503  -5.303  1.00 90.28           H
ATOM   2559  CA  SER A 158     -19.092  -8.814  -4.418  1.00 91.61           C
ATOM   2560  HA  SER A 158     -19.249  -9.118  -3.478  1.00 91.61           H
ATOM   2561  C   SER A 158     -17.588  -8.595  -4.620  1.00 93.43           C
ATOM   2562  O   SER A 158     -16.792  -9.061  -3.814  1.00 93.16           O
ATOM   2563  CB  SER A 158     -19.620  -9.843  -5.411  1.00 90.26           C
ATOM   2564 1HB  SER A 158     -20.597 -10.001  -5.268  1.00 90.26           H
ATOM   2565 2HB  SER A 158     -19.466  -9.537  -6.350  1.00 90.26           H
ATOM   2566  OG  SER A 158     -18.960 -11.085  -5.254  1.00 72.55           O
ATOM   2567  HG  SER A 158     -19.608 -11.789  -5.219  1.00 72.55           H
ATOM   2568  N   MET A 159     -17.189  -7.811  -5.628  1.00 93.45           N
ATOM   2569  H   MET A 159     -17.882  -7.437  -6.244  1.00 93.45           H
ATOM   2570  CA  MET A 159     -15.780  -7.474  -5.871  1.00 93.71           C
ATOM   2571  HA  MET A 159     -15.310  -8.353  -5.951  1.00 93.71           H
ATOM   2572  C   MET A 159     -15.171  -6.687  -4.707  1.00 95.45           C
ATOM   2573  O   MET A 159     -14.044  -6.958  -4.315  1.00 95.24           O
ATOM   2574  CB  MET A 159     -15.653  -6.664  -7.164  1.00 91.86           C
ATOM   2575 1HB  MET A 159     -16.303  -5.905  -7.130  1.00 91.86           H
ATOM   2576 2HB  MET A 159     -14.722  -6.304  -7.225  1.00 91.86           H
ATOM   2577  CG  MET A 159     -15.935  -7.482  -8.418  1.00 85.61           C
ATOM   2578 1HG  MET A 159     -15.218  -8.179  -8.430  1.00 85.61           H
ATOM   2579 2HG  MET A 159     -16.819  -7.916  -8.242  1.00 85.61           H
ATOM   2580  SD  MET A 159     -15.950  -6.489  -9.935  1.00 79.72           S
ATOM   2581  CE  MET A 159     -14.174  -6.231 -10.150  1.00 66.80           C
ATOM   2582 1HE  MET A 159     -13.988  -5.684 -10.966  1.00 66.80           H
ATOM   2583 2HE  MET A 159     -13.694  -7.103 -10.248  1.00 66.80           H
ATOM   2584 3HE  MET A 159     -13.784  -5.753  -9.363  1.00 66.80           H
ATOM   2585  N   VAL A 160     -15.913  -5.738  -4.125  1.00 94.56           N
ATOM   2586  H   VAL A 160     -16.808  -5.526  -4.518  1.00 94.56           H
ATOM   2587  CA  VAL A 160     -15.477  -4.992  -2.935  1.00 95.42           C
ATOM   2588  HA  VAL A 160     -14.579  -4.611  -3.153  1.00 95.42           H
ATOM   2589  C   VAL A 160     -15.334  -5.926  -1.730  1.00 96.58           C
ATOM   2590  O   VAL A 160     -14.320  -5.868  -1.040  1.00 96.59           O
ATOM   2591  CB  VAL A 160     -16.465  -3.856  -2.639  1.00 94.56           C
ATOM   2592  HB  VAL A 160     -17.376  -4.264  -2.694  1.00 94.56           H
ATOM   2593  CG1 VAL A 160     -16.273  -3.252  -1.251  1.00 91.76           C
ATOM   2594 1HG1 VAL A 160     -16.929  -2.516  -1.087  1.00 91.76           H
ATOM   2595 2HG1 VAL A 160     -15.353  -2.872  -1.149  1.00 91.76           H
ATOM   2596 3HG1 VAL A 160     -16.401  -3.942  -0.539  1.00 91.76           H
ATOM   2597  CG2 VAL A 160     -16.298  -2.721  -3.650  1.00 91.96           C
ATOM   2598 1HG2 VAL A 160     -16.939  -1.977  -3.463  1.00 91.96           H
ATOM   2599 2HG2 VAL A 160     -16.465  -3.044  -4.582  1.00 91.96           H
ATOM   2600 3HG2 VAL A 160     -15.372  -2.345  -3.616  1.00 91.96           H
ATOM   2601  N   GLY A 161     -16.307  -6.794  -1.476  1.00 95.73           N
ATOM   2602  H   GLY A 161     -17.131  -6.768  -2.042  1.00 95.73           H
ATOM   2603  CA  GLY A 161     -16.225  -7.789  -0.402  1.00 96.57           C
ATOM   2604 1HA  GLY A 161     -16.160  -7.299   0.468  1.00 96.57           H
ATOM   2605 2HA  GLY A 161     -17.066  -8.330  -0.418  1.00 96.57           H
ATOM   2606  C   GLY A 161     -15.016  -8.709  -0.567  1.00 97.46           C
ATOM   2607  O   GLY A 161     -14.267  -8.911   0.385  1.00 97.13           O
ATOM   2608  N   LEU A 162     -14.776  -9.191  -1.791  1.00 96.46           N
ATOM   2609  H   LEU A 162     -15.427  -8.983  -2.521  1.00 96.46           H
ATOM   2610  CA  LEU A 162     -13.612 -10.004  -2.112  1.00 96.78           C
ATOM   2611  HA  LEU A 162     -13.648 -10.786  -1.490  1.00 96.78           H
ATOM   2612  C   LEU A 162     -12.298  -9.253  -1.844  1.00 97.10           C
ATOM   2613  O   LEU A 162     -11.396  -9.833  -1.259  1.00 96.71           O
ATOM   2614  CB  LEU A 162     -13.712 -10.472  -3.573  1.00 96.43           C
ATOM   2615 1HB  LEU A 162     -14.573 -10.968  -3.684  1.00 96.43           H
ATOM   2616 2HB  LEU A 162     -13.714  -9.663  -4.161  1.00 96.43           H
ATOM   2617  CG  LEU A 162     -12.561 -11.394  -4.021  1.00 90.55           C
ATOM   2618  HG  LEU A 162     -11.700 -10.913  -3.856  1.00 90.55           H
ATOM   2619  CD1 LEU A 162     -12.538 -12.705  -3.235  1.00 83.32           C
ATOM   2620 1HD1 LEU A 162     -11.786 -13.291  -3.537  1.00 83.32           H
ATOM   2621 2HD1 LEU A 162     -13.391 -13.212  -3.358  1.00 83.32           H
ATOM   2622 3HD1 LEU A 162     -12.420 -12.534  -2.257  1.00 83.32           H
ATOM   2623  CD2 LEU A 162     -12.719 -11.723  -5.502  1.00 84.15           C
ATOM   2624 1HD2 LEU A 162     -11.982 -12.321  -5.817  1.00 84.15           H
ATOM   2625 2HD2 LEU A 162     -12.699 -10.892  -6.058  1.00 84.15           H
ATOM   2626 3HD2 LEU A 162     -13.587 -12.187  -5.675  1.00 84.15           H
ATOM   2627  N   ALA A 163     -12.196  -7.973  -2.200  1.00 96.65           N
ATOM   2628  H   ALA A 163     -12.968  -7.546  -2.671  1.00 96.65           H
ATOM   2629  CA  ALA A 163     -11.007  -7.165  -1.934  1.00 96.51           C
ATOM   2630  HA  ALA A 163     -10.247  -7.661  -2.353  1.00 96.51           H
ATOM   2631  C   ALA A 163     -10.700  -7.041  -0.433  1.00 97.03           C
ATOM   2632  O   ALA A 163      -9.558  -7.230  -0.025  1.00 96.39           O
ATOM   2633  CB  ALA A 163     -11.182  -5.791  -2.587  1.00 96.10           C
ATOM   2634 1HB  ALA A 163     -11.381  -5.881  -3.563  1.00 96.10           H
ATOM   2635 2HB  ALA A 163     -10.352  -5.241  -2.492  1.00 96.10           H
ATOM   2636 3HB  ALA A 163     -11.935  -5.287  -2.165  1.00 96.10           H
ATOM   2637  N   TRP A 164     -11.723  -6.799   0.411  1.00 97.47           N
ATOM   2638  H   TRP A 164     -12.632  -6.634   0.029  1.00 97.47           H
ATOM   2639  CA  TRP A 164     -11.555  -6.768   1.864  1.00 97.83           C
ATOM   2640  HA  TRP A 164     -10.797  -6.134   2.015  1.00 97.83           H
ATOM   2641  C   TRP A 164     -11.168  -8.136   2.442  1.00 98.09           C
ATOM   2642  O   TRP A 164     -10.259  -8.211   3.279  1.00 97.32           O
ATOM   2643  CB  TRP A 164     -12.849  -6.268   2.525  1.00 97.53           C
ATOM   2644 1HB  TRP A 164     -13.627  -6.719   2.088  1.00 97.53           H
ATOM   2645 2HB  TRP A 164     -12.826  -6.508   3.495  1.00 97.53           H
ATOM   2646  CG  TRP A 164     -13.073  -4.789   2.431  1.00 97.65           C
ATOM   2647  CD1 TRP A 164     -14.025  -4.172   1.696  1.00 96.19           C
ATOM   2648  HD1 TRP A 164     -14.698  -4.635   1.119  1.00 96.19           H
ATOM   2649  CD2 TRP A 164     -12.335  -3.728   3.098  1.00 97.27           C
ATOM   2650  NE1 TRP A 164     -13.927  -2.809   1.864  1.00 95.54           N
ATOM   2651  HE1 TRP A 164     -14.527  -2.144   1.419  1.00 95.54           H
ATOM   2652  CE2 TRP A 164     -12.904  -2.473   2.717  1.00 96.85           C
ATOM   2653  CE3 TRP A 164     -11.242  -3.693   3.992  1.00 96.42           C
ATOM   2654  HE3 TRP A 164     -10.818  -4.550   4.286  1.00 96.42           H
ATOM   2655  CZ2 TRP A 164     -12.409  -1.248   3.190  1.00 95.96           C
ATOM   2656  HZ2 TRP A 164     -12.827  -0.387   2.900  1.00 95.96           H
ATOM   2657  CZ3 TRP A 164     -10.739  -2.462   4.478  1.00 95.41           C
ATOM   2658  HZ3 TRP A 164      -9.966  -2.457   5.112  1.00 95.41           H
ATOM   2659  CH2 TRP A 164     -11.320  -1.247   4.075  1.00 94.64           C
ATOM   2660  HH2 TRP A 164     -10.957  -0.381   4.419  1.00 94.64           H
ATOM   2661  N   ILE A 165     -11.785  -9.222   1.972  1.00 98.00           N
ATOM   2662  H   ILE A 165     -12.504  -9.100   1.288  1.00 98.00           H
ATOM   2663  CA  ILE A 165     -11.463 -10.587   2.406  1.00 98.05           C
ATOM   2664  HA  ILE A 165     -11.534 -10.591   3.403  1.00 98.05           H
ATOM   2665  C   ILE A 165     -10.021 -10.935   2.022  1.00 97.98           C
ATOM   2666  O   ILE A 165      -9.266 -11.378   2.881  1.00 97.54           O
ATOM   2667  CB  ILE A 165     -12.484 -11.599   1.836  1.00 98.06           C
ATOM   2668  HB  ILE A 165     -12.564 -11.444   0.851  1.00 98.06           H
ATOM   2669  CG1 ILE A 165     -13.866 -11.388   2.491  1.00 96.26           C
ATOM   2670 1HG1 ILE A 165     -13.830 -11.734   3.428  1.00 96.26           H
ATOM   2671 2HG1 ILE A 165     -14.065 -10.408   2.505  1.00 96.26           H
ATOM   2672  CG2 ILE A 165     -12.005 -13.051   2.063  1.00 95.92           C
ATOM   2673 1HG2 ILE A 165     -12.664 -13.707   1.695  1.00 95.92           H
ATOM   2674 2HG2 ILE A 165     -11.892 -13.243   3.038  1.00 95.92           H
ATOM   2675 3HG2 ILE A 165     -11.126 -13.213   1.614  1.00 95.92           H
ATOM   2676  CD1 ILE A 165     -15.011 -12.100   1.761  1.00 89.02           C
ATOM   2677 1HD1 ILE A 165     -15.885 -11.936   2.219  1.00 89.02           H
ATOM   2678 2HD1 ILE A 165     -14.859 -13.088   1.733  1.00 89.02           H
ATOM   2679 3HD1 ILE A 165     -15.092 -11.775   0.819  1.00 89.02           H
ATOM   2680  N   LEU A 166      -9.611 -10.704   0.772  1.00 97.44           N
ATOM   2681  H   LEU A 166     -10.265 -10.330   0.115  1.00 97.44           H
ATOM   2682  CA  LEU A 166      -8.248 -10.974   0.325  1.00 96.95           C
ATOM   2683  HA  LEU A 166      -8.100 -11.943   0.522  1.00 96.95           H
ATOM   2684  C   LEU A 166      -7.225 -10.146   1.104  1.00 96.93           C
ATOM   2685  O   LEU A 166      -6.201 -10.690   1.507  1.00 96.29           O
ATOM   2686  CB  LEU A 166      -8.118 -10.692  -1.182  1.00 96.54           C
ATOM   2687 1HB  LEU A 166      -8.520  -9.795  -1.366  1.00 96.54           H
ATOM   2688 2HB  LEU A 166      -7.145 -10.675  -1.412  1.00 96.54           H
ATOM   2689  CG  LEU A 166      -8.808 -11.721  -2.096  1.00 92.91           C
ATOM   2690  HG  LEU A 166      -9.766 -11.777  -1.816  1.00 92.91           H
ATOM   2691  CD1 LEU A 166      -8.664 -11.267  -3.548  1.00 87.34           C
ATOM   2692 1HD1 LEU A 166      -9.102 -11.915  -4.171  1.00 87.34           H
ATOM   2693 2HD1 LEU A 166      -7.701 -11.195  -3.807  1.00 87.34           H
ATOM   2694 3HD1 LEU A 166      -9.087 -10.372  -3.687  1.00 87.34           H
ATOM   2695  CD2 LEU A 166      -8.213 -13.121  -1.976  1.00 87.68           C
ATOM   2696 1HD2 LEU A 166      -8.683 -13.763  -2.581  1.00 87.68           H
ATOM   2697 2HD2 LEU A 166      -8.293 -13.466  -1.041  1.00 87.68           H
ATOM   2698 3HD2 LEU A 166      -7.244 -13.121  -2.221  1.00 87.68           H
ATOM   2699  N   SER A 167      -7.524  -8.872   1.395  1.00 97.27           N
ATOM   2700  H   SER A 167      -8.373  -8.485   1.035  1.00 97.27           H
ATOM   2701  CA  SER A 167      -6.655  -8.020   2.222  1.00 96.88           C
ATOM   2702  HA  SER A 167      -5.786  -7.992   1.728  1.00 96.88           H
ATOM   2703  C   SER A 167      -6.456  -8.617   3.621  1.00 96.82           C
ATOM   2704  O   SER A 167      -5.333  -8.673   4.111  1.00 95.76           O
ATOM   2705  CB  SER A 167      -7.228  -6.611   2.357  1.00 96.49           C
ATOM   2706 1HB  SER A 167      -8.114  -6.632   2.820  1.00 96.49           H
ATOM   2707 2HB  SER A 167      -6.600  -6.021   2.865  1.00 96.49           H
ATOM   2708  OG  SER A 167      -7.428  -6.023   1.093  1.00 87.73           O
ATOM   2709  HG  SER A 167      -7.473  -6.708   0.426  1.00 87.73           H
ATOM   2710  N   SER A 168      -7.534  -9.120   4.233  1.00 97.84           N
ATOM   2711  H   SER A 168      -8.418  -9.055   3.771  1.00 97.84           H
ATOM   2712  CA  SER A 168      -7.479  -9.761   5.547  1.00 97.62           C
ATOM   2713  HA  SER A 168      -6.988  -9.116   6.133  1.00 97.62           H
ATOM   2714  C   SER A 168      -6.698 -11.078   5.521  1.00 97.42           C
ATOM   2715  O   SER A 168      -5.838 -11.309   6.369  1.00 96.15           O
ATOM   2716  CB  SER A 168      -8.898  -9.994   6.061  1.00 97.00           C
ATOM   2717 1HB  SER A 168      -9.420  -9.141   6.054  1.00 97.00           H
ATOM   2718 2HB  SER A 168      -9.368 -10.677   5.501  1.00 97.00           H
ATOM   2719  OG  SER A 168      -8.879 -10.474   7.397  1.00 84.21           O
ATOM   2720  HG  SER A 168      -8.875  -9.733   8.003  1.00 84.21           H
ATOM   2721  N   VAL A 169      -6.953 -11.928   4.527  1.00 97.86           N
ATOM   2722  H   VAL A 169      -7.628 -11.662   3.839  1.00 97.86           H
ATOM   2723  CA  VAL A 169      -6.296 -13.237   4.386  1.00 97.55           C
ATOM   2724  HA  VAL A 169      -6.414 -13.698   5.265  1.00 97.55           H
ATOM   2725  C   VAL A 169      -4.795 -13.073   4.130  1.00 97.22           C
ATOM   2726  O   VAL A 169      -3.996 -13.741   4.774  1.00 96.31           O
ATOM   2727  CB  VAL A 169      -6.975 -14.067   3.275  1.00 97.38           C
ATOM   2728  HB  VAL A 169      -7.004 -13.483   2.464  1.00 97.38           H
ATOM   2729  CG1 VAL A 169      -6.206 -15.351   2.945  1.00 94.51           C
ATOM   2730 1HG1 VAL A 169      -6.666 -15.869   2.224  1.00 94.51           H
ATOM   2731 2HG1 VAL A 169      -6.133 -15.941   3.749  1.00 94.51           H
ATOM   2732 3HG1 VAL A 169      -5.280 -15.143   2.631  1.00 94.51           H
ATOM   2733  CG2 VAL A 169      -8.380 -14.493   3.715  1.00 94.00           C
ATOM   2734 1HG2 VAL A 169      -8.830 -15.032   3.003  1.00 94.00           H
ATOM   2735 2HG2 VAL A 169      -8.953 -13.696   3.906  1.00 94.00           H
ATOM   2736 3HG2 VAL A 169      -8.342 -15.050   4.545  1.00 94.00           H
ATOM   2737  N   PHE A 170      -4.407 -12.165   3.239  1.00 97.00           N
ATOM   2738  H   PHE A 170      -5.103 -11.606   2.789  1.00 97.00           H
ATOM   2739  CA  PHE A 170      -2.999 -11.951   2.890  1.00 96.68           C
ATOM   2740  HA  PHE A 170      -2.619 -12.870   2.783  1.00 96.68           H
ATOM   2741  C   PHE A 170      -2.208 -11.262   4.001  1.00 96.05           C
ATOM   2742  O   PHE A 170      -0.997 -11.472   4.113  1.00 94.38           O
ATOM   2743  CB  PHE A 170      -2.906 -11.161   1.578  1.00 96.22           C
ATOM   2744 1HB  PHE A 170      -3.516 -10.372   1.655  1.00 96.22           H
ATOM   2745 2HB  PHE A 170      -1.962 -10.844   1.480  1.00 96.22           H
ATOM   2746  CG  PHE A 170      -3.273 -11.896   0.295  1.00 96.49           C
ATOM   2747  CD1 PHE A 170      -3.789 -13.208   0.290  1.00 92.10           C
ATOM   2748  HD1 PHE A 170      -3.950 -13.679   1.157  1.00 92.10           H
ATOM   2749  CD2 PHE A 170      -3.049 -11.252  -0.932  1.00 91.73           C
ATOM   2750  HD2 PHE A 170      -2.683 -10.321  -0.943  1.00 91.73           H
ATOM   2751  CE1 PHE A 170      -4.080 -13.861  -0.918  1.00 90.73           C
ATOM   2752  HE1 PHE A 170      -4.448 -14.791  -0.910  1.00 90.73           H
ATOM   2753  CE2 PHE A 170      -3.335 -11.904  -2.149  1.00 91.84           C
ATOM   2754  HE2 PHE A 170      -3.168 -11.438  -3.018  1.00 91.84           H
ATOM   2755  CZ  PHE A 170      -3.852 -13.203  -2.139  1.00 93.29           C
ATOM   2756  HZ  PHE A 170      -4.060 -13.664  -3.001  1.00 93.29           H
ATOM   2757  N   ALA A 171      -2.875 -10.488   4.869  1.00 95.92           N
ATOM   2758  H   ALA A 171      -3.835 -10.274   4.686  1.00 95.92           H
ATOM   2759  CA  ALA A 171      -2.249  -9.947   6.071  1.00 95.38           C
ATOM   2760  HA  ALA A 171      -1.316  -9.703   5.807  1.00 95.38           H
ATOM   2761  C   ALA A 171      -2.135 -10.980   7.208  1.00 94.91           C
ATOM   2762  O   ALA A 171      -1.288 -10.827   8.088  1.00 93.80           O
ATOM   2763  CB  ALA A 171      -3.033  -8.712   6.503  1.00 95.25           C
ATOM   2764 1HB  ALA A 171      -3.099  -8.050   5.756  1.00 95.25           H
ATOM   2765 2HB  ALA A 171      -2.590  -8.259   7.277  1.00 95.25           H
ATOM   2766 3HB  ALA A 171      -3.962  -8.956   6.781  1.00 95.25           H
ATOM   2767  N   GLY A 172      -2.935 -12.061   7.190  1.00 96.29           N
ATOM   2768  H   GLY A 172      -3.540 -12.168   6.401  1.00 96.29           H
ATOM   2769  CA  GLY A 172      -2.997 -13.097   8.226  1.00 95.59           C
ATOM   2770 1HA  GLY A 172      -3.468 -12.693   9.010  1.00 95.59           H
ATOM   2771 2HA  GLY A 172      -3.548 -13.844   7.854  1.00 95.59           H
ATOM   2772  C   GLY A 172      -1.641 -13.657   8.690  1.00 95.14           C
ATOM   2773  O   GLY A 172      -1.433 -13.756   9.906  1.00 93.46           O
ATOM   2774  N   PRO A 173      -0.698 -13.978   7.788  1.00 94.66           N
ATOM   2775  CA  PRO A 173       0.615 -14.492   8.179  1.00 93.69           C
ATOM   2776  HA  PRO A 173       0.462 -15.345   8.679  1.00 93.69           H
ATOM   2777  C   PRO A 173       1.384 -13.597   9.166  1.00 92.79           C
ATOM   2778  O   PRO A 173       2.124 -14.115   9.994  1.00 90.77           O
ATOM   2779  CB  PRO A 173       1.379 -14.673   6.863  1.00 92.78           C
ATOM   2780 1HB  PRO A 173       1.887 -13.845   6.627  1.00 92.78           H
ATOM   2781 2HB  PRO A 173       2.009 -15.447   6.918  1.00 92.78           H
ATOM   2782  CG  PRO A 173       0.278 -14.942   5.844  1.00 91.77           C
ATOM   2783 1HG  PRO A 173       0.567 -14.684   4.922  1.00 91.77           H
ATOM   2784 2HG  PRO A 173       0.005 -15.904   5.851  1.00 91.77           H
ATOM   2785  CD  PRO A 173      -0.850 -14.047   6.338  1.00 93.87           C
ATOM   2786 1HD  PRO A 173      -0.778 -13.128   5.949  1.00 93.87           H
ATOM   2787 2HD  PRO A 173      -1.744 -14.435   6.113  1.00 93.87           H
ATOM   2788  N   GLN A 174       1.151 -12.285   9.164  1.00 93.08           N
ATOM   2789  H   GLN A 174       0.494 -11.923   8.503  1.00 93.08           H
ATOM   2790  CA  GLN A 174       1.805 -11.341  10.078  1.00 92.07           C
ATOM   2791  HA  GLN A 174       2.779 -11.448   9.877  1.00 92.07           H
ATOM   2792  C   GLN A 174       1.575 -11.677  11.555  1.00 91.77           C
ATOM   2793  O   GLN A 174       2.459 -11.458  12.380  1.00 89.65           O
ATOM   2794  CB  GLN A 174       1.311  -9.909   9.800  1.00 90.66           C
ATOM   2795 1HB  GLN A 174       0.312  -9.904   9.836  1.00 90.66           H
ATOM   2796 2HB  GLN A 174       1.674  -9.303  10.508  1.00 90.66           H
ATOM   2797  CG  GLN A 174       1.750  -9.372   8.431  1.00 86.47           C
ATOM   2798 1HG  GLN A 174       1.544 -10.060   7.735  1.00 86.47           H
ATOM   2799 2HG  GLN A 174       1.239  -8.535   8.235  1.00 86.47           H
ATOM   2800  CD  GLN A 174       3.239  -9.053   8.369  1.00 85.13           C
ATOM   2801  OE1 GLN A 174       3.906  -8.860   9.364  1.00 77.26           O
ATOM   2802  NE2 GLN A 174       3.829  -8.961   7.201  1.00 73.12           N
ATOM   2803 1HE2 GLN A 174       4.802  -8.737   7.149  1.00 73.12           H
ATOM   2804 2HE2 GLN A 174       3.306  -9.115   6.363  1.00 73.12           H
ATOM   2805  N   LEU A 175       0.416 -12.256  11.908  1.00 92.47           N
ATOM   2806  H   LEU A 175      -0.262 -12.426  11.193  1.00 92.47           H
ATOM   2807  CA  LEU A 175       0.087 -12.653  13.279  1.00 92.27           C
ATOM   2808  HA  LEU A 175       0.237 -11.824  13.818  1.00 92.27           H
ATOM   2809  C   LEU A 175       1.007 -13.764  13.815  1.00 91.42           C
ATOM   2810  O   LEU A 175       1.185 -13.888  15.028  1.00 89.67           O
ATOM   2811  CB  LEU A 175      -1.378 -13.133  13.338  1.00 93.09           C
ATOM   2812 1HB  LEU A 175      -1.492 -13.871  12.673  1.00 93.09           H
ATOM   2813 2HB  LEU A 175      -1.555 -13.483  14.258  1.00 93.09           H
ATOM   2814  CG  LEU A 175      -2.421 -12.039  13.029  1.00 92.66           C
ATOM   2815  HG  LEU A 175      -2.172 -11.602  12.165  1.00 92.66           H
ATOM   2816  CD1 LEU A 175      -3.809 -12.677  12.939  1.00 89.76           C
ATOM   2817 1HD1 LEU A 175      -4.507 -11.990  12.739  1.00 89.76           H
ATOM   2818 2HD1 LEU A 175      -4.055 -13.123  13.799  1.00 89.76           H
ATOM   2819 3HD1 LEU A 175      -3.840 -13.366  12.215  1.00 89.76           H
ATOM   2820  CD2 LEU A 175      -2.454 -10.971  14.123  1.00 90.35           C
ATOM   2821 1HD2 LEU A 175      -3.132 -10.266  13.915  1.00 90.35           H
ATOM   2822 2HD2 LEU A 175      -1.564 -10.524  14.214  1.00 90.35           H
ATOM   2823 3HD2 LEU A 175      -2.689 -11.372  15.008  1.00 90.35           H
ATOM   2824  N   TYR A 176       1.586 -14.570  12.924  1.00 91.98           N
ATOM   2825  H   TYR A 176       1.404 -14.401  11.955  1.00 91.98           H
ATOM   2826  CA  TYR A 176       2.468 -15.683  13.269  1.00 90.20           C
ATOM   2827  HA  TYR A 176       2.286 -15.890  14.230  1.00 90.20           H
ATOM   2828  C   TYR A 176       3.949 -15.304  13.140  1.00 89.27           C
ATOM   2829  O   TYR A 176       4.769 -15.763  13.930  1.00 86.13           O
ATOM   2830  CB  TYR A 176       2.127 -16.882  12.382  1.00 88.97           C
ATOM   2831 1HB  TYR A 176       2.263 -16.625  11.425  1.00 88.97           H
ATOM   2832 2HB  TYR A 176       2.738 -17.639  12.614  1.00 88.97           H
ATOM   2833  CG  TYR A 176       0.697 -17.353  12.551  1.00 82.79           C
ATOM   2834  CD1 TYR A 176       0.358 -18.207  13.621  1.00 77.47           C
ATOM   2835  HD1 TYR A 176       1.065 -18.507  14.262  1.00 77.47           H
ATOM   2836  CD2 TYR A 176      -0.304 -16.925  11.659  1.00 75.56           C
ATOM   2837  HD2 TYR A 176      -0.069 -16.316  10.901  1.00 75.56           H
ATOM   2838  CE1 TYR A 176      -0.967 -18.638  13.790  1.00 70.48           C
ATOM   2839  HE1 TYR A 176      -1.202 -19.251  14.544  1.00 70.48           H
ATOM   2840  CE2 TYR A 176      -1.633 -17.350  11.829  1.00 71.01           C
ATOM   2841  HE2 TYR A 176      -2.341 -17.045  11.193  1.00 71.01           H
ATOM   2842  CZ  TYR A 176      -1.965 -18.204  12.894  1.00 69.52           C
ATOM   2843  OH  TYR A 176      -3.252 -18.621  13.057  1.00 68.13           O
ATOM   2844  HH  TYR A 176      -3.832 -17.860  13.095  1.00 68.13           H
ATOM   2845  N   ILE A 177       4.254 -14.462  12.150  1.00 89.30           N
ATOM   2846  H   ILE A 177       3.503 -14.047  11.636  1.00 89.30           H
ATOM   2847  CA  ILE A 177       5.625 -14.111  11.774  1.00 88.14           C
ATOM   2848  HA  ILE A 177       6.162 -14.952  11.843  1.00 88.14           H
ATOM   2849  C   ILE A 177       6.236 -13.095  12.752  1.00 87.35           C
ATOM   2850  O   ILE A 177       7.388 -13.236  13.145  1.00 84.81           O
ATOM   2851  CB  ILE A 177       5.627 -13.590  10.322  1.00 86.49           C
ATOM   2852  HB  ILE A 177       4.984 -12.826  10.276  1.00 86.49           H
ATOM   2853  CG1 ILE A 177       5.193 -14.706   9.342  1.00 79.04           C
ATOM   2854 1HG1 ILE A 177       5.911 -15.402   9.316  1.00 79.04           H
ATOM   2855 2HG1 ILE A 177       4.345 -15.114   9.681  1.00 79.04           H
ATOM   2856  CG2 ILE A 177       7.019 -13.089   9.919  1.00 77.63           C
ATOM   2857 1HG2 ILE A 177       7.020 -12.751   8.978  1.00 77.63           H
ATOM   2858 2HG2 ILE A 177       7.696 -13.822   9.983  1.00 77.63           H
ATOM   2859 3HG2 ILE A 177       7.317 -12.342  10.514  1.00 77.63           H
ATOM   2860  CD1 ILE A 177       4.949 -14.208   7.903  1.00 73.66           C
ATOM   2861 1HD1 ILE A 177       4.671 -14.960   7.306  1.00 73.66           H
ATOM   2862 2HD1 ILE A 177       5.778 -13.801   7.519  1.00 73.66           H
ATOM   2863 3HD1 ILE A 177       4.228 -13.516   7.881  1.00 73.66           H
ATOM   2864  N   PHE A 178       5.470 -12.071  13.155  1.00 87.50           N
ATOM   2865  H   PHE A 178       4.521 -12.020  12.844  1.00 87.50           H
ATOM   2866  CA  PHE A 178       5.985 -11.031  14.034  1.00 87.72           C
ATOM   2867  HA  PHE A 178       6.921 -10.881  13.717  1.00 87.72           H
ATOM   2868  C   PHE A 178       6.039 -11.491  15.498  1.00 88.13           C
ATOM   2869  O   PHE A 178       5.089 -12.061  16.030  1.00 86.36           O
ATOM   2870  CB  PHE A 178       5.198  -9.731  13.872  1.00 87.26           C
ATOM   2871 1HB  PHE A 178       4.237  -9.951  13.706  1.00 87.26           H
ATOM   2872 2HB  PHE A 178       5.277  -9.195  14.713  1.00 87.26           H
ATOM   2873  CG  PHE A 178       5.709  -8.896  12.718  1.00 86.91           C
ATOM   2874  CD1 PHE A 178       6.578  -7.815  12.958  1.00 83.69           C
ATOM   2875  HD1 PHE A 178       6.843  -7.589  13.895  1.00 83.69           H
ATOM   2876  CD2 PHE A 178       5.344  -9.216  11.399  1.00 84.25           C
ATOM   2877  HD2 PHE A 178       4.727  -9.983  11.223  1.00 84.25           H
ATOM   2878  CE1 PHE A 178       7.075  -7.053  11.889  1.00 82.52           C
ATOM   2879  HE1 PHE A 178       7.687  -6.282  12.066  1.00 82.52           H
ATOM   2880  CE2 PHE A 178       5.847  -8.458  10.325  1.00 83.05           C
ATOM   2881  HE2 PHE A 178       5.590  -8.689   9.387  1.00 83.05           H
ATOM   2882  CZ  PHE A 178       6.712  -7.375  10.570  1.00 83.60           C
ATOM   2883  HZ  PHE A 178       7.068  -6.836   9.807  1.00 83.60           H
ATOM   2884  N   ARG A 179       7.158 -11.201  16.140  1.00 86.24           N
ATOM   2885  H   ARG A 179       7.886 -10.752  15.622  1.00 86.24           H
ATOM   2886  CA  ARG A 179       7.411 -11.488  17.554  1.00 85.43           C
ATOM   2887  HA  ARG A 179       6.516 -11.606  17.984  1.00 85.43           H
ATOM   2888  C   ARG A 179       8.125 -10.314  18.200  1.00 85.80           C
ATOM   2889  O   ARG A 179       8.875  -9.587  17.555  1.00 82.61           O
ATOM   2890  CB  ARG A 179       8.229 -12.781  17.708  1.00 82.53           C
ATOM   2891 1HB  ARG A 179       9.095 -12.677  17.219  1.00 82.53           H
ATOM   2892 2HB  ARG A 179       8.411 -12.936  18.679  1.00 82.53           H
ATOM   2893  CG  ARG A 179       7.485 -13.999  17.143  1.00 73.88           C
ATOM   2894 1HG  ARG A 179       6.577 -14.052  17.558  1.00 73.88           H
ATOM   2895 2HG  ARG A 179       7.394 -13.899  16.152  1.00 73.88           H
ATOM   2896  CD  ARG A 179       8.249 -15.287  17.447  1.00 71.94           C
ATOM   2897 1HD  ARG A 179       9.178 -15.225  17.082  1.00 71.94           H
ATOM   2898 2HD  ARG A 179       8.289 -15.432  18.436  1.00 71.94           H
ATOM   2899  NE  ARG A 179       7.588 -16.453  16.834  1.00 63.83           N
ATOM   2900  HE  ARG A 179       6.847 -16.264  16.189  1.00 63.83           H
ATOM   2901  CZ  ARG A 179       7.876 -17.712  17.051  1.00 56.31           C
ATOM   2902  NH1 ARG A 179       8.804 -18.075  17.891  1.00 53.74           N
ATOM   2903 1HH1 ARG A 179       9.322 -17.383  18.394  1.00 53.74           H
ATOM   2904 2HH1 ARG A 179       8.998 -19.046  18.033  1.00 53.74           H
ATOM   2905  NH2 ARG A 179       7.236 -18.659  16.411  1.00 49.16           N
ATOM   2906 1HH2 ARG A 179       6.522 -18.423  15.752  1.00 49.16           H
ATOM   2907 2HH2 ARG A 179       7.461 -19.618  16.582  1.00 49.16           H
ATOM   2908  N   MET A 180       7.901 -10.153  19.503  1.00 82.88           N
ATOM   2909  H   MET A 180       7.172 -10.682  19.938  1.00 82.88           H
ATOM   2910  CA  MET A 180       8.676  -9.239  20.308  1.00 82.89           C
ATOM   2911  HA  MET A 180       8.894  -8.443  19.743  1.00 82.89           H
ATOM   2912  C   MET A 180       9.967  -9.932  20.729  1.00 82.34           C
ATOM   2913  O   MET A 180       9.929 -11.014  21.322  1.00 79.83           O
ATOM   2914  CB  MET A 180       7.841  -8.796  21.518  1.00 80.85           C
ATOM   2915 1HB  MET A 180       6.952  -8.470  21.196  1.00 80.85           H
ATOM   2916 2HB  MET A 180       7.709  -9.580  22.124  1.00 80.85           H
ATOM   2917  CG  MET A 180       8.515  -7.676  22.309  1.00 72.78           C
ATOM   2918 1HG  MET A 180       9.396  -8.048  22.602  1.00 72.78           H
ATOM   2919 2HG  MET A 180       8.667  -6.938  21.651  1.00 72.78           H
ATOM   2920  SD  MET A 180       7.480  -7.161  23.703  1.00 71.04           S
ATOM   2921  CE  MET A 180       8.489  -5.812  24.368  1.00 61.57           C
ATOM   2922 1HE  MET A 180       8.054  -5.400  25.168  1.00 61.57           H
ATOM   2923 2HE  MET A 180       8.621  -5.093  23.685  1.00 61.57           H
ATOM   2924 3HE  MET A 180       9.391  -6.142  24.645  1.00 61.57           H
ATOM   2925  N   ILE A 181      11.108  -9.323  20.433  1.00 83.41           N
ATOM   2926  H   ILE A 181      11.072  -8.511  19.851  1.00 83.41           H
ATOM   2927  CA  ILE A 181      12.420  -9.774  20.911  1.00 82.46           C
ATOM   2928  HA  ILE A 181      12.256 -10.637  21.388  1.00 82.46           H
ATOM   2929  C   ILE A 181      12.981  -8.753  21.897  1.00 82.36           C
ATOM   2930  O   ILE A 181      12.763  -7.546  21.752  1.00 80.15           O
ATOM   2931  CB  ILE A 181      13.391 -10.089  19.763  1.00 79.79           C
ATOM   2932  HB  ILE A 181      14.256 -10.378  20.173  1.00 79.79           H
ATOM   2933  CG1 ILE A 181      13.732  -8.853  18.905  1.00 69.50           C
ATOM   2934 1HG1 ILE A 181      12.945  -8.638  18.327  1.00 69.50           H
ATOM   2935 2HG1 ILE A 181      13.919  -8.082  19.514  1.00 69.50           H
ATOM   2936  CG2 ILE A 181      12.836 -11.244  18.912  1.00 67.95           C
ATOM   2937 1HG2 ILE A 181      13.456 -11.464  18.158  1.00 67.95           H
ATOM   2938 2HG2 ILE A 181      11.948 -11.005  18.520  1.00 67.95           H
ATOM   2939 3HG2 ILE A 181      12.717 -12.070  19.463  1.00 67.95           H
ATOM   2940  CD1 ILE A 181      14.951  -9.060  18.001  1.00 64.25           C
ATOM   2941 1HD1 ILE A 181      15.141  -8.240  17.462  1.00 64.25           H
ATOM   2942 2HD1 ILE A 181      14.802  -9.818  17.366  1.00 64.25           H
ATOM   2943 3HD1 ILE A 181      15.766  -9.268  18.541  1.00 64.25           H
ATOM   2944  N   HIS A 182      13.703  -9.245  22.876  1.00 81.70           N
ATOM   2945  H   HIS A 182      13.743 -10.239  22.982  1.00 81.70           H
ATOM   2946  CA  HIS A 182      14.448  -8.421  23.816  1.00 79.70           C
ATOM   2947  HA  HIS A 182      14.132  -7.477  23.721  1.00 79.70           H
ATOM   2948  C   HIS A 182      15.933  -8.490  23.468  1.00 78.13           C
ATOM   2949  O   HIS A 182      16.483  -9.577  23.318  1.00 75.65           O
ATOM   2950  CB  HIS A 182      14.162  -8.884  25.240  1.00 78.82           C
ATOM   2951 1HB  HIS A 182      14.371  -9.859  25.311  1.00 78.82           H
ATOM   2952 2HB  HIS A 182      14.745  -8.371  25.870  1.00 78.82           H
ATOM   2953  CG  HIS A 182      12.717  -8.670  25.636  1.00 75.67           C
ATOM   2954  ND1 HIS A 182      12.133  -7.454  25.894  1.00 66.05           N
ATOM   2955  HD1 HIS A 182      12.585  -6.563  25.857  1.00 66.05           H
ATOM   2956  CD2 HIS A 182      11.744  -9.629  25.790  1.00 69.00           C
ATOM   2957  HD2 HIS A 182      11.864 -10.614  25.666  1.00 69.00           H
ATOM   2958  CE1 HIS A 182      10.839  -7.679  26.206  1.00 65.83           C
ATOM   2959  HE1 HIS A 182      10.180  -6.966  26.446  1.00 65.83           H
ATOM   2960  NE2 HIS A 182      10.558  -8.985  26.150  1.00 68.88           N
ATOM   2961  N   LEU A 183      16.576  -7.348  23.345  1.00 76.16           N
ATOM   2962  H   LEU A 183      16.050  -6.498  23.367  1.00 76.16           H
ATOM   2963  CA  LEU A 183      18.018  -7.271  23.179  1.00 74.63           C
ATOM   2964  HA  LEU A 183      18.318  -8.166  22.850  1.00 74.63           H
ATOM   2965  C   LEU A 183      18.653  -7.001  24.537  1.00 75.00           C
ATOM   2966  O   LEU A 183      18.184  -6.151  25.300  1.00 72.62           O
ATOM   2967  CB  LEU A 183      18.413  -6.235  22.107  1.00 72.05           C
ATOM   2968 1HB  LEU A 183      17.940  -5.378  22.310  1.00 72.05           H
ATOM   2969 2HB  LEU A 183      19.401  -6.092  22.159  1.00 72.05           H
ATOM   2970  CG  LEU A 183      18.058  -6.655  20.664  1.00 64.04           C
ATOM   2971  HG  LEU A 183      18.169  -7.649  20.653  1.00 64.04           H
ATOM   2972  CD1 LEU A 183      16.621  -6.298  20.251  1.00 60.02           C
ATOM   2973 1HD1 LEU A 183      16.436  -6.588  19.312  1.00 60.02           H
ATOM   2974 2HD1 LEU A 183      16.467  -5.311  20.304  1.00 60.02           H
ATOM   2975 3HD1 LEU A 183      15.955  -6.745  20.848  1.00 60.02           H
ATOM   2976  CD2 LEU A 183      18.976  -5.969  19.650  1.00 59.15           C
ATOM   2977 1HD2 LEU A 183      18.745  -6.242  18.716  1.00 59.15           H
ATOM   2978 2HD2 LEU A 183      19.933  -6.209  19.813  1.00 59.15           H
ATOM   2979 3HD2 LEU A 183      18.895  -4.974  19.709  1.00 59.15           H
ATOM   2980  N   ALA A 184      19.688  -7.767  24.852  1.00 72.79           N
ATOM   2981  H   ALA A 184      19.923  -8.523  24.240  1.00 72.79           H
ATOM   2982  CA  ALA A 184      20.498  -7.565  26.039  1.00 71.75           C
ATOM   2983  HA  ALA A 184      19.903  -7.161  26.734  1.00 71.75           H
ATOM   2984  C   ALA A 184      21.640  -6.593  25.723  1.00 71.39           C
ATOM   2985  O   ALA A 184      22.252  -6.671  24.661  1.00 67.59           O
ATOM   2986  CB  ALA A 184      21.014  -8.911  26.552  1.00 68.22           C
ATOM   2987 1HB  ALA A 184      20.257  -9.532  26.753  1.00 68.22           H
ATOM   2988 2HB  ALA A 184      21.547  -8.795  27.390  1.00 68.22           H
ATOM   2989 3HB  ALA A 184      21.601  -9.352  25.873  1.00 68.22           H
ATOM   2990  N   ASP A 185      21.925  -5.700  26.650  1.00 67.99           N
ATOM   2991  H   ASP A 185      21.308  -5.597  27.430  1.00 67.99           H
ATOM   2992  CA  ASP A 185      23.115  -4.856  26.572  1.00 67.83           C
ATOM   2993  HA  ASP A 185      23.222  -4.569  25.620  1.00 67.83           H
ATOM   2994  C   ASP A 185      24.370  -5.661  26.960  1.00 67.85           C
ATOM   2995  O   ASP A 185      24.285  -6.690  27.638  1.00 63.48           O
ATOM   2996  CB  ASP A 185      22.898  -3.613  27.455  1.00 63.80           C
ATOM   2997 1HB  ASP A 185      22.019  -3.201  27.215  1.00 63.80           H
ATOM   2998 2HB  ASP A 185      22.881  -3.901  28.412  1.00 63.80           H
ATOM   2999  CG  ASP A 185      23.981  -2.549  27.298  1.00 58.01           C
ATOM   3000  OD1 ASP A 185      24.696  -2.573  26.276  1.00 54.72           O
ATOM   3001  OD2 ASP A 185      24.135  -1.767  28.259  1.00 54.96           O
ATOM   3002  N   SER A 186      25.533  -5.177  26.572  1.00 65.20           N
ATOM   3003  H   SER A 186      25.517  -4.358  25.998  1.00 65.20           H
ATOM   3004  CA  SER A 186      26.847  -5.731  26.906  1.00 64.94           C
ATOM   3005  HA  SER A 186      26.821  -6.654  26.522  1.00 64.94           H
ATOM   3006  C   SER A 186      27.111  -5.848  28.424  1.00 64.99           C
ATOM   3007  O   SER A 186      27.983  -6.610  28.843  1.00 61.36           O
ATOM   3008  CB  SER A 186      27.933  -4.877  26.259  1.00 61.95           C
ATOM   3009 1HB  SER A 186      28.839  -5.177  26.556  1.00 61.95           H
ATOM   3010 2HB  SER A 186      27.874  -4.930  25.262  1.00 61.95           H
ATOM   3011  OG  SER A 186      27.800  -3.515  26.618  1.00 56.29           O
ATOM   3012  HG  SER A 186      27.770  -2.978  25.826  1.00 56.29           H
ATOM   3013  N   SER A 187      26.337  -5.142  29.249  1.00 68.55           N
ATOM   3014  H   SER A 187      25.697  -4.501  28.827  1.00 68.55           H
ATOM   3015  CA  SER A 187      26.331  -5.212  30.716  1.00 69.32           C
ATOM   3016  HA  SER A 187      27.299  -5.276  30.958  1.00 69.32           H
ATOM   3017  C   SER A 187      25.648  -6.460  31.299  1.00 69.87           C
ATOM   3018  O   SER A 187      25.654  -6.648  32.516  1.00 65.45           O
ATOM   3019  CB  SER A 187      25.668  -3.946  31.265  1.00 67.11           C
ATOM   3020 1HB  SER A 187      25.667  -3.950  32.265  1.00 67.11           H
ATOM   3021 2HB  SER A 187      26.138  -3.127  30.935  1.00 67.11           H
ATOM   3022  OG  SER A 187      24.322  -3.869  30.836  1.00 60.10           O
ATOM   3023  HG  SER A 187      24.292  -3.852  29.879  1.00 60.10           H
ATOM   3024  N   GLY A 188      25.019  -7.307  30.453  1.00 67.36           N
ATOM   3025  H   GLY A 188      25.047  -7.102  29.475  1.00 67.36           H
ATOM   3026  CA  GLY A 188      24.299  -8.508  30.885  1.00 67.52           C
ATOM   3027 1HA  GLY A 188      24.236  -9.115  30.093  1.00 67.52           H
ATOM   3028 2HA  GLY A 188      24.851  -8.943  31.596  1.00 67.52           H
ATOM   3029  C   GLY A 188      22.890  -8.240  31.431  1.00 68.38           C
ATOM   3030  O   GLY A 188      22.196  -9.183  31.817  1.00 63.87           O
ATOM   3031  N   GLN A 189      22.419  -6.987  31.433  1.00 69.40           N
ATOM   3032  H   GLN A 189      23.038  -6.235  31.205  1.00 69.40           H
ATOM   3033  CA  GLN A 189      21.026  -6.685  31.759  1.00 71.06           C
ATOM   3034  HA  GLN A 189      20.833  -7.211  32.587  1.00 71.06           H
ATOM   3035  C   GLN A 189      20.106  -7.139  30.619  1.00 71.55           C
ATOM   3036  O   GLN A 189      20.212  -6.700  29.476  1.00 67.97           O
ATOM   3037  CB  GLN A 189      20.822  -5.197  32.072  1.00 68.66           C
ATOM   3038 1HB  GLN A 189      21.223  -4.656  31.333  1.00 68.66           H
ATOM   3039 2HB  GLN A 189      19.841  -5.012  32.126  1.00 68.66           H
ATOM   3040  CG  GLN A 189      21.480  -4.789  33.403  1.00 61.45           C
ATOM   3041 1HG  GLN A 189      21.198  -5.434  34.114  1.00 61.45           H
ATOM   3042 2HG  GLN A 189      22.474  -4.824  33.296  1.00 61.45           H
ATOM   3043  CD  GLN A 189      21.096  -3.386  33.850  1.00 57.97           C
ATOM   3044  OE1 GLN A 189      20.342  -2.667  33.221  1.00 55.50           O
ATOM   3045  NE2 GLN A 189      21.583  -2.930  34.988  1.00 51.03           N
ATOM   3046 1HE2 GLN A 189      21.330  -2.018  35.310  1.00 51.03           H
ATOM   3047 2HE2 GLN A 189      22.205  -3.496  35.528  1.00 51.03           H
ATOM   3048  N   THR A 190      19.184  -8.042  30.953  1.00 65.84           N
ATOM   3049  H   THR A 190      19.194  -8.411  31.882  1.00 65.84           H
ATOM   3050  CA  THR A 190      18.158  -8.520  30.027  1.00 64.93           C
ATOM   3051  HA  THR A 190      18.608  -8.590  29.136  1.00 64.93           H
ATOM   3052  C   THR A 190      17.012  -7.506  29.948  1.00 66.52           C
ATOM   3053  O   THR A 190      16.612  -6.935  30.953  1.00 61.13           O
ATOM   3054  CB  THR A 190      17.647  -9.914  30.430  1.00 59.18           C
ATOM   3055  HB  THR A 190      16.832 -10.118  29.888  1.00 59.18           H
ATOM   3056  OG1 THR A 190      17.236  -9.938  31.774  1.00 51.85           O
ATOM   3057  HG1 THR A 190      16.280  -9.943  31.815  1.00 51.85           H
ATOM   3058  CG2 THR A 190      18.730 -10.988  30.275  1.00 50.45           C
ATOM   3059 1HG2 THR A 190      18.383 -11.888  30.540  1.00 50.45           H
ATOM   3060 2HG2 THR A 190      19.523 -10.783  30.849  1.00 50.45           H
ATOM   3061 3HG2 THR A 190      19.043 -11.047  29.327  1.00 50.45           H
ATOM   3062  N   LYS A 191      16.426  -7.325  28.739  1.00 61.37           N
ATOM   3063  H   LYS A 191      16.820  -7.819  27.964  1.00 61.37           H
ATOM   3064  CA  LYS A 191      15.254  -6.460  28.463  1.00 61.87           C
ATOM   3065  HA  LYS A 191      15.056  -6.715  27.516  1.00 61.87           H
ATOM   3066  C   LYS A 191      15.527  -4.948  28.445  1.00 64.25           C
ATOM   3067  O   LYS A 191      14.597  -4.164  28.634  1.00 60.22           O
ATOM   3068  CB  LYS A 191      14.052  -6.794  29.369  1.00 56.73           C
ATOM   3069 1HB  LYS A 191      14.278  -6.527  30.306  1.00 56.73           H
ATOM   3070 2HB  LYS A 191      13.262  -6.268  29.053  1.00 56.73           H
ATOM   3071  CG  LYS A 191      13.663  -8.270  29.380  1.00 52.21           C
ATOM   3072 1HG  LYS A 191      13.386  -8.547  28.460  1.00 52.21           H
ATOM   3073 2HG  LYS A 191      14.447  -8.818  29.671  1.00 52.21           H
ATOM   3074  CD  LYS A 191      12.493  -8.476  30.360  1.00 48.52           C
ATOM   3075 1HD  LYS A 191      12.776  -8.212  31.282  1.00 48.52           H
ATOM   3076 2HD  LYS A 191      11.715  -7.916  30.077  1.00 48.52           H
ATOM   3077  CE  LYS A 191      12.087  -9.953  30.354  1.00 45.21           C
ATOM   3078 1HE  LYS A 191      11.776 -10.217  29.441  1.00 45.21           H
ATOM   3079 2HE  LYS A 191      12.866 -10.521  30.618  1.00 45.21           H
ATOM   3080  NZ  LYS A 191      10.989 -10.200  31.308  1.00 38.80           N
ATOM   3081 1HZ  LYS A 191      10.722 -11.164  31.306  1.00 38.80           H
ATOM   3082 2HZ  LYS A 191      10.182  -9.657  31.074  1.00 38.80           H
ATOM   3083 3HZ  LYS A 191      11.262  -9.959  32.239  1.00 38.80           H
ATOM   3084  N   VAL A 192      16.746  -4.529  28.145  1.00 67.48           N
ATOM   3085  H   VAL A 192      17.466  -5.208  28.002  1.00 67.48           H
ATOM   3086  CA  VAL A 192      17.086  -3.095  28.013  1.00 67.84           C
ATOM   3087  HA  VAL A 192      16.674  -2.647  28.807  1.00 67.84           H
ATOM   3088  C   VAL A 192      16.467  -2.474  26.763  1.00 71.46           C
ATOM   3089  O   VAL A 192      16.031  -1.324  26.780  1.00 66.80           O
ATOM   3090  CB  VAL A 192      18.618  -2.905  28.026  1.00 60.81           C
ATOM   3091  HB  VAL A 192      18.974  -3.411  27.240  1.00 60.81           H
ATOM   3092  CG1 VAL A 192      19.031  -1.432  27.897  1.00 52.84           C
ATOM   3093 1HG1 VAL A 192      20.026  -1.337  27.908  1.00 52.84           H
ATOM   3094 2HG1 VAL A 192      18.662  -0.889  28.651  1.00 52.84           H
ATOM   3095 3HG1 VAL A 192      18.694  -1.039  27.041  1.00 52.84           H
ATOM   3096  CG2 VAL A 192      19.208  -3.436  29.335  1.00 53.25           C
ATOM   3097 1HG2 VAL A 192      20.201  -3.318  29.354  1.00 53.25           H
ATOM   3098 2HG2 VAL A 192      19.012  -4.410  29.447  1.00 53.25           H
ATOM   3099 3HG2 VAL A 192      18.826  -2.953  30.123  1.00 53.25           H
ATOM   3100  N   PHE A 193      16.379  -3.254  25.678  1.00 74.10           N
ATOM   3101  H   PHE A 193      16.692  -4.201  25.747  1.00 74.10           H
ATOM   3102  CA  PHE A 193      15.851  -2.792  24.404  1.00 76.19           C
ATOM   3103  HA  PHE A 193      15.315  -1.964  24.569  1.00 76.19           H
ATOM   3104  C   PHE A 193      14.922  -3.850  23.805  1.00 78.53           C
ATOM   3105  O   PHE A 193      15.252  -5.036  23.776  1.00 77.01           O
ATOM   3106  CB  PHE A 193      17.028  -2.470  23.490  1.00 73.69           C
ATOM   3107 1HB  PHE A 193      17.654  -1.866  23.983  1.00 73.69           H
ATOM   3108 2HB  PHE A 193      17.496  -3.325  23.265  1.00 73.69           H
ATOM   3109  CG  PHE A 193      16.637  -1.788  22.191  1.00 70.93           C
ATOM   3110  CD1 PHE A 193      16.490  -2.541  21.005  1.00 69.01           C
ATOM   3111  HD1 PHE A 193      16.604  -3.534  21.024  1.00 69.01           H
ATOM   3112  CD2 PHE A 193      16.464  -0.394  22.165  1.00 67.76           C
ATOM   3113  HD2 PHE A 193      16.556   0.138  23.007  1.00 67.76           H
ATOM   3114  CE1 PHE A 193      16.185  -1.893  19.805  1.00 64.69           C
ATOM   3115  HE1 PHE A 193      16.073  -2.425  18.966  1.00 64.69           H
ATOM   3116  CE2 PHE A 193      16.161   0.253  20.953  1.00 65.44           C
ATOM   3117  HE2 PHE A 193      16.036   1.245  20.933  1.00 65.44           H
ATOM   3118  CZ  PHE A 193      16.035  -0.495  19.774  1.00 65.24           C
ATOM   3119  HZ  PHE A 193      15.838  -0.033  18.909  1.00 65.24           H
ATOM   3120  N   SER A 194      13.745  -3.447  23.339  1.00 77.81           N
ATOM   3121  H   SER A 194      13.539  -2.469  23.369  1.00 77.81           H
ATOM   3122  CA  SER A 194      12.734  -4.344  22.786  1.00 79.63           C
ATOM   3123  HA  SER A 194      13.166  -5.246  22.780  1.00 79.63           H
ATOM   3124  C   SER A 194      12.361  -3.941  21.365  1.00 80.95           C
ATOM   3125  O   SER A 194      12.205  -2.753  21.086  1.00 78.53           O
ATOM   3126  CB  SER A 194      11.487  -4.372  23.663  1.00 77.47           C
ATOM   3127 1HB  SER A 194      11.071  -3.464  23.713  1.00 77.47           H
ATOM   3128 2HB  SER A 194      10.820  -5.025  23.306  1.00 77.47           H
ATOM   3129  OG  SER A 194      11.805  -4.768  24.984  1.00 66.56           O
ATOM   3130  HG  SER A 194      11.877  -3.993  25.541  1.00 66.56           H
ATOM   3131  N   GLN A 195      12.187  -4.930  20.492  1.00 82.55           N
ATOM   3132  H   GLN A 195      12.353  -5.871  20.787  1.00 82.55           H
ATOM   3133  CA  GLN A 195      11.761  -4.684  19.118  1.00 83.52           C
ATOM   3134  HA  GLN A 195      11.332  -3.781  19.151  1.00 83.52           H
ATOM   3135  C   GLN A 195      10.711  -5.685  18.650  1.00 84.97           C
ATOM   3136  O   GLN A 195      10.693  -6.843  19.057  1.00 83.00           O
ATOM   3137  CB  GLN A 195      12.975  -4.677  18.167  1.00 81.09           C
ATOM   3138 1HB  GLN A 195      13.626  -5.371  18.475  1.00 81.09           H
ATOM   3139 2HB  GLN A 195      12.660  -4.901  17.245  1.00 81.09           H
ATOM   3140  CG  GLN A 195      13.697  -3.323  18.117  1.00 73.62           C
ATOM   3141 1HG  GLN A 195      13.967  -3.079  19.048  1.00 73.62           H
ATOM   3142 2HG  GLN A 195      14.513  -3.425  17.548  1.00 73.62           H
ATOM   3143  CD  GLN A 195      12.864  -2.172  17.548  1.00 72.97           C
ATOM   3144  OE1 GLN A 195      11.731  -2.326  17.128  1.00 66.38           O
ATOM   3145  NE2 GLN A 195      13.385  -0.970  17.528  1.00 62.74           N
ATOM   3146 1HE2 GLN A 195      12.854  -0.201  17.173  1.00 62.74           H
ATOM   3147 2HE2 GLN A 195      14.314  -0.822  17.868  1.00 62.74           H
ATOM   3148  N   CYS A 196       9.827  -5.210  17.762  1.00 83.39           N
ATOM   3149  H   CYS A 196       9.848  -4.232  17.556  1.00 83.39           H
ATOM   3150  CA  CYS A 196       8.838  -6.030  17.079  1.00 83.66           C
ATOM   3151  HA  CYS A 196       8.691  -6.874  17.594  1.00 83.66           H
ATOM   3152  C   CYS A 196       9.382  -6.381  15.687  1.00 83.81           C
ATOM   3153  O   CYS A 196       9.389  -5.543  14.786  1.00 81.53           O
ATOM   3154  CB  CYS A 196       7.525  -5.237  17.018  1.00 83.15           C
ATOM   3155 1HB  CYS A 196       7.304  -5.053  17.976  1.00 83.15           H
ATOM   3156 2HB  CYS A 196       7.775  -4.382  16.563  1.00 83.15           H
ATOM   3157  SG  CYS A 196       6.167  -6.078  16.167  1.00 81.09           S
ATOM   3158  N   VAL A 197       9.873  -7.617  15.521  1.00 84.42           N
ATOM   3159  H   VAL A 197       9.740  -8.284  16.254  1.00 84.42           H
ATOM   3160  CA  VAL A 197      10.595  -8.040  14.318  1.00 84.16           C
ATOM   3161  HA  VAL A 197      10.310  -7.377  13.626  1.00 84.16           H
ATOM   3162  C   VAL A 197      10.181  -9.443  13.870  1.00 84.98           C
ATOM   3163  O   VAL A 197       9.561 -10.203  14.604  1.00 82.66           O
ATOM   3164  CB  VAL A 197      12.124  -7.974  14.517  1.00 80.81           C
ATOM   3165  HB  VAL A 197      12.526  -8.298  13.660  1.00 80.81           H
ATOM   3166  CG1 VAL A 197      12.609  -6.542  14.795  1.00 73.38           C
ATOM   3167 1HG1 VAL A 197      13.601  -6.518  14.921  1.00 73.38           H
ATOM   3168 2HG1 VAL A 197      12.185  -6.174  15.622  1.00 73.38           H
ATOM   3169 3HG1 VAL A 197      12.381  -5.933  14.036  1.00 73.38           H
ATOM   3170  CG2 VAL A 197      12.604  -8.886  15.640  1.00 74.37           C
ATOM   3171 1HG2 VAL A 197      13.596  -8.827  15.750  1.00 74.37           H
ATOM   3172 2HG2 VAL A 197      12.372  -9.840  15.451  1.00 74.37           H
ATOM   3173 3HG2 VAL A 197      12.182  -8.634  16.511  1.00 74.37           H
ATOM   3174  N   THR A 198      10.555  -9.789  12.641  1.00 82.57           N
ATOM   3175  H   THR A 198      10.979  -9.084  12.072  1.00 82.57           H
ATOM   3176  CA  THR A 198      10.393 -11.126  12.056  1.00 79.52           C
ATOM   3177  HA  THR A 198       9.609 -11.508  12.545  1.00 79.52           H
ATOM   3178  C   THR A 198      11.596 -12.042  12.291  1.00 77.25           C
ATOM   3179  O   THR A 198      11.617 -13.177  11.827  1.00 71.54           O
ATOM   3180  CB  THR A 198      10.111 -11.020  10.560  1.00 76.82           C
ATOM   3181  HB  THR A 198      10.059 -11.945  10.183  1.00 76.82           H
ATOM   3182  OG1 THR A 198      11.174 -10.347   9.914  1.00 69.91           O
ATOM   3183  HG1 THR A 198      11.897 -10.957   9.768  1.00 69.91           H
ATOM   3184  CG2 THR A 198       8.842 -10.225  10.265  1.00 69.84           C
ATOM   3185 1HG2 THR A 198       8.676 -10.168   9.281  1.00 69.84           H
ATOM   3186 2HG2 THR A 198       8.913  -9.293  10.620  1.00 69.84           H
ATOM   3187 3HG2 THR A 198       8.044 -10.655  10.687  1.00 69.84           H
ATOM   3188  N   HIS A 199      12.619 -11.563  12.980  1.00 74.74           N
ATOM   3189  H   HIS A 199      12.524 -10.655  13.389  1.00 74.74           H
ATOM   3190  CA  HIS A 199      13.874 -12.274  13.180  1.00 73.10           C
ATOM   3191  HA  HIS A 199      14.237 -12.462  12.267  1.00 73.10           H
ATOM   3192  C   HIS A 199      13.648 -13.621  13.877  1.00 74.97           C
ATOM   3193  O   HIS A 199      12.828 -13.731  14.786  1.00 69.53           O
ATOM   3194  CB  HIS A 199      14.852 -11.377  13.949  1.00 67.01           C
ATOM   3195 1HB  HIS A 199      14.813 -10.452  13.572  1.00 67.01           H
ATOM   3196 2HB  HIS A 199      14.587 -11.356  14.913  1.00 67.01           H
ATOM   3197  CG  HIS A 199      16.276 -11.868  13.858  1.00 59.99           C
ATOM   3198  ND1 HIS A 199      17.124 -11.683  12.796  1.00 54.07           N
ATOM   3199  HD1 HIS A 199      16.911 -11.194  11.950  1.00 54.07           H
ATOM   3200  CD2 HIS A 199      16.951 -12.587  14.802  1.00 52.31           C
ATOM   3201  HD2 HIS A 199      16.594 -12.877  15.690  1.00 52.31           H
ATOM   3202  CE1 HIS A 199      18.292 -12.277  13.096  1.00 47.32           C
ATOM   3203  HE1 HIS A 199      19.094 -12.291  12.498  1.00 47.32           H
ATOM   3204  NE2 HIS A 199      18.233 -12.846  14.303  1.00 48.72           N
ATOM   3205  N   CYS A 200      14.346 -14.656  13.428  1.00 71.53           N
ATOM   3206  H   CYS A 200      15.001 -14.483  12.693  1.00 71.53           H
ATOM   3207  CA  CYS A 200      14.237 -16.031  13.919  1.00 72.81           C
ATOM   3208  HA  CYS A 200      14.796 -16.538  13.263  1.00 72.81           H
ATOM   3209  C   CYS A 200      12.845 -16.691  13.806  1.00 75.19           C
ATOM   3210  O   CYS A 200      12.631 -17.769  14.355  1.00 70.37           O
ATOM   3211  CB  CYS A 200      14.826 -16.116  15.338  1.00 68.23           C
ATOM   3212 1HB  CYS A 200      14.368 -15.384  15.843  1.00 68.23           H
ATOM   3213 2HB  CYS A 200      14.518 -17.002  15.684  1.00 68.23           H
ATOM   3214  SG  CYS A 200      16.631 -15.956  15.407  1.00 60.56           S
ATOM   3215  N   SER A 201      11.891 -16.098  13.096  1.00 71.56           N
ATOM   3216  H   SER A 201      12.072 -15.197  12.702  1.00 71.56           H
ATOM   3217  CA  SER A 201      10.582 -16.719  12.870  1.00 72.59           C
ATOM   3218  HA  SER A 201      10.390 -17.192  13.730  1.00 72.59           H
ATOM   3219  C   SER A 201      10.608 -17.747  11.736  1.00 74.18           C
ATOM   3220  O   SER A 201       9.809 -18.684  11.754  1.00 70.71           O
ATOM   3221  CB  SER A 201       9.510 -15.665  12.602  1.00 68.50           C
ATOM   3222 1HB  SER A 201       9.774 -15.067  11.845  1.00 68.50           H
ATOM   3223 2HB  SER A 201       8.628 -16.091  12.399  1.00 68.50           H
ATOM   3224  OG  SER A 201       9.353 -14.866  13.755  1.00 60.12           O
ATOM   3225  HG  SER A 201       9.317 -13.944  13.502  1.00 60.12           H
ATOM   3226  N   PHE A 202      11.529 -17.609  10.775  1.00 72.59           N
ATOM   3227  H   PHE A 202      12.149 -16.827  10.840  1.00 72.59           H
ATOM   3228  CA  PHE A 202      11.701 -18.509   9.640  1.00 73.34           C
ATOM   3229  HA  PHE A 202      11.349 -19.387   9.963  1.00 73.34           H
ATOM   3230  C   PHE A 202      13.173 -18.648   9.234  1.00 76.17           C
ATOM   3231  O   PHE A 202      13.998 -17.804   9.583  1.00 73.05           O
ATOM   3232  CB  PHE A 202      10.920 -17.977   8.435  1.00 68.11           C
ATOM   3233 1HB  PHE A 202      11.230 -17.047   8.239  1.00 68.11           H
ATOM   3234 2HB  PHE A 202      11.108 -18.565   7.648  1.00 68.11           H
ATOM   3235  CG  PHE A 202       9.425 -17.936   8.640  1.00 65.97           C
ATOM   3236  CD1 PHE A 202       8.681 -19.125   8.661  1.00 63.69           C
ATOM   3237  HD1 PHE A 202       9.141 -20.004   8.535  1.00 63.69           H
ATOM   3238  CD2 PHE A 202       8.781 -16.708   8.819  1.00 63.26           C
ATOM   3239  HD2 PHE A 202       9.309 -15.859   8.810  1.00 63.26           H
ATOM   3240  CE1 PHE A 202       7.290 -19.082   8.859  1.00 58.96           C
ATOM   3241  HE1 PHE A 202       6.759 -19.929   8.880  1.00 58.96           H
ATOM   3242  CE2 PHE A 202       7.395 -16.670   9.011  1.00 60.07           C
ATOM   3243  HE2 PHE A 202       6.933 -15.792   9.138  1.00 60.07           H
ATOM   3244  CZ  PHE A 202       6.655 -17.857   9.026  1.00 58.41           C
ATOM   3245  HZ  PHE A 202       5.664 -17.824   9.158  1.00 58.41           H
ATOM   3246  N   SER A 203      13.484 -19.671   8.421  1.00 76.83           N
ATOM   3247  H   SER A 203      12.825 -20.413   8.295  1.00 76.83           H
ATOM   3248  CA  SER A 203      14.761 -19.724   7.718  1.00 77.22           C
ATOM   3249  HA  SER A 203      15.457 -19.610   8.427  1.00 77.22           H
ATOM   3250  C   SER A 203      14.869 -18.568   6.707  1.00 77.97           C
ATOM   3251  O   SER A 203      13.860 -18.085   6.193  1.00 75.98           O
ATOM   3252  CB  SER A 203      14.968 -21.090   7.047  1.00 74.47           C
ATOM   3253 1HB  SER A 203      15.936 -21.245   6.850  1.00 74.47           H
ATOM   3254 2HB  SER A 203      14.624 -21.826   7.629  1.00 74.47           H
ATOM   3255  OG  SER A 203      14.283 -21.182   5.825  1.00 65.23           O
ATOM   3256  HG  SER A 203      14.914 -21.203   5.106  1.00 65.23           H
ATOM   3257  N   GLN A 204      16.087 -18.157   6.395  1.00 76.40           N
ATOM   3258  H   GLN A 204      16.863 -18.655   6.782  1.00 76.40           H
ATOM   3259  CA  GLN A 204      16.373 -17.014   5.515  1.00 76.38           C
ATOM   3260  HA  GLN A 204      16.010 -16.197   5.963  1.00 76.38           H
ATOM   3261  C   GLN A 204      15.658 -17.121   4.151  1.00 78.23           C
ATOM   3262  O   GLN A 204      15.120 -16.142   3.647  1.00 77.47           O
ATOM   3263  CB  GLN A 204      17.894 -16.936   5.357  1.00 73.32           C
ATOM   3264 1HB  GLN A 204      18.307 -16.995   6.266  1.00 73.32           H
ATOM   3265 2HB  GLN A 204      18.192 -17.714   4.804  1.00 73.32           H
ATOM   3266  CG  GLN A 204      18.382 -15.643   4.683  1.00 63.74           C
ATOM   3267 1HG  GLN A 204      18.047 -15.625   3.741  1.00 63.74           H
ATOM   3268 2HG  GLN A 204      18.013 -14.860   5.183  1.00 63.74           H
ATOM   3269  CD  GLN A 204      19.915 -15.538   4.664  1.00 59.62           C
ATOM   3270  OE1 GLN A 204      20.629 -16.426   5.085  1.00 54.27           O
ATOM   3271  NE2 GLN A 204      20.460 -14.461   4.174  1.00 49.41           N
ATOM   3272 1HE2 GLN A 204      21.456 -14.372   4.147  1.00 49.41           H
ATOM   3273 2HE2 GLN A 204      19.883 -13.723   3.824  1.00 49.41           H
ATOM   3274  N   TRP A 205      15.555 -18.337   3.588  1.00 79.02           N
ATOM   3275  H   TRP A 205      15.991 -19.107   4.054  1.00 79.02           H
ATOM   3276  CA  TRP A 205      14.843 -18.608   2.332  1.00 80.51           C
ATOM   3277  HA  TRP A 205      15.201 -17.941   1.679  1.00 80.51           H
ATOM   3278  C   TRP A 205      13.334 -18.387   2.431  1.00 81.90           C
ATOM   3279  O   TRP A 205      12.733 -17.780   1.541  1.00 80.10           O
ATOM   3280  CB  TRP A 205      15.131 -20.049   1.906  1.00 78.80           C
ATOM   3281 1HB  TRP A 205      14.988 -20.654   2.689  1.00 78.80           H
ATOM   3282 2HB  TRP A 205      14.503 -20.302   1.170  1.00 78.80           H
ATOM   3283  CG  TRP A 205      16.517 -20.269   1.413  1.00 72.00           C
ATOM   3284  CD1 TRP A 205      17.535 -20.857   2.080  1.00 65.78           C
ATOM   3285  HD1 TRP A 205      17.475 -21.230   3.006  1.00 65.78           H
ATOM   3286  CD2 TRP A 205      17.066 -19.880   0.119  1.00 66.79           C
ATOM   3287  NE1 TRP A 205      18.670 -20.867   1.294  1.00 58.81           N
ATOM   3288  HE1 TRP A 205      19.547 -21.256   1.575  1.00 58.81           H
ATOM   3289  CE2 TRP A 205      18.439 -20.272   0.071  1.00 62.43           C
ATOM   3290  CE3 TRP A 205      16.543 -19.231  -1.022  1.00 57.51           C
ATOM   3291  HE3 TRP A 205      15.589 -18.932  -1.027  1.00 57.51           H
ATOM   3292  CZ2 TRP A 205      19.253 -20.052  -1.052  1.00 58.71           C
ATOM   3293  HZ2 TRP A 205      20.208 -20.350  -1.058  1.00 58.71           H
ATOM   3294  CZ3 TRP A 205      17.353 -19.001  -2.153  1.00 58.49           C
ATOM   3295  HZ3 TRP A 205      16.965 -18.545  -2.954  1.00 58.49           H
ATOM   3296  CH2 TRP A 205      18.696 -19.404  -2.167  1.00 56.32           C
ATOM   3297  HH2 TRP A 205      19.260 -19.229  -2.974  1.00 56.32           H
ATOM   3298  N   HIS A 206      12.697 -18.815   3.524  1.00 81.02           N
ATOM   3299  H   HIS A 206      13.223 -19.292   4.228  1.00 81.02           H
ATOM   3300  CA  HIS A 206      11.265 -18.616   3.736  1.00 81.34           C
ATOM   3301  HA  HIS A 206      10.834 -18.949   2.897  1.00 81.34           H
ATOM   3302  C   HIS A 206      10.927 -17.130   3.935  1.00 81.65           C
ATOM   3303  O   HIS A 206       9.910 -16.659   3.437  1.00 81.32           O
ATOM   3304  CB  HIS A 206      10.787 -19.426   4.949  1.00 81.62           C
ATOM   3305 1HB  HIS A 206      11.364 -19.204   5.735  1.00 81.62           H
ATOM   3306 2HB  HIS A 206       9.839 -19.178   5.151  1.00 81.62           H
ATOM   3307  CG  HIS A 206      10.842 -20.912   4.741  1.00 77.32           C
ATOM   3308  ND1 HIS A 206      11.900 -21.748   5.029  1.00 69.04           N
ATOM   3309  HD1 HIS A 206      12.787 -21.465   5.395  1.00 69.04           H
ATOM   3310  CD2 HIS A 206       9.833 -21.712   4.274  1.00 69.39           C
ATOM   3311  HD2 HIS A 206       8.929 -21.404   3.979  1.00 69.39           H
ATOM   3312  CE1 HIS A 206      11.537 -23.008   4.735  1.00 67.21           C
ATOM   3313  HE1 HIS A 206      12.122 -23.812   4.842  1.00 67.21           H
ATOM   3314  NE2 HIS A 206      10.286 -23.032   4.281  1.00 70.10           N
ATOM   3315  N   GLN A 207      11.806 -16.388   4.617  1.00 83.28           N
ATOM   3316  H   GLN A 207      12.598 -16.838   5.029  1.00 83.28           H
ATOM   3317  CA  GLN A 207      11.652 -14.946   4.782  1.00 81.90           C
ATOM   3318  HA  GLN A 207      10.725 -14.797   5.128  1.00 81.90           H
ATOM   3319  C   GLN A 207      11.763 -14.209   3.442  1.00 82.81           C
ATOM   3320  O   GLN A 207      10.919 -13.367   3.136  1.00 82.27           O
ATOM   3321  CB  GLN A 207      12.682 -14.449   5.804  1.00 80.03           C
ATOM   3322 1HB  GLN A 207      12.593 -14.989   6.641  1.00 80.03           H
ATOM   3323 2HB  GLN A 207      13.599 -14.572   5.424  1.00 80.03           H
ATOM   3324  CG  GLN A 207      12.478 -12.963   6.145  1.00 72.39           C
ATOM   3325 1HG  GLN A 207      12.658 -12.417   5.327  1.00 72.39           H
ATOM   3326 2HG  GLN A 207      11.531 -12.826   6.435  1.00 72.39           H
ATOM   3327  CD  GLN A 207      13.400 -12.479   7.261  1.00 69.72           C
ATOM   3328  OE1 GLN A 207      14.194 -13.206   7.822  1.00 64.41           O
ATOM   3329  NE2 GLN A 207      13.323 -11.225   7.638  1.00 59.27           N
ATOM   3330 1HE2 GLN A 207      13.911 -10.887   8.373  1.00 59.27           H
ATOM   3331 2HE2 GLN A 207      12.676 -10.607   7.191  1.00 59.27           H
ATOM   3332  N   ALA A 208      12.748 -14.555   2.614  1.00 81.35           N
ATOM   3333  H   ALA A 208      13.409 -15.242   2.917  1.00 81.35           H
ATOM   3334  CA  ALA A 208      12.905 -13.973   1.279  1.00 80.57           C
ATOM   3335  HA  ALA A 208      12.959 -12.982   1.400  1.00 80.57           H
ATOM   3336  C   ALA A 208      11.684 -14.275   0.386  1.00 82.81           C
ATOM   3337  O   ALA A 208      11.156 -13.365  -0.253  1.00 82.76           O
ATOM   3338  CB  ALA A 208      14.205 -14.510   0.664  1.00 78.33           C
ATOM   3339 1HB  ALA A 208      14.989 -14.309   1.251  1.00 78.33           H
ATOM   3340 2HB  ALA A 208      14.376 -14.096  -0.230  1.00 78.33           H
ATOM   3341 3HB  ALA A 208      14.160 -15.501   0.540  1.00 78.33           H
ATOM   3342  N   PHE A 209      11.185 -15.514   0.402  1.00 85.25           N
ATOM   3343  H   PHE A 209      11.661 -16.212   0.938  1.00 85.25           H
ATOM   3344  CA  PHE A 209       9.976 -15.900  -0.326  1.00 86.82           C
ATOM   3345  HA  PHE A 209      10.142 -15.660  -1.282  1.00 86.82           H
ATOM   3346  C   PHE A 209       8.748 -15.115   0.153  1.00 87.61           C
ATOM   3347  O   PHE A 209       8.001 -14.586  -0.669  1.00 87.55           O
ATOM   3348  CB  PHE A 209       9.760 -17.411  -0.181  1.00 87.43           C
ATOM   3349 1HB  PHE A 209      10.544 -17.892  -0.573  1.00 87.43           H
ATOM   3350 2HB  PHE A 209       9.681 -17.638   0.790  1.00 87.43           H
ATOM   3351  CG  PHE A 209       8.506 -17.880  -0.888  1.00 86.76           C
ATOM   3352  CD1 PHE A 209       7.302 -18.059  -0.176  1.00 82.71           C
ATOM   3353  HD1 PHE A 209       7.279 -17.911   0.813  1.00 82.71           H
ATOM   3354  CD2 PHE A 209       8.527 -18.092  -2.282  1.00 82.25           C
ATOM   3355  HD2 PHE A 209       9.379 -17.970  -2.791  1.00 82.25           H
ATOM   3356  CE1 PHE A 209       6.133 -18.446  -0.856  1.00 80.91           C
ATOM   3357  HE1 PHE A 209       5.282 -18.575  -0.347  1.00 80.91           H
ATOM   3358  CE2 PHE A 209       7.357 -18.473  -2.960  1.00 81.35           C
ATOM   3359  HE2 PHE A 209       7.377 -18.617  -3.949  1.00 81.35           H
ATOM   3360  CZ  PHE A 209       6.154 -18.652  -2.244  1.00 81.29           C
ATOM   3361  HZ  PHE A 209       5.320 -18.925  -2.724  1.00 81.29           H
ATOM   3362  N   TYR A 210       8.554 -14.995   1.469  1.00 87.00           N
ATOM   3363  H   TYR A 210       9.199 -15.439   2.092  1.00 87.00           H
ATOM   3364  CA  TYR A 210       7.437 -14.241   2.035  1.00 87.63           C
ATOM   3365  HA  TYR A 210       6.616 -14.626   1.613  1.00 87.63           H
ATOM   3366  C   TYR A 210       7.484 -12.754   1.670  1.00 88.31           C
ATOM   3367  O   TYR A 210       6.465 -12.167   1.301  1.00 88.34           O
ATOM   3368  CB  TYR A 210       7.428 -14.433   3.559  1.00 87.94           C
ATOM   3369 1HB  TYR A 210       7.309 -15.403   3.770  1.00 87.94           H
ATOM   3370 2HB  TYR A 210       8.296 -14.113   3.938  1.00 87.94           H
ATOM   3371  CG  TYR A 210       6.300 -13.654   4.203  1.00 88.70           C
ATOM   3372  CD1 TYR A 210       6.554 -12.442   4.882  1.00 86.50           C
ATOM   3373  HD1 TYR A 210       7.494 -12.123   5.005  1.00 86.50           H
ATOM   3374  CD2 TYR A 210       4.974 -14.103   4.043  1.00 87.17           C
ATOM   3375  HD2 TYR A 210       4.797 -14.969   3.575  1.00 87.17           H
ATOM   3376  CE1 TYR A 210       5.481 -11.687   5.384  1.00 86.78           C
ATOM   3377  HE1 TYR A 210       5.656 -10.831   5.871  1.00 86.78           H
ATOM   3378  CE2 TYR A 210       3.898 -13.346   4.535  1.00 87.07           C
ATOM   3379  HE2 TYR A 210       2.958 -13.665   4.412  1.00 87.07           H
ATOM   3380  CZ  TYR A 210       4.154 -12.138   5.201  1.00 87.32           C
ATOM   3381  OH  TYR A 210       3.100 -11.412   5.644  1.00 86.01           O
ATOM   3382  HH  TYR A 210       3.363 -10.498   5.748  1.00 86.01           H
ATOM   3383  N   ASN A 211       8.667 -12.144   1.725  1.00 88.17           N
ATOM   3384  H   ASN A 211       9.457 -12.660   2.056  1.00 88.17           H
ATOM   3385  CA  ASN A 211       8.858 -10.751   1.321  1.00 86.99           C
ATOM   3386  HA  ASN A 211       8.196 -10.205   1.834  1.00 86.99           H
ATOM   3387  C   ASN A 211       8.559 -10.563  -0.168  1.00 88.31           C
ATOM   3388  O   ASN A 211       7.819  -9.649  -0.538  1.00 88.15           O
ATOM   3389  CB  ASN A 211      10.292 -10.324   1.675  1.00 85.31           C
ATOM   3390 1HB  ASN A 211      10.925 -11.021   1.337  1.00 85.31           H
ATOM   3391 2HB  ASN A 211      10.485  -9.452   1.226  1.00 85.31           H
ATOM   3392  CG  ASN A 211      10.540 -10.149   3.158  1.00 82.08           C
ATOM   3393  OD1 ASN A 211       9.645 -10.117   3.985  1.00 76.42           O
ATOM   3394  ND2 ASN A 211      11.789  -9.988   3.550  1.00 74.96           N
ATOM   3395 1HD2 ASN A 211      11.994  -9.841   4.518  1.00 74.96           H
ATOM   3396 2HD2 ASN A 211      12.531 -10.013   2.880  1.00 74.96           H
ATOM   3397  N   PHE A 212       9.043 -11.458  -1.030  1.00 87.41           N
ATOM   3398  H   PHE A 212       9.629 -12.188  -0.678  1.00 87.41           H
ATOM   3399  CA  PHE A 212       8.759 -11.426  -2.466  1.00 88.67           C
ATOM   3400  HA  PHE A 212       9.012 -10.507  -2.769  1.00 88.67           H
ATOM   3401  C   PHE A 212       7.267 -11.636  -2.763  1.00 90.30           C
ATOM   3402  O   PHE A 212       6.697 -10.926  -3.598  1.00 90.47           O
ATOM   3403  CB  PHE A 212       9.607 -12.490  -3.174  1.00 88.18           C
ATOM   3404 1HB  PHE A 212      10.575 -12.301  -3.008  1.00 88.18           H
ATOM   3405 2HB  PHE A 212       9.375 -13.391  -2.807  1.00 88.18           H
ATOM   3406  CG  PHE A 212       9.371 -12.505  -4.667  1.00 85.13           C
ATOM   3407  CD1 PHE A 212       8.530 -13.474  -5.254  1.00 81.29           C
ATOM   3408  HD1 PHE A 212       8.111 -14.182  -4.686  1.00 81.29           H
ATOM   3409  CD2 PHE A 212       9.958 -11.512  -5.476  1.00 79.90           C
ATOM   3410  HD2 PHE A 212      10.555 -10.823  -5.065  1.00 79.90           H
ATOM   3411  CE1 PHE A 212       8.282 -13.444  -6.633  1.00 75.84           C
ATOM   3412  HE1 PHE A 212       7.684 -14.131  -7.045  1.00 75.84           H
ATOM   3413  CE2 PHE A 212       9.708 -11.487  -6.856  1.00 75.96           C
ATOM   3414  HE2 PHE A 212      10.127 -10.780  -7.426  1.00 75.96           H
ATOM   3415  CZ  PHE A 212       8.868 -12.455  -7.440  1.00 75.35           C
ATOM   3416  HZ  PHE A 212       8.690 -12.438  -8.424  1.00 75.35           H
ATOM   3417  N   PHE A 213       6.606 -12.564  -2.067  1.00 91.43           N
ATOM   3418  H   PHE A 213       7.127 -13.145  -1.442  1.00 91.43           H
ATOM   3419  CA  PHE A 213       5.159 -12.779  -2.167  1.00 92.58           C
ATOM   3420  HA  PHE A 213       4.965 -12.980  -3.127  1.00 92.58           H
ATOM   3421  C   PHE A 213       4.380 -11.517  -1.787  1.00 93.37           C
ATOM   3422  O   PHE A 213       3.525 -11.064  -2.546  1.00 93.42           O
ATOM   3423  CB  PHE A 213       4.768 -13.968  -1.273  1.00 92.84           C
ATOM   3424 1HB  PHE A 213       5.178 -14.801  -1.645  1.00 92.84           H
ATOM   3425 2HB  PHE A 213       5.117 -13.807  -0.350  1.00 92.84           H
ATOM   3426  CG  PHE A 213       3.262 -14.170  -1.189  1.00 92.64           C
ATOM   3427  CD1 PHE A 213       2.544 -13.644  -0.108  1.00 90.02           C
ATOM   3428  HD1 PHE A 213       3.025 -13.158   0.622  1.00 90.02           H
ATOM   3429  CD2 PHE A 213       2.589 -14.843  -2.218  1.00 90.64           C
ATOM   3430  HD2 PHE A 213       3.105 -15.214  -2.990  1.00 90.64           H
ATOM   3431  CE1 PHE A 213       1.147 -13.798  -0.048  1.00 89.64           C
ATOM   3432  HE1 PHE A 213       0.635 -13.428   0.727  1.00 89.64           H
ATOM   3433  CE2 PHE A 213       1.195 -14.998  -2.170  1.00 90.19           C
ATOM   3434  HE2 PHE A 213       0.717 -15.479  -2.905  1.00 90.19           H
ATOM   3435  CZ  PHE A 213       0.473 -14.473  -1.081  1.00 90.46           C
ATOM   3436  HZ  PHE A 213      -0.520 -14.580  -1.042  1.00 90.46           H
ATOM   3437  N   THR A 214       4.725 -10.905  -0.644  1.00 91.99           N
ATOM   3438  H   THR A 214       5.456 -11.311  -0.095  1.00 91.99           H
ATOM   3439  CA  THR A 214       4.094  -9.677  -0.153  1.00 91.79           C
ATOM   3440  HA  THR A 214       3.121  -9.896  -0.078  1.00 91.79           H
ATOM   3441  C   THR A 214       4.266  -8.523  -1.143  1.00 92.03           C
ATOM   3442  O   THR A 214       3.288  -7.876  -1.516  1.00 91.05           O
ATOM   3443  CB  THR A 214       4.662  -9.295   1.223  1.00 90.83           C
ATOM   3444  HB  THR A 214       5.653  -9.183   1.145  1.00 90.83           H
ATOM   3445  OG1 THR A 214       4.401 -10.340   2.132  1.00 83.50           O
ATOM   3446  HG1 THR A 214       4.342  -9.985   3.019  1.00 83.50           H
ATOM   3447  CG2 THR A 214       4.037  -8.033   1.805  1.00 82.61           C
ATOM   3448 1HG2 THR A 214       4.431  -7.817   2.698  1.00 82.61           H
ATOM   3449 2HG2 THR A 214       3.050  -8.143   1.923  1.00 82.61           H
ATOM   3450 3HG2 THR A 214       4.189  -7.248   1.204  1.00 82.61           H
ATOM   3451  N   PHE A 215       5.478  -8.313  -1.649  1.00 90.35           N
ATOM   3452  H   PHE A 215       6.233  -8.867  -1.298  1.00 90.35           H
ATOM   3453  CA  PHE A 215       5.780  -7.325  -2.684  1.00 90.25           C
ATOM   3454  HA  PHE A 215       5.505  -6.438  -2.314  1.00 90.25           H
ATOM   3455  C   PHE A 215       4.977  -7.571  -3.970  1.00 91.33           C
ATOM   3456  O   PHE A 215       4.372  -6.650  -4.521  1.00 91.33           O
ATOM   3457  CB  PHE A 215       7.284  -7.377  -2.970  1.00 89.62           C
ATOM   3458 1HB  PHE A 215       7.771  -6.971  -2.196  1.00 89.62           H
ATOM   3459 2HB  PHE A 215       7.557  -8.334  -3.072  1.00 89.62           H
ATOM   3460  CG  PHE A 215       7.694  -6.636  -4.223  1.00 89.38           C
ATOM   3461  CD1 PHE A 215       8.286  -7.323  -5.298  1.00 85.64           C
ATOM   3462  HD1 PHE A 215       8.436  -8.310  -5.238  1.00 85.64           H
ATOM   3463  CD2 PHE A 215       7.470  -5.249  -4.321  1.00 86.16           C
ATOM   3464  HD2 PHE A 215       7.038  -4.759  -3.564  1.00 86.16           H
ATOM   3465  CE1 PHE A 215       8.668  -6.623  -6.460  1.00 84.37           C
ATOM   3466  HE1 PHE A 215       9.091  -7.111  -7.223  1.00 84.37           H
ATOM   3467  CE2 PHE A 215       7.850  -4.553  -5.477  1.00 84.16           C
ATOM   3468  HE2 PHE A 215       7.691  -3.568  -5.542  1.00 84.16           H
ATOM   3469  CZ  PHE A 215       8.453  -5.238  -6.543  1.00 84.32           C
ATOM   3470  HZ  PHE A 215       8.730  -4.738  -7.364  1.00 84.32           H
ATOM   3471  N   SER A 216       4.906  -8.832  -4.423  1.00 93.64           N
ATOM   3472  H   SER A 216       5.382  -9.552  -3.918  1.00 93.64           H
ATOM   3473  CA  SER A 216       4.160  -9.192  -5.626  1.00 93.93           C
ATOM   3474  HA  SER A 216       4.531  -8.602  -6.343  1.00 93.93           H
ATOM   3475  C   SER A 216       2.668  -8.912  -5.470  1.00 94.32           C
ATOM   3476  O   SER A 216       2.051  -8.312  -6.355  1.00 93.17           O
ATOM   3477  CB  SER A 216       4.382 -10.667  -5.971  1.00 93.20           C
ATOM   3478 1HB  SER A 216       4.121 -11.255  -5.206  1.00 93.20           H
ATOM   3479 2HB  SER A 216       3.860 -10.926  -6.784  1.00 93.20           H
ATOM   3480  OG  SER A 216       5.755 -10.897  -6.246  1.00 81.73           O
ATOM   3481  HG  SER A 216       6.241 -10.949  -5.423  1.00 81.73           H
ATOM   3482  N   CYS A 217       2.072  -9.270  -4.330  1.00 94.26           N
ATOM   3483  H   CYS A 217       2.629  -9.707  -3.624  1.00 94.26           H
ATOM   3484  CA  CYS A 217       0.656  -9.060  -4.055  1.00 94.04           C
ATOM   3485  HA  CYS A 217       0.189  -9.336  -4.895  1.00 94.04           H
ATOM   3486  C   CYS A 217       0.300  -7.588  -3.796  1.00 94.10           C
ATOM   3487  O   CYS A 217      -0.799  -7.172  -4.144  1.00 92.91           O
ATOM   3488  CB  CYS A 217       0.250  -9.936  -2.862  1.00 93.68           C
ATOM   3489 1HB  CYS A 217       0.907  -9.733  -2.137  1.00 93.68           H
ATOM   3490 2HB  CYS A 217      -0.658  -9.621  -2.587  1.00 93.68           H
ATOM   3491  SG  CYS A 217       0.267 -11.687  -3.356  1.00 90.34           S
ATOM   3492  HG  CYS A 217       0.271 -12.449  -2.278  1.00 90.34           H
ATOM   3493  N   LEU A 218       1.204  -6.795  -3.209  1.00 92.62           N
ATOM   3494  H   LEU A 218       2.087  -7.189  -2.954  1.00 92.62           H
ATOM   3495  CA  LEU A 218       0.965  -5.377  -2.920  1.00 92.18           C
ATOM   3496  HA  LEU A 218      -0.008  -5.340  -2.690  1.00 92.18           H
ATOM   3497  C   LEU A 218       1.195  -4.465  -4.119  1.00 92.43           C
ATOM   3498  O   LEU A 218       0.505  -3.461  -4.239  1.00 90.47           O
ATOM   3499  CB  LEU A 218       1.875  -4.923  -1.758  1.00 90.73           C
ATOM   3500 1HB  LEU A 218       2.748  -5.406  -1.827  1.00 90.73           H
ATOM   3501 2HB  LEU A 218       2.031  -3.939  -1.839  1.00 90.73           H
ATOM   3502  CG  LEU A 218       1.285  -5.200  -0.376  1.00 86.10           C
ATOM   3503  HG  LEU A 218       0.980  -6.152  -0.383  1.00 86.10           H
ATOM   3504  CD1 LEU A 218       2.339  -4.960   0.707  1.00 79.82           C
ATOM   3505 1HD1 LEU A 218       1.965  -5.138   1.617  1.00 79.82           H
ATOM   3506 2HD1 LEU A 218       2.664  -4.014   0.688  1.00 79.82           H
ATOM   3507 3HD1 LEU A 218       3.129  -5.559   0.577  1.00 79.82           H
ATOM   3508  CD2 LEU A 218       0.106  -4.263  -0.066  1.00 81.02           C
ATOM   3509 1HD2 LEU A 218      -0.273  -4.452   0.840  1.00 81.02           H
ATOM   3510 2HD2 LEU A 218      -0.628  -4.376  -0.736  1.00 81.02           H
ATOM   3511 3HD2 LEU A 218       0.394  -3.306  -0.085  1.00 81.02           H
ATOM   3512  N   PHE A 219       2.162  -4.790  -4.983  1.00 91.33           N
ATOM   3513  H   PHE A 219       2.588  -5.692  -4.917  1.00 91.33           H
ATOM   3514  CA  PHE A 219       2.615  -3.870  -6.018  1.00 91.21           C
ATOM   3515  HA  PHE A 219       1.959  -3.116  -5.997  1.00 91.21           H
ATOM   3516  C   PHE A 219       2.541  -4.462  -7.427  1.00 92.25           C
ATOM   3517  O   PHE A 219       1.807  -3.934  -8.261  1.00 92.08           O
ATOM   3518  CB  PHE A 219       4.018  -3.365  -5.672  1.00 89.98           C
ATOM   3519 1HB  PHE A 219       3.998  -2.959  -4.758  1.00 89.98           H
ATOM   3520 2HB  PHE A 219       4.650  -4.140  -5.679  1.00 89.98           H
ATOM   3521  CG  PHE A 219       4.534  -2.326  -6.639  1.00 88.14           C
ATOM   3522  CD1 PHE A 219       5.616  -2.625  -7.501  1.00 84.18           C
ATOM   3523  HD1 PHE A 219       6.035  -3.533  -7.480  1.00 84.18           H
ATOM   3524  CD2 PHE A 219       3.944  -1.052  -6.686  1.00 83.69           C
ATOM   3525  HD2 PHE A 219       3.174  -0.836  -6.086  1.00 83.69           H
ATOM   3526  CE1 PHE A 219       6.101  -1.652  -8.384  1.00 79.66           C
ATOM   3527  HE1 PHE A 219       6.868  -1.866  -8.990  1.00 79.66           H
ATOM   3528  CE2 PHE A 219       4.435  -0.080  -7.575  1.00 80.08           C
ATOM   3529  HE2 PHE A 219       4.014   0.826  -7.604  1.00 80.08           H
ATOM   3530  CZ  PHE A 219       5.513  -0.376  -8.421  1.00 80.99           C
ATOM   3531  HZ  PHE A 219       5.863   0.319  -9.049  1.00 80.99           H
ATOM   3532  N   ILE A 220       3.224  -5.568  -7.700  1.00 92.85           N
ATOM   3533  H   ILE A 220       3.669  -6.057  -6.950  1.00 92.85           H
ATOM   3534  CA  ILE A 220       3.350  -6.099  -9.062  1.00 92.83           C
ATOM   3535  HA  ILE A 220       3.715  -5.329  -9.585  1.00 92.83           H
ATOM   3536  C   ILE A 220       1.986  -6.498  -9.628  1.00 93.82           C
ATOM   3537  O   ILE A 220       1.595  -6.038 -10.700  1.00 93.53           O
ATOM   3538  CB  ILE A 220       4.331  -7.304  -9.129  1.00 92.36           C
ATOM   3539  HB  ILE A 220       3.991  -8.030  -8.532  1.00 92.36           H
ATOM   3540  CG1 ILE A 220       5.737  -6.899  -8.632  1.00 89.27           C
ATOM   3541 1HG1 ILE A 220       6.082  -6.167  -9.219  1.00 89.27           H
ATOM   3542 2HG1 ILE A 220       5.657  -6.564  -7.693  1.00 89.27           H
ATOM   3543  CG2 ILE A 220       4.400  -7.860 -10.560  1.00 88.92           C
ATOM   3544 1HG2 ILE A 220       5.029  -8.636 -10.613  1.00 88.92           H
ATOM   3545 2HG2 ILE A 220       4.719  -7.162 -11.201  1.00 88.92           H
ATOM   3546 3HG2 ILE A 220       3.501  -8.172 -10.867  1.00 88.92           H
ATOM   3547  CD1 ILE A 220       6.758  -8.044  -8.646  1.00 79.69           C
ATOM   3548 1HD1 ILE A 220       7.650  -7.733  -8.317  1.00 79.69           H
ATOM   3549 2HD1 ILE A 220       6.880  -8.404  -9.571  1.00 79.69           H
ATOM   3550 3HD1 ILE A 220       6.460  -8.797  -8.060  1.00 79.69           H
ATOM   3551  N   ILE A 221       1.240  -7.347  -8.908  1.00 95.16           N
ATOM   3552  H   ILE A 221       1.582  -7.645  -8.017  1.00 95.16           H
ATOM   3553  CA  ILE A 221      -0.055  -7.859  -9.367  1.00 95.66           C
ATOM   3554  HA  ILE A 221       0.117  -8.224 -10.282  1.00 95.66           H
ATOM   3555  C   ILE A 221      -1.079  -6.727  -9.530  1.00 95.74           C
ATOM   3556  O   ILE A 221      -1.654  -6.616 -10.615  1.00 95.08           O
ATOM   3557  CB  ILE A 221      -0.550  -9.027  -8.470  1.00 95.59           C
ATOM   3558  HB  ILE A 221      -0.540  -8.728  -7.516  1.00 95.59           H
ATOM   3559  CG1 ILE A 221       0.389 -10.244  -8.597  1.00 93.50           C
ATOM   3560 1HG1 ILE A 221       0.269 -10.643  -9.506  1.00 93.50           H
ATOM   3561 2HG1 ILE A 221       1.332  -9.928  -8.493  1.00 93.50           H
ATOM   3562  CG2 ILE A 221      -1.999  -9.406  -8.813  1.00 93.17           C
ATOM   3563 1HG2 ILE A 221      -2.319 -10.158  -8.236  1.00 93.17           H
ATOM   3564 2HG2 ILE A 221      -2.077  -9.696  -9.767  1.00 93.17           H
ATOM   3565 3HG2 ILE A 221      -2.614  -8.630  -8.676  1.00 93.17           H
ATOM   3566  CD1 ILE A 221       0.130 -11.340  -7.552  1.00 87.78           C
ATOM   3567 1HD1 ILE A 221       0.761 -12.107  -7.673  1.00 87.78           H
ATOM   3568 2HD1 ILE A 221      -0.802 -11.694  -7.627  1.00 87.78           H
ATOM   3569 3HD1 ILE A 221       0.250 -10.986  -6.624  1.00 87.78           H
ATOM   3570  N   PRO A 222      -1.299  -5.837  -8.530  1.00 95.22           N
ATOM   3571  CA  PRO A 222      -2.188  -4.692  -8.694  1.00 94.87           C
ATOM   3572  HA  PRO A 222      -3.097  -5.050  -8.906  1.00 94.87           H
ATOM   3573  C   PRO A 222      -1.809  -3.793  -9.873  1.00 95.13           C
ATOM   3574  O   PRO A 222      -2.676  -3.464 -10.691  1.00 94.17           O
ATOM   3575  CB  PRO A 222      -2.137  -3.927  -7.371  1.00 94.50           C
ATOM   3576 1HB  PRO A 222      -1.404  -3.246  -7.374  1.00 94.50           H
ATOM   3577 2HB  PRO A 222      -3.009  -3.478  -7.178  1.00 94.50           H
ATOM   3578  CG  PRO A 222      -1.855  -5.030  -6.362  1.00 93.40           C
ATOM   3579 1HG  PRO A 222      -1.431  -4.665  -5.533  1.00 93.40           H
ATOM   3580 2HG  PRO A 222      -2.690  -5.525  -6.120  1.00 93.40           H
ATOM   3581  CD  PRO A 222      -0.890  -5.917  -7.132  1.00 94.85           C
ATOM   3582 1HD  PRO A 222       0.051  -5.591  -7.039  1.00 94.85           H
ATOM   3583 2HD  PRO A 222      -0.946  -6.866  -6.821  1.00 94.85           H
ATOM   3584  N   LEU A 223      -0.533  -3.447 -10.008  1.00 92.15           N
ATOM   3585  H   LEU A 223       0.125  -3.776  -9.331  1.00 92.15           H
ATOM   3586  CA  LEU A 223      -0.050  -2.608 -11.100  1.00 91.51           C
ATOM   3587  HA  LEU A 223      -0.592  -1.769 -11.064  1.00 91.51           H
ATOM   3588  C   LEU A 223      -0.298  -3.257 -12.463  1.00 91.94           C
ATOM   3589  O   LEU A 223      -0.850  -2.621 -13.356  1.00 92.03           O
ATOM   3590  CB  LEU A 223       1.444  -2.301 -10.879  1.00 91.42           C
ATOM   3591 1HB  LEU A 223       1.543  -1.828 -10.003  1.00 91.42           H
ATOM   3592 2HB  LEU A 223       1.943  -3.167 -10.849  1.00 91.42           H
ATOM   3593  CG  LEU A 223       2.071  -1.423 -11.973  1.00 89.00           C
ATOM   3594  HG  LEU A 223       1.963  -1.901 -12.845  1.00 89.00           H
ATOM   3595  CD1 LEU A 223       1.381  -0.061 -12.073  1.00 84.77           C
ATOM   3596 1HD1 LEU A 223       1.798   0.500 -12.788  1.00 84.77           H
ATOM   3597 2HD1 LEU A 223       1.449   0.440 -11.210  1.00 84.77           H
ATOM   3598 3HD1 LEU A 223       0.411  -0.166 -12.291  1.00 84.77           H
ATOM   3599  CD2 LEU A 223       3.548  -1.200 -11.677  1.00 84.48           C
ATOM   3600 1HD2 LEU A 223       3.972  -0.630 -12.380  1.00 84.48           H
ATOM   3601 2HD2 LEU A 223       4.042  -2.069 -11.646  1.00 84.48           H
ATOM   3602 3HD2 LEU A 223       3.672  -0.744 -10.796  1.00 84.48           H
ATOM   3603  N   PHE A 224       0.027  -4.540 -12.609  1.00 94.82           N
ATOM   3604  H   PHE A 224       0.416  -5.027 -11.827  1.00 94.82           H
ATOM   3605  CA  PHE A 224      -0.160  -5.270 -13.865  1.00 95.02           C
ATOM   3606  HA  PHE A 224       0.316  -4.753 -14.577  1.00 95.02           H
ATOM   3607  C   PHE A 224      -1.638  -5.341 -14.272  1.00 95.49           C
ATOM   3608  O   PHE A 224      -1.978  -5.076 -15.427  1.00 94.57           O
ATOM   3609  CB  PHE A 224       0.451  -6.668 -13.697  1.00 94.65           C
ATOM   3610 1HB  PHE A 224       1.383  -6.573 -13.347  1.00 94.65           H
ATOM   3611 2HB  PHE A 224      -0.100  -7.185 -13.042  1.00 94.65           H
ATOM   3612  CG  PHE A 224       0.509  -7.453 -14.989  1.00 90.42           C
ATOM   3613  CD1 PHE A 224      -0.286  -8.613 -15.159  1.00 82.25           C
ATOM   3614  HD1 PHE A 224      -0.920  -8.897 -14.440  1.00 82.25           H
ATOM   3615  CD2 PHE A 224       1.381  -7.049 -16.015  1.00 82.26           C
ATOM   3616  HD2 PHE A 224       1.933  -6.223 -15.904  1.00 82.26           H
ATOM   3617  CE1 PHE A 224      -0.181  -9.361 -16.338  1.00 80.02           C
ATOM   3618  HE1 PHE A 224      -0.737 -10.184 -16.456  1.00 80.02           H
ATOM   3619  CE2 PHE A 224       1.479  -7.804 -17.197  1.00 80.55           C
ATOM   3620  HE2 PHE A 224       2.102  -7.516 -17.924  1.00 80.55           H
ATOM   3621  CZ  PHE A 224       0.702  -8.962 -17.357  1.00 81.34           C
ATOM   3622  HZ  PHE A 224       0.776  -9.503 -18.195  1.00 81.34           H
ATOM   3623  N   ILE A 225      -2.540  -5.613 -13.327  1.00 94.55           N
ATOM   3624  H   ILE A 225      -2.219  -5.825 -12.404  1.00 94.55           H
ATOM   3625  CA  ILE A 225      -3.985  -5.613 -13.587  1.00 94.57           C
ATOM   3626  HA  ILE A 225      -4.111  -6.237 -14.358  1.00 94.57           H
ATOM   3627  C   ILE A 225      -4.472  -4.217 -14.005  1.00 94.39           C
ATOM   3628  O   ILE A 225      -5.228  -4.095 -14.972  1.00 93.00           O
ATOM   3629  CB  ILE A 225      -4.771  -6.156 -12.375  1.00 95.15           C
ATOM   3630  HB  ILE A 225      -4.499  -5.624 -11.573  1.00 95.15           H
ATOM   3631  CG1 ILE A 225      -4.440  -7.638 -12.114  1.00 94.27           C
ATOM   3632 1HG1 ILE A 225      -4.852  -8.186 -12.842  1.00 94.27           H
ATOM   3633 2HG1 ILE A 225      -3.446  -7.747 -12.136  1.00 94.27           H
ATOM   3634  CG2 ILE A 225      -6.292  -6.006 -12.613  1.00 93.71           C
ATOM   3635 1HG2 ILE A 225      -6.813  -6.355 -11.834  1.00 93.71           H
ATOM   3636 2HG2 ILE A 225      -6.579  -6.512 -13.426  1.00 93.71           H
ATOM   3637 3HG2 ILE A 225      -6.541  -5.047 -12.745  1.00 93.71           H
ATOM   3638  CD1 ILE A 225      -4.952  -8.167 -10.765  1.00 90.72           C
ATOM   3639 1HD1 ILE A 225      -4.713  -9.130 -10.644  1.00 90.72           H
ATOM   3640 2HD1 ILE A 225      -5.947  -8.087 -10.703  1.00 90.72           H
ATOM   3641 3HD1 ILE A 225      -4.555  -7.653 -10.005  1.00 90.72           H
ATOM   3642  N   MET A 226      -4.021  -3.158 -13.317  1.00 92.27           N
ATOM   3643  H   MET A 226      -3.421  -3.315 -12.532  1.00 92.27           H
ATOM   3644  CA  MET A 226      -4.373  -1.779 -13.671  1.00 90.84           C
ATOM   3645  HA  MET A 226      -5.373  -1.759 -13.654  1.00 90.84           H
ATOM   3646  C   MET A 226      -3.900  -1.412 -15.079  1.00 90.76           C
ATOM   3647  O   MET A 226      -4.674  -0.844 -15.855  1.00 89.70           O
ATOM   3648  CB  MET A 226      -3.797  -0.795 -12.641  1.00 90.14           C
ATOM   3649 1HB  MET A 226      -2.844  -1.037 -12.461  1.00 90.14           H
ATOM   3650 2HB  MET A 226      -3.841   0.130 -13.018  1.00 90.14           H
ATOM   3651  CG  MET A 226      -4.570  -0.825 -11.320  1.00 87.81           C
ATOM   3652 1HG  MET A 226      -5.530  -0.764 -11.593  1.00 87.81           H
ATOM   3653 2HG  MET A 226      -4.387  -1.734 -10.947  1.00 87.81           H
ATOM   3654  SD  MET A 226      -4.116   0.485 -10.157  1.00 85.06           S
ATOM   3655  CE  MET A 226      -2.514  -0.111  -9.563  1.00 74.64           C
ATOM   3656 1HE  MET A 226      -2.122   0.521  -8.894  1.00 74.64           H
ATOM   3657 2HE  MET A 226      -1.864  -0.203 -10.317  1.00 74.64           H
ATOM   3658 3HE  MET A 226      -2.604  -1.005  -9.124  1.00 74.64           H
ATOM   3659  N   LEU A 227      -2.676  -1.775 -15.452  1.00 91.62           N
ATOM   3660  H   LEU A 227      -2.098  -2.240 -14.781  1.00 91.62           H
ATOM   3661  CA  LEU A 227      -2.126  -1.534 -16.786  1.00 91.23           C
ATOM   3662  HA  LEU A 227      -2.238  -0.552 -16.940  1.00 91.23           H
ATOM   3663  C   LEU A 227      -2.911  -2.273 -17.870  1.00 91.33           C
ATOM   3664  O   LEU A 227      -3.313  -1.662 -18.860  1.00 90.72           O
ATOM   3665  CB  LEU A 227      -0.634  -1.930 -16.820  1.00 92.01           C
ATOM   3666 1HB  LEU A 227      -0.549  -2.856 -16.451  1.00 92.01           H
ATOM   3667 2HB  LEU A 227      -0.331  -1.921 -17.773  1.00 92.01           H
ATOM   3668  CG  LEU A 227       0.300  -1.008 -16.014  1.00 89.26           C
ATOM   3669  HG  LEU A 227      -0.050  -0.955 -15.079  1.00 89.26           H
ATOM   3670  CD1 LEU A 227       1.714  -1.587 -16.049  1.00 84.95           C
ATOM   3671 1HD1 LEU A 227       2.350  -1.012 -15.534  1.00 84.95           H
ATOM   3672 2HD1 LEU A 227       2.051  -1.653 -16.988  1.00 84.95           H
ATOM   3673 3HD1 LEU A 227       1.736  -2.504 -15.650  1.00 84.95           H
ATOM   3674  CD2 LEU A 227       0.340   0.414 -16.561  1.00 84.92           C
ATOM   3675 1HD2 LEU A 227       0.953   0.989 -16.019  1.00 84.92           H
ATOM   3676 2HD2 LEU A 227      -0.569   0.831 -16.542  1.00 84.92           H
ATOM   3677 3HD2 LEU A 227       0.664   0.425 -17.507  1.00 84.92           H
ATOM   3678  N   ILE A 228      -3.235  -3.559 -17.658  1.00 94.34           N
ATOM   3679  H   ILE A 228      -2.893  -4.011 -16.834  1.00 94.34           H
ATOM   3680  CA  ILE A 228      -4.076  -4.330 -18.593  1.00 94.19           C
ATOM   3681  HA  ILE A 228      -3.611  -4.276 -19.476  1.00 94.19           H
ATOM   3682  C   ILE A 228      -5.462  -3.701 -18.742  1.00 93.47           C
ATOM   3683  O   ILE A 228      -5.992  -3.598 -19.852  1.00 92.57           O
ATOM   3684  CB  ILE A 228      -4.188  -5.806 -18.132  1.00 95.03           C
ATOM   3685  HB  ILE A 228      -4.420  -5.814 -17.159  1.00 95.03           H
ATOM   3686  CG1 ILE A 228      -2.841  -6.521 -18.348  1.00 92.90           C
ATOM   3687 1HG1 ILE A 228      -2.691  -6.631 -19.331  1.00 92.90           H
ATOM   3688 2HG1 ILE A 228      -2.113  -5.955 -17.961  1.00 92.90           H
ATOM   3689  CG2 ILE A 228      -5.305  -6.555 -18.891  1.00 91.94           C
ATOM   3690 1HG2 ILE A 228      -5.370  -7.505 -18.587  1.00 91.94           H
ATOM   3691 2HG2 ILE A 228      -5.129  -6.558 -19.875  1.00 91.94           H
ATOM   3692 3HG2 ILE A 228      -6.194  -6.123 -18.739  1.00 91.94           H
ATOM   3693  CD1 ILE A 228      -2.786  -7.907 -17.687  1.00 85.94           C
ATOM   3694 1HD1 ILE A 228      -1.901  -8.344 -17.845  1.00 85.94           H
ATOM   3695 2HD1 ILE A 228      -3.496  -8.508 -18.055  1.00 85.94           H
ATOM   3696 3HD1 ILE A 228      -2.923  -7.838 -16.699  1.00 85.94           H
ATOM   3697  N   CYS A 229      -6.080  -3.277 -17.638  1.00 92.20           N
ATOM   3698  H   CYS A 229      -5.629  -3.412 -16.755  1.00 92.20           H
ATOM   3699  CA  CYS A 229      -7.386  -2.625 -17.664  1.00 90.54           C
ATOM   3700  HA  CYS A 229      -7.999  -3.261 -18.133  1.00 90.54           H
ATOM   3701  C   CYS A 229      -7.348  -1.317 -18.466  1.00 90.08           C
ATOM   3702  O   CYS A 229      -8.212  -1.112 -19.320  1.00 89.47           O
ATOM   3703  CB  CYS A 229      -7.871  -2.389 -16.230  1.00 91.12           C
ATOM   3704 1HB  CYS A 229      -7.108  -1.961 -15.747  1.00 91.12           H
ATOM   3705 2HB  CYS A 229      -8.629  -1.740 -16.297  1.00 91.12           H
ATOM   3706  SG  CYS A 229      -8.365  -3.975 -15.500  1.00 89.42           S
ATOM   3707  HG  CYS A 229      -8.485  -3.840 -14.192  1.00 89.42           H
ATOM   3708  N   ASN A 230      -6.345  -0.480 -18.241  1.00 87.66           N
ATOM   3709  H   ASN A 230      -5.689  -0.708 -17.522  1.00 87.66           H
ATOM   3710  CA  ASN A 230      -6.150   0.756 -18.988  1.00 85.31           C
ATOM   3711  HA  ASN A 230      -7.016   1.253 -18.936  1.00 85.31           H
ATOM   3712  C   ASN A 230      -5.884   0.489 -20.472  1.00 84.66           C
ATOM   3713  O   ASN A 230      -6.526   1.117 -21.320  1.00 84.89           O
ATOM   3714  CB  ASN A 230      -5.032   1.576 -18.323  1.00 85.21           C
ATOM   3715 1HB  ASN A 230      -4.267   0.969 -18.106  1.00 85.21           H
ATOM   3716 2HB  ASN A 230      -4.725   2.285 -18.958  1.00 85.21           H
ATOM   3717  CG  ASN A 230      -5.498   2.245 -17.040  1.00 83.43           C
ATOM   3718  OD1 ASN A 230      -6.592   2.782 -16.964  1.00 76.01           O
ATOM   3719  ND2 ASN A 230      -4.699   2.253 -16.010  1.00 76.44           N
ATOM   3720 1HD2 ASN A 230      -4.983   2.698 -15.161  1.00 76.44           H
ATOM   3721 2HD2 ASN A 230      -3.802   1.814 -16.069  1.00 76.44           H
ATOM   3722  N   ALA A 231      -5.041  -0.483 -20.806  1.00 90.09           N
ATOM   3723  H   ALA A 231      -4.558  -0.966 -20.076  1.00 90.09           H
ATOM   3724  CA  ALA A 231      -4.786  -0.880 -22.195  1.00 89.89           C
ATOM   3725  HA  ALA A 231      -4.465  -0.062 -22.672  1.00 89.89           H
ATOM   3726  C   ALA A 231      -6.070  -1.350 -22.909  1.00 89.52           C
ATOM   3727  O   ALA A 231      -6.361  -0.904 -24.018  1.00 88.26           O
ATOM   3728  CB  ALA A 231      -3.700  -1.961 -22.198  1.00 90.86           C
ATOM   3729 1HB  ALA A 231      -2.875  -1.641 -21.732  1.00 90.86           H
ATOM   3730 2HB  ALA A 231      -3.447  -2.213 -23.132  1.00 90.86           H
ATOM   3731 3HB  ALA A 231      -4.016  -2.787 -21.732  1.00 90.86           H
ATOM   3732  N   LYS A 232      -6.905  -2.168 -22.241  1.00 91.68           N
ATOM   3733  H   LYS A 232      -6.627  -2.502 -21.340  1.00 91.68           H
ATOM   3734  CA  LYS A 232      -8.213  -2.595 -22.779  1.00 90.34           C
ATOM   3735  HA  LYS A 232      -8.001  -3.004 -23.666  1.00 90.34           H
ATOM   3736  C   LYS A 232      -9.164  -1.425 -23.009  1.00 89.22           C
ATOM   3737  O   LYS A 232      -9.893  -1.418 -24.006  1.00 87.29           O
ATOM   3738  CB  LYS A 232      -8.871  -3.611 -21.828  1.00 90.57           C
ATOM   3739 1HB  LYS A 232      -8.774  -3.284 -20.888  1.00 90.57           H
ATOM   3740 2HB  LYS A 232      -9.842  -3.686 -22.056  1.00 90.57           H
ATOM   3741  CG  LYS A 232      -8.231  -5.001 -21.935  1.00 84.85           C
ATOM   3742 1HG  LYS A 232      -8.350  -5.349 -22.865  1.00 84.85           H
ATOM   3743 2HG  LYS A 232      -7.255  -4.933 -21.727  1.00 84.85           H
ATOM   3744  CD  LYS A 232      -8.901  -5.963 -20.938  1.00 81.89           C
ATOM   3745 1HD  LYS A 232      -8.763  -5.630 -20.005  1.00 81.89           H
ATOM   3746 2HD  LYS A 232      -9.881  -6.019 -21.131  1.00 81.89           H
ATOM   3747  CE  LYS A 232      -8.273  -7.352 -21.081  1.00 73.88           C
ATOM   3748 1HE  LYS A 232      -8.444  -7.703 -22.002  1.00 73.88           H
ATOM   3749 2HE  LYS A 232      -7.287  -7.291 -20.925  1.00 73.88           H
ATOM   3750  NZ  LYS A 232      -8.834  -8.319 -20.109  1.00 65.79           N
ATOM   3751 1HZ  LYS A 232      -8.413  -9.220 -20.216  1.00 65.79           H
ATOM   3752 2HZ  LYS A 232      -9.820  -8.423 -20.236  1.00 65.79           H
ATOM   3753 3HZ  LYS A 232      -8.675  -8.016 -19.169  1.00 65.79           H
ATOM   3754  N   ILE A 233      -9.193  -0.455 -22.093  1.00 87.22           N
ATOM   3755  H   ILE A 233      -8.638  -0.559 -21.268  1.00 87.22           H
ATOM   3756  CA  ILE A 233     -10.005   0.758 -22.246  1.00 84.96           C
ATOM   3757  HA  ILE A 233     -10.941   0.445 -22.407  1.00 84.96           H
ATOM   3758  C   ILE A 233      -9.540   1.555 -23.467  1.00 85.19           C
ATOM   3759  O   ILE A 233     -10.369   1.892 -24.310  1.00 84.41           O
ATOM   3760  CB  ILE A 233      -9.981   1.609 -20.954  1.00 84.46           C
ATOM   3761  HB  ILE A 233      -9.025   1.739 -20.689  1.00 84.46           H
ATOM   3762  CG1 ILE A 233     -10.740   0.896 -19.809  1.00 82.35           C
ATOM   3763 1HG1 ILE A 233     -11.721   0.964 -19.988  1.00 82.35           H
ATOM   3764 2HG1 ILE A 233     -10.469  -0.066 -19.800  1.00 82.35           H
ATOM   3765  CG2 ILE A 233     -10.612   2.981 -21.199  1.00 81.72           C
ATOM   3766 1HG2 ILE A 233     -10.599   3.535 -20.367  1.00 81.72           H
ATOM   3767 2HG2 ILE A 233     -11.563   2.890 -21.493  1.00 81.72           H
ATOM   3768 3HG2 ILE A 233     -10.117   3.481 -21.909  1.00 81.72           H
ATOM   3769  CD1 ILE A 233     -10.465   1.485 -18.416  1.00 78.55           C
ATOM   3770 1HD1 ILE A 233     -10.976   0.993 -17.711  1.00 78.55           H
ATOM   3771 2HD1 ILE A 233     -10.733   2.447 -18.374  1.00 78.55           H
ATOM   3772 3HD1 ILE A 233      -9.493   1.427 -18.188  1.00 78.55           H
ATOM   3773  N   ILE A 234      -8.236   1.808 -23.582  1.00 84.27           N
ATOM   3774  H   ILE A 234      -7.628   1.476 -22.861  1.00 84.27           H
ATOM   3775  CA  ILE A 234      -7.639   2.545 -24.704  1.00 82.87           C
ATOM   3776  HA  ILE A 234      -8.071   3.447 -24.712  1.00 82.87           H
ATOM   3777  C   ILE A 234      -7.962   1.843 -26.021  1.00 82.78           C
ATOM   3778  O   ILE A 234      -8.530   2.468 -26.917  1.00 82.59           O
ATOM   3779  CB  ILE A 234      -6.115   2.722 -24.498  1.00 82.87           C
ATOM   3780  HB  ILE A 234      -5.719   1.825 -24.301  1.00 82.87           H
ATOM   3781  CG1 ILE A 234      -5.850   3.678 -23.311  1.00 79.90           C
ATOM   3782 1HG1 ILE A 234      -6.052   4.612 -23.604  1.00 79.90           H
ATOM   3783 2HG1 ILE A 234      -6.458   3.426 -22.558  1.00 79.90           H
ATOM   3784  CG2 ILE A 234      -5.446   3.279 -25.773  1.00 78.62           C
ATOM   3785 1HG2 ILE A 234      -4.461   3.393 -25.640  1.00 78.62           H
ATOM   3786 2HG2 ILE A 234      -5.829   4.170 -26.019  1.00 78.62           H
ATOM   3787 3HG2 ILE A 234      -5.582   2.662 -26.548  1.00 78.62           H
ATOM   3788  CD1 ILE A 234      -4.406   3.640 -22.793  1.00 74.17           C
ATOM   3789 1HD1 ILE A 234      -4.283   4.272 -22.028  1.00 74.17           H
ATOM   3790 2HD1 ILE A 234      -3.760   3.898 -23.512  1.00 74.17           H
ATOM   3791 3HD1 ILE A 234      -4.163   2.723 -22.476  1.00 74.17           H
ATOM   3792  N   PHE A 235      -7.704   0.537 -26.117  1.00 87.19           N
ATOM   3793  H   PHE A 235      -7.297   0.075 -25.329  1.00 87.19           H
ATOM   3794  CA  PHE A 235      -7.987  -0.253 -27.317  1.00 86.13           C
ATOM   3795  HA  PHE A 235      -7.468   0.178 -28.056  1.00 86.13           H
ATOM   3796  C   PHE A 235      -9.474  -0.219 -27.711  1.00 85.36           C
ATOM   3797  O   PHE A 235      -9.820  -0.078 -28.880  1.00 84.40           O
ATOM   3798  CB  PHE A 235      -7.524  -1.692 -27.068  1.00 86.97           C
ATOM   3799 1HB  PHE A 235      -6.550  -1.684 -26.840  1.00 86.97           H
ATOM   3800 2HB  PHE A 235      -8.043  -2.071 -26.302  1.00 86.97           H
ATOM   3801  CG  PHE A 235      -7.725  -2.589 -28.272  1.00 80.67           C
ATOM   3802  CD1 PHE A 235      -8.835  -3.456 -28.346  1.00 74.83           C
ATOM   3803  HD1 PHE A 235      -9.488  -3.498 -27.590  1.00 74.83           H
ATOM   3804  CD2 PHE A 235      -6.810  -2.532 -29.342  1.00 73.59           C
ATOM   3805  HD2 PHE A 235      -6.022  -1.918 -29.293  1.00 73.59           H
ATOM   3806  CE1 PHE A 235      -9.022  -4.262 -29.485  1.00 70.86           C
ATOM   3807  HE1 PHE A 235      -9.809  -4.877 -29.538  1.00 70.86           H
ATOM   3808  CE2 PHE A 235      -7.001  -3.332 -30.471  1.00 71.99           C
ATOM   3809  HE2 PHE A 235      -6.350  -3.284 -31.229  1.00 71.99           H
ATOM   3810  CZ  PHE A 235      -8.102  -4.204 -30.550  1.00 71.84           C
ATOM   3811  HZ  PHE A 235      -8.231  -4.779 -31.358  1.00 71.84           H
ATOM   3812  N   THR A 236     -10.379  -0.285 -26.740  1.00 86.21           N
ATOM   3813  H   THR A 236     -10.068  -0.400 -25.796  1.00 86.21           H
ATOM   3814  CA  THR A 236     -11.822  -0.195 -27.008  1.00 84.20           C
ATOM   3815  HA  THR A 236     -11.984  -0.860 -27.737  1.00 84.20           H
ATOM   3816  C   THR A 236     -12.217   1.195 -27.503  1.00 83.23           C
ATOM   3817  O   THR A 236     -13.041   1.315 -28.403  1.00 81.48           O
ATOM   3818  CB  THR A 236     -12.642  -0.562 -25.757  1.00 83.55           C
ATOM   3819  HB  THR A 236     -12.428   0.090 -25.029  1.00 83.55           H
ATOM   3820  OG1 THR A 236     -12.276  -1.831 -25.279  1.00 76.46           O
ATOM   3821  HG1 THR A 236     -12.193  -1.801 -24.326  1.00 76.46           H
ATOM   3822  CG2 THR A 236     -14.140  -0.611 -26.046  1.00 76.52           C
ATOM   3823 1HG2 THR A 236     -14.656  -0.850 -25.224  1.00 76.52           H
ATOM   3824 2HG2 THR A 236     -14.347  -1.292 -26.748  1.00 76.52           H
ATOM   3825 3HG2 THR A 236     -14.472   0.275 -26.370  1.00 76.52           H
ATOM   3826  N   LEU A 237     -11.637   2.251 -26.922  1.00 82.00           N
ATOM   3827  H   LEU A 237     -10.988   2.093 -26.178  1.00 82.00           H
ATOM   3828  CA  LEU A 237     -11.915   3.629 -27.332  1.00 79.61           C
ATOM   3829  HA  LEU A 237     -12.912   3.700 -27.357  1.00 79.61           H
ATOM   3830  C   LEU A 237     -11.374   3.928 -28.736  1.00 79.59           C
ATOM   3831  O   LEU A 237     -12.107   4.508 -29.529  1.00 78.73           O
ATOM   3832  CB  LEU A 237     -11.323   4.607 -26.303  1.00 78.57           C
ATOM   3833 1HB  LEU A 237     -10.379   4.333 -26.119  1.00 78.57           H
ATOM   3834 2HB  LEU A 237     -11.333   5.524 -26.702  1.00 78.57           H
ATOM   3835  CG  LEU A 237     -12.083   4.654 -24.964  1.00 72.19           C
ATOM   3836  HG  LEU A 237     -12.149   3.717 -24.622  1.00 72.19           H
ATOM   3837  CD1 LEU A 237     -11.335   5.548 -23.980  1.00 67.84           C
ATOM   3838 1HD1 LEU A 237     -11.812   5.593 -23.102  1.00 67.84           H
ATOM   3839 2HD1 LEU A 237     -11.253   6.480 -24.333  1.00 67.84           H
ATOM   3840 3HD1 LEU A 237     -10.412   5.201 -23.811  1.00 67.84           H
ATOM   3841  CD2 LEU A 237     -13.492   5.219 -25.124  1.00 68.23           C
ATOM   3842 1HD2 LEU A 237     -13.971   5.242 -24.246  1.00 68.23           H
ATOM   3843 2HD2 LEU A 237     -14.032   4.661 -25.754  1.00 68.23           H
ATOM   3844 3HD2 LEU A 237     -13.465   6.151 -25.484  1.00 68.23           H
ATOM   3845  N   THR A 238     -10.155   3.504 -29.056  1.00 81.10           N
ATOM   3846  H   THR A 238      -9.610   3.039 -28.358  1.00 81.10           H
ATOM   3847  CA  THR A 238      -9.577   3.691 -30.391  1.00 79.47           C
ATOM   3848  HA  THR A 238      -9.647   4.676 -30.548  1.00 79.47           H
ATOM   3849  C   THR A 238     -10.372   2.946 -31.448  1.00 78.44           C
ATOM   3850  O   THR A 238     -10.681   3.513 -32.490  1.00 77.13           O
ATOM   3851  CB  THR A 238      -8.107   3.264 -30.452  1.00 79.83           C
ATOM   3852  HB  THR A 238      -7.825   3.252 -31.411  1.00 79.83           H
ATOM   3853  OG1 THR A 238      -7.937   1.949 -30.000  1.00 72.52           O
ATOM   3854  HG1 THR A 238      -7.898   1.943 -29.044  1.00 72.52           H
ATOM   3855  CG2 THR A 238      -7.205   4.169 -29.613  1.00 71.87           C
ATOM   3856 1HG2 THR A 238      -6.251   3.873 -29.667  1.00 71.87           H
ATOM   3857 2HG2 THR A 238      -7.478   4.154 -28.651  1.00 71.87           H
ATOM   3858 3HG2 THR A 238      -7.252   5.116 -29.931  1.00 71.87           H
ATOM   3859  N   ARG A 239     -10.821   1.716 -31.160  1.00 84.21           N
ATOM   3860  H   ARG A 239     -10.561   1.306 -30.286  1.00 84.21           H
ATOM   3861  CA  ARG A 239     -11.678   0.941 -32.071  1.00 82.37           C
ATOM   3862  HA  ARG A 239     -11.189   0.899 -32.942  1.00 82.37           H
ATOM   3863  C   ARG A 239     -13.017   1.634 -32.345  1.00 81.08           C
ATOM   3864  O   ARG A 239     -13.465   1.644 -33.482  1.00 78.72           O
ATOM   3865  CB  ARG A 239     -11.865  -0.469 -31.515  1.00 81.17           C
ATOM   3866 1HB  ARG A 239     -10.965  -0.864 -31.329  1.00 81.17           H
ATOM   3867 2HB  ARG A 239     -12.388  -0.414 -30.664  1.00 81.17           H
ATOM   3868  CG  ARG A 239     -12.613  -1.373 -32.503  1.00 71.71           C
ATOM   3869 1HG  ARG A 239     -13.538  -1.017 -32.640  1.00 71.71           H
ATOM   3870 2HG  ARG A 239     -12.126  -1.381 -33.376  1.00 71.71           H
ATOM   3871  CD  ARG A 239     -12.699  -2.803 -31.962  1.00 70.06           C
ATOM   3872 1HD  ARG A 239     -11.779  -3.171 -31.824  1.00 70.06           H
ATOM   3873 2HD  ARG A 239     -13.195  -2.809 -31.094  1.00 70.06           H
ATOM   3874  NE  ARG A 239     -13.416  -3.676 -32.919  1.00 63.20           N
ATOM   3875  HE  ARG A 239     -13.883  -3.222 -33.678  1.00 63.20           H
ATOM   3876  CZ  ARG A 239     -13.502  -4.995 -32.872  1.00 56.91           C
ATOM   3877  NH1 ARG A 239     -12.948  -5.677 -31.914  1.00 53.95           N
ATOM   3878 1HH1 ARG A 239     -12.443  -5.205 -31.191  1.00 53.95           H
ATOM   3879 2HH1 ARG A 239     -13.027  -6.674 -31.900  1.00 53.95           H
ATOM   3880  NH2 ARG A 239     -14.136  -5.639 -33.801  1.00 49.46           N
ATOM   3881 1HH2 ARG A 239     -14.561  -5.139 -34.555  1.00 49.46           H
ATOM   3882 2HH2 ARG A 239     -14.200  -6.636 -33.764  1.00 49.46           H
ATOM   3883  N   VAL A 240     -13.648   2.214 -31.329  1.00 80.50           N
ATOM   3884  H   VAL A 240     -13.241   2.159 -30.417  1.00 80.50           H
ATOM   3885  CA  VAL A 240     -14.929   2.938 -31.494  1.00 77.65           C
ATOM   3886  HA  VAL A 240     -15.506   2.334 -32.044  1.00 77.65           H
ATOM   3887  C   VAL A 240     -14.754   4.245 -32.272  1.00 76.63           C
ATOM   3888  O   VAL A 240     -15.664   4.638 -32.994  1.00 74.68           O
ATOM   3889  CB  VAL A 240     -15.587   3.191 -30.120  1.00 75.99           C
ATOM   3890  HB  VAL A 240     -14.871   3.624 -29.572  1.00 75.99           H
ATOM   3891  CG1 VAL A 240     -16.800   4.129 -30.164  1.00 70.01           C
ATOM   3892 1HG1 VAL A 240     -17.186   4.258 -29.251  1.00 70.01           H
ATOM   3893 2HG1 VAL A 240     -17.519   3.758 -30.752  1.00 70.01           H
ATOM   3894 3HG1 VAL A 240     -16.545   5.028 -30.520  1.00 70.01           H
ATOM   3895  CG2 VAL A 240     -16.086   1.868 -29.509  1.00 71.60           C
ATOM   3896 1HG2 VAL A 240     -16.514   2.023 -28.619  1.00 71.60           H
ATOM   3897 2HG2 VAL A 240     -15.331   1.226 -29.379  1.00 71.60           H
ATOM   3898 3HG2 VAL A 240     -16.762   1.432 -30.103  1.00 71.60           H
ATOM   3899  N   LEU A 241     -13.604   4.911 -32.146  1.00 77.05           N
ATOM   3900  H   LEU A 241     -12.919   4.560 -31.508  1.00 77.05           H
ATOM   3901  CA  LEU A 241     -13.294   6.136 -32.899  1.00 74.48           C
ATOM   3902  HA  LEU A 241     -14.132   6.681 -32.858  1.00 74.48           H
ATOM   3903  C   LEU A 241     -12.996   5.875 -34.383  1.00 73.63           C
ATOM   3904  O   LEU A 241     -13.119   6.802 -35.174  1.00 71.27           O
ATOM   3905  CB  LEU A 241     -12.107   6.858 -32.226  1.00 72.95           C
ATOM   3906 1HB  LEU A 241     -11.381   6.189 -32.069  1.00 72.95           H
ATOM   3907 2HB  LEU A 241     -11.778   7.568 -32.849  1.00 72.95           H
ATOM   3908  CG  LEU A 241     -12.450   7.521 -30.878  1.00 66.42           C
ATOM   3909  HG  LEU A 241     -12.961   6.851 -30.340  1.00 66.42           H
ATOM   3910  CD1 LEU A 241     -11.164   7.931 -30.160  1.00 63.78           C
ATOM   3911 1HD1 LEU A 241     -11.366   8.364 -29.282  1.00 63.78           H
ATOM   3912 2HD1 LEU A 241     -10.639   8.581 -30.709  1.00 63.78           H
ATOM   3913 3HD1 LEU A 241     -10.583   7.136 -29.984  1.00 63.78           H
ATOM   3914  CD2 LEU A 241     -13.320   8.770 -31.048  1.00 63.35           C
ATOM   3915 1HD2 LEU A 241     -13.530   9.184 -30.162  1.00 63.35           H
ATOM   3916 2HD2 LEU A 241     -14.186   8.546 -31.496  1.00 63.35           H
ATOM   3917 3HD2 LEU A 241     -12.855   9.458 -31.606  1.00 63.35           H
ATOM   3918  N   HIS A 242     -12.606   4.653 -34.749  1.00 80.54           N
ATOM   3919  H   HIS A 242     -12.517   3.961 -34.032  1.00 80.54           H
ATOM   3920  CA  HIS A 242     -12.296   4.247 -36.133  1.00 78.89           C
ATOM   3921  HA  HIS A 242     -12.147   5.109 -36.618  1.00 78.89           H
ATOM   3922  C   HIS A 242     -13.462   3.531 -36.844  1.00 76.06           C
ATOM   3923  O   HIS A 242     -13.280   3.047 -37.952  1.00 72.56           O
ATOM   3924  CB  HIS A 242     -11.024   3.378 -36.143  1.00 77.83           C
ATOM   3925 1HB  HIS A 242     -11.106   2.680 -35.432  1.00 77.83           H
ATOM   3926 2HB  HIS A 242     -10.943   2.936 -37.037  1.00 77.83           H
ATOM   3927  CG  HIS A 242      -9.750   4.152 -35.890  1.00 71.54           C
ATOM   3928  ND1 HIS A 242      -9.315   4.607 -34.678  1.00 65.16           N
ATOM   3929  HD1 HIS A 242      -9.789   4.490 -33.805  1.00 65.16           H
ATOM   3930  CD2 HIS A 242      -8.809   4.523 -36.817  1.00 64.45           C
ATOM   3931  HD2 HIS A 242      -8.846   4.339 -37.799  1.00 64.45           H
ATOM   3932  CE1 HIS A 242      -8.139   5.240 -34.856  1.00 62.26           C
ATOM   3933  HE1 HIS A 242      -7.605   5.674 -34.131  1.00 62.26           H
ATOM   3934  NE2 HIS A 242      -7.792   5.201 -36.147  1.00 63.53           N
ATOM   3935  N   GLN A 243     -14.639   3.408 -36.215  1.00 77.87           N
ATOM   3936  H   GLN A 243     -14.708   3.690 -35.258  1.00 77.87           H
ATOM   3937  CA  GLN A 243     -15.831   2.873 -36.885  1.00 76.29           C
ATOM   3938  HA  GLN A 243     -15.509   2.154 -37.500  1.00 76.29           H
ATOM   3939  C   GLN A 243     -16.508   3.961 -37.731  1.00 75.17           C
ATOM   3940  O   GLN A 243     -16.633   5.101 -37.283  1.00 70.68           O
ATOM   3941  CB  GLN A 243     -16.786   2.232 -35.869  1.00 73.38           C
ATOM   3942 1HB  GLN A 243     -16.781   2.772 -35.027  1.00 73.38           H
ATOM   3943 2HB  GLN A 243     -17.710   2.218 -36.251  1.00 73.38           H
ATOM   3944  CG  GLN A 243     -16.342   0.791 -35.553  1.00 65.67           C
ATOM   3945 1HG  GLN A 243     -16.365   0.259 -36.400  1.00 65.67           H
ATOM   3946 2HG  GLN A 243     -15.406   0.818 -35.201  1.00 65.67           H
ATOM   3947  CD  GLN A 243     -17.220   0.082 -34.520  1.00 63.01           C
ATOM   3948  OE1 GLN A 243     -17.637   0.626 -33.513  1.00 59.25           O
ATOM   3949  NE2 GLN A 243     -17.496  -1.191 -34.710  1.00 54.64           N
ATOM   3950 1HE2 GLN A 243     -18.038  -1.691 -34.035  1.00 54.64           H
ATOM   3951 2HE2 GLN A 243     -17.164  -1.658 -35.530  1.00 54.64           H
ATOM   3952  N   ASP A 244     -16.948   3.599 -38.956  1.00 69.41           N
ATOM   3953  H   ASP A 244     -16.983   2.619 -39.152  1.00 69.41           H
ATOM   3954  CA  ASP A 244     -17.377   4.501 -40.021  1.00 66.89           C
ATOM   3955  HA  ASP A 244     -16.534   5.001 -40.219  1.00 66.89           H
ATOM   3956  C   ASP A 244     -18.451   5.528 -39.613  1.00 65.37           C
ATOM   3957  O   ASP A 244     -19.443   5.193 -38.948  1.00 61.28           O
ATOM   3958  CB  ASP A 244     -17.896   3.685 -41.221  1.00 62.37           C
ATOM   3959 1HB  ASP A 244     -18.409   2.895 -40.884  1.00 62.37           H
ATOM   3960 2HB  ASP A 244     -18.497   4.262 -41.775  1.00 62.37           H
ATOM   3961  CG  ASP A 244     -16.757   3.186 -42.099  1.00 55.86           C
ATOM   3962  OD1 ASP A 244     -15.921   4.040 -42.455  1.00 51.80           O
ATOM   3963  OD2 ASP A 244     -16.736   1.971 -42.383  1.00 50.91           O
ATOM   3964  N   PRO A 245     -18.334   6.787 -40.087  1.00 64.34           N
ATOM   3965  CA  PRO A 245     -19.266   7.875 -39.783  1.00 62.74           C
ATOM   3966  HA  PRO A 245     -19.356   7.919 -38.788  1.00 62.74           H
ATOM   3967  C   PRO A 245     -20.704   7.639 -40.286  1.00 62.82           C
ATOM   3968  O   PRO A 245     -21.625   8.302 -39.804  1.00 59.92           O
ATOM   3969  CB  PRO A 245     -18.631   9.136 -40.394  1.00 60.21           C
ATOM   3970 1HB  PRO A 245     -19.330   9.718 -40.808  1.00 60.21           H
ATOM   3971 2HB  PRO A 245     -18.135   9.655 -39.697  1.00 60.21           H
ATOM   3972  CG  PRO A 245     -17.667   8.618 -41.461  1.00 57.63           C
ATOM   3973 1HG  PRO A 245     -18.129   8.508 -42.341  1.00 57.63           H
ATOM   3974 2HG  PRO A 245     -16.886   9.233 -41.569  1.00 57.63           H
ATOM   3975  CD  PRO A 245     -17.228   7.270 -40.902  1.00 61.24           C
ATOM   3976 1HD  PRO A 245     -17.047   6.617 -41.637  1.00 61.24           H
ATOM   3977 2HD  PRO A 245     -16.412   7.365 -40.332  1.00 61.24           H
ATOM   3978  N   HIS A 246     -20.938   6.681 -41.218  1.00 67.73           N
ATOM   3979  H   HIS A 246     -20.165   6.130 -41.531  1.00 67.73           H
ATOM   3980  CA  HIS A 246     -22.259   6.408 -41.792  1.00 66.70           C
ATOM   3981  HA  HIS A 246     -22.664   7.313 -41.923  1.00 66.70           H
ATOM   3982  C   HIS A 246     -23.214   5.654 -40.843  1.00 64.68           C
ATOM   3983  O   HIS A 246     -24.423   5.912 -40.876  1.00 61.74           O
ATOM   3984  CB  HIS A 246     -22.091   5.695 -43.142  1.00 66.14           C
ATOM   3985 1HB  HIS A 246     -21.137   5.413 -43.249  1.00 66.14           H
ATOM   3986 2HB  HIS A 246     -22.682   4.888 -43.164  1.00 66.14           H
ATOM   3987  CG  HIS A 246     -22.462   6.598 -44.300  1.00 61.82           C
ATOM   3988  ND1 HIS A 246     -23.740   6.913 -44.684  1.00 57.15           N
ATOM   3989  HD1 HIS A 246     -24.581   6.569 -44.265  1.00 57.15           H
ATOM   3990  CD2 HIS A 246     -21.605   7.275 -45.119  1.00 56.59           C
ATOM   3991  HD2 HIS A 246     -20.606   7.248 -45.082  1.00 56.59           H
ATOM   3992  CE1 HIS A 246     -23.665   7.764 -45.721  1.00 53.61           C
ATOM   3993  HE1 HIS A 246     -24.454   8.152 -46.198  1.00 53.61           H
ATOM   3994  NE2 HIS A 246     -22.385   8.020 -46.027  1.00 56.35           N
ATOM   3995  N   GLU A 247     -22.721   4.810 -39.928  1.00 62.88           N
ATOM   3996  H   GLU A 247     -21.744   4.597 -39.950  1.00 62.88           H
ATOM   3997  CA  GLU A 247     -23.561   4.177 -38.883  1.00 62.73           C
ATOM   3998  HA  GLU A 247     -24.421   3.981 -39.354  1.00 62.73           H
ATOM   3999  C   GLU A 247     -23.843   5.119 -37.691  1.00 61.10           C
ATOM   4000  O   GLU A 247     -24.782   4.911 -36.922  1.00 58.84           O
ATOM   4001  CB  GLU A 247     -22.932   2.873 -38.380  1.00 60.58           C
ATOM   4002 1HB  GLU A 247     -21.952   3.025 -38.255  1.00 60.58           H
ATOM   4003 2HB  GLU A 247     -23.349   2.642 -37.501  1.00 60.58           H
ATOM   4004  CG  GLU A 247     -23.127   1.685 -39.345  1.00 52.53           C
ATOM   4005 1HG  GLU A 247     -24.020   1.771 -39.786  1.00 52.53           H
ATOM   4006 2HG  GLU A 247     -22.408   1.712 -40.039  1.00 52.53           H
ATOM   4007  CD  GLU A 247     -23.060   0.328 -38.602  1.00 50.55           C
ATOM   4008  OE1 GLU A 247     -23.699  -0.623 -39.088  1.00 46.43           O
ATOM   4009  OE2 GLU A 247     -22.418   0.266 -37.520  1.00 46.37           O
ATOM   4010  N   LEU A 248     -23.048   6.177 -37.529  1.00 55.40           N
ATOM   4011  H   LEU A 248     -22.321   6.327 -38.199  1.00 55.40           H
ATOM   4012  CA  LEU A 248     -23.179   7.128 -36.430  1.00 54.42           C
ATOM   4013  HA  LEU A 248     -23.358   6.547 -35.636  1.00 54.42           H
ATOM   4014  C   LEU A 248     -24.387   8.078 -36.577  1.00 54.81           C
ATOM   4015  O   LEU A 248     -24.876   8.590 -35.572  1.00 52.24           O
ATOM   4016  CB  LEU A 248     -21.860   7.912 -36.255  1.00 51.11           C
ATOM   4017 1HB  LEU A 248     -21.206   7.592 -36.941  1.00 51.11           H
ATOM   4018 2HB  LEU A 248     -22.046   8.884 -36.399  1.00 51.11           H
ATOM   4019  CG  LEU A 248     -21.235   7.729 -34.851  1.00 47.15           C
ATOM   4020  HG  LEU A 248     -21.980   7.660 -34.188  1.00 47.15           H
ATOM   4021  CD1 LEU A 248     -20.380   6.464 -34.799  1.00 44.75           C
ATOM   4022 1HD1 LEU A 248     -19.974   6.343 -33.893  1.00 44.75           H
ATOM   4023 2HD1 LEU A 248     -19.636   6.507 -35.466  1.00 44.75           H
ATOM   4024 3HD1 LEU A 248     -20.928   5.652 -35.002  1.00 44.75           H
ATOM   4025  CD2 LEU A 248     -20.351   8.914 -34.490  1.00 44.60           C
ATOM   4026 1HD2 LEU A 248     -19.947   8.796 -33.583  1.00 44.60           H
ATOM   4027 2HD2 LEU A 248     -20.877   9.765 -34.484  1.00 44.60           H
ATOM   4028 3HD2 LEU A 248     -19.605   9.018 -35.148  1.00 44.60           H
ATOM   4029  N   GLN A 249     -24.866   8.322 -37.801  1.00 55.35           N
ATOM   4030  H   GLN A 249     -24.473   7.833 -38.580  1.00 55.35           H
ATOM   4031  CA  GLN A 249     -25.951   9.285 -38.041  1.00 54.82           C
ATOM   4032  HA  GLN A 249     -25.677  10.073 -37.490  1.00 54.82           H
ATOM   4033  C   GLN A 249     -27.328   8.824 -37.522  1.00 54.55           C
ATOM   4034  O   GLN A 249     -28.152   9.661 -37.152  1.00 53.32           O
ATOM   4035  CB  GLN A 249     -26.021   9.668 -39.528  1.00 51.56           C
ATOM   4036 1HB  GLN A 249     -25.972   8.835 -40.079  1.00 51.56           H
ATOM   4037 2HB  GLN A 249     -26.889  10.133 -39.702  1.00 51.56           H
ATOM   4038  CG  GLN A 249     -24.856  10.606 -39.922  1.00 45.62           C
ATOM   4039 1HG  GLN A 249     -24.712  11.266 -39.185  1.00 45.62           H
ATOM   4040 2HG  GLN A 249     -24.029  10.057 -40.044  1.00 45.62           H
ATOM   4041  CD  GLN A 249     -25.114  11.381 -41.217  1.00 42.88           C
ATOM   4042  OE1 GLN A 249     -26.063  11.154 -41.956  1.00 38.43           O
ATOM   4043  NE2 GLN A 249     -24.302  12.355 -41.535  1.00 37.31           N
ATOM   4044 1HE2 GLN A 249     -24.465  12.891 -42.363  1.00 37.31           H
ATOM   4045 2HE2 GLN A 249     -23.518  12.564 -40.950  1.00 37.31           H
ATOM   4046  N   LEU A 250     -27.563   7.514 -37.364  1.00 52.37           N
ATOM   4047  H   LEU A 250     -26.860   6.867 -37.660  1.00 52.37           H
ATOM   4048  CA  LEU A 250     -28.804   6.979 -36.777  1.00 51.97           C
ATOM   4049  HA  LEU A 250     -29.541   7.559 -37.124  1.00 51.97           H
ATOM   4050  C   LEU A 250     -28.886   7.123 -35.241  1.00 52.90           C
ATOM   4051  O   LEU A 250     -29.960   6.954 -34.668  1.00 50.00           O
ATOM   4052  CB  LEU A 250     -28.982   5.527 -37.264  1.00 47.78           C
ATOM   4053 1HB  LEU A 250     -28.080   5.108 -37.367  1.00 47.78           H
ATOM   4054 2HB  LEU A 250     -29.509   5.020 -36.582  1.00 47.78           H
ATOM   4055  CG  LEU A 250     -29.721   5.459 -38.617  1.00 43.42           C
ATOM   4056  HG  LEU A 250     -29.489   6.284 -39.132  1.00 43.42           H
ATOM   4057  CD1 LEU A 250     -29.283   4.244 -39.416  1.00 41.46           C
ATOM   4058 1HD1 LEU A 250     -29.762   4.200 -40.293  1.00 41.46           H
ATOM   4059 2HD1 LEU A 250     -29.476   3.399 -38.918  1.00 41.46           H
ATOM   4060 3HD1 LEU A 250     -28.301   4.273 -39.603  1.00 41.46           H
ATOM   4061  CD2 LEU A 250     -31.245   5.372 -38.401  1.00 42.45           C
ATOM   4062 1HD2 LEU A 250     -31.729   5.328 -39.275  1.00 42.45           H
ATOM   4063 2HD2 LEU A 250     -31.583   6.171 -37.903  1.00 42.45           H
ATOM   4064 3HD2 LEU A 250     -31.486   4.557 -37.874  1.00 42.45           H
ATOM   4065  N   ASN A 251     -27.786   7.478 -34.553  1.00 50.93           N
ATOM   4066  H   ASN A 251     -26.957   7.677 -35.076  1.00 50.93           H
ATOM   4067  CA  ASN A 251     -27.711   7.596 -33.088  1.00 51.83           C
ATOM   4068  HA  ASN A 251     -28.648   7.472 -32.761  1.00 51.83           H
ATOM   4069  C   ASN A 251     -27.322   9.007 -32.586  1.00 51.79           C
ATOM   4070  O   ASN A 251     -26.798   9.154 -31.476  1.00 49.38           O
ATOM   4071  CB  ASN A 251     -26.823   6.462 -32.545  1.00 48.69           C
ATOM   4072 1HB  ASN A 251     -26.127   6.240 -33.228  1.00 48.69           H
ATOM   4073 2HB  ASN A 251     -26.378   6.773 -31.705  1.00 48.69           H
ATOM   4074  CG  ASN A 251     -27.610   5.197 -32.232  1.00 45.16           C
ATOM   4075  OD1 ASN A 251     -28.680   5.225 -31.659  1.00 42.55           O
ATOM   4076  ND2 ASN A 251     -27.066   4.048 -32.536  1.00 40.86           N
ATOM   4077 1HD2 ASN A 251     -27.531   3.196 -32.297  1.00 40.86           H
ATOM   4078 2HD2 ASN A 251     -26.185   4.021 -33.008  1.00 40.86           H
ATOM   4079  N   GLN A 252     -27.608  10.055 -33.338  1.00 47.76           N
ATOM   4080  H   GLN A 252     -28.111   9.895 -34.187  1.00 47.76           H
ATOM   4081  CA  GLN A 252     -27.235  11.450 -33.011  1.00 48.04           C
ATOM   4082  HA  GLN A 252     -26.252  11.379 -32.842  1.00 48.04           H
ATOM   4083  C   GLN A 252     -27.822  12.023 -31.698  1.00 49.14           C
ATOM   4084  O   GLN A 252     -27.458  13.136 -31.312  1.00 46.96           O
ATOM   4085  CB  GLN A 252     -27.557  12.364 -34.218  1.00 44.13           C
ATOM   4086 1HB  GLN A 252     -28.349  11.995 -34.704  1.00 44.13           H
ATOM   4087 2HB  GLN A 252     -27.769  13.283 -33.884  1.00 44.13           H
ATOM   4088  CG  GLN A 252     -26.383  12.459 -35.198  1.00 39.39           C
ATOM   4089 1HG  GLN A 252     -25.559  12.705 -34.688  1.00 39.39           H
ATOM   4090 2HG  GLN A 252     -26.254  11.566 -35.630  1.00 39.39           H
ATOM   4091  CD  GLN A 252     -26.607  13.502 -36.293  1.00 36.78           C
ATOM   4092  OE1 GLN A 252     -27.670  14.070 -36.445  1.00 33.74           O
ATOM   4093  NE2 GLN A 252     -25.609  13.818 -37.090  1.00 34.31           N
ATOM   4094 1HE2 GLN A 252     -25.736  14.511 -37.800  1.00 34.31           H
ATOM   4095 2HE2 GLN A 252     -24.723  13.365 -36.986  1.00 34.31           H
ATOM   4096  N   SER A 253     -28.614  11.284 -30.918  1.00 47.95           N
ATOM   4097  H   SER A 253     -28.835  10.354 -31.211  1.00 47.95           H
ATOM   4098  CA  SER A 253     -29.178  11.770 -29.647  1.00 48.55           C
ATOM   4099  HA  SER A 253     -29.267  12.757 -29.783  1.00 48.55           H
ATOM   4100  C   SER A 253     -28.255  11.638 -28.414  1.00 49.95           C
ATOM   4101  O   SER A 253     -28.662  11.977 -27.308  1.00 47.75           O
ATOM   4102  CB  SER A 253     -30.551  11.122 -29.435  1.00 44.13           C
ATOM   4103 1HB  SER A 253     -31.121  11.217 -30.251  1.00 44.13           H
ATOM   4104 2HB  SER A 253     -30.458  10.154 -29.204  1.00 44.13           H
ATOM   4105  OG  SER A 253     -31.225  11.755 -28.365  1.00 39.02           O
ATOM   4106  HG  SER A 253     -32.141  11.898 -28.604  1.00 39.02           H
ATOM   4107  N   LYS A 254     -27.002  11.151 -28.531  1.00 48.30           N
ATOM   4108  H   LYS A 254     -26.656  10.934 -29.444  1.00 48.30           H
ATOM   4109  CA  LYS A 254     -26.118  10.924 -27.367  1.00 49.49           C
ATOM   4110  HA  LYS A 254     -26.457  11.566 -26.680  1.00 49.49           H
ATOM   4111  C   LYS A 254     -24.649  11.347 -27.560  1.00 51.15           C
ATOM   4112  O   LYS A 254     -23.731  10.582 -27.258  1.00 48.83           O
ATOM   4113  CB  LYS A 254     -26.275   9.464 -26.877  1.00 46.61           C
ATOM   4114 1HB  LYS A 254     -26.504   8.880 -27.656  1.00 46.61           H
ATOM   4115 2HB  LYS A 254     -25.412   9.159 -26.474  1.00 46.61           H
ATOM   4116  CG  LYS A 254     -27.379   9.331 -25.826  1.00 42.87           C
ATOM   4117 1HG  LYS A 254     -27.152   9.906 -25.040  1.00 42.87           H
ATOM   4118 2HG  LYS A 254     -28.245   9.634 -26.222  1.00 42.87           H
ATOM   4119  CD  LYS A 254     -27.519   7.875 -25.362  1.00 39.95           C
ATOM   4120 1HD  LYS A 254     -27.745   7.297 -26.146  1.00 39.95           H
ATOM   4121 2HD  LYS A 254     -26.656   7.570 -24.960  1.00 39.95           H
ATOM   4122  CE  LYS A 254     -28.631   7.768 -24.315  1.00 36.17           C
ATOM   4123 1HE  LYS A 254     -28.327   8.178 -23.455  1.00 36.17           H
ATOM   4124 2HE  LYS A 254     -29.449   8.242 -24.640  1.00 36.17           H
ATOM   4125  NZ  LYS A 254     -28.988   6.364 -24.053  1.00 33.06           N
ATOM   4126 1HZ  LYS A 254     -29.714   6.301 -23.369  1.00 33.06           H
ATOM   4127 2HZ  LYS A 254     -28.200   5.851 -23.713  1.00 33.06           H
ATOM   4128 3HZ  LYS A 254     -29.311   5.915 -24.886  1.00 33.06           H
ATOM   4129  N   ASN A 255     -24.403  12.600 -27.911  1.00 49.87           N
ATOM   4130  H   ASN A 255     -25.190  13.181 -28.121  1.00 49.87           H
ATOM   4131  CA  ASN A 255     -23.060  13.211 -28.018  1.00 51.37           C
ATOM   4132  HA  ASN A 255     -22.567  12.577 -28.614  1.00 51.37           H
ATOM   4133  C   ASN A 255     -22.214  13.248 -26.711  1.00 54.29           C
ATOM   4134  O   ASN A 255     -21.076  13.702 -26.722  1.00 51.54           O
ATOM   4135  CB  ASN A 255     -23.204  14.610 -28.657  1.00 46.54           C
ATOM   4136 1HB  ASN A 255     -24.082  15.002 -28.383  1.00 46.54           H
ATOM   4137 2HB  ASN A 255     -22.461  15.194 -28.330  1.00 46.54           H
ATOM   4138  CG  ASN A 255     -23.150  14.576 -30.179  1.00 42.39           C
ATOM   4139  OD1 ASN A 255     -22.737  13.601 -30.770  1.00 38.98           O
ATOM   4140  ND2 ASN A 255     -23.538  15.632 -30.845  1.00 37.59           N
ATOM   4141 1HD2 ASN A 255     -23.495  15.637 -31.844  1.00 37.59           H
ATOM   4142 2HD2 ASN A 255     -23.878  16.435 -30.355  1.00 37.59           H
ATOM   4143  N   ASN A 256     -22.718  12.735 -25.577  1.00 54.12           N
ATOM   4144  H   ASN A 256     -23.638  12.344 -25.606  1.00 54.12           H
ATOM   4145  CA  ASN A 256     -21.999  12.713 -24.295  1.00 55.94           C
ATOM   4146  HA  ASN A 256     -21.285  13.406 -24.396  1.00 55.94           H
ATOM   4147  C   ASN A 256     -21.246  11.392 -24.001  1.00 58.92           C
ATOM   4148  O   ASN A 256     -20.466  11.338 -23.055  1.00 56.90           O
ATOM   4149  CB  ASN A 256     -22.984  13.089 -23.172  1.00 50.96           C
ATOM   4150 1HB  ASN A 256     -23.823  12.557 -23.282  1.00 50.96           H
ATOM   4151 2HB  ASN A 256     -22.568  12.876 -22.288  1.00 50.96           H
ATOM   4152  CG  ASN A 256     -23.342  14.569 -23.195  1.00 46.77           C
ATOM   4153  OD1 ASN A 256     -22.602  15.401 -23.677  1.00 42.80           O
ATOM   4154  ND2 ASN A 256     -24.475  14.938 -22.648  1.00 41.32           N
ATOM   4155 1HD2 ASN A 256     -24.729  15.905 -22.628  1.00 41.32           H
ATOM   4156 2HD2 ASN A 256     -25.085  14.252 -22.251  1.00 41.32           H
ATOM   4157  N   ILE A 257     -21.452  10.333 -24.790  1.00 60.44           N
ATOM   4158  H   ILE A 257     -22.054  10.442 -25.581  1.00 60.44           H
ATOM   4159  CA  ILE A 257     -20.840   9.013 -24.556  1.00 61.18           C
ATOM   4160  HA  ILE A 257     -21.049   8.797 -23.602  1.00 61.18           H
ATOM   4161  C   ILE A 257     -19.306   9.053 -24.674  1.00 65.10           C
ATOM   4162  O   ILE A 257     -18.643   8.559 -23.762  1.00 63.68           O
ATOM   4163  CB  ILE A 257     -21.488   7.935 -25.452  1.00 57.24           C
ATOM   4164  HB  ILE A 257     -21.366   8.210 -26.406  1.00 57.24           H
ATOM   4165  CG1 ILE A 257     -23.004   7.817 -25.138  1.00 51.70           C
ATOM   4166 1HG1 ILE A 257     -23.109   7.489 -24.199  1.00 51.70           H
ATOM   4167 2HG1 ILE A 257     -23.417   8.724 -25.223  1.00 51.70           H
ATOM   4168  CG2 ILE A 257     -20.799   6.570 -25.259  1.00 49.96           C
ATOM   4169 1HG2 ILE A 257     -21.218   5.872 -25.839  1.00 49.96           H
ATOM   4170 2HG2 ILE A 257     -20.870   6.264 -24.310  1.00 49.96           H
ATOM   4171 3HG2 ILE A 257     -19.828   6.622 -25.494  1.00 49.96           H
ATOM   4172  CD1 ILE A 257     -23.773   6.865 -26.054  1.00 46.55           C
ATOM   4173 1HD1 ILE A 257     -24.741   6.831 -25.804  1.00 46.55           H
ATOM   4174 2HD1 ILE A 257     -23.407   5.936 -25.994  1.00 46.55           H
ATOM   4175 3HD1 ILE A 257     -23.712   7.158 -27.008  1.00 46.55           H
ATOM   4176  N   PRO A 258     -18.683   9.654 -25.713  1.00 66.00           N
ATOM   4177  CA  PRO A 258     -17.229   9.678 -25.835  1.00 68.12           C
ATOM   4178  HA  PRO A 258     -16.882   8.748 -25.719  1.00 68.12           H
ATOM   4179  C   PRO A 258     -16.571  10.504 -24.720  1.00 72.01           C
ATOM   4180  O   PRO A 258     -15.567  10.070 -24.150  1.00 71.19           O
ATOM   4181  CB  PRO A 258     -16.934  10.218 -27.240  1.00 63.85           C
ATOM   4182 1HB  PRO A 258     -16.130  10.812 -27.231  1.00 63.85           H
ATOM   4183 2HB  PRO A 258     -16.788   9.469 -27.886  1.00 63.85           H
ATOM   4184  CG  PRO A 258     -18.188  11.011 -27.607  1.00 59.31           C
ATOM   4185 1HG  PRO A 258     -18.135  11.949 -27.265  1.00 59.31           H
ATOM   4186 2HG  PRO A 258     -18.330  11.025 -28.597  1.00 59.31           H
ATOM   4187  CD  PRO A 258     -19.295  10.228 -26.902  1.00 61.41           C
ATOM   4188 1HD  PRO A 258     -20.048  10.828 -26.632  1.00 61.41           H
ATOM   4189 2HD  PRO A 258     -19.646   9.494 -27.483  1.00 61.41           H
ATOM   4190  N   ARG A 259     -17.180  11.639 -24.307  1.00 73.95           N
ATOM   4191  H   ARG A 259     -18.017  11.925 -24.773  1.00 73.95           H
ATOM   4192  CA  ARG A 259     -16.670  12.476 -23.203  1.00 75.74           C
ATOM   4193  HA  ARG A 259     -15.719  12.662 -23.449  1.00 75.74           H
ATOM   4194  C   ARG A 259     -16.692  11.742 -21.858  1.00 77.39           C
ATOM   4195  O   ARG A 259     -15.715  11.796 -21.125  1.00 75.64           O
ATOM   4196  CB  ARG A 259     -17.466  13.787 -23.101  1.00 73.80           C
ATOM   4197 1HB  ARG A 259     -18.440  13.566 -23.064  1.00 73.80           H
ATOM   4198 2HB  ARG A 259     -17.198  14.258 -22.260  1.00 73.80           H
ATOM   4199  CG  ARG A 259     -17.216  14.729 -24.299  1.00 64.85           C
ATOM   4200 1HG  ARG A 259     -16.236  14.909 -24.379  1.00 64.85           H
ATOM   4201 2HG  ARG A 259     -17.544  14.293 -25.137  1.00 64.85           H
ATOM   4202  CD  ARG A 259     -17.961  16.061 -24.096  1.00 63.23           C
ATOM   4203 1HD  ARG A 259     -18.943  15.891 -24.019  1.00 63.23           H
ATOM   4204 2HD  ARG A 259     -17.633  16.509 -23.264  1.00 63.23           H
ATOM   4205  NE  ARG A 259     -17.752  16.988 -25.218  1.00 55.69           N
ATOM   4206  HE  ARG A 259     -17.109  16.697 -25.926  1.00 55.69           H
ATOM   4207  CZ  ARG A 259     -18.329  18.171 -25.388  1.00 49.04           C
ATOM   4208  NH1 ARG A 259     -19.178  18.661 -24.524  1.00 46.54           N
ATOM   4209 1HH1 ARG A 259     -19.412  18.141 -23.703  1.00 46.54           H
ATOM   4210 2HH1 ARG A 259     -19.594  19.556 -24.684  1.00 46.54           H
ATOM   4211  NH2 ARG A 259     -18.057  18.900 -26.430  1.00 44.12           N
ATOM   4212 1HH2 ARG A 259     -17.406  18.571 -27.114  1.00 44.12           H
ATOM   4213 2HH2 ARG A 259     -18.498  19.790 -26.547  1.00 44.12           H
ATOM   4214  N   ALA A 260     -17.762  11.005 -21.544  1.00 75.46           N
ATOM   4215  H   ALA A 260     -18.530  10.985 -22.184  1.00 75.46           H
ATOM   4216  CA  ALA A 260     -17.865  10.225 -20.308  1.00 75.90           C
ATOM   4217  HA  ALA A 260     -17.631  10.851 -19.564  1.00 75.90           H
ATOM   4218  C   ALA A 260     -16.858   9.062 -20.258  1.00 78.00           C
ATOM   4219  O   ALA A 260     -16.253   8.799 -19.214  1.00 77.77           O
ATOM   4220  CB  ALA A 260     -19.306   9.722 -20.174  1.00 73.66           C
ATOM   4221 1HB  ALA A 260     -19.955  10.482 -20.207  1.00 73.66           H
ATOM   4222 2HB  ALA A 260     -19.439   9.242 -19.307  1.00 73.66           H
ATOM   4223 3HB  ALA A 260     -19.535   9.089 -20.914  1.00 73.66           H
ATOM   4224  N   ARG A 261     -16.630   8.389 -21.394  1.00 73.69           N
ATOM   4225  H   ARG A 261     -17.175   8.625 -22.199  1.00 73.69           H
ATOM   4226  CA  ARG A 261     -15.623   7.321 -21.527  1.00 74.89           C
ATOM   4227  HA  ARG A 261     -15.787   6.689 -20.770  1.00 74.89           H
ATOM   4228  C   ARG A 261     -14.203   7.881 -21.399  1.00 77.78           C
ATOM   4229  O   ARG A 261     -13.404   7.305 -20.666  1.00 78.58           O
ATOM   4230  CB  ARG A 261     -15.804   6.585 -22.856  1.00 73.29           C
ATOM   4231 1HB  ARG A 261     -15.876   7.264 -23.587  1.00 73.29           H
ATOM   4232 2HB  ARG A 261     -15.000   6.011 -23.012  1.00 73.29           H
ATOM   4233  CG  ARG A 261     -17.059   5.695 -22.884  1.00 67.75           C
ATOM   4234 1HG  ARG A 261     -16.984   4.990 -22.179  1.00 67.75           H
ATOM   4235 2HG  ARG A 261     -17.869   6.255 -22.711  1.00 67.75           H
ATOM   4236  CD  ARG A 261     -17.188   5.028 -24.257  1.00 66.14           C
ATOM   4237 1HD  ARG A 261     -17.230   5.733 -24.965  1.00 66.14           H
ATOM   4238 2HD  ARG A 261     -16.394   4.442 -24.417  1.00 66.14           H
ATOM   4239  NE  ARG A 261     -18.403   4.190 -24.376  1.00 61.54           N
ATOM   4240  HE  ARG A 261     -19.062   4.240 -23.625  1.00 61.54           H
ATOM   4241  CZ  ARG A 261     -18.701   3.382 -25.379  1.00 54.35           C
ATOM   4242  NH1 ARG A 261     -17.908   3.228 -26.406  1.00 52.19           N
ATOM   4243 1HH1 ARG A 261     -17.044   3.730 -26.450  1.00 52.19           H
ATOM   4244 2HH1 ARG A 261     -18.165   2.608 -27.148  1.00 52.19           H
ATOM   4245  NH2 ARG A 261     -19.817   2.700 -25.382  1.00 49.73           N
ATOM   4246 1HH2 ARG A 261     -20.458   2.786 -24.619  1.00 49.73           H
ATOM   4247 2HH2 ARG A 261     -20.030   2.092 -26.147  1.00 49.73           H
ATOM   4248  N   LEU A 262     -13.906   9.023 -21.998  1.00 77.58           N
ATOM   4249  H   LEU A 262     -14.606   9.450 -22.570  1.00 77.58           H
ATOM   4250  CA  LEU A 262     -12.611   9.700 -21.873  1.00 79.15           C
ATOM   4251  HA  LEU A 262     -11.915   9.017 -22.093  1.00 79.15           H
ATOM   4252  C   LEU A 262     -12.345  10.169 -20.439  1.00 80.27           C
ATOM   4253  O   LEU A 262     -11.245   9.981 -19.931  1.00 80.81           O
ATOM   4254  CB  LEU A 262     -12.559  10.866 -22.873  1.00 78.52           C
ATOM   4255 1HB  LEU A 262     -12.766  10.509 -23.784  1.00 78.52           H
ATOM   4256 2HB  LEU A 262     -13.253  11.537 -22.612  1.00 78.52           H
ATOM   4257  CG  LEU A 262     -11.191  11.573 -22.924  1.00 71.87           C
ATOM   4258  HG  LEU A 262     -10.967  11.866 -21.994  1.00 71.87           H
ATOM   4259  CD1 LEU A 262     -10.079  10.641 -23.425  1.00 67.41           C
ATOM   4260 1HD1 LEU A 262      -9.199  11.115 -23.452  1.00 67.41           H
ATOM   4261 2HD1 LEU A 262     -10.278  10.309 -24.347  1.00 67.41           H
ATOM   4262 3HD1 LEU A 262      -9.981   9.846 -22.827  1.00 67.41           H
ATOM   4263  CD2 LEU A 262     -11.269  12.774 -23.863  1.00 66.77           C
ATOM   4264 1HD2 LEU A 262     -10.390  13.249 -23.911  1.00 66.77           H
ATOM   4265 2HD2 LEU A 262     -11.956  13.430 -23.550  1.00 66.77           H
ATOM   4266 3HD2 LEU A 262     -11.516  12.489 -24.789  1.00 66.77           H
ATOM   4267  N   LYS A 263     -13.360  10.731 -19.735  1.00 82.35           N
ATOM   4268  H   LYS A 263     -14.226  10.904 -20.205  1.00 82.35           H
ATOM   4269  CA  LYS A 263     -13.248  11.100 -18.306  1.00 82.85           C
ATOM   4270  HA  LYS A 263     -12.479  11.733 -18.224  1.00 82.85           H
ATOM   4271  C   LYS A 263     -12.918   9.878 -17.446  1.00 84.16           C
ATOM   4272  O   LYS A 263     -12.069   9.960 -16.566  1.00 83.19           O
ATOM   4273  CB  LYS A 263     -14.553  11.796 -17.853  1.00 81.92           C
ATOM   4274 1HB  LYS A 263     -14.748  12.554 -18.476  1.00 81.92           H
ATOM   4275 2HB  LYS A 263     -15.302  11.134 -17.888  1.00 81.92           H
ATOM   4276  CG  LYS A 263     -14.449  12.349 -16.418  1.00 75.84           C
ATOM   4277 1HG  LYS A 263     -14.334  11.578 -15.791  1.00 75.84           H
ATOM   4278 2HG  LYS A 263     -13.646  12.943 -16.367  1.00 75.84           H
ATOM   4279  CD  LYS A 263     -15.694  13.162 -15.979  1.00 74.88           C
ATOM   4280 1HD  LYS A 263     -15.837  13.930 -16.603  1.00 74.88           H
ATOM   4281 2HD  LYS A 263     -16.503  12.575 -15.982  1.00 74.88           H
ATOM   4282  CE  LYS A 263     -15.453  13.693 -14.562  1.00 67.65           C
ATOM   4283 1HE  LYS A 263     -15.404  12.913 -13.938  1.00 67.65           H
ATOM   4284 2HE  LYS A 263     -14.581  14.182 -14.554  1.00 67.65           H
ATOM   4285  NZ  LYS A 263     -16.495  14.630 -14.025  1.00 61.98           N
ATOM   4286 1HZ  LYS A 263     -16.265  14.930 -13.099  1.00 61.98           H
ATOM   4287 2HZ  LYS A 263     -17.391  14.188 -13.991  1.00 61.98           H
ATOM   4288 3HZ  LYS A 263     -16.576  15.444 -14.600  1.00 61.98           H
ATOM   4289  N   THR A 264     -13.537   8.739 -17.740  1.00 79.15           N
ATOM   4290  H   THR A 264     -14.220   8.747 -18.471  1.00 79.15           H
ATOM   4291  CA  THR A 264     -13.273   7.470 -17.050  1.00 78.06           C
ATOM   4292  HA  THR A 264     -13.401   7.676 -16.080  1.00 78.06           H
ATOM   4293  C   THR A 264     -11.836   6.993 -17.286  1.00 80.46           C
ATOM   4294  O   THR A 264     -11.156   6.645 -16.326  1.00 80.07           O
ATOM   4295  CB  THR A 264     -14.267   6.389 -17.483  1.00 75.80           C
ATOM   4296  HB  THR A 264     -14.176   6.250 -18.469  1.00 75.80           H
ATOM   4297  OG1 THR A 264     -15.593   6.810 -17.236  1.00 68.26           O
ATOM   4298  HG1 THR A 264     -15.620   7.765 -17.180  1.00 68.26           H
ATOM   4299  CG2 THR A 264     -14.069   5.092 -16.710  1.00 68.40           C
ATOM   4300 1HG2 THR A 264     -14.725   4.396 -17.003  1.00 68.40           H
ATOM   4301 2HG2 THR A 264     -14.194   5.237 -15.728  1.00 68.40           H
ATOM   4302 3HG2 THR A 264     -13.149   4.727 -16.852  1.00 68.40           H
ATOM   4303  N   LEU A 265     -11.349   7.030 -18.532  1.00 78.56           N
ATOM   4304  H   LEU A 265     -11.958   7.312 -19.274  1.00 78.56           H
ATOM   4305  CA  LEU A 265      -9.967   6.677 -18.860  1.00 79.50           C
ATOM   4306  HA  LEU A 265      -9.838   5.739 -18.539  1.00 79.50           H
ATOM   4307  C   LEU A 265      -8.969   7.580 -18.120  1.00 82.21           C
ATOM   4308  O   LEU A 265      -8.073   7.073 -17.461  1.00 83.91           O
ATOM   4309  CB  LEU A 265      -9.765   6.749 -20.383  1.00 79.30           C
ATOM   4310 1HB  LEU A 265     -10.339   6.051 -20.811  1.00 79.30           H
ATOM   4311 2HB  LEU A 265     -10.051   7.654 -20.697  1.00 79.30           H
ATOM   4312  CG  LEU A 265      -8.304   6.518 -20.820  1.00 76.31           C
ATOM   4313  HG  LEU A 265      -7.738   7.177 -20.325  1.00 76.31           H
ATOM   4314  CD1 LEU A 265      -7.809   5.114 -20.472  1.00 71.58           C
ATOM   4315 1HD1 LEU A 265      -6.861   4.986 -20.764  1.00 71.58           H
ATOM   4316 2HD1 LEU A 265      -8.366   4.416 -20.922  1.00 71.58           H
ATOM   4317 3HD1 LEU A 265      -7.852   4.953 -19.486  1.00 71.58           H
ATOM   4318  CD2 LEU A 265      -8.178   6.714 -22.339  1.00 72.27           C
ATOM   4319 1HD2 LEU A 265      -7.236   6.568 -22.642  1.00 72.27           H
ATOM   4320 2HD2 LEU A 265      -8.446   7.640 -22.604  1.00 72.27           H
ATOM   4321 3HD2 LEU A 265      -8.763   6.071 -22.833  1.00 72.27           H
ATOM   4322  N   LYS A 266      -9.161   8.911 -18.178  1.00 87.15           N
ATOM   4323  H   LYS A 266      -9.924   9.264 -18.719  1.00 87.15           H
ATOM   4324  CA  LYS A 266      -8.292   9.862 -17.477  1.00 87.29           C
ATOM   4325  HA  LYS A 266      -7.386   9.720 -17.876  1.00 87.29           H
ATOM   4326  C   LYS A 266      -8.227   9.573 -15.974  1.00 87.95           C
ATOM   4327  O   LYS A 266      -7.154   9.626 -15.395  1.00 87.49           O
ATOM   4328  CB  LYS A 266      -8.761  11.301 -17.719  1.00 87.29           C
ATOM   4329 1HB  LYS A 266      -9.749  11.342 -17.569  1.00 87.29           H
ATOM   4330 2HB  LYS A 266      -8.299  11.899 -17.064  1.00 87.29           H
ATOM   4331  CG  LYS A 266      -8.453  11.797 -19.149  1.00 83.84           C
ATOM   4332 1HG  LYS A 266      -7.469  11.733 -19.317  1.00 83.84           H
ATOM   4333 2HG  LYS A 266      -8.942  11.228 -19.810  1.00 83.84           H
ATOM   4334  CD  LYS A 266      -8.899  13.259 -19.315  1.00 82.01           C
ATOM   4335 1HD  LYS A 266      -9.890  13.319 -19.193  1.00 82.01           H
ATOM   4336 2HD  LYS A 266      -8.443  13.825 -18.628  1.00 82.01           H
ATOM   4337  CE  LYS A 266      -8.530  13.767 -20.713  1.00 75.69           C
ATOM   4338 1HE  LYS A 266      -7.561  13.589 -20.886  1.00 75.69           H
ATOM   4339 2HE  LYS A 266      -9.084  13.292 -21.396  1.00 75.69           H
ATOM   4340  NZ  LYS A 266      -8.767  15.230 -20.859  1.00 69.62           N
ATOM   4341 1HZ  LYS A 266      -8.521  15.543 -21.776  1.00 69.62           H
ATOM   4342 2HZ  LYS A 266      -8.222  15.749 -20.201  1.00 69.62           H
ATOM   4343 3HZ  LYS A 266      -9.729  15.454 -20.706  1.00 69.62           H
ATOM   4344  N   MET A 267      -9.362   9.229 -15.362  1.00 87.42           N
ATOM   4345  H   MET A 267     -10.207   9.220 -15.896  1.00 87.42           H
ATOM   4346  CA  MET A 267      -9.429   8.864 -13.945  1.00 87.10           C
ATOM   4347  HA  MET A 267      -8.987   9.608 -13.444  1.00 87.10           H
ATOM   4348  C   MET A 267      -8.642   7.588 -13.633  1.00 88.28           C
ATOM   4349  O   MET A 267      -7.854   7.569 -12.694  1.00 87.27           O
ATOM   4350  CB  MET A 267     -10.903   8.732 -13.542  1.00 84.87           C
ATOM   4351 1HB  MET A 267     -11.380   9.585 -13.754  1.00 84.87           H
ATOM   4352 2HB  MET A 267     -11.318   7.981 -14.055  1.00 84.87           H
ATOM   4353  CG  MET A 267     -11.047   8.448 -12.057  1.00 79.16           C
ATOM   4354 1HG  MET A 267     -10.483   7.636 -11.906  1.00 79.16           H
ATOM   4355 2HG  MET A 267     -10.622   9.237 -11.613  1.00 79.16           H
ATOM   4356  SD  MET A 267     -12.756   8.201 -11.514  1.00 75.81           S
ATOM   4357  CE  MET A 267     -12.393   7.920  -9.765  1.00 66.92           C
ATOM   4358 1HE  MET A 267     -13.232   7.754  -9.247  1.00 66.92           H
ATOM   4359 2HE  MET A 267     -11.935   8.713  -9.362  1.00 66.92           H
ATOM   4360 3HE  MET A 267     -11.796   7.127  -9.646  1.00 66.92           H
ATOM   4361  N   THR A 268      -8.828   6.506 -14.409  1.00 85.76           N
ATOM   4362  H   THR A 268      -9.471   6.561 -15.173  1.00 85.76           H
ATOM   4363  CA  THR A 268      -8.112   5.243 -14.166  1.00 84.69           C
ATOM   4364  HA  THR A 268      -8.267   5.086 -13.191  1.00 84.69           H
ATOM   4365  C   THR A 268      -6.616   5.358 -14.429  1.00 86.38           C
ATOM   4366  O   THR A 268      -5.828   4.767 -13.694  1.00 86.01           O
ATOM   4367  CB  THR A 268      -8.681   4.079 -14.989  1.00 83.40           C
ATOM   4368  HB  THR A 268      -8.050   3.308 -14.905  1.00 83.40           H
ATOM   4369  OG1 THR A 268      -8.731   4.375 -16.365  1.00 75.22           O
ATOM   4370  HG1 THR A 268      -8.742   3.560 -16.867  1.00 75.22           H
ATOM   4371  CG2 THR A 268     -10.105   3.726 -14.556  1.00 73.69           C
ATOM   4372 1HG2 THR A 268     -10.467   2.967 -15.098  1.00 73.69           H
ATOM   4373 2HG2 THR A 268     -10.719   4.507 -14.673  1.00 73.69           H
ATOM   4374 3HG2 THR A 268     -10.130   3.456 -13.593  1.00 73.69           H
ATOM   4375  N   VAL A 269      -6.212   6.145 -15.428  1.00 87.38           N
ATOM   4376  H   VAL A 269      -6.905   6.540 -16.031  1.00 87.38           H
ATOM   4377  CA  VAL A 269      -4.801   6.461 -15.688  1.00 87.57           C
ATOM   4378  HA  VAL A 269      -4.326   5.583 -15.740  1.00 87.57           H
ATOM   4379  C   VAL A 269      -4.218   7.266 -14.531  1.00 88.98           C
ATOM   4380  O   VAL A 269      -3.169   6.894 -14.031  1.00 88.88           O
ATOM   4381  CB  VAL A 269      -4.632   7.190 -17.033  1.00 87.69           C
ATOM   4382  HB  VAL A 269      -5.267   7.963 -17.010  1.00 87.69           H
ATOM   4383  CG1 VAL A 269      -3.199   7.707 -17.239  1.00 84.39           C
ATOM   4384 1HG1 VAL A 269      -3.110   8.177 -18.117  1.00 84.39           H
ATOM   4385 2HG1 VAL A 269      -2.541   6.954 -17.225  1.00 84.39           H
ATOM   4386 3HG1 VAL A 269      -2.944   8.352 -16.518  1.00 84.39           H
ATOM   4387  CG2 VAL A 269      -4.948   6.248 -18.207  1.00 83.30           C
ATOM   4388 1HG2 VAL A 269      -4.839   6.718 -19.083  1.00 83.30           H
ATOM   4389 2HG2 VAL A 269      -5.888   5.911 -18.153  1.00 83.30           H
ATOM   4390 3HG2 VAL A 269      -4.337   5.456 -18.205  1.00 83.30           H
ATOM   4391  N   ALA A 270      -4.910   8.295 -14.033  1.00 91.62           N
ATOM   4392  H   ALA A 270      -5.785   8.531 -14.456  1.00 91.62           H
ATOM   4393  CA  ALA A 270      -4.448   9.088 -12.903  1.00 92.07           C
ATOM   4394  HA  ALA A 270      -3.559   9.447 -13.186  1.00 92.07           H
ATOM   4395  C   ALA A 270      -4.231   8.239 -11.636  1.00 92.69           C
ATOM   4396  O   ALA A 270      -3.214   8.398 -10.969  1.00 91.48           O
ATOM   4397  CB  ALA A 270      -5.444  10.229 -12.645  1.00 91.86           C
ATOM   4398 1HB  ALA A 270      -5.582  10.778 -13.470  1.00 91.86           H
ATOM   4399 2HB  ALA A 270      -5.113  10.837 -11.923  1.00 91.86           H
ATOM   4400 3HB  ALA A 270      -6.334   9.871 -12.362  1.00 91.86           H
ATOM   4401  N   PHE A 271      -5.130   7.288 -11.342  1.00 89.32           N
ATOM   4402  H   PHE A 271      -5.960   7.226 -11.896  1.00 89.32           H
ATOM   4403  CA  PHE A 271      -4.947   6.338 -10.244  1.00 88.75           C
ATOM   4404  HA  PHE A 271      -4.775   6.908  -9.441  1.00 88.75           H
ATOM   4405  C   PHE A 271      -3.739   5.426 -10.453  1.00 89.95           C
ATOM   4406  O   PHE A 271      -2.927   5.281  -9.540  1.00 89.46           O
ATOM   4407  CB  PHE A 271      -6.216   5.493 -10.074  1.00 87.86           C
ATOM   4408 1HB  PHE A 271      -6.560   5.252 -10.982  1.00 87.86           H
ATOM   4409 2HB  PHE A 271      -5.977   4.660  -9.576  1.00 87.86           H
ATOM   4410  CG  PHE A 271      -7.338   6.160  -9.328  1.00 87.31           C
ATOM   4411  CD1 PHE A 271      -7.103   6.766  -8.078  1.00 81.58           C
ATOM   4412  HD1 PHE A 271      -6.172   6.808  -7.716  1.00 81.58           H
ATOM   4413  CD2 PHE A 271      -8.660   6.091  -9.818  1.00 82.29           C
ATOM   4414  HD2 PHE A 271      -8.844   5.657 -10.700  1.00 82.29           H
ATOM   4415  CE1 PHE A 271      -8.164   7.312  -7.335  1.00 78.05           C
ATOM   4416  HE1 PHE A 271      -7.984   7.754  -6.456  1.00 78.05           H
ATOM   4417  CE2 PHE A 271      -9.714   6.630  -9.070  1.00 79.02           C
ATOM   4418  HE2 PHE A 271     -10.648   6.583  -9.424  1.00 79.02           H
ATOM   4419  CZ  PHE A 271      -9.470   7.237  -7.826  1.00 80.98           C
ATOM   4420  HZ  PHE A 271     -10.228   7.614  -7.294  1.00 80.98           H
ATOM   4421  N   ALA A 272      -3.577   4.828 -11.635  1.00 87.58           N
ATOM   4422  H   ALA A 272      -4.260   4.979 -12.349  1.00 87.58           H
ATOM   4423  CA  ALA A 272      -2.438   3.962 -11.922  1.00 87.41           C
ATOM   4424  HA  ALA A 272      -2.425   3.265 -11.205  1.00 87.41           H
ATOM   4425  C   ALA A 272      -1.108   4.722 -11.844  1.00 89.28           C
ATOM   4426  O   ALA A 272      -0.135   4.210 -11.278  1.00 88.88           O
ATOM   4427  CB  ALA A 272      -2.648   3.322 -13.300  1.00 87.70           C
ATOM   4428 1HB  ALA A 272      -3.518   2.830 -13.338  1.00 87.70           H
ATOM   4429 2HB  ALA A 272      -1.918   2.671 -13.508  1.00 87.70           H
ATOM   4430 3HB  ALA A 272      -2.656   4.016 -14.020  1.00 87.70           H
ATOM   4431  N   THR A 273      -1.062   5.961 -12.338  1.00 92.52           N
ATOM   4432  H   THR A 273      -1.878   6.318 -12.793  1.00 92.52           H
ATOM   4433  CA  THR A 273       0.114   6.825 -12.251  1.00 92.73           C
ATOM   4434  HA  THR A 273       0.862   6.268 -12.613  1.00 92.73           H
ATOM   4435  C   THR A 273       0.420   7.206 -10.806  1.00 93.00           C
ATOM   4436  O   THR A 273       1.561   7.051 -10.388  1.00 91.91           O
ATOM   4437  CB  THR A 273      -0.066   8.090 -13.101  1.00 92.61           C
ATOM   4438  HB  THR A 273      -0.869   8.578 -12.759  1.00 92.61           H
ATOM   4439  OG1 THR A 273      -0.293   7.734 -14.449  1.00 85.13           O
ATOM   4440  HG1 THR A 273      -0.344   6.781 -14.523  1.00 85.13           H
ATOM   4441  CG2 THR A 273       1.166   8.990 -13.108  1.00 84.72           C
ATOM   4442 1HG2 THR A 273       1.013   9.803 -13.670  1.00 84.72           H
ATOM   4443 2HG2 THR A 273       1.961   8.507 -13.476  1.00 84.72           H
ATOM   4444 3HG2 THR A 273       1.392   9.295 -12.183  1.00 84.72           H
ATOM   4445  N   SER A 274      -0.581   7.635 -10.017  1.00 93.44           N
ATOM   4446  H   SER A 274      -1.491   7.739 -10.418  1.00 93.44           H
ATOM   4447  CA  SER A 274      -0.403   7.958  -8.599  1.00 92.90           C
ATOM   4448  HA  SER A 274       0.260   8.706  -8.592  1.00 92.90           H
ATOM   4449  C   SER A 274       0.148   6.768  -7.820  1.00 93.06           C
ATOM   4450  O   SER A 274       1.184   6.880  -7.173  1.00 91.27           O
ATOM   4451  CB  SER A 274      -1.739   8.384  -7.970  1.00 91.66           C
ATOM   4452 1HB  SER A 274      -2.148   9.141  -8.479  1.00 91.66           H
ATOM   4453 2HB  SER A 274      -2.380   7.617  -7.940  1.00 91.66           H
ATOM   4454  OG  SER A 274      -1.545   8.824  -6.643  1.00 81.28           O
ATOM   4455  HG  SER A 274      -1.501   9.780  -6.627  1.00 81.28           H
ATOM   4456  N   PHE A 275      -0.475   5.598  -7.981  1.00 91.80           N
ATOM   4457  H   PHE A 275      -1.291   5.571  -8.559  1.00 91.80           H
ATOM   4458  CA  PHE A 275      -0.028   4.354  -7.357  1.00 91.52           C
ATOM   4459  HA  PHE A 275      -0.065   4.500  -6.368  1.00 91.52           H
ATOM   4460  C   PHE A 275       1.422   4.020  -7.741  1.00 92.33           C
ATOM   4461  O   PHE A 275       2.244   3.754  -6.870  1.00 91.96           O
ATOM   4462  CB  PHE A 275      -0.977   3.233  -7.779  1.00 91.64           C
ATOM   4463 1HB  PHE A 275      -1.908   3.487  -7.517  1.00 91.64           H
ATOM   4464 2HB  PHE A 275      -0.927   3.129  -8.772  1.00 91.64           H
ATOM   4465  CG  PHE A 275      -0.656   1.897  -7.147  1.00 92.05           C
ATOM   4466  CD1 PHE A 275       0.145   0.954  -7.830  1.00 89.18           C
ATOM   4467  HD1 PHE A 275       0.493   1.164  -8.744  1.00 89.18           H
ATOM   4468  CD2 PHE A 275      -1.137   1.597  -5.860  1.00 89.99           C
ATOM   4469  HD2 PHE A 275      -1.699   2.263  -5.369  1.00 89.99           H
ATOM   4470  CE1 PHE A 275       0.454  -0.278  -7.230  1.00 88.84           C
ATOM   4471  HE1 PHE A 275       1.022  -0.943  -7.714  1.00 88.84           H
ATOM   4472  CE2 PHE A 275      -0.830   0.365  -5.264  1.00 89.29           C
ATOM   4473  HE2 PHE A 275      -1.175   0.152  -4.350  1.00 89.29           H
ATOM   4474  CZ  PHE A 275      -0.037  -0.571  -5.951  1.00 90.29           C
ATOM   4475  HZ  PHE A 275       0.178  -1.450  -5.525  1.00 90.29           H
ATOM   4476  N   THR A 276       1.759   4.088  -9.033  1.00 92.13           N
ATOM   4477  H   THR A 276       1.060   4.352  -9.697  1.00 92.13           H
ATOM   4478  CA  THR A 276       3.109   3.792  -9.516  1.00 92.25           C
ATOM   4479  HA  THR A 276       3.297   2.865  -9.192  1.00 92.25           H
ATOM   4480  C   THR A 276       4.130   4.763  -8.926  1.00 92.31           C
ATOM   4481  O   THR A 276       5.128   4.328  -8.367  1.00 91.23           O
ATOM   4482  CB  THR A 276       3.173   3.835 -11.047  1.00 91.78           C
ATOM   4483  HB  THR A 276       2.957   4.768 -11.335  1.00 91.78           H
ATOM   4484  OG1 THR A 276       2.203   2.977 -11.606  1.00 86.65           O
ATOM   4485  HG1 THR A 276       1.386   3.459 -11.733  1.00 86.65           H
ATOM   4486  CG2 THR A 276       4.522   3.373 -11.598  1.00 86.67           C
ATOM   4487 1HG2 THR A 276       4.533   3.412 -12.597  1.00 86.67           H
ATOM   4488 2HG2 THR A 276       4.717   2.431 -11.325  1.00 86.67           H
ATOM   4489 3HG2 THR A 276       5.264   3.951 -11.259  1.00 86.67           H
ATOM   4490  N   VAL A 277       3.878   6.066  -9.002  1.00 94.73           N
ATOM   4491  H   VAL A 277       3.002   6.356  -9.387  1.00 94.73           H
ATOM   4492  CA  VAL A 277       4.816   7.103  -8.551  1.00 94.66           C
ATOM   4493  HA  VAL A 277       5.687   6.885  -8.992  1.00 94.66           H
ATOM   4494  C   VAL A 277       5.022   7.050  -7.038  1.00 94.35           C
ATOM   4495  O   VAL A 277       6.150   7.191  -6.583  1.00 93.17           O
ATOM   4496  CB  VAL A 277       4.334   8.497  -8.998  1.00 94.33           C
ATOM   4497  HB  VAL A 277       3.386   8.568  -8.689  1.00 94.33           H
ATOM   4498  CG1 VAL A 277       5.141   9.649  -8.380  1.00 91.39           C
ATOM   4499 1HG1 VAL A 277       4.799  10.535  -8.693  1.00 91.39           H
ATOM   4500 2HG1 VAL A 277       6.107   9.586  -8.632  1.00 91.39           H
ATOM   4501 3HG1 VAL A 277       5.082   9.633  -7.382  1.00 91.39           H
ATOM   4502  CG2 VAL A 277       4.457   8.633 -10.523  1.00 91.03           C
ATOM   4503 1HG2 VAL A 277       4.148   9.533 -10.829  1.00 91.03           H
ATOM   4504 2HG2 VAL A 277       3.904   7.943 -10.990  1.00 91.03           H
ATOM   4505 3HG2 VAL A 277       5.406   8.518 -10.818  1.00 91.03           H
ATOM   4506  N   CYS A 278       3.966   6.815  -6.260  1.00 93.05           N
ATOM   4507  H   CYS A 278       3.078   6.647  -6.688  1.00 93.05           H
ATOM   4508  CA  CYS A 278       4.062   6.794  -4.798  1.00 92.02           C
ATOM   4509  HA  CYS A 278       4.664   7.558  -4.564  1.00 92.02           H
ATOM   4510  C   CYS A 278       4.713   5.513  -4.257  1.00 91.74           C
ATOM   4511  O   CYS A 278       5.485   5.580  -3.310  1.00 90.05           O
ATOM   4512  CB  CYS A 278       2.667   6.988  -4.203  1.00 91.20           C
ATOM   4513 1HB  CYS A 278       2.114   6.241  -4.572  1.00 91.20           H
ATOM   4514 2HB  CYS A 278       2.779   6.865  -3.217  1.00 91.20           H
ATOM   4515  SG  CYS A 278       2.005   8.629  -4.634  1.00 87.74           S
ATOM   4516  HG  CYS A 278       2.999   9.491  -4.738  1.00 87.74           H
ATOM   4517  N   TRP A 279       4.433   4.348  -4.859  1.00 92.42           N
ATOM   4518  H   TRP A 279       3.869   4.351  -5.685  1.00 92.42           H
ATOM   4519  CA  TRP A 279       4.931   3.067  -4.340  1.00 91.81           C
ATOM   4520  HA  TRP A 279       5.102   3.233  -3.369  1.00 91.81           H
ATOM   4521  C   TRP A 279       6.272   2.632  -4.931  1.00 92.24           C
ATOM   4522  O   TRP A 279       7.020   1.924  -4.264  1.00 90.29           O
ATOM   4523  CB  TRP A 279       3.859   1.999  -4.532  1.00 91.06           C
ATOM   4524 1HB  TRP A 279       3.501   2.068  -5.463  1.00 91.06           H
ATOM   4525 2HB  TRP A 279       4.276   1.099  -4.401  1.00 91.06           H
ATOM   4526  CG  TRP A 279       2.704   2.111  -3.587  1.00 89.99           C
ATOM   4527  CD1 TRP A 279       1.480   2.587  -3.862  1.00 84.94           C
ATOM   4528  HD1 TRP A 279       1.185   2.936  -4.752  1.00 84.94           H
ATOM   4529  CD2 TRP A 279       2.676   1.739  -2.180  1.00 87.03           C
ATOM   4530  NE1 TRP A 279       0.686   2.523  -2.730  1.00 82.87           N
ATOM   4531  HE1 TRP A 279      -0.270   2.813  -2.696  1.00 82.87           H
ATOM   4532  CE2 TRP A 279       1.375   2.013  -1.665  1.00 85.98           C
ATOM   4533  CE3 TRP A 279       3.620   1.195  -1.286  1.00 82.63           C
ATOM   4534  HE3 TRP A 279       4.543   0.990  -1.612  1.00 82.63           H
ATOM   4535  CZ2 TRP A 279       1.032   1.757  -0.333  1.00 83.34           C
ATOM   4536  HZ2 TRP A 279       0.110   1.954   0.001  1.00 83.34           H
ATOM   4537  CZ3 TRP A 279       3.291   0.935   0.053  1.00 81.54           C
ATOM   4538  HZ3 TRP A 279       3.976   0.547   0.670  1.00 81.54           H
ATOM   4539  CH2 TRP A 279       2.000   1.220   0.527  1.00 80.54           C
ATOM   4540  HH2 TRP A 279       1.770   1.039   1.483  1.00 80.54           H
ATOM   4541  N   THR A 280       6.615   3.043  -6.167  1.00 91.94           N
ATOM   4542  H   THR A 280       6.000   3.658  -6.661  1.00 91.94           H
ATOM   4543  CA  THR A 280       7.865   2.616  -6.814  1.00 91.96           C
ATOM   4544  HA  THR A 280       7.776   1.620  -6.832  1.00 91.96           H
ATOM   4545  C   THR A 280       9.107   2.977  -5.999  1.00 91.67           C
ATOM   4546  O   THR A 280       9.909   2.071  -5.779  1.00 90.88           O
ATOM   4547  CB  THR A 280       7.989   3.128  -8.253  1.00 91.81           C
ATOM   4548  HB  THR A 280       7.920   4.125  -8.221  1.00 91.81           H
ATOM   4549  OG1 THR A 280       6.930   2.643  -9.031  1.00 85.20           O
ATOM   4550  HG1 THR A 280       7.223   2.532  -9.936  1.00 85.20           H
ATOM   4551  CG2 THR A 280       9.273   2.669  -8.960  1.00 84.49           C
ATOM   4552 1HG2 THR A 280       9.314   3.024  -9.894  1.00 84.49           H
ATOM   4553 2HG2 THR A 280       9.318   1.671  -9.008  1.00 84.49           H
ATOM   4554 3HG2 THR A 280      10.085   2.990  -8.473  1.00 84.49           H
ATOM   4555  N   PRO A 281       9.282   4.205  -5.482  1.00 92.10           N
ATOM   4556  CA  PRO A 281      10.485   4.550  -4.721  1.00 91.60           C
ATOM   4557  HA  PRO A 281      11.283   4.349  -5.289  1.00 91.60           H
ATOM   4558  C   PRO A 281      10.658   3.703  -3.459  1.00 91.13           C
ATOM   4559  O   PRO A 281      11.757   3.230  -3.169  1.00 89.21           O
ATOM   4560  CB  PRO A 281      10.336   6.039  -4.384  1.00 90.70           C
ATOM   4561 1HB  PRO A 281       9.931   6.162  -3.478  1.00 90.70           H
ATOM   4562 2HB  PRO A 281      11.221   6.504  -4.419  1.00 90.70           H
ATOM   4563  CG  PRO A 281       9.405   6.570  -5.467  1.00 89.34           C
ATOM   4564 1HG  PRO A 281       8.911   7.382  -5.156  1.00 89.34           H
ATOM   4565 2HG  PRO A 281       9.907   6.785  -6.305  1.00 89.34           H
ATOM   4566  CD  PRO A 281       8.461   5.396  -5.676  1.00 91.54           C
ATOM   4567 1HD  PRO A 281       7.717   5.406  -5.008  1.00 91.54           H
ATOM   4568 2HD  PRO A 281       8.080   5.397  -6.601  1.00 91.54           H
ATOM   4569  N   TYR A 282       9.555   3.440  -2.739  1.00 91.28           N
ATOM   4570  H   TYR A 282       8.692   3.852  -3.032  1.00 91.28           H
ATOM   4571  CA  TYR A 282       9.543   2.586  -1.552  1.00 89.56           C
ATOM   4572  HA  TYR A 282      10.219   2.964  -0.920  1.00 89.56           H
ATOM   4573  C   TYR A 282       9.968   1.147  -1.881  1.00 89.34           C
ATOM   4574  O   TYR A 282      10.820   0.576  -1.205  1.00 88.26           O
ATOM   4575  CB  TYR A 282       8.136   2.628  -0.943  1.00 88.70           C
ATOM   4576 1HB  TYR A 282       7.959   3.553  -0.607  1.00 88.70           H
ATOM   4577 2HB  TYR A 282       7.471   2.398  -1.654  1.00 88.70           H
ATOM   4578  CG  TYR A 282       7.945   1.665   0.208  1.00 88.00           C
ATOM   4579  CD1 TYR A 282       7.397   0.383  -0.024  1.00 84.85           C
ATOM   4580  HD1 TYR A 282       7.112   0.120  -0.946  1.00 84.85           H
ATOM   4581  CD2 TYR A 282       8.337   2.035   1.510  1.00 85.36           C
ATOM   4582  HD2 TYR A 282       8.719   2.944   1.676  1.00 85.36           H
ATOM   4583  CE1 TYR A 282       7.252  -0.526   1.047  1.00 83.27           C
ATOM   4584  HE1 TYR A 282       6.866  -1.434   0.885  1.00 83.27           H
ATOM   4585  CE2 TYR A 282       8.193   1.132   2.575  1.00 83.68           C
ATOM   4586  HE2 TYR A 282       8.474   1.398   3.497  1.00 83.68           H
ATOM   4587  CZ  TYR A 282       7.653  -0.148   2.346  1.00 84.36           C
ATOM   4588  OH  TYR A 282       7.520  -1.020   3.375  1.00 82.64           O
ATOM   4589  HH  TYR A 282       7.489  -0.537   4.201  1.00 82.64           H
ATOM   4590  N   TYR A 283       9.415   0.548  -2.946  1.00 90.16           N
ATOM   4591  H   TYR A 283       8.762   1.058  -3.506  1.00 90.16           H
ATOM   4592  CA  TYR A 283       9.739  -0.824  -3.310  1.00 89.26           C
ATOM   4593  HA  TYR A 283       9.763  -1.300  -2.431  1.00 89.26           H
ATOM   4594  C   TYR A 283      11.117  -0.977  -3.953  1.00 89.09           C
ATOM   4595  O   TYR A 283      11.760  -1.990  -3.703  1.00 88.03           O
ATOM   4596  CB  TYR A 283       8.653  -1.399  -4.221  1.00 89.10           C
ATOM   4597 1HB  TYR A 283       8.431  -0.723  -4.924  1.00 89.10           H
ATOM   4598 2HB  TYR A 283       9.003  -2.229  -4.655  1.00 89.10           H
ATOM   4599  CG  TYR A 283       7.382  -1.749  -3.478  1.00 87.76           C
ATOM   4600  CD1 TYR A 283       7.424  -2.665  -2.405  1.00 84.36           C
ATOM   4601  HD1 TYR A 283       8.294  -3.083  -2.143  1.00 84.36           H
ATOM   4602  CD2 TYR A 283       6.163  -1.169  -3.853  1.00 84.75           C
ATOM   4603  HD2 TYR A 283       6.130  -0.525  -4.617  1.00 84.75           H
ATOM   4604  CE1 TYR A 283       6.255  -2.994  -1.703  1.00 82.47           C
ATOM   4605  HE1 TYR A 283       6.290  -3.640  -0.941  1.00 82.47           H
ATOM   4606  CE2 TYR A 283       4.987  -1.493  -3.155  1.00 82.48           C
ATOM   4607  HE2 TYR A 283       4.118  -1.076  -3.420  1.00 82.48           H
ATOM   4608  CZ  TYR A 283       5.031  -2.406  -2.081  1.00 83.15           C
ATOM   4609  OH  TYR A 283       3.899  -2.713  -1.409  1.00 80.92           O
ATOM   4610  HH  TYR A 283       3.171  -2.786  -2.026  1.00 80.92           H
ATOM   4611  N   VAL A 284      11.595   0.006  -4.713  1.00 88.65           N
ATOM   4612  H   VAL A 284      10.998   0.778  -4.930  1.00 88.65           H
ATOM   4613  CA  VAL A 284      12.961   0.001  -5.244  1.00 87.95           C
ATOM   4614  HA  VAL A 284      13.044  -0.842  -5.775  1.00 87.95           H
ATOM   4615  C   VAL A 284      13.966  -0.042  -4.106  1.00 87.56           C
ATOM   4616  O   VAL A 284      14.883  -0.856  -4.146  1.00 86.76           O
ATOM   4617  CB  VAL A 284      13.207   1.210  -6.175  1.00 87.85           C
ATOM   4618  HB  VAL A 284      12.878   2.015  -5.681  1.00 87.85           H
ATOM   4619  CG1 VAL A 284      14.690   1.411  -6.518  1.00 83.66           C
ATOM   4620 1HG1 VAL A 284      14.815   2.199  -7.120  1.00 83.66           H
ATOM   4621 2HG1 VAL A 284      15.063   0.607  -6.982  1.00 83.66           H
ATOM   4622 3HG1 VAL A 284      15.231   1.567  -5.692  1.00 83.66           H
ATOM   4623  CG2 VAL A 284      12.463   1.012  -7.504  1.00 83.59           C
ATOM   4624 1HG2 VAL A 284      12.613   1.787  -8.118  1.00 83.59           H
ATOM   4625 2HG2 VAL A 284      11.478   0.925  -7.354  1.00 83.59           H
ATOM   4626 3HG2 VAL A 284      12.777   0.185  -7.971  1.00 83.59           H
ATOM   4627  N   LEU A 285      13.763   0.769  -3.057  1.00 86.73           N
ATOM   4628  H   LEU A 285      13.005   1.420  -3.089  1.00 86.73           H
ATOM   4629  CA  LEU A 285      14.612   0.733  -1.869  1.00 85.15           C
ATOM   4630  HA  LEU A 285      15.548   0.874  -2.192  1.00 85.15           H
ATOM   4631  C   LEU A 285      14.541  -0.633  -1.166  1.00 84.44           C
ATOM   4632  O   LEU A 285      15.571  -1.189  -0.799  1.00 83.16           O
ATOM   4633  CB  LEU A 285      14.172   1.858  -0.914  1.00 84.19           C
ATOM   4634 1HB  LEU A 285      14.147   2.718  -1.423  1.00 84.19           H
ATOM   4635 2HB  LEU A 285      13.257   1.646  -0.571  1.00 84.19           H
ATOM   4636  CG  LEU A 285      15.115   2.029   0.285  1.00 77.59           C
ATOM   4637  HG  LEU A 285      15.313   1.119   0.650  1.00 77.59           H
ATOM   4638  CD1 LEU A 285      16.426   2.696  -0.129  1.00 72.85           C
ATOM   4639 1HD1 LEU A 285      17.036   2.805   0.656  1.00 72.85           H
ATOM   4640 2HD1 LEU A 285      16.260   3.602  -0.517  1.00 72.85           H
ATOM   4641 3HD1 LEU A 285      16.904   2.150  -0.817  1.00 72.85           H
ATOM   4642  CD2 LEU A 285      14.450   2.900   1.350  1.00 72.17           C
ATOM   4643 1HD2 LEU A 285      15.051   3.022   2.140  1.00 72.17           H
ATOM   4644 2HD2 LEU A 285      13.599   2.485   1.673  1.00 72.17           H
ATOM   4645 3HD2 LEU A 285      14.232   3.806   0.987  1.00 72.17           H
ATOM   4646  N   GLY A 286      13.338  -1.197  -1.009  1.00 85.30           N
ATOM   4647  H   GLY A 286      12.534  -0.696  -1.328  1.00 85.30           H
ATOM   4648  CA  GLY A 286      13.138  -2.512  -0.393  1.00 82.70           C
ATOM   4649 1HA  GLY A 286      13.504  -2.471   0.537  1.00 82.70           H
ATOM   4650 2HA  GLY A 286      12.154  -2.684  -0.357  1.00 82.70           H
ATOM   4651  C   GLY A 286      13.827  -3.639  -1.166  1.00 82.82           C
ATOM   4652  O   GLY A 286      14.491  -4.477  -0.560  1.00 81.71           O
ATOM   4653  N   ILE A 287      13.717  -3.653  -2.497  1.00 84.05           N
ATOM   4654  H   ILE A 287      13.151  -2.952  -2.931  1.00 84.05           H
ATOM   4655  CA  ILE A 287      14.382  -4.641  -3.362  1.00 83.72           C
ATOM   4656  HA  ILE A 287      14.128  -5.543  -3.013  1.00 83.72           H
ATOM   4657  C   ILE A 287      15.895  -4.486  -3.268  1.00 83.58           C
ATOM   4658  O   ILE A 287      16.598  -5.473  -3.118  1.00 82.71           O
ATOM   4659  CB  ILE A 287      13.895  -4.504  -4.816  1.00 84.13           C
ATOM   4660  HB  ILE A 287      13.987  -3.539  -5.063  1.00 84.13           H
ATOM   4661  CG1 ILE A 287      12.421  -4.939  -4.938  1.00 80.53           C
ATOM   4662 1HG1 ILE A 287      12.377  -5.937  -4.895  1.00 80.53           H
ATOM   4663 2HG1 ILE A 287      11.908  -4.549  -4.174  1.00 80.53           H
ATOM   4664  CG2 ILE A 287      14.747  -5.349  -5.785  1.00 79.03           C
ATOM   4665 1HG2 ILE A 287      14.422  -5.252  -6.726  1.00 79.03           H
ATOM   4666 2HG2 ILE A 287      14.708  -6.319  -5.544  1.00 79.03           H
ATOM   4667 3HG2 ILE A 287      15.705  -5.065  -5.760  1.00 79.03           H
ATOM   4668  CD1 ILE A 287      11.770  -4.476  -6.253  1.00 72.99           C
ATOM   4669 1HD1 ILE A 287      10.816  -4.772  -6.304  1.00 72.99           H
ATOM   4670 2HD1 ILE A 287      12.252  -4.854  -7.044  1.00 72.99           H
ATOM   4671 3HD1 ILE A 287      11.787  -3.479  -6.330  1.00 72.99           H
ATOM   4672  N   TRP A 288      16.402  -3.252  -3.316  1.00 83.80           N
ATOM   4673  H   TRP A 288      15.783  -2.475  -3.431  1.00 83.80           H
ATOM   4674  CA  TRP A 288      17.839  -3.009  -3.204  1.00 83.47           C
ATOM   4675  HA  TRP A 288      18.275  -3.531  -3.937  1.00 83.47           H
ATOM   4676  C   TRP A 288      18.385  -3.529  -1.871  1.00 82.97           C
ATOM   4677  O   TRP A 288      19.363  -4.260  -1.863  1.00 80.06           O
ATOM   4678  CB  TRP A 288      18.125  -1.523  -3.409  1.00 82.73           C
ATOM   4679 1HB  TRP A 288      17.638  -1.226  -4.230  1.00 82.73           H
ATOM   4680 2HB  TRP A 288      17.772  -1.029  -2.615  1.00 82.73           H
ATOM   4681  CG  TRP A 288      19.562  -1.122  -3.577  1.00 77.67           C
ATOM   4682  CD1 TRP A 288      20.655  -1.919  -3.470  1.00 72.27           C
ATOM   4683  HD1 TRP A 288      20.630  -2.898  -3.269  1.00 72.27           H
ATOM   4684  CD2 TRP A 288      20.091   0.205  -3.889  1.00 74.92           C
ATOM   4685  NE1 TRP A 288      21.801  -1.190  -3.677  1.00 68.89           N
ATOM   4686  HE1 TRP A 288      22.726  -1.569  -3.642  1.00 68.89           H
ATOM   4687  CE2 TRP A 288      21.510   0.136  -3.940  1.00 73.09           C
ATOM   4688  CE3 TRP A 288      19.498   1.467  -4.139  1.00 68.91           C
ATOM   4689  HE3 TRP A 288      18.502   1.556  -4.124  1.00 68.91           H
ATOM   4690  CZ2 TRP A 288      22.316   1.257  -4.200  1.00 70.17           C
ATOM   4691  HZ2 TRP A 288      23.313   1.175  -4.217  1.00 70.17           H
ATOM   4692  CZ3 TRP A 288      20.293   2.597  -4.408  1.00 67.06           C
ATOM   4693  HZ3 TRP A 288      19.855   3.479  -4.580  1.00 67.06           H
ATOM   4694  CH2 TRP A 288      21.692   2.500  -4.437  1.00 66.31           C
ATOM   4695  HH2 TRP A 288      22.246   3.311  -4.625  1.00 66.31           H
ATOM   4696  N   TYR A 289      17.679  -3.268  -0.770  1.00 80.80           N
ATOM   4697  H   TYR A 289      16.877  -2.675  -0.845  1.00 80.80           H
ATOM   4698  CA  TYR A 289      18.027  -3.813   0.547  1.00 78.46           C
ATOM   4699  HA  TYR A 289      18.957  -3.491   0.726  1.00 78.46           H
ATOM   4700  C   TYR A 289      18.064  -5.351   0.580  1.00 78.32           C
ATOM   4701  O   TYR A 289      18.876  -5.933   1.296  1.00 76.97           O
ATOM   4702  CB  TYR A 289      17.021  -3.276   1.577  1.00 76.26           C
ATOM   4703 1HB  TYR A 289      17.114  -2.282   1.631  1.00 76.26           H
ATOM   4704 2HB  TYR A 289      16.096  -3.509   1.276  1.00 76.26           H
ATOM   4705  CG  TYR A 289      17.223  -3.845   2.965  1.00 69.15           C
ATOM   4706  CD1 TYR A 289      16.363  -4.847   3.457  1.00 64.28           C
ATOM   4707  HD1 TYR A 289      15.592  -5.157   2.901  1.00 64.28           H
ATOM   4708  CD2 TYR A 289      18.313  -3.415   3.748  1.00 62.94           C
ATOM   4709  HD2 TYR A 289      18.926  -2.706   3.401  1.00 62.94           H
ATOM   4710  CE1 TYR A 289      16.582  -5.410   4.719  1.00 56.84           C
ATOM   4711  HE1 TYR A 289      15.967  -6.119   5.063  1.00 56.84           H
ATOM   4712  CE2 TYR A 289      18.542  -3.979   5.016  1.00 58.15           C
ATOM   4713  HE2 TYR A 289      19.319  -3.674   5.567  1.00 58.15           H
ATOM   4714  CZ  TYR A 289      17.673  -4.977   5.509  1.00 58.58           C
ATOM   4715  OH  TYR A 289      17.899  -5.529   6.725  1.00 58.74           O
ATOM   4716  HH  TYR A 289      17.952  -4.837   7.385  1.00 58.74           H
ATOM   4717  N   TRP A 290      17.232  -6.056  -0.193  1.00 79.55           N
ATOM   4718  H   TRP A 290      16.566  -5.566  -0.756  1.00 79.55           H
ATOM   4719  CA  TRP A 290      17.260  -7.521  -0.245  1.00 77.53           C
ATOM   4720  HA  TRP A 290      17.272  -7.784   0.720  1.00 77.53           H
ATOM   4721  C   TRP A 290      18.514  -8.076  -0.938  1.00 77.46           C
ATOM   4722  O   TRP A 290      18.950  -9.162  -0.583  1.00 75.89           O
ATOM   4723  CB  TRP A 290      16.017  -8.061  -0.959  1.00 76.31           C
ATOM   4724 1HB  TRP A 290      15.993  -7.676  -1.881  1.00 76.31           H
ATOM   4725 2HB  TRP A 290      16.095  -9.056  -1.015  1.00 76.31           H
ATOM   4726  CG  TRP A 290      14.700  -7.763  -0.329  1.00 74.15           C
ATOM   4727  CD1 TRP A 290      14.477  -7.286   0.917  1.00 68.24           C
ATOM   4728  HD1 TRP A 290      15.188  -7.096   1.594  1.00 68.24           H
ATOM   4729  CD2 TRP A 290      13.379  -7.904  -0.930  1.00 71.11           C
ATOM   4730  NE1 TRP A 290      13.130  -7.101   1.115  1.00 64.38           N
ATOM   4731  HE1 TRP A 290      12.729  -6.749   1.961  1.00 64.38           H
ATOM   4732  CE2 TRP A 290      12.401  -7.460   0.005  1.00 68.39           C
ATOM   4733  CE3 TRP A 290      12.910  -8.349  -2.185  1.00 62.03           C
ATOM   4734  HE3 TRP A 290      13.565  -8.673  -2.868  1.00 62.03           H
ATOM   4735  CZ2 TRP A 290      11.034  -7.447  -0.286  1.00 65.68           C
ATOM   4736  HZ2 TRP A 290      10.372  -7.128   0.392  1.00 65.68           H
ATOM   4737  CZ3 TRP A 290      11.539  -8.345  -2.492  1.00 63.24           C
ATOM   4738  HZ3 TRP A 290      11.228  -8.667  -3.386  1.00 63.24           H
ATOM   4739  CH2 TRP A 290      10.606  -7.891  -1.549  1.00 63.06           C
ATOM   4740  HH2 TRP A 290       9.632  -7.883  -1.776  1.00 63.06           H
ATOM   4741  N   PHE A 291      19.045  -7.348  -1.927  1.00 79.13           N
ATOM   4742  H   PHE A 291      18.596  -6.494  -2.190  1.00 79.13           H
ATOM   4743  CA  PHE A 291      20.260  -7.754  -2.640  1.00 78.40           C
ATOM   4744  HA  PHE A 291      20.244  -8.754  -2.636  1.00 78.40           H
ATOM   4745  C   PHE A 291      21.535  -7.306  -1.928  1.00 79.51           C
ATOM   4746  O   PHE A 291      22.512  -8.052  -1.933  1.00 76.95           O
ATOM   4747  CB  PHE A 291      20.223  -7.212  -4.070  1.00 77.56           C
ATOM   4748 1HB  PHE A 291      19.951  -6.250  -4.041  1.00 77.56           H
ATOM   4749 2HB  PHE A 291      21.138  -7.289  -4.466  1.00 77.56           H
ATOM   4750  CG  PHE A 291      19.260  -7.944  -4.972  1.00 75.12           C
ATOM   4751  CD1 PHE A 291      19.539  -9.262  -5.387  1.00 72.24           C
ATOM   4752  HD1 PHE A 291      20.386  -9.705  -5.092  1.00 72.24           H
ATOM   4753  CD2 PHE A 291      18.072  -7.332  -5.404  1.00 71.13           C
ATOM   4754  HD2 PHE A 291      17.865  -6.396  -5.119  1.00 71.13           H
ATOM   4755  CE1 PHE A 291      18.641  -9.959  -6.209  1.00 68.17           C
ATOM   4756  HE1 PHE A 291      18.845 -10.896  -6.493  1.00 68.17           H
ATOM   4757  CE2 PHE A 291      17.170  -8.022  -6.234  1.00 68.09           C
ATOM   4758  HE2 PHE A 291      16.328  -7.577  -6.540  1.00 68.09           H
ATOM   4759  CZ  PHE A 291      17.456  -9.338  -6.632  1.00 67.82           C
ATOM   4760  HZ  PHE A 291      16.814  -9.833  -7.218  1.00 67.82           H
ATOM   4761  N   ASP A 292      21.543  -6.119  -1.315  1.00 77.46           N
ATOM   4762  H   ASP A 292      20.707  -5.571  -1.358  1.00 77.46           H
ATOM   4763  CA  ASP A 292      22.676  -5.562  -0.589  1.00 78.38           C
ATOM   4764  HA  ASP A 292      23.286  -6.328  -0.387  1.00 78.38           H
ATOM   4765  C   ASP A 292      22.212  -4.950   0.751  1.00 78.39           C
ATOM   4766  O   ASP A 292      21.890  -3.762   0.820  1.00 75.91           O
ATOM   4767  CB  ASP A 292      23.421  -4.548  -1.485  1.00 77.22           C
ATOM   4768 1HB  ASP A 292      23.684  -5.003  -2.336  1.00 77.22           H
ATOM   4769 2HB  ASP A 292      22.806  -3.787  -1.690  1.00 77.22           H
ATOM   4770  CG  ASP A 292      24.687  -3.987  -0.819  1.00 72.39           C
ATOM   4771  OD1 ASP A 292      25.044  -4.457   0.283  1.00 68.26           O
ATOM   4772  OD2 ASP A 292      25.311  -3.075  -1.417  1.00 67.83           O
ATOM   4773  N   PRO A 293      22.155  -5.747   1.836  1.00 78.29           N
ATOM   4774  CA  PRO A 293      21.775  -5.254   3.158  1.00 76.89           C
ATOM   4775  HA  PRO A 293      20.885  -4.809   3.061  1.00 76.89           H
ATOM   4776  C   PRO A 293      22.712  -4.176   3.715  1.00 78.12           C
ATOM   4777  O   PRO A 293      22.282  -3.340   4.512  1.00 75.27           O
ATOM   4778  CB  PRO A 293      21.764  -6.492   4.065  1.00 74.17           C
ATOM   4779 1HB  PRO A 293      22.636  -6.593   4.544  1.00 74.17           H
ATOM   4780 2HB  PRO A 293      21.021  -6.441   4.732  1.00 74.17           H
ATOM   4781  CG  PRO A 293      21.542  -7.648   3.101  1.00 71.30           C
ATOM   4782 1HG  PRO A 293      21.928  -8.497   3.463  1.00 71.30           H
ATOM   4783 2HG  PRO A 293      20.568  -7.777   2.914  1.00 71.30           H
ATOM   4784  CD  PRO A 293      22.286  -7.197   1.850  1.00 73.12           C
ATOM   4785 1HD  PRO A 293      23.253  -7.448   1.890  1.00 73.12           H
ATOM   4786 2HD  PRO A 293      21.876  -7.581   1.023  1.00 73.12           H
ATOM   4787  N   GLU A 294      23.990  -4.160   3.284  1.00 75.78           N
ATOM   4788  H   GLU A 294      24.288  -4.872   2.648  1.00 75.78           H
ATOM   4789  CA  GLU A 294      24.963  -3.147   3.705  1.00 77.02           C
ATOM   4790  HA  GLU A 294      24.821  -3.094   4.693  1.00 77.02           H
ATOM   4791  C   GLU A 294      24.702  -1.781   3.069  1.00 76.97           C
ATOM   4792  O   GLU A 294      25.178  -0.758   3.576  1.00 73.89           O
ATOM   4793  CB  GLU A 294      26.396  -3.574   3.379  1.00 75.28           C
ATOM   4794 1HB  GLU A 294      26.454  -3.756   2.397  1.00 75.28           H
ATOM   4795 2HB  GLU A 294      27.010  -2.821   3.616  1.00 75.28           H
ATOM   4796  CG  GLU A 294      26.856  -4.827   4.130  1.00 67.18           C
ATOM   4797 1HG  GLU A 294      26.650  -4.709   5.101  1.00 67.18           H
ATOM   4798 2HG  GLU A 294      26.351  -5.614   3.775  1.00 67.18           H
ATOM   4799  CD  GLU A 294      28.370  -5.088   3.967  1.00 62.92           C
ATOM   4800  OE1 GLU A 294      28.859  -6.001   4.668  1.00 56.19           O
ATOM   4801  OE2 GLU A 294      29.030  -4.370   3.182  1.00 56.25           O
ATOM   4802  N   MET A 295      23.916  -1.729   1.995  1.00 78.65           N
ATOM   4803  H   MET A 295      23.590  -2.593   1.612  1.00 78.65           H
ATOM   4804  CA  MET A 295      23.498  -0.489   1.338  1.00 77.88           C
ATOM   4805  HA  MET A 295      24.328  -0.093   0.945  1.00 77.88           H
ATOM   4806  C   MET A 295      22.915   0.519   2.339  1.00 77.52           C
ATOM   4807  O   MET A 295      23.197   1.711   2.238  1.00 74.40           O
ATOM   4808  CB  MET A 295      22.488  -0.817   0.237  1.00 74.17           C
ATOM   4809 1HB  MET A 295      22.925  -1.431  -0.420  1.00 74.17           H
ATOM   4810 2HB  MET A 295      21.704  -1.277   0.654  1.00 74.17           H
ATOM   4811  CG  MET A 295      21.986   0.428  -0.512  1.00 66.70           C
ATOM   4812 1HG  MET A 295      22.796   1.013  -0.561  1.00 66.70           H
ATOM   4813 2HG  MET A 295      21.771   0.080  -1.424  1.00 66.70           H
ATOM   4814  SD  MET A 295      20.571   1.310   0.215  1.00 62.55           S
ATOM   4815  CE  MET A 295      19.215   0.289  -0.376  1.00 54.34           C
ATOM   4816 1HE  MET A 295      18.335   0.643  -0.058  1.00 54.34           H
ATOM   4817 2HE  MET A 295      19.305  -0.651  -0.048  1.00 54.34           H
ATOM   4818 3HE  MET A 295      19.194   0.265  -1.375  1.00 54.34           H
ATOM   4819  N   LEU A 296      22.147   0.046   3.328  1.00 75.71           N
ATOM   4820  H   LEU A 296      21.996  -0.941   3.389  1.00 75.71           H
ATOM   4821  CA  LEU A 296      21.520   0.914   4.323  1.00 74.00           C
ATOM   4822  HA  LEU A 296      20.989   1.574   3.791  1.00 74.00           H
ATOM   4823  C   LEU A 296      22.544   1.705   5.159  1.00 75.47           C
ATOM   4824  O   LEU A 296      22.252   2.821   5.564  1.00 73.05           O
ATOM   4825  CB  LEU A 296      20.619   0.059   5.233  1.00 71.06           C
ATOM   4826 1HB  LEU A 296      20.354  -0.767   4.735  1.00 71.06           H
ATOM   4827 2HB  LEU A 296      21.138  -0.195   6.049  1.00 71.06           H
ATOM   4828  CG  LEU A 296      19.342   0.799   5.673  1.00 64.47           C
ATOM   4829  HG  LEU A 296      19.595   1.737   5.910  1.00 64.47           H
ATOM   4830  CD1 LEU A 296      18.306   0.787   4.538  1.00 61.02           C
ATOM   4831 1HD1 LEU A 296      17.471   1.265   4.810  1.00 61.02           H
ATOM   4832 2HD1 LEU A 296      18.058  -0.149   4.289  1.00 61.02           H
ATOM   4833 3HD1 LEU A 296      18.665   1.237   3.720  1.00 61.02           H
ATOM   4834  CD2 LEU A 296      18.715   0.119   6.886  1.00 59.80           C
ATOM   4835 1HD2 LEU A 296      17.885   0.596   7.175  1.00 59.80           H
ATOM   4836 2HD2 LEU A 296      19.349   0.109   7.659  1.00 59.80           H
ATOM   4837 3HD2 LEU A 296      18.469  -0.828   6.679  1.00 59.80           H
ATOM   4838  N   ASN A 297      23.741   1.135   5.349  1.00 78.01           N
ATOM   4839  H   ASN A 297      23.891   0.214   4.989  1.00 78.01           H
ATOM   4840  CA  ASN A 297      24.843   1.793   6.059  1.00 77.75           C
ATOM   4841  HA  ASN A 297      24.413   2.325   6.789  1.00 77.75           H
ATOM   4842  C   ASN A 297      25.623   2.766   5.158  1.00 79.80           C
ATOM   4843  O   ASN A 297      26.284   3.663   5.657  1.00 78.09           O
ATOM   4844  CB  ASN A 297      25.782   0.715   6.623  1.00 76.03           C
ATOM   4845 1HB  ASN A 297      26.122   0.158   5.865  1.00 76.03           H
ATOM   4846 2HB  ASN A 297      26.551   1.166   7.077  1.00 76.03           H
ATOM   4847  CG  ASN A 297      25.121  -0.210   7.626  1.00 70.54           C
ATOM   4848  OD1 ASN A 297      24.189   0.136   8.337  1.00 64.59           O
ATOM   4849  ND2 ASN A 297      25.598  -1.429   7.734  1.00 64.77           N
ATOM   4850 1HD2 ASN A 297      25.199  -2.065   8.394  1.00 64.77           H
ATOM   4851 2HD2 ASN A 297      26.360  -1.721   7.156  1.00 64.77           H
ATOM   4852  N   ARG A 298      25.566   2.566   3.829  1.00 80.00           N
ATOM   4853  H   ARG A 298      25.044   1.781   3.494  1.00 80.00           H
ATOM   4854  CA  ARG A 298      26.225   3.432   2.838  1.00 81.12           C
ATOM   4855  HA  ARG A 298      27.030   3.798   3.304  1.00 81.12           H
ATOM   4856  C   ARG A 298      25.343   4.604   2.419  1.00 82.76           C
ATOM   4857  O   ARG A 298      25.854   5.660   2.032  1.00 80.29           O
ATOM   4858  CB  ARG A 298      26.623   2.607   1.604  1.00 80.91           C
ATOM   4859 1HB  ARG A 298      25.798   2.200   1.212  1.00 80.91           H
ATOM   4860 2HB  ARG A 298      27.044   3.218   0.934  1.00 80.91           H
ATOM   4861  CG  ARG A 298      27.614   1.482   1.928  1.00 75.01           C
ATOM   4862 1HG  ARG A 298      28.447   1.875   2.316  1.00 75.01           H
ATOM   4863 2HG  ARG A 298      27.201   0.856   2.590  1.00 75.01           H
ATOM   4864  CD  ARG A 298      27.963   0.712   0.649  1.00 72.65           C
ATOM   4865 1HD  ARG A 298      27.124   0.445   0.175  1.00 72.65           H
ATOM   4866 2HD  ARG A 298      28.516   1.289   0.048  1.00 72.65           H
ATOM   4867  NE  ARG A 298      28.732  -0.513   0.948  1.00 66.86           N
ATOM   4868  HE  ARG A 298      29.017  -0.649   1.897  1.00 66.86           H
ATOM   4869  CZ  ARG A 298      29.077  -1.443   0.082  1.00 60.38           C
ATOM   4870  NH1 ARG A 298      28.898  -1.291  -1.199  1.00 56.95           N
ATOM   4871 1HH1 ARG A 298      28.488  -0.449  -1.550  1.00 56.95           H
ATOM   4872 2HH1 ARG A 298      29.171  -2.016  -1.831  1.00 56.95           H
ATOM   4873  NH2 ARG A 298      29.603  -2.559   0.494  1.00 53.20           N
ATOM   4874 1HH2 ARG A 298      29.747  -2.713   1.472  1.00 53.20           H
ATOM   4875 2HH2 ARG A 298      29.864  -3.263  -0.167  1.00 53.20           H
ATOM   4876  N   LEU A 299      24.030   4.422   2.474  1.00 80.98           N
ATOM   4877  H   LEU A 299      23.689   3.525   2.756  1.00 80.98           H
ATOM   4878  CA  LEU A 299      23.059   5.455   2.146  1.00 81.50           C
ATOM   4879  HA  LEU A 299      23.416   5.940   1.348  1.00 81.50           H
ATOM   4880  C   LEU A 299      22.928   6.443   3.311  1.00 82.63           C
ATOM   4881  O   LEU A 299      22.828   6.047   4.469  1.00 80.26           O
ATOM   4882  CB  LEU A 299      21.709   4.807   1.794  1.00 79.84           C
ATOM   4883 1HB  LEU A 299      21.877   3.881   1.457  1.00 79.84           H
ATOM   4884 2HB  LEU A 299      21.150   4.764   2.622  1.00 79.84           H
ATOM   4885  CG  LEU A 299      20.937   5.592   0.717  1.00 72.27           C
ATOM   4886  HG  LEU A 299      21.008   6.563   0.943  1.00 72.27           H
ATOM   4887  CD1 LEU A 299      21.520   5.332  -0.677  1.00 66.97           C
ATOM   4888 1HD1 LEU A 299      21.019   5.842  -1.376  1.00 66.97           H
ATOM   4889 2HD1 LEU A 299      21.471   4.361  -0.910  1.00 66.97           H
ATOM   4890 3HD1 LEU A 299      22.479   5.611  -0.722  1.00 66.97           H
ATOM   4891  CD2 LEU A 299      19.474   5.160   0.690  1.00 68.09           C
ATOM   4892 1HD2 LEU A 299      18.964   5.665  -0.007  1.00 68.09           H
ATOM   4893 2HD2 LEU A 299      19.035   5.326   1.573  1.00 68.09           H
ATOM   4894 3HD2 LEU A 299      19.392   4.185   0.485  1.00 68.09           H
ATOM   4895  N   SER A 300      22.879   7.733   3.014  1.00 82.43           N
ATOM   4896  H   SER A 300      23.004   8.027   2.066  1.00 82.43           H
ATOM   4897  CA  SER A 300      22.645   8.730   4.053  1.00 82.25           C
ATOM   4898  HA  SER A 300      23.318   8.528   4.765  1.00 82.25           H
ATOM   4899  C   SER A 300      21.231   8.586   4.642  1.00 82.85           C
ATOM   4900  O   SER A 300      20.253   8.441   3.900  1.00 80.09           O
ATOM   4901  CB  SER A 300      22.908  10.146   3.533  1.00 79.78           C
ATOM   4902 1HB  SER A 300      22.798  10.815   4.268  1.00 79.78           H
ATOM   4903 2HB  SER A 300      23.831  10.214   3.155  1.00 79.78           H
ATOM   4904  OG  SER A 300      22.011  10.511   2.504  1.00 70.47           O
ATOM   4905  HG  SER A 300      22.488  10.593   1.679  1.00 70.47           H
ATOM   4906  N   ASP A 301      21.096   8.702   5.969  1.00 81.72           N
ATOM   4907  H   ASP A 301      21.923   8.854   6.510  1.00 81.72           H
ATOM   4908  CA  ASP A 301      19.813   8.621   6.685  1.00 81.72           C
ATOM   4909  HA  ASP A 301      19.596   7.648   6.611  1.00 81.72           H
ATOM   4910  C   ASP A 301      18.683   9.472   6.048  1.00 83.67           C
ATOM   4911  O   ASP A 301      17.565   8.977   5.921  1.00 81.59           O
ATOM   4912  CB  ASP A 301      19.970   9.082   8.144  1.00 77.66           C
ATOM   4913 1HB  ASP A 301      20.451   9.958   8.142  1.00 77.66           H
ATOM   4914 2HB  ASP A 301      19.056   9.205   8.530  1.00 77.66           H
ATOM   4915  CG  ASP A 301      20.741   8.126   9.059  1.00 70.32           C
ATOM   4916  OD1 ASP A 301      20.975   6.981   8.642  1.00 64.75           O
ATOM   4917  OD2 ASP A 301      21.029   8.597  10.185  1.00 65.23           O
ATOM   4918  N   PRO A 302      18.937  10.731   5.608  1.00 81.89           N
ATOM   4919  CA  PRO A 302      17.899  11.551   4.992  1.00 83.11           C
ATOM   4920  HA  PRO A 302      17.143  11.603   5.645  1.00 83.11           H
ATOM   4921  C   PRO A 302      17.317  10.941   3.712  1.00 84.15           C
ATOM   4922  O   PRO A 302      16.111  11.031   3.485  1.00 83.07           O
ATOM   4923  CB  PRO A 302      18.553  12.904   4.697  1.00 82.35           C
ATOM   4924 1HB  PRO A 302      18.884  12.944   3.754  1.00 82.35           H
ATOM   4925 2HB  PRO A 302      17.912  13.654   4.858  1.00 82.35           H
ATOM   4926  CG  PRO A 302      19.713  12.969   5.677  1.00 77.98           C
ATOM   4927 1HG  PRO A 302      20.449  13.547   5.325  1.00 77.98           H
ATOM   4928 2HG  PRO A 302      19.414  13.314   6.567  1.00 77.98           H
ATOM   4929  CD  PRO A 302      20.157  11.520   5.775  1.00 81.76           C
ATOM   4930 1HD  PRO A 302      20.809  11.292   5.052  1.00 81.76           H
ATOM   4931 2HD  PRO A 302      20.566  11.327   6.667  1.00 81.76           H
ATOM   4932  N   VAL A 303      18.151  10.311   2.871  1.00 85.65           N
ATOM   4933  H   VAL A 303      19.119  10.258   3.116  1.00 85.65           H
ATOM   4934  CA  VAL A 303      17.720   9.696   1.611  1.00 84.79           C
ATOM   4935  HA  VAL A 303      17.161  10.381   1.144  1.00 84.79           H
ATOM   4936  C   VAL A 303      16.857   8.470   1.885  1.00 84.70           C
ATOM   4937  O   VAL A 303      15.792   8.320   1.286  1.00 83.90           O
ATOM   4938  CB  VAL A 303      18.937   9.346   0.732  1.00 84.27           C
ATOM   4939  HB  VAL A 303      19.531   8.769   1.293  1.00 84.27           H
ATOM   4940  CG1 VAL A 303      18.533   8.591  -0.547  1.00 79.20           C
ATOM   4941 1HG1 VAL A 303      19.335   8.373  -1.103  1.00 79.20           H
ATOM   4942 2HG1 VAL A 303      17.911   9.140  -1.106  1.00 79.20           H
ATOM   4943 3HG1 VAL A 303      18.070   7.733  -0.325  1.00 79.20           H
ATOM   4944  CG2 VAL A 303      19.665  10.618   0.289  1.00 79.66           C
ATOM   4945 1HG2 VAL A 303      20.456  10.398  -0.282  1.00 79.66           H
ATOM   4946 2HG2 VAL A 303      19.991  11.138   1.079  1.00 79.66           H
ATOM   4947 3HG2 VAL A 303      19.059  11.212  -0.241  1.00 79.66           H
ATOM   4948  N   ASN A 304      17.248   7.634   2.841  1.00 85.61           N
ATOM   4949  H   ASN A 304      18.132   7.795   3.280  1.00 85.61           H
ATOM   4950  CA  ASN A 304      16.451   6.491   3.283  1.00 83.42           C
ATOM   4951  HA  ASN A 304      16.299   5.897   2.493  1.00 83.42           H
ATOM   4952  C   ASN A 304      15.062   6.943   3.777  1.00 83.78           C
ATOM   4953  O   ASN A 304      14.029   6.485   3.293  1.00 82.56           O
ATOM   4954  CB  ASN A 304      17.259   5.742   4.356  1.00 81.41           C
ATOM   4955 1HB  ASN A 304      18.154   5.500   3.981  1.00 81.41           H
ATOM   4956 2HB  ASN A 304      17.380   6.338   5.150  1.00 81.41           H
ATOM   4957  CG  ASN A 304      16.572   4.472   4.812  1.00 73.46           C
ATOM   4958  OD1 ASN A 304      15.795   3.853   4.113  1.00 65.81           O
ATOM   4959  ND2 ASN A 304      16.834   4.032   6.015  1.00 65.71           N
ATOM   4960 1HD2 ASN A 304      16.397   3.197   6.348  1.00 65.71           H
ATOM   4961 2HD2 ASN A 304      17.472   4.531   6.602  1.00 65.71           H
ATOM   4962  N   HIS A 305      15.025   7.923   4.684  1.00 85.51           N
ATOM   4963  H   HIS A 305      15.888   8.297   5.024  1.00 85.51           H
ATOM   4964  CA  HIS A 305      13.768   8.470   5.198  1.00 85.22           C
ATOM   4965  HA  HIS A 305      13.281   7.680   5.570  1.00 85.22           H
ATOM   4966  C   HIS A 305      12.880   9.078   4.104  1.00 85.83           C
ATOM   4967  O   HIS A 305      11.670   8.878   4.136  1.00 84.92           O
ATOM   4968  CB  HIS A 305      14.071   9.499   6.293  1.00 84.47           C
ATOM   4969 1HB  HIS A 305      14.748  10.150   5.950  1.00 84.47           H
ATOM   4970 2HB  HIS A 305      13.229   9.986   6.524  1.00 84.47           H
ATOM   4971  CG  HIS A 305      14.614   8.875   7.551  1.00 82.94           C
ATOM   4972  ND1 HIS A 305      14.190   7.704   8.142  1.00 74.89           N
ATOM   4973  HD1 HIS A 305      13.473   7.098   7.797  1.00 74.89           H
ATOM   4974  CD2 HIS A 305      15.603   9.391   8.346  1.00 75.58           C
ATOM   4975  HD2 HIS A 305      16.113  10.236   8.183  1.00 75.58           H
ATOM   4976  CE1 HIS A 305      14.906   7.520   9.259  1.00 74.68           C
ATOM   4977  HE1 HIS A 305      14.809   6.743   9.882  1.00 74.68           H
ATOM   4978  NE2 HIS A 305      15.768   8.527   9.418  1.00 77.07           N
ATOM   4979  N   PHE A 306      13.468   9.753   3.129  1.00 85.76           N
ATOM   4980  H   PHE A 306      14.460   9.872   3.164  1.00 85.76           H
ATOM   4981  CA  PHE A 306      12.737  10.334   2.001  1.00 85.42           C
ATOM   4982  HA  PHE A 306      12.051  10.948   2.392  1.00 85.42           H
ATOM   4983  C   PHE A 306      11.996   9.259   1.188  1.00 86.72           C
ATOM   4984  O   PHE A 306      10.809   9.416   0.919  1.00 85.78           O
ATOM   4985  CB  PHE A 306      13.721  11.118   1.131  1.00 84.37           C
ATOM   4986 1HB  PHE A 306      14.099  11.870   1.671  1.00 84.37           H
ATOM   4987 2HB  PHE A 306      14.460  10.505   0.850  1.00 84.37           H
ATOM   4988  CG  PHE A 306      13.092  11.701  -0.114  1.00 82.42           C
ATOM   4989  CD1 PHE A 306      13.232  11.045  -1.353  1.00 77.60           C
ATOM   4990  HD1 PHE A 306      13.744  10.188  -1.408  1.00 77.60           H
ATOM   4991  CD2 PHE A 306      12.351  12.895  -0.033  1.00 76.76           C
ATOM   4992  HD2 PHE A 306      12.239  13.356   0.847  1.00 76.76           H
ATOM   4993  CE1 PHE A 306      12.654  11.591  -2.511  1.00 72.67           C
ATOM   4994  HE1 PHE A 306      12.762  11.128  -3.391  1.00 72.67           H
ATOM   4995  CE2 PHE A 306      11.769  13.438  -1.191  1.00 72.31           C
ATOM   4996  HE2 PHE A 306      11.244  14.287  -1.134  1.00 72.31           H
ATOM   4997  CZ  PHE A 306      11.922  12.791  -2.430  1.00 73.41           C
ATOM   4998  HZ  PHE A 306      11.511  13.183  -3.253  1.00 73.41           H
ATOM   4999  N   PHE A 307      12.653   8.137   0.850  1.00 86.37           N
ATOM   5000  H   PHE A 307      13.612   8.039   1.114  1.00 86.37           H
ATOM   5001  CA  PHE A 307      12.009   7.053   0.107  1.00 86.08           C
ATOM   5002  HA  PHE A 307      11.621   7.501  -0.699  1.00 86.08           H
ATOM   5003  C   PHE A 307      10.856   6.391   0.886  1.00 86.76           C
ATOM   5004  O   PHE A 307       9.828   6.069   0.296  1.00 84.94           O
ATOM   5005  CB  PHE A 307      13.055   6.011  -0.300  1.00 84.97           C
ATOM   5006 1HB  PHE A 307      13.646   5.830   0.486  1.00 84.97           H
ATOM   5007 2HB  PHE A 307      12.581   5.170  -0.562  1.00 84.97           H
ATOM   5008  CG  PHE A 307      13.933   6.426  -1.454  1.00 83.26           C
ATOM   5009  CD1 PHE A 307      13.374   6.643  -2.730  1.00 77.75           C
ATOM   5010  HD1 PHE A 307      12.388   6.539  -2.860  1.00 77.75           H
ATOM   5011  CD2 PHE A 307      15.320   6.562  -1.299  1.00 78.00           C
ATOM   5012  HD2 PHE A 307      15.735   6.403  -0.403  1.00 78.00           H
ATOM   5013  CE1 PHE A 307      14.182   7.003  -3.821  1.00 73.81           C
ATOM   5014  HE1 PHE A 307      13.772   7.162  -4.719  1.00 73.81           H
ATOM   5015  CE2 PHE A 307      16.139   6.921  -2.395  1.00 74.26           C
ATOM   5016  HE2 PHE A 307      17.127   7.019  -2.275  1.00 74.26           H
ATOM   5017  CZ  PHE A 307      15.557   7.138  -3.647  1.00 74.24           C
ATOM   5018  HZ  PHE A 307      16.133   7.392  -4.424  1.00 74.24           H
ATOM   5019  N   PHE A 308      10.985   6.246   2.205  1.00 86.38           N
ATOM   5020  H   PHE A 308      11.852   6.493   2.638  1.00 86.38           H
ATOM   5021  CA  PHE A 308       9.891   5.734   3.041  1.00 85.57           C
[truncated: 26,193 more chars]
