# Supplementary material for: Variety of genetic defects in GnRH and hypothalamic–pituitary signaling and development in normosmic patients with IHH
Source: Front Endocrinol (Lausanne). 2024 Jul 1;15:1396805. doi: 10.3389/fendo.2024.1396805 (PMC11246878; doi:10.3389/fendo.2024.1396805)
Supplement: Supplementary file 1 [file DataSheet_1.zip › GNRHR_Trp206del_homology.pdb]

REMARK YASARA *************************************************************
REMARK YASARA *                                                           *
REMARK YASARA *                     Y  A  S  A  R  A                      *
REMARK YASARA *                                                           *
REMARK YASARA *   Yet Another Scientific Artificial Reality Application   *
REMARK YASARA *                                                           *
REMARK YASARA *            MOLECULE STRUCTURE FILE, PDB FORMAT            *
REMARK YASARA *                                                           *
REMARK YASARA * Just use YASARA every day to make your questions go away! *
REMARK YASARA *                                                           *
REMARK YASARA *                      www.YASARA.org                       *
REMARK YASARA *                                                           *
REMARK YASARA *************************************************************
REMARK YASARA
REMARK YASARA Version:           24.4.10.W.64
REMARK YASARA Written on:        Mon May 20 13:02:04 2024
REMARK YASARA Number of models:  1
REMARK YASARA Number of atoms:   5352
REMARK YASARA Please address questions or suggestions to: Eliza@yasara.org
REMARK YASARA
SEQRES   1 A  327  MET ALA ASN SER ALA SER PRO GLU GLN ASN GLN ASN HIS 
SEQRES   2 A  327  CYS SER ALA ILE ASN ASN SER ILE PRO LEU MET GLN GLY 
SEQRES   3 A  327  ASN LEU PRO THR LEU THR LEU SER GLY LYS ILE ARG VAL 
SEQRES   4 A  327  THR VAL THR PHE PHE LEU PHE LEU LEU SER ALA THR PHE 
SEQRES   5 A  327  ASN ALA SER PHE LEU LEU LYS LEU GLN LYS TRP THR GLN 
SEQRES   6 A  327  LYS LYS GLU LYS GLY LYS LYS LEU SER ARG MET LYS LEU 
SEQRES   7 A  327  LEU LEU LYS HIS LEU THR LEU ALA ASN LEU LEU GLU THR 
SEQRES   8 A  327  LEU ILE VAL MET PRO LEU ASP GLY MET TRP ASN ILE THR 
SEQRES   9 A  327  VAL GLN TRP TYR ALA GLY GLU LEU LEU CYS LYS VAL LEU 
SEQRES  10 A  327  SER TYR LEU LYS LEU PHE SER MET TYR ALA PRO ALA PHE 
SEQRES  11 A  327  MET MET VAL VAL ILE SER LEU ASP ARG SER LEU ALA ILE 
SEQRES  12 A  327  THR ARG PRO LEU ALA LEU LYS SER ASN SER LYS VAL GLY 
SEQRES  13 A  327  GLN SER MET VAL GLY LEU ALA TRP ILE LEU SER SER VAL 
SEQRES  14 A  327  PHE ALA GLY PRO GLN LEU TYR ILE PHE ARG MET ILE HIS 
SEQRES  15 A  327  LEU ALA ASP SER SER GLY GLN THR LYS VAL PHE SER GLN 
SEQRES  16 A  327  CYS VAL THR HIS CYS SER PHE SER GLN TRP HIS GLN ALA 
SEQRES  17 A  327  PHE TYR ASN PHE PHE THR PHE SER CYS LEU PHE ILE ILE 
SEQRES  18 A  327  PRO LEU PHE ILE MET LEU ILE CYS ASN ALA LYS ILE ILE 
SEQRES  19 A  327  PHE THR LEU THR ARG VAL LEU HIS GLN ASP PRO HIS GLU 
SEQRES  20 A  327  LEU GLN LEU ASN GLN SER LYS ASN ASN ILE PRO ARG ALA 
SEQRES  21 A  327  ARG LEU LYS THR LEU LYS MET THR VAL ALA PHE ALA THR 
SEQRES  22 A  327  SER PHE THR VAL CYS TRP THR PRO TYR TYR VAL LEU GLY 
SEQRES  23 A  327  ILE TRP TYR TRP PHE ASP PRO GLU MET LEU ASN ARG LEU 
SEQRES  24 A  327  SER ASP PRO VAL ASN HIS PHE PHE PHE LEU PHE ALA PHE 
SEQRES  25 A  327  LEU ASN PRO CYS PHE ASP PRO LEU ILE TYR GLY TYR PHE 
SEQRES  26 A  327  SER LEU 
SSBOND   0 CYS A  114    CYS A  196                                       2.03
ATOM      1  N   MET A   1      32.566  -2.331  -9.809  1.00-12.43           N
ATOM      2 1H   MET A   1      32.794  -2.804  -8.944  1.00-12.43           H
ATOM      3 2H   MET A   1      33.340  -1.741 -10.079  1.00-12.43           H
ATOM      4 3H   MET A   1      32.396  -3.021 -10.528  1.00-12.43           H
ATOM      5  CA  MET A   1      31.346  -1.496  -9.616  1.00-12.43           C
ATOM      6  HA  MET A   1      31.553  -0.762  -8.839  1.00-12.43           H
ATOM      7  C   MET A   1      30.191  -2.378  -9.183  1.00-12.43           C
ATOM      8  O   MET A   1      30.026  -3.444  -9.770  1.00-12.43           O
ATOM      9  CB  MET A   1      31.003  -0.773 -10.924  1.00-12.43           C
ATOM     10 1HB  MET A   1      31.933  -0.620 -11.471  1.00-12.43           H
ATOM     11 2HB  MET A   1      30.361  -1.411 -11.528  1.00-12.43           H
ATOM     12  CG  MET A   1      30.334   0.588 -10.768  1.00-12.43           C
ATOM     13 1HG  MET A   1      30.997   1.214 -10.171  1.00-12.43           H
ATOM     14 2HG  MET A   1      30.248   1.043 -11.754  1.00-12.43           H
ATOM     15  SD  MET A   1      28.691   0.601  -9.995  1.00-12.43           S
ATOM     16  CE  MET A   1      27.590  -0.052 -11.282  1.00-12.43           C
ATOM     17 1HE  MET A   1      26.564  -0.074 -10.910  1.00-12.43           H
ATOM     18 2HE  MET A   1      27.892  -1.063 -11.556  1.00-12.43           H
ATOM     19 3HE  MET A   1      27.632   0.590 -12.163  1.00-12.43           H
ATOM     20  N   ALA A   2      29.425  -1.957  -8.180  1.00 39.21           N
ATOM     21  H   ALA A   2      29.619  -1.060  -7.756  1.00 39.21           H
ATOM     22  CA  ALA A   2      28.329  -2.738  -7.599  1.00 39.21           C
ATOM     23  HA  ALA A   2      27.966  -2.207  -6.719  1.00 39.21           H
ATOM     24  C   ALA A   2      28.852  -4.095  -7.118  1.00 39.21           C
ATOM     25  O   ALA A   2      28.366  -5.156  -7.511  1.00 39.21           O
ATOM     26  CB  ALA A   2      27.144  -2.867  -8.580  1.00 39.21           C
ATOM     27 1HB  ALA A   2      26.785  -1.876  -8.860  1.00 39.21           H
ATOM     28 2HB  ALA A   2      26.336  -3.415  -8.099  1.00 39.21           H
ATOM     29 3HB  ALA A   2      27.453  -3.409  -9.475  1.00 39.21           H
ATOM     30  N   ASN A   3      29.869  -4.027  -6.266  1.00 17.21           N
ATOM     31  H   ASN A   3      30.222  -3.120  -5.993  1.00 17.21           H
ATOM     32  CA  ASN A   3      30.497  -5.215  -5.693  1.00 17.21           C
ATOM     33  HA  ASN A   3      30.990  -5.777  -6.487  1.00 17.21           H
ATOM     34  C   ASN A   3      29.486  -6.136  -5.020  1.00 17.21           C
ATOM     35  O   ASN A   3      28.688  -5.696  -4.185  1.00 17.21           O
ATOM     36  CB  ASN A   3      31.528  -4.809  -4.634  1.00 17.21           C
ATOM     37 1HB  ASN A   3      32.260  -4.135  -5.072  1.00 17.21           H
ATOM     38 2HB  ASN A   3      31.016  -4.287  -3.827  1.00 17.21           H
ATOM     39  CG  ASN A   3      32.239  -5.997  -4.039  1.00 17.21           C
ATOM     40  OD1 ASN A   3      32.641  -6.912  -4.747  1.00 17.21           O
ATOM     41  ND2 ASN A   3      32.403  -6.002  -2.749  1.00 17.21           N
ATOM     42 1HD2 ASN A   3      32.845  -6.799  -2.321  1.00 17.21           H
ATOM     43 2HD2 ASN A   3      32.111  -5.209  -2.197  1.00 17.21           H
ATOM     44  N   SER A   4      29.566  -7.413  -5.361  1.00 28.39           N
ATOM     45  H   SER A   4      30.217  -7.695  -6.083  1.00 28.39           H
ATOM     46  CA  SER A   4      28.823  -8.475  -4.697  1.00 28.39           C
ATOM     47  HA  SER A   4      27.876  -8.106  -4.303  1.00 28.39           H
ATOM     48  C   SER A   4      29.707  -8.956  -3.551  1.00 28.39           C
ATOM     49  O   SER A   4      30.593  -9.793  -3.735  1.00 28.39           O
ATOM     50  CB  SER A   4      28.575  -9.599  -5.699  1.00 28.39           C
ATOM     51 1HB  SER A   4      28.199 -10.484  -5.183  1.00 28.39           H
ATOM     52 2HB  SER A   4      27.841  -9.267  -6.433  1.00 28.39           H
ATOM     53  OG  SER A   4      29.790  -9.896  -6.367  1.00 28.39           O
ATOM     54  HG  SER A   4      30.404 -10.222  -5.694  1.00 28.39           H
ATOM     55  N   ALA A   5      29.543  -8.351  -2.386  1.00  6.19           N
ATOM     56  H   ALA A   5      28.821  -7.649  -2.278  1.00  6.19           H
ATOM     57  CA  ALA A   5      30.376  -8.689  -1.243  1.00  6.19           C
ATOM     58  HA  ALA A   5      31.419  -8.703  -1.560  1.00  6.19           H
ATOM     59  C   ALA A   5      30.001 -10.083  -0.736  1.00  6.19           C
ATOM     60  O   ALA A   5      28.823 -10.442  -0.682  1.00  6.19           O
ATOM     61  CB  ALA A   5      30.205  -7.640  -0.139  1.00  6.19           C
ATOM     62 1HB  ALA A   5      30.491  -6.658  -0.513  1.00  6.19           H
ATOM     63 2HB  ALA A   5      30.837  -7.897   0.712  1.00  6.19           H
ATOM     64 3HB  ALA A   5      29.165  -7.613   0.187  1.00  6.19           H
ATOM     65  N   SER A   6      31.006 -10.836  -0.322  1.00-10.95           N
ATOM     66  H   SER A   6      31.953 -10.473  -0.406  1.00-10.95           H
ATOM     67  CA  SER A   6      30.798 -12.146   0.284  1.00-10.95           C
ATOM     68  HA  SER A   6      30.195 -12.768  -0.376  1.00-10.95           H
ATOM     69  C   SER A   6      30.076 -11.930   1.611  1.00-10.95           C
ATOM     70  O   SER A   6      30.300 -10.900   2.265  1.00-10.95           O
ATOM     71  CB  SER A   6      32.155 -12.812   0.540  1.00-10.95           C
ATOM     72 1HB  SER A   6      32.628 -13.043  -0.415  1.00-10.95           H
ATOM     73 2HB  SER A   6      32.789 -12.114   1.083  1.00-10.95           H
ATOM     74  OG  SER A   6      32.032 -13.997   1.313  1.00-10.95           O
ATOM     75  HG  SER A   6      32.918 -14.399   1.403  1.00-10.95           H
ATOM     76  N   PRO A   7      29.262 -12.902   2.071  1.00-14.41           N
ATOM     77  CA  PRO A   7      28.744 -12.764   3.439  1.00-14.41           C
ATOM     78  HA  PRO A   7      28.035 -11.939   3.487  1.00-14.41           H
ATOM     79  C   PRO A   7      29.828 -12.553   4.492  1.00-14.41           C
ATOM     80  O   PRO A   7      29.620 -11.802   5.430  1.00-14.41           O
ATOM     81  CB  PRO A   7      28.028 -14.097   3.675  1.00-14.41           C
ATOM     82 1HB  PRO A   7      28.712 -14.821   4.117  1.00-14.41           H
ATOM     83 2HB  PRO A   7      27.157 -13.961   4.315  1.00-14.41           H
ATOM     84  CG  PRO A   7      27.622 -14.529   2.318  1.00-14.41           C
ATOM     85 1HG  PRO A   7      27.434 -15.602   2.287  1.00-14.41           H
ATOM     86 2HG  PRO A   7      26.738 -13.974   2.002  1.00-14.41           H
ATOM     87  CD  PRO A   7      28.793 -14.160   1.459  1.00-14.41           C
ATOM     88 1HD  PRO A   7      29.568 -14.923   1.519  1.00-14.41           H
ATOM     89 2HD  PRO A   7      28.476 -14.004   0.427  1.00-14.41           H
ATOM     90  N   GLU A   8      31.006 -13.137   4.325  1.00-25.46           N
ATOM     91  H   GLU A   8      31.163 -13.748   3.532  1.00-25.46           H
ATOM     92  CA  GLU A   8      32.092 -12.921   5.286  1.00-25.46           C
ATOM     93  HA  GLU A   8      31.731 -13.155   6.287  1.00-25.46           H
ATOM     94  C   GLU A   8      32.599 -11.480   5.294  1.00-25.46           C
ATOM     95  O   GLU A   8      32.905 -10.922   6.345  1.00-25.46           O
ATOM     96  CB  GLU A   8      33.268 -13.839   4.962  1.00-25.46           C
ATOM     97 1HB  GLU A   8      33.597 -13.637   3.943  1.00-25.46           H
ATOM     98 2HB  GLU A   8      34.082 -13.608   5.648  1.00-25.46           H
ATOM     99  CG  GLU A   8      32.920 -15.309   5.094  1.00-25.46           C
ATOM    100 1HG  GLU A   8      32.525 -15.482   6.095  1.00-25.46           H
ATOM    101 2HG  GLU A   8      32.150 -15.563   4.365  1.00-25.46           H
ATOM    102  CD  GLU A   8      34.115 -16.216   4.877  1.00-25.46           C
ATOM    103  OE1 GLU A   8      35.156 -15.754   4.351  1.00-25.46           O
ATOM    104  OE2 GLU A   8      34.032 -17.414   5.221  1.00-25.46           O
ATOM    105  N   GLN A   9      32.649 -10.848   4.131  1.00-23.02           N
ATOM    106  H   GLN A   9      32.354 -11.320   3.289  1.00-23.02           H
ATOM    107  CA  GLN A   9      33.092  -9.458   4.051  1.00-23.02           C
ATOM    108  HA  GLN A   9      34.018  -9.337   4.616  1.00-23.02           H
ATOM    109  C   GLN A   9      32.011  -8.585   4.683  1.00-23.02           C
ATOM    110  O   GLN A   9      32.302  -7.679   5.459  1.00-23.02           O
ATOM    111  CB  GLN A   9      33.317  -9.040   2.594  1.00-23.02           C
ATOM    112 1HB  GLN A   9      32.389  -9.211   2.051  1.00-23.02           H
ATOM    113 2HB  GLN A   9      33.537  -7.973   2.566  1.00-23.02           H
ATOM    114  CG  GLN A   9      34.445  -9.786   1.877  1.00-23.02           C
ATOM    115 1HG  GLN A   9      35.396  -9.538   2.346  1.00-23.02           H
ATOM    116 2HG  GLN A   9      34.288 -10.859   1.970  1.00-23.02           H
ATOM    117  CD  GLN A   9      34.505  -9.443   0.401  1.00-23.02           C
ATOM    118  OE1 GLN A   9      33.484  -9.413  -0.270  1.00-23.02           O
ATOM    119  NE2 GLN A   9      35.670  -9.176  -0.114  1.00-23.02           N
ATOM    120 1HE2 GLN A   9      35.727  -8.953  -1.098  1.00-23.02           H
ATOM    121 2HE2 GLN A   9      36.507  -9.220   0.449  1.00-23.02           H
ATOM    122  N   ASN A  10      30.750  -8.889   4.397  1.00 -5.69           N
ATOM    123  H   ASN A  10      30.554  -9.637   3.738  1.00 -5.69           H
ATOM    124  CA  ASN A  10      29.640  -8.141   4.995  1.00 -5.69           C
ATOM    125  HA  ASN A  10      29.755  -7.084   4.749  1.00 -5.69           H
ATOM    126  C   ASN A  10      29.654  -8.277   6.515  1.00 -5.69           C
ATOM    127  O   ASN A  10      29.448  -7.301   7.223  1.00 -5.69           O
ATOM    128  CB  ASN A  10      28.280  -8.628   4.480  1.00 -5.69           C
ATOM    129 1HB  ASN A  10      28.225  -9.710   4.566  1.00 -5.69           H
ATOM    130 2HB  ASN A  10      27.499  -8.190   5.101  1.00 -5.69           H
ATOM    131  CG  ASN A  10      28.013  -8.224   3.055  1.00 -5.69           C
ATOM    132  OD1 ASN A  10      28.200  -7.079   2.666  1.00 -5.69           O
ATOM    133  ND2 ASN A  10      27.547  -9.150   2.269  1.00 -5.69           N
ATOM    134 1HD2 ASN A  10      27.322  -8.914   1.311  1.00 -5.69           H
ATOM    135 2HD2 ASN A  10      27.428 -10.086   2.605  1.00 -5.69           H
ATOM    136  N   GLN A  11      29.923  -9.469   7.030  1.00-19.94           N
ATOM    137  H   GLN A  11      30.082 -10.262   6.411  1.00-19.94           H
ATOM    138  CA  GLN A  11      29.988  -9.681   8.476  1.00-19.94           C
ATOM    139  HA  GLN A  11      29.065  -9.333   8.938  1.00-19.94           H
ATOM    140  C   GLN A  11      31.141  -8.906   9.097  1.00-19.94           C
ATOM    141  O   GLN A  11      30.998  -8.371  10.188  1.00-19.94           O
ATOM    142  CB  GLN A  11      30.188 -11.162   8.805  1.00-19.94           C
ATOM    143 1HB  GLN A  11      30.990 -11.548   8.178  1.00-19.94           H
ATOM    144 2HB  GLN A  11      30.508 -11.231   9.844  1.00-19.94           H
ATOM    145  CG  GLN A  11      28.955 -12.047   8.636  1.00-19.94           C
ATOM    146 1HG  GLN A  11      28.204 -11.756   9.369  1.00-19.94           H
ATOM    147 2HG  GLN A  11      28.534 -11.910   7.643  1.00-19.94           H
ATOM    148  CD  GLN A  11      29.292 -13.512   8.826  1.00-19.94           C
ATOM    149  OE1 GLN A  11      30.284 -13.855   9.466  1.00-19.94           O
ATOM    150  NE2 GLN A  11      28.496 -14.382   8.268  1.00-19.94           N
ATOM    151 1HE2 GLN A  11      28.689 -15.365   8.404  1.00-19.94           H
ATOM    152 2HE2 GLN A  11      27.701 -14.079   7.731  1.00-19.94           H
ATOM    153  N   ASN A  12      32.264  -8.798   8.403  1.00-14.53           N
ATOM    154  H   ASN A  12      32.348  -9.248   7.497  1.00-14.53           H
ATOM    155  CA  ASN A  12      33.393  -8.040   8.937  1.00-14.53           C
ATOM    156  HA  ASN A  12      33.576  -8.365   9.963  1.00-14.53           H
ATOM    157  C   ASN A  12      33.080  -6.550   9.003  1.00-14.53           C
ATOM    158  O   ASN A  12      33.460  -5.884   9.965  1.00-14.53           O
ATOM    159  CB  ASN A  12      34.653  -8.292   8.108  1.00-14.53           C
ATOM    160 1HB  ASN A  12      34.378  -8.492   7.074  1.00-14.53           H
ATOM    161 2HB  ASN A  12      35.277  -7.399   8.133  1.00-14.53           H
ATOM    162  CG  ASN A  12      35.463  -9.434   8.650  1.00-14.53           C
ATOM    163  OD1 ASN A  12      36.159  -9.283   9.650  1.00-14.53           O
ATOM    164  ND2 ASN A  12      35.353 -10.582   8.048  1.00-14.53           N
ATOM    165 1HD2 ASN A  12      35.875 -11.378   8.390  1.00-14.53           H
ATOM    166 2HD2 ASN A  12      34.730 -10.682   7.259  1.00-14.53           H
ATOM    167  N   HIS A  13      32.330  -6.030   8.042  1.00 -3.28           N
ATOM    168  H   HIS A  13      32.085  -6.589   7.230  1.00 -3.28           H
ATOM    169  CA  HIS A  13      31.864  -4.645   8.137  1.00 -3.28           C
ATOM    170  HA  HIS A  13      32.713  -4.001   8.374  1.00 -3.28           H
ATOM    171  C   HIS A  13      30.833  -4.489   9.249  1.00 -3.28           C
ATOM    172  O   HIS A  13      30.852  -3.507   9.982  1.00 -3.28           O
ATOM    173  CB  HIS A  13      31.255  -4.180   6.814  1.00 -3.28           C
ATOM    174 1HB  HIS A  13      30.462  -4.867   6.522  1.00 -3.28           H
ATOM    175 2HB  HIS A  13      30.820  -3.191   6.964  1.00 -3.28           H
ATOM    176  CG  HIS A  13      32.251  -4.085   5.702  1.00 -3.28           C
ATOM    177  ND1 HIS A  13      33.312  -3.206   5.737  1.00 -3.28           N
ATOM    178  CD2 HIS A  13      32.331  -4.766   4.526  1.00 -3.28           C
ATOM    179  HD2 HIS A  13      31.641  -5.539   4.222  1.00 -3.28           H
ATOM    180  CE1 HIS A  13      33.986  -3.392   4.565  1.00 -3.28           C
ATOM    181  HE1 HIS A  13      34.881  -2.850   4.293  1.00 -3.28           H
ATOM    182  NE2 HIS A  13      33.412  -4.350   3.795  1.00 -3.28           N
ATOM    183  HE2 HIS A  13      33.732  -4.692   2.893  1.00 -3.28           H
ATOM    184  N   CYS A  14      29.945  -5.463   9.403  1.00  6.91           N
ATOM    185  H   CYS A  14      29.964  -6.258   8.771  1.00  6.91           H
ATOM    186  CA  CYS A  14      28.914  -5.409  10.440  1.00  6.91           C
ATOM    187  HA  CYS A  14      28.411  -4.445  10.376  1.00  6.91           H
ATOM    188  C   CYS A  14      29.461  -5.541  11.858  1.00  6.91           C
ATOM    189  O   CYS A  14      28.827  -5.078  12.804  1.00  6.91           O
ATOM    190  CB  CYS A  14      27.878  -6.519  10.240  1.00  6.91           C
ATOM    191 1HB  CYS A  14      28.392  -7.481  10.238  1.00  6.91           H
ATOM    192 2HB  CYS A  14      27.201  -6.507  11.096  1.00  6.91           H
ATOM    193  SG  CYS A  14      26.881  -6.379   8.740  1.00  6.91           S
ATOM    194  HG  CYS A  14      27.887  -6.531   7.864  1.00  6.91           H
ATOM    195  N   SER A  15      30.601  -6.191  12.038  1.00-12.64           N
ATOM    196  H   SER A  15      31.063  -6.650  11.257  1.00-12.64           H
ATOM    197  CA  SER A  15      31.191  -6.314  13.368  1.00-12.64           C
ATOM    198  HA  SER A  15      30.395  -6.387  14.109  1.00-12.64           H
ATOM    199  C   SER A  15      32.049  -5.106  13.705  1.00-12.64           C
ATOM    200  O   SER A  15      32.181  -4.747  14.871  1.00-12.64           O
ATOM    201  CB  SER A  15      32.049  -7.570  13.451  1.00-12.64           C
ATOM    202 1HB  SER A  15      32.443  -7.664  14.464  1.00-12.64           H
ATOM    203 2HB  SER A  15      31.433  -8.441  13.225  1.00-12.64           H
ATOM    204  OG  SER A  15      33.127  -7.516  12.533  1.00-12.64           O
ATOM    205  HG  SER A  15      33.755  -8.208  12.782  1.00-12.64           H
ATOM    206  N   ALA A  16      32.611  -4.454  12.694  1.00  6.70           N
ATOM    207  H   ALA A  16      32.479  -4.795  11.750  1.00  6.70           H
ATOM    208  CA  ALA A  16      33.472  -3.288  12.894  1.00  6.70           C
ATOM    209  HA  ALA A  16      34.291  -3.567  13.560  1.00  6.70           H
ATOM    210  C   ALA A  16      32.725  -2.117  13.546  1.00  6.70           C
ATOM    211  O   ALA A  16      33.327  -1.297  14.238  1.00  6.70           O
ATOM    212  CB  ALA A  16      34.067  -2.866  11.546  1.00  6.70           C
ATOM    213 1HB  ALA A  16      34.695  -3.667  11.153  1.00  6.70           H
ATOM    214 2HB  ALA A  16      34.669  -1.966  11.679  1.00  6.70           H
ATOM    215 3HB  ALA A  16      33.266  -2.658  10.837  1.00  6.70           H
ATOM    216  N   ILE A  17      31.407  -2.102  13.377  1.00 37.81           N
ATOM    217  H   ILE A  17      30.995  -2.841  12.828  1.00 37.81           H
ATOM    218  CA  ILE A  17      30.507  -1.074  13.924  1.00 37.81           C
ATOM    219  HA  ILE A  17      30.745  -0.120  13.453  1.00 37.81           H
ATOM    220  C   ILE A  17      30.666  -0.912  15.441  1.00 37.81           C
ATOM    221  O   ILE A  17      30.461   0.173  15.989  1.00 37.81           O
ATOM    222  CB  ILE A  17      29.003  -1.432  13.635  1.00 37.81           C
ATOM    223  HB  ILE A  17      28.755  -2.306  14.238  1.00 37.81           H
ATOM    224  CG1 ILE A  17      28.766  -1.831  12.165  1.00 37.81           C
ATOM    225 1HG1 ILE A  17      29.383  -2.695  11.937  1.00 37.81           H
ATOM    226 2HG1 ILE A  17      27.731  -2.154  12.084  1.00 37.81           H
ATOM    227  CG2 ILE A  17      28.030  -0.284  14.036  1.00 37.81           C
ATOM    228 1HG2 ILE A  17      27.016  -0.522  13.716  1.00 37.81           H
ATOM    229 2HG2 ILE A  17      28.341   0.658  13.580  1.00 37.81           H
ATOM    230 3HG2 ILE A  17      28.027  -0.165  15.120  1.00 37.81           H
ATOM    231  CD1 ILE A  17      29.006  -0.790  11.081  1.00 37.81           C
ATOM    232 1HD1 ILE A  17      28.844  -1.248  10.106  1.00 37.81           H
ATOM    233 2HD1 ILE A  17      30.033  -0.434  11.132  1.00 37.81           H
ATOM    234 3HD1 ILE A  17      28.314   0.042  11.198  1.00 37.81           H
ATOM    235  N   ASN A  18      31.089  -1.966  16.131  1.00  6.22           N
ATOM    236  H   ASN A  18      31.313  -2.830  15.649  1.00  6.22           H
ATOM    237  CA  ASN A  18      31.270  -1.899  17.583  1.00  6.22           C
ATOM    238  HA  ASN A  18      30.340  -1.521  18.007  1.00  6.22           H
ATOM    239  C   ASN A  18      32.392  -0.942  17.993  1.00  6.22           C
ATOM    240  O   ASN A  18      32.457  -0.511  19.144  1.00  6.22           O
ATOM    241  CB  ASN A  18      31.542  -3.289  18.174  1.00  6.22           C
ATOM    242 1HB  ASN A  18      31.211  -3.284  19.211  1.00  6.22           H
ATOM    243 2HB  ASN A  18      30.972  -4.040  17.630  1.00  6.22           H
ATOM    244  CG  ASN A  18      33.009  -3.657  18.171  1.00  6.22           C
ATOM    245  OD1 ASN A  18      33.715  -3.493  17.192  1.00  6.22           O
ATOM    246  ND2 ASN A  18      33.484  -4.136  19.281  1.00  6.22           N
ATOM    247 1HD2 ASN A  18      34.482  -4.303  19.343  1.00  6.22           H
ATOM    248 2HD2 ASN A  18      32.873  -4.328  20.058  1.00  6.22           H
ATOM    249  N   ASN A  19      33.255  -0.592  17.052  1.00  7.94           N
ATOM    250  H   ASN A  19      33.179  -1.022  16.133  1.00  7.94           H
ATOM    251  CA  ASN A  19      34.300   0.398  17.263  1.00  7.94           C
ATOM    252  HA  ASN A  19      34.399   0.620  18.326  1.00  7.94           H
ATOM    253  C   ASN A  19      33.915   1.686  16.542  1.00  7.94           C
ATOM    254  O   ASN A  19      33.858   2.745  17.168  1.00  7.94           O
ATOM    255  CB  ASN A  19      35.633  -0.139  16.740  1.00  7.94           C
ATOM    256 1HB  ASN A  19      35.897  -1.034  17.301  1.00  7.94           H
ATOM    257 2HB  ASN A  19      35.528  -0.406  15.690  1.00  7.94           H
ATOM    258  CG  ASN A  19      36.746   0.867  16.865  1.00  7.94           C
ATOM    259  OD1 ASN A  19      36.849   1.804  16.076  1.00  7.94           O
ATOM    260  ND2 ASN A  19      37.573   0.706  17.854  1.00  7.94           N
ATOM    261 1HD2 ASN A  19      38.334   1.362  17.974  1.00  7.94           H
ATOM    262 2HD2 ASN A  19      37.460  -0.074  18.487  1.00  7.94           H
ATOM    263  N   SER A  20      33.640   1.600  15.248  1.00 21.29           N
ATOM    264  H   SER A  20      33.723   0.705  14.765  1.00 21.29           H
ATOM    265  CA  SER A  20      33.199   2.741  14.445  1.00 21.29           C
ATOM    266  HA  SER A  20      32.404   3.280  14.960  1.00 21.29           H
ATOM    267  C   SER A  20      32.680   2.184  13.126  1.00 21.29           C
ATOM    268  O   SER A  20      33.096   1.109  12.715  1.00 21.29           O
ATOM    269  CB  SER A  20      34.370   3.686  14.159  1.00 21.29           C
ATOM    270 1HB  SER A  20      34.043   4.476  13.482  1.00 21.29           H
ATOM    271 2HB  SER A  20      34.696   4.141  15.095  1.00 21.29           H
ATOM    272  OG  SER A  20      35.467   2.988  13.592  1.00 21.29           O
ATOM    273  HG  SER A  20      35.806   2.374  14.256  1.00 21.29           H
ATOM    274  N   ILE A  21      31.800   2.896  12.439  1.00  5.20           N
ATOM    275  H   ILE A  21      31.447   3.773  12.813  1.00  5.20           H
ATOM    276  CA  ILE A  21      31.337   2.439  11.128  1.00  5.20           C
ATOM    277  HA  ILE A  21      31.044   1.397  11.209  1.00  5.20           H
ATOM    278  C   ILE A  21      32.526   2.582  10.167  1.00  5.20           C
ATOM    279  O   ILE A  21      33.088   3.685  10.062  1.00  5.20           O
ATOM    280  CB  ILE A  21      30.123   3.274  10.614  1.00  5.20           C
ATOM    281  HB  ILE A  21      30.429   4.315  10.536  1.00  5.20           H
ATOM    282  CG1 ILE A  21      28.952   3.194  11.614  1.00  5.20           C
ATOM    283 1HG1 ILE A  21      28.540   2.188  11.591  1.00  5.20           H
ATOM    284 2HG1 ILE A  21      29.323   3.377  12.620  1.00  5.20           H
ATOM    285  CG2 ILE A  21      29.671   2.790   9.211  1.00  5.20           C
ATOM    286 1HG2 ILE A  21      28.814   3.368   8.878  1.00  5.20           H
ATOM    287 2HG2 ILE A  21      29.402   1.733   9.244  1.00  5.20           H
ATOM    288 3HG2 ILE A  21      30.478   2.929   8.490  1.00  5.20           H
ATOM    289  CD1 ILE A  21      27.816   4.186  11.370  1.00  5.20           C
ATOM    290 1HD1 ILE A  21      27.083   4.085  12.169  1.00  5.20           H
ATOM    291 2HD1 ILE A  21      27.326   3.985  10.418  1.00  5.20           H
ATOM    292 3HD1 ILE A  21      28.205   5.204  11.379  1.00  5.20           H
ATOM    293  N   PRO A  22      32.957   1.498   9.489  1.00  3.21           N
ATOM    294  CA  PRO A  22      34.089   1.694   8.573  1.00  3.21           C
ATOM    295  HA  PRO A  22      34.893   2.252   9.050  1.00  3.21           H
ATOM    296  C   PRO A  22      33.645   2.391   7.291  1.00  3.21           C
ATOM    297  O   PRO A  22      32.467   2.348   6.947  1.00  3.21           O
ATOM    298  CB  PRO A  22      34.540   0.259   8.289  1.00  3.21           C
ATOM    299 1HB  PRO A  22      35.008   0.180   7.307  1.00  3.21           H
ATOM    300 2HB  PRO A  22      35.223  -0.080   9.068  1.00  3.21           H
ATOM    301  CG  PRO A  22      33.277  -0.522   8.340  1.00  3.21           C
ATOM    302 1HG  PRO A  22      32.727  -0.400   7.407  1.00  3.21           H
ATOM    303 2HG  PRO A  22      33.478  -1.577   8.527  1.00  3.21           H
ATOM    304  CD  PRO A  22      32.504   0.092   9.480  1.00  3.21           C
ATOM    305 1HD  PRO A  22      31.433   0.025   9.288  1.00  3.21           H
ATOM    306 2HD  PRO A  22      32.761  -0.391  10.423  1.00  3.21           H
ATOM    307  N   LEU A  23      34.560   3.001   6.550  1.00  7.46           N
ATOM    308  H   LEU A  23      35.524   3.070   6.864  1.00  7.46           H
ATOM    309  CA  LEU A  23      34.204   3.549   5.240  1.00  7.46           C
ATOM    310  HA  LEU A  23      33.184   3.931   5.280  1.00  7.46           H
ATOM    311  C   LEU A  23      34.242   2.424   4.212  1.00  7.46           C
ATOM    312  O   LEU A  23      35.273   2.151   3.587  1.00  7.46           O
ATOM    313  CB  LEU A  23      35.138   4.687   4.826  1.00  7.46           C
ATOM    314 1HB  LEU A  23      36.154   4.296   4.767  1.00  7.46           H
ATOM    315 2HB  LEU A  23      34.841   4.998   3.827  1.00  7.46           H
ATOM    316  CG  LEU A  23      35.168   5.940   5.712  1.00  7.46           C
ATOM    317  HG  LEU A  23      35.514   5.662   6.707  1.00  7.46           H
ATOM    318  CD1 LEU A  23      36.153   6.937   5.120  1.00  7.46           C
ATOM    319 1HD1 LEU A  23      36.211   7.819   5.756  1.00  7.46           H
ATOM    320 2HD1 LEU A  23      35.844   7.233   4.117  1.00  7.46           H
ATOM    321 3HD1 LEU A  23      37.145   6.488   5.066  1.00  7.46           H
ATOM    322  CD2 LEU A  23      33.796   6.591   5.850  1.00  7.46           C
ATOM    323 1HD2 LEU A  23      33.887   7.528   6.400  1.00  7.46           H
ATOM    324 2HD2 LEU A  23      33.132   5.931   6.405  1.00  7.46           H
ATOM    325 3HD2 LEU A  23      33.375   6.789   4.863  1.00  7.46           H
ATOM    326  N   MET A  24      33.119   1.735   4.081  1.00  3.44           N
ATOM    327  H   MET A  24      32.313   2.011   4.637  1.00  3.44           H
ATOM    328  CA  MET A  24      32.993   0.604   3.161  1.00  3.44           C
ATOM    329  HA  MET A  24      33.731  -0.159   3.406  1.00  3.44           H
ATOM    330  C   MET A  24      33.201   1.094   1.731  1.00  3.44           C
ATOM    331  O   MET A  24      32.632   2.110   1.363  1.00  3.44           O
ATOM    332  CB  MET A  24      31.573   0.033   3.260  1.00  3.44           C
ATOM    333 1HB  MET A  24      30.871   0.822   2.994  1.00  3.44           H
ATOM    334 2HB  MET A  24      31.476  -0.772   2.532  1.00  3.44           H
ATOM    335  CG  MET A  24      31.183  -0.492   4.638  1.00  3.44           C
ATOM    336 1HG  MET A  24      31.842  -1.315   4.898  1.00  3.44           H
ATOM    337 2HG  MET A  24      31.312   0.303   5.373  1.00  3.44           H
ATOM    338  SD  MET A  24      29.461  -1.064   4.719  1.00  3.44           S
ATOM    339  CE  MET A  24      29.442  -2.513   3.636  1.00  3.44           C
ATOM    340 1HE  MET A  24      28.468  -2.996   3.694  1.00  3.44           H
ATOM    341 2HE  MET A  24      30.209  -3.217   3.954  1.00  3.44           H
ATOM    342 3HE  MET A  24      29.632  -2.210   2.607  1.00  3.44           H
ATOM    343  N   GLN A  25      33.965   0.421   0.883  1.00  1.66           N
ATOM    344  H   GLN A  25      34.482  -0.405   1.167  1.00  1.66           H
ATOM    345  CA  GLN A  25      34.000   0.871  -0.508  1.00  1.66           C
ATOM    346  HA  GLN A  25      34.055   1.957  -0.525  1.00  1.66           H
ATOM    347  C   GLN A  25      32.702   0.463  -1.191  1.00  1.66           C
ATOM    348  O   GLN A  25      32.300  -0.708  -1.181  1.00  1.66           O
ATOM    349  CB  GLN A  25      35.191   0.343  -1.305  1.00  1.66           C
ATOM    350 1HB  GLN A  25      35.271  -0.736  -1.171  1.00  1.66           H
ATOM    351 2HB  GLN A  25      34.997   0.547  -2.357  1.00  1.66           H
ATOM    352  CG  GLN A  25      36.510   1.015  -0.936  1.00  1.66           C
ATOM    353 1HG  GLN A  25      36.388   2.096  -1.010  1.00  1.66           H
ATOM    354 2HG  GLN A  25      36.763   0.765   0.093  1.00  1.66           H
ATOM    355  CD  GLN A  25      37.655   0.601  -1.842  1.00  1.66           C
ATOM    356  OE1 GLN A  25      37.483   0.350  -3.033  1.00  1.66           O
ATOM    357  NE2 GLN A  25      38.833   0.535  -1.290  1.00  1.66           N
ATOM    358 1HE2 GLN A  25      39.613   0.228  -1.850  1.00  1.66           H
ATOM    359 2HE2 GLN A  25      38.954   0.779  -0.319  1.00  1.66           H
ATOM    360  N   GLY A  26      32.061   1.430  -1.822  1.00 20.06           N
ATOM    361  H   GLY A  26      32.409   2.390  -1.773  1.00 20.06           H
ATOM    362  CA  GLY A  26      30.911   1.173  -2.669  1.00 20.06           C
ATOM    363 1HA  GLY A  26      30.901   0.147  -3.030  1.00 20.06           H
ATOM    364 2HA  GLY A  26      29.978   1.415  -2.162  1.00 20.06           H
ATOM    365  C   GLY A  26      31.159   2.128  -3.805  1.00 20.06           C
ATOM    366  O   GLY A  26      31.841   3.118  -3.582  1.00 20.06           O
ATOM    367  N   ASN A  27      30.669   1.891  -5.008  1.00 19.15           N
ATOM    368  H   ASN A  27      30.121   1.056  -5.194  1.00 19.15           H
ATOM    369  CA  ASN A  27      30.858   2.907  -6.033  1.00 19.15           C
ATOM    370  HA  ASN A  27      31.881   3.281  -6.016  1.00 19.15           H
ATOM    371  C   ASN A  27      29.913   4.038  -5.675  1.00 19.15           C
ATOM    372  O   ASN A  27      28.764   3.766  -5.312  1.00 19.15           O
ATOM    373  CB  ASN A  27      30.526   2.403  -7.429  1.00 19.15           C
ATOM    374 1HB  ASN A  27      31.120   1.517  -7.642  1.00 19.15           H
ATOM    375 2HB  ASN A  27      29.470   2.144  -7.470  1.00 19.15           H
ATOM    376  CG  ASN A  27      30.810   3.449  -8.474  1.00 19.15           C
ATOM    377  OD1 ASN A  27      31.880   4.036  -8.496  1.00 19.15           O
ATOM    378  ND2 ASN A  27      29.857   3.719  -9.316  1.00 19.15           N
ATOM    379 1HD2 ASN A  27      29.998   4.473  -9.970  1.00 19.15           H
ATOM    380 2HD2 ASN A  27      28.995   3.201  -9.300  1.00 19.15           H
ATOM    381  N   LEU A  28      30.371   5.276  -5.787  1.00  6.11           N
ATOM    382  H   LEU A  28      31.334   5.440  -6.080  1.00  6.11           H
ATOM    383  CA  LEU A  28      29.502   6.417  -5.532  1.00  6.11           C
ATOM    384  HA  LEU A  28      29.094   6.328  -4.529  1.00  6.11           H
ATOM    385  C   LEU A  28      28.384   6.381  -6.575  1.00  6.11           C
ATOM    386  O   LEU A  28      28.663   6.389  -7.781  1.00  6.11           O
ATOM    387  CB  LEU A  28      30.270   7.733  -5.658  1.00  6.11           C
ATOM    388 1HB  LEU A  28      31.125   7.701  -4.987  1.00  6.11           H
ATOM    389 2HB  LEU A  28      30.646   7.808  -6.677  1.00  6.11           H
ATOM    390  CG  LEU A  28      29.472   9.008  -5.355  1.00  6.11           C
ATOM    391  HG  LEU A  28      28.538   8.989  -5.912  1.00  6.11           H
ATOM    392  CD1 LEU A  28      29.158   9.129  -3.878  1.00  6.11           C
ATOM    393 1HD1 LEU A  28      28.622  10.055  -3.689  1.00  6.11           H
ATOM    394 2HD1 LEU A  28      30.082   9.122  -3.297  1.00  6.11           H
ATOM    395 3HD1 LEU A  28      28.530   8.298  -3.563  1.00  6.11           H
ATOM    396  CD2 LEU A  28      30.260  10.214  -5.798  1.00  6.11           C
ATOM    397 1HD2 LEU A  28      29.724  11.126  -5.552  1.00  6.11           H
ATOM    398 2HD2 LEU A  28      30.386  10.173  -6.878  1.00  6.11           H
ATOM    399 3HD2 LEU A  28      31.245  10.223  -5.325  1.00  6.11           H
ATOM    400  N   PRO A  29      27.117   6.280  -6.142  1.00  7.06           N
ATOM    401  CA  PRO A  29      26.093   6.211  -7.187  1.00  7.06           C
ATOM    402  HA  PRO A  29      26.300   5.387  -7.870  1.00  7.06           H
ATOM    403  C   PRO A  29      25.920   7.506  -7.961  1.00  7.06           C
ATOM    404  O   PRO A  29      26.263   8.597  -7.488  1.00  7.06           O
ATOM    405  CB  PRO A  29      24.818   5.929  -6.395  1.00  7.06           C
ATOM    406 1HB  PRO A  29      24.287   6.864  -6.216  1.00  7.06           H
ATOM    407 2HB  PRO A  29      24.181   5.219  -6.922  1.00  7.06           H
ATOM    408  CG  PRO A  29      25.289   5.364  -5.111  1.00  7.06           C
ATOM    409 1HG  PRO A  29      24.538   5.472  -4.335  1.00  7.06           H
ATOM    410 2HG  PRO A  29      25.562   4.317  -5.242  1.00  7.06           H
ATOM    411  CD  PRO A  29      26.495   6.181  -4.810  1.00  7.06           C
ATOM    412 1HD  PRO A  29      26.218   7.170  -4.442  1.00  7.06           H
ATOM    413 2HD  PRO A  29      27.140   5.660  -4.103  1.00  7.06           H
ATOM    414  N   THR A  30      25.332   7.386  -9.138  1.00  5.56           N
ATOM    415  H   THR A  30      25.061   6.465  -9.479  1.00  5.56           H
ATOM    416  CA  THR A  30      25.006   8.533  -9.974  1.00  5.56           C
ATOM    417  HA  THR A  30      25.142   9.460  -9.419  1.00  5.56           H
ATOM    418  C   THR A  30      23.533   8.406 -10.331  1.00  5.56           C
ATOM    419  O   THR A  30      22.915   7.354 -10.121  1.00  5.56           O
ATOM    420  CB  THR A  30      25.891   8.572 -11.244  1.00  5.56           C
ATOM    421  HB  THR A  30      25.560   9.380 -11.895  1.00  5.56           H
ATOM    422  OG1 THR A  30      25.802   7.327 -11.940  1.00  5.56           O
ATOM    423  HG1 THR A  30      25.226   7.452 -12.706  1.00  5.56           H
ATOM    424  CG2 THR A  30      27.360   8.783 -10.903  1.00  5.56           C
ATOM    425 1HG2 THR A  30      27.949   8.782 -11.819  1.00  5.56           H
ATOM    426 2HG2 THR A  30      27.715   7.987 -10.249  1.00  5.56           H
ATOM    427 3HG2 THR A  30      27.491   9.737 -10.398  1.00  5.56           H
ATOM    428  N   LEU A  31      22.953   9.470 -10.861  1.00 24.65           N
ATOM    429  H   LEU A  31      23.486  10.319 -11.015  1.00 24.65           H
ATOM    430  CA  LEU A  31      21.561   9.438 -11.283  1.00 24.65           C
ATOM    431  HA  LEU A  31      20.992   8.827 -10.589  1.00 24.65           H
ATOM    432  C   LEU A  31      21.518   8.784 -12.658  1.00 24.65           C
ATOM    433  O   LEU A  31      21.901   9.385 -13.667  1.00 24.65           O
ATOM    434  CB  LEU A  31      20.980  10.853 -11.279  1.00 24.65           C
ATOM    435 1HB  LEU A  31      21.045  11.228 -10.259  1.00 24.65           H
ATOM    436 2HB  LEU A  31      21.613  11.481 -11.900  1.00 24.65           H
ATOM    437  CG  LEU A  31      19.535  11.032 -11.760  1.00 24.65           C
ATOM    438  HG  LEU A  31      19.534  10.899 -12.837  1.00 24.65           H
ATOM    439  CD1 LEU A  31      18.553  10.025 -11.175  1.00 24.65           C
ATOM    440 1HD1 LEU A  31      17.528  10.330 -11.383  1.00 24.65           H
ATOM    441 2HD1 LEU A  31      18.697   9.951 -10.099  1.00 24.65           H
ATOM    442 3HD1 LEU A  31      18.723   9.048 -11.622  1.00 24.65           H
ATOM    443  CD2 LEU A  31      19.077  12.454 -11.458  1.00 24.65           C
ATOM    444 1HD2 LEU A  31      18.068  12.612 -11.840  1.00 24.65           H
ATOM    445 2HD2 LEU A  31      19.745  13.168 -11.941  1.00 24.65           H
ATOM    446 3HD2 LEU A  31      19.084  12.627 -10.382  1.00 24.65           H
ATOM    447  N   THR A  32      21.135   7.517 -12.685  1.00-10.00           N
ATOM    448  H   THR A  32      20.857   7.060 -11.825  1.00-10.00           H
ATOM    449  CA  THR A  32      21.089   6.748 -13.926  1.00-10.00           C
ATOM    450  HA  THR A  32      21.982   6.951 -14.516  1.00-10.00           H
ATOM    451  C   THR A  32      19.866   7.203 -14.708  1.00-10.00           C
ATOM    452  O   THR A  32      18.959   7.803 -14.133  1.00-10.00           O
ATOM    453  CB  THR A  32      21.001   5.226 -13.650  1.00-10.00           C
ATOM    454  HB  THR A  32      20.938   4.691 -14.597  1.00-10.00           H
ATOM    455  OG1 THR A  32      19.839   4.932 -12.867  1.00-10.00           O
ATOM    456  HG1 THR A  32      19.774   3.964 -12.811  1.00-10.00           H
ATOM    457  CG2 THR A  32      22.205   4.723 -12.870  1.00-10.00           C
ATOM    458 1HG2 THR A  32      22.129   3.642 -12.748  1.00-10.00           H
ATOM    459 2HG2 THR A  32      22.247   5.190 -11.885  1.00-10.00           H
ATOM    460 3HG2 THR A  32      23.121   4.950 -13.417  1.00-10.00           H
ATOM    461  N   LEU A  33      19.790   6.907 -15.998  1.00-19.07           N
ATOM    462  H   LEU A  33      20.546   6.389 -16.449  1.00-19.07           H
ATOM    463  CA  LEU A  33      18.618   7.274 -16.792  1.00-19.07           C
ATOM    464  HA  LEU A  33      18.450   8.346 -16.713  1.00-19.07           H
ATOM    465  C   LEU A  33      17.392   6.554 -16.250  1.00-19.07           C
ATOM    466  O   LEU A  33      16.312   7.116 -16.164  1.00-19.07           O
ATOM    467  CB  LEU A  33      18.823   6.894 -18.260  1.00-19.07           C
ATOM    468 1HB  LEU A  33      19.700   7.422 -18.632  1.00-19.07           H
ATOM    469 2HB  LEU A  33      19.029   5.826 -18.305  1.00-19.07           H
ATOM    470  CG  LEU A  33      17.641   7.175 -19.203  1.00-19.07           C
ATOM    471  HG  LEU A  33      16.784   6.602 -18.855  1.00-19.07           H
ATOM    472  CD1 LEU A  33      17.233   8.646 -19.250  1.00-19.07           C
ATOM    473 1HD1 LEU A  33      16.421   8.773 -19.964  1.00-19.07           H
ATOM    474 2HD1 LEU A  33      18.080   9.263 -19.553  1.00-19.07           H
ATOM    475 3HD1 LEU A  33      16.875   8.967 -18.273  1.00-19.07           H
ATOM    476  CD2 LEU A  33      17.975   6.693 -20.605  1.00-19.07           C
ATOM    477 1HD2 LEU A  33      17.120   6.854 -21.261  1.00-19.07           H
ATOM    478 2HD2 LEU A  33      18.198   5.627 -20.585  1.00-19.07           H
ATOM    479 3HD2 LEU A  33      18.837   7.234 -20.995  1.00-19.07           H
ATOM    480  N   SER A  34      17.579   5.328 -15.800  1.00 16.34           N
ATOM    481  H   SER A  34      18.487   4.890 -15.880  1.00 16.34           H
ATOM    482  CA  SER A  34      16.515   4.570 -15.160  1.00 16.34           C
ATOM    483  HA  SER A  34      15.676   4.460 -15.848  1.00 16.34           H
ATOM    484  C   SER A  34      16.021   5.242 -13.884  1.00 16.34           C
ATOM    485  O   SER A  34      14.825   5.236 -13.585  1.00 16.34           O
ATOM    486  CB  SER A  34      17.099   3.213 -14.834  1.00 16.34           C
ATOM    487 1HB  SER A  34      16.836   2.921 -13.819  1.00 16.34           H
ATOM    488 2HB  SER A  34      16.709   2.493 -15.542  1.00 16.34           H
ATOM    489  OG  SER A  34      18.508   3.274 -14.988  1.00 16.34           O
ATOM    490  HG  SER A  34      18.912   2.876 -14.191  1.00 16.34           H
ATOM    491  N   GLY A  35      16.927   5.885 -13.162  1.00-14.61           N
ATOM    492  H   GLY A  35      17.907   5.849 -13.421  1.00-14.61           H
ATOM    493  CA  GLY A  35      16.535   6.690 -12.020  1.00-14.61           C
ATOM    494 1HA  GLY A  35      15.921   6.093 -11.348  1.00-14.61           H
ATOM    495 2HA  GLY A  35      17.422   7.035 -11.488  1.00-14.61           H
ATOM    496  C   GLY A  35      15.731   7.887 -12.483  1.00-14.61           C
ATOM    497  O   GLY A  35      14.676   8.154 -11.929  1.00-14.61           O
ATOM    498  N   LYS A  36      16.159   8.571 -13.536  1.00-25.87           N
ATOM    499  H   LYS A  36      17.026   8.287 -13.989  1.00-25.87           H
ATOM    500  CA  LYS A  36      15.429   9.741 -14.047  1.00-25.87           C
ATOM    501  HA  LYS A  36      15.328  10.464 -13.236  1.00-25.87           H
ATOM    502  C   LYS A  36      14.030   9.387 -14.521  1.00-25.87           C
ATOM    503  O   LYS A  36      13.090  10.126 -14.246  1.00-25.87           O
ATOM    504  CB  LYS A  36      16.180  10.397 -15.210  1.00-25.87           C
ATOM    505 1HB  LYS A  36      16.271   9.674 -16.018  1.00-25.87           H
ATOM    506 2HB  LYS A  36      15.598  11.244 -15.574  1.00-25.87           H
ATOM    507  CG  LYS A  36      17.563  10.879 -14.839  1.00-25.87           C
ATOM    508 1HG  LYS A  36      17.483  11.645 -14.071  1.00-25.87           H
ATOM    509 2HG  LYS A  36      18.134  10.046 -14.446  1.00-25.87           H
ATOM    510  CD  LYS A  36      18.314  11.432 -16.019  1.00-25.87           C
ATOM    511 1HD  LYS A  36      18.293  10.711 -16.836  1.00-25.87           H
ATOM    512 2HD  LYS A  36      17.833  12.354 -16.337  1.00-25.87           H
ATOM    513  CE  LYS A  36      19.760  11.711 -15.645  1.00-25.87           C
ATOM    514 1HE  LYS A  36      19.780  12.388 -14.788  1.00-25.87           H
ATOM    515 2HE  LYS A  36      20.242  10.774 -15.357  1.00-25.87           H
ATOM    516  NZ  LYS A  36      20.518  12.332 -16.771  1.00-25.87           N
ATOM    517 1HZ  LYS A  36      21.492  12.437 -16.513  1.00-25.87           H
ATOM    518 2HZ  LYS A  36      20.140  13.242 -16.994  1.00-25.87           H
ATOM    519 3HZ  LYS A  36      20.463  11.751 -17.601  1.00-25.87           H
ATOM    520  N   ILE A  37      13.879   8.258 -15.198  1.00-11.24           N
ATOM    521  H   ILE A  37      14.702   7.700 -15.421  1.00-11.24           H
ATOM    522  CA  ILE A  37      12.566   7.803 -15.659  1.00-11.24           C
ATOM    523  HA  ILE A  37      12.091   8.604 -16.225  1.00-11.24           H
ATOM    524  C   ILE A  37      11.709   7.519 -14.432  1.00-11.24           C
ATOM    525  O   ILE A  37      10.571   7.984 -14.353  1.00-11.24           O
ATOM    526  CB  ILE A  37      12.668   6.527 -16.560  1.00-11.24           C
ATOM    527  HB  ILE A  37      13.222   5.764 -16.012  1.00-11.24           H
ATOM    528  CG1 ILE A  37      13.427   6.852 -17.864  1.00-11.24           C
ATOM    529 1HG1 ILE A  37      12.778   7.452 -18.502  1.00-11.24           H
ATOM    530 2HG1 ILE A  37      14.301   7.456 -17.630  1.00-11.24           H
ATOM    531  CG2 ILE A  37      11.261   5.963 -16.907  1.00-11.24           C
ATOM    532 1HG2 ILE A  37      11.359   5.070 -17.527  1.00-11.24           H
ATOM    533 2HG2 ILE A  37      10.675   6.713 -17.442  1.00-11.24           H
ATOM    534 3HG2 ILE A  37      10.734   5.679 -15.996  1.00-11.24           H
ATOM    535  CD1 ILE A  37      13.910   5.630 -18.666  1.00-11.24           C
ATOM    536 1HD1 ILE A  37      14.505   5.968 -19.513  1.00-11.24           H
ATOM    537 2HD1 ILE A  37      13.059   5.059 -19.040  1.00-11.24           H
ATOM    538 3HD1 ILE A  37      14.527   4.992 -18.033  1.00-11.24           H
ATOM    539  N   ARG A  38      12.249   6.814 -13.444  1.00-17.02           N
ATOM    540  H   ARG A  38      13.203   6.470 -13.525  1.00-17.02           H
ATOM    541  CA  ARG A  38      11.471   6.501 -12.244  1.00-17.02           C
ATOM    542  HA  ARG A  38      10.557   6.003 -12.561  1.00-17.02           H
ATOM    543  C   ARG A  38      11.050   7.765 -11.514  1.00-17.02           C
ATOM    544  O   ARG A  38       9.885   7.885 -11.171  1.00-17.02           O
ATOM    545  CB  ARG A  38      12.248   5.556 -11.322  1.00-17.02           C
ATOM    546 1HB  ARG A  38      12.500   4.668 -11.900  1.00-17.02           H
ATOM    547 2HB  ARG A  38      13.178   6.046 -11.035  1.00-17.02           H
ATOM    548  CG  ARG A  38      11.535   5.106 -10.035  1.00-17.02           C
ATOM    549 1HG  ARG A  38      11.457   5.952  -9.351  1.00-17.02           H
ATOM    550 2HG  ARG A  38      10.544   4.714 -10.259  1.00-17.02           H
ATOM    551  CD  ARG A  38      12.387   4.015  -9.411  1.00-17.02           C
ATOM    552 1HD  ARG A  38      12.320   3.124 -10.035  1.00-17.02           H
ATOM    553 2HD  ARG A  38      13.415   4.367  -9.429  1.00-17.02           H
ATOM    554  NE  ARG A  38      12.095   3.651  -8.018  1.00-17.02           N
ATOM    555  HE  ARG A  38      11.352   4.161  -7.536  1.00-17.02           H
ATOM    556  CZ  ARG A  38      12.767   2.759  -7.301  1.00-17.02           C
ATOM    557  NH1 ARG A  38      12.479   2.613  -6.045  1.00-17.02           N
ATOM    558 1HH1 ARG A  38      11.837   3.264  -5.594  1.00-17.02           H
ATOM    559 2HH1 ARG A  38      12.908   1.885  -5.502  1.00-17.02           H
ATOM    560  NH2 ARG A  38      13.795   2.084  -7.755  1.00-17.02           N
ATOM    561 1HH2 ARG A  38      14.120   2.241  -8.690  1.00-17.02           H
ATOM    562 2HH2 ARG A  38      14.264   1.420  -7.165  1.00-17.02           H
ATOM    563  N   VAL A  39      11.940   8.728 -11.330  1.00 -7.59           N
ATOM    564  H   VAL A  39      12.897   8.601 -11.652  1.00 -7.59           H
ATOM    565  CA  VAL A  39      11.574   9.969 -10.643  1.00 -7.59           C
ATOM    566  HA  VAL A  39      11.130   9.717  -9.680  1.00 -7.59           H
ATOM    567  C   VAL A  39      10.525  10.726 -11.452  1.00 -7.59           C
ATOM    568  O   VAL A  39       9.544  11.198 -10.893  1.00 -7.59           O
ATOM    569  CB  VAL A  39      12.813  10.882 -10.395  1.00 -7.59           C
ATOM    570  HB  VAL A  39      13.280  11.104 -11.354  1.00 -7.59           H
ATOM    571  CG1 VAL A  39      12.424  12.204  -9.717  1.00 -7.59           C
ATOM    572 1HG1 VAL A  39      13.316  12.809  -9.548  1.00 -7.59           H
ATOM    573 2HG1 VAL A  39      11.938  12.010  -8.759  1.00 -7.59           H
ATOM    574 3HG1 VAL A  39      11.740  12.765 -10.351  1.00 -7.59           H
ATOM    575  CG2 VAL A  39      13.837  10.178  -9.502  1.00 -7.59           C
ATOM    576 1HG2 VAL A  39      14.750  10.768  -9.459  1.00 -7.59           H
ATOM    577 2HG2 VAL A  39      14.084   9.196  -9.885  1.00 -7.59           H
ATOM    578 3HG2 VAL A  39      13.439  10.064  -8.496  1.00 -7.59           H
ATOM    579  N   THR A  40      10.686  10.816 -12.764  1.00-23.41           N
ATOM    580  H   THR A  40      11.486  10.376 -13.208  1.00-23.41           H
ATOM    581  CA  THR A  40       9.740  11.572 -13.586  1.00-23.41           C
ATOM    582  HA  THR A  40       9.677  12.587 -13.194  1.00-23.41           H
ATOM    583  C   THR A  40       8.337  10.969 -13.547  1.00-23.41           C
ATOM    584  O   THR A  40       7.354  11.683 -13.349  1.00-23.41           O
ATOM    585  CB  THR A  40      10.206  11.638 -15.062  1.00-23.41           C
ATOM    586  HB  THR A  40      10.194  10.636 -15.492  1.00-23.41           H
ATOM    587  OG1 THR A  40      11.540  12.158 -15.123  1.00-23.41           O
ATOM    588  HG1 THR A  40      12.127  11.491 -14.736  1.00-23.41           H
ATOM    589  CG2 THR A  40       9.339  12.552 -15.895  1.00-23.41           C
ATOM    590 1HG2 THR A  40       9.758  12.620 -16.897  1.00-23.41           H
ATOM    591 2HG2 THR A  40       9.305  13.548 -15.450  1.00-23.41           H
ATOM    592 3HG2 THR A  40       8.327  12.153 -15.963  1.00-23.41           H
ATOM    593  N   VAL A  41       8.219   9.658 -13.708  1.00-14.43           N
ATOM    594  H   VAL A  41       9.043   9.078 -13.853  1.00-14.43           H
ATOM    595  CA  VAL A  41       6.895   9.034 -13.711  1.00-14.43           C
ATOM    596  HA  VAL A  41       6.242   9.618 -14.359  1.00-14.43           H
ATOM    597  C   VAL A  41       6.311   9.084 -12.299  1.00-14.43           C
ATOM    598  O   VAL A  41       5.129   9.378 -12.134  1.00-14.43           O
ATOM    599  CB  VAL A  41       6.939   7.582 -14.265  1.00-14.43           C
ATOM    600  HB  VAL A  41       7.598   6.992 -13.634  1.00-14.43           H
ATOM    601  CG1 VAL A  41       5.538   6.940 -14.276  1.00-14.43           C
ATOM    602 1HG1 VAL A  41       5.587   5.945 -14.719  1.00-14.43           H
ATOM    603 2HG1 VAL A  41       4.847   7.554 -14.855  1.00-14.43           H
ATOM    604 3HG1 VAL A  41       5.164   6.845 -13.257  1.00-14.43           H
ATOM    605  CG2 VAL A  41       7.496   7.561 -15.700  1.00-14.43           C
ATOM    606 1HG2 VAL A  41       7.542   6.532 -16.057  1.00-14.43           H
ATOM    607 2HG2 VAL A  41       8.499   7.978 -15.731  1.00-14.43           H
ATOM    608 3HG2 VAL A  41       6.850   8.137 -16.362  1.00-14.43           H
ATOM    609  N   THR A  42       7.131   8.890 -11.273  1.00-10.22           N
ATOM    610  H   THR A  42       8.108   8.667 -11.432  1.00-10.22           H
ATOM    611  CA  THR A  42       6.650   8.998  -9.893  1.00-10.22           C
ATOM    612  HA  THR A  42       5.825   8.299  -9.757  1.00-10.22           H
ATOM    613  C   THR A  42       6.128  10.403  -9.627  1.00-10.22           C
ATOM    614  O   THR A  42       5.060  10.554  -9.057  1.00-10.22           O
ATOM    615  CB  THR A  42       7.759   8.669  -8.860  1.00-10.22           C
ATOM    616  HB  THR A  42       8.565   9.398  -8.945  1.00-10.22           H
ATOM    617  OG1 THR A  42       8.277   7.366  -9.131  1.00-10.22           O
ATOM    618  HG1 THR A  42       8.881   7.443  -9.881  1.00-10.22           H
ATOM    619  CG2 THR A  42       7.255   8.651  -7.434  1.00-10.22           C
ATOM    620 1HG2 THR A  42       8.039   8.265  -6.783  1.00-10.22           H
ATOM    621 2HG2 THR A  42       6.380   8.005  -7.355  1.00-10.22           H
ATOM    622 3HG2 THR A  42       6.999   9.661  -7.120  1.00-10.22           H
ATOM    623  N   PHE A  43       6.832  11.434 -10.073  1.00-22.99           N
ATOM    624  H   PHE A  43       7.719  11.276 -10.549  1.00-22.99           H
ATOM    625  CA  PHE A  43       6.391  12.814  -9.870  1.00-22.99           C
ATOM    626  HA  PHE A  43       6.194  12.962  -8.810  1.00-22.99           H
ATOM    627  C   PHE A  43       5.106  13.118 -10.637  1.00-22.99           C
ATOM    628  O   PHE A  43       4.198  13.764 -10.119  1.00-22.99           O
ATOM    629  CB  PHE A  43       7.501  13.780 -10.291  1.00-22.99           C
ATOM    630 1HB  PHE A  43       8.411  13.500  -9.761  1.00-22.99           H
ATOM    631 2HB  PHE A  43       7.683  13.677 -11.361  1.00-22.99           H
ATOM    632  CG  PHE A  43       7.199  15.221  -9.981  1.00-22.99           C
ATOM    633  CD1 PHE A  43       7.143  15.667  -8.648  1.00-22.99           C
ATOM    634  HD1 PHE A  43       7.314  14.969  -7.843  1.00-22.99           H
ATOM    635  CD2 PHE A  43       6.988  16.144 -11.018  1.00-22.99           C
ATOM    636  HD2 PHE A  43       7.029  15.816 -12.047  1.00-22.99           H
ATOM    637  CE1 PHE A  43       6.868  17.022  -8.343  1.00-22.99           C
ATOM    638  HE1 PHE A  43       6.824  17.348  -7.314  1.00-22.99           H
ATOM    639  CE2 PHE A  43       6.735  17.509 -10.731  1.00-22.99           C
ATOM    640  HE2 PHE A  43       6.594  18.212 -11.538  1.00-22.99           H
ATOM    641  CZ  PHE A  43       6.664  17.946  -9.388  1.00-22.99           C
ATOM    642  HZ  PHE A  43       6.464  18.984  -9.165  1.00-22.99           H
ATOM    643  N   PHE A  44       4.989  12.610 -11.853  1.00-23.58           N
ATOM    644  H   PHE A  44       5.762  12.088 -12.261  1.00-23.58           H
ATOM    645  CA  PHE A  44       3.770  12.802 -12.632  1.00-23.58           C
ATOM    646  HA  PHE A  44       3.570  13.871 -12.704  1.00-23.58           H
ATOM    647  C   PHE A  44       2.569  12.144 -11.947  1.00-23.58           C
ATOM    648  O   PHE A  44       1.505  12.752 -11.811  1.00-23.58           O
ATOM    649  CB  PHE A  44       3.987  12.236 -14.039  1.00-23.58           C
ATOM    650 1HB  PHE A  44       4.859  12.727 -14.473  1.00-23.58           H
ATOM    651 2HB  PHE A  44       4.196  11.170 -13.967  1.00-23.58           H
ATOM    652  CG  PHE A  44       2.820  12.436 -14.964  1.00-23.58           C
ATOM    653  CD1 PHE A  44       2.491  13.722 -15.428  1.00-23.58           C
ATOM    654  HD1 PHE A  44       3.073  14.576 -15.109  1.00-23.58           H
ATOM    655  CD2 PHE A  44       2.055  11.335 -15.392  1.00-23.58           C
ATOM    656  HD2 PHE A  44       2.295  10.342 -15.038  1.00-23.58           H
ATOM    657  CE1 PHE A  44       1.398  13.917 -16.309  1.00-23.58           C
ATOM    658  HE1 PHE A  44       1.149  14.911 -16.651  1.00-23.58           H
ATOM    659  CE2 PHE A  44       0.974  11.511 -16.293  1.00-23.58           C
ATOM    660  HE2 PHE A  44       0.400  10.657 -16.626  1.00-23.58           H
ATOM    661  CZ  PHE A  44       0.639  12.809 -16.743  1.00-23.58           C
ATOM    662  HZ  PHE A  44      -0.196  12.955 -17.413  1.00-23.58           H
ATOM    663  N   LEU A  45       2.739  10.919 -11.465  1.00-15.92           N
ATOM    664  H   LEU A  45       3.630  10.443 -11.598  1.00-15.92           H
ATOM    665  CA  LEU A  45       1.661  10.223 -10.761  1.00-15.92           C
ATOM    666  HA  LEU A  45       0.752  10.294 -11.355  1.00-15.92           H
ATOM    667  C   LEU A  45       1.367  10.871  -9.412  1.00-15.92           C
ATOM    668  O   LEU A  45       0.220  10.953  -9.007  1.00-15.92           O
ATOM    669  CB  LEU A  45       2.009   8.741 -10.569  1.00-15.92           C
ATOM    670 1HB  LEU A  45       2.972   8.681 -10.060  1.00-15.92           H
ATOM    671 2HB  LEU A  45       1.258   8.301  -9.912  1.00-15.92           H
ATOM    672  CG  LEU A  45       2.076   7.887 -11.848  1.00-15.92           C
ATOM    673  HG  LEU A  45       2.779   8.345 -12.540  1.00-15.92           H
ATOM    674  CD1 LEU A  45       2.580   6.486 -11.524  1.00-15.92           C
ATOM    675 1HD1 LEU A  45       2.663   5.899 -12.439  1.00-15.92           H
ATOM    676 2HD1 LEU A  45       1.896   5.986 -10.838  1.00-15.92           H
ATOM    677 3HD1 LEU A  45       3.567   6.550 -11.065  1.00-15.92           H
ATOM    678  CD2 LEU A  45       0.721   7.786 -12.557  1.00-15.92           C
ATOM    679 1HD2 LEU A  45       0.798   7.102 -13.402  1.00-15.92           H
ATOM    680 2HD2 LEU A  45       0.426   8.765 -12.931  1.00-15.92           H
ATOM    681 3HD2 LEU A  45      -0.037   7.421 -11.863  1.00-15.92           H
ATOM    682  N   PHE A  46       2.384  11.394  -8.748  1.00  6.30           N
ATOM    683  H   PHE A  46       3.327  11.254  -9.103  1.00  6.30           H
ATOM    684  CA  PHE A  46       2.228  12.148  -7.503  1.00  6.30           C
ATOM    685  HA  PHE A  46       1.745  11.517  -6.759  1.00  6.30           H
ATOM    686  C   PHE A  46       1.348  13.376  -7.690  1.00  6.30           C
ATOM    687  O   PHE A  46       0.452  13.636  -6.882  1.00  6.30           O
ATOM    688  CB  PHE A  46       3.636  12.514  -7.018  1.00  6.30           C
ATOM    689 1HB  PHE A  46       4.064  11.661  -6.498  1.00  6.30           H
ATOM    690 2HB  PHE A  46       4.251  12.712  -7.886  1.00  6.30           H
ATOM    691  CG  PHE A  46       3.717  13.725  -6.142  1.00  6.30           C
ATOM    692  CD1 PHE A  46       3.536  13.615  -4.759  1.00  6.30           C
ATOM    693  HD1 PHE A  46       3.272  12.659  -4.332  1.00  6.30           H
ATOM    694  CD2 PHE A  46       4.064  14.971  -6.696  1.00  6.30           C
ATOM    695  HD2 PHE A  46       4.216  15.064  -7.763  1.00  6.30           H
ATOM    696  CE1 PHE A  46       3.723  14.734  -3.915  1.00  6.30           C
ATOM    697  HE1 PHE A  46       3.612  14.629  -2.845  1.00  6.30           H
ATOM    698  CE2 PHE A  46       4.243  16.102  -5.873  1.00  6.30           C
ATOM    699  HE2 PHE A  46       4.517  17.053  -6.310  1.00  6.30           H
ATOM    700  CZ  PHE A  46       4.080  15.984  -4.478  1.00  6.30           C
ATOM    701  HZ  PHE A  46       4.234  16.845  -3.846  1.00  6.30           H
ATOM    702  N   LEU A  47       1.555  14.117  -8.768  1.00-27.33           N
ATOM    703  H   LEU A  47       2.310  13.879  -9.410  1.00-27.33           H
ATOM    704  CA  LEU A  47       0.728  15.290  -9.030  1.00-27.33           C
ATOM    705  HA  LEU A  47       0.706  15.913  -8.138  1.00-27.33           H
ATOM    706  C   LEU A  47      -0.705  14.878  -9.349  1.00-27.33           C
ATOM    707  O   LEU A  47      -1.664  15.493  -8.866  1.00-27.33           O
ATOM    708  CB  LEU A  47       1.301  16.095 -10.197  1.00-27.33           C
ATOM    709 1HB  LEU A  47       1.397  15.425 -11.051  1.00-27.33           H
ATOM    710 2HB  LEU A  47       0.567  16.854 -10.457  1.00-27.33           H
ATOM    711  CG  LEU A  47       2.647  16.809 -10.001  1.00-27.33           C
ATOM    712  HG  LEU A  47       3.398  16.081  -9.709  1.00-27.33           H
ATOM    713  CD1 LEU A  47       3.074  17.434 -11.322  1.00-27.33           C
ATOM    714 1HD1 LEU A  47       4.033  17.934 -11.193  1.00-27.33           H
ATOM    715 2HD1 LEU A  47       2.333  18.157 -11.662  1.00-27.33           H
ATOM    716 3HD1 LEU A  47       3.196  16.652 -12.073  1.00-27.33           H
ATOM    717  CD2 LEU A  47       2.591  17.883  -8.919  1.00-27.33           C
ATOM    718 1HD2 LEU A  47       3.562  18.372  -8.848  1.00-27.33           H
ATOM    719 2HD2 LEU A  47       2.369  17.428  -7.956  1.00-27.33           H
ATOM    720 3HD2 LEU A  47       1.830  18.625  -9.157  1.00-27.33           H
ATOM    721  N   LEU A  48      -0.867  13.829 -10.143  1.00-19.56           N
ATOM    722  H   LEU A  48      -0.052  13.357 -10.530  1.00-19.56           H
ATOM    723  CA  LEU A  48      -2.203  13.355 -10.493  1.00-19.56           C
ATOM    724  HA  LEU A  48      -2.779  14.194 -10.881  1.00-19.56           H
ATOM    725  C   LEU A  48      -2.955  12.803  -9.292  1.00-19.56           C
ATOM    726  O   LEU A  48      -4.119  13.130  -9.096  1.00-19.56           O
ATOM    727  CB  LEU A  48      -2.122  12.257 -11.554  1.00-19.56           C
ATOM    728 1HB  LEU A  48      -1.409  11.510 -11.208  1.00-19.56           H
ATOM    729 2HB  LEU A  48      -3.097  11.780 -11.605  1.00-19.56           H
ATOM    730  CG  LEU A  48      -1.739  12.659 -12.983  1.00-19.56           C
ATOM    731  HG  LEU A  48      -0.794  13.196 -12.964  1.00-19.56           H
ATOM    732  CD1 LEU A  48      -1.566  11.389 -13.801  1.00-19.56           C
ATOM    733 1HD1 LEU A  48      -1.337  11.650 -14.832  1.00-19.56           H
ATOM    734 2HD1 LEU A  48      -2.474  10.788 -13.778  1.00-19.56           H
ATOM    735 3HD1 LEU A  48      -0.733  10.812 -13.400  1.00-19.56           H
ATOM    736  CD2 LEU A  48      -2.791  13.556 -13.635  1.00-19.56           C
ATOM    737 1HD2 LEU A  48      -2.452  13.836 -14.631  1.00-19.56           H
ATOM    738 2HD2 LEU A  48      -2.919  14.467 -13.053  1.00-19.56           H
ATOM    739 3HD2 LEU A  48      -3.745  13.034 -13.706  1.00-19.56           H
ATOM    740  N   SER A  49      -2.296  11.999  -8.473  1.00-20.02           N
ATOM    741  H   SER A  49      -1.327  11.758  -8.679  1.00-20.02           H
ATOM    742  CA  SER A  49      -2.923  11.397  -7.300  1.00-20.02           C
ATOM    743  HA  SER A  49      -3.810  10.845  -7.607  1.00-20.02           H
ATOM    744  C   SER A  49      -3.336  12.467  -6.312  1.00-20.02           C
ATOM    745  O   SER A  49      -4.420  12.399  -5.733  1.00-20.02           O
ATOM    746  CB  SER A  49      -1.963  10.444  -6.594  1.00-20.02           C
ATOM    747 1HB  SER A  49      -1.679   9.637  -7.267  1.00-20.02           H
ATOM    748 2HB  SER A  49      -1.069  10.989  -6.295  1.00-20.02           H
ATOM    749  OG  SER A  49      -2.596   9.908  -5.449  1.00-20.02           O
ATOM    750  HG  SER A  49      -1.964   9.899  -4.715  1.00-20.02           H
ATOM    751  N   ALA A  50      -2.505  13.487  -6.138  1.00-16.86           N
ATOM    752  H   ALA A  50      -1.608  13.508  -6.617  1.00-16.86           H
ATOM    753  CA  ALA A  50      -2.859  14.579  -5.242  1.00-16.86           C
ATOM    754  HA  ALA A  50      -3.077  14.167  -4.256  1.00-16.86           H
ATOM    755  C   ALA A  50      -4.117  15.270  -5.763  1.00-16.86           C
ATOM    756  O   ALA A  50      -5.027  15.565  -4.997  1.00-16.86           O
ATOM    757  CB  ALA A  50      -1.701  15.564  -5.130  1.00-16.86           C
ATOM    758 1HB  ALA A  50      -0.825  15.055  -4.727  1.00-16.86           H
ATOM    759 2HB  ALA A  50      -1.978  16.380  -4.461  1.00-16.86           H
ATOM    760 3HB  ALA A  50      -1.455  15.969  -6.113  1.00-16.86           H
ATOM    761  N   THR A  51      -4.193  15.475  -7.070  1.00-19.22           N
ATOM    762  H   THR A  51      -3.425  15.191  -7.668  1.00-19.22           H
ATOM    763  CA  THR A  51      -5.364  16.118  -7.663  1.00-19.22           C
ATOM    764  HA  THR A  51      -5.540  17.053  -7.133  1.00-19.22           H
ATOM    765  C   THR A  51      -6.610  15.241  -7.506  1.00-19.22           C
ATOM    766  O   THR A  51      -7.680  15.737  -7.135  1.00-19.22           O
ATOM    767  CB  THR A  51      -5.121  16.435  -9.161  1.00-19.22           C
ATOM    768  HB  THR A  51      -5.072  15.508  -9.733  1.00-19.22           H
ATOM    769  OG1 THR A  51      -3.884  17.142  -9.304  1.00-19.22           O
ATOM    770  HG1 THR A  51      -3.154  16.515  -9.191  1.00-19.22           H
ATOM    771  CG2 THR A  51      -6.199  17.334  -9.735  1.00-19.22           C
ATOM    772 1HG2 THR A  51      -5.931  17.605 -10.756  1.00-19.22           H
ATOM    773 2HG2 THR A  51      -6.288  18.240  -9.137  1.00-19.22           H
ATOM    774 3HG2 THR A  51      -7.155  16.811  -9.746  1.00-19.22           H
ATOM    775  N   PHE A  52      -6.491  13.938  -7.735  1.00  3.39           N
ATOM    776  H   PHE A  52      -5.593  13.551  -8.028  1.00  3.39           H
ATOM    777  CA  PHE A  52      -7.644  13.048  -7.607  1.00  3.39           C
ATOM    778  HA  PHE A  52      -8.456  13.441  -8.217  1.00  3.39           H
ATOM    779  C   PHE A  52      -8.119  12.998  -6.163  1.00  3.39           C
ATOM    780  O   PHE A  52      -9.309  13.102  -5.894  1.00  3.39           O
ATOM    781  CB  PHE A  52      -7.334  11.604  -8.035  1.00  3.39           C
ATOM    782 1HB  PHE A  52      -6.576  11.193  -7.367  1.00  3.39           H
ATOM    783 2HB  PHE A  52      -8.242  11.012  -7.921  1.00  3.39           H
ATOM    784  CG  PHE A  52      -6.843  11.451  -9.453  1.00  3.39           C
ATOM    785  CD1 PHE A  52      -5.817  10.529  -9.727  1.00  3.39           C
ATOM    786  HD1 PHE A  52      -5.388   9.956  -8.921  1.00  3.39           H
ATOM    787  CD2 PHE A  52      -7.404  12.177 -10.520  1.00  3.39           C
ATOM    788  HD2 PHE A  52      -8.217  12.866 -10.343  1.00  3.39           H
ATOM    789  CE1 PHE A  52      -5.329  10.346 -11.042  1.00  3.39           C
ATOM    790  HE1 PHE A  52      -4.533   9.639 -11.229  1.00  3.39           H
ATOM    791  CE2 PHE A  52      -6.919  12.009 -11.845  1.00  3.39           C
ATOM    792  HE2 PHE A  52      -7.352  12.579 -12.654  1.00  3.39           H
ATOM    793  CZ  PHE A  52      -5.873  11.097 -12.103  1.00  3.39           C
ATOM    794  HZ  PHE A  52      -5.493  10.973 -13.107  1.00  3.39           H
ATOM    795  N   ASN A  53      -7.203  12.840  -5.221  1.00-24.11           N
ATOM    796  H   ASN A  53      -6.216  12.787  -5.475  1.00-24.11           H
ATOM    797  CA  ASN A  53      -7.593  12.671  -3.827  1.00-24.11           C
ATOM    798  HA  ASN A  53      -8.441  11.986  -3.787  1.00-24.11           H
ATOM    799  C   ASN A  53      -8.043  13.963  -3.167  1.00-24.11           C
ATOM    800  O   ASN A  53      -8.976  13.938  -2.373  1.00-24.11           O
ATOM    801  CB  ASN A  53      -6.457  12.049  -3.021  1.00-24.11           C
ATOM    802 1HB  ASN A  53      -5.512  12.522  -3.283  1.00-24.11           H
ATOM    803 2HB  ASN A  53      -6.659  12.213  -1.966  1.00-24.11           H
ATOM    804  CG  ASN A  53      -6.366  10.569  -3.226  1.00-24.11           C
ATOM    805  OD1 ASN A  53      -7.162   9.827  -2.675  1.00-24.11           O
ATOM    806  ND2 ASN A  53      -5.449  10.131  -4.038  1.00-24.11           N
ATOM    807 1HD2 ASN A  53      -5.416   9.145  -4.266  1.00-24.11           H
ATOM    808 2HD2 ASN A  53      -4.797  10.767  -4.474  1.00-24.11           H
ATOM    809  N   ALA A  54      -7.436  15.098  -3.482  1.00 -9.86           N
ATOM    810  H   ALA A  54      -6.644  15.109  -4.125  1.00 -9.86           H
ATOM    811  CA  ALA A  54      -7.889  16.353  -2.888  1.00 -9.86           C
ATOM    812  HA  ALA A  54      -7.933  16.230  -1.805  1.00 -9.86           H
ATOM    813  C   ALA A  54      -9.295  16.680  -3.391  1.00 -9.86           C
ATOM    814  O   ALA A  54     -10.178  17.039  -2.608  1.00 -9.86           O
ATOM    815  CB  ALA A  54      -6.917  17.484  -3.218  1.00 -9.86           C
ATOM    816 1HB  ALA A  54      -5.934  17.260  -2.801  1.00 -9.86           H
ATOM    817 2HB  ALA A  54      -7.283  18.420  -2.795  1.00 -9.86           H
ATOM    818 3HB  ALA A  54      -6.823  17.592  -4.300  1.00 -9.86           H
ATOM    819  N   SER A  55      -9.528  16.511  -4.687  1.00-19.10           N
ATOM    820  H   SER A  55      -8.785  16.209  -5.309  1.00-19.10           H
ATOM    821  CA  SER A  55     -10.852  16.793  -5.234  1.00-19.10           C
ATOM    822  HA  SER A  55     -11.157  17.784  -4.898  1.00-19.10           H
ATOM    823  C   SER A  55     -11.867  15.784  -4.710  1.00-19.10           C
ATOM    824  O   SER A  55     -13.010  16.142  -4.437  1.00-19.10           O
ATOM    825  CB  SER A  55     -10.837  16.790  -6.763  1.00-19.10           C
ATOM    826 1HB  SER A  55     -11.832  17.045  -7.130  1.00-19.10           H
ATOM    827 2HB  SER A  55     -10.128  17.539  -7.117  1.00-19.10           H
ATOM    828  OG  SER A  55     -10.463  15.521  -7.269  1.00-19.10           O
ATOM    829  HG  SER A  55      -9.496  15.505  -7.350  1.00-19.10           H
ATOM    830  N   PHE A  56     -11.473  14.533  -4.523  1.00-14.15           N
ATOM    831  H   PHE A  56     -10.533  14.252  -4.800  1.00-14.15           H
ATOM    832  CA  PHE A  56     -12.370  13.525  -3.965  1.00-14.15           C
ATOM    833  HA  PHE A  56     -13.304  13.546  -4.517  1.00-14.15           H
ATOM    834  C   PHE A  56     -12.706  13.794  -2.508  1.00-14.15           C
ATOM    835  O   PHE A  56     -13.868  13.690  -2.123  1.00-14.15           O
ATOM    836  CB  PHE A  56     -11.755  12.141  -4.125  1.00-14.15           C
ATOM    837 1HB  PHE A  56     -11.503  12.009  -5.175  1.00-14.15           H
ATOM    838 2HB  PHE A  56     -10.840  12.080  -3.536  1.00-14.15           H
ATOM    839  CG  PHE A  56     -12.668  11.020  -3.726  1.00-14.15           C
ATOM    840  CD1 PHE A  56     -13.710  10.612  -4.577  1.00-14.15           C
ATOM    841  HD1 PHE A  56     -13.845  11.090  -5.535  1.00-14.15           H
ATOM    842  CD2 PHE A  56     -12.474  10.346  -2.512  1.00-14.15           C
ATOM    843  HD2 PHE A  56     -11.658  10.629  -1.865  1.00-14.15           H
ATOM    844  CE1 PHE A  56     -14.584   9.570  -4.193  1.00-14.15           C
ATOM    845  HE1 PHE A  56     -15.384   9.264  -4.850  1.00-14.15           H
ATOM    846  CE2 PHE A  56     -13.326   9.289  -2.125  1.00-14.15           C
ATOM    847  HE2 PHE A  56     -13.147   8.764  -1.198  1.00-14.15           H
ATOM    848  CZ  PHE A  56     -14.401   8.922  -2.953  1.00-14.15           C
ATOM    849  HZ  PHE A  56     -15.071   8.134  -2.650  1.00-14.15           H
ATOM    850  N   LEU A  57     -11.730  14.212  -1.715  1.00-14.44           N
ATOM    851  H   LEU A  57     -10.775  14.277  -2.069  1.00-14.44           H
ATOM    852  CA  LEU A  57     -11.990  14.561  -0.323  1.00-14.44           C
ATOM    853  HA  LEU A  57     -12.469  13.711   0.162  1.00-14.44           H
ATOM    854  C   LEU A  57     -12.945  15.741  -0.281  1.00-14.44           C
ATOM    855  O   LEU A  57     -13.906  15.733   0.478  1.00-14.44           O
ATOM    856  CB  LEU A  57     -10.695  14.916   0.416  1.00-14.44           C
ATOM    857 1HB  LEU A  57      -9.982  14.109   0.269  1.00-14.44           H
ATOM    858 2HB  LEU A  57     -10.276  15.811  -0.044  1.00-14.44           H
ATOM    859  CG  LEU A  57     -10.820  15.170   1.927  1.00-14.44           C
ATOM    860  HG  LEU A  57     -11.511  15.996   2.081  1.00-14.44           H
ATOM    861  CD1 LEU A  57     -11.342  13.961   2.704  1.00-14.44           C
ATOM    862 1HD1 LEU A  57     -11.355  14.192   3.767  1.00-14.44           H
ATOM    863 2HD1 LEU A  57     -10.695  13.099   2.534  1.00-14.44           H
ATOM    864 3HD1 LEU A  57     -12.356  13.723   2.387  1.00-14.44           H
ATOM    865  CD2 LEU A  57      -9.468  15.572   2.495  1.00-14.44           C
ATOM    866 1HD2 LEU A  57      -9.569  15.823   3.551  1.00-14.44           H
ATOM    867 2HD2 LEU A  57      -9.094  16.450   1.967  1.00-14.44           H
ATOM    868 3HD2 LEU A  57      -8.753  14.757   2.385  1.00-14.44           H
ATOM    869  N   LEU A  58     -12.734  16.725  -1.143  1.00-12.58           N
ATOM    870  H   LEU A  58     -11.925  16.694  -1.763  1.00-12.58           H
ATOM    871  CA  LEU A  58     -13.655  17.854  -1.220  1.00-12.58           C
ATOM    872  HA  LEU A  58     -13.732  18.310  -0.232  1.00-12.58           H
ATOM    873  C   LEU A  58     -15.054  17.394  -1.612  1.00-12.58           C
ATOM    874  O   LEU A  58     -16.015  17.819  -0.994  1.00-12.58           O
ATOM    875  CB  LEU A  58     -13.157  18.897  -2.223  1.00-12.58           C
ATOM    876 1HB  LEU A  58     -12.843  18.368  -3.121  1.00-12.58           H
ATOM    877 2HB  LEU A  58     -13.995  19.535  -2.494  1.00-12.58           H
ATOM    878  CG  LEU A  58     -12.006  19.809  -1.781  1.00-12.58           C
ATOM    879  HG  LEU A  58     -11.230  19.197  -1.325  1.00-12.58           H
ATOM    880  CD1 LEU A  58     -11.407  20.505  -2.991  1.00-12.58           C
ATOM    881 1HD1 LEU A  58     -10.603  21.169  -2.671  1.00-12.58           H
ATOM    882 2HD1 LEU A  58     -12.165  21.087  -3.515  1.00-12.58           H
ATOM    883 3HD1 LEU A  58     -10.986  19.764  -3.672  1.00-12.58           H
ATOM    884  CD2 LEU A  58     -12.476  20.847  -0.759  1.00-12.58           C
ATOM    885 1HD2 LEU A  58     -11.626  21.458  -0.450  1.00-12.58           H
ATOM    886 2HD2 LEU A  58     -12.880  20.355   0.126  1.00-12.58           H
ATOM    887 3HD2 LEU A  58     -13.234  21.496  -1.195  1.00-12.58           H
ATOM    888  N   LYS A  59     -15.200  16.497  -2.578  1.00 -8.69           N
ATOM    889  H   LYS A  59     -14.376  16.154  -3.069  1.00 -8.69           H
ATOM    890  CA  LYS A  59     -16.533  16.008  -2.962  1.00 -8.69           C
ATOM    891  HA  LYS A  59     -17.170  16.870  -3.161  1.00 -8.69           H
ATOM    892  C   LYS A  59     -17.207  15.227  -1.832  1.00 -8.69           C
ATOM    893  O   LYS A  59     -18.416  15.362  -1.631  1.00 -8.69           O
ATOM    894  CB  LYS A  59     -16.458  15.161  -4.241  1.00 -8.69           C
ATOM    895 1HB  LYS A  59     -15.685  14.405  -4.109  1.00 -8.69           H
ATOM    896 2HB  LYS A  59     -17.416  14.660  -4.375  1.00 -8.69           H
ATOM    897  CG  LYS A  59     -16.181  15.984  -5.510  1.00 -8.69           C
ATOM    898 1HG  LYS A  59     -17.031  16.648  -5.668  1.00 -8.69           H
ATOM    899 2HG  LYS A  59     -15.304  16.602  -5.347  1.00 -8.69           H
ATOM    900  CD  LYS A  59     -15.953  15.175  -6.802  1.00 -8.69           C
ATOM    901 1HD  LYS A  59     -16.777  14.477  -6.945  1.00 -8.69           H
ATOM    902 2HD  LYS A  59     -15.942  15.876  -7.637  1.00 -8.69           H
ATOM    903  CE  LYS A  59     -14.618  14.418  -6.796  1.00 -8.69           C
ATOM    904 1HE  LYS A  59     -13.836  15.125  -6.516  1.00 -8.69           H
ATOM    905 2HE  LYS A  59     -14.663  13.642  -6.030  1.00 -8.69           H
ATOM    906  NZ  LYS A  59     -14.216  13.789  -8.101  1.00 -8.69           N
ATOM    907 1HZ  LYS A  59     -13.299  13.370  -8.022  1.00 -8.69           H
ATOM    908 2HZ  LYS A  59     -14.176  14.497  -8.829  1.00 -8.69           H
ATOM    909 3HZ  LYS A  59     -14.880  13.083  -8.384  1.00 -8.69           H
ATOM    910  N   LEU A  60     -16.453  14.465  -1.051  1.00-12.71           N
ATOM    911  H   LEU A  60     -15.465  14.346  -1.267  1.00-12.71           H
ATOM    912  CA  LEU A  60     -17.021  13.780   0.115  1.00-12.71           C
ATOM    913  HA  LEU A  60     -17.894  13.208  -0.197  1.00-12.71           H
ATOM    914  C   LEU A  60     -17.461  14.773   1.186  1.00-12.71           C
ATOM    915  O   LEU A  60     -18.515  14.622   1.795  1.00-12.71           O
ATOM    916  CB  LEU A  60     -15.996  12.844   0.768  1.00-12.71           C
ATOM    917 1HB  LEU A  60     -15.100  13.430   0.968  1.00-12.71           H
ATOM    918 2HB  LEU A  60     -16.406  12.551   1.734  1.00-12.71           H
ATOM    919  CG  LEU A  60     -15.556  11.554   0.065  1.00-12.71           C
ATOM    920  HG  LEU A  60     -15.163  11.796  -0.920  1.00-12.71           H
ATOM    921  CD1 LEU A  60     -14.442  10.936   0.903  1.00-12.71           C
ATOM    922 1HD1 LEU A  60     -14.102  10.013   0.438  1.00-12.71           H
ATOM    923 2HD1 LEU A  60     -14.794  10.718   1.912  1.00-12.71           H
ATOM    924 3HD1 LEU A  60     -13.592  11.618   0.949  1.00-12.71           H
ATOM    925  CD2 LEU A  60     -16.699  10.550  -0.098  1.00-12.71           C
ATOM    926 1HD2 LEU A  60     -16.319   9.655  -0.591  1.00-12.71           H
ATOM    927 2HD2 LEU A  60     -17.480  10.982  -0.724  1.00-12.71           H
ATOM    928 3HD2 LEU A  60     -17.110  10.282   0.876  1.00-12.71           H
ATOM    929  N   GLN A  61     -16.653  15.791   1.432  1.00-14.83           N
ATOM    930  H   GLN A  61     -15.777  15.877   0.919  1.00-14.83           H
ATOM    931  CA  GLN A  61     -16.969  16.775   2.464  1.00-14.83           C
ATOM    932  HA  GLN A  61     -17.256  16.255   3.379  1.00-14.83           H
ATOM    933  C   GLN A  61     -18.139  17.651   2.041  1.00-14.83           C
ATOM    934  O   GLN A  61     -19.003  17.965   2.849  1.00-14.83           O
ATOM    935  CB  GLN A  61     -15.737  17.630   2.748  1.00-14.83           C
ATOM    936 1HB  GLN A  61     -15.371  18.029   1.801  1.00-14.83           H
ATOM    937 2HB  GLN A  61     -16.019  18.462   3.393  1.00-14.83           H
ATOM    938  CG  GLN A  61     -14.625  16.837   3.435  1.00-14.83           C
ATOM    939 1HG  GLN A  61     -14.967  16.549   4.428  1.00-14.83           H
ATOM    940 2HG  GLN A  61     -14.421  15.927   2.879  1.00-14.83           H
ATOM    941  CD  GLN A  61     -13.335  17.610   3.562  1.00-14.83           C
ATOM    942  OE1 GLN A  61     -13.022  18.487   2.762  1.00-14.83           O
ATOM    943  NE2 GLN A  61     -12.581  17.316   4.583  1.00-14.83           N
ATOM    944 1HE2 GLN A  61     -11.680  17.769   4.670  1.00-14.83           H
ATOM    945 2HE2 GLN A  61     -12.911  16.668   5.280  1.00-14.83           H
ATOM    946  N   LYS A  62     -18.214  17.998   0.764  1.00-15.33           N
ATOM    947  H   LYS A  62     -17.461  17.735   0.128  1.00-15.33           H
ATOM    948  CA  LYS A  62     -19.343  18.769   0.244  1.00-15.33           C
ATOM    949  HA  LYS A  62     -19.470  19.670   0.845  1.00-15.33           H
ATOM    950  C   LYS A  62     -20.628  17.970   0.365  1.00-15.33           C
ATOM    951  O   LYS A  62     -21.650  18.539   0.712  1.00-15.33           O
ATOM    952  CB  LYS A  62     -19.079  19.184  -1.206  1.00-15.33           C
ATOM    953 1HB  LYS A  62     -18.741  18.308  -1.759  1.00-15.33           H
ATOM    954 2HB  LYS A  62     -20.003  19.546  -1.653  1.00-15.33           H
ATOM    955  CG  LYS A  62     -18.030  20.288  -1.307  1.00-15.33           C
ATOM    956 1HG  LYS A  62     -18.454  21.224  -0.944  1.00-15.33           H
ATOM    957 2HG  LYS A  62     -17.184  20.033  -0.671  1.00-15.33           H
ATOM    958  CD  LYS A  62     -17.510  20.479  -2.723  1.00-15.33           C
ATOM    959 1HD  LYS A  62     -17.135  19.527  -3.099  1.00-15.33           H
ATOM    960 2HD  LYS A  62     -18.314  20.836  -3.368  1.00-15.33           H
ATOM    961  CE  LYS A  62     -16.371  21.489  -2.697  1.00-15.33           C
ATOM    962 1HE  LYS A  62     -16.752  22.444  -2.331  1.00-15.33           H
ATOM    963 2HE  LYS A  62     -15.607  21.135  -2.003  1.00-15.33           H
ATOM    964  NZ  LYS A  62     -15.743  21.695  -4.038  1.00-15.33           N
ATOM    965 1HZ  LYS A  62     -14.994  22.373  -3.963  1.00-15.33           H
ATOM    966 2HZ  LYS A  62     -16.426  22.047  -4.698  1.00-15.33           H
ATOM    967 3HZ  LYS A  62     -15.366  20.822  -4.392  1.00-15.33           H
ATOM    968  N   TRP A  63     -20.586  16.660   0.167  1.00 23.78           N
ATOM    969  H   TRP A  63     -19.723  16.220  -0.134  1.00 23.78           H
ATOM    970  CA  TRP A  63     -21.773  15.827   0.370  1.00 23.78           C
ATOM    971  HA  TRP A  63     -22.555  16.154  -0.315  1.00 23.78           H
ATOM    972  C   TRP A  63     -22.287  15.982   1.805  1.00 23.78           C
ATOM    973  O   TRP A  63     -23.460  16.259   2.029  1.00 23.78           O
ATOM    974  CB  TRP A  63     -21.420  14.365   0.076  1.00 23.78           C
ATOM    975 1HB  TRP A  63     -20.909  14.332  -0.885  1.00 23.78           H
ATOM    976 2HB  TRP A  63     -20.733  14.003   0.838  1.00 23.78           H
ATOM    977  CG  TRP A  63     -22.584  13.423   0.012  1.00 23.78           C
ATOM    978  CD1 TRP A  63     -23.172  12.938  -1.113  1.00 23.78           C
ATOM    979  HD1 TRP A  63     -22.872  13.204  -2.121  1.00 23.78           H
ATOM    980  CD2 TRP A  63     -23.270  12.785   1.109  1.00 23.78           C
ATOM    981  NE1 TRP A  63     -24.181  12.065  -0.817  1.00 23.78           N
ATOM    982  HE1 TRP A  63     -24.746  11.591  -1.513  1.00 23.78           H
ATOM    983  CE2 TRP A  63     -24.289  11.963   0.544  1.00 23.78           C
ATOM    984  CE3 TRP A  63     -23.119  12.804   2.512  1.00 23.78           C
ATOM    985  HE3 TRP A  63     -22.340  13.392   2.973  1.00 23.78           H
ATOM    986  CZ2 TRP A  63     -25.164  11.194   1.337  1.00 23.78           C
ATOM    987  HZ2 TRP A  63     -25.933  10.587   0.886  1.00 23.78           H
ATOM    988  CZ3 TRP A  63     -24.005  12.038   3.315  1.00 23.78           C
ATOM    989  HZ3 TRP A  63     -23.916  12.066   4.392  1.00 23.78           H
ATOM    990  CH2 TRP A  63     -25.013  11.235   2.711  1.00 23.78           C
ATOM    991  HH2 TRP A  63     -25.668  10.644   3.335  1.00 23.78           H
ATOM    992  N   THR A  64     -21.385  15.875   2.768  1.00  8.27           N
ATOM    993  H   THR A  64     -20.426  15.648   2.526  1.00  8.27           H
ATOM    994  CA  THR A  64     -21.706  16.012   4.192  1.00  8.27           C
ATOM    995  HA  THR A  64     -22.505  15.314   4.442  1.00  8.27           H
ATOM    996  C   THR A  64     -22.169  17.418   4.599  1.00  8.27           C
ATOM    997  O   THR A  64     -23.005  17.591   5.485  1.00  8.27           O
ATOM    998  CB  THR A  64     -20.438  15.608   4.979  1.00  8.27           C
ATOM    999  HB  THR A  64     -19.642  16.324   4.776  1.00  8.27           H
ATOM   1000  OG1 THR A  64     -20.027  14.314   4.526  1.00  8.27           O
ATOM   1001  HG1 THR A  64     -19.162  14.119   4.897  1.00  8.27           H
ATOM   1002  CG2 THR A  64     -20.663  15.523   6.471  1.00  8.27           C
ATOM   1003 1HG2 THR A  64     -19.801  15.055   6.945  1.00  8.27           H
ATOM   1004 2HG2 THR A  64     -21.554  14.932   6.680  1.00  8.27           H
ATOM   1005 3HG2 THR A  64     -20.795  16.525   6.877  1.00  8.27           H
ATOM   1006  N   GLN A  65     -21.645  18.441   3.942  1.00-12.19           N
ATOM   1007  H   GLN A  65     -20.921  18.267   3.250  1.00-12.19           H
ATOM   1008  CA  GLN A  65     -22.061  19.822   4.196  1.00-12.19           C
ATOM   1009  HA  GLN A  65     -22.090  20.002   5.269  1.00-12.19           H
ATOM   1010  C   GLN A  65     -23.459  20.102   3.639  1.00-12.19           C
ATOM   1011  O   GLN A  65     -24.256  20.826   4.249  1.00-12.19           O
ATOM   1012  CB  GLN A  65     -21.035  20.770   3.572  1.00-12.19           C
ATOM   1013 1HB  GLN A  65     -20.859  20.453   2.545  1.00-12.19           H
ATOM   1014 2HB  GLN A  65     -21.434  21.784   3.565  1.00-12.19           H
ATOM   1015  CG  GLN A  65     -19.715  20.771   4.343  1.00-12.19           C
ATOM   1016 1HG  GLN A  65     -19.840  21.371   5.242  1.00-12.19           H
ATOM   1017 2HG  GLN A  65     -19.478  19.756   4.654  1.00-12.19           H
ATOM   1018  CD  GLN A  65     -18.529  21.297   3.561  1.00-12.19           C
ATOM   1019  OE1 GLN A  65     -18.644  21.831   2.460  1.00-12.19           O
ATOM   1020  NE2 GLN A  65     -17.362  21.138   4.125  1.00-12.19           N
ATOM   1021 1HE2 GLN A  65     -16.539  21.460   3.643  1.00-12.19           H
ATOM   1022 2HE2 GLN A  65     -17.298  20.715   5.038  1.00-12.19           H
ATOM   1023  N   LYS A  66     -23.772  19.523   2.486  1.00 -8.19           N
ATOM   1024  H   LYS A  66     -23.071  18.960   2.007  1.00 -8.19           H
ATOM   1025  CA  LYS A  66     -25.091  19.689   1.870  1.00 -8.19           C
ATOM   1026  HA  LYS A  66     -25.367  20.741   1.867  1.00 -8.19           H
ATOM   1027  C   LYS A  66     -26.179  18.905   2.595  1.00 -8.19           C
ATOM   1028  O   LYS A  66     -27.301  19.395   2.745  1.00 -8.19           O
ATOM   1029  CB  LYS A  66     -25.061  19.174   0.426  1.00 -8.19           C
ATOM   1030 1HB  LYS A  66     -24.669  18.158   0.454  1.00 -8.19           H
ATOM   1031 2HB  LYS A  66     -26.081  19.132   0.043  1.00 -8.19           H
ATOM   1032  CG  LYS A  66     -24.219  19.981  -0.551  1.00 -8.19           C
ATOM   1033 1HG  LYS A  66     -24.733  20.905  -0.816  1.00 -8.19           H
ATOM   1034 2HG  LYS A  66     -23.262  20.226  -0.097  1.00 -8.19           H
ATOM   1035  CD  LYS A  66     -23.971  19.133  -1.790  1.00 -8.19           C
ATOM   1036 1HD  LYS A  66     -23.571  18.167  -1.478  1.00 -8.19           H
ATOM   1037 2HD  LYS A  66     -24.913  18.974  -2.314  1.00 -8.19           H
ATOM   1038  CE  LYS A  66     -22.966  19.779  -2.721  1.00 -8.19           C
ATOM   1039 1HE  LYS A  66     -23.351  20.740  -3.067  1.00 -8.19           H
ATOM   1040 2HE  LYS A  66     -22.034  19.945  -2.180  1.00 -8.19           H
ATOM   1041  NZ  LYS A  66     -22.715  18.881  -3.890  1.00 -8.19           N
ATOM   1042 1HZ  LYS A  66     -21.946  19.235  -4.452  1.00 -8.19           H
ATOM   1043 2HZ  LYS A  66     -23.549  18.824  -4.462  1.00 -8.19           H
ATOM   1044 3HZ  LYS A  66     -22.480  17.949  -3.567  1.00 -8.19           H
ATOM   1045  N   LYS A  67     -25.879  17.666   2.952  1.00 11.92           N
ATOM   1046  H   LYS A  67     -24.913  17.351   2.927  1.00 11.92           H
ATOM   1047  CA  LYS A  67     -26.907  16.669   3.262  1.00 11.92           C
ATOM   1048  HA  LYS A  67     -27.900  17.105   3.153  1.00 11.92           H
ATOM   1049  C   LYS A  67     -26.766  16.108   4.660  1.00 11.92           C
ATOM   1050  O   LYS A  67     -25.671  16.025   5.204  1.00 11.92           O
ATOM   1051  CB  LYS A  67     -26.764  15.489   2.293  1.00 11.92           C
ATOM   1052 1HB  LYS A  67     -25.764  15.079   2.426  1.00 11.92           H
ATOM   1053 2HB  LYS A  67     -27.476  14.713   2.569  1.00 11.92           H
ATOM   1054  CG  LYS A  67     -26.965  15.803   0.817  1.00 11.92           C
ATOM   1055 1HG  LYS A  67     -28.025  15.751   0.574  1.00 11.92           H
ATOM   1056 2HG  LYS A  67     -26.595  16.797   0.586  1.00 11.92           H
ATOM   1057  CD  LYS A  67     -26.182  14.794   0.002  1.00 11.92           C
ATOM   1058 1HD  LYS A  67     -25.134  14.879   0.285  1.00 11.92           H
ATOM   1059 2HD  LYS A  67     -26.528  13.790   0.248  1.00 11.92           H
ATOM   1060  CE  LYS A  67     -26.285  14.999  -1.499  1.00 11.92           C
ATOM   1061 1HE  LYS A  67     -26.228  16.065  -1.729  1.00 11.92           H
ATOM   1062 2HE  LYS A  67     -25.449  14.488  -1.980  1.00 11.92           H
ATOM   1063  NZ  LYS A  67     -27.564  14.427  -2.019  1.00 11.92           N
ATOM   1064 1HZ  LYS A  67     -27.617  14.535  -3.023  1.00 11.92           H
ATOM   1065 2HZ  LYS A  67     -28.348  14.899  -1.588  1.00 11.92           H
ATOM   1066 3HZ  LYS A  67     -27.611  13.438  -1.794  1.00 11.92           H
ATOM   1067  N   GLU A  68     -27.897  15.657   5.181  1.00 22.10           N
ATOM   1068  H   GLU A  68     -28.760  15.845   4.683  1.00 22.10           H
ATOM   1069  CA  GLU A  68     -27.987  14.884   6.419  1.00 22.10           C
ATOM   1070  HA  GLU A  68     -29.047  14.748   6.636  1.00 22.10           H
ATOM   1071  C   GLU A  68     -27.389  15.601   7.633  1.00 22.10           C
ATOM   1072  O   GLU A  68     -26.868  14.968   8.554  1.00 22.10           O
ATOM   1073  CB  GLU A  68     -27.387  13.481   6.215  1.00 22.10           C
ATOM   1074 1HB  GLU A  68     -26.322  13.562   6.003  1.00 22.10           H
ATOM   1075 2HB  GLU A  68     -27.517  12.917   7.134  1.00 22.10           H
ATOM   1076  CG  GLU A  68     -28.071  12.720   5.078  1.00 22.10           C
ATOM   1077 1HG  GLU A  68     -29.148  12.763   5.240  1.00 22.10           H
ATOM   1078 2HG  GLU A  68     -27.852  13.215   4.133  1.00 22.10           H
ATOM   1079  CD  GLU A  68     -27.673  11.254   4.953  1.00 22.10           C
ATOM   1080  OE1 GLU A  68     -28.325  10.572   4.126  1.00 22.10           O
ATOM   1081  OE2 GLU A  68     -26.795  10.733   5.671  1.00 22.10           O
ATOM   1082  N   LYS A  69     -27.490  16.926   7.667  1.00 -5.92           N
ATOM   1083  H   LYS A  69     -27.907  17.421   6.884  1.00 -5.92           H
ATOM   1084  CA  LYS A  69     -27.028  17.689   8.832  1.00 -5.92           C
ATOM   1085  HA  LYS A  69     -25.971  17.482   8.991  1.00 -5.92           H
ATOM   1086  C   LYS A  69     -27.821  17.224  10.053  1.00 -5.92           C
ATOM   1087  O   LYS A  69     -29.042  17.077   9.983  1.00 -5.92           O
ATOM   1088  CB  LYS A  69     -27.224  19.196   8.614  1.00 -5.92           C
ATOM   1089 1HB  LYS A  69     -26.796  19.473   7.650  1.00 -5.92           H
ATOM   1090 2HB  LYS A  69     -28.294  19.401   8.589  1.00 -5.92           H
ATOM   1091  CG  LYS A  69     -26.585  20.070   9.694  1.00 -5.92           C
ATOM   1092 1HG  LYS A  69     -26.806  19.651  10.674  1.00 -5.92           H
ATOM   1093 2HG  LYS A  69     -25.504  20.082   9.551  1.00 -5.92           H
ATOM   1094  CD  LYS A  69     -27.115  21.495   9.663  1.00 -5.92           C
ATOM   1095 1HD  LYS A  69     -26.905  21.942   8.692  1.00 -5.92           H
ATOM   1096 2HD  LYS A  69     -28.194  21.476   9.826  1.00 -5.92           H
ATOM   1097  CE  LYS A  69     -26.457  22.323  10.760  1.00 -5.92           C
ATOM   1098 1HE  LYS A  69     -26.537  21.779  11.701  1.00 -5.92           H
ATOM   1099 2HE  LYS A  69     -25.397  22.446  10.529  1.00 -5.92           H
ATOM   1100  NZ  LYS A  69     -27.091  23.672  10.936  1.00 -5.92           N
ATOM   1101 1HZ  LYS A  69     -26.706  24.119  11.760  1.00 -5.92           H
ATOM   1102 2HZ  LYS A  69     -28.092  23.572  11.066  1.00 -5.92           H
ATOM   1103 3HZ  LYS A  69     -26.905  24.255  10.130  1.00 -5.92           H
ATOM   1104  N   GLY A  70     -27.131  16.959  11.153  1.00-10.97           N
ATOM   1105  H   GLY A  70     -26.121  17.082  11.136  1.00-10.97           H
ATOM   1106  CA  GLY A  70     -27.754  16.515  12.394  1.00-10.97           C
ATOM   1107 1HA  GLY A  70     -27.128  16.846  13.220  1.00-10.97           H
ATOM   1108 2HA  GLY A  70     -28.730  16.989  12.497  1.00-10.97           H
ATOM   1109  C   GLY A  70     -27.935  15.014  12.530  1.00-10.97           C
ATOM   1110  O   GLY A  70     -28.170  14.494  13.625  1.00-10.97           O
ATOM   1111  N   LYS A  71     -27.794  14.287  11.433  1.00  9.30           N
ATOM   1112  H   LYS A  71     -27.584  14.744  10.551  1.00  9.30           H
ATOM   1113  CA  LYS A  71     -27.867  12.826  11.447  1.00  9.30           C
ATOM   1114  HA  LYS A  71     -28.568  12.471  12.204  1.00  9.30           H
ATOM   1115  C   LYS A  71     -26.449  12.350  11.742  1.00  9.30           C
ATOM   1116  O   LYS A  71     -25.493  13.050  11.384  1.00  9.30           O
ATOM   1117  CB  LYS A  71     -28.292  12.356  10.056  1.00  9.30           C
ATOM   1118 1HB  LYS A  71     -29.175  12.917   9.748  1.00  9.30           H
ATOM   1119 2HB  LYS A  71     -27.480  12.600   9.373  1.00  9.30           H
ATOM   1120  CG  LYS A  71     -28.586  10.878   9.917  1.00  9.30           C
ATOM   1121 1HG  LYS A  71     -27.800  10.303  10.393  1.00  9.30           H
ATOM   1122 2HG  LYS A  71     -29.539  10.636  10.384  1.00  9.30           H
ATOM   1123  CD  LYS A  71     -28.610  10.526   8.456  1.00  9.30           C
ATOM   1124 1HD  LYS A  71     -29.452  11.022   7.974  1.00  9.30           H
ATOM   1125 2HD  LYS A  71     -27.684  10.879   8.009  1.00  9.30           H
ATOM   1126  CE  LYS A  71     -28.690   9.039   8.230  1.00  9.30           C
ATOM   1127 1HE  LYS A  71     -27.820   8.561   8.685  1.00  9.30           H
ATOM   1128 2HE  LYS A  71     -29.598   8.652   8.696  1.00  9.30           H
ATOM   1129  NZ  LYS A  71     -28.712   8.759   6.754  1.00  9.30           N
ATOM   1130 1HZ  LYS A  71     -28.685   7.763   6.581  1.00  9.30           H
ATOM   1131 2HZ  LYS A  71     -27.916   9.209   6.306  1.00  9.30           H
ATOM   1132 3HZ  LYS A  71     -29.559   9.138   6.349  1.00  9.30           H
ATOM   1133  N   LYS A  72     -26.267  11.174  12.326  1.00 15.20           N
ATOM   1134  H   LYS A  72     -27.063  10.620  12.618  1.00 15.20           H
ATOM   1135  CA  LYS A  72     -24.922  10.604  12.421  1.00 15.20           C
ATOM   1136  HA  LYS A  72     -24.235  11.354  12.810  1.00 15.20           H
ATOM   1137  C   LYS A  72     -24.548  10.261  10.980  1.00 15.20           C
ATOM   1138  O   LYS A  72     -25.381   9.764  10.226  1.00 15.20           O
ATOM   1139  CB  LYS A  72     -24.910   9.366  13.322  1.00 15.20           C
ATOM   1140 1HB  LYS A  72     -25.371   9.626  14.273  1.00 15.20           H
ATOM   1141 2HB  LYS A  72     -25.521   8.600  12.846  1.00 15.20           H
ATOM   1142  CG  LYS A  72     -23.532   8.765  13.606  1.00 15.20           C
ATOM   1143 1HG  LYS A  72     -23.688   7.808  14.099  1.00 15.20           H
ATOM   1144 2HG  LYS A  72     -23.023   8.585  12.659  1.00 15.20           H
ATOM   1145  CD  LYS A  72     -22.624   9.616  14.507  1.00 15.20           C
ATOM   1146 1HD  LYS A  72     -22.484  10.603  14.066  1.00 15.20           H
ATOM   1147 2HD  LYS A  72     -23.092   9.725  15.487  1.00 15.20           H
ATOM   1148  CE  LYS A  72     -21.257   8.938  14.666  1.00 15.20           C
ATOM   1149 1HE  LYS A  72     -21.414   7.927  15.048  1.00 15.20           H
ATOM   1150 2HE  LYS A  72     -20.794   8.856  13.680  1.00 15.20           H
ATOM   1151  NZ  LYS A  72     -20.302   9.645  15.583  1.00 15.20           N
ATOM   1152 1HZ  LYS A  72     -19.377   9.238  15.491  1.00 15.20           H
ATOM   1153 2HZ  LYS A  72     -20.603   9.543  16.546  1.00 15.20           H
ATOM   1154 3HZ  LYS A  72     -20.258  10.632  15.358  1.00 15.20           H
ATOM   1155  N   LEU A  73     -23.324  10.570  10.585  1.00 27.48           N
ATOM   1156  H   LEU A  73     -22.670  10.955  11.243  1.00 27.48           H
ATOM   1157  CA  LEU A  73     -22.900  10.392   9.199  1.00 27.48           C
ATOM   1158  HA  LEU A  73     -23.534  11.015   8.567  1.00 27.48           H
ATOM   1159  C   LEU A  73     -23.043   8.941   8.733  1.00 27.48           C
ATOM   1160  O   LEU A  73     -22.773   7.998   9.486  1.00 27.48           O
ATOM   1161  CB  LEU A  73     -21.446  10.868   9.061  1.00 27.48           C
ATOM   1162 1HB  LEU A  73     -21.397  11.871   9.485  1.00 27.48           H
ATOM   1163 2HB  LEU A  73     -20.824  10.220   9.678  1.00 27.48           H
ATOM   1164  CG  LEU A  73     -20.805  10.937   7.662  1.00 27.48           C
ATOM   1165  HG  LEU A  73     -20.743   9.931   7.257  1.00 27.48           H
ATOM   1166  CD1 LEU A  73     -21.613  11.800   6.689  1.00 27.48           C
ATOM   1167 1HD1 LEU A  73     -21.046  11.963   5.771  1.00 27.48           H
ATOM   1168 2HD1 LEU A  73     -21.834  12.766   7.143  1.00 27.48           H
ATOM   1169 3HD1 LEU A  73     -22.548  11.309   6.432  1.00 27.48           H
ATOM   1170  CD2 LEU A  73     -19.389  11.491   7.779  1.00 27.48           C
ATOM   1171 1HD2 LEU A  73     -18.915  11.502   6.797  1.00 27.48           H
ATOM   1172 2HD2 LEU A  73     -18.798  10.862   8.443  1.00 27.48           H
ATOM   1173 3HD2 LEU A  73     -19.411  12.508   8.174  1.00 27.48           H
ATOM   1174  N   SER A  74     -23.457   8.782   7.481  1.00 14.72           N
ATOM   1175  H   SER A  74     -23.702   9.599   6.943  1.00 14.72           H
ATOM   1176  CA  SER A  74     -23.528   7.477   6.828  1.00 14.72           C
ATOM   1177  HA  SER A  74     -24.259   6.855   7.342  1.00 14.72           H
ATOM   1178  C   SER A  74     -22.156   6.809   6.907  1.00 14.72           C
ATOM   1179  O   SER A  74     -21.131   7.444   6.632  1.00 14.72           O
ATOM   1180  CB  SER A  74     -23.937   7.656   5.364  1.00 14.72           C
ATOM   1181 1HB  SER A  74     -24.922   8.121   5.317  1.00 14.72           H
ATOM   1182 2HB  SER A  74     -23.214   8.309   4.873  1.00 14.72           H
ATOM   1183  OG  SER A  74     -23.972   6.412   4.685  1.00 14.72           O
ATOM   1184  HG  SER A  74     -23.769   6.569   3.745  1.00 14.72           H
ATOM   1185  N   ARG A  75     -22.117   5.542   7.305  1.00 -6.05           N
ATOM   1186  H   ARG A  75     -22.981   5.036   7.441  1.00 -6.05           H
ATOM   1187  CA  ARG A  75     -20.845   4.878   7.602  1.00 -6.05           C
ATOM   1188  HA  ARG A  75     -20.330   5.467   8.362  1.00 -6.05           H
ATOM   1189  C   ARG A  75     -19.919   4.819   6.399  1.00 -6.05           C
ATOM   1190  O   ARG A  75     -18.733   5.053   6.553  1.00 -6.05           O
ATOM   1191  CB  ARG A  75     -21.079   3.472   8.160  1.00 -6.05           C
ATOM   1192 1HB  ARG A  75     -21.790   3.543   8.982  1.00 -6.05           H
ATOM   1193 2HB  ARG A  75     -21.515   2.854   7.375  1.00 -6.05           H
ATOM   1194  CG  ARG A  75     -19.799   2.800   8.668  1.00 -6.05           C
ATOM   1195 1HG  ARG A  75     -19.106   2.697   7.835  1.00 -6.05           H
ATOM   1196 2HG  ARG A  75     -19.341   3.443   9.420  1.00 -6.05           H
ATOM   1197  CD  ARG A  75     -20.009   1.418   9.274  1.00 -6.05           C
ATOM   1198 1HD  ARG A  75     -19.049   1.061   9.646  1.00 -6.05           H
ATOM   1199 2HD  ARG A  75     -20.686   1.480  10.115  1.00 -6.05           H
ATOM   1200  NE  ARG A  75     -20.502   0.435   8.307  1.00 -6.05           N
ATOM   1201  HE  ARG A  75     -19.790  -0.073   7.777  1.00 -6.05           H
ATOM   1202  CZ  ARG A  75     -21.749   0.065   8.075  1.00 -6.05           C
ATOM   1203  NH1 ARG A  75     -21.946  -0.777   7.109  1.00 -6.05           N
ATOM   1204 1HH1 ARG A  75     -21.133  -1.143   6.622  1.00 -6.05           H
ATOM   1205 2HH1 ARG A  75     -22.887  -1.042   6.850  1.00 -6.05           H
ATOM   1206  NH2 ARG A  75     -22.780   0.471   8.762  1.00 -6.05           N
ATOM   1207 1HH2 ARG A  75     -22.652   1.146   9.505  1.00 -6.05           H
ATOM   1208 2HH2 ARG A  75     -23.698   0.097   8.568  1.00 -6.05           H
ATOM   1209  N   MET A  76     -20.428   4.598   5.198  1.00  3.76           N
ATOM   1210  H   MET A  76     -21.419   4.387   5.096  1.00  3.76           H
ATOM   1211  CA  MET A  76     -19.558   4.627   4.020  1.00  3.76           C
ATOM   1212  HA  MET A  76     -18.776   3.877   4.145  1.00  3.76           H
ATOM   1213  C   MET A  76     -18.860   5.970   3.846  1.00  3.76           C
ATOM   1214  O   MET A  76     -17.671   6.013   3.561  1.00  3.76           O
ATOM   1215  CB  MET A  76     -20.345   4.328   2.744  1.00  3.76           C
ATOM   1216 1HB  MET A  76     -21.316   4.818   2.810  1.00  3.76           H
ATOM   1217 2HB  MET A  76     -19.807   4.758   1.900  1.00  3.76           H
ATOM   1218  CG  MET A  76     -20.549   2.845   2.475  1.00  3.76           C
ATOM   1219 1HG  MET A  76     -21.067   2.400   3.326  1.00  3.76           H
ATOM   1220 2HG  MET A  76     -21.175   2.734   1.590  1.00  3.76           H
ATOM   1221  SD  MET A  76     -18.988   1.956   2.207  1.00  3.76           S
ATOM   1222  CE  MET A  76     -18.371   2.624   0.641  1.00  3.76           C
ATOM   1223 1HE  MET A  76     -17.462   2.092   0.354  1.00  3.76           H
ATOM   1224 2HE  MET A  76     -18.134   3.681   0.762  1.00  3.76           H
ATOM   1225 3HE  MET A  76     -19.124   2.508  -0.138  1.00  3.76           H
ATOM   1226  N   LYS A  77     -19.561   7.076   4.056  1.00-12.12           N
ATOM   1227  H   LYS A  77     -20.524   7.010   4.359  1.00-12.12           H
ATOM   1228  CA  LYS A  77     -18.952   8.397   3.864  1.00-12.12           C
ATOM   1229  HA  LYS A  77     -18.446   8.419   2.899  1.00-12.12           H
ATOM   1230  C   LYS A  77     -17.900   8.647   4.931  1.00-12.12           C
ATOM   1231  O   LYS A  77     -16.865   9.258   4.664  1.00-12.12           O
ATOM   1232  CB  LYS A  77     -20.021   9.494   3.917  1.00-12.12           C
ATOM   1233 1HB  LYS A  77     -20.531   9.428   4.877  1.00-12.12           H
ATOM   1234 2HB  LYS A  77     -19.532  10.467   3.859  1.00-12.12           H
ATOM   1235  CG  LYS A  77     -21.074   9.413   2.816  1.00-12.12           C
ATOM   1236 1HG  LYS A  77     -21.533   8.425   2.825  1.00-12.12           H
ATOM   1237 2HG  LYS A  77     -21.847  10.151   3.025  1.00-12.12           H
ATOM   1238  CD  LYS A  77     -20.503   9.692   1.429  1.00-12.12           C
ATOM   1239 1HD  LYS A  77     -20.050  10.684   1.425  1.00-12.12           H
ATOM   1240 2HD  LYS A  77     -19.748   8.948   1.174  1.00-12.12           H
ATOM   1241  CE  LYS A  77     -21.608   9.643   0.397  1.00-12.12           C
ATOM   1242 1HE  LYS A  77     -22.045   8.643   0.371  1.00-12.12           H
ATOM   1243 2HE  LYS A  77     -22.381  10.352   0.687  1.00-12.12           H
ATOM   1244  NZ  LYS A  77     -21.098  10.008  -0.953  1.00-12.12           N
ATOM   1245 1HZ  LYS A  77     -21.863  10.156  -1.601  1.00-12.12           H
ATOM   1246 2HZ  LYS A  77     -20.511   9.269  -1.327  1.00-12.12           H
ATOM   1247 3HZ  LYS A  77     -20.556  10.865  -0.917  1.00-12.12           H
ATOM   1248  N   LEU A  78     -18.157   8.135   6.123  1.00  3.68           N
ATOM   1249  H   LEU A  78     -19.049   7.680   6.282  1.00  3.68           H
ATOM   1250  CA  LEU A  78     -17.205   8.215   7.224  1.00  3.68           C
ATOM   1251  HA  LEU A  78     -16.901   9.254   7.349  1.00  3.68           H
ATOM   1252  C   LEU A  78     -15.954   7.378   6.942  1.00  3.68           C
ATOM   1253  O   LEU A  78     -14.835   7.848   7.127  1.00  3.68           O
ATOM   1254  CB  LEU A  78     -17.903   7.731   8.500  1.00  3.68           C
ATOM   1255 1HB  LEU A  78     -18.815   8.317   8.615  1.00  3.68           H
ATOM   1256 2HB  LEU A  78     -18.201   6.698   8.345  1.00  3.68           H
ATOM   1257  CG  LEU A  78     -17.148   7.778   9.834  1.00  3.68           C
ATOM   1258  HG  LEU A  78     -16.259   7.154   9.759  1.00  3.68           H
ATOM   1259  CD1 LEU A  78     -16.720   9.188  10.219  1.00  3.68           C
ATOM   1260 1HD1 LEU A  78     -16.195   9.162  11.174  1.00  3.68           H
ATOM   1261 2HD1 LEU A  78     -17.591   9.838  10.310  1.00  3.68           H
ATOM   1262 3HD1 LEU A  78     -16.043   9.594   9.467  1.00  3.68           H
ATOM   1263  CD2 LEU A  78     -18.062   7.200  10.912  1.00  3.68           C
ATOM   1264 1HD2 LEU A  78     -17.566   7.260  11.878  1.00  3.68           H
ATOM   1265 2HD2 LEU A  78     -18.278   6.154  10.694  1.00  3.68           H
ATOM   1266 3HD2 LEU A  78     -18.996   7.762  10.961  1.00  3.68           H
ATOM   1267  N   LEU A  79     -16.124   6.153   6.466  1.00-12.55           N
ATOM   1268  H   LEU A  79     -17.067   5.793   6.329  1.00-12.55           H
ATOM   1269  CA  LEU A  79     -14.987   5.282   6.161  1.00-12.55           C
ATOM   1270  HA  LEU A  79     -14.347   5.206   7.041  1.00-12.55           H
ATOM   1271  C   LEU A  79     -14.152   5.853   5.019  1.00-12.55           C
ATOM   1272  O   LEU A  79     -12.924   5.903   5.100  1.00-12.55           O
ATOM   1273  CB  LEU A  79     -15.464   3.880   5.754  1.00-12.55           C
ATOM   1274 1HB  LEU A  79     -16.169   4.001   4.933  1.00-12.55           H
ATOM   1275 2HB  LEU A  79     -14.595   3.358   5.359  1.00-12.55           H
ATOM   1276  CG  LEU A  79     -16.112   2.943   6.789  1.00-12.55           C
ATOM   1277  HG  LEU A  79     -16.935   3.465   7.267  1.00-12.55           H
ATOM   1278  CD1 LEU A  79     -16.674   1.701   6.099  1.00-12.55           C
ATOM   1279 1HD1 LEU A  79     -17.189   1.076   6.829  1.00-12.55           H
ATOM   1280 2HD1 LEU A  79     -15.870   1.120   5.646  1.00-12.55           H
ATOM   1281 3HD1 LEU A  79     -17.388   1.990   5.329  1.00-12.55           H
ATOM   1282  CD2 LEU A  79     -15.134   2.521   7.873  1.00-12.55           C
ATOM   1283 1HD2 LEU A  79     -15.591   1.766   8.513  1.00-12.55           H
ATOM   1284 2HD2 LEU A  79     -14.876   3.383   8.483  1.00-12.55           H
ATOM   1285 3HD2 LEU A  79     -14.231   2.105   7.427  1.00-12.55           H
ATOM   1286  N   LEU A  80     -14.807   6.321   3.965  1.00-11.97           N
ATOM   1287  H   LEU A  80     -15.824   6.288   3.937  1.00-11.97           H
ATOM   1288  CA  LEU A  80     -14.076   6.821   2.800  1.00-11.97           C
ATOM   1289  HA  LEU A  80     -13.336   6.072   2.514  1.00-11.97           H
ATOM   1290  C   LEU A  80     -13.313   8.094   3.105  1.00-11.97           C
ATOM   1291  O   LEU A  80     -12.291   8.354   2.483  1.00-11.97           O
ATOM   1292  CB  LEU A  80     -14.987   7.093   1.598  1.00-11.97           C
ATOM   1293 1HB  LEU A  80     -15.720   7.844   1.891  1.00-11.97           H
ATOM   1294 2HB  LEU A  80     -14.350   7.556   0.843  1.00-11.97           H
ATOM   1295  CG  LEU A  80     -15.738   5.955   0.890  1.00-11.97           C
ATOM   1296  HG  LEU A  80     -16.744   5.895   1.295  1.00-11.97           H
ATOM   1297  CD1 LEU A  80     -15.857   6.303  -0.579  1.00-11.97           C
ATOM   1298 1HD1 LEU A  80     -16.406   5.517  -1.089  1.00-11.97           H
ATOM   1299 2HD1 LEU A  80     -14.863   6.379  -1.029  1.00-11.97           H
ATOM   1300 3HD1 LEU A  80     -16.388   7.246  -0.700  1.00-11.97           H
ATOM   1301  CD2 LEU A  80     -15.095   4.585   1.035  1.00-11.97           C
ATOM   1302 1HD2 LEU A  80     -15.625   3.854   0.429  1.00-11.97           H
ATOM   1303 2HD2 LEU A  80     -15.137   4.261   2.074  1.00-11.97           H
ATOM   1304 3HD2 LEU A  80     -14.054   4.621   0.706  1.00-11.97           H
ATOM   1305  N   LYS A  81     -13.761   8.873   4.080  1.00  4.35           N
ATOM   1306  H   LYS A  81     -14.618   8.634   4.567  1.00  4.35           H
ATOM   1307  CA  LYS A  81     -13.030  10.084   4.448  1.00  4.35           C
ATOM   1308  HA  LYS A  81     -12.913  10.703   3.558  1.00  4.35           H
ATOM   1309  C   LYS A  81     -11.637   9.710   4.934  1.00  4.35           C
ATOM   1310  O   LYS A  81     -10.648  10.332   4.563  1.00  4.35           O
ATOM   1311  CB  LYS A  81     -13.804  10.874   5.511  1.00  4.35           C
ATOM   1312 1HB  LYS A  81     -14.838  10.951   5.179  1.00  4.35           H
ATOM   1313 2HB  LYS A  81     -13.788  10.335   6.458  1.00  4.35           H
ATOM   1314  CG  LYS A  81     -13.281  12.287   5.720  1.00  4.35           C
ATOM   1315 1HG  LYS A  81     -12.692  12.567   4.849  1.00  4.35           H
ATOM   1316 2HG  LYS A  81     -14.133  12.964   5.786  1.00  4.35           H
ATOM   1317  CD  LYS A  81     -12.429  12.468   6.974  1.00  4.35           C
ATOM   1318 1HD  LYS A  81     -13.047  12.300   7.857  1.00  4.35           H
ATOM   1319 2HD  LYS A  81     -11.595  11.765   6.970  1.00  4.35           H
ATOM   1320  CE  LYS A  81     -11.893  13.894   6.977  1.00  4.35           C
ATOM   1321 1HE  LYS A  81     -11.172  13.992   6.163  1.00  4.35           H
ATOM   1322 2HE  LYS A  81     -12.724  14.570   6.773  1.00  4.35           H
ATOM   1323  NZ  LYS A  81     -11.244  14.330   8.251  1.00  4.35           N
ATOM   1324 1HZ  LYS A  81     -10.726  15.187   8.095  1.00  4.35           H
ATOM   1325 2HZ  LYS A  81     -10.605  13.620   8.594  1.00  4.35           H
ATOM   1326 3HZ  LYS A  81     -11.939  14.495   8.970  1.00  4.35           H
ATOM   1327  N   HIS A  82     -11.557   8.659   5.732  1.00 -8.07           N
ATOM   1328  H   HIS A  82     -12.393   8.146   5.971  1.00 -8.07           H
ATOM   1329  CA  HIS A  82     -10.280   8.236   6.292  1.00 -8.07           C
ATOM   1330  HA  HIS A  82      -9.725   9.128   6.585  1.00 -8.07           H
ATOM   1331  C   HIS A  82      -9.421   7.478   5.286  1.00 -8.07           C
ATOM   1332  O   HIS A  82      -8.205   7.621   5.306  1.00 -8.07           O
ATOM   1333  CB  HIS A  82     -10.522   7.409   7.550  1.00 -8.07           C
ATOM   1334 1HB  HIS A  82     -11.117   6.533   7.294  1.00 -8.07           H
ATOM   1335 2HB  HIS A  82      -9.558   7.075   7.935  1.00 -8.07           H
ATOM   1336  CG  HIS A  82     -11.226   8.177   8.627  1.00 -8.07           C
ATOM   1337  ND1 HIS A  82     -12.588   8.187   8.810  1.00 -8.07           N
ATOM   1338  HD1 HIS A  82     -13.280   7.704   8.243  1.00 -8.07           H
ATOM   1339  CD2 HIS A  82     -10.738   9.018   9.578  1.00 -8.07           C
ATOM   1340  HD2 HIS A  82      -9.692   9.252   9.722  1.00 -8.07           H
ATOM   1341  CE1 HIS A  82     -12.865   8.979   9.842  1.00 -8.07           C
ATOM   1342  HE1 HIS A  82     -13.862   9.162  10.220  1.00 -8.07           H
ATOM   1343  NE2 HIS A  82     -11.773   9.525  10.336  1.00 -8.07           N
ATOM   1344  N   LEU A  83     -10.026   6.740   4.362  1.00 -7.99           N
ATOM   1345  H   LEU A  83     -11.029   6.596   4.394  1.00 -7.99           H
ATOM   1346  CA  LEU A  83      -9.245   6.142   3.274  1.00 -7.99           C
ATOM   1347  HA  LEU A  83      -8.408   5.587   3.698  1.00 -7.99           H
ATOM   1348  C   LEU A  83      -8.668   7.238   2.385  1.00 -7.99           C
ATOM   1349  O   LEU A  83      -7.513   7.172   2.003  1.00 -7.99           O
ATOM   1350  CB  LEU A  83     -10.086   5.184   2.422  1.00 -7.99           C
ATOM   1351 1HB  LEU A  83     -10.422   4.368   3.059  1.00 -7.99           H
ATOM   1352 2HB  LEU A  83     -10.966   5.727   2.078  1.00 -7.99           H
ATOM   1353  CG  LEU A  83      -9.399   4.594   1.172  1.00 -7.99           C
ATOM   1354  HG  LEU A  83      -9.180   5.419   0.496  1.00 -7.99           H
ATOM   1355  CD1 LEU A  83      -8.096   3.831   1.407  1.00 -7.99           C
ATOM   1356 1HD1 LEU A  83      -7.669   3.548   0.442  1.00 -7.99           H
ATOM   1357 2HD1 LEU A  83      -8.271   2.929   1.989  1.00 -7.99           H
ATOM   1358 3HD1 LEU A  83      -7.369   4.467   1.908  1.00 -7.99           H
ATOM   1359  CD2 LEU A  83     -10.358   3.670   0.465  1.00 -7.99           C
ATOM   1360 1HD2 LEU A  83      -9.947   3.430  -0.514  1.00 -7.99           H
ATOM   1361 2HD2 LEU A  83     -11.316   4.163   0.319  1.00 -7.99           H
ATOM   1362 3HD2 LEU A  83     -10.488   2.744   1.023  1.00 -7.99           H
ATOM   1363  N   THR A  84      -9.428   8.283   2.099  1.00-19.57           N
ATOM   1364  H   THR A  84     -10.387   8.322   2.419  1.00-19.57           H
ATOM   1365  CA  THR A  84      -8.897   9.365   1.269  1.00-19.57           C
ATOM   1366  HA  THR A  84      -8.534   8.931   0.337  1.00-19.57           H
ATOM   1367  C   THR A  84      -7.723  10.048   1.968  1.00-19.57           C
ATOM   1368  O   THR A  84      -6.722  10.371   1.342  1.00-19.57           O
ATOM   1369  CB  THR A  84      -9.969  10.416   0.928  1.00-19.57           C
ATOM   1370  HB  THR A  84     -10.223  10.987   1.821  1.00-19.57           H
ATOM   1371  OG1 THR A  84     -11.146   9.767   0.441  1.00-19.57           O
ATOM   1372  HG1 THR A  84     -11.513   9.217   1.144  1.00-19.57           H
ATOM   1373  CG2 THR A  84      -9.501  11.344  -0.171  1.00-19.57           C
ATOM   1374 1HG2 THR A  84     -10.328  11.977  -0.482  1.00-19.57           H
ATOM   1375 2HG2 THR A  84      -9.165  10.761  -1.031  1.00-19.57           H
ATOM   1376 3HG2 THR A  84      -8.681  11.969   0.183  1.00-19.57           H
ATOM   1377  N   LEU A  85      -7.795  10.213   3.283  1.00-17.07           N
ATOM   1378  H   LEU A  85      -8.638   9.954   3.781  1.00-17.07           H
ATOM   1379  CA  LEU A  85      -6.652  10.749   4.026  1.00-17.07           C
ATOM   1380  HA  LEU A  85      -6.341  11.685   3.565  1.00-17.07           H
ATOM   1381  C   LEU A  85      -5.450   9.808   3.985  1.00-17.07           C
ATOM   1382  O   LEU A  85      -4.315  10.261   3.904  1.00-17.07           O
ATOM   1383  CB  LEU A  85      -7.011  11.013   5.490  1.00-17.07           C
ATOM   1384 1HB  LEU A  85      -7.412  10.091   5.909  1.00-17.07           H
ATOM   1385 2HB  LEU A  85      -6.079  11.224   6.013  1.00-17.07           H
ATOM   1386  CG  LEU A  85      -7.983  12.154   5.823  1.00-17.07           C
ATOM   1387  HG  LEU A  85      -8.926  11.982   5.313  1.00-17.07           H
ATOM   1388  CD1 LEU A  85      -8.239  12.135   7.326  1.00-17.07           C
ATOM   1389 1HD1 LEU A  85      -8.875  12.970   7.605  1.00-17.07           H
ATOM   1390 2HD1 LEU A  85      -7.297  12.215   7.871  1.00-17.07           H
ATOM   1391 3HD1 LEU A  85      -8.732  11.205   7.607  1.00-17.07           H
ATOM   1392  CD2 LEU A  85      -7.460  13.526   5.395  1.00-17.07           C
ATOM   1393 1HD2 LEU A  85      -8.139  14.306   5.736  1.00-17.07           H
ATOM   1394 2HD2 LEU A  85      -7.397  13.573   4.309  1.00-17.07           H
ATOM   1395 3HD2 LEU A  85      -6.470  13.698   5.818  1.00-17.07           H
ATOM   1396  N   ALA A  86      -5.684   8.505   4.016  1.00-26.61           N
ATOM   1397  H   ALA A  86      -6.634   8.163   4.106  1.00-26.61           H
ATOM   1398  CA  ALA A  86      -4.599   7.537   3.920  1.00-26.61           C
ATOM   1399  HA  ALA A  86      -3.831   7.804   4.646  1.00-26.61           H
ATOM   1400  C   ALA A  86      -3.954   7.560   2.525  1.00-26.61           C
ATOM   1401  O   ALA A  86      -2.735   7.542   2.407  1.00-26.61           O
ATOM   1402  CB  ALA A  86      -5.132   6.149   4.260  1.00-26.61           C
ATOM   1403 1HB  ALA A  86      -5.637   6.168   5.226  1.00-26.61           H
ATOM   1404 2HB  ALA A  86      -4.296   5.457   4.312  1.00-26.61           H
ATOM   1405 3HB  ALA A  86      -5.827   5.812   3.492  1.00-26.61           H
ATOM   1406  N   ASN A  87      -4.768   7.669   1.483  1.00-27.38           N
ATOM   1407  H   ASN A  87      -5.773   7.646   1.636  1.00-27.38           H
ATOM   1408  CA  ASN A  87      -4.273   7.777   0.106  1.00-27.38           C
ATOM   1409  HA  ASN A  87      -3.638   6.919  -0.129  1.00-27.38           H
ATOM   1410  C   ASN A  87      -3.474   9.068  -0.063  1.00-27.38           C
ATOM   1411  O   ASN A  87      -2.472   9.132  -0.779  1.00-27.38           O
ATOM   1412  CB  ASN A  87      -5.431   7.871  -0.895  1.00-27.38           C
ATOM   1413 1HB  ASN A  87      -6.078   8.696  -0.609  1.00-27.38           H
ATOM   1414 2HB  ASN A  87      -5.024   8.083  -1.881  1.00-27.38           H
ATOM   1415  CG  ASN A  87      -6.273   6.626  -0.992  1.00-27.38           C
ATOM   1416  OD1 ASN A  87      -5.904   5.545  -0.571  1.00-27.38           O
ATOM   1417  ND2 ASN A  87      -7.430   6.787  -1.574  1.00-27.38           N
ATOM   1418 1HD2 ASN A  87      -8.060   6.001  -1.661  1.00-27.38           H
ATOM   1419 2HD2 ASN A  87      -7.677   7.690  -1.948  1.00-27.38           H
ATOM   1420  N   LEU A  88      -3.931  10.127   0.594  1.00 -7.90           N
ATOM   1421  H   LEU A  88      -4.801  10.055   1.114  1.00 -7.90           H
ATOM   1422  CA  LEU A  88      -3.217  11.399   0.568  1.00 -7.90           C
ATOM   1423  HA  LEU A  88      -3.024  11.678  -0.467  1.00 -7.90           H
ATOM   1424  C   LEU A  88      -1.875  11.241   1.256  1.00 -7.90           C
ATOM   1425  O   LEU A  88      -0.895  11.741   0.741  1.00 -7.90           O
ATOM   1426  CB  LEU A  88      -4.009  12.518   1.254  1.00 -7.90           C
ATOM   1427 1HB  LEU A  88      -4.472  12.103   2.145  1.00 -7.90           H
ATOM   1428 2HB  LEU A  88      -3.305  13.286   1.575  1.00 -7.90           H
ATOM   1429  CG  LEU A  88      -5.096  13.206   0.417  1.00 -7.90           C
ATOM   1430  HG  LEU A  88      -5.694  12.437  -0.063  1.00 -7.90           H
ATOM   1431  CD1 LEU A  88      -6.022  14.026   1.308  1.00 -7.90           C
ATOM   1432 1HD1 LEU A  88      -6.801  14.488   0.700  1.00 -7.90           H
ATOM   1433 2HD1 LEU A  88      -5.459  14.792   1.842  1.00 -7.90           H
ATOM   1434 3HD1 LEU A  88      -6.499  13.362   2.028  1.00 -7.90           H
ATOM   1435  CD2 LEU A  88      -4.498  14.116  -0.667  1.00 -7.90           C
ATOM   1436 1HD2 LEU A  88      -5.296  14.586  -1.240  1.00 -7.90           H
ATOM   1437 2HD2 LEU A  88      -3.890  13.524  -1.352  1.00 -7.90           H
ATOM   1438 3HD2 LEU A  88      -3.871  14.886  -0.215  1.00 -7.90           H
ATOM   1439  N   LEU A  89      -1.795  10.538   2.377  1.00-18.71           N
ATOM   1440  H   LEU A  89      -2.634  10.142   2.790  1.00-18.71           H
ATOM   1441  CA  LEU A  89      -0.500  10.320   3.023  1.00-18.71           C
ATOM   1442  HA  LEU A  89      -0.009  11.282   3.154  1.00-18.71           H
ATOM   1443  C   LEU A  89       0.422   9.466   2.161  1.00-18.71           C
ATOM   1444  O   LEU A  89       1.612   9.745   2.099  1.00-18.71           O
ATOM   1445  CB  LEU A  89      -0.644   9.658   4.397  1.00-18.71           C
ATOM   1446 1HB  LEU A  89      -1.244   8.757   4.277  1.00-18.71           H
ATOM   1447 2HB  LEU A  89       0.353   9.345   4.706  1.00-18.71           H
ATOM   1448  CG  LEU A  89      -1.232  10.486   5.550  1.00-18.71           C
ATOM   1449  HG  LEU A  89      -2.235  10.807   5.282  1.00-18.71           H
ATOM   1450  CD1 LEU A  89      -1.324   9.601   6.787  1.00-18.71           C
ATOM   1451 1HD1 LEU A  89      -1.811  10.144   7.597  1.00-18.71           H
ATOM   1452 2HD1 LEU A  89      -0.327   9.296   7.108  1.00-18.71           H
ATOM   1453 3HD1 LEU A  89      -1.911   8.714   6.555  1.00-18.71           H
ATOM   1454  CD2 LEU A  89      -0.406  11.731   5.885  1.00-18.71           C
ATOM   1455 1HD2 LEU A  89      -0.838  12.241   6.746  1.00-18.71           H
ATOM   1456 2HD2 LEU A  89      -0.409  12.417   5.040  1.00-18.71           H
ATOM   1457 3HD2 LEU A  89       0.621  11.449   6.118  1.00-18.71           H
ATOM   1458  N   GLU A  90      -0.109   8.477   1.458  1.00-11.98           N
ATOM   1459  H   GLU A  90      -1.095   8.248   1.563  1.00-11.98           H
ATOM   1460  CA  GLU A  90       0.704   7.666   0.548  1.00-11.98           C
ATOM   1461  HA  GLU A  90       1.507   7.197   1.115  1.00-11.98           H
ATOM   1462  C   GLU A  90       1.314   8.571  -0.526  1.00-11.98           C
ATOM   1463  O   GLU A  90       2.511   8.530  -0.820  1.00-11.98           O
ATOM   1464  CB  GLU A  90      -0.168   6.582  -0.098  1.00-11.98           C
ATOM   1465 1HB  GLU A  90      -0.723   6.078   0.691  1.00-11.98           H
ATOM   1466 2HB  GLU A  90      -0.882   7.069  -0.760  1.00-11.98           H
ATOM   1467  CG  GLU A  90       0.601   5.535  -0.895  1.00-11.98           C
ATOM   1468 1HG  GLU A  90       1.197   6.038  -1.657  1.00-11.98           H
ATOM   1469 2HG  GLU A  90       1.275   5.008  -0.219  1.00-11.98           H
ATOM   1470  CD  GLU A  90      -0.313   4.521  -1.578  1.00-11.98           C
ATOM   1471  OE1 GLU A  90      -1.552   4.686  -1.569  1.00-11.98           O
ATOM   1472  OE2 GLU A  90       0.211   3.563  -2.175  1.00-11.98           O
ATOM   1473  N   THR A  91       0.493   9.461  -1.060  1.00 -8.67           N
ATOM   1474  H   THR A  91      -0.482   9.459  -0.776  1.00 -8.67           H
ATOM   1475  CA  THR A  91       0.945  10.418  -2.066  1.00 -8.67           C
ATOM   1476  HA  THR A  91       1.437   9.871  -2.869  1.00 -8.67           H
ATOM   1477  C   THR A  91       1.935  11.439  -1.502  1.00 -8.67           C
ATOM   1478  O   THR A  91       2.915  11.787  -2.141  1.00 -8.67           O
ATOM   1479  CB  THR A  91      -0.272  11.168  -2.649  1.00 -8.67           C
ATOM   1480  HB  THR A  91      -0.717  11.795  -1.877  1.00 -8.67           H
ATOM   1481  OG1 THR A  91      -1.243  10.214  -3.092  1.00 -8.67           O
ATOM   1482  HG1 THR A  91      -1.625   9.778  -2.317  1.00 -8.67           H
ATOM   1483  CG2 THR A  91       0.095  12.022  -3.842  1.00 -8.67           C
ATOM   1484 1HG2 THR A  91      -0.810  12.460  -4.255  1.00 -8.67           H
ATOM   1485 2HG2 THR A  91       0.576  11.409  -4.604  1.00 -8.67           H
ATOM   1486 3HG2 THR A  91       0.770  12.822  -3.541  1.00 -8.67           H
ATOM   1487  N   LEU A  92       1.686  11.939  -0.302  1.00 -8.09           N
ATOM   1488  H   LEU A  92       0.863  11.615   0.204  1.00 -8.09           H
ATOM   1489  CA  LEU A  92       2.516  12.977   0.310  1.00 -8.09           C
ATOM   1490  HA  LEU A  92       2.699  13.770  -0.414  1.00 -8.09           H
ATOM   1491  C   LEU A  92       3.869  12.467   0.787  1.00 -8.09           C
ATOM   1492  O   LEU A  92       4.824  13.243   0.873  1.00 -8.09           O
ATOM   1493  CB  LEU A  92       1.787  13.558   1.529  1.00 -8.09           C
ATOM   1494 1HB  LEU A  92       1.402  12.718   2.104  1.00 -8.09           H
ATOM   1495 2HB  LEU A  92       2.522  14.064   2.153  1.00 -8.09           H
ATOM   1496  CG  LEU A  92       0.636  14.548   1.291  1.00 -8.09           C
ATOM   1497  HG  LEU A  92      -0.007  14.164   0.502  1.00 -8.09           H
ATOM   1498  CD1 LEU A  92      -0.203  14.698   2.559  1.00 -8.09           C
ATOM   1499 1HD1 LEU A  92      -1.012  15.407   2.383  1.00 -8.09           H
ATOM   1500 2HD1 LEU A  92       0.416  15.055   3.383  1.00 -8.09           H
ATOM   1501 3HD1 LEU A  92      -0.636  13.733   2.823  1.00 -8.09           H
ATOM   1502  CD2 LEU A  92       1.156  15.915   0.866  1.00 -8.09           C
ATOM   1503 1HD2 LEU A  92       0.319  16.592   0.696  1.00 -8.09           H
ATOM   1504 2HD2 LEU A  92       1.725  15.825  -0.057  1.00 -8.09           H
ATOM   1505 3HD2 LEU A  92       1.796  16.330   1.645  1.00 -8.09           H
ATOM   1506  N   ILE A  93       3.936  11.200   1.164  1.00 17.53           N
ATOM   1507  H   ILE A  93       3.110  10.611   1.090  1.00 17.53           H
ATOM   1508  CA  ILE A  93       5.137  10.647   1.789  1.00 17.53           C
ATOM   1509  HA  ILE A  93       5.830  11.460   1.997  1.00 17.53           H
ATOM   1510  C   ILE A  93       5.872   9.666   0.879  1.00 17.53           C
ATOM   1511  O   ILE A  93       7.062   9.848   0.637  1.00 17.53           O
ATOM   1512  CB  ILE A  93       4.784   9.971   3.155  1.00 17.53           C
ATOM   1513  HB  ILE A  93       4.068   9.174   2.965  1.00 17.53           H
ATOM   1514  CG1 ILE A  93       4.140  10.998   4.114  1.00 17.53           C
ATOM   1515 1HG1 ILE A  93       4.899  11.731   4.387  1.00 17.53           H
ATOM   1516 2HG1 ILE A  93       3.342  11.523   3.592  1.00 17.53           H
ATOM   1517  CG2 ILE A  93       6.035   9.359   3.814  1.00 17.53           C
ATOM   1518 1HG2 ILE A  93       5.753   8.836   4.725  1.00 17.53           H
ATOM   1519 2HG2 ILE A  93       6.766  10.135   4.047  1.00 17.53           H
ATOM   1520 3HG2 ILE A  93       6.489   8.627   3.148  1.00 17.53           H
ATOM   1521  CD1 ILE A  93       3.529  10.430   5.407  1.00 17.53           C
ATOM   1522 1HD1 ILE A  93       3.076  11.240   5.978  1.00 17.53           H
ATOM   1523 2HD1 ILE A  93       4.296   9.956   6.018  1.00 17.53           H
ATOM   1524 3HD1 ILE A  93       2.760   9.700   5.157  1.00 17.53           H
ATOM   1525  N   VAL A  94       5.216   8.629   0.376  1.00 22.79           N
ATOM   1526  H   VAL A  94       4.209   8.550   0.476  1.00 22.79           H
ATOM   1527  CA  VAL A  94       5.945   7.535  -0.275  1.00 22.79           C
ATOM   1528  HA  VAL A  94       6.731   7.204   0.398  1.00 22.79           H
ATOM   1529  C   VAL A  94       6.585   8.027  -1.562  1.00 22.79           C
ATOM   1530  O   VAL A  94       7.769   7.807  -1.823  1.00 22.79           O
ATOM   1531  CB  VAL A  94       5.007   6.329  -0.604  1.00 22.79           C
ATOM   1532  HB  VAL A  94       4.265   6.655  -1.330  1.00 22.79           H
ATOM   1533  CG1 VAL A  94       5.779   5.144  -1.204  1.00 22.79           C
ATOM   1534 1HG1 VAL A  94       5.075   4.357  -1.480  1.00 22.79           H
ATOM   1535 2HG1 VAL A  94       6.488   4.747  -0.480  1.00 22.79           H
ATOM   1536 3HG1 VAL A  94       6.315   5.456  -2.099  1.00 22.79           H
ATOM   1537  CG2 VAL A  94       4.269   5.866   0.647  1.00 22.79           C
ATOM   1538 1HG2 VAL A  94       3.606   5.040   0.393  1.00 22.79           H
ATOM   1539 2HG2 VAL A  94       3.655   6.668   1.048  1.00 22.79           H
ATOM   1540 3HG2 VAL A  94       4.974   5.538   1.411  1.00 22.79           H
ATOM   1541  N   MET A  95       5.793   8.731  -2.355  1.00  9.73           N
ATOM   1542  H   MET A  95       4.846   8.930  -2.060  1.00  9.73           H
ATOM   1543  CA  MET A  95       6.244   9.183  -3.667  1.00  9.73           C
ATOM   1544  HA  MET A  95       6.638   8.309  -4.188  1.00  9.73           H
ATOM   1545  C   MET A  95       7.387  10.206  -3.612  1.00  9.73           C
ATOM   1546  O   MET A  95       8.425   9.975  -4.240  1.00  9.73           O
ATOM   1547  CB  MET A  95       5.050   9.693  -4.479  1.00  9.73           C
ATOM   1548 1HB  MET A  95       4.642  10.588  -4.020  1.00  9.73           H
ATOM   1549 2HB  MET A  95       5.389   9.943  -5.483  1.00  9.73           H
ATOM   1550  CG  MET A  95       3.943   8.666  -4.575  1.00  9.73           C
ATOM   1551 1HG  MET A  95       4.351   7.747  -4.989  1.00  9.73           H
ATOM   1552 2HG  MET A  95       3.545   8.463  -3.581  1.00  9.73           H
ATOM   1553  SD  MET A  95       2.613   9.229  -5.619  1.00  9.73           S
ATOM   1554  CE  MET A  95       1.423   7.989  -5.336  1.00  9.73           C
ATOM   1555 1HE  MET A  95       0.576   8.139  -6.005  1.00  9.73           H
ATOM   1556 2HE  MET A  95       1.084   8.033  -4.301  1.00  9.73           H
ATOM   1557 3HE  MET A  95       1.857   7.009  -5.529  1.00  9.73           H
ATOM   1558  N   PRO A  96       7.263  11.311  -2.842  1.00  0.71           N
ATOM   1559  CA  PRO A  96       8.460  12.160  -2.822  1.00  0.71           C
ATOM   1560  HA  PRO A  96       8.703  12.479  -3.836  1.00  0.71           H
ATOM   1561  C   PRO A  96       9.692  11.537  -2.179  1.00  0.71           C
ATOM   1562  O   PRO A  96      10.811  11.919  -2.523  1.00  0.71           O
ATOM   1563  CB  PRO A  96       8.016  13.367  -1.989  1.00  0.71           C
ATOM   1564 1HB  PRO A  96       8.297  13.231  -0.945  1.00  0.71           H
ATOM   1565 2HB  PRO A  96       8.446  14.287  -2.383  1.00  0.71           H
ATOM   1566  CG  PRO A  96       6.556  13.379  -2.118  1.00  0.71           C
ATOM   1567 1HG  PRO A  96       6.092  13.953  -1.318  1.00  0.71           H
ATOM   1568 2HG  PRO A  96       6.270  13.774  -3.093  1.00  0.71           H
ATOM   1569  CD  PRO A  96       6.211  11.935  -2.020  1.00  0.71           C
ATOM   1570 1HD  PRO A  96       6.268  11.592  -0.988  1.00  0.71           H
ATOM   1571 2HD  PRO A  96       5.227  11.756  -2.436  1.00  0.71           H
ATOM   1572  N   LEU A  97       9.536  10.619  -1.231  1.00 -5.53           N
ATOM   1573  H   LEU A  97       8.613  10.344  -0.910  1.00 -5.53           H
ATOM   1574  CA  LEU A  97      10.715   9.998  -0.633  1.00 -5.53           C
ATOM   1575  HA  LEU A  97      11.431  10.775  -0.372  1.00 -5.53           H
ATOM   1576  C   LEU A  97      11.394   9.087  -1.638  1.00 -5.53           C
ATOM   1577  O   LEU A  97      12.616   9.116  -1.745  1.00 -5.53           O
ATOM   1578  CB  LEU A  97      10.375   9.197   0.625  1.00 -5.53           C
ATOM   1579 1HB  LEU A  97       9.530   8.546   0.399  1.00 -5.53           H
ATOM   1580 2HB  LEU A  97      11.232   8.563   0.856  1.00 -5.53           H
ATOM   1581  CG  LEU A  97      10.051  10.008   1.888  1.00 -5.53           C
ATOM   1582  HG  LEU A  97       9.233  10.691   1.670  1.00 -5.53           H
ATOM   1583  CD1 LEU A  97       9.605   9.058   2.987  1.00 -5.53           C
ATOM   1584 1HD1 LEU A  97       9.329   9.623   3.876  1.00 -5.53           H
ATOM   1585 2HD1 LEU A  97      10.407   8.363   3.237  1.00 -5.53           H
ATOM   1586 3HD1 LEU A  97       8.736   8.496   2.648  1.00 -5.53           H
ATOM   1587  CD2 LEU A  97      11.232  10.836   2.379  1.00 -5.53           C
ATOM   1588 1HD2 LEU A  97      10.952  11.349   3.297  1.00 -5.53           H
ATOM   1589 2HD2 LEU A  97      11.492  11.588   1.636  1.00 -5.53           H
ATOM   1590 3HD2 LEU A  97      12.092  10.192   2.566  1.00 -5.53           H
ATOM   1591  N   ASP A  98      10.632   8.310  -2.396  1.00-16.92           N
ATOM   1592  H   ASP A  98       9.619   8.302  -2.284  1.00-16.92           H
ATOM   1593  CA  ASP A  98      11.247   7.436  -3.394  1.00-16.92           C
ATOM   1594  HA  ASP A  98      12.032   6.854  -2.910  1.00-16.92           H
ATOM   1595  C   ASP A  98      11.883   8.279  -4.493  1.00-16.92           C
ATOM   1596  O   ASP A  98      12.983   7.986  -4.955  1.00-16.92           O
ATOM   1597  CB  ASP A  98      10.237   6.474  -4.024  1.00-16.92           C
ATOM   1598 1HB  ASP A  98       9.641   6.020  -3.232  1.00-16.92           H
ATOM   1599 2HB  ASP A  98       9.572   7.031  -4.685  1.00-16.92           H
ATOM   1600  CG  ASP A  98      10.922   5.368  -4.808  1.00-16.92           C
ATOM   1601  OD1 ASP A  98      11.767   4.682  -4.201  1.00-16.92           O
ATOM   1602  OD2 ASP A  98      10.658   5.158  -6.012  1.00-16.92           O
ATOM   1603  N   GLY A  99      11.223   9.364  -4.874  1.00 -5.74           N
ATOM   1604  H   GLY A  99      10.308   9.571  -4.477  1.00 -5.74           H
ATOM   1605  CA  GLY A  99      11.782  10.252  -5.878  1.00 -5.74           C
ATOM   1606 1HA  GLY A  99      11.959   9.676  -6.786  1.00 -5.74           H
ATOM   1607 2HA  GLY A  99      11.070  11.048  -6.100  1.00 -5.74           H
ATOM   1608  C   GLY A  99      13.098  10.868  -5.442  1.00 -5.74           C
ATOM   1609  O   GLY A  99      14.088  10.773  -6.161  1.00 -5.74           O
ATOM   1610  N   MET A 100      13.166  11.436  -4.246  1.00-17.19           N
ATOM   1611  H   MET A 100      12.348  11.458  -3.643  1.00-17.19           H
ATOM   1612  CA  MET A 100      14.420  12.045  -3.794  1.00-17.19           C
ATOM   1613  HA  MET A 100      14.790  12.704  -4.578  1.00-17.19           H
ATOM   1614  C   MET A 100      15.499  11.000  -3.548  1.00-17.19           C
ATOM   1615  O   MET A 100      16.675  11.247  -3.811  1.00-17.19           O
ATOM   1616  CB  MET A 100      14.219  12.866  -2.517  1.00-17.19           C
ATOM   1617 1HB  MET A 100      13.709  12.245  -1.781  1.00-17.19           H
ATOM   1618 2HB  MET A 100      15.198  13.127  -2.119  1.00-17.19           H
ATOM   1619  CG  MET A 100      13.421  14.154  -2.717  1.00-17.19           C
ATOM   1620 1HG  MET A 100      12.439  13.898  -3.114  1.00-17.19           H
ATOM   1621 2HG  MET A 100      13.286  14.630  -1.746  1.00-17.19           H
ATOM   1622  SD  MET A 100      14.199  15.347  -3.836  1.00-17.19           S
ATOM   1623  CE  MET A 100      15.653  15.902  -2.900  1.00-17.19           C
ATOM   1624 1HE  MET A 100      16.180  16.668  -3.470  1.00-17.19           H
ATOM   1625 2HE  MET A 100      16.326  15.062  -2.726  1.00-17.19           H
ATOM   1626 3HE  MET A 100      15.338  16.321  -1.944  1.00-17.19           H
ATOM   1627  N   TRP A 101      15.118   9.819  -3.083  1.00 51.06           N
ATOM   1628  H   TRP A 101      14.143   9.645  -2.848  1.00 51.06           H
ATOM   1629  CA  TRP A 101      16.092   8.749  -2.900  1.00 51.06           C
ATOM   1630  HA  TRP A 101      16.910   9.119  -2.282  1.00 51.06           H
ATOM   1631  C   TRP A 101      16.682   8.329  -4.241  1.00 51.06           C
ATOM   1632  O   TRP A 101      17.880   8.139  -4.339  1.00 51.06           O
ATOM   1633  CB  TRP A 101      15.459   7.543  -2.201  1.00 51.06           C
ATOM   1634 1HB  TRP A 101      15.028   7.871  -1.255  1.00 51.06           H
ATOM   1635 2HB  TRP A 101      14.661   7.146  -2.828  1.00 51.06           H
ATOM   1636  CG  TRP A 101      16.450   6.447  -1.930  1.00 51.06           C
ATOM   1637  CD1 TRP A 101      17.265   6.317  -0.847  1.00 51.06           C
ATOM   1638  HD1 TRP A 101      17.278   7.005  -0.011  1.00 51.06           H
ATOM   1639  CD2 TRP A 101      16.772   5.334  -2.786  1.00 51.06           C
ATOM   1640  NE1 TRP A 101      18.069   5.213  -0.955  1.00 51.06           N
ATOM   1641  HE1 TRP A 101      18.753   4.921  -0.260  1.00 51.06           H
ATOM   1642  CE2 TRP A 101      17.805   4.592  -2.145  1.00 51.06           C
ATOM   1643  CE3 TRP A 101      16.296   4.892  -4.037  1.00 51.06           C
ATOM   1644  HE3 TRP A 101      15.501   5.425  -4.532  1.00 51.06           H
ATOM   1645  CZ2 TRP A 101      18.376   3.442  -2.726  1.00 51.06           C
ATOM   1646  HZ2 TRP A 101      19.163   2.901  -2.223  1.00 51.06           H
ATOM   1647  CZ3 TRP A 101      16.880   3.747  -4.636  1.00 51.06           C
ATOM   1648  HZ3 TRP A 101      16.544   3.418  -5.609  1.00 51.06           H
ATOM   1649  CH2 TRP A 101      17.919   3.036  -3.968  1.00 51.06           C
ATOM   1650  HH2 TRP A 101      18.360   2.172  -4.441  1.00 51.06           H
ATOM   1651  N   ASN A 102      15.877   8.219  -5.289  1.00  8.59           N
ATOM   1652  H   ASN A 102      14.881   8.405  -5.184  1.00  8.59           H
ATOM   1653  CA  ASN A 102      16.396   7.789  -6.592  1.00  8.59           C
ATOM   1654  HA  ASN A 102      17.013   6.901  -6.444  1.00  8.59           H
ATOM   1655  C   ASN A 102      17.273   8.825  -7.282  1.00  8.59           C
ATOM   1656  O   ASN A 102      18.107   8.462  -8.112  1.00  8.59           O
ATOM   1657  CB  ASN A 102      15.255   7.422  -7.538  1.00  8.59           C
ATOM   1658 1HB  ASN A 102      14.411   8.085  -7.357  1.00  8.59           H
ATOM   1659 2HB  ASN A 102      15.591   7.551  -8.566  1.00  8.59           H
ATOM   1660  CG  ASN A 102      14.824   6.000  -7.379  1.00  8.59           C
ATOM   1661  OD1 ASN A 102      15.353   5.103  -8.022  1.00  8.59           O
ATOM   1662  ND2 ASN A 102      13.872   5.775  -6.528  1.00  8.59           N
ATOM   1663 1HD2 ASN A 102      13.552   4.837  -6.368  1.00  8.59           H
ATOM   1664 2HD2 ASN A 102      13.458   6.543  -6.014  1.00  8.59           H
ATOM   1665  N   ILE A 103      17.104  10.095  -6.936  1.00  0.83           N
ATOM   1666  H   ILE A 103      16.366  10.343  -6.287  1.00  0.83           H
ATOM   1667  CA  ILE A 103      17.971  11.151  -7.462  1.00  0.83           C
ATOM   1668  HA  ILE A 103      18.003  11.087  -8.546  1.00  0.83           H
ATOM   1669  C   ILE A 103      19.384  10.912  -6.938  1.00  0.83           C
ATOM   1670  O   ILE A 103      20.357  10.951  -7.693  1.00  0.83           O
ATOM   1671  CB  ILE A 103      17.460  12.575  -7.064  1.00  0.83           C
ATOM   1672  HB  ILE A 103      17.256  12.581  -5.994  1.00  0.83           H
ATOM   1673  CG1 ILE A 103      16.155  12.876  -7.828  1.00  0.83           C
ATOM   1674 1HG1 ILE A 103      16.396  13.010  -8.883  1.00  0.83           H
ATOM   1675 2HG1 ILE A 103      15.504  12.012  -7.749  1.00  0.83           H
ATOM   1676  CG2 ILE A 103      18.511  13.677  -7.361  1.00  0.83           C
ATOM   1677 1HG2 ILE A 103      18.138  14.645  -7.029  1.00  0.83           H
ATOM   1678 2HG2 ILE A 103      18.722  13.727  -8.430  1.00  0.83           H
ATOM   1679 3HG2 ILE A 103      19.438  13.478  -6.824  1.00  0.83           H
ATOM   1680  CD1 ILE A 103      15.359  14.092  -7.355  1.00  0.83           C
ATOM   1681 1HD1 ILE A 103      14.405  14.127  -7.880  1.00  0.83           H
ATOM   1682 2HD1 ILE A 103      15.909  15.008  -7.565  1.00  0.83           H
ATOM   1683 3HD1 ILE A 103      15.171  14.019  -6.285  1.00  0.83           H
ATOM   1684  N   THR A 104      19.514  10.669  -5.644  1.00 24.84           N
ATOM   1685  H   THR A 104      18.696  10.584  -5.050  1.00 24.84           H
ATOM   1686  CA  THR A 104      20.838  10.619  -5.032  1.00 24.84           C
ATOM   1687  HA  THR A 104      21.532  11.196  -5.641  1.00 24.84           H
ATOM   1688  C   THR A 104      21.431   9.221  -4.872  1.00 24.84           C
ATOM   1689  O   THR A 104      22.607   9.012  -5.178  1.00 24.84           O
ATOM   1690  CB  THR A 104      20.771  11.281  -3.641  1.00 24.84           C
ATOM   1691  HB  THR A 104      21.743  11.202  -3.157  1.00 24.84           H
ATOM   1692  OG1 THR A 104      19.773  10.625  -2.853  1.00 24.84           O
ATOM   1693  HG1 THR A 104      20.022  10.706  -1.924  1.00 24.84           H
ATOM   1694  CG2 THR A 104      20.368  12.742  -3.730  1.00 24.84           C
ATOM   1695 1HG2 THR A 104      20.445  13.195  -2.744  1.00 24.84           H
ATOM   1696 2HG2 THR A 104      19.336  12.830  -4.076  1.00 24.84           H
ATOM   1697 3HG2 THR A 104      21.030  13.273  -4.415  1.00 24.84           H
ATOM   1698  N   VAL A 105      20.634   8.299  -4.343  1.00 48.20           N
ATOM   1699  H   VAL A 105      19.653   8.540  -4.206  1.00 48.20           H
ATOM   1700  CA  VAL A 105      21.039   6.957  -3.890  1.00 48.20           C
ATOM   1701  HA  VAL A 105      20.176   6.535  -3.376  1.00 48.20           H
ATOM   1702  C   VAL A 105      22.143   7.126  -2.820  1.00 48.20           C
ATOM   1703  O   VAL A 105      22.989   6.273  -2.554  1.00 48.20           O
ATOM   1704  CB  VAL A 105      21.313   6.011  -5.111  1.00 48.20           C
ATOM   1705  HB  VAL A 105      22.225   6.331  -5.604  1.00 48.20           H
ATOM   1706  CG1 VAL A 105      21.455   4.536  -4.701  1.00 48.20           C
ATOM   1707 1HG1 VAL A 105      21.613   3.920  -5.587  1.00 48.20           H
ATOM   1708 2HG1 VAL A 105      20.555   4.200  -4.191  1.00 48.20           H
ATOM   1709 3HG1 VAL A 105      22.310   4.410  -4.042  1.00 48.20           H
ATOM   1710  CG2 VAL A 105      20.155   6.107  -6.135  1.00 48.20           C
ATOM   1711 1HG2 VAL A 105      20.312   5.388  -6.941  1.00 48.20           H
ATOM   1712 2HG2 VAL A 105      20.118   7.104  -6.573  1.00 48.20           H
ATOM   1713 3HG2 VAL A 105      19.203   5.892  -5.647  1.00 48.20           H
ATOM   1714  N   GLN A 106      22.097   8.285  -2.176  1.00 -0.51           N
ATOM   1715  H   GLN A 106      21.351   8.927  -2.405  1.00 -0.51           H
ATOM   1716  CA  GLN A 106      23.036   8.708  -1.140  1.00 -0.51           C
ATOM   1717  HA  GLN A 106      23.531   7.851  -0.682  1.00 -0.51           H
ATOM   1718  C   GLN A 106      22.141   9.417  -0.136  1.00 -0.51           C
ATOM   1719  O   GLN A 106      21.186  10.091  -0.536  1.00 -0.51           O
ATOM   1720  CB  GLN A 106      24.064   9.706  -1.687  1.00 -0.51           C
ATOM   1721 1HB  GLN A 106      23.518  10.531  -2.142  1.00 -0.51           H
ATOM   1722 2HB  GLN A 106      24.641  10.103  -0.853  1.00 -0.51           H
ATOM   1723  CG  GLN A 106      25.034   9.158  -2.721  1.00 -0.51           C
ATOM   1724 1HG  GLN A 106      25.770   8.523  -2.231  1.00 -0.51           H
ATOM   1725 2HG  GLN A 106      24.487   8.556  -3.443  1.00 -0.51           H
ATOM   1726  CD  GLN A 106      25.739  10.264  -3.478  1.00 -0.51           C
ATOM   1727  OE1 GLN A 106      26.409  11.116  -2.901  1.00 -0.51           O
ATOM   1728  NE2 GLN A 106      25.577  10.277  -4.771  1.00 -0.51           N
ATOM   1729 1HE2 GLN A 106      26.037  10.986  -5.314  1.00 -0.51           H
ATOM   1730 2HE2 GLN A 106      24.990   9.588  -5.218  1.00 -0.51           H
ATOM   1731  N   TRP A 107      22.419   9.262   1.145  1.00 53.56           N
ATOM   1732  H   TRP A 107      23.255   8.747   1.416  1.00 53.56           H
ATOM   1733  CA  TRP A 107      21.554   9.760   2.204  1.00 53.56           C
ATOM   1734  HA  TRP A 107      20.767  10.376   1.776  1.00 53.56           H
ATOM   1735  C   TRP A 107      22.343  10.600   3.197  1.00 53.56           C
ATOM   1736  O   TRP A 107      23.111  10.070   3.983  1.00 53.56           O
ATOM   1737  CB  TRP A 107      20.910   8.571   2.912  1.00 53.56           C
ATOM   1738 1HB  TRP A 107      20.470   7.914   2.162  1.00 53.56           H
ATOM   1739 2HB  TRP A 107      21.679   8.014   3.447  1.00 53.56           H
ATOM   1740  CG  TRP A 107      19.849   8.972   3.876  1.00 53.56           C
ATOM   1741  CD1 TRP A 107      20.016   9.319   5.177  1.00 53.56           C
ATOM   1742  HD1 TRP A 107      20.980   9.365   5.669  1.00 53.56           H
ATOM   1743  CD2 TRP A 107      18.431   9.014   3.645  1.00 53.56           C
ATOM   1744  NE1 TRP A 107      18.823   9.590   5.782  1.00 53.56           N
ATOM   1745  HE1 TRP A 107      18.729   9.860   6.759  1.00 53.56           H
ATOM   1746  CE2 TRP A 107      17.818   9.410   4.868  1.00 53.56           C
ATOM   1747  CE3 TRP A 107      17.608   8.717   2.538  1.00 53.56           C
ATOM   1748  HE3 TRP A 107      18.048   8.418   1.598  1.00 53.56           H
ATOM   1749  CZ2 TRP A 107      16.421   9.527   5.004  1.00 53.56           C
ATOM   1750  HZ2 TRP A 107      15.983   9.842   5.938  1.00 53.56           H
ATOM   1751  CZ3 TRP A 107      16.199   8.804   2.680  1.00 53.56           C
ATOM   1752  HZ3 TRP A 107      15.556   8.558   1.846  1.00 53.56           H
ATOM   1753  CH2 TRP A 107      15.623   9.206   3.920  1.00 53.56           C
ATOM   1754  HH2 TRP A 107      14.547   9.251   4.015  1.00 53.56           H
ATOM   1755  N   TYR A 108      22.158  11.910   3.148  1.00 -2.20           N
ATOM   1756  H   TYR A 108      21.533  12.294   2.447  1.00 -2.20           H
ATOM   1757  CA  TYR A 108      22.848  12.834   4.049  1.00 -2.20           C
ATOM   1758  HA  TYR A 108      23.612  12.295   4.610  1.00 -2.20           H
ATOM   1759  C   TYR A 108      21.890  13.468   5.050  1.00 -2.20           C
ATOM   1760  O   TYR A 108      22.271  14.342   5.822  1.00 -2.20           O
ATOM   1761  CB  TYR A 108      23.540  13.927   3.236  1.00 -2.20           C
ATOM   1762 1HB  TYR A 108      22.786  14.494   2.690  1.00 -2.20           H
ATOM   1763 2HB  TYR A 108      24.058  14.602   3.918  1.00 -2.20           H
ATOM   1764  CG  TYR A 108      24.545  13.374   2.253  1.00 -2.20           C
ATOM   1765  CD1 TYR A 108      24.244  13.302   0.876  1.00 -2.20           C
ATOM   1766  HD1 TYR A 108      23.285  13.648   0.516  1.00 -2.20           H
ATOM   1767  CD2 TYR A 108      25.812  12.931   2.690  1.00 -2.20           C
ATOM   1768  HD2 TYR A 108      26.067  12.977   3.741  1.00 -2.20           H
ATOM   1769  CE1 TYR A 108      25.188  12.790  -0.048  1.00 -2.20           C
ATOM   1770  HE1 TYR A 108      24.950  12.742  -1.100  1.00 -2.20           H
ATOM   1771  CE2 TYR A 108      26.763  12.429   1.765  1.00 -2.20           C
ATOM   1772  HE2 TYR A 108      27.736  12.107   2.104  1.00 -2.20           H
ATOM   1773  CZ  TYR A 108      26.433  12.354   0.410  1.00 -2.20           C
ATOM   1774  OH  TYR A 108      27.334  11.842  -0.479  1.00 -2.20           O
ATOM   1775  HH  TYR A 108      26.950  11.701  -1.356  1.00 -2.20           H
ATOM   1776  N   ALA A 109      20.634  13.042   5.043  1.00 13.69           N
ATOM   1777  H   ALA A 109      20.332  12.358   4.358  1.00 13.69           H
ATOM   1778  CA  ALA A 109      19.646  13.570   5.983  1.00 13.69           C
ATOM   1779  HA  ALA A 109      19.726  14.658   5.988  1.00 13.69           H
ATOM   1780  C   ALA A 109      19.872  13.090   7.428  1.00 13.69           C
ATOM   1781  O   ALA A 109      19.249  13.598   8.354  1.00 13.69           O
ATOM   1782  CB  ALA A 109      18.243  13.206   5.496  1.00 13.69           C
ATOM   1783 1HB  ALA A 109      18.101  13.572   4.479  1.00 13.69           H
ATOM   1784 2HB  ALA A 109      17.504  13.674   6.139  1.00 13.69           H
ATOM   1785 3HB  ALA A 109      18.103  12.129   5.514  1.00 13.69           H
ATOM   1786  N   GLY A 110      20.767  12.130   7.621  1.00 -7.82           N
ATOM   1787  H   GLY A 110      21.248  11.742   6.827  1.00 -7.82           H
ATOM   1788  CA  GLY A 110      21.113  11.636   8.947  1.00 -7.82           C
ATOM   1789 1HA  GLY A 110      22.181  11.423   8.959  1.00 -7.82           H
ATOM   1790 2HA  GLY A 110      20.918  12.405   9.694  1.00 -7.82           H
ATOM   1791  C   GLY A 110      20.379  10.369   9.341  1.00 -7.82           C
ATOM   1792  O   GLY A 110      19.381  10.003   8.715  1.00 -7.82           O
ATOM   1793  N   GLU A 111      20.872   9.671  10.357  1.00  3.94           N
ATOM   1794  H   GLU A 111      21.679  10.011  10.865  1.00  3.94           H
ATOM   1795  CA  GLU A 111      20.291   8.388  10.757  1.00  3.94           C
ATOM   1796  HA  GLU A 111      20.169   7.778   9.865  1.00  3.94           H
ATOM   1797  C   GLU A 111      18.916   8.551  11.394  1.00  3.94           C
ATOM   1798  O   GLU A 111      18.029   7.727  11.174  1.00  3.94           O
ATOM   1799  CB  GLU A 111      21.219   7.630  11.712  1.00  3.94           C
ATOM   1800 1HB  GLU A 111      22.187   7.519  11.226  1.00  3.94           H
ATOM   1801 2HB  GLU A 111      21.354   8.201  12.630  1.00  3.94           H
ATOM   1802  CG  GLU A 111      20.682   6.251  12.066  1.00  3.94           C
ATOM   1803 1HG  GLU A 111      19.834   6.362  12.742  1.00  3.94           H
ATOM   1804 2HG  GLU A 111      20.334   5.769  11.151  1.00  3.94           H
ATOM   1805  CD  GLU A 111      21.713   5.356  12.710  1.00  3.94           C
ATOM   1806  OE1 GLU A 111      22.545   4.811  11.958  1.00  3.94           O
ATOM   1807  OE2 GLU A 111      21.675   5.125  13.941  1.00  3.94           O
ATOM   1808  N   LEU A 112      18.702   9.630  12.134  1.00-20.71           N
ATOM   1809  H   LEU A 112      19.465  10.278  12.315  1.00-20.71           H
ATOM   1810  CA  LEU A 112      17.381   9.877  12.708  1.00-20.71           C
ATOM   1811  HA  LEU A 112      17.108   9.023  13.329  1.00-20.71           H
ATOM   1812  C   LEU A 112      16.345   9.985  11.595  1.00-20.71           C
ATOM   1813  O   LEU A 112      15.329   9.302  11.630  1.00-20.71           O
ATOM   1814  CB  LEU A 112      17.383  11.145  13.566  1.00-20.71           C
ATOM   1815 1HB  LEU A 112      18.113  11.007  14.361  1.00-20.71           H
ATOM   1816 2HB  LEU A 112      17.725  11.971  12.948  1.00-20.71           H
ATOM   1817  CG  LEU A 112      16.052  11.578  14.203  1.00-20.71           C
ATOM   1818  HG  LEU A 112      15.349  11.816  13.405  1.00-20.71           H
ATOM   1819  CD1 LEU A 112      15.415  10.515  15.090  1.00-20.71           C
ATOM   1820 1HD1 LEU A 112      14.499  10.906  15.533  1.00-20.71           H
ATOM   1821 2HD1 LEU A 112      16.103  10.228  15.883  1.00-20.71           H
ATOM   1822 3HD1 LEU A 112      15.161   9.636  14.497  1.00-20.71           H
ATOM   1823  CD2 LEU A 112      16.293  12.844  15.018  1.00-20.71           C
ATOM   1824 1HD2 LEU A 112      15.362  13.169  15.477  1.00-20.71           H
ATOM   1825 2HD2 LEU A 112      16.661  13.638  14.369  1.00-20.71           H
ATOM   1826 3HD2 LEU A 112      17.029  12.655  15.802  1.00-20.71           H
ATOM   1827  N   LEU A 113      16.606  10.774  10.564  1.00 -8.01           N
ATOM   1828  H   LEU A 113      17.447  11.342  10.550  1.00 -8.01           H
ATOM   1829  CA  LEU A 113      15.659  10.837   9.455  1.00 -8.01           C
ATOM   1830  HA  LEU A 113      14.659  10.910   9.875  1.00 -8.01           H
ATOM   1831  C   LEU A 113      15.655   9.566   8.619  1.00 -8.01           C
ATOM   1832  O   LEU A 113      14.627   9.234   8.059  1.00 -8.01           O
ATOM   1833  CB  LEU A 113      15.884  12.064   8.567  1.00 -8.01           C
ATOM   1834 1HB  LEU A 113      16.950  12.159   8.370  1.00 -8.01           H
ATOM   1835 2HB  LEU A 113      15.388  11.879   7.617  1.00 -8.01           H
ATOM   1836  CG  LEU A 113      15.348  13.404   9.107  1.00 -8.01           C
ATOM   1837  HG  LEU A 113      15.835  13.617  10.057  1.00 -8.01           H
ATOM   1838  CD1 LEU A 113      15.691  14.519   8.129  1.00 -8.01           C
ATOM   1839 1HD1 LEU A 113      15.287  15.465   8.486  1.00 -8.01           H
ATOM   1840 2HD1 LEU A 113      15.272  14.306   7.144  1.00 -8.01           H
ATOM   1841 3HD1 LEU A 113      16.773  14.621   8.054  1.00 -8.01           H
ATOM   1842  CD2 LEU A 113      13.829  13.408   9.336  1.00 -8.01           C
ATOM   1843 1HD2 LEU A 113      13.512  14.396   9.664  1.00 -8.01           H
ATOM   1844 2HD2 LEU A 113      13.560  12.693  10.111  1.00 -8.01           H
ATOM   1845 3HD2 LEU A 113      13.308  13.162   8.412  1.00 -8.01           H
ATOM   1846  N   CYS A 114      16.735   8.801   8.580  1.00  2.07           N
ATOM   1847  H   CYS A 114      17.586   9.106   9.039  1.00  2.07           H
ATOM   1848  CA  CYS A 114      16.703   7.494   7.915  1.00  2.07           C
ATOM   1849  HA  CYS A 114      16.413   7.621   6.873  1.00  2.07           H
ATOM   1850  C   CYS A 114      15.648   6.613   8.586  1.00  2.07           C
ATOM   1851  O   CYS A 114      14.768   6.058   7.924  1.00  2.07           O
ATOM   1852  CB  CYS A 114      18.087   6.835   7.975  1.00  2.07           C
ATOM   1853 1HB  CYS A 114      18.795   7.450   7.423  1.00  2.07           H
ATOM   1854 2HB  CYS A 114      18.406   6.808   9.013  1.00  2.07           H
ATOM   1855  SG  CYS A 114      18.181   5.127   7.357  1.00  2.07           S
ATOM   1856  N   LYS A 115      15.676   6.547   9.908  1.00-14.08           N
ATOM   1857  H   LYS A 115      16.410   7.042  10.416  1.00-14.08           H
ATOM   1858  CA  LYS A 115      14.698   5.768  10.668  1.00-14.08           C
ATOM   1859  HA  LYS A 115      14.669   4.749  10.279  1.00-14.08           H
ATOM   1860  C   LYS A 115      13.285   6.335  10.566  1.00-14.08           C
ATOM   1861  O   LYS A 115      12.341   5.605  10.279  1.00-14.08           O
ATOM   1862  CB  LYS A 115      15.152   5.736  12.129  1.00-14.08           C
ATOM   1863 1HB  LYS A 115      15.399   6.751  12.437  1.00-14.08           H
ATOM   1864 2HB  LYS A 115      14.340   5.372  12.758  1.00-14.08           H
ATOM   1865  CG  LYS A 115      16.367   4.846  12.336  1.00-14.08           C
ATOM   1866 1HG  LYS A 115      16.048   3.807  12.256  1.00-14.08           H
ATOM   1867 2HG  LYS A 115      17.104   5.043  11.558  1.00-14.08           H
ATOM   1868  CD  LYS A 115      17.038   5.068  13.682  1.00-14.08           C
ATOM   1869 1HD  LYS A 115      17.455   6.075  13.714  1.00-14.08           H
ATOM   1870 2HD  LYS A 115      16.307   4.952  14.482  1.00-14.08           H
ATOM   1871  CE  LYS A 115      18.148   4.039  13.859  1.00-14.08           C
ATOM   1872 1HE  LYS A 115      17.693   3.046  13.886  1.00-14.08           H
ATOM   1873 2HE  LYS A 115      18.806   4.079  12.989  1.00-14.08           H
ATOM   1874  NZ  LYS A 115      18.971   4.234  15.085  1.00-14.08           N
ATOM   1875 1HZ  LYS A 115      19.537   3.410  15.255  1.00-14.08           H
ATOM   1876 2HZ  LYS A 115      18.370   4.395  15.884  1.00-14.08           H
ATOM   1877 3HZ  LYS A 115      19.586   5.029  14.971  1.00-14.08           H
ATOM   1878  N   VAL A 116      13.126   7.630  10.786  1.00-10.85           N
ATOM   1879  H   VAL A 116      13.938   8.205  11.002  1.00-10.85           H
ATOM   1880  CA  VAL A 116      11.797   8.250  10.790  1.00-10.85           C
ATOM   1881  HA  VAL A 116      11.150   7.681  11.456  1.00-10.85           H
ATOM   1882  C   VAL A 116      11.160   8.213   9.408  1.00-10.85           C
ATOM   1883  O   VAL A 116       9.983   7.895   9.272  1.00-10.85           O
ATOM   1884  CB  VAL A 116      11.871   9.719  11.316  1.00-10.85           C
ATOM   1885  HB  VAL A 116      12.613  10.260  10.731  1.00-10.85           H
ATOM   1886  CG1 VAL A 116      10.530  10.460  11.189  1.00-10.85           C
ATOM   1887 1HG1 VAL A 116      10.616  11.451  11.639  1.00-10.85           H
ATOM   1888 2HG1 VAL A 116       9.742   9.901  11.696  1.00-10.85           H
ATOM   1889 3HG1 VAL A 116      10.269  10.580  10.139  1.00-10.85           H
ATOM   1890  CG2 VAL A 116      12.295   9.728  12.791  1.00-10.85           C
ATOM   1891 1HG2 VAL A 116      12.401  10.756  13.136  1.00-10.85           H
ATOM   1892 2HG2 VAL A 116      13.249   9.223  12.922  1.00-10.85           H
ATOM   1893 3HG2 VAL A 116      11.547   9.219  13.398  1.00-10.85           H
ATOM   1894  N   LEU A 117      11.905   8.511   8.356  1.00-16.61           N
ATOM   1895  H   LEU A 117      12.894   8.731   8.458  1.00-16.61           H
ATOM   1896  CA  LEU A 117      11.292   8.577   7.036  1.00-16.61           C
ATOM   1897  HA  LEU A 117      10.309   9.033   7.142  1.00-16.61           H
ATOM   1898  C   LEU A 117      11.060   7.191   6.459  1.00-16.61           C
ATOM   1899  O   LEU A 117      10.074   6.996   5.763  1.00-16.61           O
ATOM   1900  CB  LEU A 117      12.112   9.455   6.085  1.00-16.61           C
ATOM   1901 1HB  LEU A 117      13.103   9.018   5.981  1.00-16.61           H
ATOM   1902 2HB  LEU A 117      11.634   9.440   5.109  1.00-16.61           H
ATOM   1903  CG  LEU A 117      12.263  10.925   6.523  1.00-16.61           C
ATOM   1904  HG  LEU A 117      12.688  10.947   7.525  1.00-16.61           H
ATOM   1905  CD1 LEU A 117      13.226  11.663   5.603  1.00-16.61           C
ATOM   1906 1HD1 LEU A 117      13.324  12.700   5.923  1.00-16.61           H
ATOM   1907 2HD1 LEU A 117      12.875  11.633   4.574  1.00-16.61           H
ATOM   1908 3HD1 LEU A 117      14.206  11.196   5.659  1.00-16.61           H
ATOM   1909  CD2 LEU A 117      10.928  11.668   6.574  1.00-16.61           C
ATOM   1910 1HD2 LEU A 117      11.098  12.713   6.837  1.00-16.61           H
ATOM   1911 2HD2 LEU A 117      10.291  11.229   7.338  1.00-16.61           H
ATOM   1912 3HD2 LEU A 117      10.425  11.617   5.609  1.00-16.61           H
ATOM   1913  N   SER A 118      11.888   6.203   6.774  1.00-23.07           N
ATOM   1914  H   SER A 118      12.720   6.370   7.332  1.00-23.07           H
ATOM   1915  CA  SER A 118      11.584   4.841   6.325  1.00-23.07           C
ATOM   1916  HA  SER A 118      11.342   4.870   5.262  1.00-23.07           H
ATOM   1917  C   SER A 118      10.360   4.308   7.070  1.00-23.07           C
ATOM   1918  O   SER A 118       9.525   3.610   6.484  1.00-23.07           O
ATOM   1919  CB  SER A 118      12.774   3.903   6.519  1.00-23.07           C
ATOM   1920 1HB  SER A 118      12.503   2.905   6.176  1.00-23.07           H
ATOM   1921 2HB  SER A 118      13.617   4.263   5.929  1.00-23.07           H
ATOM   1922  OG  SER A 118      13.155   3.847   7.880  1.00-23.07           O
ATOM   1923  HG  SER A 118      13.828   4.529   8.030  1.00-23.07           H
ATOM   1924  N   TYR A 119      10.202   4.682   8.335  1.00  4.67           N
ATOM   1925  H   TYR A 119      10.941   5.195   8.809  1.00  4.67           H
ATOM   1926  CA  TYR A 119       8.988   4.349   9.077  1.00  4.67           C
ATOM   1927  HA  TYR A 119       8.819   3.276   9.024  1.00  4.67           H
ATOM   1928  C   TYR A 119       7.776   5.024   8.463  1.00  4.67           C
ATOM   1929  O   TYR A 119       6.762   4.375   8.246  1.00  4.67           O
ATOM   1930  CB  TYR A 119       9.121   4.767  10.544  1.00  4.67           C
ATOM   1931 1HB  TYR A 119       9.830   4.102  11.034  1.00  4.67           H
ATOM   1932 2HB  TYR A 119       9.519   5.777  10.585  1.00  4.67           H
ATOM   1933  CG  TYR A 119       7.806   4.763  11.294  1.00  4.67           C
ATOM   1934  CD1 TYR A 119       7.290   3.582  11.859  1.00  4.67           C
ATOM   1935  HD1 TYR A 119       7.868   2.671  11.811  1.00  4.67           H
ATOM   1936  CD2 TYR A 119       7.053   5.949  11.414  1.00  4.67           C
ATOM   1937  HD2 TYR A 119       7.448   6.876  11.020  1.00  4.67           H
ATOM   1938  CE1 TYR A 119       6.006   3.572  12.478  1.00  4.67           C
ATOM   1939  HE1 TYR A 119       5.604   2.662  12.897  1.00  4.67           H
ATOM   1940  CE2 TYR A 119       5.775   5.942  12.023  1.00  4.67           C
ATOM   1941  HE2 TYR A 119       5.204   6.854  12.087  1.00  4.67           H
ATOM   1942  CZ  TYR A 119       5.254   4.748  12.531  1.00  4.67           C
ATOM   1943  OH  TYR A 119       4.001   4.735  13.087  1.00  4.67           O
ATOM   1944  HH  TYR A 119       3.577   5.599  13.059  1.00  4.67           H
ATOM   1945  N   LEU A 120       7.864   6.312   8.165  1.00-15.57           N
ATOM   1946  H   LEU A 120       8.724   6.820   8.368  1.00-15.57           H
ATOM   1947  CA  LEU A 120       6.721   7.033   7.615  1.00-15.57           C
ATOM   1948  HA  LEU A 120       5.855   6.850   8.249  1.00-15.57           H
ATOM   1949  C   LEU A 120       6.362   6.539   6.227  1.00-15.57           C
ATOM   1950  O   LEU A 120       5.180   6.444   5.902  1.00-15.57           O
ATOM   1951  CB  LEU A 120       6.993   8.538   7.577  1.00-15.57           C
ATOM   1952 1HB  LEU A 120       7.993   8.694   7.174  1.00-15.57           H
ATOM   1953 2HB  LEU A 120       6.281   8.991   6.892  1.00-15.57           H
ATOM   1954  CG  LEU A 120       6.872   9.282   8.915  1.00-15.57           C
ATOM   1955  HG  LEU A 120       7.497   8.784   9.654  1.00-15.57           H
ATOM   1956  CD1 LEU A 120       7.372  10.708   8.749  1.00-15.57           C
ATOM   1957 1HD1 LEU A 120       7.325  11.218   9.710  1.00-15.57           H
ATOM   1958 2HD1 LEU A 120       6.772  11.243   8.012  1.00-15.57           H
ATOM   1959 3HD1 LEU A 120       8.411  10.688   8.423  1.00-15.57           H
ATOM   1960  CD2 LEU A 120       5.428   9.309   9.439  1.00-15.57           C
ATOM   1961 1HD2 LEU A 120       5.386   9.885  10.363  1.00-15.57           H
ATOM   1962 2HD2 LEU A 120       5.094   8.296   9.657  1.00-15.57           H
ATOM   1963 3HD2 LEU A 120       4.763   9.758   8.700  1.00-15.57           H
ATOM   1964  N   LYS A 121       7.357   6.185   5.423  1.00  9.31           N
ATOM   1965  H   LYS A 121       8.321   6.328   5.723  1.00  9.31           H
ATOM   1966  CA  LYS A 121       7.103   5.602   4.106  1.00  9.31           C
ATOM   1967  HA  LYS A 121       6.517   6.305   3.514  1.00  9.31           H
ATOM   1968  C   LYS A 121       6.281   4.334   4.287  1.00  9.31           C
ATOM   1969  O   LYS A 121       5.217   4.200   3.709  1.00  9.31           O
ATOM   1970  CB  LYS A 121       8.422   5.289   3.384  1.00  9.31           C
ATOM   1971 1HB  LYS A 121       9.068   6.162   3.448  1.00  9.31           H
ATOM   1972 2HB  LYS A 121       8.914   4.465   3.900  1.00  9.31           H
ATOM   1973  CG  LYS A 121       8.257   4.920   1.911  1.00  9.31           C
ATOM   1974 1HG  LYS A 121       7.421   4.228   1.816  1.00  9.31           H
ATOM   1975 2HG  LYS A 121       8.028   5.821   1.344  1.00  9.31           H
ATOM   1976  CD  LYS A 121       9.492   4.245   1.308  1.00  9.31           C
ATOM   1977 1HD  LYS A 121       9.716   3.360   1.902  1.00  9.31           H
ATOM   1978 2HD  LYS A 121       9.246   3.921   0.296  1.00  9.31           H
ATOM   1979  CE  LYS A 121      10.748   5.119   1.249  1.00  9.31           C
ATOM   1980 1HE  LYS A 121      10.552   6.003   0.639  1.00  9.31           H
ATOM   1981 2HE  LYS A 121      11.018   5.435   2.258  1.00  9.31           H
ATOM   1982  NZ  LYS A 121      11.890   4.328   0.660  1.00  9.31           N
ATOM   1983 1HZ  LYS A 121      12.744   4.872   0.667  1.00  9.31           H
ATOM   1984 2HZ  LYS A 121      11.677   4.060  -0.291  1.00  9.31           H
ATOM   1985 3HZ  LYS A 121      12.042   3.487   1.210  1.00  9.31           H
ATOM   1986  N   LEU A 122       6.740   3.417   5.124  1.00 -9.54           N
ATOM   1987  H   LEU A 122       7.607   3.572   5.627  1.00 -9.54           H
ATOM   1988  CA  LEU A 122       6.028   2.152   5.287  1.00 -9.54           C
ATOM   1989  HA  LEU A 122       5.848   1.753   4.289  1.00 -9.54           H
ATOM   1990  C   LEU A 122       4.661   2.317   5.962  1.00 -9.54           C
ATOM   1991  O   LEU A 122       3.686   1.683   5.573  1.00 -9.54           O
ATOM   1992  CB  LEU A 122       6.920   1.163   6.045  1.00 -9.54           C
ATOM   1993 1HB  LEU A 122       7.894   1.157   5.558  1.00 -9.54           H
ATOM   1994 2HB  LEU A 122       7.053   1.528   7.063  1.00 -9.54           H
ATOM   1995  CG  LEU A 122       6.421  -0.287   6.113  1.00 -9.54           C
ATOM   1996  HG  LEU A 122       5.488  -0.278   6.665  1.00 -9.54           H
ATOM   1997  CD1 LEU A 122       6.161  -0.904   4.741  1.00 -9.54           C
ATOM   1998 1HD1 LEU A 122       5.819  -1.932   4.860  1.00 -9.54           H
ATOM   1999 2HD1 LEU A 122       7.070  -0.893   4.139  1.00 -9.54           H
ATOM   2000 3HD1 LEU A 122       5.375  -0.353   4.226  1.00 -9.54           H
ATOM   2001  CD2 LEU A 122       7.404  -1.182   6.859  1.00 -9.54           C
ATOM   2002 1HD2 LEU A 122       6.985  -2.182   6.967  1.00 -9.54           H
ATOM   2003 2HD2 LEU A 122       7.587  -0.781   7.853  1.00 -9.54           H
ATOM   2004 3HD2 LEU A 122       8.346  -1.249   6.314  1.00 -9.54           H
ATOM   2005  N   PHE A 123       4.559   3.225   6.921  1.00-11.77           N
ATOM   2006  H   PHE A 123       5.396   3.718   7.229  1.00-11.77           H
ATOM   2007  CA  PHE A 123       3.290   3.548   7.576  1.00-11.77           C
ATOM   2008  HA  PHE A 123       2.885   2.656   8.054  1.00-11.77           H
ATOM   2009  C   PHE A 123       2.257   4.052   6.573  1.00-11.77           C
ATOM   2010  O   PHE A 123       1.097   3.646   6.599  1.00-11.77           O
ATOM   2011  CB  PHE A 123       3.552   4.625   8.636  1.00-11.77           C
ATOM   2012 1HB  PHE A 123       4.254   4.231   9.370  1.00-11.77           H
ATOM   2013 2HB  PHE A 123       4.012   5.485   8.152  1.00-11.77           H
ATOM   2014  CG  PHE A 123       2.320   5.102   9.347  1.00-11.77           C
ATOM   2015  CD1 PHE A 123       1.788   4.371  10.420  1.00-11.77           C
ATOM   2016  HD1 PHE A 123       2.262   3.450  10.725  1.00-11.77           H
ATOM   2017  CD2 PHE A 123       1.697   6.303   8.959  1.00-11.77           C
ATOM   2018  HD2 PHE A 123       2.096   6.874   8.132  1.00-11.77           H
ATOM   2019  CE1 PHE A 123       0.637   4.830  11.110  1.00-11.77           C
ATOM   2020  HE1 PHE A 123       0.227   4.258  11.929  1.00-11.77           H
ATOM   2021  CE2 PHE A 123       0.555   6.781   9.645  1.00-11.77           C
ATOM   2022  HE2 PHE A 123       0.093   7.713   9.350  1.00-11.77           H
ATOM   2023  CZ  PHE A 123       0.026   6.042  10.723  1.00-11.77           C
ATOM   2024  HZ  PHE A 123      -0.839   6.407  11.255  1.00-11.77           H
ATOM   2025  N   SER A 124       2.681   4.916   5.664  1.00 -6.30           N
ATOM   2026  H   SER A 124       3.652   5.210   5.662  1.00 -6.30           H
ATOM   2027  CA  SER A 124       1.778   5.476   4.663  1.00 -6.30           C
ATOM   2028  HA  SER A 124       0.809   5.648   5.131  1.00 -6.30           H
ATOM   2029  C   SER A 124       1.524   4.542   3.482  1.00 -6.30           C
ATOM   2030  O   SER A 124       0.615   4.796   2.714  1.00 -6.30           O
ATOM   2031  CB  SER A 124       2.294   6.830   4.185  1.00 -6.30           C
ATOM   2032 1HB  SER A 124       1.619   7.226   3.427  1.00 -6.30           H
ATOM   2033 2HB  SER A 124       2.311   7.513   5.033  1.00 -6.30           H
ATOM   2034  OG  SER A 124       3.604   6.739   3.662  1.00 -6.30           O
ATOM   2035  HG  SER A 124       4.221   6.596   4.394  1.00 -6.30           H
ATOM   2036  N   MET A 125       2.249   3.436   3.374  1.00 -1.34           N
ATOM   2037  H   MET A 125       3.086   3.332   3.933  1.00 -1.34           H
ATOM   2038  CA  MET A 125       1.857   2.344   2.473  1.00 -1.34           C
ATOM   2039  HA  MET A 125       1.406   2.756   1.569  1.00 -1.34           H
ATOM   2040  C   MET A 125       0.841   1.420   3.150  1.00 -1.34           C
ATOM   2041  O   MET A 125      -0.115   0.952   2.532  1.00 -1.34           O
ATOM   2042  CB  MET A 125       3.080   1.507   2.088  1.00 -1.34           C
ATOM   2043 1HB  MET A 125       3.556   1.157   3.002  1.00 -1.34           H
ATOM   2044 2HB  MET A 125       2.744   0.640   1.520  1.00 -1.34           H
ATOM   2045  CG  MET A 125       4.114   2.254   1.265  1.00 -1.34           C
ATOM   2046 1HG  MET A 125       3.699   2.481   0.283  1.00 -1.34           H
ATOM   2047 2HG  MET A 125       4.341   3.192   1.763  1.00 -1.34           H
ATOM   2048  SD  MET A 125       5.660   1.341   1.078  1.00 -1.34           S
ATOM   2049  CE  MET A 125       5.211   0.125  -0.142  1.00 -1.34           C
ATOM   2050 1HE  MET A 125       6.057  -0.538  -0.318  1.00 -1.34           H
ATOM   2051 2HE  MET A 125       4.943   0.624  -1.073  1.00 -1.34           H
ATOM   2052 3HE  MET A 125       4.364  -0.463   0.211  1.00 -1.34           H
ATOM   2053  N   TYR A 126       1.028   1.153   4.436  1.00  0.10           N
ATOM   2054  H   TYR A 126       1.841   1.527   4.918  1.00  0.10           H
ATOM   2055  CA  TYR A 126       0.102   0.290   5.168  1.00  0.10           C
ATOM   2056  HA  TYR A 126      -0.059  -0.621   4.595  1.00  0.10           H
ATOM   2057  C   TYR A 126      -1.266   0.921   5.389  1.00  0.10           C
ATOM   2058  O   TYR A 126      -2.282   0.233   5.303  1.00  0.10           O
ATOM   2059  CB  TYR A 126       0.656  -0.076   6.546  1.00  0.10           C
ATOM   2060 1HB  TYR A 126       1.094   0.811   7.004  1.00  0.10           H
ATOM   2061 2HB  TYR A 126      -0.183  -0.386   7.162  1.00  0.10           H
ATOM   2062  CG  TYR A 126       1.665  -1.207   6.562  1.00  0.10           C
ATOM   2063  CD1 TYR A 126       2.865  -1.084   7.287  1.00  0.10           C
ATOM   2064  HD1 TYR A 126       3.080  -0.163   7.809  1.00  0.10           H
ATOM   2065  CD2 TYR A 126       1.406  -2.430   5.904  1.00  0.10           C
ATOM   2066  HD2 TYR A 126       0.481  -2.571   5.361  1.00  0.10           H
ATOM   2067  CE1 TYR A 126       3.791  -2.161   7.352  1.00  0.10           C
ATOM   2068  HE1 TYR A 126       4.699  -2.061   7.923  1.00  0.10           H
ATOM   2069  CE2 TYR A 126       2.344  -3.495   5.951  1.00  0.10           C
ATOM   2070  HE2 TYR A 126       2.146  -4.414   5.427  1.00  0.10           H
ATOM   2071  CZ  TYR A 126       3.527  -3.349   6.672  1.00  0.10           C
ATOM   2072  OH  TYR A 126       4.437  -4.374   6.735  1.00  0.10           O
ATOM   2073  HH  TYR A 126       5.188  -4.167   7.295  1.00  0.10           H
ATOM   2074  N   ALA A 127      -1.310   2.213   5.682  1.00  7.66           N
ATOM   2075  H   ALA A 127      -0.447   2.743   5.753  1.00  7.66           H
ATOM   2076  CA  ALA A 127      -2.578   2.875   5.978  1.00  7.66           C
ATOM   2077  HA  ALA A 127      -2.984   2.383   6.862  1.00  7.66           H
ATOM   2078  C   ALA A 127      -3.665   2.729   4.895  1.00  7.66           C
ATOM   2079  O   ALA A 127      -4.781   2.302   5.223  1.00  7.66           O
ATOM   2080  CB  ALA A 127      -2.326   4.346   6.352  1.00  7.66           C
ATOM   2081 1HB  ALA A 127      -1.651   4.393   7.209  1.00  7.66           H
ATOM   2082 2HB  ALA A 127      -3.271   4.818   6.620  1.00  7.66           H
ATOM   2083 3HB  ALA A 127      -1.877   4.879   5.514  1.00  7.66           H
ATOM   2084  N   PRO A 128      -3.380   3.043   3.611  1.00  8.53           N
ATOM   2085  CA  PRO A 128      -4.498   2.808   2.691  1.00  8.53           C
ATOM   2086  HA  PRO A 128      -5.401   3.291   3.063  1.00  8.53           H
ATOM   2087  C   PRO A 128      -4.795   1.333   2.455  1.00  8.53           C
ATOM   2088  O   PRO A 128      -5.956   0.977   2.286  1.00  8.53           O
ATOM   2089  CB  PRO A 128      -4.041   3.512   1.411  1.00  8.53           C
ATOM   2090 1HB  PRO A 128      -4.459   3.033   0.525  1.00  8.53           H
ATOM   2091 2HB  PRO A 128      -4.326   4.563   1.445  1.00  8.53           H
ATOM   2092  CG  PRO A 128      -2.576   3.399   1.443  1.00  8.53           C
ATOM   2093 1HG  PRO A 128      -2.265   2.405   1.124  1.00  8.53           H
ATOM   2094 2HG  PRO A 128      -2.116   4.163   0.822  1.00  8.53           H
ATOM   2095  CD  PRO A 128      -2.233   3.621   2.885  1.00  8.53           C
ATOM   2096 1HD  PRO A 128      -1.307   3.109   3.138  1.00  8.53           H
ATOM   2097 2HD  PRO A 128      -2.152   4.688   3.095  1.00  8.53           H
ATOM   2098  N   ALA A 129      -3.796   0.458   2.502  1.00 -0.18           N
ATOM   2099  H   ALA A 129      -2.847   0.774   2.665  1.00 -0.18           H
ATOM   2100  CA  ALA A 129      -4.038  -0.965   2.291  1.00 -0.18           C
ATOM   2101  HA  ALA A 129      -4.540  -1.087   1.330  1.00 -0.18           H
ATOM   2102  C   ALA A 129      -4.965  -1.512   3.383  1.00 -0.18           C
ATOM   2103  O   ALA A 129      -5.948  -2.196   3.099  1.00 -0.18           O
ATOM   2104  CB  ALA A 129      -2.703  -1.726   2.262  1.00 -0.18           C
ATOM   2105 1HB  ALA A 129      -2.062  -1.317   1.478  1.00 -0.18           H
ATOM   2106 2HB  ALA A 129      -2.887  -2.780   2.053  1.00 -0.18           H
ATOM   2107 3HB  ALA A 129      -2.192  -1.632   3.222  1.00 -0.18           H
ATOM   2108  N   PHE A 130      -4.699  -1.175   4.637  1.00 -3.00           N
ATOM   2109  H   PHE A 130      -3.875  -0.613   4.855  1.00 -3.00           H
ATOM   2110  CA  PHE A 130      -5.565  -1.637   5.715  1.00 -3.00           C
ATOM   2111  HA  PHE A 130      -5.777  -2.690   5.542  1.00 -3.00           H
ATOM   2112  C   PHE A 130      -6.911  -0.926   5.708  1.00 -3.00           C
ATOM   2113  O   PHE A 130      -7.910  -1.527   6.085  1.00 -3.00           O
ATOM   2114  CB  PHE A 130      -4.893  -1.517   7.086  1.00 -3.00           C
ATOM   2115 1HB  PHE A 130      -4.604  -0.479   7.253  1.00 -3.00           H
ATOM   2116 2HB  PHE A 130      -5.620  -1.799   7.846  1.00 -3.00           H
ATOM   2117  CG  PHE A 130      -3.681  -2.404   7.249  1.00 -3.00           C
ATOM   2118  CD1 PHE A 130      -2.514  -1.897   7.842  1.00 -3.00           C
ATOM   2119  HD1 PHE A 130      -2.486  -0.872   8.180  1.00 -3.00           H
ATOM   2120  CD2 PHE A 130      -3.698  -3.752   6.826  1.00 -3.00           C
ATOM   2121  HD2 PHE A 130      -4.590  -4.175   6.388  1.00 -3.00           H
ATOM   2122  CE1 PHE A 130      -1.363  -2.709   7.993  1.00 -3.00           C
ATOM   2123  HE1 PHE A 130      -0.471  -2.303   8.447  1.00 -3.00           H
ATOM   2124  CE2 PHE A 130      -2.546  -4.569   6.952  1.00 -3.00           C
ATOM   2125  HE2 PHE A 130      -2.560  -5.590   6.599  1.00 -3.00           H
ATOM   2126  CZ  PHE A 130      -1.375  -4.042   7.532  1.00 -3.00           C
ATOM   2127  HZ  PHE A 130      -0.488  -4.655   7.618  1.00 -3.00           H
ATOM   2128  N   MET A 131      -6.998   0.305   5.225  1.00 -7.96           N
ATOM   2129  H   MET A 131      -6.161   0.818   4.956  1.00 -7.96           H
ATOM   2130  CA  MET A 131      -8.314   0.925   5.062  1.00 -7.96           C
ATOM   2131  HA  MET A 131      -8.874   0.780   5.984  1.00 -7.96           H
ATOM   2132  C   MET A 131      -9.131   0.272   3.943  1.00 -7.96           C
ATOM   2133  O   MET A 131     -10.346   0.130   4.081  1.00 -7.96           O
ATOM   2134  CB  MET A 131      -8.208   2.427   4.803  1.00 -7.96           C
ATOM   2135 1HB  MET A 131      -7.351   2.616   4.159  1.00 -7.96           H
ATOM   2136 2HB  MET A 131      -9.102   2.735   4.266  1.00 -7.96           H
ATOM   2137  CG  MET A 131      -8.092   3.293   6.058  1.00 -7.96           C
ATOM   2138 1HG  MET A 131      -7.158   3.054   6.568  1.00 -7.96           H
ATOM   2139 2HG  MET A 131      -8.057   4.338   5.749  1.00 -7.96           H
ATOM   2140  SD  MET A 131      -9.470   3.074   7.235  1.00 -7.96           S
ATOM   2141  CE  MET A 131     -10.940   3.478   6.262  1.00 -7.96           C
ATOM   2142 1HE  MET A 131     -11.820   3.455   6.903  1.00 -7.96           H
ATOM   2143 2HE  MET A 131     -11.064   2.745   5.464  1.00 -7.96           H
ATOM   2144 3HE  MET A 131     -10.833   4.471   5.827  1.00 -7.96           H
ATOM   2145  N   MET A 132      -8.506  -0.184   2.866  1.00-11.42           N
ATOM   2146  H   MET A 132      -7.505  -0.020   2.746  1.00-11.42           H
ATOM   2147  CA  MET A 132      -9.238  -0.913   1.823  1.00-11.42           C
ATOM   2148  HA  MET A 132     -10.113  -0.332   1.534  1.00-11.42           H
ATOM   2149  C   MET A 132      -9.716  -2.263   2.350  1.00-11.42           C
ATOM   2150  O   MET A 132     -10.834  -2.697   2.047  1.00-11.42           O
ATOM   2151  CB  MET A 132      -8.374  -1.156   0.583  1.00-11.42           C
ATOM   2152 1HB  MET A 132      -7.450  -1.649   0.881  1.00-11.42           H
ATOM   2153 2HB  MET A 132      -8.919  -1.826  -0.080  1.00-11.42           H
ATOM   2154  CG  MET A 132      -8.033   0.096  -0.206  1.00-11.42           C
ATOM   2155 1HG  MET A 132      -8.952   0.598  -0.500  1.00-11.42           H
ATOM   2156 2HG  MET A 132      -7.444   0.771   0.410  1.00-11.42           H
ATOM   2157  SD  MET A 132      -7.094  -0.330  -1.682  1.00-11.42           S
ATOM   2158  CE  MET A 132      -6.688   1.308  -2.317  1.00-11.42           C
ATOM   2159 1HE  MET A 132      -6.076   1.210  -3.215  1.00-11.42           H
ATOM   2160 2HE  MET A 132      -6.134   1.871  -1.565  1.00-11.42           H
ATOM   2161 3HE  MET A 132      -7.605   1.844  -2.565  1.00-11.42           H
ATOM   2162  N   VAL A 133      -8.905  -2.900   3.183  1.00 -1.57           N
ATOM   2163  H   VAL A 133      -7.967  -2.537   3.340  1.00 -1.57           H
ATOM   2164  CA  VAL A 133      -9.312  -4.122   3.881  1.00 -1.57           C
ATOM   2165  HA  VAL A 133      -9.634  -4.863   3.150  1.00 -1.57           H
ATOM   2166  C   VAL A 133     -10.499  -3.826   4.790  1.00 -1.57           C
ATOM   2167  O   VAL A 133     -11.486  -4.551   4.775  1.00 -1.57           O
ATOM   2168  CB  VAL A 133      -8.125  -4.711   4.698  1.00 -1.57           C
ATOM   2169  HB  VAL A 133      -7.660  -3.909   5.263  1.00 -1.57           H
ATOM   2170  CG1 VAL A 133      -8.570  -5.776   5.693  1.00 -1.57           C
ATOM   2171 1HG1 VAL A 133      -7.702  -6.281   6.117  1.00 -1.57           H
ATOM   2172 2HG1 VAL A 133      -9.206  -6.502   5.191  1.00 -1.57           H
ATOM   2173 3HG1 VAL A 133      -9.128  -5.311   6.504  1.00 -1.57           H
ATOM   2174  CG2 VAL A 133      -7.089  -5.301   3.754  1.00 -1.57           C
ATOM   2175 1HG2 VAL A 133      -6.211  -5.607   4.323  1.00 -1.57           H
ATOM   2176 2HG2 VAL A 133      -6.777  -4.561   3.017  1.00 -1.57           H
ATOM   2177 3HG2 VAL A 133      -7.499  -6.165   3.228  1.00 -1.57           H
ATOM   2178  N   VAL A 134     -10.451  -2.739   5.544  1.00  9.07           N
ATOM   2179  H   VAL A 134      -9.615  -2.157   5.535  1.00  9.07           H
ATOM   2180  CA  VAL A 134     -11.555  -2.366   6.426  1.00  9.07           C
ATOM   2181  HA  VAL A 134     -11.749  -3.195   7.104  1.00  9.07           H
ATOM   2182  C   VAL A 134     -12.844  -2.134   5.649  1.00  9.07           C
ATOM   2183  O   VAL A 134     -13.890  -2.638   6.040  1.00  9.07           O
ATOM   2184  CB  VAL A 134     -11.147  -1.126   7.271  1.00  9.07           C
ATOM   2185  HB  VAL A 134     -10.534  -0.481   6.647  1.00  9.07           H
ATOM   2186  CG1 VAL A 134     -12.339  -0.284   7.743  1.00  9.07           C
ATOM   2187 1HG1 VAL A 134     -11.999   0.468   8.457  1.00  9.07           H
ATOM   2188 2HG1 VAL A 134     -13.094  -0.917   8.207  1.00  9.07           H
ATOM   2189 3HG1 VAL A 134     -12.780   0.230   6.890  1.00  9.07           H
ATOM   2190  CG2 VAL A 134     -10.297  -1.589   8.456  1.00  9.07           C
ATOM   2191 1HG2 VAL A 134      -9.955  -0.719   9.013  1.00  9.07           H
ATOM   2192 2HG2 VAL A 134      -9.422  -2.132   8.099  1.00  9.07           H
ATOM   2193 3HG2 VAL A 134     -10.877  -2.233   9.115  1.00  9.07           H
ATOM   2194  N   ILE A 135     -12.794  -1.416   4.539  1.00-13.77           N
ATOM   2195  H   ILE A 135     -11.907  -1.017   4.235  1.00-13.77           H
ATOM   2196  CA  ILE A 135     -14.009  -1.136   3.776  1.00-13.77           C
ATOM   2197  HA  ILE A 135     -14.779  -0.792   4.466  1.00-13.77           H
ATOM   2198  C   ILE A 135     -14.541  -2.409   3.124  1.00-13.77           C
ATOM   2199  O   ILE A 135     -15.750  -2.638   3.127  1.00-13.77           O
ATOM   2200  CB  ILE A 135     -13.751   0.004   2.754  1.00-13.77           C
ATOM   2201  HB  ILE A 135     -12.861  -0.244   2.175  1.00-13.77           H
ATOM   2202  CG1 ILE A 135     -13.516   1.310   3.537  1.00-13.77           C
ATOM   2203 1HG1 ILE A 135     -14.488   1.721   3.802  1.00-13.77           H
ATOM   2204 2HG1 ILE A 135     -12.986   1.094   4.462  1.00-13.77           H
ATOM   2205  CG2 ILE A 135     -14.949   0.203   1.784  1.00-13.77           C
ATOM   2206 1HG2 ILE A 135     -14.766   1.060   1.136  1.00-13.77           H
ATOM   2207 2HG2 ILE A 135     -15.871   0.361   2.345  1.00-13.77           H
ATOM   2208 3HG2 ILE A 135     -15.057  -0.679   1.151  1.00-13.77           H
ATOM   2209  CD1 ILE A 135     -12.729   2.367   2.814  1.00-13.77           C
ATOM   2210 1HD1 ILE A 135     -12.741   3.291   3.393  1.00-13.77           H
ATOM   2211 2HD1 ILE A 135     -13.150   2.554   1.828  1.00-13.77           H
ATOM   2212 3HD1 ILE A 135     -11.698   2.030   2.706  1.00-13.77           H
ATOM   2213  N   SER A 136     -13.683  -3.280   2.614  1.00-19.28           N
ATOM   2214  H   SER A 136     -12.685  -3.088   2.630  1.00-19.28           H
ATOM   2215  CA  SER A 136     -14.175  -4.521   2.015  1.00-19.28           C
ATOM   2216  HA  SER A 136     -14.999  -4.268   1.350  1.00-19.28           H
ATOM   2217  C   SER A 136     -14.737  -5.477   3.076  1.00-19.28           C
ATOM   2218  O   SER A 136     -15.773  -6.116   2.848  1.00-19.28           O
ATOM   2219  CB  SER A 136     -13.082  -5.182   1.170  1.00-19.28           C
ATOM   2220 1HB  SER A 136     -13.462  -6.116   0.758  1.00-19.28           H
ATOM   2221 2HB  SER A 136     -12.823  -4.515   0.347  1.00-19.28           H
ATOM   2222  OG  SER A 136     -11.912  -5.434   1.926  1.00-19.28           O
ATOM   2223  HG  SER A 136     -11.430  -4.603   2.032  1.00-19.28           H
ATOM   2224  N   LEU A 137     -14.132  -5.526   4.257  1.00-13.69           N
ATOM   2225  H   LEU A 137     -13.257  -5.019   4.394  1.00-13.69           H
ATOM   2226  CA  LEU A 137     -14.668  -6.313   5.371  1.00-13.69           C
ATOM   2227  HA  LEU A 137     -14.802  -7.348   5.059  1.00-13.69           H
ATOM   2228  C   LEU A 137     -16.013  -5.768   5.808  1.00-13.69           C
ATOM   2229  O   LEU A 137     -16.964  -6.514   6.013  1.00-13.69           O
ATOM   2230  CB  LEU A 137     -13.741  -6.251   6.588  1.00-13.69           C
ATOM   2231 1HB  LEU A 137     -13.398  -5.222   6.676  1.00-13.69           H
ATOM   2232 2HB  LEU A 137     -14.347  -6.463   7.468  1.00-13.69           H
ATOM   2233  CG  LEU A 137     -12.510  -7.160   6.667  1.00-13.69           C
ATOM   2234  HG  LEU A 137     -11.944  -7.077   5.740  1.00-13.69           H
ATOM   2235  CD1 LEU A 137     -11.621  -6.698   7.822  1.00-13.69           C
ATOM   2236 1HD1 LEU A 137     -10.736  -7.332   7.882  1.00-13.69           H
ATOM   2237 2HD1 LEU A 137     -12.164  -6.742   8.767  1.00-13.69           H
ATOM   2238 3HD1 LEU A 137     -11.298  -5.673   7.640  1.00-13.69           H
ATOM   2239  CD2 LEU A 137     -12.904  -8.620   6.879  1.00-13.69           C
ATOM   2240 1HD2 LEU A 137     -12.005  -9.226   6.988  1.00-13.69           H
ATOM   2241 2HD2 LEU A 137     -13.457  -8.979   6.012  1.00-13.69           H
ATOM   2242 3HD2 LEU A 137     -13.528  -8.722   7.765  1.00-13.69           H
ATOM   2243  N   ASP A 138     -16.100  -4.456   5.945  1.00 -8.53           N
ATOM   2244  H   ASP A 138     -15.290  -3.868   5.751  1.00 -8.53           H
ATOM   2245  CA  ASP A 138     -17.327  -3.824   6.411  1.00 -8.53           C
ATOM   2246  HA  ASP A 138     -17.629  -4.265   7.361  1.00 -8.53           H
ATOM   2247  C   ASP A 138     -18.443  -4.041   5.409  1.00 -8.53           C
ATOM   2248  O   ASP A 138     -19.564  -4.390   5.771  1.00 -8.53           O
ATOM   2249  CB  ASP A 138     -17.116  -2.326   6.592  1.00 -8.53           C
ATOM   2250 1HB  ASP A 138     -16.285  -2.165   7.278  1.00 -8.53           H
ATOM   2251 2HB  ASP A 138     -16.866  -1.880   5.629  1.00 -8.53           H
ATOM   2252  CG  ASP A 138     -18.342  -1.647   7.130  1.00 -8.53           C
ATOM   2253  OD1 ASP A 138     -18.491  -1.574   8.363  1.00 -8.53           O
ATOM   2254  OD2 ASP A 138     -19.178  -1.157   6.336  1.00 -8.53           O
ATOM   2255  N   ARG A 139     -18.134  -3.901   4.129  1.00 13.28           N
ATOM   2256  H   ARG A 139     -17.192  -3.605   3.866  1.00 13.28           H
ATOM   2257  CA  ARG A 139     -19.140  -4.126   3.102  1.00 13.28           C
ATOM   2258  HA  ARG A 139     -20.034  -3.580   3.390  1.00 13.28           H
ATOM   2259  C   ARG A 139     -19.566  -5.575   3.007  1.00 13.28           C
ATOM   2260  O   ARG A 139     -20.752  -5.831   2.842  1.00 13.28           O
ATOM   2261  CB  ARG A 139     -18.647  -3.638   1.738  1.00 13.28           C
ATOM   2262 1HB  ARG A 139     -17.604  -3.929   1.611  1.00 13.28           H
ATOM   2263 2HB  ARG A 139     -19.229  -4.149   0.974  1.00 13.28           H
ATOM   2264  CG  ARG A 139     -18.786  -2.126   1.504  1.00 13.28           C
ATOM   2265 1HG  ARG A 139     -18.185  -1.574   2.228  1.00 13.28           H
ATOM   2266 2HG  ARG A 139     -18.427  -1.903   0.501  1.00 13.28           H
ATOM   2267  CD  ARG A 139     -20.254  -1.702   1.620  1.00 13.28           C
ATOM   2268 1HD  ARG A 139     -20.874  -2.562   1.365  1.00 13.28           H
ATOM   2269 2HD  ARG A 139     -20.460  -1.430   2.657  1.00 13.28           H
ATOM   2270  NE  ARG A 139     -20.647  -0.593   0.735  1.00 13.28           N
ATOM   2271  HE  ARG A 139     -19.909  -0.133   0.231  1.00 13.28           H
ATOM   2272  CZ  ARG A 139     -21.886  -0.155   0.550  1.00 13.28           C
ATOM   2273  NH1 ARG A 139     -22.118   0.797  -0.309  1.00 13.28           N
ATOM   2274 1HH1 ARG A 139     -21.370   1.228  -0.826  1.00 13.28           H
ATOM   2275 2HH1 ARG A 139     -23.066   1.105  -0.462  1.00 13.28           H
ATOM   2276  NH2 ARG A 139     -22.914  -0.623   1.210  1.00 13.28           N
ATOM   2277 1HH2 ARG A 139     -22.781  -1.343   1.898  1.00 13.28           H
ATOM   2278 2HH2 ARG A 139     -23.835  -0.246   1.044  1.00 13.28           H
ATOM   2279  N   SER A 140     -18.657  -6.529   3.129  1.00-16.38           N
ATOM   2280  H   SER A 140     -17.675  -6.295   3.257  1.00-16.38           H
ATOM   2281  CA  SER A 140     -19.071  -7.928   3.068  1.00-16.38           C
ATOM   2282  HA  SER A 140     -19.701  -8.055   2.189  1.00-16.38           H
ATOM   2283  C   SER A 140     -19.923  -8.281   4.285  1.00-16.38           C
ATOM   2284  O   SER A 140     -20.918  -8.994   4.154  1.00-16.38           O
ATOM   2285  CB  SER A 140     -17.874  -8.869   2.925  1.00-16.38           C
ATOM   2286 1HB  SER A 140     -18.234  -9.897   2.892  1.00-16.38           H
ATOM   2287 2HB  SER A 140     -17.358  -8.645   1.991  1.00-16.38           H
ATOM   2288  OG  SER A 140     -16.960  -8.728   3.995  1.00-16.38           O
ATOM   2289  HG  SER A 140     -16.386  -7.972   3.814  1.00-16.38           H
ATOM   2290  N   LEU A 141     -19.616  -7.733   5.453  1.00 -2.92           N
ATOM   2291  H   LEU A 141     -18.762  -7.181   5.544  1.00 -2.92           H
ATOM   2292  CA  LEU A 141     -20.464  -7.921   6.633  1.00 -2.92           C
ATOM   2293  HA  LEU A 141     -20.641  -8.985   6.778  1.00 -2.92           H
ATOM   2294  C   LEU A 141     -21.824  -7.246   6.466  1.00 -2.92           C
ATOM   2295  O   LEU A 141     -22.848  -7.828   6.797  1.00 -2.92           O
ATOM   2296  CB  LEU A 141     -19.764  -7.365   7.875  1.00 -2.92           C
ATOM   2297 1HB  LEU A 141     -19.402  -6.367   7.630  1.00 -2.92           H
ATOM   2298 2HB  LEU A 141     -20.503  -7.266   8.670  1.00 -2.92           H
ATOM   2299  CG  LEU A 141     -18.588  -8.188   8.421  1.00 -2.92           C
ATOM   2300  HG  LEU A 141     -17.938  -8.471   7.596  1.00 -2.92           H
ATOM   2301  CD1 LEU A 141     -17.781  -7.333   9.389  1.00 -2.92           C
ATOM   2302 1HD1 LEU A 141     -16.950  -7.917   9.786  1.00 -2.92           H
ATOM   2303 2HD1 LEU A 141     -18.414  -6.991  10.208  1.00 -2.92           H
ATOM   2304 3HD1 LEU A 141     -17.378  -6.472   8.852  1.00 -2.92           H
ATOM   2305  CD2 LEU A 141     -19.065  -9.463   9.126  1.00 -2.92           C
ATOM   2306 1HD2 LEU A 141     -18.204 -10.005   9.518  1.00 -2.92           H
ATOM   2307 2HD2 LEU A 141     -19.586 -10.106   8.417  1.00 -2.92           H
ATOM   2308 3HD2 LEU A 141     -19.736  -9.208   9.948  1.00 -2.92           H
ATOM   2309  N   ALA A 142     -21.858  -6.049   5.897  1.00  7.00           N
ATOM   2310  H   ALA A 142     -20.980  -5.595   5.645  1.00  7.00           H
ATOM   2311  CA  ALA A 142     -23.108  -5.322   5.660  1.00  7.00           C
ATOM   2312  HA  ALA A 142     -23.651  -5.249   6.603  1.00  7.00           H
ATOM   2313  C   ALA A 142     -24.016  -6.028   4.648  1.00  7.00           C
ATOM   2314  O   ALA A 142     -25.216  -5.754   4.568  1.00  7.00           O
ATOM   2315  CB  ALA A 142     -22.782  -3.905   5.168  1.00  7.00           C
ATOM   2316 1HB  ALA A 142     -22.136  -3.405   5.891  1.00  7.00           H
ATOM   2317 2HB  ALA A 142     -23.703  -3.333   5.054  1.00  7.00           H
ATOM   2318 3HB  ALA A 142     -22.268  -3.957   4.208  1.00  7.00           H
ATOM   2319  N   ILE A 143     -23.432  -6.910   3.853  1.00 10.44           N
ATOM   2320  H   ILE A 143     -22.427  -7.029   3.920  1.00 10.44           H
ATOM   2321  CA  ILE A 143     -24.156  -7.674   2.842  1.00 10.44           C
ATOM   2322  HA  ILE A 143     -25.072  -7.144   2.585  1.00 10.44           H
ATOM   2323  C   ILE A 143     -24.589  -9.042   3.367  1.00 10.44           C
ATOM   2324  O   ILE A 143     -25.745  -9.433   3.167  1.00 10.44           O
ATOM   2325  CB  ILE A 143     -23.284  -7.730   1.559  1.00 10.44           C
ATOM   2326  HB  ILE A 143     -22.248  -7.888   1.857  1.00 10.44           H
ATOM   2327  CG1 ILE A 143     -23.396  -6.343   0.894  1.00 10.44           C
ATOM   2328 1HG1 ILE A 143     -24.425  -6.195   0.574  1.00 10.44           H
ATOM   2329 2HG1 ILE A 143     -23.182  -5.580   1.642  1.00 10.44           H
ATOM   2330  CG2 ILE A 143     -23.673  -8.905   0.638  1.00 10.44           C
ATOM   2331 1HG2 ILE A 143     -23.129  -8.846  -0.302  1.00 10.44           H
ATOM   2332 2HG2 ILE A 143     -24.741  -8.901   0.438  1.00 10.44           H
ATOM   2333 3HG2 ILE A 143     -23.404  -9.847   1.116  1.00 10.44           H
ATOM   2334  CD1 ILE A 143     -22.493  -6.076  -0.282  1.00 10.44           C
ATOM   2335 1HD1 ILE A 143     -22.645  -5.049  -0.608  1.00 10.44           H
ATOM   2336 2HD1 ILE A 143     -22.732  -6.744  -1.108  1.00 10.44           H
ATOM   2337 3HD1 ILE A 143     -21.452  -6.206   0.012  1.00 10.44           H
ATOM   2338  N   THR A 144     -23.707  -9.745   4.066  1.00 -3.29           N
ATOM   2339  H   THR A 144     -22.766  -9.384   4.202  1.00 -3.29           H
ATOM   2340  CA  THR A 144     -24.036 -11.060   4.626  1.00 -3.29           C
ATOM   2341  HA  THR A 144     -24.567 -11.644   3.875  1.00 -3.29           H
ATOM   2342  C   THR A 144     -24.917 -10.979   5.870  1.00 -3.29           C
ATOM   2343  O   THR A 144     -25.717 -11.888   6.126  1.00 -3.29           O
ATOM   2344  CB  THR A 144     -22.763 -11.827   5.057  1.00 -3.29           C
ATOM   2345  HB  THR A 144     -23.051 -12.718   5.614  1.00 -3.29           H
ATOM   2346  OG1 THR A 144     -21.957 -10.982   5.881  1.00 -3.29           O
ATOM   2347  HG1 THR A 144     -21.409 -10.438   5.301  1.00 -3.29           H
ATOM   2348  CG2 THR A 144     -21.902 -12.239   3.880  1.00 -3.29           C
ATOM   2349 1HG2 THR A 144     -20.984 -12.691   4.255  1.00 -3.29           H
ATOM   2350 2HG2 THR A 144     -21.653 -11.380   3.259  1.00 -3.29           H
ATOM   2351 3HG2 THR A 144     -22.430 -12.980   3.281  1.00 -3.29           H
ATOM   2352  N   ARG A 145     -24.783  -9.902   6.637  1.00  7.08           N
ATOM   2353  H   ARG A 145     -24.083  -9.205   6.379  1.00  7.08           H
ATOM   2354  CA  ARG A 145     -25.537  -9.659   7.876  1.00  7.08           C
ATOM   2355  HA  ARG A 145     -26.344 -10.385   7.969  1.00  7.08           H
ATOM   2356  C   ARG A 145     -26.140  -8.249   7.848  1.00  7.08           C
ATOM   2357  O   ARG A 145     -25.706  -7.373   8.602  1.00  7.08           O
ATOM   2358  CB  ARG A 145     -24.591  -9.788   9.082  1.00  7.08           C
ATOM   2359 1HB  ARG A 145     -23.804  -9.040   8.980  1.00  7.08           H
ATOM   2360 2HB  ARG A 145     -25.156  -9.571   9.988  1.00  7.08           H
ATOM   2361  CG  ARG A 145     -23.918 -11.152   9.248  1.00  7.08           C
ATOM   2362 1HG  ARG A 145     -24.669 -11.896   9.511  1.00  7.08           H
ATOM   2363 2HG  ARG A 145     -23.443 -11.444   8.313  1.00  7.08           H
ATOM   2364  CD  ARG A 145     -22.844 -11.112  10.330  1.00  7.08           C
ATOM   2365 1HD  ARG A 145     -22.309 -12.063  10.318  1.00  7.08           H
ATOM   2366 2HD  ARG A 145     -22.137 -10.315  10.094  1.00  7.08           H
ATOM   2367  NE  ARG A 145     -23.384 -10.891  11.680  1.00  7.08           N
ATOM   2368  HE  ARG A 145     -24.385 -10.808  11.767  1.00  7.08           H
ATOM   2369  CZ  ARG A 145     -22.673 -10.793  12.796  1.00  7.08           C
ATOM   2370  NH1 ARG A 145     -23.302 -10.615  13.917  1.00  7.08           N
ATOM   2371 1HH1 ARG A 145     -24.310 -10.540  13.924  1.00  7.08           H
ATOM   2372 2HH1 ARG A 145     -22.783 -10.544  14.780  1.00  7.08           H
ATOM   2373  NH2 ARG A 145     -21.371 -10.894  12.845  1.00  7.08           N
ATOM   2374 1HH2 ARG A 145     -20.845 -11.007  11.997  1.00  7.08           H
ATOM   2375 2HH2 ARG A 145     -20.901 -10.866  13.741  1.00  7.08           H
ATOM   2376  N   PRO A 146     -27.107  -7.982   6.948  1.00 21.63           N
ATOM   2377  CA  PRO A 146     -27.481  -6.567   6.801  1.00 21.63           C
ATOM   2378  HA  PRO A 146     -26.616  -6.011   6.453  1.00 21.63           H
ATOM   2379  C   PRO A 146     -28.036  -5.848   8.018  1.00 21.63           C
ATOM   2380  O   PRO A 146     -27.730  -4.673   8.221  1.00 21.63           O
ATOM   2381  CB  PRO A 146     -28.549  -6.602   5.702  1.00 21.63           C
ATOM   2382 1HB  PRO A 146     -29.543  -6.665   6.144  1.00 21.63           H
ATOM   2383 2HB  PRO A 146     -28.473  -5.723   5.063  1.00 21.63           H
ATOM   2384  CG  PRO A 146     -28.249  -7.825   4.941  1.00 21.63           C
ATOM   2385 1HG  PRO A 146     -29.121  -8.163   4.384  1.00 21.63           H
ATOM   2386 2HG  PRO A 146     -27.410  -7.643   4.269  1.00 21.63           H
ATOM   2387  CD  PRO A 146     -27.859  -8.816   5.993  1.00 21.63           C
ATOM   2388 1HD  PRO A 146     -28.743  -9.238   6.473  1.00 21.63           H
ATOM   2389 2HD  PRO A 146     -27.239  -9.601   5.561  1.00 21.63           H
ATOM   2390  N   LEU A 147     -28.826  -6.524   8.841  1.00-22.05           N
ATOM   2391  H   LEU A 147     -29.053  -7.494   8.660  1.00-22.05           H
ATOM   2392  CA  LEU A 147     -29.418  -5.861   9.998  1.00-22.05           C
ATOM   2393  HA  LEU A 147     -29.829  -4.906   9.675  1.00-22.05           H
ATOM   2394  C   LEU A 147     -28.379  -5.568  11.073  1.00-22.05           C
ATOM   2395  O   LEU A 147     -28.545  -4.633  11.848  1.00-22.05           O
ATOM   2396  CB  LEU A 147     -30.558  -6.701  10.580  1.00-22.05           C
ATOM   2397 1HB  LEU A 147     -30.146  -7.661  10.888  1.00-22.05           H
ATOM   2398 2HB  LEU A 147     -30.929  -6.196  11.471  1.00-22.05           H
ATOM   2399  CG  LEU A 147     -31.755  -6.966   9.650  1.00-22.05           C
ATOM   2400  HG  LEU A 147     -31.393  -7.434   8.736  1.00-22.05           H
ATOM   2401  CD1 LEU A 147     -32.717  -7.929  10.323  1.00-22.05           C
ATOM   2402 1HD1 LEU A 147     -33.541  -8.154   9.647  1.00-22.05           H
ATOM   2403 2HD1 LEU A 147     -33.118  -7.492  11.234  1.00-22.05           H
ATOM   2404 3HD1 LEU A 147     -32.204  -8.859  10.562  1.00-22.05           H
ATOM   2405  CD2 LEU A 147     -32.505  -5.684   9.269  1.00-22.05           C
ATOM   2406 1HD2 LEU A 147     -33.372  -5.939   8.658  1.00-22.05           H
ATOM   2407 2HD2 LEU A 147     -31.857  -5.033   8.683  1.00-22.05           H
ATOM   2408 3HD2 LEU A 147     -32.841  -5.162  10.165  1.00-22.05           H
ATOM   2409  N   ALA A 148     -27.288  -6.322  11.094  1.00 10.19           N
ATOM   2410  H   ALA A 148     -27.170  -7.050  10.407  1.00 10.19           H
ATOM   2411  CA  ALA A 148     -26.255  -6.143  12.110  1.00 10.19           C
ATOM   2412  HA  ALA A 148     -26.731  -6.186  13.091  1.00 10.19           H
ATOM   2413  C   ALA A 148     -25.552  -4.790  11.991  1.00 10.19           C
ATOM   2414  O   ALA A 148     -25.160  -4.200  12.996  1.00 10.19           O
ATOM   2415  CB  ALA A 148     -25.231  -7.277  12.015  1.00 10.19           C
ATOM   2416 1HB  ALA A 148     -25.729  -8.238  12.130  1.00 10.19           H
ATOM   2417 2HB  ALA A 148     -24.498  -7.163  12.813  1.00 10.19           H
ATOM   2418 3HB  ALA A 148     -24.720  -7.243  11.052  1.00 10.19           H
ATOM   2419  N   LEU A 149     -25.385  -4.308  10.765  1.00 12.95           N
ATOM   2420  H   LEU A 149     -25.719  -4.843   9.973  1.00 12.95           H
ATOM   2421  CA  LEU A 149     -24.704  -3.032  10.528  1.00 12.95           C
ATOM   2422  HA  LEU A 149     -24.320  -2.662  11.476  1.00 12.95           H
ATOM   2423  C   LEU A 149     -25.662  -1.963  10.008  1.00 12.95           C
ATOM   2424  O   LEU A 149     -25.230  -0.916   9.527  1.00 12.95           O
ATOM   2425  CB  LEU A 149     -23.503  -3.214   9.586  1.00 12.95           C
ATOM   2426 1HB  LEU A 149     -23.869  -3.567   8.623  1.00 12.95           H
ATOM   2427 2HB  LEU A 149     -23.063  -2.231   9.431  1.00 12.95           H
ATOM   2428  CG  LEU A 149     -22.357  -4.139  10.035  1.00 12.95           C
ATOM   2429  HG  LEU A 149     -22.727  -5.164  10.066  1.00 12.95           H
ATOM   2430  CD1 LEU A 149     -21.214  -4.063   9.029  1.00 12.95           C
ATOM   2431 1HD1 LEU A 149     -20.415  -4.743   9.321  1.00 12.95           H
ATOM   2432 2HD1 LEU A 149     -20.807  -3.051   8.983  1.00 12.95           H
ATOM   2433 3HD1 LEU A 149     -21.565  -4.347   8.040  1.00 12.95           H
ATOM   2434  CD2 LEU A 149     -21.799  -3.791  11.417  1.00 12.95           C
ATOM   2435 1HD2 LEU A 149     -20.958  -4.445  11.651  1.00 12.95           H
ATOM   2436 2HD2 LEU A 149     -22.563  -3.934  12.181  1.00 12.95           H
ATOM   2437 3HD2 LEU A 149     -21.458  -2.755  11.433  1.00 12.95           H
ATOM   2438  N   LYS A 150     -26.959  -2.214  10.140  1.00  2.00           N
ATOM   2439  H   LYS A 150     -27.246  -3.087  10.564  1.00  2.00           H
ATOM   2440  CA  LYS A 150     -28.006  -1.267   9.733  1.00  2.00           C
ATOM   2441  HA  LYS A 150     -27.980  -1.131   8.652  1.00  2.00           H
ATOM   2442  C   LYS A 150     -27.773   0.080  10.407  1.00  2.00           C
ATOM   2443  O   LYS A 150     -27.827   0.166  11.633  1.00  2.00           O
ATOM   2444  CB  LYS A 150     -29.362  -1.838  10.155  1.00  2.00           C
ATOM   2445 1HB  LYS A 150     -29.487  -2.809   9.682  1.00  2.00           H
ATOM   2446 2HB  LYS A 150     -29.333  -1.988  11.234  1.00  2.00           H
ATOM   2447  CG  LYS A 150     -30.581  -0.988   9.839  1.00  2.00           C
ATOM   2448 1HG  LYS A 150     -30.444   0.010  10.255  1.00  2.00           H
ATOM   2449 2HG  LYS A 150     -30.726  -0.918   8.761  1.00  2.00           H
ATOM   2450  CD  LYS A 150     -31.796  -1.628  10.496  1.00  2.00           C
ATOM   2451 1HD  LYS A 150     -31.966  -2.615  10.065  1.00  2.00           H
ATOM   2452 2HD  LYS A 150     -31.590  -1.737  11.561  1.00  2.00           H
ATOM   2453  CE  LYS A 150     -33.038  -0.774  10.338  1.00  2.00           C
ATOM   2454 1HE  LYS A 150     -32.810   0.229  10.701  1.00  2.00           H
ATOM   2455 2HE  LYS A 150     -33.313  -0.711   9.283  1.00  2.00           H
ATOM   2456  NZ  LYS A 150     -34.179  -1.324  11.137  1.00  2.00           N
ATOM   2457 1HZ  LYS A 150     -34.842  -0.587  11.354  1.00  2.00           H
ATOM   2458 2HZ  LYS A 150     -33.837  -1.724  12.003  1.00  2.00           H
ATOM   2459 3HZ  LYS A 150     -34.661  -2.042  10.609  1.00  2.00           H
ATOM   2460  N   SER A 151     -27.449   1.083   9.596  1.00 28.53           N
ATOM   2461  H   SER A 151     -27.445   0.885   8.599  1.00 28.53           H
ATOM   2462  CA  SER A 151     -27.052   2.441  10.010  1.00 28.53           C
ATOM   2463  HA  SER A 151     -26.598   2.899   9.132  1.00 28.53           H
ATOM   2464  C   SER A 151     -26.006   2.590  11.128  1.00 28.53           C
ATOM   2465  O   SER A 151     -25.845   3.670  11.703  1.00 28.53           O
ATOM   2466  CB  SER A 151     -28.294   3.281  10.333  1.00 28.53           C
ATOM   2467 1HB  SER A 151     -27.991   4.308  10.538  1.00 28.53           H
ATOM   2468 2HB  SER A 151     -28.941   3.281   9.458  1.00 28.53           H
ATOM   2469  OG  SER A 151     -29.032   2.782  11.434  1.00 28.53           O
ATOM   2470  HG  SER A 151     -28.535   2.951  12.241  1.00 28.53           H
ATOM   2471  N   ASN A 152     -25.291   1.520  11.445  1.00 -5.04           N
ATOM   2472  H   ASN A 152     -25.437   0.665  10.922  1.00 -5.04           H
ATOM   2473  CA  ASN A 152     -24.320   1.512  12.538  1.00 -5.04           C
ATOM   2474  HA  ASN A 152     -24.777   1.910  13.445  1.00 -5.04           H
ATOM   2475  C   ASN A 152     -23.118   2.364  12.141  1.00 -5.04           C
ATOM   2476  O   ASN A 152     -22.612   2.184  11.048  1.00 -5.04           O
ATOM   2477  CB  ASN A 152     -23.879   0.060  12.769  1.00 -5.04           C
ATOM   2478 1HB  ASN A 152     -24.767  -0.562  12.878  1.00 -5.04           H
ATOM   2479 2HB  ASN A 152     -23.314  -0.285  11.903  1.00 -5.04           H
ATOM   2480  CG  ASN A 152     -23.022  -0.111  13.997  1.00 -5.04           C
ATOM   2481  OD1 ASN A 152     -22.044   0.596  14.210  1.00 -5.04           O
ATOM   2482  ND2 ASN A 152     -23.371  -1.062  14.808  1.00 -5.04           N
ATOM   2483 1HD2 ASN A 152     -22.824  -1.211  15.644  1.00 -5.04           H
ATOM   2484 2HD2 ASN A 152     -24.162  -1.650  14.600  1.00 -5.04           H
ATOM   2485  N   SER A 153     -22.653   3.280  12.978  1.00  6.67           N
ATOM   2486  H   SER A 153     -23.174   3.498  13.817  1.00  6.67           H
ATOM   2487  CA  SER A 153     -21.419   4.025  12.696  1.00  6.67           C
ATOM   2488  HA  SER A 153     -21.084   3.822  11.680  1.00  6.67           H
ATOM   2489  C   SER A 153     -20.269   3.690  13.645  1.00  6.67           C
ATOM   2490  O   SER A 153     -19.103   3.944  13.335  1.00  6.67           O
ATOM   2491  CB  SER A 153     -21.708   5.514  12.815  1.00  6.67           C
ATOM   2492 1HB  SER A 153     -20.792   6.081  12.646  1.00  6.67           H
ATOM   2493 2HB  SER A 153     -22.457   5.799  12.074  1.00  6.67           H
ATOM   2494  OG  SER A 153     -22.215   5.774  14.111  1.00  6.67           O
ATOM   2495  HG  SER A 153     -23.174   5.620  14.098  1.00  6.67           H
ATOM   2496  N   LYS A 154     -20.578   3.109  14.798  1.00-24.73           N
ATOM   2497  H   LYS A 154     -21.537   2.844  14.980  1.00-24.73           H
ATOM   2498  CA  LYS A 154     -19.566   2.832  15.821  1.00-24.73           C
ATOM   2499  HA  LYS A 154     -18.968   3.729  15.982  1.00-24.73           H
ATOM   2500  C   LYS A 154     -18.609   1.737  15.389  1.00-24.73           C
ATOM   2501  O   LYS A 154     -17.410   1.845  15.624  1.00-24.73           O
ATOM   2502  CB  LYS A 154     -20.233   2.447  17.143  1.00-24.73           C
ATOM   2503 1HB  LYS A 154     -20.965   1.660  16.960  1.00-24.73           H
ATOM   2504 2HB  LYS A 154     -19.465   2.054  17.808  1.00-24.73           H
ATOM   2505  CG  LYS A 154     -20.904   3.615  17.846  1.00-24.73           C
ATOM   2506 1HG  LYS A 154     -20.163   4.398  18.007  1.00-24.73           H
ATOM   2507 2HG  LYS A 154     -21.707   4.010  17.222  1.00-24.73           H
ATOM   2508  CD  LYS A 154     -21.476   3.190  19.190  1.00-24.73           C
ATOM   2509 1HD  LYS A 154     -22.241   2.432  19.027  1.00-24.73           H
ATOM   2510 2HD  LYS A 154     -20.680   2.771  19.807  1.00-24.73           H
ATOM   2511  CE  LYS A 154     -22.087   4.384  19.905  1.00-24.73           C
ATOM   2512 1HE  LYS A 154     -21.303   5.119  20.099  1.00-24.73           H
ATOM   2513 2HE  LYS A 154     -22.832   4.841  19.252  1.00-24.73           H
ATOM   2514  NZ  LYS A 154     -22.738   4.003  21.202  1.00-24.73           N
ATOM   2515 1HZ  LYS A 154     -23.086   4.836  21.666  1.00-24.73           H
ATOM   2516 2HZ  LYS A 154     -22.064   3.539  21.802  1.00-24.73           H
ATOM   2517 3HZ  LYS A 154     -23.514   3.373  21.031  1.00-24.73           H
ATOM   2518  N   VAL A 155     -19.112   0.739  14.680  1.00-10.42           N
ATOM   2519  H   VAL A 155     -20.116   0.688  14.522  1.00-10.42           H
ATOM   2520  CA  VAL A 155     -18.250  -0.297  14.107  1.00-10.42           C
ATOM   2521  HA  VAL A 155     -17.649  -0.746  14.898  1.00-10.42           H
ATOM   2522  C   VAL A 155     -17.294   0.348  13.111  1.00-10.42           C
ATOM   2523  O   VAL A 155     -16.106   0.052  13.108  1.00-10.42           O
ATOM   2524  CB  VAL A 155     -19.094  -1.407  13.422  1.00-10.42           C
ATOM   2525  HB  VAL A 155     -19.784  -0.936  12.723  1.00-10.42           H
ATOM   2526  CG1 VAL A 155     -18.222  -2.395  12.641  1.00-10.42           C
ATOM   2527 1HG1 VAL A 155     -18.831  -3.222  12.276  1.00-10.42           H
ATOM   2528 2HG1 VAL A 155     -17.428  -2.788  13.278  1.00-10.42           H
ATOM   2529 3HG1 VAL A 155     -17.777  -1.899  11.777  1.00-10.42           H
ATOM   2530  CG2 VAL A 155     -19.903  -2.162  14.479  1.00-10.42           C
ATOM   2531 1HG2 VAL A 155     -20.523  -2.916  13.997  1.00-10.42           H
ATOM   2532 2HG2 VAL A 155     -20.552  -1.479  15.020  1.00-10.42           H
ATOM   2533 3HG2 VAL A 155     -19.235  -2.654  15.187  1.00-10.42           H
ATOM   2534  N   GLY A 156     -17.786   1.289  12.318  1.00 -1.59           N
ATOM   2535  H   GLY A 156     -18.756   1.548  12.382  1.00 -1.59           H
ATOM   2536  CA  GLY A 156     -16.922   1.960  11.361  1.00 -1.59           C
ATOM   2537 1HA  GLY A 156     -16.484   1.212  10.699  1.00 -1.59           H
ATOM   2538 2HA  GLY A 156     -17.506   2.662  10.768  1.00 -1.59           H
ATOM   2539  C   GLY A 156     -15.798   2.708  12.044  1.00 -1.59           C
ATOM   2540  O   GLY A 156     -14.651   2.589  11.640  1.00 -1.59           O
ATOM   2541  N   GLN A 157     -16.092   3.428  13.117  1.00-10.31           N
ATOM   2542  H   GLN A 157     -17.052   3.487  13.440  1.00-10.31           H
ATOM   2543  CA  GLN A 157     -15.039   4.137  13.845  1.00-10.31           C
ATOM   2544  HA  GLN A 157     -14.481   4.749  13.135  1.00-10.31           H
ATOM   2545  C   GLN A 157     -14.038   3.180  14.491  1.00-10.31           C
ATOM   2546  O   GLN A 157     -12.837   3.451  14.489  1.00-10.31           O
ATOM   2547  CB  GLN A 157     -15.643   5.059  14.907  1.00-10.31           C
ATOM   2548 1HB  GLN A 157     -16.315   4.485  15.544  1.00-10.31           H
ATOM   2549 2HB  GLN A 157     -14.826   5.443  15.515  1.00-10.31           H
ATOM   2550  CG  GLN A 157     -16.401   6.236  14.288  1.00-10.31           C
ATOM   2551 1HG  GLN A 157     -15.725   6.763  13.616  1.00-10.31           H
ATOM   2552 2HG  GLN A 157     -17.234   5.848  13.706  1.00-10.31           H
ATOM   2553  CD  GLN A 157     -16.954   7.239  15.286  1.00-10.31           C
ATOM   2554  OE1 GLN A 157     -17.962   7.890  15.019  1.00-10.31           O
ATOM   2555  NE2 GLN A 157     -16.308   7.403  16.403  1.00-10.31           N
ATOM   2556 1HE2 GLN A 157     -16.654   8.060  17.083  1.00-10.31           H
ATOM   2557 2HE2 GLN A 157     -15.444   6.906  16.576  1.00-10.31           H
ATOM   2558  N   SER A 158     -14.500   2.045  14.993  1.00-25.58           N
ATOM   2559  H   SER A 158     -15.498   1.853  14.996  1.00-25.58           H
ATOM   2560  CA  SER A 158     -13.595   1.050  15.565  1.00-25.58           C
ATOM   2561  HA  SER A 158     -12.996   1.519  16.347  1.00-25.58           H
ATOM   2562  C   SER A 158     -12.660   0.473  14.510  1.00-25.58           C
ATOM   2563  O   SER A 158     -11.469   0.279  14.745  1.00-25.58           O
ATOM   2564  CB  SER A 158     -14.402  -0.101  16.157  1.00-25.58           C
ATOM   2565 1HB  SER A 158     -14.975  -0.578  15.362  1.00-25.58           H
ATOM   2566 2HB  SER A 158     -13.724  -0.834  16.591  1.00-25.58           H
ATOM   2567  OG  SER A 158     -15.301   0.362  17.152  1.00-25.58           O
ATOM   2568  HG  SER A 158     -15.947  -0.346  17.309  1.00-25.58           H
ATOM   2569  N   MET A 159     -13.191   0.200  13.328  1.00 -8.69           N
ATOM   2570  H   MET A 159     -14.182   0.362  13.166  1.00 -8.69           H
ATOM   2571  CA  MET A 159     -12.384  -0.379  12.259  1.00 -8.69           C
ATOM   2572  HA  MET A 159     -11.775  -1.179  12.677  1.00 -8.69           H
ATOM   2573  C   MET A 159     -11.430   0.642  11.642  1.00 -8.69           C
ATOM   2574  O   MET A 159     -10.317   0.287  11.272  1.00 -8.69           O
ATOM   2575  CB  MET A 159     -13.284  -0.983  11.186  1.00 -8.69           C
ATOM   2576 1HB  MET A 159     -13.954  -0.210  10.810  1.00 -8.69           H
ATOM   2577 2HB  MET A 159     -12.650  -1.324  10.374  1.00 -8.69           H
ATOM   2578  CG  MET A 159     -14.110  -2.170  11.664  1.00 -8.69           C
ATOM   2579 1HG  MET A 159     -13.443  -2.969  11.990  1.00 -8.69           H
ATOM   2580 2HG  MET A 159     -14.724  -1.863  12.508  1.00 -8.69           H
ATOM   2581  SD  MET A 159     -15.196  -2.790  10.361  1.00 -8.69           S
ATOM   2582  CE  MET A 159     -14.076  -3.730   9.333  1.00 -8.69           C
ATOM   2583 1HE  MET A 159     -14.628  -4.152   8.494  1.00 -8.69           H
ATOM   2584 2HE  MET A 159     -13.621  -4.533   9.914  1.00 -8.69           H
ATOM   2585 3HE  MET A 159     -13.296  -3.077   8.944  1.00 -8.69           H
ATOM   2586  N   VAL A 160     -11.807   1.913  11.595  1.00 -5.26           N
ATOM   2587  H   VAL A 160     -12.755   2.175  11.851  1.00 -5.26           H
ATOM   2588  CA  VAL A 160     -10.862   2.958  11.184  1.00 -5.26           C
ATOM   2589  HA  VAL A 160     -10.443   2.703  10.210  1.00 -5.26           H
ATOM   2590  C   VAL A 160      -9.713   2.981  12.188  1.00 -5.26           C
ATOM   2591  O   VAL A 160      -8.551   3.000  11.791  1.00 -5.26           O
ATOM   2592  CB  VAL A 160     -11.535   4.365  11.099  1.00 -5.26           C
ATOM   2593  HB  VAL A 160     -12.093   4.537  12.017  1.00 -5.26           H
ATOM   2594  CG1 VAL A 160     -10.509   5.490  10.945  1.00 -5.26           C
ATOM   2595 1HG1 VAL A 160     -11.023   6.447  10.869  1.00 -5.26           H
ATOM   2596 2HG1 VAL A 160      -9.904   5.326  10.053  1.00 -5.26           H
ATOM   2597 3HG1 VAL A 160      -9.861   5.530  11.819  1.00 -5.26           H
ATOM   2598  CG2 VAL A 160     -12.502   4.435   9.913  1.00 -5.26           C
ATOM   2599 1HG2 VAL A 160     -13.057   5.372   9.948  1.00 -5.26           H
ATOM   2600 2HG2 VAL A 160     -13.204   3.608   9.957  1.00 -5.26           H
ATOM   2601 3HG2 VAL A 160     -11.948   4.377   8.977  1.00 -5.26           H
ATOM   2602  N   GLY A 161     -10.016   2.927  13.479  1.00 -9.60           N
ATOM   2603  H   GLY A 161     -10.983   2.881  13.780  1.00 -9.60           H
ATOM   2604  CA  GLY A 161      -8.958   2.947  14.477  1.00 -9.60           C
ATOM   2605 1HA  GLY A 161      -8.366   3.853  14.347  1.00 -9.60           H
ATOM   2606 2HA  GLY A 161      -9.392   2.941  15.476  1.00 -9.60           H
ATOM   2607  C   GLY A 161      -8.039   1.753  14.321  1.00 -9.60           C
ATOM   2608  O   GLY A 161      -6.822   1.894  14.336  1.00 -9.60           O
ATOM   2609  N   LEU A 162      -8.621   0.588  14.076  1.00 -7.80           N
ATOM   2610  H   LEU A 162      -9.634   0.539  14.044  1.00 -7.80           H
ATOM   2611  CA  LEU A 162      -7.852  -0.633  13.852  1.00 -7.80           C
ATOM   2612  HA  LEU A 162      -7.267  -0.848  14.746  1.00 -7.80           H
ATOM   2613  C   LEU A 162      -6.873  -0.500  12.688  1.00 -7.80           C
ATOM   2614  O   LEU A 162      -5.720  -0.887  12.832  1.00 -7.80           O
ATOM   2615  CB  LEU A 162      -8.817  -1.792  13.583  1.00 -7.80           C
ATOM   2616 1HB  LEU A 162      -9.487  -1.876  14.436  1.00 -7.80           H
ATOM   2617 2HB  LEU A 162      -9.415  -1.522  12.717  1.00 -7.80           H
ATOM   2618  CG  LEU A 162      -8.232  -3.182  13.293  1.00 -7.80           C
ATOM   2619  HG  LEU A 162      -7.558  -3.106  12.442  1.00 -7.80           H
ATOM   2620  CD1 LEU A 162      -7.461  -3.752  14.468  1.00 -7.80           C
ATOM   2621 1HD1 LEU A 162      -7.080  -4.740  14.211  1.00 -7.80           H
ATOM   2622 2HD1 LEU A 162      -8.105  -3.828  15.344  1.00 -7.80           H
ATOM   2623 3HD1 LEU A 162      -6.611  -3.109  14.697  1.00 -7.80           H
ATOM   2624  CD2 LEU A 162      -9.366  -4.125  12.910  1.00 -7.80           C
ATOM   2625 1HD2 LEU A 162      -8.949  -5.090  12.624  1.00 -7.80           H
ATOM   2626 2HD2 LEU A 162      -9.913  -3.724  12.056  1.00 -7.80           H
ATOM   2627 3HD2 LEU A 162     -10.048  -4.267  13.749  1.00 -7.80           H
ATOM   2628  N   ALA A 163      -7.288   0.068  11.563  1.00 -9.27           N
ATOM   2629  H   ALA A 163      -8.245   0.400  11.486  1.00 -9.27           H
ATOM   2630  CA  ALA A 163      -6.388   0.210  10.418  1.00 -9.27           C
ATOM   2631  HA  ALA A 163      -6.039  -0.783  10.131  1.00 -9.27           H
ATOM   2632  C   ALA A 163      -5.158   1.050  10.770  1.00 -9.27           C
ATOM   2633  O   ALA A 163      -4.027   0.691  10.441  1.00 -9.27           O
ATOM   2634  CB  ALA A 163      -7.135   0.837   9.234  1.00 -9.27           C
ATOM   2635 1HB  ALA A 163      -7.926   0.168   8.900  1.00 -9.27           H
ATOM   2636 2HB  ALA A 163      -6.441   1.001   8.409  1.00 -9.27           H
ATOM   2637 3HB  ALA A 163      -7.570   1.793   9.527  1.00 -9.27           H
ATOM   2638  N   TRP A 164      -5.368   2.162  11.458  1.00 21.87           N
ATOM   2639  H   TRP A 164      -6.311   2.425  11.721  1.00 21.87           H
ATOM   2640  CA  TRP A 164      -4.249   3.032  11.809  1.00 21.87           C
ATOM   2641  HA  TRP A 164      -3.631   3.170  10.921  1.00 21.87           H
ATOM   2642  C   TRP A 164      -3.353   2.424  12.890  1.00 21.87           C
ATOM   2643  O   TRP A 164      -2.137   2.637  12.877  1.00 21.87           O
ATOM   2644  CB  TRP A 164      -4.767   4.405  12.235  1.00 21.87           C
ATOM   2645 1HB  TRP A 164      -5.461   4.290  13.068  1.00 21.87           H
ATOM   2646 2HB  TRP A 164      -3.920   5.002  12.566  1.00 21.87           H
ATOM   2647  CG  TRP A 164      -5.452   5.136  11.103  1.00 21.87           C
ATOM   2648  CD1 TRP A 164      -6.785   5.262  10.891  1.00 21.87           C
ATOM   2649  HD1 TRP A 164      -7.539   4.834  11.537  1.00 21.87           H
ATOM   2650  CD2 TRP A 164      -4.830   5.861  10.025  1.00 21.87           C
ATOM   2651  NE1 TRP A 164      -7.056   5.980   9.761  1.00 21.87           N
ATOM   2652  HE1 TRP A 164      -7.984   6.176   9.418  1.00 21.87           H
ATOM   2653  CE2 TRP A 164      -5.875   6.379   9.204  1.00 21.87           C
ATOM   2654  CE3 TRP A 164      -3.496   6.152   9.683  1.00 21.87           C
ATOM   2655  HE3 TRP A 164      -2.686   5.761  10.279  1.00 21.87           H
ATOM   2656  CZ2 TRP A 164      -5.621   7.174   8.067  1.00 21.87           C
ATOM   2657  HZ2 TRP A 164      -6.431   7.546   7.456  1.00 21.87           H
ATOM   2658  CZ3 TRP A 164      -3.234   6.963   8.551  1.00 21.87           C
ATOM   2659  HZ3 TRP A 164      -2.212   7.191   8.285  1.00 21.87           H
ATOM   2660  CH2 TRP A 164      -4.306   7.465   7.754  1.00 21.87           C
ATOM   2661  HH2 TRP A 164      -4.090   8.080   6.893  1.00 21.87           H
ATOM   2662  N   ILE A 165      -3.915   1.638  13.800  1.00-27.38           N
ATOM   2663  H   ILE A 165      -4.926   1.520  13.813  1.00-27.38           H
ATOM   2664  CA  ILE A 165      -3.104   0.940  14.804  1.00-27.38           C
ATOM   2665  HA  ILE A 165      -2.412   1.649  15.255  1.00-27.38           H
ATOM   2666  C   ILE A 165      -2.272  -0.133  14.104  1.00-27.38           C
ATOM   2667  O   ILE A 165      -1.076  -0.237  14.343  1.00-27.38           O
ATOM   2668  CB  ILE A 165      -3.969   0.298  15.937  1.00-27.38           C
ATOM   2669  HB  ILE A 165      -4.711  -0.356  15.478  1.00-27.38           H
ATOM   2670  CG1 ILE A 165      -4.689   1.394  16.748  1.00-27.38           C
ATOM   2671 1HG1 ILE A 165      -3.962   1.879  17.398  1.00-27.38           H
ATOM   2672 2HG1 ILE A 165      -5.070   2.152  16.069  1.00-27.38           H
ATOM   2673  CG2 ILE A 165      -3.095  -0.541  16.914  1.00-27.38           C
ATOM   2674 1HG2 ILE A 165      -3.714  -0.987  17.693  1.00-27.38           H
ATOM   2675 2HG2 ILE A 165      -2.336   0.088  17.380  1.00-27.38           H
ATOM   2676 3HG2 ILE A 165      -2.597  -1.350  16.380  1.00-27.38           H
ATOM   2677  CD1 ILE A 165      -5.867   0.902  17.608  1.00-27.38           C
ATOM   2678 1HD1 ILE A 165      -6.359   1.760  18.064  1.00-27.38           H
ATOM   2679 2HD1 ILE A 165      -5.510   0.237  18.395  1.00-27.38           H
ATOM   2680 3HD1 ILE A 165      -6.586   0.373  16.981  1.00-27.38           H
ATOM   2681  N   LEU A 166      -2.862  -0.902  13.197  1.00-22.62           N
ATOM   2682  H   LEU A 166      -3.851  -0.777  12.986  1.00-22.62           H
ATOM   2683  CA  LEU A 166      -2.103  -1.942  12.498  1.00-22.62           C
ATOM   2684  HA  LEU A 166      -1.642  -2.605  13.230  1.00-22.62           H
ATOM   2685  C   LEU A 166      -0.980  -1.306  11.691  1.00-22.62           C
ATOM   2686  O   LEU A 166       0.131  -1.825  11.656  1.00-22.62           O
ATOM   2687  CB  LEU A 166      -3.000  -2.760  11.561  1.00-22.62           C
ATOM   2688 1HB  LEU A 166      -3.526  -2.058  10.915  1.00-22.62           H
ATOM   2689 2HB  LEU A 166      -2.350  -3.359  10.925  1.00-22.62           H
ATOM   2690  CG  LEU A 166      -4.041  -3.709  12.176  1.00-22.62           C
ATOM   2691  HG  LEU A 166      -4.659  -3.146  12.868  1.00-22.62           H
ATOM   2692  CD1 LEU A 166      -4.941  -4.254  11.065  1.00-22.62           C
ATOM   2693 1HD1 LEU A 166      -5.706  -4.899  11.496  1.00-22.62           H
ATOM   2694 2HD1 LEU A 166      -4.349  -4.818  10.342  1.00-22.62           H
ATOM   2695 3HD1 LEU A 166      -5.432  -3.423  10.557  1.00-22.62           H
ATOM   2696  CD2 LEU A 166      -3.426  -4.876  12.953  1.00-22.62           C
ATOM   2697 1HD2 LEU A 166      -4.218  -5.460  13.421  1.00-22.62           H
ATOM   2698 2HD2 LEU A 166      -2.764  -4.503  13.732  1.00-22.62           H
ATOM   2699 3HD2 LEU A 166      -2.855  -5.519  12.284  1.00-22.62           H
ATOM   2700  N   SER A 167      -1.243  -0.151  11.100  1.00-15.35           N
ATOM   2701  H   SER A 167      -2.169   0.252  11.173  1.00-15.35           H
ATOM   2702  CA  SER A 167      -0.219   0.539  10.322  1.00-15.35           C
ATOM   2703  HA  SER A 167       0.120  -0.140   9.541  1.00-15.35           H
ATOM   2704  C   SER A 167       1.001   0.925  11.154  1.00-15.35           C
ATOM   2705  O   SER A 167       2.125   0.743  10.700  1.00-15.35           O
ATOM   2706  CB  SER A 167      -0.801   1.789   9.665  1.00-15.35           C
ATOM   2707 1HB  SER A 167      -1.116   2.492  10.436  1.00-15.35           H
ATOM   2708 2HB  SER A 167      -0.037   2.259   9.044  1.00-15.35           H
ATOM   2709  OG  SER A 167      -1.918   1.448   8.864  1.00-15.35           O
ATOM   2710  HG  SER A 167      -2.651   1.175   9.433  1.00-15.35           H
ATOM   2711  N   SER A 168       0.821   1.421  12.371  1.00-22.51           N
ATOM   2712  H   SER A 168      -0.113   1.552  12.749  1.00-22.51           H
ATOM   2713  CA  SER A 168       1.973   1.808  13.189  1.00-22.51           C
ATOM   2714  HA  SER A 168       2.703   2.315  12.558  1.00-22.51           H
ATOM   2715  C   SER A 168       2.665   0.597  13.805  1.00-22.51           C
ATOM   2716  O   SER A 168       3.887   0.583  13.966  1.00-22.51           O
ATOM   2717  CB  SER A 168       1.541   2.777  14.287  1.00-22.51           C
ATOM   2718 1HB  SER A 168       2.394   3.004  14.928  1.00-22.51           H
ATOM   2719 2HB  SER A 168       1.193   3.701  13.826  1.00-22.51           H
ATOM   2720  OG  SER A 168       0.486   2.235  15.057  1.00-22.51           O
ATOM   2721  HG  SER A 168       0.246   2.879  15.733  1.00-22.51           H
ATOM   2722  N   VAL A 169       1.904  -0.439  14.125  1.00-23.00           N
ATOM   2723  H   VAL A 169       0.894  -0.372  14.014  1.00-23.00           H
ATOM   2724  CA  VAL A 169       2.475  -1.665  14.682  1.00-23.00           C
ATOM   2725  HA  VAL A 169       3.133  -1.400  15.509  1.00-23.00           H
ATOM   2726  C   VAL A 169       3.335  -2.378  13.638  1.00-23.00           C
ATOM   2727  O   VAL A 169       4.462  -2.794  13.938  1.00-23.00           O
ATOM   2728  CB  VAL A 169       1.344  -2.580  15.243  1.00-23.00           C
ATOM   2729  HB  VAL A 169       0.581  -2.702  14.475  1.00-23.00           H
ATOM   2730  CG1 VAL A 169       1.856  -3.964  15.627  1.00-23.00           C
ATOM   2731 1HG1 VAL A 169       1.054  -4.540  16.090  1.00-23.00           H
ATOM   2732 2HG1 VAL A 169       2.687  -3.876  16.328  1.00-23.00           H
ATOM   2733 3HG1 VAL A 169       2.187  -4.491  14.735  1.00-23.00           H
ATOM   2734  CG2 VAL A 169       0.711  -1.932  16.489  1.00-23.00           C
ATOM   2735 1HG2 VAL A 169      -0.138  -2.527  16.822  1.00-23.00           H
ATOM   2736 2HG2 VAL A 169       0.359  -0.927  16.259  1.00-23.00           H
ATOM   2737 3HG2 VAL A 169       1.445  -1.867  17.295  1.00-23.00           H
ATOM   2738  N   PHE A 170       2.857  -2.501  12.407  1.00 -7.50           N
ATOM   2739  H   PHE A 170       1.924  -2.158  12.180  1.00 -7.50           H
ATOM   2740  CA  PHE A 170       3.639  -3.174  11.370  1.00 -7.50           C
ATOM   2741  HA  PHE A 170       4.118  -4.045  11.814  1.00 -7.50           H
ATOM   2742  C   PHE A 170       4.758  -2.313  10.784  1.00 -7.50           C
ATOM   2743  O   PHE A 170       5.781  -2.854  10.378  1.00 -7.50           O
ATOM   2744  CB  PHE A 170       2.744  -3.668  10.232  1.00 -7.50           C
ATOM   2745 1HB  PHE A 170       2.167  -2.832   9.838  1.00 -7.50           H
ATOM   2746 2HB  PHE A 170       3.390  -4.044   9.441  1.00 -7.50           H
ATOM   2747  CG  PHE A 170       1.811  -4.789  10.616  1.00 -7.50           C
ATOM   2748  CD1 PHE A 170       0.427  -4.654  10.433  1.00 -7.50           C
ATOM   2749  HD1 PHE A 170       0.027  -3.725  10.059  1.00 -7.50           H
ATOM   2750  CD2 PHE A 170       2.313  -6.009  11.102  1.00 -7.50           C
ATOM   2751  HD2 PHE A 170       3.374  -6.135  11.243  1.00 -7.50           H
ATOM   2752  CE1 PHE A 170      -0.456  -5.722  10.712  1.00 -7.50           C
ATOM   2753  HE1 PHE A 170      -1.514  -5.605  10.538  1.00 -7.50           H
ATOM   2754  CE2 PHE A 170       1.444  -7.089  11.394  1.00 -7.50           C
ATOM   2755  HE2 PHE A 170       1.844  -8.026  11.751  1.00 -7.50           H
ATOM   2756  CZ  PHE A 170       0.053  -6.943  11.203  1.00 -7.50           C
ATOM   2757  HZ  PHE A 170      -0.616  -7.763  11.422  1.00 -7.50           H
ATOM   2758  N   ALA A 171       4.604  -0.994  10.736  1.00 -4.62           N
ATOM   2759  H   ALA A 171       3.723  -0.568  11.007  1.00 -4.62           H
ATOM   2760  CA  ALA A 171       5.687  -0.135  10.250  1.00 -4.62           C
ATOM   2761  HA  ALA A 171       6.136  -0.613   9.382  1.00 -4.62           H
ATOM   2762  C   ALA A 171       6.790   0.068  11.290  1.00 -4.62           C
ATOM   2763  O   ALA A 171       7.935   0.368  10.948  1.00 -4.62           O
ATOM   2764  CB  ALA A 171       5.139   1.217   9.816  1.00 -4.62           C
ATOM   2765 1HB  ALA A 171       4.407   1.077   9.022  1.00 -4.62           H
ATOM   2766 2HB  ALA A 171       5.953   1.842   9.444  1.00 -4.62           H
ATOM   2767 3HB  ALA A 171       4.662   1.717  10.659  1.00 -4.62           H
ATOM   2768  N   GLY A 172       6.435  -0.084  12.559  1.00 24.64           N
ATOM   2769  H   GLY A 172       5.483  -0.345  12.780  1.00 24.64           H
ATOM   2770  CA  GLY A 172       7.360   0.147  13.662  1.00 24.64           C
ATOM   2771 1HA  GLY A 172       7.446   1.225  13.793  1.00 24.64           H
ATOM   2772 2HA  GLY A 172       6.901  -0.256  14.564  1.00 24.64           H
ATOM   2773  C   GLY A 172       8.781  -0.395  13.582  1.00 24.64           C
ATOM   2774  O   GLY A 172       9.687   0.362  13.944  1.00 24.64           O
ATOM   2775  N   PRO A 173       9.056  -1.632  13.116  1.00 -5.77           N
ATOM   2776  CA  PRO A 173      10.469  -2.035  13.097  1.00 -5.77           C
ATOM   2777  HA  PRO A 173      10.860  -2.024  14.114  1.00 -5.77           H
ATOM   2778  C   PRO A 173      11.417  -1.235  12.203  1.00 -5.77           C
ATOM   2779  O   PRO A 173      12.628  -1.302  12.406  1.00 -5.77           O
ATOM   2780  CB  PRO A 173      10.408  -3.477  12.595  1.00 -5.77           C
ATOM   2781 1HB  PRO A 173      10.579  -3.493  11.522  1.00 -5.77           H
ATOM   2782 2HB  PRO A 173      11.143  -4.095  13.107  1.00 -5.77           H
ATOM   2783  CG  PRO A 173       9.042  -3.933  12.901  1.00 -5.77           C
ATOM   2784 1HG  PRO A 173       8.756  -4.771  12.267  1.00 -5.77           H
ATOM   2785 2HG  PRO A 173       8.964  -4.200  13.956  1.00 -5.77           H
ATOM   2786  CD  PRO A 173       8.212  -2.730  12.610  1.00 -5.77           C
ATOM   2787 1HD  PRO A 173       8.056  -2.623  11.535  1.00 -5.77           H
ATOM   2788 2HD  PRO A 173       7.260  -2.782  13.139  1.00 -5.77           H
ATOM   2789  N   GLN A 174      10.914  -0.432  11.270  1.00  3.32           N
ATOM   2790  H   GLN A 174       9.908  -0.369  11.142  1.00  3.32           H
ATOM   2791  CA  GLN A 174      11.785   0.400  10.430  1.00  3.32           C
ATOM   2792  HA  GLN A 174      12.437  -0.239   9.832  1.00  3.32           H
ATOM   2793  C   GLN A 174      12.652   1.317  11.291  1.00  3.32           C
ATOM   2794  O   GLN A 174      13.821   1.526  10.996  1.00  3.32           O
ATOM   2795  CB  GLN A 174      10.959   1.296   9.507  1.00  3.32           C
ATOM   2796 1HB  GLN A 174      10.315   1.901  10.143  1.00  3.32           H
ATOM   2797 2HB  GLN A 174      11.633   1.968   8.978  1.00  3.32           H
ATOM   2798  CG  GLN A 174      10.071   0.604   8.485  1.00  3.32           C
ATOM   2799 1HG  GLN A 174       9.568  -0.239   8.953  1.00  3.32           H
ATOM   2800 2HG  GLN A 174       9.311   1.314   8.165  1.00  3.32           H
ATOM   2801  CD  GLN A 174      10.794   0.118   7.250  1.00  3.32           C
ATOM   2802  OE1 GLN A 174      11.425  -0.931   7.250  1.00  3.32           O
ATOM   2803  NE2 GLN A 174      10.666   0.842   6.172  1.00  3.32           N
ATOM   2804 1HE2 GLN A 174      11.083   0.519   5.315  1.00  3.32           H
ATOM   2805 2HE2 GLN A 174      10.147   1.710   6.202  1.00  3.32           H
ATOM   2806  N   LEU A 175      12.103   1.783  12.407  1.00 -3.98           N
ATOM   2807  H   LEU A 175      11.160   1.499  12.647  1.00 -3.98           H
ATOM   2808  CA  LEU A 175      12.805   2.683  13.327  1.00 -3.98           C
ATOM   2809  HA  LEU A 175      13.155   3.554  12.776  1.00 -3.98           H
ATOM   2810  C   LEU A 175      14.012   2.054  14.021  1.00 -3.98           C
ATOM   2811  O   LEU A 175      14.806   2.750  14.651  1.00 -3.98           O
ATOM   2812  CB  LEU A 175      11.838   3.133  14.431  1.00 -3.98           C
ATOM   2813 1HB  LEU A 175      11.471   2.233  14.919  1.00 -3.98           H
ATOM   2814 2HB  LEU A 175      12.409   3.692  15.172  1.00 -3.98           H
ATOM   2815  CG  LEU A 175      10.620   3.987  14.059  1.00 -3.98           C
ATOM   2816  HG  LEU A 175      10.100   3.513  13.229  1.00 -3.98           H
ATOM   2817  CD1 LEU A 175       9.658   4.057  15.239  1.00 -3.98           C
ATOM   2818 1HD1 LEU A 175       8.775   4.631  14.962  1.00 -3.98           H
ATOM   2819 2HD1 LEU A 175      10.140   4.528  16.097  1.00 -3.98           H
ATOM   2820 3HD1 LEU A 175       9.341   3.050  15.515  1.00 -3.98           H
ATOM   2821  CD2 LEU A 175      11.040   5.398  13.648  1.00 -3.98           C
ATOM   2822 1HD2 LEU A 175      10.159   5.980  13.382  1.00 -3.98           H
ATOM   2823 2HD2 LEU A 175      11.692   5.347  12.779  1.00 -3.98           H
ATOM   2824 3HD2 LEU A 175      11.565   5.892  14.466  1.00 -3.98           H
ATOM   2825  N   TYR A 176      14.121   0.738  13.956  1.00-10.72           N
ATOM   2826  H   TYR A 176      13.444   0.219  13.412  1.00-10.72           H
ATOM   2827  CA  TYR A 176      15.162  -0.003  14.665  1.00-10.72           C
ATOM   2828  HA  TYR A 176      15.745   0.676  15.287  1.00-10.72           H
ATOM   2829  C   TYR A 176      16.103  -0.693  13.683  1.00-10.72           C
ATOM   2830  O   TYR A 176      17.297  -0.839  13.934  1.00-10.72           O
ATOM   2831  CB  TYR A 176      14.498  -1.054  15.562  1.00-10.72           C
ATOM   2832 1HB  TYR A 176      13.960  -1.761  14.931  1.00-10.72           H
ATOM   2833 2HB  TYR A 176      15.272  -1.598  16.101  1.00-10.72           H
ATOM   2834  CG  TYR A 176      13.515  -0.467  16.558  1.00-10.72           C
ATOM   2835  CD1 TYR A 176      12.181  -0.197  16.182  1.00-10.72           C
ATOM   2836  HD1 TYR A 176      11.854  -0.416  15.177  1.00-10.72           H
ATOM   2837  CD2 TYR A 176      13.907  -0.172  17.880  1.00-10.72           C
ATOM   2838  HD2 TYR A 176      14.922  -0.371  18.199  1.00-10.72           H
ATOM   2839  CE1 TYR A 176      11.268   0.382  17.093  1.00-10.72           C
ATOM   2840  HE1 TYR A 176      10.265   0.629  16.781  1.00-10.72           H
ATOM   2841  CE2 TYR A 176      12.977   0.373  18.810  1.00-10.72           C
ATOM   2842  HE2 TYR A 176      13.280   0.580  19.825  1.00-10.72           H
ATOM   2843  CZ  TYR A 176      11.665   0.639  18.403  1.00-10.72           C
ATOM   2844  OH  TYR A 176      10.729   1.144  19.263  1.00-10.72           O
ATOM   2845  HH  TYR A 176      11.014   1.118  20.182  1.00-10.72           H
ATOM   2846  N   ILE A 177      15.544  -1.157  12.576  1.00  5.28           N
ATOM   2847  H   ILE A 177      14.545  -1.055  12.435  1.00  5.28           H
ATOM   2848  CA  ILE A 177      16.304  -1.907  11.580  1.00  5.28           C
ATOM   2849  HA  ILE A 177      17.061  -2.497  12.094  1.00  5.28           H
ATOM   2850  C   ILE A 177      17.029  -0.951  10.628  1.00  5.28           C
ATOM   2851  O   ILE A 177      18.150  -1.231  10.209  1.00  5.28           O
ATOM   2852  CB  ILE A 177      15.369  -2.907  10.830  1.00  5.28           C
ATOM   2853  HB  ILE A 177      14.575  -2.342  10.341  1.00  5.28           H
ATOM   2854  CG1 ILE A 177      14.744  -3.881  11.853  1.00  5.28           C
ATOM   2855 1HG1 ILE A 177      15.530  -4.529  12.241  1.00  5.28           H
ATOM   2856 2HG1 ILE A 177      14.335  -3.322  12.692  1.00  5.28           H
ATOM   2857  CG2 ILE A 177      16.143  -3.722   9.761  1.00  5.28           C
ATOM   2858 1HG2 ILE A 177      15.461  -4.361   9.199  1.00  5.28           H
ATOM   2859 2HG2 ILE A 177      16.911  -4.338  10.232  1.00  5.28           H
ATOM   2860 3HG2 ILE A 177      16.623  -3.047   9.056  1.00  5.28           H
ATOM   2861  CD1 ILE A 177      13.623  -4.751  11.318  1.00  5.28           C
ATOM   2862 1HD1 ILE A 177      13.183  -5.318  12.138  1.00  5.28           H
ATOM   2863 2HD1 ILE A 177      14.007  -5.449  10.575  1.00  5.28           H
ATOM   2864 3HD1 ILE A 177      12.856  -4.124  10.865  1.00  5.28           H
ATOM   2865  N   PHE A 178      16.454   0.192  10.290  1.00 22.96           N
ATOM   2866  H   PHE A 178      15.543   0.462  10.642  1.00 22.96           H
ATOM   2867  CA  PHE A 178      17.190   1.110   9.426  1.00 22.96           C
ATOM   2868  HA  PHE A 178      17.670   0.528   8.641  1.00 22.96           H
ATOM   2869  C   PHE A 178      18.290   1.838  10.174  1.00 22.96           C
ATOM   2870  O   PHE A 178      18.116   2.275  11.305  1.00 22.96           O
ATOM   2871  CB  PHE A 178      16.287   2.127   8.746  1.00 22.96           C
ATOM   2872 1HB  PHE A 178      15.441   2.367   9.382  1.00 22.96           H
ATOM   2873 2HB  PHE A 178      16.859   3.038   8.599  1.00 22.96           H
ATOM   2874  CG  PHE A 178      15.817   1.670   7.405  1.00 22.96           C
ATOM   2875  CD1 PHE A 178      14.614   0.965   7.259  1.00 22.96           C
ATOM   2876  HD1 PHE A 178      13.996   0.766   8.122  1.00 22.96           H
ATOM   2877  CD2 PHE A 178      16.619   1.903   6.277  1.00 22.96           C
ATOM   2878  HD2 PHE A 178      17.562   2.418   6.388  1.00 22.96           H
ATOM   2879  CE1 PHE A 178      14.205   0.513   5.984  1.00 22.96           C
ATOM   2880  HE1 PHE A 178      13.287  -0.037   5.874  1.00 22.96           H
ATOM   2881  CE2 PHE A 178      16.221   1.463   5.000  1.00 22.96           C
ATOM   2882  HE2 PHE A 178      16.848   1.645   4.142  1.00 22.96           H
ATOM   2883  CZ  PHE A 178      15.007   0.771   4.855  1.00 22.96           C
ATOM   2884  HZ  PHE A 178      14.696   0.430   3.882  1.00 22.96           H
ATOM   2885  N   ARG A 179      19.428   1.968   9.514  1.00  5.59           N
ATOM   2886  H   ARG A 179      19.508   1.540   8.589  1.00  5.59           H
ATOM   2887  CA  ARG A 179      20.594   2.680  10.024  1.00  5.59           C
ATOM   2888  HA  ARG A 179      20.315   3.377  10.813  1.00  5.59           H
ATOM   2889  C   ARG A 179      21.198   3.438   8.863  1.00  5.59           C
ATOM   2890  O   ARG A 179      20.904   3.131   7.708  1.00  5.59           O
ATOM   2891  CB  ARG A 179      21.622   1.682  10.555  1.00  5.59           C
ATOM   2892 1HB  ARG A 179      21.790   0.908   9.805  1.00  5.59           H
ATOM   2893 2HB  ARG A 179      22.559   2.209  10.717  1.00  5.59           H
ATOM   2894  CG  ARG A 179      21.223   1.036  11.866  1.00  5.59           C
ATOM   2895 1HG  ARG A 179      20.990   1.816  12.592  1.00  5.59           H
ATOM   2896 2HG  ARG A 179      20.348   0.403  11.721  1.00  5.59           H
ATOM   2897  CD  ARG A 179      22.372   0.209  12.384  1.00  5.59           C
ATOM   2898 1HD  ARG A 179      22.596  -0.578  11.663  1.00  5.59           H
ATOM   2899 2HD  ARG A 179      23.247   0.854  12.488  1.00  5.59           H
ATOM   2900  NE  ARG A 179      22.072  -0.394  13.689  1.00  5.59           N
ATOM   2901  HE  ARG A 179      21.137  -0.272  14.051  1.00  5.59           H
ATOM   2902  CZ  ARG A 179      22.926  -1.069  14.442  1.00  5.59           C
ATOM   2903  NH1 ARG A 179      22.533  -1.490  15.606  1.00  5.59           N
ATOM   2904 1HH1 ARG A 179      21.581  -1.334  15.910  1.00  5.59           H
ATOM   2905 2HH1 ARG A 179      23.192  -1.958  16.208  1.00  5.59           H
ATOM   2906  NH2 ARG A 179      24.155  -1.336  14.086  1.00  5.59           N
ATOM   2907 1HH2 ARG A 179      24.487  -1.059  13.179  1.00  5.59           H
ATOM   2908 2HH2 ARG A 179      24.765  -1.816  14.736  1.00  5.59           H
ATOM   2909  N   MET A 180      22.076   4.382   9.151  1.00 14.28           N
ATOM   2910  H   MET A 180      22.303   4.584  10.126  1.00 14.28           H
ATOM   2911  CA  MET A 180      22.816   5.069   8.103  1.00 14.28           C
ATOM   2912  HA  MET A 180      22.444   4.748   7.135  1.00 14.28           H
ATOM   2913  C   MET A 180      24.270   4.641   8.234  1.00 14.28           C
ATOM   2914  O   MET A 180      24.878   4.790   9.296  1.00 14.28           O
ATOM   2915  CB  MET A 180      22.650   6.584   8.199  1.00 14.28           C
ATOM   2916 1HB  MET A 180      21.589   6.808   8.306  1.00 14.28           H
ATOM   2917 2HB  MET A 180      23.173   6.945   9.084  1.00 14.28           H
ATOM   2918  CG  MET A 180      23.163   7.315   6.972  1.00 14.28           C
ATOM   2919 1HG  MET A 180      24.216   7.079   6.821  1.00 14.28           H
ATOM   2920 2HG  MET A 180      22.596   6.978   6.104  1.00 14.28           H
ATOM   2921  SD  MET A 180      22.973   9.096   7.134  1.00 14.28           S
ATOM   2922  CE  MET A 180      24.437   9.541   8.042  1.00 14.28           C
ATOM   2923 1HE  MET A 180      24.442  10.616   8.223  1.00 14.28           H
ATOM   2924 2HE  MET A 180      25.321   9.274   7.464  1.00 14.28           H
ATOM   2925 3HE  MET A 180      24.456   9.012   8.995  1.00 14.28           H
ATOM   2926  N   ILE A 181      24.809   4.074   7.167  1.00  9.81           N
ATOM   2927  H   ILE A 181      24.260   4.002   6.316  1.00  9.81           H
ATOM   2928  CA  ILE A 181      26.192   3.597   7.146  1.00  9.81           C
ATOM   2929  HA  ILE A 181      26.596   3.587   8.158  1.00  9.81           H
ATOM   2930  C   ILE A 181      26.990   4.595   6.328  1.00  9.81           C
ATOM   2931  O   ILE A 181      26.400   5.411   5.618  1.00  9.81           O
ATOM   2932  CB  ILE A 181      26.327   2.165   6.552  1.00  9.81           C
ATOM   2933  HB  ILE A 181      27.384   1.896   6.565  1.00  9.81           H
ATOM   2934  CG1 ILE A 181      25.851   2.136   5.084  1.00  9.81           C
ATOM   2935 1HG1 ILE A 181      24.774   2.280   5.058  1.00  9.81           H
ATOM   2936 2HG1 ILE A 181      26.304   2.966   4.550  1.00  9.81           H
ATOM   2937  CG2 ILE A 181      25.574   1.158   7.458  1.00  9.81           C
ATOM   2938 1HG2 ILE A 181      25.727   0.145   7.094  1.00  9.81           H
ATOM   2939 2HG2 ILE A 181      24.506   1.378   7.472  1.00  9.81           H
ATOM   2940 3HG2 ILE A 181      25.959   1.221   8.478  1.00  9.81           H
ATOM   2941  CD1 ILE A 181      26.195   0.867   4.305  1.00  9.81           C
ATOM   2942 1HD1 ILE A 181      25.810   0.958   3.289  1.00  9.81           H
ATOM   2943 2HD1 ILE A 181      25.752  -0.008   4.780  1.00  9.81           H
ATOM   2944 3HD1 ILE A 181      27.278   0.750   4.262  1.00  9.81           H
ATOM   2945  N   HIS A 182      28.308   4.508   6.408  1.00  5.81           N
ATOM   2946  H   HIS A 182      28.733   3.754   6.929  1.00  5.81           H
ATOM   2947  CA  HIS A 182      29.214   5.429   5.733  1.00  5.81           C
ATOM   2948  HA  HIS A 182      28.651   6.156   5.149  1.00  5.81           H
ATOM   2949  C   HIS A 182      30.068   4.603   4.798  1.00  5.81           C
ATOM   2950  O   HIS A 182      30.352   3.439   5.068  1.00  5.81           O
ATOM   2951  CB  HIS A 182      30.076   6.160   6.758  1.00  5.81           C
ATOM   2952 1HB  HIS A 182      30.627   5.422   7.342  1.00  5.81           H
ATOM   2953 2HB  HIS A 182      30.789   6.794   6.234  1.00  5.81           H
ATOM   2954  CG  HIS A 182      29.273   7.012   7.685  1.00  5.81           C
ATOM   2955  ND1 HIS A 182      28.893   8.296   7.364  1.00  5.81           N
ATOM   2956  CD2 HIS A 182      28.710   6.714   8.888  1.00  5.81           C
ATOM   2957  HD2 HIS A 182      28.838   5.773   9.401  1.00  5.81           H
ATOM   2958  CE1 HIS A 182      28.076   8.704   8.381  1.00  5.81           C
ATOM   2959  HE1 HIS A 182      27.592   9.671   8.414  1.00  5.81           H
ATOM   2960  NE2 HIS A 182      27.938   7.754   9.335  1.00  5.81           N
ATOM   2961  HE2 HIS A 182      27.372   7.799  10.178  1.00  5.81           H
ATOM   2962  N   LEU A 183      30.403   5.194   3.669  1.00 22.74           N
ATOM   2963  H   LEU A 183      30.130   6.162   3.501  1.00 22.74           H
ATOM   2964  CA  LEU A 183      31.090   4.518   2.588  1.00 22.74           C
ATOM   2965  HA  LEU A 183      31.590   3.622   2.948  1.00 22.74           H
ATOM   2966  C   LEU A 183      32.100   5.489   2.017  1.00 22.74           C
ATOM   2967  O   LEU A 183      31.979   6.684   2.257  1.00 22.74           O
ATOM   2968  CB  LEU A 183      30.095   4.158   1.481  1.00 22.74           C
ATOM   2969 1HB  LEU A 183      29.616   5.077   1.146  1.00 22.74           H
ATOM   2970 2HB  LEU A 183      30.663   3.764   0.639  1.00 22.74           H
ATOM   2971  CG  LEU A 183      29.002   3.140   1.823  1.00 22.74           C
ATOM   2972  HG  LEU A 183      29.281   2.610   2.731  1.00 22.74           H
ATOM   2973  CD1 LEU A 183      27.664   3.836   2.054  1.00 22.74           C
ATOM   2974 1HD1 LEU A 183      26.889   3.093   2.232  1.00 22.74           H
ATOM   2975 2HD1 LEU A 183      27.399   4.430   1.182  1.00 22.74           H
ATOM   2976 3HD1 LEU A 183      27.739   4.487   2.923  1.00 22.74           H
ATOM   2977  CD2 LEU A 183      28.872   2.116   0.708  1.00 22.74           C
ATOM   2978 1HD2 LEU A 183      28.142   1.364   1.000  1.00 22.74           H
ATOM   2979 2HD2 LEU A 183      29.837   1.634   0.550  1.00 22.74           H
ATOM   2980 3HD2 LEU A 183      28.550   2.601  -0.213  1.00 22.74           H
ATOM   2981  N   ALA A 184      33.023   4.999   1.209  1.00 19.91           N
ATOM   2982  H   ALA A 184      33.050   3.995   1.042  1.00 19.91           H
ATOM   2983  CA  ALA A 184      33.923   5.842   0.434  1.00 19.91           C
ATOM   2984  HA  ALA A 184      33.591   6.879   0.468  1.00 19.91           H
ATOM   2985  C   ALA A 184      33.802   5.325  -0.997  1.00 19.91           C
ATOM   2986  O   ALA A 184      33.462   4.158  -1.200  1.00 19.91           O
ATOM   2987  CB  ALA A 184      35.354   5.740   0.957  1.00 19.91           C
ATOM   2988 1HB  ALA A 184      35.395   6.110   1.980  1.00 19.91           H
ATOM   2989 2HB  ALA A 184      36.012   6.351   0.339  1.00 19.91           H
ATOM   2990 3HB  ALA A 184      35.688   4.703   0.925  1.00 19.91           H
ATOM   2991  N   ASP A 185      34.032   6.183  -1.978  1.00  4.40           N
ATOM   2992  H   ASP A 185      34.300   7.134  -1.758  1.00  4.40           H
ATOM   2993  CA  ASP A 185      33.884   5.793  -3.380  1.00  4.40           C
ATOM   2994  HA  ASP A 185      32.896   5.358  -3.519  1.00  4.40           H
ATOM   2995  C   ASP A 185      34.943   4.759  -3.794  1.00  4.40           C
ATOM   2996  O   ASP A 185      36.141   4.977  -3.613  1.00  4.40           O
ATOM   2997  CB  ASP A 185      33.996   7.040  -4.261  1.00  4.40           C
ATOM   2998 1HB  ASP A 185      33.356   7.823  -3.853  1.00  4.40           H
ATOM   2999 2HB  ASP A 185      35.027   7.382  -4.236  1.00  4.40           H
ATOM   3000  CG  ASP A 185      33.605   6.785  -5.707  1.00  4.40           C
ATOM   3001  OD1 ASP A 185      33.238   5.643  -6.054  1.00  4.40           O
ATOM   3002  OD2 ASP A 185      33.686   7.718  -6.538  1.00  4.40           O
ATOM   3003  N   SER A 186      34.525   3.652  -4.394  1.00  0.60           N
ATOM   3004  H   SER A 186      33.522   3.520  -4.493  1.00  0.60           H
ATOM   3005  CA  SER A 186      35.433   2.618  -4.899  1.00  0.60           C
ATOM   3006  HA  SER A 186      36.019   2.234  -4.064  1.00  0.60           H
ATOM   3007  C   SER A 186      36.405   3.142  -5.956  1.00  0.60           C
ATOM   3008  O   SER A 186      37.449   2.544  -6.218  1.00  0.60           O
ATOM   3009  CB  SER A 186      34.630   1.461  -5.499  1.00  0.60           C
ATOM   3010 1HB  SER A 186      35.304   0.625  -5.690  1.00  0.60           H
ATOM   3011 2HB  SER A 186      33.872   1.143  -4.782  1.00  0.60           H
ATOM   3012  OG  SER A 186      34.002   1.835  -6.721  1.00  0.60           O
ATOM   3013  HG  SER A 186      33.796   2.776  -6.693  1.00  0.60           H
ATOM   3014  N   SER A 187      36.106   4.298  -6.532  1.00-12.65           N
ATOM   3015  H   SER A 187      35.246   4.777  -6.281  1.00-12.65           H
ATOM   3016  CA  SER A 187      37.006   4.936  -7.491  1.00-12.65           C
ATOM   3017  HA  SER A 187      37.232   4.241  -8.298  1.00-12.65           H
ATOM   3018  C   SER A 187      38.309   5.390  -6.840  1.00-12.65           C
ATOM   3019  O   SER A 187      39.298   5.672  -7.518  1.00-12.65           O
ATOM   3020  CB  SER A 187      36.341   6.182  -8.061  1.00-12.65           C
ATOM   3021 1HB  SER A 187      36.946   6.580  -8.875  1.00-12.65           H
ATOM   3022 2HB  SER A 187      35.347   5.933  -8.432  1.00-12.65           H
ATOM   3023  OG  SER A 187      36.250   7.147  -7.029  1.00-12.65           O
ATOM   3024  HG  SER A 187      35.355   7.529  -7.050  1.00-12.65           H
ATOM   3025  N   GLY A 188      38.304   5.474  -5.518  1.00 -7.97           N
ATOM   3026  H   GLY A 188      37.470   5.205  -5.001  1.00 -7.97           H
ATOM   3027  CA  GLY A 188      39.447   5.948  -4.757  1.00 -7.97           C
ATOM   3028 1HA  GLY A 188      39.558   5.334  -3.863  1.00 -7.97           H
ATOM   3029 2HA  GLY A 188      40.358   5.883  -5.349  1.00 -7.97           H
ATOM   3030  C   GLY A 188      39.236   7.381  -4.332  1.00 -7.97           C
ATOM   3031  O   GLY A 188      40.012   7.894  -3.528  1.00 -7.97           O
ATOM   3032  N   GLN A 189      38.185   8.023  -4.835  1.00  7.32           N
ATOM   3033  H   GLN A 189      37.582   7.555  -5.502  1.00  7.32           H
ATOM   3034  CA  GLN A 189      37.835   9.374  -4.402  1.00  7.32           C
ATOM   3035  HA  GLN A 189      38.682  10.039  -4.559  1.00  7.32           H
ATOM   3036  C   GLN A 189      37.543   9.269  -2.908  1.00  7.32           C
ATOM   3037  O   GLN A 189      36.772   8.417  -2.476  1.00  7.32           O
ATOM   3038  CB  GLN A 189      36.609   9.912  -5.158  1.00  7.32           C
ATOM   3039 1HB  GLN A 189      36.795   9.836  -6.228  1.00  7.32           H
ATOM   3040 2HB  GLN A 189      35.755   9.286  -4.914  1.00  7.32           H
ATOM   3041  CG  GLN A 189      36.245  11.361  -4.831  1.00  7.32           C
ATOM   3042 1HG  GLN A 189      36.137  11.469  -3.755  1.00  7.32           H
ATOM   3043 2HG  GLN A 189      37.053  12.012  -5.162  1.00  7.32           H
ATOM   3044  CD  GLN A 189      34.948  11.818  -5.475  1.00  7.32           C
ATOM   3045  OE1 GLN A 189      33.911  11.178  -5.366  1.00  7.32           O
ATOM   3046  NE2 GLN A 189      34.986  12.948  -6.118  1.00  7.32           N
ATOM   3047 1HE2 GLN A 189      34.137  13.304  -6.523  1.00  7.32           H
ATOM   3048 2HE2 GLN A 189      35.852  13.456  -6.198  1.00  7.32           H
ATOM   3049  N   THR A 190      38.157  10.123  -2.106  1.00  1.61           N
ATOM   3050  H   THR A 190      38.773  10.829  -2.485  1.00  1.61           H
ATOM   3051  CA  THR A 190      38.035  10.067  -0.648  1.00  1.61           C
ATOM   3052  HA  THR A 190      38.114   9.035  -0.308  1.00  1.61           H
ATOM   3053  C   THR A 190      36.718  10.637  -0.134  1.00  1.61           C
ATOM   3054  O   THR A 190      36.526  10.805   1.072  1.00  1.61           O
ATOM   3055  CB  THR A 190      39.172  10.886  -0.032  1.00  1.61           C
ATOM   3056  HB  THR A 190      39.037  10.966   1.047  1.00  1.61           H
ATOM   3057  OG1 THR A 190      39.160  12.181  -0.633  1.00  1.61           O
ATOM   3058  HG1 THR A 190      39.804  12.720  -0.157  1.00  1.61           H
ATOM   3059  CG2 THR A 190      40.534  10.272  -0.323  1.00  1.61           C
ATOM   3060 1HG2 THR A 190      41.306  10.872   0.157  1.00  1.61           H
ATOM   3061 2HG2 THR A 190      40.725  10.246  -1.395  1.00  1.61           H
ATOM   3062 3HG2 THR A 190      40.577   9.259   0.078  1.00  1.61           H
ATOM   3063  N   LYS A 191      35.799  10.927  -1.047  1.00  7.06           N
ATOM   3064  H   LYS A 191      36.003  10.744  -2.013  1.00  7.06           H
ATOM   3065  CA  LYS A 191      34.471  11.405  -0.684  1.00  7.06           C
ATOM   3066  HA  LYS A 191      34.566  12.300  -0.070  1.00  7.06           H
ATOM   3067  C   LYS A 191      33.782  10.327   0.133  1.00  7.06           C
ATOM   3068  O   LYS A 191      33.506   9.229  -0.358  1.00  7.06           O
ATOM   3069  CB  LYS A 191      33.618  11.722  -1.917  1.00  7.06           C
ATOM   3070 1HB  LYS A 191      34.096  12.519  -2.485  1.00  7.06           H
ATOM   3071 2HB  LYS A 191      33.561  10.832  -2.545  1.00  7.06           H
ATOM   3072  CG  LYS A 191      32.201  12.151  -1.547  1.00  7.06           C
ATOM   3073 1HG  LYS A 191      31.723  11.346  -0.994  1.00  7.06           H
ATOM   3074 2HG  LYS A 191      32.253  13.030  -0.908  1.00  7.06           H
ATOM   3075  CD  LYS A 191      31.332  12.463  -2.739  1.00  7.06           C
ATOM   3076 1HD  LYS A 191      31.757  13.302  -3.287  1.00  7.06           H
ATOM   3077 2HD  LYS A 191      31.287  11.591  -3.390  1.00  7.06           H
ATOM   3078  CE  LYS A 191      29.928  12.811  -2.251  1.00  7.06           C
ATOM   3079 1HE  LYS A 191      29.522  11.954  -1.709  1.00  7.06           H
ATOM   3080 2HE  LYS A 191      30.002  13.649  -1.554  1.00  7.06           H
ATOM   3081  NZ  LYS A 191      28.995  13.182  -3.363  1.00  7.06           N
ATOM   3082 1HZ  LYS A 191      28.078  13.391  -2.992  1.00  7.06           H
ATOM   3083 2HZ  LYS A 191      28.913  12.420  -4.023  1.00  7.06           H
ATOM   3084 3HZ  LYS A 191      29.354  13.996  -3.850  1.00  7.06           H
ATOM   3085  N   VAL A 192      33.470  10.680   1.366  1.00 -9.00           N
ATOM   3086  H   VAL A 192      33.821  11.554   1.740  1.00 -9.00           H
ATOM   3087  CA  VAL A 192      32.588   9.871   2.187  1.00 -9.00           C
ATOM   3088  HA  VAL A 192      32.852   8.824   2.075  1.00 -9.00           H
ATOM   3089  C   VAL A 192      31.189  10.116   1.651  1.00 -9.00           C
ATOM   3090  O   VAL A 192      30.802  11.266   1.427  1.00 -9.00           O
ATOM   3091  CB  VAL A 192      32.669  10.272   3.683  1.00 -9.00           C
ATOM   3092  HB  VAL A 192      32.429  11.331   3.776  1.00 -9.00           H
ATOM   3093  CG1 VAL A 192      31.672   9.473   4.543  1.00 -9.00           C
ATOM   3094 1HG1 VAL A 192      31.831   9.692   5.598  1.00 -9.00           H
ATOM   3095 2HG1 VAL A 192      31.803   8.404   4.376  1.00 -9.00           H
ATOM   3096 3HG1 VAL A 192      30.650   9.752   4.287  1.00 -9.00           H
ATOM   3097  CG2 VAL A 192      34.096  10.057   4.187  1.00 -9.00           C
ATOM   3098 1HG2 VAL A 192      34.143  10.248   5.257  1.00 -9.00           H
ATOM   3099 2HG2 VAL A 192      34.779  10.741   3.684  1.00 -9.00           H
ATOM   3100 3HG2 VAL A 192      34.408   9.032   3.993  1.00 -9.00           H
ATOM   3101  N   PHE A 193      30.415   9.062   1.479  1.00  3.74           N
ATOM   3102  H   PHE A 193      30.779   8.131   1.682  1.00  3.74           H
ATOM   3103  CA  PHE A 193      28.999   9.198   1.177  1.00  3.74           C
ATOM   3104  HA  PHE A 193      28.681  10.214   1.407  1.00  3.74           H
ATOM   3105  C   PHE A 193      28.323   8.269   2.158  1.00  3.74           C
ATOM   3106  O   PHE A 193      28.992   7.453   2.782  1.00  3.74           O
ATOM   3107  CB  PHE A 193      28.665   8.915  -0.291  1.00  3.74           C
ATOM   3108 1HB  PHE A 193      27.620   9.169  -0.460  1.00  3.74           H
ATOM   3109 2HB  PHE A 193      29.277   9.568  -0.912  1.00  3.74           H
ATOM   3110  CG  PHE A 193      28.869   7.488  -0.736  1.00  3.74           C
ATOM   3111  CD1 PHE A 193      27.758   6.631  -0.859  1.00  3.74           C
ATOM   3112  HD1 PHE A 193      26.784   6.960  -0.525  1.00  3.74           H
ATOM   3113  CD2 PHE A 193      30.135   7.029  -1.149  1.00  3.74           C
ATOM   3114  HD2 PHE A 193      31.004   7.664  -1.040  1.00  3.74           H
ATOM   3115  CE1 PHE A 193      27.891   5.350  -1.451  1.00  3.74           C
ATOM   3116  HE1 PHE A 193      27.029   4.709  -1.561  1.00  3.74           H
ATOM   3117  CE2 PHE A 193      30.280   5.746  -1.741  1.00  3.74           C
ATOM   3118  HE2 PHE A 193      31.249   5.406  -2.072  1.00  3.74           H
ATOM   3119  CZ  PHE A 193      29.154   4.916  -1.909  1.00  3.74           C
ATOM   3120  HZ  PHE A 193      29.260   3.949  -2.378  1.00  3.74           H
ATOM   3121  N   SER A 194      27.025   8.408   2.344  1.00 -7.72           N
ATOM   3122  H   SER A 194      26.492   9.059   1.791  1.00 -7.72           H
ATOM   3123  CA  SER A 194      26.327   7.640   3.362  1.00 -7.72           C
ATOM   3124  HA  SER A 194      26.944   6.808   3.693  1.00 -7.72           H
ATOM   3125  C   SER A 194      25.071   7.093   2.716  1.00 -7.72           C
ATOM   3126  O   SER A 194      24.629   7.657   1.714  1.00 -7.72           O
ATOM   3127  CB  SER A 194      26.007   8.548   4.550  1.00 -7.72           C
ATOM   3128 1HB  SER A 194      25.344   9.339   4.211  1.00 -7.72           H
ATOM   3129 2HB  SER A 194      25.511   7.971   5.328  1.00 -7.72           H
ATOM   3130  OG  SER A 194      27.183   9.150   5.071  1.00 -7.72           O
ATOM   3131  HG  SER A 194      27.703   8.480   5.531  1.00 -7.72           H
ATOM   3132  N   GLN A 195      24.522   6.000   3.227  1.00 -5.05           N
ATOM   3133  H   GLN A 195      24.949   5.566   4.043  1.00 -5.05           H
ATOM   3134  CA  GLN A 195      23.307   5.394   2.669  1.00 -5.05           C
ATOM   3135  HA  GLN A 195      22.759   6.140   2.095  1.00 -5.05           H
ATOM   3136  C   GLN A 195      22.404   4.901   3.796  1.00 -5.05           C
ATOM   3137  O   GLN A 195      22.894   4.463   4.834  1.00 -5.05           O
ATOM   3138  CB  GLN A 195      23.642   4.219   1.740  1.00 -5.05           C
ATOM   3139 1HB  GLN A 195      24.280   3.516   2.277  1.00 -5.05           H
ATOM   3140 2HB  GLN A 195      22.712   3.712   1.485  1.00 -5.05           H
ATOM   3141  CG  GLN A 195      24.322   4.621   0.431  1.00 -5.05           C
ATOM   3142 1HG  GLN A 195      23.703   5.364  -0.069  1.00 -5.05           H
ATOM   3143 2HG  GLN A 195      25.287   5.072   0.649  1.00 -5.05           H
ATOM   3144  CD  GLN A 195      24.531   3.455  -0.511  1.00 -5.05           C
ATOM   3145  OE1 GLN A 195      24.927   2.362  -0.109  1.00 -5.05           O
ATOM   3146  NE2 GLN A 195      24.256   3.665  -1.769  1.00 -5.05           N
ATOM   3147 1HE2 GLN A 195      24.400   2.919  -2.432  1.00 -5.05           H
ATOM   3148 2HE2 GLN A 195      23.893   4.564  -2.067  1.00 -5.05           H
ATOM   3149  N   CYS A 196      21.099   4.971   3.571  1.00  4.92           N
ATOM   3150  H   CYS A 196      20.781   5.283   2.664  1.00  4.92           H
ATOM   3151  CA  CYS A 196      20.075   4.573   4.542  1.00  4.92           C
ATOM   3152  HA  CYS A 196      20.479   4.617   5.553  1.00  4.92           H
ATOM   3153  C   CYS A 196      19.642   3.141   4.232  1.00  4.92           C
ATOM   3154  O   CYS A 196      19.041   2.886   3.182  1.00  4.92           O
ATOM   3155  CB  CYS A 196      18.884   5.531   4.418  1.00  4.92           C
ATOM   3156 1HB  CYS A 196      19.234   6.533   4.657  1.00  4.92           H
ATOM   3157 2HB  CYS A 196      18.545   5.527   3.383  1.00  4.92           H
ATOM   3158  SG  CYS A 196      17.442   5.176   5.470  1.00  4.92           S
ATOM   3159  N   VAL A 197      20.037   2.207   5.081  1.00  8.04           N
ATOM   3160  H   VAL A 197      20.435   2.482   5.980  1.00  8.04           H
ATOM   3161  CA  VAL A 197      20.021   0.773   4.774  1.00  8.04           C
ATOM   3162  HA  VAL A 197      19.339   0.564   3.951  1.00  8.04           H
ATOM   3163  C   VAL A 197      19.592  -0.047   5.988  1.00  8.04           C
ATOM   3164  O   VAL A 197      19.567   0.459   7.102  1.00  8.04           O
ATOM   3165  CB  VAL A 197      21.452   0.304   4.377  1.00  8.04           C
ATOM   3166  HB  VAL A 197      21.445  -0.778   4.254  1.00  8.04           H
ATOM   3167  CG1 VAL A 197      21.901   0.920   3.045  1.00  8.04           C
ATOM   3168 1HG1 VAL A 197      22.855   0.488   2.744  1.00  8.04           H
ATOM   3169 2HG1 VAL A 197      22.012   1.999   3.143  1.00  8.04           H
ATOM   3170 3HG1 VAL A 197      21.160   0.705   2.275  1.00  8.04           H
ATOM   3171  CG2 VAL A 197      22.464   0.661   5.468  1.00  8.04           C
ATOM   3172 1HG2 VAL A 197      23.435   0.255   5.196  1.00  8.04           H
ATOM   3173 2HG2 VAL A 197      22.168   0.236   6.428  1.00  8.04           H
ATOM   3174 3HG2 VAL A 197      22.554   1.743   5.573  1.00  8.04           H
ATOM   3175  N   THR A 198      19.322  -1.326   5.780  1.00 13.31           N
ATOM   3176  H   THR A 198      19.333  -1.687   4.826  1.00 13.31           H
ATOM   3177  CA  THR A 198      19.001  -2.279   6.849  1.00 13.31           C
ATOM   3178  HA  THR A 198      18.658  -1.749   7.737  1.00 13.31           H
ATOM   3179  C   THR A 198      20.230  -3.111   7.234  1.00 13.31           C
ATOM   3180  O   THR A 198      20.172  -4.035   8.043  1.00 13.31           O
ATOM   3181  CB  THR A 198      17.878  -3.211   6.361  1.00 13.31           C
ATOM   3182  HB  THR A 198      17.684  -3.985   7.103  1.00 13.31           H
ATOM   3183  OG1 THR A 198      18.266  -3.798   5.114  1.00 13.31           O
ATOM   3184  HG1 THR A 198      18.803  -4.585   5.293  1.00 13.31           H
ATOM   3185  CG2 THR A 198      16.596  -2.426   6.093  1.00 13.31           C
ATOM   3186 1HG2 THR A 198      15.787  -3.128   5.892  1.00 13.31           H
ATOM   3187 2HG2 THR A 198      16.722  -1.778   5.226  1.00 13.31           H
ATOM   3188 3HG2 THR A 198      16.333  -1.824   6.963  1.00 13.31           H
ATOM   3189  N   HIS A 199      21.358  -2.771   6.627  1.00 24.86           N
ATOM   3190  H   HIS A 199      21.336  -2.013   5.968  1.00 24.86           H
ATOM   3191  CA  HIS A 199      22.640  -3.421   6.895  1.00 24.86           C
ATOM   3192  HA  HIS A 199      22.549  -4.492   6.718  1.00 24.86           H
ATOM   3193  C   HIS A 199      23.061  -3.188   8.349  1.00 24.86           C
ATOM   3194  O   HIS A 199      22.754  -2.145   8.923  1.00 24.86           O
ATOM   3195  CB  HIS A 199      23.683  -2.831   5.937  1.00 24.86           C
ATOM   3196 1HB  HIS A 199      23.321  -2.955   4.917  1.00 24.86           H
ATOM   3197 2HB  HIS A 199      23.780  -1.768   6.143  1.00 24.86           H
ATOM   3198  CG  HIS A 199      25.044  -3.447   6.036  1.00 24.86           C
ATOM   3199  ND1 HIS A 199      26.119  -2.861   6.666  1.00 24.86           N
ATOM   3200  HD1 HIS A 199      26.107  -2.004   7.198  1.00 24.86           H
ATOM   3201  CD2 HIS A 199      25.544  -4.577   5.472  1.00 24.86           C
ATOM   3202  HD2 HIS A 199      24.968  -5.283   4.892  1.00 24.86           H
ATOM   3203  CE1 HIS A 199      27.195  -3.621   6.445  1.00 24.86           C
ATOM   3204  HE1 HIS A 199      28.188  -3.399   6.813  1.00 24.86           H
ATOM   3205  NE2 HIS A 199      26.896  -4.672   5.708  1.00 24.86           N
ATOM   3206  N   CYS A 200      23.779  -4.158   8.908  1.00 37.45           N
ATOM   3207  H   CYS A 200      23.957  -4.979   8.349  1.00 37.45           H
ATOM   3208  CA  CYS A 200      24.368  -4.169  10.258  1.00 37.45           C
ATOM   3209  HA  CYS A 200      24.804  -5.164  10.353  1.00 37.45           H
ATOM   3210  C   CYS A 200      23.472  -4.058  11.495  1.00 37.45           C
ATOM   3211  O   CYS A 200      23.899  -4.434  12.582  1.00 37.45           O
ATOM   3212  CB  CYS A 200      25.564  -3.210  10.364  1.00 37.45           C
ATOM   3213 1HB  CYS A 200      26.164  -3.529  11.218  1.00 37.45           H
ATOM   3214 2HB  CYS A 200      26.179  -3.331   9.473  1.00 37.45           H
ATOM   3215  SG  CYS A 200      25.199  -1.444  10.584  1.00 37.45           S
ATOM   3216  HG  CYS A 200      24.190  -1.387   9.699  1.00 37.45           H
ATOM   3217  N   SER A 201      22.223  -3.638  11.362  1.00 18.08           N
ATOM   3218  H   SER A 201      21.903  -3.242  10.483  1.00 18.08           H
ATOM   3219  CA  SER A 201      21.279  -3.780  12.468  1.00 18.08           C
ATOM   3220  HA  SER A 201      21.728  -3.430  13.396  1.00 18.08           H
ATOM   3221  C   SER A 201      20.929  -5.255  12.601  1.00 18.08           C
ATOM   3222  O   SER A 201      20.737  -5.769  13.707  1.00 18.08           O
ATOM   3223  CB  SER A 201      20.013  -2.989  12.174  1.00 18.08           C
ATOM   3224 1HB  SER A 201      19.273  -3.166  12.955  1.00 18.08           H
ATOM   3225 2HB  SER A 201      20.254  -1.928  12.137  1.00 18.08           H
ATOM   3226  OG  SER A 201      19.506  -3.385  10.917  1.00 18.08           O
ATOM   3227  HG  SER A 201      19.001  -2.641  10.546  1.00 18.08           H
ATOM   3228  N   PHE A 202      20.883  -5.930  11.463  1.00 26.23           N
ATOM   3229  H   PHE A 202      21.049  -5.430  10.600  1.00 26.23           H
ATOM   3230  CA  PHE A 202      20.560  -7.346  11.363  1.00 26.23           C
ATOM   3231  HA  PHE A 202      20.628  -7.828  12.333  1.00 26.23           H
ATOM   3232  C   PHE A 202      21.525  -8.064  10.427  1.00 26.23           C
ATOM   3233  O   PHE A 202      22.107  -7.465   9.509  1.00 26.23           O
ATOM   3234  CB  PHE A 202      19.154  -7.499  10.768  1.00 26.23           C
ATOM   3235 1HB  PHE A 202      18.983  -6.680  10.071  1.00 26.23           H
ATOM   3236 2HB  PHE A 202      19.124  -8.426  10.202  1.00 26.23           H
ATOM   3237  CG  PHE A 202      18.012  -7.546  11.763  1.00 26.23           C
ATOM   3238  CD1 PHE A 202      16.703  -7.397  11.265  1.00 26.23           C
ATOM   3239  HD1 PHE A 202      16.550  -7.180  10.217  1.00 26.23           H
ATOM   3240  CD2 PHE A 202      18.180  -7.833  13.139  1.00 26.23           C
ATOM   3241  HD2 PHE A 202      19.161  -7.967  13.566  1.00 26.23           H
ATOM   3242  CE1 PHE A 202      15.578  -7.558  12.107  1.00 26.23           C
ATOM   3243  HE1 PHE A 202      14.581  -7.471  11.700  1.00 26.23           H
ATOM   3244  CE2 PHE A 202      17.059  -7.967  13.994  1.00 26.23           C
ATOM   3245  HE2 PHE A 202      17.205  -8.169  15.046  1.00 26.23           H
ATOM   3246  CZ  PHE A 202      15.756  -7.825  13.475  1.00 26.23           C
ATOM   3247  HZ  PHE A 202      14.898  -7.921  14.124  1.00 26.23           H
ATOM   3248  N   SER A 203      21.636  -9.367  10.635  1.00 -9.46           N
ATOM   3249  H   SER A 203      21.176  -9.780  11.444  1.00 -9.46           H
ATOM   3250  CA  SER A 203      22.342 -10.261   9.725  1.00 -9.46           C
ATOM   3251  HA  SER A 203      23.334  -9.863   9.517  1.00 -9.46           H
ATOM   3252  C   SER A 203      21.551 -10.403   8.434  1.00 -9.46           C
ATOM   3253  O   SER A 203      20.382 -10.006   8.371  1.00 -9.46           O
ATOM   3254  CB  SER A 203      22.465 -11.654  10.335  1.00 -9.46           C
ATOM   3255 1HB  SER A 203      23.173 -12.238   9.747  1.00 -9.46           H
ATOM   3256 2HB  SER A 203      22.830 -11.574  11.359  1.00 -9.46           H
ATOM   3257  OG  SER A 203      21.206 -12.305  10.314  1.00 -9.46           O
ATOM   3258  HG  SER A 203      20.952 -12.532  11.218  1.00 -9.46           H
ATOM   3259  N   GLN A 204      22.141 -11.032   7.428  1.00 -0.24           N
ATOM   3260  H   GLN A 204      23.099 -11.356   7.529  1.00 -0.24           H
ATOM   3261  CA  GLN A 204      21.428 -11.278   6.177  1.00 -0.24           C
ATOM   3262  HA  GLN A 204      21.129 -10.319   5.752  1.00 -0.24           H
ATOM   3263  C   GLN A 204      20.154 -12.092   6.417  1.00 -0.24           C
ATOM   3264  O   GLN A 204      19.123 -11.784   5.833  1.00 -0.24           O
ATOM   3265  CB  GLN A 204      22.321 -12.013   5.172  1.00 -0.24           C
ATOM   3266 1HB  GLN A 204      22.648 -12.950   5.621  1.00 -0.24           H
ATOM   3267 2HB  GLN A 204      21.728 -12.247   4.288  1.00 -0.24           H
ATOM   3268  CG  GLN A 204      23.553 -11.227   4.730  1.00 -0.24           C
ATOM   3269 1HG  GLN A 204      23.228 -10.292   4.276  1.00 -0.24           H
ATOM   3270 2HG  GLN A 204      24.169 -10.997   5.596  1.00 -0.24           H
ATOM   3271  CD  GLN A 204      24.399 -11.989   3.731  1.00 -0.24           C
ATOM   3272  OE1 GLN A 204      24.688 -13.167   3.909  1.00 -0.24           O
ATOM   3273  NE2 GLN A 204      24.792 -11.338   2.670  1.00 -0.24           N
ATOM   3274 1HE2 GLN A 204      25.340 -11.816   1.976  1.00 -0.24           H
ATOM   3275 2HE2 GLN A 204      24.538 -10.364   2.550  1.00 -0.24           H
ATOM   3276  N   TRP A 205      20.187 -13.084   7.300  1.00  6.45           N
ATOM   3277  H   TRP A 205      21.055 -13.317   7.772  1.00  6.45           H
ATOM   3278  CA  TRP A 205      18.985 -13.879   7.568  1.00  6.45           C
ATOM   3279  HA  TRP A 205      18.617 -14.276   6.621  1.00  6.45           H
ATOM   3280  C   TRP A 205      17.871 -13.052   8.192  1.00  6.45           C
ATOM   3281  O   TRP A 205      16.714 -13.138   7.788  1.00  6.45           O
ATOM   3282  CB  TRP A 205      19.281 -15.055   8.504  1.00  6.45           C
ATOM   3283 1HB  TRP A 205      20.133 -15.611   8.114  1.00  6.45           H
ATOM   3284 2HB  TRP A 205      19.535 -14.678   9.494  1.00  6.45           H
ATOM   3285  CG  TRP A 205      18.101 -15.991   8.614  1.00  6.45           C
ATOM   3286  CD1 TRP A 205      17.836 -17.061   7.820  1.00  6.45           C
ATOM   3287  HD1 TRP A 205      18.477 -17.382   7.005  1.00  6.45           H
ATOM   3288  CD2 TRP A 205      16.988 -15.912   9.529  1.00  6.45           C
ATOM   3289  NE1 TRP A 205      16.676 -17.685   8.186  1.00  6.45           N
ATOM   3290  HE1 TRP A 205      16.329 -18.539   7.760  1.00  6.45           H
ATOM   3291  CE2 TRP A 205      16.096 -16.975   9.202  1.00  6.45           C
ATOM   3292  CE3 TRP A 205      16.637 -15.035  10.575  1.00  6.45           C
ATOM   3293  HE3 TRP A 205      17.306 -14.240  10.860  1.00  6.45           H
ATOM   3294  CZ2 TRP A 205      14.873 -17.168   9.877  1.00  6.45           C
ATOM   3295  HZ2 TRP A 205      14.220 -17.988   9.616  1.00  6.45           H
ATOM   3296  CZ3 TRP A 205      15.394 -15.206  11.239  1.00  6.45           C
ATOM   3297  HZ3 TRP A 205      15.107 -14.526  12.029  1.00  6.45           H
ATOM   3298  CH2 TRP A 205      14.528 -16.279  10.881  1.00  6.45           C
ATOM   3299  HH2 TRP A 205      13.589 -16.404  11.404  1.00  6.45           H
ATOM   3300  N   HIS A 206      18.196 -12.248   9.192  1.00-15.19           N
ATOM   3301  H   HIS A 206      19.162 -12.170   9.490  1.00-15.19           H
ATOM   3302  CA  HIS A 206      17.153 -11.509   9.899  1.00-15.19           C
ATOM   3303  HA  HIS A 206      16.329 -12.188  10.120  1.00-15.19           H
ATOM   3304  C   HIS A 206      16.594 -10.406   9.011  1.00-15.19           C
ATOM   3305  O   HIS A 206      15.396 -10.131   9.055  1.00-15.19           O
ATOM   3306  CB  HIS A 206      17.676 -10.953  11.222  1.00-15.19           C
ATOM   3307 1HB  HIS A 206      18.578 -10.378  11.030  1.00-15.19           H
ATOM   3308 2HB  HIS A 206      16.918 -10.293  11.640  1.00-15.19           H
ATOM   3309  CG  HIS A 206      17.985 -12.002  12.245  1.00-15.19           C
ATOM   3310  ND1 HIS A 206      19.195 -12.664  12.298  1.00-15.19           N
ATOM   3311  CD2 HIS A 206      17.230 -12.473  13.274  1.00-15.19           C
ATOM   3312  HD2 HIS A 206      16.226 -12.141  13.496  1.00-15.19           H
ATOM   3313  CE1 HIS A 206      19.110 -13.514  13.364  1.00-15.19           C
ATOM   3314  HE1 HIS A 206      19.905 -14.183  13.668  1.00-15.19           H
ATOM   3315  NE2 HIS A 206      17.921 -13.412  13.997  1.00-15.19           N
ATOM   3316  HE2 HIS A 206      17.613 -13.924  14.821  1.00-15.19           H
ATOM   3317  N   GLN A 207      17.418  -9.839   8.140  1.00-11.81           N
ATOM   3318  H   GLN A 207      18.408 -10.075   8.146  1.00-11.81           H
ATOM   3319  CA  GLN A 207      16.915  -8.904   7.133  1.00-11.81           C
ATOM   3320  HA  GLN A 207      16.328  -8.125   7.622  1.00-11.81           H
ATOM   3321  C   GLN A 207      16.012  -9.621   6.134  1.00-11.81           C
ATOM   3322  O   GLN A 207      14.969  -9.099   5.764  1.00-11.81           O
ATOM   3323  CB  GLN A 207      18.051  -8.258   6.340  1.00-11.81           C
ATOM   3324 1HB  GLN A 207      18.704  -9.043   5.962  1.00-11.81           H
ATOM   3325 2HB  GLN A 207      17.611  -7.743   5.486  1.00-11.81           H
ATOM   3326  CG  GLN A 207      18.886  -7.250   7.103  1.00-11.81           C
ATOM   3327 1HG  GLN A 207      18.253  -6.432   7.446  1.00-11.81           H
ATOM   3328 2HG  GLN A 207      19.331  -7.737   7.963  1.00-11.81           H
ATOM   3329  CD  GLN A 207      19.992  -6.702   6.245  1.00-11.81           C
ATOM   3330  OE1 GLN A 207      19.754  -6.096   5.205  1.00-11.81           O
ATOM   3331  NE2 GLN A 207      21.209  -6.957   6.633  1.00-11.81           N
ATOM   3332 1HE2 GLN A 207      21.972  -6.737   6.011  1.00-11.81           H
ATOM   3333 2HE2 GLN A 207      21.368  -7.384   7.534  1.00-11.81           H
ATOM   3334  N   ALA A 208      16.384 -10.816   5.698  1.00-12.35           N
ATOM   3335  H   ALA A 208      17.268 -11.218   6.002  1.00-12.35           H
ATOM   3336  CA  ALA A 208      15.580 -11.559   4.732  1.00-12.35           C
ATOM   3337  HA  ALA A 208      15.409 -10.917   3.868  1.00-12.35           H
ATOM   3338  C   ALA A 208      14.214 -11.931   5.324  1.00-12.35           C
ATOM   3339  O   ALA A 208      13.176 -11.794   4.674  1.00-12.35           O
ATOM   3340  CB  ALA A 208      16.359 -12.806   4.289  1.00-12.35           C
ATOM   3341 1HB  ALA A 208      17.297 -12.507   3.822  1.00-12.35           H
ATOM   3342 2HB  ALA A 208      15.776 -13.381   3.574  1.00-12.35           H
ATOM   3343 3HB  ALA A 208      16.577 -13.439   5.150  1.00-12.35           H
ATOM   3344  N   PHE A 209      14.218 -12.336   6.586  1.00-21.64           N
ATOM   3345  H   PHE A 209      15.110 -12.450   7.065  1.00-21.64           H
ATOM   3346  CA  PHE A 209      12.989 -12.659   7.305  1.00-21.64           C
ATOM   3347  HA  PHE A 209      12.432 -13.414   6.750  1.00-21.64           H
ATOM   3348  C   PHE A 209      12.112 -11.413   7.429  1.00-21.64           C
ATOM   3349  O   PHE A 209      10.914 -11.448   7.138  1.00-21.64           O
ATOM   3350  CB  PHE A 209      13.342 -13.210   8.692  1.00-21.64           C
ATOM   3351 1HB  PHE A 209      13.973 -14.091   8.568  1.00-21.64           H
ATOM   3352 2HB  PHE A 209      13.912 -12.458   9.236  1.00-21.64           H
ATOM   3353  CG  PHE A 209      12.142 -13.585   9.519  1.00-21.64           C
ATOM   3354  CD1 PHE A 209      11.583 -14.872   9.429  1.00-21.64           C
ATOM   3355  HD1 PHE A 209      12.025 -15.606   8.770  1.00-21.64           H
ATOM   3356  CD2 PHE A 209      11.558 -12.646  10.389  1.00-21.64           C
ATOM   3357  HD2 PHE A 209      11.984 -11.657  10.477  1.00-21.64           H
ATOM   3358  CE1 PHE A 209      10.435 -15.219  10.190  1.00-21.64           C
ATOM   3359  HE1 PHE A 209      10.011 -16.210  10.109  1.00-21.64           H
ATOM   3360  CE2 PHE A 209      10.407 -12.972  11.147  1.00-21.64           C
ATOM   3361  HE2 PHE A 209       9.961 -12.234  11.797  1.00-21.64           H
ATOM   3362  CZ  PHE A 209       9.838 -14.262  11.041  1.00-21.64           C
ATOM   3363  HZ  PHE A 209       8.954 -14.515  11.609  1.00-21.64           H
ATOM   3364  N   TYR A 210      12.713 -10.294   7.812  1.00 -7.72           N
ATOM   3365  H   TYR A 210      13.705 -10.305   8.037  1.00 -7.72           H
ATOM   3366  CA  TYR A 210      11.982  -9.035   7.927  1.00 -7.72           C
ATOM   3367  HA  TYR A 210      11.138  -9.174   8.602  1.00 -7.72           H
ATOM   3368  C   TYR A 210      11.430  -8.569   6.585  1.00 -7.72           C
ATOM   3369  O   TYR A 210      10.308  -8.073   6.500  1.00 -7.72           O
ATOM   3370  CB  TYR A 210      12.895  -7.947   8.495  1.00 -7.72           C
ATOM   3371 1HB  TYR A 210      13.215  -8.240   9.494  1.00 -7.72           H
ATOM   3372 2HB  TYR A 210      13.778  -7.855   7.863  1.00 -7.72           H
ATOM   3373  CG  TYR A 210      12.214  -6.600   8.564  1.00 -7.72           C
ATOM   3374  CD1 TYR A 210      11.066  -6.414   9.361  1.00 -7.72           C
ATOM   3375  HD1 TYR A 210      10.672  -7.233   9.946  1.00 -7.72           H
ATOM   3376  CD2 TYR A 210      12.699  -5.505   7.816  1.00 -7.72           C
ATOM   3377  HD2 TYR A 210      13.581  -5.621   7.199  1.00 -7.72           H
ATOM   3378  CE1 TYR A 210      10.407  -5.164   9.400  1.00 -7.72           C
ATOM   3379  HE1 TYR A 210       9.522  -5.032  10.001  1.00 -7.72           H
ATOM   3380  CE2 TYR A 210      12.049  -4.241   7.876  1.00 -7.72           C
ATOM   3381  HE2 TYR A 210      12.439  -3.402   7.320  1.00 -7.72           H
ATOM   3382  CZ  TYR A 210      10.910  -4.089   8.672  1.00 -7.72           C
ATOM   3383  OH  TYR A 210      10.282  -2.877   8.765  1.00 -7.72           O
ATOM   3384  HH  TYR A 210      10.712  -2.210   8.214  1.00 -7.72           H
ATOM   3385  N   ASN A 211      12.192  -8.747   5.518  1.00 -9.46           N
ATOM   3386  H   ASN A 211      13.126  -9.139   5.626  1.00 -9.46           H
ATOM   3387  CA  ASN A 211      11.728  -8.359   4.192  1.00 -9.46           C
ATOM   3388  HA  ASN A 211      11.425  -7.313   4.219  1.00 -9.46           H
ATOM   3389  C   ASN A 211      10.505  -9.173   3.800  1.00 -9.46           C
ATOM   3390  O   ASN A 211       9.511  -8.604   3.362  1.00 -9.46           O
ATOM   3391  CB  ASN A 211      12.835  -8.536   3.149  1.00 -9.46           C
ATOM   3392 1HB  ASN A 211      13.274  -9.527   3.250  1.00 -9.46           H
ATOM   3393 2HB  ASN A 211      12.396  -8.456   2.159  1.00 -9.46           H
ATOM   3394  CG  ASN A 211      13.919  -7.497   3.268  1.00 -9.46           C
ATOM   3395  OD1 ASN A 211      13.702  -6.398   3.773  1.00 -9.46           O
ATOM   3396  ND2 ASN A 211      15.089  -7.821   2.799  1.00 -9.46           N
ATOM   3397 1HD2 ASN A 211      15.852  -7.164   2.881  1.00 -9.46           H
ATOM   3398 2HD2 ASN A 211      15.242  -8.722   2.380  1.00 -9.46           H
ATOM   3399  N   PHE A 212      10.531 -10.484   3.990  1.00 -3.23           N
ATOM   3400  H   PHE A 212      11.369 -10.940   4.347  1.00 -3.23           H
ATOM   3401  CA  PHE A 212       9.361 -11.293   3.652  1.00 -3.23           C
ATOM   3402  HA  PHE A 212       9.101 -11.088   2.615  1.00 -3.23           H
ATOM   3403  C   PHE A 212       8.148 -10.956   4.518  1.00 -3.23           C
ATOM   3404  O   PHE A 212       7.026 -10.853   4.010  1.00 -3.23           O
ATOM   3405  CB  PHE A 212       9.685 -12.778   3.775  1.00 -3.23           C
ATOM   3406 1HB  PHE A 212      10.544 -12.992   3.144  1.00 -3.23           H
ATOM   3407 2HB  PHE A 212       9.957 -12.998   4.808  1.00 -3.23           H
ATOM   3408  CG  PHE A 212       8.549 -13.682   3.366  1.00 -3.23           C
ATOM   3409  CD1 PHE A 212       7.771 -13.416   2.216  1.00 -3.23           C
ATOM   3410  HD1 PHE A 212       7.992 -12.563   1.593  1.00 -3.23           H
ATOM   3411  CD2 PHE A 212       8.256 -14.821   4.133  1.00 -3.23           C
ATOM   3412  HD2 PHE A 212       8.848 -15.041   5.009  1.00 -3.23           H
ATOM   3413  CE1 PHE A 212       6.700 -14.268   1.851  1.00 -3.23           C
ATOM   3414  HE1 PHE A 212       6.105 -14.049   0.975  1.00 -3.23           H
ATOM   3415  CE2 PHE A 212       7.207 -15.696   3.767  1.00 -3.23           C
ATOM   3416  HE2 PHE A 212       7.013 -16.581   4.357  1.00 -3.23           H
ATOM   3417  CZ  PHE A 212       6.419 -15.411   2.630  1.00 -3.23           C
ATOM   3418  HZ  PHE A 212       5.607 -16.067   2.354  1.00 -3.23           H
ATOM   3419  N   PHE A 213       8.371 -10.704   5.802  1.00 14.93           N
ATOM   3420  H   PHE A 213       9.306 -10.830   6.182  1.00 14.93           H
ATOM   3421  CA  PHE A 213       7.307 -10.233   6.691  1.00 14.93           C
ATOM   3422  HA  PHE A 213       6.519 -10.984   6.748  1.00 14.93           H
ATOM   3423  C   PHE A 213       6.692  -8.955   6.120  1.00 14.93           C
ATOM   3424  O   PHE A 213       5.473  -8.844   6.005  1.00 14.93           O
ATOM   3425  CB  PHE A 213       7.876  -9.994   8.100  1.00 14.93           C
ATOM   3426 1HB  PHE A 213       7.814 -10.923   8.666  1.00 14.93           H
ATOM   3427 2HB  PHE A 213       8.925  -9.726   8.007  1.00 14.93           H
ATOM   3428  CG  PHE A 213       7.186  -8.892   8.867  1.00 14.93           C
ATOM   3429  CD1 PHE A 213       5.990  -9.134   9.565  1.00 14.93           C
ATOM   3430  HD1 PHE A 213       5.558 -10.125   9.565  1.00 14.93           H
ATOM   3431  CD2 PHE A 213       7.731  -7.592   8.881  1.00 14.93           C
ATOM   3432  HD2 PHE A 213       8.653  -7.391   8.356  1.00 14.93           H
ATOM   3433  CE1 PHE A 213       5.336  -8.085  10.267  1.00 14.93           C
ATOM   3434  HE1 PHE A 213       4.419  -8.283  10.800  1.00 14.93           H
ATOM   3435  CE2 PHE A 213       7.079  -6.534   9.555  1.00 14.93           C
ATOM   3436  HE2 PHE A 213       7.491  -5.536   9.527  1.00 14.93           H
ATOM   3437  CZ  PHE A 213       5.886  -6.779  10.253  1.00 14.93           C
ATOM   3438  HZ  PHE A 213       5.398  -5.971  10.776  1.00 14.93           H
ATOM   3439  N   THR A 214       7.529  -8.022   5.695  1.00-21.49           N
ATOM   3440  H   THR A 214       8.530  -8.176   5.775  1.00-21.49           H
ATOM   3441  CA  THR A 214       7.049  -6.748   5.172  1.00-21.49           C
ATOM   3442  HA  THR A 214       6.385  -6.306   5.914  1.00-21.49           H
ATOM   3443  C   THR A 214       6.254  -6.942   3.882  1.00-21.49           C
ATOM   3444  O   THR A 214       5.151  -6.426   3.750  1.00-21.49           O
ATOM   3445  CB  THR A 214       8.235  -5.779   4.919  1.00-21.49           C
ATOM   3446  HB  THR A 214       8.857  -6.165   4.112  1.00-21.49           H
ATOM   3447  OG1 THR A 214       9.029  -5.667   6.106  1.00-21.49           O
ATOM   3448  HG1 THR A 214       9.426  -6.527   6.299  1.00-21.49           H
ATOM   3449  CG2 THR A 214       7.773  -4.383   4.573  1.00-21.49           C
ATOM   3450 1HG2 THR A 214       8.637  -3.722   4.519  1.00-21.49           H
ATOM   3451 2HG2 THR A 214       7.093  -4.019   5.343  1.00-21.49           H
ATOM   3452 3HG2 THR A 214       7.264  -4.387   3.611  1.00-21.49           H
ATOM   3453  N   PHE A 215       6.772  -7.703   2.927  1.00 11.82           N
ATOM   3454  H   PHE A 215       7.677  -8.151   3.065  1.00 11.82           H
ATOM   3455  CA  PHE A 215       6.080  -7.849   1.646  1.00 11.82           C
ATOM   3456  HA  PHE A 215       5.796  -6.855   1.302  1.00 11.82           H
ATOM   3457  C   PHE A 215       4.794  -8.662   1.756  1.00 11.82           C
ATOM   3458  O   PHE A 215       3.800  -8.368   1.091  1.00 11.82           O
ATOM   3459  CB  PHE A 215       7.008  -8.467   0.595  1.00 11.82           C
ATOM   3460 1HB  PHE A 215       7.297  -9.468   0.917  1.00 11.82           H
ATOM   3461 2HB  PHE A 215       6.459  -8.549  -0.340  1.00 11.82           H
ATOM   3462  CG  PHE A 215       8.250  -7.656   0.339  1.00 11.82           C
ATOM   3463  CD1 PHE A 215       8.162  -6.279   0.049  1.00 11.82           C
ATOM   3464  HD1 PHE A 215       7.194  -5.805  -0.048  1.00 11.82           H
ATOM   3465  CD2 PHE A 215       9.518  -8.261   0.395  1.00 11.82           C
ATOM   3466  HD2 PHE A 215       9.602  -9.322   0.579  1.00 11.82           H
ATOM   3467  CE1 PHE A 215       9.331  -5.496  -0.109  1.00 11.82           C
ATOM   3468  HE1 PHE A 215       9.249  -4.438  -0.322  1.00 11.82           H
ATOM   3469  CE2 PHE A 215      10.695  -7.491   0.233  1.00 11.82           C
ATOM   3470  HE2 PHE A 215      11.662  -7.970   0.262  1.00 11.82           H
ATOM   3471  CZ  PHE A 215      10.603  -6.103   0.003  1.00 11.82           C
ATOM   3472  HZ  PHE A 215      11.500  -5.511  -0.112  1.00 11.82           H
ATOM   3473  N   SER A 216       4.766  -9.664   2.621  1.00-23.57           N
ATOM   3474  H   SER A 216       5.598  -9.914   3.152  1.00-23.57           H
ATOM   3475  CA  SER A 216       3.533 -10.425   2.800  1.00-23.57           C
ATOM   3476  HA  SER A 216       3.152 -10.693   1.815  1.00-23.57           H
ATOM   3477  C   SER A 216       2.472  -9.566   3.491  1.00-23.57           C
ATOM   3478  O   SER A 216       1.299  -9.630   3.117  1.00-23.57           O
ATOM   3479  CB  SER A 216       3.790 -11.723   3.567  1.00-23.57           C
ATOM   3480 1HB  SER A 216       2.849 -12.265   3.674  1.00-23.57           H
ATOM   3481 2HB  SER A 216       4.490 -12.339   3.002  1.00-23.57           H
ATOM   3482  OG  SER A 216       4.337 -11.467   4.848  1.00-23.57           O
ATOM   3483  HG  SER A 216       5.280 -11.272   4.742  1.00-23.57           H
ATOM   3484  N   CYS A 217       2.862  -8.716   4.434  1.00 -3.99           N
ATOM   3485  H   CYS A 217       3.833  -8.697   4.736  1.00 -3.99           H
ATOM   3486  CA  CYS A 217       1.908  -7.812   5.079  1.00 -3.99           C
ATOM   3487  HA  CYS A 217       1.018  -8.381   5.340  1.00 -3.99           H
ATOM   3488  C   CYS A 217       1.458  -6.664   4.178  1.00 -3.99           C
ATOM   3489  O   CYS A 217       0.371  -6.131   4.369  1.00 -3.99           O
ATOM   3490  CB  CYS A 217       2.494  -7.224   6.366  1.00 -3.99           C
ATOM   3491 1HB  CYS A 217       3.421  -6.699   6.128  1.00 -3.99           H
ATOM   3492 2HB  CYS A 217       1.784  -6.497   6.763  1.00 -3.99           H
ATOM   3493  SG  CYS A 217       2.823  -8.456   7.648  1.00 -3.99           S
ATOM   3494  HG  CYS A 217       3.965  -8.911   7.103  1.00 -3.99           H
ATOM   3495  N   LEU A 218       2.279  -6.273   3.214  1.00 -5.90           N
ATOM   3496  H   LEU A 218       3.210  -6.673   3.155  1.00 -5.90           H
ATOM   3497  CA  LEU A 218       1.902  -5.228   2.262  1.00 -5.90           C
ATOM   3498  HA  LEU A 218       1.333  -4.458   2.783  1.00 -5.90           H
ATOM   3499  C   LEU A 218       1.040  -5.721   1.104  1.00 -5.90           C
ATOM   3500  O   LEU A 218       0.258  -4.951   0.554  1.00 -5.90           O
ATOM   3501  CB  LEU A 218       3.156  -4.595   1.652  1.00 -5.90           C
ATOM   3502 1HB  LEU A 218       3.835  -5.403   1.385  1.00 -5.90           H
ATOM   3503 2HB  LEU A 218       2.856  -4.111   0.727  1.00 -5.90           H
ATOM   3504  CG  LEU A 218       3.942  -3.544   2.444  1.00 -5.90           C
ATOM   3505  HG  LEU A 218       4.180  -3.933   3.433  1.00 -5.90           H
ATOM   3506  CD1 LEU A 218       5.244  -3.254   1.698  1.00 -5.90           C
ATOM   3507 1HD1 LEU A 218       5.812  -2.492   2.228  1.00 -5.90           H
ATOM   3508 2HD1 LEU A 218       5.028  -2.905   0.687  1.00 -5.90           H
ATOM   3509 3HD1 LEU A 218       5.841  -4.164   1.642  1.00 -5.90           H
ATOM   3510  CD2 LEU A 218       3.133  -2.255   2.595  1.00 -5.90           C
ATOM   3511 1HD2 LEU A 218       3.715  -1.517   3.142  1.00 -5.90           H
ATOM   3512 2HD2 LEU A 218       2.220  -2.451   3.154  1.00 -5.90           H
ATOM   3513 3HD2 LEU A 218       2.871  -1.855   1.615  1.00 -5.90           H
ATOM   3514  N   PHE A 219       1.212  -6.967   0.684  1.00 16.20           N
ATOM   3515  H   PHE A 219       1.911  -7.547   1.132  1.00 16.20           H
ATOM   3516  CA  PHE A 219       0.492  -7.482  -0.487  1.00 16.20           C
ATOM   3517  HA  PHE A 219      -0.159  -6.700  -0.874  1.00 16.20           H
ATOM   3518  C   PHE A 219      -0.388  -8.702  -0.260  1.00 16.20           C
ATOM   3519  O   PHE A 219      -1.578  -8.672  -0.570  1.00 16.20           O
ATOM   3520  CB  PHE A 219       1.506  -7.815  -1.582  1.00 16.20           C
ATOM   3521 1HB  PHE A 219       2.082  -6.918  -1.801  1.00 16.20           H
ATOM   3522 2HB  PHE A 219       2.189  -8.576  -1.209  1.00 16.20           H
ATOM   3523  CG  PHE A 219       0.883  -8.307  -2.861  1.00 16.20           C
ATOM   3524  CD1 PHE A 219       0.014  -7.484  -3.591  1.00 16.20           C
ATOM   3525  HD1 PHE A 219      -0.230  -6.502  -3.216  1.00 16.20           H
ATOM   3526  CD2 PHE A 219       1.175  -9.591  -3.351  1.00 16.20           C
ATOM   3527  HD2 PHE A 219       1.843 -10.236  -2.799  1.00 16.20           H
ATOM   3528  CE1 PHE A 219      -0.544  -7.917  -4.818  1.00 16.20           C
ATOM   3529  HE1 PHE A 219      -1.199  -7.263  -5.373  1.00 16.20           H
ATOM   3530  CE2 PHE A 219       0.623 -10.048  -4.574  1.00 16.20           C
ATOM   3531  HE2 PHE A 219       0.869 -11.032  -4.945  1.00 16.20           H
ATOM   3532  CZ  PHE A 219      -0.237  -9.204  -5.310  1.00 16.20           C
ATOM   3533  HZ  PHE A 219      -0.651  -9.537  -6.249  1.00 16.20           H
ATOM   3534  N   ILE A 220       0.176  -9.781   0.263  1.00 -0.50           N
ATOM   3535  H   ILE A 220       1.133  -9.743   0.584  1.00 -0.50           H
ATOM   3536  CA  ILE A 220      -0.555 -11.047   0.332  1.00 -0.50           C
ATOM   3537  HA  ILE A 220      -0.994 -11.242  -0.645  1.00 -0.50           H
ATOM   3538  C   ILE A 220      -1.706 -10.945   1.318  1.00 -0.50           C
ATOM   3539  O   ILE A 220      -2.835 -11.296   0.979  1.00 -0.50           O
ATOM   3540  CB  ILE A 220       0.375 -12.240   0.721  1.00 -0.50           C
ATOM   3541  HB  ILE A 220       0.847 -12.004   1.674  1.00 -0.50           H
ATOM   3542  CG1 ILE A 220       1.490 -12.425  -0.328  1.00 -0.50           C
ATOM   3543 1HG1 ILE A 220       2.062 -11.501  -0.400  1.00 -0.50           H
ATOM   3544 2HG1 ILE A 220       2.166 -13.198   0.037  1.00 -0.50           H
ATOM   3545  CG2 ILE A 220      -0.422 -13.560   0.902  1.00 -0.50           C
ATOM   3546 1HG2 ILE A 220       0.267 -14.392   1.059  1.00 -0.50           H
ATOM   3547 2HG2 ILE A 220      -1.039 -13.766   0.026  1.00 -0.50           H
ATOM   3548 3HG2 ILE A 220      -1.068 -13.488   1.778  1.00 -0.50           H
ATOM   3549  CD1 ILE A 220       1.037 -12.829  -1.754  1.00 -0.50           C
ATOM   3550 1HD1 ILE A 220       1.911 -12.892  -2.401  1.00 -0.50           H
ATOM   3551 2HD1 ILE A 220       0.353 -12.087  -2.164  1.00 -0.50           H
ATOM   3552 3HD1 ILE A 220       0.552 -13.803  -1.735  1.00 -0.50           H
ATOM   3553  N   ILE A 221      -1.443 -10.452   2.518  1.00 13.85           N
ATOM   3554  H   ILE A 221      -0.497 -10.153   2.748  1.00 13.85           H
ATOM   3555  CA  ILE A 221      -2.492 -10.345   3.530  1.00 13.85           C
ATOM   3556  HA  ILE A 221      -2.955 -11.325   3.600  1.00 13.85           H
ATOM   3557  C   ILE A 221      -3.608  -9.382   3.102  1.00 13.85           C
ATOM   3558  O   ILE A 221      -4.774  -9.797   3.116  1.00 13.85           O
ATOM   3559  CB  ILE A 221      -1.915 -10.019   4.949  1.00 13.85           C
ATOM   3560  HB  ILE A 221      -1.370  -9.077   4.904  1.00 13.85           H
ATOM   3561  CG1 ILE A 221      -0.936 -11.135   5.375  1.00 13.85           C
ATOM   3562 1HG1 ILE A 221      -1.495 -12.066   5.468  1.00 13.85           H
ATOM   3563 2HG1 ILE A 221      -0.191 -11.275   4.594  1.00 13.85           H
ATOM   3564  CG2 ILE A 221      -3.056  -9.871   5.993  1.00 13.85           C
ATOM   3565 1HG2 ILE A 221      -2.643  -9.601   6.965  1.00 13.85           H
ATOM   3566 2HG2 ILE A 221      -3.605 -10.810   6.086  1.00 13.85           H
ATOM   3567 3HG2 ILE A 221      -3.743  -9.081   5.692  1.00 13.85           H
ATOM   3568  CD1 ILE A 221      -0.184 -10.900   6.689  1.00 13.85           C
ATOM   3569 1HD1 ILE A 221       0.565 -11.680   6.818  1.00 13.85           H
ATOM   3570 2HD1 ILE A 221      -0.872 -10.940   7.533  1.00 13.85           H
ATOM   3571 3HD1 ILE A 221       0.313  -9.932   6.671  1.00 13.85           H
ATOM   3572  N   PRO A 222      -3.303  -8.125   2.706  1.00 12.75           N
ATOM   3573  CA  PRO A 222      -4.468  -7.323   2.312  1.00 12.75           C
ATOM   3574  HA  PRO A 222      -5.127  -7.210   3.169  1.00 12.75           H
ATOM   3575  C   PRO A 222      -5.268  -7.870   1.137  1.00 12.75           C
ATOM   3576  O   PRO A 222      -6.500  -7.912   1.199  1.00 12.75           O
ATOM   3577  CB  PRO A 222      -3.850  -5.968   1.941  1.00 12.75           C
ATOM   3578 1HB  PRO A 222      -3.633  -5.927   0.874  1.00 12.75           H
ATOM   3579 2HB  PRO A 222      -4.509  -5.147   2.221  1.00 12.75           H
ATOM   3580  CG  PRO A 222      -2.599  -5.916   2.713  1.00 12.75           C
ATOM   3581 1HG  PRO A 222      -1.901  -5.198   2.284  1.00 12.75           H
ATOM   3582 2HG  PRO A 222      -2.811  -5.674   3.756  1.00 12.75           H
ATOM   3583  CD  PRO A 222      -2.077  -7.312   2.597  1.00 12.75           C
ATOM   3584 1HD  PRO A 222      -1.602  -7.459   1.629  1.00 12.75           H
ATOM   3585 2HD  PRO A 222      -1.384  -7.531   3.405  1.00 12.75           H
ATOM   3586  N   LEU A 223      -4.596  -8.328   0.087  1.00-10.37           N
ATOM   3587  H   LEU A 223      -3.580  -8.312   0.070  1.00-10.37           H
ATOM   3588  CA  LEU A 223      -5.310  -8.826  -1.083  1.00-10.37           C
ATOM   3589  HA  LEU A 223      -6.004  -8.051  -1.406  1.00-10.37           H
ATOM   3590  C   LEU A 223      -6.125 -10.067  -0.747  1.00-10.37           C
ATOM   3591  O   LEU A 223      -7.269 -10.175  -1.167  1.00-10.37           O
ATOM   3592  CB  LEU A 223      -4.336  -9.121  -2.227  1.00-10.37           C
ATOM   3593 1HB  LEU A 223      -3.744  -8.224  -2.399  1.00-10.37           H
ATOM   3594 2HB  LEU A 223      -3.660  -9.910  -1.902  1.00-10.37           H
ATOM   3595  CG  LEU A 223      -4.950  -9.550  -3.569  1.00-10.37           C
ATOM   3596  HG  LEU A 223      -5.462 -10.497  -3.419  1.00-10.37           H
ATOM   3597  CD1 LEU A 223      -5.964  -8.545  -4.129  1.00-10.37           C
ATOM   3598 1HD1 LEU A 223      -6.311  -8.882  -5.105  1.00-10.37           H
ATOM   3599 2HD1 LEU A 223      -5.505  -7.562  -4.235  1.00-10.37           H
ATOM   3600 3HD1 LEU A 223      -6.824  -8.475  -3.465  1.00-10.37           H
ATOM   3601  CD2 LEU A 223      -3.836  -9.771  -4.582  1.00-10.37           C
ATOM   3602 1HD2 LEU A 223      -4.261 -10.140  -5.516  1.00-10.37           H
ATOM   3603 2HD2 LEU A 223      -3.128 -10.505  -4.199  1.00-10.37           H
ATOM   3604 3HD2 LEU A 223      -3.316  -8.832  -4.775  1.00-10.37           H
ATOM   3605  N   PHE A 224      -5.590 -10.966   0.067  1.00 -8.58           N
ATOM   3606  H   PHE A 224      -4.644 -10.840   0.418  1.00 -8.58           H
ATOM   3607  CA  PHE A 224      -6.342 -12.153   0.473  1.00 -8.58           C
ATOM   3608  HA  PHE A 224      -6.611 -12.732  -0.410  1.00 -8.58           H
ATOM   3609  C   PHE A 224      -7.630 -11.776   1.185  1.00 -8.58           C
ATOM   3610  O   PHE A 224      -8.686 -12.353   0.922  1.00 -8.58           O
ATOM   3611  CB  PHE A 224      -5.503 -13.019   1.416  1.00 -8.58           C
ATOM   3612 1HB  PHE A 224      -4.658 -13.430   0.862  1.00 -8.58           H
ATOM   3613 2HB  PHE A 224      -5.115 -12.386   2.213  1.00 -8.58           H
ATOM   3614  CG  PHE A 224      -6.277 -14.136   2.057  1.00 -8.58           C
ATOM   3615  CD1 PHE A 224      -6.724 -15.229   1.297  1.00 -8.58           C
ATOM   3616  HD1 PHE A 224      -6.492 -15.285   0.244  1.00 -8.58           H
ATOM   3617  CD2 PHE A 224      -6.590 -14.082   3.429  1.00 -8.58           C
ATOM   3618  HD2 PHE A 224      -6.253 -13.246   4.026  1.00 -8.58           H
ATOM   3619  CE1 PHE A 224      -7.493 -16.253   1.892  1.00 -8.58           C
ATOM   3620  HE1 PHE A 224      -7.859 -17.072   1.293  1.00 -8.58           H
ATOM   3621  CE2 PHE A 224      -7.332 -15.117   4.044  1.00 -8.58           C
ATOM   3622  HE2 PHE A 224      -7.550 -15.075   5.101  1.00 -8.58           H
ATOM   3623  CZ  PHE A 224      -7.796 -16.197   3.268  1.00 -8.58           C
ATOM   3624  HZ  PHE A 224      -8.389 -16.977   3.722  1.00 -8.58           H
ATOM   3625  N   ILE A 225      -7.576 -10.797   2.075  1.00 -7.65           N
ATOM   3626  H   ILE A 225      -6.701 -10.311   2.258  1.00 -7.65           H
ATOM   3627  CA  ILE A 225      -8.782 -10.438   2.811  1.00 -7.65           C
ATOM   3628  HA  ILE A 225      -9.235 -11.355   3.177  1.00 -7.65           H
ATOM   3629  C   ILE A 225      -9.773  -9.806   1.836  1.00 -7.65           C
ATOM   3630  O   ILE A 225     -10.947 -10.168   1.842  1.00 -7.65           O
ATOM   3631  CB  ILE A 225      -8.496  -9.532   4.040  1.00 -7.65           C
ATOM   3632  HB  ILE A 225      -8.027  -8.609   3.700  1.00 -7.65           H
ATOM   3633  CG1 ILE A 225      -7.548 -10.254   5.022  1.00 -7.65           C
ATOM   3634 1HG1 ILE A 225      -8.101 -11.056   5.512  1.00 -7.65           H
ATOM   3635 2HG1 ILE A 225      -6.734 -10.712   4.467  1.00 -7.65           H
ATOM   3636  CG2 ILE A 225      -9.824  -9.202   4.766  1.00 -7.65           C
ATOM   3637 1HG2 ILE A 225      -9.634  -8.657   5.689  1.00 -7.65           H
ATOM   3638 2HG2 ILE A 225     -10.364 -10.120   5.004  1.00 -7.65           H
ATOM   3639 3HG2 ILE A 225     -10.451  -8.576   4.129  1.00 -7.65           H
ATOM   3640  CD1 ILE A 225      -6.916  -9.364   6.103  1.00 -7.65           C
ATOM   3641 1HD1 ILE A 225      -6.225  -9.961   6.700  1.00 -7.65           H
ATOM   3642 2HD1 ILE A 225      -7.683  -8.954   6.759  1.00 -7.65           H
ATOM   3643 3HD1 ILE A 225      -6.364  -8.550   5.632  1.00 -7.65           H
ATOM   3644  N   MET A 226      -9.316  -8.938   0.945  1.00-14.42           N
ATOM   3645  H   MET A 226      -8.325  -8.696   0.936  1.00-14.42           H
ATOM   3646  CA  MET A 226     -10.210  -8.304  -0.029  1.00-14.42           C
ATOM   3647  HA  MET A 226     -11.015  -7.804   0.510  1.00-14.42           H
ATOM   3648  C   MET A 226     -10.852  -9.323  -0.979  1.00-14.42           C
ATOM   3649  O   MET A 226     -12.046  -9.232  -1.282  1.00-14.42           O
ATOM   3650  CB  MET A 226      -9.429  -7.256  -0.830  1.00-14.42           C
ATOM   3651 1HB  MET A 226      -8.554  -7.741  -1.263  1.00-14.42           H
ATOM   3652 2HB  MET A 226     -10.055  -6.885  -1.640  1.00-14.42           H
ATOM   3653  CG  MET A 226      -8.960  -6.068   0.014  1.00-14.42           C
ATOM   3654 1HG  MET A 226      -9.823  -5.471   0.305  1.00-14.42           H
ATOM   3655 2HG  MET A 226      -8.485  -6.446   0.917  1.00-14.42           H
ATOM   3656  SD  MET A 226      -7.757  -5.021  -0.837  1.00-14.42           S
ATOM   3657  CE  MET A 226      -8.730  -4.171  -2.063  1.00-14.42           C
ATOM   3658 1HE  MET A 226      -8.084  -3.496  -2.629  1.00-14.42           H
ATOM   3659 2HE  MET A 226      -9.512  -3.590  -1.575  1.00-14.42           H
ATOM   3660 3HE  MET A 226      -9.179  -4.892  -2.744  1.00-14.42           H
ATOM   3661  N   LEU A 227     -10.100 -10.326  -1.411  1.00-28.41           N
ATOM   3662  H   LEU A 227      -9.113 -10.362  -1.151  1.00-28.41           H
ATOM   3663  CA  LEU A 227     -10.638 -11.376  -2.279  1.00-28.41           C
ATOM   3664  HA  LEU A 227     -11.124 -10.910  -3.135  1.00-28.41           H
ATOM   3665  C   LEU A 227     -11.684 -12.224  -1.561  1.00-28.41           C
ATOM   3666  O   LEU A 227     -12.724 -12.543  -2.138  1.00-28.41           O
ATOM   3667  CB  LEU A 227      -9.515 -12.292  -2.782  1.00-28.41           C
ATOM   3668 1HB  LEU A 227      -8.948 -12.628  -1.914  1.00-28.41           H
ATOM   3669 2HB  LEU A 227      -9.979 -13.171  -3.230  1.00-28.41           H
ATOM   3670  CG  LEU A 227      -8.521 -11.724  -3.811  1.00-28.41           C
ATOM   3671  HG  LEU A 227      -8.119 -10.790  -3.431  1.00-28.41           H
ATOM   3672  CD1 LEU A 227      -7.362 -12.700  -4.001  1.00-28.41           C
ATOM   3673 1HD1 LEU A 227      -6.642 -12.279  -4.701  1.00-28.41           H
ATOM   3674 2HD1 LEU A 227      -7.726 -13.656  -4.379  1.00-28.41           H
ATOM   3675 3HD1 LEU A 227      -6.859 -12.858  -3.046  1.00-28.41           H
ATOM   3676  CD2 LEU A 227      -9.165 -11.438  -5.163  1.00-28.41           C
ATOM   3677 1HD2 LEU A 227      -8.415 -11.051  -5.853  1.00-28.41           H
ATOM   3678 2HD2 LEU A 227      -9.947 -10.689  -5.050  1.00-28.41           H
ATOM   3679 3HD2 LEU A 227      -9.597 -12.350  -5.573  1.00-28.41           H
ATOM   3680  N   ILE A 228     -11.449 -12.561  -0.301  1.00-12.67           N
ATOM   3681  H   ILE A 228     -10.564 -12.300   0.131  1.00-12.67           H
ATOM   3682  CA  ILE A 228     -12.430 -13.318   0.485  1.00-12.67           C
ATOM   3683  HA  ILE A 228     -12.772 -14.168  -0.102  1.00-12.67           H
ATOM   3684  C   ILE A 228     -13.660 -12.457   0.765  1.00-12.67           C
ATOM   3685  O   ILE A 228     -14.787 -12.950   0.737  1.00-12.67           O
ATOM   3686  CB  ILE A 228     -11.792 -13.851   1.804  1.00-12.67           C
ATOM   3687  HB  ILE A 228     -11.297 -13.012   2.293  1.00-12.67           H
ATOM   3688  CG1 ILE A 228     -10.730 -14.928   1.496  1.00-12.67           C
ATOM   3689 1HG1 ILE A 228      -9.969 -14.496   0.851  1.00-12.67           H
ATOM   3690 2HG1 ILE A 228     -10.250 -15.189   2.438  1.00-12.67           H
ATOM   3691  CG2 ILE A 228     -12.845 -14.410   2.793  1.00-12.67           C
ATOM   3692 1HG2 ILE A 228     -12.345 -14.888   3.639  1.00-12.67           H
ATOM   3693 2HG2 ILE A 228     -13.484 -15.142   2.296  1.00-12.67           H
ATOM   3694 3HG2 ILE A 228     -13.461 -13.596   3.173  1.00-12.67           H
ATOM   3695  CD1 ILE A 228     -11.208 -16.247   0.836  1.00-12.67           C
ATOM   3696 1HD1 ILE A 228     -10.348 -16.900   0.686  1.00-12.67           H
ATOM   3697 2HD1 ILE A 228     -11.661 -16.045  -0.135  1.00-12.67           H
ATOM   3698 3HD1 ILE A 228     -11.925 -16.759   1.477  1.00-12.67           H
ATOM   3699  N   CYS A 229     -13.491 -11.159   0.963  1.00 -9.39           N
ATOM   3700  H   CYS A 229     -12.553 -10.765   1.001  1.00 -9.39           H
ATOM   3701  CA  CYS A 229     -14.648 -10.284   1.123  1.00 -9.39           C
ATOM   3702  HA  CYS A 229     -15.263 -10.660   1.941  1.00 -9.39           H
ATOM   3703  C   CYS A 229     -15.504 -10.290  -0.140  1.00 -9.39           C
ATOM   3704  O   CYS A 229     -16.726 -10.413  -0.055  1.00 -9.39           O
ATOM   3705  CB  CYS A 229     -14.203  -8.866   1.461  1.00 -9.39           C
ATOM   3706 1HB  CYS A 229     -13.510  -8.508   0.699  1.00 -9.39           H
ATOM   3707 2HB  CYS A 229     -15.080  -8.217   1.466  1.00 -9.39           H
ATOM   3708  SG  CYS A 229     -13.414  -8.781   3.077  1.00 -9.39           S
ATOM   3709  HG  CYS A 229     -12.293  -9.431   2.736  1.00 -9.39           H
ATOM   3710  N   ASN A 230     -14.878 -10.242  -1.310  1.00-17.88           N
ATOM   3711  H   ASN A 230     -13.867 -10.127  -1.343  1.00-17.88           H
ATOM   3712  CA  ASN A 230     -15.635 -10.365  -2.557  1.00-17.88           C
ATOM   3713  HA  ASN A 230     -16.419  -9.608  -2.566  1.00-17.88           H
ATOM   3714  C   ASN A 230     -16.318 -11.721  -2.641  1.00-17.88           C
ATOM   3715  O   ASN A 230     -17.474 -11.798  -3.036  1.00-17.88           O
ATOM   3716  CB  ASN A 230     -14.742 -10.182  -3.788  1.00-17.88           C
ATOM   3717 1HB  ASN A 230     -13.816 -10.736  -3.659  1.00-17.88           H
ATOM   3718 2HB  ASN A 230     -15.264 -10.573  -4.661  1.00-17.88           H
ATOM   3719  CG  ASN A 230     -14.428  -8.746  -4.053  1.00-17.88           C
ATOM   3720  OD1 ASN A 230     -15.296  -7.903  -3.937  1.00-17.88           O
ATOM   3721  ND2 ASN A 230     -13.212  -8.446  -4.395  1.00-17.88           N
ATOM   3722 1HD2 ASN A 230     -12.959  -7.475  -4.494  1.00-17.88           H
ATOM   3723 2HD2 ASN A 230     -12.551  -9.180  -4.599  1.00-17.88           H
ATOM   3724  N   ALA A 231     -15.644 -12.784  -2.225  1.00-20.48           N
ATOM   3725  H   ALA A 231     -14.689 -12.677  -1.898  1.00-20.48           H
ATOM   3726  CA  ALA A 231     -16.230 -14.120  -2.260  1.00-20.48           C
ATOM   3727  HA  ALA A 231     -16.522 -14.334  -3.289  1.00-20.48           H
ATOM   3728  C   ALA A 231     -17.489 -14.221  -1.392  1.00-20.48           C
ATOM   3729  O   ALA A 231     -18.450 -14.877  -1.779  1.00-20.48           O
ATOM   3730  CB  ALA A 231     -15.188 -15.155  -1.831  1.00-20.48           C
ATOM   3731 1HB  ALA A 231     -14.277 -15.029  -2.417  1.00-20.48           H
ATOM   3732 2HB  ALA A 231     -15.579 -16.160  -2.001  1.00-20.48           H
ATOM   3733 3HB  ALA A 231     -14.953 -15.041  -0.773  1.00-20.48           H
ATOM   3734  N   LYS A 232     -17.520 -13.547  -0.248  1.00-16.72           N
ATOM   3735  H   LYS A 232     -16.678 -13.060   0.056  1.00-16.72           H
ATOM   3736  CA  LYS A 232     -18.725 -13.513   0.594  1.00-16.72           C
ATOM   3737  HA  LYS A 232     -19.081 -14.534   0.741  1.00-16.72           H
ATOM   3738  C   LYS A 232     -19.865 -12.714  -0.028  1.00-16.72           C
ATOM   3739  O   LYS A 232     -21.044 -13.034   0.153  1.00-16.72           O
ATOM   3740  CB  LYS A 232     -18.409 -12.906   1.962  1.00-16.72           C
ATOM   3741 1HB  LYS A 232     -17.967 -11.921   1.823  1.00-16.72           H
ATOM   3742 2HB  LYS A 232     -19.346 -12.793   2.504  1.00-16.72           H
ATOM   3743  CG  LYS A 232     -17.477 -13.760   2.802  1.00-16.72           C
ATOM   3744 1HG  LYS A 232     -17.896 -14.762   2.881  1.00-16.72           H
ATOM   3745 2HG  LYS A 232     -16.505 -13.825   2.320  1.00-16.72           H
ATOM   3746  CD  LYS A 232     -17.300 -13.192   4.201  1.00-16.72           C
ATOM   3747 1HD  LYS A 232     -16.923 -12.169   4.142  1.00-16.72           H
ATOM   3748 2HD  LYS A 232     -18.265 -13.196   4.709  1.00-16.72           H
ATOM   3749  CE  LYS A 232     -16.317 -14.060   4.972  1.00-16.72           C
ATOM   3750 1HE  LYS A 232     -16.627 -15.101   4.884  1.00-16.72           H
ATOM   3751 2HE  LYS A 232     -15.328 -13.965   4.520  1.00-16.72           H
ATOM   3752  NZ  LYS A 232     -16.232 -13.718   6.424  1.00-16.72           N
ATOM   3753 1HZ  LYS A 232     -15.597 -14.363   6.880  1.00-16.72           H
ATOM   3754 2HZ  LYS A 232     -17.140 -13.794   6.865  1.00-16.72           H
ATOM   3755 3HZ  LYS A 232     -15.870 -12.779   6.543  1.00-16.72           H
ATOM   3756  N   ILE A 233     -19.534 -11.670  -0.768  1.00 -7.43           N
ATOM   3757  H   ILE A 233     -18.556 -11.419  -0.879  1.00 -7.43           H
ATOM   3758  CA  ILE A 233     -20.560 -10.872  -1.439  1.00 -7.43           C
ATOM   3759  HA  ILE A 233     -21.373 -10.683  -0.738  1.00 -7.43           H
ATOM   3760  C   ILE A 233     -21.124 -11.709  -2.590  1.00 -7.43           C
ATOM   3761  O   ILE A 233     -22.344 -11.768  -2.767  1.00 -7.43           O
ATOM   3762  CB  ILE A 233     -20.006  -9.502  -1.930  1.00 -7.43           C
ATOM   3763  HB  ILE A 233     -19.150  -9.685  -2.578  1.00 -7.43           H
ATOM   3764  CG1 ILE A 233     -19.543  -8.657  -0.725  1.00 -7.43           C
ATOM   3765 1HG1 ILE A 233     -20.424  -8.316  -0.184  1.00 -7.43           H
ATOM   3766 2HG1 ILE A 233     -18.972  -9.286  -0.048  1.00 -7.43           H
ATOM   3767  CG2 ILE A 233     -21.083  -8.735  -2.725  1.00 -7.43           C
ATOM   3768 1HG2 ILE A 233     -20.718  -7.750  -3.014  1.00 -7.43           H
ATOM   3769 2HG2 ILE A 233     -21.990  -8.622  -2.134  1.00 -7.43           H
ATOM   3770 3HG2 ILE A 233     -21.328  -9.282  -3.634  1.00 -7.43           H
ATOM   3771  CD1 ILE A 233     -18.667  -7.437  -1.066  1.00 -7.43           C
ATOM   3772 1HD1 ILE A 233     -18.345  -6.955  -0.143  1.00 -7.43           H
ATOM   3773 2HD1 ILE A 233     -19.227  -6.718  -1.664  1.00 -7.43           H
ATOM   3774 3HD1 ILE A 233     -17.785  -7.758  -1.622  1.00 -7.43           H
ATOM   3775  N   ILE A 234     -20.265 -12.421  -3.311  1.00-19.55           N
ATOM   3776  H   ILE A 234     -19.265 -12.335  -3.133  1.00-19.55           H
ATOM   3777  CA  ILE A 234     -20.706 -13.330  -4.374  1.00-19.55           C
ATOM   3778  HA  ILE A 234     -21.323 -12.774  -5.079  1.00-19.55           H
ATOM   3779  C   ILE A 234     -21.568 -14.427  -3.760  1.00-19.55           C
ATOM   3780  O   ILE A 234     -22.639 -14.697  -4.270  1.00-19.55           O
ATOM   3781  CB  ILE A 234     -19.512 -13.978  -5.154  1.00-19.55           C
ATOM   3782  HB  ILE A 234     -18.859 -14.479  -4.439  1.00-19.55           H
ATOM   3783  CG1 ILE A 234     -18.706 -12.901  -5.900  1.00-19.55           C
ATOM   3784 1HG1 ILE A 234     -19.290 -12.566  -6.756  1.00-19.55           H
ATOM   3785 2HG1 ILE A 234     -18.573 -12.051  -5.241  1.00-19.55           H
ATOM   3786  CG2 ILE A 234     -20.010 -15.014  -6.188  1.00-19.55           C
ATOM   3787 1HG2 ILE A 234     -19.169 -15.446  -6.732  1.00-19.55           H
ATOM   3788 2HG2 ILE A 234     -20.692 -14.548  -6.901  1.00-19.55           H
ATOM   3789 3HG2 ILE A 234     -20.527 -15.831  -5.684  1.00-19.55           H
ATOM   3790  CD1 ILE A 234     -17.311 -13.320  -6.392  1.00-19.55           C
ATOM   3791 1HD1 ILE A 234     -16.808 -12.457  -6.827  1.00-19.55           H
ATOM   3792 2HD1 ILE A 234     -17.393 -14.098  -7.152  1.00-19.55           H
ATOM   3793 3HD1 ILE A 234     -16.718 -13.690  -5.555  1.00-19.55           H
ATOM   3794  N   PHE A 235     -21.157 -15.004  -2.641  1.00-14.91           N
ATOM   3795  H   PHE A 235     -20.256 -14.747  -2.249  1.00-14.91           H
ATOM   3796  CA  PHE A 235     -21.930 -16.054  -1.973  1.00-14.91           C
ATOM   3797  HA  PHE A 235     -22.034 -16.905  -2.644  1.00-14.91           H
ATOM   3798  C   PHE A 235     -23.327 -15.587  -1.595  1.00-14.91           C
ATOM   3799  O   PHE A 235     -24.314 -16.304  -1.741  1.00-14.91           O
ATOM   3800  CB  PHE A 235     -21.188 -16.492  -0.708  1.00-14.91           C
ATOM   3801 1HB  PHE A 235     -20.194 -16.837  -0.983  1.00-14.91           H
ATOM   3802 2HB  PHE A 235     -21.081 -15.635  -0.047  1.00-14.91           H
ATOM   3803  CG  PHE A 235     -21.880 -17.582   0.052  1.00-14.91           C
ATOM   3804  CD1 PHE A 235     -21.605 -18.929  -0.231  1.00-14.91           C
ATOM   3805  HD1 PHE A 235     -20.918 -19.185  -1.027  1.00-14.91           H
ATOM   3806  CD2 PHE A 235     -22.793 -17.266   1.073  1.00-14.91           C
ATOM   3807  HD2 PHE A 235     -23.019 -16.233   1.293  1.00-14.91           H
ATOM   3808  CE1 PHE A 235     -22.204 -19.959   0.528  1.00-14.91           C
ATOM   3809  HE1 PHE A 235     -21.962 -20.991   0.322  1.00-14.91           H
ATOM   3810  CE2 PHE A 235     -23.419 -18.284   1.822  1.00-14.91           C
ATOM   3811  HE2 PHE A 235     -24.123 -18.025   2.597  1.00-14.91           H
ATOM   3812  CZ  PHE A 235     -23.107 -19.636   1.564  1.00-14.91           C
ATOM   3813  HZ  PHE A 235     -23.558 -20.421   2.153  1.00-14.91           H
ATOM   3814  N   THR A 236     -23.427 -14.358  -1.118  1.00-11.72           N
ATOM   3815  H   THR A 236     -22.592 -13.797  -0.992  1.00-11.72           H
ATOM   3816  CA  THR A 236     -24.734 -13.812  -0.779  1.00-11.72           C
ATOM   3817  HA  THR A 236     -25.251 -14.517  -0.128  1.00-11.72           H
ATOM   3818  C   THR A 236     -25.564 -13.633  -2.045  1.00-11.72           C
ATOM   3819  O   THR A 236     -26.741 -13.972  -2.074  1.00-11.72           O
ATOM   3820  CB  THR A 236     -24.591 -12.467  -0.049  1.00-11.72           C
ATOM   3821  HB  THR A 236     -24.134 -11.735  -0.714  1.00-11.72           H
ATOM   3822  OG1 THR A 236     -23.754 -12.648   1.098  1.00-11.72           O
ATOM   3823  HG1 THR A 236     -22.849 -12.808   0.792  1.00-11.72           H
ATOM   3824  CG2 THR A 236     -25.931 -11.940   0.436  1.00-11.72           C
ATOM   3825 1HG2 THR A 236     -25.764 -11.090   1.095  1.00-11.72           H
ATOM   3826 2HG2 THR A 236     -26.461 -12.717   0.989  1.00-11.72           H
ATOM   3827 3HG2 THR A 236     -26.535 -11.629  -0.414  1.00-11.72           H
ATOM   3828  N   LEU A 237     -24.965 -13.117  -3.107  1.00 -5.34           N
ATOM   3829  H   LEU A 237     -23.978 -12.873  -3.066  1.00 -5.34           H
ATOM   3830  CA  LEU A 237     -25.699 -12.878  -4.347  1.00 -5.34           C
ATOM   3831  HA  LEU A 237     -26.622 -12.353  -4.107  1.00 -5.34           H
ATOM   3832  C   LEU A 237     -26.106 -14.165  -5.052  1.00 -5.34           C
ATOM   3833  O   LEU A 237     -27.224 -14.257  -5.542  1.00 -5.34           O
ATOM   3834  CB  LEU A 237     -24.862 -11.997  -5.277  1.00 -5.34           C
ATOM   3835 1HB  LEU A 237     -23.823 -12.317  -5.203  1.00 -5.34           H
ATOM   3836 2HB  LEU A 237     -25.193 -12.148  -6.304  1.00 -5.34           H
ATOM   3837  CG  LEU A 237     -24.957 -10.498  -4.951  1.00 -5.34           C
ATOM   3838  HG  LEU A 237     -24.873 -10.366  -3.873  1.00 -5.34           H
ATOM   3839  CD1 LEU A 237     -23.819  -9.733  -5.600  1.00 -5.34           C
ATOM   3840 1HD1 LEU A 237     -23.866  -8.683  -5.317  1.00 -5.34           H
ATOM   3841 2HD1 LEU A 237     -23.877  -9.818  -6.685  1.00 -5.34           H
ATOM   3842 3HD1 LEU A 237     -22.869 -10.142  -5.257  1.00 -5.34           H
ATOM   3843  CD2 LEU A 237     -26.304  -9.917  -5.415  1.00 -5.34           C
ATOM   3844 1HD2 LEU A 237     -26.315  -8.838  -5.275  1.00 -5.34           H
ATOM   3845 2HD2 LEU A 237     -27.120 -10.358  -4.845  1.00 -5.34           H
ATOM   3846 3HD2 LEU A 237     -26.455 -10.131  -6.474  1.00 -5.34           H
ATOM   3847  N   THR A 238     -25.264 -15.185  -5.063  1.00 -7.30           N
ATOM   3848  H   THR A 238     -24.332 -15.100  -4.659  1.00 -7.30           H
ATOM   3849  CA  THR A 238     -25.655 -16.464  -5.647  1.00 -7.30           C
ATOM   3850  HA  THR A 238     -26.067 -16.289  -6.639  1.00 -7.30           H
ATOM   3851  C   THR A 238     -26.745 -17.090  -4.794  1.00 -7.30           C
ATOM   3852  O   THR A 238     -27.668 -17.694  -5.336  1.00 -7.30           O
ATOM   3853  CB  THR A 238     -24.474 -17.447  -5.766  1.00 -7.30           C
ATOM   3854  HB  THR A 238     -24.845 -18.424  -6.077  1.00 -7.30           H
ATOM   3855  OG1 THR A 238     -23.825 -17.553  -4.498  1.00 -7.30           O
ATOM   3856  HG1 THR A 238     -22.945 -17.926  -4.638  1.00 -7.30           H
ATOM   3857  CG2 THR A 238     -23.446 -16.964  -6.776  1.00 -7.30           C
ATOM   3858 1HG2 THR A 238     -22.651 -17.706  -6.859  1.00 -7.30           H
ATOM   3859 2HG2 THR A 238     -23.015 -16.016  -6.458  1.00 -7.30           H
ATOM   3860 3HG2 THR A 238     -23.912 -16.843  -7.754  1.00 -7.30           H
ATOM   3861  N   ARG A 239     -26.732 -16.881  -3.482  1.00  2.69           N
ATOM   3862  H   ARG A 239     -25.939 -16.414  -3.046  1.00  2.69           H
ATOM   3863  CA  ARG A 239     -27.844 -17.358  -2.661  1.00  2.69           C
ATOM   3864  HA  ARG A 239     -27.987 -18.410  -2.907  1.00  2.69           H
ATOM   3865  C   ARG A 239     -29.141 -16.644  -3.026  1.00  2.69           C
ATOM   3866  O   ARG A 239     -30.171 -17.311  -3.075  1.00  2.69           O
ATOM   3867  CB  ARG A 239     -27.543 -17.248  -1.157  1.00  2.69           C
ATOM   3868 1HB  ARG A 239     -26.566 -17.692  -0.967  1.00  2.69           H
ATOM   3869 2HB  ARG A 239     -27.498 -16.194  -0.883  1.00  2.69           H
ATOM   3870  CG  ARG A 239     -28.575 -17.942  -0.252  1.00  2.69           C
ATOM   3871 1HG  ARG A 239     -28.399 -17.659   0.786  1.00  2.69           H
ATOM   3872 2HG  ARG A 239     -29.571 -17.605  -0.533  1.00  2.69           H
ATOM   3873  CD  ARG A 239     -28.512 -19.471  -0.373  1.00  2.69           C
ATOM   3874 1HD  ARG A 239     -28.385 -19.745  -1.419  1.00  2.69           H
ATOM   3875 2HD  ARG A 239     -27.641 -19.830   0.175  1.00  2.69           H
ATOM   3876  NE  ARG A 239     -29.719 -20.152   0.125  1.00  2.69           N
ATOM   3877  HE  ARG A 239     -29.696 -20.501   1.075  1.00  2.69           H
ATOM   3878  CZ  ARG A 239     -30.813 -20.410  -0.581  1.00  2.69           C
ATOM   3879  NH1 ARG A 239     -31.684 -21.264  -0.131  1.00  2.69           N
ATOM   3880 1HH1 ARG A 239     -31.507 -21.773   0.722  1.00  2.69           H
ATOM   3881 2HH1 ARG A 239     -32.527 -21.437  -0.649  1.00  2.69           H
ATOM   3882  NH2 ARG A 239     -31.079 -19.849  -1.727  1.00  2.69           N
ATOM   3883 1HH2 ARG A 239     -30.489 -19.110  -2.080  1.00  2.69           H
ATOM   3884 2HH2 ARG A 239     -31.879 -20.150  -2.268  1.00  2.69           H
ATOM   3885  N   VAL A 240     -29.102 -15.356  -3.354  1.00  6.87           N
ATOM   3886  H   VAL A 240     -28.217 -14.862  -3.307  1.00  6.87           H
ATOM   3887  CA  VAL A 240     -30.304 -14.626  -3.796  1.00  6.87           C
ATOM   3888  HA  VAL A 240     -31.054 -14.701  -3.016  1.00  6.87           H
ATOM   3889  C   VAL A 240     -30.885 -15.278  -5.046  1.00  6.87           C
ATOM   3890  O   VAL A 240     -32.090 -15.493  -5.130  1.00  6.87           O
ATOM   3891  CB  VAL A 240     -30.053 -13.101  -4.077  1.00  6.87           C
ATOM   3892  HB  VAL A 240     -29.245 -13.000  -4.796  1.00  6.87           H
ATOM   3893  CG1 VAL A 240     -31.299 -12.404  -4.666  1.00  6.87           C
ATOM   3894 1HG1 VAL A 240     -31.116 -11.335  -4.776  1.00  6.87           H
ATOM   3895 2HG1 VAL A 240     -32.160 -12.564  -4.014  1.00  6.87           H
ATOM   3896 3HG1 VAL A 240     -31.522 -12.814  -5.651  1.00  6.87           H
ATOM   3897  CG2 VAL A 240     -29.661 -12.359  -2.796  1.00  6.87           C
ATOM   3898 1HG2 VAL A 240     -29.422 -11.325  -3.034  1.00  6.87           H
ATOM   3899 2HG2 VAL A 240     -28.794 -12.823  -2.343  1.00  6.87           H
ATOM   3900 3HG2 VAL A 240     -30.487 -12.391  -2.085  1.00  6.87           H
ATOM   3901  N   LEU A 241     -30.038 -15.661  -5.992  1.00-11.52           N
ATOM   3902  H   LEU A 241     -29.042 -15.521  -5.858  1.00-11.52           H
ATOM   3903  CA  LEU A 241     -30.513 -16.252  -7.248  1.00-11.52           C
ATOM   3904  HA  LEU A 241     -31.213 -15.560  -7.717  1.00-11.52           H
ATOM   3905  C   LEU A 241     -31.236 -17.580  -7.065  1.00-11.52           C
ATOM   3906  O   LEU A 241     -32.002 -17.999  -7.928  1.00-11.52           O
ATOM   3907  CB  LEU A 241     -29.340 -16.507  -8.200  1.00-11.52           C
ATOM   3908 1HB  LEU A 241     -28.693 -17.246  -7.733  1.00-11.52           H
ATOM   3909 2HB  LEU A 241     -29.747 -16.960  -9.103  1.00-11.52           H
ATOM   3910  CG  LEU A 241     -28.458 -15.335  -8.639  1.00-11.52           C
ATOM   3911  HG  LEU A 241     -28.023 -14.878  -7.757  1.00-11.52           H
ATOM   3912  CD1 LEU A 241     -27.324 -15.870  -9.501  1.00-11.52           C
ATOM   3913 1HD1 LEU A 241     -26.636 -15.058  -9.732  1.00-11.52           H
ATOM   3914 2HD1 LEU A 241     -27.725 -16.276 -10.433  1.00-11.52           H
ATOM   3915 3HD1 LEU A 241     -26.781 -16.646  -8.963  1.00-11.52           H
ATOM   3916  CD2 LEU A 241     -29.230 -14.265  -9.394  1.00-11.52           C
ATOM   3917 1HD2 LEU A 241     -28.546 -13.474  -9.693  1.00-11.52           H
ATOM   3918 2HD2 LEU A 241     -30.001 -13.838  -8.754  1.00-11.52           H
ATOM   3919 3HD2 LEU A 241     -29.693 -14.697 -10.283  1.00-11.52           H
ATOM   3920  N   HIS A 242     -30.980 -18.239  -5.946  1.00-12.18           N
ATOM   3921  H   HIS A 242     -30.364 -17.820  -5.262  1.00-12.18           H
ATOM   3922  CA  HIS A 242     -31.542 -19.553  -5.649  1.00-12.18           C
ATOM   3923  HA  HIS A 242     -32.053 -19.947  -6.528  1.00-12.18           H
ATOM   3924  C   HIS A 242     -32.562 -19.459  -4.511  1.00-12.18           C
ATOM   3925  O   HIS A 242     -32.907 -20.466  -3.886  1.00-12.18           O
ATOM   3926  CB  HIS A 242     -30.412 -20.514  -5.265  1.00-12.18           C
ATOM   3927 1HB  HIS A 242     -29.865 -20.087  -4.425  1.00-12.18           H
ATOM   3928 2HB  HIS A 242     -30.847 -21.459  -4.947  1.00-12.18           H
ATOM   3929  CG  HIS A 242     -29.447 -20.806  -6.375  1.00-12.18           C
ATOM   3930  ND1 HIS A 242     -28.403 -19.989  -6.734  1.00-12.18           N
ATOM   3931  HD1 HIS A 242     -28.190 -19.080  -6.326  1.00-12.18           H
ATOM   3932  CD2 HIS A 242     -29.333 -21.892  -7.187  1.00-12.18           C
ATOM   3933  HD2 HIS A 242     -29.993 -22.748  -7.173  1.00-12.18           H
ATOM   3934  CE1 HIS A 242     -27.725 -20.577  -7.716  1.00-12.18           C
ATOM   3935  HE1 HIS A 242     -26.854 -20.152  -8.198  1.00-12.18           H
ATOM   3936  NE2 HIS A 242     -28.241 -21.751  -8.016  1.00-12.18           N
ATOM   3937  N   GLN A 243     -33.024 -18.262  -4.178  1.00 15.55           N
ATOM   3938  H   GLN A 243     -32.704 -17.433  -4.666  1.00 15.55           H
ATOM   3939  CA  GLN A 243     -34.071 -18.131  -3.162  1.00 15.55           C
ATOM   3940  HA  GLN A 243     -33.819 -18.730  -2.288  1.00 15.55           H
ATOM   3941  C   GLN A 243     -35.367 -18.683  -3.748  1.00 15.55           C
ATOM   3942  O   GLN A 243     -35.490 -18.849  -4.962  1.00 15.55           O
ATOM   3943  CB  GLN A 243     -34.262 -16.679  -2.718  1.00 15.55           C
ATOM   3944 1HB  GLN A 243     -34.293 -16.027  -3.591  1.00 15.55           H
ATOM   3945 2HB  GLN A 243     -35.211 -16.607  -2.199  1.00 15.55           H
ATOM   3946  CG  GLN A 243     -33.183 -16.216  -1.754  1.00 15.55           C
ATOM   3947 1HG  GLN A 243     -33.126 -16.924  -0.930  1.00 15.55           H
ATOM   3948 2HG  GLN A 243     -32.231 -16.209  -2.265  1.00 15.55           H
ATOM   3949  CD  GLN A 243     -33.443 -14.842  -1.179  1.00 15.55           C
ATOM   3950  OE1 GLN A 243     -32.856 -13.850  -1.589  1.00 15.55           O
ATOM   3951  NE2 GLN A 243     -34.295 -14.770  -0.197  1.00 15.55           N
ATOM   3952 1HE2 GLN A 243     -34.479 -13.876   0.220  1.00 15.55           H
ATOM   3953 2HE2 GLN A 243     -34.751 -15.604   0.140  1.00 15.55           H
ATOM   3954  N   ASP A 244     -36.326 -18.974  -2.882  1.00  9.24           N
ATOM   3955  H   ASP A 244     -36.186 -18.800  -1.893  1.00  9.24           H
ATOM   3956  CA  ASP A 244     -37.628 -19.481  -3.314  1.00  9.24           C
ATOM   3957  HA  ASP A 244     -37.502 -20.433  -3.826  1.00  9.24           H
ATOM   3958  C   ASP A 244     -38.247 -18.449  -4.261  1.00  9.24           C
ATOM   3959  O   ASP A 244     -38.059 -17.260  -4.033  1.00  9.24           O
ATOM   3960  CB  ASP A 244     -38.516 -19.662  -2.082  1.00  9.24           C
ATOM   3961 1HB  ASP A 244     -38.022 -20.335  -1.382  1.00  9.24           H
ATOM   3962 2HB  ASP A 244     -38.649 -18.695  -1.601  1.00  9.24           H
ATOM   3963  CG  ASP A 244     -39.877 -20.210  -2.423  1.00  9.24           C
ATOM   3964  OD1 ASP A 244     -40.820 -19.408  -2.594  1.00  9.24           O
ATOM   3965  OD2 ASP A 244     -40.033 -21.446  -2.516  1.00  9.24           O
ATOM   3966  N   PRO A 245     -38.968 -18.850  -5.324  1.00 -6.27           N
ATOM   3967  CA  PRO A 245     -39.483 -17.804  -6.224  1.00 -6.27           C
ATOM   3968  HA  PRO A 245     -38.641 -17.321  -6.719  1.00 -6.27           H
ATOM   3969  C   PRO A 245     -40.349 -16.709  -5.593  1.00 -6.27           C
ATOM   3970  O   PRO A 245     -40.291 -15.563  -6.036  1.00 -6.27           O
ATOM   3971  CB  PRO A 245     -40.289 -18.600  -7.253  1.00 -6.27           C
ATOM   3972 1HB  PRO A 245     -41.333 -18.669  -6.947  1.00 -6.27           H
ATOM   3973 2HB  PRO A 245     -40.208 -18.146  -8.240  1.00 -6.27           H
ATOM   3974  CG  PRO A 245     -39.653 -19.936  -7.250  1.00 -6.27           C
ATOM   3975 1HG  PRO A 245     -40.330 -20.697  -7.636  1.00 -6.27           H
ATOM   3976 2HG  PRO A 245     -38.737 -19.904  -7.839  1.00 -6.27           H
ATOM   3977  CD  PRO A 245     -39.323 -20.192  -5.817  1.00 -6.27           C
ATOM   3978 1HD  PRO A 245     -40.190 -20.578  -5.281  1.00 -6.27           H
ATOM   3979 2HD  PRO A 245     -38.481 -20.878  -5.742  1.00 -6.27           H
ATOM   3980  N   HIS A 246     -41.093 -17.001  -4.533  1.00 -5.33           N
ATOM   3981  H   HIS A 246     -41.151 -17.955  -4.195  1.00 -5.33           H
ATOM   3982  CA  HIS A 246     -41.797 -15.944  -3.804  1.00 -5.33           C
ATOM   3983  HA  HIS A 246     -42.416 -15.372  -4.497  1.00 -5.33           H
ATOM   3984  C   HIS A 246     -40.792 -14.992  -3.164  1.00 -5.33           C
ATOM   3985  O   HIS A 246     -40.905 -13.786  -3.313  1.00 -5.33           O
ATOM   3986  CB  HIS A 246     -42.684 -16.539  -2.713  1.00 -5.33           C
ATOM   3987 1HB  HIS A 246     -43.461 -17.144  -3.180  1.00 -5.33           H
ATOM   3988 2HB  HIS A 246     -42.069 -17.182  -2.090  1.00 -5.33           H
ATOM   3989  CG  HIS A 246     -43.315 -15.518  -1.817  1.00 -5.33           C
ATOM   3990  ND1 HIS A 246     -44.091 -14.471  -2.248  1.00 -5.33           N
ATOM   3991  HD1 HIS A 246     -44.308 -14.241  -3.215  1.00 -5.33           H
ATOM   3992  CD2 HIS A 246     -43.256 -15.376  -0.467  1.00 -5.33           C
ATOM   3993  HD2 HIS A 246     -42.711 -16.030   0.197  1.00 -5.33           H
ATOM   3994  CE1 HIS A 246     -44.485 -13.776  -1.179  1.00 -5.33           C
ATOM   3995  HE1 HIS A 246     -45.115 -12.898  -1.221  1.00 -5.33           H
ATOM   3996  NE2 HIS A 246     -44.001 -14.290  -0.065  1.00 -5.33           N
ATOM   3997  N   GLU A 247     -39.763 -15.514  -2.512  1.00 -0.98           N
ATOM   3998  H   GLU A 247     -39.654 -16.518  -2.471  1.00 -0.98           H
ATOM   3999  CA  GLU A 247     -38.742 -14.664  -1.896  1.00 -0.98           C
ATOM   4000  HA  GLU A 247     -39.211 -13.966  -1.206  1.00 -0.98           H
ATOM   4001  C   GLU A 247     -37.970 -13.873  -2.944  1.00 -0.98           C
ATOM   4002  O   GLU A 247     -37.529 -12.755  -2.699  1.00 -0.98           O
ATOM   4003  CB  GLU A 247     -37.687 -15.486  -1.164  1.00 -0.98           C
ATOM   4004 1HB  GLU A 247     -37.278 -16.203  -1.868  1.00 -0.98           H
ATOM   4005 2HB  GLU A 247     -36.888 -14.805  -0.879  1.00 -0.98           H
ATOM   4006  CG  GLU A 247     -38.097 -16.235   0.073  1.00 -0.98           C
ATOM   4007 1HG  GLU A 247     -38.499 -15.529   0.801  1.00 -0.98           H
ATOM   4008 2HG  GLU A 247     -38.862 -16.972  -0.173  1.00 -0.98           H
ATOM   4009  CD  GLU A 247     -36.877 -16.930   0.660  1.00 -0.98           C
ATOM   4010  OE1 GLU A 247     -36.344 -17.882   0.043  1.00 -0.98           O
ATOM   4011  OE2 GLU A 247     -36.363 -16.478   1.710  1.00 -0.98           O
ATOM   4012  N   LEU A 248     -37.788 -14.456  -4.116  1.00 10.36           N
ATOM   4013  H   LEU A 248     -38.124 -15.410  -4.251  1.00 10.36           H
ATOM   4014  CA  LEU A 248     -37.077 -13.800  -5.203  1.00 10.36           C
ATOM   4015  HA  LEU A 248     -36.139 -13.408  -4.813  1.00 10.36           H
ATOM   4016  C   LEU A 248     -37.902 -12.630  -5.737  1.00 10.36           C
ATOM   4017  O   LEU A 248     -37.357 -11.567  -6.020  1.00 10.36           O
ATOM   4018  CB  LEU A 248     -36.763 -14.840  -6.284  1.00 10.36           C
ATOM   4019 1HB  LEU A 248     -36.303 -15.690  -5.778  1.00 10.36           H
ATOM   4020 2HB  LEU A 248     -37.704 -15.185  -6.707  1.00 10.36           H
ATOM   4021  CG  LEU A 248     -35.839 -14.461  -7.450  1.00 10.36           C
ATOM   4022  HG  LEU A 248     -36.356 -13.740  -8.080  1.00 10.36           H
ATOM   4023  CD1 LEU A 248     -34.519 -13.839  -6.995  1.00 10.36           C
ATOM   4024 1HD1 LEU A 248     -33.825 -13.789  -7.831  1.00 10.36           H
ATOM   4025 2HD1 LEU A 248     -34.076 -14.453  -6.211  1.00 10.36           H
ATOM   4026 3HD1 LEU A 248     -34.696 -12.835  -6.613  1.00 10.36           H
ATOM   4027  CD2 LEU A 248     -35.549 -15.720  -8.270  1.00 10.36           C
ATOM   4028 1HD2 LEU A 248     -34.961 -15.462  -9.151  1.00 10.36           H
ATOM   4029 2HD2 LEU A 248     -36.482 -16.177  -8.599  1.00 10.36           H
ATOM   4030 3HD2 LEU A 248     -34.993 -16.445  -7.670  1.00 10.36           H
ATOM   4031  N   GLN A 249     -39.219 -12.775  -5.795  1.00-15.23           N
ATOM   4032  H   GLN A 249     -39.634 -13.682  -5.593  1.00-15.23           H
ATOM   4033  CA  GLN A 249     -40.100 -11.646  -6.113  1.00-15.23           C
ATOM   4034  HA  GLN A 249     -39.714 -11.123  -6.985  1.00-15.23           H
ATOM   4035  C   GLN A 249     -40.166 -10.639  -4.964  1.00-15.23           C
ATOM   4036  O   GLN A 249     -40.180  -9.429  -5.190  1.00-15.23           O
ATOM   4037  CB  GLN A 249     -41.514 -12.124  -6.435  1.00-15.23           C
ATOM   4038 1HB  GLN A 249     -41.875 -12.737  -5.610  1.00-15.23           H
ATOM   4039 2HB  GLN A 249     -42.153 -11.246  -6.515  1.00-15.23           H
ATOM   4040  CG  GLN A 249     -41.641 -12.911  -7.728  1.00-15.23           C
ATOM   4041 1HG  GLN A 249     -41.296 -12.298  -8.561  1.00-15.23           H
ATOM   4042 2HG  GLN A 249     -41.024 -13.804  -7.674  1.00-15.23           H
ATOM   4043  CD  GLN A 249     -43.072 -13.322  -7.979  1.00-15.23           C
ATOM   4044  OE1 GLN A 249     -43.952 -12.489  -8.172  1.00-15.23           O
ATOM   4045  NE2 GLN A 249     -43.331 -14.599  -7.951  1.00-15.23           N
ATOM   4046 1HE2 GLN A 249     -44.284 -14.902  -8.094  1.00-15.23           H
ATOM   4047 2HE2 GLN A 249     -42.588 -15.265  -7.805  1.00-15.23           H
ATOM   4048  N   LEU A 250     -40.088 -11.092  -3.721  1.00 -5.90           N
ATOM   4049  H   LEU A 250     -40.121 -12.095  -3.542  1.00 -5.90           H
ATOM   4050  CA  LEU A 250     -39.976 -10.156  -2.605  1.00 -5.90           C
ATOM   4051  HA  LEU A 250     -40.804  -9.449  -2.653  1.00 -5.90           H
ATOM   4052  C   LEU A 250     -38.682  -9.372  -2.722  1.00 -5.90           C
ATOM   4053  O   LEU A 250     -38.677  -8.179  -2.481  1.00 -5.90           O
ATOM   4054  CB  LEU A 250     -39.992 -10.845  -1.241  1.00 -5.90           C
ATOM   4055 1HB  LEU A 250     -39.175 -11.561  -1.217  1.00 -5.90           H
ATOM   4056 2HB  LEU A 250     -39.770 -10.081  -0.498  1.00 -5.90           H
ATOM   4057  CG  LEU A 250     -41.260 -11.565  -0.774  1.00 -5.90           C
ATOM   4058  HG  LEU A 250     -41.511 -12.346  -1.481  1.00 -5.90           H
ATOM   4059  CD1 LEU A 250     -40.946 -12.214   0.562  1.00 -5.90           C
ATOM   4060 1HD1 LEU A 250     -41.780 -12.853   0.841  1.00 -5.90           H
ATOM   4061 2HD1 LEU A 250     -40.801 -11.458   1.334  1.00 -5.90           H
ATOM   4062 3HD1 LEU A 250     -40.056 -12.838   0.488  1.00 -5.90           H
ATOM   4063  CD2 LEU A 250     -42.460 -10.637  -0.646  1.00 -5.90           C
ATOM   4064 1HD2 LEU A 250     -43.308 -11.191  -0.242  1.00 -5.90           H
ATOM   4065 2HD2 LEU A 250     -42.735 -10.255  -1.628  1.00 -5.90           H
ATOM   4066 3HD2 LEU A 250     -42.228  -9.805   0.015  1.00 -5.90           H
ATOM   4067  N   ASN A 251     -37.595  -9.981  -3.169  1.00 22.70           N
ATOM   4068  H   ASN A 251     -37.620 -10.985  -3.344  1.00 22.70           H
ATOM   4069  CA  ASN A 251     -36.350  -9.245  -3.395  1.00 22.70           C
ATOM   4070  HA  ASN A 251     -36.213  -8.585  -2.542  1.00 22.70           H
ATOM   4071  C   ASN A 251     -36.388  -8.342  -4.631  1.00 22.70           C
ATOM   4072  O   ASN A 251     -35.416  -7.662  -4.937  1.00 22.70           O
ATOM   4073  CB  ASN A 251     -35.142 -10.188  -3.454  1.00 22.70           C
ATOM   4074 1HB  ASN A 251     -35.492 -11.219  -3.456  1.00 22.70           H
ATOM   4075 2HB  ASN A 251     -34.591 -10.016  -4.378  1.00 22.70           H
ATOM   4076  CG  ASN A 251     -34.198  -9.991  -2.289  1.00 22.70           C
ATOM   4077  OD1 ASN A 251     -34.021  -8.896  -1.767  1.00 22.70           O
ATOM   4078  ND2 ASN A 251     -33.598 -11.053  -1.849  1.00 22.70           N
ATOM   4079 1HD2 ASN A 251     -32.978 -10.978  -1.057  1.00 22.70           H
ATOM   4080 2HD2 ASN A 251     -33.754 -11.952  -2.281  1.00 22.70           H
ATOM   4081  N   GLN A 252     -37.528  -8.276  -5.305  1.00 -0.43           N
ATOM   4082  H   GLN A 252     -38.280  -8.918  -5.075  1.00 -0.43           H
ATOM   4083  CA  GLN A 252     -37.777  -7.283  -6.349  1.00 -0.43           C
ATOM   4084  HA  GLN A 252     -36.836  -6.824  -6.638  1.00 -0.43           H
ATOM   4085  C   GLN A 252     -38.679  -6.175  -5.793  1.00 -0.43           C
ATOM   4086  O   GLN A 252     -38.501  -5.010  -6.135  1.00 -0.43           O
ATOM   4087  CB  GLN A 252     -38.368  -7.950  -7.591  1.00 -0.43           C
ATOM   4088 1HB  GLN A 252     -39.277  -8.478  -7.312  1.00 -0.43           H
ATOM   4089 2HB  GLN A 252     -38.625  -7.184  -8.322  1.00 -0.43           H
ATOM   4090  CG  GLN A 252     -37.403  -8.938  -8.237  1.00 -0.43           C
ATOM   4091 1HG  GLN A 252     -36.592  -8.388  -8.711  1.00 -0.43           H
ATOM   4092 2HG  GLN A 252     -36.975  -9.579  -7.473  1.00 -0.43           H
ATOM   4093  CD  GLN A 252     -38.070  -9.822  -9.262  1.00 -0.43           C
ATOM   4094  OE1 GLN A 252     -38.619  -9.350 -10.249  1.00 -0.43           O
ATOM   4095  NE2 GLN A 252     -38.044 -11.106  -9.036  1.00 -0.43           N
ATOM   4096 1HE2 GLN A 252     -38.439 -11.732  -9.718  1.00 -0.43           H
ATOM   4097 2HE2 GLN A 252     -37.618 -11.456  -8.190  1.00 -0.43           H
ATOM   4098  N   SER A 253     -39.539  -6.472  -4.826  1.00-13.40           N
ATOM   4099  H   SER A 253     -39.762  -7.442  -4.624  1.00-13.40           H
ATOM   4100  CA  SER A 253     -40.188  -5.397  -4.056  1.00-13.40           C
ATOM   4101  HA  SER A 253     -40.594  -4.673  -4.758  1.00-13.40           H
ATOM   4102  C   SER A 253     -39.169  -4.670  -3.175  1.00-13.40           C
ATOM   4103  O   SER A 253     -39.255  -3.468  -2.922  1.00-13.40           O
ATOM   4104  CB  SER A 253     -41.346  -5.927  -3.206  1.00-13.40           C
ATOM   4105 1HB  SER A 253     -41.913  -5.076  -2.825  1.00-13.40           H
ATOM   4106 2HB  SER A 253     -42.003  -6.526  -3.837  1.00-13.40           H
ATOM   4107  OG  SER A 253     -40.920  -6.705  -2.099  1.00-13.40           O
ATOM   4108  HG  SER A 253     -40.239  -7.329  -2.382  1.00-13.40           H
ATOM   4109  N   LYS A 254     -38.147  -5.405  -2.762  1.00  4.38           N
ATOM   4110  H   LYS A 254     -38.156  -6.394  -2.996  1.00  4.38           H
ATOM   4111  CA  LYS A 254     -37.040  -4.908  -1.942  1.00  4.38           C
ATOM   4112  HA  LYS A 254     -37.322  -3.975  -1.453  1.00  4.38           H
ATOM   4113  C   LYS A 254     -35.791  -4.680  -2.789  1.00  4.38           C
ATOM   4114  O   LYS A 254     -34.685  -4.782  -2.271  1.00  4.38           O
ATOM   4115  CB  LYS A 254     -36.700  -5.962  -0.876  1.00  4.38           C
ATOM   4116 1HB  LYS A 254     -36.380  -6.859  -1.401  1.00  4.38           H
ATOM   4117 2HB  LYS A 254     -35.867  -5.611  -0.271  1.00  4.38           H
ATOM   4118  CG  LYS A 254     -37.831  -6.354   0.071  1.00  4.38           C
ATOM   4119 1HG  LYS A 254     -38.023  -5.544   0.774  1.00  4.38           H
ATOM   4120 2HG  LYS A 254     -38.738  -6.553  -0.496  1.00  4.38           H
ATOM   4121  CD  LYS A 254     -37.450  -7.625   0.821  1.00  4.38           C
ATOM   4122 1HD  LYS A 254     -37.186  -8.397   0.097  1.00  4.38           H
ATOM   4123 2HD  LYS A 254     -36.587  -7.423   1.456  1.00  4.38           H
ATOM   4124  CE  LYS A 254     -38.607  -8.129   1.669  1.00  4.38           C
ATOM   4125 1HE  LYS A 254     -38.857  -7.364   2.407  1.00  4.38           H
ATOM   4126 2HE  LYS A 254     -39.477  -8.278   1.026  1.00  4.38           H
ATOM   4127  NZ  LYS A 254     -38.298  -9.418   2.382  1.00  4.38           N
ATOM   4128 1HZ  LYS A 254     -39.042  -9.640   3.033  1.00  4.38           H
ATOM   4129 2HZ  LYS A 254     -37.428  -9.330   2.898  1.00  4.38           H
ATOM   4130 3HZ  LYS A 254     -38.210 -10.178   1.723  1.00  4.38           H
ATOM   4131  N   ASN A 255     -35.930  -4.431  -4.088  1.00 25.00           N
ATOM   4132  H   ASN A 255     -36.851  -4.242  -4.470  1.00 25.00           H
ATOM   4133  CA  ASN A 255     -34.784  -4.519  -5.010  1.00 25.00           C
ATOM   4134  HA  ASN A 255     -34.400  -5.531  -4.914  1.00 25.00           H
ATOM   4135  C   ASN A 255     -33.595  -3.606  -4.739  1.00 25.00           C
ATOM   4136  O   ASN A 255     -32.488  -3.866  -5.186  1.00 25.00           O
ATOM   4137  CB  ASN A 255     -35.208  -4.348  -6.470  1.00 25.00           C
ATOM   4138 1HB  ASN A 255     -36.171  -4.810  -6.617  1.00 25.00           H
ATOM   4139 2HB  ASN A 255     -35.291  -3.289  -6.704  1.00 25.00           H
ATOM   4140  CG  ASN A 255     -34.243  -5.003  -7.432  1.00 25.00           C
ATOM   4141  OD1 ASN A 255     -33.540  -4.344  -8.176  1.00 25.00           O
ATOM   4142  ND2 ASN A 255     -34.192  -6.304  -7.414  1.00 25.00           N
ATOM   4143 1HD2 ASN A 255     -33.567  -6.769  -8.061  1.00 25.00           H
ATOM   4144 2HD2 ASN A 255     -34.742  -6.832  -6.751  1.00 25.00           H
ATOM   4145  N   ASN A 256     -33.770  -2.590  -3.912  1.00  0.24           N
ATOM   4146  H   ASN A 256     -34.692  -2.400  -3.550  1.00  0.24           H
ATOM   4147  CA  ASN A 256     -32.629  -1.794  -3.474  1.00  0.24           C
ATOM   4148  HA  ASN A 256     -32.094  -1.451  -4.359  1.00  0.24           H
ATOM   4149  C   ASN A 256     -31.622  -2.573  -2.626  1.00  0.24           C
ATOM   4150  O   ASN A 256     -30.466  -2.169  -2.539  1.00  0.24           O
ATOM   4151  CB  ASN A 256     -33.118  -0.570  -2.711  1.00  0.24           C
ATOM   4152 1HB  ASN A 256     -33.784  -0.886  -1.909  1.00  0.24           H
ATOM   4153 2HB  ASN A 256     -32.262  -0.058  -2.273  1.00  0.24           H
ATOM   4154  CG  ASN A 256     -33.831   0.392  -3.607  1.00  0.24           C
ATOM   4155  OD1 ASN A 256     -33.300   0.797  -4.634  1.00  0.24           O
ATOM   4156  ND2 ASN A 256     -35.039   0.731  -3.272  1.00  0.24           N
ATOM   4157 1HD2 ASN A 256     -35.564   1.317  -3.911  1.00  0.24           H
ATOM   4158 2HD2 ASN A 256     -35.436   0.430  -2.400  1.00  0.24           H
ATOM   4159  N   ILE A 257     -32.013  -3.699  -2.042  1.00  4.24           N
ATOM   4160  H   ILE A 257     -32.980  -4.012  -2.120  1.00  4.24           H
ATOM   4161  CA  ILE A 257     -31.060  -4.542  -1.316  1.00  4.24           C
ATOM   4162  HA  ILE A 257     -30.412  -3.881  -0.742  1.00  4.24           H
ATOM   4163  C   ILE A 257     -30.162  -5.268  -2.331  1.00  4.24           C
ATOM   4164  O   ILE A 257     -28.947  -5.040  -2.312  1.00  4.24           O
ATOM   4165  CB  ILE A 257     -31.748  -5.509  -0.293  1.00  4.24           C
ATOM   4166  HB  ILE A 257     -32.412  -6.184  -0.831  1.00  4.24           H
ATOM   4167  CG1 ILE A 257     -32.600  -4.694   0.704  1.00  4.24           C
ATOM   4168 1HG1 ILE A 257     -31.935  -4.065   1.297  1.00  4.24           H
ATOM   4169 2HG1 ILE A 257     -33.270  -4.040   0.147  1.00  4.24           H
ATOM   4170  CG2 ILE A 257     -30.679  -6.356   0.450  1.00  4.24           C
ATOM   4171 1HG2 ILE A 257     -31.164  -7.059   1.129  1.00  4.24           H
ATOM   4172 2HG2 ILE A 257     -30.015  -5.706   1.023  1.00  4.24           H
ATOM   4173 3HG2 ILE A 257     -30.092  -6.930  -0.265  1.00  4.24           H
ATOM   4174  CD1 ILE A 257     -33.468  -5.519   1.664  1.00  4.24           C
ATOM   4175 1HD1 ILE A 257     -34.128  -4.850   2.215  1.00  4.24           H
ATOM   4176 2HD1 ILE A 257     -32.841  -6.059   2.374  1.00  4.24           H
ATOM   4177 3HD1 ILE A 257     -34.073  -6.229   1.101  1.00  4.24           H
ATOM   4178  N   PRO A 258     -30.705  -6.090  -3.261  1.00  7.91           N
ATOM   4179  CA  PRO A 258     -29.702  -6.598  -4.205  1.00  7.91           C
ATOM   4180  HA  PRO A 258     -28.893  -7.068  -3.651  1.00  7.91           H
ATOM   4181  C   PRO A 258     -29.076  -5.566  -5.150  1.00  7.91           C
ATOM   4182  O   PRO A 258     -27.945  -5.785  -5.551  1.00  7.91           O
ATOM   4183  CB  PRO A 258     -30.459  -7.691  -4.964  1.00  7.91           C
ATOM   4184 1HB  PRO A 258     -30.079  -7.800  -5.980  1.00  7.91           H
ATOM   4185 2HB  PRO A 258     -30.387  -8.638  -4.428  1.00  7.91           H
ATOM   4186  CG  PRO A 258     -31.844  -7.230  -4.959  1.00  7.91           C
ATOM   4187 1HG  PRO A 258     -31.975  -6.447  -5.705  1.00  7.91           H
ATOM   4188 2HG  PRO A 258     -32.532  -8.055  -5.143  1.00  7.91           H
ATOM   4189  CD  PRO A 258     -32.025  -6.676  -3.568  1.00  7.91           C
ATOM   4190 1HD  PRO A 258     -32.807  -5.923  -3.549  1.00  7.91           H
ATOM   4191 2HD  PRO A 258     -32.249  -7.479  -2.867  1.00  7.91           H
ATOM   4192  N   ARG A 259     -29.685  -4.417  -5.440  1.00 -9.53           N
ATOM   4193  H   ARG A 259     -30.652  -4.257  -5.158  1.00 -9.53           H
ATOM   4194  CA  ARG A 259     -28.964  -3.370  -6.187  1.00 -9.53           C
ATOM   4195  HA  ARG A 259     -28.608  -3.789  -7.130  1.00 -9.53           H
ATOM   4196  C   ARG A 259     -27.735  -2.898  -5.429  1.00 -9.53           C
ATOM   4197  O   ARG A 259     -26.658  -2.759  -6.010  1.00 -9.53           O
ATOM   4198  CB  ARG A 259     -29.826  -2.134  -6.486  1.00 -9.53           C
ATOM   4199 1HB  ARG A 259     -30.381  -1.851  -5.594  1.00 -9.53           H
ATOM   4200 2HB  ARG A 259     -29.146  -1.318  -6.735  1.00 -9.53           H
ATOM   4201  CG  ARG A 259     -30.778  -2.297  -7.659  1.00 -9.53           C
ATOM   4202 1HG  ARG A 259     -30.201  -2.668  -8.505  1.00 -9.53           H
ATOM   4203 2HG  ARG A 259     -31.547  -3.025  -7.419  1.00 -9.53           H
ATOM   4204  CD  ARG A 259     -31.423  -0.971  -8.080  1.00 -9.53           C
ATOM   4205 1HD  ARG A 259     -30.670  -0.185  -8.007  1.00 -9.53           H
ATOM   4206 2HD  ARG A 259     -31.705  -1.051  -9.130  1.00 -9.53           H
ATOM   4207  NE  ARG A 259     -32.615  -0.564  -7.312  1.00 -9.53           N
ATOM   4208  HE  ARG A 259     -32.464  -0.001  -6.486  1.00 -9.53           H
ATOM   4209  CZ  ARG A 259     -33.879  -0.795  -7.650  1.00 -9.53           C
ATOM   4210  NH1 ARG A 259     -34.829  -0.226  -6.970  1.00 -9.53           N
ATOM   4211 1HH1 ARG A 259     -34.603   0.370  -6.185  1.00 -9.53           H
ATOM   4212 2HH1 ARG A 259     -35.794  -0.357  -7.247  1.00 -9.53           H
ATOM   4213  NH2 ARG A 259     -34.239  -1.545  -8.653  1.00 -9.53           N
ATOM   4214 1HH2 ARG A 259     -33.541  -2.041  -9.182  1.00 -9.53           H
ATOM   4215 2HH2 ARG A 259     -35.213  -1.663  -8.884  1.00 -9.53           H
ATOM   4216  N   ALA A 260     -27.877  -2.689  -4.126  1.00-14.79           N
ATOM   4217  H   ALA A 260     -28.783  -2.796  -3.687  1.00-14.79           H
ATOM   4218  CA  ALA A 260     -26.739  -2.291  -3.309  1.00-14.79           C
ATOM   4219  HA  ALA A 260     -26.294  -1.393  -3.740  1.00-14.79           H
ATOM   4220  C   ALA A 260     -25.686  -3.398  -3.324  1.00-14.79           C
ATOM   4221  O   ALA A 260     -24.501  -3.120  -3.466  1.00-14.79           O
ATOM   4222  CB  ALA A 260     -27.196  -1.983  -1.875  1.00-14.79           C
ATOM   4223 1HB  ALA A 260     -27.912  -1.160  -1.889  1.00-14.79           H
ATOM   4224 2HB  ALA A 260     -26.333  -1.693  -1.273  1.00-14.79           H
ATOM   4225 3HB  ALA A 260     -27.667  -2.862  -1.433  1.00-14.79           H
ATOM   4226  N   ARG A 261     -26.112  -4.650  -3.213  1.00 -6.10           N
ATOM   4227  H   ARG A 261     -27.109  -4.825  -3.112  1.00 -6.10           H
ATOM   4228  CA  ARG A 261     -25.176  -5.781  -3.220  1.00 -6.10           C
ATOM   4229  HA  ARG A 261     -24.425  -5.615  -2.450  1.00 -6.10           H
ATOM   4230  C   ARG A 261     -24.425  -5.896  -4.543  1.00 -6.10           C
ATOM   4231  O   ARG A 261     -23.213  -6.063  -4.535  1.00 -6.10           O
ATOM   4232  CB  ARG A 261     -25.911  -7.095  -2.928  1.00 -6.10           C
ATOM   4233 1HB  ARG A 261     -26.743  -7.188  -3.623  1.00 -6.10           H
ATOM   4234 2HB  ARG A 261     -25.223  -7.920  -3.109  1.00 -6.10           H
ATOM   4235  CG  ARG A 261     -26.438  -7.230  -1.502  1.00 -6.10           C
ATOM   4236 1HG  ARG A 261     -25.585  -7.307  -0.840  1.00 -6.10           H
ATOM   4237 2HG  ARG A 261     -27.010  -6.347  -1.228  1.00 -6.10           H
ATOM   4238  CD  ARG A 261     -27.320  -8.467  -1.318  1.00 -6.10           C
ATOM   4239 1HD  ARG A 261     -28.249  -8.319  -1.869  1.00 -6.10           H
ATOM   4240 2HD  ARG A 261     -26.803  -9.338  -1.724  1.00 -6.10           H
ATOM   4241  NE  ARG A 261     -27.615  -8.714   0.106  1.00 -6.10           N
ATOM   4242  HE  ARG A 261     -27.022  -8.254   0.778  1.00 -6.10           H
ATOM   4243  CZ  ARG A 261     -28.564  -9.504   0.595  1.00 -6.10           C
ATOM   4244  NH1 ARG A 261     -28.578  -9.744   1.874  1.00 -6.10           N
ATOM   4245 1HH1 ARG A 261     -27.787  -9.493   2.452  1.00 -6.10           H
ATOM   4246 2HH1 ARG A 261     -29.383 -10.200   2.280  1.00 -6.10           H
ATOM   4247  NH2 ARG A 261     -29.508 -10.043  -0.132  1.00 -6.10           N
ATOM   4248 1HH2 ARG A 261     -29.538  -9.880  -1.121  1.00 -6.10           H
ATOM   4249 2HH2 ARG A 261     -30.207 -10.641   0.297  1.00 -6.10           H
ATOM   4250  N   LEU A 262     -25.120  -5.774  -5.664  1.00-13.63           N
ATOM   4251  H   LEU A 262     -26.128  -5.645  -5.614  1.00-13.63           H
ATOM   4252  CA  LEU A 262     -24.496  -5.863  -6.986  1.00-13.63           C
ATOM   4253  HA  LEU A 262     -23.952  -6.805  -7.063  1.00-13.63           H
ATOM   4254  C   LEU A 262     -23.506  -4.728  -7.220  1.00-13.63           C
ATOM   4255  O   LEU A 262     -22.381  -4.951  -7.669  1.00-13.63           O
ATOM   4256  CB  LEU A 262     -25.571  -5.799  -8.082  1.00-13.63           C
ATOM   4257 1HB  LEU A 262     -26.200  -4.935  -7.869  1.00-13.63           H
ATOM   4258 2HB  LEU A 262     -25.072  -5.613  -9.033  1.00-13.63           H
ATOM   4259  CG  LEU A 262     -26.495  -7.014  -8.277  1.00-13.63           C
ATOM   4260  HG  LEU A 262     -26.860  -7.338  -7.305  1.00-13.63           H
ATOM   4261  CD1 LEU A 262     -27.701  -6.624  -9.129  1.00-13.63           C
ATOM   4262 1HD1 LEU A 262     -28.356  -7.488  -9.253  1.00-13.63           H
ATOM   4263 2HD1 LEU A 262     -27.376  -6.278 -10.112  1.00-13.63           H
ATOM   4264 3HD1 LEU A 262     -28.263  -5.833  -8.633  1.00-13.63           H
ATOM   4265  CD2 LEU A 262     -25.770  -8.182  -8.930  1.00-13.63           C
ATOM   4266 1HD2 LEU A 262     -26.453  -9.025  -9.039  1.00-13.63           H
ATOM   4267 2HD2 LEU A 262     -24.929  -8.495  -8.314  1.00-13.63           H
ATOM   4268 3HD2 LEU A 262     -25.402  -7.894  -9.916  1.00-13.63           H
ATOM   4269  N   LYS A 263     -23.898  -3.498  -6.910  1.00-28.59           N
ATOM   4270  H   LYS A 263     -24.833  -3.333  -6.539  1.00-28.59           H
ATOM   4271  CA  LYS A 263     -23.001  -2.370  -7.160  1.00-28.59           C
ATOM   4272  HA  LYS A 263     -22.613  -2.474  -8.174  1.00-28.59           H
ATOM   4273  C   LYS A 263     -21.801  -2.418  -6.220  1.00-28.59           C
ATOM   4274  O   LYS A 263     -20.677  -2.131  -6.623  1.00-28.59           O
ATOM   4275  CB  LYS A 263     -23.756  -1.037  -7.083  1.00-28.59           C
ATOM   4276 1HB  LYS A 263     -24.652  -1.119  -7.697  1.00-28.59           H
ATOM   4277 2HB  LYS A 263     -24.052  -0.835  -6.053  1.00-28.59           H
ATOM   4278  CG  LYS A 263     -22.913   0.114  -7.611  1.00-28.59           C
ATOM   4279 1HG  LYS A 263     -22.100   0.291  -6.911  1.00-28.59           H
ATOM   4280 2HG  LYS A 263     -22.490  -0.188  -8.569  1.00-28.59           H
ATOM   4281  CD  LYS A 263     -23.666   1.417  -7.824  1.00-28.59           C
ATOM   4282 1HD  LYS A 263     -24.512   1.235  -8.483  1.00-28.59           H
ATOM   4283 2HD  LYS A 263     -24.024   1.804  -6.869  1.00-28.59           H
ATOM   4284  CE  LYS A 263     -22.727   2.425  -8.481  1.00-28.59           C
ATOM   4285 1HE  LYS A 263     -21.887   2.594  -7.809  1.00-28.59           H
ATOM   4286 2HE  LYS A 263     -22.342   1.987  -9.404  1.00-28.59           H
ATOM   4287  NZ  LYS A 263     -23.345   3.747  -8.809  1.00-28.59           N
ATOM   4288 1HZ  LYS A 263     -22.638   4.377  -9.177  1.00-28.59           H
ATOM   4289 2HZ  LYS A 263     -23.747   4.157  -7.974  1.00-28.59           H
ATOM   4290 3HZ  LYS A 263     -24.074   3.629  -9.503  1.00-28.59           H
ATOM   4291  N   THR A 264     -22.015  -2.849  -4.987  1.00-14.50           N
ATOM   4292  H   THR A 264     -22.957  -3.069  -4.682  1.00-14.50           H
ATOM   4293  CA  THR A 264     -20.907  -3.024  -4.049  1.00-14.50           C
ATOM   4294  HA  THR A 264     -20.334  -2.099  -4.010  1.00-14.50           H
ATOM   4295  C   THR A 264     -19.966  -4.139  -4.490  1.00-14.50           C
ATOM   4296  O   THR A 264     -18.759  -3.982  -4.359  1.00-14.50           O
ATOM   4297  CB  THR A 264     -21.402  -3.342  -2.629  1.00-14.50           C
ATOM   4298  HB  THR A 264     -21.941  -4.289  -2.636  1.00-14.50           H
ATOM   4299  OG1 THR A 264     -22.270  -2.298  -2.182  1.00-14.50           O
ATOM   4300  HG1 THR A 264     -23.129  -2.435  -2.606  1.00-14.50           H
ATOM   4301  CG2 THR A 264     -20.277  -3.413  -1.633  1.00-14.50           C
ATOM   4302 1HG2 THR A 264     -20.702  -3.571  -0.646  1.00-14.50           H
ATOM   4303 2HG2 THR A 264     -19.713  -2.482  -1.642  1.00-14.50           H
ATOM   4304 3HG2 THR A 264     -19.612  -4.246  -1.866  1.00-14.50           H
ATOM   4305  N   LEU A 265     -20.474  -5.231  -5.048  1.00 -8.88           N
ATOM   4306  H   LEU A 265     -21.479  -5.352  -5.141  1.00 -8.88           H
ATOM   4307  CA  LEU A 265     -19.585  -6.291  -5.522  1.00 -8.88           C
ATOM   4308  HA  LEU A 265     -18.989  -6.645  -4.680  1.00 -8.88           H
ATOM   4309  C   LEU A 265     -18.637  -5.740  -6.567  1.00 -8.88           C
ATOM   4310  O   LEU A 265     -17.433  -5.919  -6.472  1.00 -8.88           O
ATOM   4311  CB  LEU A 265     -20.354  -7.464  -6.146  1.00 -8.88           C
ATOM   4312 1HB  LEU A 265     -21.038  -7.871  -5.407  1.00 -8.88           H
ATOM   4313 2HB  LEU A 265     -20.948  -7.084  -6.975  1.00 -8.88           H
ATOM   4314  CG  LEU A 265     -19.468  -8.602  -6.691  1.00 -8.88           C
ATOM   4315  HG  LEU A 265     -18.835  -8.192  -7.476  1.00 -8.88           H
ATOM   4316  CD1 LEU A 265     -18.557  -9.235  -5.639  1.00 -8.88           C
ATOM   4317 1HD1 LEU A 265     -17.922  -9.980  -6.117  1.00 -8.88           H
ATOM   4318 2HD1 LEU A 265     -19.148  -9.714  -4.862  1.00 -8.88           H
ATOM   4319 3HD1 LEU A 265     -17.905  -8.484  -5.192  1.00 -8.88           H
ATOM   4320  CD2 LEU A 265     -20.334  -9.682  -7.324  1.00 -8.88           C
ATOM   4321 1HD2 LEU A 265     -19.695 -10.417  -7.815  1.00 -8.88           H
ATOM   4322 2HD2 LEU A 265     -20.989  -9.240  -8.075  1.00 -8.88           H
ATOM   4323 3HD2 LEU A 265     -20.934 -10.180  -6.563  1.00 -8.88           H
ATOM   4324  N   LYS A 266     -19.167  -5.019  -7.543  1.00-23.39           N
ATOM   4325  H   LYS A 266     -20.171  -4.865  -7.569  1.00-23.39           H
ATOM   4326  CA  LYS A 266     -18.315  -4.466  -8.592  1.00-23.39           C
ATOM   4327  HA  LYS A 266     -17.743  -5.271  -9.055  1.00-23.39           H
ATOM   4328  C   LYS A 266     -17.317  -3.468  -8.033  1.00-23.39           C
ATOM   4329  O   LYS A 266     -16.180  -3.417  -8.478  1.00-23.39           O
ATOM   4330  CB  LYS A 266     -19.165  -3.783  -9.652  1.00-23.39           C
ATOM   4331 1HB  LYS A 266     -19.800  -3.045  -9.166  1.00-23.39           H
ATOM   4332 2HB  LYS A 266     -18.494  -3.271 -10.340  1.00-23.39           H
ATOM   4333  CG  LYS A 266     -20.033  -4.721 -10.452  1.00-23.39           C
ATOM   4334 1HG  LYS A 266     -19.407  -5.469 -10.937  1.00-23.39           H
ATOM   4335 2HG  LYS A 266     -20.760  -5.215  -9.808  1.00-23.39           H
ATOM   4336  CD  LYS A 266     -20.748  -3.908 -11.500  1.00-23.39           C
ATOM   4337 1HD  LYS A 266     -21.375  -3.160 -11.013  1.00-23.39           H
ATOM   4338 2HD  LYS A 266     -20.003  -3.404 -12.113  1.00-23.39           H
ATOM   4339  CE  LYS A 266     -21.602  -4.774 -12.391  1.00-23.39           C
ATOM   4340 1HE  LYS A 266     -20.982  -5.545 -12.852  1.00-23.39           H
ATOM   4341 2HE  LYS A 266     -22.387  -5.250 -11.800  1.00-23.39           H
ATOM   4342  NZ  LYS A 266     -22.210  -3.913 -13.451  1.00-23.39           N
ATOM   4343 1HZ  LYS A 266     -22.811  -4.473 -14.042  1.00-23.39           H
ATOM   4344 2HZ  LYS A 266     -21.481  -3.482 -14.007  1.00-23.39           H
ATOM   4345 3HZ  LYS A 266     -22.766  -3.182 -13.019  1.00-23.39           H
ATOM   4346  N   MET A 267     -17.726  -2.714  -7.026  1.00 -3.43           N
ATOM   4347  H   MET A 267     -18.682  -2.794  -6.703  1.00 -3.43           H
ATOM   4348  CA  MET A 267     -16.830  -1.776  -6.360  1.00 -3.43           C
ATOM   4349  HA  MET A 267     -16.450  -1.069  -7.098  1.00 -3.43           H
ATOM   4350  C   MET A 267     -15.636  -2.498  -5.731  1.00 -3.43           C
ATOM   4351  O   MET A 267     -14.488  -2.140  -5.975  1.00 -3.43           O
ATOM   4352  CB  MET A 267     -17.607  -1.020  -5.278  1.00 -3.43           C
ATOM   4353 1HB  MET A 267     -18.496  -0.581  -5.723  1.00 -3.43           H
ATOM   4354 2HB  MET A 267     -17.926  -1.726  -4.519  1.00 -3.43           H
ATOM   4355  CG  MET A 267     -16.830   0.065  -4.585  1.00 -3.43           C
ATOM   4356 1HG  MET A 267     -15.919  -0.365  -4.179  1.00 -3.43           H
ATOM   4357 2HG  MET A 267     -16.568   0.836  -5.307  1.00 -3.43           H
ATOM   4358  SD  MET A 267     -17.784   0.789  -3.232  1.00 -3.43           S
ATOM   4359  CE  MET A 267     -17.307  -0.303  -1.880  1.00 -3.43           C
ATOM   4360 1HE  MET A 267     -17.757   0.040  -0.950  1.00 -3.43           H
ATOM   4361 2HE  MET A 267     -16.220  -0.300  -1.771  1.00 -3.43           H
ATOM   4362 3HE  MET A 267     -17.642  -1.319  -2.093  1.00 -3.43           H
ATOM   4363  N   THR A 268     -15.881  -3.523  -4.929  1.00 -9.08           N
ATOM   4364  H   THR A 268     -16.834  -3.852  -4.772  1.00 -9.08           H
ATOM   4365  CA  THR A 268     -14.792  -4.182  -4.212  1.00 -9.08           C
ATOM   4366  HA  THR A 268     -14.083  -3.422  -3.888  1.00 -9.08           H
ATOM   4367  C   THR A 268     -14.006  -5.141  -5.107  1.00 -9.08           C
ATOM   4368  O   THR A 268     -12.813  -5.352  -4.882  1.00 -9.08           O
ATOM   4369  CB  THR A 268     -15.330  -4.876  -2.942  1.00 -9.08           C
ATOM   4370  HB  THR A 268     -14.556  -5.509  -2.506  1.00 -9.08           H
ATOM   4371  OG1 THR A 268     -16.487  -5.646  -3.273  1.00 -9.08           O
ATOM   4372  HG1 THR A 268     -16.179  -6.505  -3.604  1.00 -9.08           H
ATOM   4373  CG2 THR A 268     -15.795  -3.863  -1.908  1.00 -9.08           C
ATOM   4374 1HG2 THR A 268     -16.095  -4.396  -1.006  1.00 -9.08           H
ATOM   4375 2HG2 THR A 268     -16.651  -3.312  -2.295  1.00 -9.08           H
ATOM   4376 3HG2 THR A 268     -14.984  -3.176  -1.666  1.00 -9.08           H
ATOM   4377  N   VAL A 269     -14.607  -5.649  -6.175  1.00-12.64           N
ATOM   4378  H   VAL A 269     -15.614  -5.543  -6.289  1.00-12.64           H
ATOM   4379  CA  VAL A 269     -13.858  -6.380  -7.203  1.00-12.64           C
ATOM   4380  HA  VAL A 269     -13.238  -7.138  -6.729  1.00-12.64           H
ATOM   4381  C   VAL A 269     -12.923  -5.414  -7.917  1.00-12.64           C
ATOM   4382  O   VAL A 269     -11.758  -5.746  -8.140  1.00-12.64           O
ATOM   4383  CB  VAL A 269     -14.802  -7.089  -8.222  1.00-12.64           C
ATOM   4384  HB  VAL A 269     -15.563  -6.379  -8.546  1.00-12.64           H
ATOM   4385  CG1 VAL A 269     -14.056  -7.579  -9.465  1.00-12.64           C
ATOM   4386 1HG1 VAL A 269     -14.742  -8.116 -10.118  1.00-12.64           H
ATOM   4387 2HG1 VAL A 269     -13.236  -8.239  -9.178  1.00-12.64           H
ATOM   4388 3HG1 VAL A 269     -13.658  -6.732 -10.023  1.00-12.64           H
ATOM   4389  CG2 VAL A 269     -15.484  -8.294  -7.559  1.00-12.64           C
ATOM   4390 1HG2 VAL A 269     -16.222  -8.721  -8.238  1.00-12.64           H
ATOM   4391 2HG2 VAL A 269     -15.992  -7.979  -6.649  1.00-12.64           H
ATOM   4392 3HG2 VAL A 269     -14.742  -9.052  -7.301  1.00-12.64           H
ATOM   4393  N   ALA A 270     -13.379  -4.211  -8.239  1.00-21.77           N
ATOM   4394  H   ALA A 270     -14.343  -3.954  -8.045  1.00-21.77           H
ATOM   4395  CA  ALA A 270     -12.515  -3.247  -8.911  1.00-21.77           C
ATOM   4396  HA  ALA A 270     -12.122  -3.712  -9.816  1.00-21.77           H
ATOM   4397  C   ALA A 270     -11.328  -2.892  -8.017  1.00-21.77           C
ATOM   4398  O   ALA A 270     -10.211  -2.752  -8.508  1.00-21.77           O
ATOM   4399  CB  ALA A 270     -13.307  -1.995  -9.302  1.00-21.77           C
ATOM   4400 1HB  ALA A 270     -14.120  -2.270  -9.977  1.00-21.77           H
ATOM   4401 2HB  ALA A 270     -12.647  -1.286  -9.804  1.00-21.77           H
ATOM   4402 3HB  ALA A 270     -13.726  -1.527  -8.411  1.00-21.77           H
ATOM   4403  N   PHE A 271     -11.537  -2.791  -6.712  1.00  2.55           N
ATOM   4404  H   PHE A 271     -12.477  -2.860  -6.336  1.00  2.55           H
ATOM   4405  CA  PHE A 271     -10.406  -2.555  -5.818  1.00  2.55           C
ATOM   4406  HA  PHE A 271      -9.814  -1.746  -6.243  1.00  2.55           H
ATOM   4407  C   PHE A 271      -9.470  -3.740  -5.693  1.00  2.55           C
ATOM   4408  O   PHE A 271      -8.270  -3.548  -5.728  1.00  2.55           O
ATOM   4409  CB  PHE A 271     -10.850  -2.117  -4.428  1.00  2.55           C
ATOM   4410 1HB  PHE A 271     -11.517  -2.867  -4.004  1.00  2.55           H
ATOM   4411 2HB  PHE A 271      -9.965  -2.041  -3.797  1.00  2.55           H
ATOM   4412  CG  PHE A 271     -11.525  -0.787  -4.427  1.00  2.55           C
ATOM   4413  CD1 PHE A 271     -12.798  -0.630  -3.861  1.00  2.55           C
ATOM   4414  HD1 PHE A 271     -13.278  -1.461  -3.367  1.00  2.55           H
ATOM   4415  CD2 PHE A 271     -10.890   0.325  -5.008  1.00  2.55           C
ATOM   4416  HD2 PHE A 271      -9.884   0.241  -5.398  1.00  2.55           H
ATOM   4417  CE1 PHE A 271     -13.453   0.612  -3.928  1.00  2.55           C
ATOM   4418  HE1 PHE A 271     -14.414   0.740  -3.463  1.00  2.55           H
ATOM   4419  CE2 PHE A 271     -11.554   1.557  -5.101  1.00  2.55           C
ATOM   4420  HE2 PHE A 271     -11.069   2.402  -5.559  1.00  2.55           H
ATOM   4421  CZ  PHE A 271     -12.844   1.694  -4.590  1.00  2.55           C
ATOM   4422  HZ  PHE A 271     -13.356   2.637  -4.682  1.00  2.55           H
ATOM   4423  N   ALA A 272      -9.974  -4.963  -5.594  1.00-14.92           N
ATOM   4424  H   ALA A 272     -10.978  -5.104  -5.557  1.00-14.92           H
ATOM   4425  CA  ALA A 272      -9.077  -6.114  -5.508  1.00-14.92           C
ATOM   4426  HA  ALA A 272      -8.380  -5.957  -4.683  1.00-14.92           H
ATOM   4427  C   ALA A 272      -8.259  -6.232  -6.799  1.00-14.92           C
ATOM   4428  O   ALA A 272      -7.065  -6.527  -6.779  1.00-14.92           O
ATOM   4429  CB  ALA A 272      -9.881  -7.392  -5.243  1.00-14.92           C
ATOM   4430 1HB  ALA A 272     -10.425  -7.295  -4.303  1.00-14.92           H
ATOM   4431 2HB  ALA A 272      -9.197  -8.239  -5.172  1.00-14.92           H
ATOM   4432 3HB  ALA A 272     -10.587  -7.568  -6.056  1.00-14.92           H
ATOM   4433  N   THR A 273      -8.899  -5.961  -7.926  1.00-24.58           N
ATOM   4434  H   THR A 273      -9.884  -5.715  -7.896  1.00-24.58           H
ATOM   4435  CA  THR A 273      -8.219  -6.044  -9.213  1.00-24.58           C
ATOM   4436  HA  THR A 273      -7.711  -7.007  -9.265  1.00-24.58           H
ATOM   4437  C   THR A 273      -7.172  -4.944  -9.342  1.00-24.58           C
ATOM   4438  O   THR A 273      -6.030  -5.221  -9.687  1.00-24.58           O
ATOM   4439  CB  THR A 273      -9.223  -5.948 -10.383  1.00-24.58           C
ATOM   4440  HB  THR A 273      -9.638  -4.941 -10.428  1.00-24.58           H
ATOM   4441  OG1 THR A 273     -10.286  -6.880 -10.165  1.00-24.58           O
ATOM   4442  HG1 THR A 273     -10.810  -6.566  -9.414  1.00-24.58           H
ATOM   4443  CG2 THR A 273      -8.589  -6.302 -11.714  1.00-24.58           C
ATOM   4444 1HG2 THR A 273      -9.357  -6.308 -12.487  1.00-24.58           H
ATOM   4445 2HG2 THR A 273      -8.131  -7.290 -11.658  1.00-24.58           H
ATOM   4446 3HG2 THR A 273      -7.830  -5.564 -11.976  1.00-24.58           H
ATOM   4447  N   SER A 274      -7.517  -3.701  -9.036  1.00-10.03           N
ATOM   4448  H   SER A 274      -8.462  -3.485  -8.731  1.00-10.03           H
ATOM   4449  CA  SER A 274      -6.548  -2.613  -9.163  1.00-10.03           C
ATOM   4450  HA  SER A 274      -6.097  -2.670 -10.154  1.00-10.03           H
ATOM   4451  C   SER A 274      -5.418  -2.757  -8.150  1.00-10.03           C
ATOM   4452  O   SER A 274      -4.270  -2.515  -8.499  1.00-10.03           O
ATOM   4453  CB  SER A 274      -7.220  -1.246  -9.031  1.00-10.03           C
ATOM   4454 1HB  SER A 274      -6.457  -0.468  -9.012  1.00-10.03           H
ATOM   4455 2HB  SER A 274      -7.867  -1.085  -9.895  1.00-10.03           H
ATOM   4456  OG  SER A 274      -8.009  -1.175  -7.860  1.00-10.03           O
ATOM   4457  HG  SER A 274      -8.855  -1.606  -8.040  1.00-10.03           H
ATOM   4458  N   PHE A 275      -5.703  -3.227  -6.942  1.00-12.81           N
ATOM   4459  H   PHE A 275      -6.672  -3.389  -6.677  1.00-12.81           H
ATOM   4460  CA  PHE A 275      -4.661  -3.498  -5.949  1.00-12.81           C
ATOM   4461  HA  PHE A 275      -4.114  -2.576  -5.747  1.00-12.81           H
ATOM   4462  C   PHE A 275      -3.689  -4.537  -6.499  1.00-12.81           C
ATOM   4463  O   PHE A 275      -2.477  -4.380  -6.400  1.00-12.81           O
ATOM   4464  CB  PHE A 275      -5.303  -4.004  -4.651  1.00-12.81           C
ATOM   4465 1HB  PHE A 275      -6.070  -3.293  -4.350  1.00-12.81           H
ATOM   4466 2HB  PHE A 275      -5.781  -4.965  -4.839  1.00-12.81           H
ATOM   4467  CG  PHE A 275      -4.342  -4.155  -3.504  1.00-12.81           C
ATOM   4468  CD1 PHE A 275      -4.191  -3.108  -2.575  1.00-12.81           C
ATOM   4469  HD1 PHE A 275      -4.745  -2.188  -2.704  1.00-12.81           H
ATOM   4470  CD2 PHE A 275      -3.608  -5.343  -3.321  1.00-12.81           C
ATOM   4471  HD2 PHE A 275      -3.711  -6.155  -4.026  1.00-12.81           H
ATOM   4472  CE1 PHE A 275      -3.316  -3.241  -1.469  1.00-12.81           C
ATOM   4473  HE1 PHE A 275      -3.202  -2.426  -0.770  1.00-12.81           H
ATOM   4474  CE2 PHE A 275      -2.737  -5.493  -2.213  1.00-12.81           C
ATOM   4475  HE2 PHE A 275      -2.193  -6.415  -2.070  1.00-12.81           H
ATOM   4476  CZ  PHE A 275      -2.588  -4.435  -1.291  1.00-12.81           C
ATOM   4477  HZ  PHE A 275      -1.924  -4.540  -0.447  1.00-12.81           H
ATOM   4478  N   THR A 276      -4.206  -5.573  -7.143  1.00-16.01           N
ATOM   4479  H   THR A 276      -5.213  -5.680  -7.199  1.00-16.01           H
ATOM   4480  CA  THR A 276      -3.343  -6.576  -7.764  1.00-16.01           C
ATOM   4481  HA  THR A 276      -2.683  -6.981  -6.999  1.00-16.01           H
ATOM   4482  C   THR A 276      -2.480  -5.956  -8.866  1.00-16.01           C
ATOM   4483  O   THR A 276      -1.275  -6.194  -8.915  1.00-16.01           O
ATOM   4484  CB  THR A 276      -4.171  -7.737  -8.367  1.00-16.01           C
ATOM   4485  HB  THR A 276      -4.762  -7.374  -9.206  1.00-16.01           H
ATOM   4486  OG1 THR A 276      -5.042  -8.274  -7.371  1.00-16.01           O
ATOM   4487  HG1 THR A 276      -5.740  -7.631  -7.183  1.00-16.01           H
ATOM   4488  CG2 THR A 276      -3.300  -8.885  -8.821  1.00-16.01           C
ATOM   4489 1HG2 THR A 276      -3.940  -9.701  -9.149  1.00-16.01           H
ATOM   4490 2HG2 THR A 276      -2.680  -9.229  -7.993  1.00-16.01           H
ATOM   4491 3HG2 THR A 276      -2.665  -8.574  -9.650  1.00-16.01           H
ATOM   4492  N   VAL A 277      -3.068  -5.142  -9.734  1.00-14.54           N
ATOM   4493  H   VAL A 277      -4.063  -4.952  -9.647  1.00-14.54           H
ATOM   4494  CA  VAL A 277      -2.323  -4.518 -10.834  1.00-14.54           C
ATOM   4495  HA  VAL A 277      -1.842  -5.304 -11.415  1.00-14.54           H
ATOM   4496  C   VAL A 277      -1.213  -3.604 -10.314  1.00-14.54           C
ATOM   4497  O   VAL A 277      -0.102  -3.619 -10.848  1.00-14.54           O
ATOM   4498  CB  VAL A 277      -3.281  -3.724 -11.781  1.00-14.54           C
ATOM   4499  HB  VAL A 277      -3.860  -3.023 -11.182  1.00-14.54           H
ATOM   4500  CG1 VAL A 277      -2.518  -2.922 -12.853  1.00-14.54           C
ATOM   4501 1HG1 VAL A 277      -3.224  -2.431 -13.521  1.00-14.54           H
ATOM   4502 2HG1 VAL A 277      -1.873  -3.583 -13.433  1.00-14.54           H
ATOM   4503 3HG1 VAL A 277      -1.907  -2.153 -12.380  1.00-14.54           H
ATOM   4504  CG2 VAL A 277      -4.249  -4.689 -12.489  1.00-14.54           C
ATOM   4505 1HG2 VAL A 277      -4.958  -4.123 -13.091  1.00-14.54           H
ATOM   4506 2HG2 VAL A 277      -4.808  -5.275 -11.764  1.00-14.54           H
ATOM   4507 3HG2 VAL A 277      -3.693  -5.370 -13.131  1.00-14.54           H
ATOM   4508  N   CYS A 278      -1.490  -2.837  -9.269  1.00 11.30           N
ATOM   4509  H   CYS A 278      -2.417  -2.863  -8.855  1.00 11.30           H
ATOM   4510  CA  CYS A 278      -0.493  -1.929  -8.712  1.00 11.30           C
ATOM   4511  HA  CYS A 278      -0.051  -1.346  -9.519  1.00 11.30           H
ATOM   4512  C   CYS A 278       0.619  -2.662  -7.978  1.00 11.30           C
ATOM   4513  O   CYS A 278       1.808  -2.400  -8.156  1.00 11.30           O
ATOM   4514  CB  CYS A 278      -1.160  -0.981  -7.712  1.00 11.30           C
ATOM   4515 1HB  CYS A 278      -1.571  -1.558  -6.882  1.00 11.30           H
ATOM   4516 2HB  CYS A 278      -0.401  -0.304  -7.315  1.00 11.30           H
ATOM   4517  SG  CYS A 278      -2.475  -0.012  -8.446  1.00 11.30           S
ATOM   4518  HG  CYS A 278      -3.359  -1.011  -8.547  1.00 11.30           H
ATOM   4519  N   TRP A 279       0.221  -3.558  -7.092  1.00 41.60           N
ATOM   4520  H   TRP A 279      -0.766  -3.782  -6.989  1.00 41.60           H
ATOM   4521  CA  TRP A 279       1.166  -4.115  -6.143  1.00 41.60           C
ATOM   4522  HA  TRP A 279       1.958  -3.383  -5.991  1.00 41.60           H
ATOM   4523  C   TRP A 279       1.848  -5.400  -6.551  1.00 41.60           C
ATOM   4524  O   TRP A 279       2.903  -5.676  -6.013  1.00 41.60           O
ATOM   4525  CB  TRP A 279       0.483  -4.298  -4.796  1.00 41.60           C
ATOM   4526 1HB  TRP A 279      -0.375  -4.957  -4.912  1.00 41.60           H
ATOM   4527 2HB  TRP A 279       1.190  -4.752  -4.103  1.00 41.60           H
ATOM   4528  CG  TRP A 279       0.034  -2.996  -4.234  1.00 41.60           C
ATOM   4529  CD1 TRP A 279      -1.235  -2.531  -4.153  1.00 41.60           C
ATOM   4530  HD1 TRP A 279      -2.102  -3.078  -4.501  1.00 41.60           H
ATOM   4531  CD2 TRP A 279       0.858  -1.962  -3.668  1.00 41.60           C
ATOM   4532  NE1 TRP A 279      -1.284  -1.298  -3.572  1.00 41.60           N
ATOM   4533  HE1 TRP A 279      -2.138  -0.765  -3.429  1.00 41.60           H
ATOM   4534  CE2 TRP A 279      -0.012  -0.919  -3.241  1.00 41.60           C
ATOM   4535  CE3 TRP A 279       2.246  -1.817  -3.461  1.00 41.60           C
ATOM   4536  HE3 TRP A 279       2.929  -2.589  -3.781  1.00 41.60           H
ATOM   4537  CZ2 TRP A 279       0.464   0.242  -2.599  1.00 41.60           C
ATOM   4538  HZ2 TRP A 279      -0.212   1.023  -2.284  1.00 41.60           H
ATOM   4539  CZ3 TRP A 279       2.729  -0.654  -2.817  1.00 41.60           C
ATOM   4540  HZ3 TRP A 279       3.791  -0.534  -2.657  1.00 41.60           H
ATOM   4541  CH2 TRP A 279       1.826   0.368  -2.394  1.00 41.60           C
ATOM   4542  HH2 TRP A 279       2.206   1.260  -1.917  1.00 41.60           H
ATOM   4543  N   THR A 280       1.339  -6.171  -7.501  1.00 -0.31           N
ATOM   4544  H   THR A 280       0.460  -5.934  -7.952  1.00 -0.31           H
ATOM   4545  CA  THR A 280       2.077  -7.374  -7.912  1.00 -0.31           C
ATOM   4546  HA  THR A 280       2.215  -7.980  -7.017  1.00 -0.31           H
ATOM   4547  C   THR A 280       3.480  -7.047  -8.450  1.00 -0.31           C
ATOM   4548  O   THR A 280       4.442  -7.666  -7.992  1.00 -0.31           O
ATOM   4549  CB  THR A 280       1.314  -8.247  -8.944  1.00 -0.31           C
ATOM   4550  HB  THR A 280       1.246  -7.721  -9.896  1.00 -0.31           H
ATOM   4551  OG1 THR A 280      -0.003  -8.507  -8.459  1.00 -0.31           O
ATOM   4552  HG1 THR A 280      -0.522  -7.700  -8.589  1.00 -0.31           H
ATOM   4553  CG2 THR A 280       1.970  -9.601  -9.158  1.00 -0.31           C
ATOM   4554 1HG2 THR A 280       1.355 -10.190  -9.838  1.00 -0.31           H
ATOM   4555 2HG2 THR A 280       2.052 -10.126  -8.205  1.00 -0.31           H
ATOM   4556 3HG2 THR A 280       2.961  -9.473  -9.593  1.00 -0.31           H
ATOM   4557  N   PRO A 281       3.645  -6.073  -9.378  1.00  9.47           N
ATOM   4558  CA  PRO A 281       5.043  -5.819  -9.763  1.00  9.47           C
ATOM   4559  HA  PRO A 281       5.468  -6.721 -10.198  1.00  9.47           H
ATOM   4560  C   PRO A 281       5.957  -5.326  -8.634  1.00  9.47           C
ATOM   4561  O   PRO A 281       7.125  -5.703  -8.566  1.00  9.47           O
ATOM   4562  CB  PRO A 281       4.909  -4.745 -10.849  1.00  9.47           C
ATOM   4563 1HB  PRO A 281       5.008  -3.751 -10.415  1.00  9.47           H
ATOM   4564 2HB  PRO A 281       5.651  -4.897 -11.630  1.00  9.47           H
ATOM   4565  CG  PRO A 281       3.550  -4.932 -11.384  1.00  9.47           C
ATOM   4566 1HG  PRO A 281       3.199  -4.039 -11.898  1.00  9.47           H
ATOM   4567 2HG  PRO A 281       3.526  -5.796 -12.049  1.00  9.47           H
ATOM   4568  CD  PRO A 281       2.747  -5.195 -10.154  1.00  9.47           C
ATOM   4569 1HD  PRO A 281       2.555  -4.268  -9.613  1.00  9.47           H
ATOM   4570 2HD  PRO A 281       1.814  -5.697 -10.408  1.00  9.47           H
ATOM   4571  N   TYR A 282       5.426  -4.523  -7.722  1.00  7.77           N
ATOM   4572  H   TYR A 282       4.474  -4.206  -7.822  1.00  7.77           H
ATOM   4573  CA  TYR A 282       6.201  -4.071  -6.567  1.00  7.77           C
ATOM   4574  HA  TYR A 282       7.129  -3.619  -6.914  1.00  7.77           H
ATOM   4575  C   TYR A 282       6.552  -5.236  -5.633  1.00  7.77           C
ATOM   4576  O   TYR A 282       7.678  -5.371  -5.160  1.00  7.77           O
ATOM   4577  CB  TYR A 282       5.399  -3.017  -5.801  1.00  7.77           C
ATOM   4578 1HB  TYR A 282       5.162  -2.198  -6.480  1.00  7.77           H
ATOM   4579 2HB  TYR A 282       4.466  -3.460  -5.454  1.00  7.77           H
ATOM   4580  CG  TYR A 282       6.146  -2.468  -4.605  1.00  7.77           C
ATOM   4581  CD1 TYR A 282       7.075  -1.415  -4.749  1.00  7.77           C
ATOM   4582  HD1 TYR A 282       7.225  -0.958  -5.717  1.00  7.77           H
ATOM   4583  CD2 TYR A 282       5.953  -3.024  -3.324  1.00  7.77           C
ATOM   4584  HD2 TYR A 282       5.234  -3.819  -3.185  1.00  7.77           H
ATOM   4585  CE1 TYR A 282       7.830  -0.955  -3.630  1.00  7.77           C
ATOM   4586  HE1 TYR A 282       8.544  -0.155  -3.744  1.00  7.77           H
ATOM   4587  CE2 TYR A 282       6.709  -2.575  -2.214  1.00  7.77           C
ATOM   4588  HE2 TYR A 282       6.567  -3.024  -1.243  1.00  7.77           H
ATOM   4589  CZ  TYR A 282       7.649  -1.557  -2.380  1.00  7.77           C
ATOM   4590  OH  TYR A 282       8.385  -1.159  -1.292  1.00  7.77           O
ATOM   4591  HH  TYR A 282       9.048  -0.493  -1.503  1.00  7.77           H
ATOM   4592  N   TYR A 283       5.584  -6.107  -5.395  1.00 -7.84           N
ATOM   4593  H   TYR A 283       4.669  -5.962  -5.814  1.00 -7.84           H
ATOM   4594  CA  TYR A 283       5.764  -7.265  -4.530  1.00 -7.84           C
ATOM   4595  HA  TYR A 283       6.093  -6.934  -3.544  1.00 -7.84           H
ATOM   4596  C   TYR A 283       6.822  -8.203  -5.083  1.00 -7.84           C
ATOM   4597  O   TYR A 283       7.692  -8.644  -4.341  1.00 -7.84           O
ATOM   4598  CB  TYR A 283       4.436  -8.014  -4.398  1.00 -7.84           C
ATOM   4599 1HB  TYR A 283       3.719  -7.364  -3.898  1.00 -7.84           H
ATOM   4600 2HB  TYR A 283       4.057  -8.228  -5.396  1.00 -7.84           H
ATOM   4601  CG  TYR A 283       4.518  -9.325  -3.647  1.00 -7.84           C
ATOM   4602  CD1 TYR A 283       4.605  -9.350  -2.241  1.00 -7.84           C
ATOM   4603  HD1 TYR A 283       4.647  -8.422  -1.688  1.00 -7.84           H
ATOM   4604  CD2 TYR A 283       4.471 -10.553  -4.340  1.00 -7.84           C
ATOM   4605  HD2 TYR A 283       4.411 -10.559  -5.419  1.00 -7.84           H
ATOM   4606  CE1 TYR A 283       4.623 -10.584  -1.536  1.00 -7.84           C
ATOM   4607  HE1 TYR A 283       4.685 -10.595  -0.459  1.00 -7.84           H
ATOM   4608  CE2 TYR A 283       4.493 -11.789  -3.636  1.00 -7.84           C
ATOM   4609  HE2 TYR A 283       4.457 -12.722  -4.176  1.00 -7.84           H
ATOM   4610  CZ  TYR A 283       4.572 -11.789  -2.241  1.00 -7.84           C
ATOM   4611  OH  TYR A 283       4.613 -12.970  -1.542  1.00 -7.84           O
ATOM   4612  HH  TYR A 283       4.592 -13.748  -2.109  1.00 -7.84           H
ATOM   4613  N   VAL A 284       6.795  -8.497  -6.376  1.00  4.78           N
ATOM   4614  H   VAL A 284       6.085  -8.103  -6.988  1.00  4.78           H
ATOM   4615  CA  VAL A 284       7.779  -9.437  -6.907  1.00  4.78           C
ATOM   4616  HA  VAL A 284       7.807 -10.281  -6.218  1.00  4.78           H
ATOM   4617  C   VAL A 284       9.182  -8.848  -6.894  1.00  4.78           C
ATOM   4618  O   VAL A 284      10.114  -9.584  -6.632  1.00  4.78           O
ATOM   4619  CB  VAL A 284       7.419 -10.023  -8.296  1.00  4.78           C
ATOM   4620  HB  VAL A 284       8.191 -10.740  -8.566  1.00  4.78           H
ATOM   4621  CG1 VAL A 284       6.082 -10.779  -8.218  1.00  4.78           C
ATOM   4622 1HG1 VAL A 284       5.880 -11.258  -9.175  1.00  4.78           H
ATOM   4623 2HG1 VAL A 284       5.266 -10.097  -7.980  1.00  4.78           H
ATOM   4624 3HG1 VAL A 284       6.143 -11.551  -7.450  1.00  4.78           H
ATOM   4625  CG2 VAL A 284       7.362  -8.958  -9.387  1.00  4.78           C
ATOM   4626 1HG2 VAL A 284       7.105  -9.417 -10.338  1.00  4.78           H
ATOM   4627 2HG2 VAL A 284       8.334  -8.477  -9.489  1.00  4.78           H
ATOM   4628 3HG2 VAL A 284       6.617  -8.208  -9.142  1.00  4.78           H
ATOM   4629  N   LEU A 285       9.348  -7.536  -7.027  1.00  7.49           N
ATOM   4630  H   LEU A 285       8.553  -6.941  -7.230  1.00  7.49           H
ATOM   4631  CA  LEU A 285      10.675  -6.928  -6.867  1.00  7.49           C
ATOM   4632  HA  LEU A 285      11.373  -7.358  -7.582  1.00  7.49           H
ATOM   4633  C   LEU A 285      11.203  -7.176  -5.463  1.00  7.49           C
ATOM   4634  O   LEU A 285      12.397  -7.419  -5.259  1.00  7.49           O
ATOM   4635  CB  LEU A 285      10.601  -5.415  -7.036  1.00  7.49           C
ATOM   4636 1HB  LEU A 285       9.711  -5.077  -6.512  1.00  7.49           H
ATOM   4637 2HB  LEU A 285      11.454  -4.981  -6.516  1.00  7.49           H
ATOM   4638  CG  LEU A 285      10.571  -4.799  -8.433  1.00  7.49           C
ATOM   4639  HG  LEU A 285       9.898  -5.371  -9.071  1.00  7.49           H
ATOM   4640  CD1 LEU A 285      10.026  -3.395  -8.273  1.00  7.49           C
ATOM   4641 1HD1 LEU A 285      10.220  -2.818  -9.174  1.00  7.49           H
ATOM   4642 2HD1 LEU A 285      10.502  -2.890  -7.434  1.00  7.49           H
ATOM   4643 3HD1 LEU A 285       8.952  -3.441  -8.104  1.00  7.49           H
ATOM   4644  CD2 LEU A 285      11.957  -4.758  -9.066  1.00  7.49           C
ATOM   4645 1HD2 LEU A 285      11.881  -4.360 -10.077  1.00  7.49           H
ATOM   4646 2HD2 LEU A 285      12.375  -5.760  -9.108  1.00  7.49           H
ATOM   4647 3HD2 LEU A 285      12.617  -4.119  -8.479  1.00  7.49           H
ATOM   4648  N   GLY A 286      10.298  -7.125  -4.499  1.00-11.14           N
ATOM   4649  H   GLY A 286       9.335  -6.890  -4.721  1.00-11.14           H
ATOM   4650  CA  GLY A 286      10.657  -7.404  -3.125  1.00-11.14           C
ATOM   4651 1HA  GLY A 286      11.496  -6.770  -2.839  1.00-11.14           H
ATOM   4652 2HA  GLY A 286       9.805  -7.173  -2.486  1.00-11.14           H
ATOM   4653  C   GLY A 286      11.044  -8.851  -2.904  1.00-11.14           C
ATOM   4654  O   GLY A 286      12.053  -9.132  -2.267  1.00-11.14           O
ATOM   4655  N   ILE A 287      10.281  -9.777  -3.466  1.00-11.20           N
ATOM   4656  H   ILE A 287       9.453  -9.485  -3.980  1.00-11.20           H
ATOM   4657  CA  ILE A 287      10.578 -11.210  -3.358  1.00-11.20           C
ATOM   4658  HA  ILE A 287      10.710 -11.463  -2.308  1.00-11.20           H
ATOM   4659  C   ILE A 287      11.898 -11.533  -4.067  1.00-11.20           C
ATOM   4660  O   ILE A 287      12.708 -12.324  -3.573  1.00-11.20           O
ATOM   4661  CB  ILE A 287       9.397 -12.061  -3.934  1.00-11.20           C
ATOM   4662  HB  ILE A 287       9.225 -11.747  -4.964  1.00-11.20           H
ATOM   4663  CG1 ILE A 287       8.095 -11.816  -3.136  1.00-11.20           C
ATOM   4664 1HG1 ILE A 287       7.816 -10.773  -3.234  1.00-11.20           H
ATOM   4665 2HG1 ILE A 287       7.307 -12.404  -3.604  1.00-11.20           H
ATOM   4666  CG2 ILE A 287       9.719 -13.570  -3.954  1.00-11.20           C
ATOM   4667 1HG2 ILE A 287       8.840 -14.134  -4.272  1.00-11.20           H
ATOM   4668 2HG2 ILE A 287      10.024 -13.906  -2.963  1.00-11.20           H
ATOM   4669 3HG2 ILE A 287      10.526 -13.768  -4.659  1.00-11.20           H
ATOM   4670  CD1 ILE A 287       8.102 -12.148  -1.627  1.00-11.20           C
ATOM   4671 1HD1 ILE A 287       7.140 -11.879  -1.196  1.00-11.20           H
ATOM   4672 2HD1 ILE A 287       8.877 -11.581  -1.113  1.00-11.20           H
ATOM   4673 3HD1 ILE A 287       8.261 -13.215  -1.478  1.00-11.20           H
ATOM   4674  N   TRP A 288      12.166 -10.876  -5.186  1.00 40.10           N
ATOM   4675  H   TRP A 288      11.469 -10.250  -5.588  1.00 40.10           H
ATOM   4676  CA  TRP A 288      13.438 -11.048  -5.881  1.00 40.10           C
ATOM   4677  HA  TRP A 288      13.568 -12.099  -6.134  1.00 40.10           H
ATOM   4678  C   TRP A 288      14.594 -10.624  -4.983  1.00 40.10           C
ATOM   4679  O   TRP A 288      15.557 -11.363  -4.835  1.00 40.10           O
ATOM   4680  CB  TRP A 288      13.480 -10.201  -7.155  1.00 40.10           C
ATOM   4681 1HB  TRP A 288      13.294  -9.166  -6.882  1.00 40.10           H
ATOM   4682 2HB  TRP A 288      14.481 -10.256  -7.572  1.00 40.10           H
ATOM   4683  CG  TRP A 288      12.482 -10.575  -8.223  1.00 40.10           C
ATOM   4684  CD1 TRP A 288      11.729 -11.710  -8.314  1.00 40.10           C
ATOM   4685  HD1 TRP A 288      11.792 -12.540  -7.622  1.00 40.10           H
ATOM   4686  CD2 TRP A 288      12.060  -9.754  -9.328  1.00 40.10           C
ATOM   4687  NE1 TRP A 288      10.857 -11.650  -9.367  1.00 40.10           N
ATOM   4688  HE1 TRP A 288      10.171 -12.365  -9.591  1.00 40.10           H
ATOM   4689  CE2 TRP A 288      11.032 -10.460 -10.015  1.00 40.10           C
ATOM   4690  CE3 TRP A 288      12.440  -8.482  -9.802  1.00 40.10           C
ATOM   4691  HE3 TRP A 288      13.221  -7.928  -9.302  1.00 40.10           H
ATOM   4692  CZ2 TRP A 288      10.378  -9.927 -11.145  1.00 40.10           C
ATOM   4693  HZ2 TRP A 288       9.605 -10.486 -11.650  1.00 40.10           H
ATOM   4694  CZ3 TRP A 288      11.776  -7.938 -10.935  1.00 40.10           C
ATOM   4695  HZ3 TRP A 288      12.055  -6.961 -11.304  1.00 40.10           H
ATOM   4696  CH2 TRP A 288      10.749  -8.671 -11.590  1.00 40.10           C
ATOM   4697  HH2 TRP A 288      10.260  -8.245 -12.453  1.00 40.10           H
ATOM   4698  N   TYR A 289      14.487  -9.454  -4.365  1.00 14.11           N
ATOM   4699  H   TYR A 289      13.655  -8.889  -4.507  1.00 14.11           H
ATOM   4700  CA  TYR A 289      15.557  -8.928  -3.511  1.00 14.11           C
ATOM   4701  HA  TYR A 289      16.499  -8.985  -4.058  1.00 14.11           H
ATOM   4702  C   TYR A 289      15.714  -9.720  -2.212  1.00 14.11           C
ATOM   4703  O   TYR A 289      16.812  -9.857  -1.676  1.00 14.11           O
ATOM   4704  CB  TYR A 289      15.275  -7.457  -3.190  1.00 14.11           C
ATOM   4705 1HB  TYR A 289      14.978  -6.954  -4.109  1.00 14.11           H
ATOM   4706 2HB  TYR A 289      14.451  -7.394  -2.480  1.00 14.11           H
ATOM   4707  CG  TYR A 289      16.482  -6.734  -2.624  1.00 14.11           C
ATOM   4708  CD1 TYR A 289      17.490  -6.246  -3.481  1.00 14.11           C
ATOM   4709  HD1 TYR A 289      17.388  -6.364  -4.551  1.00 14.11           H
ATOM   4710  CD2 TYR A 289      16.638  -6.555  -1.233  1.00 14.11           C
ATOM   4711  HD2 TYR A 289      15.874  -6.911  -0.556  1.00 14.11           H
ATOM   4712  CE1 TYR A 289      18.654  -5.622  -2.953  1.00 14.11           C
ATOM   4713  HE1 TYR A 289      19.436  -5.280  -3.612  1.00 14.11           H
ATOM   4714  CE2 TYR A 289      17.800  -5.922  -0.705  1.00 14.11           C
ATOM   4715  HE2 TYR A 289      17.913  -5.798   0.362  1.00 14.11           H
ATOM   4716  CZ  TYR A 289      18.800  -5.474  -1.572  1.00 14.11           C
ATOM   4717  OH  TYR A 289      19.945  -4.895  -1.089  1.00 14.11           O
ATOM   4718  HH  TYR A 289      20.003  -4.914  -0.128  1.00 14.11           H
ATOM   4719  N   TRP A 290      14.608 -10.260  -1.715  1.00 54.07           N
ATOM   4720  H   TRP A 290      13.719 -10.073  -2.171  1.00 54.07           H
ATOM   4721  CA  TRP A 290      14.613 -11.129  -0.540  1.00 54.07           C
ATOM   4722  HA  TRP A 290      15.053 -10.599   0.303  1.00 54.07           H
ATOM   4723  C   TRP A 290      15.475 -12.357  -0.815  1.00 54.07           C
ATOM   4724  O   TRP A 290      16.394 -12.649  -0.043  1.00 54.07           O
ATOM   4725  CB  TRP A 290      13.171 -11.535  -0.196  1.00 54.07           C
ATOM   4726 1HB  TRP A 290      12.651 -10.677   0.226  1.00 54.07           H
ATOM   4727 2HB  TRP A 290      12.670 -11.802  -1.123  1.00 54.07           H
ATOM   4728  CG  TRP A 290      13.025 -12.713   0.735  1.00 54.07           C
ATOM   4729  CD1 TRP A 290      13.876 -13.106   1.714  1.00 54.07           C
ATOM   4730  HD1 TRP A 290      14.788 -12.583   1.967  1.00 54.07           H
ATOM   4731  CD2 TRP A 290      11.972 -13.696   0.737  1.00 54.07           C
ATOM   4732  NE1 TRP A 290      13.462 -14.262   2.312  1.00 54.07           N
ATOM   4733  HE1 TRP A 290      13.984 -14.757   3.033  1.00 54.07           H
ATOM   4734  CE2 TRP A 290      12.275 -14.642   1.757  1.00 54.07           C
ATOM   4735  CE3 TRP A 290      10.795 -13.869  -0.016  1.00 54.07           C
ATOM   4736  HE3 TRP A 290      10.562 -13.183  -0.812  1.00 54.07           H
ATOM   4737  CZ2 TRP A 290      11.425 -15.726   2.062  1.00 54.07           C
ATOM   4738  HZ2 TRP A 290      11.677 -16.420   2.849  1.00 54.07           H
ATOM   4739  CZ3 TRP A 290       9.931 -14.957   0.288  1.00 54.07           C
ATOM   4740  HZ3 TRP A 290       9.019 -15.094  -0.274  1.00 54.07           H
ATOM   4741  CH2 TRP A 290      10.257 -15.869   1.335  1.00 54.07           C
ATOM   4742  HH2 TRP A 290       9.582 -16.681   1.563  1.00 54.07           H
ATOM   4743  N   PHE A 291      15.217 -13.077  -1.897  1.00-15.00           N
ATOM   4744  H   PHE A 291      14.454 -12.818  -2.517  1.00-15.00           H
ATOM   4745  CA  PHE A 291      16.003 -14.278  -2.168  1.00-15.00           C
ATOM   4746  HA  PHE A 291      16.141 -14.813  -1.228  1.00-15.00           H
ATOM   4747  C   PHE A 291      17.392 -13.984  -2.713  1.00-15.00           C
ATOM   4748  O   PHE A 291      18.347 -14.698  -2.396  1.00-15.00           O
ATOM   4749  CB  PHE A 291      15.268 -15.203  -3.130  1.00-15.00           C
ATOM   4750 1HB  PHE A 291      14.946 -14.638  -4.003  1.00-15.00           H
ATOM   4751 2HB  PHE A 291      15.964 -15.975  -3.455  1.00-15.00           H
ATOM   4752  CG  PHE A 291      14.090 -15.885  -2.501  1.00-15.00           C
ATOM   4753  CD1 PHE A 291      12.782 -15.612  -2.925  1.00-15.00           C
ATOM   4754  HD1 PHE A 291      12.607 -14.904  -3.722  1.00-15.00           H
ATOM   4755  CD2 PHE A 291      14.295 -16.800  -1.451  1.00-15.00           C
ATOM   4756  HD2 PHE A 291      15.297 -17.011  -1.109  1.00-15.00           H
ATOM   4757  CE1 PHE A 291      11.684 -16.249  -2.309  1.00-15.00           C
ATOM   4758  HE1 PHE A 291      10.679 -16.025  -2.628  1.00-15.00           H
ATOM   4759  CE2 PHE A 291      13.206 -17.437  -0.824  1.00-15.00           C
ATOM   4760  HE2 PHE A 291      13.375 -18.125  -0.008  1.00-15.00           H
ATOM   4761  CZ  PHE A 291      11.898 -17.165  -1.258  1.00-15.00           C
ATOM   4762  HZ  PHE A 291      11.059 -17.646  -0.778  1.00-15.00           H
ATOM   4763  N   ASP A 292      17.522 -12.936  -3.506  1.00 13.74           N
ATOM   4764  H   ASP A 292      16.710 -12.373  -3.755  1.00 13.74           H
ATOM   4765  CA  ASP A 292      18.806 -12.555  -4.083  1.00 13.74           C
ATOM   4766  HA  ASP A 292      19.608 -12.990  -3.489  1.00 13.74           H
ATOM   4767  C   ASP A 292      19.002 -11.038  -4.136  1.00 13.74           C
ATOM   4768  O   ASP A 292      18.554 -10.374  -5.079  1.00 13.74           O
ATOM   4769  CB  ASP A 292      18.933 -13.115  -5.497  1.00 13.74           C
ATOM   4770 1HB  ASP A 292      18.810 -14.198  -5.463  1.00 13.74           H
ATOM   4771 2HB  ASP A 292      18.141 -12.698  -6.119  1.00 13.74           H
ATOM   4772  CG  ASP A 292      20.272 -12.784  -6.115  1.00 13.74           C
ATOM   4773  OD1 ASP A 292      21.252 -12.552  -5.364  1.00 13.74           O
ATOM   4774  OD2 ASP A 292      20.359 -12.737  -7.361  1.00 13.74           O
ATOM   4775  N   PRO A 293      19.721 -10.463  -3.155  1.00  3.14           N
ATOM   4776  CA  PRO A 293      19.978  -9.021  -3.251  1.00  3.14           C
ATOM   4777  HA  PRO A 293      19.035  -8.478  -3.226  1.00  3.14           H
ATOM   4778  C   PRO A 293      20.781  -8.588  -4.480  1.00  3.14           C
ATOM   4779  O   PRO A 293      20.770  -7.410  -4.849  1.00  3.14           O
ATOM   4780  CB  PRO A 293      20.787  -8.730  -1.982  1.00  3.14           C
ATOM   4781 1HB  PRO A 293      21.852  -8.767  -2.207  1.00  3.14           H
ATOM   4782 2HB  PRO A 293      20.519  -7.761  -1.562  1.00  3.14           H
ATOM   4783  CG  PRO A 293      20.424  -9.819  -1.050  1.00  3.14           C
ATOM   4784 1HG  PRO A 293      21.188  -9.950  -0.283  1.00  3.14           H
ATOM   4785 2HG  PRO A 293      19.453  -9.614  -0.599  1.00  3.14           H
ATOM   4786  CD  PRO A 293      20.338 -11.020  -1.937  1.00  3.14           C
ATOM   4787 1HD  PRO A 293      21.332 -11.409  -2.158  1.00  3.14           H
ATOM   4788 2HD  PRO A 293      19.705 -11.784  -1.484  1.00  3.14           H
ATOM   4789  N   GLU A 294      21.471  -9.505  -5.146  1.00 -3.80           N
ATOM   4790  H   GLU A 294      21.475 -10.478  -4.846  1.00 -3.80           H
ATOM   4791  CA  GLU A 294      22.200  -9.154  -6.362  1.00 -3.80           C
ATOM   4792  HA  GLU A 294      22.708  -8.202  -6.209  1.00 -3.80           H
ATOM   4793  C   GLU A 294      21.278  -9.015  -7.561  1.00 -3.80           C
ATOM   4794  O   GLU A 294      21.683  -8.427  -8.559  1.00 -3.80           O
ATOM   4795  CB  GLU A 294      23.248 -10.196  -6.736  1.00 -3.80           C
ATOM   4796 1HB  GLU A 294      22.762 -11.160  -6.871  1.00 -3.80           H
ATOM   4797 2HB  GLU A 294      23.686  -9.903  -7.689  1.00 -3.80           H
ATOM   4798  CG  GLU A 294      24.363 -10.348  -5.738  1.00 -3.80           C
ATOM   4799 1HG  GLU A 294      24.812  -9.371  -5.550  1.00 -3.80           H
ATOM   4800 2HG  GLU A 294      23.961 -10.741  -4.803  1.00 -3.80           H
ATOM   4801  CD  GLU A 294      25.420 -11.289  -6.268  1.00 -3.80           C
ATOM   4802  OE1 GLU A 294      26.036 -10.993  -7.318  1.00 -3.80           O
ATOM   4803  OE2 GLU A 294      25.635 -12.351  -5.650  1.00 -3.80           O
ATOM   4804  N   MET A 295      20.043  -9.501  -7.488  1.00  8.87           N
ATOM   4805  H   MET A 295      19.716  -9.954  -6.636  1.00  8.87           H
ATOM   4806  CA  MET A 295      19.143  -9.433  -8.643  1.00  8.87           C
ATOM   4807  HA  MET A 295      19.659  -9.899  -9.475  1.00  8.87           H
ATOM   4808  C   MET A 295      18.855  -7.982  -9.017  1.00  8.87           C
ATOM   4809  O   MET A 295      18.617  -7.664 -10.177  1.00  8.87           O
ATOM   4810  CB  MET A 295      17.835 -10.204  -8.434  1.00  8.87           C
ATOM   4811 1HB  MET A 295      18.027 -11.060  -7.790  1.00  8.87           H
ATOM   4812 2HB  MET A 295      17.107  -9.552  -7.950  1.00  8.87           H
ATOM   4813  CG  MET A 295      17.276 -10.710  -9.769  1.00  8.87           C
ATOM   4814 1HG  MET A 295      17.239  -9.871 -10.461  1.00  8.87           H
ATOM   4815 2HG  MET A 295      17.973 -11.446 -10.170  1.00  8.87           H
ATOM   4816  SD  MET A 295      15.631 -11.448  -9.731  1.00  8.87           S
ATOM   4817  CE  MET A 295      15.852 -12.914  -8.712  1.00  8.87           C
ATOM   4818 1HE  MET A 295      14.894 -13.420  -8.592  1.00  8.87           H
ATOM   4819 2HE  MET A 295      16.235 -12.632  -7.731  1.00  8.87           H
ATOM   4820 3HE  MET A 295      16.555 -13.592  -9.195  1.00  8.87           H
ATOM   4821  N   LEU A 296      19.032  -7.096  -8.045  1.00 24.40           N
ATOM   4822  H   LEU A 296      19.270  -7.439  -7.124  1.00 24.40           H
ATOM   4823  CA  LEU A 296      18.994  -5.648  -8.252  1.00 24.40           C
ATOM   4824  HA  LEU A 296      17.979  -5.336  -8.494  1.00 24.40           H
ATOM   4825  C   LEU A 296      19.914  -5.180  -9.383  1.00 24.40           C
ATOM   4826  O   LEU A 296      19.559  -4.290 -10.149  1.00 24.40           O
ATOM   4827  CB  LEU A 296      19.453  -4.992  -6.944  1.00 24.40           C
ATOM   4828 1HB  LEU A 296      18.789  -5.327  -6.148  1.00 24.40           H
ATOM   4829 2HB  LEU A 296      20.450  -5.375  -6.725  1.00 24.40           H
ATOM   4830  CG  LEU A 296      19.544  -3.460  -6.879  1.00 24.40           C
ATOM   4831  HG  LEU A 296      20.204  -3.114  -7.673  1.00 24.40           H
ATOM   4832  CD1 LEU A 296      18.187  -2.801  -7.055  1.00 24.40           C
ATOM   4833 1HD1 LEU A 296      18.284  -1.725  -6.923  1.00 24.40           H
ATOM   4834 2HD1 LEU A 296      17.472  -3.192  -6.331  1.00 24.40           H
ATOM   4835 3HD1 LEU A 296      17.827  -2.982  -8.066  1.00 24.40           H
ATOM   4836  CD2 LEU A 296      20.151  -3.035  -5.551  1.00 24.40           C
ATOM   4837 1HD2 LEU A 296      20.305  -1.956  -5.558  1.00 24.40           H
ATOM   4838 2HD2 LEU A 296      21.118  -3.518  -5.414  1.00 24.40           H
ATOM   4839 3HD2 LEU A 296      19.491  -3.299  -4.725  1.00 24.40           H
ATOM   4840  N   ASN A 297      21.086  -5.796  -9.483  1.00  2.94           N
ATOM   4841  H   ASN A 297      21.292  -6.565  -8.854  1.00  2.94           H
ATOM   4842  CA  ASN A 297      22.093  -5.417 -10.473  1.00  2.94           C
ATOM   4843  HA  ASN A 297      21.769  -4.508 -10.982  1.00  2.94           H
ATOM   4844  C   ASN A 297      22.291  -6.500 -11.531  1.00  2.94           C
ATOM   4845  O   ASN A 297      23.036  -6.311 -12.487  1.00  2.94           O
ATOM   4846  CB  ASN A 297      23.427  -5.136  -9.772  1.00  2.94           C
ATOM   4847 1HB  ASN A 297      23.747  -6.035  -9.246  1.00  2.94           H
ATOM   4848 2HB  ASN A 297      24.177  -4.886 -10.522  1.00  2.94           H
ATOM   4849  CG  ASN A 297      23.338  -3.996  -8.792  1.00  2.94           C
ATOM   4850  OD1 ASN A 297      22.905  -2.898  -9.118  1.00  2.94           O
ATOM   4851  ND2 ASN A 297      23.737  -4.241  -7.573  1.00  2.94           N
ATOM   4852 1HD2 ASN A 297      23.682  -3.496  -6.896  1.00  2.94           H
ATOM   4853 2HD2 ASN A 297      24.107  -5.143  -7.334  1.00  2.94           H
ATOM   4854  N   ARG A 298      21.650  -7.651 -11.371  1.00-16.18           N
ATOM   4855  H   ARG A 298      21.143  -7.823 -10.511  1.00-16.18           H
ATOM   4856  CA  ARG A 298      21.655  -8.672 -12.425  1.00-16.18           C
ATOM   4857  HA  ARG A 298      22.616  -8.654 -12.939  1.00-16.18           H
ATOM   4858  C   ARG A 298      20.590  -8.310 -13.443  1.00-16.18           C
ATOM   4859  O   ARG A 298      20.730  -8.584 -14.635  1.00-16.18           O
ATOM   4860  CB  ARG A 298      21.434 -10.081 -11.864  1.00-16.18           C
ATOM   4861 1HB  ARG A 298      20.554 -10.071 -11.229  1.00-16.18           H
ATOM   4862 2HB  ARG A 298      21.250 -10.766 -12.692  1.00-16.18           H
ATOM   4863  CG  ARG A 298      22.638 -10.603 -11.079  1.00-16.18           C
ATOM   4864 1HG  ARG A 298      23.446 -10.797 -11.785  1.00-16.18           H
ATOM   4865 2HG  ARG A 298      22.974  -9.842 -10.377  1.00-16.18           H
ATOM   4866  CD  ARG A 298      22.353 -11.881 -10.300  1.00-16.18           C
ATOM   4867 1HD  ARG A 298      21.651 -11.663  -9.494  1.00-16.18           H
ATOM   4868 2HD  ARG A 298      21.925 -12.633 -10.965  1.00-16.18           H
ATOM   4869  NE  ARG A 298      23.615 -12.393  -9.749  1.00-16.18           N
ATOM   4870  HE  ARG A 298      24.467 -11.947 -10.072  1.00-16.18           H
ATOM   4871  CZ  ARG A 298      23.769 -13.388  -8.890  1.00-16.18           C
ATOM   4872  NH1 ARG A 298      24.975 -13.786  -8.619  1.00-16.18           N
ATOM   4873 1HH1 ARG A 298      25.758 -13.390  -9.113  1.00-16.18           H
ATOM   4874 2HH1 ARG A 298      25.146 -14.478  -7.905  1.00-16.18           H
ATOM   4875  NH2 ARG A 298      22.795 -13.947  -8.233  1.00-16.18           N
ATOM   4876 1HH2 ARG A 298      21.852 -13.593  -8.326  1.00-16.18           H
ATOM   4877 2HH2 ARG A 298      22.994 -14.683  -7.579  1.00-16.18           H
ATOM   4878  N   LEU A 299      19.535  -7.652 -12.990  1.00 17.01           N
ATOM   4879  H   LEU A 299      19.421  -7.504 -11.993  1.00 17.01           H
ATOM   4880  CA  LEU A 299      18.569  -7.033 -13.892  1.00 17.01           C
ATOM   4881  HA  LEU A 299      18.283  -7.720 -14.684  1.00 17.01           H
ATOM   4882  C   LEU A 299      19.222  -5.815 -14.514  1.00 17.01           C
ATOM   4883  O   LEU A 299      20.006  -5.125 -13.862  1.00 17.01           O
ATOM   4884  CB  LEU A 299      17.329  -6.566 -13.123  1.00 17.01           C
ATOM   4885 1HB  LEU A 299      17.669  -6.061 -12.219  1.00 17.01           H
ATOM   4886 2HB  LEU A 299      16.801  -5.833 -13.732  1.00 17.01           H
ATOM   4887  CG  LEU A 299      16.327  -7.658 -12.738  1.00 17.01           C
ATOM   4888  HG  LEU A 299      16.864  -8.491 -12.288  1.00 17.01           H
ATOM   4889  CD1 LEU A 299      15.332  -7.123 -11.722  1.00 17.01           C
ATOM   4890 1HD1 LEU A 299      14.656  -7.928 -11.433  1.00 17.01           H
ATOM   4891 2HD1 LEU A 299      14.757  -6.301 -12.147  1.00 17.01           H
ATOM   4892 3HD1 LEU A 299      15.867  -6.786 -10.834  1.00 17.01           H
ATOM   4893  CD2 LEU A 299      15.580  -8.160 -13.973  1.00 17.01           C
ATOM   4894 1HD2 LEU A 299      14.867  -8.928 -13.683  1.00 17.01           H
ATOM   4895 2HD2 LEU A 299      16.271  -8.600 -14.690  1.00 17.01           H
ATOM   4896 3HD2 LEU A 299      15.041  -7.343 -14.449  1.00 17.01           H
ATOM   4897  N   SER A 300      18.840  -5.513 -15.745  1.00 11.13           N
ATOM   4898  H   SER A 300      18.306  -6.181 -16.286  1.00 11.13           H
ATOM   4899  CA  SER A 300      19.120  -4.204 -16.320  1.00 11.13           C
ATOM   4900  HA  SER A 300      20.196  -4.039 -16.365  1.00 11.13           H
ATOM   4901  C   SER A 300      18.469  -3.164 -15.417  1.00 11.13           C
ATOM   4902  O   SER A 300      17.318  -3.339 -14.993  1.00 11.13           O
ATOM   4903  CB  SER A 300      18.507  -4.106 -17.713  1.00 11.13           C
ATOM   4904 1HB  SER A 300      17.424  -4.164 -17.622  1.00 11.13           H
ATOM   4905 2HB  SER A 300      18.774  -3.151 -18.164  1.00 11.13           H
ATOM   4906  OG  SER A 300      18.950  -5.167 -18.538  1.00 11.13           O
ATOM   4907  HG  SER A 300      18.462  -5.121 -19.374  1.00 11.13           H
ATOM   4908  N   ASP A 301      19.172  -2.078 -15.135  1.00 17.97           N
ATOM   4909  H   ASP A 301      20.094  -1.947 -15.546  1.00 17.97           H
ATOM   4910  CA  ASP A 301      18.650  -1.058 -14.223  1.00 17.97           C
ATOM   4911  HA  ASP A 301      18.542  -1.542 -13.252  1.00 17.97           H
ATOM   4912  C   ASP A 301      17.265  -0.492 -14.590  1.00 17.97           C
ATOM   4913  O   ASP A 301      16.423  -0.332 -13.694  1.00 17.97           O
ATOM   4914  CB  ASP A 301      19.656   0.087 -14.055  1.00 17.97           C
ATOM   4915 1HB  ASP A 301      20.658  -0.332 -13.974  1.00 17.97           H
ATOM   4916 2HB  ASP A 301      19.618   0.729 -14.934  1.00 17.97           H
ATOM   4917  CG  ASP A 301      19.376   0.915 -12.812  1.00 17.97           C
ATOM   4918  OD1 ASP A 301      18.981   0.318 -11.793  1.00 17.97           O
ATOM   4919  OD2 ASP A 301      19.483   2.164 -12.851  1.00 17.97           O
ATOM   4920  N   PRO A 302      16.959  -0.243 -15.889  1.00  4.54           N
ATOM   4921  CA  PRO A 302      15.568   0.196 -16.069  1.00  4.54           C
ATOM   4922  HA  PRO A 302      15.350   1.030 -15.406  1.00  4.54           H
ATOM   4923  C   PRO A 302      14.490  -0.854 -15.857  1.00  4.54           C
ATOM   4924  O   PRO A 302      13.369  -0.483 -15.543  1.00  4.54           O
ATOM   4925  CB  PRO A 302      15.550   0.687 -17.518  1.00  4.54           C
ATOM   4926 1HB  PRO A 302      14.558   0.573 -17.956  1.00  4.54           H
ATOM   4927 2HB  PRO A 302      15.871   1.727 -17.572  1.00  4.54           H
ATOM   4928  CG  PRO A 302      16.528  -0.173 -18.187  1.00  4.54           C
ATOM   4929 1HG  PRO A 302      16.102  -1.159 -18.372  1.00  4.54           H
ATOM   4930 2HG  PRO A 302      16.866   0.274 -19.119  1.00  4.54           H
ATOM   4931  CD  PRO A 302      17.654  -0.256 -17.194  1.00  4.54           C
ATOM   4932 1HD  PRO A 302      18.221  -1.172 -17.342  1.00  4.54           H
ATOM   4933 2HD  PRO A 302      18.304   0.616 -17.282  1.00  4.54           H
ATOM   4934  N   VAL A 303      14.789  -2.139 -15.987  1.00 -5.33           N
ATOM   4935  H   VAL A 303      15.736  -2.424 -16.201  1.00 -5.33           H
ATOM   4936  CA  VAL A 303      13.769  -3.172 -15.796  1.00 -5.33           C
ATOM   4937  HA  VAL A 303      12.864  -2.893 -16.336  1.00 -5.33           H
ATOM   4938  C   VAL A 303      13.461  -3.204 -14.308  1.00 -5.33           C
ATOM   4939  O   VAL A 303      12.303  -3.206 -13.892  1.00 -5.33           O
ATOM   4940  CB  VAL A 303      14.256  -4.562 -16.296  1.00 -5.33           C
ATOM   4941  HB  VAL A 303      15.171  -4.826 -15.769  1.00 -5.33           H
ATOM   4942  CG1 VAL A 303      13.213  -5.647 -16.031  1.00 -5.33           C
ATOM   4943 1HG1 VAL A 303      13.563  -6.600 -16.432  1.00 -5.33           H
ATOM   4944 2HG1 VAL A 303      12.264  -5.386 -16.503  1.00 -5.33           H
ATOM   4945 3HG1 VAL A 303      13.059  -5.764 -14.958  1.00 -5.33           H
ATOM   4946  CG2 VAL A 303      14.558  -4.510 -17.804  1.00 -5.33           C
ATOM   4947 1HG2 VAL A 303      14.928  -5.482 -18.136  1.00 -5.33           H
ATOM   4948 2HG2 VAL A 303      15.316  -3.760 -18.019  1.00 -5.33           H
ATOM   4949 3HG2 VAL A 303      13.650  -4.269 -18.358  1.00 -5.33           H
ATOM   4950  N   ASN A 304      14.512  -3.131 -13.502  1.00 33.96           N
ATOM   4951  H   ASN A 304      15.448  -3.135 -13.895  1.00 33.96           H
ATOM   4952  CA  ASN A 304      14.343  -3.035 -12.056  1.00 33.96           C
ATOM   4953  HA  ASN A 304      13.784  -3.901 -11.700  1.00 33.96           H
ATOM   4954  C   ASN A 304      13.544  -1.785 -11.677  1.00 33.96           C
ATOM   4955  O   ASN A 304      12.545  -1.868 -10.971  1.00 33.96           O
ATOM   4956  CB  ASN A 304      15.716  -3.012 -11.377  1.00 33.96           C
ATOM   4957 1HB  ASN A 304      16.208  -3.972 -11.521  1.00 33.96           H
ATOM   4958 2HB  ASN A 304      16.333  -2.237 -11.828  1.00 33.96           H
ATOM   4959  CG  ASN A 304      15.617  -2.717  -9.909  1.00 33.96           C
ATOM   4960  OD1 ASN A 304      15.664  -1.567  -9.502  1.00 33.96           O
ATOM   4961  ND2 ASN A 304      15.446  -3.733  -9.108  1.00 33.96           N
ATOM   4962 1HD2 ASN A 304      15.357  -3.559  -8.122  1.00 33.96           H
ATOM   4963 2HD2 ASN A 304      15.395  -4.668  -9.473  1.00 33.96           H
ATOM   4964  N   HIS A 305      13.948  -0.629 -12.188  1.00 14.28           N
ATOM   4965  H   HIS A 305      14.748  -0.618 -12.816  1.00 14.28           H
ATOM   4966  CA  HIS A 305      13.295   0.635 -11.834  1.00 14.28           C
ATOM   4967  HA  HIS A 305      13.286   0.726 -10.748  1.00 14.28           H
ATOM   4968  C   HIS A 305      11.836   0.725 -12.282  1.00 14.28           C
ATOM   4969  O   HIS A 305      11.021   1.339 -11.598  1.00 14.28           O
ATOM   4970  CB  HIS A 305      14.085   1.819 -12.405  1.00 14.28           C
ATOM   4971 1HB  HIS A 305      14.459   1.558 -13.394  1.00 14.28           H
ATOM   4972 2HB  HIS A 305      13.405   2.663 -12.519  1.00 14.28           H
ATOM   4973  CG  HIS A 305      15.217   2.263 -11.528  1.00 14.28           C
ATOM   4974  ND1 HIS A 305      16.337   1.490 -11.239  1.00 14.28           N
ATOM   4975  HD1 HIS A 305      16.566   0.581 -11.638  1.00 14.28           H
ATOM   4976  CD2 HIS A 305      15.411   3.412 -10.833  1.00 14.28           C
ATOM   4977  HD2 HIS A 305      14.758   4.273 -10.847  1.00 14.28           H
ATOM   4978  CE1 HIS A 305      17.104   2.140 -10.377  1.00 14.28           C
ATOM   4979  HE1 HIS A 305      18.049   1.775  -9.979  1.00 14.28           H
ATOM   4980  NE2 HIS A 305      16.558   3.295 -10.105  1.00 14.28           N
ATOM   4981  HE2 HIS A 305      16.926   3.982  -9.447  1.00 14.28           H
ATOM   4982  N   PHE A 306      11.501   0.110 -13.405  1.00 -8.11           N
ATOM   4983  H   PHE A 306      12.203  -0.410 -13.922  1.00 -8.11           H
ATOM   4984  CA  PHE A 306      10.157   0.194 -13.968  1.00 -8.11           C
ATOM   4985  HA  PHE A 306       9.905   1.244 -14.120  1.00 -8.11           H
ATOM   4986  C   PHE A 306       9.067  -0.418 -13.098  1.00 -8.11           C
ATOM   4987  O   PHE A 306       7.991   0.155 -12.946  1.00 -8.11           O
ATOM   4988  CB  PHE A 306      10.160  -0.517 -15.322  1.00 -8.11           C
ATOM   4989 1HB  PHE A 306      10.897  -0.038 -15.963  1.00 -8.11           H
ATOM   4990 2HB  PHE A 306      10.455  -1.556 -15.178  1.00 -8.11           H
ATOM   4991  CG  PHE A 306       8.841  -0.492 -16.030  1.00 -8.11           C
ATOM   4992  CD1 PHE A 306       8.273   0.728 -16.439  1.00 -8.11           C
ATOM   4993  HD1 PHE A 306       8.779   1.659 -16.225  1.00 -8.11           H
ATOM   4994  CD2 PHE A 306       8.175  -1.695 -16.323  1.00 -8.11           C
ATOM   4995  HD2 PHE A 306       8.596  -2.638 -16.001  1.00 -8.11           H
ATOM   4996  CE1 PHE A 306       7.046   0.753 -17.140  1.00 -8.11           C
ATOM   4997  HE1 PHE A 306       6.608   1.696 -17.433  1.00 -8.11           H
ATOM   4998  CE2 PHE A 306       6.961  -1.688 -17.048  1.00 -8.11           C
ATOM   4999  HE2 PHE A 306       6.465  -2.619 -17.283  1.00 -8.11           H
ATOM   5000  CZ  PHE A 306       6.396  -0.456 -17.457  1.00 -8.11           C
ATOM   5001  HZ  PHE A 306       5.463  -0.440 -18.001  1.00 -8.11           H
ATOM   5002  N   PHE A 307       9.319  -1.574 -12.505  1.00  7.99           N
ATOM   5003  H   PHE A 307      10.228  -2.015 -12.596  1.00  7.99           H
ATOM   5004  CA  PHE A 307       8.254  -2.258 -11.775  1.00  7.99           C
ATOM   5005  HA  PHE A 307       7.367  -2.236 -12.403  1.00  7.99           H
ATOM   5006  C   PHE A 307       7.842  -1.591 -10.458  1.00  7.99           C
ATOM   5007  O   PHE A 307       6.746  -1.837  -9.960  1.00  7.99           O
ATOM   5008  CB  PHE A 307       8.616  -3.728 -11.575  1.00  7.99           C
ATOM   5009 1HB  PHE A 307       9.575  -3.789 -11.071  1.00  7.99           H
ATOM   5010 2HB  PHE A 307       7.860  -4.193 -10.945  1.00  7.99           H
ATOM   5011  CG  PHE A 307       8.703  -4.504 -12.860  1.00  7.99           C
ATOM   5012  CD1 PHE A 307       9.871  -5.216 -13.178  1.00  7.99           C
ATOM   5013  HD1 PHE A 307      10.713  -5.202 -12.501  1.00  7.99           H
ATOM   5014  CD2 PHE A 307       7.615  -4.537 -13.756  1.00  7.99           C
ATOM   5015  HD2 PHE A 307       6.703  -4.008 -13.521  1.00  7.99           H
ATOM   5016  CE1 PHE A 307       9.960  -5.956 -14.379  1.00  7.99           C
ATOM   5017  HE1 PHE A 307      10.853  -6.522 -14.601  1.00  7.99           H
ATOM   5018  CE2 PHE A 307       7.699  -5.254 -14.973  1.00  7.99           C
ATOM   5019  HE2 PHE A 307       6.863  -5.266 -15.657  1.00  7.99           H
ATOM   5020  CZ  PHE A 307       8.877  -5.966 -15.284  1.00  7.99           C
ATOM   5021  HZ  PHE A 307       8.946  -6.526 -16.206  1.00  7.99           H
ATOM   5022  N   PHE A 308       8.649  -0.676  -9.938  1.00  7.05           N
ATOM   5023  H   PHE A 308       9.541  -0.484 -10.371  1.00  7.05           H
[truncated: 26,148 more chars]
