# Supplementary material for: Variety of genetic defects in GnRH and hypothalamic–pituitary signaling and development in normosmic patients with IHH
Source: Front Endocrinol (Lausanne). 2024 Jul 1;15:1396805. doi: 10.3389/fendo.2024.1396805 (PMC11246878; doi:10.3389/fendo.2024.1396805)
Supplement: Supplementary file 1 [file DataSheet_1.zip › GNRHR_Tyr283Thr_fs3_Afold3.pdb]

REMARK YASARA *************************************************************
REMARK YASARA *                                                           *
REMARK YASARA *                     Y  A  S  A  R  A                      *
REMARK YASARA *                                                           *
REMARK YASARA *   Yet Another Scientific Artificial Reality Application   *
REMARK YASARA *                                                           *
REMARK YASARA *            MOLECULE STRUCTURE FILE, PDB FORMAT            *
REMARK YASARA *                                                           *
REMARK YASARA * Just use YASARA every day to make your questions go away! *
REMARK YASARA *                                                           *
REMARK YASARA *                      www.YASARA.org                       *
REMARK YASARA *                                                           *
REMARK YASARA *************************************************************
REMARK YASARA
REMARK YASARA Version:           24.4.10.W.64
REMARK YASARA Written on:        Mon May 20 12:55:10 2024
REMARK YASARA Number of models:  1
REMARK YASARA Number of atoms:   4663
REMARK YASARA Please address questions or suggestions to: Eliza@yasara.org
REMARK YASARA
COMPND    MOL_ID: 1;
COMPND   2 MOLECULE: .;
COMPND   3 CHAIN: ;
SEQRES   1 A  286  MET ALA ASN SER ALA SER PRO GLU GLN ASN GLN ASN HIS 
SEQRES   2 A  286  CYS SER ALA ILE ASN ASN SER ILE PRO LEU MET GLN GLY 
SEQRES   3 A  286  ASN LEU PRO THR LEU THR LEU SER GLY LYS ILE ARG VAL 
SEQRES   4 A  286  THR VAL THR PHE PHE LEU PHE LEU LEU SER ALA THR PHE 
SEQRES   5 A  286  ASN ALA SER PHE LEU LEU LYS LEU GLN LYS TRP THR GLN 
SEQRES   6 A  286  LYS LYS GLU LYS GLY LYS LYS LEU SER ARG MET LYS LEU 
SEQRES   7 A  286  LEU LEU LYS HIS LEU THR LEU ALA ASN LEU LEU GLU THR 
SEQRES   8 A  286  LEU ILE VAL MET PRO LEU ASP GLY MET TRP ASN ILE THR 
SEQRES   9 A  286  VAL GLN TRP TYR ALA GLY GLU LEU LEU CYS LYS VAL LEU 
SEQRES  10 A  286  SER TYR LEU LYS LEU PHE SER MET TYR ALA PRO ALA PHE 
SEQRES  11 A  286  MET MET VAL VAL ILE SER LEU ASP ARG SER LEU ALA ILE 
SEQRES  12 A  286  THR ARG PRO LEU ALA LEU LYS SER ASN SER LYS VAL GLY 
SEQRES  13 A  286  GLN SER MET VAL GLY LEU ALA TRP ILE LEU SER SER VAL 
SEQRES  14 A  286  PHE ALA GLY PRO GLN LEU TYR ILE PHE ARG MET ILE HIS 
SEQRES  15 A  286  LEU ALA ASP SER SER GLY GLN THR LYS VAL PHE SER GLN 
SEQRES  16 A  286  CYS VAL THR HIS CYS SER PHE SER GLN TRP TRP HIS GLN 
SEQRES  17 A  286  ALA PHE TYR ASN PHE PHE THR PHE SER CYS LEU PHE ILE 
SEQRES  18 A  286  ILE PRO LEU PHE ILE MET LEU ILE CYS ASN ALA LYS ILE 
SEQRES  19 A  286  ILE PHE THR LEU THR ARG VAL LEU HIS GLN ASP PRO HIS 
SEQRES  20 A  286  GLU LEU GLN LEU ASN GLN SER LYS ASN ASN ILE PRO ARG 
SEQRES  21 A  286  ALA ARG LEU LYS THR LEU LYS MET THR VAL ALA PHE ALA 
SEQRES  22 A  286  THR SER PHE THR VAL CYS TRP THR PRO THR TYR VAL LEU 
SSBOND   0 CYS A   14    CYS A  200                                       1.92
SSBOND   1 CYS A  114    CYS A  196                                       1.96
ATOM      1  N   MET A   1      31.510 -19.379  30.690  1.00 21.91           N
ATOM      2 1H   MET A   1      32.139 -19.407  31.467  1.00 21.91           H
ATOM      3 2H   MET A   1      30.821 -20.090  30.826  1.00 21.91           H
ATOM      4 3H   MET A   1      31.045 -18.494  30.703  1.00 21.91           H
ATOM      5  CA  MET A   1      32.230 -19.578  29.422  1.00 32.02           C
ATOM      6  HA  MET A   1      32.895 -18.838  29.321  1.00 32.02           H
ATOM      7  C   MET A   1      31.210 -19.522  28.291  1.00 31.98           C
ATOM      8  O   MET A   1      30.502 -20.492  28.079  1.00 30.82           O
ATOM      9  CB  MET A   1      33.008 -20.903  29.431  1.00 32.07           C
ATOM     10 1HB  MET A   1      32.419 -21.623  29.799  1.00 32.07           H
ATOM     11 2HB  MET A   1      33.269 -21.132  28.493  1.00 32.07           H
ATOM     12  CG  MET A   1      34.279 -20.802  30.297  1.00 29.76           C
ATOM     13 1HG  MET A   1      34.893 -20.201  29.785  1.00 29.76           H
ATOM     14 2HG  MET A   1      33.984 -20.342  31.135  1.00 29.76           H
ATOM     15  SD  MET A   1      35.035 -22.413  30.638  1.00 25.99           S
ATOM     16  CE  MET A   1      36.658 -21.920  31.254  1.00 24.20           C
ATOM     17 1HE  MET A   1      37.209 -22.720  31.492  1.00 24.20           H
ATOM     18 2HE  MET A   1      36.573 -21.351  32.072  1.00 24.20           H
ATOM     19 3HE  MET A   1      37.159 -21.395  30.565  1.00 24.20           H
ATOM     20  N   ALA A   2      31.046 -18.348  27.684  1.00 28.81           N
ATOM     21  H   ALA A   2      31.577 -17.565  28.007  1.00 28.81           H
ATOM     22  CA  ALA A   2      30.127 -18.154  26.570  1.00 34.79           C
ATOM     23  HA  ALA A   2      29.354 -18.779  26.677  1.00 34.79           H
ATOM     24  C   ALA A   2      30.873 -18.482  25.268  1.00 34.16           C
ATOM     25  O   ALA A   2      31.854 -17.810  24.945  1.00 31.91           O
ATOM     26  CB  ALA A   2      29.593 -16.718  26.602  1.00 33.39           C
ATOM     27 1HB  ALA A   2      29.113 -16.533  27.460  1.00 33.39           H
ATOM     28 2HB  ALA A   2      28.953 -16.557  25.851  1.00 33.39           H
ATOM     29 3HB  ALA A   2      30.338 -16.057  26.518  1.00 33.39           H
ATOM     30  N   ASN A   3      30.458 -19.530  24.556  1.00 29.60           N
ATOM     31  H   ASN A   3      29.749 -20.117  24.948  1.00 29.60           H
ATOM     32  CA  ASN A   3      30.981 -19.867  23.237  1.00 35.70           C
ATOM     33  HA  ASN A   3      31.979 -19.871  23.305  1.00 35.70           H
ATOM     34  C   ASN A   3      30.531 -18.789  22.236  1.00 34.57           C
ATOM     35  O   ASN A   3      29.412 -18.810  21.737  1.00 32.15           O
ATOM     36  CB  ASN A   3      30.524 -21.276  22.822  1.00 34.64           C
ATOM     37 1HB  ASN A   3      29.678 -21.491  23.310  1.00 34.64           H
ATOM     38 2HB  ASN A   3      30.350 -21.276  21.837  1.00 34.64           H
ATOM     39  CG  ASN A   3      31.537 -22.375  23.123  1.00 30.67           C
ATOM     40  OD1 ASN A   3      32.656 -22.133  23.538  1.00 28.66           O
ATOM     41  ND2 ASN A   3      31.186 -23.614  22.916  1.00 28.91           N
ATOM     42 1HD2 ASN A   3      31.833 -24.354  23.098  1.00 28.91           H
ATOM     43 2HD2 ASN A   3      30.270 -23.824  22.575  1.00 28.91           H
ATOM     44  N   SER A   4      31.416 -17.828  21.959  1.00 31.13           N
ATOM     45  H   SER A   4      32.193 -17.717  22.578  1.00 31.13           H
ATOM     46  CA  SER A   4      31.326 -16.935  20.822  1.00 37.58           C
ATOM     47  HA  SER A   4      30.393 -16.575  20.797  1.00 37.58           H
ATOM     48  C   SER A   4      31.610 -17.731  19.546  1.00 37.15           C
ATOM     49  O   SER A   4      32.766 -17.934  19.186  1.00 34.94           O
ATOM     50  CB  SER A   4      32.321 -15.774  20.998  1.00 36.51           C
ATOM     51 1HB  SER A   4      32.433 -15.265  20.144  1.00 36.51           H
ATOM     52 2HB  SER A   4      32.021 -15.151  21.721  1.00 36.51           H
ATOM     53  OG  SER A   4      33.590 -16.264  21.365  1.00 33.21           O
ATOM     54  HG  SER A   4      33.553 -17.217  21.448  1.00 33.21           H
ATOM     55  N   ALA A   5      30.556 -18.208  18.881  1.00 33.23           N
ATOM     56  H   ALA A   5      29.658 -18.193  19.321  1.00 33.23           H
ATOM     57  CA  ALA A   5      30.673 -18.751  17.531  1.00 37.95           C
ATOM     58  HA  ALA A   5      31.329 -19.506  17.549  1.00 37.95           H
ATOM     59  C   ALA A   5      31.201 -17.648  16.598  1.00 37.70           C
ATOM     60  O   ALA A   5      30.619 -16.565  16.522  1.00 36.16           O
ATOM     61  CB  ALA A   5      29.310 -19.301  17.088  1.00 37.00           C
ATOM     62 1HB  ALA A   5      28.992 -20.015  17.712  1.00 37.00           H
ATOM     63 2HB  ALA A   5      29.364 -19.696  16.171  1.00 37.00           H
ATOM     64 3HB  ALA A   5      28.620 -18.578  17.071  1.00 37.00           H
ATOM     65  N   SER A   6      32.347 -17.898  15.943  1.00 34.39           N
ATOM     66  H   SER A   6      32.768 -18.799  16.050  1.00 34.39           H
ATOM     67  CA  SER A   6      33.008 -16.923  15.085  1.00 40.13           C
ATOM     68  HA  SER A   6      33.065 -16.093  15.640  1.00 40.13           H
ATOM     69  C   SER A   6      32.175 -16.624  13.820  1.00 40.43           C
ATOM     70  O   SER A   6      31.453 -17.502  13.331  1.00 39.39           O
ATOM     71  CB  SER A   6      34.422 -17.406  14.717  1.00 39.10           C
ATOM     72 1HB  SER A   6      34.893 -16.730  14.150  1.00 39.10           H
ATOM     73 2HB  SER A   6      34.962 -17.587  15.539  1.00 39.10           H
ATOM     74  OG  SER A   6      34.357 -18.613  13.976  1.00 34.80           O
ATOM     75  HG  SER A   6      34.342 -19.357  14.578  1.00 34.80           H
ATOM     76  N   PRO A   7      32.277 -15.403  13.236  1.00 37.75           N
ATOM     77  CA  PRO A   7      31.593 -15.033  11.992  1.00 42.13           C
ATOM     78  HA  PRO A   7      30.609 -15.105  12.157  1.00 42.13           H
ATOM     79  C   PRO A   7      31.887 -15.984  10.818  1.00 42.69           C
ATOM     80  O   PRO A   7      31.012 -16.198   9.984  1.00 42.18           O
ATOM     81  CB  PRO A   7      32.060 -13.606  11.680  1.00 41.24           C
ATOM     82 1HB  PRO A   7      32.818 -13.614  11.028  1.00 41.24           H
ATOM     83 2HB  PRO A   7      31.309 -13.058  11.312  1.00 41.24           H
ATOM     84  CG  PRO A   7      32.516 -13.062  13.037  1.00 41.69           C
ATOM     85 1HG  PRO A   7      33.238 -12.379  12.924  1.00 41.69           H
ATOM     86 2HG  PRO A   7      31.750 -12.658  13.536  1.00 41.69           H
ATOM     87  CD  PRO A   7      33.045 -14.296  13.761  1.00 43.99           C
ATOM     88 1HD  PRO A   7      34.016 -14.443  13.572  1.00 43.99           H
ATOM     89 2HD  PRO A   7      32.904 -14.230  14.749  1.00 43.99           H
ATOM     90  N   GLU A   8      33.084 -16.588  10.792  1.00 34.30           N
ATOM     91  H   GLU A   8      33.732 -16.366  11.520  1.00 34.30           H
ATOM     92  CA  GLU A   8      33.512 -17.556   9.767  1.00 36.86           C
ATOM     93  HA  GLU A   8      33.359 -17.085   8.898  1.00 36.86           H
ATOM     94  C   GLU A   8      32.684 -18.841   9.762  1.00 37.40           C
ATOM     95  O   GLU A   8      32.391 -19.376   8.695  1.00 35.90           O
ATOM     96  CB  GLU A   8      34.987 -17.914   9.992  1.00 35.83           C
ATOM     97 1HB  GLU A   8      35.130 -18.095  10.965  1.00 35.83           H
ATOM     98 2HB  GLU A   8      35.204 -18.735   9.465  1.00 35.83           H
ATOM     99  CG  GLU A   8      35.928 -16.785   9.556  1.00 31.80           C
ATOM    100 1HG  GLU A   8      35.769 -16.591   8.588  1.00 31.80           H
ATOM    101 2HG  GLU A   8      35.724 -15.970  10.098  1.00 31.80           H
ATOM    102  CD  GLU A   8      37.409 -17.157   9.754  1.00 30.00           C
ATOM    103  OE1 GLU A   8      38.226 -16.768   8.890  1.00 27.41           O
ATOM    104  OE2 GLU A   8      37.695 -17.799  10.793  1.00 31.65           O
ATOM    105  N   GLN A   9      32.240 -19.329  10.908  1.00 36.86           N
ATOM    106  H   GLN A   9      32.450 -18.831  11.749  1.00 36.86           H
ATOM    107  CA  GLN A   9      31.454 -20.566  11.008  1.00 40.99           C
ATOM    108  HA  GLN A   9      31.932 -21.260  10.470  1.00 40.99           H
ATOM    109  C   GLN A   9      30.048 -20.400  10.392  1.00 43.43           C
ATOM    110  O   GLN A   9      29.521 -21.319   9.782  1.00 41.52           O
ATOM    111  CB  GLN A   9      31.404 -20.996  12.478  1.00 38.66           C
ATOM    112 1HB  GLN A   9      32.078 -20.467  12.993  1.00 38.66           H
ATOM    113 2HB  GLN A   9      30.489 -20.812  12.838  1.00 38.66           H
ATOM    114  CG  GLN A   9      31.711 -22.485  12.649  1.00 35.03           C
ATOM    115 1HG  GLN A   9      30.966 -23.013  12.242  1.00 35.03           H
ATOM    116 2HG  GLN A   9      32.565 -22.691  12.172  1.00 35.03           H
ATOM    117  CD  GLN A   9      31.859 -22.902  14.112  1.00 32.08           C
ATOM    118  OE1 GLN A   9      31.913 -22.099  15.029  1.00 32.69           O
ATOM    119  NE2 GLN A   9      31.950 -24.177  14.393  1.00 31.75           N
ATOM    120 1HE2 GLN A   9      32.061 -24.473  15.342  1.00 31.75           H
ATOM    121 2HE2 GLN A   9      31.909 -24.855  13.659  1.00 31.75           H
ATOM    122  N   ASN A  10      29.495 -19.195  10.489  1.00 42.92           N
ATOM    123  H   ASN A  10      29.998 -18.482  10.978  1.00 42.92           H
ATOM    124  CA  ASN A  10      28.189 -18.855   9.919  1.00 47.18           C
ATOM    125  HA  ASN A  10      27.589 -19.644  10.049  1.00 47.18           H
ATOM    126  C   ASN A  10      28.263 -18.626   8.395  1.00 48.34           C
ATOM    127  O   ASN A  10      27.327 -18.935   7.658  1.00 47.21           O
ATOM    128  CB  ASN A  10      27.656 -17.631  10.690  1.00 46.27           C
ATOM    129 1HB  ASN A  10      28.107 -17.592  11.582  1.00 46.27           H
ATOM    130 2HB  ASN A  10      27.872 -16.805  10.170  1.00 46.27           H
ATOM    131  CG  ASN A  10      26.162 -17.654  10.926  1.00 41.63           C
ATOM    132  OD1 ASN A  10      25.445 -18.602  10.663  1.00 38.48           O
ATOM    133  ND2 ASN A  10      25.619 -16.598  11.501  1.00 37.48           N
ATOM    134 1HD2 ASN A  10      24.641 -16.590  11.710  1.00 37.48           H
ATOM    135 2HD2 ASN A  10      26.185 -15.806  11.728  1.00 37.48           H
ATOM    136  N   GLN A  11      29.400 -18.137   7.902  1.00 46.33           N
ATOM    137  H   GLN A  11      30.113 -17.877   8.553  1.00 46.33           H
ATOM    138  CA  GLN A  11      29.682 -17.952   6.476  1.00 47.85           C
ATOM    139  HA  GLN A  11      28.881 -17.528   6.053  1.00 47.85           H
ATOM    140  C   GLN A  11      29.879 -19.305   5.774  1.00 49.86           C
ATOM    141  O   GLN A  11      29.317 -19.528   4.698  1.00 48.25           O
ATOM    142  CB  GLN A  11      30.886 -17.007   6.343  1.00 46.29           C
ATOM    143 1HB  GLN A  11      30.945 -16.444   7.167  1.00 46.29           H
ATOM    144 2HB  GLN A  11      31.717 -17.556   6.254  1.00 46.29           H
ATOM    145  CG  GLN A  11      30.779 -16.082   5.127  1.00 42.29           C
ATOM    146 1HG  GLN A  11      31.024 -16.599   4.307  1.00 42.29           H
ATOM    147 2HG  GLN A  11      29.835 -15.760   5.049  1.00 42.29           H
ATOM    148  CD  GLN A  11      31.702 -14.870   5.236  1.00 38.77           C
ATOM    149  OE1 GLN A  11      32.433 -14.659   6.182  1.00 37.58           O
ATOM    150  NE2 GLN A  11      31.699 -13.988   4.262  1.00 35.75           N
ATOM    151 1HE2 GLN A  11      32.285 -13.180   4.318  1.00 35.75           H
ATOM    152 2HE2 GLN A  11      31.111 -14.125   3.465  1.00 35.75           H
ATOM    153  N   ASN A  12      30.562 -20.250   6.430  1.00 40.92           N
ATOM    154  H   ASN A  12      30.982 -20.003   7.303  1.00 40.92           H
ATOM    155  CA  ASN A  12      30.734 -21.624   5.951  1.00 43.12           C
ATOM    156  HA  ASN A  12      31.029 -21.554   4.998  1.00 43.12           H
ATOM    157  C   ASN A  12      29.412 -22.414   5.952  1.00 45.29           C
ATOM    158  O   ASN A  12      29.184 -23.216   5.046  1.00 42.06           O
ATOM    159  CB  ASN A  12      31.812 -22.307   6.815  1.00 38.57           C
ATOM    160 1HB  ASN A  12      31.592 -22.164   7.780  1.00 38.57           H
ATOM    161 2HB  ASN A  12      31.815 -23.287   6.615  1.00 38.57           H
ATOM    162  CG  ASN A  12      33.211 -21.751   6.546  1.00 33.91           C
ATOM    163  OD1 ASN A  12      33.483 -21.166   5.517  1.00 30.63           O
ATOM    164  ND2 ASN A  12      34.138 -21.929   7.452  1.00 28.79           N
ATOM    165 1HD2 ASN A  12      35.063 -21.584   7.295  1.00 28.79           H
ATOM    166 2HD2 ASN A  12      33.921 -22.410   8.302  1.00 28.79           H
ATOM    167  N   HIS A  13      28.504 -22.161   6.890  1.00 47.93           N
ATOM    168  H   HIS A  13      28.735 -21.517   7.619  1.00 47.93           H
ATOM    169  CA  HIS A  13      27.183 -22.785   6.900  1.00 49.62           C
ATOM    170  HA  HIS A  13      27.339 -23.763   6.761  1.00 49.62           H
ATOM    171  C   HIS A  13      26.308 -22.292   5.739  1.00 50.82           C
ATOM    172  O   HIS A  13      25.663 -23.094   5.062  1.00 49.53           O
ATOM    173  CB  HIS A  13      26.521 -22.549   8.263  1.00 48.23           C
ATOM    174 1HB  HIS A  13      27.183 -22.756   8.983  1.00 48.23           H
ATOM    175 2HB  HIS A  13      26.248 -21.589   8.327  1.00 48.23           H
ATOM    176  CG  HIS A  13      25.293 -23.408   8.486  1.00 42.18           C
ATOM    177  ND1 HIS A  13      25.249 -24.784   8.407  1.00 39.43           N
ATOM    178  HD1 HIS A  13      26.015 -25.385   8.178  1.00 39.43           H
ATOM    179  CD2 HIS A  13      24.046 -22.978   8.823  1.00 37.72           C
ATOM    180  HD2 HIS A  13      23.764 -22.027   8.951  1.00 37.72           H
ATOM    181  CE1 HIS A  13      24.005 -25.171   8.690  1.00 36.72           C
ATOM    182  HE1 HIS A  13      23.693 -26.121   8.701  1.00 36.72           H
ATOM    183  NE2 HIS A  13      23.228 -24.109   8.958  1.00 36.44           N
ATOM    184  N   CYS A  14      26.333 -20.988   5.415  1.00 57.51           N
ATOM    185  H   CYS A  14      26.870 -20.363   5.982  1.00 57.51           H
ATOM    186  CA  CYS A  14      25.605 -20.445   4.265  1.00 57.92           C
ATOM    187  HA  CYS A  14      24.688 -20.838   4.339  1.00 57.92           H
ATOM    188  C   CYS A  14      26.185 -20.891   2.916  1.00 57.28           C
ATOM    189  O   CYS A  14      25.423 -21.149   1.993  1.00 53.83           O
ATOM    190  CB  CYS A  14      25.558 -18.916   4.362  1.00 56.47           C
ATOM    191 1HB  CYS A  14      26.368 -18.658   4.888  1.00 56.47           H
ATOM    192 2HB  CYS A  14      25.652 -18.587   3.422  1.00 56.47           H
ATOM    193  SG  CYS A  14      24.021 -18.354   5.140  1.00 51.61           S
ATOM    194  N   SER A  15      27.516 -21.000   2.791  1.00 51.15           N
ATOM    195  H   SER A  15      28.099 -20.700   3.546  1.00 51.15           H
ATOM    196  CA  SER A  15      28.147 -21.546   1.581  1.00 51.55           C
ATOM    197  HA  SER A  15      27.687 -21.076   0.828  1.00 51.55           H
ATOM    198  C   SER A  15      27.890 -23.047   1.434  1.00 50.41           C
ATOM    199  O   SER A  15      27.652 -23.504   0.318  1.00 47.67           O
ATOM    200  CB  SER A  15      29.646 -21.216   1.519  1.00 47.96           C
ATOM    201 1HB  SER A  15      30.141 -21.922   1.012  1.00 47.96           H
ATOM    202 2HB  SER A  15      29.793 -20.328   1.084  1.00 47.96           H
ATOM    203  OG  SER A  15      30.235 -21.145   2.795  1.00 43.42           O
ATOM    204  HG  SER A  15      29.549 -21.129   3.463  1.00 43.42           H
ATOM    205  N   ALA A  16      27.829 -23.815   2.526  1.00 45.28           N
ATOM    206  H   ALA A  16      28.059 -23.406   3.409  1.00 45.28           H
ATOM    207  CA  ALA A  16      27.442 -25.223   2.491  1.00 45.59           C
ATOM    208  HA  ALA A  16      28.003 -25.641   1.777  1.00 45.59           H
ATOM    209  C   ALA A  16      25.964 -25.410   2.091  1.00 46.01           C
ATOM    210  O   ALA A  16      25.669 -26.262   1.257  1.00 43.43           O
ATOM    211  CB  ALA A  16      27.750 -25.861   3.852  1.00 41.56           C
ATOM    212 1HB  ALA A  16      28.711 -25.733   4.099  1.00 41.56           H
ATOM    213 2HB  ALA A  16      27.565 -26.844   3.837  1.00 41.56           H
ATOM    214 3HB  ALA A  16      27.190 -25.454   4.574  1.00 41.56           H
ATOM    215  N   ILE A  17      25.043 -24.582   2.589  1.00 43.03           N
ATOM    216  H   ILE A  17      25.338 -23.889   3.247  1.00 43.03           H
ATOM    217  CA  ILE A  17      23.617 -24.630   2.225  1.00 44.05           C
ATOM    218  HA  ILE A  17      23.350 -25.591   2.291  1.00 44.05           H
ATOM    219  C   ILE A  17      23.392 -24.189   0.769  1.00 44.87           C
ATOM    220  O   ILE A  17      22.604 -24.817   0.065  1.00 42.69           O
ATOM    221  CB  ILE A  17      22.779 -23.812   3.227  1.00 41.53           C
ATOM    222  HB  ILE A  17      23.212 -22.915   3.311  1.00 41.53           H
ATOM    223  CG1 ILE A  17      22.749 -24.531   4.596  1.00 38.77           C
ATOM    224 1HG1 ILE A  17      22.178 -25.347   4.513  1.00 38.77           H
ATOM    225 2HG1 ILE A  17      23.682 -24.800   4.834  1.00 38.77           H
ATOM    226  CG2 ILE A  17      21.324 -23.616   2.735  1.00 37.76           C
ATOM    227 1HG2 ILE A  17      20.792 -23.084   3.394  1.00 37.76           H
ATOM    228 2HG2 ILE A  17      20.867 -24.496   2.609  1.00 37.76           H
ATOM    229 3HG2 ILE A  17      21.304 -23.131   1.861  1.00 37.76           H
ATOM    230  CD1 ILE A  17      22.190 -23.664   5.739  1.00 35.69           C
ATOM    231 1HD1 ILE A  17      22.189 -24.167   6.603  1.00 35.69           H
ATOM    232 2HD1 ILE A  17      21.250 -23.381   5.547  1.00 35.69           H
ATOM    233 3HD1 ILE A  17      22.740 -22.839   5.865  1.00 35.69           H
ATOM    234  N   ASN A  18      24.127 -23.176   0.271  1.00 43.53           N
ATOM    235  H   ASN A  18      24.729 -22.669   0.888  1.00 43.53           H
ATOM    236  CA  ASN A  18      24.077 -22.790  -1.143  1.00 45.06           C
ATOM    237  HA  ASN A  18      23.109 -22.603  -1.311  1.00 45.06           H
ATOM    238  C   ASN A  18      24.528 -23.922  -2.090  1.00 45.37           C
ATOM    239  O   ASN A  18      24.061 -23.992  -3.217  1.00 42.83           O
ATOM    240  CB  ASN A  18      24.935 -21.534  -1.374  1.00 42.73           C
ATOM    241 1HB  ASN A  18      25.754 -21.600  -0.804  1.00 42.73           H
ATOM    242 2HB  ASN A  18      25.201 -21.505  -2.337  1.00 42.73           H
ATOM    243  CG  ASN A  18      24.225 -20.225  -1.037  1.00 40.25           C
ATOM    244  OD1 ASN A  18      23.033 -20.129  -0.845  1.00 37.30           O
ATOM    245  ND2 ASN A  18      24.968 -19.144  -1.010  1.00 35.80           N
ATOM    246 1HD2 ASN A  18      24.549 -18.254  -0.832  1.00 35.80           H
ATOM    247 2HD2 ASN A  18      25.953 -19.210  -1.167  1.00 35.80           H
ATOM    248  N   ASN A  19      25.394 -24.826  -1.620  1.00 40.11           N
ATOM    249  H   ASN A  19      25.753 -24.696  -0.696  1.00 40.11           H
ATOM    250  CA  ASN A  19      25.849 -25.994  -2.376  1.00 42.94           C
ATOM    251  HA  ASN A  19      25.761 -25.735  -3.338  1.00 42.94           H
ATOM    252  C   ASN A  19      24.965 -27.241  -2.171  1.00 43.48           C
ATOM    253  O   ASN A  19      25.166 -28.234  -2.863  1.00 41.26           O
ATOM    254  CB  ASN A  19      27.311 -26.275  -1.998  1.00 40.49           C
ATOM    255 1HB  ASN A  19      27.379 -26.330  -1.002  1.00 40.49           H
ATOM    256 2HB  ASN A  19      27.583 -27.149  -2.400  1.00 40.49           H
ATOM    257  CG  ASN A  19      28.279 -25.207  -2.483  1.00 37.39           C
ATOM    258  OD1 ASN A  19      28.006 -24.403  -3.358  1.00 34.95           O
ATOM    259  ND2 ASN A  19      29.469 -25.185  -1.943  1.00 33.10           N
ATOM    260 1HD2 ASN A  19      30.144 -24.514  -2.248  1.00 33.10           H
ATOM    261 2HD2 ASN A  19      29.704 -25.840  -1.225  1.00 33.10           H
ATOM    262  N   SER A  20      24.022 -27.210  -1.223  1.00 37.32           N
ATOM    263  H   SER A  20      23.841 -26.339  -0.766  1.00 37.32           H
ATOM    264  CA  SER A  20      23.237 -28.382  -0.816  1.00 38.58           C
ATOM    265  HA  SER A  20      23.543 -29.084  -1.459  1.00 38.58           H
ATOM    266  C   SER A  20      21.731 -28.244  -1.021  1.00 39.69           C
ATOM    267  O   SER A  20      20.989 -29.144  -0.623  1.00 37.19           O
ATOM    268  CB  SER A  20      23.561 -28.782   0.630  1.00 34.32           C
ATOM    269 1HB  SER A  20      23.055 -29.603   0.894  1.00 34.32           H
ATOM    270 2HB  SER A  20      24.541 -28.943   0.744  1.00 34.32           H
ATOM    271  OG  SER A  20      23.197 -27.757   1.527  1.00 31.76           O
ATOM    272  HG  SER A  20      23.115 -26.931   1.051  1.00 31.76           H
ATOM    273  N   ILE A  21      21.255 -27.167  -1.645  1.00 38.55           N
ATOM    274  H   ILE A  21      21.839 -26.362  -1.749  1.00 38.55           H
ATOM    275  CA  ILE A  21      19.891 -27.139  -2.182  1.00 41.72           C
ATOM    276  HA  ILE A  21      19.298 -27.632  -1.546  1.00 41.72           H
ATOM    277  C   ILE A  21      19.963 -27.832  -3.552  1.00 42.77           C
ATOM    278  O   ILE A  21      20.384 -27.187  -4.520  1.00 41.23           O
ATOM    279  CB  ILE A  21      19.306 -25.710  -2.262  1.00 40.16           C
ATOM    280  HB  ILE A  21      19.900 -25.165  -2.854  1.00 40.16           H
ATOM    281  CG1 ILE A  21      19.251 -25.061  -0.852  1.00 37.45           C
ATOM    282 1HG1 ILE A  21      18.535 -25.514  -0.320  1.00 37.45           H
ATOM    283 2HG1 ILE A  21      20.135 -25.195  -0.404  1.00 37.45           H
ATOM    284  CG2 ILE A  21      17.882 -25.751  -2.861  1.00 37.95           C
ATOM    285 1HG2 ILE A  21      17.491 -24.832  -2.919  1.00 37.95           H
ATOM    286 2HG2 ILE A  21      17.273 -26.310  -2.299  1.00 37.95           H
ATOM    287 3HG2 ILE A  21      17.892 -26.139  -3.782  1.00 37.95           H
ATOM    288  CD1 ILE A  21      18.949 -23.552  -0.879  1.00 34.80           C
ATOM    289 1HD1 ILE A  21      18.923 -23.175   0.047  1.00 34.80           H
ATOM    290 2HD1 ILE A  21      18.065 -23.371  -1.310  1.00 34.80           H
ATOM    291 3HD1 ILE A  21      19.649 -23.056  -1.393  1.00 34.80           H
ATOM    292  N   PRO A  22      19.593 -29.122  -3.683  1.00 36.04           N
ATOM    293  CA  PRO A  22      19.415 -29.710  -4.994  1.00 39.45           C
ATOM    294  HA  PRO A  22      20.224 -29.619  -5.575  1.00 39.45           H
ATOM    295  C   PRO A  22      18.247 -28.945  -5.605  1.00 41.60           C
ATOM    296  O   PRO A  22      17.113 -29.073  -5.158  1.00 41.83           O
ATOM    297  CB  PRO A  22      19.129 -31.206  -4.778  1.00 36.79           C
ATOM    298 1HB  PRO A  22      18.222 -31.446  -5.123  1.00 36.79           H
ATOM    299 2HB  PRO A  22      19.819 -31.767  -5.235  1.00 36.79           H
ATOM    300  CG  PRO A  22      19.195 -31.406  -3.263  1.00 37.16           C
ATOM    301 1HG  PRO A  22      18.455 -32.003  -2.954  1.00 37.16           H
ATOM    302 2HG  PRO A  22      20.075 -31.801  -2.998  1.00 37.16           H
ATOM    303  CD  PRO A  22      19.036 -30.008  -2.672  1.00 41.93           C
ATOM    304 1HD  PRO A  22      18.074 -29.782  -2.515  1.00 41.93           H
ATOM    305 2HD  PRO A  22      19.545 -29.910  -1.817  1.00 41.93           H
ATOM    306  N   LEU A  23      18.528 -28.121  -6.617  1.00 39.14           N
ATOM    307  H   LEU A  23      19.445 -27.732  -6.707  1.00 39.14           H
ATOM    308  CA  LEU A  23      17.498 -27.792  -7.586  1.00 40.13           C
ATOM    309  HA  LEU A  23      16.751 -27.291  -7.150  1.00 40.13           H
ATOM    310  C   LEU A  23      17.044 -29.148  -8.125  1.00 39.71           C
ATOM    311  O   LEU A  23      17.778 -29.785  -8.876  1.00 38.66           O
ATOM    312  CB  LEU A  23      18.073 -26.879  -8.687  1.00 39.06           C
ATOM    313 1HB  LEU A  23      18.975 -27.223  -8.947  1.00 39.06           H
ATOM    314 2HB  LEU A  23      17.463 -26.911  -9.478  1.00 39.06           H
ATOM    315  CG  LEU A  23      18.222 -25.416  -8.252  1.00 39.61           C
ATOM    316  HG  LEU A  23      18.617 -25.420  -7.333  1.00 39.61           H
ATOM    317  CD1 LEU A  23      19.132 -24.668  -9.216  1.00 38.07           C
ATOM    318 1HD1 LEU A  23      19.236 -23.712  -8.942  1.00 38.07           H
ATOM    319 2HD1 LEU A  23      18.760 -24.683 -10.144  1.00 38.07           H
ATOM    320 3HD1 LEU A  23      20.042 -25.081  -9.243  1.00 38.07           H
ATOM    321  CD2 LEU A  23      16.868 -24.695  -8.233  1.00 39.29           C
ATOM    322 1HD2 LEU A  23      16.973 -23.742  -7.949  1.00 39.29           H
ATOM    323 2HD2 LEU A  23      16.235 -25.137  -7.597  1.00 39.29           H
ATOM    324 3HD2 LEU A  23      16.446 -24.700  -9.140  1.00 39.29           H
ATOM    325  N   MET A  24      15.893 -29.624  -7.638  1.00 40.01           N
ATOM    326  H   MET A  24      15.437 -29.129  -6.898  1.00 40.01           H
ATOM    327  CA  MET A  24      15.286 -30.838  -8.153  1.00 43.07           C
ATOM    328  HA  MET A  24      15.829 -31.603  -7.806  1.00 43.07           H
ATOM    329  C   MET A  24      15.318 -30.737  -9.670  1.00 44.91           C
ATOM    330  O   MET A  24      14.848 -29.743 -10.245  1.00 43.23           O
ATOM    331  CB  MET A  24      13.836 -31.010  -7.670  1.00 39.20           C
ATOM    332 1HB  MET A  24      13.464 -30.111  -7.440  1.00 39.20           H
ATOM    333 2HB  MET A  24      13.296 -31.416  -8.408  1.00 39.20           H
ATOM    334  CG  MET A  24      13.734 -31.912  -6.436  1.00 33.70           C
ATOM    335 1HG  MET A  24      14.375 -32.660  -6.610  1.00 33.70           H
ATOM    336 2HG  MET A  24      14.072 -31.352  -5.680  1.00 33.70           H
ATOM    337  SD  MET A  24      12.042 -32.509  -6.147  1.00 30.47           S
ATOM    338  CE  MET A  24      12.359 -33.805  -4.921  1.00 25.83           C
ATOM    339 1HE  MET A  24      11.508 -34.251  -4.643  1.00 25.83           H
ATOM    340 2HE  MET A  24      12.789 -33.426  -4.102  1.00 25.83           H
ATOM    341 3HE  MET A  24      12.968 -34.507  -5.291  1.00 25.83           H
ATOM    342  N   GLN A  25      15.922 -31.748 -10.282  1.00 41.64           N
ATOM    343  H   GLN A  25      16.226 -32.504  -9.702  1.00 41.64           H
ATOM    344  CA  GLN A  25      16.191 -31.876 -11.716  1.00 41.45           C
ATOM    345  HA  GLN A  25      16.599 -31.031 -12.060  1.00 41.45           H
ATOM    346  C   GLN A  25      14.876 -32.061 -12.502  1.00 43.44           C
ATOM    347  O   GLN A  25      14.623 -33.071 -13.136  1.00 41.84           O
ATOM    348  CB  GLN A  25      17.190 -33.030 -11.871  1.00 39.14           C
ATOM    349 1HB  GLN A  25      17.860 -32.964 -11.132  1.00 39.14           H
ATOM    350 2HB  GLN A  25      16.688 -33.891 -11.790  1.00 39.14           H
ATOM    351  CG  GLN A  25      17.946 -33.035 -13.210  1.00 34.07           C
ATOM    352 1HG  GLN A  25      17.640 -33.821 -13.747  1.00 34.07           H
ATOM    353 2HG  GLN A  25      17.731 -32.191 -13.701  1.00 34.07           H
ATOM    354  CD  GLN A  25      19.465 -33.125 -13.044  1.00 30.71           C
ATOM    355  OE1 GLN A  25      19.998 -33.319 -11.968  1.00 29.93           O
ATOM    356  NE2 GLN A  25      20.224 -32.963 -14.109  1.00 29.36           N
ATOM    357 1HE2 GLN A  25      21.220 -33.001 -14.024  1.00 29.36           H
ATOM    358 2HE2 GLN A  25      19.804 -32.802 -15.002  1.00 29.36           H
ATOM    359  N   GLY A  26      13.995 -31.071 -12.396  1.00 41.15           N
ATOM    360  H   GLY A  26      14.160 -30.395 -11.678  1.00 41.15           H
ATOM    361  CA  GLY A  26      12.823 -30.878 -13.217  1.00 43.25           C
ATOM    362 1HA  GLY A  26      12.744 -31.636 -13.865  1.00 43.25           H
ATOM    363 2HA  GLY A  26      12.011 -30.852 -12.634  1.00 43.25           H
ATOM    364  C   GLY A  26      13.022 -29.559 -13.938  1.00 46.96           C
ATOM    365  O   GLY A  26      13.099 -28.531 -13.282  1.00 44.26           O
ATOM    366  N   ASN A  27      13.180 -29.628 -15.259  1.00 43.13           N
ATOM    367  H   ASN A  27      13.297 -30.549 -15.630  1.00 43.13           H
ATOM    368  CA  ASN A  27      13.207 -28.547 -16.243  1.00 44.57           C
ATOM    369  HA  ASN A  27      14.073 -28.667 -16.729  1.00 44.57           H
ATOM    370  C   ASN A  27      13.241 -27.132 -15.643  1.00 46.28           C
ATOM    371  O   ASN A  27      12.267 -26.728 -15.010  1.00 43.97           O
ATOM    372  CB  ASN A  27      11.956 -28.709 -17.128  1.00 40.74           C
ATOM    373 1HB  ASN A  27      11.144 -28.725 -16.545  1.00 40.74           H
ATOM    374 2HB  ASN A  27      11.899 -27.934 -17.757  1.00 40.74           H
ATOM    375  CG  ASN A  27      11.979 -29.984 -17.946  1.00 36.88           C
ATOM    376  OD1 ASN A  27      13.026 -30.485 -18.320  1.00 34.10           O
ATOM    377  ND2 ASN A  27      10.842 -30.560 -18.251  1.00 32.59           N
ATOM    378 1HD2 ASN A  27      10.837 -31.404 -18.787  1.00 32.59           H
ATOM    379 2HD2 ASN A  27       9.979 -30.155 -17.948  1.00 32.59           H
ATOM    380  N   LEU A  28      14.294 -26.360 -15.949  1.00 49.38           N
ATOM    381  H   LEU A  28      15.100 -26.790 -16.356  1.00 49.38           H
ATOM    382  CA  LEU A  28      14.315 -24.906 -15.711  1.00 51.02           C
ATOM    383  HA  LEU A  28      14.640 -24.789 -14.773  1.00 51.02           H
ATOM    384  C   LEU A  28      12.906 -24.344 -15.909  1.00 54.01           C
ATOM    385  O   LEU A  28      12.301 -24.648 -16.940  1.00 51.65           O
ATOM    386  CB  LEU A  28      15.243 -24.194 -16.723  1.00 47.18           C
ATOM    387 1HB  LEU A  28      15.371 -24.798 -17.510  1.00 47.18           H
ATOM    388 2HB  LEU A  28      14.795 -23.350 -17.020  1.00 47.18           H
ATOM    389  CG  LEU A  28      16.632 -23.828 -16.171  1.00 44.29           C
ATOM    390  HG  LEU A  28      16.520 -23.553 -15.216  1.00 44.29           H
ATOM    391  CD1 LEU A  28      17.586 -25.017 -16.228  1.00 41.01           C
ATOM    392 1HD1 LEU A  28      18.486 -24.772 -15.868  1.00 41.01           H
ATOM    393 2HD1 LEU A  28      17.707 -25.334 -17.169  1.00 41.01           H
ATOM    394 3HD1 LEU A  28      17.237 -25.783 -15.688  1.00 41.01           H
ATOM    395  CD2 LEU A  28      17.235 -22.687 -16.998  1.00 41.03           C
ATOM    396 1HD2 LEU A  28      18.139 -22.434 -16.654  1.00 41.03           H
ATOM    397 2HD2 LEU A  28      16.655 -21.873 -16.963  1.00 41.03           H
ATOM    398 3HD2 LEU A  28      17.334 -22.953 -17.957  1.00 41.03           H
ATOM    399  N   PRO A  29      12.364 -23.556 -14.955  1.00 57.19           N
ATOM    400  CA  PRO A  29      11.004 -23.062 -15.066  1.00 58.74           C
ATOM    401  HA  PRO A  29      10.345 -23.808 -15.161  1.00 58.74           H
ATOM    402  C   PRO A  29      10.890 -22.229 -16.345  1.00 60.90           C
ATOM    403  O   PRO A  29      11.288 -21.069 -16.405  1.00 59.93           O
ATOM    404  CB  PRO A  29      10.721 -22.312 -13.760  1.00 55.78           C
ATOM    405 1HB  PRO A  29      10.188 -21.484 -13.933  1.00 55.78           H
ATOM    406 2HB  PRO A  29      10.230 -22.896 -13.113  1.00 55.78           H
ATOM    407  CG  PRO A  29      12.113 -21.962 -13.229  1.00 53.65           C
ATOM    408 1HG  PRO A  29      12.426 -21.086 -13.596  1.00 53.65           H
ATOM    409 2HG  PRO A  29      12.115 -21.925 -12.230  1.00 53.65           H
ATOM    410  CD  PRO A  29      12.992 -23.099 -13.728  1.00 55.27           C
ATOM    411 1HD  PRO A  29      13.921 -22.783 -13.923  1.00 55.27           H
ATOM    412 2HD  PRO A  29      13.026 -23.849 -13.068  1.00 55.27           H
ATOM    413  N   THR A  30      10.421 -22.885 -17.408  1.00 66.90           N
ATOM    414  H   THR A  30      10.305 -23.876 -17.341  1.00 66.90           H
ATOM    415  CA  THR A  30      10.071 -22.234 -18.655  1.00 69.58           C
ATOM    416  HA  THR A  30      10.806 -21.587 -18.858  1.00 69.58           H
ATOM    417  C   THR A  30       8.752 -21.508 -18.440  1.00 72.05           C
ATOM    418  O   THR A  30       7.940 -21.884 -17.594  1.00 69.58           O
ATOM    419  CB  THR A  30      10.000 -23.225 -19.830  1.00 65.22           C
ATOM    420  HB  THR A  30       9.559 -22.780 -20.610  1.00 65.22           H
ATOM    421  OG1 THR A  30       9.182 -24.319 -19.514  1.00 56.10           O
ATOM    422  HG1 THR A  30       8.273 -24.028 -19.442  1.00 56.10           H
ATOM    423  CG2 THR A  30      11.383 -23.764 -20.196  1.00 55.99           C
ATOM    424 1HG2 THR A  30      11.326 -24.407 -20.960  1.00 55.99           H
ATOM    425 2HG2 THR A  30      11.798 -24.242 -19.422  1.00 55.99           H
ATOM    426 3HG2 THR A  30      11.998 -23.022 -20.463  1.00 55.99           H
ATOM    427  N   LEU A  31       8.538 -20.443 -19.198  1.00 68.51           N
ATOM    428  H   LEU A  31       9.248 -20.173 -19.849  1.00 68.51           H
ATOM    429  CA  LEU A  31       7.322 -19.645 -19.132  1.00 70.72           C
ATOM    430  HA  LEU A  31       7.198 -19.319 -18.195  1.00 70.72           H
ATOM    431  C   LEU A  31       6.120 -20.538 -19.507  1.00 74.56           C
ATOM    432  O   LEU A  31       5.812 -20.741 -20.681  1.00 72.15           O
ATOM    433  CB  LEU A  31       7.488 -18.428 -20.055  1.00 65.91           C
ATOM    434 1HB  LEU A  31       8.441 -18.127 -20.021  1.00 65.91           H
ATOM    435 2HB  LEU A  31       7.257 -18.700 -20.989  1.00 65.91           H
ATOM    436  CG  LEU A  31       6.585 -17.254 -19.644  1.00 59.54           C
ATOM    437  HG  LEU A  31       5.786 -17.630 -19.174  1.00 59.54           H
ATOM    438  CD1 LEU A  31       7.337 -16.312 -18.719  1.00 57.93           C
ATOM    439 1HD1 LEU A  31       6.760 -15.543 -18.444  1.00 57.93           H
ATOM    440 2HD1 LEU A  31       8.149 -15.941 -19.169  1.00 57.93           H
ATOM    441 3HD1 LEU A  31       7.634 -16.785 -17.890  1.00 57.93           H
ATOM    442  CD2 LEU A  31       6.132 -16.457 -20.865  1.00 57.11           C
ATOM    443 1HD2 LEU A  31       5.545 -15.693 -20.597  1.00 57.11           H
ATOM    444 2HD2 LEU A  31       5.616 -17.034 -21.498  1.00 57.11           H
ATOM    445 3HD2 LEU A  31       6.916 -16.082 -21.360  1.00 57.11           H
ATOM    446  N   THR A  32       5.444 -21.094 -18.489  1.00 74.39           N
ATOM    447  H   THR A  32       5.765 -20.916 -17.559  1.00 74.39           H
ATOM    448  CA  THR A  32       4.265 -21.945 -18.658  1.00 76.82           C
ATOM    449  HA  THR A  32       4.549 -22.651 -19.306  1.00 76.82           H
ATOM    450  C   THR A  32       3.103 -21.138 -19.241  1.00 79.61           C
ATOM    451  O   THR A  32       3.087 -19.907 -19.180  1.00 78.53           O
ATOM    452  CB  THR A  32       3.850 -22.613 -17.335  1.00 73.03           C
ATOM    453  HB  THR A  32       2.997 -23.115 -17.478  1.00 73.03           H
ATOM    454  OG1 THR A  32       3.577 -21.638 -16.363  1.00 64.10           O
ATOM    455  HG1 THR A  32       3.515 -20.779 -16.781  1.00 64.10           H
ATOM    456  CG2 THR A  32       4.928 -23.539 -16.780  1.00 63.85           C
ATOM    457 1HG2 THR A  32       4.633 -23.959 -15.922  1.00 63.85           H
ATOM    458 2HG2 THR A  32       5.774 -23.037 -16.601  1.00 63.85           H
ATOM    459 3HG2 THR A  32       5.137 -24.274 -17.426  1.00 63.85           H
ATOM    460  N   LEU A  33       2.085 -21.806 -19.774  1.00 78.55           N
ATOM    461  H   LEU A  33       2.144 -22.802 -19.842  1.00 78.55           H
ATOM    462  CA  LEU A  33       0.877 -21.133 -20.266  1.00 80.91           C
ATOM    463  HA  LEU A  33       1.169 -20.524 -21.003  1.00 80.91           H
ATOM    464  C   LEU A  33       0.235 -20.262 -19.177  1.00 82.04           C
ATOM    465  O   LEU A  33      -0.154 -19.126 -19.445  1.00 81.38           O
ATOM    466  CB  LEU A  33      -0.105 -22.199 -20.797  1.00 81.25           C
ATOM    467 1HB  LEU A  33       0.361 -22.729 -21.506  1.00 81.25           H
ATOM    468 2HB  LEU A  33      -0.353 -22.802 -20.039  1.00 81.25           H
ATOM    469  CG  LEU A  33      -1.405 -21.615 -21.400  1.00 75.99           C
ATOM    470  HG  LEU A  33      -1.826 -21.020 -20.715  1.00 75.99           H
ATOM    471  CD1 LEU A  33      -1.132 -20.780 -22.648  1.00 69.91           C
ATOM    472 1HD1 LEU A  33      -1.981 -20.410 -23.025  1.00 69.91           H
ATOM    473 2HD1 LEU A  33      -0.694 -21.331 -23.359  1.00 69.91           H
ATOM    474 3HD1 LEU A  33      -0.528 -20.011 -22.439  1.00 69.91           H
ATOM    475  CD2 LEU A  33      -2.352 -22.751 -21.774  1.00 70.40           C
ATOM    476 1HD2 LEU A  33      -3.200 -22.396 -22.166  1.00 70.40           H
ATOM    477 2HD2 LEU A  33      -2.590 -23.298 -20.971  1.00 70.40           H
ATOM    478 3HD2 LEU A  33      -1.933 -23.360 -22.448  1.00 70.40           H
ATOM    479  N   SER A  34       0.214 -20.740 -17.929  1.00 81.70           N
ATOM    480  H   SER A  34       0.542 -21.671 -17.768  1.00 81.70           H
ATOM    481  CA  SER A  34      -0.268 -19.960 -16.785  1.00 80.98           C
ATOM    482  HA  SER A  34      -1.177 -19.648 -17.062  1.00 80.98           H
ATOM    483  C   SER A  34       0.615 -18.728 -16.499  1.00 81.11           C
ATOM    484  O   SER A  34       0.088 -17.659 -16.184  1.00 79.59           O
ATOM    485  CB  SER A  34      -0.370 -20.845 -15.542  1.00 80.05           C
ATOM    486 1HB  SER A  34      -0.718 -20.321 -14.765  1.00 80.05           H
ATOM    487 2HB  SER A  34      -0.971 -21.625 -15.715  1.00 80.05           H
ATOM    488  OG  SER A  34       0.893 -21.362 -15.168  1.00 68.07           O
ATOM    489  HG  SER A  34       0.836 -22.314 -15.084  1.00 68.07           H
ATOM    490  N   GLY A  35       1.931 -18.840 -16.683  1.00 82.34           N
ATOM    491  H   GLY A  35       2.299 -19.746 -16.891  1.00 82.34           H
ATOM    492  CA  GLY A  35       2.871 -17.722 -16.600  1.00 81.72           C
ATOM    493 1HA  GLY A  35       2.791 -17.322 -15.687  1.00 81.72           H
ATOM    494 2HA  GLY A  35       3.793 -18.088 -16.724  1.00 81.72           H
ATOM    495  C   GLY A  35       2.594 -16.653 -17.658  1.00 83.54           C
ATOM    496  O   GLY A  35       2.515 -15.471 -17.326  1.00 82.91           O
ATOM    497  N   LYS A  36       2.347 -17.064 -18.920  1.00 81.29           N
ATOM    498  H   LYS A  36       2.417 -18.040 -19.128  1.00 81.29           H
ATOM    499  CA  LYS A  36       1.979 -16.136 -20.006  1.00 82.25           C
ATOM    500  HA  LYS A  36       2.727 -15.474 -20.039  1.00 82.25           H
ATOM    501  C   LYS A  36       0.695 -15.386 -19.699  1.00 84.16           C
ATOM    502  O   LYS A  36       0.657 -14.165 -19.827  1.00 84.42           O
ATOM    503  CB  LYS A  36       1.861 -16.873 -21.353  1.00 82.58           C
ATOM    504 1HB  LYS A  36       1.245 -17.652 -21.240  1.00 82.58           H
ATOM    505 2HB  LYS A  36       1.483 -16.244 -22.032  1.00 82.58           H
ATOM    506  CG  LYS A  36       3.208 -17.389 -21.866  1.00 77.58           C
ATOM    507 1HG  LYS A  36       3.837 -16.617 -21.961  1.00 77.58           H
ATOM    508 2HG  LYS A  36       3.579 -18.042 -21.206  1.00 77.58           H
ATOM    509  CD  LYS A  36       3.047 -18.084 -23.232  1.00 74.83           C
ATOM    510 1HD  LYS A  36       2.403 -18.844 -23.146  1.00 74.83           H
ATOM    511 2HD  LYS A  36       2.700 -17.427 -23.902  1.00 74.83           H
ATOM    512  CE  LYS A  36       4.404 -18.620 -23.704  1.00 68.43           C
ATOM    513 1HE  LYS A  36       5.045 -17.858 -23.801  1.00 68.43           H
ATOM    514 2HE  LYS A  36       4.756 -19.268 -23.029  1.00 68.43           H
ATOM    515  NZ  LYS A  36       4.308 -19.322 -25.021  1.00 60.97           N
ATOM    516 1HZ  LYS A  36       5.202 -19.664 -25.311  1.00 60.97           H
ATOM    517 2HZ  LYS A  36       3.969 -18.706 -25.732  1.00 60.97           H
ATOM    518 3HZ  LYS A  36       3.684 -20.101 -24.967  1.00 60.97           H
ATOM    519  N   ILE A  37      -0.340 -16.091 -19.236  1.00 85.97           N
ATOM    520  H   ILE A  37      -0.241 -17.082 -19.150  1.00 85.97           H
ATOM    521  CA  ILE A  37      -1.618 -15.479 -18.847  1.00 86.65           C
ATOM    522  HA  ILE A  37      -1.953 -15.001 -19.659  1.00 86.65           H
ATOM    523  C   ILE A  37      -1.396 -14.455 -17.725  1.00 86.65           C
ATOM    524  O   ILE A  37      -1.865 -13.326 -17.835  1.00 85.77           O
ATOM    525  CB  ILE A  37      -2.647 -16.563 -18.440  1.00 88.02           C
ATOM    526  HB  ILE A  37      -2.224 -17.151 -17.750  1.00 88.02           H
ATOM    527  CG1 ILE A  37      -3.037 -17.417 -19.666  1.00 84.88           C
ATOM    528 1HG1 ILE A  37      -3.628 -16.870 -20.259  1.00 84.88           H
ATOM    529 2HG1 ILE A  37      -2.203 -17.662 -20.161  1.00 84.88           H
ATOM    530  CG2 ILE A  37      -3.911 -15.924 -17.826  1.00 83.01           C
ATOM    531 1HG2 ILE A  37      -4.575 -16.624 -17.563  1.00 83.01           H
ATOM    532 2HG2 ILE A  37      -4.354 -15.309 -18.478  1.00 83.01           H
ATOM    533 3HG2 ILE A  37      -3.684 -15.394 -17.009  1.00 83.01           H
ATOM    534  CD1 ILE A  37      -3.781 -18.712 -19.305  1.00 78.30           C
ATOM    535 1HD1 ILE A  37      -4.014 -19.233 -20.127  1.00 78.30           H
ATOM    536 2HD1 ILE A  37      -4.631 -18.513 -18.816  1.00 78.30           H
ATOM    537 3HD1 ILE A  37      -3.219 -19.297 -18.719  1.00 78.30           H
ATOM    538  N   ARG A  38      -0.623 -14.820 -16.692  1.00 86.16           N
ATOM    539  H   ARG A  38      -0.236 -15.742 -16.683  1.00 86.16           H
ATOM    540  CA  ARG A  38      -0.322 -13.916 -15.571  1.00 84.83           C
ATOM    541  HA  ARG A  38      -1.202 -13.636 -15.187  1.00 84.83           H
ATOM    542  C   ARG A  38       0.388 -12.647 -16.039  1.00 86.39           C
ATOM    543  O   ARG A  38      -0.021 -11.555 -15.653  1.00 85.30           O
ATOM    544  CB  ARG A  38       0.511 -14.676 -14.524  1.00 82.74           C
ATOM    545 1HB  ARG A  38       0.049 -15.534 -14.301  1.00 82.74           H
ATOM    546 2HB  ARG A  38       1.414 -14.873 -14.907  1.00 82.74           H
ATOM    547  CG  ARG A  38       0.683 -13.852 -13.238  1.00 73.54           C
ATOM    548 1HG  ARG A  38       1.080 -12.965 -13.474  1.00 73.54           H
ATOM    549 2HG  ARG A  38      -0.215 -13.715 -12.820  1.00 73.54           H
ATOM    550  CD  ARG A  38       1.604 -14.559 -12.225  1.00 71.22           C
ATOM    551 1HD  ARG A  38       2.497 -14.729 -12.641  1.00 71.22           H
ATOM    552 2HD  ARG A  38       1.718 -13.986 -11.414  1.00 71.22           H
ATOM    553  NE  ARG A  38       1.051 -15.856 -11.790  1.00 63.99           N
ATOM    554  HE  ARG A  38       0.166 -16.129 -12.168  1.00 63.99           H
ATOM    555  CZ  ARG A  38       1.632 -16.686 -10.941  1.00 56.96           C
ATOM    556  NH1 ARG A  38       2.789 -16.420 -10.377  1.00 55.19           N
ATOM    557 1HH1 ARG A  38       3.262 -15.564 -10.585  1.00 55.19           H
ATOM    558 2HH1 ARG A  38       3.197 -17.074  -9.739  1.00 55.19           H
ATOM    559  NH2 ARG A  38       1.056 -17.818 -10.625  1.00 51.54           N
ATOM    560 1HH2 ARG A  38       0.172 -18.058 -11.026  1.00 51.54           H
ATOM    561 2HH2 ARG A  38       1.500 -18.442  -9.982  1.00 51.54           H
ATOM    562  N   VAL A  39       1.396 -12.770 -16.895  1.00 85.70           N
ATOM    563  H   VAL A  39       1.671 -13.690 -17.173  1.00 85.70           H
ATOM    564  CA  VAL A  39       2.129 -11.624 -17.456  1.00 86.18           C
ATOM    565  HA  VAL A  39       2.447 -11.097 -16.668  1.00 86.18           H
ATOM    566  C   VAL A  39       1.212 -10.729 -18.291  1.00 87.90           C
ATOM    567  O   VAL A  39       1.220  -9.517 -18.112  1.00 88.28           O
ATOM    568  CB  VAL A  39       3.330 -12.116 -18.293  1.00 85.31           C
ATOM    569  HB  VAL A  39       2.987 -12.800 -18.937  1.00 85.31           H
ATOM    570  CG1 VAL A  39       3.981 -10.978 -19.083  1.00 80.07           C
ATOM    571 1HG1 VAL A  39       4.756 -11.312 -19.619  1.00 80.07           H
ATOM    572 2HG1 VAL A  39       4.317 -10.263 -18.470  1.00 80.07           H
ATOM    573 3HG1 VAL A  39       3.328 -10.560 -19.714  1.00 80.07           H
ATOM    574  CG2 VAL A  39       4.393 -12.722 -17.377  1.00 80.60           C
ATOM    575 1HG2 VAL A  39       5.178 -13.046 -17.905  1.00 80.60           H
ATOM    576 2HG2 VAL A  39       4.025 -13.499 -16.866  1.00 80.60           H
ATOM    577 3HG2 VAL A  39       4.723 -12.048 -16.716  1.00 80.60           H
ATOM    578  N   THR A  40       0.373 -11.313 -19.151  1.00 89.02           N
ATOM    579  H   THR A  40       0.396 -12.308 -19.244  1.00 89.02           H
ATOM    580  CA  THR A  40      -0.588 -10.544 -19.971  1.00 89.50           C
ATOM    581  HA  THR A  40      -0.035  -9.885 -20.480  1.00 89.50           H
ATOM    582  C   THR A  40      -1.586  -9.782 -19.103  1.00 90.19           C
ATOM    583  O   THR A  40      -1.813  -8.591 -19.331  1.00 89.40           O
ATOM    584  CB  THR A  40      -1.339 -11.476 -20.934  1.00 90.35           C
ATOM    585  HB  THR A  40      -1.817 -12.170 -20.395  1.00 90.35           H
ATOM    586  OG1 THR A  40      -0.423 -12.131 -21.771  1.00 83.88           O
ATOM    587  HG1 THR A  40       0.394 -12.280 -21.295  1.00 83.88           H
ATOM    588  CG2 THR A  40      -2.298 -10.726 -21.858  1.00 82.66           C
ATOM    589 1HG2 THR A  40      -2.771 -11.358 -22.472  1.00 82.66           H
ATOM    590 2HG2 THR A  40      -1.807 -10.061 -22.420  1.00 82.66           H
ATOM    591 3HG2 THR A  40      -2.990 -10.232 -21.332  1.00 82.66           H
ATOM    592  N   VAL A  41      -2.129 -10.422 -18.067  1.00 90.52           N
ATOM    593  H   VAL A  41      -1.905 -11.387 -17.929  1.00 90.52           H
ATOM    594  CA  VAL A  41      -3.044  -9.767 -17.119  1.00 90.13           C
ATOM    595  HA  VAL A  41      -3.770  -9.360 -17.673  1.00 90.13           H
ATOM    596  C   VAL A  41      -2.331  -8.646 -16.365  1.00 90.80           C
ATOM    597  O   VAL A  41      -2.863  -7.546 -16.279  1.00 90.39           O
ATOM    598  CB  VAL A  41      -3.658 -10.802 -16.151  1.00 90.06           C
ATOM    599  HB  VAL A  41      -2.889 -11.311 -15.765  1.00 90.06           H
ATOM    600  CG1 VAL A  41      -4.458 -10.142 -15.014  1.00 86.56           C
ATOM    601 1HG1 VAL A  41      -4.845 -10.831 -14.401  1.00 86.56           H
ATOM    602 2HG1 VAL A  41      -5.212  -9.595 -15.377  1.00 86.56           H
ATOM    603 3HG1 VAL A  41      -3.875  -9.539 -14.469  1.00 86.56           H
ATOM    604  CG2 VAL A  41      -4.621 -11.736 -16.897  1.00 85.98           C
ATOM    605 1HG2 VAL A  41      -5.022 -12.409 -16.275  1.00 85.98           H
ATOM    606 2HG2 VAL A  41      -4.147 -12.233 -17.624  1.00 85.98           H
ATOM    607 3HG2 VAL A  41      -5.369 -11.220 -17.315  1.00 85.98           H
ATOM    608  N   THR A  42      -1.112  -8.887 -15.869  1.00 89.21           N
ATOM    609  H   THR A  42      -0.725  -9.803 -15.978  1.00 89.21           H
ATOM    610  CA  THR A  42      -0.316  -7.867 -15.171  1.00 88.20           C
ATOM    611  HA  THR A  42      -0.892  -7.582 -14.405  1.00 88.20           H
ATOM    612  C   THR A  42      -0.035  -6.666 -16.071  1.00 89.45           C
ATOM    613  O   THR A  42      -0.194  -5.528 -15.639  1.00 88.97           O
ATOM    614  CB  THR A  42       1.010  -8.450 -14.653  1.00 86.85           C
ATOM    615  HB  THR A  42       1.524  -8.800 -15.436  1.00 86.85           H
ATOM    616  OG1 THR A  42       0.754  -9.529 -13.790  1.00 80.21           O
ATOM    617  HG1 THR A  42       0.696  -9.211 -12.889  1.00 80.21           H
ATOM    618  CG2 THR A  42       1.842  -7.443 -13.856  1.00 79.82           C
ATOM    619 1HG2 THR A  42       2.695  -7.856 -13.536  1.00 79.82           H
ATOM    620 2HG2 THR A  42       1.339  -7.117 -13.056  1.00 79.82           H
ATOM    621 3HG2 THR A  42       2.077  -6.649 -14.416  1.00 79.82           H
ATOM    622  N   PHE A  43       0.331  -6.901 -17.344  1.00 89.70           N
ATOM    623  H   PHE A  43       0.436  -7.849 -17.645  1.00 89.70           H
ATOM    624  CA  PHE A  43       0.581  -5.829 -18.305  1.00 89.33           C
ATOM    625  HA  PHE A  43       1.220  -5.205 -17.855  1.00 89.33           H
ATOM    626  C   PHE A  43      -0.688  -5.031 -18.634  1.00 91.68           C
ATOM    627  O   PHE A  43      -0.651  -3.802 -18.678  1.00 91.83           O
ATOM    628  CB  PHE A  43       1.201  -6.432 -19.570  1.00 87.79           C
ATOM    629 1HB  PHE A  43       2.007  -6.966 -19.314  1.00 87.79           H
ATOM    630 2HB  PHE A  43       0.529  -7.030 -20.007  1.00 87.79           H
ATOM    631  CG  PHE A  43       1.625  -5.381 -20.571  1.00 76.87           C
ATOM    632  CD1 PHE A  43       0.858  -5.143 -21.735  1.00 70.09           C
ATOM    633  HD1 PHE A  43       0.029  -5.676 -21.905  1.00 70.09           H
ATOM    634  CD2 PHE A  43       2.787  -4.626 -20.338  1.00 68.22           C
ATOM    635  HD2 PHE A  43       3.330  -4.788 -19.514  1.00 68.22           H
ATOM    636  CE1 PHE A  43       1.259  -4.162 -22.650  1.00 60.58           C
ATOM    637  HE1 PHE A  43       0.713  -3.994 -23.470  1.00 60.58           H
ATOM    638  CE2 PHE A  43       3.191  -3.639 -21.264  1.00 60.51           C
ATOM    639  HE2 PHE A  43       4.019  -3.104 -21.096  1.00 60.51           H
ATOM    640  CZ  PHE A  43       2.429  -3.411 -22.420  1.00 61.37           C
ATOM    641  HZ  PHE A  43       2.716  -2.716 -23.080  1.00 61.37           H
ATOM    642  N   PHE A  44      -1.825  -5.709 -18.812  1.00 92.06           N
ATOM    643  H   PHE A  44      -1.800  -6.709 -18.805  1.00 92.06           H
ATOM    644  CA  PHE A  44      -3.106  -5.032 -19.017  1.00 92.38           C
ATOM    645  HA  PHE A  44      -2.972  -4.417 -19.794  1.00 92.38           H
ATOM    646  C   PHE A  44      -3.503  -4.170 -17.808  1.00 93.59           C
ATOM    647  O   PHE A  44      -3.855  -3.001 -17.975  1.00 93.34           O
ATOM    648  CB  PHE A  44      -4.182  -6.096 -19.321  1.00 93.11           C
ATOM    649 1HB  PHE A  44      -3.944  -6.573 -20.167  1.00 93.11           H
ATOM    650 2HB  PHE A  44      -4.218  -6.752 -18.567  1.00 93.11           H
ATOM    651  CG  PHE A  44      -5.556  -5.490 -19.489  1.00 90.39           C
ATOM    652  CD1 PHE A  44      -6.483  -5.536 -18.426  1.00 84.28           C
ATOM    653  HD1 PHE A  44      -6.241  -5.992 -17.569  1.00 84.28           H
ATOM    654  CD2 PHE A  44      -5.899  -4.847 -20.689  1.00 84.59           C
ATOM    655  HD2 PHE A  44      -5.242  -4.814 -21.442  1.00 84.59           H
ATOM    656  CE1 PHE A  44      -7.745  -4.940 -18.574  1.00 83.86           C
ATOM    657  HE1 PHE A  44      -8.405  -4.974 -17.823  1.00 83.86           H
ATOM    658  CE2 PHE A  44      -7.162  -4.250 -20.835  1.00 83.51           C
ATOM    659  HE2 PHE A  44      -7.403  -3.794 -21.692  1.00 83.51           H
ATOM    660  CZ  PHE A  44      -8.084  -4.293 -19.780  1.00 85.77           C
ATOM    661  HZ  PHE A  44      -8.982  -3.865 -19.883  1.00 85.77           H
ATOM    662  N   LEU A  45      -3.383  -4.709 -16.594  1.00 91.94           N
ATOM    663  H   LEU A  45      -3.090  -5.662 -16.522  1.00 91.94           H
ATOM    664  CA  LEU A  45      -3.661  -3.969 -15.361  1.00 91.17           C
ATOM    665  HA  LEU A  45      -4.584  -3.604 -15.480  1.00 91.17           H
ATOM    666  C   LEU A  45      -2.693  -2.798 -15.166  1.00 92.37           C
ATOM    667  O   LEU A  45      -3.119  -1.727 -14.734  1.00 91.86           O
ATOM    668  CB  LEU A  45      -3.583  -4.923 -14.152  1.00 90.18           C
ATOM    669 1HB  LEU A  45      -2.723  -5.429 -14.209  1.00 90.18           H
ATOM    670 2HB  LEU A  45      -3.591  -4.372 -13.318  1.00 90.18           H
ATOM    671  CG  LEU A  45      -4.735  -5.942 -14.065  1.00 85.74           C
ATOM    672  HG  LEU A  45      -4.762  -6.443 -14.930  1.00 85.74           H
ATOM    673  CD1 LEU A  45      -4.481  -6.876 -12.877  1.00 81.21           C
ATOM    674 1HD1 LEU A  45      -5.212  -7.553 -12.790  1.00 81.21           H
ATOM    675 2HD1 LEU A  45      -4.435  -6.362 -12.020  1.00 81.21           H
ATOM    676 3HD1 LEU A  45      -3.618  -7.369 -12.987  1.00 81.21           H
ATOM    677  CD2 LEU A  45      -6.100  -5.279 -13.873  1.00 81.00           C
ATOM    678 1HD2 LEU A  45      -6.827  -5.964 -13.820  1.00 81.00           H
ATOM    679 2HD2 LEU A  45      -6.311  -4.665 -14.634  1.00 81.00           H
ATOM    680 3HD2 LEU A  45      -6.122  -4.742 -13.030  1.00 81.00           H
ATOM    681  N   PHE A  46      -1.426  -2.969 -15.547  1.00 91.43           N
ATOM    682  H   PHE A  46      -1.142  -3.879 -15.850  1.00 91.43           H
ATOM    683  CA  PHE A  46      -0.436  -1.903 -15.545  1.00 92.28           C
ATOM    684  HA  PHE A  46      -0.402  -1.586 -14.597  1.00 92.28           H
ATOM    685  C   PHE A  46      -0.863  -0.734 -16.442  1.00 93.99           C
ATOM    686  O   PHE A  46      -0.931   0.403 -15.972  1.00 94.12           O
ATOM    687  CB  PHE A  46       0.934  -2.450 -15.975  1.00 92.51           C
ATOM    688 1HB  PHE A  46       1.303  -3.014 -15.236  1.00 92.51           H
ATOM    689 2HB  PHE A  46       0.816  -3.010 -16.795  1.00 92.51           H
ATOM    690  CG  PHE A  46       1.941  -1.369 -16.287  1.00 93.52           C
ATOM    691  CD1 PHE A  46       2.263  -1.060 -17.624  1.00 90.85           C
ATOM    692  HD1 PHE A  46       1.838  -1.572 -18.370  1.00 90.85           H
ATOM    693  CD2 PHE A  46       2.531  -0.643 -15.244  1.00 91.68           C
ATOM    694  HD2 PHE A  46       2.302  -0.857 -14.294  1.00 91.68           H
ATOM    695  CE1 PHE A  46       3.180  -0.033 -17.911  1.00 90.84           C
ATOM    696  HE1 PHE A  46       3.408   0.185 -18.860  1.00 90.84           H
ATOM    697  CE2 PHE A  46       3.442   0.384 -15.531  1.00 91.15           C
ATOM    698  HE2 PHE A  46       3.857   0.904 -14.784  1.00 91.15           H
ATOM    699  CZ  PHE A  46       3.775   0.686 -16.860  1.00 91.44           C
ATOM    700  HZ  PHE A  46       4.434   1.411 -17.059  1.00 91.44           H
ATOM    701  N   LEU A  47      -1.217  -1.000 -17.704  1.00 93.68           N
ATOM    702  H   LEU A  47      -1.176  -1.947 -18.024  1.00 93.68           H
ATOM    703  CA  LEU A  47      -1.662   0.038 -18.637  1.00 93.89           C
ATOM    704  HA  LEU A  47      -0.916   0.704 -18.666  1.00 93.89           H
ATOM    705  C   LEU A  47      -2.932   0.739 -18.142  1.00 94.35           C
ATOM    706  O   LEU A  47      -3.009   1.969 -18.171  1.00 94.27           O
ATOM    707  CB  LEU A  47      -1.902  -0.576 -20.024  1.00 94.29           C
ATOM    708 1HB  LEU A  47      -2.481  -1.383 -19.908  1.00 94.29           H
ATOM    709 2HB  LEU A  47      -2.382   0.101 -20.582  1.00 94.29           H
ATOM    710  CG  LEU A  47      -0.630  -1.004 -20.779  1.00 87.96           C
ATOM    711  HG  LEU A  47      -0.132  -1.654 -20.205  1.00 87.96           H
ATOM    712  CD1 LEU A  47      -1.056  -1.618 -22.118  1.00 82.38           C
ATOM    713 1HD1 LEU A  47      -0.260  -1.913 -22.647  1.00 82.38           H
ATOM    714 2HD1 LEU A  47      -1.564  -0.957 -22.670  1.00 82.38           H
ATOM    715 3HD1 LEU A  47      -1.643  -2.415 -21.976  1.00 82.38           H
ATOM    716  CD2 LEU A  47       0.317   0.162 -21.060  1.00 82.90           C
ATOM    717 1HD2 LEU A  47       1.132  -0.148 -21.550  1.00 82.90           H
ATOM    718 2HD2 LEU A  47       0.616   0.594 -20.209  1.00 82.90           H
ATOM    719 3HD2 LEU A  47      -0.130   0.861 -21.618  1.00 82.90           H
ATOM    720  N   LEU A  48      -3.902  -0.025 -17.643  1.00 93.50           N
ATOM    721  H   LEU A  48      -3.772  -1.016 -17.636  1.00 93.50           H
ATOM    722  CA  LEU A  48      -5.143   0.515 -17.107  1.00 93.19           C
ATOM    723  HA  LEU A  48      -5.531   1.095 -17.823  1.00 93.19           H
ATOM    724  C   LEU A  48      -4.891   1.407 -15.889  1.00 93.51           C
ATOM    725  O   LEU A  48      -5.386   2.539 -15.827  1.00 93.41           O
ATOM    726  CB  LEU A  48      -6.085  -0.660 -16.772  1.00 93.28           C
ATOM    727 1HB  LEU A  48      -6.211  -1.209 -17.598  1.00 93.28           H
ATOM    728 2HB  LEU A  48      -5.654  -1.218 -16.063  1.00 93.28           H
ATOM    729  CG  LEU A  48      -7.470  -0.227 -16.266  1.00 86.33           C
ATOM    730  HG  LEU A  48      -7.331   0.408 -15.506  1.00 86.33           H
ATOM    731  CD1 LEU A  48      -8.281   0.484 -17.353  1.00 78.77           C
ATOM    732 1HD1 LEU A  48      -9.178   0.759 -17.008  1.00 78.77           H
ATOM    733 2HD1 LEU A  48      -8.425  -0.114 -18.142  1.00 78.77           H
ATOM    734 3HD1 LEU A  48      -7.809   1.306 -17.672  1.00 78.77           H
ATOM    735  CD2 LEU A  48      -8.253  -1.460 -15.817  1.00 80.13           C
ATOM    736 1HD2 LEU A  48      -9.160  -1.206 -15.482  1.00 80.13           H
ATOM    737 2HD2 LEU A  48      -7.776  -1.938 -15.080  1.00 80.13           H
ATOM    738 3HD2 LEU A  48      -8.373  -2.103 -16.573  1.00 80.13           H
ATOM    739  N   SER A  49      -4.090   0.943 -14.938  1.00 93.03           N
ATOM    740  H   SER A  49      -3.684   0.038 -15.064  1.00 93.03           H
ATOM    741  CA  SER A  49      -3.767   1.677 -13.719  1.00 91.77           C
ATOM    742  HA  SER A  49      -4.649   1.964 -13.346  1.00 91.77           H
ATOM    743  C   SER A  49      -2.931   2.932 -14.008  1.00 92.06           C
ATOM    744  O   SER A  49      -3.261   4.022 -13.527  1.00 90.89           O
ATOM    745  CB  SER A  49      -3.037   0.752 -12.737  1.00 90.89           C
ATOM    746 1HB  SER A  49      -3.586  -0.058 -12.530  1.00 90.89           H
ATOM    747 2HB  SER A  49      -2.149   0.470 -13.101  1.00 90.89           H
ATOM    748  OG  SER A  49      -2.805   1.433 -11.524  1.00 79.69           O
ATOM    749  HG  SER A  49      -2.752   2.374 -11.691  1.00 79.69           H
ATOM    750  N   ALA A  50      -1.898   2.822 -14.857  1.00 94.09           N
ATOM    751  H   ALA A  50      -1.709   1.927 -15.261  1.00 94.09           H
ATOM    752  CA  ALA A  50      -1.038   3.939 -15.220  1.00 94.13           C
ATOM    753  HA  ALA A  50      -0.694   4.317 -14.360  1.00 94.13           H
ATOM    754  C   ALA A  50      -1.820   5.048 -15.933  1.00 95.03           C
ATOM    755  O   ALA A  50      -1.742   6.216 -15.547  1.00 94.52           O
ATOM    756  CB  ALA A  50       0.116   3.410 -16.091  1.00 94.57           C
ATOM    757 1HB  ALA A  50       0.620   2.687 -15.618  1.00 94.57           H
ATOM    758 2HB  ALA A  50       0.762   4.141 -16.313  1.00 94.57           H
ATOM    759 3HB  ALA A  50      -0.228   3.032 -16.951  1.00 94.57           H
ATOM    760  N   THR A  51      -2.638   4.694 -16.930  1.00 96.22           N
ATOM    761  H   THR A  51      -2.699   3.726 -17.175  1.00 96.22           H
ATOM    762  CA  THR A  51      -3.452   5.660 -17.683  1.00 96.45           C
ATOM    763  HA  THR A  51      -2.780   6.337 -17.984  1.00 96.45           H
ATOM    764  C   THR A  51      -4.501   6.329 -16.805  1.00 96.41           C
ATOM    765  O   THR A  51      -4.653   7.549 -16.857  1.00 95.76           O
ATOM    766  CB  THR A  51      -4.142   5.026 -18.900  1.00 96.30           C
ATOM    767  HB  THR A  51      -4.816   5.677 -19.249  1.00 96.30           H
ATOM    768  OG1 THR A  51      -4.883   3.895 -18.539  1.00 90.43           O
ATOM    769  HG1 THR A  51      -5.807   4.131 -18.457  1.00 90.43           H
ATOM    770  CG2 THR A  51      -3.150   4.615 -19.991  1.00 87.60           C
ATOM    771 1HG2 THR A  51      -3.624   4.206 -20.771  1.00 87.60           H
ATOM    772 2HG2 THR A  51      -2.493   3.945 -19.644  1.00 87.60           H
ATOM    773 3HG2 THR A  51      -2.636   5.405 -20.324  1.00 87.60           H
ATOM    774  N   PHE A  52      -5.179   5.575 -15.944  1.00 94.12           N
ATOM    775  H   PHE A  52      -4.999   4.591 -15.925  1.00 94.12           H
ATOM    776  CA  PHE A  52      -6.176   6.121 -15.023  1.00 93.35           C
ATOM    777  HA  PHE A  52      -6.817   6.638 -15.589  1.00 93.35           H
ATOM    778  C   PHE A  52      -5.546   7.090 -14.014  1.00 93.56           C
ATOM    779  O   PHE A  52      -6.013   8.229 -13.886  1.00 92.24           O
ATOM    780  CB  PHE A  52      -6.908   4.976 -14.321  1.00 92.34           C
ATOM    781 1HB  PHE A  52      -7.322   4.384 -15.013  1.00 92.34           H
ATOM    782 2HB  PHE A  52      -6.248   4.450 -13.785  1.00 92.34           H
ATOM    783  CG  PHE A  52      -8.001   5.470 -13.391  1.00 85.62           C
ATOM    784  CD1 PHE A  52      -7.763   5.594 -12.010  1.00 76.62           C
ATOM    785  HD1 PHE A  52      -6.874   5.338 -11.631  1.00 76.62           H
ATOM    786  CD2 PHE A  52      -9.264   5.839 -13.916  1.00 75.80           C
ATOM    787  HD2 PHE A  52      -9.441   5.750 -14.896  1.00 75.80           H
ATOM    788  CE1 PHE A  52      -8.776   6.078 -11.161  1.00 70.54           C
ATOM    789  HE1 PHE A  52      -8.609   6.161 -10.178  1.00 70.54           H
ATOM    790  CE2 PHE A  52     -10.264   6.327 -13.071  1.00 71.72           C
ATOM    791  HE2 PHE A  52     -11.152   6.592 -13.447  1.00 71.72           H
ATOM    792  CZ  PHE A  52     -10.020   6.444 -11.696  1.00 71.91           C
ATOM    793  HZ  PHE A  52     -10.738   6.791 -11.092  1.00 71.91           H
ATOM    794  N   ASN A  53      -4.467   6.683 -13.331  1.00 94.25           N
ATOM    795  H   ASN A  53      -4.111   5.764 -13.502  1.00 94.25           H
ATOM    796  CA  ASN A  53      -3.788   7.526 -12.346  1.00 93.08           C
ATOM    797  HA  ASN A  53      -4.507   7.830 -11.722  1.00 93.08           H
ATOM    798  C   ASN A  53      -3.166   8.774 -12.989  1.00 93.65           C
ATOM    799  O   ASN A  53      -3.329   9.876 -12.467  1.00 93.00           O
ATOM    800  CB  ASN A  53      -2.738   6.701 -11.580  1.00 92.51           C
ATOM    801 1HB  ASN A  53      -2.248   6.114 -12.225  1.00 92.51           H
ATOM    802 2HB  ASN A  53      -2.092   7.323 -11.138  1.00 92.51           H
ATOM    803  CG  ASN A  53      -3.366   5.824 -10.514  1.00 90.54           C
ATOM    804  OD1 ASN A  53      -3.853   6.312  -9.504  1.00 82.68           O
ATOM    805  ND2 ASN A  53      -3.378   4.532 -10.695  1.00 83.40           N
ATOM    806 1HD2 ASN A  53      -3.787   3.934 -10.006  1.00 83.40           H
ATOM    807 2HD2 ASN A  53      -2.978   4.139 -11.523  1.00 83.40           H
ATOM    808  N   ALA A  54      -2.506   8.635 -14.153  1.00 93.89           N
ATOM    809  H   ALA A  54      -2.395   7.717 -14.535  1.00 93.89           H
ATOM    810  CA  ALA A  54      -1.945   9.769 -14.882  1.00 94.04           C
ATOM    811  HA  ALA A  54      -1.346  10.247 -14.239  1.00 94.04           H
ATOM    812  C   ALA A  54      -3.034  10.758 -15.328  1.00 94.58           C
ATOM    813  O   ALA A  54      -2.918  11.962 -15.084  1.00 93.90           O
ATOM    814  CB  ALA A  54      -1.144   9.236 -16.076  1.00 94.58           C
ATOM    815 1HB  ALA A  54      -0.438   8.594 -15.776  1.00 94.58           H
ATOM    816 2HB  ALA A  54      -0.693   9.982 -16.566  1.00 94.58           H
ATOM    817 3HB  ALA A  54      -1.739   8.759 -16.723  1.00 94.58           H
ATOM    818  N   SER A  55      -4.140  10.261 -15.886  1.00 96.36           N
ATOM    819  H   SER A  55      -4.201   9.273 -16.025  1.00 96.36           H
ATOM    820  CA  SER A  55      -5.273  11.098 -16.306  1.00 95.99           C
ATOM    821  HA  SER A  55      -4.874  11.758 -16.942  1.00 95.99           H
ATOM    822  C   SER A  55      -5.908  11.841 -15.129  1.00 95.56           C
ATOM    823  O   SER A  55      -6.211  13.033 -15.224  1.00 94.38           O
ATOM    824  CB  SER A  55      -6.345  10.243 -16.989  1.00 95.83           C
ATOM    825 1HB  SER A  55      -6.647   9.502 -16.390  1.00 95.83           H
ATOM    826 2HB  SER A  55      -7.132  10.800 -17.254  1.00 95.83           H
ATOM    827  OG  SER A  55      -5.826   9.657 -18.161  1.00 81.72           O
ATOM    828  HG  SER A  55      -5.708   8.717 -18.023  1.00 81.72           H
ATOM    829  N   PHE A  56      -6.074  11.160 -14.003  1.00 94.05           N
ATOM    830  H   PHE A  56      -5.820  10.193 -13.984  1.00 94.05           H
ATOM    831  CA  PHE A  56      -6.614  11.769 -12.789  1.00 92.58           C
ATOM    832  HA  PHE A  56      -7.457  12.235 -13.058  1.00 92.58           H
ATOM    833  C   PHE A  56      -5.673  12.829 -12.224  1.00 92.54           C
ATOM    834  O   PHE A  56      -6.124  13.920 -11.866  1.00 91.29           O
ATOM    835  CB  PHE A  56      -6.925  10.671 -11.766  1.00 91.49           C
ATOM    836 1HB  PHE A  56      -7.500   9.977 -12.200  1.00 91.49           H
ATOM    837 2HB  PHE A  56      -6.067  10.254 -11.467  1.00 91.49           H
ATOM    838  CG  PHE A  56      -7.652  11.204 -10.546  1.00 89.93           C
ATOM    839  CD1 PHE A  56      -6.948  11.444  -9.354  1.00 84.22           C
ATOM    840  HD1 PHE A  56      -5.968  11.253  -9.304  1.00 84.22           H
ATOM    841  CD2 PHE A  56      -9.026  11.482 -10.615  1.00 85.35           C
ATOM    842  HD2 PHE A  56      -9.528  11.317 -11.464  1.00 85.35           H
ATOM    843  CE1 PHE A  56      -7.623  11.953  -8.232  1.00 82.46           C
ATOM    844  HE1 PHE A  56      -7.121  12.119  -7.383  1.00 82.46           H
ATOM    845  CE2 PHE A  56      -9.698  11.994  -9.485  1.00 83.28           C
ATOM    846  HE2 PHE A  56     -10.678  12.189  -9.533  1.00 83.28           H
ATOM    847  CZ  PHE A  56      -8.996  12.230  -8.295  1.00 83.32           C
ATOM    848  HZ  PHE A  56      -9.472  12.594  -7.495  1.00 83.32           H
ATOM    849  N   LEU A  57      -4.360  12.578 -12.214  1.00 93.48           N
ATOM    850  H   LEU A  57      -4.052  11.681 -12.530  1.00 93.48           H
ATOM    851  CA  LEU A  57      -3.348  13.532 -11.770  1.00 92.29           C
ATOM    852  HA  LEU A  57      -3.620  13.819 -10.851  1.00 92.29           H
ATOM    853  C   LEU A  57      -3.325  14.788 -12.655  1.00 92.48           C
ATOM    854  O   LEU A  57      -3.361  15.907 -12.129  1.00 91.70           O
ATOM    855  CB  LEU A  57      -1.976  12.825 -11.736  1.00 91.60           C
ATOM    856 1HB  LEU A  57      -2.075  11.969 -11.228  1.00 91.60           H
ATOM    857 2HB  LEU A  57      -1.701  12.625 -12.676  1.00 91.60           H
ATOM    858  CG  LEU A  57      -0.861  13.654 -11.073  1.00 85.07           C
ATOM    859  HG  LEU A  57      -0.826  14.539 -11.537  1.00 85.07           H
ATOM    860  CD1 LEU A  57      -1.127  13.889  -9.583  1.00 80.54           C
ATOM    861 1HD1 LEU A  57      -0.394  14.428  -9.169  1.00 80.54           H
ATOM    862 2HD1 LEU A  57      -1.188  13.022  -9.089  1.00 80.54           H
ATOM    863 3HD1 LEU A  57      -1.986  14.382  -9.446  1.00 80.54           H
ATOM    864  CD2 LEU A  57       0.467  12.912 -11.199  1.00 81.80           C
ATOM    865 1HD2 LEU A  57       1.209  13.431 -10.775  1.00 81.80           H
ATOM    866 2HD2 LEU A  57       0.705  12.764 -12.159  1.00 81.80           H
ATOM    867 3HD2 LEU A  57       0.422  12.019 -10.752  1.00 81.80           H
ATOM    868  N   LEU A  58      -3.367  14.628 -13.978  1.00 93.98           N
ATOM    869  H   LEU A  58      -3.340  13.696 -14.338  1.00 93.98           H
ATOM    870  CA  LEU A  58      -3.450  15.732 -14.936  1.00 93.26           C
ATOM    871  HA  LEU A  58      -2.655  16.307 -14.740  1.00 93.26           H
ATOM    872  C   LEU A  58      -4.723  16.567 -14.745  1.00 92.91           C
ATOM    873  O   LEU A  58      -4.681  17.801 -14.724  1.00 92.96           O
ATOM    874  CB  LEU A  58      -3.414  15.166 -16.369  1.00 94.66           C
ATOM    875 1HB  LEU A  58      -4.075  14.418 -16.422  1.00 94.66           H
ATOM    876 2HB  LEU A  58      -3.685  15.896 -16.996  1.00 94.66           H
ATOM    877  CG  LEU A  58      -2.038  14.626 -16.825  1.00 84.14           C
ATOM    878  HG  LEU A  58      -1.698  13.989 -16.134  1.00 84.14           H
ATOM    879  CD1 LEU A  58      -2.203  13.927 -18.169  1.00 77.78           C
ATOM    880 1HD1 LEU A  58      -1.329  13.565 -18.494  1.00 77.78           H
ATOM    881 2HD1 LEU A  58      -2.550  14.559 -18.862  1.00 77.78           H
ATOM    882 3HD1 LEU A  58      -2.845  13.164 -18.100  1.00 77.78           H
ATOM    883  CD2 LEU A  58      -1.008  15.742 -16.975  1.00 80.54           C
ATOM    884 1HD2 LEU A  58      -0.125  15.377 -17.270  1.00 80.54           H
ATOM    885 2HD2 LEU A  58      -0.869  16.220 -16.108  1.00 80.54           H
ATOM    886 3HD2 LEU A  58      -1.305  16.415 -17.653  1.00 80.54           H
ATOM    887  N   LYS A  59      -5.864  15.915 -14.531  1.00 93.56           N
ATOM    888  H   LYS A  59      -5.859  14.916 -14.578  1.00 93.56           H
ATOM    889  CA  LYS A  59      -7.135  16.599 -14.228  1.00 91.23           C
ATOM    890  HA  LYS A  59      -7.310  17.260 -14.957  1.00 91.23           H
ATOM    891  C   LYS A  59      -7.039  17.395 -12.930  1.00 90.52           C
ATOM    892  O   LYS A  59      -7.505  18.537 -12.867  1.00 89.57           O
ATOM    893  CB  LYS A  59      -8.256  15.557 -14.197  1.00 91.42           C
ATOM    894 1HB  LYS A  59      -8.222  15.028 -15.045  1.00 91.42           H
ATOM    895 2HB  LYS A  59      -8.104  14.949 -13.418  1.00 91.42           H
ATOM    896  CG  LYS A  59      -9.652  16.192 -14.065  1.00 81.16           C
ATOM    897 1HG  LYS A  59      -9.729  16.647 -13.178  1.00 81.16           H
ATOM    898 2HG  LYS A  59      -9.785  16.861 -14.796  1.00 81.16           H
ATOM    899  CD  LYS A  59     -10.725  15.097 -14.173  1.00 76.76           C
ATOM    900 1HD  LYS A  59     -10.601  14.605 -15.035  1.00 76.76           H
ATOM    901 2HD  LYS A  59     -10.618  14.462 -13.408  1.00 76.76           H
ATOM    902  CE  LYS A  59     -12.143  15.688 -14.136  1.00 67.89           C
ATOM    903 1HE  LYS A  59     -12.317  16.098 -13.241  1.00 67.89           H
ATOM    904 2HE  LYS A  59     -12.240  16.385 -14.847  1.00 67.89           H
ATOM    905  NZ  LYS A  59     -13.160  14.640 -14.372  1.00 60.22           N
ATOM    906 1HZ  LYS A  59     -14.083  15.024 -14.348  1.00 60.22           H
ATOM    907 2HZ  LYS A  59     -13.106  13.925 -13.675  1.00 60.22           H
ATOM    908 3HZ  LYS A  59     -13.030  14.209 -15.265  1.00 60.22           H
ATOM    909  N   LEU A  60      -6.416  16.830 -11.897  1.00 90.23           N
ATOM    910  H   LEU A  60      -6.055  15.904 -12.012  1.00 90.23           H
ATOM    911  CA  LEU A  60      -6.231  17.482 -10.614  1.00 88.46           C
ATOM    912  HA  LEU A  60      -7.125  17.848 -10.354  1.00 88.46           H
ATOM    913  C   LEU A  60      -5.264  18.681 -10.706  1.00 87.98           C
ATOM    914  O   LEU A  60      -5.517  19.713 -10.080  1.00 87.10           O
ATOM    915  CB  LEU A  60      -5.757  16.421  -9.605  1.00 87.82           C
ATOM    916 1HB  LEU A  60      -6.316  15.601  -9.726  1.00 87.82           H
ATOM    917 2HB  LEU A  60      -4.801  16.205  -9.803  1.00 87.82           H
ATOM    918  CG  LEU A  60      -5.854  16.852  -8.136  1.00 81.72           C
ATOM    919  HG  LEU A  60      -5.347  17.708  -8.035  1.00 81.72           H
ATOM    920  CD1 LEU A  60      -7.297  17.089  -7.687  1.00 77.80           C
ATOM    921 1HD1 LEU A  60      -7.332  17.368  -6.727  1.00 77.80           H
ATOM    922 2HD1 LEU A  60      -7.844  16.258  -7.785  1.00 77.80           H
ATOM    923 3HD1 LEU A  60      -7.729  17.807  -8.232  1.00 77.80           H
ATOM    924  CD2 LEU A  60      -5.281  15.740  -7.270  1.00 78.84           C
ATOM    925 1HD2 LEU A  60      -5.325  15.982  -6.301  1.00 78.84           H
ATOM    926 2HD2 LEU A  60      -4.324  15.564  -7.499  1.00 78.84           H
ATOM    927 3HD2 LEU A  60      -5.789  14.888  -7.398  1.00 78.84           H
ATOM    928  N   GLN A  61      -4.214  18.584 -11.527  1.00 88.96           N
ATOM    929  H   GLN A  61      -4.045  17.700 -11.962  1.00 88.96           H
ATOM    930  CA  GLN A  61      -3.293  19.679 -11.835  1.00 87.06           C
ATOM    931  HA  GLN A  61      -2.980  20.010 -10.945  1.00 87.06           H
ATOM    932  C   GLN A  61      -3.998  20.822 -12.578  1.00 86.68           C
ATOM    933  O   GLN A  61      -3.942  21.969 -12.120  1.00 85.74           O
ATOM    934  CB  GLN A  61      -2.103  19.170 -12.641  1.00 87.24           C
ATOM    935 1HB  GLN A  61      -2.448  18.575 -13.367  1.00 87.24           H
ATOM    936 2HB  GLN A  61      -1.640  19.958 -13.047  1.00 87.24           H
ATOM    937  CG  GLN A  61      -1.086  18.379 -11.794  1.00 75.93           C
ATOM    938 1HG  GLN A  61      -0.692  18.987 -11.104  1.00 75.93           H
ATOM    939 2HG  GLN A  61      -1.556  17.621 -11.342  1.00 75.93           H
ATOM    940  CD  GLN A  61       0.044  17.810 -12.637  1.00 72.79           C
ATOM    941  OE1 GLN A  61      -0.016  17.766 -13.845  1.00 65.99           O
ATOM    942  NE2 GLN A  61       1.136  17.367 -12.057  1.00 61.47           N
ATOM    943 1HE2 GLN A  61       1.886  17.007 -12.612  1.00 61.47           H
ATOM    944 2HE2 GLN A  61       1.217  17.389 -11.061  1.00 61.47           H
ATOM    945  N   LYS A  62      -4.765  20.541 -13.642  1.00 86.36           N
ATOM    946  H   LYS A  62      -4.795  19.593 -13.959  1.00 86.36           H
ATOM    947  CA  LYS A  62      -5.566  21.537 -14.375  1.00 84.40           C
ATOM    948  HA  LYS A  62      -4.900  22.202 -14.712  1.00 84.40           H
ATOM    949  C   LYS A  62      -6.560  22.261 -13.458  1.00 82.78           C
ATOM    950  O   LYS A  62      -6.717  23.475 -13.524  1.00 81.52           O
ATOM    951  CB  LYS A  62      -6.315  20.869 -15.548  1.00 85.61           C
ATOM    952 1HB  LYS A  62      -6.757  20.036 -15.217  1.00 85.61           H
ATOM    953 2HB  LYS A  62      -7.009  21.502 -15.891  1.00 85.61           H
ATOM    954  CG  LYS A  62      -5.375  20.499 -16.704  1.00 78.19           C
ATOM    955 1HG  LYS A  62      -4.931  21.331 -17.036  1.00 78.19           H
ATOM    956 2HG  LYS A  62      -4.681  19.864 -16.363  1.00 78.19           H
ATOM    957  CD  LYS A  62      -6.131  19.834 -17.873  1.00 74.42           C
ATOM    958 1HD  LYS A  62      -6.578  19.000 -17.550  1.00 74.42           H
ATOM    959 2HD  LYS A  62      -6.821  20.466 -18.227  1.00 74.42           H
ATOM    960  CE  LYS A  62      -5.156  19.477 -18.996  1.00 68.51           C
ATOM    961 1HE  LYS A  62      -4.693  20.308 -19.304  1.00 68.51           H
ATOM    962 2HE  LYS A  62      -4.480  18.827 -18.649  1.00 68.51           H
ATOM    963  NZ  LYS A  62      -5.822  18.859 -20.175  1.00 61.44           N
ATOM    964 1HZ  LYS A  62      -5.156  18.639 -20.888  1.00 61.44           H
ATOM    965 2HZ  LYS A  62      -6.501  19.479 -20.569  1.00 61.44           H
ATOM    966 3HZ  LYS A  62      -6.290  18.013 -19.920  1.00 61.44           H
ATOM    967  N   TRP A  63      -7.204  21.540 -12.545  1.00 85.96           N
ATOM    968  H   TRP A  63      -7.074  20.548 -12.537  1.00 85.96           H
ATOM    969  CA  TRP A  63      -8.096  22.141 -11.550  1.00 82.25           C
ATOM    970  HA  TRP A  63      -8.697  22.726 -12.095  1.00 82.25           H
ATOM    971  C   TRP A  63      -7.373  23.008 -10.512  1.00 80.53           C
ATOM    972  O   TRP A  63      -8.006  23.887  -9.922  1.00 75.96           O
ATOM    973  CB  TRP A  63      -8.857  21.044 -10.818  1.00 80.48           C
ATOM    974 1HB  TRP A  63      -8.207  20.323 -10.577  1.00 80.48           H
ATOM    975 2HB  TRP A  63      -9.244  21.438  -9.984  1.00 80.48           H
ATOM    976  CG  TRP A  63      -9.978  20.395 -11.558  1.00 72.73           C
ATOM    977  CD1 TRP A  63     -10.477  20.741 -12.765  1.00 66.35           C
ATOM    978  HD1 TRP A  63     -10.116  21.465 -13.353  1.00 66.35           H
ATOM    979  CD2 TRP A  63     -10.804  19.291 -11.086  1.00 70.16           C
ATOM    980  NE1 TRP A  63     -11.558  19.945 -13.061  1.00 61.68           N
ATOM    981  HE1 TRP A  63     -12.095  20.013 -13.902  1.00 61.68           H
ATOM    982  CE2 TRP A  63     -11.808  19.041 -12.051  1.00 66.27           C
ATOM    983  CE3 TRP A  63     -10.820  18.494  -9.912  1.00 57.51           C
ATOM    984  HE3 TRP A  63     -10.122  18.636  -9.210  1.00 57.51           H
ATOM    985  CZ2 TRP A  63     -12.804  18.064 -11.863  1.00 61.31           C
ATOM    986  HZ2 TRP A  63     -13.509  17.918 -12.557  1.00 61.31           H
ATOM    987  CZ3 TRP A  63     -11.801  17.509  -9.721  1.00 57.31           C
ATOM    988  HZ3 TRP A  63     -11.791  16.954  -8.889  1.00 57.31           H
ATOM    989  CH2 TRP A  63     -12.791  17.297 -10.684  1.00 57.22           C
ATOM    990  HH2 TRP A  63     -13.491  16.599 -10.535  1.00 57.22           H
ATOM    991  N   THR A  64      -6.105  22.722 -10.245  1.00 83.41           N
ATOM    992  H   THR A  64      -5.699  21.917 -10.677  1.00 83.41           H
ATOM    993  CA  THR A  64      -5.270  23.524  -9.351  1.00 81.05           C
ATOM    994  HA  THR A  64      -5.835  23.749  -8.557  1.00 81.05           H
ATOM    995  C   THR A  64      -4.875  24.823 -10.041  1.00 79.93           C
ATOM    996  O   THR A  64      -5.181  25.889  -9.505  1.00 77.27           O
ATOM    997  CB  THR A  64      -4.048  22.716  -8.866  1.00 78.68           C
ATOM    998  HB  THR A  64      -3.479  22.458  -9.647  1.00 78.68           H
ATOM    999  OG1 THR A  64      -4.511  21.536  -8.233  1.00 69.42           O
ATOM   1000  HG1 THR A  64      -4.615  21.697  -7.295  1.00 69.42           H
ATOM   1001  CG2 THR A  64      -3.220  23.477  -7.837  1.00 69.54           C
ATOM   1002 1HG2 THR A  64      -2.435  22.935  -7.537  1.00 69.54           H
ATOM   1003 2HG2 THR A  64      -3.767  23.698  -7.030  1.00 69.54           H
ATOM   1004 3HG2 THR A  64      -2.874  24.334  -8.218  1.00 69.54           H
ATOM   1005  N   GLN A  65      -4.355  24.766 -11.268  1.00 80.63           N
ATOM   1006  H   GLN A  65      -4.219  23.860 -11.670  1.00 80.63           H
ATOM   1007  CA  GLN A  65      -3.966  25.932 -12.076  1.00 79.92           C
ATOM   1008  HA  GLN A  65      -3.280  26.413 -11.530  1.00 79.92           H
ATOM   1009  C   GLN A  65      -5.139  26.889 -12.339  1.00 78.25           C
ATOM   1010  O   GLN A  65      -5.029  28.100 -12.138  1.00 77.14           O
ATOM   1011  CB  GLN A  65      -3.391  25.450 -13.406  1.00 79.77           C
ATOM   1012 1HB  GLN A  65      -4.019  24.776 -13.795  1.00 79.77           H
ATOM   1013 2HB  GLN A  65      -3.320  26.235 -14.022  1.00 79.77           H
ATOM   1014  CG  GLN A  65      -2.004  24.806 -13.272  1.00 71.65           C
ATOM   1015 1HG  GLN A  65      -1.363  25.486 -12.915  1.00 71.65           H
ATOM   1016 2HG  GLN A  65      -2.063  24.037 -12.636  1.00 71.65           H
ATOM   1017  CD  GLN A  65      -1.477  24.294 -14.608  1.00 68.32           C
ATOM   1018  OE1 GLN A  65      -2.201  24.137 -15.575  1.00 63.44           O
ATOM   1019  NE2 GLN A  65      -0.200  23.996 -14.711  1.00 60.16           N
ATOM   1020 1HE2 GLN A  65       0.164  23.646 -15.574  1.00 60.16           H
ATOM   1021 2HE2 GLN A  65       0.407  24.119 -13.926  1.00 60.16           H
ATOM   1022  N   LYS A  66      -6.322  26.364 -12.703  1.00 78.72           N
ATOM   1023  H   LYS A  66      -6.392  25.374 -12.822  1.00 78.72           H
ATOM   1024  CA  LYS A  66      -7.522  27.194 -12.934  1.00 76.06           C
ATOM   1025  HA  LYS A  66      -7.254  27.890 -13.601  1.00 76.06           H
ATOM   1026  C   LYS A  66      -7.972  27.968 -11.674  1.00 73.47           C
ATOM   1027  O   LYS A  66      -8.664  28.968 -11.797  1.00 70.18           O
ATOM   1028  CB  LYS A  66      -8.633  26.313 -13.527  1.00 73.63           C
ATOM   1029 1HB  LYS A  66      -8.248  25.773 -14.276  1.00 73.63           H
ATOM   1030 2HB  LYS A  66      -8.971  25.700 -12.813  1.00 73.63           H
ATOM   1031  CG  LYS A  66      -9.813  27.144 -14.068  1.00 66.96           C
ATOM   1032 1HG  LYS A  66     -10.282  27.573 -13.296  1.00 66.96           H
ATOM   1033 2HG  LYS A  66      -9.453  27.853 -14.675  1.00 66.96           H
ATOM   1034  CD  LYS A  66     -10.832  26.305 -14.851  1.00 64.86           C
ATOM   1035 1HD  LYS A  66     -10.367  25.832 -15.600  1.00 64.86           H
ATOM   1036 2HD  LYS A  66     -11.248  25.633 -14.239  1.00 64.86           H
ATOM   1037  CE  LYS A  66     -11.925  27.224 -15.424  1.00 58.20           C
ATOM   1038 1HE  LYS A  66     -12.447  27.627 -14.672  1.00 58.20           H
ATOM   1039 2HE  LYS A  66     -11.498  27.951 -15.961  1.00 58.20           H
ATOM   1040  NZ  LYS A  66     -12.881  26.514 -16.306  1.00 52.13           N
ATOM   1041 1HZ  LYS A  66     -13.576  27.140 -16.659  1.00 52.13           H
ATOM   1042 2HZ  LYS A  66     -13.350  25.783 -15.811  1.00 52.13           H
ATOM   1043 3HZ  LYS A  66     -12.411  26.104 -17.087  1.00 52.13           H
ATOM   1044  N   LYS A  67      -7.605  27.502 -10.470  1.00 71.97           N
ATOM   1045  H   LYS A  67      -7.024  26.688 -10.448  1.00 71.97           H
ATOM   1046  CA  LYS A  67      -7.990  28.095  -9.184  1.00 68.81           C
ATOM   1047  HA  LYS A  67      -8.759  28.700  -9.392  1.00 68.81           H
ATOM   1048  C   LYS A  67      -6.891  28.991  -8.569  1.00 67.34           C
ATOM   1049  O   LYS A  67      -7.199  29.726  -7.636  1.00 63.97           O
ATOM   1050  CB  LYS A  67      -8.446  26.983  -8.235  1.00 64.35           C
ATOM   1051 1HB  LYS A  67      -8.725  26.189  -8.775  1.00 64.35           H
ATOM   1052 2HB  LYS A  67      -7.683  26.730  -7.640  1.00 64.35           H
ATOM   1053  CG  LYS A  67      -9.625  27.437  -7.369  1.00 56.75           C
ATOM   1054 1HG  LYS A  67      -9.360  28.260  -6.867  1.00 56.75           H
ATOM   1055 2HG  LYS A  67     -10.402  27.644  -7.963  1.00 56.75           H
ATOM   1056  CD  LYS A  67     -10.043  26.359  -6.365  1.00 54.49           C
ATOM   1057 1HD  LYS A  67     -10.259  25.511  -6.849  1.00 54.49           H
ATOM   1058 2HD  LYS A  67      -9.299  26.193  -5.718  1.00 54.49           H
ATOM   1059  CE  LYS A  67     -11.277  26.848  -5.613  1.00 49.23           C
ATOM   1060 1HE  LYS A  67     -11.128  27.789  -5.309  1.00 49.23           H
ATOM   1061 2HE  LYS A  67     -12.070  26.816  -6.222  1.00 49.23           H
ATOM   1062  NZ  LYS A  67     -11.581  26.023  -4.421  1.00 44.36           N
ATOM   1063 1HZ  LYS A  67     -12.393  26.364  -3.947  1.00 44.36           H
ATOM   1064 2HZ  LYS A  67     -10.819  26.035  -3.773  1.00 44.36           H
ATOM   1065 3HZ  LYS A  67     -11.752  25.072  -4.678  1.00 44.36           H
ATOM   1066  N   GLU A  68      -5.669  28.966  -9.100  1.00 65.64           N
ATOM   1067  H   GLU A  68      -5.522  28.366  -9.886  1.00 65.64           H
ATOM   1068  CA  GLU A  68      -4.518  29.751  -8.622  1.00 65.14           C
ATOM   1069  HA  GLU A  68      -4.536  29.608  -7.632  1.00 65.14           H
ATOM   1070  C   GLU A  68      -4.649  31.264  -8.838  1.00 64.40           C
ATOM   1071  O   GLU A  68      -3.907  32.023  -8.227  1.00 61.14           O
ATOM   1072  CB  GLU A  68      -3.212  29.210  -9.220  1.00 61.70           C
ATOM   1073 1HB  GLU A  68      -3.399  28.814 -10.119  1.00 61.70           H
ATOM   1074 2HB  GLU A  68      -2.557  29.959  -9.315  1.00 61.70           H
ATOM   1075  CG  GLU A  68      -2.614  28.134  -8.313  1.00 54.31           C
ATOM   1076 1HG  GLU A  68      -2.381  28.557  -7.437  1.00 54.31           H
ATOM   1077 2HG  GLU A  68      -3.306  27.427  -8.168  1.00 54.31           H
ATOM   1078  CD  GLU A  68      -1.349  27.472  -8.890  1.00 52.05           C
ATOM   1079  OE1 GLU A  68      -0.660  26.805  -8.084  1.00 48.72           O
ATOM   1080  OE2 GLU A  68      -1.136  27.582 -10.117  1.00 48.74           O
ATOM   1081  N   LYS A  69      -5.685  31.744  -9.550  1.00 62.04           N
ATOM   1082  H   LYS A  69      -6.234  31.097 -10.079  1.00 62.04           H
ATOM   1083  CA  LYS A  69      -6.056  33.173  -9.593  1.00 61.75           C
ATOM   1084  HA  LYS A  69      -5.177  33.640  -9.690  1.00 61.75           H
ATOM   1085  C   LYS A  69      -6.652  33.721  -8.271  1.00 61.09           C
ATOM   1086  O   LYS A  69      -7.448  34.642  -8.305  1.00 57.12           O
ATOM   1087  CB  LYS A  69      -6.924  33.474 -10.837  1.00 59.08           C
ATOM   1088 1HB  LYS A  69      -7.681  32.822 -10.864  1.00 59.08           H
ATOM   1089 2HB  LYS A  69      -7.286  34.403 -10.758  1.00 59.08           H
ATOM   1090  CG  LYS A  69      -6.139  33.367 -12.158  1.00 54.03           C
ATOM   1091 1HG  LYS A  69      -5.277  33.867 -12.068  1.00 54.03           H
ATOM   1092 2HG  LYS A  69      -5.948  32.404 -12.348  1.00 54.03           H
ATOM   1093  CD  LYS A  69      -6.937  33.957 -13.328  1.00 52.72           C
ATOM   1094 1HD  LYS A  69      -7.766  33.415 -13.466  1.00 52.72           H
ATOM   1095 2HD  LYS A  69      -7.188  34.901 -13.112  1.00 52.72           H
ATOM   1096  CE  LYS A  69      -6.101  33.939 -14.616  1.00 46.95           C
ATOM   1097 1HE  LYS A  69      -5.223  34.386 -14.444  1.00 46.95           H
ATOM   1098 2HE  LYS A  69      -5.944  32.991 -14.892  1.00 46.95           H
ATOM   1099  NZ  LYS A  69      -6.765  34.648 -15.753  1.00 42.37           N
ATOM   1100 1HZ  LYS A  69      -6.196  34.618 -16.575  1.00 42.37           H
ATOM   1101 2HZ  LYS A  69      -6.931  35.608 -15.529  1.00 42.37           H
ATOM   1102 3HZ  LYS A  69      -7.645  34.227 -15.973  1.00 42.37           H
ATOM   1103  N   GLY A  70      -6.291  33.180  -7.100  1.00 59.34           N
ATOM   1104  H   GLY A  70      -5.808  32.305  -7.115  1.00 59.34           H
ATOM   1105  CA  GLY A  70      -6.564  33.799  -5.790  1.00 60.29           C
ATOM   1106 1HA  GLY A  70      -5.694  34.180  -5.476  1.00 60.29           H
ATOM   1107 2HA  GLY A  70      -7.211  34.542  -5.963  1.00 60.29           H
ATOM   1108  C   GLY A  70      -7.135  32.915  -4.668  1.00 61.60           C
ATOM   1109  O   GLY A  70      -7.435  33.434  -3.598  1.00 59.64           O
ATOM   1110  N   LYS A  71      -7.301  31.595  -4.840  1.00 60.25           N
ATOM   1111  H   LYS A  71      -7.054  31.181  -5.716  1.00 60.25           H
ATOM   1112  CA  LYS A  71      -7.843  30.735  -3.759  1.00 61.30           C
ATOM   1113  HA  LYS A  71      -7.831  31.313  -2.943  1.00 61.30           H
ATOM   1114  C   LYS A  71      -6.947  29.529  -3.456  1.00 62.38           C
ATOM   1115  O   LYS A  71      -6.705  28.702  -4.336  1.00 60.16           O
ATOM   1116  CB  LYS A  71      -9.297  30.317  -4.059  1.00 57.41           C
ATOM   1117 1HB  LYS A  71      -9.342  29.952  -4.989  1.00 57.41           H
ATOM   1118 2HB  LYS A  71      -9.569  29.608  -3.409  1.00 57.41           H
ATOM   1119  CG  LYS A  71     -10.276  31.505  -3.941  1.00 51.45           C
ATOM   1120 1HG  LYS A  71     -10.166  31.915  -3.035  1.00 51.45           H
ATOM   1121 2HG  LYS A  71     -10.041  32.178  -4.642  1.00 51.45           H
ATOM   1122  CD  LYS A  71     -11.756  31.123  -4.119  1.00 48.73           C
ATOM   1123 1HD  LYS A  71     -11.899  30.730  -5.028  1.00 48.73           H
ATOM   1124 2HD  LYS A  71     -12.021  30.457  -3.422  1.00 48.73           H
ATOM   1125  CE  LYS A  71     -12.600  32.391  -3.967  1.00 42.51           C
ATOM   1126 1HE  LYS A  71     -12.464  32.757  -3.047  1.00 42.51           H
ATOM   1127 2HE  LYS A  71     -12.293  33.062  -4.642  1.00 42.51           H
ATOM   1128  NZ  LYS A  71     -14.067  32.200  -4.160  1.00 37.55           N
ATOM   1129 1HZ  LYS A  71     -14.559  33.063  -4.048  1.00 37.55           H
ATOM   1130 2HZ  LYS A  71     -14.434  31.549  -3.496  1.00 37.55           H
ATOM   1131 3HZ  LYS A  71     -14.265  31.850  -5.076  1.00 37.55           H
ATOM   1132  N   LYS A  72      -6.562  29.388  -2.183  1.00 59.93           N
ATOM   1133  H   LYS A  72      -6.817  30.110  -1.540  1.00 59.93           H
ATOM   1134  CA  LYS A  72      -5.790  28.249  -1.658  1.00 61.81           C
ATOM   1135  HA  LYS A  72      -4.889  28.339  -2.082  1.00 61.81           H
ATOM   1136  C   LYS A  72      -6.414  26.907  -2.078  1.00 63.43           C
ATOM   1137  O   LYS A  72      -7.634  26.737  -2.054  1.00 62.49           O
ATOM   1138  CB  LYS A  72      -5.655  28.326  -0.120  1.00 59.02           C
ATOM   1139 1HB  LYS A  72      -6.556  28.518   0.268  1.00 59.02           H
ATOM   1140 2HB  LYS A  72      -5.329  27.442   0.215  1.00 59.02           H
ATOM   1141  CG  LYS A  72      -4.674  29.422   0.354  1.00 52.97           C
ATOM   1142 1HG  LYS A  72      -3.781  29.256  -0.064  1.00 52.97           H
ATOM   1143 2HG  LYS A  72      -5.021  30.312   0.059  1.00 52.97           H
ATOM   1144  CD  LYS A  72      -4.503  29.444   1.886  1.00 49.06           C
ATOM   1145 1HD  LYS A  72      -5.386  29.637   2.314  1.00 49.06           H
ATOM   1146 2HD  LYS A  72      -4.171  28.552   2.194  1.00 49.06           H
ATOM   1147  CE  LYS A  72      -3.496  30.526   2.301  1.00 43.00           C
ATOM   1148 1HE  LYS A  72      -2.606  30.318   1.894  1.00 43.00           H
ATOM   1149 2HE  LYS A  72      -3.815  31.414   1.969  1.00 43.00           H
ATOM   1150  NZ  LYS A  72      -3.317  30.622   3.787  1.00 38.33           N
ATOM   1151 1HZ  LYS A  72      -2.656  31.334   4.023  1.00 38.33           H
ATOM   1152 2HZ  LYS A  72      -2.985  29.758   4.165  1.00 38.33           H
ATOM   1153 3HZ  LYS A  72      -4.181  30.843   4.239  1.00 38.33           H
ATOM   1154  N   LEU A  73      -5.562  25.948  -2.460  1.00 61.31           N
ATOM   1155  H   LEU A  73      -4.589  26.175  -2.505  1.00 61.31           H
ATOM   1156  CA  LEU A  73      -5.967  24.588  -2.815  1.00 62.35           C
ATOM   1157  HA  LEU A  73      -6.591  24.653  -3.594  1.00 62.35           H
ATOM   1158  C   LEU A  73      -6.714  23.943  -1.632  1.00 67.11           C
ATOM   1159  O   LEU A  73      -6.267  24.013  -0.491  1.00 63.65           O
ATOM   1160  CB  LEU A  73      -4.720  23.779  -3.224  1.00 56.92           C
ATOM   1161 1HB  LEU A  73      -4.243  24.286  -3.942  1.00 56.92           H
ATOM   1162 2HB  LEU A  73      -4.127  23.698  -2.423  1.00 56.92           H
ATOM   1163  CG  LEU A  73      -5.013  22.357  -3.752  1.00 49.72           C
ATOM   1164  HG  LEU A  73      -5.536  21.872  -3.051  1.00 49.72           H
ATOM   1165  CD1 LEU A  73      -5.837  22.388  -5.037  1.00 47.50           C
ATOM   1166 1HD1 LEU A  73      -6.020  21.462  -5.368  1.00 47.50           H
ATOM   1167 2HD1 LEU A  73      -5.355  22.883  -5.760  1.00 47.50           H
ATOM   1168 3HD1 LEU A  73      -6.716  22.840  -4.888  1.00 47.50           H
ATOM   1169  CD2 LEU A  73      -3.703  21.626  -4.040  1.00 47.81           C
ATOM   1170 1HD2 LEU A  73      -3.876  20.703  -4.383  1.00 47.81           H
ATOM   1171 2HD2 LEU A  73      -3.147  21.547  -3.213  1.00 47.81           H
ATOM   1172 3HD2 LEU A  73      -3.164  22.113  -4.727  1.00 47.81           H
ATOM   1173  N   SER A  74      -7.866  23.315  -1.911  1.00 73.19           N
ATOM   1174  H   SER A  74      -8.236  23.348  -2.840  1.00 73.19           H
ATOM   1175  CA  SER A  74      -8.586  22.583  -0.871  1.00 76.41           C
ATOM   1176  HA  SER A  74      -8.778  23.251  -0.152  1.00 76.41           H
ATOM   1177  C   SER A  74      -7.719  21.454  -0.324  1.00 79.61           C
ATOM   1178  O   SER A  74      -7.146  20.690  -1.106  1.00 77.78           O
ATOM   1179  CB  SER A  74      -9.893  22.008  -1.425  1.00 71.06           C
ATOM   1180 1HB  SER A  74     -10.514  22.743  -1.698  1.00 71.06           H
ATOM   1181 2HB  SER A  74      -9.713  21.415  -2.210  1.00 71.06           H
ATOM   1182  OG  SER A  74     -10.563  21.228  -0.450  1.00 60.51           O
ATOM   1183  HG  SER A  74     -10.714  21.757   0.333  1.00 60.51           H
ATOM   1184  N   ARG A  75      -7.674  21.306   1.000  1.00 80.46           N
ATOM   1185  H   ARG A  75      -8.204  21.947   1.555  1.00 80.46           H
ATOM   1186  CA  ARG A  75      -6.906  20.273   1.704  1.00 83.13           C
ATOM   1187  HA  ARG A  75      -5.938  20.473   1.552  1.00 83.13           H
ATOM   1188  C   ARG A  75      -7.154  18.870   1.134  1.00 85.48           C
ATOM   1189  O   ARG A  75      -6.205  18.134   0.899  1.00 84.76           O
ATOM   1190  CB  ARG A  75      -7.259  20.360   3.193  1.00 80.46           C
ATOM   1191 1HB  ARG A  75      -7.110  21.299   3.504  1.00 80.46           H
ATOM   1192 2HB  ARG A  75      -8.223  20.119   3.309  1.00 80.46           H
ATOM   1193  CG  ARG A  75      -6.410  19.418   4.053  1.00 73.66           C
ATOM   1194 1HG  ARG A  75      -6.630  18.469   3.827  1.00 73.66           H
ATOM   1195 2HG  ARG A  75      -5.440  19.587   3.877  1.00 73.66           H
ATOM   1196  CD  ARG A  75      -6.717  19.679   5.532  1.00 73.27           C
ATOM   1197 1HD  ARG A  75      -6.451  20.611   5.778  1.00 73.27           H
ATOM   1198 2HD  ARG A  75      -7.694  19.554   5.707  1.00 73.27           H
ATOM   1199  NE  ARG A  75      -5.980  18.754   6.392  1.00 66.48           N
ATOM   1200  HE  ARG A  75      -5.427  18.056   5.938  1.00 66.48           H
ATOM   1201  CZ  ARG A  75      -5.977  18.755   7.706  1.00 61.43           C
ATOM   1202  NH1 ARG A  75      -6.629  19.623   8.411  1.00 58.69           N
ATOM   1203 1HH1 ARG A  75      -7.166  20.334   7.957  1.00 58.69           H
ATOM   1204 2HH1 ARG A  75      -6.596  19.583   9.410  1.00 58.69           H
ATOM   1205  NH2 ARG A  75      -5.317  17.837   8.347  1.00 51.93           N
ATOM   1206 1HH2 ARG A  75      -4.816  17.136   7.840  1.00 51.93           H
ATOM   1207 2HH2 ARG A  75      -5.311  17.832   9.347  1.00 51.93           H
ATOM   1208  N   MET A  76      -8.403  18.537   0.804  1.00 83.00           N
ATOM   1209  H   MET A  76      -9.140  19.191   0.973  1.00 83.00           H
ATOM   1210  CA  MET A  76      -8.728  17.240   0.200  1.00 84.09           C
ATOM   1211  HA  MET A  76      -8.345  16.571   0.838  1.00 84.09           H
ATOM   1212  C   MET A  76      -8.067  17.024  -1.165  1.00 86.07           C
ATOM   1213  O   MET A  76      -7.633  15.923  -1.471  1.00 85.76           O
ATOM   1214  CB  MET A  76     -10.248  17.092   0.071  1.00 81.94           C
ATOM   1215 1HB  MET A  76     -10.675  17.339   0.941  1.00 81.94           H
ATOM   1216 2HB  MET A  76     -10.576  17.704  -0.648  1.00 81.94           H
ATOM   1217  CG  MET A  76     -10.628  15.646  -0.285  1.00 74.86           C
ATOM   1218 1HG  MET A  76     -11.623  15.652  -0.385  1.00 74.86           H
ATOM   1219 2HG  MET A  76     -10.204  15.473  -1.174  1.00 74.86           H
ATOM   1220  SD  MET A  76     -10.072  14.475   0.981  1.00 71.48           S
ATOM   1221  CE  MET A  76     -10.320  12.897   0.143  1.00 63.42           C
ATOM   1222 1HE  MET A  76     -10.051  12.133   0.730  1.00 63.42           H
ATOM   1223 2HE  MET A  76      -9.777  12.847  -0.695  1.00 63.42           H
ATOM   1224 3HE  MET A  76     -11.280  12.770  -0.105  1.00 63.42           H
ATOM   1225  N   LYS A  77      -7.968  18.074  -1.999  1.00 84.92           N
ATOM   1226  H   LYS A  77      -8.351  18.955  -1.720  1.00 84.92           H
ATOM   1227  CA  LYS A  77      -7.310  17.961  -3.314  1.00 85.62           C
ATOM   1228  HA  LYS A  77      -7.735  17.168  -3.750  1.00 85.62           H
ATOM   1229  C   LYS A  77      -5.810  17.723  -3.161  1.00 87.91           C
ATOM   1230  O   LYS A  77      -5.252  16.973  -3.946  1.00 87.79           O
ATOM   1231  CB  LYS A  77      -7.555  19.199  -4.170  1.00 84.24           C
ATOM   1232 1HB  LYS A  77      -7.281  20.006  -3.647  1.00 84.24           H
ATOM   1233 2HB  LYS A  77      -6.994  19.130  -4.995  1.00 84.24           H
ATOM   1234  CG  LYS A  77      -9.016  19.363  -4.587  1.00 77.40           C
ATOM   1235 1HG  LYS A  77      -9.336  18.521  -5.021  1.00 77.40           H
ATOM   1236 2HG  LYS A  77      -9.574  19.555  -3.780  1.00 77.40           H
ATOM   1237  CD  LYS A  77      -9.122  20.531  -5.581  1.00 73.29           C
ATOM   1238 1HD  LYS A  77      -8.845  21.377  -5.125  1.00 73.29           H
ATOM   1239 2HD  LYS A  77      -8.518  20.357  -6.358  1.00 73.29           H
ATOM   1240  CE  LYS A  77     -10.550  20.690  -6.092  1.00 65.90           C
ATOM   1241 1HE  LYS A  77     -10.909  19.800  -6.374  1.00 65.90           H
ATOM   1242 2HE  LYS A  77     -11.128  21.069  -5.369  1.00 65.90           H
ATOM   1243  NZ  LYS A  77     -10.587  21.607  -7.258  1.00 57.11           N
ATOM   1244 1HZ  LYS A  77     -11.521  21.716  -7.599  1.00 57.11           H
ATOM   1245 2HZ  LYS A  77     -10.025  21.256  -8.008  1.00 57.11           H
ATOM   1246 3HZ  LYS A  77     -10.242  22.513  -7.013  1.00 57.11           H
ATOM   1247  N   LEU A  78      -5.183  18.333  -2.160  1.00 87.92           N
ATOM   1248  H   LEU A  78      -5.688  18.997  -1.609  1.00 87.92           H
ATOM   1249  CA  LEU A  78      -3.782  18.069  -1.834  1.00 89.24           C
ATOM   1250  HA  LEU A  78      -3.256  18.240  -2.667  1.00 89.24           H
ATOM   1251  C   LEU A  78      -3.582  16.602  -1.443  1.00 90.92           C
ATOM   1252  O   LEU A  78      -2.728  15.932  -2.018  1.00 91.11           O
ATOM   1253  CB  LEU A  78      -3.326  19.030  -0.719  1.00 88.48           C
ATOM   1254 1HB  LEU A  78      -3.459  19.969  -1.038  1.00 88.48           H
ATOM   1255 2HB  LEU A  78      -3.893  18.868   0.088  1.00 88.48           H
ATOM   1256  CG  LEU A  78      -1.850  18.859  -0.316  1.00 84.23           C
ATOM   1257  HG  LEU A  78      -1.674  17.889  -0.148  1.00 84.23           H
ATOM   1258  CD1 LEU A  78      -0.918  19.344  -1.428  1.00 79.22           C
ATOM   1259 1HD1 LEU A  78       0.041  19.233  -1.166  1.00 79.22           H
ATOM   1260 2HD1 LEU A  78      -1.072  20.312  -1.628  1.00 79.22           H
ATOM   1261 3HD1 LEU A  78      -1.068  18.828  -2.272  1.00 79.22           H
ATOM   1262  CD2 LEU A  78      -1.573  19.672   0.944  1.00 78.48           C
ATOM   1263 1HD2 LEU A  78      -0.619  19.578   1.228  1.00 78.48           H
ATOM   1264 2HD2 LEU A  78      -2.151  19.367   1.701  1.00 78.48           H
ATOM   1265 3HD2 LEU A  78      -1.754  20.643   0.791  1.00 78.48           H
ATOM   1266  N   LEU A  79      -4.408  16.078  -0.540  1.00 89.56           N
ATOM   1267  H   LEU A  79      -5.108  16.667  -0.137  1.00 89.56           H
ATOM   1268  CA  LEU A  79      -4.340  14.682  -0.109  1.00 90.32           C
ATOM   1269  HA  LEU A  79      -3.406  14.559   0.228  1.00 90.32           H
ATOM   1270  C   LEU A  79      -4.567  13.706  -1.270  1.00 91.77           C
ATOM   1271  O   LEU A  79      -3.783  12.776  -1.449  1.00 91.95           O
ATOM   1272  CB  LEU A  79      -5.376  14.437   1.003  1.00 90.12           C
ATOM   1273 1HB  LEU A  79      -6.273  14.714   0.660  1.00 90.12           H
ATOM   1274 2HB  LEU A  79      -5.385  13.459   1.211  1.00 90.12           H
ATOM   1275  CG  LEU A  79      -5.109  15.200   2.310  1.00 88.30           C
ATOM   1276  HG  LEU A  79      -5.029  16.170   2.080  1.00 88.30           H
ATOM   1277  CD1 LEU A  79      -6.259  14.935   3.285  1.00 85.00           C
ATOM   1278 1HD1 LEU A  79      -6.115  15.419   4.148  1.00 85.00           H
ATOM   1279 2HD1 LEU A  79      -6.338  13.959   3.489  1.00 85.00           H
ATOM   1280 3HD1 LEU A  79      -7.131  15.241   2.903  1.00 85.00           H
ATOM   1281  CD2 LEU A  79      -3.812  14.780   2.986  1.00 84.76           C
ATOM   1282 1HD2 LEU A  79      -3.666  15.293   3.832  1.00 84.76           H
ATOM   1283 2HD2 LEU A  79      -3.027  14.944   2.388  1.00 84.76           H
ATOM   1284 3HD2 LEU A  79      -3.826  13.807   3.215  1.00 84.76           H
ATOM   1285  N   LEU A  80      -5.563  13.957  -2.119  1.00 90.65           N
ATOM   1286  H   LEU A  80      -6.164  14.735  -1.934  1.00 90.65           H
ATOM   1287  CA  LEU A  80      -5.817  13.146  -3.310  1.00 90.95           C
ATOM   1288  HA  LEU A  80      -5.894  12.212  -2.961  1.00 90.95           H
ATOM   1289  C   LEU A  80      -4.665  13.203  -4.316  1.00 92.33           C
ATOM   1290  O   LEU A  80      -4.367  12.196  -4.941  1.00 92.34           O
ATOM   1291  CB  LEU A  80      -7.113  13.611  -3.993  1.00 90.02           C
ATOM   1292 1HB  LEU A  80      -7.091  14.609  -4.058  1.00 90.02           H
ATOM   1293 2HB  LEU A  80      -7.140  13.217  -4.912  1.00 90.02           H
ATOM   1294  CG  LEU A  80      -8.401  13.206  -3.258  1.00 85.25           C
ATOM   1295  HG  LEU A  80      -8.332  13.510  -2.308  1.00 85.25           H
ATOM   1296  CD1 LEU A  80      -9.595  13.857  -3.963  1.00 81.78           C
ATOM   1297 1HD1 LEU A  80     -10.454  13.615  -3.511  1.00 81.78           H
ATOM   1298 2HD1 LEU A  80      -9.655  13.559  -4.916  1.00 81.78           H
ATOM   1299 3HD1 LEU A  80      -9.515  14.854  -3.957  1.00 81.78           H
ATOM   1300  CD2 LEU A  80      -8.600  11.688  -3.263  1.00 81.46           C
ATOM   1301 1HD2 LEU A  80      -9.440  11.435  -2.783  1.00 81.46           H
ATOM   1302 2HD2 LEU A  80      -7.837  11.225  -2.812  1.00 81.46           H
ATOM   1303 3HD2 LEU A  80      -8.663  11.338  -4.198  1.00 81.46           H
ATOM   1304  N   LYS A  81      -3.993  14.349  -4.458  1.00 92.20           N
ATOM   1305  H   LYS A  81      -4.310  15.156  -3.960  1.00 92.20           H
ATOM   1306  CA  LYS A  81      -2.808  14.471  -5.316  1.00 92.65           C
ATOM   1307  HA  LYS A  81      -3.086  14.168  -6.228  1.00 92.65           H
ATOM   1308  C   LYS A  81      -1.693  13.546  -4.838  1.00 93.88           C
ATOM   1309  O   LYS A  81      -1.136  12.814  -5.652  1.00 94.01           O
ATOM   1310  CB  LYS A  81      -2.350  15.940  -5.381  1.00 91.92           C
ATOM   1311 1HB  LYS A  81      -3.116  16.508  -5.682  1.00 91.92           H
ATOM   1312 2HB  LYS A  81      -2.057  16.231  -4.470  1.00 91.92           H
ATOM   1313  CG  LYS A  81      -1.182  16.121  -6.360  1.00 86.12           C
ATOM   1314 1HG  LYS A  81      -0.443  15.503  -6.092  1.00 86.12           H
ATOM   1315 2HG  LYS A  81      -1.497  15.886  -7.279  1.00 86.12           H
ATOM   1316  CD  LYS A  81      -0.645  17.570  -6.370  1.00 84.59           C
ATOM   1317 1HD  LYS A  81      -1.351  18.195  -6.703  1.00 84.59           H
ATOM   1318 2HD  LYS A  81      -0.369  17.840  -5.447  1.00 84.59           H
ATOM   1319  CE  LYS A  81       0.562  17.626  -7.298  1.00 75.17           C
ATOM   1320 1HE  LYS A  81       1.242  16.960  -6.990  1.00 75.17           H
ATOM   1321 2HE  LYS A  81       0.270  17.400  -8.227  1.00 75.17           H
ATOM   1322  NZ  LYS A  81       1.210  18.966  -7.331  1.00 69.13           N
ATOM   1323 1HZ  LYS A  81       1.997  18.968  -7.948  1.00 69.13           H
ATOM   1324 2HZ  LYS A  81       1.531  19.231  -6.422  1.00 69.13           H
ATOM   1325 3HZ  LYS A  81       0.570  19.666  -7.647  1.00 69.13           H
ATOM   1326  N   HIS A  82      -1.381  13.562  -3.549  1.00 94.43           N
ATOM   1327  H   HIS A  82      -1.876  14.185  -2.943  1.00 94.43           H
ATOM   1328  CA  HIS A  82      -0.343  12.705  -2.978  1.00 95.10           C
ATOM   1329  HA  HIS A  82       0.443  12.816  -3.586  1.00 95.10           H
ATOM   1330  C   HIS A  82      -0.725  11.222  -2.990  1.00 95.77           C
ATOM   1331  O   HIS A  82       0.129  10.406  -3.326  1.00 95.33           O
ATOM   1332  CB  HIS A  82       0.011  13.181  -1.570  1.00 95.03           C
ATOM   1333 1HB  HIS A  82      -0.830  13.396  -1.074  1.00 95.03           H
ATOM   1334 2HB  HIS A  82       0.504  12.455  -1.091  1.00 95.03           H
ATOM   1335  CG  HIS A  82       0.876  14.407  -1.593  1.00 94.66           C
ATOM   1336  ND1 HIS A  82       2.233  14.426  -1.825  1.00 86.53           N
ATOM   1337  HD1 HIS A  82       2.813  13.631  -2.003  1.00 86.53           H
ATOM   1338  CD2 HIS A  82       0.479  15.702  -1.395  1.00 87.02           C
ATOM   1339  HD2 HIS A  82      -0.453  16.009  -1.200  1.00 87.02           H
ATOM   1340  CE1 HIS A  82       2.640  15.712  -1.768  1.00 88.07           C
ATOM   1341  HE1 HIS A  82       3.583  16.018  -1.898  1.00 88.07           H
ATOM   1342  NE2 HIS A  82       1.605  16.519  -1.513  1.00 89.73           N
ATOM   1343  N   LEU A  83      -1.981  10.869  -2.745  1.00 93.96           N
ATOM   1344  H   LEU A  83      -2.627  11.571  -2.446  1.00 93.96           H
ATOM   1345  CA  LEU A  83      -2.457   9.494  -2.895  1.00 93.82           C
ATOM   1346  HA  LEU A  83      -1.863   8.941  -2.311  1.00 93.82           H
ATOM   1347  C   LEU A  83      -2.316   9.000  -4.344  1.00 94.65           C
ATOM   1348  O   LEU A  83      -1.801   7.915  -4.575  1.00 94.46           O
ATOM   1349  CB  LEU A  83      -3.918   9.398  -2.425  1.00 93.42           C
ATOM   1350 1HB  LEU A  83      -3.956   9.648  -1.457  1.00 93.42           H
ATOM   1351 2HB  LEU A  83      -4.465  10.044  -2.958  1.00 93.42           H
ATOM   1352  CG  LEU A  83      -4.525   7.994  -2.590  1.00 92.21           C
ATOM   1353  HG  LEU A  83      -4.391   7.729  -3.545  1.00 92.21           H
ATOM   1354  CD1 LEU A  83      -3.841   6.952  -1.706  1.00 88.44           C
ATOM   1355 1HD1 LEU A  83      -4.253   6.050  -1.831  1.00 88.44           H
ATOM   1356 2HD1 LEU A  83      -3.921   7.194  -0.739  1.00 88.44           H
ATOM   1357 3HD1 LEU A  83      -2.868   6.879  -1.925  1.00 88.44           H
ATOM   1358  CD2 LEU A  83      -6.013   8.023  -2.232  1.00 88.73           C
ATOM   1359 1HD2 LEU A  83      -6.424   7.117  -2.334  1.00 88.73           H
ATOM   1360 2HD2 LEU A  83      -6.512   8.655  -2.825  1.00 88.73           H
ATOM   1361 3HD2 LEU A  83      -6.148   8.317  -1.286  1.00 88.73           H
ATOM   1362  N   THR A  84      -2.738   9.802  -5.321  1.00 94.56           N
ATOM   1363  H   THR A  84      -3.133  10.689  -5.083  1.00 94.56           H
ATOM   1364  CA  THR A  84      -2.641   9.423  -6.739  1.00 94.54           C
ATOM   1365  HA  THR A  84      -3.087   8.530  -6.796  1.00 94.54           H
ATOM   1366  C   THR A  84      -1.187   9.309  -7.182  1.00 95.10           C
ATOM   1367  O   THR A  84      -0.853   8.409  -7.945  1.00 94.64           O
ATOM   1368  CB  THR A  84      -3.360  10.436  -7.633  1.00 94.20           C
ATOM   1369  HB  THR A  84      -2.875  11.307  -7.551  1.00 94.20           H
ATOM   1370  OG1 THR A  84      -4.680  10.653  -7.194  1.00 84.55           O
ATOM   1371  HG1 THR A  84      -5.264  10.702  -7.951  1.00 84.55           H
ATOM   1372  CG2 THR A  84      -3.463   9.967  -9.085  1.00 85.07           C
ATOM   1373 1HG2 THR A  84      -3.936  10.645  -9.648  1.00 85.07           H
ATOM   1374 2HG2 THR A  84      -3.970   9.107  -9.149  1.00 85.07           H
ATOM   1375 3HG2 THR A  84      -2.556   9.819  -9.479  1.00 85.07           H
ATOM   1376  N   LEU A  85      -0.308  10.182  -6.689  1.00 95.31           N
ATOM   1377  H   LEU A  85      -0.648  10.934  -6.124  1.00 95.31           H
ATOM   1378  CA  LEU A  85       1.130  10.090  -6.937  1.00 95.82           C
ATOM   1379  HA  LEU A  85       1.247  10.039  -7.929  1.00 95.82           H
ATOM   1380  C   LEU A  85       1.722   8.811  -6.340  1.00 96.16           C
ATOM   1381  O   LEU A  85       2.503   8.149  -7.016  1.00 95.46           O
ATOM   1382  CB  LEU A  85       1.811  11.349  -6.381  1.00 95.55           C
ATOM   1383 1HB  LEU A  85       1.386  12.148  -6.806  1.00 95.55           H
ATOM   1384 2HB  LEU A  85       1.660  11.376  -5.393  1.00 95.55           H
ATOM   1385  CG  LEU A  85       3.327  11.411  -6.641  1.00 85.00           C
ATOM   1386  HG  LEU A  85       3.735  10.575  -6.273  1.00 85.00           H
ATOM   1387  CD1 LEU A  85       3.644  11.494  -8.141  1.00 79.06           C
ATOM   1388 1HD1 LEU A  85       4.631  11.534  -8.297  1.00 79.06           H
ATOM   1389 2HD1 LEU A  85       3.235  12.310  -8.549  1.00 79.06           H
ATOM   1390 3HD1 LEU A  85       3.288  10.696  -8.627  1.00 79.06           H
ATOM   1391  CD2 LEU A  85       3.904  12.665  -5.963  1.00 80.06           C
ATOM   1392 1HD2 LEU A  85       4.890  12.733  -6.115  1.00 80.06           H
ATOM   1393 2HD2 LEU A  85       3.746  12.644  -4.976  1.00 80.06           H
ATOM   1394 3HD2 LEU A  85       3.480  13.495  -6.324  1.00 80.06           H
ATOM   1395  N   ALA A  86       1.330   8.436  -5.122  1.00 96.66           N
ATOM   1396  H   ALA A  86       0.705   9.035  -4.622  1.00 96.66           H
ATOM   1397  CA  ALA A  86       1.762   7.202  -4.480  1.00 96.22           C
ATOM   1398  HA  ALA A  86       2.761   7.191  -4.527  1.00 96.22           H
ATOM   1399  C   ALA A  86       1.268   5.957  -5.235  1.00 95.99           C
ATOM   1400  O   ALA A  86       2.064   5.076  -5.544  1.00 95.02           O
ATOM   1401  CB  ALA A  86       1.296   7.228  -3.017  1.00 96.09           C
ATOM   1402 1HB  ALA A  86       1.630   8.046  -2.549  1.00 96.09           H
ATOM   1403 2HB  ALA A  86       1.634   6.429  -2.519  1.00 96.09           H
ATOM   1404 3HB  ALA A  86       0.298   7.226  -2.959  1.00 96.09           H
ATOM   1405  N   ASN A  87      -0.009   5.917  -5.654  1.00 95.85           N
ATOM   1406  H   ASN A  87      -0.616   6.670  -5.398  1.00 95.85           H
ATOM   1407  CA  ASN A  87      -0.559   4.823  -6.469  1.00 94.99           C
ATOM   1408  HA  ASN A  87      -0.376   3.992  -5.944  1.00 94.99           H
ATOM   1409  C   ASN A  87       0.124   4.721  -7.843  1.00 95.46           C
ATOM   1410  O   ASN A  87       0.341   3.630  -8.351  1.00 94.59           O
ATOM   1411  CB  ASN A  87      -2.062   5.059  -6.686  1.00 93.86           C
ATOM   1412 1HB  ASN A  87      -2.189   5.994  -7.017  1.00 93.86           H
ATOM   1413 2HB  ASN A  87      -2.385   4.413  -7.378  1.00 93.86           H
ATOM   1414  CG  ASN A  87      -2.924   4.883  -5.445  1.00 89.89           C
ATOM   1415  OD1 ASN A  87      -2.530   4.383  -4.418  1.00 82.06           O
ATOM   1416  ND2 ASN A  87      -4.170   5.288  -5.516  1.00 81.77           N
ATOM   1417 1HD2 ASN A  87      -4.776   5.181  -4.728  1.00 81.77           H
ATOM   1418 2HD2 ASN A  87      -4.513   5.704  -6.358  1.00 81.77           H
ATOM   1419  N   LEU A  88       0.459   5.858  -8.464  1.00 95.19           N
ATOM   1420  H   LEU A  88       0.202   6.730  -8.048  1.00 95.19           H
ATOM   1421  CA  LEU A  88       1.187   5.867  -9.728  1.00 95.63           C
ATOM   1422  HA  LEU A  88       0.699   5.244 -10.340  1.00 95.63           H
ATOM   1423  C   LEU A  88       2.602   5.322  -9.552  1.00 96.00           C
ATOM   1424  O   LEU A  88       3.062   4.547 -10.377  1.00 95.55           O
ATOM   1425  CB  LEU A  88       1.182   7.292 -10.313  1.00 95.57           C
ATOM   1426 1HB  LEU A  88       0.233   7.599 -10.384  1.00 95.57           H
ATOM   1427 2HB  LEU A  88       1.680   7.891  -9.686  1.00 95.57           H
ATOM   1428  CG  LEU A  88       1.833   7.399 -11.708  1.00 92.54           C
ATOM   1429  HG  LEU A  88       2.761   7.033 -11.640  1.00 92.54           H
ATOM   1430  CD1 LEU A  88       1.073   6.591 -12.761  1.00 88.22           C
ATOM   1431 1HD1 LEU A  88       1.508   6.672 -13.658  1.00 88.22           H
ATOM   1432 2HD1 LEU A  88       0.130   6.912 -12.847  1.00 88.22           H
ATOM   1433 3HD1 LEU A  88       1.047   5.621 -12.518  1.00 88.22           H
ATOM   1434  CD2 LEU A  88       1.845   8.866 -12.152  1.00 89.25           C
ATOM   1435 1HD2 LEU A  88       2.263   8.964 -13.055  1.00 89.25           H
ATOM   1436 2HD2 LEU A  88       2.365   9.430 -11.510  1.00 89.25           H
ATOM   1437 3HD2 LEU A  88       0.916   9.233 -12.202  1.00 89.25           H
ATOM   1438  N   LEU A  89       3.280   5.685  -8.462  1.00 96.08           N
ATOM   1439  H   LEU A  89       2.859   6.352  -7.847  1.00 96.08           H
ATOM   1440  CA  LEU A  89       4.599   5.168  -8.113  1.00 96.17           C
ATOM   1441  HA  LEU A  89       5.195   5.346  -8.896  1.00 96.17           H
ATOM   1442  C   LEU A  89       4.571   3.649  -7.894  1.00 96.09           C
ATOM   1443  O   LEU A  89       5.391   2.936  -8.469  1.00 95.14           O
ATOM   1444  CB  LEU A  89       5.090   5.915  -6.859  1.00 95.46           C
ATOM   1445 1HB  LEU A  89       5.027   6.898  -7.032  1.00 95.46           H
ATOM   1446 2HB  LEU A  89       4.494   5.672  -6.094  1.00 95.46           H
ATOM   1447  CG  LEU A  89       6.530   5.596  -6.458  1.00 89.05           C
ATOM   1448  HG  LEU A  89       6.631   4.601  -6.437  1.00 89.05           H
ATOM   1449  CD1 LEU A  89       7.531   6.184  -7.457  1.00 82.43           C
ATOM   1450 1HD1 LEU A  89       8.471   5.972  -7.189  1.00 82.43           H
ATOM   1451 2HD1 LEU A  89       7.443   7.179  -7.509  1.00 82.43           H
ATOM   1452 3HD1 LEU A  89       7.382   5.814  -8.374  1.00 82.43           H
ATOM   1453  CD2 LEU A  89       6.816   6.193  -5.090  1.00 82.96           C
ATOM   1454 1HD2 LEU A  89       7.754   5.998  -4.803  1.00 82.96           H
ATOM   1455 2HD2 LEU A  89       6.199   5.817  -4.399  1.00 82.96           H
ATOM   1456 3HD2 LEU A  89       6.697   7.186  -5.100  1.00 82.96           H
ATOM   1457  N   GLU A  90       3.600   3.145  -7.145  1.00 94.53           N
ATOM   1458  H   GLU A  90       2.987   3.782  -6.677  1.00 94.53           H
ATOM   1459  CA  GLU A  90       3.372   1.706  -6.962  1.00 93.84           C
ATOM   1460  HA  GLU A  90       4.203   1.329  -6.552  1.00 93.84           H
ATOM   1461  C   GLU A  90       3.145   1.008  -8.304  1.00 93.73           C
ATOM   1462  O   GLU A  90       3.817   0.023  -8.624  1.00 92.19           O
ATOM   1463  CB  GLU A  90       2.170   1.510  -6.030  1.00 92.24           C
ATOM   1464 1HB  GLU A  90       2.339   2.016  -5.184  1.00 92.24           H
ATOM   1465 2HB  GLU A  90       1.356   1.877  -6.481  1.00 92.24           H
ATOM   1466  CG  GLU A  90       1.911   0.038  -5.676  1.00 86.57           C
ATOM   1467 1HG  GLU A  90       1.788  -0.477  -6.524  1.00 86.57           H
ATOM   1468 2HG  GLU A  90       2.706  -0.316  -5.183  1.00 86.57           H
ATOM   1469  CD  GLU A  90       0.661  -0.151  -4.798  1.00 83.38           C
ATOM   1470  OE1 GLU A  90       0.313  -1.322  -4.529  1.00 72.30           O
ATOM   1471  OE2 GLU A  90       0.036   0.861  -4.413  1.00 74.02           O
ATOM   1472  N   THR A  91       2.275   1.561  -9.146  1.00 95.47           N
ATOM   1473  H   THR A  91       1.796   2.391  -8.860  1.00 95.47           H
ATOM   1474  CA  THR A  91       1.988   1.009 -10.472  1.00 95.15           C
ATOM   1475  HA  THR A  91       1.650   0.085 -10.292  1.00 95.15           H
ATOM   1476  C   THR A  91       3.246   0.924 -11.338  1.00 95.00           C
ATOM   1477  O   THR A  91       3.491  -0.098 -11.970  1.00 93.63           O
ATOM   1478  CB  THR A  91       0.926   1.860 -11.189  1.00 94.58           C
ATOM   1479  HB  THR A  91       1.266   2.799 -11.241  1.00 94.58           H
ATOM   1480  OG1 THR A  91      -0.280   1.893 -10.450  1.00 86.70           O
ATOM   1481  HG1 THR A  91      -1.024   1.900 -11.053  1.00 86.70           H
ATOM   1482  CG2 THR A  91       0.581   1.326 -12.570  1.00 87.04           C
ATOM   1483 1HG2 THR A  91      -0.110   1.897 -13.013  1.00 87.04           H
ATOM   1484 2HG2 THR A  91       0.221   0.395 -12.514  1.00 87.04           H
ATOM   1485 3HG2 THR A  91       1.389   1.309 -13.160  1.00 87.04           H
ATOM   1486  N   LEU A  92       4.061   1.987 -11.373  1.00 95.47           N
ATOM   1487  H   LEU A  92       3.856   2.760 -10.773  1.00 95.47           H
ATOM   1488  CA  LEU A  92       5.231   2.077 -12.238  1.00 95.60           C
ATOM   1489  HA  LEU A  92       4.914   1.682 -13.100  1.00 95.60           H
ATOM   1490  C   LEU A  92       6.425   1.248 -11.753  1.00 95.59           C
ATOM   1491  O   LEU A  92       7.289   0.919 -12.558  1.00 94.56           O
ATOM   1492  CB  LEU A  92       5.650   3.549 -12.382  1.00 95.77           C
ATOM   1493 1HB  LEU A  92       5.733   3.938 -11.465  1.00 95.77           H
ATOM   1494 2HB  LEU A  92       6.540   3.574 -12.837  1.00 95.77           H
ATOM   1495  CG  LEU A  92       4.675   4.428 -13.188  1.00 94.03           C
ATOM   1496  HG  LEU A  92       3.772   4.331 -12.769  1.00 94.03           H
ATOM   1497  CD1 LEU A  92       5.168   5.879 -13.162  1.00 89.60           C
ATOM   1498 1HD1 LEU A  92       4.554   6.476 -13.678  1.00 89.60           H
ATOM   1499 2HD1 LEU A  92       6.080   5.955 -13.565  1.00 89.60           H
ATOM   1500 3HD1 LEU A  92       5.216   6.224 -12.225  1.00 89.60           H
ATOM   1501  CD2 LEU A  92       4.560   4.001 -14.648  1.00 90.23           C
ATOM   1502 1HD2 LEU A  92       3.921   4.589 -15.144  1.00 90.23           H
ATOM   1503 2HD2 LEU A  92       4.231   3.059 -14.721  1.00 90.23           H
ATOM   1504 3HD2 LEU A  92       5.447   4.053 -15.108  1.00 90.23           H
ATOM   1505  N   ILE A  93       6.502   0.921 -10.463  1.00 95.35           N
ATOM   1506  H   ILE A  93       5.757   1.199  -9.857  1.00 95.35           H
ATOM   1507  CA  ILE A  93       7.622   0.176  -9.890  1.00 94.68           C
ATOM   1508  HA  ILE A  93       8.353   0.206 -10.572  1.00 94.68           H
ATOM   1509  C   ILE A  93       7.252  -1.295  -9.684  1.00 93.92           C
ATOM   1510  O   ILE A  93       7.956  -2.166 -10.180  1.00 92.59           O
ATOM   1511  CB  ILE A  93       8.117   0.861  -8.595  1.00 94.53           C
ATOM   1512  HB  ILE A  93       7.347   0.976  -7.967  1.00 94.53           H
ATOM   1513  CG1 ILE A  93       8.709   2.245  -8.956  1.00 91.43           C
ATOM   1514 1HG1 ILE A  93       9.532   2.106  -9.507  1.00 91.43           H
ATOM   1515 2HG1 ILE A  93       8.032   2.752  -9.490  1.00 91.43           H
ATOM   1516  CG2 ILE A  93       9.163  -0.009  -7.872  1.00 91.05           C
ATOM   1517 1HG2 ILE A  93       9.482   0.435  -7.035  1.00 91.05           H
ATOM   1518 2HG2 ILE A  93       9.958  -0.172  -8.456  1.00 91.05           H
ATOM   1519 3HG2 ILE A  93       8.779  -0.897  -7.621  1.00 91.05           H
ATOM   1520  CD1 ILE A  93       9.088   3.094  -7.738  1.00 81.21           C
ATOM   1521 1HD1 ILE A  93       9.465   3.976  -8.020  1.00 81.21           H
ATOM   1522 2HD1 ILE A  93       9.775   2.631  -7.178  1.00 81.21           H
ATOM   1523 3HD1 ILE A  93       8.290   3.270  -7.162  1.00 81.21           H
ATOM   1524  N   VAL A  94       6.159  -1.568  -8.987  1.00 93.10           N
ATOM   1525  H   VAL A  94       5.550  -0.816  -8.736  1.00 93.10           H
ATOM   1526  CA  VAL A  94       5.807  -2.931  -8.569  1.00 91.35           C
ATOM   1527  HA  VAL A  94       6.657  -3.324  -8.217  1.00 91.35           H
ATOM   1528  C   VAL A  94       5.350  -3.766  -9.753  1.00 90.45           C
ATOM   1529  O   VAL A  94       5.856  -4.866  -9.945  1.00 89.24           O
ATOM   1530  CB  VAL A  94       4.735  -2.915  -7.455  1.00 90.27           C
ATOM   1531  HB  VAL A  94       3.924  -2.484  -7.850  1.00 90.27           H
ATOM   1532  CG1 VAL A  94       4.377  -4.325  -6.981  1.00 86.24           C
ATOM   1533 1HG1 VAL A  94       3.683  -4.296  -6.261  1.00 86.24           H
ATOM   1534 2HG1 VAL A  94       5.180  -4.795  -6.615  1.00 86.24           H
ATOM   1535 3HG1 VAL A  94       4.016  -4.875  -7.734  1.00 86.24           H
ATOM   1536  CG2 VAL A  94       5.215  -2.124  -6.233  1.00 86.74           C
ATOM   1537 1HG2 VAL A  94       4.519  -2.116  -5.515  1.00 86.74           H
ATOM   1538 2HG2 VAL A  94       5.416  -1.175  -6.477  1.00 86.74           H
ATOM   1539 3HG2 VAL A  94       6.047  -2.526  -5.850  1.00 86.74           H
ATOM   1540  N   MET A  95       4.434  -3.264 -10.583  1.00 91.59           N
ATOM   1541  H   MET A  95       4.137  -2.316 -10.469  1.00 91.59           H
ATOM   1542  CA  MET A  95       3.856  -4.071 -11.654  1.00 90.04           C
ATOM   1543  HA  MET A  95       3.582  -4.897 -11.162  1.00 90.04           H
ATOM   1544  C   MET A  95       4.869  -4.474 -12.737  1.00 89.54           C
ATOM   1545  O   MET A  95       4.907  -5.659 -13.078  1.00 87.36           O
ATOM   1546  CB  MET A  95       2.622  -3.399 -12.283  1.00 89.21           C
ATOM   1547 1HB  MET A  95       2.895  -2.503 -12.633  1.00 89.21           H
ATOM   1548 2HB  MET A  95       2.304  -3.970 -13.040  1.00 89.21           H
ATOM   1549  CG  MET A  95       1.453  -3.196 -11.316  1.00 86.54           C
ATOM   1550 1HG  MET A  95       1.259  -4.104 -10.944  1.00 86.54           H
ATOM   1551 2HG  MET A  95       1.811  -2.608 -10.591  1.00 86.54           H
ATOM   1552  SD  MET A  95       0.015  -2.468 -12.150  1.00 80.57           S
ATOM   1553  CE  MET A  95      -1.211  -2.559 -10.817  1.00 71.32           C
ATOM   1554 1HE  MET A  95      -2.091  -2.188 -11.114  1.00 71.32           H
ATOM   1555 2HE  MET A  95      -0.911  -2.038 -10.018  1.00 71.32           H
ATOM   1556 3HE  MET A  95      -1.358  -3.505 -10.529  1.00 71.32           H
ATOM   1557  N   PRO A  96       5.737  -3.577 -13.263  1.00 92.37           N
ATOM   1558  CA  PRO A  96       6.764  -3.989 -14.219  1.00 91.62           C
ATOM   1559  HA  PRO A  96       6.313  -4.513 -14.942  1.00 91.62           H
ATOM   1560  C   PRO A  96       7.799  -4.917 -13.595  1.00 90.87           C
ATOM   1561  O   PRO A  96       8.205  -5.878 -14.241  1.00 89.05           O
ATOM   1562  CB  PRO A  96       7.416  -2.706 -14.740  1.00 91.34           C
ATOM   1563 1HB  PRO A  96       8.251  -2.495 -14.232  1.00 91.34           H
ATOM   1564 2HB  PRO A  96       7.628  -2.780 -15.715  1.00 91.34           H
ATOM   1565  CG  PRO A  96       6.345  -1.649 -14.493  1.00 90.43           C
ATOM   1566 1HG  PRO A  96       6.747  -0.738 -14.400  1.00 90.43           H
ATOM   1567 2HG  PRO A  96       5.666  -1.640 -15.227  1.00 90.43           H
ATOM   1568  CD  PRO A  96       5.738  -2.131 -13.174  1.00 92.50           C
ATOM   1569 1HD  PRO A  96       6.289  -1.845 -12.390  1.00 92.50           H
ATOM   1570 2HD  PRO A  96       4.800  -1.803 -13.060  1.00 92.50           H
ATOM   1571  N   LEU A  97       8.196  -4.670 -12.341  1.00 89.88           N
ATOM   1572  H   LEU A  97       7.815  -3.880 -11.862  1.00 89.88           H
ATOM   1573  CA  LEU A  97       9.166  -5.513 -11.647  1.00 88.55           C
ATOM   1574  HA  LEU A  97       9.975  -5.563 -12.232  1.00 88.55           H
ATOM   1575  C   LEU A  97       8.640  -6.941 -11.469  1.00 86.52           C
ATOM   1576  O   LEU A  97       9.330  -7.895 -11.822  1.00 84.57           O
ATOM   1577  CB  LEU A  97       9.514  -4.857 -10.301  1.00 88.37           C
ATOM   1578 1HB  LEU A  97       9.848  -3.931 -10.479  1.00 88.37           H
ATOM   1579 2HB  LEU A  97       8.682  -4.811  -9.748  1.00 88.37           H
ATOM   1580  CG  LEU A  97      10.584  -5.608  -9.498  1.00 82.89           C
ATOM   1581  HG  LEU A  97      10.261  -6.546  -9.369  1.00 82.89           H
ATOM   1582  CD1 LEU A  97      11.926  -5.650 -10.235  1.00 78.05           C
ATOM   1583 1HD1 LEU A  97      12.613  -6.142  -9.700  1.00 78.05           H
ATOM   1584 2HD1 LEU A  97      12.271  -4.727 -10.404  1.00 78.05           H
ATOM   1585 3HD1 LEU A  97      11.836  -6.111 -11.118  1.00 78.05           H
ATOM   1586  CD2 LEU A  97      10.801  -4.897  -8.153  1.00 78.71           C
ATOM   1587 1HD2 LEU A  97      11.495  -5.366  -7.607  1.00 78.71           H
ATOM   1588 2HD2 LEU A  97       9.955  -4.873  -7.620  1.00 78.71           H
ATOM   1589 3HD2 LEU A  97      11.104  -3.954  -8.291  1.00 78.71           H
ATOM   1590  N   ASP A  98       7.407  -7.095 -11.000  1.00 87.83           N
ATOM   1591  H   ASP A  98       6.889  -6.280 -10.740  1.00 87.83           H
ATOM   1592  CA  ASP A  98       6.773  -8.407 -10.847  1.00 84.46           C
ATOM   1593  HA  ASP A  98       7.440  -8.970 -10.359  1.00 84.46           H
ATOM   1594  C   ASP A  98       6.503  -9.074 -12.203  1.00 83.12           C
ATOM   1595  O   ASP A  98       6.692 -10.282 -12.354  1.00 80.28           O
ATOM   1596  CB  ASP A  98       5.484  -8.271 -10.014  1.00 82.35           C
ATOM   1597 1HB  ASP A  98       4.949  -7.511 -10.381  1.00 82.35           H
ATOM   1598 2HB  ASP A  98       4.961  -9.119 -10.099  1.00 82.35           H
ATOM   1599  CG  ASP A  98       5.741  -8.007  -8.520  1.00 76.16           C
ATOM   1600  OD1 ASP A  98       6.889  -8.177  -8.042  1.00 71.81           O
ATOM   1601  OD2 ASP A  98       4.782  -7.699  -7.787  1.00 69.76           O
ATOM   1602  N   GLY A  99       6.118  -8.304 -13.220  1.00 85.91           N
ATOM   1603  H   GLY A  99       5.923  -7.341 -13.035  1.00 85.91           H
ATOM   1604  CA  GLY A  99       5.964  -8.789 -14.598  1.00 83.85           C
ATOM   1605 1HA  GLY A  99       5.275  -9.514 -14.593  1.00 83.85           H
ATOM   1606 2HA  GLY A  99       5.642  -8.026 -15.158  1.00 83.85           H
ATOM   1607  C   GLY A  99       7.268  -9.329 -15.175  1.00 83.18           C
ATOM   1608  O   GLY A  99       7.302 -10.464 -15.663  1.00 81.26           O
ATOM   1609  N   MET A 100       8.356  -8.563 -15.059  1.00 84.63           N
ATOM   1610  H   MET A 100       8.260  -7.661 -14.637  1.00 84.63           H
ATOM   1611  CA  MET A 100       9.685  -8.979 -15.520  1.00 83.15           C
ATOM   1612  HA  MET A 100       9.566  -9.202 -16.488  1.00 83.15           H
ATOM   1613  C   MET A 100      10.174 -10.216 -14.779  1.00 81.50           C
ATOM   1614  O   MET A 100      10.634 -11.159 -15.412  1.00 79.22           O
ATOM   1615  CB  MET A 100      10.695  -7.839 -15.339  1.00 82.89           C
ATOM   1616 1HB  MET A 100      10.578  -7.447 -14.427  1.00 82.89           H
ATOM   1617 2HB  MET A 100      11.619  -8.211 -15.426  1.00 82.89           H
ATOM   1618  CG  MET A 100      10.516  -6.728 -16.375  1.00 72.93           C
ATOM   1619 1HG  MET A 100      10.637  -7.190 -17.254  1.00 72.93           H
ATOM   1620 2HG  MET A 100       9.561  -6.449 -16.273  1.00 72.93           H
ATOM   1621  SD  MET A 100      11.660  -5.328 -16.178  1.00 67.55           S
ATOM   1622  CE  MET A 100      13.228  -6.119 -16.602  1.00 57.10           C
ATOM   1623 1HE  MET A 100      13.985  -5.469 -16.542  1.00 57.10           H
ATOM   1624 2HE  MET A 100      13.206  -6.481 -17.534  1.00 57.10           H
ATOM   1625 3HE  MET A 100      13.426  -6.878 -15.982  1.00 57.10           H
ATOM   1626  N   TRP A 101      10.009 -10.268 -13.468  1.00 80.22           N
ATOM   1627  H   TRP A 101       9.603  -9.478 -13.009  1.00 80.22           H
ATOM   1628  CA  TRP A 101      10.390 -11.422 -12.656  1.00 77.85           C
ATOM   1629  HA  TRP A 101      11.366 -11.559 -12.827  1.00 77.85           H
ATOM   1630  C   TRP A 101       9.645 -12.695 -13.070  1.00 76.93           C
ATOM   1631  O   TRP A 101      10.247 -13.757 -13.194  1.00 73.02           O
ATOM   1632  CB  TRP A 101      10.123 -11.107 -11.186  1.00 75.27           C
ATOM   1633 1HB  TRP A 101      10.440 -10.177 -10.998  1.00 75.27           H
ATOM   1634 2HB  TRP A 101       9.138 -11.163 -11.024  1.00 75.27           H
ATOM   1635  CG  TRP A 101      10.798 -12.024 -10.209  1.00 68.72           C
ATOM   1636  CD1 TRP A 101      10.601 -13.358 -10.080  1.00 62.11           C
ATOM   1637  HD1 TRP A 101       9.975 -13.902 -10.639  1.00 62.11           H
ATOM   1638  CD2 TRP A 101      11.788 -11.668  -9.210  1.00 64.32           C
ATOM   1639  NE1 TRP A 101      11.390 -13.854  -9.066  1.00 56.93           N
ATOM   1640  HE1 TRP A 101      11.420 -14.814  -8.789  1.00 56.93           H
ATOM   1641  CE2 TRP A 101      12.134 -12.848  -8.484  1.00 61.58           C
ATOM   1642  CE3 TRP A 101      12.421 -10.457  -8.821  1.00 55.75           C
ATOM   1643  HE3 TRP A 101      12.218  -9.614  -9.319  1.00 55.75           H
ATOM   1644  CZ2 TRP A 101      13.036 -12.818  -7.409  1.00 58.05           C
ATOM   1645  HZ2 TRP A 101      13.259 -13.656  -6.910  1.00 58.05           H
ATOM   1646  CZ3 TRP A 101      13.315 -10.425  -7.764  1.00 55.60           C
ATOM   1647  HZ3 TRP A 101      13.748  -9.560  -7.510  1.00 55.60           H
ATOM   1648  CH2 TRP A 101      13.622 -11.593  -7.043  1.00 55.65           C
ATOM   1649  HH2 TRP A 101      14.256 -11.552  -6.271  1.00 55.65           H
ATOM   1650  N   ASN A 102       8.348 -12.600 -13.362  1.00 79.14           N
ATOM   1651  H   ASN A 102       7.892 -11.718 -13.243  1.00 79.14           H
ATOM   1652  CA  ASN A 102       7.566 -13.734 -13.849  1.00 75.73           C
ATOM   1653  HA  ASN A 102       7.763 -14.473 -13.204  1.00 75.73           H
ATOM   1654  C   ASN A 102       7.996 -14.218 -15.240  1.00 75.55           C
ATOM   1655  O   ASN A 102       7.778 -15.388 -15.563  1.00 74.01           O
ATOM   1656  CB  ASN A 102       6.078 -13.348 -13.849  1.00 73.73           C
ATOM   1657 1HB  ASN A 102       5.986 -12.420 -14.210  1.00 73.73           H
ATOM   1658 2HB  ASN A 102       5.580 -13.985 -14.438  1.00 73.73           H
ATOM   1659  CG  ASN A 102       5.444 -13.384 -12.473  1.00 67.68           C
ATOM   1660  OD1 ASN A 102       5.501 -14.369 -11.747  1.00 62.39           O
ATOM   1661  ND2 ASN A 102       4.751 -12.349 -12.070  1.00 60.86           N
ATOM   1662 1HD2 ASN A 102       4.283 -12.374 -11.187  1.00 60.86           H
ATOM   1663 2HD2 ASN A 102       4.690 -11.533 -12.645  1.00 60.86           H
ATOM   1664  N   ILE A 103       8.574 -13.337 -16.077  1.00 78.48           N
ATOM   1665  H   ILE A 103       8.654 -12.386 -15.778  1.00 78.48           H
ATOM   1666  CA  ILE A 103       9.095 -13.693 -17.408  1.00 77.80           C
ATOM   1667  HA  ILE A 103       8.451 -14.364 -17.776  1.00 77.80           H
ATOM   1668  C   ILE A 103      10.471 -14.346 -17.295  1.00 78.00           C
ATOM   1669  O   ILE A 103      10.708 -15.389 -17.902  1.00 75.85           O
ATOM   1670  CB  ILE A 103       9.151 -12.448 -18.332  1.00 78.01           C
ATOM   1671  HB  ILE A 103       9.661 -11.740 -17.844  1.00 78.01           H
ATOM   1672  CG1 ILE A 103       7.733 -11.927 -18.646  1.00 72.68           C
ATOM   1673 1HG1 ILE A 103       7.307 -12.547 -19.305  1.00 72.68           H
ATOM   1674 2HG1 ILE A 103       7.202 -11.925 -17.799  1.00 72.68           H
ATOM   1675  CG2 ILE A 103       9.874 -12.767 -19.660  1.00 71.80           C
ATOM   1676 1HG2 ILE A 103       9.908 -11.962 -20.252  1.00 71.80           H
ATOM   1677 2HG2 ILE A 103       9.404 -13.495 -20.158  1.00 71.80           H
ATOM   1678 3HG2 ILE A 103      10.814 -13.066 -19.494  1.00 71.80           H
ATOM   1679  CD1 ILE A 103       7.710 -10.506 -19.234  1.00 66.25           C
ATOM   1680 1HD1 ILE A 103       6.773 -10.211 -19.421  1.00 66.25           H
ATOM   1681 2HD1 ILE A 103       8.222 -10.465 -20.092  1.00 66.25           H
ATOM   1682 3HD1 ILE A 103       8.118  -9.849 -18.600  1.00 66.25           H
ATOM   1683  N   THR A 104      11.387 -13.718 -16.564  1.00 77.95           N
ATOM   1684  H   THR A 104      11.103 -12.933 -16.013  1.00 77.95           H
ATOM   1685  CA  THR A 104      12.792 -14.124 -16.530  1.00 76.16           C
ATOM   1686  HA  THR A 104      12.966 -14.424 -17.468  1.00 76.16           H
ATOM   1687  C   THR A 104      13.042 -15.284 -15.583  1.00 74.98           C
ATOM   1688  O   THR A 104      13.973 -16.044 -15.809  1.00 71.87           O
ATOM   1689  CB  THR A 104      13.706 -12.956 -16.147  1.00 75.71           C
ATOM   1690  HB  THR A 104      14.632 -13.312 -16.021  1.00 75.71           H
ATOM   1691  OG1 THR A 104      13.351 -12.411 -14.904  1.00 69.06           O
ATOM   1692  HG1 THR A 104      13.270 -11.461 -14.983  1.00 69.06           H
ATOM   1693  CG2 THR A 104      13.649 -11.824 -17.187  1.00 68.61           C
ATOM   1694 1HG2 THR A 104      14.249 -11.068 -16.927  1.00 68.61           H
ATOM   1695 2HG2 THR A 104      12.720 -11.464 -17.274  1.00 68.61           H
ATOM   1696 3HG2 THR A 104      13.938 -12.150 -18.087  1.00 68.61           H
ATOM   1697  N   VAL A 105      12.238 -15.427 -14.524  1.00 75.87           N
ATOM   1698  H   VAL A 105      11.446 -14.818 -14.484  1.00 75.87           H
ATOM   1699  CA  VAL A 105      12.387 -16.380 -13.409  1.00 73.99           C
ATOM   1700  HA  VAL A 105      11.663 -16.108 -12.775  1.00 73.99           H
ATOM   1701  C   VAL A 105      13.719 -16.235 -12.650  1.00 74.28           C
ATOM   1702  O   VAL A 105      13.796 -16.485 -11.447  1.00 70.22           O
ATOM   1703  CB  VAL A 105      12.129 -17.826 -13.864  1.00 70.38           C
ATOM   1704  HB  VAL A 105      12.920 -18.083 -14.419  1.00 70.38           H
ATOM   1705  CG1 VAL A 105      11.974 -18.762 -12.657  1.00 62.79           C
ATOM   1706 1HG1 VAL A 105      11.806 -19.703 -12.952  1.00 62.79           H
ATOM   1707 2HG1 VAL A 105      11.207 -18.479 -12.080  1.00 62.79           H
ATOM   1708 3HG1 VAL A 105      12.800 -18.760 -12.093  1.00 62.79           H
ATOM   1709  CG2 VAL A 105      10.854 -17.955 -14.704  1.00 61.95           C
ATOM   1710 1HG2 VAL A 105      10.707 -18.902 -14.988  1.00 61.95           H
ATOM   1711 2HG2 VAL A 105      10.909 -17.392 -15.528  1.00 61.95           H
ATOM   1712 3HG2 VAL A 105      10.051 -17.661 -14.185  1.00 61.95           H
ATOM   1713  N   GLN A 106      14.752 -15.750 -13.327  1.00 76.59           N
ATOM   1714  H   GLN A 106      14.578 -15.538 -14.289  1.00 76.59           H
ATOM   1715  CA  GLN A 106      16.103 -15.486 -12.858  1.00 77.33           C
ATOM   1716  HA  GLN A 106      16.183 -15.877 -11.941  1.00 77.33           H
ATOM   1717  C   GLN A 106      16.352 -13.976 -12.751  1.00 78.67           C
ATOM   1718  O   GLN A 106      15.827 -13.181 -13.526  1.00 75.82           O
ATOM   1719  CB  GLN A 106      17.089 -16.163 -13.832  1.00 74.24           C
ATOM   1720 1HB  GLN A 106      16.863 -17.135 -13.896  1.00 74.24           H
ATOM   1721 2HB  GLN A 106      16.995 -15.739 -14.733  1.00 74.24           H
ATOM   1722  CG  GLN A 106      18.547 -16.033 -13.385  1.00 67.54           C
ATOM   1723 1HG  GLN A 106      18.793 -15.064 -13.387  1.00 67.54           H
ATOM   1724 2HG  GLN A 106      18.626 -16.396 -12.456  1.00 67.54           H
ATOM   1725  CD  GLN A 106      19.538 -16.775 -14.270  1.00 67.30           C
ATOM   1726  OE1 GLN A 106      19.204 -17.453 -15.222  1.00 61.16           O
ATOM   1727  NE2 GLN A 106      20.811 -16.670 -13.986  1.00 58.68           N
ATOM   1728 1HE2 GLN A 106      21.489 -17.143 -14.548  1.00 58.68           H
ATOM   1729 2HE2 GLN A 106      21.105 -16.117 -13.207  1.00 58.68           H
ATOM   1730  N   TRP A 107      17.203 -13.568 -11.814  1.00 79.57           N
ATOM   1731  H   TRP A 107      17.588 -14.255 -11.198  1.00 79.57           H
ATOM   1732  CA  TRP A 107      17.608 -12.183 -11.630  1.00 80.33           C
ATOM   1733  HA  TRP A 107      16.859 -11.623 -11.983  1.00 80.33           H
ATOM   1734  C   TRP A 107      18.863 -11.851 -12.436  1.00 80.35           C
ATOM   1735  O   TRP A 107      19.945 -12.356 -12.148  1.00 77.71           O
ATOM   1736  CB  TRP A 107      17.810 -11.916 -10.144  1.00 79.34           C
ATOM   1737 1HB  TRP A 107      16.983 -12.181  -9.648  1.00 79.34           H
ATOM   1738 2HB  TRP A 107      18.584 -12.457  -9.816  1.00 79.34           H
ATOM   1739  CG  TRP A 107      18.088 -10.487  -9.847  1.00 79.32           C
ATOM   1740  CD1 TRP A 107      19.301  -9.931  -9.653  1.00 77.48           C
ATOM   1741  HD1 TRP A 107      20.169 -10.427  -9.661  1.00 77.48           H
ATOM   1742  CD2 TRP A 107      17.126  -9.399  -9.762  1.00 79.65           C
ATOM   1743  NE1 TRP A 107      19.165  -8.579  -9.443  1.00 75.45           N
ATOM   1744  HE1 TRP A 107      19.925  -7.955  -9.262  1.00 75.45           H
ATOM   1745  CE2 TRP A 107      17.840  -8.196  -9.515  1.00 78.45           C
ATOM   1746  CE3 TRP A 107      15.726  -9.307  -9.884  1.00 75.94           C
ATOM   1747  HE3 TRP A 107      15.191 -10.134 -10.059  1.00 75.94           H
ATOM   1748  CZ2 TRP A 107      17.195  -6.955  -9.392  1.00 77.50           C
ATOM   1749  HZ2 TRP A 107      17.722  -6.123  -9.217  1.00 77.50           H
ATOM   1750  CZ3 TRP A 107      15.070  -8.072  -9.763  1.00 74.90           C
ATOM   1751  HZ3 TRP A 107      14.075  -8.030  -9.853  1.00 74.90           H
ATOM   1752  CH2 TRP A 107      15.791  -6.901  -9.519  1.00 74.13           C
ATOM   1753  HH2 TRP A 107      15.313  -6.027  -9.435  1.00 74.13           H
ATOM   1754  N   TYR A 108      18.764 -10.963 -13.415  1.00 81.28           N
ATOM   1755  H   TYR A 108      17.873 -10.538 -13.576  1.00 81.28           H
ATOM   1756  CA  TYR A 108      19.887 -10.566 -14.279  1.00 81.04           C
ATOM   1757  HA  TYR A 108      20.600 -11.235 -14.067  1.00 81.04           H
ATOM   1758  C   TYR A 108      20.472  -9.180 -13.967  1.00 80.73           C
ATOM   1759  O   TYR A 108      21.509  -8.809 -14.499  1.00 75.20           O
ATOM   1760  CB  TYR A 108      19.447 -10.637 -15.746  1.00 79.52           C
ATOM   1761 1HB  TYR A 108      18.639 -10.060 -15.867  1.00 79.52           H
ATOM   1762 2HB  TYR A 108      20.190 -10.295 -16.321  1.00 79.52           H
ATOM   1763  CG  TYR A 108      19.100 -12.038 -16.206  1.00 78.47           C
ATOM   1764  CD1 TYR A 108      20.138 -12.954 -16.508  1.00 75.00           C
ATOM   1765  HD1 TYR A 108      21.093 -12.673 -16.415  1.00 75.00           H
ATOM   1766  CD2 TYR A 108      17.762 -12.437 -16.337  1.00 74.93           C
ATOM   1767  HD2 TYR A 108      17.027 -11.793 -16.125  1.00 74.93           H
ATOM   1768  CE1 TYR A 108      19.830 -14.255 -16.937  1.00 71.44           C
ATOM   1769  HE1 TYR A 108      20.564 -14.900 -17.150  1.00 71.44           H
ATOM   1770  CE2 TYR A 108      17.448 -13.743 -16.767  1.00 72.04           C
ATOM   1771  HE2 TYR A 108      16.493 -14.024 -16.858  1.00 72.04           H
ATOM   1772  CZ  TYR A 108      18.480 -14.649 -17.067  1.00 71.41           C
ATOM   1773  OH  TYR A 108      18.181 -15.910 -17.477  1.00 69.10           O
ATOM   1774  HH  TYR A 108      18.111 -16.485 -16.715  1.00 69.10           H
ATOM   1775  N   ALA A 109      19.807  -8.398 -13.125  1.00 82.24           N
ATOM   1776  H   ALA A 109      19.085  -8.799 -12.561  1.00 82.24           H
ATOM   1777  CA  ALA A 109      20.095  -6.968 -12.994  1.00 82.27           C
ATOM   1778  HA  ALA A 109      20.433  -6.678 -13.889  1.00 82.27           H
ATOM   1779  C   ALA A 109      21.257  -6.622 -12.027  1.00 82.41           C
ATOM   1780  O   ALA A 109      21.548  -5.445 -11.828  1.00 77.54           O
ATOM   1781  CB  ALA A 109      18.780  -6.263 -12.662  1.00 80.68           C
ATOM   1782 1HB  ALA A 109      18.063  -6.517 -13.311  1.00 80.68           H
ATOM   1783 2HB  ALA A 109      18.888  -5.269 -12.696  1.00 80.68           H
ATOM   1784 3HB  ALA A 109      18.464  -6.507 -11.745  1.00 80.68           H
ATOM   1785  N   GLY A 110      21.930  -7.614 -11.446  1.00 82.67           N
ATOM   1786  H   GLY A 110      21.659  -8.553 -11.657  1.00 82.67           H
ATOM   1787  CA  GLY A 110      23.039  -7.412 -10.521  1.00 83.73           C
ATOM   1788 1HA  GLY A 110      23.559  -8.266 -10.500  1.00 83.73           H
ATOM   1789 2HA  GLY A 110      23.608  -6.685 -10.905  1.00 83.73           H
ATOM   1790  C   GLY A 110      22.629  -7.033  -9.089  1.00 85.58           C
ATOM   1791  O   GLY A 110      21.463  -6.768  -8.786  1.00 83.85           O
ATOM   1792  N   GLU A 111      23.627  -6.998  -8.202  1.00 83.13           N
ATOM   1793  H   GLU A 111      24.558  -7.120  -8.547  1.00 83.13           H
ATOM   1794  CA  GLU A 111      23.459  -6.794  -6.756  1.00 85.04           C
ATOM   1795  HA  GLU A 111      22.803  -7.483  -6.448  1.00 85.04           H
ATOM   1796  C   GLU A 111      22.868  -5.416  -6.414  1.00 87.02           C
ATOM   1797  O   GLU A 111      21.953  -5.298  -5.605  1.00 86.07           O
ATOM   1798  CB  GLU A 111      24.835  -6.966  -6.100  1.00 82.05           C
ATOM   1799 1HB  GLU A 111      25.173  -7.877  -6.336  1.00 82.05           H
ATOM   1800 2HB  GLU A 111      25.445  -6.273  -6.485  1.00 82.05           H
ATOM   1801  CG  GLU A 111      24.861  -6.827  -4.559  1.00 73.99           C
ATOM   1802 1HG  GLU A 111      25.815  -6.811  -4.260  1.00 73.99           H
ATOM   1803 2HG  GLU A 111      24.419  -5.964  -4.313  1.00 73.99           H
ATOM   1804  CD  GLU A 111      24.149  -7.954  -3.804  1.00 73.39           C
ATOM   1805  OE1 GLU A 111      23.970  -7.796  -2.577  1.00 65.03           O
ATOM   1806  OE2 GLU A 111      23.790  -8.957  -4.437  1.00 65.79           O
ATOM   1807  N   LEU A 112      23.382  -4.355  -7.055  1.00 89.26           N
ATOM   1808  H   LEU A 112      24.095  -4.500  -7.741  1.00 89.26           H
ATOM   1809  CA  LEU A 112      22.929  -2.990  -6.778  1.00 91.21           C
ATOM   1810  HA  LEU A 112      23.022  -2.860  -5.791  1.00 91.21           H
ATOM   1811  C   LEU A 112      21.451  -2.804  -7.126  1.00 91.96           C
ATOM   1812  O   LEU A 112      20.687  -2.281  -6.309  1.00 91.52           O
ATOM   1813  CB  LEU A 112      23.823  -1.994  -7.545  1.00 92.33           C
ATOM   1814 1HB  LEU A 112      24.771  -2.135  -7.258  1.00 92.33           H
ATOM   1815 2HB  LEU A 112      23.739  -2.183  -8.523  1.00 92.33           H
ATOM   1816  CG  LEU A 112      23.453  -0.514  -7.299  1.00 86.74           C
ATOM   1817  HG  LEU A 112      22.482  -0.393  -7.507  1.00 86.74           H
ATOM   1818  CD1 LEU A 112      23.673  -0.104  -5.843  1.00 81.31           C
ATOM   1819 1HD1 LEU A 112      23.429   0.855  -5.700  1.00 81.31           H
ATOM   1820 2HD1 LEU A 112      24.630  -0.221  -5.579  1.00 81.31           H
ATOM   1821 3HD1 LEU A 112      23.114  -0.658  -5.226  1.00 81.31           H
ATOM   1822  CD2 LEU A 112      24.299   0.377  -8.201  1.00 83.31           C
ATOM   1823 1HD2 LEU A 112      24.078   1.342  -8.061  1.00 83.31           H
ATOM   1824 2HD2 LEU A 112      24.142   0.163  -9.165  1.00 83.31           H
ATOM   1825 3HD2 LEU A 112      25.274   0.254  -8.014  1.00 83.31           H
ATOM   1826  N   LEU A 113      21.025  -3.259  -8.304  1.00 90.23           N
ATOM   1827  H   LEU A 113      21.688  -3.670  -8.930  1.00 90.23           H
ATOM   1828  CA  LEU A 113      19.624  -3.180  -8.715  1.00 90.55           C
ATOM   1829  HA  LEU A 113      19.369  -2.227  -8.550  1.00 90.55           H
ATOM   1830  C   LEU A 113      18.726  -4.069  -7.854  1.00 90.91           C
ATOM   1831  O   LEU A 113      17.605  -3.667  -7.578  1.00 90.10           O
ATOM   1832  CB  LEU A 113      19.465  -3.496 -10.210  1.00 89.74           C
ATOM   1833 1HB  LEU A 113      20.311  -3.917 -10.536  1.00 89.74           H
ATOM   1834 2HB  LEU A 113      18.708  -4.141 -10.319  1.00 89.74           H
ATOM   1835  CG  LEU A 113      19.174  -2.245 -11.065  1.00 84.43           C
ATOM   1836  HG  LEU A 113      18.417  -1.757 -10.632  1.00 84.43           H
ATOM   1837  CD1 LEU A 113      20.399  -1.320 -11.153  1.00 77.89           C
ATOM   1838 1HD1 LEU A 113      20.200  -0.513 -11.709  1.00 77.89           H
ATOM   1839 2HD1 LEU A 113      21.177  -1.794 -11.566  1.00 77.89           H
ATOM   1840 3HD1 LEU A 113      20.677  -1.007 -10.245  1.00 77.89           H
ATOM   1841  CD2 LEU A 113      18.796  -2.653 -12.483  1.00 77.32           C
ATOM   1842 1HD2 LEU A 113      18.605  -1.850 -13.048  1.00 77.32           H
ATOM   1843 2HD2 LEU A 113      17.980  -3.231 -12.484  1.00 77.32           H
ATOM   1844 3HD2 LEU A 113      19.536  -3.166 -12.918  1.00 77.32           H
ATOM   1845  N   CYS A 114      19.215  -5.209  -7.378  1.00 89.69           N
ATOM   1846  H   CYS A 114      20.127  -5.500  -7.668  1.00 89.69           H
ATOM   1847  CA  CYS A 114      18.467  -6.058  -6.441  1.00 89.66           C
ATOM   1848  HA  CYS A 114      17.617  -6.326  -6.894  1.00 89.66           H
ATOM   1849  C   CYS A 114      18.087  -5.277  -5.174  1.00 91.09           C
ATOM   1850  O   CYS A 114      16.913  -5.220  -4.814  1.00 90.33           O
ATOM   1851  CB  CYS A 114      19.299  -7.310  -6.131  1.00 87.48           C
ATOM   1852 1HB  CYS A 114      19.305  -7.814  -6.994  1.00 87.48           H
ATOM   1853 2HB  CYS A 114      20.214  -6.951  -5.948  1.00 87.48           H
ATOM   1854  SG  CYS A 114      18.705  -8.337  -4.767  1.00 83.35           S
ATOM   1855  N   LYS A 115      19.070  -4.598  -4.555  1.00 89.89           N
ATOM   1856  H   LYS A 115      19.994  -4.643  -4.935  1.00 89.89           H
ATOM   1857  CA  LYS A 115      18.846  -3.794  -3.347  1.00 90.62           C
ATOM   1858  HA  LYS A 115      18.379  -4.406  -2.708  1.00 90.62           H
ATOM   1859  C   LYS A 115      17.934  -2.599  -3.602  1.00 92.28           C
ATOM   1860  O   LYS A 115      16.936  -2.414  -2.901  1.00 91.73           O
ATOM   1861  CB  LYS A 115      20.190  -3.325  -2.782  1.00 90.12           C
ATOM   1862 1HB  LYS A 115      20.698  -2.846  -3.498  1.00 90.12           H
ATOM   1863 2HB  LYS A 115      20.025  -2.703  -2.017  1.00 90.12           H
ATOM   1864  CG  LYS A 115      21.014  -4.523  -2.292  1.00 87.28           C
ATOM   1865 1HG  LYS A 115      20.467  -5.053  -1.644  1.00 87.28           H
ATOM   1866 2HG  LYS A 115      21.254  -5.097  -3.075  1.00 87.28           H
ATOM   1867  CD  LYS A 115      22.294  -4.079  -1.602  1.00 85.89           C
ATOM   1868 1HD  LYS A 115      22.852  -3.533  -2.227  1.00 85.89           H
ATOM   1869 2HD  LYS A 115      22.079  -3.539  -0.788  1.00 85.89           H
ATOM   1870  CE  LYS A 115      23.029  -5.359  -1.213  1.00 80.34           C
ATOM   1871 1HE  LYS A 115      22.362  -6.083  -1.039  1.00 80.34           H
ATOM   1872 2HE  LYS A 115      23.633  -5.634  -1.961  1.00 80.34           H
ATOM   1873  NZ  LYS A 115      23.855  -5.203   0.002  1.00 73.20           N
ATOM   1874 1HZ  LYS A 115      24.322  -6.057   0.230  1.00 73.20           H
ATOM   1875 2HZ  LYS A 115      23.293  -4.942   0.787  1.00 73.20           H
ATOM   1876 3HZ  LYS A 115      24.551  -4.497  -0.126  1.00 73.20           H
ATOM   1877  N   VAL A 116      18.245  -1.811  -4.637  1.00 93.12           N
ATOM   1878  H   VAL A 116      19.017  -2.068  -5.219  1.00 93.12           H
ATOM   1879  CA  VAL A 116      17.502  -0.585  -4.956  1.00 93.85           C
ATOM   1880  HA  VAL A 116      17.492  -0.061  -4.105  1.00 93.85           H
ATOM   1881  C   VAL A 116      16.056  -0.893  -5.353  1.00 94.10           C
ATOM   1882  O   VAL A 116      15.142  -0.241  -4.856  1.00 93.65           O
ATOM   1883  CB  VAL A 116      18.219   0.221  -6.060  1.00 94.07           C
ATOM   1884  HB  VAL A 116      18.366  -0.413  -6.819  1.00 94.07           H
ATOM   1885  CG1 VAL A 116      17.389   1.410  -6.556  1.00 90.38           C
ATOM   1886 1HG1 VAL A 116      17.876   1.914  -7.269  1.00 90.38           H
ATOM   1887 2HG1 VAL A 116      17.193   2.046  -5.810  1.00 90.38           H
ATOM   1888 3HG1 VAL A 116      16.516   1.104  -6.937  1.00 90.38           H
ATOM   1889  CG2 VAL A 116      19.547   0.786  -5.534  1.00 89.84           C
ATOM   1890 1HG2 VAL A 116      20.019   1.310  -6.243  1.00 89.84           H
ATOM   1891 2HG2 VAL A 116      20.157   0.051  -5.238  1.00 89.84           H
ATOM   1892 3HG2 VAL A 116      19.394   1.392  -4.754  1.00 89.84           H
ATOM   1893  N   LEU A 117      15.826  -1.889  -6.213  1.00 91.22           N
ATOM   1894  H   LEU A 117      16.599  -2.415  -6.568  1.00 91.22           H
ATOM   1895  CA  LEU A 117      14.471  -2.229  -6.649  1.00 90.82           C
ATOM   1896  HA  LEU A 117      14.040  -1.353  -6.864  1.00 90.82           H
ATOM   1897  C   LEU A 117      13.655  -2.881  -5.533  1.00 91.19           C
ATOM   1898  O   LEU A 117      12.466  -2.597  -5.429  1.00 90.61           O
ATOM   1899  CB  LEU A 117      14.524  -3.120  -7.906  1.00 90.46           C
ATOM   1900 1HB  LEU A 117      15.123  -3.898  -7.716  1.00 90.46           H
ATOM   1901 2HB  LEU A 117      13.600  -3.450  -8.097  1.00 90.46           H
ATOM   1902  CG  LEU A 117      15.049  -2.402  -9.161  1.00 86.34           C
ATOM   1903  HG  LEU A 117      15.934  -2.009  -8.912  1.00 86.34           H
ATOM   1904  CD1 LEU A 117      15.182  -3.397 -10.316  1.00 82.13           C
ATOM   1905 1HD1 LEU A 117      15.523  -2.945 -11.141  1.00 82.13           H
ATOM   1906 2HD1 LEU A 117      14.299  -3.812 -10.535  1.00 82.13           H
ATOM   1907 3HD1 LEU A 117      15.818  -4.133 -10.084  1.00 82.13           H
ATOM   1908  CD2 LEU A 117      14.120  -1.276  -9.633  1.00 81.86           C
ATOM   1909 1HD2 LEU A 117      14.486  -0.828 -10.449  1.00 81.86           H
ATOM   1910 2HD2 LEU A 117      14.011  -0.580  -8.923  1.00 81.86           H
ATOM   1911 3HD2 LEU A 117      13.213  -1.631  -9.858  1.00 81.86           H
ATOM   1912  N   SER A 118      14.271  -3.673  -4.646  1.00 91.84           N
ATOM   1913  H   SER A 118      15.233  -3.906  -4.789  1.00 91.84           H
ATOM   1914  CA  SER A 118      13.577  -4.209  -3.471  1.00 90.83           C
ATOM   1915  HA  SER A 118      12.759  -4.648  -3.842  1.00 90.83           H
ATOM   1916  C   SER A 118      13.167  -3.102  -2.501  1.00 91.61           C
ATOM   1917  O   SER A 118      12.031  -3.089  -2.018  1.00 90.89           O
ATOM   1918  CB  SER A 118      14.458  -5.227  -2.738  1.00 89.57           C
ATOM   1919 1HB  SER A 118      15.317  -4.810  -2.440  1.00 89.57           H
ATOM   1920 2HB  SER A 118      13.982  -5.611  -1.947  1.00 89.57           H
ATOM   1921  OG  SER A 118      14.775  -6.293  -3.610  1.00 79.52           O
ATOM   1922  HG  SER A 118      14.847  -7.105  -3.109  1.00 79.52           H
ATOM   1923  N   TYR A 119      14.049  -2.117  -2.279  1.00 93.72           N
ATOM   1924  H   TYR A 119      14.970  -2.208  -2.657  1.00 93.72           H
ATOM   1925  CA  TYR A 119      13.726  -0.912  -1.508  1.00 94.42           C
ATOM   1926  HA  TYR A 119      13.418  -1.228  -0.610  1.00 94.42           H
ATOM   1927  C   TYR A 119      12.584  -0.125  -2.152  1.00 94.82           C
ATOM   1928  O   TYR A 119      11.592   0.173  -1.484  1.00 94.43           O
ATOM   1929  CB  TYR A 119      14.981  -0.047  -1.364  1.00 95.10           C
ATOM   1930 1HB  TYR A 119      15.612  -0.499  -0.733  1.00 95.10           H
ATOM   1931 2HB  TYR A 119      15.414   0.043  -2.261  1.00 95.10           H
ATOM   1932  CG  TYR A 119      14.690   1.344  -0.833  1.00 95.86           C
ATOM   1933  CD1 TYR A 119      14.522   2.423  -1.728  1.00 94.26           C
ATOM   1934  HD1 TYR A 119      14.636   2.278  -2.711  1.00 94.26           H
ATOM   1935  CD2 TYR A 119      14.532   1.552   0.548  1.00 94.89           C
ATOM   1936  HD2 TYR A 119      14.654   0.789   1.182  1.00 94.89           H
ATOM   1937  CE1 TYR A 119      14.194   3.703  -1.240  1.00 94.79           C
ATOM   1938  HE1 TYR A 119      14.076   4.466  -1.875  1.00 94.79           H
ATOM   1939  CE2 TYR A 119      14.204   2.823   1.042  1.00 95.04           C
ATOM   1940  HE2 TYR A 119      14.092   2.963   2.026  1.00 95.04           H
ATOM   1941  CZ  TYR A 119      14.032   3.906   0.149  1.00 95.57           C
ATOM   1942  OH  TYR A 119      13.713   5.136   0.623  1.00 94.84           O
ATOM   1943  HH  TYR A 119      13.638   5.750  -0.107  1.00 94.84           H
ATOM   1944  N   LEU A 120      12.691   0.199  -3.448  1.00 94.96           N
ATOM   1945  H   LEU A 120      13.503  -0.102  -3.949  1.00 94.96           H
ATOM   1946  CA  LEU A 120      11.681   0.969  -4.162  1.00 95.18           C
ATOM   1947  HA  LEU A 120      11.579   1.809  -3.629  1.00 95.18           H
ATOM   1948  C   LEU A 120      10.333   0.246  -4.206  1.00 94.96           C
ATOM   1949  O   LEU A 120       9.300   0.887  -4.042  1.00 94.11           O
ATOM   1950  CB  LEU A 120      12.164   1.272  -5.588  1.00 95.21           C
ATOM   1951 1HB  LEU A 120      12.527   0.425  -5.977  1.00 95.21           H
ATOM   1952 2HB  LEU A 120      11.375   1.573  -6.123  1.00 95.21           H
ATOM   1953  CG  LEU A 120      13.257   2.355  -5.693  1.00 90.48           C
ATOM   1954  HG  LEU A 120      14.018   2.080  -5.105  1.00 90.48           H
ATOM   1955  CD1 LEU A 120      13.698   2.474  -7.146  1.00 86.91           C
ATOM   1956 1HD1 LEU A 120      14.408   3.170  -7.249  1.00 86.91           H
ATOM   1957 2HD1 LEU A 120      12.930   2.729  -7.734  1.00 86.91           H
ATOM   1958 3HD1 LEU A 120      14.067   1.607  -7.481  1.00 86.91           H
ATOM   1959  CD2 LEU A 120      12.764   3.733  -5.229  1.00 88.01           C
ATOM   1960 1HD2 LEU A 120      13.489   4.418  -5.306  1.00 88.01           H
ATOM   1961 2HD2 LEU A 120      12.468   3.705  -4.274  1.00 88.01           H
ATOM   1962 3HD2 LEU A 120      11.990   4.041  -5.782  1.00 88.01           H
ATOM   1963  N   LYS A 121      10.335  -1.082  -4.367  1.00 94.46           N
ATOM   1964  H   LYS A 121      11.211  -1.534  -4.538  1.00 94.46           H
ATOM   1965  CA  LYS A 121       9.133  -1.913  -4.308  1.00 93.24           C
ATOM   1966  HA  LYS A 121       8.517  -1.597  -5.029  1.00 93.24           H
ATOM   1967  C   LYS A 121       8.422  -1.713  -2.969  1.00 93.20           C
ATOM   1968  O   LYS A 121       7.271  -1.287  -2.958  1.00 92.43           O
ATOM   1969  CB  LYS A 121       9.497  -3.383  -4.587  1.00 91.62           C
ATOM   1970 1HB  LYS A 121       9.914  -3.448  -5.494  1.00 91.62           H
ATOM   1971 2HB  LYS A 121      10.151  -3.692  -3.897  1.00 91.62           H
ATOM   1972  CG  LYS A 121       8.253  -4.291  -4.541  1.00 85.41           C
ATOM   1973 1HG  LYS A 121       7.905  -4.311  -3.604  1.00 85.41           H
ATOM   1974 2HG  LYS A 121       7.555  -3.910  -5.148  1.00 85.41           H
ATOM   1975  CD  LYS A 121       8.549  -5.731  -4.982  1.00 82.88           C
ATOM   1976 1HD  LYS A 121       8.881  -5.733  -5.925  1.00 82.88           H
ATOM   1977 2HD  LYS A 121       9.243  -6.131  -4.383  1.00 82.88           H
ATOM   1978  CE  LYS A 121       7.267  -6.552  -4.893  1.00 74.62           C
ATOM   1979 1HE  LYS A 121       7.022  -6.673  -3.931  1.00 74.62           H
ATOM   1980 2HE  LYS A 121       6.533  -6.065  -5.366  1.00 74.62           H
ATOM   1981  NZ  LYS A 121       7.392  -7.899  -5.507  1.00 68.92           N
ATOM   1982 1HZ  LYS A 121       6.535  -8.409  -5.431  1.00 68.92           H
ATOM   1983 2HZ  LYS A 121       8.108  -8.433  -5.057  1.00 68.92           H
ATOM   1984 3HZ  LYS A 121       7.624  -7.830  -6.477  1.00 68.92           H
ATOM   1985  N   LEU A 122       9.110  -1.923  -1.857  1.00 92.96           N
ATOM   1986  H   LEU A 122      10.078  -2.165  -1.919  1.00 92.96           H
ATOM   1987  CA  LEU A 122       8.483  -1.809  -0.538  1.00 93.27           C
ATOM   1988  HA  LEU A 122       7.627  -2.324  -0.589  1.00 93.27           H
ATOM   1989  C   LEU A 122       8.099  -0.358  -0.195  1.00 94.08           C
ATOM   1990  O   LEU A 122       7.012  -0.123   0.337  1.00 93.33           O
ATOM   1991  CB  LEU A 122       9.416  -2.438   0.508  1.00 92.50           C
ATOM   1992 1HB  LEU A 122       9.689  -3.345   0.187  1.00 92.50           H
ATOM   1993 2HB  LEU A 122      10.226  -1.859   0.602  1.00 92.50           H
ATOM   1994  CG  LEU A 122       8.748  -2.582   1.890  1.00 87.04           C
ATOM   1995  HG  LEU A 122       8.472  -1.664   2.173  1.00 87.04           H
ATOM   1996  CD1 LEU A 122       7.510  -3.485   1.857  1.00 83.41           C
ATOM   1997 1HD1 LEU A 122       7.097  -3.561   2.765  1.00 83.41           H
ATOM   1998 2HD1 LEU A 122       7.747  -4.407   1.549  1.00 83.41           H
ATOM   1999 3HD1 LEU A 122       6.818  -3.121   1.234  1.00 83.41           H
ATOM   2000  CD2 LEU A 122       9.729  -3.191   2.883  1.00 84.14           C
ATOM   2001 1HD2 LEU A 122       9.310  -3.291   3.785  1.00 84.14           H
ATOM   2002 2HD2 LEU A 122      10.541  -2.616   2.983  1.00 84.14           H
ATOM   2003 3HD2 LEU A 122      10.029  -4.096   2.581  1.00 84.14           H
ATOM   2004  N   PHE A 123       8.936   0.622  -0.555  1.00 95.70           N
ATOM   2005  H   PHE A 123       9.820   0.365  -0.946  1.00 95.70           H
ATOM   2006  CA  PHE A 123       8.636   2.049  -0.411  1.00 96.50           C
ATOM   2007  HA  PHE A 123       8.510   2.207   0.568  1.00 96.50           H
ATOM   2008  C   PHE A 123       7.342   2.435  -1.135  1.00 96.83           C
ATOM   2009  O   PHE A 123       6.472   3.102  -0.562  1.00 96.37           O
ATOM   2010  CB  PHE A 123       9.813   2.861  -0.961  1.00 96.81           C
ATOM   2011 1HB  PHE A 123      10.590   2.761  -0.339  1.00 96.81           H
ATOM   2012 2HB  PHE A 123      10.058   2.501  -1.861  1.00 96.81           H
ATOM   2013  CG  PHE A 123       9.510   4.339  -1.108  1.00 97.39           C
ATOM   2014  CD1 PHE A 123       9.324   4.900  -2.388  1.00 95.36           C
ATOM   2015  HD1 PHE A 123       9.401   4.325  -3.202  1.00 95.36           H
ATOM   2016  CD2 PHE A 123       9.388   5.151   0.029  1.00 95.80           C
ATOM   2017  HD2 PHE A 123       9.509   4.754   0.939  1.00 95.80           H
ATOM   2018  CE1 PHE A 123       9.030   6.269  -2.519  1.00 95.37           C
ATOM   2019  HE1 PHE A 123       8.898   6.667  -3.427  1.00 95.37           H
ATOM   2020  CE2 PHE A 123       9.097   6.517  -0.102  1.00 95.66           C
ATOM   2021  HE2 PHE A 123       9.014   7.091   0.713  1.00 95.66           H
ATOM   2022  CZ  PHE A 123       8.922   7.078  -1.376  1.00 96.04           C
ATOM   2023  HZ  PHE A 123       8.721   8.053  -1.470  1.00 96.04           H
ATOM   2024  N   SER A 124       7.205   2.002  -2.398  1.00 96.33           N
ATOM   2025  H   SER A 124       7.937   1.451  -2.800  1.00 96.33           H
ATOM   2026  CA  SER A 124       6.034   2.303  -3.204  1.00 95.70           C
ATOM   2027  HA  SER A 124       5.899   3.282  -3.055  1.00 95.70           H
ATOM   2028  C   SER A 124       4.763   1.589  -2.729  1.00 95.16           C
ATOM   2029  O   SER A 124       3.681   2.094  -2.977  1.00 93.11           O
ATOM   2030  CB  SER A 124       6.314   2.013  -4.684  1.00 94.63           C
ATOM   2031 1HB  SER A 124       5.552   2.320  -5.254  1.00 94.63           H
ATOM   2032 2HB  SER A 124       7.155   2.466  -4.979  1.00 94.63           H
ATOM   2033  OG  SER A 124       6.481   0.638  -4.930  1.00 83.70           O
ATOM   2034  HG  SER A 124       6.519   0.167  -4.098  1.00 83.70           H
ATOM   2035  N   MET A 125       4.875   0.495  -1.984  1.00 94.86           N
ATOM   2036  H   MET A 125       5.784   0.095  -1.865  1.00 94.86           H
ATOM   2037  CA  MET A 125       3.742  -0.156  -1.328  1.00 94.17           C
ATOM   2038  HA  MET A 125       2.983  -0.068  -1.973  1.00 94.17           H
ATOM   2039  C   MET A 125       3.344   0.551  -0.021  1.00 94.66           C
ATOM   2040  O   MET A 125       2.154   0.744   0.238  1.00 93.47           O
ATOM   2041  CB  MET A 125       4.075  -1.638  -1.071  1.00 92.64           C
ATOM   2042 1HB  MET A 125       4.934  -1.691  -0.562  1.00 92.64           H
ATOM   2043 2HB  MET A 125       3.340  -2.043  -0.528  1.00 92.64           H
ATOM   2044  CG  MET A 125       4.227  -2.449  -2.357  1.00 88.02           C
ATOM   2045 1HG  MET A 125       3.328  -2.395  -2.791  1.00 88.02           H
ATOM   2046 2HG  MET A 125       4.890  -1.932  -2.898  1.00 88.02           H
ATOM   2047  SD  MET A 125       4.755  -4.170  -2.090  1.00 80.74           S
ATOM   2048  CE  MET A 125       3.165  -4.911  -1.631  1.00 70.14           C
ATOM   2049 1HE  MET A 125       3.266  -5.888  -1.442  1.00 70.14           H
ATOM   2050 2HE  MET A 125       2.496  -4.808  -2.367  1.00 70.14           H
ATOM   2051 3HE  MET A 125       2.790  -4.477  -0.812  1.00 70.14           H
ATOM   2052  N   TYR A 126       4.311   1.002   0.786  1.00 96.00           N
ATOM   2053  H   TYR A 126       5.265   0.814   0.552  1.00 96.00           H
ATOM   2054  CA  TYR A 126       4.015   1.764   2.004  1.00 96.24           C
ATOM   2055  HA  TYR A 126       3.367   1.182   2.494  1.00 96.24           H
ATOM   2056  C   TYR A 126       3.354   3.122   1.721  1.00 96.39           C
ATOM   2057  O   TYR A 126       2.457   3.540   2.450  1.00 95.87           O
ATOM   2058  CB  TYR A 126       5.295   1.990   2.813  1.00 96.12           C
ATOM   2059 1HB  TYR A 126       6.039   2.184   2.173  1.00 96.12           H
ATOM   2060 2HB  TYR A 126       5.153   2.781   3.409  1.00 96.12           H
ATOM   2061  CG  TYR A 126       5.732   0.836   3.684  1.00 95.88           C
ATOM   2062  CD1 TYR A 126       4.838   0.273   4.618  1.00 93.31           C
ATOM   2063  HD1 TYR A 126       3.905   0.627   4.685  1.00 93.31           H
ATOM   2064  CD2 TYR A 126       7.050   0.351   3.621  1.00 93.07           C
ATOM   2065  HD2 TYR A 126       7.698   0.760   2.979  1.00 93.07           H
ATOM   2066  CE1 TYR A 126       5.244  -0.779   5.455  1.00 91.99           C
ATOM   2067  HE1 TYR A 126       4.601  -1.173   6.112  1.00 91.99           H
ATOM   2068  CE2 TYR A 126       7.465  -0.705   4.453  1.00 92.20           C
ATOM   2069  HE2 TYR A 126       8.402  -1.048   4.396  1.00 92.20           H
ATOM   2070  CZ  TYR A 126       6.557  -1.279   5.368  1.00 92.65           C
ATOM   2071  OH  TYR A 126       6.946  -2.308   6.163  1.00 90.47           O
ATOM   2072  HH  TYR A 126       7.038  -1.998   7.064  1.00 90.47           H
ATOM   2073  N   ALA A 127       3.797   3.818   0.668  1.00 96.90           N
ATOM   2074  H   ALA A 127       4.466   3.390   0.061  1.00 96.90           H
ATOM   2075  CA  ALA A 127       3.349   5.168   0.367  1.00 96.93           C
ATOM   2076  HA  ALA A 127       3.572   5.707   1.179  1.00 96.93           H
ATOM   2077  C   ALA A 127       1.816   5.285   0.214  1.00 96.65           C
ATOM   2078  O   ALA A 127       1.226   6.101   0.932  1.00 95.93           O
ATOM   2079  CB  ALA A 127       4.145   5.702  -0.835  1.00 96.95           C
ATOM   2080 1HB  ALA A 127       5.129   5.603  -0.686  1.00 96.95           H
ATOM   2081 2HB  ALA A 127       3.953   6.671  -0.990  1.00 96.95           H
ATOM   2082 3HB  ALA A 127       3.909   5.205  -1.670  1.00 96.95           H
ATOM   2083  N   PRO A 128       1.126   4.507  -0.636  1.00 96.21           N
ATOM   2084  CA  PRO A 128      -0.330   4.584  -0.749  1.00 95.20           C
ATOM   2085  HA  PRO A 128      -0.583   5.542  -0.886  1.00 95.20           H
ATOM   2086  C   PRO A 128      -1.041   4.147   0.537  1.00 94.92           C
ATOM   2087  O   PRO A 128      -1.991   4.814   0.947  1.00 94.11           O
ATOM   2088  CB  PRO A 128      -0.707   3.707  -1.949  1.00 94.41           C
ATOM   2089 1HB  PRO A 128      -1.573   3.233  -1.789  1.00 94.41           H
ATOM   2090 2HB  PRO A 128      -0.774   4.252  -2.785  1.00 94.41           H
ATOM   2091  CG  PRO A 128       0.445   2.714  -2.041  1.00 93.32           C
ATOM   2092 1HG  PRO A 128       0.297   1.933  -1.434  1.00 93.32           H
ATOM   2093 2HG  PRO A 128       0.567   2.389  -2.979  1.00 93.32           H
ATOM   2094  CD  PRO A 128       1.640   3.533  -1.591  1.00 95.59           C
ATOM   2095 1HD  PRO A 128       2.324   2.955  -1.145  1.00 95.59           H
ATOM   2096 2HD  PRO A 128       2.059   4.010  -2.363  1.00 95.59           H
ATOM   2097  N   ALA A 129      -0.550   3.109   1.237  1.00 94.66           N
ATOM   2098  H   ALA A 129       0.250   2.626   0.880  1.00 94.66           H
ATOM   2099  CA  ALA A 129      -1.137   2.658   2.498  1.00 94.13           C
ATOM   2100  HA  ALA A 129      -2.092   2.433   2.304  1.00 94.13           H
ATOM   2101  C   ALA A 129      -1.139   3.774   3.561  1.00 94.53           C
ATOM   2102  O   ALA A 129      -2.174   4.075   4.157  1.00 93.82           O
ATOM   2103  CB  ALA A 129      -0.366   1.411   2.971  1.00 93.48           C
ATOM   2104 1HB  ALA A 129      -0.374   0.697   2.270  1.00 93.48           H
ATOM   2105 2HB  ALA A 129      -0.774   1.031   3.801  1.00 93.48           H
ATOM   2106 3HB  ALA A 129       0.588   1.634   3.171  1.00 93.48           H
ATOM   2107  N   PHE A 130      -0.011   4.469   3.729  1.00 95.30           N
ATOM   2108  H   PHE A 130       0.795   4.216   3.193  1.00 95.30           H
ATOM   2109  CA  PHE A 130       0.089   5.588   4.669  1.00 96.02           C
ATOM   2110  HA  PHE A 130      -0.367   5.269   5.500  1.00 96.02           H
ATOM   2111  C   PHE A 130      -0.671   6.827   4.205  1.00 95.84           C
ATOM   2112  O   PHE A 130      -1.254   7.531   5.034  1.00 95.02           O
ATOM   2113  CB  PHE A 130       1.556   5.892   4.968  1.00 96.12           C
ATOM   2114 1HB  PHE A 130       2.018   6.057   4.097  1.00 96.12           H
ATOM   2115 2HB  PHE A 130       1.589   6.722   5.525  1.00 96.12           H
ATOM   2116  CG  PHE A 130       2.335   4.813   5.704  1.00 96.28           C
ATOM   2117  CD1 PHE A 130       1.705   3.762   6.401  1.00 92.77           C
ATOM   2118  HD1 PHE A 130       0.707   3.706   6.414  1.00 92.77           H
ATOM   2119  CD2 PHE A 130       3.744   4.887   5.721  1.00 92.54           C
ATOM   2120  HD2 PHE A 130       4.207   5.635   5.245  1.00 92.54           H
ATOM   2121  CE1 PHE A 130       2.462   2.793   7.077  1.00 91.49           C
ATOM   2122  HE1 PHE A 130       2.002   2.046   7.557  1.00 91.49           H
ATOM   2123  CE2 PHE A 130       4.505   3.914   6.404  1.00 92.03           C
ATOM   2124  HE2 PHE A 130       5.504   3.968   6.405  1.00 92.03           H
ATOM   2125  CZ  PHE A 130       3.856   2.870   7.081  1.00 92.99           C
ATOM   2126  HZ  PHE A 130       4.393   2.180   7.567  1.00 92.99           H
ATOM   2127  N   MET A 131      -0.767   7.087   2.899  1.00 95.52           N
ATOM   2128  H   MET A 131      -0.239   6.534   2.254  1.00 95.52           H
ATOM   2129  CA  MET A 131      -1.625   8.161   2.383  1.00 95.41           C
ATOM   2130  HA  MET A 131      -1.323   8.972   2.884  1.00 95.41           H
ATOM   2131  C   MET A 131      -3.105   7.916   2.683  1.00 94.74           C
ATOM   2132  O   MET A 131      -3.820   8.850   3.048  1.00 93.42           O
ATOM   2133  CB  MET A 131      -1.421   8.357   0.874  1.00 95.36           C
ATOM   2134 1HB  MET A 131      -1.475   7.467   0.421  1.00 95.36           H
ATOM   2135 2HB  MET A 131      -2.142   8.954   0.524  1.00 95.36           H
ATOM   2136  CG  MET A 131      -0.060   8.989   0.563  1.00 89.08           C
ATOM   2137 1HG  MET A 131       0.602   8.330   0.920  1.00 89.08           H
ATOM   2138 2HG  MET A 131      -0.017   8.997  -0.436  1.00 89.08           H
ATOM   2139  SD  MET A 131       0.200  10.638   1.255  1.00 87.35           S
ATOM   2140  CE  MET A 131       2.000  10.622   1.149  1.00 75.53           C
ATOM   2141 1HE  MET A 131       2.387  11.477   1.494  1.00 75.53           H
ATOM   2142 2HE  MET A 131       2.302  10.508   0.203  1.00 75.53           H
ATOM   2143 3HE  MET A 131       2.384   9.872   1.687  1.00 75.53           H
ATOM   2144  N   MET A 132      -3.566   6.668   2.611  1.00 93.93           N
ATOM   2145  H   MET A 132      -2.947   5.952   2.288  1.00 93.93           H
ATOM   2146  CA  MET A 132      -4.935   6.290   2.981  1.00 92.92           C
ATOM   2147  HA  MET A 132      -5.537   6.904   2.471  1.00 92.92           H
ATOM   2148  C   MET A 132      -5.208   6.498   4.478  1.00 92.92           C
ATOM   2149  O   MET A 132      -6.272   7.002   4.855  1.00 91.53           O
ATOM   2150  CB  MET A 132      -5.182   4.838   2.573  1.00 92.04           C
ATOM   2151 1HB  MET A 132      -4.439   4.270   2.926  1.00 92.04           H
ATOM   2152 2HB  MET A 132      -6.050   4.533   2.965  1.00 92.04           H
ATOM   2153  CG  MET A 132      -5.242   4.696   1.047  1.00 85.25           C
ATOM   2154 1HG  MET A 132      -4.406   5.136   0.720  1.00 85.25           H
ATOM   2155 2HG  MET A 132      -5.186   3.711   0.883  1.00 85.25           H
ATOM   2156  SD  MET A 132      -6.724   5.422   0.303  1.00 74.47           S
ATOM   2157  CE  MET A 132      -7.803   3.999   0.535  1.00 63.66           C
ATOM   2158 1HE  MET A 132      -8.720   4.183   0.180  1.00 63.66           H
ATOM   2159 2HE  MET A 132      -7.889   3.769   1.504  1.00 63.66           H
ATOM   2160 3HE  MET A 132      -7.444   3.196   0.059  1.00 63.66           H
ATOM   2161  N   VAL A 133      -4.232   6.191   5.333  1.00 94.77           N
ATOM   2162  H   VAL A 133      -3.420   5.728   4.978  1.00 94.77           H
ATOM   2163  CA  VAL A 133      -4.286   6.497   6.769  1.00 94.79           C
ATOM   2164  HA  VAL A 133      -5.114   6.048   7.106  1.00 94.79           H
ATOM   2165  C   VAL A 133      -4.397   8.004   6.996  1.00 94.55           C
ATOM   2166  O   VAL A 133      -5.286   8.460   7.716  1.00 93.78           O
ATOM   2167  CB  VAL A 133      -3.061   5.929   7.503  1.00 94.86           C
ATOM   2168  HB  VAL A 133      -2.256   6.251   7.005  1.00 94.86           H
ATOM   2169  CG1 VAL A 133      -2.971   6.414   8.949  1.00 92.54           C
ATOM   2170 1HG1 VAL A 133      -2.168   6.032   9.406  1.00 92.54           H
ATOM   2171 2HG1 VAL A 133      -3.780   6.140   9.470  1.00 92.54           H
ATOM   2172 3HG1 VAL A 133      -2.902   7.411   8.989  1.00 92.54           H
ATOM   2173  CG2 VAL A 133      -3.119   4.399   7.529  1.00 92.73           C
ATOM   2174 1HG2 VAL A 133      -2.326   4.018   8.005  1.00 92.73           H
ATOM   2175 2HG2 VAL A 133      -3.130   4.025   6.602  1.00 92.73           H
ATOM   2176 3HG2 VAL A 133      -3.942   4.079   7.999  1.00 92.73           H
ATOM   2177  N   VAL A 134      -3.560   8.813   6.327  1.00 95.04           N
ATOM   2178  H   VAL A 134      -2.880   8.395   5.725  1.00 95.04           H
ATOM   2179  CA  VAL A 134      -3.589  10.274   6.431  1.00 94.44           C
ATOM   2180  HA  VAL A 134      -3.459  10.461   7.405  1.00 94.44           H
ATOM   2181  C   VAL A 134      -4.943  10.841   6.004  1.00 93.72           C
ATOM   2182  O   VAL A 134      -5.491  11.711   6.689  1.00 92.75           O
ATOM   2183  CB  VAL A 134      -2.444  10.910   5.618  1.00 94.37           C
ATOM   2184  HB  VAL A 134      -2.492  10.507   4.704  1.00 94.37           H
ATOM   2185  CG1 VAL A 134      -2.570  12.435   5.503  1.00 91.51           C
ATOM   2186 1HG1 VAL A 134      -1.815  12.818   4.971  1.00 91.51           H
ATOM   2187 2HG1 VAL A 134      -2.559  12.865   6.406  1.00 91.51           H
ATOM   2188 3HG1 VAL A 134      -3.425  12.691   5.051  1.00 91.51           H
ATOM   2189  CG2 VAL A 134      -1.101  10.627   6.295  1.00 92.12           C
ATOM   2190 1HG2 VAL A 134      -0.347  11.033   5.779  1.00 92.12           H
ATOM   2191 2HG2 VAL A 134      -0.933   9.643   6.361  1.00 92.12           H
ATOM   2192 3HG2 VAL A 134      -1.079  11.005   7.220  1.00 92.12           H
ATOM   2193  N   ILE A 135      -5.518  10.341   4.907  1.00 93.13           N
ATOM   2194  H   ILE A 135      -5.019   9.659   4.372  1.00 93.13           H
ATOM   2195  CA  ILE A 135      -6.852  10.752   4.455  1.00 91.86           C
ATOM   2196  HA  ILE A 135      -6.822  11.749   4.378  1.00 91.86           H
ATOM   2197  C   ILE A 135      -7.909  10.397   5.497  1.00 91.23           C
ATOM   2198  O   ILE A 135      -8.750  11.225   5.831  1.00 90.07           O
ATOM   2199  CB  ILE A 135      -7.170  10.145   3.067  1.00 91.53           C
ATOM   2200  HB  ILE A 135      -6.982   9.163   3.092  1.00 91.53           H
ATOM   2201  CG1 ILE A 135      -6.286  10.833   2.005  1.00 89.66           C
ATOM   2202 1HG1 ILE A 135      -6.607  11.773   1.887  1.00 89.66           H
ATOM   2203 2HG1 ILE A 135      -5.343  10.842   2.337  1.00 89.66           H
ATOM   2204  CG2 ILE A 135      -8.653  10.316   2.703  1.00 89.59           C
ATOM   2205 1HG2 ILE A 135      -8.849   9.921   1.805  1.00 89.59           H
ATOM   2206 2HG2 ILE A 135      -8.906  11.283   2.676  1.00 89.59           H
ATOM   2207 3HG2 ILE A 135      -9.241   9.863   3.373  1.00 89.59           H
ATOM   2208  CD1 ILE A 135      -6.303  10.148   0.633  1.00 86.24           C
ATOM   2209 1HD1 ILE A 135      -5.716  10.632  -0.016  1.00 86.24           H
ATOM   2210 2HD1 ILE A 135      -7.228  10.127   0.254  1.00 86.24           H
ATOM   2211 3HD1 ILE A 135      -5.976   9.205   0.699  1.00 86.24           H
ATOM   2212  N   SER A 136      -7.872   9.180   6.040  1.00 92.23           N
ATOM   2213  H   SER A 136      -7.150   8.551   5.750  1.00 92.23           H
ATOM   2214  CA  SER A 136      -8.835   8.721   7.038  1.00 91.07           C
ATOM   2215  HA  SER A 136      -9.733   8.872   6.624  1.00 91.07           H
ATOM   2216  C   SER A 136      -8.761   9.540   8.332  1.00 90.73           C
ATOM   2217  O   SER A 136      -9.795   9.977   8.855  1.00 89.14           O
ATOM   2218  CB  SER A 136      -8.613   7.231   7.322  1.00 90.73           C
ATOM   2219 1HB  SER A 136      -7.680   7.057   7.638  1.00 90.73           H
ATOM   2220 2HB  SER A 136      -9.264   6.890   8.000  1.00 90.73           H
ATOM   2221  OG  SER A 136      -8.809   6.504   6.131  1.00 78.71           O
ATOM   2222  HG  SER A 136      -8.853   5.569   6.331  1.00 78.71           H
ATOM   2223  N   LEU A 137      -7.555   9.838   8.806  1.00 92.24           N
ATOM   2224  H   LEU A 137      -6.761   9.434   8.352  1.00 92.24           H
ATOM   2225  CA  LEU A 137      -7.315  10.722   9.953  1.00 92.10           C
ATOM   2226  HA  LEU A 137      -7.848  10.341  10.708  1.00 92.10           H
ATOM   2227  C   LEU A 137      -7.811  12.145   9.679  1.00 91.65           C
ATOM   2228  O   LEU A 137      -8.530  12.717  10.498  1.00 90.77           O
ATOM   2229  CB  LEU A 137      -5.809  10.733  10.283  1.00 92.79           C
ATOM   2230 1HB  LEU A 137      -5.304  10.875   9.431  1.00 92.79           H
ATOM   2231 2HB  LEU A 137      -5.632  11.495  10.906  1.00 92.79           H
ATOM   2232  CG  LEU A 137      -5.283   9.445  10.941  1.00 89.25           C
ATOM   2233  HG  LEU A 137      -5.601   8.671  10.393  1.00 89.25           H
ATOM   2234  CD1 LEU A 137      -3.756   9.490  11.005  1.00 85.40           C
ATOM   2235 1HD1 LEU A 137      -3.391   8.662  11.430  1.00 85.40           H
ATOM   2236 2HD1 LEU A 137      -3.443  10.274  11.541  1.00 85.40           H
ATOM   2237 3HD1 LEU A 137      -3.361   9.566  10.089  1.00 85.40           H
ATOM   2238  CD2 LEU A 137      -5.801   9.288  12.367  1.00 86.14           C
ATOM   2239 1HD2 LEU A 137      -5.453   8.448  12.784  1.00 86.14           H
ATOM   2240 2HD2 LEU A 137      -6.800   9.248  12.383  1.00 86.14           H
ATOM   2241 3HD2 LEU A 137      -5.515  10.057  12.939  1.00 86.14           H
ATOM   2242  N   ASP A 138      -7.480  12.708   8.510  1.00 90.89           N
ATOM   2243  H   ASP A 138      -6.897  12.194   7.881  1.00 90.89           H
ATOM   2244  CA  ASP A 138      -7.932  14.040   8.111  1.00 89.29           C
ATOM   2245  HA  ASP A 138      -7.574  14.659   8.810  1.00 89.29           H
ATOM   2246  C   ASP A 138      -9.459  14.147   8.093  1.00 88.63           C
ATOM   2247  O   ASP A 138     -10.024  15.114   8.606  1.00 87.09           O
ATOM   2248  CB  ASP A 138      -7.376  14.367   6.715  1.00 88.25           C
ATOM   2249 1HB  ASP A 138      -6.377  14.345   6.744  1.00 88.25           H
ATOM   2250 2HB  ASP A 138      -7.706  13.687   6.060  1.00 88.25           H
ATOM   2251  CG  ASP A 138      -7.831  15.755   6.266  1.00 85.93           C
ATOM   2252  OD1 ASP A 138      -7.271  16.736   6.796  1.00 82.17           O
ATOM   2253  OD2 ASP A 138      -8.745  15.891   5.411  1.00 81.46           O
ATOM   2254  N   ARG A 139     -10.142  13.157   7.536  1.00 87.99           N
ATOM   2255  H   ARG A 139      -9.629  12.396   7.140  1.00 87.99           H
ATOM   2256  CA  ARG A 139     -11.609  13.113   7.467  1.00 86.46           C
ATOM   2257  HA  ARG A 139     -11.885  14.004   7.106  1.00 86.46           H
ATOM   2258  C   ARG A 139     -12.235  12.944   8.847  1.00 86.43           C
ATOM   2259  O   ARG A 139     -13.194  13.647   9.151  1.00 83.94           O
ATOM   2260  CB  ARG A 139     -12.062  11.988   6.525  1.00 85.02           C
ATOM   2261 1HB  ARG A 139     -11.635  11.137   6.832  1.00 85.02           H
ATOM   2262 2HB  ARG A 139     -13.056  11.907   6.596  1.00 85.02           H
ATOM   2263  CG  ARG A 139     -11.705  12.192   5.044  1.00 76.34           C
ATOM   2264 1HG  ARG A 139     -10.713  12.291   4.965  1.00 76.34           H
ATOM   2265 2HG  ARG A 139     -12.002  11.387   4.530  1.00 76.34           H
ATOM   2266  CD  ARG A 139     -12.363  13.427   4.428  1.00 73.92           C
ATOM   2267 1HD  ARG A 139     -12.932  13.157   3.651  1.00 73.92           H
ATOM   2268 2HD  ARG A 139     -12.929  13.887   5.112  1.00 73.92           H
ATOM   2269  NE  ARG A 139     -11.355  14.384   3.948  1.00 69.85           N
ATOM   2270  HE  ARG A 139     -10.396  14.105   3.989  1.00 69.85           H
ATOM   2271  CZ  ARG A 139     -11.623  15.586   3.466  1.00 63.12           C
ATOM   2272  NH1 ARG A 139     -12.837  16.022   3.315  1.00 56.57           N
ATOM   2273 1HH1 ARG A 139     -13.612  15.442   3.567  1.00 56.57           H
ATOM   2274 2HH1 ARG A 139     -12.997  16.938   2.947  1.00 56.57           H
ATOM   2275  NH2 ARG A 139     -10.657  16.379   3.120  1.00 56.60           N
ATOM   2276 1HH2 ARG A 139      -9.707  16.082   3.217  1.00 56.60           H
ATOM   2277 2HH2 ARG A 139     -10.862  17.287   2.756  1.00 56.60           H
ATOM   2278  N   SER A 140     -11.679  12.071   9.678  1.00 87.98           N
ATOM   2279  H   SER A 140     -10.918  11.514   9.346  1.00 87.98           H
ATOM   2280  CA  SER A 140     -12.129  11.886  11.059  1.00 87.69           C
ATOM   2281  HA  SER A 140     -13.094  11.628  11.011  1.00 87.69           H
ATOM   2282  C   SER A 140     -12.020  13.191  11.852  1.00 86.82           C
ATOM   2283  O   SER A 140     -12.992  13.627  12.476  1.00 85.42           O
ATOM   2284  CB  SER A 140     -11.327  10.760  11.715  1.00 88.17           C
ATOM   2285 1HB  SER A 140     -11.411   9.911  11.193  1.00 88.17           H
ATOM   2286 2HB  SER A 140     -10.362  11.009  11.794  1.00 88.17           H
ATOM   2287  OG  SER A 140     -11.808  10.507  13.016  1.00 78.19           O
ATOM   2288  HG  SER A 140     -12.763  10.450  12.998  1.00 78.19           H
ATOM   2289  N   LEU A 141     -10.884  13.892  11.758  1.00 87.86           N
ATOM   2290  H   LEU A 141     -10.140  13.517  11.205  1.00 87.86           H
ATOM   2291  CA  LEU A 141     -10.673  15.179  12.423  1.00 87.04           C
ATOM   2292  HA  LEU A 141     -10.929  15.031  13.378  1.00 87.04           H
ATOM   2293  C   LEU A 141     -11.579  16.285  11.860  1.00 86.07           C
ATOM   2294  O   LEU A 141     -12.102  17.092  12.624  1.00 84.61           O
ATOM   2295  CB  LEU A 141      -9.190  15.572  12.285  1.00 87.29           C
ATOM   2296 1HB  LEU A 141      -8.933  15.484  11.322  1.00 87.29           H
ATOM   2297 2HB  LEU A 141      -9.093  16.525  12.571  1.00 87.29           H
ATOM   2298  CG  LEU A 141      -8.214  14.724  13.117  1.00 81.95           C
ATOM   2299  HG  LEU A 141      -8.407  13.761  12.931  1.00 81.95           H
ATOM   2300  CD1 LEU A 141      -6.779  15.080  12.729  1.00 77.63           C
ATOM   2301 1HD1 LEU A 141      -6.121  14.542  13.256  1.00 77.63           H
ATOM   2302 2HD1 LEU A 141      -6.591  16.047  12.899  1.00 77.63           H
ATOM   2303 3HD1 LEU A 141      -6.615  14.901  11.759  1.00 77.63           H
ATOM   2304  CD2 LEU A 141      -8.381  14.976  14.618  1.00 76.73           C
ATOM   2305 1HD2 LEU A 141      -7.741  14.419  15.148  1.00 76.73           H
ATOM   2306 2HD2 LEU A 141      -9.308  14.750  14.918  1.00 76.73           H
ATOM   2307 3HD2 LEU A 141      -8.211  15.936  14.841  1.00 76.73           H
ATOM   2308  N   ALA A 142     -11.810  16.320  10.538  1.00 86.60           N
ATOM   2309  H   ALA A 142     -11.364  15.640   9.957  1.00 86.60           H
ATOM   2310  CA  ALA A 142     -12.687  17.311   9.910  1.00 84.58           C
ATOM   2311  HA  ALA A 142     -12.347  18.198  10.223  1.00 84.58           H
ATOM   2312  C   ALA A 142     -14.156  17.190  10.362  1.00 83.59           C
ATOM   2313  O   ALA A 142     -14.878  18.185  10.373  1.00 81.11           O
ATOM   2314  CB  ALA A 142     -12.574  17.172   8.388  1.00 83.35           C
ATOM   2315 1HB  ALA A 142     -11.622  17.250   8.091  1.00 83.35           H
ATOM   2316 2HB  ALA A 142     -13.101  17.884   7.923  1.00 83.35           H
ATOM   2317 3HB  ALA A 142     -12.920  16.285   8.083  1.00 83.35           H
ATOM   2318  N   ILE A 143     -14.597  15.989  10.729  1.00 84.22           N
ATOM   2319  H   ILE A 143     -13.959  15.220  10.696  1.00 84.22           H
ATOM   2320  CA  ILE A 143     -15.967  15.735  11.179  1.00 83.59           C
ATOM   2321  HA  ILE A 143     -16.538  16.448  10.772  1.00 83.59           H
ATOM   2322  C   ILE A 143     -16.091  15.896  12.697  1.00 83.64           C
ATOM   2323  O   ILE A 143     -17.050  16.497  13.162  1.00 82.19           O
ATOM   2324  CB  ILE A 143     -16.437  14.351  10.664  1.00 82.46           C
ATOM   2325  HB  ILE A 143     -15.775  13.649  10.926  1.00 82.46           H
ATOM   2326  CG1 ILE A 143     -16.562  14.424   9.123  1.00 78.13           C
ATOM   2327 1HG1 ILE A 143     -17.320  15.035   8.896  1.00 78.13           H
ATOM   2328 2HG1 ILE A 143     -15.711  14.798   8.755  1.00 78.13           H
ATOM   2329  CG2 ILE A 143     -17.775  13.947  11.297  1.00 76.09           C
ATOM   2330 1HG2 ILE A 143     -18.075  13.054  10.962  1.00 76.09           H
ATOM   2331 2HG2 ILE A 143     -18.489  14.612  11.080  1.00 76.09           H
ATOM   2332 3HG2 ILE A 143     -17.698  13.892  12.293  1.00 76.09           H
ATOM   2333  CD1 ILE A 143     -16.821  13.073   8.442  1.00 70.57           C
ATOM   2334 1HD1 ILE A 143     -16.893  13.179   7.450  1.00 70.57           H
ATOM   2335 2HD1 ILE A 143     -17.673  12.664   8.770  1.00 70.57           H
ATOM   2336 3HD1 ILE A 143     -16.079  12.429   8.629  1.00 70.57           H
ATOM   2337  N   THR A 144     -15.115  15.395  13.454  1.00 82.93           N
ATOM   2338  H   THR A 144     -14.314  15.001  13.003  1.00 82.93           H
ATOM   2339  CA  THR A 144     -15.165  15.396  14.927  1.00 82.39           C
ATOM   2340  HA  THR A 144     -16.136  15.248  15.113  1.00 82.39           H
ATOM   2341  C   THR A 144     -14.733  16.728  15.553  1.00 81.84           C
ATOM   2342  O   THR A 144     -15.265  17.119  16.593  1.00 79.15           O
ATOM   2343  CB  THR A 144     -14.299  14.271  15.516  1.00 81.94           C
ATOM   2344  HB  THR A 144     -14.256  14.392  16.508  1.00 81.94           H
ATOM   2345  OG1 THR A 144     -12.974  14.362  15.048  1.00 74.73           O
ATOM   2346  HG1 THR A 144     -12.373  14.383  15.793  1.00 74.73           H
ATOM   2347  CG2 THR A 144     -14.819  12.881  15.151  1.00 74.06           C
ATOM   2348 1HG2 THR A 144     -14.240  12.167  15.545  1.00 74.06           H
ATOM   2349 2HG2 THR A 144     -14.833  12.753  14.159  1.00 74.06           H
ATOM   2350 3HG2 THR A 144     -15.749  12.745  15.492  1.00 74.06           H
ATOM   2351  N   ARG A 145     -13.776  17.449  14.931  1.00 82.64           N
ATOM   2352  H   ARG A 145     -13.425  17.102  14.061  1.00 82.64           H
ATOM   2353  CA  ARG A 145     -13.209  18.715  15.443  1.00 81.30           C
ATOM   2354  HA  ARG A 145     -13.890  19.068  16.085  1.00 81.30           H
ATOM   2355  C   ARG A 145     -13.040  19.775  14.336  1.00 79.92           C
ATOM   2356  O   ARG A 145     -11.916  20.193  14.039  1.00 75.55           O
ATOM   2357  CB  ARG A 145     -11.891  18.444  16.195  1.00 80.27           C
ATOM   2358 1HB  ARG A 145     -11.255  17.990  15.571  1.00 80.27           H
ATOM   2359 2HB  ARG A 145     -11.504  19.319  16.487  1.00 80.27           H
ATOM   2360  CG  ARG A 145     -12.073  17.556  17.434  1.00 74.87           C
ATOM   2361 1HG  ARG A 145     -12.788  17.945  18.016  1.00 74.87           H
ATOM   2362 2HG  ARG A 145     -12.342  16.637  17.144  1.00 74.87           H
ATOM   2363  CD  ARG A 145     -10.760  17.474  18.229  1.00 71.77           C
ATOM   2364 1HD  ARG A 145     -10.038  17.093  17.651  1.00 71.77           H
ATOM   2365 2HD  ARG A 145     -10.494  18.388  18.536  1.00 71.77           H
ATOM   2366  NE  ARG A 145     -10.888  16.615  19.419  1.00 65.35           N
ATOM   2367  HE  ARG A 145     -11.766  16.154  19.546  1.00 65.35           H
ATOM   2368  CZ  ARG A 145      -9.959  16.389  20.341  1.00 58.90           C
ATOM   2369  NH1 ARG A 145      -8.773  16.929  20.267  1.00 56.09           N
ATOM   2370 1HH1 ARG A 145      -8.544  17.531  19.502  1.00 56.09           H
ATOM   2371 2HH1 ARG A 145      -8.093  16.741  20.976  1.00 56.09           H
ATOM   2372  NH2 ARG A 145     -10.202  15.603  21.355  1.00 52.50           N
ATOM   2373 1HH2 ARG A 145     -11.096  15.163  21.444  1.00 52.50           H
ATOM   2374 2HH2 ARG A 145      -9.494  15.441  22.043  1.00 52.50           H
ATOM   2375  N   PRO A 146     -14.132  20.250  13.709  1.00 80.81           N
ATOM   2376  CA  PRO A 146     -14.059  21.136  12.542  1.00 79.00           C
ATOM   2377  HA  PRO A 146     -13.463  20.707  11.863  1.00 79.00           H
ATOM   2378  C   PRO A 146     -13.395  22.493  12.830  1.00 78.89           C
ATOM   2379  O   PRO A 146     -12.683  23.017  11.978  1.00 74.83           O
ATOM   2380  CB  PRO A 146     -15.514  21.287  12.071  1.00 76.22           C
ATOM   2381 1HB  PRO A 146     -15.685  22.213  11.733  1.00 76.22           H
ATOM   2382 2HB  PRO A 146     -15.726  20.625  11.352  1.00 76.22           H
ATOM   2383  CG  PRO A 146     -16.348  21.009  13.317  1.00 74.61           C
ATOM   2384 1HG  PRO A 146     -16.454  21.835  13.870  1.00 74.61           H
ATOM   2385 2HG  PRO A 146     -17.250  20.653  13.074  1.00 74.61           H
ATOM   2386  CD  PRO A 146     -15.521  19.957  14.052  1.00 78.11           C
ATOM   2387 1HD  PRO A 146     -15.645  20.024  15.042  1.00 78.11           H
ATOM   2388 2HD  PRO A 146     -15.755  19.033  13.748  1.00 78.11           H
ATOM   2389  N   LEU A 147     -13.569  23.045  14.035  1.00 76.47           N
ATOM   2390  H   LEU A 147     -14.116  22.549  14.709  1.00 76.47           H
ATOM   2391  CA  LEU A 147     -12.997  24.344  14.420  1.00 74.84           C
ATOM   2392  HA  LEU A 147     -13.157  24.952  13.643  1.00 74.84           H
ATOM   2393  C   LEU A 147     -11.479  24.267  14.638  1.00 73.45           C
ATOM   2394  O   LEU A 147     -10.740  25.106  14.136  1.00 70.80           O
ATOM   2395  CB  LEU A 147     -13.717  24.859  15.687  1.00 73.38           C
ATOM   2396 1HB  LEU A 147     -13.626  24.165  16.401  1.00 73.38           H
ATOM   2397 2HB  LEU A 147     -13.266  25.702  15.981  1.00 73.38           H
ATOM   2398  CG  LEU A 147     -15.221  25.158  15.494  1.00 68.45           C
ATOM   2399  HG  LEU A 147     -15.653  24.333  15.131  1.00 68.45           H
ATOM   2400  CD1 LEU A 147     -15.837  25.559  16.839  1.00 64.73           C
ATOM   2401 1HD1 LEU A 147     -16.812  25.758  16.741  1.00 64.73           H
ATOM   2402 2HD1 LEU A 147     -15.392  26.375  17.208  1.00 64.73           H
ATOM   2403 3HD1 LEU A 147     -15.739  24.825  17.511  1.00 64.73           H
ATOM   2404  CD2 LEU A 147     -15.469  26.278  14.494  1.00 65.64           C
ATOM   2405 1HD2 LEU A 147     -16.448  26.452  14.387  1.00 65.64           H
ATOM   2406 2HD2 LEU A 147     -15.098  26.045  13.595  1.00 65.64           H
ATOM   2407 3HD2 LEU A 147     -15.036  27.128  14.794  1.00 65.64           H
ATOM   2408  N   ALA A 148     -10.987  23.218  15.295  1.00 76.31           N
ATOM   2409  H   ALA A 148     -11.630  22.534  15.639  1.00 76.31           H
ATOM   2410  CA  ALA A 148      -9.560  23.009  15.542  1.00 74.60           C
ATOM   2411  HA  ALA A 148      -9.231  23.836  15.998  1.00 74.60           H
ATOM   2412  C   ALA A 148      -8.761  22.843  14.230  1.00 73.98           C
ATOM   2413  O   ALA A 148      -7.641  23.332  14.101  1.00 71.24           O
ATOM   2414  CB  ALA A 148      -9.401  21.787  16.450  1.00 72.11           C
ATOM   2415 1HB  ALA A 148      -9.920  21.900  17.297  1.00 72.11           H
ATOM   2416 2HB  ALA A 148      -8.442  21.644  16.694  1.00 72.11           H
ATOM   2417 3HB  ALA A 148      -9.729  20.958  15.997  1.00 72.11           H
ATOM   2418  N   LEU A 149      -9.366  22.207  13.233  1.00 71.52           N
ATOM   2419  H   LEU A 149     -10.300  21.878  13.375  1.00 71.52           H
ATOM   2420  CA  LEU A 149      -8.733  21.966  11.941  1.00 70.28           C
ATOM   2421  HA  LEU A 149      -7.795  21.698  12.161  1.00 70.28           H
ATOM   2422  C   LEU A 149      -8.655  23.222  11.053  1.00 70.78           C
ATOM   2423  O   LEU A 149      -7.750  23.337  10.224  1.00 68.06           O
ATOM   2424  CB  LEU A 149      -9.501  20.847  11.227  1.00 67.30           C
ATOM   2425 1HB  LEU A 149     -10.014  20.321  11.906  1.00 67.30           H
ATOM   2426 2HB  LEU A 149     -10.136  21.256  10.572  1.00 67.30           H
ATOM   2427  CG  LEU A 149      -8.564  19.901  10.478  1.00 62.43           C
ATOM   2428  HG  LEU A 149      -7.863  20.454  10.027  1.00 62.43           H
ATOM   2429  CD1 LEU A 149      -7.901  18.920  11.452  1.00 59.37           C
ATOM   2430 1HD1 LEU A 149      -7.286  18.297  10.969  1.00 59.37           H
ATOM   2431 2HD1 LEU A 149      -8.587  18.368  11.927  1.00 59.37           H
ATOM   2432 3HD1 LEU A 149      -7.366  19.407  12.142  1.00 59.37           H
ATOM   2433  CD2 LEU A 149      -9.351  19.099   9.437  1.00 60.60           C
ATOM   2434 1HD2 LEU A 149      -8.751  18.474   8.937  1.00 60.60           H
ATOM   2435 2HD2 LEU A 149      -9.786  19.705   8.771  1.00 60.60           H
ATOM   2436 3HD2 LEU A 149     -10.068  18.555   9.872  1.00 60.60           H
ATOM   2437  N   LYS A 150      -9.607  24.155  11.203  1.00 69.43           N
ATOM   2438  H   LYS A 150     -10.318  23.992  11.887  1.00 69.43           H
ATOM   2439  CA  LYS A 150      -9.672  25.397  10.429  1.00 68.49           C
ATOM   2440  HA  LYS A 150      -9.517  25.145   9.474  1.00 68.49           H
ATOM   2441  C   LYS A 150      -8.552  26.378  10.822  1.00 67.48           C
ATOM   2442  O   LYS A 150      -8.076  27.117   9.962  1.00 64.31           O
ATOM   2443  CB  LYS A 150     -11.073  26.010  10.595  1.00 65.89           C
ATOM   2444 1HB  LYS A 150     -11.745  25.270  10.588  1.00 65.89           H
ATOM   2445 2HB  LYS A 150     -11.109  26.484  11.475  1.00 65.89           H
ATOM   2446  CG  LYS A 150     -11.439  27.012   9.485  1.00 59.17           C
ATOM   2447 1HG  LYS A 150     -10.807  27.787   9.516  1.00 59.17           H
ATOM   2448 2HG  LYS A 150     -11.370  26.561   8.595  1.00 59.17           H
ATOM   2449  CD  LYS A 150     -12.876  27.520   9.686  1.00 55.64           C
ATOM   2450 1HD  LYS A 150     -13.500  26.738   9.686  1.00 55.64           H
ATOM   2451 2HD  LYS A 150     -12.933  27.992  10.566  1.00 55.64           H
ATOM   2452  CE  LYS A 150     -13.296  28.490   8.574  1.00 49.13           C
ATOM   2453 1HE  LYS A 150     -12.637  29.240   8.519  1.00 49.13           H
ATOM   2454 2HE  LYS A 150     -13.323  28.005   7.700  1.00 49.13           H
ATOM   2455  NZ  LYS A 150     -14.651  29.068   8.837  1.00 41.54           N
ATOM   2456 1HZ  LYS A 150     -14.919  29.699   8.109  1.00 41.54           H
ATOM   2457 2HZ  LYS A 150     -14.664  29.572   9.701  1.00 41.54           H
ATOM   2458 3HZ  LYS A 150     -15.343  28.348   8.890  1.00 41.54           H
ATOM   2459  N   SER A 151      -8.110  26.321  12.070  1.00 64.97           N
ATOM   2460  H   SER A 151      -8.548  25.664  12.684  1.00 64.97           H
ATOM   2461  CA  SER A 151      -7.027  27.146  12.625  1.00 62.58           C
ATOM   2462  HA  SER A 151      -7.199  28.082  12.318  1.00 62.58           H
ATOM   2463  C   SER A 151      -5.644  26.756  12.088  1.00 63.93           C
ATOM   2464  O   SER A 151      -4.796  27.616  11.880  1.00 59.90           O
ATOM   2465  CB  SER A 151      -7.082  27.030  14.153  1.00 57.52           C
ATOM   2466 1HB  SER A 151      -7.964  27.345  14.503  1.00 57.52           H
ATOM   2467 2HB  SER A 151      -6.925  26.086  14.444  1.00 57.52           H
ATOM   2468  OG  SER A 151      -6.081  27.829  14.748  1.00 50.30           O
ATOM   2469  HG  SER A 151      -5.292  27.304  14.883  1.00 50.30           H
ATOM   2470  N   ASN A 152      -5.394  25.481  11.790  1.00 67.05           N
ATOM   2471  H   ASN A 152      -6.158  24.836  11.755  1.00 67.05           H
ATOM   2472  CA  ASN A 152      -4.045  24.990  11.513  1.00 67.16           C
ATOM   2473  HA  ASN A 152      -3.453  25.795  11.470  1.00 67.16           H
ATOM   2474  C   ASN A 152      -3.900  24.354  10.114  1.00 69.44           C
ATOM   2475  O   ASN A 152      -3.916  23.138   9.921  1.00 66.25           O
ATOM   2476  CB  ASN A 152      -3.604  24.097  12.690  1.00 62.11           C
ATOM   2477 1HB  ASN A 152      -4.091  24.378  13.517  1.00 62.11           H
ATOM   2478 2HB  ASN A 152      -3.824  23.144  12.480  1.00 62.11           H
ATOM   2479  CG  ASN A 152      -2.114  24.200  12.952  1.00 56.45           C
ATOM   2480  OD1 ASN A 152      -1.344  24.724  12.163  1.00 52.04           O
ATOM   2481  ND2 ASN A 152      -1.649  23.704  14.078  1.00 51.00           N
ATOM   2482 1HD2 ASN A 152      -0.672  23.758  14.282  1.00 51.00           H
ATOM   2483 2HD2 ASN A 152      -2.273  23.273  14.730  1.00 51.00           H
ATOM   2484  N   SER A 153      -3.742  25.201   9.084  1.00 71.77           N
ATOM   2485  H   SER A 153      -3.678  26.179   9.284  1.00 71.77           H
ATOM   2486  CA  SER A 153      -3.658  24.773   7.676  1.00 72.65           C
ATOM   2487  HA  SER A 153      -4.465  24.192   7.570  1.00 72.65           H
ATOM   2488  C   SER A 153      -2.429  23.908   7.342  1.00 75.66           C
ATOM   2489  O   SER A 153      -2.442  23.174   6.352  1.00 73.20           O
ATOM   2490  CB  SER A 153      -3.719  25.990   6.745  1.00 67.26           C
ATOM   2491 1HB  SER A 153      -3.773  25.699   5.790  1.00 67.26           H
ATOM   2492 2HB  SER A 153      -4.510  26.560   6.965  1.00 67.26           H
ATOM   2493  OG  SER A 153      -2.572  26.808   6.865  1.00 57.83           O
ATOM   2494  HG  SER A 153      -1.789  26.258   6.892  1.00 57.83           H
ATOM   2495  N   LYS A 154      -1.374  23.974   8.169  1.00 78.42           N
ATOM   2496  H   LYS A 154      -1.450  24.560   8.975  1.00 78.42           H
ATOM   2497  CA  LYS A 154      -0.108  23.240   7.970  1.00 81.71           C
ATOM   2498  HA  LYS A 154       0.033  23.259   6.980  1.00 81.71           H
ATOM   2499  C   LYS A 154      -0.180  21.762   8.381  1.00 84.63           C
ATOM   2500  O   LYS A 154       0.594  20.957   7.868  1.00 83.92           O
ATOM   2501  CB  LYS A 154       1.037  23.958   8.711  1.00 79.56           C
ATOM   2502 1HB  LYS A 154       0.784  24.046   9.674  1.00 79.56           H
ATOM   2503 2HB  LYS A 154       1.863  23.400   8.633  1.00 79.56           H
ATOM   2504  CG  LYS A 154       1.349  25.359   8.165  1.00 71.66           C
ATOM   2505 1HG  LYS A 154       1.546  25.291   7.187  1.00 71.66           H
ATOM   2506 2HG  LYS A 154       0.553  25.948   8.305  1.00 71.66           H
ATOM   2507  CD  LYS A 154       2.562  25.975   8.881  1.00 69.55           C
ATOM   2508 1HD  LYS A 154       2.362  26.039   9.859  1.00 69.55           H
ATOM   2509 2HD  LYS A 154       3.356  25.383   8.741  1.00 69.55           H
ATOM   2510  CE  LYS A 154       2.890  27.378   8.349  1.00 61.66           C
ATOM   2511 1HE  LYS A 154       3.087  27.325   7.370  1.00 61.66           H
ATOM   2512 2HE  LYS A 154       2.108  27.983   8.500  1.00 61.66           H
ATOM   2513  NZ  LYS A 154       4.076  27.971   9.032  1.00 52.99           N
ATOM   2514 1HZ  LYS A 154       4.276  28.883   8.675  1.00 52.99           H
ATOM   2515 2HZ  LYS A 154       4.888  27.403   8.897  1.00 52.99           H
ATOM   2516 3HZ  LYS A 154       3.919  28.054  10.016  1.00 52.99           H
ATOM   2517  N   VAL A 155      -1.125  21.372   9.234  1.00 83.79           N
ATOM   2518  H   VAL A 155      -1.787  22.052   9.549  1.00 83.79           H
ATOM   2519  CA  VAL A 155      -1.251  19.986   9.743  1.00 85.27           C
ATOM   2520  HA  VAL A 155      -0.394  19.806  10.225  1.00 85.27           H
ATOM   2521  C   VAL A 155      -1.385  18.973   8.603  1.00 87.17           C
ATOM   2522  O   VAL A 155      -0.737  17.934   8.632  1.00 86.88           O
ATOM   2523  CB  VAL A 155      -2.437  19.864  10.720  1.00 83.64           C
ATOM   2524  HB  VAL A 155      -3.234  20.202  10.219  1.00 83.64           H
ATOM   2525  CG1 VAL A 155      -2.708  18.423  11.164  1.00 75.33           C
ATOM   2526 1HG1 VAL A 155      -3.482  18.382  11.796  1.00 75.33           H
ATOM   2527 2HG1 VAL A 155      -1.912  18.035  11.628  1.00 75.33           H
ATOM   2528 3HG1 VAL A 155      -2.920  17.840  10.380  1.00 75.33           H
ATOM   2529  CG2 VAL A 155      -2.184  20.687  11.987  1.00 77.90           C
ATOM   2530 1HG2 VAL A 155      -2.952  20.610  12.623  1.00 77.90           H
ATOM   2531 2HG2 VAL A 155      -2.062  21.655  11.767  1.00 77.90           H
ATOM   2532 3HG2 VAL A 155      -1.360  20.373  12.460  1.00 77.90           H
ATOM   2533  N   GLY A 156      -2.173  19.276   7.565  1.00 83.55           N
ATOM   2534  H   GLY A 156      -2.656  20.152   7.560  1.00 83.55           H
ATOM   2535  CA  GLY A 156      -2.348  18.355   6.432  1.00 84.18           C
ATOM   2536 1HA  GLY A 156      -2.677  17.485   6.798  1.00 84.18           H
ATOM   2537 2HA  GLY A 156      -3.042  18.747   5.829  1.00 84.18           H
ATOM   2538  C   GLY A 156      -1.064  18.116   5.637  1.00 87.03           C
ATOM   2539  O   GLY A 156      -0.798  16.988   5.251  1.00 86.71           O
ATOM   2540  N   GLN A 157      -0.252  19.160   5.421  1.00 85.57           N
ATOM   2541  H   GLN A 157      -0.543  20.064   5.734  1.00 85.57           H
ATOM   2542  CA  GLN A 157       1.045  19.035   4.746  1.00 87.51           C
ATOM   2543  HA  GLN A 157       0.858  18.513   3.914  1.00 87.51           H
ATOM   2544  C   GLN A 157       2.056  18.263   5.601  1.00 90.10           C
ATOM   2545  O   GLN A 157       2.755  17.409   5.078  1.00 90.43           O
ATOM   2546  CB  GLN A 157       1.598  20.425   4.401  1.00 85.91           C
ATOM   2547 1HB  GLN A 157       1.598  20.984   5.230  1.00 85.91           H
ATOM   2548 2HB  GLN A 157       2.535  20.322   4.068  1.00 85.91           H
ATOM   2549  CG  GLN A 157       0.768  21.142   3.323  1.00 77.70           C
ATOM   2550 1HG  GLN A 157       0.787  20.595   2.486  1.00 77.70           H
ATOM   2551 2HG  GLN A 157      -0.175  21.226   3.646  1.00 77.70           H
ATOM   2552  CD  GLN A 157       1.294  22.538   3.000  1.00 74.68           C
ATOM   2553  OE1 GLN A 157       2.078  23.128   3.717  1.00 65.80           O
ATOM   2554  NE2 GLN A 157       0.864  23.142   1.918  1.00 62.17           N
ATOM   2555 1HE2 GLN A 157       1.182  24.065   1.701  1.00 62.17           H
ATOM   2556 2HE2 GLN A 157       0.218  22.679   1.310  1.00 62.17           H
ATOM   2557  N   SER A 158       2.070  18.509   6.903  1.00 89.86           N
ATOM   2558  H   SER A 158       1.466  19.223   7.259  1.00 89.86           H
ATOM   2559  CA  SER A 158       2.926  17.787   7.846  1.00 91.14           C
ATOM   2560  HA  SER A 158       3.859  17.893   7.502  1.00 91.14           H
ATOM   2561  C   SER A 158       2.595  16.288   7.890  1.00 92.84           C
ATOM   2562  O   SER A 158       3.496  15.462   7.796  1.00 92.67           O
ATOM   2563  CB  SER A 158       2.789  18.414   9.233  1.00 89.84           C
ATOM   2564 1HB  SER A 158       3.057  19.377   9.213  1.00 89.84           H
ATOM   2565 2HB  SER A 158       1.849  18.336   9.565  1.00 89.84           H
ATOM   2566  OG  SER A 158       3.625  17.760  10.168  1.00 72.64           O
ATOM   2567  HG  SER A 158       3.141  17.612  10.981  1.00 72.64           H
ATOM   2568  N   MET A 159       1.312  15.922   7.926  1.00 92.49           N
ATOM   2569  H   MET A 159       0.611  16.634   7.973  1.00 92.49           H
ATOM   2570  CA  MET A 159       0.889  14.516   7.900  1.00 92.84           C
ATOM   2571  HA  MET A 159       1.377  14.095   8.664  1.00 92.84           H
ATOM   2572  C   MET A 159       1.290  13.808   6.602  1.00 94.66           C
ATOM   2573  O   MET A 159       1.723  12.660   6.643  1.00 94.59           O
ATOM   2574  CB  MET A 159      -0.636  14.422   8.075  1.00 90.86           C
ATOM   2575 1HB  MET A 159      -1.072  15.037   7.418  1.00 90.86           H
ATOM   2576 2HB  MET A 159      -0.922  13.481   7.893  1.00 90.86           H
ATOM   2577  CG  MET A 159      -1.102  14.806   9.481  1.00 84.86           C
ATOM   2578 1HG  MET A 159      -0.698  14.114  10.080  1.00 84.86           H
ATOM   2579 2HG  MET A 159      -0.673  15.692   9.657  1.00 84.86           H
ATOM   2580  SD  MET A 159      -2.911  14.877   9.638  1.00 78.77           S
ATOM   2581  CE  MET A 159      -3.273  13.101   9.705  1.00 66.14           C
ATOM   2582 1HE  MET A 159      -4.256  12.939   9.794  1.00 66.14           H
ATOM   2583 2HE  MET A 159      -2.818  12.672  10.485  1.00 66.14           H
ATOM   2584 3HE  MET A 159      -2.959  12.640   8.875  1.00 66.14           H
ATOM   2585  N   VAL A 160       1.178  14.481   5.457  1.00 94.07           N
ATOM   2586  H   VAL A 160       0.763  15.390   5.478  1.00 94.07           H
ATOM   2587  CA  VAL A 160       1.634  13.953   4.168  1.00 94.91           C
ATOM   2588  HA  VAL A 160       1.208  13.053   4.078  1.00 94.91           H
ATOM   2589  C   VAL A 160       3.153  13.777   4.154  1.00 96.09           C
ATOM   2590  O   VAL A 160       3.636  12.722   3.753  1.00 96.07           O
ATOM   2591  CB  VAL A 160       1.174  14.875   3.021  1.00 93.92           C
ATOM   2592  HB  VAL A 160       1.410  15.805   3.303  1.00 93.92           H
ATOM   2593  CG1 VAL A 160       1.874  14.570   1.699  1.00 90.52           C
ATOM   2594 1HG1 VAL A 160       1.556  15.183   0.975  1.00 90.52           H
ATOM   2595 2HG1 VAL A 160       1.695  13.630   1.407  1.00 90.52           H
ATOM   2596 3HG1 VAL A 160       2.864  14.682   1.784  1.00 90.52           H
ATOM   2597  CG2 VAL A 160      -0.333  14.732   2.781  1.00 90.82           C
ATOM   2598 1HG2 VAL A 160      -0.636  15.328   2.038  1.00 90.82           H
ATOM   2599 2HG2 VAL A 160      -0.851  14.976   3.601  1.00 90.82           H
ATOM   2600 3HG2 VAL A 160      -0.569  13.792   2.536  1.00 90.82           H
ATOM   2601  N   GLY A 161       3.913  14.769   4.615  1.00 95.01           N
ATOM   2602  H   GLY A 161       3.471  15.623   4.890  1.00 95.01           H
ATOM   2603  CA  GLY A 161       5.369  14.663   4.737  1.00 95.88           C
ATOM   2604 1HA  GLY A 161       5.745  14.533   3.819  1.00 95.88           H
ATOM   2605 2HA  GLY A 161       5.708  15.523   5.118  1.00 95.88           H
ATOM   2606  C   GLY A 161       5.790  13.500   5.636  1.00 96.85           C
ATOM   2607  O   GLY A 161       6.642  12.702   5.252  1.00 96.53           O
ATOM   2608  N   LEU A 162       5.129  13.349   6.782  1.00 95.58           N
ATOM   2609  H   LEU A 162       4.438  14.029   7.027  1.00 95.58           H
ATOM   2610  CA  LEU A 162       5.366  12.240   7.696  1.00 95.75           C
ATOM   2611  HA  LEU A 162       6.339  12.279   7.923  1.00 95.75           H
ATOM   2612  C   LEU A 162       5.091  10.882   7.029  1.00 96.24           C
ATOM   2613  O   LEU A 162       5.891   9.969   7.186  1.00 95.74           O
ATOM   2614  CB  LEU A 162       4.510  12.434   8.958  1.00 95.53           C
ATOM   2615 1HB  LEU A 162       4.738  13.321   9.359  1.00 95.53           H
ATOM   2616 2HB  LEU A 162       3.547  12.427   8.689  1.00 95.53           H
ATOM   2617  CG  LEU A 162       4.719  11.354  10.029  1.00 88.26           C
ATOM   2618  HG  LEU A 162       4.550  10.469   9.595  1.00 88.26           H
ATOM   2619  CD1 LEU A 162       6.143  11.349  10.581  1.00 80.51           C
ATOM   2620 1HD1 LEU A 162       6.256  10.639  11.276  1.00 80.51           H
ATOM   2621 2HD1 LEU A 162       6.368  12.228  11.001  1.00 80.51           H
ATOM   2622 3HD1 LEU A 162       6.808  11.177   9.855  1.00 80.51           H
ATOM   2623  CD2 LEU A 162       3.756  11.600  11.196  1.00 81.35           C
ATOM   2624 1HD2 LEU A 162       3.873  10.908  11.909  1.00 81.35           H
ATOM   2625 2HD2 LEU A 162       2.805  11.568  10.889  1.00 81.35           H
ATOM   2626 3HD2 LEU A 162       3.915  12.497  11.609  1.00 81.35           H
ATOM   2627  N   ALA A 163       4.011  10.745   6.248  1.00 95.48           N
ATOM   2628  H   ALA A 163       3.391  11.523   6.147  1.00 95.48           H
ATOM   2629  CA  ALA A 163       3.702   9.505   5.538  1.00 95.11           C
ATOM   2630  HA  ALA A 163       3.668   8.792   6.238  1.00 95.11           H
ATOM   2631  C   ALA A 163       4.804   9.120   4.530  1.00 95.80           C
ATOM   2632  O   ALA A 163       5.223   7.967   4.505  1.00 94.89           O
ATOM   2633  CB  ALA A 163       2.339   9.654   4.851  1.00 94.74           C
ATOM   2634 1HB  ALA A 163       1.630   9.904   5.511  1.00 94.74           H
ATOM   2635 2HB  ALA A 163       2.063   8.799   4.413  1.00 94.74           H
ATOM   2636 3HB  ALA A 163       2.368  10.364   4.148  1.00 94.74           H
ATOM   2637  N   TRP A 164       5.325  10.085   3.755  1.00 96.68           N
ATOM   2638  H   TRP A 164       4.934  11.004   3.802  1.00 96.68           H
ATOM   2639  CA  TRP A 164       6.447   9.841   2.842  1.00 97.01           C
ATOM   2640  HA  TRP A 164       6.166   9.054   2.293  1.00 97.01           H
ATOM   2641  C   TRP A 164       7.739   9.471   3.583  1.00 97.39           C
ATOM   2642  O   TRP A 164       8.431   8.532   3.184  1.00 96.24           O
ATOM   2643  CB  TRP A 164       6.672  11.072   1.959  1.00 96.65           C
ATOM   2644 1HB  TRP A 164       6.630  11.889   2.534  1.00 96.65           H
ATOM   2645 2HB  TRP A 164       7.578  11.003   1.542  1.00 96.65           H
ATOM   2646  CG  TRP A 164       5.679  11.249   0.853  1.00 96.86           C
ATOM   2647  CD1 TRP A 164       4.731  12.211   0.767  1.00 94.76           C
ATOM   2648  HD1 TRP A 164       4.576  12.927   1.448  1.00 94.76           H
ATOM   2649  CD2 TRP A 164       5.526  10.445  -0.352  1.00 96.31           C
ATOM   2650  NE1 TRP A 164       4.009  12.057  -0.400  1.00 93.90           N
ATOM   2651  HE1 TRP A 164       3.258  12.655  -0.680  1.00 93.90           H
ATOM   2652  CE2 TRP A 164       4.450  10.983  -1.126  1.00 95.83           C
ATOM   2653  CE3 TRP A 164       6.183   9.302  -0.870  1.00 95.01           C
ATOM   2654  HE3 TRP A 164       6.936   8.891  -0.357  1.00 95.01           H
ATOM   2655  CZ2 TRP A 164       4.050  10.422  -2.349  1.00 94.77           C
ATOM   2656  HZ2 TRP A 164       3.297  10.824  -2.870  1.00 94.77           H
ATOM   2657  CZ3 TRP A 164       5.788   8.735  -2.103  1.00 93.80           C
ATOM   2658  HZ3 TRP A 164       6.271   7.935  -2.458  1.00 93.80           H
ATOM   2659  CH2 TRP A 164       4.724   9.285  -2.832  1.00 92.93           C
ATOM   2660  HH2 TRP A 164       4.444   8.868  -3.697  1.00 92.93           H
ATOM   2661  N   ILE A 165       8.053  10.158   4.677  1.00 97.51           N
ATOM   2662  H   ILE A 165       7.457  10.912   4.952  1.00 97.51           H
ATOM   2663  CA  ILE A 165       9.233   9.864   5.501  1.00 97.58           C
ATOM   2664  HA  ILE A 165      10.017   9.878   4.881  1.00 97.58           H
ATOM   2665  C   ILE A 165       9.128   8.460   6.104  1.00 97.29           C
ATOM   2666  O   ILE A 165      10.062   7.672   5.964  1.00 96.76           O
ATOM   2667  CB  ILE A 165       9.434  10.955   6.579  1.00 97.69           C
ATOM   2668  HB  ILE A 165       8.566  11.082   7.060  1.00 97.69           H
ATOM   2669  CG1 ILE A 165       9.841  12.287   5.920  1.00 95.80           C
ATOM   2670 1HG1 ILE A 165      10.792  12.213   5.620  1.00 95.80           H
ATOM   2671 2HG1 ILE A 165       9.252  12.439   5.126  1.00 95.80           H
ATOM   2672  CG2 ILE A 165      10.503  10.528   7.609  1.00 95.45           C
ATOM   2673 1HG2 ILE A 165      10.632  11.234   8.305  1.00 95.45           H
ATOM   2674 2HG2 ILE A 165      11.385  10.369   7.165  1.00 95.45           H
ATOM   2675 3HG2 ILE A 165      10.236   9.684   8.073  1.00 95.45           H
ATOM   2676  CD1 ILE A 165       9.720  13.505   6.855  1.00 88.99           C
ATOM   2677 1HD1 ILE A 165       9.994  14.345   6.386  1.00 88.99           H
ATOM   2678 2HD1 ILE A 165      10.303  13.398   7.660  1.00 88.99           H
ATOM   2679 3HD1 ILE A 165       8.779  13.622   7.171  1.00 88.99           H
ATOM   2680  N   LEU A 166       7.999   8.113   6.715  1.00 96.32           N
ATOM   2681  H   LEU A 166       7.263   8.786   6.782  1.00 96.32           H
ATOM   2682  CA  LEU A 166       7.791   6.785   7.293  1.00 95.65           C
ATOM   2683  HA  LEU A 166       8.542   6.667   7.942  1.00 95.65           H
ATOM   2684  C   LEU A 166       7.873   5.685   6.229  1.00 95.50           C
ATOM   2685  O   LEU A 166       8.508   4.669   6.475  1.00 94.84           O
ATOM   2686  CB  LEU A 166       6.431   6.725   8.010  1.00 95.24           C
ATOM   2687 1HB  LEU A 166       5.738   7.101   7.395  1.00 95.24           H
ATOM   2688 2HB  LEU A 166       6.222   5.766   8.201  1.00 95.24           H
ATOM   2689  CG  LEU A 166       6.365   7.502   9.337  1.00 91.32           C
ATOM   2690  HG  LEU A 166       6.648   8.442   9.147  1.00 91.32           H
ATOM   2691  CD1 LEU A 166       4.930   7.421   9.886  1.00 85.10           C
ATOM   2692 1HD1 LEU A 166       4.849   7.916  10.751  1.00 85.10           H
ATOM   2693 2HD1 LEU A 166       4.662   6.472  10.049  1.00 85.10           H
ATOM   2694 3HD1 LEU A 166       4.277   7.818   9.242  1.00 85.10           H
ATOM   2695  CD2 LEU A 166       7.308   6.947  10.400  1.00 85.71           C
ATOM   2696 1HD2 LEU A 166       7.241   7.473  11.248  1.00 85.71           H
ATOM   2697 2HD2 LEU A 166       8.258   6.983  10.090  1.00 85.71           H
ATOM   2698 3HD2 LEU A 166       7.089   5.994  10.611  1.00 85.71           H
ATOM   2699  N   SER A 167       7.319   5.915   5.035  1.00 95.68           N
ATOM   2700  H   SER A 167       6.808   6.763   4.898  1.00 95.68           H
ATOM   2701  CA  SER A 167       7.432   4.970   3.917  1.00 94.89           C
ATOM   2702  HA  SER A 167       7.019   4.129   4.266  1.00 94.89           H
ATOM   2703  C   SER A 167       8.892   4.721   3.539  1.00 94.73           C
ATOM   2704  O   SER A 167       9.295   3.576   3.350  1.00 93.48           O
ATOM   2705  CB  SER A 167       6.675   5.475   2.679  1.00 94.79           C
ATOM   2706 1HB  SER A 167       7.059   6.340   2.355  1.00 94.79           H
ATOM   2707 2HB  SER A 167       6.705   4.799   1.942  1.00 94.79           H
ATOM   2708  OG  SER A 167       5.320   5.707   2.973  1.00 84.36           O
ATOM   2709  HG  SER A 167       4.821   5.760   2.158  1.00 84.36           H
ATOM   2710  N   SER A 168       9.706   5.784   3.476  1.00 97.11           N
ATOM   2711  H   SER A 168       9.319   6.690   3.646  1.00 97.11           H
ATOM   2712  CA  SER A 168      11.134   5.682   3.170  1.00 96.80           C
ATOM   2713  HA  SER A 168      11.190   5.124   2.342  1.00 96.80           H
ATOM   2714  C   SER A 168      11.917   4.966   4.271  1.00 96.60           C
ATOM   2715  O   SER A 168      12.712   4.067   3.982  1.00 94.80           O
ATOM   2716  CB  SER A 168      11.700   7.090   2.940  1.00 95.98           C
ATOM   2717 1HB  SER A 168      11.168   7.580   2.249  1.00 95.98           H
ATOM   2718 2HB  SER A 168      11.706   7.616   3.791  1.00 95.98           H
ATOM   2719  OG  SER A 168      13.032   7.017   2.477  1.00 81.07           O
ATOM   2720  HG  SER A 168      13.630   7.000   3.225  1.00 81.07           H
ATOM   2721  N   VAL A 169      11.672   5.311   5.530  1.00 96.95           N
ATOM   2722  H   VAL A 169      10.983   6.015   5.701  1.00 96.95           H
ATOM   2723  CA  VAL A 169      12.358   4.714   6.686  1.00 96.68           C
ATOM   2724  HA  VAL A 169      13.335   4.792   6.489  1.00 96.68           H
ATOM   2725  C   VAL A 169      12.029   3.230   6.827  1.00 96.20           C
ATOM   2726  O   VAL A 169      12.929   2.415   7.001  1.00 95.15           O
ATOM   2727  CB  VAL A 169      12.022   5.493   7.973  1.00 96.51           C
ATOM   2728  HB  VAL A 169      11.024   5.540   8.012  1.00 96.51           H
ATOM   2729  CG1 VAL A 169      12.547   4.802   9.239  1.00 92.65           C
ATOM   2730 1HG1 VAL A 169      12.315   5.328  10.057  1.00 92.65           H
ATOM   2731 2HG1 VAL A 169      13.542   4.705   9.208  1.00 92.65           H
ATOM   2732 3HG1 VAL A 169      12.152   3.889   9.339  1.00 92.65           H
ATOM   2733  CG2 VAL A 169      12.652   6.893   7.936  1.00 92.04           C
ATOM   2734 1HG2 VAL A 169      12.438   7.404   8.768  1.00 92.04           H
ATOM   2735 2HG2 VAL A 169      12.312   7.419   7.156  1.00 92.04           H
ATOM   2736 3HG2 VAL A 169      13.647   6.836   7.858  1.00 92.04           H
ATOM   2737  N   PHE A 170      10.761   2.848   6.689  1.00 95.73           N
ATOM   2738  H   PHE A 170      10.072   3.540   6.474  1.00 95.73           H
ATOM   2739  CA  PHE A 170      10.335   1.455   6.840  1.00 95.16           C
ATOM   2740  HA  PHE A 170      10.821   1.127   7.650  1.00 95.16           H
ATOM   2741  C   PHE A 170      10.759   0.570   5.667  1.00 94.77           C
ATOM   2742  O   PHE A 170      10.940  -0.635   5.843  1.00 92.61           O
ATOM   2743  CB  PHE A 170       8.814   1.400   7.045  1.00 94.43           C
ATOM   2744 1HB  PHE A 170       8.391   1.979   6.348  1.00 94.43           H
ATOM   2745 2HB  PHE A 170       8.523   0.452   6.914  1.00 94.43           H
ATOM   2746  CG  PHE A 170       8.284   1.857   8.400  1.00 94.92           C
ATOM   2747  CD1 PHE A 170       9.120   2.381   9.410  1.00 89.02           C
ATOM   2748  HD1 PHE A 170      10.098   2.492   9.235  1.00 89.02           H
ATOM   2749  CD2 PHE A 170       6.910   1.724   8.665  1.00 88.79           C
ATOM   2750  HD2 PHE A 170       6.302   1.361   7.959  1.00 88.79           H
ATOM   2751  CE1 PHE A 170       8.593   2.747  10.654  1.00 87.24           C
ATOM   2752  HE1 PHE A 170       9.197   3.110  11.364  1.00 87.24           H
ATOM   2753  CE2 PHE A 170       6.383   2.096   9.914  1.00 88.79           C
ATOM   2754  HE2 PHE A 170       5.404   1.995  10.092  1.00 88.79           H
ATOM   2755  CZ  PHE A 170       7.222   2.607  10.908  1.00 90.52           C
ATOM   2756  HZ  PHE A 170       6.846   2.871  11.796  1.00 90.52           H
ATOM   2757  N   ALA A 171      10.983   1.146   4.485  1.00 94.30           N
ATOM   2758  H   ALA A 171      10.732   2.106   4.363  1.00 94.30           H
ATOM   2759  CA  ALA A 171      11.580   0.430   3.364  1.00 93.76           C
ATOM   2760  HA  ALA A 171      11.194  -0.492   3.394  1.00 93.76           H
ATOM   2761  C   ALA A 171      13.110   0.281   3.493  1.00 93.60           C
ATOM   2762  O   ALA A 171      13.683  -0.631   2.900  1.00 92.24           O
ATOM   2763  CB  ALA A 171      11.183   1.145   2.072  1.00 93.65           C
ATOM   2764 1HB  ALA A 171      10.189   1.234   2.002  1.00 93.65           H
ATOM   2765 2HB  ALA A 171      11.503   0.640   1.270  1.00 93.65           H
ATOM   2766 3HB  ALA A 171      11.577   2.063   2.035  1.00 93.65           H
ATOM   2767  N   GLY A 172      13.781   1.121   4.295  1.00 94.85           N
ATOM   2768  H   GLY A 172      13.244   1.783   4.817  1.00 94.85           H
ATOM   2769  CA  GLY A 172      15.236   1.149   4.470  1.00 94.17           C
ATOM   2770 1HA  GLY A 172      15.618   1.549   3.637  1.00 94.17           H
ATOM   2771 2HA  GLY A 172      15.420   1.753   5.245  1.00 94.17           H
ATOM   2772  C   GLY A 172      15.910  -0.210   4.725  1.00 94.04           C
ATOM   2773  O   GLY A 172      16.915  -0.486   4.066  1.00 92.16           O
ATOM   2774  N   PRO A 173      15.378  -1.078   5.599  1.00 93.48           N
ATOM   2775  CA  PRO A 173      15.970  -2.392   5.865  1.00 92.69           C
ATOM   2776  HA  PRO A 173      16.893  -2.236   6.216  1.00 92.69           H
ATOM   2777  C   PRO A 173      16.171  -3.267   4.619  1.00 92.05           C
ATOM   2778  O   PRO A 173      17.107  -4.060   4.580  1.00 89.86           O
ATOM   2779  CB  PRO A 173      15.032  -3.056   6.871  1.00 91.63           C
ATOM   2780 1HB  PRO A 173      14.325  -3.586   6.403  1.00 91.63           H
ATOM   2781 2HB  PRO A 173      15.541  -3.653   7.492  1.00 91.63           H
ATOM   2782  CG  PRO A 173      14.418  -1.876   7.628  1.00 90.20           C
ATOM   2783 1HG  PRO A 173      13.528  -2.116   8.015  1.00 90.20           H
ATOM   2784 2HG  PRO A 173      15.023  -1.558   8.357  1.00 90.20           H
ATOM   2785  CD  PRO A 173      14.278  -0.826   6.529  1.00 92.60           C
ATOM   2786 1HD  PRO A 173      13.405  -0.919   6.050  1.00 92.60           H
ATOM   2787 2HD  PRO A 173      14.358   0.099   6.900  1.00 92.60           H
ATOM   2788  N   GLN A 174      15.368  -3.077   3.560  1.00 91.39           N
ATOM   2789  H   GLN A 174      14.650  -2.385   3.629  1.00 91.39           H
ATOM   2790  CA  GLN A 174      15.487  -3.829   2.308  1.00 89.76           C
ATOM   2791  HA  GLN A 174      15.382  -4.783   2.590  1.00 89.76           H
ATOM   2792  C   GLN A 174      16.859  -3.661   1.638  1.00 89.67           C
ATOM   2793  O   GLN A 174      17.362  -4.605   1.038  1.00 87.42           O
ATOM   2794  CB  GLN A 174      14.383  -3.396   1.326  1.00 87.65           C
ATOM   2795 1HB  GLN A 174      14.419  -2.402   1.227  1.00 87.65           H
ATOM   2796 2HB  GLN A 174      14.559  -3.826   0.441  1.00 87.65           H
ATOM   2797  CG  GLN A 174      12.969  -3.786   1.781  1.00 82.65           C
ATOM   2798 1HG  GLN A 174      12.845  -3.495   2.730  1.00 82.65           H
ATOM   2799 2HG  GLN A 174      12.303  -3.319   1.199  1.00 82.65           H
ATOM   2800  CD  GLN A 174      12.713  -5.287   1.699  1.00 81.21           C
ATOM   2801  OE1 GLN A 174      13.450  -6.039   1.097  1.00 72.85           O
ATOM   2802  NE2 GLN A 174      11.659  -5.788   2.282  1.00 68.29           N
ATOM   2803 1HE2 GLN A 174      11.476  -6.769   2.226  1.00 68.29           H
ATOM   2804 2HE2 GLN A 174      11.034  -5.191   2.785  1.00 68.29           H
ATOM   2805  N   LEU A 175      17.498  -2.498   1.778  1.00 90.77           N
ATOM   2806  H   LEU A 175      17.044  -1.769   2.290  1.00 90.77           H
ATOM   2807  CA  LEU A 175      18.830  -2.229   1.222  1.00 90.75           C
ATOM   2808  HA  LEU A 175      18.748  -2.457   0.252  1.00 90.75           H
ATOM   2809  C   LEU A 175      19.921  -3.116   1.830  1.00 90.12           C
ATOM   2810  O   LEU A 175      20.947  -3.351   1.193  1.00 88.37           O
ATOM   2811  CB  LEU A 175      19.187  -0.748   1.439  1.00 91.46           C
ATOM   2812 1HB  LEU A 175      19.115  -0.550   2.417  1.00 91.46           H
ATOM   2813 2HB  LEU A 175      20.130  -0.607   1.139  1.00 91.46           H
ATOM   2814  CG  LEU A 175      18.291   0.246   0.682  1.00 90.32           C
ATOM   2815  HG  LEU A 175      17.340   0.022   0.894  1.00 90.32           H
ATOM   2816  CD1 LEU A 175      18.634   1.673   1.117  1.00 86.02           C
ATOM   2817 1HD1 LEU A 175      18.064   2.340   0.638  1.00 86.02           H
ATOM   2818 2HD1 LEU A 175      19.590   1.888   0.919  1.00 86.02           H
ATOM   2819 3HD1 LEU A 175      18.489   1.793   2.099  1.00 86.02           H
ATOM   2820  CD2 LEU A 175      18.493   0.153  -0.831  1.00 86.82           C
ATOM   2821 1HD2 LEU A 175      17.905   0.804  -1.312  1.00 86.82           H
ATOM   2822 2HD2 LEU A 175      18.275  -0.764  -1.166  1.00 86.82           H
ATOM   2823 3HD2 LEU A 175      19.441   0.353  -1.079  1.00 86.82           H
ATOM   2824  N   TYR A 176      19.715  -3.611   3.048  1.00 91.79           N
ATOM   2825  H   TYR A 176      18.844  -3.402   3.494  1.00 91.79           H
ATOM   2826  CA  TYR A 176      20.669  -4.436   3.778  1.00 90.24           C
ATOM   2827  HA  TYR A 176      21.551  -4.295   3.329  1.00 90.24           H
ATOM   2828  C   TYR A 176      20.331  -5.927   3.682  1.00 88.99           C
ATOM   2829  O   TYR A 176      21.229  -6.758   3.569  1.00 85.69           O
ATOM   2830  CB  TYR A 176      20.720  -3.969   5.235  1.00 89.41           C
ATOM   2831 1HB  TYR A 176      19.813  -4.082   5.642  1.00 89.41           H
ATOM   2832 2HB  TYR A 176      21.381  -4.532   5.731  1.00 89.41           H
ATOM   2833  CG  TYR A 176      21.129  -2.517   5.376  1.00 83.80           C
ATOM   2834  CD1 TYR A 176      22.488  -2.158   5.342  1.00 78.07           C
ATOM   2835  HD1 TYR A 176      23.187  -2.865   5.234  1.00 78.07           H
ATOM   2836  CD2 TYR A 176      20.144  -1.517   5.526  1.00 76.50           C
ATOM   2837  HD2 TYR A 176      19.177  -1.769   5.552  1.00 76.50           H
ATOM   2838  CE1 TYR A 176      22.869  -0.810   5.459  1.00 72.51           C
ATOM   2839  HE1 TYR A 176      23.837  -0.560   5.440  1.00 72.51           H
ATOM   2840  CE2 TYR A 176      20.521  -0.168   5.639  1.00 73.35           C
ATOM   2841  HE2 TYR A 176      19.823   0.540   5.745  1.00 73.35           H
ATOM   2842  CZ  TYR A 176      21.887   0.186   5.603  1.00 72.27           C
ATOM   2843  OH  TYR A 176      22.250   1.489   5.717  1.00 72.11           O
ATOM   2844  HH  TYR A 176      23.205   1.553   5.744  1.00 72.11           H
ATOM   2845  N   ILE A 177      19.038  -6.248   3.715  1.00 89.70           N
ATOM   2846  H   ILE A 177      18.367  -5.507   3.690  1.00 89.70           H
ATOM   2847  CA  ILE A 177      18.544  -7.623   3.786  1.00 88.62           C
ATOM   2848  HA  ILE A 177      19.172  -8.119   4.385  1.00 88.62           H
ATOM   2849  C   ILE A 177      18.595  -8.310   2.416  1.00 87.27           C
ATOM   2850  O   ILE A 177      18.942  -9.480   2.331  1.00 84.26           O
ATOM   2851  CB  ILE A 177      17.129  -7.624   4.397  1.00 87.42           C
ATOM   2852  HB  ILE A 177      16.564  -7.007   3.850  1.00 87.42           H
ATOM   2853  CG1 ILE A 177      17.179  -7.142   5.868  1.00 80.82           C
ATOM   2854 1HG1 ILE A 177      17.592  -7.861   6.428  1.00 80.82           H
ATOM   2855 2HG1 ILE A 177      17.742  -6.317   5.917  1.00 80.82           H
ATOM   2856  CG2 ILE A 177      16.496  -9.015   4.342  1.00 79.41           C
ATOM   2857 1HG2 ILE A 177      15.579  -9.007   4.740  1.00 79.41           H
ATOM   2858 2HG2 ILE A 177      17.045  -9.679   4.849  1.00 79.41           H
ATOM   2859 3HG2 ILE A 177      16.419  -9.337   3.398  1.00 79.41           H
ATOM   2860  CD1 ILE A 177      15.793  -6.817   6.443  1.00 74.86           C
ATOM   2861 1HD1 ILE A 177      15.862  -6.510   7.392  1.00 74.86           H
ATOM   2862 2HD1 ILE A 177      15.199  -7.621   6.423  1.00 74.86           H
ATOM   2863 3HD1 ILE A 177      15.348  -6.093   5.917  1.00 74.86           H
ATOM   2864  N   PHE A 178      18.253  -7.608   1.323  1.00 86.94           N
ATOM   2865  H   PHE A 178      17.979  -6.652   1.428  1.00 86.94           H
ATOM   2866  CA  PHE A 178      18.269  -8.194  -0.007  1.00 86.62           C
ATOM   2867  HA  PHE A 178      17.959  -9.133   0.138  1.00 86.62           H
ATOM   2868  C   PHE A 178      19.680  -8.230  -0.590  1.00 86.90           C
ATOM   2869  O   PHE A 178      20.419  -7.250  -0.543  1.00 84.72           O
ATOM   2870  CB  PHE A 178      17.289  -7.488  -0.948  1.00 85.63           C
ATOM   2871 1HB  PHE A 178      17.281  -6.511  -0.737  1.00 85.63           H
ATOM   2872 2HB  PHE A 178      17.589  -7.623  -1.892  1.00 85.63           H
ATOM   2873  CG  PHE A 178      15.879  -8.020  -0.811  1.00 84.43           C
ATOM   2874  CD1 PHE A 178      15.370  -8.928  -1.763  1.00 80.75           C
ATOM   2875  HD1 PHE A 178      15.938  -9.207  -2.537  1.00 80.75           H
ATOM   2876  CD2 PHE A 178      15.082  -7.646   0.280  1.00 80.96           C
ATOM   2877  HD2 PHE A 178      15.439  -7.007   0.962  1.00 80.96           H
ATOM   2878  CE1 PHE A 178      14.075  -9.441  -1.630  1.00 78.81           C
ATOM   2879  HE1 PHE A 178      13.717 -10.078  -2.313  1.00 78.81           H
ATOM   2880  CE2 PHE A 178      13.783  -8.165   0.420  1.00 79.41           C
ATOM   2881  HE2 PHE A 178      13.218  -7.897   1.200  1.00 79.41           H
ATOM   2882  CZ  PHE A 178      13.279  -9.061  -0.538  1.00 79.67           C
ATOM   2883  HZ  PHE A 178      12.354  -9.428  -0.442  1.00 79.67           H
ATOM   2884  N   ARG A 179      20.042  -9.372  -1.173  1.00 83.74           N
ATOM   2885  H   ARG A 179      19.402 -10.139  -1.116  1.00 83.74           H
ATOM   2886  CA  ARG A 179      21.295  -9.597  -1.888  1.00 82.11           C
ATOM   2887  HA  ARG A 179      21.547  -8.712  -2.280  1.00 82.11           H
ATOM   2888  C   ARG A 179      21.101 -10.575  -3.032  1.00 81.43           C
ATOM   2889  O   ARG A 179      20.166 -11.375  -3.033  1.00 77.78           O
ATOM   2890  CB  ARG A 179      22.398 -10.050  -0.925  1.00 79.64           C
ATOM   2891 1HB  ARG A 179      23.210 -10.274  -1.464  1.00 79.64           H
ATOM   2892 2HB  ARG A 179      22.606  -9.290  -0.310  1.00 79.64           H
ATOM   2893  CG  ARG A 179      22.040 -11.272  -0.071  1.00 71.33           C
ATOM   2894 1HG  ARG A 179      21.275 -11.050   0.533  1.00 71.33           H
ATOM   2895 2HG  ARG A 179      21.786 -12.036  -0.664  1.00 71.33           H
ATOM   2896  CD  ARG A 179      23.266 -11.652   0.765  1.00 69.31           C
ATOM   2897 1HD  ARG A 179      23.882 -12.218   0.217  1.00 69.31           H
ATOM   2898 2HD  ARG A 179      23.744 -10.823   1.054  1.00 69.31           H
ATOM   2899  NE  ARG A 179      22.928 -12.408   1.970  1.00 61.78           N
ATOM   2900  HE  ARG A 179      22.004 -12.786   2.027  1.00 61.78           H
ATOM   2901  CZ  ARG A 179      23.728 -12.632   2.978  1.00 54.29           C
ATOM   2902  NH1 ARG A 179      24.987 -12.328   2.955  1.00 52.26           N
ATOM   2903 1HH1 ARG A 179      25.384 -11.903   2.141  1.00 52.26           H
ATOM   2904 2HH1 ARG A 179      25.562 -12.518   3.751  1.00 52.26           H
ATOM   2905  NH2 ARG A 179      23.289 -13.176   4.081  1.00 47.99           N
ATOM   2906 1HH2 ARG A 179      22.325 -13.429   4.165  1.00 47.99           H
ATOM   2907 2HH2 ARG A 179      23.917 -13.340   4.842  1.00 47.99           H
ATOM   2908  N   MET A 180      22.012 -10.505  -3.995  1.00 80.06           N
ATOM   2909  H   MET A 180      22.686  -9.767  -3.964  1.00 80.06           H
ATOM   2910  CA  MET A 180      22.071 -11.456  -5.093  1.00 79.17           C
ATOM   2911  HA  MET A 180      21.137 -11.705  -5.348  1.00 79.17           H
ATOM   2912  C   MET A 180      22.796 -12.720  -4.634  1.00 78.00           C
ATOM   2913  O   MET A 180      23.897 -12.648  -4.080  1.00 75.60           O
ATOM   2914  CB  MET A 180      22.760 -10.782  -6.280  1.00 77.22           C
ATOM   2915 1HB  MET A 180      22.338  -9.888  -6.429  1.00 77.22           H
ATOM   2916 2HB  MET A 180      23.729 -10.662  -6.062  1.00 77.22           H
ATOM   2917  CG  MET A 180      22.647 -11.595  -7.567  1.00 69.01           C
ATOM   2918 1HG  MET A 180      23.140 -12.447  -7.390  1.00 69.01           H
ATOM   2919 2HG  MET A 180      21.672 -11.790  -7.675  1.00 69.01           H
ATOM   2920  SD  MET A 180      23.331 -10.675  -8.968  1.00 66.99           S
ATOM   2921  CE  MET A 180      23.063 -11.872 -10.292  1.00 58.20           C
ATOM   2922 1HE  MET A 180      23.393 -11.518 -11.167  1.00 58.20           H
ATOM   2923 2HE  MET A 180      22.091 -12.084 -10.392  1.00 58.20           H
ATOM   2924 3HE  MET A 180      23.546 -12.727 -10.105  1.00 58.20           H
ATOM   2925  N   ILE A 181      22.185 -13.878  -4.850  1.00 80.22           N
ATOM   2926  H   ILE A 181      21.253 -13.861  -5.213  1.00 80.22           H
ATOM   2927  CA  ILE A 181      22.801 -15.176  -4.586  1.00 78.88           C
ATOM   2928  HA  ILE A 181      23.712 -14.995  -4.214  1.00 78.88           H
ATOM   2929  C   ILE A 181      22.929 -15.924  -5.907  1.00 77.96           C
ATOM   2930  O   ILE A 181      22.000 -15.952  -6.708  1.00 75.36           O
ATOM   2931  CB  ILE A 181      22.030 -15.976  -3.515  1.00 76.57           C
ATOM   2932  HB  ILE A 181      21.090 -16.128  -3.822  1.00 76.57           H
ATOM   2933  CG1 ILE A 181      22.026 -15.167  -2.196  1.00 66.80           C
ATOM   2934 1HG1 ILE A 181      22.971 -14.940  -1.960  1.00 66.80           H
ATOM   2935 2HG1 ILE A 181      21.507 -14.325  -2.341  1.00 66.80           H
ATOM   2936  CG2 ILE A 181      22.667 -17.358  -3.305  1.00 65.71           C
ATOM   2937 1HG2 ILE A 181      22.170 -17.880  -2.612  1.00 65.71           H
ATOM   2938 2HG2 ILE A 181      23.617 -17.273  -3.004  1.00 65.71           H
ATOM   2939 3HG2 ILE A 181      22.660 -17.888  -4.153  1.00 65.71           H
ATOM   2940  CD1 ILE A 181      21.406 -15.906  -1.009  1.00 61.82           C
ATOM   2941 1HD1 ILE A 181      21.428 -15.341  -0.184  1.00 61.82           H
ATOM   2942 2HD1 ILE A 181      21.902 -16.753  -0.815  1.00 61.82           H
ATOM   2943 3HD1 ILE A 181      20.452 -16.144  -1.193  1.00 61.82           H
ATOM   2944  N   HIS A 182      24.084 -16.524  -6.100  1.00 77.42           N
ATOM   2945  H   HIS A 182      24.814 -16.348  -5.440  1.00 77.42           H
ATOM   2946  CA  HIS A 182      24.377 -17.428  -7.207  1.00 75.02           C
ATOM   2947  HA  HIS A 182      23.717 -17.265  -7.941  1.00 75.02           H
ATOM   2948  C   HIS A 182      24.233 -18.870  -6.716  1.00 73.20           C
ATOM   2949  O   HIS A 182      24.980 -19.298  -5.847  1.00 70.78           O
ATOM   2950  CB  HIS A 182      25.778 -17.128  -7.733  1.00 74.15           C
ATOM   2951 1HB  HIS A 182      26.429 -17.201  -6.978  1.00 74.15           H
ATOM   2952 2HB  HIS A 182      26.009 -17.798  -8.438  1.00 74.15           H
ATOM   2953  CG  HIS A 182      25.889 -15.741  -8.332  1.00 69.95           C
ATOM   2954  ND1 HIS A 182      25.473 -15.372  -9.583  1.00 62.09           N
ATOM   2955  HD1 HIS A 182      25.039 -15.970 -10.257  1.00 62.09           H
ATOM   2956  CD2 HIS A 182      26.406 -14.627  -7.733  1.00 64.23           C
ATOM   2957  HD2 HIS A 182      26.790 -14.580  -6.811  1.00 64.23           H
ATOM   2958  CE1 HIS A 182      25.748 -14.070  -9.748  1.00 60.41           C
ATOM   2959  HE1 HIS A 182      25.565 -13.549 -10.581  1.00 60.41           H
ATOM   2960  NE2 HIS A 182      26.304 -13.566  -8.636  1.00 62.77           N
ATOM   2961  N   LEU A 183      23.285 -19.596  -7.269  1.00 69.76           N
ATOM   2962  H   LEU A 183      22.657 -19.143  -7.902  1.00 69.76           H
ATOM   2963  CA  LEU A 183      23.091 -21.023  -7.017  1.00 68.43           C
ATOM   2964  HA  LEU A 183      23.480 -21.259  -6.127  1.00 68.43           H
ATOM   2965  C   LEU A 183      23.833 -21.806  -8.099  1.00 68.81           C
ATOM   2966  O   LEU A 183      23.573 -21.628  -9.292  1.00 66.32           O
ATOM   2967  CB  LEU A 183      21.585 -21.322  -6.986  1.00 65.44           C
ATOM   2968 1HB  LEU A 183      21.168 -20.930  -7.806  1.00 65.44           H
ATOM   2969 2HB  LEU A 183      21.459 -22.314  -6.989  1.00 65.44           H
ATOM   2970  CG  LEU A 183      20.880 -20.736  -5.742  1.00 58.04           C
ATOM   2971  HG  LEU A 183      21.414 -19.940  -5.458  1.00 58.04           H
ATOM   2972  CD1 LEU A 183      19.438 -20.325  -6.067  1.00 54.62           C
ATOM   2973 1HD1 LEU A 183      18.983 -19.946  -5.261  1.00 54.62           H
ATOM   2974 2HD1 LEU A 183      18.904 -21.110  -6.381  1.00 54.62           H
ATOM   2975 3HD1 LEU A 183      19.417 -19.631  -6.787  1.00 54.62           H
ATOM   2976  CD2 LEU A 183      20.822 -21.745  -4.596  1.00 53.13           C
ATOM   2977 1HD2 LEU A 183      20.364 -21.354  -3.797  1.00 53.13           H
ATOM   2978 2HD2 LEU A 183      21.741 -22.024  -4.317  1.00 53.13           H
ATOM   2979 3HD2 LEU A 183      20.320 -22.567  -4.867  1.00 53.13           H
ATOM   2980  N   ALA A 184      24.784 -22.634  -7.684  1.00 64.48           N
ATOM   2981  H   ALA A 184      25.029 -22.631  -6.714  1.00 64.48           H
ATOM   2982  CA  ALA A 184      25.486 -23.545  -8.573  1.00 63.57           C
ATOM   2983  HA  ALA A 184      25.544 -23.111  -9.472  1.00 63.57           H
ATOM   2984  C   ALA A 184      24.684 -24.849  -8.714  1.00 63.46           C
ATOM   2985  O   ALA A 184      24.211 -25.392  -7.720  1.00 59.48           O
ATOM   2986  CB  ALA A 184      26.907 -23.772  -8.038  1.00 59.51           C
ATOM   2987 1HB  ALA A 184      27.402 -22.907  -7.958  1.00 59.51           H
ATOM   2988 2HB  ALA A 184      27.428 -24.369  -8.648  1.00 59.51           H
ATOM   2989 3HB  ALA A 184      26.886 -24.199  -7.134  1.00 59.51           H
ATOM   2990  N   ASP A 185      24.547 -25.343  -9.944  1.00 60.57           N
ATOM   2991  H   ASP A 185      24.859 -24.800 -10.724  1.00 60.57           H
ATOM   2992  CA  ASP A 185      23.953 -26.658 -10.185  1.00 60.60           C
ATOM   2993  HA  ASP A 185      23.153 -26.744  -9.591  1.00 60.60           H
ATOM   2994  C   ASP A 185      24.949 -27.765  -9.797  1.00 61.09           C
ATOM   2995  O   ASP A 185      26.146 -27.671 -10.076  1.00 57.54           O
ATOM   2996  CB  ASP A 185      23.491 -26.745 -11.651  1.00 57.15           C
ATOM   2997 1HB  ASP A 185      22.974 -25.917 -11.869  1.00 57.15           H
ATOM   2998 2HB  ASP A 185      24.301 -26.796 -12.235  1.00 57.15           H
ATOM   2999  CG  ASP A 185      22.603 -27.959 -11.954  1.00 53.19           C
ATOM   3000  OD1 ASP A 185      22.225 -28.673 -10.996  1.00 49.38           O
ATOM   3001  OD2 ASP A 185      22.343 -28.196 -13.149  1.00 48.95           O
ATOM   3002  N   SER A 186      24.468 -28.817  -9.161  1.00 57.43           N
ATOM   3003  H   SER A 186      23.478 -28.851  -9.028  1.00 57.43           H
ATOM   3004  CA  SER A 186      25.248 -29.941  -8.631  1.00 57.50           C
ATOM   3005  HA  SER A 186      25.982 -29.498  -8.116  1.00 57.50           H
ATOM   3006  C   SER A 186      25.922 -30.813  -9.707  1.00 58.09           C
ATOM   3007  O   SER A 186      26.691 -31.713  -9.385  1.00 54.59           O
ATOM   3008  CB  SER A 186      24.359 -30.794  -7.724  1.00 54.42           C
ATOM   3009 1HB  SER A 186      24.753 -31.705  -7.604  1.00 54.42           H
ATOM   3010 2HB  SER A 186      24.249 -30.358  -6.831  1.00 54.42           H
ATOM   3011  OG  SER A 186      23.065 -30.968  -8.265  1.00 50.52           O
ATOM   3012  HG  SER A 186      23.121 -31.007  -9.220  1.00 50.52           H
ATOM   3013  N   SER A 187      25.685 -30.553 -10.992  1.00 61.65           N
ATOM   3014  H   SER A 187      25.100 -29.767 -11.191  1.00 61.65           H
ATOM   3015  CA  SER A 187      26.196 -31.305 -12.147  1.00 62.30           C
ATOM   3016  HA  SER A 187      26.418 -32.203 -11.766  1.00 62.30           H
ATOM   3017  C   SER A 187      27.510 -30.775 -12.744  1.00 62.67           C
ATOM   3018  O   SER A 187      27.965 -31.284 -13.761  1.00 58.68           O
ATOM   3019  CB  SER A 187      25.100 -31.400 -13.209  1.00 60.04           C
ATOM   3020 1HB  SER A 187      25.423 -31.910 -14.006  1.00 60.04           H
ATOM   3021 2HB  SER A 187      24.285 -31.844 -12.837  1.00 60.04           H
ATOM   3022  OG  SER A 187      24.714 -30.120 -13.657  1.00 54.66           O
ATOM   3023  HG  SER A 187      24.627 -30.128 -14.610  1.00 54.66           H
ATOM   3024  N   GLY A 188      28.134 -29.746 -12.146  1.00 57.86           N
ATOM   3025  H   GLY A 188      27.698 -29.325 -11.350  1.00 57.86           H
ATOM   3026  CA  GLY A 188      29.430 -29.205 -12.603  1.00 57.41           C
ATOM   3027 1HA  GLY A 188      29.767 -28.601 -11.880  1.00 57.41           H
ATOM   3028 2HA  GLY A 188      30.052 -29.981 -12.705  1.00 57.41           H
ATOM   3029  C   GLY A 188      29.394 -28.424 -13.922  1.00 57.49           C
ATOM   3030  O   GLY A 188      30.407 -27.848 -14.315  1.00 54.16           O
ATOM   3031  N   GLN A 189      28.252 -28.337 -14.597  1.00 53.70           N
ATOM   3032  H   GLN A 189      27.500 -28.944 -14.341  1.00 53.70           H
ATOM   3033  CA  GLN A 189      28.044 -27.393 -15.700  1.00 54.08           C
ATOM   3034  HA  GLN A 189      28.946 -27.240 -16.104  1.00 54.08           H
ATOM   3035  C   GLN A 189      27.494 -26.074 -15.149  1.00 55.15           C
ATOM   3036  O   GLN A 189      26.465 -26.024 -14.487  1.00 52.19           O
ATOM   3037  CB  GLN A 189      27.152 -27.978 -16.801  1.00 51.10           C
ATOM   3038 1HB  GLN A 189      26.356 -28.411 -16.378  1.00 51.10           H
ATOM   3039 2HB  GLN A 189      26.849 -27.238 -17.402  1.00 51.10           H
ATOM   3040  CG  GLN A 189      27.908 -29.023 -17.635  1.00 46.45           C
ATOM   3041 1HG  GLN A 189      28.828 -28.677 -17.821  1.00 46.45           H
ATOM   3042 2HG  GLN A 189      27.971 -29.869 -17.105  1.00 46.45           H
ATOM   3043  CD  GLN A 189      27.236 -29.342 -18.969  1.00 43.35           C
ATOM   3044  OE1 GLN A 189      26.140 -28.906 -19.294  1.00 41.37           O
ATOM   3045  NE2 GLN A 189      27.879 -30.104 -19.817  1.00 39.10           N
ATOM   3046 1HE2 GLN A 189      27.473 -30.317 -20.706  1.00 39.10           H
ATOM   3047 2HE2 GLN A 189      28.777 -30.473 -19.576  1.00 39.10           H
ATOM   3048  N   THR A 190      28.219 -25.000 -15.438  1.00 51.82           N
ATOM   3049  H   THR A 190      28.989 -25.143 -16.060  1.00 51.82           H
ATOM   3050  CA  THR A 190      28.026 -23.631 -14.955  1.00 51.50           C
ATOM   3051  HA  THR A 190      27.899 -23.740 -13.969  1.00 51.50           H
ATOM   3052  C   THR A 190      26.760 -22.956 -15.500  1.00 53.94           C
ATOM   3053  O   THR A 190      26.829 -21.916 -16.149  1.00 50.12           O
ATOM   3054  CB  THR A 190      29.276 -22.786 -15.299  1.00 45.67           C
ATOM   3055  HB  THR A 190      29.049 -21.814 -15.232  1.00 45.67           H
ATOM   3056  OG1 THR A 190      29.665 -23.025 -16.633  1.00 40.96           O
ATOM   3057  HG1 THR A 190      30.619 -23.079 -16.683  1.00 40.96           H
ATOM   3058  CG2 THR A 190      30.468 -23.118 -14.407  1.00 38.66           C
ATOM   3059 1HG2 THR A 190      31.262 -22.560 -14.648  1.00 38.66           H
ATOM   3060 2HG2 THR A 190      30.728 -24.079 -14.499  1.00 38.66           H
ATOM   3061 3HG2 THR A 190      30.254 -22.949 -13.445  1.00 38.66           H
ATOM   3062  N   LYS A 191      25.591 -23.500 -15.211  1.00 51.58           N
ATOM   3063  H   LYS A 191      25.554 -24.465 -14.950  1.00 51.58           H
ATOM   3064  CA  LYS A 191      24.347 -22.726 -15.263  1.00 51.68           C
ATOM   3065  HA  LYS A 191      24.460 -22.010 -15.952  1.00 51.68           H
ATOM   3066  C   LYS A 191      24.143 -22.085 -13.896  1.00 54.35           C
ATOM   3067  O   LYS A 191      23.371 -22.568 -13.074  1.00 50.72           O
ATOM   3068  CB  LYS A 191      23.155 -23.554 -15.758  1.00 45.40           C
ATOM   3069 1HB  LYS A 191      23.164 -24.448 -15.310  1.00 45.40           H
ATOM   3070 2HB  LYS A 191      22.305 -23.077 -15.535  1.00 45.40           H
ATOM   3071  CG  LYS A 191      23.235 -23.751 -17.268  1.00 40.88           C
ATOM   3072 1HG  LYS A 191      23.333 -22.859 -17.709  1.00 40.88           H
ATOM   3073 2HG  LYS A 191      24.030 -24.319 -17.482  1.00 40.88           H
ATOM   3074  CD  LYS A 191      21.973 -24.435 -17.793  1.00 37.46           C
ATOM   3075 1HD  LYS A 191      21.861 -25.318 -17.336  1.00 37.46           H
ATOM   3076 2HD  LYS A 191      21.180 -23.857 -17.602  1.00 37.46           H
ATOM   3077  CE  LYS A 191      22.093 -24.654 -19.307  1.00 33.68           C
ATOM   3078 1HE  LYS A 191      22.156 -23.771 -19.772  1.00 33.68           H
ATOM   3079 2HE  LYS A 191      22.910 -25.195 -19.506  1.00 33.68           H
ATOM   3080  NZ  LYS A 191      20.915 -25.378 -19.843  1.00 29.96           N
ATOM   3081 1HZ  LYS A 191      20.999 -25.518 -20.830  1.00 29.96           H
ATOM   3082 2HZ  LYS A 191      20.073 -24.866 -19.676  1.00 29.96           H
ATOM   3083 3HZ  LYS A 191      20.820 -26.275 -19.412  1.00 29.96           H
ATOM   3084  N   VAL A 192      24.883 -21.008 -13.664  1.00 60.86           N
ATOM   3085  H   VAL A 192      25.574 -20.749 -14.339  1.00 60.86           H
ATOM   3086  CA  VAL A 192      24.734 -20.186 -12.469  1.00 61.22           C
ATOM   3087  HA  VAL A 192      24.822 -20.788 -11.675  1.00 61.22           H
ATOM   3088  C   VAL A 192      23.345 -19.544 -12.511  1.00 65.37           C
ATOM   3089  O   VAL A 192      23.104 -18.635 -13.303  1.00 61.69           O
ATOM   3090  CB  VAL A 192      25.846 -19.126 -12.393  1.00 54.94           C
ATOM   3091  HB  VAL A 192      25.740 -18.543 -13.199  1.00 54.94           H
ATOM   3092  CG1 VAL A 192      25.721 -18.296 -11.119  1.00 47.96           C
ATOM   3093 1HG1 VAL A 192      26.443 -17.606 -11.068  1.00 47.96           H
ATOM   3094 2HG1 VAL A 192      25.791 -18.874 -10.306  1.00 47.96           H
ATOM   3095 3HG1 VAL A 192      24.841 -17.822 -11.085  1.00 47.96           H
ATOM   3096  CG2 VAL A 192      27.241 -19.765 -12.390  1.00 45.67           C
ATOM   3097 1HG2 VAL A 192      27.955 -19.067 -12.340  1.00 45.67           H
ATOM   3098 2HG2 VAL A 192      27.392 -20.300 -13.221  1.00 45.67           H
ATOM   3099 3HG2 VAL A 192      27.354 -20.376 -11.606  1.00 45.67           H
ATOM   3100  N   PHE A 193      22.436 -20.040 -11.680  1.00 70.31           N
ATOM   3101  H   PHE A 193      22.651 -20.869 -11.163  1.00 70.31           H
ATOM   3102  CA  PHE A 193      21.137 -19.413 -11.500  1.00 72.17           C
ATOM   3103  HA  PHE A 193      20.853 -19.001 -12.366  1.00 72.17           H
ATOM   3104  C   PHE A 193      21.283 -18.318 -10.451  1.00 74.53           C
ATOM   3105  O   PHE A 193      21.704 -18.578  -9.322  1.00 73.27           O
ATOM   3106  CB  PHE A 193      20.106 -20.481 -11.108  1.00 69.53           C
ATOM   3107 1HB  PHE A 193      20.086 -21.185 -11.817  1.00 69.53           H
ATOM   3108 2HB  PHE A 193      20.381 -20.891 -10.238  1.00 69.53           H
ATOM   3109  CG  PHE A 193      18.706 -19.934 -10.948  1.00 67.45           C
ATOM   3110  CD1 PHE A 193      18.214 -19.584  -9.673  1.00 65.28           C
ATOM   3111  HD1 PHE A 193      18.802 -19.675  -8.870  1.00 65.28           H
ATOM   3112  CD2 PHE A 193      17.871 -19.794 -12.073  1.00 63.88           C
ATOM   3113  HD2 PHE A 193      18.216 -20.034 -12.981  1.00 63.88           H
ATOM   3114  CE1 PHE A 193      16.908 -19.111  -9.529  1.00 60.59           C
ATOM   3115  HE1 PHE A 193      16.568 -18.862  -8.622  1.00 60.59           H
ATOM   3116  CE2 PHE A 193      16.565 -19.323 -11.930  1.00 61.85           C
ATOM   3117  HE2 PHE A 193      15.980 -19.226 -12.735  1.00 61.85           H
ATOM   3118  CZ  PHE A 193      16.065 -18.982 -10.653  1.00 60.76           C
ATOM   3119  HZ  PHE A 193      15.126 -18.654 -10.547  1.00 60.76           H
ATOM   3120  N   SER A 194      20.976 -17.074 -10.797  1.00 73.10           N
ATOM   3121  H   SER A 194      20.658 -16.909 -11.731  1.00 73.10           H
ATOM   3122  CA  SER A 194      21.076 -15.936  -9.896  1.00 74.53           C
ATOM   3123  HA  SER A 194      21.555 -16.285  -9.090  1.00 74.53           H
ATOM   3124  C   SER A 194      19.705 -15.459  -9.452  1.00 75.98           C
ATOM   3125  O   SER A 194      18.776 -15.376 -10.253  1.00 73.27           O
ATOM   3126  CB  SER A 194      21.917 -14.816 -10.499  1.00 72.25           C
ATOM   3127 1HB  SER A 194      21.964 -14.035  -9.876  1.00 72.25           H
ATOM   3128 2HB  SER A 194      22.842 -15.138 -10.700  1.00 72.25           H
ATOM   3129  OG  SER A 194      21.361 -14.355 -11.709  1.00 62.96           O
ATOM   3130  HG  SER A 194      22.055 -14.251 -12.360  1.00 62.96           H
ATOM   3131  N   GLN A 195      19.588 -15.154  -8.165  1.00 77.89           N
ATOM   3132  H   GLN A 195      20.384 -15.238  -7.566  1.00 77.89           H
ATOM   3133  CA  GLN A 195      18.321 -14.699  -7.611  1.00 79.23           C
ATOM   3134  HA  GLN A 195      17.812 -14.283  -8.364  1.00 79.23           H
ATOM   3135  C   GLN A 195      18.527 -13.602  -6.564  1.00 81.49           C
ATOM   3136  O   GLN A 195      19.483 -13.612  -5.801  1.00 79.39           O
ATOM   3137  CB  GLN A 195      17.552 -15.917  -7.062  1.00 75.95           C
ATOM   3138 1HB  GLN A 195      17.612 -16.655  -7.734  1.00 75.95           H
ATOM   3139 2HB  GLN A 195      17.988 -16.206  -6.210  1.00 75.95           H
ATOM   3140  CG  GLN A 195      16.073 -15.666  -6.771  1.00 68.79           C
ATOM   3141 1HG  GLN A 195      15.694 -16.487  -6.343  1.00 68.79           H
ATOM   3142 2HG  GLN A 195      16.005 -14.897  -6.135  1.00 68.79           H
ATOM   3143  CD  GLN A 195      15.232 -15.341  -7.999  1.00 66.50           C
ATOM   3144  OE1 GLN A 195      15.586 -14.530  -8.833  1.00 61.58           O
ATOM   3145  NE2 GLN A 195      14.059 -15.911  -8.156  1.00 57.12           N
ATOM   3146 1HE2 GLN A 195      13.489 -15.673  -8.942  1.00 57.12           H
ATOM   3147 2HE2 GLN A 195      13.736 -16.583  -7.489  1.00 57.12           H
ATOM   3148  N   CYS A 196      17.608 -12.643  -6.549  1.00 79.25           N
ATOM   3149  H   CYS A 196      16.905 -12.654  -7.260  1.00 79.25           H
ATOM   3150  CA  CYS A 196      17.565 -11.577  -5.558  1.00 79.57           C
ATOM   3151  HA  CYS A 196      18.492 -11.400  -5.228  1.00 79.57           H
ATOM   3152  C   CYS A 196      16.693 -12.036  -4.377  1.00 79.54           C
ATOM   3153  O   CYS A 196      15.470 -12.084  -4.484  1.00 76.64           O
ATOM   3154  CB  CYS A 196      17.015 -10.315  -6.239  1.00 79.03           C
ATOM   3155 1HB  CYS A 196      17.649 -10.145  -6.994  1.00 79.03           H
ATOM   3156 2HB  CYS A 196      16.128 -10.598  -6.605  1.00 79.03           H
ATOM   3157  SG  CYS A 196      16.861  -8.876  -5.166  1.00 76.03           S
ATOM   3158  N   VAL A 197      17.324 -12.406  -3.263  1.00 81.34           N
ATOM   3159  H   VAL A 197      18.312 -12.264  -3.205  1.00 81.34           H
ATOM   3160  CA  VAL A 197      16.638 -13.011  -2.119  1.00 81.45           C
ATOM   3161  HA  VAL A 197      15.695 -12.697  -2.225  1.00 81.45           H
ATOM   3162  C   VAL A 197      17.185 -12.503  -0.786  1.00 83.06           C
ATOM   3163  O   VAL A 197      18.258 -11.905  -0.709  1.00 80.19           O
ATOM   3164  CB  VAL A 197      16.701 -14.556  -2.163  1.00 76.79           C
ATOM   3165  HB  VAL A 197      16.288 -14.869  -1.308  1.00 76.79           H
ATOM   3166  CG1 VAL A 197      15.916 -15.129  -3.347  1.00 69.14           C
ATOM   3167 1HG1 VAL A 197      15.967 -16.128  -3.361  1.00 69.14           H
ATOM   3168 2HG1 VAL A 197      16.279 -14.791  -4.215  1.00 69.14           H
ATOM   3169 3HG1 VAL A 197      14.951 -14.871  -3.296  1.00 69.14           H
ATOM   3170  CG2 VAL A 197      18.132 -15.087  -2.229  1.00 70.20           C
ATOM   3171 1HG2 VAL A 197      18.142 -16.087  -2.256  1.00 70.20           H
ATOM   3172 2HG2 VAL A 197      18.659 -14.796  -1.431  1.00 70.20           H
ATOM   3173 3HG2 VAL A 197      18.601 -14.752  -3.046  1.00 70.20           H
ATOM   3174  N   THR A 198      16.448 -12.773   0.283  1.00 79.85           N
ATOM   3175  H   THR A 198      15.549 -13.186   0.134  1.00 79.85           H
ATOM   3176  CA  THR A 198      16.856 -12.510   1.670  1.00 78.11           C
ATOM   3177  HA  THR A 198      17.488 -11.739   1.589  1.00 78.11           H
ATOM   3178  C   THR A 198      17.602 -13.686   2.312  1.00 77.35           C
ATOM   3179  O   THR A 198      17.939 -13.635   3.494  1.00 73.07           O
ATOM   3180  CB  THR A 198      15.639 -12.143   2.527  1.00 75.09           C
ATOM   3181  HB  THR A 198      15.939 -12.015   3.472  1.00 75.09           H
ATOM   3182  OG1 THR A 198      14.707 -13.202   2.519  1.00 68.59           O
ATOM   3183  HG1 THR A 198      13.819 -12.846   2.517  1.00 68.59           H
ATOM   3184  CG2 THR A 198      14.912 -10.905   2.000  1.00 68.38           C
ATOM   3185 1HG2 THR A 198      14.122 -10.683   2.572  1.00 68.38           H
ATOM   3186 2HG2 THR A 198      14.584 -11.052   1.067  1.00 68.38           H
ATOM   3187 3HG2 THR A 198      15.519 -10.110   1.991  1.00 68.38           H
ATOM   3188  N   HIS A 199      17.848 -14.749   1.565  1.00 75.31           N
ATOM   3189  H   HIS A 199      17.586 -14.717   0.601  1.00 75.31           H
ATOM   3190  CA  HIS A 199      18.479 -15.964   2.065  1.00 73.90           C
ATOM   3191  HA  HIS A 199      17.902 -16.299   2.810  1.00 73.90           H
ATOM   3192  C   HIS A 199      19.870 -15.670   2.648  1.00 75.47           C
ATOM   3193  O   HIS A 199      20.614 -14.836   2.128  1.00 70.24           O
ATOM   3194  CB  HIS A 199      18.528 -17.004   0.938  1.00 68.62           C
ATOM   3195 1HB  HIS A 199      17.629 -17.058   0.503  1.00 68.62           H
ATOM   3196 2HB  HIS A 199      19.209 -16.723   0.262  1.00 68.62           H
ATOM   3197  CG  HIS A 199      18.895 -18.377   1.436  1.00 61.81           C
ATOM   3198  ND1 HIS A 199      20.144 -18.948   1.410  1.00 56.02           N
ATOM   3199  HD1 HIS A 199      20.978 -18.527   1.053  1.00 56.02           H
ATOM   3200  CD2 HIS A 199      18.040 -19.278   2.010  1.00 54.73           C
ATOM   3201  HD2 HIS A 199      17.062 -19.147   2.169  1.00 54.73           H
ATOM   3202  CE1 HIS A 199      20.044 -20.177   1.951  1.00 49.24           C
ATOM   3203  HE1 HIS A 199      20.802 -20.822   2.054  1.00 49.24           H
ATOM   3204  NE2 HIS A 199      18.782 -20.409   2.331  1.00 50.91           N
ATOM   3205  N   CYS A 200      20.205 -16.305   3.761  1.00 72.64           N
ATOM   3206  H   CYS A 200      19.571 -16.992   4.116  1.00 72.64           H
ATOM   3207  CA  CYS A 200      21.448 -16.066   4.509  1.00 74.41           C
ATOM   3208  HA  CYS A 200      21.315 -16.605   5.341  1.00 74.41           H
ATOM   3209  C   CYS A 200      21.667 -14.624   5.025  1.00 77.25           C
ATOM   3210  O   CYS A 200      22.757 -14.304   5.491  1.00 72.50           O
ATOM   3211  CB  CYS A 200      22.639 -16.591   3.694  1.00 69.90           C
ATOM   3212 1HB  CYS A 200      22.503 -16.231   2.771  1.00 69.90           H
ATOM   3213 2HB  CYS A 200      23.445 -16.164   4.104  1.00 69.90           H
ATOM   3214  SG  CYS A 200      22.744 -18.391   3.711  1.00 62.30           S
ATOM   3215  N   SER A 201      20.677 -13.752   4.958  1.00 76.07           N
ATOM   3216  H   SER A 201      19.843 -14.017   4.474  1.00 76.07           H
ATOM   3217  CA  SER A 201      20.738 -12.414   5.557  1.00 77.49           C
ATOM   3218  HA  SER A 201      21.704 -12.160   5.500  1.00 77.49           H
ATOM   3219  C   SER A 201      20.316 -12.416   7.023  1.00 78.65           C
ATOM   3220  O   SER A 201      20.704 -11.522   7.769  1.00 75.52           O
ATOM   3221  CB  SER A 201      19.893 -11.423   4.769  1.00 74.36           C
ATOM   3222 1HB  SER A 201      18.951 -11.745   4.676  1.00 74.36           H
ATOM   3223 2HB  SER A 201      19.896 -10.521   5.202  1.00 74.36           H
ATOM   3224  OG  SER A 201      20.451 -11.298   3.473  1.00 64.68           O
ATOM   3225  HG  SER A 201      21.406 -11.270   3.538  1.00 64.68           H
ATOM   3226  N   PHE A 202      19.580 -13.433   7.440  1.00 78.18           N
ATOM   3227  H   PHE A 202      19.289 -14.108   6.761  1.00 78.18           H
ATOM   3228  CA  PHE A 202      19.165 -13.636   8.819  1.00 78.63           C
ATOM   3229  HA  PHE A 202      19.373 -12.796   9.321  1.00 78.63           H
ATOM   3230  C   PHE A 202      19.959 -14.793   9.437  1.00 78.16           C
ATOM   3231  O   PHE A 202      20.115 -15.836   8.819  1.00 73.68           O
ATOM   3232  CB  PHE A 202      17.657 -13.887   8.860  1.00 77.55           C
ATOM   3233 1HB  PHE A 202      17.452 -14.698   8.312  1.00 77.55           H
ATOM   3234 2HB  PHE A 202      17.384 -14.047   9.809  1.00 77.55           H
ATOM   3235  CG  PHE A 202      16.843 -12.726   8.318  1.00 78.56           C
ATOM   3236  CD1 PHE A 202      16.655 -11.571   9.103  1.00 75.69           C
ATOM   3237  HD1 PHE A 202      17.071 -11.511  10.010  1.00 75.69           H
ATOM   3238  CD2 PHE A 202      16.273 -12.794   7.034  1.00 77.56           C
ATOM   3239  HD2 PHE A 202      16.414 -13.606   6.468  1.00 77.56           H
ATOM   3240  CE1 PHE A 202      15.887 -10.508   8.616  1.00 75.40           C
ATOM   3241  HE1 PHE A 202      15.753  -9.692   9.178  1.00 75.40           H
ATOM   3242  CE2 PHE A 202      15.504 -11.721   6.544  1.00 77.31           C
ATOM   3243  HE2 PHE A 202      15.101 -11.769   5.630  1.00 77.31           H
ATOM   3244  CZ  PHE A 202      15.304 -10.583   7.343  1.00 77.64           C
ATOM   3245  HZ  PHE A 202      14.746  -9.826   7.004  1.00 77.64           H
ATOM   3246  N   SER A 203      20.441 -14.601  10.661  1.00 82.23           N
ATOM   3247  H   SER A 203      20.282 -13.720  11.106  1.00 82.23           H
ATOM   3248  CA  SER A 203      21.197 -15.628  11.387  1.00 80.31           C
ATOM   3249  HA  SER A 203      21.843 -15.986  10.713  1.00 80.31           H
ATOM   3250  C   SER A 203      20.312 -16.783  11.875  1.00 78.76           C
ATOM   3251  O   SER A 203      20.804 -17.898  12.034  1.00 73.86           O
ATOM   3252  CB  SER A 203      21.931 -14.998  12.572  1.00 77.82           C
ATOM   3253 1HB  SER A 203      22.333 -15.703  13.156  1.00 77.82           H
ATOM   3254 2HB  SER A 203      22.649 -14.378  12.255  1.00 77.82           H
ATOM   3255  OG  SER A 203      21.039 -14.244  13.369  1.00 68.56           O
ATOM   3256  HG  SER A 203      20.236 -14.074  12.876  1.00 68.56           H
ATOM   3257  N   GLN A 204      19.030 -16.514  12.104  1.00 80.70           N
ATOM   3258  H   GLN A 204      18.708 -15.581  11.940  1.00 80.70           H
ATOM   3259  CA  GLN A 204      18.066 -17.498  12.580  1.00 81.79           C
ATOM   3260  HA  GLN A 204      18.446 -18.389  12.332  1.00 81.79           H
ATOM   3261  C   GLN A 204      16.712 -17.313  11.887  1.00 82.50           C
ATOM   3262  O   GLN A 204      16.327 -16.196  11.545  1.00 80.96           O
ATOM   3263  CB  GLN A 204      17.910 -17.385  14.106  1.00 79.93           C
ATOM   3264 1HB  GLN A 204      17.619 -16.455  14.328  1.00 79.93           H
ATOM   3265 2HB  GLN A 204      17.210 -18.034  14.404  1.00 79.93           H
ATOM   3266  CG  GLN A 204      19.205 -17.684  14.871  1.00 73.60           C
ATOM   3267 1HG  GLN A 204      19.545 -18.578  14.580  1.00 73.60           H
ATOM   3268 2HG  GLN A 204      19.878 -16.980  14.642  1.00 73.60           H
ATOM   3269  CD  GLN A 204      19.026 -17.706  16.393  1.00 69.62           C
ATOM   3270  OE1 GLN A 204      18.028 -17.273  16.936  1.00 64.98           O
ATOM   3271  NE2 GLN A 204      19.974 -18.209  17.135  1.00 60.00           N
ATOM   3272 1HE2 GLN A 204      19.871 -18.233  18.129  1.00 60.00           H
ATOM   3273 2HE2 GLN A 204      20.803 -18.571  16.709  1.00 60.00           H
ATOM   3274  N   TRP A 205      15.946 -18.395  11.749  1.00 76.36           N
ATOM   3275  H   TRP A 205      16.289 -19.257  12.121  1.00 76.36           H
ATOM   3276  CA  TRP A 205      14.639 -18.411  11.092  1.00 76.82           C
ATOM   3277  HA  TRP A 205      14.821 -18.110  10.156  1.00 76.82           H
ATOM   3278  C   TRP A 205      13.634 -17.415  11.706  1.00 78.47           C
ATOM   3279  O   TRP A 205      12.854 -16.796  10.992  1.00 76.63           O
ATOM   3280  CB  TRP A 205      14.080 -19.848  11.143  1.00 74.06           C
ATOM   3281 1HB  TRP A 205      13.289 -19.904  10.534  1.00 74.06           H
ATOM   3282 2HB  TRP A 205      14.790 -20.477  10.826  1.00 74.06           H
ATOM   3283  CG  TRP A 205      13.636 -20.317  12.503  1.00 68.75           C
ATOM   3284  CD1 TRP A 205      14.385 -20.991  13.399  1.00 64.68           C
ATOM   3285  HD1 TRP A 205      15.334 -21.274  13.260  1.00 64.68           H
ATOM   3286  CD2 TRP A 205      12.332 -20.128  13.133  1.00 67.34           C
ATOM   3287  NE1 TRP A 205      13.639 -21.232  14.540  1.00 58.83           N
ATOM   3288  HE1 TRP A 205      13.981 -21.720  15.343  1.00 58.83           H
ATOM   3289  CE2 TRP A 205      12.367 -20.716  14.431  1.00 63.39           C
ATOM   3290  CE3 TRP A 205      11.116 -19.521  12.741  1.00 60.69           C
ATOM   3291  HE3 TRP A 205      11.043 -19.106  11.834  1.00 60.69           H
ATOM   3292  CZ2 TRP A 205      11.269 -20.699  15.302  1.00 61.80           C
ATOM   3293  HZ2 TRP A 205      11.328 -21.120  16.207  1.00 61.80           H
ATOM   3294  CZ3 TRP A 205      10.015 -19.492  13.602  1.00 62.22           C
ATOM   3295  HZ3 TRP A 205       9.169 -19.049  13.306  1.00 62.22           H
ATOM   3296  CH2 TRP A 205      10.080 -20.075  14.874  1.00 59.16           C
ATOM   3297  HH2 TRP A 205       9.283 -20.048  15.478  1.00 59.16           H
ATOM   3298  N   TRP A 206      13.686 -17.229  13.020  1.00 82.68           N
ATOM   3299  H   TRP A 206      14.380 -17.718  13.549  1.00 82.68           H
ATOM   3300  CA  TRP A 206      12.766 -16.336  13.721  1.00 84.51           C
ATOM   3301  HA  TRP A 206      11.865 -16.564  13.353  1.00 84.51           H
ATOM   3302  C   TRP A 206      13.020 -14.856  13.412  1.00 84.73           C
ATOM   3303  O   TRP A 206      12.065 -14.082  13.403  1.00 81.93           O
ATOM   3304  CB  TRP A 206      12.808 -16.616  15.228  1.00 82.55           C
ATOM   3305 1HB  TRP A 206      12.088 -16.081  15.670  1.00 82.55           H
ATOM   3306 2HB  TRP A 206      12.636 -17.590  15.374  1.00 82.55           H
ATOM   3307  CG  TRP A 206      14.101 -16.280  15.911  1.00 79.10           C
ATOM   3308  CD1 TRP A 206      15.081 -17.146  16.197  1.00 73.86           C
ATOM   3309  HD1 TRP A 206      15.080 -18.117  15.956  1.00 73.86           H
ATOM   3310  CD2 TRP A 206      14.531 -14.996  16.440  1.00 75.07           C
ATOM   3311  NE1 TRP A 206      16.092 -16.496  16.874  1.00 69.22           N
ATOM   3312  HE1 TRP A 206      16.931 -16.939  17.190  1.00 69.22           H
ATOM   3313  CE2 TRP A 206      15.805 -15.169  17.060  1.00 72.09           C
ATOM   3314  CE3 TRP A 206      13.971 -13.703  16.481  1.00 67.74           C
ATOM   3315  HE3 TRP A 206      13.085 -13.536  16.049  1.00 67.74           H
ATOM   3316  CZ2 TRP A 206      16.483 -14.126  17.714  1.00 69.80           C
ATOM   3317  HZ2 TRP A 206      17.365 -14.286  18.157  1.00 69.80           H
ATOM   3318  CZ3 TRP A 206      14.644 -12.639  17.124  1.00 69.10           C
ATOM   3319  HZ3 TRP A 206      14.228 -11.730  17.147  1.00 69.10           H
ATOM   3320  CH2 TRP A 206      15.888 -12.849  17.729  1.00 67.14           C
ATOM   3321  HH2 TRP A 206      16.358 -12.087  18.175  1.00 67.14           H
ATOM   3322  N   HIS A 207      14.258 -14.452  13.081  1.00 81.73           N
ATOM   3323  H   HIS A 207      15.013 -15.105  13.148  1.00 81.73           H
ATOM   3324  CA  HIS A 207      14.541 -13.086  12.625  1.00 81.83           C
ATOM   3325  HA  HIS A 207      14.202 -12.500  13.361  1.00 81.83           H
ATOM   3326  C   HIS A 207      13.816 -12.782  11.311  1.00 82.16           C
ATOM   3327  O   HIS A 207      13.235 -11.710  11.153  1.00 82.00           O
ATOM   3328  CB  HIS A 207      16.047 -12.886  12.401  1.00 81.45           C
ATOM   3329 1HB  HIS A 207      16.376 -13.617  11.803  1.00 81.45           H
ATOM   3330 2HB  HIS A 207      16.184 -12.002  11.954  1.00 81.45           H
ATOM   3331  CG  HIS A 207      16.902 -12.900  13.637  1.00 78.75           C
ATOM   3332  ND1 HIS A 207      18.100 -13.575  13.781  1.00 70.44           N
ATOM   3333  HD1 HIS A 207      18.501 -14.210  13.120  1.00 70.44           H
ATOM   3334  CD2 HIS A 207      16.733 -12.141  14.763  1.00 71.04           C
ATOM   3335  HD2 HIS A 207      15.956 -11.542  14.957  1.00 71.04           H
ATOM   3336  CE1 HIS A 207      18.631 -13.227  14.967  1.00 70.80           C
ATOM   3337  HE1 HIS A 207      19.496 -13.576  15.326  1.00 70.80           H
ATOM   3338  NE2 HIS A 207      17.845 -12.352  15.599  1.00 73.72           N
ATOM   3339  N   GLN A 208      13.820 -13.733  10.376  1.00 83.48           N
ATOM   3340  H   GLN A 208      14.332 -14.574  10.549  1.00 83.48           H
ATOM   3341  CA  GLN A 208      13.105 -13.595   9.107  1.00 82.63           C
ATOM   3342  HA  GLN A 208      13.368 -12.710   8.722  1.00 82.63           H
ATOM   3343  C   GLN A 208      11.588 -13.570   9.320  1.00 83.50           C
ATOM   3344  O   GLN A 208      10.905 -12.717   8.756  1.00 83.24           O
ATOM   3345  CB  GLN A 208      13.536 -14.729   8.168  1.00 80.21           C
ATOM   3346 1HB  GLN A 208      14.529 -14.693   8.054  1.00 80.21           H
ATOM   3347 2HB  GLN A 208      13.279 -15.603   8.580  1.00 80.21           H
ATOM   3348  CG  GLN A 208      12.869 -14.613   6.784  1.00 74.10           C
ATOM   3349 1HG  GLN A 208      11.883 -14.739   6.890  1.00 74.10           H
ATOM   3350 2HG  GLN A 208      13.051 -13.702   6.413  1.00 74.10           H
ATOM   3351  CD  GLN A 208      13.387 -15.654   5.790  1.00 72.09           C
ATOM   3352  OE1 GLN A 208      14.338 -16.375   6.029  1.00 67.68           O
ATOM   3353  NE2 GLN A 208      12.784 -15.763   4.630  1.00 62.78           N
ATOM   3354 1HE2 GLN A 208      13.107 -16.430   3.959  1.00 62.78           H
ATOM   3355 2HE2 GLN A 208      12.001 -15.179   4.417  1.00 62.78           H
ATOM   3356  N   ALA A 209      11.066 -14.470  10.160  1.00 82.97           N
ATOM   3357  H   ALA A 209      11.675 -15.146  10.576  1.00 82.97           H
ATOM   3358  CA  ALA A 209       9.646 -14.509  10.496  1.00 82.89           C
ATOM   3359  HA  ALA A 209       9.152 -14.607   9.632  1.00 82.89           H
ATOM   3360  C   ALA A 209       9.190 -13.195  11.167  1.00 84.41           C
ATOM   3361  O   ALA A 209       8.172 -12.631  10.770  1.00 84.67           O
ATOM   3362  CB  ALA A 209       9.390 -15.722  11.398  1.00 81.88           C
ATOM   3363 1HB  ALA A 209       9.688 -16.567  10.955  1.00 81.88           H
ATOM   3364 2HB  ALA A 209       8.417 -15.813  11.609  1.00 81.88           H
ATOM   3365 3HB  ALA A 209       9.885 -15.637  12.263  1.00 81.88           H
ATOM   3366  N   PHE A 210       9.983 -12.669  12.112  1.00 87.98           N
ATOM   3367  H   PHE A 210      10.800 -13.177  12.384  1.00 87.98           H
ATOM   3368  CA  PHE A 210       9.712 -11.390  12.764  1.00 88.64           C
ATOM   3369  HA  PHE A 210       8.787 -11.470  13.136  1.00 88.64           H
ATOM   3370  C   PHE A 210       9.724 -10.230  11.769  1.00 88.62           C
ATOM   3371  O   PHE A 210       8.805  -9.423  11.774  1.00 87.97           O
ATOM   3372  CB  PHE A 210      10.739 -11.158  13.884  1.00 88.78           C
ATOM   3373 1HB  PHE A 210      10.658 -11.891  14.559  1.00 88.78           H
ATOM   3374 2HB  PHE A 210      11.659 -11.166  13.492  1.00 88.78           H
ATOM   3375  CG  PHE A 210      10.532  -9.836  14.588  1.00 87.68           C
ATOM   3376  CD1 PHE A 210      11.294  -8.699  14.230  1.00 82.40           C
ATOM   3377  HD1 PHE A 210      12.000  -8.774  13.526  1.00 82.40           H
ATOM   3378  CD2 PHE A 210       9.542  -9.713  15.580  1.00 82.24           C
ATOM   3379  HD2 PHE A 210       9.001 -10.512  15.841  1.00 82.24           H
ATOM   3380  CE1 PHE A 210      11.063  -7.472  14.856  1.00 81.26           C
ATOM   3381  HE1 PHE A 210      11.606  -6.672  14.603  1.00 81.26           H
ATOM   3382  CE2 PHE A 210       9.308  -8.484  16.204  1.00 81.67           C
ATOM   3383  HE2 PHE A 210       8.601  -8.405  16.907  1.00 81.67           H
ATOM   3384  CZ  PHE A 210      10.069  -7.362  15.840  1.00 82.46           C
ATOM   3385  HZ  PHE A 210       9.902  -6.481  16.284  1.00 82.46           H
ATOM   3386  N   TYR A 211      10.729 -10.171  10.871  1.00 88.53           N
ATOM   3387  H   TYR A 211      11.449 -10.864  10.907  1.00 88.53           H
ATOM   3388  CA  TYR A 211      10.803  -9.130   9.846  1.00 87.83           C
ATOM   3389  HA  TYR A 211      10.764  -8.266  10.347  1.00 87.83           H
ATOM   3390  C   TYR A 211       9.611  -9.160   8.882  1.00 88.31           C
ATOM   3391  O   TYR A 211       9.027  -8.123   8.581  1.00 88.14           O
ATOM   3392  CB  TYR A 211      12.124  -9.270   9.083  1.00 87.60           C
ATOM   3393 1HB  TYR A 211      12.886  -9.173   9.723  1.00 87.60           H
ATOM   3394 2HB  TYR A 211      12.162 -10.172   8.653  1.00 87.60           H
ATOM   3395  CG  TYR A 211      12.253  -8.212   8.007  1.00 87.97           C
ATOM   3396  CD1 TYR A 211      12.004  -8.524   6.652  1.00 84.92           C
ATOM   3397  HD1 TYR A 211      11.812  -9.468   6.383  1.00 84.92           H
ATOM   3398  CD2 TYR A 211      12.533  -6.888   8.385  1.00 85.54           C
ATOM   3399  HD2 TYR A 211      12.717  -6.673   9.344  1.00 85.54           H
ATOM   3400  CE1 TYR A 211      12.026  -7.502   5.678  1.00 84.96           C
ATOM   3401  HE1 TYR A 211      11.853  -7.716   4.717  1.00 84.96           H
ATOM   3402  CE2 TYR A 211      12.555  -5.869   7.425  1.00 84.99           C
ATOM   3403  HE2 TYR A 211      12.755  -4.928   7.699  1.00 84.99           H
ATOM   3404  CZ  TYR A 211      12.296  -6.169   6.078  1.00 85.55           C
ATOM   3405  OH  TYR A 211      12.281  -5.161   5.172  1.00 83.74           O
ATOM   3406  HH  TYR A 211      12.277  -5.527   4.287  1.00 83.74           H
ATOM   3407  N   ASN A 212       9.212 -10.348   8.432  1.00 89.38           N
ATOM   3408  H   ASN A 212       9.731 -11.160   8.700  1.00 89.38           H
ATOM   3409  CA  ASN A 212       8.046 -10.517   7.561  1.00 87.36           C
ATOM   3410  HA  ASN A 212       8.175  -9.895   6.789  1.00 87.36           H
ATOM   3411  C   ASN A 212       6.754 -10.110   8.276  1.00 88.42           C
ATOM   3412  O   ASN A 212       5.939  -9.380   7.720  1.00 88.36           O
ATOM   3413  CB  ASN A 212       7.987 -11.982   7.079  1.00 85.70           C
ATOM   3414 1HB  ASN A 212       8.088 -12.587   7.868  1.00 85.70           H
ATOM   3415 2HB  ASN A 212       7.101 -12.145   6.645  1.00 85.70           H
ATOM   3416  CG  ASN A 212       9.071 -12.328   6.080  1.00 81.88           C
ATOM   3417  OD1 ASN A 212       9.761 -11.497   5.523  1.00 75.31           O
ATOM   3418  ND2 ASN A 212       9.233 -13.601   5.784  1.00 74.05           N
ATOM   3419 1HD2 ASN A 212       9.917 -13.874   5.108  1.00 74.05           H
ATOM   3420 2HD2 ASN A 212       8.672 -14.295   6.235  1.00 74.05           H
ATOM   3421  N   PHE A 213       6.587 -10.516   9.535  1.00 89.71           N
ATOM   3422  H   PHE A 213       7.278 -11.115   9.940  1.00 89.71           H
ATOM   3423  CA  PHE A 213       5.438 -10.125  10.350  1.00 90.17           C
ATOM   3424  HA  PHE A 213       4.634 -10.361   9.805  1.00 90.17           H
ATOM   3425  C   PHE A 213       5.406  -8.617  10.615  1.00 90.70           C
ATOM   3426  O   PHE A 213       4.350  -7.994  10.510  1.00 90.50           O
ATOM   3427  CB  PHE A 213       5.454 -10.910  11.668  1.00 90.38           C
ATOM   3428 1HB  PHE A 213       5.411 -11.888  11.466  1.00 90.38           H
ATOM   3429 2HB  PHE A 213       6.302 -10.708  12.158  1.00 90.38           H
ATOM   3430  CG  PHE A 213       4.287 -10.554  12.563  1.00 89.35           C
ATOM   3431  CD1 PHE A 213       4.467  -9.693  13.677  1.00 85.16           C
ATOM   3432  HD1 PHE A 213       5.378  -9.345  13.896  1.00 85.16           H
ATOM   3433  CD2 PHE A 213       2.994 -11.029  12.261  1.00 85.04           C
ATOM   3434  HD2 PHE A 213       2.856 -11.633  11.476  1.00 85.04           H
ATOM   3435  CE1 PHE A 213       3.380  -9.333  14.464  1.00 83.42           C
ATOM   3436  HE1 PHE A 213       3.515  -8.732  15.251  1.00 83.42           H
ATOM   3437  CE2 PHE A 213       1.897 -10.657  13.059  1.00 83.80           C
ATOM   3438  HE2 PHE A 213       0.982 -10.996  12.842  1.00 83.80           H
ATOM   3439  CZ  PHE A 213       2.089  -9.808  14.162  1.00 84.10           C
ATOM   3440  HZ  PHE A 213       1.311  -9.542  14.731  1.00 84.10           H
ATOM   3441  N   PHE A 214       6.560  -7.998  10.916  1.00 92.11           N
ATOM   3442  H   PHE A 214       7.380  -8.559  11.032  1.00 92.11           H
ATOM   3443  CA  PHE A 214       6.686  -6.551  11.083  1.00 92.38           C
ATOM   3444  HA  PHE A 214       6.043  -6.299  11.806  1.00 92.38           H
ATOM   3445  C   PHE A 214       6.287  -5.797   9.811  1.00 92.99           C
ATOM   3446  O   PHE A 214       5.465  -4.891   9.864  1.00 92.77           O
ATOM   3447  CB  PHE A 214       8.129  -6.218  11.491  1.00 92.38           C
ATOM   3448 1HB  PHE A 214       8.305  -6.599  12.399  1.00 92.38           H
ATOM   3449 2HB  PHE A 214       8.755  -6.630  10.829  1.00 92.38           H
ATOM   3450  CG  PHE A 214       8.400  -4.726  11.540  1.00 91.45           C
ATOM   3451  CD1 PHE A 214       8.998  -4.076  10.444  1.00 87.47           C
ATOM   3452  HD1 PHE A 214       9.278  -4.603   9.642  1.00 87.47           H
ATOM   3453  CD2 PHE A 214       8.011  -3.981  12.667  1.00 87.92           C
ATOM   3454  HD2 PHE A 214       7.582  -4.440  13.445  1.00 87.92           H
ATOM   3455  CE1 PHE A 214       9.201  -2.689  10.477  1.00 86.26           C
ATOM   3456  HE1 PHE A 214       9.618  -2.228   9.694  1.00 86.26           H
ATOM   3457  CE2 PHE A 214       8.225  -2.591  12.701  1.00 86.96           C
ATOM   3458  HE2 PHE A 214       7.952  -2.063  13.505  1.00 86.96           H
ATOM   3459  CZ  PHE A 214       8.821  -1.944  11.607  1.00 87.58           C
ATOM   3460  HZ  PHE A 214       8.975  -0.956  11.631  1.00 87.58           H
ATOM   3461  N   THR A 215       6.813  -6.230   8.657  1.00 92.15           N
ATOM   3462  H   THR A 215       7.453  -6.997   8.689  1.00 92.15           H
ATOM   3463  CA  THR A 215       6.503  -5.643   7.351  1.00 91.28           C
ATOM   3464  HA  THR A 215       6.754  -4.678   7.430  1.00 91.28           H
ATOM   3465  C   THR A 215       5.006  -5.756   7.045  1.00 91.02           C
ATOM   3466  O   THR A 215       4.371  -4.746   6.748  1.00 89.83           O
ATOM   3467  CB  THR A 215       7.335  -6.308   6.239  1.00 90.38           C
ATOM   3468  HB  THR A 215       7.153  -7.291   6.227  1.00 90.38           H
ATOM   3469  OG1 THR A 215       8.696  -6.130   6.519  1.00 81.86           O
ATOM   3470  HG1 THR A 215       8.824  -6.089   7.467  1.00 81.86           H
ATOM   3471  CG2 THR A 215       7.073  -5.707   4.865  1.00 80.82           C
ATOM   3472 1HG2 THR A 215       7.626  -6.158   4.165  1.00 80.82           H
ATOM   3473 2HG2 THR A 215       7.296  -4.732   4.852  1.00 80.82           H
ATOM   3474 3HG2 THR A 215       6.112  -5.806   4.608  1.00 80.82           H
ATOM   3475  N   PHE A 216       4.423  -6.941   7.205  1.00 90.79           N
ATOM   3476  H   PHE A 216       5.000  -7.720   7.451  1.00 90.79           H
ATOM   3477  CA  PHE A 216       2.987  -7.171   7.042  1.00 90.06           C
ATOM   3478  HA  PHE A 216       2.765  -6.897   6.106  1.00 90.06           H
ATOM   3479  C   PHE A 216       2.143  -6.303   7.991  1.00 90.91           C
ATOM   3480  O   PHE A 216       1.163  -5.674   7.576  1.00 90.64           O
ATOM   3481  CB  PHE A 216       2.712  -8.661   7.269  1.00 89.04           C
ATOM   3482 1HB  PHE A 216       3.127  -9.180   6.522  1.00 89.04           H
ATOM   3483 2HB  PHE A 216       3.128  -8.934   8.136  1.00 89.04           H
ATOM   3484  CG  PHE A 216       1.236  -9.007   7.323  1.00 88.71           C
ATOM   3485  CD1 PHE A 216       0.678  -9.593   8.471  1.00 85.39           C
ATOM   3486  HD1 PHE A 216       1.254  -9.777   9.267  1.00 85.39           H
ATOM   3487  CD2 PHE A 216       0.418  -8.738   6.211  1.00 85.50           C
ATOM   3488  HD2 PHE A 216       0.810  -8.320   5.392  1.00 85.50           H
ATOM   3489  CE1 PHE A 216      -0.687  -9.922   8.504  1.00 84.17           C
ATOM   3490  HE1 PHE A 216      -1.080 -10.346   9.320  1.00 84.17           H
ATOM   3491  CE2 PHE A 216      -0.954  -9.058   6.251  1.00 83.95           C
ATOM   3492  HE2 PHE A 216      -1.538  -8.858   5.464  1.00 83.95           H
ATOM   3493  CZ  PHE A 216      -1.498  -9.657   7.394  1.00 84.04           C
ATOM   3494  HZ  PHE A 216      -2.469  -9.896   7.417  1.00 84.04           H
ATOM   3495  N   SER A 217       2.546  -6.195   9.256  1.00 93.04           N
ATOM   3496  H   SER A 217       3.368  -6.690   9.538  1.00 93.04           H
ATOM   3497  CA  SER A 217       1.845  -5.388  10.251  1.00 93.14           C
ATOM   3498  HA  SER A 217       0.906  -5.730  10.217  1.00 93.14           H
ATOM   3499  C   SER A 217       1.861  -3.901   9.898  1.00 93.20           C
ATOM   3500  O   SER A 217       0.814  -3.254   9.914  1.00 92.23           O
ATOM   3501  CB  SER A 217       2.445  -5.589  11.647  1.00 92.98           C
ATOM   3502 1HB  SER A 217       3.422  -5.374  11.651  1.00 92.98           H
ATOM   3503 2HB  SER A 217       1.975  -5.022  12.324  1.00 92.98           H
ATOM   3504  OG  SER A 217       2.300  -6.940  12.042  1.00 80.22           O
ATOM   3505  HG  SER A 217       2.267  -6.992  12.997  1.00 80.22           H
ATOM   3506  N   CYS A 218       3.024  -3.363   9.516  1.00 93.57           N
ATOM   3507  H   CYS A 218       3.834  -3.949   9.487  1.00 93.57           H
ATOM   3508  CA  CYS A 218       3.165  -1.962   9.140  1.00 93.03           C
ATOM   3509  HA  CYS A 218       2.683  -1.453   9.853  1.00 93.03           H
ATOM   3510  C   CYS A 218       2.491  -1.628   7.807  1.00 92.94           C
ATOM   3511  O   CYS A 218       2.010  -0.514   7.628  1.00 91.56           O
ATOM   3512  CB  CYS A 218       4.658  -1.611   9.094  1.00 92.69           C
ATOM   3513 1HB  CYS A 218       5.083  -2.300   8.507  1.00 92.69           H
ATOM   3514 2HB  CYS A 218       4.715  -0.715   8.653  1.00 92.69           H
ATOM   3515  SG  CYS A 218       5.340  -1.608  10.775  1.00 88.24           S
ATOM   3516  HG  CYS A 218       4.353  -1.607  11.651  1.00 88.24           H
ATOM   3517  N   LEU A 219       2.444  -2.584   6.869  1.00 92.33           N
ATOM   3518  H   LEU A 219       2.798  -3.490   7.100  1.00 92.33           H
ATOM   3519  CA  LEU A 219       1.905  -2.377   5.530  1.00 91.56           C
ATOM   3520  HA  LEU A 219       2.074  -1.420   5.293  1.00 91.56           H
ATOM   3521  C   LEU A 219       0.382  -2.564   5.469  1.00 91.52           C
ATOM   3522  O   LEU A 219      -0.280  -1.869   4.704  1.00 89.37           O
ATOM   3523  CB  LEU A 219       2.648  -3.345   4.590  1.00 90.09           C
ATOM   3524 1HB  LEU A 219       3.627  -3.271   4.780  1.00 90.09           H
ATOM   3525 2HB  LEU A 219       2.338  -4.274   4.794  1.00 90.09           H
ATOM   3526  CG  LEU A 219       2.438  -3.096   3.090  1.00 85.57           C
ATOM   3527  HG  LEU A 219       1.462  -3.190   2.895  1.00 85.57           H
ATOM   3528  CD1 LEU A 219       2.873  -1.704   2.664  1.00 80.71           C
ATOM   3529 1HD1 LEU A 219       2.726  -1.567   1.684  1.00 80.71           H
ATOM   3530 2HD1 LEU A 219       3.844  -1.559   2.853  1.00 80.71           H
ATOM   3531 3HD1 LEU A 219       2.356  -1.002   3.153  1.00 80.71           H
ATOM   3532  CD2 LEU A 219       3.321  -4.092   2.322  1.00 81.05           C
ATOM   3533 1HD2 LEU A 219       3.221  -3.972   1.334  1.00 81.05           H
ATOM   3534 2HD2 LEU A 219       3.073  -5.035   2.543  1.00 81.05           H
ATOM   3535 3HD2 LEU A 219       4.286  -3.966   2.551  1.00 81.05           H
ATOM   3536  N   PHE A 220      -0.157  -3.473   6.282  1.00 90.43           N
ATOM   3537  H   PHE A 220       0.423  -3.907   6.972  1.00 90.43           H
ATOM   3538  CA  PHE A 220      -1.562  -3.858   6.202  1.00 89.84           C
ATOM   3539  HA  PHE A 220      -1.978  -3.191   5.583  1.00 89.84           H
ATOM   3540  C   PHE A 220      -2.313  -3.721   7.533  1.00 91.17           C
ATOM   3541  O   PHE A 220      -3.264  -2.950   7.604  1.00 90.85           O
ATOM   3542  CB  PHE A 220      -1.658  -5.275   5.622  1.00 87.86           C
ATOM   3543 1HB  PHE A 220      -1.222  -5.285   4.722  1.00 87.86           H
ATOM   3544 2HB  PHE A 220      -1.179  -5.906   6.232  1.00 87.86           H
ATOM   3545  CG  PHE A 220      -3.085  -5.759   5.464  1.00 83.94           C
ATOM   3546  CD1 PHE A 220      -3.587  -6.778   6.300  1.00 79.27           C
ATOM   3547  HD1 PHE A 220      -2.999  -7.189   6.997  1.00 79.27           H
ATOM   3548  CD2 PHE A 220      -3.914  -5.184   4.483  1.00 77.89           C
ATOM   3549  HD2 PHE A 220      -3.558  -4.464   3.887  1.00 77.89           H
ATOM   3550  CE1 PHE A 220      -4.912  -7.215   6.153  1.00 72.70           C
ATOM   3551  HE1 PHE A 220      -5.267  -7.937   6.746  1.00 72.70           H
ATOM   3552  CE2 PHE A 220      -5.242  -5.622   4.342  1.00 72.82           C
ATOM   3553  HE2 PHE A 220      -5.832  -5.209   3.649  1.00 72.82           H
ATOM   3554  CZ  PHE A 220      -5.743  -6.641   5.174  1.00 73.12           C
ATOM   3555  HZ  PHE A 220      -6.686  -6.956   5.069  1.00 73.12           H
ATOM   3556  N   ILE A 221      -1.884  -4.394   8.597  1.00 92.19           N
ATOM   3557  H   ILE A 221      -1.005  -4.867   8.541  1.00 92.19           H
ATOM   3558  CA  ILE A 221      -2.645  -4.474   9.852  1.00 92.51           C
ATOM   3559  HA  ILE A 221      -3.541  -4.819   9.571  1.00 92.51           H
ATOM   3560  C   ILE A 221      -2.817  -3.092  10.488  1.00 93.51           C
ATOM   3561  O   ILE A 221      -3.936  -2.668  10.776  1.00 93.26           O
ATOM   3562  CB  ILE A 221      -2.002  -5.462  10.858  1.00 92.20           C
ATOM   3563  HB  ILE A 221      -1.077  -5.140  11.061  1.00 92.20           H
ATOM   3564  CG1 ILE A 221      -1.893  -6.883  10.254  1.00 89.22           C
ATOM   3565 1HG1 ILE A 221      -2.814  -7.208  10.041  1.00 89.22           H
ATOM   3566 2HG1 ILE A 221      -1.355  -6.829   9.413  1.00 89.22           H
ATOM   3567  CG2 ILE A 221      -2.808  -5.496  12.174  1.00 88.71           C
ATOM   3568 1HG2 ILE A 221      -2.399  -6.132  12.829  1.00 88.71           H
ATOM   3569 2HG2 ILE A 221      -3.750  -5.788  12.010  1.00 88.71           H
ATOM   3570 3HG2 ILE A 221      -2.836  -4.592  12.600  1.00 88.71           H
ATOM   3571  CD1 ILE A 221      -1.230  -7.913  11.173  1.00 79.29           C
ATOM   3572 1HD1 ILE A 221      -1.186  -8.810  10.733  1.00 79.29           H
ATOM   3573 2HD1 ILE A 221      -1.741  -8.014  12.026  1.00 79.29           H
ATOM   3574 3HD1 ILE A 221      -0.297  -7.638  11.405  1.00 79.29           H
ATOM   3575  N   ILE A 222      -1.710  -2.360  10.701  1.00 94.38           N
ATOM   3576  H   ILE A 222      -0.831  -2.730  10.401  1.00 94.38           H
ATOM   3577  CA  ILE A 222      -1.726  -1.048  11.350  1.00 94.87           C
ATOM   3578  HA  ILE A 222      -2.224  -1.184  12.207  1.00 94.87           H
ATOM   3579  C   ILE A 222      -2.525  -0.026  10.519  1.00 95.11           C
ATOM   3580  O   ILE A 222      -3.437   0.589  11.080  1.00 94.65           O
ATOM   3581  CB  ILE A 222      -0.294  -0.581  11.713  1.00 94.91           C
ATOM   3582  HB  ILE A 222       0.269  -0.639  10.889  1.00 94.91           H
ATOM   3583  CG1 ILE A 222       0.334  -1.497  12.777  1.00 92.16           C
ATOM   3584 1HG1 ILE A 222      -0.137  -1.338  13.645  1.00 92.16           H
ATOM   3585 2HG1 ILE A 222       0.199  -2.446  12.493  1.00 92.16           H
ATOM   3586  CG2 ILE A 222      -0.292   0.884  12.185  1.00 91.49           C
ATOM   3587 1HG2 ILE A 222       0.633   1.184  12.419  1.00 91.49           H
ATOM   3588 2HG2 ILE A 222      -0.867   1.000  12.995  1.00 91.49           H
ATOM   3589 3HG2 ILE A 222      -0.641   1.491  11.471  1.00 91.49           H
ATOM   3590  CD1 ILE A 222       1.840  -1.268  12.996  1.00 84.76           C
ATOM   3591 1HD1 ILE A 222       2.199  -1.886  13.695  1.00 84.76           H
ATOM   3592 2HD1 ILE A 222       2.020  -0.330  13.293  1.00 84.76           H
ATOM   3593 3HD1 ILE A 222       2.353  -1.427  12.153  1.00 84.76           H
ATOM   3594  N   PRO A 223      -2.262   0.146   9.204  1.00 94.70           N
ATOM   3595  CA  PRO A 223      -3.081   1.021   8.371  1.00 94.17           C
ATOM   3596  HA  PRO A 223      -3.021   1.944   8.750  1.00 94.17           H
ATOM   3597  C   PRO A 223      -4.567   0.671   8.394  1.00 94.41           C
ATOM   3598  O   PRO A 223      -5.400   1.564   8.592  1.00 93.50           O
ATOM   3599  CB  PRO A 223      -2.502   0.895   6.960  1.00 93.51           C
ATOM   3600 1HB  PRO A 223      -2.934   0.147   6.457  1.00 93.51           H
ATOM   3601 2HB  PRO A 223      -2.608   1.747   6.448  1.00 93.51           H
ATOM   3602  CG  PRO A 223      -1.036   0.598   7.221  1.00 92.35           C
ATOM   3603 1HG  PRO A 223      -0.616   0.129   6.444  1.00 92.35           H
ATOM   3604 2HG  PRO A 223      -0.526   1.434   7.421  1.00 92.35           H
ATOM   3605  CD  PRO A 223      -1.112  -0.308   8.438  1.00 93.91           C
ATOM   3606 1HD  PRO A 223      -1.245  -1.262   8.170  1.00 93.91           H
ATOM   3607 2HD  PRO A 223      -0.287  -0.231   8.997  1.00 93.91           H
ATOM   3608  N   LEU A 224      -4.914  -0.603   8.251  1.00 92.47           N
ATOM   3609  H   LEU A 224      -4.191  -1.281   8.119  1.00 92.47           H
ATOM   3610  CA  LEU A 224      -6.295  -1.060   8.277  1.00 91.64           C
ATOM   3611  HA  LEU A 224      -6.763  -0.537   7.565  1.00 91.64           H
ATOM   3612  C   LEU A 224      -6.969  -0.740   9.612  1.00 92.01           C
ATOM   3613  O   LEU A 224      -8.054  -0.170   9.634  1.00 91.98           O
ATOM   3614  CB  LEU A 224      -6.345  -2.571   7.966  1.00 91.13           C
ATOM   3615 1HB  LEU A 224      -5.946  -2.722   7.061  1.00 91.13           H
ATOM   3616 2HB  LEU A 224      -5.804  -3.055   8.654  1.00 91.13           H
ATOM   3617  CG  LEU A 224      -7.761  -3.159   7.970  1.00 87.56           C
ATOM   3618  HG  LEU A 224      -8.160  -2.962   8.865  1.00 87.56           H
ATOM   3619  CD1 LEU A 224      -8.646  -2.531   6.889  1.00 83.00           C
ATOM   3620 1HD1 LEU A 224      -9.565  -2.925   6.905  1.00 83.00           H
ATOM   3621 2HD1 LEU A 224      -8.262  -2.683   5.978  1.00 83.00           H
ATOM   3622 3HD1 LEU A 224      -8.732  -1.544   7.025  1.00 83.00           H
ATOM   3623  CD2 LEU A 224      -7.701  -4.667   7.729  1.00 82.32           C
ATOM   3624 1HD2 LEU A 224      -8.618  -5.067   7.729  1.00 82.32           H
ATOM   3625 2HD2 LEU A 224      -7.167  -5.123   8.441  1.00 82.32           H
ATOM   3626 3HD2 LEU A 224      -7.276  -4.872   6.848  1.00 82.32           H
ATOM   3627  N   PHE A 225      -6.310  -1.033  10.729  1.00 94.14           N
ATOM   3628  H   PHE A 225      -5.405  -1.451  10.650  1.00 94.14           H
ATOM   3629  CA  PHE A 225      -6.839  -0.777  12.060  1.00 94.42           C
ATOM   3630  HA  PHE A 225      -7.723  -1.243  12.095  1.00 94.42           H
ATOM   3631  C   PHE A 225      -7.104   0.709  12.309  1.00 94.87           C
ATOM   3632  O   PHE A 225      -8.184   1.090  12.771  1.00 94.14           O
ATOM   3633  CB  PHE A 225      -5.865  -1.355  13.093  1.00 94.48           C
ATOM   3634 1HB  PHE A 225      -5.681  -2.311  12.863  1.00 94.48           H
ATOM   3635 2HB  PHE A 225      -5.012  -0.834  13.059  1.00 94.48           H
ATOM   3636  CG  PHE A 225      -6.390  -1.305  14.508  1.00 90.81           C
ATOM   3637  CD1 PHE A 225      -5.800  -0.449  15.458  1.00 83.13           C
ATOM   3638  HD1 PHE A 225      -5.052   0.157  15.188  1.00 83.13           H
ATOM   3639  CD2 PHE A 225      -7.449  -2.142  14.886  1.00 83.64           C
ATOM   3640  HD2 PHE A 225      -7.873  -2.746  14.211  1.00 83.64           H
ATOM   3641  CE1 PHE A 225      -6.261  -0.446  16.782  1.00 82.10           C
ATOM   3642  HE1 PHE A 225      -5.836   0.157  17.457  1.00 82.10           H
ATOM   3643  CE2 PHE A 225      -7.914  -2.134  16.208  1.00 82.95           C
ATOM   3644  HE2 PHE A 225      -8.671  -2.731  16.473  1.00 82.95           H
ATOM   3645  CZ  PHE A 225      -7.322  -1.292  17.163  1.00 83.85           C
ATOM   3646  HZ  PHE A 225      -7.651  -1.293  18.107  1.00 83.85           H
ATOM   3647  N   ILE A 226      -6.166   1.586  11.929  1.00 94.78           N
ATOM   3648  H   ILE A 226      -5.305   1.235  11.561  1.00 94.78           H
ATOM   3649  CA  ILE A 226      -6.346   3.039  12.029  1.00 94.56           C
ATOM   3650  HA  ILE A 226      -6.575   3.209  12.987  1.00 94.56           H
ATOM   3651  C   ILE A 226      -7.516   3.512  11.159  1.00 94.19           C
ATOM   3652  O   ILE A 226      -8.343   4.311  11.608  1.00 92.77           O
ATOM   3653  CB  ILE A 226      -5.040   3.785  11.679  1.00 94.98           C
ATOM   3654  HB  ILE A 226      -4.750   3.482  10.771  1.00 94.98           H
ATOM   3655  CG1 ILE A 226      -3.924   3.457  12.695  1.00 93.89           C
ATOM   3656 1HG1 ILE A 226      -4.147   3.899  13.564  1.00 93.89           H
ATOM   3657 2HG1 ILE A 226      -3.894   2.466  12.823  1.00 93.89           H
ATOM   3658  CG2 ILE A 226      -5.280   5.307  11.657  1.00 93.18           C
ATOM   3659 1HG2 ILE A 226      -4.439   5.799  11.431  1.00 93.18           H
ATOM   3660 2HG2 ILE A 226      -5.597   5.633  12.548  1.00 93.18           H
ATOM   3661 3HG2 ILE A 226      -5.971   5.551  10.977  1.00 93.18           H
ATOM   3662  CD1 ILE A 226      -2.527   3.930  12.256  1.00 89.97           C
ATOM   3663 1HD1 ILE A 226      -1.838   3.697  12.942  1.00 89.97           H
ATOM   3664 2HD1 ILE A 226      -2.509   4.921  12.126  1.00 89.97           H
ATOM   3665 3HD1 ILE A 226      -2.258   3.502  11.393  1.00 89.97           H
ATOM   3666  N   MET A 227      -7.618   3.008   9.923  1.00 92.59           N
ATOM   3667  H   MET A 227      -6.909   2.381   9.600  1.00 92.59           H
ATOM   3668  CA  MET A 227      -8.727   3.339   9.025  1.00 90.80           C
ATOM   3669  HA  MET A 227      -8.713   4.337   8.963  1.00 90.80           H
ATOM   3670  C   MET A 227     -10.074   2.905   9.595  1.00 90.26           C
ATOM   3671  O   MET A 227     -11.020   3.697   9.576  1.00 88.73           O
ATOM   3672  CB  MET A 227      -8.509   2.724   7.643  1.00 89.90           C
ATOM   3673 1HB  MET A 227      -8.217   1.774   7.757  1.00 89.90           H
ATOM   3674 2HB  MET A 227      -9.373   2.750   7.140  1.00 89.90           H
ATOM   3675  CG  MET A 227      -7.441   3.481   6.839  1.00 85.08           C
ATOM   3676 1HG  MET A 227      -7.691   4.444   6.935  1.00 85.08           H
ATOM   3677 2HG  MET A 227      -6.587   3.307   7.330  1.00 85.08           H
ATOM   3678  SD  MET A 227      -7.330   2.986   5.104  1.00 80.84           S
ATOM   3679  CE  MET A 227      -6.599   1.345   5.280  1.00 69.42           C
ATOM   3680 1HE  MET A 227      -6.465   0.915   4.387  1.00 69.42           H
ATOM   3681 2HE  MET A 227      -7.188   0.747   5.824  1.00 69.42           H
ATOM   3682 3HE  MET A 227      -5.709   1.396   5.734  1.00 69.42           H
ATOM   3683  N   LEU A 228     -10.173   1.700  10.154  1.00 91.60           N
ATOM   3684  H   LEU A 228      -9.367   1.109  10.150  1.00 91.60           H
ATOM   3685  CA  LEU A 228     -11.398   1.195  10.774  1.00 90.54           C
ATOM   3686  HA  LEU A 228     -12.103   1.268  10.068  1.00 90.54           H
ATOM   3687  C   LEU A 228     -11.825   2.057  11.967  1.00 90.34           C
ATOM   3688  O   LEU A 228     -12.976   2.485  12.030  1.00 89.54           O
ATOM   3689  CB  LEU A 228     -11.206  -0.274  11.193  1.00 90.76           C
ATOM   3690 1HB  LEU A 228     -10.348  -0.342  11.703  1.00 90.76           H
ATOM   3691 2HB  LEU A 228     -11.968  -0.530  11.787  1.00 90.76           H
ATOM   3692  CG  LEU A 228     -11.151  -1.276  10.023  1.00 87.52           C
ATOM   3693  HG  LEU A 228     -10.448  -0.960   9.386  1.00 87.52           H
ATOM   3694  CD1 LEU A 228     -10.828  -2.667  10.576  1.00 83.83           C
ATOM   3695 1HD1 LEU A 228     -10.785  -3.344   9.841  1.00 83.83           H
ATOM   3696 2HD1 LEU A 228     -11.526  -2.965  11.227  1.00 83.83           H
ATOM   3697 3HD1 LEU A 228      -9.946  -2.669  11.048  1.00 83.83           H
ATOM   3698  CD2 LEU A 228     -12.466  -1.357   9.249  1.00 84.05           C
ATOM   3699 1HD2 LEU A 228     -12.400  -2.014   8.498  1.00 84.05           H
ATOM   3700 2HD2 LEU A 228     -12.708  -0.468   8.860  1.00 84.05           H
ATOM   3701 3HD2 LEU A 228     -13.215  -1.646   9.845  1.00 84.05           H
ATOM   3702  N   ILE A 229     -10.887   2.410  12.861  1.00 93.83           N
ATOM   3703  H   ILE A 229      -9.960   2.049  12.754  1.00 93.83           H
ATOM   3704  CA  ILE A 229     -11.171   3.308  13.993  1.00 93.77           C
ATOM   3705  HA  ILE A 229     -11.913   2.872  14.502  1.00 93.77           H
ATOM   3706  C   ILE A 229     -11.654   4.678  13.503  1.00 93.17           C
ATOM   3707  O   ILE A 229     -12.620   5.233  14.038  1.00 92.19           O
ATOM   3708  CB  ILE A 229      -9.918   3.455  14.893  1.00 94.67           C
ATOM   3709  HB  ILE A 229      -9.137   3.668  14.306  1.00 94.67           H
ATOM   3710  CG1 ILE A 229      -9.648   2.136  15.640  1.00 92.57           C
ATOM   3711 1HG1 ILE A 229     -10.363   2.005  16.327  1.00 92.57           H
ATOM   3712 2HG1 ILE A 229      -9.675   1.384  14.982  1.00 92.57           H
ATOM   3713  CG2 ILE A 229     -10.081   4.608  15.908  1.00 91.48           C
ATOM   3714 1HG2 ILE A 229      -9.268   4.696  16.484  1.00 91.48           H
ATOM   3715 2HG2 ILE A 229     -10.867   4.450  16.506  1.00 91.48           H
ATOM   3716 3HG2 ILE A 229     -10.221   5.480  15.440  1.00 91.48           H
ATOM   3717  CD1 ILE A 229      -8.291   2.111  16.345  1.00 85.18           C
ATOM   3718 1HD1 ILE A 229      -8.149   1.242  16.819  1.00 85.18           H
ATOM   3719 2HD1 ILE A 229      -8.225   2.844  17.022  1.00 85.18           H
ATOM   3720 3HD1 ILE A 229      -7.545   2.229  15.690  1.00 85.18           H
ATOM   3721  N   CYS A 230     -10.999   5.248  12.497  1.00 92.43           N
ATOM   3722  H   CYS A 230     -10.208   4.774  12.110  1.00 92.43           H
ATOM   3723  CA  CYS A 230     -11.386   6.537  11.933  1.00 90.83           C
ATOM   3724  HA  CYS A 230     -11.394   7.176  12.702  1.00 90.83           H
ATOM   3725  C   CYS A 230     -12.794   6.491  11.327  1.00 89.95           C
ATOM   3726  O   CYS A 230     -13.602   7.379  11.596  1.00 88.68           O
ATOM   3727  CB  CYS A 230     -10.354   6.969  10.887  1.00 91.03           C
ATOM   3728 1HB  CYS A 230     -10.230   6.182  10.283  1.00 91.03           H
ATOM   3729 2HB  CYS A 230     -10.778   7.718  10.377  1.00 91.03           H
ATOM   3730  SG  CYS A 230      -8.817   7.466  11.719  1.00 88.16           S
ATOM   3731  HG  CYS A 230      -9.037   7.586  13.015  1.00 88.16           H
ATOM   3732  N   ASN A 231     -13.103   5.450  10.555  1.00 89.25           N
ATOM   3733  H   ASN A 231     -12.397   4.768  10.367  1.00 89.25           H
ATOM   3734  CA  ASN A 231     -14.429   5.262   9.971  1.00 86.52           C
ATOM   3735  HA  ASN A 231     -14.647   6.122   9.510  1.00 86.52           H
ATOM   3736  C   ASN A 231     -15.501   5.036  11.041  1.00 85.99           C
ATOM   3737  O   ASN A 231     -16.550   5.671  10.976  1.00 84.82           O
ATOM   3738  CB  ASN A 231     -14.380   4.106   8.957  1.00 85.14           C
ATOM   3739 1HB  ASN A 231     -13.819   3.364   9.325  1.00 85.14           H
ATOM   3740 2HB  ASN A 231     -15.307   3.771   8.789  1.00 85.14           H
ATOM   3741  CG  ASN A 231     -13.784   4.558   7.644  1.00 80.80           C
ATOM   3742  OD1 ASN A 231     -14.362   5.342   6.916  1.00 73.14           O
ATOM   3743  ND2 ASN A 231     -12.600   4.114   7.306  1.00 73.08           N
ATOM   3744 1HD2 ASN A 231     -12.176   4.420   6.453  1.00 73.08           H
ATOM   3745 2HD2 ASN A 231     -12.119   3.469   7.900  1.00 73.08           H
ATOM   3746  N   ALA A 232     -15.226   4.233  12.062  1.00 89.56           N
ATOM   3747  H   ALA A 232     -14.349   3.752  12.069  1.00 89.56           H
ATOM   3748  CA  ALA A 232     -16.147   4.022  13.174  1.00 89.88           C
ATOM   3749  HA  ALA A 232     -17.000   3.679  12.781  1.00 89.88           H
ATOM   3750  C   ALA A 232     -16.467   5.342  13.901  1.00 89.73           C
ATOM   3751  O   ALA A 232     -17.639   5.650  14.129  1.00 88.71           O
ATOM   3752  CB  ALA A 232     -15.528   2.982  14.121  1.00 90.81           C
ATOM   3753 1HB  ALA A 232     -15.326   2.131  13.636  1.00 90.81           H
ATOM   3754 2HB  ALA A 232     -16.151   2.766  14.873  1.00 90.81           H
ATOM   3755 3HB  ALA A 232     -14.674   3.321  14.517  1.00 90.81           H
ATOM   3756  N   LYS A 233     -15.448   6.190  14.169  1.00 90.88           N
ATOM   3757  H   LYS A 233     -14.516   5.896  13.957  1.00 90.88           H
ATOM   3758  CA  LYS A 233     -15.646   7.526  14.758  1.00 89.50           C
ATOM   3759  HA  LYS A 233     -16.146   7.355  15.607  1.00 89.50           H
ATOM   3760  C   LYS A 233     -16.496   8.441  13.870  1.00 88.33           C
ATOM   3761  O   LYS A 233     -17.343   9.174  14.379  1.00 86.38           O
ATOM   3762  CB  LYS A 233     -14.290   8.188  15.040  1.00 90.02           C
ATOM   3763 1HB  LYS A 233     -13.699   8.067  14.243  1.00 90.02           H
ATOM   3764 2HB  LYS A 233     -14.434   9.164  15.204  1.00 90.02           H
ATOM   3765  CG  LYS A 233     -13.595   7.586  16.259  1.00 83.19           C
ATOM   3766 1HG  LYS A 233     -14.167   7.728  17.067  1.00 83.19           H
ATOM   3767 2HG  LYS A 233     -13.463   6.606  16.111  1.00 83.19           H
ATOM   3768  CD  LYS A 233     -12.233   8.255  16.477  1.00 80.07           C
ATOM   3769 1HD  LYS A 233     -11.649   8.099  15.680  1.00 80.07           H
ATOM   3770 2HD  LYS A 233     -12.358   9.238  16.611  1.00 80.07           H
ATOM   3771  CE  LYS A 233     -11.575   7.655  17.712  1.00 71.92           C
ATOM   3772 1HE  LYS A 233     -12.155   7.824  18.508  1.00 71.92           H
ATOM   3773 2HE  LYS A 233     -11.468   6.669  17.581  1.00 71.92           H
ATOM   3774  NZ  LYS A 233     -10.230   8.240  17.981  1.00 63.98           N
ATOM   3775 1HZ  LYS A 233      -9.818   7.831  18.795  1.00 63.98           H
ATOM   3776 2HZ  LYS A 233     -10.292   9.227  18.130  1.00 63.98           H
ATOM   3777 3HZ  LYS A 233      -9.611   8.083  17.212  1.00 63.98           H
ATOM   3778  N   ILE A 234     -16.269   8.413  12.560  1.00 87.41           N
ATOM   3779  H   ILE A 234     -15.529   7.833  12.219  1.00 87.41           H
ATOM   3780  CA  ILE A 234     -17.048   9.189  11.592  1.00 85.08           C
ATOM   3781  HA  ILE A 234     -16.998  10.140  11.897  1.00 85.08           H
ATOM   3782  C   ILE A 234     -18.511   8.747  11.611  1.00 84.39           C
ATOM   3783  O   ILE A 234     -19.395   9.591  11.742  1.00 83.17           O
ATOM   3784  CB  ILE A 234     -16.434   9.081  10.179  1.00 84.32           C
ATOM   3785  HB  ILE A 234     -16.277   8.112   9.989  1.00 84.32           H
ATOM   3786  CG1 ILE A 234     -15.090   9.834  10.110  1.00 81.75           C
ATOM   3787 1HG1 ILE A 234     -15.276  10.816  10.100  1.00 81.75           H
ATOM   3788 2HG1 ILE A 234     -14.555   9.604  10.923  1.00 81.75           H
ATOM   3789  CG2 ILE A 234     -17.394   9.641   9.113  1.00 81.77           C
ATOM   3790 1HG2 ILE A 234     -16.995   9.570   8.199  1.00 81.77           H
ATOM   3791 2HG2 ILE A 234     -17.598  10.605   9.286  1.00 81.77           H
ATOM   3792 3HG2 ILE A 234     -18.259   9.139   9.110  1.00 81.77           H
ATOM   3793  CD1 ILE A 234     -14.254   9.491   8.872  1.00 77.89           C
ATOM   3794 1HD1 ILE A 234     -13.394  10.000   8.868  1.00 77.89           H
ATOM   3795 2HD1 ILE A 234     -14.748   9.716   8.032  1.00 77.89           H
ATOM   3796 3HD1 ILE A 234     -14.034   8.516   8.847  1.00 77.89           H
ATOM   3797  N   ILE A 235     -18.766   7.436  11.511  1.00 84.28           N
ATOM   3798  H   ILE A 235     -17.989   6.812  11.431  1.00 84.28           H
ATOM   3799  CA  ILE A 235     -20.114   6.859  11.512  1.00 83.59           C
ATOM   3800  HA  ILE A 235     -20.614   7.283  10.757  1.00 83.59           H
ATOM   3801  C   ILE A 235     -20.823   7.217  12.811  1.00 83.76           C
ATOM   3802  O   ILE A 235     -21.903   7.804  12.764  1.00 83.35           O
ATOM   3803  CB  ILE A 235     -20.052   5.329  11.274  1.00 83.30           C
ATOM   3804  HB  ILE A 235     -19.404   4.932  11.924  1.00 83.30           H
ATOM   3805  CG1 ILE A 235     -19.576   5.042   9.832  1.00 78.99           C
ATOM   3806 1HG1 ILE A 235     -20.325   5.254   9.204  1.00 78.99           H
ATOM   3807 2HG1 ILE A 235     -18.796   5.635   9.633  1.00 78.99           H
ATOM   3808  CG2 ILE A 235     -21.431   4.677  11.509  1.00 78.86           C
ATOM   3809 1HG2 ILE A 235     -21.391   3.690  11.356  1.00 78.86           H
ATOM   3810 2HG2 ILE A 235     -22.117   5.057  10.889  1.00 78.86           H
ATOM   3811 3HG2 ILE A 235     -21.745   4.830  12.446  1.00 78.86           H
ATOM   3812  CD1 ILE A 235     -19.145   3.581   9.595  1.00 73.72           C
ATOM   3813 1HD1 ILE A 235     -18.846   3.444   8.651  1.00 73.72           H
ATOM   3814 2HD1 ILE A 235     -19.901   2.951   9.772  1.00 73.72           H
ATOM   3815 3HD1 ILE A 235     -18.387   3.329  10.197  1.00 73.72           H
ATOM   3816  N   PHE A 236     -20.195   6.970  13.956  1.00 86.19           N
ATOM   3817  H   PHE A 236     -19.286   6.553  13.922  1.00 86.19           H
ATOM   3818  CA  PHE A 236     -20.773   7.280  15.263  1.00 86.13           C
ATOM   3819  HA  PHE A 236     -21.620   6.751  15.322  1.00 86.13           H
ATOM   3820  C   PHE A 236     -21.140   8.768  15.404  1.00 85.85           C
ATOM   3821  O   PHE A 236     -22.248   9.106  15.823  1.00 85.18           O
ATOM   3822  CB  PHE A 236     -19.770   6.860  16.344  1.00 87.42           C
ATOM   3823 1HB  PHE A 236     -19.563   5.888  16.233  1.00 87.42           H
ATOM   3824 2HB  PHE A 236     -18.932   7.395  16.233  1.00 87.42           H
ATOM   3825  CG  PHE A 236     -20.291   7.078  17.750  1.00 82.03           C
ATOM   3826  CD1 PHE A 236     -19.918   8.223  18.489  1.00 76.80           C
ATOM   3827  HD1 PHE A 236     -19.291   8.893  18.092  1.00 76.80           H
ATOM   3828  CD2 PHE A 236     -21.177   6.145  18.310  1.00 76.76           C
ATOM   3829  HD2 PHE A 236     -21.448   5.337  17.788  1.00 76.76           H
ATOM   3830  CE1 PHE A 236     -20.429   8.418  19.780  1.00 73.98           C
ATOM   3831  HE1 PHE A 236     -20.167   9.230  20.302  1.00 73.98           H
ATOM   3832  CE2 PHE A 236     -21.683   6.348  19.607  1.00 75.97           C
ATOM   3833  HE2 PHE A 236     -22.314   5.682  20.005  1.00 75.97           H
ATOM   3834  CZ  PHE A 236     -21.307   7.479  20.344  1.00 75.90           C
ATOM   3835  HZ  PHE A 236     -21.663   7.617  21.268  1.00 75.90           H
ATOM   3836  N   THR A 237     -20.250   9.668  14.984  1.00 85.10           N
ATOM   3837  H   THR A 237     -19.376   9.344  14.621  1.00 85.10           H
ATOM   3838  CA  THR A 237     -20.499  11.120  15.032  1.00 83.34           C
ATOM   3839  HA  THR A 237     -20.742  11.299  15.985  1.00 83.34           H
ATOM   3840  C   THR A 237     -21.655  11.522  14.112  1.00 82.14           C
ATOM   3841  O   THR A 237     -22.492  12.339  14.499  1.00 80.37           O
ATOM   3842  CB  THR A 237     -19.247  11.916  14.647  1.00 82.84           C
ATOM   3843  HB  THR A 237     -19.006  11.677  13.706  1.00 82.84           H
ATOM   3844  OG1 THR A 237     -18.158  11.553  15.459  1.00 75.38           O
ATOM   3845  HG1 THR A 237     -18.450  11.471  16.367  1.00 75.38           H
ATOM   3846  CG2 THR A 237     -19.435  13.423  14.822  1.00 75.53           C
ATOM   3847 1HG2 THR A 237     -18.606  13.920  14.565  1.00 75.53           H
ATOM   3848 2HG2 THR A 237     -19.647  13.650  15.773  1.00 75.53           H
ATOM   3849 3HG2 THR A 237     -20.184  13.759  14.252  1.00 75.53           H
ATOM   3850  N   LEU A 238     -21.746  10.953  12.913  1.00 81.21           N
ATOM   3851  H   LEU A 238     -21.048  10.288  12.646  1.00 81.21           H
ATOM   3852  CA  LEU A 238     -22.821  11.256  11.966  1.00 79.01           C
ATOM   3853  HA  LEU A 238     -22.894  12.253  11.957  1.00 79.01           H
ATOM   3854  C   LEU A 238     -24.162  10.691  12.425  1.00 79.29           C
ATOM   3855  O   LEU A 238     -25.154  11.410  12.355  1.00 78.05           O
ATOM   3856  CB  LEU A 238     -22.453  10.725  10.573  1.00 77.44           C
ATOM   3857 1HB  LEU A 238     -22.133   9.782  10.669  1.00 77.44           H
ATOM   3858 2HB  LEU A 238     -23.273  10.743  10.002  1.00 77.44           H
ATOM   3859  CG  LEU A 238     -21.354  11.544   9.874  1.00 70.76           C
ATOM   3860  HG  LEU A 238     -20.591  11.616  10.516  1.00 70.76           H
ATOM   3861  CD1 LEU A 238     -20.943  10.847   8.583  1.00 66.90           C
ATOM   3862 1HD1 LEU A 238     -20.228  11.362   8.110  1.00 66.90           H
ATOM   3863 2HD1 LEU A 238     -21.721  10.758   7.961  1.00 66.90           H
ATOM   3864 3HD1 LEU A 238     -20.590   9.930   8.768  1.00 66.90           H
ATOM   3865  CD2 LEU A 238     -21.819  12.951   9.495  1.00 67.05           C
ATOM   3866 1HD2 LEU A 238     -21.087  13.461   9.043  1.00 67.05           H
ATOM   3867 2HD2 LEU A 238     -22.098  13.467  10.305  1.00 67.05           H
ATOM   3868 3HD2 LEU A 238     -22.599  12.914   8.870  1.00 67.05           H
ATOM   3869  N   THR A 239     -24.200   9.467  12.947  1.00 80.11           N
ATOM   3870  H   THR A 239     -23.354   8.933  12.965  1.00 80.11           H
ATOM   3871  CA  THR A 239     -25.415   8.860  13.497  1.00 79.58           C
ATOM   3872  HA  THR A 239     -26.082   8.880  12.752  1.00 79.58           H
ATOM   3873  C   THR A 239     -25.945   9.675  14.675  1.00 79.40           C
ATOM   3874  O   THR A 239     -27.145   9.944  14.736  1.00 78.11           O
ATOM   3875  CB  THR A 239     -25.150   7.410  13.930  1.00 79.28           C
ATOM   3876  HB  THR A 239     -24.443   7.411  14.637  1.00 79.28           H
ATOM   3877  OG1 THR A 239     -24.679   6.678  12.825  1.00 71.50           O
ATOM   3878  HG1 THR A 239     -24.572   5.760  13.072  1.00 71.50           H
ATOM   3879  CG2 THR A 239     -26.407   6.690  14.416  1.00 70.93           C
ATOM   3880 1HG2 THR A 239     -26.199   5.751  14.689  1.00 70.93           H
ATOM   3881 2HG2 THR A 239     -27.100   6.654  13.696  1.00 70.93           H
ATOM   3882 3HG2 THR A 239     -26.806   7.158  15.204  1.00 70.93           H
ATOM   3883  N   ARG A 240     -25.070  10.163  15.555  1.00 83.13           N
ATOM   3884  H   ARG A 240     -24.105   9.921  15.453  1.00 83.13           H
ATOM   3885  CA  ARG A 240     -25.460  11.038  16.665  1.00 81.86           C
ATOM   3886  HA  ARG A 240     -26.181  10.548  17.155  1.00 81.86           H
ATOM   3887  C   ARG A 240     -26.072  12.354  16.189  1.00 80.55           C
ATOM   3888  O   ARG A 240     -27.057  12.809  16.773  1.00 78.25           O
ATOM   3889  CB  ARG A 240     -24.245  11.272  17.576  1.00 81.02           C
ATOM   3890 1HB  ARG A 240     -23.863  10.386  17.841  1.00 81.02           H
ATOM   3891 2HB  ARG A 240     -23.557  11.794  17.072  1.00 81.02           H
ATOM   3892  CG  ARG A 240     -24.623  12.047  18.844  1.00 71.70           C
ATOM   3893 1HG  ARG A 240     -24.951  12.956  18.589  1.00 71.70           H
ATOM   3894 2HG  ARG A 240     -25.346  11.555  19.328  1.00 71.70           H
ATOM   3895  CD  ARG A 240     -23.415  12.193  19.766  1.00 69.79           C
ATOM   3896 1HD  ARG A 240     -23.087  11.289  20.040  1.00 69.79           H
ATOM   3897 2HD  ARG A 240     -22.684  12.684  19.292  1.00 69.79           H
ATOM   3898  NE  ARG A 240     -23.770  12.949  20.983  1.00 63.83           N
ATOM   3899  HE  ARG A 240     -24.691  13.337  21.017  1.00 63.83           H
ATOM   3900  CZ  ARG A 240     -22.995  13.166  22.034  1.00 57.72           C
ATOM   3901  NH1 ARG A 240     -21.775  12.724  22.073  1.00 55.21           N
ATOM   3902 1HH1 ARG A 240     -21.405  12.209  21.300  1.00 55.21           H
ATOM   3903 2HH1 ARG A 240     -21.205  12.898  22.876  1.00 55.21           H
ATOM   3904  NH2 ARG A 240     -23.443  13.837  23.055  1.00 50.50           N
ATOM   3905 1HH2 ARG A 240     -24.378  14.192  23.049  1.00 50.50           H
ATOM   3906 2HH2 ARG A 240     -22.852  13.997  23.846  1.00 50.50           H
ATOM   3907  N   VAL A 241     -25.534  12.959  15.132  1.00 80.74           N
ATOM   3908  H   VAL A 241     -24.731  12.543  14.705  1.00 80.74           H
ATOM   3909  CA  VAL A 241     -26.063  14.213  14.558  1.00 78.15           C
ATOM   3910  HA  VAL A 241     -26.242  14.812  15.339  1.00 78.15           H
ATOM   3911  C   VAL A 241     -27.392  13.988  13.826  1.00 77.31           C
ATOM   3912  O   VAL A 241     -28.233  14.881  13.827  1.00 75.07           O
ATOM   3913  CB  VAL A 241     -25.016  14.864  13.637  1.00 76.22           C
ATOM   3914  HB  VAL A 241     -24.752  14.140  13.000  1.00 76.22           H
ATOM   3915  CG1 VAL A 241     -25.546  16.063  12.834  1.00 70.03           C
ATOM   3916 1HG1 VAL A 241     -24.830  16.450  12.253  1.00 70.03           H
ATOM   3917 2HG1 VAL A 241     -25.872  16.786  13.443  1.00 70.03           H
ATOM   3918 3HG1 VAL A 241     -26.307  15.791  12.245  1.00 70.03           H
ATOM   3919  CG2 VAL A 241     -23.828  15.385  14.459  1.00 71.33           C
ATOM   3920 1HG2 VAL A 241     -23.142  15.810  13.868  1.00 71.33           H
ATOM   3921 2HG2 VAL A 241     -23.384  14.641  14.959  1.00 71.33           H
ATOM   3922 3HG2 VAL A 241     -24.126  16.069  15.125  1.00 71.33           H
ATOM   3923  N   LEU A 242     -27.596  12.823  13.210  1.00 77.65           N
ATOM   3924  H   LEU A 242     -26.859  12.147  13.220  1.00 77.65           H
ATOM   3925  CA  LEU A 242     -28.841  12.480  12.519  1.00 75.25           C
ATOM   3926  HA  LEU A 242     -29.085  13.311  12.019  1.00 75.25           H
ATOM   3927  C   LEU A 242     -29.998  12.158  13.477  1.00 74.91           C
ATOM   3928  O   LEU A 242     -31.143  12.284  13.075  1.00 72.28           O
ATOM   3929  CB  LEU A 242     -28.587  11.293  11.572  1.00 73.07           C
ATOM   3930 1HB  LEU A 242     -28.094  10.587  12.080  1.00 73.07           H
ATOM   3931 2HB  LEU A 242     -29.472  10.934  11.275  1.00 73.07           H
ATOM   3932  CG  LEU A 242     -27.765  11.649  10.319  1.00 66.24           C
ATOM   3933  HG  LEU A 242     -26.977  12.182  10.628  1.00 66.24           H
ATOM   3934  CD1 LEU A 242     -27.326  10.367   9.601  1.00 63.79           C
ATOM   3935 1HD1 LEU A 242     -26.790  10.579   8.784  1.00 63.79           H
ATOM   3936 2HD1 LEU A 242     -28.118   9.826   9.317  1.00 63.79           H
ATOM   3937 3HD1 LEU A 242     -26.762   9.797  10.198  1.00 63.79           H
ATOM   3938  CD2 LEU A 242     -28.558  12.492   9.322  1.00 63.25           C
ATOM   3939 1HD2 LEU A 242     -28.005  12.711   8.518  1.00 63.25           H
ATOM   3940 2HD2 LEU A 242     -28.853  13.353   9.736  1.00 63.25           H
ATOM   3941 3HD2 LEU A 242     -29.374  12.005   9.011  1.00 63.25           H
ATOM   3942  N   HIS A 243     -29.697  11.744  14.704  1.00 80.71           N
ATOM   3943  H   HIS A 243     -28.732  11.618  14.933  1.00 80.71           H
ATOM   3944  CA  HIS A 243     -30.698  11.459  15.746  1.00 78.99           C
ATOM   3945  HA  HIS A 243     -31.527  11.234  15.234  1.00 78.99           H
ATOM   3946  C   HIS A 243     -31.025  12.673  16.633  1.00 76.25           C
ATOM   3947  O   HIS A 243     -31.783  12.537  17.592  1.00 72.71           O
ATOM   3948  CB  HIS A 243     -30.239  10.267  16.601  1.00 77.63           C
ATOM   3949 1HB  HIS A 243     -29.268  10.373  16.813  1.00 77.63           H
ATOM   3950 2HB  HIS A 243     -30.767  10.253  17.450  1.00 77.63           H
ATOM   3951  CG  HIS A 243     -30.423   8.941  15.917  1.00 71.02           C
ATOM   3952  ND1 HIS A 243     -29.673   8.449  14.859  1.00 64.75           N
ATOM   3953  HD1 HIS A 243     -28.904   8.915  14.421  1.00 64.75           H
ATOM   3954  CD2 HIS A 243     -31.356   7.983  16.210  1.00 64.46           C
ATOM   3955  HD2 HIS A 243     -32.045   8.035  16.933  1.00 64.46           H
ATOM   3956  CE1 HIS A 243     -30.151   7.249  14.524  1.00 61.44           C
ATOM   3957  HE1 HIS A 243     -29.793   6.679  13.784  1.00 61.44           H
ATOM   3958  NE2 HIS A 243     -31.176   6.916  15.317  1.00 63.44           N
ATOM   3959  N   GLN A 244     -30.463  13.855  16.365  1.00 76.88           N
ATOM   3960  H   GLN A 244     -29.749  13.903  15.667  1.00 76.88           H
ATOM   3961  CA  GLN A 244     -30.858  15.081  17.059  1.00 75.36           C
ATOM   3962  HA  GLN A 244     -30.958  14.828  18.021  1.00 75.36           H
ATOM   3963  C   GLN A 244     -32.215  15.583  16.546  1.00 74.09           C
ATOM   3964  O   GLN A 244     -32.515  15.487  15.358  1.00 69.55           O
ATOM   3965  CB  GLN A 244     -29.758  16.153  16.942  1.00 72.42           C
ATOM   3966 1HB  GLN A 244     -29.370  16.128  16.021  1.00 72.42           H
ATOM   3967 2HB  GLN A 244     -30.156  17.054  17.112  1.00 72.42           H
ATOM   3968  CG  GLN A 244     -28.643  15.888  17.971  1.00 64.63           C
ATOM   3969 1HG  GLN A 244     -29.042  15.914  18.888  1.00 64.63           H
ATOM   3970 2HG  GLN A 244     -28.260  14.980  17.799  1.00 64.63           H
ATOM   3971  CD  GLN A 244     -27.505  16.906  17.916  1.00 61.31           C
ATOM   3972  OE1 GLN A 244     -27.044  17.331  16.869  1.00 57.96           O
ATOM   3973  NE2 GLN A 244     -26.974  17.306  19.047  1.00 52.48           N
ATOM   3974 1HE2 GLN A 244     -26.207  17.947  19.040  1.00 52.48           H
ATOM   3975 2HE2 GLN A 244     -27.337  16.970  19.916  1.00 52.48           H
ATOM   3976  N   ASP A 245     -33.039  16.104  17.469  1.00 69.24           N
ATOM   3977  H   ASP A 245     -32.654  16.256  18.379  1.00 69.24           H
ATOM   3978  CA  ASP A 245     -34.443  16.473  17.281  1.00 66.87           C
ATOM   3979  HA  ASP A 245     -34.912  15.603  17.129  1.00 66.87           H
ATOM   3980  C   ASP A 245     -34.689  17.348  16.035  1.00 65.25           C
ATOM   3981  O   ASP A 245     -33.969  18.331  15.808  1.00 61.25           O
ATOM   3982  CB  ASP A 245     -34.939  17.194  18.553  1.00 62.32           C
ATOM   3983 1HB  ASP A 245     -34.222  17.150  19.249  1.00 62.32           H
ATOM   3984 2HB  ASP A 245     -35.128  18.150  18.329  1.00 62.32           H
ATOM   3985  CG  ASP A 245     -36.205  16.586  19.138  1.00 56.01           C
ATOM   3986  OD1 ASP A 245     -37.079  16.228  18.327  1.00 52.34           O
ATOM   3987  OD2 ASP A 245     -36.274  16.495  20.381  1.00 51.87           O
ATOM   3988  N   PRO A 246     -35.735  17.064  15.220  1.00 64.94           N
ATOM   3989  CA  PRO A 246     -36.086  17.845  14.031  1.00 63.33           C
ATOM   3990  HA  PRO A 246     -35.301  17.796  13.413  1.00 63.33           H
ATOM   3991  C   PRO A 246     -36.324  19.337  14.314  1.00 63.34           C
ATOM   3992  O   PRO A 246     -36.100  20.176  13.439  1.00 60.03           O
ATOM   3993  CB  PRO A 246     -37.373  17.208  13.484  1.00 61.05           C
ATOM   3994 1HB  PRO A 246     -38.179  17.708  13.801  1.00 61.05           H
ATOM   3995 2HB  PRO A 246     -37.363  17.190  12.484  1.00 61.05           H
ATOM   3996  CG  PRO A 246     -37.364  15.788  14.048  1.00 58.57           C
ATOM   3997 1HG  PRO A 246     -38.296  15.455  14.194  1.00 58.57           H
ATOM   3998 2HG  PRO A 246     -36.879  15.163  13.436  1.00 58.57           H
ATOM   3999  CD  PRO A 246     -36.629  15.924  15.369  1.00 61.91           C
ATOM   4000 1HD  PRO A 246     -37.267  16.096  16.119  1.00 61.91           H
ATOM   4001 2HD  PRO A 246     -36.093  15.103  15.568  1.00 61.91           H
ATOM   4002  N   HIS A 247     -36.757  19.679  15.545  1.00 67.31           N
ATOM   4003  H   HIS A 247     -36.864  18.949  16.220  1.00 67.31           H
ATOM   4004  CA  HIS A 247     -37.081  21.045  15.960  1.00 66.62           C
ATOM   4005  HA  HIS A 247     -37.607  21.449  15.212  1.00 66.62           H
ATOM   4006  C   HIS A 247     -35.828  21.934  16.130  1.00 64.35           C
ATOM   4007  O   HIS A 247     -35.828  23.087  15.721  1.00 61.60           O
ATOM   4008  CB  HIS A 247     -37.933  20.966  17.236  1.00 66.05           C
ATOM   4009 1HB  HIS A 247     -38.378  20.072  17.279  1.00 66.05           H
ATOM   4010 2HB  HIS A 247     -37.341  21.083  18.034  1.00 66.05           H
ATOM   4011  CG  HIS A 247     -39.001  22.033  17.274  1.00 61.92           C
ATOM   4012  ND1 HIS A 247     -38.803  23.360  17.539  1.00 57.58           N
ATOM   4013  HD1 HIS A 247     -37.930  23.791  17.767  1.00 57.58           H
ATOM   4014  CD2 HIS A 247     -40.328  21.850  17.017  1.00 57.31           C
ATOM   4015  HD2 HIS A 247     -40.772  20.981  16.796  1.00 57.31           H
ATOM   4016  CE1 HIS A 247     -39.991  23.982  17.439  1.00 53.94           C
ATOM   4017  HE1 HIS A 247     -40.137  24.961  17.582  1.00 53.94           H
ATOM   4018  NE2 HIS A 247     -40.958  23.099  17.118  1.00 57.10           N
ATOM   4019  N   GLU A 248     -34.722  21.382  16.632  1.00 62.56           N
ATOM   4020  H   GLU A 248     -34.792  20.449  16.986  1.00 62.56           H
ATOM   4021  CA  GLU A 248     -33.402  22.042  16.706  1.00 63.13           C
ATOM   4022  HA  GLU A 248     -33.570  22.960  17.066  1.00 63.13           H
ATOM   4023  C   GLU A 248     -32.746  22.167  15.319  1.00 61.84           C
ATOM   4024  O   GLU A 248     -32.017  23.111  15.028  1.00 59.86           O
ATOM   4025  CB  GLU A 248     -32.490  21.221  17.635  1.00 60.88           C
ATOM   4026 1HB  GLU A 248     -32.645  20.250  17.454  1.00 60.88           H
ATOM   4027 2HB  GLU A 248     -31.539  21.451  17.429  1.00 60.88           H
ATOM   4028  CG  GLU A 248     -32.748  21.490  19.133  1.00 53.21           C
ATOM   4029 1HG  GLU A 248     -33.735  21.518  19.289  1.00 53.21           H
ATOM   4030 2HG  GLU A 248     -32.347  20.745  19.667  1.00 53.21           H
ATOM   4031  CD  GLU A 248     -32.135  22.823  19.607  1.00 51.18           C
ATOM   4032  OE1 GLU A 248     -32.816  23.539  20.354  1.00 47.28           O
ATOM   4033  OE2 GLU A 248     -30.978  23.104  19.202  1.00 46.61           O
ATOM   4034  N   LEU A 249     -33.043  21.229  14.413  1.00 57.02           N
ATOM   4035  H   LEU A 249     -33.627  20.468  14.695  1.00 57.02           H
ATOM   4036  CA  LEU A 249     -32.560  21.256  13.033  1.00 56.11           C
ATOM   4037  HA  LEU A 249     -31.577  21.423  13.112  1.00 56.11           H
ATOM   4038  C   LEU A 249     -33.178  22.411  12.221  1.00 56.61           C
ATOM   4039  O   LEU A 249     -32.511  22.931  11.327  1.00 53.95           O
ATOM   4040  CB  LEU A 249     -32.825  19.896  12.355  1.00 52.79           C
ATOM   4041 1HB  LEU A 249     -33.178  19.261  13.042  1.00 52.79           H
ATOM   4042 2HB  LEU A 249     -33.509  20.026  11.638  1.00 52.79           H
ATOM   4043  CG  LEU A 249     -31.550  19.286  11.722  1.00 48.67           C
ATOM   4044  HG  LEU A 249     -30.984  20.033  11.372  1.00 48.67           H
ATOM   4045  CD1 LEU A 249     -30.773  18.485  12.762  1.00 46.67           C
ATOM   4046 1HD1 LEU A 249     -29.947  18.086  12.363  1.00 46.67           H
ATOM   4047 2HD1 LEU A 249     -31.329  17.739  13.128  1.00 46.67           H
ATOM   4048 3HD1 LEU A 249     -30.496  19.066  13.528  1.00 46.67           H
ATOM   4049  CD2 LEU A 249     -31.907  18.349  10.577  1.00 46.61           C
ATOM   4050 1HD2 LEU A 249     -31.085  17.954  10.167  1.00 46.61           H
ATOM   4051 2HD2 LEU A 249     -32.406  18.834   9.859  1.00 46.61           H
ATOM   4052 3HD2 LEU A 249     -32.483  17.596  10.896  1.00 46.61           H
ATOM   4053  N   GLN A 250     -34.425  22.816  12.517  1.00 57.56           N
ATOM   4054  H   GLN A 250     -34.923  22.342  13.243  1.00 57.56           H
ATOM   4055  CA  GLN A 250     -35.086  23.926  11.819  1.00 57.22           C
ATOM   4056  HA  GLN A 250     -34.876  23.755  10.856  1.00 57.22           H
ATOM   4057  C   GLN A 250     -34.512  25.295  12.194  1.00 56.65           C
ATOM   4058  O   GLN A 250     -34.388  26.161  11.323  1.00 55.70           O
ATOM   4059  CB  GLN A 250     -36.608  23.901  12.060  1.00 54.37           C
ATOM   4060 1HB  GLN A 250     -36.781  23.745  13.032  1.00 54.37           H
ATOM   4061 2HB  GLN A 250     -36.995  24.783  11.790  1.00 54.37           H
ATOM   4062  CG  GLN A 250     -37.291  22.788  11.248  1.00 48.11           C
ATOM   4063 1HG  GLN A 250     -36.868  22.749  10.343  1.00 48.11           H
ATOM   4064 2HG  GLN A 250     -37.150  21.918  11.720  1.00 48.11           H
ATOM   4065  CD  GLN A 250     -38.798  23.004  11.069  1.00 45.29           C
ATOM   4066  OE1 GLN A 250     -39.409  23.938  11.564  1.00 41.22           O
ATOM   4067  NE2 GLN A 250     -39.459  22.165  10.307  1.00 39.21           N
ATOM   4068 1HE2 GLN A 250     -40.437  22.300  10.145  1.00 39.21           H
ATOM   4069 2HE2 GLN A 250     -38.985  21.390   9.888  1.00 39.21           H
ATOM   4070  N   LEU A 251     -34.037  25.491  13.425  1.00 53.37           N
ATOM   4071  H   LEU A 251     -34.151  24.765  14.104  1.00 53.37           H
ATOM   4072  CA  LEU A 251     -33.351  26.732  13.827  1.00 53.38           C
ATOM   4073  HA  LEU A 251     -33.944  27.476  13.518  1.00 53.38           H
ATOM   4074  C   LEU A 251     -31.991  26.897  13.124  1.00 54.40           C
ATOM   4075  O   LEU A 251     -31.555  28.016  12.847  1.00 51.54           O
ATOM   4076  CB  LEU A 251     -33.205  26.779  15.360  1.00 49.17           C
ATOM   4077 1HB  LEU A 251     -33.635  25.964  15.748  1.00 49.17           H
ATOM   4078 2HB  LEU A 251     -32.232  26.784  15.590  1.00 49.17           H
ATOM   4079  CG  LEU A 251     -33.865  28.027  15.976  1.00 44.29           C
ATOM   4080  HG  LEU A 251     -33.722  28.788  15.343  1.00 44.29           H
ATOM   4081  CD1 LEU A 251     -35.364  27.802  16.187  1.00 42.49           C
ATOM   4082 1HD1 LEU A 251     -35.795  28.611  16.587  1.00 42.49           H
ATOM   4083 2HD1 LEU A 251     -35.527  27.031  16.802  1.00 42.49           H
ATOM   4084 3HD1 LEU A 251     -35.822  27.606  15.320  1.00 42.49           H
ATOM   4085  CD2 LEU A 251     -33.240  28.361  17.329  1.00 43.45           C
ATOM   4086 1HD2 LEU A 251     -33.667  29.171  17.731  1.00 43.45           H
ATOM   4087 2HD2 LEU A 251     -32.261  28.544  17.236  1.00 43.45           H
ATOM   4088 3HD2 LEU A 251     -33.352  27.604  17.972  1.00 43.45           H
ATOM   4089  N   ASN A 252     -31.344  25.795  12.751  1.00 50.91           N
ATOM   4090  H   ASN A 252     -31.741  24.916  13.015  1.00 50.91           H
ATOM   4091  CA  ASN A 252     -30.093  25.767  11.982  1.00 51.93           C
ATOM   4092  HA  ASN A 252     -29.692  26.672  12.121  1.00 51.93           H
ATOM   4093  C   ASN A 252     -30.281  25.655  10.448  1.00 52.05           C
ATOM   4094  O   ASN A 252     -29.311  25.458   9.719  1.00 49.89           O
ATOM   4095  CB  ASN A 252     -29.174  24.678  12.567  1.00 48.69           C
ATOM   4096 1HB  ASN A 252     -29.736  23.946  12.951  1.00 48.69           H
ATOM   4097 2HB  ASN A 252     -28.598  24.309  11.838  1.00 48.69           H
ATOM   4098  CG  ASN A 252     -28.276  25.210  13.659  1.00 45.34           C
ATOM   4099  OD1 ASN A 252     -27.627  26.235  13.529  1.00 42.67           O
ATOM   4100  ND2 ASN A 252     -28.145  24.510  14.755  1.00 41.19           N
ATOM   4101 1HD2 ASN A 252     -27.520  24.817  15.472  1.00 41.19           H
ATOM   4102 2HD2 ASN A 252     -28.670  23.668  14.876  1.00 41.19           H
ATOM   4103  N   GLN A 253     -31.502  25.791   9.929  1.00 47.66           N
ATOM   4104  H   GLN A 253     -32.273  25.831  10.565  1.00 47.66           H
ATOM   4105  CA  GLN A 253     -31.800  25.887   8.491  1.00 48.64           C
ATOM   4106  HA  GLN A 253     -31.213  25.187   8.083  1.00 48.64           H
ATOM   4107  C   GLN A 253     -31.402  27.253   7.891  1.00 49.83           C
ATOM   4108  O   GLN A 253     -32.151  27.886   7.144  1.00 47.85           O
ATOM   4109  CB  GLN A 253     -33.272  25.542   8.192  1.00 45.20           C
ATOM   4110 1HB  GLN A 253     -33.840  25.924   8.921  1.00 45.20           H
ATOM   4111 2HB  GLN A 253     -33.523  25.961   7.319  1.00 45.20           H
ATOM   4112  CG  GLN A 253     -33.556  24.037   8.101  1.00 41.16           C
ATOM   4113 1HG  GLN A 253     -32.957  23.638   7.407  1.00 41.16           H
ATOM   4114 2HG  GLN A 253     -33.364  23.619   8.989  1.00 41.16           H
ATOM   4115  CD  GLN A 253     -35.011  23.741   7.723  1.00 38.80           C
ATOM   4116  OE1 GLN A 253     -35.809  24.617   7.436  1.00 35.94           O
ATOM   4117  NE2 GLN A 253     -35.411  22.496   7.677  1.00 36.02           N
ATOM   4118 1HE2 GLN A 253     -36.351  22.282   7.411  1.00 36.02           H
ATOM   4119 2HE2 GLN A 253     -34.777  21.758   7.908  1.00 36.02           H
ATOM   4120  N   SER A 254     -30.179  27.707   8.124  1.00 49.25           N
ATOM   4121  H   SER A 254     -29.768  27.604   9.030  1.00 49.25           H
ATOM   4122  CA  SER A 254     -29.437  28.358   7.050  1.00 50.45           C
ATOM   4123  HA  SER A 254     -29.930  29.183   6.775  1.00 50.45           H
ATOM   4124  C   SER A 254     -29.341  27.345   5.905  1.00 51.78           C
ATOM   4125  O   SER A 254     -29.049  26.171   6.166  1.00 49.59           O
ATOM   4126  CB  SER A 254     -28.047  28.777   7.536  1.00 46.60           C
ATOM   4127 1HB  SER A 254     -28.111  29.481   8.243  1.00 46.60           H
ATOM   4128 2HB  SER A 254     -27.540  27.992   7.892  1.00 46.60           H
ATOM   4129  OG  SER A 254     -27.303  29.314   6.471  1.00 41.98           O
ATOM   4130  HG  SER A 254     -26.394  29.436   6.746  1.00 41.98           H
ATOM   4131  N   LYS A 255     -29.611  27.734   4.650  1.00 46.91           N
ATOM   4132  H   LYS A 255     -29.827  28.705   4.548  1.00 46.91           H
ATOM   4133  CA  LYS A 255     -29.640  26.951   3.386  1.00 48.05           C
ATOM   4134  HA  LYS A 255     -30.404  26.315   3.491  1.00 48.05           H
ATOM   4135  C   LYS A 255     -28.360  26.111   3.144  1.00 50.07           C
ATOM   4136  O   LYS A 255     -27.610  26.352   2.195  1.00 47.25           O
ATOM   4137  CB  LYS A 255     -29.833  27.937   2.211  1.00 43.78           C
ATOM   4138 1HB  LYS A 255     -29.245  28.729   2.373  1.00 43.78           H
ATOM   4139 2HB  LYS A 255     -29.548  27.476   1.371  1.00 43.78           H
ATOM   4140  CG  LYS A 255     -31.253  28.457   1.990  1.00 39.49           C
ATOM   4141 1HG  LYS A 255     -31.851  27.695   1.741  1.00 39.49           H
ATOM   4142 2HG  LYS A 255     -31.586  28.881   2.832  1.00 39.49           H
ATOM   4143  CD  LYS A 255     -31.237  29.498   0.855  1.00 36.11           C
ATOM   4144 1HD  LYS A 255     -30.742  30.309   1.166  1.00 36.11           H
ATOM   4145 2HD  LYS A 255     -30.771  29.106   0.062  1.00 36.11           H
ATOM   4146  CE  LYS A 255     -32.664  29.910   0.444  1.00 31.02           C
ATOM   4147 1HE  LYS A 255     -33.140  29.125   0.048  1.00 31.02           H
ATOM   4148 2HE  LYS A 255     -33.165  30.234   1.246  1.00 31.02           H
ATOM   4149  NZ  LYS A 255     -32.659  30.998  -0.562  1.00 28.29           N
ATOM   4150 1HZ  LYS A 255     -33.591  31.254  -0.818  1.00 28.29           H
ATOM   4151 2HZ  LYS A 255     -32.179  30.716  -1.392  1.00 28.29           H
ATOM   4152 3HZ  LYS A 255     -32.204  31.814  -0.205  1.00 28.29           H
ATOM   4153  N   ASN A 256     -28.069  25.152   4.012  1.00 49.29           N
ATOM   4154  H   ASN A 256     -28.784  24.830   4.632  1.00 49.29           H
ATOM   4155  CA  ASN A 256     -26.760  24.558   4.094  1.00 50.97           C
ATOM   4156  HA  ASN A 256     -26.173  25.028   3.435  1.00 50.97           H
ATOM   4157  C   ASN A 256     -26.818  23.095   3.647  1.00 53.37           C
ATOM   4158  O   ASN A 256     -27.346  22.210   4.314  1.00 51.02           O
ATOM   4159  CB  ASN A 256     -26.176  24.800   5.501  1.00 46.75           C
ATOM   4160 1HB  ASN A 256     -26.921  24.798   6.168  1.00 46.75           H
ATOM   4161 2HB  ASN A 256     -25.532  24.066   5.718  1.00 46.75           H
ATOM   4162  CG  ASN A 256     -25.443  26.130   5.600  1.00 43.23           C
ATOM   4163  OD1 ASN A 256     -24.896  26.646   4.636  1.00 39.98           O
ATOM   4164  ND2 ASN A 256     -25.341  26.707   6.770  1.00 38.62           N
ATOM   4165 1HD2 ASN A 256     -24.822  27.556   6.865  1.00 38.62           H
ATOM   4166 2HD2 ASN A 256     -25.782  26.299   7.569  1.00 38.62           H
ATOM   4167  N   ASN A 257     -26.154  22.839   2.522  1.00 52.32           N
ATOM   4168  H   ASN A 257     -25.875  23.635   1.985  1.00 52.32           H
ATOM   4169  CA  ASN A 257     -25.782  21.526   1.974  1.00 53.83           C
ATOM   4170  HA  ASN A 257     -26.633  21.007   1.895  1.00 53.83           H
ATOM   4171  C   ASN A 257     -24.846  20.699   2.905  1.00 56.32           C
ATOM   4172  O   ASN A 257     -24.213  19.746   2.452  1.00 54.56           O
ATOM   4173  CB  ASN A 257     -25.121  21.786   0.609  1.00 49.07           C
ATOM   4174 1HB  ASN A 257     -24.428  22.498   0.717  1.00 49.07           H
ATOM   4175 2HB  ASN A 257     -24.686  20.942   0.296  1.00 49.07           H
ATOM   4176  CG  ASN A 257     -26.114  22.239  -0.455  1.00 45.06           C
ATOM   4177  OD1 ASN A 257     -27.100  21.576  -0.719  1.00 41.23           O
ATOM   4178  ND2 ASN A 257     -25.879  23.350  -1.102  1.00 40.42           N
ATOM   4179 1HD2 ASN A 257     -26.510  23.656  -1.815  1.00 40.42           H
ATOM   4180 2HD2 ASN A 257     -25.068  23.894  -0.884  1.00 40.42           H
ATOM   4181  N   ILE A 258     -24.739  21.059   4.183  1.00 57.94           N
ATOM   4182  H   ILE A 258     -25.307  21.826   4.482  1.00 57.94           H
ATOM   4183  CA  ILE A 258     -23.877  20.449   5.192  1.00 58.55           C
ATOM   4184  HA  ILE A 258     -22.958  20.530   4.807  1.00 58.55           H
ATOM   4185  C   ILE A 258     -24.171  18.944   5.373  1.00 61.24           C
ATOM   4186  O   ILE A 258     -23.219  18.173   5.313  1.00 59.33           O
ATOM   4187  CB  ILE A 258     -23.924  21.238   6.524  1.00 54.98           C
ATOM   4188  HB  ILE A 258     -24.880  21.274   6.815  1.00 54.98           H
ATOM   4189  CG1 ILE A 258     -23.378  22.683   6.333  1.00 50.85           C
ATOM   4190 1HG1 ILE A 258     -22.393  22.633   6.168  1.00 50.85           H
ATOM   4191 2HG1 ILE A 258     -23.829  23.093   5.540  1.00 50.85           H
ATOM   4192  CG2 ILE A 258     -23.118  20.529   7.621  1.00 49.53           C
ATOM   4193 1HG2 ILE A 258     -23.151  21.042   8.479  1.00 49.53           H
ATOM   4194 2HG2 ILE A 258     -22.158  20.435   7.356  1.00 49.53           H
ATOM   4195 3HG2 ILE A 258     -23.480  19.613   7.796  1.00 49.53           H
ATOM   4196  CD1 ILE A 258     -23.611  23.603   7.540  1.00 46.66           C
ATOM   4197 1HD1 ILE A 258     -23.244  24.517   7.370  1.00 46.66           H
ATOM   4198 2HD1 ILE A 258     -23.165  23.240   8.358  1.00 46.66           H
ATOM   4199 3HD1 ILE A 258     -24.587  23.695   7.737  1.00 46.66           H
ATOM   4200  N   PRO A 259     -25.433  18.476   5.492  1.00 63.20           N
ATOM   4201  CA  PRO A 259     -25.719  17.040   5.624  1.00 64.52           C
ATOM   4202  HA  PRO A 259     -25.185  16.670   6.385  1.00 64.52           H
ATOM   4203  C   PRO A 259     -25.280  16.253   4.390  1.00 67.71           C
ATOM   4204  O   PRO A 259     -24.627  15.212   4.500  1.00 66.93           O
ATOM   4205  CB  PRO A 259     -27.231  16.936   5.868  1.00 61.28           C
ATOM   4206 1HB  PRO A 259     -27.715  16.728   5.018  1.00 61.28           H
ATOM   4207 2HB  PRO A 259     -27.434  16.232   6.549  1.00 61.28           H
ATOM   4208  CG  PRO A 259     -27.623  18.318   6.387  1.00 58.21           C
ATOM   4209 1HG  PRO A 259     -28.573  18.531   6.160  1.00 58.21           H
ATOM   4210 2HG  PRO A 259     -27.494  18.380   7.377  1.00 58.21           H
ATOM   4211  CD  PRO A 259     -26.659  19.247   5.647  1.00 59.94           C
ATOM   4212 1HD  PRO A 259     -27.013  19.499   4.747  1.00 59.94           H
ATOM   4213 2HD  PRO A 259     -26.471  20.075   6.176  1.00 59.94           H
ATOM   4214  N   ARG A 260     -25.556  16.783   3.174  1.00 71.65           N
ATOM   4215  H   ARG A 260     -26.060  17.646   3.140  1.00 71.65           H
ATOM   4216  CA  ARG A 260     -25.156  16.162   1.899  1.00 73.64           C
ATOM   4217  HA  ARG A 260     -25.489  15.221   1.961  1.00 73.64           H
ATOM   4218  C   ARG A 260     -23.635  16.135   1.729  1.00 75.06           C
ATOM   4219  O   ARG A 260     -23.101  15.146   1.234  1.00 73.31           O
ATOM   4220  CB  ARG A 260     -25.813  16.879   0.708  1.00 72.13           C
ATOM   4221 1HB  ARG A 260     -25.639  17.860   0.791  1.00 72.13           H
ATOM   4222 2HB  ARG A 260     -25.401  16.537  -0.137  1.00 72.13           H
ATOM   4223  CG  ARG A 260     -27.331  16.657   0.636  1.00 63.79           C
ATOM   4224 1HG  ARG A 260     -27.518  15.675   0.610  1.00 63.79           H
ATOM   4225 2HG  ARG A 260     -27.759  17.057   1.446  1.00 63.79           H
ATOM   4226  CD  ARG A 260     -27.916  17.318  -0.626  1.00 62.33           C
ATOM   4227 1HD  ARG A 260     -27.752  18.304  -0.596  1.00 62.33           H
ATOM   4228 2HD  ARG A 260     -27.482  16.932  -1.440  1.00 62.33           H
ATOM   4229  NE  ARG A 260     -29.369  17.107  -0.748  1.00 55.05           N
ATOM   4230  HE  ARG A 260     -29.797  16.519  -0.061  1.00 55.05           H
ATOM   4231  CZ  ARG A 260     -30.169  17.619  -1.679  1.00 48.70           C
ATOM   4232  NH1 ARG A 260     -29.725  18.391  -2.628  1.00 45.98           N
ATOM   4233 1HH1 ARG A 260     -28.752  18.617  -2.674  1.00 45.98           H
ATOM   4234 2HH1 ARG A 260     -30.357  18.758  -3.311  1.00 45.98           H
ATOM   4235  NH2 ARG A 260     -31.445  17.350  -1.676  1.00 43.83           N
ATOM   4236 1HH2 ARG A 260     -31.829  16.755  -0.970  1.00 43.83           H
ATOM   4237 2HH2 ARG A 260     -32.040  17.739  -2.380  1.00 43.83           H
ATOM   4238  N   ALA A 261     -22.917  17.176   2.140  1.00 72.35           N
ATOM   4239  H   ALA A 261     -23.404  17.965   2.515  1.00 72.35           H
ATOM   4240  CA  ALA A 261     -21.458  17.234   2.076  1.00 72.24           C
ATOM   4241  HA  ALA A 261     -21.205  16.961   1.148  1.00 72.24           H
ATOM   4242  C   ALA A 261     -20.807  16.240   3.063  1.00 73.64           C
ATOM   4243  O   ALA A 261     -19.859  15.538   2.691  1.00 73.03           O
ATOM   4244  CB  ALA A 261     -21.009  18.673   2.340  1.00 70.47           C
ATOM   4245 1HB  ALA A 261     -21.437  19.306   1.695  1.00 70.47           H
ATOM   4246 2HB  ALA A 261     -20.017  18.762   2.246  1.00 70.47           H
ATOM   4247 3HB  ALA A 261     -21.257  18.962   3.265  1.00 70.47           H
ATOM   4248  N   ARG A 262     -21.350  16.132   4.286  1.00 70.66           N
ATOM   4249  H   ARG A 262     -22.092  16.756   4.531  1.00 70.66           H
ATOM   4250  CA  ARG A 262     -20.912  15.147   5.284  1.00 70.97           C
ATOM   4251  HA  ARG A 262     -19.923  15.273   5.367  1.00 70.97           H
ATOM   4252  C   ARG A 262     -21.176  13.716   4.813  1.00 73.89           C
ATOM   4253  O   ARG A 262     -20.270  12.892   4.884  1.00 74.25           O
ATOM   4254  CB  ARG A 262     -21.594  15.416   6.637  1.00 68.61           C
ATOM   4255 1HB  ARG A 262     -22.575  15.537   6.483  1.00 68.61           H
ATOM   4256 2HB  ARG A 262     -21.445  14.627   7.234  1.00 68.61           H
ATOM   4257  CG  ARG A 262     -21.048  16.670   7.336  1.00 61.66           C
ATOM   4258 1HG  ARG A 262     -20.071  16.550   7.511  1.00 61.66           H
ATOM   4259 2HG  ARG A 262     -21.186  17.464   6.744  1.00 61.66           H
ATOM   4260  CD  ARG A 262     -21.780  16.897   8.670  1.00 59.54           C
ATOM   4261 1HD  ARG A 262     -22.762  16.988   8.503  1.00 59.54           H
ATOM   4262 2HD  ARG A 262     -21.616  16.121   9.279  1.00 59.54           H
ATOM   4263  NE  ARG A 262     -21.325  18.119   9.363  1.00 55.65           N
ATOM   4264  HE  ARG A 262     -20.682  18.706   8.871  1.00 55.65           H
ATOM   4265  CZ  ARG A 262     -21.688  18.511  10.575  1.00 49.52           C
ATOM   4266  NH1 ARG A 262     -22.505  17.811  11.317  1.00 47.76           N
ATOM   4267 1HH1 ARG A 262     -22.878  16.949  10.974  1.00 47.76           H
ATOM   4268 2HH1 ARG A 262     -22.757  18.138  12.228  1.00 47.76           H
ATOM   4269  NH2 ARG A 262     -21.236  19.618  11.073  1.00 45.85           N
ATOM   4270 1HH2 ARG A 262     -20.607  20.185  10.541  1.00 45.85           H
ATOM   4271 2HH2 ARG A 262     -21.516  19.905  11.989  1.00 45.85           H
ATOM   4272  N   LEU A 263     -22.333  13.438   4.222  1.00 73.75           N
ATOM   4273  H   LEU A 263     -23.018  14.164   4.159  1.00 73.75           H
ATOM   4274  CA  LEU A 263     -22.660  12.124   3.657  1.00 75.66           C
ATOM   4275  HA  LEU A 263     -22.492  11.461   4.387  1.00 75.66           H
ATOM   4276  C   LEU A 263     -21.748  11.746   2.481  1.00 76.96           C
ATOM   4277  O   LEU A 263     -21.287  10.612   2.401  1.00 77.15           O
ATOM   4278  CB  LEU A 263     -24.135  12.118   3.244  1.00 75.78           C
ATOM   4279 1HB  LEU A 263     -24.682  12.386   4.037  1.00 75.78           H
ATOM   4280 2HB  LEU A 263     -24.257  12.788   2.512  1.00 75.78           H
ATOM   4281  CG  LEU A 263     -24.634  10.744   2.742  1.00 69.58           C
ATOM   4282  HG  LEU A 263     -24.033  10.449   1.999  1.00 69.58           H
ATOM   4283  CD1 LEU A 263     -24.588   9.679   3.843  1.00 66.38           C
ATOM   4284 1HD1 LEU A 263     -24.914   8.797   3.502  1.00 66.38           H
ATOM   4285 2HD1 LEU A 263     -25.163   9.940   4.618  1.00 66.38           H
ATOM   4286 3HD1 LEU A 263     -23.655   9.553   4.181  1.00 66.38           H
ATOM   4287  CD2 LEU A 263     -26.072  10.873   2.243  1.00 65.95           C
ATOM   4288 1HD2 LEU A 263     -26.417   9.994   1.913  1.00 65.95           H
ATOM   4289 2HD2 LEU A 263     -26.133  11.530   1.491  1.00 65.95           H
ATOM   4290 3HD2 LEU A 263     -26.678  11.186   2.974  1.00 65.95           H
ATOM   4291  N   LYS A 264     -21.424  12.695   1.584  1.00 78.19           N
ATOM   4292  H   LYS A 264     -21.861  13.592   1.653  1.00 78.19           H
ATOM   4293  CA  LYS A 264     -20.451  12.463   0.506  1.00 78.67           C
ATOM   4294  HA  LYS A 264     -20.811  11.671   0.013  1.00 78.67           H
ATOM   4295  C   LYS A 264     -19.061  12.136   1.058  1.00 79.65           C
ATOM   4296  O   LYS A 264     -18.407  11.234   0.553  1.00 78.46           O
ATOM   4297  CB  LYS A 264     -20.358  13.681  -0.425  1.00 78.18           C
ATOM   4298 1HB  LYS A 264     -20.346  14.512   0.130  1.00 78.18           H
ATOM   4299 2HB  LYS A 264     -19.511  13.620  -0.953  1.00 78.18           H
ATOM   4300  CG  LYS A 264     -21.541  13.754  -1.396  1.00 71.46           C
ATOM   4301 1HG  LYS A 264     -21.550  12.929  -1.961  1.00 71.46           H
ATOM   4302 2HG  LYS A 264     -22.391  13.808  -0.871  1.00 71.46           H
ATOM   4303  CD  LYS A 264     -21.424  14.993  -2.305  1.00 69.83           C
ATOM   4304 1HD  LYS A 264     -21.410  15.819  -1.741  1.00 69.83           H
ATOM   4305 2HD  LYS A 264     -20.578  14.937  -2.836  1.00 69.83           H
ATOM   4306  CE  LYS A 264     -22.617  15.059  -3.264  1.00 62.91           C
ATOM   4307 1HE  LYS A 264     -22.677  14.203  -3.777  1.00 62.91           H
ATOM   4308 2HE  LYS A 264     -23.457  15.192  -2.738  1.00 62.91           H
ATOM   4309  NZ  LYS A 264     -22.505  16.174  -4.242  1.00 57.39           N
ATOM   4310 1HZ  LYS A 264     -23.295  16.194  -4.855  1.00 57.39           H
ATOM   4311 2HZ  LYS A 264     -21.683  16.077  -4.803  1.00 57.39           H
ATOM   4312 3HZ  LYS A 264     -22.456  17.057  -3.775  1.00 57.39           H
ATOM   4313  N   THR A 265     -18.637  12.826   2.101  1.00 74.28           N
ATOM   4314  H   THR A 265     -19.218  13.561   2.451  1.00 74.28           H
ATOM   4315  CA  THR A 265     -17.360  12.571   2.773  1.00 72.36           C
ATOM   4316  HA  THR A 265     -16.673  12.615   2.048  1.00 72.36           H
ATOM   4317  C   THR A 265     -17.330  11.185   3.397  1.00 74.19           C
ATOM   4318  O   THR A 265     -16.365  10.457   3.196  1.00 73.37           O
ATOM   4319  CB  THR A 265     -17.072  13.640   3.834  1.00 69.68           C
ATOM   4320  HB  THR A 265     -17.801  13.614   4.518  1.00 69.68           H
ATOM   4321  OG1 THR A 265     -17.072  14.926   3.235  1.00 61.67           O
ATOM   4322  HG1 THR A 265     -17.072  14.834   2.282  1.00 61.67           H
ATOM   4323  CG2 THR A 265     -15.700  13.461   4.477  1.00 61.00           C
ATOM   4324 1HG2 THR A 265     -15.532  14.167   5.165  1.00 61.00           H
ATOM   4325 2HG2 THR A 265     -14.973  13.519   3.793  1.00 61.00           H
ATOM   4326 3HG2 THR A 265     -15.628  12.571   4.926  1.00 61.00           H
ATOM   4327  N   LEU A 266     -18.394  10.781   4.091  1.00 73.46           N
ATOM   4328  H   LEU A 266     -19.141  11.430   4.235  1.00 73.46           H
ATOM   4329  CA  LEU A 266     -18.526   9.432   4.654  1.00 74.50           C
ATOM   4330  HA  LEU A 266     -17.756   9.315   5.281  1.00 74.50           H
ATOM   4331  C   LEU A 266     -18.423   8.367   3.564  1.00 77.72           C
ATOM   4332  O   LEU A 266     -17.574   7.487   3.658  1.00 79.15           O
ATOM   4333  CB  LEU A 266     -19.858   9.315   5.414  1.00 73.18           C
ATOM   4334 1HB  LEU A 266     -19.835   9.948   6.187  1.00 73.18           H
ATOM   4335 2HB  LEU A 266     -20.598   9.573   4.793  1.00 73.18           H
ATOM   4336  CG  LEU A 266     -20.145   7.899   5.952  1.00 67.31           C
ATOM   4337  HG  LEU A 266     -20.079   7.263   5.183  1.00 67.31           H
ATOM   4338  CD1 LEU A 266     -19.127   7.485   7.019  1.00 64.06           C
ATOM   4339 1HD1 LEU A 266     -19.321   6.566   7.362  1.00 64.06           H
ATOM   4340 2HD1 LEU A 266     -19.147   8.114   7.796  1.00 64.06           H
ATOM   4341 3HD1 LEU A 266     -18.199   7.485   6.648  1.00 64.06           H
ATOM   4342  CD2 LEU A 266     -21.547   7.831   6.553  1.00 63.38           C
ATOM   4343 1HD2 LEU A 266     -21.742   6.915   6.905  1.00 63.38           H
ATOM   4344 2HD2 LEU A 266     -22.242   8.052   5.868  1.00 63.38           H
ATOM   4345 3HD2 LEU A 266     -21.645   8.478   7.309  1.00 63.38           H
ATOM   4346  N   LYS A 267     -19.246   8.473   2.495  1.00 79.39           N
ATOM   4347  H   LYS A 267     -19.894   9.234   2.465  1.00 79.39           H
ATOM   4348  CA  LYS A 267     -19.230   7.519   1.375  1.00 81.15           C
ATOM   4349  HA  LYS A 267     -19.498   6.643   1.776  1.00 81.15           H
ATOM   4350  C   LYS A 267     -17.835   7.374   0.775  1.00 82.48           C
ATOM   4351  O   LYS A 267     -17.405   6.262   0.500  1.00 82.36           O
ATOM   4352  CB  LYS A 267     -20.230   7.948   0.288  1.00 81.63           C
ATOM   4353 1HB  LYS A 267     -20.118   8.926   0.113  1.00 81.63           H
ATOM   4354 2HB  LYS A 267     -20.038   7.435  -0.549  1.00 81.63           H
ATOM   4355  CG  LYS A 267     -21.683   7.684   0.706  1.00 76.43           C
ATOM   4356 1HG  LYS A 267     -21.789   6.714   0.927  1.00 76.43           H
ATOM   4357 2HG  LYS A 267     -21.897   8.235   1.512  1.00 76.43           H
ATOM   4358  CD  LYS A 267     -22.650   8.054  -0.433  1.00 76.18           C
ATOM   4359 1HD  LYS A 267     -22.578   9.032  -0.628  1.00 76.18           H
ATOM   4360 2HD  LYS A 267     -22.416   7.532  -1.253  1.00 76.18           H
ATOM   4361  CE  LYS A 267     -24.088   7.722  -0.008  1.00 69.02           C
ATOM   4362 1HE  LYS A 267     -24.121   6.789   0.351  1.00 69.02           H
ATOM   4363 2HE  LYS A 267     -24.380   8.363   0.701  1.00 69.02           H
ATOM   4364  NZ  LYS A 267     -25.053   7.814  -1.138  1.00 63.45           N
ATOM   4365 1HZ  LYS A 267     -25.980   7.594  -0.836  1.00 63.45           H
ATOM   4366 2HZ  LYS A 267     -24.809   7.178  -1.870  1.00 63.45           H
ATOM   4367 3HZ  LYS A 267     -25.066   8.737  -1.524  1.00 63.45           H
ATOM   4368  N   MET A 268     -17.118   8.488   0.607  1.00 81.32           N
ATOM   4369  H   MET A 268     -17.533   9.363   0.856  1.00 81.32           H
ATOM   4370  CA  MET A 268     -15.760   8.490   0.079  1.00 81.34           C
ATOM   4371  HA  MET A 268     -15.785   7.973  -0.776  1.00 81.34           H
ATOM   4372  C   MET A 268     -14.771   7.776   1.011  1.00 83.27           C
ATOM   4373  O   MET A 268     -13.978   6.950   0.553  1.00 82.30           O
ATOM   4374  CB  MET A 268     -15.355   9.945  -0.159  1.00 78.66           C
ATOM   4375 1HB  MET A 268     -16.035  10.380  -0.749  1.00 78.66           H
ATOM   4376 2HB  MET A 268     -15.323  10.421   0.720  1.00 78.66           H
ATOM   4377  CG  MET A 268     -13.995  10.057  -0.822  1.00 70.25           C
ATOM   4378 1HG  MET A 268     -13.371   9.576  -0.206  1.00 70.25           H
ATOM   4379 2HG  MET A 268     -14.084   9.543  -1.675  1.00 70.25           H
ATOM   4380  SD  MET A 268     -13.500  11.778  -1.101  1.00 66.35           S
ATOM   4381  CE  MET A 268     -11.969  11.435  -1.979  1.00 58.27           C
ATOM   4382 1HE  MET A 268     -11.508  12.283  -2.241  1.00 58.27           H
ATOM   4383 2HE  MET A 268     -12.144  10.910  -2.812  1.00 58.27           H
ATOM   4384 3HE  MET A 268     -11.340  10.907  -1.409  1.00 58.27           H
ATOM   4385  N   THR A 269     -14.813   8.050   2.309  1.00 78.06           N
ATOM   4386  H   THR A 269     -15.497   8.700   2.641  1.00 78.06           H
ATOM   4387  CA  THR A 269     -13.892   7.434   3.279  1.00 77.06           C
ATOM   4388  HA  THR A 269     -12.983   7.563   2.883  1.00 77.06           H
ATOM   4389  C   THR A 269     -14.172   5.938   3.445  1.00 79.75           C
ATOM   4390  O   THR A 269     -13.233   5.148   3.479  1.00 79.87           O
ATOM   4391  CB  THR A 269     -13.973   8.132   4.642  1.00 74.81           C
ATOM   4392  HB  THR A 269     -14.862   7.917   5.046  1.00 74.81           H
ATOM   4393  OG1 THR A 269     -13.892   9.530   4.495  1.00 66.52           O
ATOM   4394  HG1 THR A 269     -13.874   9.753   3.564  1.00 66.52           H
ATOM   4395  CG2 THR A 269     -12.804   7.753   5.548  1.00 65.44           C
ATOM   4396 1HG2 THR A 269     -12.871   8.216   6.432  1.00 65.44           H
ATOM   4397 2HG2 THR A 269     -11.931   8.009   5.133  1.00 65.44           H
ATOM   4398 3HG2 THR A 269     -12.787   6.768   5.717  1.00 65.44           H
ATOM   4399  N   VAL A 270     -15.442   5.542   3.474  1.00 81.25           N
ATOM   4400  H   VAL A 270     -16.157   6.241   3.483  1.00 81.25           H
ATOM   4401  CA  VAL A 270     -15.849   4.126   3.494  1.00 82.98           C
ATOM   4402  HA  VAL A 270     -15.381   3.711   4.274  1.00 82.98           H
ATOM   4403  C   VAL A 270     -15.384   3.424   2.224  1.00 85.69           C
ATOM   4404  O   VAL A 270     -14.760   2.377   2.324  1.00 86.20           O
ATOM   4405  CB  VAL A 270     -17.368   3.986   3.706  1.00 82.66           C
ATOM   4406  HB  VAL A 270     -17.801   4.543   2.997  1.00 82.66           H
ATOM   4407  CG1 VAL A 270     -17.844   2.536   3.573  1.00 77.94           C
ATOM   4408 1HG1 VAL A 270     -18.832   2.469   3.714  1.00 77.94           H
ATOM   4409 2HG1 VAL A 270     -17.396   1.949   4.247  1.00 77.94           H
ATOM   4410 3HG1 VAL A 270     -17.638   2.173   2.664  1.00 77.94           H
ATOM   4411  CG2 VAL A 270     -17.762   4.462   5.112  1.00 78.54           C
ATOM   4412 1HG2 VAL A 270     -18.747   4.374   5.257  1.00 78.54           H
ATOM   4413 2HG2 VAL A 270     -17.516   5.422   5.248  1.00 78.54           H
ATOM   4414 3HG2 VAL A 270     -17.298   3.923   5.816  1.00 78.54           H
ATOM   4415  N   ALA A 271     -15.591   4.021   1.038  1.00 85.23           N
ATOM   4416  H   ALA A 271     -16.081   4.892   1.021  1.00 85.23           H
ATOM   4417  CA  ALA A 271     -15.131   3.453  -0.232  1.00 86.56           C
ATOM   4418  HA  ALA A 271     -15.561   2.553  -0.300  1.00 86.56           H
ATOM   4419  C   ALA A 271     -13.608   3.244  -0.263  1.00 87.95           C
ATOM   4420  O   ALA A 271     -13.144   2.226  -0.770  1.00 87.18           O
ATOM   4421  CB  ALA A 271     -15.590   4.358  -1.375  1.00 86.53           C
ATOM   4422 1HB  ALA A 271     -16.581   4.491  -1.351  1.00 86.53           H
ATOM   4423 2HB  ALA A 271     -15.355   3.962  -2.262  1.00 86.53           H
ATOM   4424 3HB  ALA A 271     -15.157   5.258  -1.316  1.00 86.53           H
ATOM   4425  N   PHE A 272     -12.814   4.157   0.306  1.00 82.41           N
ATOM   4426  H   PHE A 272     -13.224   4.995   0.665  1.00 82.41           H
ATOM   4427  CA  PHE A 272     -11.377   3.975   0.421  1.00 81.57           C
ATOM   4428  HA  PHE A 272     -11.087   3.735  -0.505  1.00 81.57           H
ATOM   4429  C   PHE A 272     -11.001   2.818   1.349  1.00 83.37           C
ATOM   4430  O   PHE A 272     -10.191   1.985   0.969  1.00 83.13           O
ATOM   4431  CB  PHE A 272     -10.716   5.281   0.886  1.00 80.44           C
ATOM   4432 1HB  PHE A 272     -11.220   5.616   1.682  1.00 80.44           H
ATOM   4433 2HB  PHE A 272      -9.774   5.073   1.151  1.00 80.44           H
ATOM   4434  CG  PHE A 272     -10.664   6.410  -0.126  1.00 78.11           C
ATOM   4435  CD1 PHE A 272     -10.512   6.149  -1.507  1.00 72.55           C
ATOM   4436  HD1 PHE A 272     -10.505   5.204  -1.835  1.00 72.55           H
ATOM   4437  CD2 PHE A 272     -10.668   7.742   0.322  1.00 72.21           C
ATOM   4438  HD2 PHE A 272     -10.777   7.940   1.296  1.00 72.21           H
ATOM   4439  CE1 PHE A 272     -10.370   7.206  -2.422  1.00 66.51           C
ATOM   4440  HE1 PHE A 272     -10.272   7.013  -3.398  1.00 66.51           H
ATOM   4441  CE2 PHE A 272     -10.519   8.795  -0.594  1.00 67.46           C
ATOM   4442  HE2 PHE A 272     -10.522   9.740  -0.268  1.00 67.46           H
ATOM   4443  CZ  PHE A 272     -10.366   8.531  -1.965  1.00 69.03           C
ATOM   4444  HZ  PHE A 272     -10.255   9.285  -2.612  1.00 69.03           H
ATOM   4445  N   ALA A 273     -11.604   2.736   2.532  1.00 82.47           N
ATOM   4446  H   ALA A 273     -12.276   3.432   2.785  1.00 82.47           H
ATOM   4447  CA  ALA A 273     -11.311   1.658   3.469  1.00 81.82           C
ATOM   4448  HA  ALA A 273     -10.317   1.647   3.582  1.00 81.82           H
ATOM   4449  C   ALA A 273     -11.737   0.282   2.922  1.00 84.66           C
ATOM   4450  O   ALA A 273     -10.974  -0.672   3.029  1.00 84.94           O
ATOM   4451  CB  ALA A 273     -12.005   1.972   4.793  1.00 81.11           C
ATOM   4452 1HB  ALA A 273     -11.724   2.866   5.142  1.00 81.11           H
ATOM   4453 2HB  ALA A 273     -11.781   1.287   5.486  1.00 81.11           H
ATOM   4454 3HB  ALA A 273     -12.999   1.984   4.683  1.00 81.11           H
ATOM   4455  N   THR A 274     -12.906   0.190   2.284  1.00 86.22           N
ATOM   4456  H   THR A 274     -13.484   1.004   2.220  1.00 86.22           H
ATOM   4457  CA  THR A 274     -13.376  -1.058   1.674  1.00 87.33           C
ATOM   4458  HA  THR A 274     -13.280  -1.725   2.412  1.00 87.33           H
ATOM   4459  C   THR A 274     -12.510  -1.454   0.479  1.00 88.32           C
ATOM   4460  O   THR A 274     -12.111  -2.612   0.405  1.00 88.11           O
ATOM   4461  CB  THR A 274     -14.845  -0.990   1.241  1.00 87.82           C
ATOM   4462  HB  THR A 274     -15.045  -1.807   0.700  1.00 87.82           H
ATOM   4463  OG1 THR A 274     -15.088   0.093   0.379  1.00 80.34           O
ATOM   4464  HG1 THR A 274     -15.143  -0.223  -0.523  1.00 80.34           H
ATOM   4465  CG2 THR A 274     -15.788  -0.850   2.434  1.00 79.51           C
ATOM   4466 1HG2 THR A 274     -16.741  -0.807   2.134  1.00 79.51           H
ATOM   4467 2HG2 THR A 274     -15.591  -0.017   2.951  1.00 79.51           H
ATOM   4468 3HG2 THR A 274     -15.696  -1.627   3.056  1.00 79.51           H
ATOM   4469  N   SER A 275     -12.146  -0.520  -0.400  1.00 87.71           N
ATOM   4470  H   SER A 275     -12.503   0.407  -0.285  1.00 87.71           H
ATOM   4471  CA  SER A 275     -11.252  -0.786  -1.522  1.00 86.34           C
ATOM   4472  HA  SER A 275     -11.704  -1.507  -2.047  1.00 86.34           H
ATOM   4473  C   SER A 275      -9.891  -1.289  -1.050  1.00 85.89           C
ATOM   4474  O   SER A 275      -9.415  -2.308  -1.547  1.00 84.28           O
ATOM   4475  CB  SER A 275     -11.080   0.472  -2.373  1.00 85.95           C
ATOM   4476 1HB  SER A 275     -11.965   0.796  -2.708  1.00 85.95           H
ATOM   4477 2HB  SER A 275     -10.637   1.197  -1.846  1.00 85.95           H
ATOM   4478  OG  SER A 275     -10.266   0.208  -3.504  1.00 73.32           O
ATOM   4479  HG  SER A 275      -9.350   0.149  -3.232  1.00 73.32           H
ATOM   4480  N   PHE A 276      -9.292  -0.641  -0.043  1.00 85.20           N
ATOM   4481  H   PHE A 276      -9.720   0.189   0.315  1.00 85.20           H
ATOM   4482  CA  PHE A 276      -8.043  -1.095   0.553  1.00 84.13           C
ATOM   4483  HA  PHE A 276      -7.371  -1.095  -0.187  1.00 84.13           H
ATOM   4484  C   PHE A 276      -8.173  -2.520   1.103  1.00 85.14           C
ATOM   4485  O   PHE A 276      -7.383  -3.388   0.764  1.00 85.11           O
ATOM   4486  CB  PHE A 276      -7.614  -0.124   1.645  1.00 83.86           C
ATOM   4487 1HB  PHE A 276      -7.526   0.787   1.242  1.00 83.86           H
ATOM   4488 2HB  PHE A 276      -8.321  -0.110   2.352  1.00 83.86           H
ATOM   4489  CG  PHE A 276      -6.297  -0.479   2.302  1.00 83.42           C
ATOM   4490  CD1 PHE A 276      -6.274  -1.237   3.487  1.00 80.03           C
ATOM   4491  HD1 PHE A 276      -7.132  -1.536   3.905  1.00 80.03           H
ATOM   4492  CD2 PHE A 276      -5.087  -0.075   1.714  1.00 80.87           C
ATOM   4493  HD2 PHE A 276      -5.096   0.456   0.867  1.00 80.87           H
ATOM   4494  CE1 PHE A 276      -5.048  -1.574   4.084  1.00 77.31           C
ATOM   4495  HE1 PHE A 276      -5.035  -2.110   4.928  1.00 77.31           H
ATOM   4496  CE2 PHE A 276      -3.865  -0.415   2.314  1.00 78.55           C
ATOM   4497  HE2 PHE A 276      -3.007  -0.123   1.892  1.00 78.55           H
ATOM   4498  CZ  PHE A 276      -3.839  -1.160   3.498  1.00 80.54           C
ATOM   4499  HZ  PHE A 276      -2.966  -1.396   3.925  1.00 80.54           H
ATOM   4500  N   THR A 277      -9.217  -2.789   1.880  1.00 84.70           N
ATOM   4501  H   THR A 277      -9.877  -2.062   2.068  1.00 84.70           H
ATOM   4502  CA  THR A 277      -9.437  -4.117   2.474  1.00 84.65           C
ATOM   4503  HA  THR A 277      -8.607  -4.317   2.996  1.00 84.65           H
ATOM   4504  C   THR A 277      -9.611  -5.183   1.400  1.00 85.51           C
ATOM   4505  O   THR A 277      -8.936  -6.206   1.440  1.00 85.32           O
ATOM   4506  CB  THR A 277     -10.647  -4.099   3.410  1.00 84.62           C
ATOM   4507  HB  THR A 277     -11.461  -3.906   2.861  1.00 84.62           H
ATOM   4508  OG1 THR A 277     -10.527  -3.062   4.361  1.00 79.22           O
ATOM   4509  HG1 THR A 277     -10.500  -2.218   3.911  1.00 79.22           H
ATOM   4510  CG2 THR A 277     -10.801  -5.397   4.188  1.00 78.58           C
ATOM   4511 1HG2 THR A 277     -11.597  -5.361   4.792  1.00 78.58           H
ATOM   4512 2HG2 THR A 277      -9.995  -5.574   4.753  1.00 78.58           H
ATOM   4513 3HG2 THR A 277     -10.919  -6.174   3.569  1.00 78.58           H
ATOM   4514  N   VAL A 278     -10.467  -4.952   0.408  1.00 88.24           N
ATOM   4515  H   VAL A 278     -10.923  -4.063   0.377  1.00 88.24           H
ATOM   4516  CA  VAL A 278     -10.780  -5.929  -0.644  1.00 87.77           C
ATOM   4517  HA  VAL A 278     -10.991  -6.777  -0.157  1.00 87.77           H
ATOM   4518  C   VAL A 278      -9.582  -6.201  -1.546  1.00 86.86           C
ATOM   4519  O   VAL A 278      -9.338  -7.345  -1.902  1.00 85.31           O
ATOM   4520  CB  VAL A 278     -12.001  -5.468  -1.464  1.00 88.42           C
ATOM   4521  HB  VAL A 278     -11.795  -4.537  -1.765  1.00 88.42           H
ATOM   4522  CG1 VAL A 278     -12.258  -6.338  -2.698  1.00 83.99           C
ATOM   4523 1HG1 VAL A 278     -13.055  -6.012  -3.206  1.00 83.99           H
ATOM   4524 2HG1 VAL A 278     -12.427  -7.289  -2.437  1.00 83.99           H
ATOM   4525 3HG1 VAL A 278     -11.472  -6.324  -3.316  1.00 83.99           H
ATOM   4526  CG2 VAL A 278     -13.271  -5.519  -0.603  1.00 83.54           C
ATOM   4527 1HG2 VAL A 278     -14.070  -5.222  -1.125  1.00 83.54           H
ATOM   4528 2HG2 VAL A 278     -13.187  -4.923   0.196  1.00 83.54           H
ATOM   4529 3HG2 VAL A 278     -13.445  -6.448  -0.276  1.00 83.54           H
ATOM   4530  N   CYS A 279      -8.807  -5.176  -1.908  1.00 85.48           N
ATOM   4531  H   CYS A 279      -9.016  -4.264  -1.555  1.00 85.48           H
ATOM   4532  CA  CYS A 279      -7.667  -5.341  -2.800  1.00 83.33           C
ATOM   4533  HA  CYS A 279      -7.979  -6.000  -3.485  1.00 83.33           H
ATOM   4534  C   CYS A 279      -6.443  -5.939  -2.106  1.00 82.83           C
ATOM   4535  O   CYS A 279      -5.708  -6.706  -2.724  1.00 79.79           O
ATOM   4536  CB  CYS A 279      -7.313  -3.983  -3.424  1.00 81.50           C
ATOM   4537 1HB  CYS A 279      -7.172  -3.360  -2.655  1.00 81.50           H
ATOM   4538 2HB  CYS A 279      -6.447  -4.123  -3.904  1.00 81.50           H
ATOM   4539  SG  CYS A 279      -8.642  -3.432  -4.532  1.00 71.65           S
ATOM   4540  HG  CYS A 279      -8.167  -3.298  -5.756  1.00 71.65           H
ATOM   4541  N   TRP A 280      -6.198  -5.607  -0.833  1.00 83.74           N
ATOM   4542  H   TRP A 280      -6.871  -5.056  -0.340  1.00 83.74           H
ATOM   4543  CA  TRP A 280      -4.982  -6.021  -0.140  1.00 81.94           C
ATOM   4544  HA  TRP A 280      -4.329  -6.208  -0.874  1.00 81.94           H
ATOM   4545  C   TRP A 280      -5.146  -7.321   0.655  1.00 82.04           C
ATOM   4546  O   TRP A 280      -4.189  -8.075   0.769  1.00 78.44           O
ATOM   4547  CB  TRP A 280      -4.478  -4.884   0.742  1.00 79.87           C
ATOM   4548 1HB  TRP A 280      -5.247  -4.532   1.275  1.00 79.87           H
ATOM   4549 2HB  TRP A 280      -3.782  -5.248   1.361  1.00 79.87           H
ATOM   4550  CG  TRP A 280      -3.870  -3.730   0.000  1.00 78.13           C
ATOM   4551  CD1 TRP A 280      -4.524  -2.769  -0.673  1.00 71.82           C
ATOM   4552  HD1 TRP A 280      -5.518  -2.706  -0.761  1.00 71.82           H
ATOM   4553  CD2 TRP A 280      -2.455  -3.417  -0.159  1.00 75.34           C
ATOM   4554  NE1 TRP A 280      -3.619  -1.877  -1.227  1.00 67.85           N
ATOM   4555  HE1 TRP A 280      -3.877  -1.081  -1.775  1.00 67.85           H
ATOM   4556  CE2 TRP A 280      -2.327  -2.223  -0.929  1.00 72.10           C
ATOM   4557  CE3 TRP A 280      -1.273  -4.022   0.283  1.00 67.55           C
ATOM   4558  HE3 TRP A 280      -1.321  -4.867   0.815  1.00 67.55           H
ATOM   4559  CZ2 TRP A 280      -1.090  -1.659  -1.223  1.00 69.51           C
ATOM   4560  HZ2 TRP A 280      -1.034  -0.818  -1.761  1.00 69.51           H
ATOM   4561  CZ3 TRP A 280      -0.017  -3.458  -0.010  1.00 65.96           C
ATOM   4562  HZ3 TRP A 280       0.816  -3.903   0.320  1.00 65.96           H
ATOM   4563  CH2 TRP A 280       0.075  -2.280  -0.759  1.00 65.90           C
ATOM   4564  HH2 TRP A 280       0.970  -1.883  -0.962  1.00 65.90           H
ATOM   4565  N   THR A 281      -6.334  -7.634   1.154  1.00 80.12           N
ATOM   4566  H   THR A 281      -7.105  -7.019   0.991  1.00 80.12           H
ATOM   4567  CA  THR A 281      -6.552  -8.861   1.941  1.00 80.36           C
ATOM   4568  HA  THR A 281      -5.929  -8.740   2.714  1.00 80.36           H
ATOM   4569  C   THR A 281      -6.147 -10.135   1.185  1.00 79.66           C
ATOM   4570  O   THR A 281      -5.380 -10.905   1.751  1.00 79.75           O
ATOM   4571  CB  THR A 281      -7.981  -8.970   2.484  1.00 80.57           C
ATOM   4572  HB  THR A 281      -8.604  -8.988   1.702  1.00 80.57           H
ATOM   4573  OG1 THR A 281      -8.282  -7.839   3.270  1.00 74.10           O
ATOM   4574  HG1 THR A 281      -8.350  -7.068   2.707  1.00 74.10           H
ATOM   4575  CG2 THR A 281      -8.199 -10.184   3.383  1.00 73.71           C
ATOM   4576 1HG2 THR A 281      -9.141 -10.219   3.716  1.00 73.71           H
ATOM   4577 2HG2 THR A 281      -7.593 -10.155   4.178  1.00 73.71           H
ATOM   4578 3HG2 THR A 281      -8.016 -11.034   2.888  1.00 73.71           H
ATOM   4579  N   PRO A 282      -6.558 -10.359  -0.084  1.00 82.22           N
ATOM   4580  CA  PRO A 282      -6.155 -11.567  -0.804  1.00 80.85           C
ATOM   4581  HA  PRO A 282      -6.411 -12.357  -0.247  1.00 80.85           H
ATOM   4582  C   PRO A 282      -4.646 -11.672  -0.998  1.00 79.39           C
ATOM   4583  O   PRO A 282      -4.097 -12.764  -0.935  1.00 75.80           O
ATOM   4584  CB  PRO A 282      -6.884 -11.507  -2.151  1.00 78.76           C
ATOM   4585 1HB  PRO A 282      -6.296 -11.117  -2.859  1.00 78.76           H
ATOM   4586 2HB  PRO A 282      -7.189 -12.416  -2.434  1.00 78.76           H
ATOM   4587  CG  PRO A 282      -8.075 -10.599  -1.881  1.00 77.00           C
ATOM   4588 1HG  PRO A 282      -8.379 -10.142  -2.717  1.00 77.00           H
ATOM   4589 2HG  PRO A 282      -8.837 -11.110  -1.484  1.00 77.00           H
ATOM   4590  CD  PRO A 282      -7.496  -9.600  -0.881  1.00 80.90           C
ATOM   4591 1HD  PRO A 282      -7.015  -8.855  -1.344  1.00 80.90           H
ATOM   4592 2HD  PRO A 282      -8.207  -9.221  -0.289  1.00 80.90           H
ATOM   4593  N   THR A 283      -3.943 -10.549  -1.172  1.00 80.41           N
ATOM   4594  H   THR A 283      -4.437  -9.680  -1.157  1.00 80.41           H
ATOM   4595  CA  THR A 283      -2.485 -10.510  -1.384  1.00 75.60           C
ATOM   4596  HA  THR A 283      -2.327 -11.138  -2.146  1.00 75.60           H
ATOM   4597  C   THR A 283      -1.692 -11.002  -0.163  1.00 71.96           C
ATOM   4598  O   THR A 283      -0.561 -11.448  -0.317  1.00 68.62           O
ATOM   4599  CB  THR A 283      -2.044  -9.089  -1.738  1.00 74.82           C
ATOM   4600  HB  THR A 283      -2.226  -8.521  -0.935  1.00 74.82           H
ATOM   4601  OG1 THR A 283      -2.804  -8.601  -2.822  1.00 68.77           O
ATOM   4602  HG1 THR A 283      -2.237  -8.491  -3.585  1.00 68.77           H
ATOM   4603  CG2 THR A 283      -0.582  -8.969  -2.158  1.00 68.64           C
ATOM   4604 1HG2 THR A 283      -0.349  -8.022  -2.377  1.00 68.64           H
ATOM   4605 2HG2 THR A 283      -0.394  -9.527  -2.966  1.00 68.64           H
ATOM   4606 3HG2 THR A 283       0.027  -9.274  -1.426  1.00 68.64           H
ATOM   4607  N   TYR A 284      -2.248 -10.894   1.039  1.00 73.78           N
ATOM   4608  H   TYR A 284      -3.185 -10.550   1.103  1.00 73.78           H
ATOM   4609  CA  TYR A 284      -1.549 -11.257   2.273  1.00 71.84           C
ATOM   4610  HA  TYR A 284      -0.620 -11.465   1.968  1.00 71.84           H
ATOM   4611  C   TYR A 284      -2.091 -12.505   2.959  1.00 70.41           C
ATOM   4612  O   TYR A 284      -1.420 -13.042   3.838  1.00 67.98           O
ATOM   4613  CB  TYR A 284      -1.610 -10.080   3.249  1.00 70.82           C
ATOM   4614 1HB  TYR A 284      -2.564  -9.796   3.350  1.00 70.82           H
ATOM   4615 2HB  TYR A 284      -1.255 -10.379   4.135  1.00 70.82           H
ATOM   4616  CG  TYR A 284      -0.810  -8.881   2.806  1.00 70.98           C
ATOM   4617  CD1 TYR A 284       0.589  -8.975   2.687  1.00 69.05           C
ATOM   4618  HD1 TYR A 284       1.054  -9.821   2.946  1.00 69.05           H
ATOM   4619  CD2 TYR A 284      -1.462  -7.676   2.484  1.00 69.88           C
ATOM   4620  HD2 TYR A 284      -2.452  -7.596   2.601  1.00 69.88           H
ATOM   4621  CE1 TYR A 284       1.334  -7.888   2.207  1.00 64.97           C
ATOM   4622  HE1 TYR A 284       2.328  -7.957   2.125  1.00 64.97           H
ATOM   4623  CE2 TYR A 284      -0.721  -6.584   1.997  1.00 66.18           C
ATOM   4624  HE2 TYR A 284      -1.183  -5.729   1.762  1.00 66.18           H
ATOM   4625  CZ  TYR A 284       0.674  -6.700   1.841  1.00 65.70           C
ATOM   4626  OH  TYR A 284       1.371  -5.681   1.299  1.00 64.09           O
ATOM   4627  HH  TYR A 284       2.281  -5.949   1.171  1.00 64.09           H
ATOM   4628  N   VAL A 285      -3.302 -12.948   2.616  1.00 73.19           N
ATOM   4629  H   VAL A 285      -3.786 -12.467   1.885  1.00 73.19           H
ATOM   4630  CA  VAL A 285      -3.968 -14.094   3.242  1.00 72.48           C
ATOM   4631  HA  VAL A 285      -3.457 -14.260   4.086  1.00 72.48           H
ATOM   4632  C   VAL A 285      -3.875 -15.354   2.369  1.00 70.68           C
ATOM   4633  O   VAL A 285      -3.892 -16.454   2.916  1.00 68.42           O
ATOM   4634  CB  VAL A 285      -5.430 -13.752   3.580  1.00 72.31           C
ATOM   4635  HB  VAL A 285      -5.844 -13.501   2.705  1.00 72.31           H
ATOM   4636  CG1 VAL A 285      -6.209 -14.928   4.192  1.00 67.06           C
ATOM   4637 1HG1 VAL A 285      -7.152 -14.665   4.397  1.00 67.06           H
ATOM   4638 2HG1 VAL A 285      -5.784 -15.235   5.043  1.00 67.06           H
ATOM   4639 3HG1 VAL A 285      -6.236 -15.706   3.564  1.00 67.06           H
ATOM   4640  CG2 VAL A 285      -5.496 -12.608   4.608  1.00 69.31           C
ATOM   4641 1HG2 VAL A 285      -6.444 -12.381   4.832  1.00 69.31           H
ATOM   4642 2HG2 VAL A 285      -5.058 -11.782   4.254  1.00 69.31           H
ATOM   4643 3HG2 VAL A 285      -5.032 -12.862   5.457  1.00 69.31           H
ATOM   4644  N   LEU A 286      -3.761 -15.209   1.046  1.00 75.94           N
ATOM   4645  H   LEU A 286      -3.810 -14.277   0.687  1.00 75.94           H
ATOM   4646  CA  LEU A 286      -3.570 -16.290   0.068  1.00 69.47           C
ATOM   4647  HA  LEU A 286      -3.782 -17.148   0.536  1.00 69.47           H
ATOM   4648  C   LEU A 286      -2.118 -16.318  -0.404  1.00 60.23           C
ATOM   4649  O   LEU A 286      -1.615 -17.446  -0.616  1.00 53.81           O
ATOM   4650  OXT LEU A 286      -1.574 -15.207  -0.618  1.00 50.85           O
ATOM   4651  CB  LEU A 286      -4.518 -16.078  -1.128  1.00 64.11           C
ATOM   4652 1HB  LEU A 286      -4.309 -15.187  -1.532  1.00 64.11           H
ATOM   4653 2HB  LEU A 286      -4.335 -16.799  -1.797  1.00 64.11           H
ATOM   4654  CG  LEU A 286      -6.024 -16.108  -0.797  1.00 57.11           C
ATOM   4655  HG  LEU A 286      -6.182 -15.511  -0.011  1.00 57.11           H
ATOM   4656  CD1 LEU A 286      -6.825 -15.649  -2.027  1.00 55.02           C
ATOM   4657 1HD1 LEU A 286      -7.807 -15.659  -1.839  1.00 55.02           H
ATOM   4658 2HD1 LEU A 286      -6.655 -16.249  -2.809  1.00 55.02           H
ATOM   4659 3HD1 LEU A 286      -6.572 -14.719  -2.292  1.00 55.02           H
ATOM   4660  CD2 LEU A 286      -6.489 -17.507  -0.434  1.00 54.23           C
ATOM   4661 1HD2 LEU A 286      -7.466 -17.516  -0.221  1.00 54.23           H
ATOM   4662 2HD2 LEU A 286      -5.997 -17.852   0.365  1.00 54.23           H
ATOM   4663 3HD2 LEU A 286      -6.333 -18.144  -1.189  1.00 54.23           H
TER    4664      LEU A 286 
CONECT  193  190 3214                                        
CONECT 1854 1851 3157                                        
CONECT 3157 1854 3154                                        
CONECT 3214  193 3211                                        
END
