# Supplementary material for: Variety of genetic defects in GnRH and hypothalamic–pituitary signaling and development in normosmic patients with IHH
Source: Front Endocrinol (Lausanne). 2024 Jul 1;15:1396805. doi: 10.3389/fendo.2024.1396805 (PMC11246878; doi:10.3389/fendo.2024.1396805)
Supplement: Supplementary file 1 [file DataSheet_1.zip › GNRHR_Tyr283Thr_fs3_homology.pdb]

REMARK YASARA *************************************************************
REMARK YASARA *                                                           *
REMARK YASARA *                     Y  A  S  A  R  A                      *
REMARK YASARA *                                                           *
REMARK YASARA *   Yet Another Scientific Artificial Reality Application   *
REMARK YASARA *                                                           *
REMARK YASARA *            MOLECULE STRUCTURE FILE, PDB FORMAT            *
REMARK YASARA *                                                           *
REMARK YASARA * Just use YASARA every day to make your questions go away! *
REMARK YASARA *                                                           *
REMARK YASARA *                      www.YASARA.org                       *
REMARK YASARA *                                                           *
REMARK YASARA *************************************************************
REMARK YASARA
REMARK YASARA Version:           24.4.10.W.64
REMARK YASARA Written on:        Mon May 20 12:57:11 2024
REMARK YASARA Number of models:  1
REMARK YASARA Number of atoms:   4663
REMARK YASARA Please address questions or suggestions to: Eliza@yasara.org
REMARK YASARA
COMPND    MOL_ID: 1;
COMPND   2 MOLECULE: Gonadotropin-releasing hormone receptor;
COMPND   3 CHAIN: ;
SEQRES   1 A  286  MET ALA ASN SER ALA SER PRO GLU GLN ASN GLN ASN HIS 
SEQRES   2 A  286  CYS SER ALA ILE ASN ASN SER ILE PRO LEU MET GLN GLY 
SEQRES   3 A  286  ASN LEU PRO THR LEU THR LEU SER GLY LYS ILE ARG VAL 
SEQRES   4 A  286  THR VAL THR PHE PHE LEU PHE LEU LEU SER ALA THR PHE 
SEQRES   5 A  286  ASN ALA SER PHE LEU LEU LYS LEU GLN LYS TRP THR GLN 
SEQRES   6 A  286  LYS LYS GLU LYS GLY LYS LYS LEU SER ARG MET LYS LEU 
SEQRES   7 A  286  LEU LEU LYS HIS LEU THR LEU ALA ASN LEU LEU GLU THR 
SEQRES   8 A  286  LEU ILE VAL MET PRO LEU ASP GLY MET TRP ASN ILE THR 
SEQRES   9 A  286  VAL GLN TRP TYR ALA GLY GLU LEU LEU CYS LYS VAL LEU 
SEQRES  10 A  286  SER TYR LEU LYS LEU PHE SER MET TYR ALA PRO ALA PHE 
SEQRES  11 A  286  MET MET VAL VAL ILE SER LEU ASP ARG SER LEU ALA ILE 
SEQRES  12 A  286  THR ARG PRO LEU ALA LEU LYS SER ASN SER LYS VAL GLY 
SEQRES  13 A  286  GLN SER MET VAL GLY LEU ALA TRP ILE LEU SER SER VAL 
SEQRES  14 A  286  PHE ALA GLY PRO GLN LEU TYR ILE PHE ARG MET ILE HIS 
SEQRES  15 A  286  LEU ALA ASP SER SER GLY GLN THR LYS VAL PHE SER GLN 
SEQRES  16 A  286  CYS VAL THR HIS CYS SER PHE SER GLN TRP TRP HIS GLN 
SEQRES  17 A  286  ALA PHE TYR ASN PHE PHE THR PHE SER CYS LEU PHE ILE 
SEQRES  18 A  286  ILE PRO LEU PHE ILE MET LEU ILE CYS ASN ALA LYS ILE 
SEQRES  19 A  286  ILE PHE THR LEU THR ARG VAL LEU HIS GLN ASP PRO HIS 
SEQRES  20 A  286  GLU LEU GLN LEU ASN GLN SER LYS ASN ASN ILE PRO ARG 
SEQRES  21 A  286  ALA ARG LEU LYS THR LEU LYS MET THR VAL ALA PHE ALA 
SEQRES  22 A  286  THR SER PHE THR VAL CYS TRP THR PRO THR TYR VAL LEU 
SSBOND   0 CYS A   14    CYS A  200                                       2.03
SSBOND   1 CYS A  114    CYS A  196                                       2.03
ATOM      1  N   MET A   1      44.249 -37.597  -7.602  1.00-42.14           N
ATOM      2 1H   MET A   1      45.025 -38.239  -7.689  1.00-42.14           H
ATOM      3 2H   MET A   1      44.595 -36.647  -7.649  1.00-42.14           H
ATOM      4 3H   MET A   1      43.600 -37.753  -8.362  1.00-42.14           H
ATOM      5  CA  MET A   1      43.558 -37.814  -6.304  1.00-42.14           C
ATOM      6  HA  MET A   1      43.218 -38.847  -6.258  1.00-42.14           H
ATOM      7  C   MET A   1      42.363 -36.891  -6.206  1.00-42.14           C
ATOM      8  O   MET A   1      42.483 -35.706  -6.510  1.00-42.14           O
ATOM      9  CB  MET A   1      44.514 -37.542  -5.141  1.00-42.14           C
ATOM     10 1HB  MET A   1      45.413 -38.132  -5.298  1.00-42.14           H
ATOM     11 2HB  MET A   1      44.790 -36.487  -5.151  1.00-42.14           H
ATOM     12  CG  MET A   1      43.942 -37.885  -3.769  1.00-42.14           C
ATOM     13 1HG  MET A   1      43.032 -37.307  -3.608  1.00-42.14           H
ATOM     14 2HG  MET A   1      43.690 -38.946  -3.744  1.00-42.14           H
ATOM     15  SD  MET A   1      45.086 -37.528  -2.425  1.00-42.14           S
ATOM     16  CE  MET A   1      46.354 -38.787  -2.653  1.00-42.14           C
ATOM     17 1HE  MET A   1      47.059 -38.745  -1.823  1.00-42.14           H
ATOM     18 2HE  MET A   1      46.891 -38.609  -3.585  1.00-42.14           H
ATOM     19 3HE  MET A   1      45.893 -39.775  -2.682  1.00-42.14           H
ATOM     20  N   ALA A   2      41.210 -37.419  -5.823  1.00 -5.28           N
ATOM     21  H   ALA A   2      41.160 -38.398  -5.560  1.00 -5.28           H
ATOM     22  CA  ALA A   2      39.996 -36.618  -5.741  1.00 -5.28           C
ATOM     23  HA  ALA A   2      39.845 -36.119  -6.700  1.00 -5.28           H
ATOM     24  C   ALA A   2      40.105 -35.547  -4.652  1.00 -5.28           C
ATOM     25  O   ALA A   2      40.825 -35.691  -3.664  1.00 -5.28           O
ATOM     26  CB  ALA A   2      38.797 -37.530  -5.473  1.00 -5.28           C
ATOM     27 1HB  ALA A   2      38.707 -38.265  -6.273  1.00 -5.28           H
ATOM     28 2HB  ALA A   2      37.881 -36.940  -5.437  1.00 -5.28           H
ATOM     29 3HB  ALA A   2      38.927 -38.045  -4.520  1.00 -5.28           H
ATOM     30  N   ASN A   3      39.344 -34.483  -4.841  1.00  5.01           N
ATOM     31  H   ASN A   3      38.796 -34.416  -5.686  1.00  5.01           H
ATOM     32  CA  ASN A   3      39.210 -33.410  -3.865  1.00  5.01           C
ATOM     33  HA  ASN A   3      39.647 -33.690  -2.906  1.00  5.01           H
ATOM     34  C   ASN A   3      37.715 -33.207  -3.692  1.00  5.01           C
ATOM     35  O   ASN A   3      36.943 -33.590  -4.579  1.00  5.01           O
ATOM     36  CB  ASN A   3      39.862 -32.124  -4.383  1.00  5.01           C
ATOM     37 1HB  ASN A   3      39.649 -32.007  -5.445  1.00  5.01           H
ATOM     38 2HB  ASN A   3      39.434 -31.276  -3.852  1.00  5.01           H
ATOM     39  CG  ASN A   3      41.349 -32.098  -4.156  1.00  5.01           C
ATOM     40  OD1 ASN A   3      41.803 -31.932  -3.030  1.00  5.01           O
ATOM     41  ND2 ASN A   3      42.116 -32.247  -5.195  1.00  5.01           N
ATOM     42 1HD2 ASN A   3      43.117 -32.196  -5.073  1.00  5.01           H
ATOM     43 2HD2 ASN A   3      41.710 -32.423  -6.100  1.00  5.01           H
ATOM     44  N   SER A   4      37.295 -32.586  -2.602  0.99  0.81           N
ATOM     45  H   SER A   4      37.965 -32.334  -1.875  0.99  0.81           H
ATOM     46  CA  SER A   4      35.895 -32.210  -2.428  0.99  0.81           C
ATOM     47  HA  SER A   4      35.269 -33.096  -2.531  0.99  0.81           H
ATOM     48  C   SER A   4      35.478 -31.190  -3.483  0.99  0.81           C
ATOM     49  O   SER A   4      36.313 -30.549  -4.129  0.99  0.81           O
ATOM     50  CB  SER A   4      35.678 -31.619  -1.040  0.99  0.81           C
ATOM     51 1HB  SER A   4      36.292 -30.728  -0.928  0.99  0.81           H
ATOM     52 2HB  SER A   4      34.628 -31.351  -0.916  0.99  0.81           H
ATOM     53  OG  SER A   4      36.039 -32.568  -0.056  0.99  0.81           O
ATOM     54  HG  SER A   4      35.685 -32.268   0.798  0.99  0.81           H
ATOM     55  N   ALA A   5      34.175 -31.057  -3.662  1.00 26.69           N
ATOM     56  H   ALA A   5      33.536 -31.564  -3.072  1.00 26.69           H
ATOM     57  CA  ALA A   5      33.609 -30.186  -4.680  1.00 26.69           C
ATOM     58  HA  ALA A   5      34.399 -29.835  -5.343  1.00 26.69           H
ATOM     59  C   ALA A   5      32.951 -28.953  -4.057  1.00 26.69           C
ATOM     60  O   ALA A   5      32.882 -28.840  -2.832  1.00 26.69           O
ATOM     61  CB  ALA A   5      32.618 -31.001  -5.504  1.00 26.69           C
ATOM     62 1HB  ALA A   5      33.133 -31.850  -5.955  1.00 26.69           H
ATOM     63 2HB  ALA A   5      32.193 -30.390  -6.300  1.00 26.69           H
ATOM     64 3HB  ALA A   5      31.817 -31.367  -4.862  1.00 26.69           H
ATOM     65  N   SER A   6      32.466 -28.085  -4.935  1.00 40.12           N
ATOM     66  H   SER A   6      32.601 -28.301  -5.910  1.00 40.12           H
ATOM     67  CA  SER A   6      31.783 -26.817  -4.644  1.00 40.12           C
ATOM     68  HA  SER A   6      31.351 -26.499  -5.589  1.00 40.12           H
ATOM     69  C   SER A   6      32.692 -25.689  -4.140  1.00 40.12           C
ATOM     70  O   SER A   6      33.304 -25.790  -3.067  1.00 40.12           O
ATOM     71  CB  SER A   6      30.595 -26.991  -3.699  1.00 40.12           C
ATOM     72 1HB  SER A   6      30.951 -27.225  -2.696  1.00 40.12           H
ATOM     73 2HB  SER A   6      30.024 -26.063  -3.669  1.00 40.12           H
ATOM     74  OG  SER A   6      29.770 -28.043  -4.169  1.00 40.12           O
ATOM     75  HG  SER A   6      30.098 -28.874  -3.794  1.00 40.12           H
ATOM     76  N   PRO A   7      32.804 -24.594  -4.917  1.00-10.70           N
ATOM     77  CA  PRO A   7      33.580 -23.485  -4.354  1.00-10.70           C
ATOM     78  HA  PRO A   7      34.540 -23.842  -3.991  1.00-10.70           H
ATOM     79  C   PRO A   7      32.829 -22.758  -3.239  1.00-10.70           C
ATOM     80  O   PRO A   7      31.596 -22.717  -3.224  1.00-10.70           O
ATOM     81  CB  PRO A   7      33.779 -22.567  -5.561  1.00-10.70           C
ATOM     82 1HB  PRO A   7      33.871 -21.526  -5.252  1.00-10.70           H
ATOM     83 2HB  PRO A   7      34.656 -22.877  -6.129  1.00-10.70           H
ATOM     84  CG  PRO A   7      32.560 -22.772  -6.363  1.00-10.70           C
ATOM     85 1HG  PRO A   7      31.733 -22.211  -5.929  1.00-10.70           H
ATOM     86 2HG  PRO A   7      32.720 -22.475  -7.399  1.00-10.70           H
ATOM     87  CD  PRO A   7      32.292 -24.247  -6.259  1.00-10.70           C
ATOM     88 1HD  PRO A   7      31.222 -24.445  -6.338  1.00-10.70           H
ATOM     89 2HD  PRO A   7      32.847 -24.790  -7.025  1.00-10.70           H
ATOM     90  N   GLU A   8      33.548 -22.155  -2.304  1.00 -8.58           N
ATOM     91  H   GLU A   8      34.558 -22.236  -2.310  1.00 -8.58           H
ATOM     92  CA  GLU A   8      32.895 -21.331  -1.286  1.00 -8.58           C
ATOM     93  HA  GLU A   8      31.950 -21.788  -0.996  1.00 -8.58           H
ATOM     94  C   GLU A   8      32.639 -19.950  -1.882  1.00 -8.58           C
ATOM     95  O   GLU A   8      33.573 -19.317  -2.394  1.00 -8.58           O
ATOM     96  CB  GLU A   8      33.782 -21.163  -0.048  1.00 -8.58           C
ATOM     97 1HB  GLU A   8      34.706 -20.672  -0.349  1.00 -8.58           H
ATOM     98 2HB  GLU A   8      33.262 -20.513   0.657  1.00 -8.58           H
ATOM     99  CG  GLU A   8      34.131 -22.462   0.663  1.00 -8.58           C
ATOM    100 1HG  GLU A   8      33.210 -23.004   0.879  1.00 -8.58           H
ATOM    101 2HG  GLU A   8      34.752 -23.074   0.008  1.00 -8.58           H
ATOM    102  CD  GLU A   8      34.879 -22.218   1.968  1.00 -8.58           C
ATOM    103  OE1 GLU A   8      35.877 -21.457   1.987  1.00 -8.58           O
ATOM    104  OE2 GLU A   8      34.487 -22.798   3.004  1.00 -8.58           O
ATOM    105  N   GLN A   9      31.414 -19.449  -1.810  1.00  0.62           N
ATOM    106  H   GLN A   9      30.653 -20.000  -1.436  1.00  0.62           H
ATOM    107  CA  GLN A   9      31.165 -18.056  -2.173  1.00  0.62           C
ATOM    108  HA  GLN A   9      31.745 -17.783  -3.054  1.00  0.62           H
ATOM    109  C   GLN A   9      31.643 -17.264  -0.963  1.00  0.62           C
ATOM    110  O   GLN A   9      31.366 -17.662   0.166  1.00  0.62           O
ATOM    111  CB  GLN A   9      29.680 -17.799  -2.438  1.00  0.62           C
ATOM    112 1HB  GLN A   9      29.342 -18.519  -3.180  1.00  0.62           H
ATOM    113 2HB  GLN A   9      29.122 -17.958  -1.515  1.00  0.62           H
ATOM    114  CG  GLN A   9      29.390 -16.393  -2.961  1.00  0.62           C
ATOM    115 1HG  GLN A   9      29.725 -15.663  -2.224  1.00  0.62           H
ATOM    116 2HG  GLN A   9      29.950 -16.234  -3.881  1.00  0.62           H
ATOM    117  CD  GLN A   9      27.923 -16.145  -3.240  1.00  0.62           C
ATOM    118  OE1 GLN A   9      27.105 -17.061  -3.287  1.00  0.62           O
ATOM    119  NE2 GLN A   9      27.566 -14.904  -3.401  1.00  0.62           N
ATOM    120 1HE2 GLN A   9      26.603 -14.679  -3.587  1.00  0.62           H
ATOM    121 2HE2 GLN A   9      28.258 -14.166  -3.359  1.00  0.62           H
ATOM    122  N   ASN A  10      32.363 -16.176  -1.185  1.00 15.26           N
ATOM    123  H   ASN A  10      32.545 -15.877  -2.132  1.00 15.26           H
ATOM    124  CA  ASN A  10      32.918 -15.391  -0.088  1.00 15.26           C
ATOM    125  HA  ASN A  10      33.610 -16.010   0.487  1.00 15.26           H
ATOM    126  C   ASN A  10      31.833 -14.884   0.852  1.00 15.26           C
ATOM    127  O   ASN A  10      30.835 -14.309   0.403  1.00 15.26           O
ATOM    128  CB  ASN A  10      33.667 -14.183  -0.651  1.00 15.26           C
ATOM    129 1HB  ASN A  10      34.402 -14.516  -1.381  1.00 15.26           H
ATOM    130 2HB  ASN A  10      32.951 -13.526  -1.139  1.00 15.26           H
ATOM    131  CG  ASN A  10      34.361 -13.396   0.420  1.00 15.26           C
ATOM    132  OD1 ASN A  10      35.024 -13.958   1.274  1.00 15.26           O
ATOM    133  ND2 ASN A  10      34.210 -12.102   0.399  1.00 15.26           N
ATOM    134 1HD2 ASN A  10      34.603 -11.566   1.156  1.00 15.26           H
ATOM    135 2HD2 ASN A  10      33.684 -11.658  -0.333  1.00 15.26           H
ATOM    136  N   GLN A  11      32.043 -15.059   2.146  1.00 -0.07           N
ATOM    137  H   GLN A  11      32.860 -15.579   2.454  1.00 -0.07           H
ATOM    138  CA  GLN A  11      31.163 -14.485   3.155  1.00 -0.07           C
ATOM    139  HA  GLN A  11      30.139 -14.815   2.986  1.00 -0.07           H
ATOM    140  C   GLN A  11      31.261 -12.977   2.995  1.00 -0.07           C
ATOM    141  O   GLN A  11      32.359 -12.446   2.855  1.00 -0.07           O
ATOM    142  CB  GLN A  11      31.630 -14.892   4.554  1.00 -0.07           C
ATOM    143 1HB  GLN A  11      31.694 -15.978   4.592  1.00 -0.07           H
ATOM    144 2HB  GLN A  11      32.628 -14.482   4.713  1.00 -0.07           H
ATOM    145  CG  GLN A  11      30.729 -14.420   5.689  1.00 -0.07           C
ATOM    146 1HG  GLN A  11      30.646 -13.336   5.656  1.00 -0.07           H
ATOM    147 2HG  GLN A  11      29.737 -14.850   5.559  1.00 -0.07           H
ATOM    148  CD  GLN A  11      31.259 -14.815   7.050  1.00 -0.07           C
ATOM    149  OE1 GLN A  11      32.228 -15.558   7.170  1.00 -0.07           O
ATOM    150  NE2 GLN A  11      30.623 -14.340   8.086  1.00 -0.07           N
ATOM    151 1HE2 GLN A  11      30.973 -14.565   9.008  1.00 -0.07           H
ATOM    152 2HE2 GLN A  11      29.816 -13.746   7.963  1.00 -0.07           H
ATOM    153  N   ASN A  12      30.130 -12.287   2.986  1.00 12.30           N
ATOM    154  H   ASN A  12      29.240 -12.766   3.074  1.00 12.30           H
ATOM    155  CA  ASN A  12      30.168 -10.836   2.854  1.00 12.30           C
ATOM    156  HA  ASN A  12      30.665 -10.584   1.916  1.00 12.30           H
ATOM    157  C   ASN A  12      30.977 -10.280   4.027  1.00 12.30           C
ATOM    158  O   ASN A  12      30.772 -10.683   5.179  1.00 12.30           O
ATOM    159  CB  ASN A  12      28.754 -10.255   2.841  1.00 12.30           C
ATOM    160 1HB  ASN A  12      28.138 -10.852   2.171  1.00 12.30           H
ATOM    161 2HB  ASN A  12      28.332 -10.307   3.843  1.00 12.30           H
ATOM    162  CG  ASN A  12      28.724  -8.826   2.356  1.00 12.30           C
ATOM    163  OD1 ASN A  12      29.748  -8.225   2.057  1.00 12.30           O
ATOM    164  ND2 ASN A  12      27.551  -8.288   2.223  1.00 12.30           N
ATOM    165 1HD2 ASN A  12      27.486  -7.342   1.878  1.00 12.30           H
ATOM    166 2HD2 ASN A  12      26.723  -8.815   2.442  1.00 12.30           H
ATOM    167  N   HIS A  13      31.902  -9.373   3.743  1.00 13.67           N
ATOM    168  H   HIS A  13      31.970  -9.038   2.793  1.00 13.67           H
ATOM    169  CA  HIS A  13      32.843  -8.838   4.730  1.00 13.67           C
ATOM    170  HA  HIS A  13      33.136  -9.646   5.402  1.00 13.67           H
ATOM    171  C   HIS A  13      32.213  -7.746   5.598  1.00 13.67           C
ATOM    172  O   HIS A  13      32.770  -6.677   5.819  1.00 13.67           O
ATOM    173  CB  HIS A  13      34.108  -8.324   4.030  1.00 13.67           C
ATOM    174 1HB  HIS A  13      33.820  -7.622   3.248  1.00 13.67           H
ATOM    175 2HB  HIS A  13      34.721  -7.795   4.759  1.00 13.67           H
ATOM    176  CG  HIS A  13      34.960  -9.407   3.439  1.00 13.67           C
ATOM    177  ND1 HIS A  13      35.909  -9.152   2.469  1.00 13.67           N
ATOM    178  CD2 HIS A  13      35.045 -10.734   3.743  1.00 13.67           C
ATOM    179  HD2 HIS A  13      34.414 -11.241   4.460  1.00 13.67           H
ATOM    180  CE1 HIS A  13      36.567 -10.337   2.274  1.00 13.67           C
ATOM    181  HE1 HIS A  13      37.400 -10.463   1.595  1.00 13.67           H
ATOM    182  NE2 HIS A  13      36.056 -11.333   3.034  1.00 13.67           N
ATOM    183  HE2 HIS A  13      36.368 -12.300   3.073  1.00 13.67           H
ATOM    184  N   CYS A  14      31.065  -8.068   6.170  1.00 18.49           N
ATOM    185  H   CYS A  14      30.665  -8.972   5.944  1.00 18.49           H
ATOM    186  CA  CYS A  14      30.366  -7.246   7.156  1.00 18.49           C
ATOM    187  HA  CYS A  14      30.359  -6.203   6.836  1.00 18.49           H
ATOM    188  C   CYS A  14      31.023  -7.366   8.533  1.00 18.49           C
ATOM    189  O   CYS A  14      30.377  -7.201   9.563  1.00 18.49           O
ATOM    190  CB  CYS A  14      28.935  -7.773   7.276  1.00 18.49           C
ATOM    191 1HB  CYS A  14      28.976  -8.779   7.695  1.00 18.49           H
ATOM    192 2HB  CYS A  14      28.381  -7.142   7.971  1.00 18.49           H
ATOM    193  SG  CYS A  14      28.029  -7.858   5.700  1.00 18.49           S
ATOM    194  N   SER A  15      32.281  -7.774   8.547  1.00 15.46           N
ATOM    195  H   SER A  15      32.794  -7.777   7.676  1.00 15.46           H
ATOM    196  CA  SER A  15      32.967  -8.296   9.724  1.00 15.46           C
ATOM    197  HA  SER A  15      32.278  -8.912  10.301  1.00 15.46           H
ATOM    198  C   SER A  15      33.524  -7.210  10.631  1.00 15.46           C
ATOM    199  O   SER A  15      34.141  -7.493  11.661  1.00 15.46           O
ATOM    200  CB  SER A  15      34.108  -9.175   9.217  1.00 15.46           C
ATOM    201 1HB  SER A  15      34.870  -8.546   8.756  1.00 15.46           H
ATOM    202 2HB  SER A  15      34.549  -9.727  10.047  1.00 15.46           H
ATOM    203  OG  SER A  15      33.596 -10.073   8.240  1.00 15.46           O
ATOM    204  HG  SER A  15      34.009 -10.944   8.378  1.00 15.46           H
ATOM    205  N   ALA A  16      33.304  -5.965  10.241  1.00 23.52           N
ATOM    206  H   ALA A  16      32.719  -5.797   9.438  1.00 23.52           H
ATOM    207  CA  ALA A  16      33.832  -4.806  10.939  1.00 23.52           C
ATOM    208  HA  ALA A  16      34.337  -5.122  11.852  1.00 23.52           H
ATOM    209  C   ALA A  16      32.677  -3.886  11.316  1.00 23.52           C
ATOM    210  O   ALA A  16      31.642  -3.873  10.651  1.00 23.52           O
ATOM    211  CB  ALA A  16      34.832  -4.081  10.028  1.00 23.52           C
ATOM    212 1HB  ALA A  16      35.639  -4.764   9.756  1.00 23.52           H
ATOM    213 2HB  ALA A  16      35.258  -3.226  10.552  1.00 23.52           H
ATOM    214 3HB  ALA A  16      34.333  -3.738   9.120  1.00 23.52           H
ATOM    215  N   ILE A  17      32.884  -3.075  12.344  1.00-22.92           N
ATOM    216  H   ILE A  17      33.750  -3.162  12.875  1.00-22.92           H
ATOM    217  CA  ILE A  17      31.897  -2.073  12.755  1.00-22.92           C
ATOM    218  HA  ILE A  17      30.904  -2.483  12.575  1.00-22.92           H
ATOM    219  C   ILE A  17      32.022  -0.791  11.929  1.00-22.92           C
ATOM    220  O   ILE A  17      31.332   0.200  12.177  1.00-22.92           O
ATOM    221  CB  ILE A  17      32.009  -1.756  14.275  1.00-22.92           C
ATOM    222  HB  ILE A  17      31.200  -1.073  14.537  1.00-22.92           H
ATOM    223  CG1 ILE A  17      33.348  -1.072  14.616  1.00-22.92           C
ATOM    224 1HG1 ILE A  17      34.154  -1.789  14.489  1.00-22.92           H
ATOM    225 2HG1 ILE A  17      33.516  -0.252  13.921  1.00-22.92           H
ATOM    226  CG2 ILE A  17      31.822  -3.058  15.086  1.00-22.92           C
ATOM    227 1HG2 ILE A  17      31.707  -2.825  16.144  1.00-22.92           H
ATOM    228 2HG2 ILE A  17      32.681  -3.722  14.963  1.00-22.92           H
ATOM    229 3HG2 ILE A  17      30.923  -3.579  14.756  1.00-22.92           H
ATOM    230  CD1 ILE A  17      33.443  -0.503  16.027  1.00-22.92           C
ATOM    231 1HD1 ILE A  17      34.404  -0.003  16.147  1.00-22.92           H
ATOM    232 2HD1 ILE A  17      33.372  -1.303  16.763  1.00-22.92           H
ATOM    233 3HD1 ILE A  17      32.641   0.218  16.192  1.00-22.92           H
ATOM    234  N   ASN A  18      32.925  -0.799  10.960  1.00  2.67           N
ATOM    235  H   ASN A  18      33.457  -1.638  10.797  1.00  2.67           H
ATOM    236  CA  ASN A  18      33.136   0.345  10.078  1.00  2.67           C
ATOM    237  HA  ASN A  18      33.080   1.271  10.652  1.00  2.67           H
ATOM    238  C   ASN A  18      32.036   0.335   9.017  1.00  2.67           C
ATOM    239  O   ASN A  18      31.856  -0.661   8.317  1.00  2.67           O
ATOM    240  CB  ASN A  18      34.511   0.236   9.408  1.00  2.67           C
ATOM    241 1HB  ASN A  18      35.268   0.077  10.173  1.00  2.67           H
ATOM    242 2HB  ASN A  18      34.510  -0.622   8.738  1.00  2.67           H
ATOM    243  CG  ASN A  18      34.883   1.470   8.614  1.00  2.67           C
ATOM    244  OD1 ASN A  18      34.115   2.418   8.477  1.00  2.67           O
ATOM    245  ND2 ASN A  18      36.073   1.477   8.092  1.00  2.67           N
ATOM    246 1HD2 ASN A  18      36.387   2.295   7.600  1.00  2.67           H
ATOM    247 2HD2 ASN A  18      36.674   0.675   8.196  1.00  2.67           H
ATOM    248  N   ASN A  19      31.313   1.439   8.883  1.00  5.69           N
ATOM    249  H   ASN A  19      31.486   2.221   9.509  1.00  5.69           H
ATOM    250  CA  ASN A  19      30.278   1.560   7.856  1.00  5.69           C
ATOM    251  HA  ASN A  19      29.649   0.669   7.870  1.00  5.69           H
ATOM    252  C   ASN A  19      30.846   1.702   6.447  1.00  5.69           C
ATOM    253  O   ASN A  19      30.112   1.554   5.478  1.00  5.69           O
ATOM    254  CB  ASN A  19      29.406   2.789   8.122  1.00  5.69           C
ATOM    255 1HB  ASN A  19      30.043   3.659   8.255  1.00  5.69           H
ATOM    256 2HB  ASN A  19      28.765   2.966   7.264  1.00  5.69           H
ATOM    257  CG  ASN A  19      28.527   2.629   9.323  1.00  5.69           C
ATOM    258  OD1 ASN A  19      27.889   1.601   9.523  1.00  5.69           O
ATOM    259  ND2 ASN A  19      28.474   3.642  10.132  1.00  5.69           N
ATOM    260 1HD2 ASN A  19      27.897   3.585  10.953  1.00  5.69           H
ATOM    261 2HD2 ASN A  19      28.985   4.485   9.921  1.00  5.69           H
ATOM    262  N   SER A  20      32.121   2.039   6.318  1.00  7.44           N
ATOM    263  H   SER A  20      32.696   2.174   7.142  1.00  7.44           H
ATOM    264  CA  SER A  20      32.735   2.174   4.998  1.00  7.44           C
ATOM    265  HA  SER A  20      32.043   2.687   4.339  1.00  7.44           H
ATOM    266  C   SER A  20      33.058   0.807   4.408  1.00  7.44           C
ATOM    267  O   SER A  20      33.732  -0.001   5.048  1.00  7.44           O
ATOM    268  CB  SER A  20      34.019   2.991   5.082  1.00  7.44           C
ATOM    269 1HB  SER A  20      33.791   3.974   5.497  1.00  7.44           H
ATOM    270 2HB  SER A  20      34.727   2.482   5.736  1.00  7.44           H
ATOM    271  OG  SER A  20      34.598   3.151   3.800  1.00  7.44           O
ATOM    272  HG  SER A  20      35.444   3.611   3.912  1.00  7.44           H
ATOM    273  N   ILE A  21      32.593   0.554   3.192  1.00  2.30           N
ATOM    274  H   ILE A  21      32.022   1.259   2.730  1.00  2.30           H
ATOM    275  CA  ILE A  21      32.809  -0.713   2.486  1.00  2.30           C
ATOM    276  HA  ILE A  21      33.519  -1.327   3.035  1.00  2.30           H
ATOM    277  C   ILE A  21      33.374  -0.359   1.102  1.00  2.30           C
ATOM    278  O   ILE A  21      32.821   0.503   0.424  1.00  2.30           O
ATOM    279  CB  ILE A  21      31.461  -1.500   2.356  1.00  2.30           C
ATOM    280  HB  ILE A  21      30.756  -0.884   1.800  1.00  2.30           H
ATOM    281  CG1 ILE A  21      30.870  -1.756   3.762  1.00  2.30           C
ATOM    282 1HG1 ILE A  21      31.574  -2.369   4.324  1.00  2.30           H
ATOM    283 2HG1 ILE A  21      30.772  -0.806   4.282  1.00  2.30           H
ATOM    284  CG2 ILE A  21      31.666  -2.827   1.581  1.00  2.30           C
ATOM    285 1HG2 ILE A  21      30.713  -3.332   1.438  1.00  2.30           H
ATOM    286 2HG2 ILE A  21      32.342  -3.484   2.133  1.00  2.30           H
ATOM    287 3HG2 ILE A  21      32.088  -2.625   0.598  1.00  2.30           H
ATOM    288  CD1 ILE A  21      29.499  -2.433   3.816  1.00  2.30           C
ATOM    289 1HD1 ILE A  21      29.115  -2.377   4.835  1.00  2.30           H
ATOM    290 2HD1 ILE A  21      29.593  -3.482   3.533  1.00  2.30           H
ATOM    291 3HD1 ILE A  21      28.809  -1.926   3.143  1.00  2.30           H
ATOM    292  N   PRO A  22      34.499  -0.955   0.670  1.00 -1.22           N
ATOM    293  CA  PRO A  22      34.958  -0.534  -0.664  1.00 -1.22           C
ATOM    294  HA  PRO A  22      35.095   0.543  -0.687  1.00 -1.22           H
ATOM    295  C   PRO A  22      34.058  -0.972  -1.819  1.00 -1.22           C
ATOM    296  O   PRO A  22      33.454  -2.048  -1.759  1.00 -1.22           O
ATOM    297  CB  PRO A  22      36.310  -1.244  -0.802  1.00 -1.22           C
ATOM    298 1HB  PRO A  22      36.192  -2.164  -1.375  1.00 -1.22           H
ATOM    299 2HB  PRO A  22      37.041  -0.591  -1.277  1.00 -1.22           H
ATOM    300  CG  PRO A  22      36.715  -1.568   0.600  1.00 -1.22           C
ATOM    301 1HG  PRO A  22      37.427  -2.392   0.624  1.00 -1.22           H
ATOM    302 2HG  PRO A  22      37.129  -0.683   1.085  1.00 -1.22           H
ATOM    303  CD  PRO A  22      35.420  -1.949   1.247  1.00 -1.22           C
ATOM    304 1HD  PRO A  22      35.123  -2.960   0.961  1.00 -1.22           H
ATOM    305 2HD  PRO A  22      35.489  -1.852   2.331  1.00 -1.22           H
ATOM    306  N   LEU A  23      34.003  -0.201  -2.899  1.00 21.49           N
ATOM    307  H   LEU A  23      34.410   0.731  -2.889  1.00 21.49           H
ATOM    308  CA  LEU A  23      33.425  -0.693  -4.149  1.00 21.49           C
ATOM    309  HA  LEU A  23      32.466  -1.167  -3.950  1.00 21.49           H
ATOM    310  C   LEU A  23      34.378  -1.724  -4.730  1.00 21.49           C
ATOM    311  O   LEU A  23      35.587  -1.502  -4.793  1.00 21.49           O
ATOM    312  CB  LEU A  23      33.258   0.419  -5.192  1.00 21.49           C
ATOM    313 1HB  LEU A  23      34.172   1.013  -5.196  1.00 21.49           H
ATOM    314 2HB  LEU A  23      33.179  -0.059  -6.168  1.00 21.49           H
ATOM    315  CG  LEU A  23      32.059   1.369  -5.060  1.00 21.49           C
ATOM    316  HG  LEU A  23      32.072   1.823  -4.072  1.00 21.49           H
ATOM    317  CD1 LEU A  23      32.151   2.475  -6.104  1.00 21.49           C
ATOM    318 1HD1 LEU A  23      31.329   3.176  -5.967  1.00 21.49           H
ATOM    319 2HD1 LEU A  23      32.106   2.057  -7.111  1.00 21.49           H
ATOM    320 3HD1 LEU A  23      33.092   3.010  -5.986  1.00 21.49           H
ATOM    321  CD2 LEU A  23      30.733   0.637  -5.241  1.00 21.49           C
ATOM    322 1HD2 LEU A  23      29.919   1.359  -5.204  1.00 21.49           H
ATOM    323 2HD2 LEU A  23      30.593  -0.079  -4.430  1.00 21.49           H
ATOM    324 3HD2 LEU A  23      30.722   0.110  -6.196  1.00 21.49           H
ATOM    325  N   MET A  24      33.834  -2.835  -5.199  1.00-11.12           N
ATOM    326  H   MET A  24      32.829  -2.972  -5.124  1.00-11.12           H
ATOM    327  CA  MET A  24      34.640  -3.868  -5.836  1.00-11.12           C
ATOM    328  HA  MET A  24      35.577  -3.969  -5.287  1.00-11.12           H
ATOM    329  C   MET A  24      34.960  -3.441  -7.268  1.00-11.12           C
ATOM    330  O   MET A  24      34.248  -3.794  -8.210  1.00-11.12           O
ATOM    331  CB  MET A  24      33.913  -5.216  -5.799  1.00-11.12           C
ATOM    332 1HB  MET A  24      33.612  -5.405  -4.769  1.00-11.12           H
ATOM    333 2HB  MET A  24      33.013  -5.159  -6.411  1.00-11.12           H
ATOM    334  CG  MET A  24      34.772  -6.388  -6.275  1.00-11.12           C
ATOM    335 1HG  MET A  24      35.094  -6.192  -7.298  1.00-11.12           H
ATOM    336 2HG  MET A  24      35.655  -6.464  -5.640  1.00-11.12           H
ATOM    337  SD  MET A  24      33.887  -7.964  -6.246  1.00-11.12           S
ATOM    338  CE  MET A  24      33.753  -8.303  -4.479  1.00-11.12           C
ATOM    339 1HE  MET A  24      33.257  -9.262  -4.329  1.00-11.12           H
ATOM    340 2HE  MET A  24      33.169  -7.521  -3.993  1.00-11.12           H
ATOM    341 3HE  MET A  24      34.749  -8.340  -4.035  1.00-11.12           H
ATOM    342  N   GLN A  25      36.016  -2.646  -7.402  1.00  6.77           N
ATOM    343  H   GLN A  25      36.441  -2.286  -6.553  1.00  6.77           H
ATOM    344  CA  GLN A  25      36.593  -2.267  -8.696  1.00  6.77           C
ATOM    345  HA  GLN A  25      37.333  -1.488  -8.522  1.00  6.77           H
ATOM    346  C   GLN A  25      35.571  -1.696  -9.685  1.00  6.77           C
ATOM    347  O   GLN A  25      35.492  -2.117 -10.841  1.00  6.77           O
ATOM    348  CB  GLN A  25      37.337  -3.468  -9.304  1.00  6.77           C
ATOM    349 1HB  GLN A  25      36.633  -4.290  -9.435  1.00  6.77           H
ATOM    350 2HB  GLN A  25      37.715  -3.188 -10.285  1.00  6.77           H
ATOM    351  CG  GLN A  25      38.521  -3.962  -8.473  1.00  6.77           C
ATOM    352 1HG  GLN A  25      38.169  -4.289  -7.496  1.00  6.77           H
ATOM    353 2HG  GLN A  25      38.967  -4.819  -8.978  1.00  6.77           H
ATOM    354  CD  GLN A  25      39.593  -2.902  -8.285  1.00  6.77           C
ATOM    355  OE1 GLN A  25      39.866  -2.099  -9.176  1.00  6.77           O
ATOM    356  NE2 GLN A  25      40.187  -2.866  -7.126  1.00  6.77           N
ATOM    357 1HE2 GLN A  25      40.964  -2.234  -6.997  1.00  6.77           H
ATOM    358 2HE2 GLN A  25      39.886  -3.477  -6.381  1.00  6.77           H
ATOM    359  N   GLY A  26      34.780  -0.734  -9.228  1.00 31.35           N
ATOM    360  H   GLY A  26      34.877  -0.400  -8.282  1.00 31.35           H
ATOM    361  CA  GLY A  26      33.781  -0.110 -10.079  1.00 31.35           C
ATOM    362 1HA  GLY A  26      34.009  -0.309 -11.123  1.00 31.35           H
ATOM    363 2HA  GLY A  26      32.801  -0.529  -9.851  1.00 31.35           H
ATOM    364  C   GLY A  26      33.728   1.388  -9.903  1.00 31.35           C
ATOM    365  O   GLY A  26      34.161   1.911  -8.876  1.00 31.35           O
ATOM    366  N   ASN A  27      33.215   2.078 -10.911  1.00 -5.95           N
ATOM    367  H   ASN A  27      32.923   1.589 -11.750  1.00 -5.95           H
ATOM    368  CA  ASN A  27      33.042   3.527 -10.841  1.00 -5.95           C
ATOM    369  HA  ASN A  27      33.936   3.977 -10.409  1.00 -5.95           H
ATOM    370  C   ASN A  27      31.854   3.868  -9.951  1.00 -5.95           C
ATOM    371  O   ASN A  27      30.920   3.069  -9.814  1.00 -5.95           O
ATOM    372  CB  ASN A  27      32.799   4.117 -12.235  1.00 -5.95           C
ATOM    373 1HB  ASN A  27      31.988   3.575 -12.719  1.00 -5.95           H
ATOM    374 2HB  ASN A  27      32.505   5.161 -12.133  1.00 -5.95           H
ATOM    375  CG  ASN A  27      34.024   4.066 -13.103  1.00 -5.95           C
ATOM    376  OD1 ASN A  27      35.139   4.239 -12.625  1.00 -5.95           O
ATOM    377  ND2 ASN A  27      33.846   3.815 -14.367  1.00 -5.95           N
ATOM    378 1HD2 ASN A  27      34.656   3.737 -14.961  1.00 -5.95           H
ATOM    379 2HD2 ASN A  27      32.921   3.681 -14.734  1.00 -5.95           H
ATOM    380  N   LEU A  28      31.864   5.071  -9.394  1.00  2.82           N
ATOM    381  H   LEU A  28      32.659   5.684  -9.549  1.00  2.82           H
ATOM    382  CA  LEU A  28      30.753   5.543  -8.572  1.00  2.82           C
ATOM    383  HA  LEU A  28      30.631   4.852  -7.740  1.00  2.82           H
ATOM    384  C   LEU A  28      29.480   5.576  -9.432  1.00  2.82           C
ATOM    385  O   LEU A  28      29.524   6.052 -10.579  1.00  2.82           O
ATOM    386  CB  LEU A  28      31.021   6.956  -8.028  1.00  2.82           C
ATOM    387 1HB  LEU A  28      31.107   7.621  -8.887  1.00  2.82           H
ATOM    388 2HB  LEU A  28      30.134   7.261  -7.477  1.00  2.82           H
ATOM    389  CG  LEU A  28      32.240   7.228  -7.130  1.00  2.82           C
ATOM    390  HG  LEU A  28      33.135   6.980  -7.692  1.00  2.82           H
ATOM    391  CD1 LEU A  28      32.307   8.713  -6.784  1.00  2.82           C
ATOM    392 1HD1 LEU A  28      33.199   8.914  -6.191  1.00  2.82           H
ATOM    393 2HD1 LEU A  28      31.425   9.018  -6.220  1.00  2.82           H
ATOM    394 3HD1 LEU A  28      32.366   9.304  -7.699  1.00  2.82           H
ATOM    395  CD2 LEU A  28      32.262   6.406  -5.848  1.00  2.82           C
ATOM    396 1HD2 LEU A  28      33.136   6.686  -5.262  1.00  2.82           H
ATOM    397 2HD2 LEU A  28      32.340   5.351  -6.096  1.00  2.82           H
ATOM    398 3HD2 LEU A  28      31.357   6.581  -5.269  1.00  2.82           H
ATOM    399  N   PRO A  29      28.352   5.044  -8.928  1.00 -5.03           N
ATOM    400  CA  PRO A  29      27.105   5.196  -9.691  1.00 -5.03           C
ATOM    401  HA  PRO A  29      27.196   4.689 -10.650  1.00 -5.03           H
ATOM    402  C   PRO A  29      26.687   6.649  -9.924  1.00 -5.03           C
ATOM    403  O   PRO A  29      26.980   7.540  -9.125  1.00 -5.03           O
ATOM    404  CB  PRO A  29      26.071   4.490  -8.809  1.00 -5.03           C
ATOM    405 1HB  PRO A  29      25.586   5.212  -8.157  1.00 -5.03           H
ATOM    406 2HB  PRO A  29      25.332   3.966  -9.414  1.00 -5.03           H
ATOM    407  CG  PRO A  29      26.854   3.540  -8.006  1.00 -5.03           C
ATOM    408 1HG  PRO A  29      26.325   3.275  -7.092  1.00 -5.03           H
ATOM    409 2HG  PRO A  29      27.069   2.649  -8.598  1.00 -5.03           H
ATOM    410  CD  PRO A  29      28.123   4.267  -7.695  1.00 -5.03           C
ATOM    411 1HD  PRO A  29      28.000   4.928  -6.841  1.00 -5.03           H
ATOM    412 2HD  PRO A  29      28.931   3.555  -7.521  1.00 -5.03           H
ATOM    413  N   THR A  30      25.994   6.880 -11.029  1.00  1.21           N
ATOM    414  H   THR A  30      25.745   6.101 -11.629  1.00  1.21           H
ATOM    415  CA  THR A  30      25.573   8.212 -11.467  1.00  1.21           C
ATOM    416  HA  THR A  30      25.711   8.941 -10.670  1.00  1.21           H
ATOM    417  C   THR A  30      24.104   8.185 -11.872  1.00  1.21           C
ATOM    418  O   THR A  30      23.519   7.110 -12.020  1.00  1.21           O
ATOM    419  CB  THR A  30      26.376   8.646 -12.714  1.00  1.21           C
ATOM    420  HB  THR A  30      26.001   9.602 -13.080  1.00  1.21           H
ATOM    421  OG1 THR A  30      26.238   7.647 -13.728  1.00  1.21           O
ATOM    422  HG1 THR A  30      26.847   7.855 -14.440  1.00  1.21           H
ATOM    423  CG2 THR A  30      27.852   8.777 -12.420  1.00  1.21           C
ATOM    424 1HG2 THR A  30      28.366   9.153 -13.302  1.00  1.21           H
ATOM    425 2HG2 THR A  30      28.270   7.807 -12.155  1.00  1.21           H
ATOM    426 3HG2 THR A  30      28.006   9.472 -11.593  1.00  1.21           H
ATOM    427  N   LEU A  31      23.520   9.359 -12.077  1.00 23.07           N
ATOM    428  H   LEU A  31      24.042  10.207 -11.928  1.00 23.07           H
ATOM    429  CA  LEU A  31      22.145   9.471 -12.563  1.00 23.07           C
ATOM    430  HA  LEU A  31      21.509   8.796 -11.991  1.00 23.07           H
ATOM    431  C   LEU A  31      22.093   9.048 -14.032  1.00 23.07           C
ATOM    432  O   LEU A  31      22.594   9.744 -14.923  1.00 23.07           O
ATOM    433  CB  LEU A  31      21.651  10.912 -12.376  1.00 23.07           C
ATOM    434 1HB  LEU A  31      21.654  11.121 -11.306  1.00 23.07           H
ATOM    435 2HB  LEU A  31      22.386  11.570 -12.839  1.00 23.07           H
ATOM    436  CG  LEU A  31      20.278  11.319 -12.937  1.00 23.07           C
ATOM    437  HG  LEU A  31      20.326  11.249 -14.021  1.00 23.07           H
ATOM    438  CD1 LEU A  31      19.115  10.461 -12.468  1.00 23.07           C
ATOM    439 1HD1 LEU A  31      18.187  10.828 -12.905  1.00 23.07           H
ATOM    440 2HD1 LEU A  31      19.042  10.508 -11.385  1.00 23.07           H
ATOM    441 3HD1 LEU A  31      19.264   9.429 -12.779  1.00 23.07           H
ATOM    442  CD2 LEU A  31      20.012  12.777 -12.563  1.00 23.07           C
ATOM    443 1HD2 LEU A  31      19.068  13.105 -12.998  1.00 23.07           H
ATOM    444 2HD2 LEU A  31      20.809  13.411 -12.953  1.00 23.07           H
ATOM    445 3HD2 LEU A  31      19.966  12.881 -11.477  1.00 23.07           H
ATOM    446  N   THR A  32      21.531   7.873 -14.267  1.00-11.71           N
ATOM    447  H   THR A  32      21.161   7.341 -13.491  1.00-11.71           H
ATOM    448  CA  THR A  32      21.432   7.284 -15.600  1.00-11.71           C
ATOM    449  HA  THR A  32      22.366   7.421 -16.145  1.00-11.71           H
ATOM    450  C   THR A  32      20.286   7.930 -16.369  1.00-11.71           C
ATOM    451  O   THR A  32      19.437   8.581 -15.764  1.00-11.71           O
ATOM    452  CB  THR A  32      21.115   5.781 -15.468  1.00-11.71           C
ATOM    453  HB  THR A  32      20.987   5.343 -16.455  1.00-11.71           H
ATOM    454  OG1 THR A  32      19.912   5.630 -14.714  1.00-11.71           O
ATOM    455  HG1 THR A  32      19.722   4.690 -14.640  1.00-11.71           H
ATOM    456  CG2 THR A  32      22.199   5.037 -14.713  1.00-11.71           C
ATOM    457 1HG2 THR A  32      22.012   3.966 -14.775  1.00-11.71           H
ATOM    458 2HG2 THR A  32      22.203   5.335 -13.664  1.00-11.71           H
ATOM    459 3HG2 THR A  32      23.175   5.252 -15.151  1.00-11.71           H
ATOM    460  N   LEU A  33      20.200   7.734 -17.679  1.00-19.29           N
ATOM    461  H   LEU A  33      20.919   7.196 -18.163  1.00-19.29           H
ATOM    462  CA  LEU A  33      19.071   8.267 -18.444  1.00-19.29           C
ATOM    463  HA  LEU A  33      18.994   9.337 -18.254  1.00-19.29           H
ATOM    464  C   LEU A  33      17.778   7.604 -17.992  1.00-19.29           C
ATOM    465  O   LEU A  33      16.753   8.261 -17.857  1.00-19.29           O
ATOM    466  CB  LEU A  33      19.246   8.035 -19.949  1.00-19.29           C
ATOM    467 1HB  LEU A  33      20.193   8.470 -20.259  1.00-19.29           H
ATOM    468 2HB  LEU A  33      19.295   6.961 -20.124  1.00-19.29           H
ATOM    469  CG  LEU A  33      18.130   8.610 -20.844  1.00-19.29           C
ATOM    470  HG  LEU A  33      17.182   8.169 -20.540  1.00-19.29           H
ATOM    471  CD1 LEU A  33      18.002  10.134 -20.742  1.00-19.29           C
ATOM    472 1HD1 LEU A  33      17.260  10.490 -21.456  1.00-19.29           H
ATOM    473 2HD1 LEU A  33      18.961  10.608 -20.954  1.00-19.29           H
ATOM    474 3HD1 LEU A  33      17.666  10.411 -19.744  1.00-19.29           H
ATOM    475  CD2 LEU A  33      18.370   8.219 -22.289  1.00-19.29           C
ATOM    476 1HD2 LEU A  33      17.518   8.529 -22.893  1.00-19.29           H
ATOM    477 2HD2 LEU A  33      18.475   7.136 -22.367  1.00-19.29           H
ATOM    478 3HD2 LEU A  33      19.277   8.699 -22.659  1.00-19.29           H
ATOM    479  N   SER A  34      17.826   6.314 -17.691  1.00-13.28           N
ATOM    480  H   SER A  34      18.686   5.796 -17.797  1.00-13.28           H
ATOM    481  CA  SER A  34      16.643   5.624 -17.186  1.00-13.28           C
ATOM    482  HA  SER A  34      15.816   5.780 -17.879  1.00-13.28           H
ATOM    483  C   SER A  34      16.234   6.198 -15.834  1.00-13.28           C
ATOM    484  O   SER A  34      15.044   6.292 -15.533  1.00-13.28           O
ATOM    485  CB  SER A  34      16.914   4.126 -17.074  1.00-13.28           C
ATOM    486 1HB  SER A  34      16.061   3.635 -16.604  1.00-13.28           H
ATOM    487 2HB  SER A  34      17.047   3.721 -18.078  1.00-13.28           H
ATOM    488  OG  SER A  34      18.094   3.875 -16.326  1.00-13.28           O
ATOM    489  HG  SER A  34      18.183   2.920 -16.215  1.00-13.28           H
ATOM    490  N   GLY A  35      17.199   6.667 -15.056  1.00-11.61           N
ATOM    491  H   GLY A  35      18.169   6.543 -15.319  1.00-11.61           H
ATOM    492  CA  GLY A  35      16.899   7.379 -13.828  1.00-11.61           C
ATOM    493 1HA  GLY A  35      16.231   6.773 -13.219  1.00-11.61           H
ATOM    494 2HA  GLY A  35      17.820   7.559 -13.274  1.00-11.61           H
ATOM    495  C   GLY A  35      16.217   8.699 -14.109  1.00-11.61           C
ATOM    496  O   GLY A  35      15.237   9.013 -13.459  1.00-11.61           O
ATOM    497  N   LYS A  36      16.655   9.452 -15.109  1.00-20.95           N
ATOM    498  H   LYS A  36      17.467   9.143 -15.638  1.00-20.95           H
ATOM    499  CA  LYS A  36      16.006  10.727 -15.453  1.00-20.95           C
ATOM    500  HA  LYS A  36      15.964  11.351 -14.560  1.00-20.95           H
ATOM    501  C   LYS A  36      14.576  10.505 -15.931  1.00-20.95           C
ATOM    502  O   LYS A  36      13.668  11.258 -15.577  1.00-20.95           O
ATOM    503  CB  LYS A  36      16.802  11.459 -16.540  1.00-20.95           C
ATOM    504 1HB  LYS A  36      16.835  10.831 -17.429  1.00-20.95           H
ATOM    505 2HB  LYS A  36      16.290  12.388 -16.794  1.00-20.95           H
ATOM    506  CG  LYS A  36      18.226  11.778 -16.120  1.00-20.95           C
ATOM    507 1HG  LYS A  36      18.207  12.456 -15.266  1.00-20.95           H
ATOM    508 2HG  LYS A  36      18.719  10.863 -15.819  1.00-20.95           H
ATOM    509  CD  LYS A  36      19.043  12.393 -17.231  1.00-20.95           C
ATOM    510 1HD  LYS A  36      18.964  11.782 -18.129  1.00-20.95           H
ATOM    511 2HD  LYS A  36      18.662  13.393 -17.433  1.00-20.95           H
ATOM    512  CE  LYS A  36      20.501  12.479 -16.812  1.00-20.95           C
ATOM    513 1HE  LYS A  36      20.560  13.001 -15.855  1.00-20.95           H
ATOM    514 2HE  LYS A  36      20.901  11.470 -16.682  1.00-20.95           H
ATOM    515  NZ  LYS A  36      21.319  13.221 -17.819  1.00-20.95           N
ATOM    516 1HZ  LYS A  36      22.259  13.347 -17.459  1.00-20.95           H
ATOM    517 2HZ  LYS A  36      20.906  14.126 -18.000  1.00-20.95           H
ATOM    518 3HZ  LYS A  36      21.366  12.699 -18.688  1.00-20.95           H
ATOM    519  N   ILE A  37      14.356   9.440 -16.685  1.00-22.20           N
ATOM    520  H   ILE A  37      15.143   8.871 -16.985  1.00-22.20           H
ATOM    521  CA  ILE A  37      13.006   9.081 -17.120  1.00-22.20           C
ATOM    522  HA  ILE A  37      12.538   9.956 -17.570  1.00-22.20           H
ATOM    523  C   ILE A  37      12.184   8.698 -15.889  1.00-22.20           C
ATOM    524  O   ILE A  37      11.062   9.169 -15.728  1.00-22.20           O
ATOM    525  CB  ILE A  37      13.025   7.932 -18.177  1.00-22.20           C
ATOM    526  HB  ILE A  37      13.568   7.087 -17.754  1.00-22.20           H
ATOM    527  CG1 ILE A  37      13.753   8.404 -19.455  1.00-22.20           C
ATOM    528 1HG1 ILE A  37      13.102   9.098 -19.988  1.00-22.20           H
ATOM    529 2HG1 ILE A  37      14.651   8.950 -19.177  1.00-22.20           H
ATOM    530  CG2 ILE A  37      11.587   7.470 -18.529  1.00-22.20           C
ATOM    531 1HG2 ILE A  37      11.614   6.697 -19.295  1.00-22.20           H
ATOM    532 2HG2 ILE A  37      11.000   8.313 -18.900  1.00-22.20           H
ATOM    533 3HG2 ILE A  37      11.096   7.056 -17.648  1.00-22.20           H
ATOM    534  CD1 ILE A  37      14.179   7.288 -20.421  1.00-22.20           C
ATOM    535 1HD1 ILE A  37      14.734   7.726 -21.251  1.00-22.20           H
ATOM    536 2HD1 ILE A  37      13.304   6.773 -20.818  1.00-22.20           H
ATOM    537 3HD1 ILE A  37      14.821   6.574 -19.905  1.00-22.20           H
ATOM    538  N   ARG A  38      12.738   7.914 -14.971  1.00  0.18           N
ATOM    539  H   ARG A  38      13.681   7.559 -15.116  1.00  0.18           H
ATOM    540  CA  ARG A  38      12.012   7.536 -13.753  1.00  0.18           C
ATOM    541  HA  ARG A  38      11.062   7.091 -14.049  1.00  0.18           H
ATOM    542  C   ARG A  38      11.670   8.753 -12.905  1.00  0.18           C
ATOM    543  O   ARG A  38      10.561   8.833 -12.406  1.00  0.18           O
ATOM    544  CB  ARG A  38      12.812   6.503 -12.940  1.00  0.18           C
ATOM    545 1HB  ARG A  38      12.939   5.609 -13.549  1.00  0.18           H
ATOM    546 2HB  ARG A  38      13.802   6.915 -12.746  1.00  0.18           H
ATOM    547  CG  ARG A  38      12.213   6.084 -11.591  1.00  0.18           C
ATOM    548 1HG  ARG A  38      12.913   5.418 -11.089  1.00  0.18           H
ATOM    549 2HG  ARG A  38      12.085   6.971 -10.971  1.00  0.18           H
ATOM    550  CD  ARG A  38      10.862   5.379 -11.713  1.00  0.18           C
ATOM    551 1HD  ARG A  38      10.131   6.069 -12.136  1.00  0.18           H
ATOM    552 2HD  ARG A  38      10.966   4.518 -12.376  1.00  0.18           H
ATOM    553  NE  ARG A  38      10.396   4.918 -10.399  1.00  0.18           N
ATOM    554  HE  ARG A  38      11.083   4.879  -9.653  1.00  0.18           H
ATOM    555  CZ  ARG A  38       9.163   4.558 -10.074  1.00  0.18           C
ATOM    556  NH1 ARG A  38       8.933   4.212  -8.840  1.00  0.18           N
ATOM    557 1HH1 ARG A  38       9.687   4.234  -8.171  1.00  0.18           H
ATOM    558 2HH1 ARG A  38       8.010   3.915  -8.560  1.00  0.18           H
ATOM    559  NH2 ARG A  38       8.164   4.524 -10.918  1.00  0.18           N
ATOM    560 1HH2 ARG A  38       8.332   4.706 -11.895  1.00  0.18           H
ATOM    561 2HH2 ARG A  38       7.232   4.315 -10.586  1.00  0.18           H
ATOM    562  N   VAL A  39      12.564   9.718 -12.783  1.00 -6.16           N
ATOM    563  H   VAL A  39      13.483   9.595 -13.203  1.00 -6.16           H
ATOM    564  CA  VAL A  39      12.284  10.959 -12.055  1.00 -6.16           C
ATOM    565  HA  VAL A  39      11.995  10.726 -11.031  1.00 -6.16           H
ATOM    566  C   VAL A  39      11.122  11.692 -12.715  1.00 -6.16           C
ATOM    567  O   VAL A  39      10.183  12.116 -12.039  1.00 -6.16           O
ATOM    568  CB  VAL A  39      13.558  11.854 -12.042  1.00 -6.16           C
ATOM    569  HB  VAL A  39      13.937  11.926 -13.060  1.00 -6.16           H
ATOM    570  CG1 VAL A  39      13.287  13.271 -11.547  1.00 -6.16           C
ATOM    571 1HG1 VAL A  39      14.213  13.846 -11.568  1.00 -6.16           H
ATOM    572 2HG1 VAL A  39      12.906  13.244 -10.528  1.00 -6.16           H
ATOM    573 3HG1 VAL A  39      12.567  13.773 -12.194  1.00 -6.16           H
ATOM    574  CG2 VAL A  39      14.634  11.216 -11.167  1.00 -6.16           C
ATOM    575 1HG2 VAL A  39      15.580  11.737 -11.312  1.00 -6.16           H
ATOM    576 2HG2 VAL A  39      14.779  10.172 -11.422  1.00 -6.16           H
ATOM    577 3HG2 VAL A  39      14.348  11.274 -10.117  1.00 -6.16           H
ATOM    578  N   THR A  40      11.154  11.798 -14.035  1.00-15.50           N
ATOM    579  H   THR A  40      11.931  11.396 -14.549  1.00-15.50           H
ATOM    580  CA  THR A  40      10.111  12.514 -14.768  1.00-15.50           C
ATOM    581  HA  THR A  40      10.047  13.529 -14.376  1.00-15.50           H
ATOM    582  C   THR A  40       8.754  11.837 -14.574  1.00-15.50           C
ATOM    583  O   THR A  40       7.751  12.495 -14.289  1.00-15.50           O
ATOM    584  CB  THR A  40      10.462  12.580 -16.274  1.00-15.50           C
ATOM    585  HB  THR A  40      10.415  11.579 -16.703  1.00-15.50           H
ATOM    586  OG1 THR A  40      11.790  13.092 -16.433  1.00-15.50           O
ATOM    587  HG1 THR A  40      12.413  12.474 -16.026  1.00-15.50           H
ATOM    588  CG2 THR A  40       9.541  13.506 -17.044  1.00-15.50           C
ATOM    589 1HG2 THR A  40       9.870  13.554 -18.082  1.00-15.50           H
ATOM    590 2HG2 THR A  40       9.579  14.506 -16.612  1.00-15.50           H
ATOM    591 3HG2 THR A  40       8.518  13.131 -17.013  1.00-15.50           H
ATOM    592  N   VAL A  41       8.723  10.514 -14.675  1.00-13.06           N
ATOM    593  H   VAL A  41       9.573  10.010 -14.917  1.00-13.06           H
ATOM    594  CA  VAL A  41       7.491   9.756 -14.459  1.00-13.06           C
ATOM    595  HA  VAL A  41       6.709  10.162 -15.098  1.00-13.06           H
ATOM    596  C   VAL A  41       7.030   9.905 -13.011  1.00-13.06           C
ATOM    597  O   VAL A  41       5.864  10.194 -12.766  1.00-13.06           O
ATOM    598  CB  VAL A  41       7.695   8.246 -14.808  1.00-13.06           C
ATOM    599  HB  VAL A  41       8.555   7.875 -14.251  1.00-13.06           H
ATOM    600  CG1 VAL A  41       6.477   7.392 -14.430  1.00-13.06           C
ATOM    601 1HG1 VAL A  41       6.643   6.360 -14.741  1.00-13.06           H
ATOM    602 2HG1 VAL A  41       5.579   7.774 -14.916  1.00-13.06           H
ATOM    603 3HG1 VAL A  41       6.335   7.400 -13.350  1.00-13.06           H
ATOM    604  CG2 VAL A  41       7.970   8.067 -16.313  1.00-13.06           C
ATOM    605 1HG2 VAL A  41       8.210   7.023 -16.518  1.00-13.06           H
ATOM    606 2HG2 VAL A  41       8.812   8.679 -16.628  1.00-13.06           H
ATOM    607 3HG2 VAL A  41       7.092   8.349 -16.893  1.00-13.06           H
ATOM    608  N   THR A  42       7.923   9.739 -12.047  1.00  0.26           N
ATOM    609  H   THR A  42       8.894   9.558 -12.282  1.00  0.26           H
ATOM    610  CA  THR A  42       7.527   9.742 -10.639  1.00  0.26           C
ATOM    611  HA  THR A  42       6.734   9.005 -10.511  1.00  0.26           H
ATOM    612  C   THR A  42       6.973  11.097 -10.220  1.00  0.26           C
ATOM    613  O   THR A  42       5.951  11.156  -9.549  1.00  0.26           O
ATOM    614  CB  THR A  42       8.706   9.344  -9.718  1.00  0.26           C
ATOM    615  HB  THR A  42       9.473  10.118  -9.745  1.00  0.26           H
ATOM    616  OG1 THR A  42       9.262   8.109 -10.176  1.00  0.26           O
ATOM    617  HG1 THR A  42       9.764   8.294 -10.981  1.00  0.26           H
ATOM    618  CG2 THR A  42       8.269   9.107  -8.293  1.00  0.26           C
ATOM    619 1HG2 THR A  42       9.119   8.754  -7.711  1.00  0.26           H
ATOM    620 2HG2 THR A  42       7.480   8.353  -8.267  1.00  0.26           H
ATOM    621 3HG2 THR A  42       7.903  10.035  -7.856  1.00  0.26           H
ATOM    622  N   PHE A  43       7.577  12.201 -10.638  1.00 -4.00           N
ATOM    623  H   PHE A  43       8.426  12.154 -11.197  1.00 -4.00           H
ATOM    624  CA  PHE A  43       7.020  13.501 -10.266  1.00 -4.00           C
ATOM    625  HA  PHE A  43       6.707  13.436  -9.226  1.00 -4.00           H
ATOM    626  C   PHE A  43       5.766  13.870 -11.059  1.00 -4.00           C
ATOM    627  O   PHE A  43       4.887  14.550 -10.531  1.00 -4.00           O
ATOM    628  CB  PHE A  43       8.072  14.605 -10.320  1.00 -4.00           C
ATOM    629 1HB  PHE A  43       8.619  14.546 -11.261  1.00 -4.00           H
ATOM    630 2HB  PHE A  43       7.555  15.563 -10.280  1.00 -4.00           H
ATOM    631  CG  PHE A  43       9.031  14.559  -9.156  1.00 -4.00           C
ATOM    632  CD1 PHE A  43      10.362  14.143  -9.326  1.00 -4.00           C
ATOM    633  HD1 PHE A  43      10.715  13.878 -10.311  1.00 -4.00           H
ATOM    634  CD2 PHE A  43       8.588  14.916  -7.867  1.00 -4.00           C
ATOM    635  HD2 PHE A  43       7.569  15.248  -7.721  1.00 -4.00           H
ATOM    636  CE1 PHE A  43      11.248  14.061  -8.217  1.00 -4.00           C
ATOM    637  HE1 PHE A  43      12.271  13.741  -8.359  1.00 -4.00           H
ATOM    638  CE2 PHE A  43       9.456  14.832  -6.749  1.00 -4.00           C
ATOM    639  HE2 PHE A  43       9.099  15.101  -5.766  1.00 -4.00           H
ATOM    640  CZ  PHE A  43      10.788  14.395  -6.924  1.00 -4.00           C
ATOM    641  HZ  PHE A  43      11.452  14.320  -6.074  1.00 -4.00           H
ATOM    642  N   PHE A  44       5.598  13.358 -12.270  1.00-24.98           N
ATOM    643  H   PHE A  44       6.342  12.834 -12.720  1.00-24.98           H
ATOM    644  CA  PHE A  44       4.317  13.525 -12.959  1.00-24.98           C
ATOM    645  HA  PHE A  44       4.055  14.583 -12.979  1.00-24.98           H
ATOM    646  C   PHE A  44       3.218  12.774 -12.206  1.00-24.98           C
ATOM    647  O   PHE A  44       2.124  13.297 -11.980  1.00-24.98           O
ATOM    648  CB  PHE A  44       4.405  13.002 -14.395  1.00-24.98           C
ATOM    649 1HB  PHE A  44       5.171  13.565 -14.927  1.00-24.98           H
ATOM    650 2HB  PHE A  44       4.703  11.955 -14.372  1.00-24.98           H
ATOM    651  CG  PHE A  44       3.108  13.105 -15.148  1.00-24.98           C
ATOM    652  CD1 PHE A  44       2.738  14.310 -15.769  1.00-24.98           C
ATOM    653  HD1 PHE A  44       3.394  15.166 -15.715  1.00-24.98           H
ATOM    654  CD2 PHE A  44       2.238  12.001 -15.222  1.00-24.98           C
ATOM    655  HD2 PHE A  44       2.509  11.070 -14.742  1.00-24.98           H
ATOM    656  CE1 PHE A  44       1.506  14.424 -16.458  1.00-24.98           C
ATOM    657  HE1 PHE A  44       1.232  15.358 -16.927  1.00-24.98           H
ATOM    658  CE2 PHE A  44       0.998  12.099 -15.900  1.00-24.98           C
ATOM    659  HE2 PHE A  44       0.332  11.248 -15.934  1.00-24.98           H
ATOM    660  CZ  PHE A  44       0.632  13.317 -16.519  1.00-24.98           C
ATOM    661  HZ  PHE A  44      -0.314  13.407 -17.031  1.00-24.98           H
ATOM    662  N   LEU A  45       3.515  11.551 -11.786  1.00-13.79           N
ATOM    663  H   LEU A  45       4.431  11.159 -11.994  1.00-13.79           H
ATOM    664  CA  LEU A  45       2.555  10.738 -11.043  1.00-13.79           C
ATOM    665  HA  LEU A  45       1.615  10.705 -11.594  1.00-13.79           H
ATOM    666  C   LEU A  45       2.262  11.342  -9.678  1.00-13.79           C
ATOM    667  O   LEU A  45       1.119  11.304  -9.222  1.00-13.79           O
ATOM    668  CB  LEU A  45       3.085   9.311 -10.860  1.00-13.79           C
ATOM    669 1HB  LEU A  45       4.091   9.375 -10.447  1.00-13.79           H
ATOM    670 2HB  LEU A  45       2.465   8.824 -10.111  1.00-13.79           H
ATOM    671  CG  LEU A  45       3.127   8.386 -12.088  1.00-13.79           C
ATOM    672  HG  LEU A  45       3.761   8.834 -12.848  1.00-13.79           H
ATOM    673  CD1 LEU A  45       3.738   7.048 -11.676  1.00-13.79           C
ATOM    674 1HD1 LEU A  45       3.823   6.400 -12.549  1.00-13.79           H
ATOM    675 2HD1 LEU A  45       3.111   6.563 -10.926  1.00-13.79           H
ATOM    676 3HD1 LEU A  45       4.734   7.212 -11.262  1.00-13.79           H
ATOM    677  CD2 LEU A  45       1.749   8.152 -12.709  1.00-13.79           C
ATOM    678 1HD2 LEU A  45       1.830   7.426 -13.517  1.00-13.79           H
ATOM    679 2HD2 LEU A  45       1.363   9.084 -13.118  1.00-13.79           H
ATOM    680 3HD2 LEU A  45       1.059   7.776 -11.954  1.00-13.79           H
ATOM    681  N   PHE A  46       3.272  11.940  -9.062  1.00 -5.98           N
ATOM    682  H   PHE A  46       4.204  11.867  -9.460  1.00 -5.98           H
ATOM    683  CA  PHE A  46       3.108  12.678  -7.814  1.00 -5.98           C
ATOM    684  HA  PHE A  46       2.707  12.014  -7.051  1.00 -5.98           H
ATOM    685  C   PHE A  46       2.127  13.823  -7.976  1.00 -5.98           C
ATOM    686  O   PHE A  46       1.184  13.932  -7.201  1.00 -5.98           O
ATOM    687  CB  PHE A  46       4.459  13.233  -7.352  1.00 -5.98           C
ATOM    688 1HB  PHE A  46       5.109  12.406  -7.068  1.00 -5.98           H
ATOM    689 2HB  PHE A  46       4.918  13.754  -8.183  1.00 -5.98           H
ATOM    690  CG  PHE A  46       4.358  14.215  -6.224  1.00 -5.98           C
ATOM    691  CD1 PHE A  46       4.108  13.775  -4.921  1.00 -5.98           C
ATOM    692  HD1 PHE A  46       4.015  12.718  -4.726  1.00 -5.98           H
ATOM    693  CD2 PHE A  46       4.494  15.594  -6.468  1.00 -5.98           C
ATOM    694  HD2 PHE A  46       4.709  15.947  -7.467  1.00 -5.98           H
ATOM    695  CE1 PHE A  46       3.958  14.697  -3.862  1.00 -5.98           C
ATOM    696  HE1 PHE A  46       3.762  14.338  -2.866  1.00 -5.98           H
ATOM    697  CE2 PHE A  46       4.344  16.534  -5.420  1.00 -5.98           C
ATOM    698  HE2 PHE A  46       4.443  17.591  -5.623  1.00 -5.98           H
ATOM    699  CZ  PHE A  46       4.067  16.082  -4.111  1.00 -5.98           C
ATOM    700  HZ  PHE A  46       3.942  16.790  -3.308  1.00 -5.98           H
ATOM    701  N   LEU A  47       2.311  14.664  -8.982  1.00-25.62           N
ATOM    702  H   LEU A  47       3.088  14.530  -9.624  1.00-25.62           H
ATOM    703  CA  LEU A  47       1.433  15.820  -9.142  1.00-25.62           C
ATOM    704  HA  LEU A  47       1.381  16.356  -8.195  1.00-25.62           H
ATOM    705  C   LEU A  47       0.021  15.393  -9.499  1.00-25.62           C
ATOM    706  O   LEU A  47      -0.946  15.957  -8.984  1.00-25.62           O
ATOM    707  CB  LEU A  47       1.983  16.754 -10.218  1.00-25.62           C
ATOM    708 1HB  LEU A  47       2.222  16.155 -11.098  1.00-25.62           H
ATOM    709 2HB  LEU A  47       1.204  17.466 -10.491  1.00-25.62           H
ATOM    710  CG  LEU A  47       3.231  17.546  -9.804  1.00-25.62           C
ATOM    711  HG  LEU A  47       3.964  16.860  -9.386  1.00-25.62           H
ATOM    712  CD1 LEU A  47       3.837  18.185 -11.027  1.00-25.62           C
ATOM    713 1HD1 LEU A  47       4.730  18.740 -10.743  1.00-25.62           H
ATOM    714 2HD1 LEU A  47       3.126  18.859 -11.504  1.00-25.62           H
ATOM    715 3HD1 LEU A  47       4.128  17.404 -11.729  1.00-25.62           H
ATOM    716  CD2 LEU A  47       2.921  18.623  -8.761  1.00-25.62           C
ATOM    717 1HD2 LEU A  47       3.829  19.188  -8.548  1.00-25.62           H
ATOM    718 2HD2 LEU A  47       2.585  18.156  -7.837  1.00-25.62           H
ATOM    719 3HD2 LEU A  47       2.153  19.301  -9.132  1.00-25.62           H
ATOM    720  N   LEU A  48      -0.105  14.370 -10.333  1.00-15.13           N
ATOM    721  H   LEU A  48       0.726  13.944 -10.736  1.00-15.13           H
ATOM    722  CA  LEU A  48      -1.420  13.852 -10.696  1.00-15.13           C
ATOM    723  HA  LEU A  48      -2.015  14.663 -11.116  1.00-15.13           H
ATOM    724  C   LEU A  48      -2.148  13.315  -9.467  1.00-15.13           C
ATOM    725  O   LEU A  48      -3.309  13.647  -9.220  1.00-15.13           O
ATOM    726  CB  LEU A  48      -1.261  12.727 -11.728  1.00-15.13           C
ATOM    727 1HB  LEU A  48      -0.736  13.130 -12.594  1.00-15.13           H
ATOM    728 2HB  LEU A  48      -0.624  11.963 -11.284  1.00-15.13           H
ATOM    729  CG  LEU A  48      -2.539  12.025 -12.215  1.00-15.13           C
ATOM    730  HG  LEU A  48      -3.082  11.651 -11.349  1.00-15.13           H
ATOM    731  CD1 LEU A  48      -3.462  12.960 -12.994  1.00-15.13           C
ATOM    732 1HD1 LEU A  48      -4.340  12.410 -13.333  1.00-15.13           H
ATOM    733 2HD1 LEU A  48      -2.939  13.375 -13.856  1.00-15.13           H
ATOM    734 3HD1 LEU A  48      -3.794  13.773 -12.348  1.00-15.13           H
ATOM    735  CD2 LEU A  48      -2.158  10.826 -13.080  1.00-15.13           C
ATOM    736 1HD2 LEU A  48      -3.060  10.303 -13.396  1.00-15.13           H
ATOM    737 2HD2 LEU A  48      -1.543  10.136 -12.501  1.00-15.13           H
ATOM    738 3HD2 LEU A  48      -1.601  11.155 -13.957  1.00-15.13           H
ATOM    739  N   SER A  49      -1.461  12.499  -8.682  1.00-11.38           N
ATOM    740  H   SER A  49      -0.491  12.283  -8.902  1.00-11.38           H
ATOM    741  CA  SER A  49      -2.082  11.858  -7.527  1.00-11.38           C
ATOM    742  HA  SER A  49      -3.019  11.400  -7.841  1.00-11.38           H
ATOM    743  C   SER A  49      -2.385  12.880  -6.444  1.00-11.38           C
ATOM    744  O   SER A  49      -3.449  12.834  -5.822  1.00-11.38           O
ATOM    745  CB  SER A  49      -1.164  10.766  -6.977  1.00-11.38           C
ATOM    746 1HB  SER A  49      -0.936  10.063  -7.776  1.00-11.38           H
ATOM    747 2HB  SER A  49      -0.234  11.217  -6.631  1.00-11.38           H
ATOM    748  OG  SER A  49      -1.776  10.062  -5.913  1.00-11.38           O
ATOM    749  HG  SER A  49      -1.176  10.086  -5.148  1.00-11.38           H
ATOM    750  N   ALA A  50      -1.481  13.826  -6.227  1.00 -7.65           N
ATOM    751  H   ALA A  50      -0.610  13.836  -6.756  1.00 -7.65           H
ATOM    752  CA  ALA A  50      -1.690  14.841  -5.205  1.00 -7.65           C
ATOM    753  HA  ALA A  50      -1.891  14.343  -4.256  1.00 -7.65           H
ATOM    754  C   ALA A  50      -2.908  15.673  -5.577  1.00 -7.65           C
ATOM    755  O   ALA A  50      -3.779  15.889  -4.745  1.00 -7.65           O
ATOM    756  CB  ALA A  50      -0.444  15.729  -5.056  1.00 -7.65           C
ATOM    757 1HB  ALA A  50       0.410  15.123  -4.750  1.00 -7.65           H
ATOM    758 2HB  ALA A  50      -0.627  16.496  -4.303  1.00 -7.65           H
ATOM    759 3HB  ALA A  50      -0.209  16.212  -6.006  1.00 -7.65           H
ATOM    760  N   THR A  51      -3.003  16.098  -6.828  1.00-17.59           N
ATOM    761  H   THR A  51      -2.279  15.863  -7.502  1.00-17.59           H
ATOM    762  CA  THR A  51      -4.112  16.957  -7.229  1.00-17.59           C
ATOM    763  HA  THR A  51      -4.167  17.789  -6.528  1.00-17.59           H
ATOM    764  C   THR A  51      -5.433  16.201  -7.181  1.00-17.59           C
ATOM    765  O   THR A  51      -6.442  16.718  -6.689  1.00-17.59           O
ATOM    766  CB  THR A  51      -3.897  17.521  -8.648  1.00-17.59           C
ATOM    767  HB  THR A  51      -3.979  16.717  -9.380  1.00-17.59           H
ATOM    768  OG1 THR A  51      -2.589  18.098  -8.734  1.00-17.59           O
ATOM    769  HG1 THR A  51      -1.968  17.380  -8.937  1.00-17.59           H
ATOM    770  CG2 THR A  51      -4.889  18.616  -8.973  1.00-17.59           C
ATOM    771 1HG2 THR A  51      -4.646  19.030  -9.948  1.00-17.59           H
ATOM    772 2HG2 THR A  51      -4.832  19.408  -8.225  1.00-17.59           H
ATOM    773 3HG2 THR A  51      -5.901  18.213  -9.006  1.00-17.59           H
ATOM    774  N   PHE A  52      -5.432  14.962  -7.654  1.00-19.26           N
ATOM    775  H   PHE A  52      -4.580  14.562  -8.042  1.00-19.26           H
ATOM    776  CA  PHE A  52      -6.649  14.158  -7.651  1.00-19.26           C
ATOM    777  HA  PHE A  52      -7.433  14.696  -8.184  1.00-19.26           H
ATOM    778  C   PHE A  52      -7.134  13.899  -6.231  1.00-19.26           C
ATOM    779  O   PHE A  52      -8.308  14.105  -5.915  1.00-19.26           O
ATOM    780  CB  PHE A  52      -6.388  12.816  -8.344  1.00-19.26           C
ATOM    781 1HB  PHE A  52      -6.068  13.003  -9.369  1.00-19.26           H
ATOM    782 2HB  PHE A  52      -5.579  12.303  -7.824  1.00-19.26           H
ATOM    783  CG  PHE A  52      -7.585  11.907  -8.362  1.00-19.26           C
ATOM    784  CD1 PHE A  52      -8.481  11.928  -9.444  1.00-19.26           C
ATOM    785  HD1 PHE A  52      -8.301  12.587 -10.281  1.00-19.26           H
ATOM    786  CD2 PHE A  52      -7.830  11.033  -7.286  1.00-19.26           C
ATOM    787  HD2 PHE A  52      -7.137  10.987  -6.459  1.00-19.26           H
ATOM    788  CE1 PHE A  52      -9.619  11.083  -9.453  1.00-19.26           C
ATOM    789  HE1 PHE A  52     -10.293  11.089 -10.297  1.00-19.26           H
ATOM    790  CE2 PHE A  52      -8.982  10.222  -7.263  1.00-19.26           C
ATOM    791  HE2 PHE A  52      -9.181   9.584  -6.416  1.00-19.26           H
ATOM    792  CZ  PHE A  52      -9.868  10.236  -8.349  1.00-19.26           C
ATOM    793  HZ  PHE A  52     -10.738   9.602  -8.333  1.00-19.26           H
ATOM    794  N   ASN A  53      -6.249  13.437  -5.360  1.00-17.25           N
ATOM    795  H   ASN A  53      -5.274  13.317  -5.628  1.00-17.25           H
ATOM    796  CA  ASN A  53      -6.690  13.045  -4.027  1.00-17.25           C
ATOM    797  HA  ASN A  53      -7.633  12.504  -4.119  1.00-17.25           H
ATOM    798  C   ASN A  53      -6.959  14.265  -3.162  1.00-17.25           C
ATOM    799  O   ASN A  53      -7.869  14.224  -2.349  1.00-17.25           O
ATOM    800  CB  ASN A  53      -5.694  12.113  -3.342  1.00-17.25           C
ATOM    801 1HB  ASN A  53      -4.694  12.541  -3.395  1.00-17.25           H
ATOM    802 2HB  ASN A  53      -5.984  12.016  -2.298  1.00-17.25           H
ATOM    803  CG  ASN A  53      -5.687  10.731  -3.934  1.00-17.25           C
ATOM    804  OD1 ASN A  53      -6.595   9.938  -3.717  1.00-17.25           O
ATOM    805  ND2 ASN A  53      -4.677  10.427  -4.688  1.00-17.25           N
ATOM    806 1HD2 ASN A  53      -4.599   9.493  -5.064  1.00-17.25           H
ATOM    807 2HD2 ASN A  53      -3.978  11.124  -4.908  1.00-17.25           H
ATOM    808  N   ALA A  54      -6.249  15.371  -3.354  1.00-11.87           N
ATOM    809  H   ALA A  54      -5.473  15.387  -4.012  1.00-11.87           H
ATOM    810  CA  ALA A  54      -6.566  16.585  -2.606  1.00-11.87           C
ATOM    811  HA  ALA A  54      -6.558  16.353  -1.540  1.00-11.87           H
ATOM    812  C   ALA A  54      -7.964  17.074  -2.985  1.00-11.87           C
ATOM    813  O   ALA A  54      -8.746  17.474  -2.122  1.00-11.87           O
ATOM    814  CB  ALA A  54      -5.532  17.677  -2.885  1.00-11.87           C
ATOM    815 1HB  ALA A  54      -4.545  17.335  -2.571  1.00-11.87           H
ATOM    816 2HB  ALA A  54      -5.789  18.580  -2.330  1.00-11.87           H
ATOM    817 3HB  ALA A  54      -5.505  17.910  -3.951  1.00-11.87           H
ATOM    818  N   SER A  55      -8.287  17.007  -4.271  1.00-21.06           N
ATOM    819  H   SER A  55      -7.606  16.677  -4.946  1.00-21.06           H
ATOM    820  CA  SER A  55      -9.606  17.427  -4.737  1.00-21.06           C
ATOM    821  HA  SER A  55      -9.802  18.437  -4.375  1.00-21.06           H
ATOM    822  C   SER A  55     -10.689  16.504  -4.198  1.00-21.06           C
ATOM    823  O   SER A  55     -11.734  16.959  -3.747  1.00-21.06           O
ATOM    824  CB  SER A  55      -9.672  17.416  -6.263  1.00-21.06           C
ATOM    825 1HB  SER A  55      -9.479  16.407  -6.628  1.00-21.06           H
ATOM    826 2HB  SER A  55     -10.671  17.720  -6.575  1.00-21.06           H
ATOM    827  OG  SER A  55      -8.713  18.305  -6.818  1.00-21.06           O
ATOM    828  HG  SER A  55      -7.844  17.874  -6.778  1.00-21.06           H
ATOM    829  N   PHE A  56     -10.437  15.203  -4.206  1.00 -4.29           N
ATOM    830  H   PHE A  56      -9.565  14.854  -4.596  1.00 -4.29           H
ATOM    831  CA  PHE A  56     -11.425  14.254  -3.711  1.00 -4.29           C
ATOM    832  HA  PHE A  56     -12.382  14.482  -4.179  1.00 -4.29           H
ATOM    833  C   PHE A  56     -11.598  14.381  -2.197  1.00 -4.29           C
ATOM    834  O   PHE A  56     -12.708  14.289  -1.680  1.00 -4.29           O
ATOM    835  CB  PHE A  56     -11.030  12.830  -4.105  1.00 -4.29           C
ATOM    836 1HB  PHE A  56     -10.744  12.835  -5.156  1.00 -4.29           H
ATOM    837 2HB  PHE A  56     -10.168  12.518  -3.516  1.00 -4.29           H
ATOM    838  CG  PHE A  56     -12.144  11.834  -3.934  1.00 -4.29           C
ATOM    839  CD1 PHE A  56     -13.145  11.717  -4.914  1.00 -4.29           C
ATOM    840  HD1 PHE A  56     -13.106  12.335  -5.799  1.00 -4.29           H
ATOM    841  CD2 PHE A  56     -12.208  11.020  -2.793  1.00 -4.29           C
ATOM    842  HD2 PHE A  56     -11.447  11.105  -2.033  1.00 -4.29           H
ATOM    843  CE1 PHE A  56     -14.210  10.793  -4.760  1.00 -4.29           C
ATOM    844  HE1 PHE A  56     -14.967  10.704  -5.527  1.00 -4.29           H
ATOM    845  CE2 PHE A  56     -13.266  10.092  -2.621  1.00 -4.29           C
ATOM    846  HE2 PHE A  56     -13.294   9.466  -1.743  1.00 -4.29           H
ATOM    847  CZ  PHE A  56     -14.273   9.982  -3.606  1.00 -4.29           C
ATOM    848  HZ  PHE A  56     -15.078   9.273  -3.486  1.00 -4.29           H
ATOM    849  N   LEU A  57     -10.521  14.667  -1.479  1.00-10.11           N
ATOM    850  H   LEU A  57      -9.608  14.715  -1.928  1.00-10.11           H
ATOM    851  CA  LEU A  57     -10.612  14.896  -0.040  1.00-10.11           C
ATOM    852  HA  LEU A  57     -11.127  14.049   0.405  1.00-10.11           H
ATOM    853  C   LEU A  57     -11.420  16.155   0.245  1.00-10.11           C
ATOM    854  O   LEU A  57     -12.259  16.162   1.139  1.00-10.11           O
ATOM    855  CB  LEU A  57      -9.221  15.024   0.589  1.00-10.11           C
ATOM    856 1HB  LEU A  57      -8.580  14.236   0.197  1.00-10.11           H
ATOM    857 2HB  LEU A  57      -8.796  15.981   0.289  1.00-10.11           H
ATOM    858  CG  LEU A  57      -9.199  14.928   2.122  1.00-10.11           C
ATOM    859  HG  LEU A  57      -9.991  15.559   2.520  1.00-10.11           H
ATOM    860  CD1 LEU A  57      -9.438  13.499   2.606  1.00-10.11           C
ATOM    861 1HD1 LEU A  57      -9.408  13.471   3.694  1.00-10.11           H
ATOM    862 2HD1 LEU A  57      -8.661  12.837   2.217  1.00-10.11           H
ATOM    863 3HD1 LEU A  57     -10.411  13.144   2.272  1.00-10.11           H
ATOM    864  CD2 LEU A  57      -7.881  15.437   2.674  1.00-10.11           C
ATOM    865 1HD2 LEU A  57      -7.916  15.455   3.763  1.00-10.11           H
ATOM    866 2HD2 LEU A  57      -7.692  16.450   2.317  1.00-10.11           H
ATOM    867 3HD2 LEU A  57      -7.063  14.793   2.356  1.00-10.11           H
ATOM    868  N   LEU A  58     -11.220  17.212  -0.529  1.00-19.94           N
ATOM    869  H   LEU A  58     -10.500  17.186  -1.247  1.00-19.94           H
ATOM    870  CA  LEU A  58     -12.024  18.424  -0.364  1.00-19.94           C
ATOM    871  HA  LEU A  58     -11.986  18.738   0.678  1.00-19.94           H
ATOM    872  C   LEU A  58     -13.481  18.140  -0.702  1.00-19.94           C
ATOM    873  O   LEU A  58     -14.373  18.625  -0.023  1.00-19.94           O
ATOM    874  CB  LEU A  58     -11.499  19.561  -1.247  1.00-19.94           C
ATOM    875 1HB  LEU A  58     -11.349  19.169  -2.252  1.00-19.94           H
ATOM    876 2HB  LEU A  58     -12.269  20.331  -1.302  1.00-19.94           H
ATOM    877  CG  LEU A  58     -10.198  20.236  -0.785  1.00-19.94           C
ATOM    878  HG  LEU A  58      -9.459  19.464  -0.595  1.00-19.94           H
ATOM    879  CD1 LEU A  58      -9.660  21.148  -1.877  1.00-19.94           C
ATOM    880 1HD1 LEU A  58      -8.716  21.589  -1.556  1.00-19.94           H
ATOM    881 2HD1 LEU A  58     -10.374  21.941  -2.094  1.00-19.94           H
ATOM    882 3HD1 LEU A  58      -9.476  20.566  -2.782  1.00-19.94           H
ATOM    883  CD2 LEU A  58     -10.380  21.048   0.498  1.00-19.94           C
ATOM    884 1HD2 LEU A  58      -9.435  21.520   0.770  1.00-19.94           H
ATOM    885 2HD2 LEU A  58     -10.680  20.395   1.316  1.00-19.94           H
ATOM    886 3HD2 LEU A  58     -11.136  21.817   0.353  1.00-19.94           H
ATOM    887  N   LYS A  59     -13.746  17.317  -1.705  1.00-23.02           N
ATOM    888  H   LYS A  59     -12.978  16.959  -2.270  1.00-23.02           H
ATOM    889  CA  LYS A  59     -15.120  16.933  -2.046  1.00-23.02           C
ATOM    890  HA  LYS A  59     -15.686  17.841  -2.253  1.00-23.02           H
ATOM    891  C   LYS A  59     -15.801  16.192  -0.897  1.00-23.02           C
ATOM    892  O   LYS A  59     -16.947  16.482  -0.550  1.00-23.02           O
ATOM    893  CB  LYS A  59     -15.068  16.075  -3.312  1.00-23.02           C
ATOM    894 1HB  LYS A  59     -14.353  16.541  -3.989  1.00-23.02           H
ATOM    895 2HB  LYS A  59     -14.695  15.084  -3.058  1.00-23.02           H
ATOM    896  CG  LYS A  59     -16.366  15.927  -4.068  1.00-23.02           C
ATOM    897 1HG  LYS A  59     -17.112  15.430  -3.451  1.00-23.02           H
ATOM    898 2HG  LYS A  59     -16.724  16.915  -4.357  1.00-23.02           H
ATOM    899  CD  LYS A  59     -16.077  15.106  -5.317  1.00-23.02           C
ATOM    900 1HD  LYS A  59     -15.210  15.535  -5.816  1.00-23.02           H
ATOM    901 2HD  LYS A  59     -15.840  14.081  -5.027  1.00-23.02           H
ATOM    902  CE  LYS A  59     -17.231  15.107  -6.301  1.00-23.02           C
ATOM    903 1HE  LYS A  59     -18.110  14.655  -5.842  1.00-23.02           H
ATOM    904 2HE  LYS A  59     -17.463  16.138  -6.580  1.00-23.02           H
ATOM    905  NZ  LYS A  59     -16.838  14.339  -7.526  1.00-23.02           N
ATOM    906 1HZ  LYS A  59     -17.584  14.368  -8.212  1.00-23.02           H
ATOM    907 2HZ  LYS A  59     -16.644  13.377  -7.292  1.00-23.02           H
ATOM    908 3HZ  LYS A  59     -16.005  14.749  -7.938  1.00-23.02           H
ATOM    909  N   LEU A  60     -15.068  15.297  -0.249  1.00 -7.86           N
ATOM    910  H   LEU A  60     -14.138  15.081  -0.599  1.00 -7.86           H
ATOM    911  CA  LEU A  60     -15.557  14.600   0.944  1.00 -7.86           C
ATOM    912  HA  LEU A  60     -16.503  14.119   0.712  1.00 -7.86           H
ATOM    913  C   LEU A  60     -15.801  15.567   2.100  1.00 -7.86           C
ATOM    914  O   LEU A  60     -16.805  15.456   2.805  1.00 -7.86           O
ATOM    915  CB  LEU A  60     -14.542  13.539   1.381  1.00 -7.86           C
ATOM    916 1HB  LEU A  60     -13.560  14.007   1.381  1.00 -7.86           H
ATOM    917 2HB  LEU A  60     -14.763  13.255   2.410  1.00 -7.86           H
ATOM    918  CG  LEU A  60     -14.451  12.250   0.549  1.00 -7.86           C
ATOM    919  HG  LEU A  60     -14.638  12.483  -0.498  1.00 -7.86           H
ATOM    920  CD1 LEU A  60     -13.048  11.685   0.671  1.00 -7.86           C
ATOM    921 1HD1 LEU A  60     -13.005  10.676   0.262  1.00 -7.86           H
ATOM    922 2HD1 LEU A  60     -12.739  11.670   1.712  1.00 -7.86           H
ATOM    923 3HD1 LEU A  60     -12.360  12.307   0.101  1.00 -7.86           H
ATOM    924  CD2 LEU A  60     -15.467  11.206   1.016  1.00 -7.86           C
ATOM    925 1HD2 LEU A  60     -15.415  10.334   0.365  1.00 -7.86           H
ATOM    926 2HD2 LEU A  60     -16.471  11.619   0.971  1.00 -7.86           H
ATOM    927 3HD2 LEU A  60     -15.249  10.900   2.041  1.00 -7.86           H
ATOM    928  N   GLN A  61     -14.915  16.535   2.286  1.00-16.79           N
ATOM    929  H   GLN A  61     -14.088  16.579   1.695  1.00-16.79           H
ATOM    930  CA  GLN A  61     -15.101  17.541   3.332  1.00-16.79           C
ATOM    931  HA  GLN A  61     -15.250  17.042   4.290  1.00-16.79           H
ATOM    932  C   GLN A  61     -16.342  18.373   3.034  1.00-16.79           C
ATOM    933  O   GLN A  61     -17.130  18.636   3.926  1.00-16.79           O
ATOM    934  CB  GLN A  61     -13.891  18.473   3.431  1.00-16.79           C
ATOM    935 1HB  GLN A  61     -13.678  18.867   2.439  1.00-16.79           H
ATOM    936 2HB  GLN A  61     -14.149  19.310   4.078  1.00-16.79           H
ATOM    937  CG  GLN A  61     -12.629  17.829   3.980  1.00-16.79           C
ATOM    938 1HG  GLN A  61     -12.751  17.657   5.048  1.00-16.79           H
ATOM    939 2HG  GLN A  61     -12.464  16.871   3.497  1.00-16.79           H
ATOM    940  CD  GLN A  61     -11.415  18.698   3.752  1.00-16.79           C
ATOM    941  OE1 GLN A  61     -11.398  19.876   4.090  1.00-16.79           O
ATOM    942  NE2 GLN A  61     -10.401  18.142   3.157  1.00-16.79           N
ATOM    943 1HE2 GLN A  61      -9.557  18.681   3.008  1.00-16.79           H
ATOM    944 2HE2 GLN A  61     -10.458  17.184   2.863  1.00-16.79           H
ATOM    945  N   LYS A  62     -16.571  18.748   1.786  1.00-20.64           N
ATOM    946  H   LYS A  62     -15.890  18.517   1.063  1.00-20.64           H
ATOM    947  CA  LYS A  62     -17.761  19.525   1.426  1.00-20.64           C
ATOM    948  HA  LYS A  62     -17.822  20.391   2.087  1.00-20.64           H
ATOM    949  C   LYS A  62     -19.045  18.727   1.634  1.00-20.64           C
ATOM    950  O   LYS A  62     -20.019  19.268   2.153  1.00-20.64           O
ATOM    951  CB  LYS A  62     -17.623  20.034  -0.012  1.00-20.64           C
ATOM    952 1HB  LYS A  62     -17.379  19.193  -0.660  1.00-20.64           H
ATOM    953 2HB  LYS A  62     -18.569  20.466  -0.337  1.00-20.64           H
ATOM    954  CG  LYS A  62     -16.534  21.102  -0.130  1.00-20.64           C
ATOM    955 1HG  LYS A  62     -16.856  21.995   0.407  1.00-20.64           H
ATOM    956 2HG  LYS A  62     -15.623  20.741   0.340  1.00-20.64           H
ATOM    957  CD  LYS A  62     -16.199  21.476  -1.567  1.00-20.64           C
ATOM    958 1HD  LYS A  62     -15.904  20.583  -2.119  1.00-20.64           H
ATOM    959 2HD  LYS A  62     -17.073  21.926  -2.038  1.00-20.64           H
ATOM    960  CE  LYS A  62     -15.042  22.471  -1.551  1.00-20.64           C
ATOM    961 1HE  LYS A  62     -15.326  23.315  -0.918  1.00-20.64           H
ATOM    962 2HE  LYS A  62     -14.172  21.991  -1.098  1.00-20.64           H
ATOM    963  NZ  LYS A  62     -14.660  23.000  -2.897  1.00-20.64           N
ATOM    964 1HZ  LYS A  62     -13.967  23.732  -2.792  1.00-20.64           H
ATOM    965 2HZ  LYS A  62     -15.474  23.384  -3.362  1.00-20.64           H
ATOM    966 3HZ  LYS A  62     -14.251  22.263  -3.460  1.00-20.64           H
ATOM    967  N   TRP A  63     -19.045  17.432   1.346  1.00 36.50           N
ATOM    968  H   TRP A  63     -18.241  17.019   0.880  1.00 36.50           H
ATOM    969  CA  TRP A  63     -20.199  16.586   1.679  1.00 36.50           C
ATOM    970  HA  TRP A  63     -21.094  17.008   1.220  1.00 36.50           H
ATOM    971  C   TRP A  63     -20.448  16.515   3.187  1.00 36.50           C
ATOM    972  O   TRP A  63     -21.588  16.398   3.638  1.00 36.50           O
ATOM    973  CB  TRP A  63     -19.997  15.156   1.164  1.00 36.50           C
ATOM    974 1HB  TRP A  63     -19.059  14.767   1.558  1.00 36.50           H
ATOM    975 2HB  TRP A  63     -20.809  14.540   1.548  1.00 36.50           H
ATOM    976  CG  TRP A  63     -19.992  15.029  -0.335  1.00 36.50           C
ATOM    977  CD1 TRP A  63     -20.734  15.742  -1.221  1.00 36.50           C
ATOM    978  HD1 TRP A  63     -21.410  16.541  -0.944  1.00 36.50           H
ATOM    979  CD2 TRP A  63     -19.268  14.072  -1.133  1.00 36.50           C
ATOM    980  NE1 TRP A  63     -20.543  15.313  -2.503  1.00 36.50           N
ATOM    981  HE1 TRP A  63     -21.014  15.709  -3.309  1.00 36.50           H
ATOM    982  CE2 TRP A  63     -19.653  14.275  -2.490  1.00 36.50           C
ATOM    983  CE3 TRP A  63     -18.360  13.036  -0.836  1.00 36.50           C
ATOM    984  HE3 TRP A  63     -18.068  12.850   0.185  1.00 36.50           H
ATOM    985  CZ2 TRP A  63     -19.165  13.471  -3.541  1.00 36.50           C
ATOM    986  HZ2 TRP A  63     -19.504  13.623  -4.554  1.00 36.50           H
ATOM    987  CZ3 TRP A  63     -17.828  12.254  -1.895  1.00 36.50           C
ATOM    988  HZ3 TRP A  63     -17.109  11.475  -1.683  1.00 36.50           H
ATOM    989  CH2 TRP A  63     -18.246  12.481  -3.239  1.00 36.50           C
ATOM    990  HH2 TRP A  63     -17.847  11.862  -4.031  1.00 36.50           H
ATOM    991  N   THR A  64     -19.386  16.592   3.974  1.00 10.00           N
ATOM    992  H   THR A  64     -18.461  16.642   3.562  1.00 10.00           H
ATOM    993  CA  THR A  64     -19.507  16.577   5.430  1.00 10.00           C
ATOM    994  HA  THR A  64     -20.260  15.840   5.705  1.00 10.00           H
ATOM    995  C   THR A  64     -19.942  17.944   5.974  1.00 10.00           C
ATOM    996  O   THR A  64     -20.696  18.025   6.928  1.00 10.00           O
ATOM    997  CB  THR A  64     -18.164  16.144   6.067  1.00 10.00           C
ATOM    998  HB  THR A  64     -17.423  16.935   5.949  1.00 10.00           H
ATOM    999  OG1 THR A  64     -17.701  14.959   5.411  1.00 10.00           O
ATOM   1000  HG1 THR A  64     -17.363  15.195   4.537  1.00 10.00           H
ATOM   1001  CG2 THR A  64     -18.318  15.789   7.534  1.00 10.00           C
ATOM   1002 1HG2 THR A  64     -17.358  15.443   7.917  1.00 10.00           H
ATOM   1003 2HG2 THR A  64     -19.051  14.991   7.650  1.00 10.00           H
ATOM   1004 3HG2 THR A  64     -18.628  16.665   8.102  1.00 10.00           H
ATOM   1005  N   GLN A  65     -19.506  19.036   5.364  1.00-17.45           N
ATOM   1006  H   GLN A  65     -18.854  18.945   4.590  1.00-17.45           H
ATOM   1007  CA  GLN A  65     -19.881  20.379   5.817  1.00-17.45           C
ATOM   1008  HA  GLN A  65     -19.783  20.429   6.902  1.00-17.45           H
ATOM   1009  C   GLN A  65     -21.317  20.764   5.468  1.00-17.45           C
ATOM   1010  O   GLN A  65     -21.991  21.439   6.244  1.00-17.45           O
ATOM   1011  CB  GLN A  65     -18.937  21.410   5.191  1.00-17.45           C
ATOM   1012 1HB  GLN A  65     -18.901  21.235   4.116  1.00-17.45           H
ATOM   1013 2HB  GLN A  65     -19.335  22.410   5.367  1.00-17.45           H
ATOM   1014  CG  GLN A  65     -17.526  21.352   5.758  1.00-17.45           C
ATOM   1015 1HG  GLN A  65     -17.539  21.731   6.777  1.00-17.45           H
ATOM   1016 2HG  GLN A  65     -17.187  20.319   5.789  1.00-17.45           H
ATOM   1017  CD  GLN A  65     -16.527  22.145   4.948  1.00-17.45           C
ATOM   1018  OE1 GLN A  65     -16.857  23.119   4.284  1.00-17.45           O
ATOM   1019  NE2 GLN A  65     -15.295  21.729   4.988  1.00-17.45           N
ATOM   1020 1HE2 GLN A  65     -14.598  22.218   4.448  1.00-17.45           H
ATOM   1021 2HE2 GLN A  65     -15.050  20.941   5.571  1.00-17.45           H
ATOM   1022  N   LYS A  66     -21.803  20.341   4.309  1.00 -3.31           N
ATOM   1023  H   LYS A  66     -21.209  19.796   3.689  1.00 -3.31           H
ATOM   1024  CA  LYS A  66     -23.165  20.685   3.871  1.00 -3.31           C
ATOM   1025  HA  LYS A  66     -23.380  21.716   4.155  1.00 -3.31           H
ATOM   1026  C   LYS A  66     -24.256  19.814   4.481  1.00 -3.31           C
ATOM   1027  O   LYS A  66     -25.444  20.008   4.188  1.00 -3.31           O
ATOM   1028  CB  LYS A  66     -23.256  20.573   2.346  1.00 -3.31           C
ATOM   1029 1HB  LYS A  66     -22.946  19.568   2.060  1.00 -3.31           H
ATOM   1030 2HB  LYS A  66     -24.295  20.710   2.046  1.00 -3.31           H
ATOM   1031  CG  LYS A  66     -22.421  21.611   1.598  1.00 -3.31           C
ATOM   1032 1HG  LYS A  66     -22.742  22.603   1.917  1.00 -3.31           H
ATOM   1033 2HG  LYS A  66     -21.366  21.492   1.842  1.00 -3.31           H
ATOM   1034  CD  LYS A  66     -22.598  21.502   0.087  1.00 -3.31           C
ATOM   1035 1HD  LYS A  66     -23.663  21.494  -0.150  1.00 -3.31           H
ATOM   1036 2HD  LYS A  66     -22.144  22.377  -0.377  1.00 -3.31           H
ATOM   1037  CE  LYS A  66     -21.937  20.249  -0.486  1.00 -3.31           C
ATOM   1038 1HE  LYS A  66     -20.879  20.255  -0.220  1.00 -3.31           H
ATOM   1039 2HE  LYS A  66     -22.404  19.359  -0.061  1.00 -3.31           H
ATOM   1040  NZ  LYS A  66     -22.072  20.202  -1.971  1.00 -3.31           N
ATOM   1041 1HZ  LYS A  66     -21.520  19.437  -2.340  1.00 -3.31           H
ATOM   1042 2HZ  LYS A  66     -21.736  21.069  -2.375  1.00 -3.31           H
ATOM   1043 3HZ  LYS A  66     -23.045  20.077  -2.225  1.00 -3.31           H
ATOM   1044  N   LYS A  67     -23.889  18.824   5.280  1.00 11.28           N
ATOM   1045  H   LYS A  67     -22.916  18.704   5.520  1.00 11.28           H
ATOM   1046  CA  LYS A  67     -24.889  17.910   5.831  1.00 11.28           C
ATOM   1047  HA  LYS A  67     -25.526  17.577   5.013  1.00 11.28           H
ATOM   1048  C   LYS A  67     -25.752  18.623   6.863  1.00 11.28           C
ATOM   1049  O   LYS A  67     -25.330  19.596   7.486  1.00 11.28           O
ATOM   1050  CB  LYS A  67     -24.226  16.678   6.451  1.00 11.28           C
ATOM   1051 1HB  LYS A  67     -24.981  15.904   6.586  1.00 11.28           H
ATOM   1052 2HB  LYS A  67     -23.476  16.309   5.752  1.00 11.28           H
ATOM   1053  CG  LYS A  67     -23.572  16.923   7.794  1.00 11.28           C
ATOM   1054 1HG  LYS A  67     -22.924  17.791   7.731  1.00 11.28           H
ATOM   1055 2HG  LYS A  67     -24.342  17.132   8.535  1.00 11.28           H
ATOM   1056  CD  LYS A  67     -22.774  15.727   8.252  1.00 11.28           C
ATOM   1057 1HD  LYS A  67     -23.433  14.861   8.297  1.00 11.28           H
ATOM   1058 2HD  LYS A  67     -21.958  15.529   7.556  1.00 11.28           H
ATOM   1059  CE  LYS A  67     -22.218  16.028   9.630  1.00 11.28           C
ATOM   1060 1HE  LYS A  67     -21.481  16.831   9.550  1.00 11.28           H
ATOM   1061 2HE  LYS A  67     -23.039  16.378  10.260  1.00 11.28           H
ATOM   1062  NZ  LYS A  67     -21.606  14.842  10.289  1.00 11.28           N
ATOM   1063 1HZ  LYS A  67     -21.310  15.085  11.226  1.00 11.28           H
ATOM   1064 2HZ  LYS A  67     -20.799  14.514   9.771  1.00 11.28           H
ATOM   1065 3HZ  LYS A  67     -22.297  14.103  10.352  1.00 11.28           H
ATOM   1066  N   GLU A  68     -26.954  18.115   7.061  1.00 -0.53           N
ATOM   1067  H   GLU A  68     -27.277  17.362   6.470  1.00 -0.53           H
ATOM   1068  CA  GLU A  68     -27.810  18.581   8.148  1.00 -0.53           C
ATOM   1069  HA  GLU A  68     -27.886  19.669   8.119  1.00 -0.53           H
ATOM   1070  C   GLU A  68     -27.197  18.130   9.479  1.00 -0.53           C
ATOM   1071  O   GLU A  68     -26.652  17.021   9.569  1.00 -0.53           O
ATOM   1072  CB  GLU A  68     -29.190  17.961   7.961  1.00 -0.53           C
ATOM   1073 1HB  GLU A  68     -29.492  18.121   6.925  1.00 -0.53           H
ATOM   1074 2HB  GLU A  68     -29.097  16.892   8.130  1.00 -0.53           H
ATOM   1075  CG  GLU A  68     -30.285  18.487   8.864  1.00 -0.53           C
ATOM   1076 1HG  GLU A  68     -29.963  18.410   9.903  1.00 -0.53           H
ATOM   1077 2HG  GLU A  68     -30.471  19.534   8.628  1.00 -0.53           H
ATOM   1078  CD  GLU A  68     -31.566  17.696   8.693  1.00 -0.53           C
ATOM   1079  OE1 GLU A  68     -31.821  17.162   7.589  1.00 -0.53           O
ATOM   1080  OE2 GLU A  68     -32.332  17.572   9.671  1.00 -0.53           O
ATOM   1081  N   LYS A  69     -27.289  18.964  10.509  1.00-11.40           N
ATOM   1082  H   LYS A  69     -27.778  19.849  10.388  1.00-11.40           H
ATOM   1083  CA  LYS A  69     -26.723  18.652  11.826  1.00-11.40           C
ATOM   1084  HA  LYS A  69     -25.642  18.566  11.730  1.00-11.40           H
ATOM   1085  C   LYS A  69     -27.279  17.326  12.338  1.00-11.40           C
ATOM   1086  O   LYS A  69     -28.478  17.066  12.245  1.00-11.40           O
ATOM   1087  CB  LYS A  69     -27.065  19.775  12.816  1.00-11.40           C
ATOM   1088 1HB  LYS A  69     -26.832  20.733  12.351  1.00-11.40           H
ATOM   1089 2HB  LYS A  69     -28.137  19.742  13.009  1.00-11.40           H
ATOM   1090  CG  LYS A  69     -26.324  19.698  14.153  1.00-11.40           C
ATOM   1091 1HG  LYS A  69     -26.469  18.711  14.585  1.00-11.40           H
ATOM   1092 2HG  LYS A  69     -25.258  19.856  13.983  1.00-11.40           H
ATOM   1093  CD  LYS A  69     -26.842  20.735  15.143  1.00-11.40           C
ATOM   1094 1HD  LYS A  69     -26.745  21.728  14.706  1.00-11.40           H
ATOM   1095 2HD  LYS A  69     -27.896  20.536  15.341  1.00-11.40           H
ATOM   1096  CE  LYS A  69     -26.073  20.685  16.460  1.00-11.40           C
ATOM   1097 1HE  LYS A  69     -26.143  19.678  16.875  1.00-11.40           H
ATOM   1098 2HE  LYS A  69     -25.023  20.916  16.269  1.00-11.40           H
ATOM   1099  NZ  LYS A  69     -26.628  21.669  17.452  1.00-11.40           N
ATOM   1100 1HZ  LYS A  69     -26.092  21.644  18.312  1.00-11.40           H
ATOM   1101 2HZ  LYS A  69     -27.596  21.449  17.656  1.00-11.40           H
ATOM   1102 3HZ  LYS A  69     -26.580  22.607  17.077  1.00-11.40           H
ATOM   1103  N   GLY A  70     -26.412  16.490  12.888  1.00 -0.82           N
ATOM   1104  H   GLY A  70     -25.439  16.749  12.956  1.00 -0.82           H
ATOM   1105  CA  GLY A  70     -26.828  15.211  13.444  1.00 -0.82           C
ATOM   1106 1HA  GLY A  70     -26.199  14.988  14.304  1.00 -0.82           H
ATOM   1107 2HA  GLY A  70     -27.855  15.287  13.799  1.00 -0.82           H
ATOM   1108  C   GLY A  70     -26.744  14.034  12.500  1.00 -0.82           C
ATOM   1109  O   GLY A  70     -26.680  12.895  12.959  1.00 -0.82           O
ATOM   1110  N   LYS A  71     -26.699  14.256  11.194  1.00-12.75           N
ATOM   1111  H   LYS A  71     -26.748  15.202  10.828  1.00-12.75           H
ATOM   1112  CA  LYS A  71     -26.527  13.130  10.274  1.00-12.75           C
ATOM   1113  HA  LYS A  71     -27.177  12.309  10.574  1.00-12.75           H
ATOM   1114  C   LYS A  71     -25.084  12.661  10.365  1.00-12.75           C
ATOM   1115  O   LYS A  71     -24.164  13.467  10.265  1.00-12.75           O
ATOM   1116  CB  LYS A  71     -26.856  13.538   8.837  1.00-12.75           C
ATOM   1117 1HB  LYS A  71     -26.276  14.423   8.574  1.00-12.75           H
ATOM   1118 2HB  LYS A  71     -26.571  12.722   8.172  1.00-12.75           H
ATOM   1119  CG  LYS A  71     -28.335  13.821   8.637  1.00-12.75           C
ATOM   1120 1HG  LYS A  71     -28.901  12.934   8.918  1.00-12.75           H
ATOM   1121 2HG  LYS A  71     -28.641  14.651   9.273  1.00-12.75           H
ATOM   1122  CD  LYS A  71     -28.643  14.161   7.195  1.00-12.75           C
ATOM   1123 1HD  LYS A  71     -28.109  15.072   6.927  1.00-12.75           H
ATOM   1124 2HD  LYS A  71     -28.317  13.349   6.546  1.00-12.75           H
ATOM   1125  CE  LYS A  71     -30.142  14.375   7.029  1.00-12.75           C
ATOM   1126 1HE  LYS A  71     -30.665  13.441   7.242  1.00-12.75           H
ATOM   1127 2HE  LYS A  71     -30.474  15.127   7.747  1.00-12.75           H
ATOM   1128  NZ  LYS A  71     -30.486  14.840   5.651  1.00-12.75           N
ATOM   1129 1HZ  LYS A  71     -31.469  15.077   5.600  1.00-12.75           H
ATOM   1130 2HZ  LYS A  71     -30.284  14.117   4.973  1.00-12.75           H
ATOM   1131 3HZ  LYS A  71     -29.948  15.664   5.422  1.00-12.75           H
ATOM   1132  N   LYS A  72     -24.864  11.371  10.552  1.00 -8.88           N
ATOM   1133  H   LYS A  72     -25.646  10.736  10.679  1.00 -8.88           H
ATOM   1134  CA  LYS A  72     -23.502  10.834  10.558  1.00 -8.88           C
ATOM   1135  HA  LYS A  72     -22.842  11.500  11.113  1.00 -8.88           H
ATOM   1136  C   LYS A  72     -23.036  10.764   9.113  1.00 -8.88           C
ATOM   1137  O   LYS A  72     -23.856  10.613   8.201  1.00 -8.88           O
ATOM   1138  CB  LYS A  72     -23.478   9.448  11.207  1.00 -8.88           C
ATOM   1139 1HB  LYS A  72     -24.177   8.802  10.676  1.00 -8.88           H
ATOM   1140 2HB  LYS A  72     -22.475   9.029  11.115  1.00 -8.88           H
ATOM   1141  CG  LYS A  72     -23.861   9.484  12.681  1.00 -8.88           C
ATOM   1142 1HG  LYS A  72     -23.154  10.114  13.222  1.00 -8.88           H
ATOM   1143 2HG  LYS A  72     -24.858   9.911  12.784  1.00 -8.88           H
ATOM   1144  CD  LYS A  72     -23.873   8.098  13.295  1.00 -8.88           C
ATOM   1145 1HD  LYS A  72     -24.536   7.457  12.713  1.00 -8.88           H
ATOM   1146 2HD  LYS A  72     -22.865   7.681  13.286  1.00 -8.88           H
ATOM   1147  CE  LYS A  72     -24.387   8.183  14.722  1.00 -8.88           C
ATOM   1148 1HE  LYS A  72     -23.722   8.818  15.313  1.00 -8.88           H
ATOM   1149 2HE  LYS A  72     -25.379   8.638  14.705  1.00 -8.88           H
ATOM   1150  NZ  LYS A  72     -24.488   6.839  15.359  1.00 -8.88           N
ATOM   1151 1HZ  LYS A  72     -24.948   6.910  16.259  1.00 -8.88           H
ATOM   1152 2HZ  LYS A  72     -23.562   6.448  15.498  1.00 -8.88           H
ATOM   1153 3HZ  LYS A  72     -25.026   6.218  14.767  1.00 -8.88           H
ATOM   1154  N   LEU A  73     -21.736  10.858   8.885  1.00 22.43           N
ATOM   1155  H   LEU A  73     -21.096  10.991   9.663  1.00 22.43           H
ATOM   1156  CA  LEU A  73     -21.194  10.684   7.540  1.00 22.43           C
ATOM   1157  HA  LEU A  73     -21.707  11.348   6.846  1.00 22.43           H
ATOM   1158  C   LEU A  73     -21.456   9.227   7.168  1.00 22.43           C
ATOM   1159  O   LEU A  73     -21.272   8.349   8.008  1.00 22.43           O
ATOM   1160  CB  LEU A  73     -19.690  10.983   7.526  1.00 22.43           C
ATOM   1161 1HB  LEU A  73     -19.544  11.981   7.935  1.00 22.43           H
ATOM   1162 2HB  LEU A  73     -19.204  10.273   8.196  1.00 22.43           H
ATOM   1163  CG  LEU A  73     -18.968  10.927   6.169  1.00 22.43           C
ATOM   1164  HG  LEU A  73     -19.105   9.935   5.745  1.00 22.43           H
ATOM   1165  CD1 LEU A  73     -19.517  11.962   5.176  1.00 22.43           C
ATOM   1166 1HD1 LEU A  73     -18.923  11.950   4.264  1.00 22.43           H
ATOM   1167 2HD1 LEU A  73     -19.460  12.961   5.613  1.00 22.43           H
ATOM   1168 3HD1 LEU A  73     -20.553  11.740   4.926  1.00 22.43           H
ATOM   1169  CD2 LEU A  73     -17.474  11.160   6.362  1.00 22.43           C
ATOM   1170 1HD2 LEU A  73     -16.955  11.044   5.411  1.00 22.43           H
ATOM   1171 2HD2 LEU A  73     -17.075  10.433   7.069  1.00 22.43           H
ATOM   1172 3HD2 LEU A  73     -17.296  12.167   6.747  1.00 22.43           H
ATOM   1173  N   SER A  74     -21.899   8.961   5.946  1.00  0.33           N
ATOM   1174  H   SER A  74     -22.100   9.717   5.306  1.00  0.33           H
ATOM   1175  CA  SER A  74     -22.118   7.586   5.498  1.00  0.33           C
ATOM   1176  HA  SER A  74     -22.928   7.145   6.080  1.00  0.33           H
ATOM   1177  C   SER A  74     -20.858   6.755   5.699  1.00  0.33           C
ATOM   1178  O   SER A  74     -19.753   7.229   5.429  1.00  0.33           O
ATOM   1179  CB  SER A  74     -22.474   7.579   4.012  1.00  0.33           C
ATOM   1180 1HB  SER A  74     -21.632   7.970   3.442  1.00  0.33           H
ATOM   1181 2HB  SER A  74     -22.677   6.558   3.692  1.00  0.33           H
ATOM   1182  OG  SER A  74     -23.614   8.381   3.766  1.00  0.33           O
ATOM   1183  HG  SER A  74     -24.379   7.937   4.166  1.00  0.33           H
ATOM   1184  N   ARG A  75     -21.005   5.515   6.146  1.00  2.26           N
ATOM   1185  H   ARG A  75     -21.940   5.147   6.309  1.00  2.26           H
ATOM   1186  CA  ARG A  75     -19.851   4.666   6.456  1.00  2.26           C
ATOM   1187  HA  ARG A  75     -19.253   5.171   7.216  1.00  2.26           H
ATOM   1188  C   ARG A  75     -18.958   4.452   5.239  1.00  2.26           C
ATOM   1189  O   ARG A  75     -17.742   4.525   5.347  1.00  2.26           O
ATOM   1190  CB  ARG A  75     -20.357   3.337   7.027  1.00  2.26           C
ATOM   1191 1HB  ARG A  75     -21.132   3.565   7.759  1.00  2.26           H
ATOM   1192 2HB  ARG A  75     -20.810   2.762   6.219  1.00  2.26           H
ATOM   1193  CG  ARG A  75     -19.300   2.484   7.722  1.00  2.26           C
ATOM   1194 1HG  ARG A  75     -18.533   2.194   7.003  1.00  2.26           H
ATOM   1195 2HG  ARG A  75     -18.837   3.074   8.514  1.00  2.26           H
ATOM   1196  CD  ARG A  75     -19.914   1.225   8.342  1.00  2.26           C
ATOM   1197 1HD  ARG A  75     -19.151   0.734   8.948  1.00  2.26           H
ATOM   1198 2HD  ARG A  75     -20.740   1.505   8.996  1.00  2.26           H
ATOM   1199  NE  ARG A  75     -20.373   0.278   7.315  1.00  2.26           N
ATOM   1200  HE  ARG A  75     -19.652  -0.285   6.868  1.00  2.26           H
ATOM   1201  CZ  ARG A  75     -21.614   0.076   6.897  1.00  2.26           C
ATOM   1202  NH1 ARG A  75     -21.788  -0.680   5.855  1.00  2.26           N
ATOM   1203 1HH1 ARG A  75     -20.978  -1.059   5.385  1.00  2.26           H
ATOM   1204 2HH1 ARG A  75     -22.721  -0.878   5.527  1.00  2.26           H
ATOM   1205  NH2 ARG A  75     -22.678   0.597   7.446  1.00  2.26           N
ATOM   1206 1HH2 ARG A  75     -22.599   1.139   8.297  1.00  2.26           H
ATOM   1207 2HH2 ARG A  75     -23.578   0.453   7.018  1.00  2.26           H
ATOM   1208  N   MET A  76     -19.536   4.305   4.055  1.00 -0.78           N
ATOM   1209  H   MET A  76     -20.550   4.249   3.992  1.00 -0.78           H
ATOM   1210  CA  MET A  76     -18.725   4.208   2.838  1.00 -0.78           C
ATOM   1211  HA  MET A  76     -18.008   3.396   2.964  1.00 -0.78           H
ATOM   1212  C   MET A  76     -17.926   5.485   2.567  1.00 -0.78           C
ATOM   1213  O   MET A  76     -16.802   5.410   2.091  1.00 -0.78           O
ATOM   1214  CB  MET A  76     -19.596   3.906   1.614  1.00 -0.78           C
ATOM   1215 1HB  MET A  76     -20.366   4.673   1.542  1.00 -0.78           H
ATOM   1216 2HB  MET A  76     -18.968   3.966   0.725  1.00 -0.78           H
ATOM   1217  CG  MET A  76     -20.270   2.537   1.632  1.00 -0.78           C
ATOM   1218 1HG  MET A  76     -19.511   1.755   1.656  1.00 -0.78           H
ATOM   1219 2HG  MET A  76     -20.881   2.456   2.531  1.00 -0.78           H
ATOM   1220  SD  MET A  76     -21.343   2.298   0.190  1.00 -0.78           S
ATOM   1221  CE  MET A  76     -20.208   1.908  -1.158  1.00 -0.78           C
ATOM   1222 1HE  MET A  76     -20.783   1.724  -2.068  1.00 -0.78           H
ATOM   1223 2HE  MET A  76     -19.645   1.009  -0.907  1.00 -0.78           H
ATOM   1224 3HE  MET A  76     -19.528   2.743  -1.326  1.00 -0.78           H
ATOM   1225  N   LYS A  77     -18.461   6.656   2.891  1.00-20.36           N
ATOM   1226  H   LYS A  77     -19.374   6.688   3.324  1.00-20.36           H
ATOM   1227  CA  LYS A  77     -17.722   7.908   2.689  1.00-20.36           C
ATOM   1228  HA  LYS A  77     -17.220   7.875   1.723  1.00-20.36           H
ATOM   1229  C   LYS A  77     -16.643   8.081   3.746  1.00-20.36           C
ATOM   1230  O   LYS A  77     -15.585   8.620   3.451  1.00-20.36           O
ATOM   1231  CB  LYS A  77     -18.646   9.126   2.711  1.00-20.36           C
ATOM   1232 1HB  LYS A  77     -19.295   9.072   3.584  1.00-20.36           H
ATOM   1233 2HB  LYS A  77     -18.023  10.017   2.801  1.00-20.36           H
ATOM   1234  CG  LYS A  77     -19.492   9.282   1.459  1.00-20.36           C
ATOM   1235 1HG  LYS A  77     -18.828   9.338   0.597  1.00-20.36           H
ATOM   1236 2HG  LYS A  77     -20.150   8.420   1.347  1.00-20.36           H
ATOM   1237  CD  LYS A  77     -20.329  10.554   1.519  1.00-20.36           C
ATOM   1238 1HD  LYS A  77     -21.038  10.483   2.345  1.00-20.36           H
ATOM   1239 2HD  LYS A  77     -19.672  11.409   1.680  1.00-20.36           H
ATOM   1240  CE  LYS A  77     -21.078  10.749   0.211  1.00-20.36           C
ATOM   1241 1HE  LYS A  77     -20.350  10.827  -0.600  1.00-20.36           H
ATOM   1242 2HE  LYS A  77     -21.705   9.874   0.025  1.00-20.36           H
ATOM   1243  NZ  LYS A  77     -21.939  11.971   0.205  1.00-20.36           N
ATOM   1244 1HZ  LYS A  77     -22.316  12.122  -0.725  1.00-20.36           H
ATOM   1245 2HZ  LYS A  77     -21.405  12.785   0.468  1.00-20.36           H
ATOM   1246 3HZ  LYS A  77     -22.718  11.848   0.844  1.00-20.36           H
ATOM   1247  N   LEU A  78     -16.874   7.589   4.952  1.00  0.87           N
ATOM   1248  H   LEU A  78     -17.786   7.201   5.172  1.00  0.87           H
ATOM   1249  CA  LEU A  78     -15.840   7.605   5.985  1.00  0.87           C
ATOM   1250  HA  LEU A  78     -15.478   8.626   6.112  1.00  0.87           H
ATOM   1251  C   LEU A  78     -14.670   6.728   5.544  1.00  0.87           C
ATOM   1252  O   LEU A  78     -13.510   7.123   5.626  1.00  0.87           O
ATOM   1253  CB  LEU A  78     -16.413   7.095   7.313  1.00  0.87           C
ATOM   1254 1HB  LEU A  78     -17.275   7.711   7.572  1.00  0.87           H
ATOM   1255 2HB  LEU A  78     -16.770   6.078   7.157  1.00  0.87           H
ATOM   1256  CG  LEU A  78     -15.459   7.064   8.518  1.00  0.87           C
ATOM   1257  HG  LEU A  78     -14.593   6.456   8.259  1.00  0.87           H
ATOM   1258  CD1 LEU A  78     -14.969   8.457   8.913  1.00  0.87           C
ATOM   1259 1HD1 LEU A  78     -14.343   8.384   9.801  1.00  0.87           H
ATOM   1260 2HD1 LEU A  78     -15.815   9.111   9.127  1.00  0.87           H
ATOM   1261 3HD1 LEU A  78     -14.369   8.884   8.110  1.00  0.87           H
ATOM   1262  CD2 LEU A  78     -16.157   6.404   9.700  1.00  0.87           C
ATOM   1263 1HD2 LEU A  78     -15.463   6.331  10.538  1.00  0.87           H
ATOM   1264 2HD2 LEU A  78     -16.469   5.393   9.430  1.00  0.87           H
ATOM   1265 3HD2 LEU A  78     -17.028   6.985  10.005  1.00  0.87           H
ATOM   1266  N   LEU A  79     -14.979   5.556   5.012  1.00-10.69           N
ATOM   1267  H   LEU A  79     -15.952   5.265   4.975  1.00-10.69           H
ATOM   1268  CA  LEU A  79     -13.948   4.657   4.501  1.00-10.69           C
ATOM   1269  HA  LEU A  79     -13.219   4.465   5.289  1.00-10.69           H
ATOM   1270  C   LEU A  79     -13.201   5.269   3.320  1.00-10.69           C
ATOM   1271  O   LEU A  79     -11.978   5.186   3.241  1.00-10.69           O
ATOM   1272  CB  LEU A  79     -14.585   3.341   4.060  1.00-10.69           C
ATOM   1273 1HB  LEU A  79     -15.380   3.574   3.353  1.00-10.69           H
ATOM   1274 2HB  LEU A  79     -13.824   2.781   3.528  1.00-10.69           H
ATOM   1275  CG  LEU A  79     -15.160   2.415   5.138  1.00-10.69           C
ATOM   1276  HG  LEU A  79     -15.824   2.982   5.784  1.00-10.69           H
ATOM   1277  CD1 LEU A  79     -15.959   1.297   4.493  1.00-10.69           C
ATOM   1278 1HD1 LEU A  79     -16.407   0.679   5.271  1.00-10.69           H
ATOM   1279 2HD1 LEU A  79     -15.315   0.675   3.871  1.00-10.69           H
ATOM   1280 3HD1 LEU A  79     -16.763   1.713   3.889  1.00-10.69           H
ATOM   1281  CD2 LEU A  79     -14.056   1.829   5.992  1.00-10.69           C
ATOM   1282 1HD2 LEU A  79     -14.471   1.112   6.701  1.00-10.69           H
ATOM   1283 2HD2 LEU A  79     -13.556   2.622   6.545  1.00-10.69           H
ATOM   1284 3HD2 LEU A  79     -13.325   1.321   5.361  1.00-10.69           H
ATOM   1285  N   LEU A  80     -13.924   5.924   2.423  1.00 -5.96           N
ATOM   1286  H   LEU A  80     -14.935   5.939   2.506  1.00 -5.96           H
ATOM   1287  CA  LEU A  80     -13.289   6.617   1.305  1.00 -5.96           C
ATOM   1288  HA  LEU A  80     -12.653   5.916   0.765  1.00 -5.96           H
ATOM   1289  C   LEU A  80     -12.389   7.742   1.801  1.00 -5.96           C
ATOM   1290  O   LEU A  80     -11.320   7.937   1.244  1.00 -5.96           O
ATOM   1291  CB  LEU A  80     -14.333   7.191   0.342  1.00 -5.96           C
ATOM   1292 1HB  LEU A  80     -15.103   7.678   0.936  1.00 -5.96           H
ATOM   1293 2HB  LEU A  80     -13.843   7.962  -0.252  1.00 -5.96           H
ATOM   1294  CG  LEU A  80     -15.011   6.222  -0.642  1.00 -5.96           C
ATOM   1295  HG  LEU A  80     -15.404   5.372  -0.087  1.00 -5.96           H
ATOM   1296  CD1 LEU A  80     -16.182   6.926  -1.329  1.00 -5.96           C
ATOM   1297 1HD1 LEU A  80     -16.669   6.242  -2.024  1.00 -5.96           H
ATOM   1298 2HD1 LEU A  80     -15.825   7.797  -1.880  1.00 -5.96           H
ATOM   1299 3HD1 LEU A  80     -16.910   7.241  -0.583  1.00 -5.96           H
ATOM   1300  CD2 LEU A  80     -14.038   5.694  -1.701  1.00 -5.96           C
ATOM   1301 1HD2 LEU A  80     -14.568   5.067  -2.417  1.00 -5.96           H
ATOM   1302 2HD2 LEU A  80     -13.256   5.101  -1.229  1.00 -5.96           H
ATOM   1303 3HD2 LEU A  80     -13.577   6.526  -2.237  1.00 -5.96           H
ATOM   1304  N   LYS A  81     -12.768   8.459   2.852  1.00-21.11           N
ATOM   1305  H   LYS A  81     -13.675   8.290   3.278  1.00-21.11           H
ATOM   1306  CA  LYS A  81     -11.894   9.499   3.406  1.00-21.11           C
ATOM   1307  HA  LYS A  81     -11.630  10.188   2.607  1.00-21.11           H
ATOM   1308  C   LYS A  81     -10.589   8.905   3.899  1.00-21.11           C
ATOM   1309  O   LYS A  81      -9.525   9.419   3.569  1.00-21.11           O
ATOM   1310  CB  LYS A  81     -12.579  10.280   4.538  1.00-21.11           C
ATOM   1311 1HB  LYS A  81     -13.522  10.682   4.167  1.00-21.11           H
ATOM   1312 2HB  LYS A  81     -12.783   9.604   5.367  1.00-21.11           H
ATOM   1313  CG  LYS A  81     -11.717  11.432   5.052  1.00-21.11           C
ATOM   1314 1HG  LYS A  81     -10.776  11.029   5.425  1.00-21.11           H
ATOM   1315 2HG  LYS A  81     -11.502  12.099   4.219  1.00-21.11           H
ATOM   1316  CD  LYS A  81     -12.359  12.239   6.168  1.00-21.11           C
ATOM   1317 1HD  LYS A  81     -13.245  12.749   5.788  1.00-21.11           H
ATOM   1318 2HD  LYS A  81     -12.641  11.571   6.983  1.00-21.11           H
ATOM   1319  CE  LYS A  81     -11.342  13.261   6.673  1.00-21.11           C
ATOM   1320 1HE  LYS A  81     -10.479  12.716   7.062  1.00-21.11           H
ATOM   1321 2HE  LYS A  81     -11.009  13.880   5.838  1.00-21.11           H
ATOM   1322  NZ  LYS A  81     -11.864  14.156   7.750  1.00-21.11           N
ATOM   1323 1HZ  LYS A  81     -11.090  14.614   8.217  1.00-21.11           H
ATOM   1324 2HZ  LYS A  81     -12.388  13.621   8.433  1.00-21.11           H
ATOM   1325 3HZ  LYS A  81     -12.480  14.860   7.359  1.00-21.11           H
ATOM   1326  N   HIS A  82     -10.653   7.816   4.646  1.00-13.80           N
ATOM   1327  H   HIS A  82     -11.554   7.420   4.892  1.00-13.80           H
ATOM   1328  CA  HIS A  82      -9.425   7.198   5.139  1.00-13.80           C
ATOM   1329  HA  HIS A  82      -8.831   7.957   5.650  1.00-13.80           H
ATOM   1330  C   HIS A  82      -8.563   6.657   4.003  1.00-13.80           C
ATOM   1331  O   HIS A  82      -7.348   6.803   4.051  1.00-13.80           O
ATOM   1332  CB  HIS A  82      -9.743   6.091   6.138  1.00-13.80           C
ATOM   1333 1HB  HIS A  82     -10.465   5.408   5.696  1.00-13.80           H
ATOM   1334 2HB  HIS A  82      -8.824   5.544   6.349  1.00-13.80           H
ATOM   1335  CG  HIS A  82     -10.280   6.599   7.438  1.00-13.80           C
ATOM   1336  ND1 HIS A  82      -9.477   7.223   8.371  1.00-13.80           N
ATOM   1337  CD2 HIS A  82     -11.532   6.524   7.968  1.00-13.80           C
ATOM   1338  HD2 HIS A  82     -12.384   6.096   7.461  1.00-13.80           H
ATOM   1339  CE1 HIS A  82     -10.285   7.464   9.449  1.00-13.80           C
ATOM   1340  HE1 HIS A  82      -9.945   7.928  10.365  1.00-13.80           H
ATOM   1341  NE2 HIS A  82     -11.554   7.040   9.239  1.00-13.80           N
ATOM   1342  HE2 HIS A  82     -12.331   7.069   9.893  1.00-13.80           H
ATOM   1343  N   LEU A  83      -9.162   6.108   2.953  1.00-12.43           N
ATOM   1344  H   LEU A  83     -10.169   5.987   2.945  1.00-12.43           H
ATOM   1345  CA  LEU A  83      -8.371   5.689   1.792  1.00-12.43           C
ATOM   1346  HA  LEU A  83      -7.554   5.054   2.136  1.00-12.43           H
ATOM   1347  C   LEU A  83      -7.754   6.893   1.087  1.00-12.43           C
ATOM   1348  O   LEU A  83      -6.604   6.850   0.685  1.00-12.43           O
ATOM   1349  CB  LEU A  83      -9.219   4.896   0.787  1.00-12.43           C
ATOM   1350 1HB  LEU A  83      -9.634   4.033   1.301  1.00-12.43           H
ATOM   1351 2HB  LEU A  83     -10.045   5.531   0.467  1.00-12.43           H
ATOM   1352  CG  LEU A  83      -8.486   4.408  -0.483  1.00-12.43           C
ATOM   1353  HG  LEU A  83      -8.072   5.280  -0.983  1.00-12.43           H
ATOM   1354  CD1 LEU A  83      -7.335   3.445  -0.193  1.00-12.43           C
ATOM   1355 1HD1 LEU A  83      -6.854   3.153  -1.127  1.00-12.43           H
ATOM   1356 2HD1 LEU A  83      -7.695   2.553   0.319  1.00-12.43           H
ATOM   1357 3HD1 LEU A  83      -6.579   3.938   0.419  1.00-12.43           H
ATOM   1358  CD2 LEU A  83      -9.451   3.748  -1.466  1.00-12.43           C
ATOM   1359 1HD2 LEU A  83      -8.928   3.541  -2.401  1.00-12.43           H
ATOM   1360 2HD2 LEU A  83     -10.284   4.420  -1.677  1.00-12.43           H
ATOM   1361 3HD2 LEU A  83      -9.825   2.812  -1.059  1.00-12.43           H
ATOM   1362  N   THR A  84      -8.488   7.985   0.959  1.00-22.72           N
ATOM   1363  H   THR A  84      -9.440   7.992   1.308  1.00-22.72           H
ATOM   1364  CA  THR A  84      -7.962   9.177   0.292  1.00-22.72           C
ATOM   1365  HA  THR A  84      -7.603   8.892  -0.697  1.00-22.72           H
ATOM   1366  C   THR A  84      -6.789   9.753   1.083  1.00-22.72           C
ATOM   1367  O   THR A  84      -5.779  10.147   0.511  1.00-22.72           O
ATOM   1368  CB  THR A  84      -9.062  10.249   0.125  1.00-22.72           C
ATOM   1369  HB  THR A  84      -9.347  10.639   1.102  1.00-22.72           H
ATOM   1370  OG1 THR A  84     -10.205   9.661  -0.501  1.00-22.72           O
ATOM   1371  HG1 THR A  84     -10.577   9.000   0.097  1.00-22.72           H
ATOM   1372  CG2 THR A  84      -8.628  11.380  -0.774  1.00-22.72           C
ATOM   1373 1HG2 THR A  84      -9.454  12.076  -0.897  1.00-22.72           H
ATOM   1374 2HG2 THR A  84      -8.346  10.988  -1.752  1.00-22.72           H
ATOM   1375 3HG2 THR A  84      -7.780  11.908  -0.337  1.00-22.72           H
ATOM   1376  N   LEU A  85      -6.886   9.747   2.406  1.00-23.54           N
ATOM   1377  H   LEU A  85      -7.743   9.423   2.843  1.00-23.54           H
ATOM   1378  CA  LEU A  85      -5.782  10.194   3.257  1.00-23.54           C
ATOM   1379  HA  LEU A  85      -5.455  11.181   2.931  1.00-23.54           H
ATOM   1380  C   LEU A  85      -4.585   9.258   3.156  1.00-23.54           C
ATOM   1381  O   LEU A  85      -3.445   9.714   3.141  1.00-23.54           O
ATOM   1382  CB  LEU A  85      -6.235  10.266   4.717  1.00-23.54           C
ATOM   1383 1HB  LEU A  85      -6.728   9.326   4.963  1.00-23.54           H
ATOM   1384 2HB  LEU A  85      -5.348  10.349   5.345  1.00-23.54           H
ATOM   1385  CG  LEU A  85      -7.176  11.423   5.081  1.00-23.54           C
ATOM   1386  HG  LEU A  85      -7.996  11.452   4.366  1.00-23.54           H
ATOM   1387  CD1 LEU A  85      -7.761  11.193   6.458  1.00-23.54           C
ATOM   1388 1HD1 LEU A  85      -8.411  12.022   6.731  1.00-23.54           H
ATOM   1389 2HD1 LEU A  85      -6.959  11.117   7.194  1.00-23.54           H
ATOM   1390 3HD1 LEU A  85      -8.339  10.270   6.461  1.00-23.54           H
ATOM   1391  CD2 LEU A  85      -6.459  12.770   5.054  1.00-23.54           C
ATOM   1392 1HD2 LEU A  85      -7.134  13.562   5.376  1.00-23.54           H
ATOM   1393 2HD2 LEU A  85      -6.121  12.994   4.043  1.00-23.54           H
ATOM   1394 3HD2 LEU A  85      -5.591  12.747   5.717  1.00-23.54           H
ATOM   1395  N   ALA A  86      -4.834   7.961   3.054  1.00-25.71           N
ATOM   1396  H   ALA A  86      -5.788   7.625   3.113  1.00-25.71           H
ATOM   1397  CA  ALA A  86      -3.762   6.989   2.875  1.00-25.71           C
ATOM   1398  HA  ALA A  86      -3.018   7.142   3.658  1.00-25.71           H
ATOM   1399  C   ALA A  86      -3.075   7.181   1.519  1.00-25.71           C
ATOM   1400  O   ALA A  86      -1.854   7.154   1.427  1.00-25.71           O
ATOM   1401  CB  ALA A  86      -4.331   5.577   3.004  1.00-25.71           C
ATOM   1402 1HB  ALA A  86      -4.836   5.462   3.964  1.00-25.71           H
ATOM   1403 2HB  ALA A  86      -3.514   4.864   2.947  1.00-25.71           H
ATOM   1404 3HB  ALA A  86      -5.035   5.376   2.197  1.00-25.71           H
ATOM   1405  N   ASN A  87      -3.857   7.418   0.475  1.00-22.50           N
ATOM   1406  H   ASN A  87      -4.866   7.395   0.598  1.00-22.50           H
ATOM   1407  CA  ASN A  87      -3.312   7.662  -0.860  1.00-22.50           C
ATOM   1408  HA  ASN A  87      -2.661   6.832  -1.141  1.00-22.50           H
ATOM   1409  C   ASN A  87      -2.495   8.945  -0.860  1.00-22.50           C
ATOM   1410  O   ASN A  87      -1.463   9.035  -1.513  1.00-22.50           O
ATOM   1411  CB  ASN A  87      -4.422   7.823  -1.905  1.00-22.50           C
ATOM   1412 1HB  ASN A  87      -5.124   8.586  -1.574  1.00-22.50           H
ATOM   1413 2HB  ASN A  87      -3.969   8.150  -2.840  1.00-22.50           H
ATOM   1414  CG  ASN A  87      -5.178   6.549  -2.174  1.00-22.50           C
ATOM   1415  OD1 ASN A  87      -4.703   5.450  -1.944  1.00-22.50           O
ATOM   1416  ND2 ASN A  87      -6.361   6.689  -2.701  1.00-22.50           N
ATOM   1417 1HD2 ASN A  87      -6.894   5.864  -2.898  1.00-22.50           H
ATOM   1418 2HD2 ASN A  87      -6.711   7.606  -2.921  1.00-22.50           H
ATOM   1419  N   LEU A  88      -2.949   9.950  -0.124  1.00 -2.74           N
ATOM   1420  H   LEU A  88      -3.840   9.860   0.354  1.00 -2.74           H
ATOM   1421  CA  LEU A  88      -2.197  11.194   0.002  1.00 -2.74           C
ATOM   1422  HA  LEU A  88      -1.940  11.556  -0.993  1.00 -2.74           H
ATOM   1423  C   LEU A  88      -0.896  10.957   0.745  1.00 -2.74           C
ATOM   1424  O   LEU A  88       0.112  11.509   0.353  1.00 -2.74           O
ATOM   1425  CB  LEU A  88      -3.015  12.265   0.728  1.00 -2.74           C
ATOM   1426 1HB  LEU A  88      -3.578  11.778   1.521  1.00 -2.74           H
ATOM   1427 2HB  LEU A  88      -2.332  12.980   1.187  1.00 -2.74           H
ATOM   1428  CG  LEU A  88      -3.989  13.039  -0.164  1.00 -2.74           C
ATOM   1429  HG  LEU A  88      -4.496  12.321  -0.799  1.00 -2.74           H
ATOM   1430  CD1 LEU A  88      -5.046  13.742   0.666  1.00 -2.74           C
ATOM   1431 1HD1 LEU A  88      -5.742  14.267   0.011  1.00 -2.74           H
ATOM   1432 2HD1 LEU A  88      -4.578  14.454   1.345  1.00 -2.74           H
ATOM   1433 3HD1 LEU A  88      -5.601  13.004   1.244  1.00 -2.74           H
ATOM   1434  CD2 LEU A  88      -3.267  14.061  -1.054  1.00 -2.74           C
ATOM   1435 1HD2 LEU A  88      -3.990  14.589  -1.675  1.00 -2.74           H
ATOM   1436 2HD2 LEU A  88      -2.558  13.553  -1.708  1.00 -2.74           H
ATOM   1437 3HD2 LEU A  88      -2.734  14.781  -0.435  1.00 -2.74           H
ATOM   1438  N   LEU A  89      -0.883  10.122   1.772  1.00-17.61           N
ATOM   1439  H   LEU A  89      -1.745   9.689   2.084  1.00-17.61           H
ATOM   1440  CA  LEU A  89       0.368   9.806   2.462  1.00-17.61           C
ATOM   1441  HA  LEU A  89       0.856  10.736   2.756  1.00-17.61           H
ATOM   1442  C   LEU A  89       1.328   9.065   1.541  1.00-17.61           C
ATOM   1443  O   LEU A  89       2.515   9.372   1.526  1.00-17.61           O
ATOM   1444  CB  LEU A  89       0.107   8.955   3.708  1.00-17.61           C
ATOM   1445 1HB  LEU A  89      -0.581   8.157   3.434  1.00-17.61           H
ATOM   1446 2HB  LEU A  89       1.047   8.492   4.004  1.00-17.61           H
ATOM   1447  CG  LEU A  89      -0.454   9.687   4.934  1.00-17.61           C
ATOM   1448  HG  LEU A  89      -1.309  10.288   4.630  1.00-17.61           H
ATOM   1449  CD1 LEU A  89      -0.929   8.674   5.967  1.00-17.61           C
ATOM   1450 1HD1 LEU A  89      -1.321   9.194   6.841  1.00-17.61           H
ATOM   1451 2HD1 LEU A  89      -0.105   8.027   6.268  1.00-17.61           H
ATOM   1452 3HD1 LEU A  89      -1.726   8.067   5.537  1.00-17.61           H
ATOM   1453  CD2 LEU A  89       0.591  10.609   5.559  1.00-17.61           C
ATOM   1454 1HD2 LEU A  89       0.179  11.079   6.450  1.00-17.61           H
ATOM   1455 2HD2 LEU A  89       0.868  11.394   4.856  1.00-17.61           H
ATOM   1456 3HD2 LEU A  89       1.480  10.041   5.832  1.00-17.61           H
ATOM   1457  N   GLU A  90       0.828   8.125   0.751  1.00 -1.32           N
ATOM   1458  H   GLU A  90      -0.154   7.874   0.816  1.00 -1.32           H
ATOM   1459  CA  GLU A  90       1.684   7.410  -0.198  1.00 -1.32           C
ATOM   1460  HA  GLU A  90       2.497   6.929   0.345  1.00 -1.32           H
ATOM   1461  C   GLU A  90       2.266   8.414  -1.187  1.00 -1.32           C
ATOM   1462  O   GLU A  90       3.460   8.426  -1.476  1.00 -1.32           O
ATOM   1463  CB  GLU A  90       0.882   6.357  -0.969  1.00 -1.32           C
ATOM   1464 1HB  GLU A  90       0.310   5.758  -0.263  1.00 -1.32           H
ATOM   1465 2HB  GLU A  90       0.182   6.875  -1.624  1.00 -1.32           H
ATOM   1466  CG  GLU A  90       1.755   5.429  -1.809  1.00 -1.32           C
ATOM   1467 1HG  GLU A  90       2.427   6.034  -2.418  1.00 -1.32           H
ATOM   1468 2HG  GLU A  90       2.359   4.812  -1.142  1.00 -1.32           H
ATOM   1469  CD  GLU A  90       0.960   4.532  -2.745  1.00 -1.32           C
ATOM   1470  OE1 GLU A  90      -0.275   4.684  -2.884  1.00 -1.32           O
ATOM   1471  OE2 GLU A  90       1.595   3.704  -3.438  1.00 -1.32           O
ATOM   1472  N   THR A  91       1.417   9.302  -1.673  1.00 -1.72           N
ATOM   1473  H   THR A  91       0.443   9.262  -1.389  1.00 -1.72           H
ATOM   1474  CA  THR A  91       1.846  10.305  -2.635  1.00 -1.72           C
ATOM   1475  HA  THR A  91       2.298   9.799  -3.487  1.00 -1.72           H
ATOM   1476  C   THR A  91       2.881  11.239  -2.030  1.00 -1.72           C
ATOM   1477  O   THR A  91       3.900  11.502  -2.637  1.00 -1.72           O
ATOM   1478  CB  THR A  91       0.647  11.146  -3.118  1.00 -1.72           C
ATOM   1479  HB  THR A  91       0.229  11.703  -2.280  1.00 -1.72           H
ATOM   1480  OG1 THR A  91      -0.358  10.277  -3.647  1.00 -1.72           O
ATOM   1481  HG1 THR A  91      -0.710   9.747  -2.915  1.00 -1.72           H
ATOM   1482  CG2 THR A  91       1.022  12.105  -4.210  1.00 -1.72           C
ATOM   1483 1HG2 THR A  91       0.122  12.561  -4.601  1.00 -1.72           H
ATOM   1484 2HG2 THR A  91       1.536  11.578  -5.014  1.00 -1.72           H
ATOM   1485 3HG2 THR A  91       1.667  12.887  -3.814  1.00 -1.72           H
ATOM   1486  N   LEU A  92       2.628  11.756  -0.840  1.00-11.11           N
ATOM   1487  H   LEU A  92       1.791  11.469  -0.337  1.00-11.11           H
ATOM   1488  CA  LEU A  92       3.474  12.789  -0.255  1.00-11.11           C
ATOM   1489  HA  LEU A  92       3.744  13.501  -1.032  1.00-11.11           H
ATOM   1490  C   LEU A  92       4.777  12.270   0.321  1.00-11.11           C
ATOM   1491  O   LEU A  92       5.726  13.039   0.461  1.00-11.11           O
ATOM   1492  CB  LEU A  92       2.696  13.531   0.835  1.00-11.11           C
ATOM   1493 1HB  LEU A  92       2.274  12.787   1.510  1.00-11.11           H
ATOM   1494 2HB  LEU A  92       3.393  14.141   1.406  1.00-11.11           H
ATOM   1495  CG  LEU A  92       1.566  14.451   0.339  1.00-11.11           C
ATOM   1496  HG  LEU A  92       0.962  13.915  -0.390  1.00-11.11           H
ATOM   1497  CD1 LEU A  92       0.660  14.844   1.499  1.00-11.11           C
ATOM   1498 1HD1 LEU A  92      -0.172  15.442   1.138  1.00-11.11           H
ATOM   1499 2HD1 LEU A  92       1.224  15.417   2.237  1.00-11.11           H
ATOM   1500 3HD1 LEU A  92       0.264  13.945   1.972  1.00-11.11           H
ATOM   1501  CD2 LEU A  92       2.128  15.711  -0.331  1.00-11.11           C
ATOM   1502 1HD2 LEU A  92       1.318  16.369  -0.630  1.00-11.11           H
ATOM   1503 2HD2 LEU A  92       2.695  15.438  -1.218  1.00-11.11           H
ATOM   1504 3HD2 LEU A  92       2.783  16.239   0.365  1.00-11.11           H
ATOM   1505  N   ILE A  93       4.844  10.996   0.671  1.00 17.83           N
ATOM   1506  H   ILE A  93       4.023  10.403   0.585  1.00 17.83           H
ATOM   1507  CA  ILE A  93       6.073  10.438   1.233  1.00 17.83           C
ATOM   1508  HA  ILE A  93       6.718  11.252   1.561  1.00 17.83           H
ATOM   1509  C   ILE A  93       6.842   9.657   0.172  1.00 17.83           C
ATOM   1510  O   ILE A  93       8.020   9.938  -0.057  1.00 17.83           O
ATOM   1511  CB  ILE A  93       5.776   9.550   2.482  1.00 17.83           C
ATOM   1512  HB  ILE A  93       5.097   8.752   2.183  1.00 17.83           H
ATOM   1513  CG1 ILE A  93       5.097  10.404   3.577  1.00 17.83           C
ATOM   1514 1HG1 ILE A  93       5.839  11.089   3.987  1.00 17.83           H
ATOM   1515 2HG1 ILE A  93       4.309  11.006   3.127  1.00 17.83           H
ATOM   1516  CG2 ILE A  93       7.080   8.915   3.033  1.00 17.83           C
ATOM   1517 1HG2 ILE A  93       6.845   8.263   3.870  1.00 17.83           H
ATOM   1518 2HG2 ILE A  93       7.773   9.692   3.362  1.00 17.83           H
ATOM   1519 3HG2 ILE A  93       7.561   8.307   2.267  1.00 17.83           H
ATOM   1520  CD1 ILE A  93       4.454   9.631   4.736  1.00 17.83           C
ATOM   1521 1HD1 ILE A  93       4.062  10.342   5.464  1.00 17.83           H
ATOM   1522 2HD1 ILE A  93       5.184   8.989   5.225  1.00 17.83           H
ATOM   1523 3HD1 ILE A  93       3.632   9.027   4.355  1.00 17.83           H
ATOM   1524  N   VAL A  94       6.208   8.682  -0.465  1.00 22.83           N
ATOM   1525  H   VAL A  94       5.205   8.562  -0.354  1.00 22.83           H
ATOM   1526  CA  VAL A  94       6.938   7.695  -1.264  1.00 22.83           C
ATOM   1527  HA  VAL A  94       7.805   7.364  -0.693  1.00 22.83           H
ATOM   1528  C   VAL A  94       7.417   8.296  -2.574  1.00 22.83           C
ATOM   1529  O   VAL A  94       8.569   8.121  -2.965  1.00 22.83           O
ATOM   1530  CB  VAL A  94       6.044   6.457  -1.594  1.00 22.83           C
ATOM   1531  HB  VAL A  94       5.223   6.780  -2.231  1.00 22.83           H
ATOM   1532  CG1 VAL A  94       6.821   5.373  -2.345  1.00 22.83           C
ATOM   1533 1HG1 VAL A  94       6.188   4.501  -2.505  1.00 22.83           H
ATOM   1534 2HG1 VAL A  94       7.700   5.080  -1.779  1.00 22.83           H
ATOM   1535 3HG1 VAL A  94       7.138   5.749  -3.317  1.00 22.83           H
ATOM   1536  CG2 VAL A  94       5.441   5.867  -0.320  1.00 22.83           C
ATOM   1537 1HG2 VAL A  94       4.799   5.027  -0.576  1.00 22.83           H
ATOM   1538 2HG2 VAL A  94       4.822   6.603   0.188  1.00 22.83           H
ATOM   1539 3HG2 VAL A  94       6.219   5.526   0.359  1.00 22.83           H
ATOM   1540  N   MET A  95       6.542   9.016  -3.259  1.00 13.82           N
ATOM   1541  H   MET A  95       5.623   9.198  -2.874  1.00 13.82           H
ATOM   1542  CA  MET A  95       6.875   9.492  -4.599  1.00 13.82           C
ATOM   1543  HA  MET A  95       7.257   8.632  -5.150  1.00 13.82           H
ATOM   1544  C   MET A  95       8.004  10.535  -4.619  1.00 13.82           C
ATOM   1545  O   MET A  95       8.986  10.326  -5.338  1.00 13.82           O
ATOM   1546  CB  MET A  95       5.618   9.960  -5.341  1.00 13.82           C
ATOM   1547 1HB  MET A  95       5.195  10.821  -4.831  1.00 13.82           H
ATOM   1548 2HB  MET A  95       5.898  10.259  -6.351  1.00 13.82           H
ATOM   1549  CG  MET A  95       4.549   8.871  -5.431  1.00 13.82           C
ATOM   1550 1HG  MET A  95       4.974   8.001  -5.931  1.00 13.82           H
ATOM   1551 2HG  MET A  95       4.245   8.582  -4.425  1.00 13.82           H
ATOM   1552  SD  MET A  95       3.088   9.407  -6.338  1.00 13.82           S
ATOM   1553  CE  MET A  95       1.973   8.022  -6.082  1.00 13.82           C
ATOM   1554 1HE  MET A  95       1.034   8.207  -6.603  1.00 13.82           H
ATOM   1555 2HE  MET A  95       1.777   7.896  -5.017  1.00 13.82           H
ATOM   1556 3HE  MET A  95       2.426   7.111  -6.475  1.00 13.82           H
ATOM   1557  N   PRO A  96       7.947  11.615  -3.805  1.00 -9.02           N
ATOM   1558  CA  PRO A  96       9.172  12.423  -3.828  1.00 -9.02           C
ATOM   1559  HA  PRO A  96       9.358  12.783  -4.839  1.00 -9.02           H
ATOM   1560  C   PRO A  96      10.413  11.719  -3.301  1.00 -9.02           C
ATOM   1561  O   PRO A  96      11.499  12.010  -3.770  1.00 -9.02           O
ATOM   1562  CB  PRO A  96       8.838  13.601  -2.904  1.00 -9.02           C
ATOM   1563 1HB  PRO A  96       9.194  13.396  -1.895  1.00 -9.02           H
ATOM   1564 2HB  PRO A  96       9.275  14.525  -3.282  1.00 -9.02           H
ATOM   1565  CG  PRO A  96       7.375  13.672  -2.915  1.00 -9.02           C
ATOM   1566 1HG  PRO A  96       6.997  14.200  -2.040  1.00 -9.02           H
ATOM   1567 2HG  PRO A  96       7.033  14.152  -3.833  1.00 -9.02           H
ATOM   1568  CD  PRO A  96       6.965  12.235  -2.899  1.00 -9.02           C
ATOM   1569 1HD  PRO A  96       7.035  11.812  -1.894  1.00 -9.02           H
ATOM   1570 2HD  PRO A  96       5.966  12.139  -3.304  1.00 -9.02           H
ATOM   1571  N   LEU A  97      10.289  10.792  -2.358  1.00 -4.84           N
ATOM   1572  H   LEU A  97       9.380  10.543  -1.991  1.00 -4.84           H
ATOM   1573  CA  LEU A  97      11.474  10.116  -1.835  1.00 -4.84           C
ATOM   1574  HA  LEU A  97      12.195  10.870  -1.518  1.00 -4.84           H
ATOM   1575  C   LEU A  97      12.129   9.276  -2.920  1.00 -4.84           C
ATOM   1576  O   LEU A  97      13.335   9.353  -3.109  1.00 -4.84           O
ATOM   1577  CB  LEU A  97      11.118   9.230  -0.638  1.00 -4.84           C
ATOM   1578 1HB  LEU A  97      10.662   9.866   0.119  1.00 -4.84           H
ATOM   1579 2HB  LEU A  97      10.368   8.510  -0.964  1.00 -4.84           H
ATOM   1580  CG  LEU A  97      12.251   8.438   0.033  1.00 -4.84           C
ATOM   1581  HG  LEU A  97      12.656   7.727  -0.685  1.00 -4.84           H
ATOM   1582  CD1 LEU A  97      13.392   9.320   0.528  1.00 -4.84           C
ATOM   1583 1HD1 LEU A  97      14.115   8.711   1.065  1.00 -4.84           H
ATOM   1584 2HD1 LEU A  97      13.010  10.100   1.187  1.00 -4.84           H
ATOM   1585 3HD1 LEU A  97      13.896   9.780  -0.322  1.00 -4.84           H
ATOM   1586  CD2 LEU A  97      11.667   7.655   1.204  1.00 -4.84           C
ATOM   1587 1HD2 LEU A  97      12.439   7.028   1.651  1.00 -4.84           H
ATOM   1588 2HD2 LEU A  97      10.863   7.016   0.847  1.00 -4.84           H
ATOM   1589 3HD2 LEU A  97      11.272   8.336   1.958  1.00 -4.84           H
ATOM   1590  N   ASP A  98      11.344   8.513  -3.663  1.00 -6.71           N
ATOM   1591  H   ASP A  98      10.345   8.478  -3.471  1.00 -6.71           H
ATOM   1592  CA  ASP A  98      11.891   7.691  -4.742  1.00 -6.71           C
ATOM   1593  HA  ASP A  98      12.726   7.102  -4.361  1.00 -6.71           H
ATOM   1594  C   ASP A  98      12.437   8.576  -5.855  1.00 -6.71           C
ATOM   1595  O   ASP A  98      13.491   8.291  -6.427  1.00 -6.71           O
ATOM   1596  CB  ASP A  98      10.819   6.751  -5.309  1.00 -6.71           C
ATOM   1597 1HB  ASP A  98       9.875   7.290  -5.392  1.00 -6.71           H
ATOM   1598 2HB  ASP A  98      11.127   6.440  -6.307  1.00 -6.71           H
ATOM   1599  CG  ASP A  98      10.631   5.496  -4.466  1.00 -6.71           C
ATOM   1600  OD1 ASP A  98      11.562   5.118  -3.720  1.00 -6.71           O
ATOM   1601  OD2 ASP A  98       9.584   4.823  -4.595  1.00 -6.71           O
ATOM   1602  N   GLY A  99      11.755   9.676  -6.141  1.00-13.24           N
ATOM   1603  H   GLY A  99      10.882   9.877  -5.658  1.00-13.24           H
ATOM   1604  CA  GLY A  99      12.245  10.601  -7.148  1.00-13.24           C
ATOM   1605 1HA  GLY A  99      12.375  10.063  -8.087  1.00-13.24           H
ATOM   1606 2HA  GLY A  99      11.517  11.398  -7.291  1.00-13.24           H
ATOM   1607  C   GLY A  99      13.575  11.211  -6.749  1.00-13.24           C
ATOM   1608  O   GLY A  99      14.512  11.234  -7.542  1.00-13.24           O
ATOM   1609  N   MET A 100      13.705  11.670  -5.514  1.00-18.75           N
ATOM   1610  H   MET A 100      12.922  11.621  -4.863  1.00-18.75           H
ATOM   1611  CA  MET A 100      14.958  12.277  -5.075  1.00-18.75           C
ATOM   1612  HA  MET A 100      15.291  12.966  -5.850  1.00-18.75           H
ATOM   1613  C   MET A 100      16.066  11.256  -4.884  1.00-18.75           C
ATOM   1614  O   MET A 100      17.215  11.560  -5.164  1.00-18.75           O
ATOM   1615  CB  MET A 100      14.787  13.065  -3.774  1.00-18.75           C
ATOM   1616 1HB  MET A 100      14.412  12.398  -2.997  1.00-18.75           H
ATOM   1617 2HB  MET A 100      15.772  13.415  -3.468  1.00-18.75           H
ATOM   1618  CG  MET A 100      13.864  14.280  -3.875  1.00-18.75           C
ATOM   1619 1HG  MET A 100      12.837  13.938  -3.964  1.00-18.75           H
ATOM   1620 2HG  MET A 100      13.949  14.843  -2.948  1.00-18.75           H
ATOM   1621  SD  MET A 100      14.191  15.388  -5.260  1.00-18.75           S
ATOM   1622  CE  MET A 100      15.841  15.988  -4.926  1.00-18.75           C
ATOM   1623 1HE  MET A 100      16.157  16.648  -5.733  1.00-18.75           H
ATOM   1624 2HE  MET A 100      16.539  15.153  -4.861  1.00-18.75           H
ATOM   1625 3HE  MET A 100      15.849  16.539  -3.985  1.00-18.75           H
ATOM   1626  N   TRP A 101      15.745  10.040  -4.466  1.00 41.14           N
ATOM   1627  H   TRP A 101      14.783   9.833  -4.205  1.00 41.14           H
ATOM   1628  CA  TRP A 101      16.748   8.981  -4.341  1.00 41.14           C
ATOM   1629  HA  TRP A 101      17.548   9.312  -3.678  1.00 41.14           H
ATOM   1630  C   TRP A 101      17.351   8.680  -5.712  1.00 41.14           C
ATOM   1631  O   TRP A 101      18.559   8.478  -5.859  1.00 41.14           O
ATOM   1632  CB  TRP A 101      16.090   7.724  -3.759  1.00 41.14           C
ATOM   1633 1HB  TRP A 101      15.610   7.989  -2.817  1.00 41.14           H
ATOM   1634 2HB  TRP A 101      15.322   7.376  -4.449  1.00 41.14           H
ATOM   1635  CG  TRP A 101      17.043   6.597  -3.502  1.00 41.14           C
ATOM   1636  CD1 TRP A 101      17.725   6.340  -2.352  1.00 41.14           C
ATOM   1637  HD1 TRP A 101      17.659   6.953  -1.462  1.00 41.14           H
ATOM   1638  CD2 TRP A 101      17.406   5.538  -4.408  1.00 41.14           C
ATOM   1639  NE1 TRP A 101      18.496   5.215  -2.468  1.00 41.14           N
ATOM   1640  HE1 TRP A 101      19.072   4.832  -1.732  1.00 41.14           H
ATOM   1641  CE2 TRP A 101      18.343   4.706  -3.729  1.00 41.14           C
ATOM   1642  CE3 TRP A 101      17.025   5.198  -5.722  1.00 41.14           C
ATOM   1643  HE3 TRP A 101      16.301   5.798  -6.254  1.00 41.14           H
ATOM   1644  CZ2 TRP A 101      18.919   3.570  -4.332  1.00 41.14           C
ATOM   1645  HZ2 TRP A 101      19.621   2.950  -3.792  1.00 41.14           H
ATOM   1646  CZ3 TRP A 101      17.600   4.055  -6.334  1.00 41.14           C
ATOM   1647  HZ3 TRP A 101      17.318   3.786  -7.342  1.00 41.14           H
ATOM   1648  CH2 TRP A 101      18.545   3.255  -5.626  1.00 41.14           C
ATOM   1649  HH2 TRP A 101      18.967   2.382  -6.101  1.00 41.14           H
ATOM   1650  N   ASN A 102      16.510   8.709  -6.737  1.00 20.14           N
ATOM   1651  H   ASN A 102      15.520   8.856  -6.569  1.00 20.14           H
ATOM   1652  CA  ASN A 102      16.993   8.531  -8.101  1.00 20.14           C
ATOM   1653  HA  ASN A 102      17.591   7.620  -8.145  1.00 20.14           H
ATOM   1654  C   ASN A 102      17.891   9.685  -8.539  1.00 20.14           C
ATOM   1655  O   ASN A 102      18.874   9.443  -9.228  1.00 20.14           O
ATOM   1656  CB  ASN A 102      15.826   8.388  -9.081  1.00 20.14           C
ATOM   1657 1HB  ASN A 102      14.983   8.981  -8.735  1.00 20.14           H
ATOM   1658 2HB  ASN A 102      16.142   8.763 -10.053  1.00 20.14           H
ATOM   1659  CG  ASN A 102      15.400   6.961  -9.266  1.00 20.14           C
ATOM   1660  OD1 ASN A 102      15.947   6.251 -10.098  1.00 20.14           O
ATOM   1661  ND2 ASN A 102      14.434   6.523  -8.519  1.00 20.14           N
ATOM   1662 1HD2 ASN A 102      14.126   5.571  -8.631  1.00 20.14           H
ATOM   1663 2HD2 ASN A 102      14.016   7.124  -7.818  1.00 20.14           H
ATOM   1664  N   ILE A 103      17.579  10.914  -8.142  1.00 -3.38           N
ATOM   1665  H   ILE A 103      16.748  11.056  -7.581  1.00 -3.38           H
ATOM   1666  CA  ILE A 103      18.395  12.082  -8.505  1.00 -3.38           C
ATOM   1667  HA  ILE A 103      18.610  12.041  -9.572  1.00 -3.38           H
ATOM   1668  C   ILE A 103      19.734  12.105  -7.769  1.00 -3.38           C
ATOM   1669  O   ILE A 103      20.779  12.290  -8.392  1.00 -3.38           O
ATOM   1670  CB  ILE A 103      17.658  13.432  -8.185  1.00 -3.38           C
ATOM   1671  HB  ILE A 103      17.344  13.416  -7.141  1.00 -3.38           H
ATOM   1672  CG1 ILE A 103      16.416  13.586  -9.078  1.00 -3.38           C
ATOM   1673 1HG1 ILE A 103      16.744  13.816 -10.092  1.00 -3.38           H
ATOM   1674 2HG1 ILE A 103      15.896  12.637  -9.106  1.00 -3.38           H
ATOM   1675  CG2 ILE A 103      18.579  14.663  -8.400  1.00 -3.38           C
ATOM   1676 1HG2 ILE A 103      18.039  15.584  -8.186  1.00 -3.38           H
ATOM   1677 2HG2 ILE A 103      18.943  14.689  -9.427  1.00 -3.38           H
ATOM   1678 3HG2 ILE A 103      19.432  14.629  -7.721  1.00 -3.38           H
ATOM   1679  CD1 ILE A 103      15.400  14.644  -8.637  1.00 -3.38           C
ATOM   1680 1HD1 ILE A 103      14.601  14.713  -9.373  1.00 -3.38           H
ATOM   1681 2HD1 ILE A 103      15.870  15.622  -8.542  1.00 -3.38           H
ATOM   1682 3HD1 ILE A 103      14.969  14.351  -7.682  1.00 -3.38           H
ATOM   1683  N   THR A 104      19.719  11.987  -6.448  1.00 16.11           N
ATOM   1684  H   THR A 104      18.849  11.790  -5.953  1.00 16.11           H
ATOM   1685  CA  THR A 104      20.930  12.244  -5.672  1.00 16.11           C
ATOM   1686  HA  THR A 104      21.421  13.128  -6.077  1.00 16.11           H
ATOM   1687  C   THR A 104      21.904  11.088  -5.761  1.00 16.11           C
ATOM   1688  O   THR A 104      23.116  11.301  -5.669  1.00 16.11           O
ATOM   1689  CB  THR A 104      20.625  12.488  -4.175  1.00 16.11           C
ATOM   1690  HB  THR A 104      21.560  12.648  -3.640  1.00 16.11           H
ATOM   1691  OG1 THR A 104      19.953  11.353  -3.619  1.00 16.11           O
ATOM   1692  HG1 THR A 104      20.624  10.735  -3.305  1.00 16.11           H
ATOM   1693  CG2 THR A 104      19.723  13.694  -3.971  1.00 16.11           C
ATOM   1694 1HG2 THR A 104      19.608  13.883  -2.904  1.00 16.11           H
ATOM   1695 2HG2 THR A 104      18.741  13.513  -4.404  1.00 16.11           H
ATOM   1696 3HG2 THR A 104      20.170  14.572  -4.435  1.00 16.11           H
ATOM   1697  N   VAL A 105      21.353   9.886  -5.927  1.00 56.77           N
ATOM   1698  H   VAL A 105      20.344   9.851  -6.007  1.00 56.77           H
ATOM   1699  CA  VAL A 105      22.045   8.583  -5.969  1.00 56.77           C
ATOM   1700  HA  VAL A 105      21.271   7.839  -6.152  1.00 56.77           H
ATOM   1701  C   VAL A 105      22.714   8.194  -4.637  1.00 56.77           C
ATOM   1702  O   VAL A 105      22.533   7.084  -4.131  1.00 56.77           O
ATOM   1703  CB  VAL A 105      23.058   8.472  -7.161  1.00 56.77           C
ATOM   1704  HB  VAL A 105      23.990   8.958  -6.877  1.00 56.77           H
ATOM   1705  CG1 VAL A 105      23.348   7.009  -7.491  1.00 56.77           C
ATOM   1706 1HG1 VAL A 105      24.088   6.961  -8.289  1.00 56.77           H
ATOM   1707 2HG1 VAL A 105      22.438   6.505  -7.818  1.00 56.77           H
ATOM   1708 3HG1 VAL A 105      23.744   6.499  -6.614  1.00 56.77           H
ATOM   1709  CG2 VAL A 105      22.522   9.155  -8.435  1.00 56.77           C
ATOM   1710 1HG2 VAL A 105      23.191   8.956  -9.268  1.00 56.77           H
ATOM   1711 2HG2 VAL A 105      22.477  10.235  -8.296  1.00 56.77           H
ATOM   1712 3HG2 VAL A 105      21.527   8.783  -8.681  1.00 56.77           H
ATOM   1713  N   GLN A 106      23.446   9.127  -4.051  1.00  6.49           N
ATOM   1714  H   GLN A 106      23.574  10.001  -4.551  1.00  6.49           H
ATOM   1715  CA  GLN A 106      24.019   9.029  -2.715  1.00  6.49           C
ATOM   1716  HA  GLN A 106      24.368   8.015  -2.519  1.00  6.49           H
ATOM   1717  C   GLN A 106      22.945   9.422  -1.707  1.00  6.49           C
ATOM   1718  O   GLN A 106      22.031  10.191  -2.020  1.00  6.49           O
ATOM   1719  CB  GLN A 106      25.183  10.021  -2.603  1.00  6.49           C
ATOM   1720 1HB  GLN A 106      24.806  11.009  -2.857  1.00  6.49           H
ATOM   1721 2HB  GLN A 106      25.552  10.036  -1.577  1.00  6.49           H
ATOM   1722  CG  GLN A 106      26.328   9.682  -3.537  1.00  6.49           C
ATOM   1723 1HG  GLN A 106      26.767   8.745  -3.208  1.00  6.49           H
ATOM   1724 2HG  GLN A 106      25.933   9.542  -4.542  1.00  6.49           H
ATOM   1725  CD  GLN A 106      27.420  10.731  -3.636  1.00  6.49           C
ATOM   1726  OE1 GLN A 106      27.758  11.161  -4.727  1.00  6.49           O
ATOM   1727  NE2 GLN A 106      28.012  11.113  -2.539  1.00  6.49           N
ATOM   1728 1HE2 GLN A 106      28.756  11.784  -2.617  1.00  6.49           H
ATOM   1729 2HE2 GLN A 106      27.749  10.738  -1.642  1.00  6.49           H
ATOM   1730  N   TRP A 107      23.071   8.921  -0.489  1.00 50.17           N
ATOM   1731  H   TRP A 107      23.840   8.280  -0.304  1.00 50.17           H
ATOM   1732  CA  TRP A 107      22.168   9.263   0.607  1.00 50.17           C
ATOM   1733  HA  TRP A 107      21.226   9.627   0.200  1.00 50.17           H
ATOM   1734  C   TRP A 107      22.763  10.352   1.497  1.00 50.17           C
ATOM   1735  O   TRP A 107      23.569  10.068   2.378  1.00 50.17           O
ATOM   1736  CB  TRP A 107      21.874   8.017   1.440  1.00 50.17           C
ATOM   1737 1HB  TRP A 107      21.510   7.230   0.779  1.00 50.17           H
ATOM   1738 2HB  TRP A 107      22.788   7.671   1.924  1.00 50.17           H
ATOM   1739  CG  TRP A 107      20.841   8.292   2.479  1.00 50.17           C
ATOM   1740  CD1 TRP A 107      21.053   8.603   3.784  1.00 50.17           C
ATOM   1741  HD1 TRP A 107      22.035   8.665   4.241  1.00 50.17           H
ATOM   1742  CD2 TRP A 107      19.416   8.347   2.295  1.00 50.17           C
ATOM   1743  NE1 TRP A 107      19.879   8.839   4.439  1.00 50.17           N
ATOM   1744  HE1 TRP A 107      19.818   9.087   5.426  1.00 50.17           H
ATOM   1745  CE2 TRP A 107      18.844   8.693   3.553  1.00 50.17           C
ATOM   1746  CE3 TRP A 107      18.560   8.134   1.195  1.00 50.17           C
ATOM   1747  HE3 TRP A 107      18.967   7.877   0.228  1.00 50.17           H
ATOM   1748  CZ2 TRP A 107      17.455   8.856   3.726  1.00 50.17           C
ATOM   1749  HZ2 TRP A 107      17.048   9.155   4.678  1.00 50.17           H
ATOM   1750  CZ3 TRP A 107      17.159   8.267   1.374  1.00 50.17           C
ATOM   1751  HZ3 TRP A 107      16.491   8.097   0.540  1.00 50.17           H
ATOM   1752  CH2 TRP A 107      16.625   8.632   2.643  1.00 50.17           C
ATOM   1753  HH2 TRP A 107      15.557   8.742   2.759  1.00 50.17           H
ATOM   1754  N   TYR A 108      22.368  11.598   1.288  1.00 -4.34           N
ATOM   1755  H   TYR A 108      21.689  11.799   0.555  1.00 -4.34           H
ATOM   1756  CA  TYR A 108      22.928  12.721   2.046  1.00 -4.34           C
ATOM   1757  HA  TYR A 108      23.973  12.509   2.269  1.00 -4.34           H
ATOM   1758  C   TYR A 108      22.213  13.005   3.364  1.00 -4.34           C
ATOM   1759  O   TYR A 108      22.656  13.813   4.172  1.00 -4.34           O
ATOM   1760  CB  TYR A 108      22.862  13.986   1.190  1.00 -4.34           C
ATOM   1761 1HB  TYR A 108      21.819  14.210   0.964  1.00 -4.34           H
ATOM   1762 2HB  TYR A 108      23.278  14.815   1.762  1.00 -4.34           H
ATOM   1763  CG  TYR A 108      23.633  13.864  -0.105  1.00 -4.34           C
ATOM   1764  CD1 TYR A 108      23.006  14.089  -1.349  1.00 -4.34           C
ATOM   1765  HD1 TYR A 108      21.955  14.342  -1.386  1.00 -4.34           H
ATOM   1766  CD2 TYR A 108      25.003  13.534  -0.092  1.00 -4.34           C
ATOM   1767  HD2 TYR A 108      25.510  13.370   0.849  1.00 -4.34           H
ATOM   1768  CE1 TYR A 108      23.746  13.998  -2.560  1.00 -4.34           C
ATOM   1769  HE1 TYR A 108      23.267  14.192  -3.509  1.00 -4.34           H
ATOM   1770  CE2 TYR A 108      25.732  13.420  -1.295  1.00 -4.34           C
ATOM   1771  HE2 TYR A 108      26.776  13.149  -1.266  1.00 -4.34           H
ATOM   1772  CZ  TYR A 108      25.100  13.666  -2.515  1.00 -4.34           C
ATOM   1773  OH  TYR A 108      25.835  13.585  -3.666  1.00 -4.34           O
ATOM   1774  HH  TYR A 108      25.334  13.858  -4.441  1.00 -4.34           H
ATOM   1775  N   ALA A 109      21.066  12.374   3.560  1.00 26.10           N
ATOM   1776  H   ALA A 109      20.775  11.667   2.906  1.00 26.10           H
ATOM   1777  CA  ALA A 109      20.155  12.761   4.634  1.00 26.10           C
ATOM   1778  HA  ALA A 109      20.188  13.849   4.700  1.00 26.10           H
ATOM   1779  C   ALA A 109      20.483  12.230   6.043  1.00 26.10           C
ATOM   1780  O   ALA A 109      19.704  12.442   6.969  1.00 26.10           O
ATOM   1781  CB  ALA A 109      18.728  12.381   4.219  1.00 26.10           C
ATOM   1782 1HB  ALA A 109      18.529  12.732   3.205  1.00 26.10           H
ATOM   1783 2HB  ALA A 109      18.015  12.852   4.892  1.00 26.10           H
ATOM   1784 3HB  ALA A 109      18.601  11.305   4.263  1.00 26.10           H
ATOM   1785  N   GLY A 110      21.612  11.562   6.233  1.00 -6.54           N
ATOM   1786  H   GLY A 110      22.257  11.431   5.461  1.00 -6.54           H
ATOM   1787  CA  GLY A 110      21.982  11.038   7.544  1.00 -6.54           C
ATOM   1788 1HA  GLY A 110      23.060  10.875   7.554  1.00 -6.54           H
ATOM   1789 2HA  GLY A 110      21.751  11.781   8.307  1.00 -6.54           H
ATOM   1790  C   GLY A 110      21.301   9.735   7.926  1.00 -6.54           C
ATOM   1791  O   GLY A 110      20.317   9.322   7.302  1.00 -6.54           O
ATOM   1792  N   GLU A 111      21.811   9.038   8.935  1.00  6.30           N
ATOM   1793  H   GLU A 111      22.609   9.389   9.451  1.00  6.30           H
ATOM   1794  CA  GLU A 111      21.252   7.732   9.292  1.00  6.30           C
ATOM   1795  HA  GLU A 111      21.121   7.170   8.369  1.00  6.30           H
ATOM   1796  C   GLU A 111      19.891   7.845   9.975  1.00  6.30           C
ATOM   1797  O   GLU A 111      19.044   6.962   9.823  1.00  6.30           O
ATOM   1798  CB  GLU A 111      22.204   6.926  10.177  1.00  6.30           C
ATOM   1799 1HB  GLU A 111      23.203   6.982   9.746  1.00  6.30           H
ATOM   1800 2HB  GLU A 111      22.224   7.358  11.176  1.00  6.30           H
ATOM   1801  CG  GLU A 111      21.798   5.458  10.263  1.00  6.30           C
ATOM   1802 1HG  GLU A 111      20.819   5.374  10.730  1.00  6.30           H
ATOM   1803 2HG  GLU A 111      21.731   5.058   9.252  1.00  6.30           H
ATOM   1804  CD  GLU A 111      22.776   4.625  11.048  1.00  6.30           C
ATOM   1805  OE1 GLU A 111      22.816   4.749  12.291  1.00  6.30           O
ATOM   1806  OE2 GLU A 111      23.502   3.816  10.433  1.00  6.30           O
ATOM   1807  N   LEU A 112      19.644   8.948  10.669  1.00-13.09           N
ATOM   1808  H   LEU A 112      20.365   9.657  10.775  1.00-13.09           H
ATOM   1809  CA  LEU A 112      18.339   9.154  11.295  1.00-13.09           C
ATOM   1810  HA  LEU A 112      18.147   8.349  12.005  1.00-13.09           H
ATOM   1811  C   LEU A 112      17.277   9.113  10.215  1.00-13.09           C
ATOM   1812  O   LEU A 112      16.309   8.371  10.312  1.00-13.09           O
ATOM   1813  CB  LEU A 112      18.259  10.514  11.999  1.00-13.09           C
ATOM   1814 1HB  LEU A 112      19.033  10.561  12.765  1.00-13.09           H
ATOM   1815 2HB  LEU A 112      18.475  11.281  11.257  1.00-13.09           H
ATOM   1816  CG  LEU A 112      16.905  10.874  12.638  1.00-13.09           C
ATOM   1817  HG  LEU A 112      16.118  10.728  11.900  1.00-13.09           H
ATOM   1818  CD1 LEU A 112      16.592  10.006  13.848  1.00-13.09           C
ATOM   1819 1HD1 LEU A 112      15.660  10.335  14.301  1.00-13.09           H
ATOM   1820 2HD1 LEU A 112      17.395  10.073  14.583  1.00-13.09           H
ATOM   1821 3HD1 LEU A 112      16.475   8.969  13.538  1.00-13.09           H
ATOM   1822  CD2 LEU A 112      16.893  12.344  13.026  1.00-13.09           C
ATOM   1823 1HD2 LEU A 112      15.936  12.600  13.483  1.00-13.09           H
ATOM   1824 2HD2 LEU A 112      17.029  12.962  12.137  1.00-13.09           H
ATOM   1825 3HD2 LEU A 112      17.695  12.556  13.730  1.00-13.09           H
ATOM   1826  N   LEU A 113      17.467   9.872   9.148  1.00 -5.40           N
ATOM   1827  H   LEU A 113      18.294  10.448   9.067  1.00 -5.40           H
ATOM   1828  CA  LEU A 113      16.458   9.896   8.102  1.00 -5.40           C
ATOM   1829  HA  LEU A 113      15.477   9.851   8.572  1.00 -5.40           H
ATOM   1830  C   LEU A 113      16.556   8.668   7.219  1.00 -5.40           C
ATOM   1831  O   LEU A 113      15.579   8.303   6.594  1.00 -5.40           O
ATOM   1832  CB  LEU A 113      16.524  11.190   7.294  1.00 -5.40           C
ATOM   1833 1HB  LEU A 113      17.516  11.273   6.859  1.00 -5.40           H
ATOM   1834 2HB  LEU A 113      15.810  11.113   6.478  1.00 -5.40           H
ATOM   1835  CG  LEU A 113      16.202  12.477   8.076  1.00 -5.40           C
ATOM   1836  HG  LEU A 113      16.915  12.579   8.893  1.00 -5.40           H
ATOM   1837  CD1 LEU A 113      16.341  13.688   7.168  1.00 -5.40           C
ATOM   1838 1HD1 LEU A 113      16.090  14.592   7.721  1.00 -5.40           H
ATOM   1839 2HD1 LEU A 113      15.680  13.599   6.304  1.00 -5.40           H
ATOM   1840 3HD1 LEU A 113      17.372  13.773   6.830  1.00 -5.40           H
ATOM   1841  CD2 LEU A 113      14.784  12.474   8.673  1.00 -5.40           C
ATOM   1842 1HD2 LEU A 113      14.589  13.437   9.148  1.00 -5.40           H
ATOM   1843 2HD2 LEU A 113      14.704  11.698   9.433  1.00 -5.40           H
ATOM   1844 3HD2 LEU A 113      14.050  12.302   7.884  1.00 -5.40           H
ATOM   1845  N   CYS A 114      17.672   7.956   7.226  1.00 10.38           N
ATOM   1846  H   CYS A 114      18.488   8.294   7.721  1.00 10.38           H
ATOM   1847  CA  CYS A 114      17.708   6.657   6.557  1.00 10.38           C
ATOM   1848  HA  CYS A 114      17.444   6.786   5.509  1.00 10.38           H
ATOM   1849  C   CYS A 114      16.670   5.735   7.195  1.00 10.38           C
ATOM   1850  O   CYS A 114      15.801   5.184   6.512  1.00 10.38           O
ATOM   1851  CB  CYS A 114      19.100   6.024   6.648  1.00 10.38           C
ATOM   1852 1HB  CYS A 114      19.809   6.639   6.094  1.00 10.38           H
ATOM   1853 2HB  CYS A 114      19.408   6.003   7.689  1.00 10.38           H
ATOM   1854  SG  CYS A 114      19.180   4.314   6.036  1.00 10.38           S
ATOM   1855  N   LYS A 115      16.720   5.618   8.512  1.00-12.08           N
ATOM   1856  H   LYS A 115      17.437   6.125   9.030  1.00-12.08           H
ATOM   1857  CA  LYS A 115      15.798   4.752   9.245  1.00-12.08           C
ATOM   1858  HA  LYS A 115      15.757   3.777   8.756  1.00-12.08           H
ATOM   1859  C   LYS A 115      14.376   5.304   9.269  1.00-12.08           C
ATOM   1860  O   LYS A 115      13.420   4.586   8.999  1.00-12.08           O
ATOM   1861  CB  LYS A 115      16.362   4.571  10.657  1.00-12.08           C
ATOM   1862 1HB  LYS A 115      16.609   5.552  11.062  1.00-12.08           H
ATOM   1863 2HB  LYS A 115      15.610   4.105  11.292  1.00-12.08           H
ATOM   1864  CG  LYS A 115      17.612   3.695  10.649  1.00-12.08           C
ATOM   1865 1HG  LYS A 115      17.310   2.693  10.347  1.00-12.08           H
ATOM   1866 2HG  LYS A 115      18.325   4.077   9.920  1.00-12.08           H
ATOM   1867  CD  LYS A 115      18.315   3.611  11.995  1.00-12.08           C
ATOM   1868 1HD  LYS A 115      18.686   4.598  12.269  1.00-12.08           H
ATOM   1869 2HD  LYS A 115      17.609   3.274  12.752  1.00-12.08           H
ATOM   1870  CE  LYS A 115      19.479   2.618  11.909  1.00-12.08           C
ATOM   1871 1HE  LYS A 115      19.087   1.653  11.579  1.00-12.08           H
ATOM   1872 2HE  LYS A 115      20.190   2.971  11.162  1.00-12.08           H
ATOM   1873  NZ  LYS A 115      20.188   2.426  13.212  1.00-12.08           N
ATOM   1874 1HZ  LYS A 115      20.981   1.803  13.104  1.00-12.08           H
ATOM   1875 2HZ  LYS A 115      19.552   2.027  13.891  1.00-12.08           H
ATOM   1876 3HZ  LYS A 115      20.516   3.319  13.559  1.00-12.08           H
ATOM   1877  N   VAL A 116      14.219   6.585   9.561  1.00 -9.76           N
ATOM   1878  H   VAL A 116      15.033   7.159   9.771  1.00 -9.76           H
ATOM   1879  CA  VAL A 116      12.886   7.183   9.653  1.00 -9.76           C
ATOM   1880  HA  VAL A 116      12.270   6.542  10.283  1.00 -9.76           H
ATOM   1881  C   VAL A 116      12.190   7.257   8.296  1.00 -9.76           C
ATOM   1882  O   VAL A 116      11.010   6.937   8.203  1.00 -9.76           O
ATOM   1883  CB  VAL A 116      12.952   8.587  10.328  1.00 -9.76           C
ATOM   1884  HB  VAL A 116      13.669   9.201   9.786  1.00 -9.76           H
ATOM   1885  CG1 VAL A 116      11.600   9.307  10.311  1.00 -9.76           C
ATOM   1886 1HG1 VAL A 116      11.659  10.225  10.896  1.00 -9.76           H
ATOM   1887 2HG1 VAL A 116      10.827   8.664  10.734  1.00 -9.76           H
ATOM   1888 3HG1 VAL A 116      11.327   9.566   9.288  1.00 -9.76           H
ATOM   1889  CG2 VAL A 116      13.416   8.446  11.791  1.00 -9.76           C
ATOM   1890 1HG2 VAL A 116      13.532   9.434  12.235  1.00 -9.76           H
ATOM   1891 2HG2 VAL A 116      14.377   7.938  11.844  1.00 -9.76           H
ATOM   1892 3HG2 VAL A 116      12.685   7.877  12.367  1.00 -9.76           H
ATOM   1893  N   LEU A 117      12.867   7.635   7.221  1.00-14.88           N
ATOM   1894  H   LEU A 117      13.857   7.856   7.264  1.00-14.88           H
ATOM   1895  CA  LEU A 117      12.157   7.761   5.949  1.00-14.88           C
ATOM   1896  HA  LEU A 117      11.187   8.215   6.151  1.00-14.88           H
ATOM   1897  C   LEU A 117      11.870   6.401   5.334  1.00-14.88           C
ATOM   1898  O   LEU A 117      10.842   6.254   4.693  1.00-14.88           O
ATOM   1899  CB  LEU A 117      12.885   8.663   4.947  1.00-14.88           C
ATOM   1900 1HB  LEU A 117      13.852   8.218   4.718  1.00-14.88           H
ATOM   1901 2HB  LEU A 117      12.304   8.671   4.027  1.00-14.88           H
ATOM   1902  CG  LEU A 117      13.104  10.127   5.370  1.00-14.88           C
ATOM   1903  HG  LEU A 117      13.677  10.140   6.296  1.00-14.88           H
ATOM   1904  CD1 LEU A 117      13.898  10.878   4.310  1.00-14.88           C
ATOM   1905 1HD1 LEU A 117      14.069  11.906   4.630  1.00-14.88           H
ATOM   1906 2HD1 LEU A 117      13.358  10.887   3.363  1.00-14.88           H
ATOM   1907 3HD1 LEU A 117      14.866  10.400   4.168  1.00-14.88           H
ATOM   1908  CD2 LEU A 117      11.796  10.863   5.626  1.00-14.88           C
ATOM   1909 1HD2 LEU A 117      11.996  11.916   5.829  1.00-14.88           H
ATOM   1910 2HD2 LEU A 117      11.295  10.440   6.492  1.00-14.88           H
ATOM   1911 3HD2 LEU A 117      11.145  10.786   4.754  1.00-14.88           H
ATOM   1912  N   SER A 118      12.695   5.389   5.571  1.00-22.18           N
ATOM   1913  H   SER A 118      13.549   5.529   6.093  1.00-22.18           H
ATOM   1914  CA  SER A 118      12.364   4.049   5.075  1.00-22.18           C
ATOM   1915  HA  SER A 118      12.090   4.123   4.023  1.00-22.18           H
ATOM   1916  C   SER A 118      11.159   3.500   5.838  1.00-22.18           C
ATOM   1917  O   SER A 118      10.290   2.844   5.256  1.00-22.18           O
ATOM   1918  CB  SER A 118      13.558   3.099   5.193  1.00-22.18           C
ATOM   1919 1HB  SER A 118      13.265   2.108   4.849  1.00-22.18           H
ATOM   1920 2HB  SER A 118      14.369   3.463   4.564  1.00-22.18           H
ATOM   1921  OG  SER A 118      14.020   3.021   6.528  1.00-22.18           O
ATOM   1922  HG  SER A 118      14.748   3.649   6.634  1.00-22.18           H
ATOM   1923  N   TYR A 119      11.055   3.824   7.121  1.00 -0.05           N
ATOM   1924  H   TYR A 119      11.822   4.305   7.580  1.00 -0.05           H
ATOM   1925  CA  TYR A 119       9.867   3.484   7.903  1.00 -0.05           C
ATOM   1926  HA  TYR A 119       9.674   2.416   7.815  1.00 -0.05           H
ATOM   1927  C   TYR A 119       8.636   4.214   7.379  1.00 -0.05           C
ATOM   1928  O   TYR A 119       7.589   3.605   7.190  1.00 -0.05           O
ATOM   1929  CB  TYR A 119      10.105   3.836   9.375  1.00 -0.05           C
ATOM   1930 1HB  TYR A 119      10.853   3.156   9.781  1.00 -0.05           H
ATOM   1931 2HB  TYR A 119      10.507   4.843   9.429  1.00 -0.05           H
ATOM   1932  CG  TYR A 119       8.862   3.801  10.237  1.00 -0.05           C
ATOM   1933  CD1 TYR A 119       8.477   2.629  10.914  1.00 -0.05           C
ATOM   1934  HD1 TYR A 119       9.095   1.746  10.846  1.00 -0.05           H
ATOM   1935  CD2 TYR A 119       8.061   4.953  10.382  1.00 -0.05           C
ATOM   1936  HD2 TYR A 119       8.346   5.869   9.884  1.00 -0.05           H
ATOM   1937  CE1 TYR A 119       7.281   2.592  11.684  1.00 -0.05           C
ATOM   1938  HE1 TYR A 119       6.982   1.687  12.192  1.00 -0.05           H
ATOM   1939  CE2 TYR A 119       6.874   4.923  11.151  1.00 -0.05           C
ATOM   1940  HE2 TYR A 119       6.261   5.808  11.241  1.00 -0.05           H
ATOM   1941  CZ  TYR A 119       6.493   3.739  11.787  1.00 -0.05           C
ATOM   1942  OH  TYR A 119       5.339   3.730  12.523  1.00 -0.05           O
ATOM   1943  HH  TYR A 119       4.937   4.605  12.567  1.00 -0.05           H
ATOM   1944  N   LEU A 120       8.743   5.511   7.127  1.00-18.29           N
ATOM   1945  H   LEU A 120       9.626   5.985   7.299  1.00-18.29           H
ATOM   1946  CA  LEU A 120       7.587   6.283   6.675  1.00-18.29           C
ATOM   1947  HA  LEU A 120       6.744   6.064   7.328  1.00-18.29           H
ATOM   1948  C   LEU A 120       7.168   5.882   5.270  1.00-18.29           C
ATOM   1949  O   LEU A 120       5.976   5.832   4.971  1.00-18.29           O
ATOM   1950  CB  LEU A 120       7.877   7.785   6.736  1.00-18.29           C
ATOM   1951 1HB  LEU A 120       8.819   7.972   6.222  1.00-18.29           H
ATOM   1952 2HB  LEU A 120       7.091   8.297   6.185  1.00-18.29           H
ATOM   1953  CG  LEU A 120       7.939   8.422   8.135  1.00-18.29           C
ATOM   1954  HG  LEU A 120       8.675   7.889   8.732  1.00-18.29           H
ATOM   1955  CD1 LEU A 120       8.382   9.875   8.016  1.00-18.29           C
ATOM   1956 1HD1 LEU A 120       8.479  10.309   9.011  1.00-18.29           H
ATOM   1957 2HD1 LEU A 120       7.656  10.449   7.438  1.00-18.29           H
ATOM   1958 3HD1 LEU A 120       9.351   9.922   7.524  1.00-18.29           H
ATOM   1959  CD2 LEU A 120       6.595   8.362   8.868  1.00-18.29           C
ATOM   1960 1HD2 LEU A 120       6.692   8.831   9.846  1.00-18.29           H
ATOM   1961 2HD2 LEU A 120       6.293   7.326   9.017  1.00-18.29           H
ATOM   1962 3HD2 LEU A 120       5.829   8.884   8.294  1.00-18.29           H
ATOM   1963  N   LYS A 121       8.129   5.536   4.426  1.00-12.66           N
ATOM   1964  H   LYS A 121       9.103   5.629   4.712  1.00-12.66           H
ATOM   1965  CA  LYS A 121       7.836   5.015   3.092  1.00-12.66           C
ATOM   1966  HA  LYS A 121       7.247   5.747   2.539  1.00-12.66           H
ATOM   1967  C   LYS A 121       7.013   3.747   3.221  1.00-12.66           C
ATOM   1968  O   LYS A 121       5.934   3.653   2.660  1.00-12.66           O
ATOM   1969  CB  LYS A 121       9.141   4.723   2.343  1.00-12.66           C
ATOM   1970 1HB  LYS A 121       9.718   5.645   2.294  1.00-12.66           H
ATOM   1971 2HB  LYS A 121       9.717   3.994   2.911  1.00-12.66           H
ATOM   1972  CG  LYS A 121       8.954   4.182   0.934  1.00-12.66           C
ATOM   1973 1HG  LYS A 121       8.388   3.252   0.981  1.00-12.66           H
ATOM   1974 2HG  LYS A 121       8.400   4.908   0.343  1.00-12.66           H
ATOM   1975  CD  LYS A 121      10.289   3.905   0.264  1.00-12.66           C
ATOM   1976 1HD  LYS A 121      10.815   4.844   0.098  1.00-12.66           H
ATOM   1977 2HD  LYS A 121      10.890   3.268   0.915  1.00-12.66           H
ATOM   1978  CE  LYS A 121      10.084   3.196  -1.064  1.00-12.66           C
ATOM   1979 1HE  LYS A 121       9.640   2.216  -0.875  1.00-12.66           H
ATOM   1980 2HE  LYS A 121       9.392   3.773  -1.680  1.00-12.66           H
ATOM   1981  NZ  LYS A 121      11.361   3.024  -1.824  1.00-12.66           N
ATOM   1982 1HZ  LYS A 121      11.221   2.360  -2.574  1.00-12.66           H
ATOM   1983 2HZ  LYS A 121      12.104   2.710  -1.210  1.00-12.66           H
ATOM   1984 3HZ  LYS A 121      11.626   3.909  -2.249  1.00-12.66           H
ATOM   1985  N   LEU A 122       7.495   2.779   3.985  1.00 -7.03           N
ATOM   1986  H   LEU A 122       8.377   2.896   4.472  1.00 -7.03           H
ATOM   1987  CA  LEU A 122       6.786   1.508   4.067  1.00 -7.03           C
ATOM   1988  HA  LEU A 122       6.591   1.189   3.043  1.00 -7.03           H
ATOM   1989  C   LEU A 122       5.428   1.642   4.762  1.00 -7.03           C
ATOM   1990  O   LEU A 122       4.440   1.062   4.321  1.00 -7.03           O
ATOM   1991  CB  LEU A 122       7.684   0.459   4.729  1.00 -7.03           C
ATOM   1992 1HB  LEU A 122       8.647   0.480   4.221  1.00 -7.03           H
ATOM   1993 2HB  LEU A 122       7.840   0.739   5.771  1.00 -7.03           H
ATOM   1994  CG  LEU A 122       7.156  -0.980   4.682  1.00 -7.03           C
ATOM   1995  HG  LEU A 122       6.263  -1.001   5.294  1.00 -7.03           H
ATOM   1996  CD1 LEU A 122       6.780  -1.455   3.276  1.00 -7.03           C
ATOM   1997 1HD1 LEU A 122       6.437  -2.488   3.320  1.00 -7.03           H
ATOM   1998 2HD1 LEU A 122       7.639  -1.385   2.608  1.00 -7.03           H
ATOM   1999 3HD1 LEU A 122       5.957  -0.860   2.883  1.00 -7.03           H
ATOM   2000  CD2 LEU A 122       8.158  -1.969   5.274  1.00 -7.03           C
ATOM   2001 1HD2 LEU A 122       7.734  -2.973   5.273  1.00 -7.03           H
ATOM   2002 2HD2 LEU A 122       8.384  -1.701   6.303  1.00 -7.03           H
ATOM   2003 3HD2 LEU A 122       9.077  -1.974   4.687  1.00 -7.03           H
ATOM   2004  N   PHE A 123       5.345   2.493   5.776  1.00 -5.71           N
ATOM   2005  H   PHE A 123       6.188   2.949   6.116  1.00 -5.71           H
ATOM   2006  CA  PHE A 123       4.071   2.805   6.426  1.00 -5.71           C
ATOM   2007  HA  PHE A 123       3.656   1.901   6.873  1.00 -5.71           H
ATOM   2008  C   PHE A 123       3.045   3.349   5.437  1.00 -5.71           C
ATOM   2009  O   PHE A 123       1.887   2.931   5.415  1.00 -5.71           O
ATOM   2010  CB  PHE A 123       4.311   3.859   7.514  1.00 -5.71           C
ATOM   2011 1HB  PHE A 123       4.957   3.434   8.283  1.00 -5.71           H
ATOM   2012 2HB  PHE A 123       4.825   4.709   7.070  1.00 -5.71           H
ATOM   2013  CG  PHE A 123       3.050   4.368   8.146  1.00 -5.71           C
ATOM   2014  CD1 PHE A 123       2.368   3.582   9.079  1.00 -5.71           C
ATOM   2015  HD1 PHE A 123       2.781   2.630   9.363  1.00 -5.71           H
ATOM   2016  CD2 PHE A 123       2.523   5.624   7.790  1.00 -5.71           C
ATOM   2017  HD2 PHE A 123       3.044   6.245   7.075  1.00 -5.71           H
ATOM   2018  CE1 PHE A 123       1.141   4.010   9.636  1.00 -5.71           C
ATOM   2019  HE1 PHE A 123       0.611   3.375  10.330  1.00 -5.71           H
ATOM   2020  CE2 PHE A 123       1.303   6.081   8.353  1.00 -5.71           C
ATOM   2021  HE2 PHE A 123       0.903   7.045   8.078  1.00 -5.71           H
ATOM   2022  CZ  PHE A 123       0.606   5.261   9.270  1.00 -5.71           C
ATOM   2023  HZ  PHE A 123      -0.330   5.592   9.693  1.00 -5.71           H
ATOM   2024  N   SER A 124       3.474   4.276   4.597  1.00 -5.40           N
ATOM   2025  H   SER A 124       4.445   4.568   4.618  1.00 -5.40           H
ATOM   2026  CA  SER A 124       2.568   4.913   3.651  1.00 -5.40           C
ATOM   2027  HA  SER A 124       1.608   5.069   4.143  1.00 -5.40           H
ATOM   2028  C   SER A 124       2.290   4.054   2.423  1.00 -5.40           C
ATOM   2029  O   SER A 124       1.363   4.347   1.691  1.00 -5.40           O
ATOM   2030  CB  SER A 124       3.105   6.285   3.260  1.00 -5.40           C
ATOM   2031 1HB  SER A 124       2.427   6.744   2.544  1.00 -5.40           H
ATOM   2032 2HB  SER A 124       3.145   6.906   4.154  1.00 -5.40           H
ATOM   2033  OG  SER A 124       4.407   6.211   2.715  1.00 -5.40           O
ATOM   2034  HG  SER A 124       5.034   6.056   3.435  1.00 -5.40           H
ATOM   2035  N   MET A 125       3.019   2.963   2.229  1.00 -6.24           N
ATOM   2036  H   MET A 125       3.850   2.813   2.788  1.00 -6.24           H
ATOM   2037  CA  MET A 125       2.643   1.955   1.230  1.00 -6.24           C
ATOM   2038  HA  MET A 125       2.143   2.448   0.396  1.00 -6.24           H
ATOM   2039  C   MET A 125       1.675   0.917   1.803  1.00 -6.24           C
ATOM   2040  O   MET A 125       0.784   0.442   1.104  1.00 -6.24           O
ATOM   2041  CB  MET A 125       3.890   1.251   0.690  1.00 -6.24           C
ATOM   2042 1HB  MET A 125       4.455   0.841   1.526  1.00 -6.24           H
ATOM   2043 2HB  MET A 125       3.573   0.432   0.044  1.00 -6.24           H
ATOM   2044  CG  MET A 125       4.785   2.183  -0.111  1.00 -6.24           C
ATOM   2045 1HG  MET A 125       4.228   2.544  -0.975  1.00 -6.24           H
ATOM   2046 2HG  MET A 125       5.035   3.039   0.511  1.00 -6.24           H
ATOM   2047  SD  MET A 125       6.330   1.444  -0.676  1.00 -6.24           S
ATOM   2048  CE  MET A 125       5.769   0.348  -1.962  1.00 -6.24           C
ATOM   2049 1HE  MET A 125       6.630  -0.099  -2.454  1.00 -6.24           H
ATOM   2050 2HE  MET A 125       5.190   0.904  -2.698  1.00 -6.24           H
ATOM   2051 3HE  MET A 125       5.151  -0.443  -1.534  1.00 -6.24           H
ATOM   2052  N   TYR A 126       1.800   0.583   3.081  1.00 -0.12           N
ATOM   2053  H   TYR A 126       2.570   0.949   3.631  1.00 -0.12           H
ATOM   2054  CA  TYR A 126       0.846  -0.336   3.707  1.00 -0.12           C
ATOM   2055  HA  TYR A 126       0.725  -1.218   3.078  1.00 -0.12           H
ATOM   2056  C   TYR A 126      -0.529   0.291   3.892  1.00 -0.12           C
ATOM   2057  O   TYR A 126      -1.552  -0.389   3.777  1.00 -0.12           O
ATOM   2058  CB  TYR A 126       1.321  -0.767   5.095  1.00 -0.12           C
ATOM   2059 1HB  TYR A 126       1.710   0.102   5.624  1.00 -0.12           H
ATOM   2060 2HB  TYR A 126       0.450  -1.126   5.638  1.00 -0.12           H
ATOM   2061  CG  TYR A 126       2.347  -1.877   5.121  1.00 -0.12           C
ATOM   2062  CD1 TYR A 126       3.558  -1.722   5.821  1.00 -0.12           C
ATOM   2063  HD1 TYR A 126       3.771  -0.792   6.331  1.00 -0.12           H
ATOM   2064  CD2 TYR A 126       2.093  -3.112   4.487  1.00 -0.12           C
ATOM   2065  HD2 TYR A 126       1.159  -3.274   3.967  1.00 -0.12           H
ATOM   2066  CE1 TYR A 126       4.504  -2.780   5.871  1.00 -0.12           C
ATOM   2067  HE1 TYR A 126       5.420  -2.661   6.427  1.00 -0.12           H
ATOM   2068  CE2 TYR A 126       3.057  -4.150   4.513  1.00 -0.12           C
ATOM   2069  HE2 TYR A 126       2.876  -5.069   3.987  1.00 -0.12           H
ATOM   2070  CZ  TYR A 126       4.251  -3.976   5.205  1.00 -0.12           C
ATOM   2071  OH  TYR A 126       5.175  -4.988   5.249  1.00 -0.12           O
ATOM   2072  HH  TYR A 126       5.946  -4.760   5.774  1.00 -0.12           H
ATOM   2073  N   ALA A 127      -0.568   1.580   4.198  1.00 11.82           N
ATOM   2074  H   ALA A 127       0.296   2.100   4.291  1.00 11.82           H
ATOM   2075  CA  ALA A 127      -1.837   2.240   4.488  1.00 11.82           C
ATOM   2076  HA  ALA A 127      -2.258   1.716   5.348  1.00 11.82           H
ATOM   2077  C   ALA A 127      -2.912   2.138   3.382  1.00 11.82           C
ATOM   2078  O   ALA A 127      -4.040   1.731   3.691  1.00 11.82           O
ATOM   2079  CB  ALA A 127      -1.582   3.692   4.930  1.00 11.82           C
ATOM   2080 1HB  ALA A 127      -0.925   3.695   5.802  1.00 11.82           H
ATOM   2081 2HB  ALA A 127      -2.530   4.158   5.198  1.00 11.82           H
ATOM   2082 3HB  ALA A 127      -1.109   4.258   4.128  1.00 11.82           H
ATOM   2083  N   PRO A 128      -2.613   2.470   2.103  1.00 15.31           N
ATOM   2084  CA  PRO A 128      -3.695   2.230   1.139  1.00 15.31           C
ATOM   2085  HA  PRO A 128      -4.573   2.815   1.411  1.00 15.31           H
ATOM   2086  C   PRO A 128      -4.078   0.766   0.976  1.00 15.31           C
ATOM   2087  O   PRO A 128      -5.255   0.463   0.798  1.00 15.31           O
ATOM   2088  CB  PRO A 128      -3.109   2.736  -0.185  1.00 15.31           C
ATOM   2089 1HB  PRO A 128      -2.653   1.914  -0.737  1.00 15.31           H
ATOM   2090 2HB  PRO A 128      -3.878   3.214  -0.790  1.00 15.31           H
ATOM   2091  CG  PRO A 128      -2.082   3.699   0.209  1.00 15.31           C
ATOM   2092 1HG  PRO A 128      -1.351   3.839  -0.585  1.00 15.31           H
ATOM   2093 2HG  PRO A 128      -2.546   4.646   0.480  1.00 15.31           H
ATOM   2094  CD  PRO A 128      -1.456   3.063   1.411  1.00 15.31           C
ATOM   2095 1HD  PRO A 128      -0.747   2.293   1.112  1.00 15.31           H
ATOM   2096 2HD  PRO A 128      -0.976   3.821   2.027  1.00 15.31           H
ATOM   2097  N   ALA A 129      -3.107  -0.136   1.052  1.00  6.28           N
ATOM   2098  H   ALA A 129      -2.155   0.156   1.232  1.00  6.28           H
ATOM   2099  CA  ALA A 129      -3.368  -1.557   0.850  1.00  6.28           C
ATOM   2100  HA  ALA A 129      -3.816  -1.689  -0.136  1.00  6.28           H
ATOM   2101  C   ALA A 129      -4.356  -2.065   1.896  1.00  6.28           C
ATOM   2102  O   ALA A 129      -5.397  -2.640   1.568  1.00  6.28           O
ATOM   2103  CB  ALA A 129      -2.048  -2.341   0.916  1.00  6.28           C
ATOM   2104 1HB  ALA A 129      -1.326  -1.905   0.225  1.00  6.28           H
ATOM   2105 2HB  ALA A 129      -2.221  -3.380   0.633  1.00  6.28           H
ATOM   2106 3HB  ALA A 129      -1.630  -2.310   1.923  1.00  6.28           H
ATOM   2107  N   PHE A 130      -4.072  -1.802   3.163  1.00 -5.12           N
ATOM   2108  H   PHE A 130      -3.212  -1.312   3.404  1.00 -5.12           H
ATOM   2109  CA  PHE A 130      -4.974  -2.254   4.213  1.00 -5.12           C
ATOM   2110  HA  PHE A 130      -5.232  -3.291   4.004  1.00 -5.12           H
ATOM   2111  C   PHE A 130      -6.283  -1.476   4.198  1.00 -5.12           C
ATOM   2112  O   PHE A 130      -7.326  -2.043   4.496  1.00 -5.12           O
ATOM   2113  CB  PHE A 130      -4.306  -2.205   5.589  1.00 -5.12           C
ATOM   2114 1HB  PHE A 130      -4.002  -1.180   5.804  1.00 -5.12           H
ATOM   2115 2HB  PHE A 130      -5.039  -2.514   6.333  1.00 -5.12           H
ATOM   2116  CG  PHE A 130      -3.107  -3.113   5.710  1.00 -5.12           C
ATOM   2117  CD1 PHE A 130      -3.149  -4.436   5.223  1.00 -5.12           C
ATOM   2118  HD1 PHE A 130      -4.056  -4.834   4.793  1.00 -5.12           H
ATOM   2119  CD2 PHE A 130      -1.923  -2.647   6.307  1.00 -5.12           C
ATOM   2120  HD2 PHE A 130      -1.878  -1.642   6.698  1.00 -5.12           H
ATOM   2121  CE1 PHE A 130      -2.005  -5.262   5.271  1.00 -5.12           C
ATOM   2122  HE1 PHE A 130      -2.042  -6.258   4.855  1.00 -5.12           H
ATOM   2123  CE2 PHE A 130      -0.779  -3.480   6.395  1.00 -5.12           C
ATOM   2124  HE2 PHE A 130       0.123  -3.116   6.866  1.00 -5.12           H
ATOM   2125  CZ  PHE A 130      -0.815  -4.780   5.848  1.00 -5.12           C
ATOM   2126  HZ  PHE A 130       0.065  -5.403   5.866  1.00 -5.12           H
ATOM   2127  N   MET A 131      -6.297  -0.220   3.778  1.00 -4.88           N
ATOM   2128  H   MET A 131      -5.433   0.265   3.546  1.00 -4.88           H
ATOM   2129  CA  MET A 131      -7.583   0.458   3.632  1.00 -4.88           C
ATOM   2130  HA  MET A 131      -8.135   0.325   4.561  1.00 -4.88           H
ATOM   2131  C   MET A 131      -8.448  -0.155   2.535  1.00 -4.88           C
ATOM   2132  O   MET A 131      -9.663  -0.251   2.699  1.00 -4.88           O
ATOM   2133  CB  MET A 131      -7.433   1.956   3.367  1.00 -4.88           C
ATOM   2134 1HB  MET A 131      -6.549   2.131   2.756  1.00 -4.88           H
ATOM   2135 2HB  MET A 131      -8.299   2.282   2.793  1.00 -4.88           H
ATOM   2136  CG  MET A 131      -7.361   2.813   4.628  1.00 -4.88           C
ATOM   2137 1HG  MET A 131      -6.419   2.615   5.141  1.00 -4.88           H
ATOM   2138 2HG  MET A 131      -7.376   3.861   4.330  1.00 -4.88           H
ATOM   2139  SD  MET A 131      -8.734   2.510   5.796  1.00 -4.88           S
ATOM   2140  CE  MET A 131     -10.235   2.705   4.782  1.00 -4.88           C
ATOM   2141 1HE  MET A 131     -11.111   2.732   5.428  1.00 -4.88           H
ATOM   2142 2HE  MET A 131     -10.325   1.864   4.094  1.00 -4.88           H
ATOM   2143 3HE  MET A 131     -10.176   3.631   4.211  1.00 -4.88           H
ATOM   2144  N   MET A 132      -7.863  -0.618   1.439  1.00-14.12           N
ATOM   2145  H   MET A 132      -6.856  -0.514   1.311  1.00-14.12           H
ATOM   2146  CA  MET A 132      -8.655  -1.280   0.402  1.00-14.12           C
ATOM   2147  HA  MET A 132      -9.521  -0.657   0.181  1.00-14.12           H
ATOM   2148  C   MET A 132      -9.178  -2.635   0.884  1.00-14.12           C
ATOM   2149  O   MET A 132     -10.289  -3.035   0.518  1.00-14.12           O
ATOM   2150  CB  MET A 132      -7.857  -1.455  -0.890  1.00-14.12           C
ATOM   2151 1HB  MET A 132      -6.930  -1.989  -0.678  1.00-14.12           H
ATOM   2152 2HB  MET A 132      -8.455  -2.055  -1.566  1.00-14.12           H
ATOM   2153  CG  MET A 132      -7.538  -0.151  -1.601  1.00-14.12           C
ATOM   2154 1HG  MET A 132      -8.456   0.421  -1.732  1.00-14.12           H
ATOM   2155 2HG  MET A 132      -6.846   0.429  -0.995  1.00-14.12           H
ATOM   2156  SD  MET A 132      -6.800  -0.442  -3.218  1.00-14.12           S
ATOM   2157  CE  MET A 132      -6.133   1.189  -3.600  1.00-14.12           C
ATOM   2158 1HE  MET A 132      -5.625   1.158  -4.565  1.00-14.12           H
ATOM   2159 2HE  MET A 132      -5.415   1.481  -2.832  1.00-14.12           H
ATOM   2160 3HE  MET A 132      -6.939   1.920  -3.640  1.00-14.12           H
ATOM   2161  N   VAL A 133      -8.440  -3.302   1.762  1.00 -5.14           N
ATOM   2162  H   VAL A 133      -7.508  -2.967   1.990  1.00 -5.14           H
ATOM   2163  CA  VAL A 133      -8.938  -4.513   2.424  1.00 -5.14           C
ATOM   2164  HA  VAL A 133      -9.263  -5.221   1.663  1.00 -5.14           H
ATOM   2165  C   VAL A 133     -10.146  -4.181   3.294  1.00 -5.14           C
ATOM   2166  O   VAL A 133     -11.175  -4.840   3.184  1.00 -5.14           O
ATOM   2167  CB  VAL A 133      -7.833  -5.184   3.295  1.00 -5.14           C
ATOM   2168  HB  VAL A 133      -7.400  -4.439   3.954  1.00 -5.14           H
ATOM   2169  CG1 VAL A 133      -8.382  -6.308   4.169  1.00 -5.14           C
ATOM   2170 1HG1 VAL A 133      -7.559  -6.836   4.657  1.00 -5.14           H
ATOM   2171 2HG1 VAL A 133      -8.950  -7.006   3.561  1.00 -5.14           H
ATOM   2172 3HG1 VAL A 133      -9.023  -5.895   4.946  1.00 -5.14           H
ATOM   2173  CG2 VAL A 133      -6.738  -5.732   2.406  1.00 -5.14           C
ATOM   2174 1HG2 VAL A 133      -5.938  -6.147   3.022  1.00 -5.14           H
ATOM   2175 2HG2 VAL A 133      -6.316  -4.941   1.790  1.00 -5.14           H
ATOM   2176 3HG2 VAL A 133      -7.131  -6.514   1.754  1.00 -5.14           H
ATOM   2177  N   VAL A 134     -10.069  -3.141   4.113  1.00 -9.25           N
ATOM   2178  H   VAL A 134      -9.204  -2.605   4.160  1.00 -9.25           H
ATOM   2179  CA  VAL A 134     -11.188  -2.774   4.989  1.00 -9.25           C
ATOM   2180  HA  VAL A 134     -11.458  -3.637   5.597  1.00 -9.25           H
ATOM   2181  C   VAL A 134     -12.411  -2.392   4.164  1.00 -9.25           C
ATOM   2182  O   VAL A 134     -13.538  -2.782   4.472  1.00 -9.25           O
ATOM   2183  CB  VAL A 134     -10.802  -1.600   5.930  1.00 -9.25           C
ATOM   2184  HB  VAL A 134     -10.454  -0.762   5.327  1.00 -9.25           H
ATOM   2185  CG1 VAL A 134     -11.996  -1.132   6.761  1.00 -9.25           C
ATOM   2186 1HG1 VAL A 134     -11.677  -0.377   7.479  1.00 -9.25           H
ATOM   2187 2HG1 VAL A 134     -12.434  -1.979   7.287  1.00 -9.25           H
ATOM   2188 3HG1 VAL A 134     -12.752  -0.702   6.112  1.00 -9.25           H
ATOM   2189  CG2 VAL A 134      -9.687  -2.023   6.875  1.00 -9.25           C
ATOM   2190 1HG2 VAL A 134      -9.407  -1.184   7.510  1.00 -9.25           H
ATOM   2191 2HG2 VAL A 134      -8.807  -2.334   6.322  1.00 -9.25           H
ATOM   2192 3HG2 VAL A 134     -10.007  -2.860   7.495  1.00 -9.25           H
ATOM   2193  N   ILE A 135     -12.190  -1.671   3.076  1.00 -2.65           N
ATOM   2194  H   ILE A 135     -11.242  -1.368   2.865  1.00 -2.65           H
ATOM   2195  CA  ILE A 135     -13.275  -1.295   2.176  1.00 -2.65           C
ATOM   2196  HA  ILE A 135     -14.043  -0.776   2.747  1.00 -2.65           H
ATOM   2197  C   ILE A 135     -13.927  -2.545   1.594  1.00 -2.65           C
ATOM   2198  O   ILE A 135     -15.154  -2.637   1.539  1.00 -2.65           O
ATOM   2199  CB  ILE A 135     -12.731  -0.335   1.081  1.00 -2.65           C
ATOM   2200  HB  ILE A 135     -11.750  -0.689   0.768  1.00 -2.65           H
ATOM   2201  CG1 ILE A 135     -12.593   1.060   1.710  1.00 -2.65           C
ATOM   2202 1HG1 ILE A 135     -13.595   1.463   1.842  1.00 -2.65           H
ATOM   2203 2HG1 ILE A 135     -12.142   0.956   2.696  1.00 -2.65           H
ATOM   2204  CG2 ILE A 135     -13.639  -0.271  -0.160  1.00 -2.65           C
ATOM   2205 1HG2 ILE A 135     -13.234   0.434  -0.886  1.00 -2.65           H
ATOM   2206 2HG2 ILE A 135     -14.642   0.034   0.135  1.00 -2.65           H
ATOM   2207 3HG2 ILE A 135     -13.681  -1.251  -0.638  1.00 -2.65           H
ATOM   2208  CD1 ILE A 135     -11.774   2.071   0.939  1.00 -2.65           C
ATOM   2209 1HD1 ILE A 135     -11.732   3.002   1.506  1.00 -2.65           H
ATOM   2210 2HD1 ILE A 135     -12.223   2.272  -0.034  1.00 -2.65           H
ATOM   2211 3HD1 ILE A 135     -10.759   1.693   0.804  1.00 -2.65           H
ATOM   2212  N   SER A 136     -13.137  -3.528   1.197  1.00-21.29           N
ATOM   2213  H   SER A 136     -12.129  -3.443   1.288  1.00-21.29           H
ATOM   2214  CA  SER A 136     -13.705  -4.736   0.614  1.00-21.29           C
ATOM   2215  HA  SER A 136     -14.429  -4.440  -0.145  1.00-21.29           H
ATOM   2216  C   SER A 136     -14.438  -5.572   1.658  1.00-21.29           C
ATOM   2217  O   SER A 136     -15.520  -6.089   1.382  1.00-21.29           O
ATOM   2218  CB  SER A 136     -12.602  -5.546  -0.059  1.00-21.29           C
ATOM   2219 1HB  SER A 136     -11.883  -5.882   0.690  1.00-21.29           H
ATOM   2220 2HB  SER A 136     -13.039  -6.409  -0.558  1.00-21.29           H
ATOM   2221  OG  SER A 136     -11.945  -4.726  -1.010  1.00-21.29           O
ATOM   2222  HG  SER A 136     -11.303  -4.170  -0.542  1.00-21.29           H
ATOM   2223  N   LEU A 137     -13.895  -5.658   2.865  1.00-26.35           N
ATOM   2224  H   LEU A 137     -12.992  -5.220   3.040  1.00-26.35           H
ATOM   2225  CA  LEU A 137     -14.532  -6.397   3.955  1.00-26.35           C
ATOM   2226  HA  LEU A 137     -14.726  -7.419   3.628  1.00-26.35           H
ATOM   2227  C   LEU A 137     -15.857  -5.772   4.358  1.00-26.35           C
ATOM   2228  O   LEU A 137     -16.846  -6.471   4.544  1.00-26.35           O
ATOM   2229  CB  LEU A 137     -13.624  -6.417   5.189  1.00-26.35           C
ATOM   2230 1HB  LEU A 137     -13.284  -5.396   5.363  1.00-26.35           H
ATOM   2231 2HB  LEU A 137     -14.231  -6.708   6.046  1.00-26.35           H
ATOM   2232  CG  LEU A 137     -12.391  -7.333   5.169  1.00-26.35           C
ATOM   2233  HG  LEU A 137     -11.838  -7.168   4.247  1.00-26.35           H
ATOM   2234  CD1 LEU A 137     -11.488  -6.977   6.342  1.00-26.35           C
ATOM   2235 1HD1 LEU A 137     -10.608  -7.621   6.340  1.00-26.35           H
ATOM   2236 2HD1 LEU A 137     -12.019  -7.099   7.285  1.00-26.35           H
ATOM   2237 3HD1 LEU A 137     -11.154  -5.943   6.251  1.00-26.35           H
ATOM   2238  CD2 LEU A 137     -12.777  -8.809   5.252  1.00-26.35           C
ATOM   2239 1HD2 LEU A 137     -11.876  -9.422   5.277  1.00-26.35           H
ATOM   2240 2HD2 LEU A 137     -13.362  -9.089   4.378  1.00-26.35           H
ATOM   2241 3HD2 LEU A 137     -13.363  -8.994   6.153  1.00-26.35           H
ATOM   2242  N   ASP A 138     -15.906  -4.455   4.473  1.00 -7.26           N
ATOM   2243  H   ASP A 138     -15.068  -3.900   4.305  1.00 -7.26           H
ATOM   2244  CA  ASP A 138     -17.137  -3.788   4.896  1.00 -7.26           C
ATOM   2245  HA  ASP A 138     -17.486  -4.239   5.826  1.00 -7.26           H
ATOM   2246  C   ASP A 138     -18.233  -3.943   3.849  1.00 -7.26           C
ATOM   2247  O   ASP A 138     -19.414  -4.079   4.166  1.00 -7.26           O
ATOM   2248  CB  ASP A 138     -16.887  -2.301   5.131  1.00 -7.26           C
ATOM   2249 1HB  ASP A 138     -16.029  -2.186   5.793  1.00 -7.26           H
ATOM   2250 2HB  ASP A 138     -16.659  -1.827   4.176  1.00 -7.26           H
ATOM   2251  CG  ASP A 138     -18.083  -1.610   5.750  1.00 -7.26           C
ATOM   2252  OD1 ASP A 138     -18.367  -1.844   6.938  1.00 -7.26           O
ATOM   2253  OD2 ASP A 138     -18.770  -0.826   5.059  1.00 -7.26           O
ATOM   2254  N   ARG A 139     -17.849  -3.954   2.581  1.00-11.45           N
ATOM   2255  H   ARG A 139     -16.866  -3.814   2.358  1.00-11.45           H
ATOM   2256  CA  ARG A 139     -18.816  -4.167   1.501  1.00-11.45           C
ATOM   2257  HA  ARG A 139     -19.708  -3.570   1.688  1.00-11.45           H
ATOM   2258  C   ARG A 139     -19.256  -5.619   1.437  1.00-11.45           C
ATOM   2259  O   ARG A 139     -20.429  -5.890   1.196  1.00-11.45           O
ATOM   2260  CB  ARG A 139     -18.209  -3.724   0.176  1.00-11.45           C
ATOM   2261 1HB  ARG A 139     -17.241  -4.211   0.053  1.00-11.45           H
ATOM   2262 2HB  ARG A 139     -18.864  -4.038  -0.637  1.00-11.45           H
ATOM   2263  CG  ARG A 139     -18.031  -2.212   0.103  1.00-11.45           C
ATOM   2264 1HG  ARG A 139     -19.008  -1.729   0.084  1.00-11.45           H
ATOM   2265 2HG  ARG A 139     -17.479  -1.856   0.971  1.00-11.45           H
ATOM   2266  CD  ARG A 139     -17.261  -1.868  -1.143  1.00-11.45           C
ATOM   2267 1HD  ARG A 139     -16.310  -2.404  -1.118  1.00-11.45           H
ATOM   2268 2HD  ARG A 139     -17.831  -2.213  -2.004  1.00-11.45           H
ATOM   2269  NE  ARG A 139     -16.994  -0.432  -1.295  1.00-11.45           N
ATOM   2270  HE  ARG A 139     -17.355   0.168  -0.574  1.00-11.45           H
ATOM   2271  CZ  ARG A 139     -16.289   0.120  -2.274  1.00-11.45           C
ATOM   2272  NH1 ARG A 139     -16.072   1.406  -2.249  1.00-11.45           N
ATOM   2273 1HH1 ARG A 139     -16.447   1.968  -1.506  1.00-11.45           H
ATOM   2274 2HH1 ARG A 139     -15.516   1.831  -2.970  1.00-11.45           H
ATOM   2275  NH2 ARG A 139     -15.750  -0.572  -3.246  1.00-11.45           N
ATOM   2276 1HH2 ARG A 139     -15.927  -1.569  -3.295  1.00-11.45           H
ATOM   2277 2HH2 ARG A 139     -15.167  -0.128  -3.932  1.00-11.45           H
ATOM   2278  N   SER A 140     -18.338  -6.539   1.694  1.00 -0.36           N
ATOM   2279  H   SER A 140     -17.371  -6.259   1.837  1.00 -0.36           H
ATOM   2280  CA  SER A 140     -18.675  -7.958   1.771  1.00 -0.36           C
ATOM   2281  HA  SER A 140     -19.114  -8.270   0.825  1.00 -0.36           H
ATOM   2282  C   SER A 140     -19.707  -8.150   2.869  1.00 -0.36           C
ATOM   2283  O   SER A 140     -20.781  -8.683   2.620  1.00 -0.36           O
ATOM   2284  CB  SER A 140     -17.428  -8.803   2.052  1.00 -0.36           C
ATOM   2285 1HB  SER A 140     -16.699  -8.628   1.262  1.00 -0.36           H
ATOM   2286 2HB  SER A 140     -16.993  -8.495   3.002  1.00 -0.36           H
ATOM   2287  OG  SER A 140     -17.725 -10.188   2.109  1.00 -0.36           O
ATOM   2288  HG  SER A 140     -16.950 -10.644   2.455  1.00 -0.36           H
ATOM   2289  N   LEU A 141     -19.435  -7.653   4.066  1.00  0.98           N
ATOM   2290  H   LEU A 141     -18.551  -7.169   4.219  1.00  0.98           H
ATOM   2291  CA  LEU A 141     -20.355  -7.812   5.192  1.00  0.98           C
ATOM   2292  HA  LEU A 141     -20.524  -8.875   5.363  1.00  0.98           H
ATOM   2293  C   LEU A 141     -21.711  -7.167   4.941  1.00  0.98           C
ATOM   2294  O   LEU A 141     -22.742  -7.775   5.210  1.00  0.98           O
ATOM   2295  CB  LEU A 141     -19.736  -7.192   6.446  1.00  0.98           C
ATOM   2296 1HB  LEU A 141     -19.431  -6.179   6.188  1.00  0.98           H
ATOM   2297 2HB  LEU A 141     -20.509  -7.123   7.212  1.00  0.98           H
ATOM   2298  CG  LEU A 141     -18.526  -7.905   7.063  1.00  0.98           C
ATOM   2299  HG  LEU A 141     -17.814  -8.139   6.275  1.00  0.98           H
ATOM   2300  CD1 LEU A 141     -17.840  -6.978   8.058  1.00  0.98           C
ATOM   2301 1HD1 LEU A 141     -16.934  -7.456   8.430  1.00  0.98           H
ATOM   2302 2HD1 LEU A 141     -18.499  -6.763   8.898  1.00  0.98           H
ATOM   2303 3HD1 LEU A 141     -17.556  -6.049   7.563  1.00  0.98           H
ATOM   2304  CD2 LEU A 141     -18.924  -9.209   7.751  1.00  0.98           C
ATOM   2305 1HD2 LEU A 141     -18.035  -9.670   8.181  1.00  0.98           H
ATOM   2306 2HD2 LEU A 141     -19.351  -9.897   7.020  1.00  0.98           H
ATOM   2307 3HD2 LEU A 141     -19.648  -9.010   8.542  1.00  0.98           H
ATOM   2308  N   ALA A 142     -21.719  -5.964   4.383  1.00  3.55           N
ATOM   2309  H   ALA A 142     -20.839  -5.514   4.154  1.00  3.55           H
ATOM   2310  CA  ALA A 142     -22.963  -5.237   4.137  1.00  3.55           C
ATOM   2311  HA  ALA A 142     -23.483  -5.130   5.090  1.00  3.55           H
ATOM   2312  C   ALA A 142     -23.920  -5.941   3.174  1.00  3.55           C
ATOM   2313  O   ALA A 142     -25.125  -5.684   3.214  1.00  3.55           O
ATOM   2314  CB  ALA A 142     -22.639  -3.840   3.608  1.00  3.55           C
ATOM   2315 1HB  ALA A 142     -22.005  -3.314   4.322  1.00  3.55           H
ATOM   2316 2HB  ALA A 142     -23.562  -3.275   3.469  1.00  3.55           H
ATOM   2317 3HB  ALA A 142     -22.118  -3.917   2.651  1.00  3.55           H
ATOM   2318  N   ILE A 143     -23.389  -6.789   2.304  1.00 -2.05           N
ATOM   2319  H   ILE A 143     -22.384  -6.925   2.306  1.00 -2.05           H
ATOM   2320  CA  ILE A 143     -24.196  -7.508   1.316  1.00 -2.05           C
ATOM   2321  HA  ILE A 143     -25.178  -7.043   1.249  1.00 -2.05           H
ATOM   2322  C   ILE A 143     -24.429  -8.959   1.751  1.00 -2.05           C
ATOM   2323  O   ILE A 143     -25.556  -9.449   1.687  1.00 -2.05           O
ATOM   2324  CB  ILE A 143     -23.537  -7.402  -0.097  1.00 -2.05           C
ATOM   2325  HB  ILE A 143     -22.513  -7.774  -0.036  1.00 -2.05           H
ATOM   2326  CG1 ILE A 143     -23.509  -5.913  -0.516  1.00 -2.05           C
ATOM   2327 1HG1 ILE A 143     -24.539  -5.572  -0.610  1.00 -2.05           H
ATOM   2328 2HG1 ILE A 143     -23.043  -5.330   0.277  1.00 -2.05           H
ATOM   2329  CG2 ILE A 143     -24.305  -8.255  -1.136  1.00 -2.05           C
ATOM   2330 1HG2 ILE A 143     -23.829  -8.184  -2.113  1.00 -2.05           H
ATOM   2331 2HG2 ILE A 143     -25.340  -7.919  -1.215  1.00 -2.05           H
ATOM   2332 3HG2 ILE A 143     -24.292  -9.304  -0.842  1.00 -2.05           H
ATOM   2333  CD1 ILE A 143     -22.771  -5.563  -1.813  1.00 -2.05           C
ATOM   2334 1HD1 ILE A 143     -22.781  -4.482  -1.948  1.00 -2.05           H
ATOM   2335 2HD1 ILE A 143     -23.261  -6.028  -2.669  1.00 -2.05           H
ATOM   2336 3HD1 ILE A 143     -21.737  -5.903  -1.749  1.00 -2.05           H
ATOM   2337  N   THR A 144     -23.400  -9.648   2.227  1.00  9.33           N
ATOM   2338  H   THR A 144     -22.486  -9.210   2.309  1.00  9.33           H
ATOM   2339  CA  THR A 144     -23.543 -11.053   2.621  1.00  9.33           C
ATOM   2340  HA  THR A 144     -24.028 -11.597   1.812  1.00  9.33           H
ATOM   2341  C   THR A 144     -24.398 -11.208   3.873  1.00  9.33           C
ATOM   2342  O   THR A 144     -25.269 -12.086   3.932  1.00  9.33           O
ATOM   2343  CB  THR A 144     -22.178 -11.723   2.920  1.00  9.33           C
ATOM   2344  HB  THR A 144     -22.351 -12.733   3.291  1.00  9.33           H
ATOM   2345  OG1 THR A 144     -21.473 -10.973   3.912  1.00  9.33           O
ATOM   2346  HG1 THR A 144     -21.030 -10.240   3.463  1.00  9.33           H
ATOM   2347  CG2 THR A 144     -21.290 -11.792   1.694  1.00  9.33           C
ATOM   2348 1HG2 THR A 144     -20.294 -12.106   2.004  1.00  9.33           H
ATOM   2349 2HG2 THR A 144     -21.216 -10.823   1.203  1.00  9.33           H
ATOM   2350 3HG2 THR A 144     -21.686 -12.526   0.995  1.00  9.33           H
ATOM   2351  N   ARG A 145     -24.169 -10.353   4.862  1.00 10.75           N
ATOM   2352  H   ARG A 145     -23.439  -9.653   4.746  1.00 10.75           H
ATOM   2353  CA  ARG A 145     -24.901 -10.367   6.131  1.00 10.75           C
ATOM   2354  HA  ARG A 145     -25.770 -11.018   6.050  1.00 10.75           H
ATOM   2355  C   ARG A 145     -25.387  -8.956   6.461  1.00 10.75           C
ATOM   2356  O   ARG A 145     -24.861  -8.311   7.374  1.00 10.75           O
ATOM   2357  CB  ARG A 145     -24.010 -10.895   7.260  1.00 10.75           C
ATOM   2358 1HB  ARG A 145     -23.116 -10.273   7.335  1.00 10.75           H
ATOM   2359 2HB  ARG A 145     -24.568 -10.816   8.193  1.00 10.75           H
ATOM   2360  CG  ARG A 145     -23.594 -12.351   7.086  1.00 10.75           C
ATOM   2361 1HG  ARG A 145     -24.477 -12.939   6.839  1.00 10.75           H
ATOM   2362 2HG  ARG A 145     -22.868 -12.440   6.277  1.00 10.75           H
ATOM   2363  CD  ARG A 145     -22.999 -12.896   8.371  1.00 10.75           C
ATOM   2364 1HD  ARG A 145     -23.706 -12.713   9.182  1.00 10.75           H
ATOM   2365 2HD  ARG A 145     -22.869 -13.973   8.269  1.00 10.75           H
ATOM   2366  NE  ARG A 145     -21.700 -12.298   8.712  1.00 10.75           N
ATOM   2367  HE  ARG A 145     -21.195 -11.843   7.967  1.00 10.75           H
ATOM   2368  CZ  ARG A 145     -21.111 -12.339   9.899  1.00 10.75           C
ATOM   2369  NH1 ARG A 145     -19.952 -11.766  10.043  1.00 10.75           N
ATOM   2370 1HH1 ARG A 145     -19.497 -11.340   9.253  1.00 10.75           H
ATOM   2371 2HH1 ARG A 145     -19.507 -11.740  10.948  1.00 10.75           H
ATOM   2372  NH2 ARG A 145     -21.635 -12.919  10.948  1.00 10.75           N
ATOM   2373 1HH2 ARG A 145     -22.527 -13.387  10.872  1.00 10.75           H
ATOM   2374 2HH2 ARG A 145     -21.136 -12.907  11.827  1.00 10.75           H
ATOM   2375  N   PRO A 146     -26.388  -8.444   5.717  1.00 23.39           N
ATOM   2376  CA  PRO A 146     -26.721  -7.030   5.926  1.00 23.39           C
ATOM   2377  HA  PRO A 146     -25.869  -6.413   5.645  1.00 23.39           H
ATOM   2378  C   PRO A 146     -27.167  -6.663   7.332  1.00 23.39           C
ATOM   2379  O   PRO A 146     -26.915  -5.551   7.795  1.00 23.39           O
ATOM   2380  CB  PRO A 146     -27.891  -6.800   4.961  1.00 23.39           C
ATOM   2381 1HB  PRO A 146     -28.839  -6.935   5.482  1.00 23.39           H
ATOM   2382 2HB  PRO A 146     -27.839  -5.806   4.517  1.00 23.39           H
ATOM   2383  CG  PRO A 146     -27.731  -7.837   3.931  1.00 23.39           C
ATOM   2384 1HG  PRO A 146     -28.679  -8.041   3.433  1.00 23.39           H
ATOM   2385 2HG  PRO A 146     -26.978  -7.527   3.208  1.00 23.39           H
ATOM   2386  CD  PRO A 146     -27.250  -9.035   4.675  1.00 23.39           C
ATOM   2387 1HD  PRO A 146     -28.087  -9.568   5.130  1.00 23.39           H
ATOM   2388 2HD  PRO A 146     -26.688  -9.689   4.010  1.00 23.39           H
ATOM   2389  N   LEU A 147     -27.825  -7.594   8.010  1.00-16.96           N
ATOM   2390  H   LEU A 147     -27.948  -8.518   7.605  1.00-16.96           H
ATOM   2391  CA  LEU A 147     -28.399  -7.343   9.327  1.00-16.96           C
ATOM   2392  HA  LEU A 147     -28.959  -6.409   9.303  1.00-16.96           H
ATOM   2393  C   LEU A 147     -27.327  -7.226  10.397  1.00-16.96           C
ATOM   2394  O   LEU A 147     -27.558  -6.589  11.424  1.00-16.96           O
ATOM   2395  CB  LEU A 147     -29.347  -8.490   9.703  1.00-16.96           C
ATOM   2396 1HB  LEU A 147     -28.764  -9.408   9.726  1.00-16.96           H
ATOM   2397 2HB  LEU A 147     -29.705  -8.317  10.715  1.00-16.96           H
ATOM   2398  CG  LEU A 147     -30.571  -8.720   8.803  1.00-16.96           C
ATOM   2399  HG  LEU A 147     -30.245  -8.750   7.764  1.00-16.96           H
ATOM   2400  CD1 LEU A 147     -31.227 -10.053   9.123  1.00-16.96           C
ATOM   2401 1HD1 LEU A 147     -32.090 -10.206   8.473  1.00-16.96           H
ATOM   2402 2HD1 LEU A 147     -31.553 -10.075  10.163  1.00-16.96           H
ATOM   2403 3HD1 LEU A 147     -30.517 -10.862   8.952  1.00-16.96           H
ATOM   2404  CD2 LEU A 147     -31.594  -7.601   8.960  1.00-16.96           C
ATOM   2405 1HD2 LEU A 147     -32.447  -7.796   8.311  1.00-16.96           H
ATOM   2406 2HD2 LEU A 147     -31.152  -6.653   8.676  1.00-16.96           H
ATOM   2407 3HD2 LEU A 147     -31.939  -7.547   9.994  1.00-16.96           H
ATOM   2408  N   ALA A 148     -26.164  -7.818  10.163  1.00 15.52           N
ATOM   2409  H   ALA A 148     -26.012  -8.294   9.283  1.00 15.52           H
ATOM   2410  CA  ALA A 148     -25.091  -7.824  11.154  1.00 15.52           C
ATOM   2411  HA  ALA A 148     -25.491  -8.203  12.096  1.00 15.52           H
ATOM   2412  C   ALA A 148     -24.545  -6.416  11.407  1.00 15.52           C
ATOM   2413  O   ALA A 148     -24.196  -6.071  12.537  1.00 15.52           O
ATOM   2414  CB  ALA A 148     -23.968  -8.762  10.688  1.00 15.52           C
ATOM   2415 1HB  ALA A 148     -24.359  -9.773  10.564  1.00 15.52           H
ATOM   2416 2HB  ALA A 148     -23.174  -8.782  11.437  1.00 15.52           H
ATOM   2417 3HB  ALA A 148     -23.553  -8.415   9.739  1.00 15.52           H
ATOM   2418  N   LEU A 149     -24.482  -5.602  10.361  1.00 18.12           N
ATOM   2419  H   LEU A 149     -24.788  -5.931   9.456  1.00 18.12           H
ATOM   2420  CA  LEU A 149     -23.927  -4.254  10.490  1.00 18.12           C
ATOM   2421  HA  LEU A 149     -23.189  -4.259  11.293  1.00 18.12           H
ATOM   2422  C   LEU A 149     -24.935  -3.167  10.840  1.00 18.12           C
ATOM   2423  O   LEU A 149     -24.532  -2.102  11.301  1.00 18.12           O
ATOM   2424  CB  LEU A 149     -23.214  -3.827   9.201  1.00 18.12           C
ATOM   2425 1HB  LEU A 149     -23.938  -3.841   8.387  1.00 18.12           H
ATOM   2426 2HB  LEU A 149     -22.909  -2.790   9.343  1.00 18.12           H
ATOM   2427  CG  LEU A 149     -21.960  -4.591   8.745  1.00 18.12           C
ATOM   2428  HG  LEU A 149     -22.247  -5.598   8.444  1.00 18.12           H
ATOM   2429  CD1 LEU A 149     -21.379  -3.862   7.535  1.00 18.12           C
ATOM   2430 1HD1 LEU A 149     -20.501  -4.391   7.166  1.00 18.12           H
ATOM   2431 2HD1 LEU A 149     -21.084  -2.848   7.807  1.00 18.12           H
ATOM   2432 3HD1 LEU A 149     -22.119  -3.822   6.739  1.00 18.12           H
ATOM   2433  CD2 LEU A 149     -20.901  -4.695   9.845  1.00 18.12           C
ATOM   2434 1HD2 LEU A 149     -19.957  -5.040   9.427  1.00 18.12           H
ATOM   2435 2HD2 LEU A 149     -21.226  -5.418  10.593  1.00 18.12           H
ATOM   2436 3HD2 LEU A 149     -20.760  -3.730  10.332  1.00 18.12           H
ATOM   2437  N   LYS A 150     -26.230  -3.408  10.646  1.00 -5.27           N
ATOM   2438  H   LYS A 150     -26.525  -4.321  10.329  1.00 -5.27           H
ATOM   2439  CA  LYS A 150     -27.234  -2.349  10.856  1.00 -5.27           C
ATOM   2440  HA  LYS A 150     -27.047  -1.551  10.135  1.00 -5.27           H
ATOM   2441  C   LYS A 150     -27.159  -1.708  12.235  1.00 -5.27           C
ATOM   2442  O   LYS A 150     -27.276  -0.489  12.354  1.00 -5.27           O
ATOM   2443  CB  LYS A 150     -28.670  -2.855  10.653  1.00 -5.27           C
ATOM   2444 1HB  LYS A 150     -28.827  -3.734  11.276  1.00 -5.27           H
ATOM   2445 2HB  LYS A 150     -29.349  -2.073  10.994  1.00 -5.27           H
ATOM   2446  CG  LYS A 150     -29.035  -3.188   9.213  1.00 -5.27           C
ATOM   2447 1HG  LYS A 150     -28.797  -2.332   8.580  1.00 -5.27           H
ATOM   2448 2HG  LYS A 150     -28.455  -4.044   8.889  1.00 -5.27           H
ATOM   2449  CD  LYS A 150     -30.520  -3.513   9.069  1.00 -5.27           C
ATOM   2450 1HD  LYS A 150     -30.773  -4.341   9.730  1.00 -5.27           H
ATOM   2451 2HD  LYS A 150     -31.102  -2.640   9.362  1.00 -5.27           H
ATOM   2452  CE  LYS A 150     -30.871  -3.890   7.630  1.00 -5.27           C
ATOM   2453 1HE  LYS A 150     -30.554  -3.088   6.960  1.00 -5.27           H
ATOM   2454 2HE  LYS A 150     -30.330  -4.799   7.363  1.00 -5.27           H
ATOM   2455  NZ  LYS A 150     -32.347  -4.121   7.449  1.00 -5.27           N
ATOM   2456 1HZ  LYS A 150     -32.520  -4.607   6.575  1.00 -5.27           H
ATOM   2457 2HZ  LYS A 150     -32.840  -3.238   7.434  1.00 -5.27           H
ATOM   2458 3HZ  LYS A 150     -32.716  -4.682   8.208  1.00 -5.27           H
ATOM   2459  N   SER A 151     -26.954  -2.513  13.264  1.00 -2.35           N
ATOM   2460  H   SER A 151     -26.863  -3.508  13.121  1.00 -2.35           H
ATOM   2461  CA  SER A 151     -26.885  -2.023  14.636  1.00 -2.35           C
ATOM   2462  HA  SER A 151     -27.473  -1.113  14.743  1.00 -2.35           H
ATOM   2463  C   SER A 151     -25.475  -1.744  15.140  1.00 -2.35           C
ATOM   2464  O   SER A 151     -25.305  -1.358  16.296  1.00 -2.35           O
ATOM   2465  CB  SER A 151     -27.484  -3.095  15.531  1.00 -2.35           C
ATOM   2466 1HB  SER A 151     -27.347  -2.826  16.578  1.00 -2.35           H
ATOM   2467 2HB  SER A 151     -28.549  -3.182  15.323  1.00 -2.35           H
ATOM   2468  OG  SER A 151     -26.855  -4.335  15.251  1.00 -2.35           O
ATOM   2469  HG  SER A 151     -27.072  -4.945  15.968  1.00 -2.35           H
ATOM   2470  N   ASN A 152     -24.455  -1.965  14.318  1.00 17.33           N
ATOM   2471  H   ASN A 152     -24.623  -2.216  13.351  1.00 17.33           H
ATOM   2472  CA  ASN A 152     -23.074  -1.880  14.793  1.00 17.33           C
ATOM   2473  HA  ASN A 152     -23.082  -1.346  15.742  1.00 17.33           H
ATOM   2474  C   ASN A 152     -22.111  -1.114  13.888  1.00 17.33           C
ATOM   2475  O   ASN A 152     -21.279  -1.680  13.176  1.00 17.33           O
ATOM   2476  CB  ASN A 152     -22.524  -3.273  15.096  1.00 17.33           C
ATOM   2477 1HB  ASN A 152     -23.285  -3.846  15.624  1.00 17.33           H
ATOM   2478 2HB  ASN A 152     -22.284  -3.788  14.167  1.00 17.33           H
ATOM   2479  CG  ASN A 152     -21.295  -3.211  15.968  1.00 17.33           C
ATOM   2480  OD1 ASN A 152     -20.764  -2.142  16.251  1.00 17.33           O
ATOM   2481  ND2 ASN A 152     -20.840  -4.341  16.412  1.00 17.33           N
ATOM   2482 1HD2 ASN A 152     -20.047  -4.338  17.029  1.00 17.33           H
ATOM   2483 2HD2 ASN A 152     -21.275  -5.206  16.134  1.00 17.33           H
ATOM   2484  N   SER A 153     -22.175   0.203  14.005  1.00 19.83           N
ATOM   2485  H   SER A 153     -22.873   0.614  14.613  1.00 19.83           H
ATOM   2486  CA  SER A 153     -21.257   1.115  13.323  1.00 19.83           C
ATOM   2487  HA  SER A 153     -21.356   1.005  12.244  1.00 19.83           H
ATOM   2488  C   SER A 153     -19.780   0.934  13.691  1.00 19.83           C
ATOM   2489  O   SER A 153     -18.885   1.354  12.953  1.00 19.83           O
ATOM   2490  CB  SER A 153     -21.667   2.527  13.736  1.00 19.83           C
ATOM   2491 1HB  SER A 153     -20.943   3.250  13.358  1.00 19.83           H
ATOM   2492 2HB  SER A 153     -22.651   2.748  13.321  1.00 19.83           H
ATOM   2493  OG  SER A 153     -21.744   2.590  15.156  1.00 19.83           O
ATOM   2494  HG  SER A 153     -21.051   3.188  15.479  1.00 19.83           H
ATOM   2495  N   LYS A 154     -19.502   0.331  14.841  1.00-19.84           N
ATOM   2496  H   LYS A 154     -20.249  -0.084  15.386  1.00-19.84           H
ATOM   2497  CA  LYS A 154     -18.135   0.280  15.358  1.00-19.84           C
ATOM   2498  HA  LYS A 154     -17.697   1.273  15.256  1.00-19.84           H
ATOM   2499  C   LYS A 154     -17.239  -0.680  14.604  1.00-19.84           C
ATOM   2500  O   LYS A 154     -16.029  -0.500  14.621  1.00-19.84           O
ATOM   2501  CB  LYS A 154     -18.125  -0.089  16.841  1.00-19.84           C
ATOM   2502 1HB  LYS A 154     -18.533  -1.091  16.965  1.00-19.84           H
ATOM   2503 2HB  LYS A 154     -17.090  -0.099  17.184  1.00-19.84           H
ATOM   2504  CG  LYS A 154     -18.913   0.880  17.705  1.00-19.84           C
ATOM   2505 1HG  LYS A 154     -18.557   1.890  17.514  1.00-19.84           H
ATOM   2506 2HG  LYS A 154     -19.971   0.823  17.451  1.00-19.84           H
ATOM   2507  CD  LYS A 154     -18.744   0.562  19.176  1.00-19.84           C
ATOM   2508 1HD  LYS A 154     -19.094  -0.452  19.371  1.00-19.84           H
ATOM   2509 2HD  LYS A 154     -17.689   0.632  19.435  1.00-19.84           H
ATOM   2510  CE  LYS A 154     -19.525   1.542  20.030  1.00-19.84           C
ATOM   2511 1HE  LYS A 154     -19.195   2.554  19.796  1.00-19.84           H
ATOM   2512 2HE  LYS A 154     -20.586   1.458  19.787  1.00-19.84           H
ATOM   2513  NZ  LYS A 154     -19.322   1.291  21.491  1.00-19.84           N
ATOM   2514 1HZ  LYS A 154     -19.862   1.955  22.032  1.00-19.84           H
ATOM   2515 2HZ  LYS A 154     -18.342   1.394  21.729  1.00-19.84           H
ATOM   2516 3HZ  LYS A 154     -19.612   0.349  21.731  1.00-19.84           H
ATOM   2517  N   VAL A 155     -17.806  -1.657  13.910  1.00 -1.35           N
ATOM   2518  H   VAL A 155     -18.814  -1.739  13.889  1.00 -1.35           H
ATOM   2519  CA  VAL A 155     -16.989  -2.636  13.185  1.00 -1.35           C
ATOM   2520  HA  VAL A 155     -16.290  -3.089  13.888  1.00 -1.35           H
ATOM   2521  C   VAL A 155     -16.183  -1.921  12.103  1.00 -1.35           C
ATOM   2522  O   VAL A 155     -14.982  -2.133  11.955  1.00 -1.35           O
ATOM   2523  CB  VAL A 155     -17.863  -3.757  12.543  1.00 -1.35           C
ATOM   2524  HB  VAL A 155     -18.521  -3.304  11.803  1.00 -1.35           H
ATOM   2525  CG1 VAL A 155     -17.004  -4.825  11.851  1.00 -1.35           C
ATOM   2526 1HG1 VAL A 155     -17.647  -5.587  11.409  1.00 -1.35           H
ATOM   2527 2HG1 VAL A 155     -16.334  -5.298  12.571  1.00 -1.35           H
ATOM   2528 3HG1 VAL A 155     -16.411  -4.376  11.058  1.00 -1.35           H
ATOM   2529  CG2 VAL A 155     -18.738  -4.426  13.600  1.00 -1.35           C
ATOM   2530 1HG2 VAL A 155     -19.286  -5.257  13.154  1.00 -1.35           H
ATOM   2531 2HG2 VAL A 155     -19.464  -3.715  13.985  1.00 -1.35           H
ATOM   2532 3HG2 VAL A 155     -18.123  -4.802  14.420  1.00 -1.35           H
ATOM   2533  N   GLY A 156     -16.823  -1.012  11.381  1.00 18.21           N
ATOM   2534  H   GLY A 156     -17.811  -0.851  11.521  1.00 18.21           H
ATOM   2535  CA  GLY A 156     -16.123  -0.271  10.346  1.00 18.21           C
ATOM   2536 1HA  GLY A 156     -15.660  -0.976   9.657  1.00 18.21           H
ATOM   2537 2HA  GLY A 156     -16.837   0.342   9.796  1.00 18.21           H
ATOM   2538  C   GLY A 156     -15.042   0.622  10.914  1.00 18.21           C
ATOM   2539  O   GLY A 156     -13.994   0.805  10.303  1.00 18.21           O
ATOM   2540  N   GLN A 157     -15.268   1.171  12.097  1.00-13.83           N
ATOM   2541  H   GLN A 157     -16.129   0.969  12.585  1.00-13.83           H
ATOM   2542  CA  GLN A 157     -14.295   2.073  12.708  1.00-13.83           C
ATOM   2543  HA  GLN A 157     -13.935   2.769  11.949  1.00-13.83           H
ATOM   2544  C   GLN A 157     -13.093   1.303  13.255  1.00-13.83           C
ATOM   2545  O   GLN A 157     -11.952   1.764  13.144  1.00-13.83           O
ATOM   2546  CB  GLN A 157     -14.966   2.869  13.831  1.00-13.83           C
ATOM   2547 1HB  GLN A 157     -15.357   2.164  14.565  1.00-13.83           H
ATOM   2548 2HB  GLN A 157     -14.216   3.492  14.318  1.00-13.83           H
ATOM   2549  CG  GLN A 157     -16.110   3.765  13.349  1.00-13.83           C
ATOM   2550 1HG  GLN A 157     -15.712   4.516  12.667  1.00-13.83           H
ATOM   2551 2HG  GLN A 157     -16.842   3.163  12.814  1.00-13.83           H
ATOM   2552  CD  GLN A 157     -16.822   4.456  14.490  1.00-13.83           C
ATOM   2553  OE1 GLN A 157     -17.248   3.822  15.451  1.00-13.83           O
ATOM   2554  NE2 GLN A 157     -16.974   5.749  14.403  1.00-13.83           N
ATOM   2555 1HE2 GLN A 157     -17.437   6.237  15.149  1.00-13.83           H
ATOM   2556 2HE2 GLN A 157     -16.638   6.251  13.594  1.00-13.83           H
ATOM   2557  N   SER A 158     -13.321   0.129  13.827  1.00-21.43           N
ATOM   2558  H   SER A 158     -14.269  -0.231  13.918  1.00-21.43           H
ATOM   2559  CA  SER A 158     -12.223  -0.655  14.384  1.00-21.43           C
ATOM   2560  HA  SER A 158     -11.566   0.016  14.936  1.00-21.43           H
ATOM   2561  C   SER A 158     -11.390  -1.322  13.304  1.00-21.43           C
ATOM   2562  O   SER A 158     -10.178  -1.429  13.452  1.00-21.43           O
ATOM   2563  CB  SER A 158     -12.747  -1.706  15.355  1.00-21.43           C
ATOM   2564 1HB  SER A 158     -11.902  -2.249  15.781  1.00-21.43           H
ATOM   2565 2HB  SER A 158     -13.283  -1.201  16.158  1.00-21.43           H
ATOM   2566  OG  SER A 158     -13.629  -2.620  14.731  1.00-21.43           O
ATOM   2567  HG  SER A 158     -13.990  -3.184  15.430  1.00-21.43           H
ATOM   2568  N   MET A 159     -11.990  -1.703  12.183  1.00 -6.94           N
ATOM   2569  H   MET A 159     -13.002  -1.647  12.102  1.00 -6.94           H
ATOM   2570  CA  MET A 159     -11.194  -2.240  11.078  1.00 -6.94           C
ATOM   2571  HA  MET A 159     -10.550  -3.032  11.462  1.00 -6.94           H
ATOM   2572  C   MET A 159     -10.290  -1.154  10.491  1.00 -6.94           C
ATOM   2573  O   MET A 159      -9.152  -1.431  10.118  1.00 -6.94           O
ATOM   2574  CB  MET A 159     -12.074  -2.825   9.973  1.00 -6.94           C
ATOM   2575 1HB  MET A 159     -12.776  -2.058   9.648  1.00 -6.94           H
ATOM   2576 2HB  MET A 159     -11.424  -3.075   9.139  1.00 -6.94           H
ATOM   2577  CG  MET A 159     -12.840  -4.090  10.330  1.00 -6.94           C
ATOM   2578 1HG  MET A 159     -12.139  -4.825  10.726  1.00 -6.94           H
ATOM   2579 2HG  MET A 159     -13.581  -3.869  11.094  1.00 -6.94           H
ATOM   2580  SD  MET A 159     -13.664  -4.801   8.873  1.00 -6.94           S
ATOM   2581  CE  MET A 159     -14.954  -3.601   8.451  1.00 -6.94           C
ATOM   2582 1HE  MET A 159     -15.588  -4.011   7.665  1.00 -6.94           H
ATOM   2583 2HE  MET A 159     -14.498  -2.679   8.093  1.00 -6.94           H
ATOM   2584 3HE  MET A 159     -15.562  -3.384   9.329  1.00 -6.94           H
ATOM   2585  N   VAL A 160     -10.750   0.092  10.459  1.00 -3.18           N
ATOM   2586  H   VAL A 160     -11.704   0.286  10.736  1.00 -3.18           H
ATOM   2587  CA  VAL A 160      -9.888   1.206  10.042  1.00 -3.18           C
ATOM   2588  HA  VAL A 160      -9.423   0.962   9.086  1.00 -3.18           H
ATOM   2589  C   VAL A 160      -8.768   1.412  11.057  1.00 -3.18           C
ATOM   2590  O   VAL A 160      -7.619   1.613  10.674  1.00 -3.18           O
ATOM   2591  CB  VAL A 160     -10.692   2.528   9.882  1.00 -3.18           C
ATOM   2592  HB  VAL A 160     -11.283   2.691  10.781  1.00 -3.18           H
ATOM   2593  CG1 VAL A 160      -9.781   3.734   9.689  1.00 -3.18           C
ATOM   2594 1HG1 VAL A 160     -10.385   4.623   9.542  1.00 -3.18           H
ATOM   2595 2HG1 VAL A 160      -9.134   3.585   8.822  1.00 -3.18           H
ATOM   2596 3HG1 VAL A 160      -9.168   3.894  10.575  1.00 -3.18           H
ATOM   2597  CG2 VAL A 160     -11.631   2.442   8.682  1.00 -3.18           C
ATOM   2598 1HG2 VAL A 160     -12.252   3.337   8.642  1.00 -3.18           H
ATOM   2599 2HG2 VAL A 160     -12.273   1.571   8.766  1.00 -3.18           H
ATOM   2600 3HG2 VAL A 160     -11.051   2.361   7.762  1.00 -3.18           H
ATOM   2601  N   GLY A 161      -9.073   1.326  12.346  1.00-11.20           N
ATOM   2602  H   GLY A 161     -10.025   1.143  12.638  1.00-11.20           H
ATOM   2603  CA  GLY A 161      -8.033   1.491  13.351  1.00-11.20           C
ATOM   2604 1HA  GLY A 161      -7.562   2.466  13.224  1.00-11.20           H
ATOM   2605 2HA  GLY A 161      -8.463   1.423  14.350  1.00-11.20           H
ATOM   2606  C   GLY A 161      -6.977   0.418  13.181  1.00-11.20           C
ATOM   2607  O   GLY A 161      -5.785   0.705  13.147  1.00-11.20           O
ATOM   2608  N   LEU A 162      -7.419  -0.813  12.963  1.00-11.86           N
ATOM   2609  H   LEU A 162      -8.419  -0.996  12.987  1.00-11.86           H
ATOM   2610  CA  LEU A 162      -6.511  -1.923  12.700  1.00-11.86           C
ATOM   2611  HA  LEU A 162      -5.829  -2.016  13.545  1.00-11.86           H
ATOM   2612  C   LEU A 162      -5.663  -1.685  11.453  1.00-11.86           C
ATOM   2613  O   LEU A 162      -4.486  -1.999  11.467  1.00-11.86           O
ATOM   2614  CB  LEU A 162      -7.310  -3.224  12.562  1.00-11.86           C
ATOM   2615 1HB  LEU A 162      -7.938  -3.328  13.446  1.00-11.86           H
ATOM   2616 2HB  LEU A 162      -7.972  -3.117  11.705  1.00-11.86           H
ATOM   2617  CG  LEU A 162      -6.528  -4.535  12.376  1.00-11.86           C
ATOM   2618  HG  LEU A 162      -5.921  -4.452  11.476  1.00-11.86           H
ATOM   2619  CD1 LEU A 162      -5.605  -4.855  13.552  1.00-11.86           C
ATOM   2620 1HD1 LEU A 162      -5.092  -5.799  13.367  1.00-11.86           H
ATOM   2621 2HD1 LEU A 162      -6.174  -4.938  14.477  1.00-11.86           H
ATOM   2622 3HD1 LEU A 162      -4.846  -4.079  13.655  1.00-11.86           H
ATOM   2623  CD2 LEU A 162      -7.514  -5.683  12.175  1.00-11.86           C
ATOM   2624 1HD2 LEU A 162      -6.967  -6.612  12.013  1.00-11.86           H
ATOM   2625 2HD2 LEU A 162      -8.127  -5.490  11.293  1.00-11.86           H
ATOM   2626 3HD2 LEU A 162      -8.159  -5.790  13.047  1.00-11.86           H
ATOM   2627  N   ALA A 163      -6.206  -1.093  10.397  1.00 -8.55           N
ATOM   2628  H   ALA A 163      -7.179  -0.814  10.423  1.00 -8.55           H
ATOM   2629  CA  ALA A 163      -5.412  -0.826   9.197  1.00 -8.55           C
ATOM   2630  HA  ALA A 163      -5.003  -1.771   8.839  1.00 -8.55           H
ATOM   2631  C   ALA A 163      -4.228   0.100   9.505  1.00 -8.55           C
ATOM   2632  O   ALA A 163      -3.103  -0.157   9.073  1.00 -8.55           O
ATOM   2633  CB  ALA A 163      -6.299  -0.222   8.096  1.00 -8.55           C
ATOM   2634 1HB  ALA A 163      -7.078  -0.930   7.818  1.00 -8.55           H
ATOM   2635 2HB  ALA A 163      -5.691  -0.001   7.217  1.00 -8.55           H
ATOM   2636 3HB  ALA A 163      -6.757   0.704   8.443  1.00 -8.55           H
ATOM   2637  N   TRP A 164      -4.462   1.154  10.274  1.00 20.19           N
ATOM   2638  H   TRP A 164      -5.401   1.337  10.612  1.00 20.19           H
ATOM   2639  CA  TRP A 164      -3.377   2.070  10.625  1.00 20.19           C
ATOM   2640  HA  TRP A 164      -2.836   2.327   9.714  1.00 20.19           H
ATOM   2641  C   TRP A 164      -2.383   1.421  11.588  1.00 20.19           C
ATOM   2642  O   TRP A 164      -1.182   1.695  11.518  1.00 20.19           O
ATOM   2643  CB  TRP A 164      -3.932   3.361  11.237  1.00 20.19           C
ATOM   2644 1HB  TRP A 164      -4.510   3.115  12.128  1.00 20.19           H
ATOM   2645 2HB  TRP A 164      -3.092   3.991  11.532  1.00 20.19           H
ATOM   2646  CG  TRP A 164      -4.803   4.144  10.284  1.00 20.19           C
ATOM   2647  CD1 TRP A 164      -6.150   4.311  10.350  1.00 20.19           C
ATOM   2648  HD1 TRP A 164      -6.774   3.875  11.121  1.00 20.19           H
ATOM   2649  CD2 TRP A 164      -4.387   4.884   9.118  1.00 20.19           C
ATOM   2650  NE1 TRP A 164      -6.615   5.085   9.320  1.00 20.19           N
ATOM   2651  HE1 TRP A 164      -7.586   5.336   9.185  1.00 20.19           H
ATOM   2652  CE2 TRP A 164      -5.561   5.435   8.525  1.00 20.19           C
ATOM   2653  CE3 TRP A 164      -3.141   5.131   8.506  1.00 20.19           C
ATOM   2654  HE3 TRP A 164      -2.236   4.721   8.928  1.00 20.19           H
ATOM   2655  CZ2 TRP A 164      -5.522   6.197   7.337  1.00 20.19           C
ATOM   2656  HZ2 TRP A 164      -6.428   6.590   6.900  1.00 20.19           H
ATOM   2657  CZ3 TRP A 164      -3.093   5.916   7.325  1.00 20.19           C
ATOM   2658  HZ3 TRP A 164      -2.141   6.111   6.853  1.00 20.19           H
ATOM   2659  CH2 TRP A 164      -4.292   6.434   6.750  1.00 20.19           C
ATOM   2660  HH2 TRP A 164      -4.238   7.026   5.849  1.00 20.19           H
ATOM   2661  N   ILE A 165      -2.861   0.547  12.464  1.00-25.94           N
ATOM   2662  H   ILE A 165      -3.863   0.384  12.511  1.00-25.94           H
ATOM   2663  CA  ILE A 165      -1.982  -0.183  13.384  1.00-25.94           C
ATOM   2664  HA  ILE A 165      -1.320   0.528  13.879  1.00-25.94           H
ATOM   2665  C   ILE A 165      -1.108  -1.152  12.593  1.00-25.94           C
ATOM   2666  O   ILE A 165       0.100  -1.173  12.780  1.00-25.94           O
ATOM   2667  CB  ILE A 165      -2.790  -0.963  14.474  1.00-25.94           C
ATOM   2668  HB  ILE A 165      -3.530  -1.585  13.973  1.00-25.94           H
ATOM   2669  CG1 ILE A 165      -3.515   0.028  15.406  1.00-25.94           C
ATOM   2670 1HG1 ILE A 165      -2.783   0.454  16.089  1.00-25.94           H
ATOM   2671 2HG1 ILE A 165      -3.923   0.845  14.816  1.00-25.94           H
ATOM   2672  CG2 ILE A 165      -1.872  -1.880  15.327  1.00-25.94           C
ATOM   2673 1HG2 ILE A 165      -2.451  -2.394  16.093  1.00-25.94           H
ATOM   2674 2HG2 ILE A 165      -1.087  -1.292  15.806  1.00-25.94           H
ATOM   2675 3HG2 ILE A 165      -1.409  -2.642  14.699  1.00-25.94           H
ATOM   2676  CD1 ILE A 165      -4.661  -0.566  16.233  1.00-25.94           C
ATOM   2677 1HD1 ILE A 165      -5.140   0.231  16.800  1.00-25.94           H
ATOM   2678 2HD1 ILE A 165      -4.282  -1.316  16.927  1.00-25.94           H
ATOM   2679 3HD1 ILE A 165      -5.399  -1.020  15.572  1.00-25.94           H
ATOM   2680  N   LEU A 166      -1.676  -1.934  11.684  1.00-21.55           N
ATOM   2681  H   LEU A 166      -2.677  -1.875  11.515  1.00-21.55           H
ATOM   2682  CA  LEU A 166      -0.877  -2.913  10.945  1.00-21.55           C
ATOM   2683  HA  LEU A 166      -0.332  -3.536  11.655  1.00-21.55           H
ATOM   2684  C   LEU A 166       0.149  -2.203  10.088  1.00-21.55           C
ATOM   2685  O   LEU A 166       1.287  -2.647   9.984  1.00-21.55           O
ATOM   2686  CB  LEU A 166      -1.739  -3.807  10.049  1.00-21.55           C
ATOM   2687 1HB  LEU A 166      -2.290  -3.167   9.360  1.00-21.55           H
ATOM   2688 2HB  LEU A 166      -1.054  -4.408   9.452  1.00-21.55           H
ATOM   2689  CG  LEU A 166      -2.739  -4.775  10.698  1.00-21.55           C
ATOM   2690  HG  LEU A 166      -3.496  -4.199  11.216  1.00-21.55           H
ATOM   2691  CD1 LEU A 166      -3.430  -5.586   9.601  1.00-21.55           C
ATOM   2692 1HD1 LEU A 166      -4.184  -6.240  10.040  1.00-21.55           H
ATOM   2693 2HD1 LEU A 166      -2.701  -6.183   9.051  1.00-21.55           H
ATOM   2694 3HD1 LEU A 166      -3.925  -4.910   8.903  1.00-21.55           H
ATOM   2695  CD2 LEU A 166      -2.098  -5.704  11.723  1.00-21.55           C
ATOM   2696 1HD2 LEU A 166      -2.839  -6.407  12.103  1.00-21.55           H
ATOM   2697 2HD2 LEU A 166      -1.728  -5.121  12.566  1.00-21.55           H
ATOM   2698 3HD2 LEU A 166      -1.267  -6.247  11.275  1.00-21.55           H
ATOM   2699  N   SER A 167      -0.225  -1.055   9.542  1.00-14.21           N
ATOM   2700  H   SER A 167      -1.171  -0.720   9.670  1.00-14.21           H
ATOM   2701  CA  SER A 167       0.713  -0.277   8.745  1.00-14.21           C
ATOM   2702  HA  SER A 167       1.066  -0.904   7.928  1.00-14.21           H
ATOM   2703  C   SER A 167       1.933   0.152   9.556  1.00-14.21           C
ATOM   2704  O   SER A 167       3.045   0.128   9.043  1.00-14.21           O
ATOM   2705  CB  SER A 167       0.028   0.959   8.161  1.00-14.21           C
ATOM   2706 1HB  SER A 167      -0.304   1.603   8.974  1.00-14.21           H
ATOM   2707 2HB  SER A 167       0.741   1.505   7.543  1.00-14.21           H
ATOM   2708  OG  SER A 167      -1.093   0.593   7.376  1.00-14.21           O
ATOM   2709  HG  SER A 167      -1.810   0.307   7.961  1.00-14.21           H
ATOM   2710  N   SER A 168       1.761   0.526  10.819  1.00-19.28           N
ATOM   2711  H   SER A 168       0.838   0.518  11.241  1.00-19.28           H
ATOM   2712  CA  SER A 168       2.904   0.956  11.626  1.00-19.28           C
ATOM   2713  HA  SER A 168       3.613   1.476  10.982  1.00-19.28           H
ATOM   2714  C   SER A 168       3.658  -0.208  12.253  1.00-19.28           C
ATOM   2715  O   SER A 168       4.871  -0.122  12.438  1.00-19.28           O
ATOM   2716  CB  SER A 168       2.462   1.941  12.708  1.00-19.28           C
ATOM   2717 1HB  SER A 168       3.329   2.233  13.300  1.00-19.28           H
ATOM   2718 2HB  SER A 168       2.054   2.828  12.224  1.00-19.28           H
ATOM   2719  OG  SER A 168       1.471   1.393  13.558  1.00-19.28           O
ATOM   2720  HG  SER A 168       1.324   2.001  14.289  1.00-19.28           H
ATOM   2721  N   VAL A 169       2.984  -1.301  12.578  1.00-24.12           N
ATOM   2722  H   VAL A 169       1.972  -1.328  12.456  1.00-24.12           H
ATOM   2723  CA  VAL A 169       3.671  -2.469  13.137  1.00-24.12           C
ATOM   2724  HA  VAL A 169       4.322  -2.144  13.948  1.00-24.12           H
ATOM   2725  C   VAL A 169       4.550  -3.078  12.055  1.00-24.12           C
ATOM   2726  O   VAL A 169       5.725  -3.362  12.293  1.00-24.12           O
ATOM   2727  CB  VAL A 169       2.668  -3.525  13.698  1.00-24.12           C
ATOM   2728  HB  VAL A 169       1.946  -3.771  12.920  1.00-24.12           H
ATOM   2729  CG1 VAL A 169       3.373  -4.823  14.135  1.00-24.12           C
ATOM   2730 1HG1 VAL A 169       2.646  -5.513  14.564  1.00-24.12           H
ATOM   2731 2HG1 VAL A 169       4.141  -4.606  14.880  1.00-24.12           H
ATOM   2732 3HG1 VAL A 169       3.836  -5.307  13.275  1.00-24.12           H
ATOM   2733  CG2 VAL A 169       1.920  -2.950  14.910  1.00-24.12           C
ATOM   2734 1HG2 VAL A 169       1.185  -3.673  15.265  1.00-24.12           H
ATOM   2735 2HG2 VAL A 169       1.401  -2.035  14.640  1.00-24.12           H
ATOM   2736 3HG2 VAL A 169       2.624  -2.729  15.712  1.00-24.12           H
ATOM   2737  N   PHE A 170       4.015  -3.249  10.855  1.00 -6.19           N
ATOM   2738  H   PHE A 170       3.053  -2.972  10.671  1.00 -6.19           H
ATOM   2739  CA  PHE A 170       4.767  -3.908   9.792  1.00 -6.19           C
ATOM   2740  HA  PHE A 170       5.275  -4.778  10.207  1.00 -6.19           H
ATOM   2741  C   PHE A 170       5.840  -3.004   9.188  1.00 -6.19           C
ATOM   2742  O   PHE A 170       6.818  -3.493   8.635  1.00 -6.19           O
ATOM   2743  CB  PHE A 170       3.827  -4.394   8.688  1.00 -6.19           C
ATOM   2744 1HB  PHE A 170       3.323  -3.529   8.259  1.00 -6.19           H
ATOM   2745 2HB  PHE A 170       4.430  -4.864   7.913  1.00 -6.19           H
ATOM   2746  CG  PHE A 170       2.773  -5.388   9.126  1.00 -6.19           C
ATOM   2747  CD1 PHE A 170       1.666  -5.591   8.286  1.00 -6.19           C
ATOM   2748  HD1 PHE A 170       1.585  -5.021   7.372  1.00 -6.19           H
ATOM   2749  CD2 PHE A 170       2.863  -6.139  10.320  1.00 -6.19           C
ATOM   2750  HD2 PHE A 170       3.702  -6.019  10.985  1.00 -6.19           H
ATOM   2751  CE1 PHE A 170       0.664  -6.537   8.611  1.00 -6.19           C
ATOM   2752  HE1 PHE A 170      -0.179  -6.684   7.952  1.00 -6.19           H
ATOM   2753  CE2 PHE A 170       1.861  -7.078  10.663  1.00 -6.19           C
ATOM   2754  HE2 PHE A 170       1.939  -7.641  11.581  1.00 -6.19           H
ATOM   2755  CZ  PHE A 170       0.769  -7.283   9.800  1.00 -6.19           C
ATOM   2756  HZ  PHE A 170       0.017  -8.017  10.047  1.00 -6.19           H
ATOM   2757  N   ALA A 171       5.690  -1.691   9.310  1.00 -4.21           N
ATOM   2758  H   ALA A 171       4.825  -1.312   9.670  1.00 -4.21           H
ATOM   2759  CA  ALA A 171       6.759  -0.772   8.920  1.00 -4.21           C
ATOM   2760  HA  ALA A 171       7.184  -1.114   7.977  1.00 -4.21           H
ATOM   2761  C   ALA A 171       7.889  -0.722   9.955  1.00 -4.21           C
ATOM   2762  O   ALA A 171       9.018  -0.356   9.631  1.00 -4.21           O
ATOM   2763  CB  ALA A 171       6.192   0.621   8.709  1.00 -4.21           C
ATOM   2764 1HB  ALA A 171       5.429   0.586   7.933  1.00 -4.21           H
ATOM   2765 2HB  ALA A 171       6.989   1.298   8.399  1.00 -4.21           H
ATOM   2766 3HB  ALA A 171       5.748   0.990   9.635  1.00 -4.21           H
ATOM   2767  N   GLY A 172       7.587  -1.081  11.196  1.00 22.97           N
ATOM   2768  H   GLY A 172       6.657  -1.419  11.404  1.00 22.97           H
ATOM   2769  CA  GLY A 172       8.555  -0.994  12.283  1.00 22.97           C
ATOM   2770 1HA  GLY A 172       8.689   0.062  12.517  1.00 22.97           H
ATOM   2771 2HA  GLY A 172       8.120  -1.474  13.159  1.00 22.97           H
ATOM   2772  C   GLY A 172       9.947  -1.570  12.064  1.00 22.97           C
ATOM   2773  O   GLY A 172      10.905  -0.881  12.430  1.00 22.97           O
ATOM   2774  N   PRO A 173      10.139  -2.765  11.465  1.00 -2.08           N
ATOM   2775  CA  PRO A 173      11.526  -3.219  11.291  1.00 -2.08           C
ATOM   2776  HA  PRO A 173      11.994  -3.332  12.266  1.00 -2.08           H
ATOM   2777  C   PRO A 173      12.430  -2.361  10.407  1.00 -2.08           C
ATOM   2778  O   PRO A 173      13.648  -2.482  10.491  1.00 -2.08           O
ATOM   2779  CB  PRO A 173      11.359  -4.599  10.651  1.00 -2.08           C
ATOM   2780 1HB  PRO A 173      11.436  -4.513   9.569  1.00 -2.08           H
ATOM   2781 2HB  PRO A 173      12.106  -5.294  11.033  1.00 -2.08           H
ATOM   2782  CG  PRO A 173      10.008  -5.031  11.037  1.00 -2.08           C
ATOM   2783 1HG  PRO A 173       9.633  -5.796  10.358  1.00 -2.08           H
ATOM   2784 2HG  PRO A 173      10.009  -5.393  12.066  1.00 -2.08           H
ATOM   2785  CD  PRO A 173       9.210  -3.779  10.931  1.00 -2.08           C
ATOM   2786 1HD  PRO A 173       8.975  -3.561   9.888  1.00 -2.08           H
ATOM   2787 2HD  PRO A 173       8.303  -3.849  11.531  1.00 -2.08           H
ATOM   2788  N   GLN A 174      11.888  -1.452   9.605  1.00  4.76           N
ATOM   2789  H   GLN A 174      10.879  -1.337   9.573  1.00  4.76           H
ATOM   2790  CA  GLN A 174      12.721  -0.579   8.770  1.00  4.76           C
ATOM   2791  HA  GLN A 174      13.316  -1.186   8.087  1.00  4.76           H
ATOM   2792  C   GLN A 174      13.667   0.263   9.625  1.00  4.76           C
ATOM   2793  O   GLN A 174      14.804   0.502   9.242  1.00  4.76           O
ATOM   2794  CB  GLN A 174      11.851   0.387   7.969  1.00  4.76           C
ATOM   2795 1HB  GLN A 174      11.255   0.954   8.681  1.00  4.76           H
ATOM   2796 2HB  GLN A 174      12.499   1.085   7.441  1.00  4.76           H
ATOM   2797  CG  GLN A 174      10.901  -0.240   6.959  1.00  4.76           C
ATOM   2798 1HG  GLN A 174      10.391  -1.088   7.412  1.00  4.76           H
ATOM   2799 2HG  GLN A 174      10.151   0.502   6.696  1.00  4.76           H
ATOM   2800  CD  GLN A 174      11.575  -0.690   5.687  1.00  4.76           C
ATOM   2801  OE1 GLN A 174      12.182  -1.750   5.626  1.00  4.76           O
ATOM   2802  NE2 GLN A 174      11.449   0.096   4.651  1.00  4.76           N
ATOM   2803 1HE2 GLN A 174      11.871  -0.167   3.776  1.00  4.76           H
ATOM   2804 2HE2 GLN A 174      10.939   0.964   4.734  1.00  4.76           H
ATOM   2805  N   LEU A 175      13.226   0.628  10.824  1.00 -2.72           N
ATOM   2806  H   LEU A 175      12.305   0.327  11.121  1.00 -2.72           H
ATOM   2807  CA  LEU A 175      14.024   1.434  11.754  1.00 -2.72           C
ATOM   2808  HA  LEU A 175      14.366   2.331  11.242  1.00 -2.72           H
ATOM   2809  C   LEU A 175      15.255   0.699  12.286  1.00 -2.72           C
ATOM   2810  O   LEU A 175      16.115   1.295  12.937  1.00 -2.72           O
ATOM   2811  CB  LEU A 175      13.156   1.833  12.954  1.00 -2.72           C
ATOM   2812 1HB  LEU A 175      12.782   0.912  13.397  1.00 -2.72           H
ATOM   2813 2HB  LEU A 175      13.797   2.312  13.694  1.00 -2.72           H
ATOM   2814  CG  LEU A 175      11.955   2.758  12.714  1.00 -2.72           C
ATOM   2815  HG  LEU A 175      11.373   2.367  11.882  1.00 -2.72           H
ATOM   2816  CD1 LEU A 175      11.060   2.776  13.941  1.00 -2.72           C
ATOM   2817 1HD1 LEU A 175      10.193   3.412  13.754  1.00 -2.72           H
ATOM   2818 2HD1 LEU A 175      11.606   3.149  14.808  1.00 -2.72           H
ATOM   2819 3HD1 LEU A 175      10.708   1.764  14.143  1.00 -2.72           H
ATOM   2820  CD2 LEU A 175      12.388   4.187  12.388  1.00 -2.72           C
ATOM   2821 1HD2 LEU A 175      11.507   4.807  12.223  1.00 -2.72           H
ATOM   2822 2HD2 LEU A 175      12.983   4.187  11.479  1.00 -2.72           H
ATOM   2823 3HD2 LEU A 175      12.971   4.603  13.209  1.00 -2.72           H
ATOM   2824  N   TYR A 176      15.325  -0.600  12.048  1.00 -6.35           N
ATOM   2825  H   TYR A 176      14.586  -1.041  11.515  1.00 -6.35           H
ATOM   2826  CA  TYR A 176      16.406  -1.433  12.561  1.00 -6.35           C
ATOM   2827  HA  TYR A 176      17.100  -0.814  13.127  1.00 -6.35           H
ATOM   2828  C   TYR A 176      17.195  -2.124  11.448  1.00 -6.35           C
ATOM   2829  O   TYR A 176      18.413  -2.291  11.546  1.00 -6.35           O
ATOM   2830  CB  TYR A 176      15.790  -2.454  13.522  1.00 -6.35           C
ATOM   2831 1HB  TYR A 176      15.172  -3.148  12.953  1.00 -6.35           H
ATOM   2832 2HB  TYR A 176      16.588  -3.012  14.008  1.00 -6.35           H
ATOM   2833  CG  TYR A 176      14.923  -1.795  14.580  1.00 -6.35           C
ATOM   2834  CD1 TYR A 176      13.520  -1.754  14.445  1.00 -6.35           C
ATOM   2835  HD1 TYR A 176      13.048  -2.250  13.612  1.00 -6.35           H
ATOM   2836  CD2 TYR A 176      15.502  -1.168  15.700  1.00 -6.35           C
ATOM   2837  HD2 TYR A 176      16.567  -1.218  15.849  1.00 -6.35           H
ATOM   2838  CE1 TYR A 176      12.718  -1.045  15.377  1.00 -6.35           C
ATOM   2839  HE1 TYR A 176      11.647  -1.009  15.249  1.00 -6.35           H
ATOM   2840  CE2 TYR A 176      14.706  -0.457  16.633  1.00 -6.35           C
ATOM   2841  HE2 TYR A 176      15.168   0.028  17.479  1.00 -6.35           H
ATOM   2842  CZ  TYR A 176      13.326  -0.389  16.450  1.00 -6.35           C
ATOM   2843  OH  TYR A 176      12.566   0.320  17.341  1.00 -6.35           O
ATOM   2844  HH  TYR A 176      13.088   0.675  18.065  1.00 -6.35           H
ATOM   2845  N   ILE A 177      16.504  -2.542  10.397  1.00 11.61           N
ATOM   2846  H   ILE A 177      15.494  -2.428  10.386  1.00 11.61           H
ATOM   2847  CA  ILE A 177      17.125  -3.247   9.275  1.00 11.61           C
ATOM   2848  HA  ILE A 177      17.909  -3.893   9.666  1.00 11.61           H
ATOM   2849  C   ILE A 177      17.793  -2.258   8.308  1.00 11.61           C
ATOM   2850  O   ILE A 177      18.871  -2.532   7.791  1.00 11.61           O
ATOM   2851  CB  ILE A 177      16.080  -4.177   8.568  1.00 11.61           C
ATOM   2852  HB  ILE A 177      15.267  -3.565   8.175  1.00 11.61           H
ATOM   2853  CG1 ILE A 177      15.508  -5.186   9.592  1.00 11.61           C
ATOM   2854 1HG1 ILE A 177      16.324  -5.819   9.941  1.00 11.61           H
ATOM   2855 2HG1 ILE A 177      15.119  -4.646  10.453  1.00 11.61           H
ATOM   2856  CG2 ILE A 177      16.719  -4.976   7.410  1.00 11.61           C
ATOM   2857 1HG2 ILE A 177      15.951  -5.484   6.827  1.00 11.61           H
ATOM   2858 2HG2 ILE A 177      17.429  -5.710   7.799  1.00 11.61           H
ATOM   2859 3HG2 ILE A 177      17.257  -4.305   6.749  1.00 11.61           H
ATOM   2860  CD1 ILE A 177      14.385  -6.094   9.083  1.00 11.61           C
ATOM   2861 1HD1 ILE A 177      13.964  -6.645   9.925  1.00 11.61           H
ATOM   2862 2HD1 ILE A 177      14.771  -6.806   8.353  1.00 11.61           H
ATOM   2863 3HD1 ILE A 177      13.601  -5.491   8.626  1.00 11.61           H
ATOM   2864  N   PHE A 178      17.232  -1.080   8.077  1.00 18.58           N
ATOM   2865  H   PHE A 178      16.355  -0.814   8.506  1.00 18.58           H
ATOM   2866  CA  PHE A 178      17.964  -0.100   7.273  1.00 18.58           C
ATOM   2867  HA  PHE A 178      18.467  -0.600   6.445  1.00 18.58           H
ATOM   2868  C   PHE A 178      19.020   0.549   8.154  1.00 18.58           C
ATOM   2869  O   PHE A 178      18.767   0.865   9.313  1.00 18.58           O
ATOM   2870  CB  PHE A 178      17.054   0.985   6.704  1.00 18.58           C
ATOM   2871 1HB  PHE A 178      16.263   1.213   7.412  1.00 18.58           H
ATOM   2872 2HB  PHE A 178      17.649   1.888   6.569  1.00 18.58           H
ATOM   2873  CG  PHE A 178      16.467   0.634   5.372  1.00 18.58           C
ATOM   2874  CD1 PHE A 178      15.312  -0.159   5.264  1.00 18.58           C
ATOM   2875  HD1 PHE A 178      14.831  -0.539   6.155  1.00 18.58           H
ATOM   2876  CD2 PHE A 178      17.091   1.097   4.203  1.00 18.58           C
ATOM   2877  HD2 PHE A 178      18.000   1.673   4.275  1.00 18.58           H
ATOM   2878  CE1 PHE A 178      14.774  -0.473   3.989  1.00 18.58           C
ATOM   2879  HE1 PHE A 178      13.899  -1.100   3.910  1.00 18.58           H
ATOM   2880  CE2 PHE A 178      16.543   0.835   2.934  1.00 18.58           C
ATOM   2881  HE2 PHE A 178      17.022   1.230   2.049  1.00 18.58           H
ATOM   2882  CZ  PHE A 178      15.378   0.045   2.824  1.00 18.58           C
ATOM   2883  HZ  PHE A 178      14.955  -0.169   1.853  1.00 18.58           H
ATOM   2884  N   ARG A 179      20.202   0.775   7.598  1.00 26.56           N
ATOM   2885  H   ARG A 179      20.374   0.461   6.644  1.00 26.56           H
ATOM   2886  CA  ARG A 179      21.276   1.509   8.268  1.00 26.56           C
ATOM   2887  HA  ARG A 179      20.871   2.171   9.031  1.00 26.56           H
ATOM   2888  C   ARG A 179      21.906   2.299   7.140  1.00 26.56           C
ATOM   2889  O   ARG A 179      21.601   2.039   5.974  1.00 26.56           O
ATOM   2890  CB  ARG A 179      22.334   0.578   8.869  1.00 26.56           C
ATOM   2891 1HB  ARG A 179      22.853   0.112   8.035  1.00 26.56           H
ATOM   2892 2HB  ARG A 179      23.057   1.187   9.411  1.00 26.56           H
ATOM   2893  CG  ARG A 179      21.817  -0.529   9.810  1.00 26.56           C
ATOM   2894 1HG  ARG A 179      21.302  -0.078  10.658  1.00 26.56           H
ATOM   2895 2HG  ARG A 179      21.118  -1.164   9.266  1.00 26.56           H
ATOM   2896  CD  ARG A 179      22.966  -1.396  10.321  1.00 26.56           C
ATOM   2897 1HD  ARG A 179      23.624  -0.773  10.930  1.00 26.56           H
ATOM   2898 2HD  ARG A 179      22.570  -2.205  10.937  1.00 26.56           H
ATOM   2899  NE  ARG A 179      23.730  -1.948   9.193  1.00 26.56           N
ATOM   2900  HE  ARG A 179      23.219  -2.070   8.323  1.00 26.56           H
ATOM   2901  CZ  ARG A 179      25.028  -2.215   9.170  1.00 26.56           C
ATOM   2902  NH1 ARG A 179      25.591  -2.500   8.033  1.00 26.56           N
ATOM   2903 1HH1 ARG A 179      25.039  -2.539   7.191  1.00 26.56           H
ATOM   2904 2HH1 ARG A 179      26.583  -2.693   8.015  1.00 26.56           H
ATOM   2905  NH2 ARG A 179      25.802  -2.155  10.217  1.00 26.56           N
ATOM   2906 1HH2 ARG A 179      25.398  -2.042  11.134  1.00 26.56           H
ATOM   2907 2HH2 ARG A 179      26.802  -2.223  10.107  1.00 26.56           H
ATOM   2908  N   MET A 180      22.807   3.213   7.452  1.00  4.99           N
ATOM   2909  H   MET A 180      23.059   3.373   8.422  1.00  4.99           H
ATOM   2910  CA  MET A 180      23.528   3.931   6.409  1.00  4.99           C
ATOM   2911  HA  MET A 180      23.054   3.763   5.444  1.00  4.99           H
ATOM   2912  C   MET A 180      24.942   3.364   6.365  1.00  4.99           C
ATOM   2913  O   MET A 180      25.572   3.193   7.410  1.00  4.99           O
ATOM   2914  CB  MET A 180      23.518   5.431   6.701  1.00  4.99           C
ATOM   2915 1HB  MET A 180      22.481   5.750   6.806  1.00  4.99           H
ATOM   2916 2HB  MET A 180      24.023   5.600   7.648  1.00  4.99           H
ATOM   2917  CG  MET A 180      24.172   6.288   5.631  1.00  4.99           C
ATOM   2918 1HG  MET A 180      25.220   6.005   5.524  1.00  4.99           H
ATOM   2919 2HG  MET A 180      23.661   6.124   4.681  1.00  4.99           H
ATOM   2920  SD  MET A 180      24.069   8.032   6.065  1.00  4.99           S
ATOM   2921  CE  MET A 180      25.310   8.185   7.383  1.00  4.99           C
ATOM   2922 1HE  MET A 180      25.405   9.229   7.685  1.00  4.99           H
ATOM   2923 2HE  MET A 180      26.276   7.831   7.022  1.00  4.99           H
ATOM   2924 3HE  MET A 180      25.016   7.589   8.247  1.00  4.99           H
ATOM   2925  N   ILE A 181      25.429   3.078   5.168  1.00  9.25           N
ATOM   2926  H   ILE A 181      24.856   3.252   4.346  1.00  9.25           H
ATOM   2927  CA  ILE A 181      26.797   2.607   4.957  1.00  9.25           C
ATOM   2928  HA  ILE A 181      27.315   2.550   5.909  1.00  9.25           H
ATOM   2929  C   ILE A 181      27.453   3.679   4.103  1.00  9.25           C
ATOM   2930  O   ILE A 181      26.748   4.537   3.566  1.00  9.25           O
ATOM   2931  CB  ILE A 181      26.874   1.205   4.275  1.00  9.25           C
ATOM   2932  HB  ILE A 181      27.922   0.906   4.246  1.00  9.25           H
ATOM   2933  CG1 ILE A 181      26.375   1.258   2.817  1.00  9.25           C
ATOM   2934 1HG1 ILE A 181      25.308   1.462   2.820  1.00  9.25           H
ATOM   2935 2HG1 ILE A 181      26.869   2.078   2.297  1.00  9.25           H
ATOM   2936  CG2 ILE A 181      26.104   0.164   5.133  1.00  9.25           C
ATOM   2937 1HG2 ILE A 181      26.304  -0.842   4.766  1.00  9.25           H
ATOM   2938 2HG2 ILE A 181      25.031   0.356   5.093  1.00  9.25           H
ATOM   2939 3HG2 ILE A 181      26.440   0.225   6.170  1.00  9.25           H
ATOM   2940  CD1 ILE A 181      26.639  -0.006   1.997  1.00  9.25           C
ATOM   2941 1HD1 ILE A 181      26.292   0.153   0.976  1.00  9.25           H
ATOM   2942 2HD1 ILE A 181      26.107  -0.855   2.423  1.00  9.25           H
ATOM   2943 3HD1 ILE A 181      27.709  -0.215   1.977  1.00  9.25           H
ATOM   2944  N   HIS A 182      28.762   3.609   3.926  1.00 -1.28           N
ATOM   2945  H   HIS A 182      29.293   2.859   4.370  1.00 -1.28           H
ATOM   2946  CA  HIS A 182      29.475   4.503   3.021  1.00 -1.28           C
ATOM   2947  HA  HIS A 182      28.782   5.137   2.480  1.00 -1.28           H
ATOM   2948  C   HIS A 182      30.179   3.580   2.055  1.00 -1.28           C
ATOM   2949  O   HIS A 182      30.603   2.503   2.456  1.00 -1.28           O
ATOM   2950  CB  HIS A 182      30.490   5.366   3.773  1.00 -1.28           C
ATOM   2951 1HB  HIS A 182      31.223   4.711   4.239  1.00 -1.28           H
ATOM   2952 2HB  HIS A 182      31.008   6.009   3.061  1.00 -1.28           H
ATOM   2953  CG  HIS A 182      29.879   6.214   4.842  1.00 -1.28           C
ATOM   2954  ND1 HIS A 182      29.244   7.410   4.578  1.00 -1.28           N
ATOM   2955  CD2 HIS A 182      29.817   6.014   6.187  1.00 -1.28           C
ATOM   2956  HD2 HIS A 182      30.242   5.163   6.698  1.00 -1.28           H
ATOM   2957  CE1 HIS A 182      28.816   7.876   5.792  1.00 -1.28           C
ATOM   2958  HE1 HIS A 182      28.279   8.806   5.929  1.00 -1.28           H
ATOM   2959  NE2 HIS A 182      29.135   7.030   6.801  1.00 -1.28           N
ATOM   2960  HE2 HIS A 182      28.915   7.124   7.792  1.00 -1.28           H
ATOM   2961  N   LEU A 183      30.314   3.972   0.800  1.00  4.81           N
ATOM   2962  H   LEU A 183      29.891   4.834   0.476  1.00  4.81           H
ATOM   2963  CA  LEU A 183      31.083   3.179  -0.147  1.00  4.81           C
ATOM   2964  HA  LEU A 183      31.390   2.256   0.323  1.00  4.81           H
ATOM   2965  C   LEU A 183      32.329   3.960  -0.508  1.00  4.81           C
ATOM   2966  O   LEU A 183      32.249   5.162  -0.774  1.00  4.81           O
ATOM   2967  CB  LEU A 183      30.260   2.837  -1.391  1.00  4.81           C
ATOM   2968 1HB  LEU A 183      29.955   3.765  -1.866  1.00  4.81           H
ATOM   2969 2HB  LEU A 183      30.907   2.301  -2.084  1.00  4.81           H
ATOM   2970  CG  LEU A 183      29.005   1.983  -1.154  1.00  4.81           C
ATOM   2971  HG  LEU A 183      28.364   2.488  -0.433  1.00  4.81           H
ATOM   2972  CD1 LEU A 183      28.228   1.838  -2.453  1.00  4.81           C
ATOM   2973 1HD1 LEU A 183      27.309   1.292  -2.253  1.00  4.81           H
ATOM   2974 2HD1 LEU A 183      28.819   1.288  -3.182  1.00  4.81           H
ATOM   2975 3HD1 LEU A 183      27.978   2.823  -2.847  1.00  4.81           H
ATOM   2976  CD2 LEU A 183      29.346   0.595  -0.609  1.00  4.81           C
ATOM   2977 1HD2 LEU A 183      28.444  -0.015  -0.554  1.00  4.81           H
ATOM   2978 2HD2 LEU A 183      29.762   0.687   0.394  1.00  4.81           H
ATOM   2979 3HD2 LEU A 183      30.073   0.102  -1.255  1.00  4.81           H
ATOM   2980  N   ALA A 184      33.474   3.294  -0.503  1.00 16.16           N
ATOM   2981  H   ALA A 184      33.471   2.314  -0.243  1.00 16.16           H
ATOM   2982  CA  ALA A 184      34.720   3.913  -0.944  1.00 16.16           C
ATOM   2983  HA  ALA A 184      34.667   4.987  -0.779  1.00 16.16           H
ATOM   2984  C   ALA A 184      34.834   3.653  -2.448  1.00 16.16           C
ATOM   2985  O   ALA A 184      34.308   2.666  -2.946  1.00 16.16           O
ATOM   2986  CB  ALA A 184      35.928   3.351  -0.178  1.00 16.16           C
ATOM   2987 1HB  ALA A 184      35.755   3.428   0.896  1.00 16.16           H
ATOM   2988 2HB  ALA A 184      36.819   3.925  -0.436  1.00 16.16           H
ATOM   2989 3HB  ALA A 184      36.098   2.311  -0.447  1.00 16.16           H
ATOM   2990  N   ASP A 185      35.506   4.541  -3.159  1.00 20.00           N
ATOM   2991  H   ASP A 185      35.951   5.318  -2.678  1.00 20.00           H
ATOM   2992  CA  ASP A 185      35.705   4.440  -4.603  1.00 20.00           C
ATOM   2993  HA  ASP A 185      34.759   4.239  -5.105  1.00 20.00           H
ATOM   2994  C   ASP A 185      36.694   3.304  -4.892  1.00 20.00           C
ATOM   2995  O   ASP A 185      37.368   2.838  -3.981  1.00 20.00           O
ATOM   2996  CB  ASP A 185      36.266   5.784  -5.079  1.00 20.00           C
ATOM   2997 1HB  ASP A 185      35.564   6.577  -4.820  1.00 20.00           H
ATOM   2998 2HB  ASP A 185      37.206   5.969  -4.559  1.00 20.00           H
ATOM   2999  CG  ASP A 185      36.532   5.817  -6.560  1.00 20.00           C
ATOM   3000  OD1 ASP A 185      35.591   5.848  -7.374  1.00 20.00           O
ATOM   3001  OD2 ASP A 185      37.722   5.775  -6.927  1.00 20.00           O
ATOM   3002  N   SER A 186      36.853   2.883  -6.142  1.00 10.07           N
ATOM   3003  H   SER A 186      36.321   3.303  -6.895  1.00 10.07           H
ATOM   3004  CA  SER A 186      37.822   1.834  -6.482  1.00 10.07           C
ATOM   3005  HA  SER A 186      37.635   0.962  -5.854  1.00 10.07           H
ATOM   3006  C   SER A 186      39.275   2.263  -6.251  1.00 10.07           C
ATOM   3007  O   SER A 186      40.164   1.423  -6.101  1.00 10.07           O
ATOM   3008  CB  SER A 186      37.636   1.433  -7.943  1.00 10.07           C
ATOM   3009 1HB  SER A 186      38.361   0.660  -8.203  1.00 10.07           H
ATOM   3010 2HB  SER A 186      36.629   1.040  -8.073  1.00 10.07           H
ATOM   3011  OG  SER A 186      37.802   2.554  -8.793  1.00 10.07           O
ATOM   3012  HG  SER A 186      38.553   2.381  -9.385  1.00 10.07           H
ATOM   3013  N   SER A 187      39.524   3.561  -6.147  1.00-13.39           N
ATOM   3014  H   SER A 187      38.779   4.224  -6.338  1.00-13.39           H
ATOM   3015  CA  SER A 187      40.832   4.082  -5.738  1.00-13.39           C
ATOM   3016  HA  SER A 187      41.621   3.560  -6.277  1.00-13.39           H
ATOM   3017  C   SER A 187      41.095   3.921  -4.240  1.00-13.39           C
ATOM   3018  O   SER A 187      42.176   4.247  -3.755  1.00-13.39           O
ATOM   3019  CB  SER A 187      40.910   5.572  -6.067  1.00-13.39           C
ATOM   3020 1HB  SER A 187      41.880   5.965  -5.761  1.00-13.39           H
ATOM   3021 2HB  SER A 187      40.790   5.712  -7.141  1.00-13.39           H
ATOM   3022  OG  SER A 187      39.875   6.267  -5.392  1.00-13.39           O
ATOM   3023  HG  SER A 187      39.084   6.234  -5.957  1.00-13.39           H
ATOM   3024  N   GLY A 188      40.092   3.480  -3.492  1.00-13.19           N
ATOM   3025  H   GLY A 188      39.205   3.232  -3.925  1.00-13.19           H
ATOM   3026  CA  GLY A 188      40.192   3.329  -2.049  1.00-13.19           C
ATOM   3027 1HA  GLY A 188      39.511   2.539  -1.733  1.00-13.19           H
ATOM   3028 2HA  GLY A 188      41.208   3.047  -1.777  1.00-13.19           H
ATOM   3029  C   GLY A 188      39.823   4.603  -1.317  1.00-13.19           C
ATOM   3030  O   GLY A 188      39.575   4.602  -0.111  1.00-13.19           O
ATOM   3031  N   GLN A 189      39.764   5.701  -2.055  1.00 -9.63           N
ATOM   3032  H   GLN A 189      39.943   5.639  -3.046  1.00 -9.63           H
ATOM   3033  CA  GLN A 189      39.437   6.999  -1.483  1.00 -9.63           C
ATOM   3034  HA  GLN A 189      40.020   7.156  -0.574  1.00 -9.63           H
ATOM   3035  C   GLN A 189      37.956   6.980  -1.136  1.00 -9.63           C
ATOM   3036  O   GLN A 189      37.134   6.496  -1.909  1.00 -9.63           O
ATOM   3037  CB  GLN A 189      39.743   8.104  -2.493  1.00 -9.63           C
ATOM   3038 1HB  GLN A 189      39.167   7.907  -3.396  1.00 -9.63           H
ATOM   3039 2HB  GLN A 189      39.424   9.060  -2.078  1.00 -9.63           H
ATOM   3040  CG  GLN A 189      41.225   8.192  -2.865  1.00 -9.63           C
ATOM   3041 1HG  GLN A 189      41.801   8.439  -1.974  1.00 -9.63           H
ATOM   3042 2HG  GLN A 189      41.565   7.228  -3.239  1.00 -9.63           H
ATOM   3043  CD  GLN A 189      41.497   9.230  -3.928  1.00 -9.63           C
ATOM   3044  OE1 GLN A 189      40.640  10.028  -4.278  1.00 -9.63           O
ATOM   3045  NE2 GLN A 189      42.684   9.226  -4.463  1.00 -9.63           N
ATOM   3046 1HE2 GLN A 189      42.892   9.921  -5.163  1.00 -9.63           H
ATOM   3047 2HE2 GLN A 189      43.377   8.557  -4.170  1.00 -9.63           H
ATOM   3048  N   THR A 190      37.592   7.478   0.032  1.00 33.01           N
ATOM   3049  H   THR A 190      38.275   7.963   0.607  1.00 33.01           H
ATOM   3050  CA  THR A 190      36.210   7.372   0.489  1.00 33.01           C
ATOM   3051  HA  THR A 190      35.723   6.569  -0.055  1.00 33.01           H
ATOM   3052  C   THR A 190      35.493   8.670   0.139  1.00 33.01           C
ATOM   3053  O   THR A 190      35.417   9.605   0.935  1.00 33.01           O
ATOM   3054  CB  THR A 190      36.159   7.008   1.978  1.00 33.01           C
ATOM   3055  HB  THR A 190      36.529   7.842   2.570  1.00 33.01           H
ATOM   3056  OG1 THR A 190      37.010   5.875   2.184  1.00 33.01           O
ATOM   3057  HG1 THR A 190      37.751   5.943   1.575  1.00 33.01           H
ATOM   3058  CG2 THR A 190      34.758   6.621   2.437  1.00 33.01           C
ATOM   3059 1HG2 THR A 190      34.797   6.321   3.484  1.00 33.01           H
ATOM   3060 2HG2 THR A 190      34.384   5.786   1.844  1.00 33.01           H
ATOM   3061 3HG2 THR A 190      34.084   7.473   2.345  1.00 33.01           H
ATOM   3062  N   LYS A 191      35.003   8.729  -1.093  1.00 12.54           N
ATOM   3063  H   LYS A 191      35.046   7.898  -1.676  1.00 12.54           H
ATOM   3064  CA  LYS A 191      34.421   9.937  -1.689  1.00 12.54           C
ATOM   3065  HA  LYS A 191      34.953  10.805  -1.297  1.00 12.54           H
ATOM   3066  C   LYS A 191      32.947  10.101  -1.335  1.00 12.54           C
ATOM   3067  O   LYS A 191      32.100  10.336  -2.197  1.00 12.54           O
ATOM   3068  CB  LYS A 191      34.614   9.906  -3.211  1.00 12.54           C
ATOM   3069 1HB  LYS A 191      34.064   9.062  -3.627  1.00 12.54           H
ATOM   3070 2HB  LYS A 191      34.208  10.828  -3.630  1.00 12.54           H
ATOM   3071  CG  LYS A 191      36.074   9.794  -3.627  1.00 12.54           C
ATOM   3072 1HG  LYS A 191      36.645  10.573  -3.124  1.00 12.54           H
ATOM   3073 2HG  LYS A 191      36.468   8.820  -3.337  1.00 12.54           H
ATOM   3074  CD  LYS A 191      36.237   9.969  -5.123  1.00 12.54           C
ATOM   3075 1HD  LYS A 191      35.665   9.204  -5.650  1.00 12.54           H
ATOM   3076 2HD  LYS A 191      35.865  10.954  -5.406  1.00 12.54           H
ATOM   3077  CE  LYS A 191      37.706   9.863  -5.500  1.00 12.54           C
ATOM   3078 1HE  LYS A 191      38.283  10.519  -4.846  1.00 12.54           H
ATOM   3079 2HE  LYS A 191      38.047   8.836  -5.351  1.00 12.54           H
ATOM   3080  NZ  LYS A 191      37.940  10.266  -6.916  1.00 12.54           N
ATOM   3081 1HZ  LYS A 191      38.916  10.165  -7.161  1.00 12.54           H
ATOM   3082 2HZ  LYS A 191      37.660  11.228  -7.054  1.00 12.54           H
ATOM   3083 3HZ  LYS A 191      37.389   9.676  -7.531  1.00 12.54           H
ATOM   3084  N   VAL A 192      32.681   9.944  -0.046  1.00 29.67           N
ATOM   3085  H   VAL A 192      33.471   9.748   0.556  1.00 29.67           H
ATOM   3086  CA  VAL A 192      31.378  10.116   0.611  1.00 29.67           C
ATOM   3087  HA  VAL A 192      31.468   9.574   1.551  1.00 29.67           H
ATOM   3088  C   VAL A 192      30.146   9.500  -0.065  1.00 29.67           C
ATOM   3089  O   VAL A 192      29.029  10.014   0.047  1.00 29.67           O
ATOM   3090  CB  VAL A 192      31.155  11.614   1.033  1.00 29.67           C
ATOM   3091  HB  VAL A 192      30.269  11.662   1.663  1.00 29.67           H
ATOM   3092  CG1 VAL A 192      32.349  12.105   1.865  1.00 29.67           C
ATOM   3093 1HG1 VAL A 192      32.127  13.095   2.263  1.00 29.67           H
ATOM   3094 2HG1 VAL A 192      33.250  12.169   1.253  1.00 29.67           H
ATOM   3095 3HG1 VAL A 192      32.525  11.425   2.698  1.00 29.67           H
ATOM   3096  CG2 VAL A 192      30.956  12.576  -0.156  1.00 29.67           C
ATOM   3097 1HG2 VAL A 192      30.769  13.583   0.218  1.00 29.67           H
ATOM   3098 2HG2 VAL A 192      30.097  12.262  -0.745  1.00 29.67           H
ATOM   3099 3HG2 VAL A 192      31.841  12.591  -0.788  1.00 29.67           H
ATOM   3100  N   PHE A 193      30.313   8.370  -0.741  1.00 28.21           N
ATOM   3101  H   PHE A 193      31.232   7.958  -0.808  1.00 28.21           H
ATOM   3102  CA  PHE A 193      29.194   7.715  -1.422  1.00 28.21           C
ATOM   3103  HA  PHE A 193      28.569   8.504  -1.835  1.00 28.21           H
ATOM   3104  C   PHE A 193      28.316   6.904  -0.458  1.00 28.21           C
ATOM   3105  O   PHE A 193      28.292   5.675  -0.461  1.00 28.21           O
ATOM   3106  CB  PHE A 193      29.686   6.883  -2.610  1.00 28.21           C
ATOM   3107 1HB  PHE A 193      30.579   7.364  -3.009  1.00 28.21           H
ATOM   3108 2HB  PHE A 193      29.965   5.885  -2.281  1.00 28.21           H
ATOM   3109  CG  PHE A 193      28.679   6.796  -3.726  1.00 28.21           C
ATOM   3110  CD1 PHE A 193      28.820   7.630  -4.850  1.00 28.21           C
ATOM   3111  HD1 PHE A 193      29.675   8.286  -4.931  1.00 28.21           H
ATOM   3112  CD2 PHE A 193      27.558   5.946  -3.641  1.00 28.21           C
ATOM   3113  HD2 PHE A 193      27.446   5.283  -2.796  1.00 28.21           H
ATOM   3114  CE1 PHE A 193      27.842   7.647  -5.869  1.00 28.21           C
ATOM   3115  HE1 PHE A 193      27.963   8.295  -6.726  1.00 28.21           H
ATOM   3116  CE2 PHE A 193      26.555   5.971  -4.646  1.00 28.21           C
ATOM   3117  HE2 PHE A 193      25.684   5.339  -4.563  1.00 28.21           H
ATOM   3118  CZ  PHE A 193      26.700   6.833  -5.757  1.00 28.21           C
ATOM   3119  HZ  PHE A 193      25.948   6.862  -6.528  1.00 28.21           H
ATOM   3120  N   SER A 194      27.642   7.609   0.433  1.00 -2.76           N
ATOM   3121  H   SER A 194      27.760   8.617   0.455  1.00 -2.76           H
ATOM   3122  CA  SER A 194      26.759   7.000   1.416  1.00 -2.76           C
ATOM   3123  HA  SER A 194      27.314   6.250   1.965  1.00 -2.76           H
ATOM   3124  C   SER A 194      25.543   6.354   0.766  1.00 -2.76           C
ATOM   3125  O   SER A 194      25.017   6.882  -0.213  1.00 -2.76           O
ATOM   3126  CB  SER A 194      26.294   8.087   2.378  1.00 -2.76           C
ATOM   3127 1HB  SER A 194      25.609   8.749   1.849  1.00 -2.76           H
ATOM   3128 2HB  SER A 194      25.782   7.639   3.229  1.00 -2.76           H
ATOM   3129  OG  SER A 194      27.408   8.848   2.813  1.00 -2.76           O
ATOM   3130  HG  SER A 194      27.976   8.287   3.360  1.00 -2.76           H
ATOM   3131  N   GLN A 195      25.060   5.252   1.321  1.00 -2.22           N
ATOM   3132  H   GLN A 195      25.545   4.842   2.118  1.00 -2.22           H
ATOM   3133  CA  GLN A 195      23.823   4.620   0.859  1.00 -2.22           C
ATOM   3134  HA  GLN A 195      23.254   5.331   0.261  1.00 -2.22           H
ATOM   3135  C   GLN A 195      22.985   4.214   2.064  1.00 -2.22           C
ATOM   3136  O   GLN A 195      23.521   3.753   3.066  1.00 -2.22           O
ATOM   3137  CB  GLN A 195      24.091   3.370   0.012  1.00 -2.22           C
ATOM   3138 1HB  GLN A 195      24.651   2.647   0.605  1.00 -2.22           H
ATOM   3139 2HB  GLN A 195      23.125   2.935  -0.236  1.00 -2.22           H
ATOM   3140  CG  GLN A 195      24.829   3.613  -1.296  1.00 -2.22           C
ATOM   3141 1HG  GLN A 195      24.379   4.468  -1.800  1.00 -2.22           H
ATOM   3142 2HG  GLN A 195      25.873   3.845  -1.086  1.00 -2.22           H
ATOM   3143  CD  GLN A 195      24.758   2.420  -2.232  1.00 -2.22           C
ATOM   3144  OE1 GLN A 195      24.712   1.262  -1.818  1.00 -2.22           O
ATOM   3145  NE2 GLN A 195      24.717   2.690  -3.507  1.00 -2.22           N
ATOM   3146 1HE2 GLN A 195      24.722   1.931  -4.176  1.00 -2.22           H
ATOM   3147 2HE2 GLN A 195      24.660   3.643  -3.822  1.00 -2.22           H
ATOM   3148  N   CYS A 196      21.674   4.365   1.952  1.00  6.00           N
ATOM   3149  H   CYS A 196      21.291   4.750   1.105  1.00  6.00           H
ATOM   3150  CA  CYS A 196      20.734   3.924   2.980  1.00  6.00           C
ATOM   3151  HA  CYS A 196      21.232   3.814   3.943  1.00  6.00           H
ATOM   3152  C   CYS A 196      20.189   2.577   2.528  1.00  6.00           C
ATOM   3153  O   CYS A 196      19.420   2.524   1.571  1.00  6.00           O
ATOM   3154  CB  CYS A 196      19.583   4.921   3.094  1.00  6.00           C
ATOM   3155 1HB  CYS A 196      19.978   5.876   3.435  1.00  6.00           H
ATOM   3156 2HB  CYS A 196      19.140   5.057   2.107  1.00  6.00           H
ATOM   3157  SG  CYS A 196      18.269   4.388   4.227  1.00  6.00           S
ATOM   3158  N   VAL A 197      20.661   1.500   3.140  1.00 20.86           N
ATOM   3159  H   VAL A 197      21.243   1.604   3.968  1.00 20.86           H
ATOM   3160  CA  VAL A 197      20.429   0.143   2.636  1.00 20.86           C
ATOM   3161  HA  VAL A 197      19.508   0.114   2.059  1.00 20.86           H
ATOM   3162  C   VAL A 197      20.315  -0.866   3.773  1.00 20.86           C
ATOM   3163  O   VAL A 197      20.691  -0.590   4.913  1.00 20.86           O
ATOM   3164  CB  VAL A 197      21.600  -0.328   1.717  1.00 20.86           C
ATOM   3165  HB  VAL A 197      21.494  -1.394   1.538  1.00 20.86           H
ATOM   3166  CG1 VAL A 197      21.561   0.361   0.353  1.00 20.86           C
ATOM   3167 1HG1 VAL A 197      22.368  -0.017  -0.277  1.00 20.86           H
ATOM   3168 2HG1 VAL A 197      21.664   1.436   0.465  1.00 20.86           H
ATOM   3169 3HG1 VAL A 197      20.611   0.147  -0.136  1.00 20.86           H
ATOM   3170  CG2 VAL A 197      22.953  -0.087   2.378  1.00 20.86           C
ATOM   3171 1HG2 VAL A 197      23.736  -0.504   1.745  1.00 20.86           H
ATOM   3172 2HG2 VAL A 197      22.998  -0.570   3.354  1.00 20.86           H
ATOM   3173 3HG2 VAL A 197      23.137   0.980   2.498  1.00 20.86           H
ATOM   3174  N   THR A 198      19.861  -2.067   3.451  1.00 -5.58           N
ATOM   3175  H   THR A 198      19.544  -2.249   2.504  1.00 -5.58           H
ATOM   3176  CA  THR A 198      19.810  -3.170   4.412  1.00 -5.58           C
ATOM   3177  HA  THR A 198      19.699  -2.774   5.421  1.00 -5.58           H
ATOM   3178  C   THR A 198      21.082  -4.022   4.356  1.00 -5.58           C
ATOM   3179  O   THR A 198      21.235  -5.002   5.082  1.00 -5.58           O
ATOM   3180  CB  THR A 198      18.614  -4.079   4.109  1.00 -5.58           C
ATOM   3181  HB  THR A 198      18.575  -4.883   4.844  1.00 -5.58           H
ATOM   3182  OG1 THR A 198      18.766  -4.636   2.802  1.00 -5.58           O
ATOM   3183  HG1 THR A 198      18.597  -5.589   2.888  1.00 -5.58           H
ATOM   3184  CG2 THR A 198      17.299  -3.303   4.122  1.00 -5.58           C
ATOM   3185 1HG2 THR A 198      16.469  -4.008   4.072  1.00 -5.58           H
ATOM   3186 2HG2 THR A 198      17.242  -2.634   3.267  1.00 -5.58           H
ATOM   3187 3HG2 THR A 198      17.215  -2.722   5.041  1.00 -5.58           H
ATOM   3188  N   HIS A 199      22.013  -3.640   3.493  1.00 13.85           N
ATOM   3189  H   HIS A 199      21.851  -2.822   2.930  1.00 13.85           H
ATOM   3190  CA  HIS A 199      23.273  -4.364   3.322  1.00 13.85           C
ATOM   3191  HA  HIS A 199      23.050  -5.375   2.979  1.00 13.85           H
ATOM   3192  C   HIS A 199      24.049  -4.456   4.638  1.00 13.85           C
ATOM   3193  O   HIS A 199      24.191  -3.457   5.349  1.00 13.85           O
ATOM   3194  CB  HIS A 199      24.103  -3.641   2.261  1.00 13.85           C
ATOM   3195 1HB  HIS A 199      23.489  -3.526   1.369  1.00 13.85           H
ATOM   3196 2HB  HIS A 199      24.364  -2.651   2.632  1.00 13.85           H
ATOM   3197  CG  HIS A 199      25.362  -4.350   1.877  1.00 13.85           C
ATOM   3198  ND1 HIS A 199      26.611  -4.037   2.361  1.00 13.85           N
ATOM   3199  HD1 HIS A 199      26.824  -3.344   3.063  1.00 13.85           H
ATOM   3200  CD2 HIS A 199      25.574  -5.333   0.965  1.00 13.85           C
ATOM   3201  HD2 HIS A 199      24.799  -5.816   0.387  1.00 13.85           H
ATOM   3202  CE1 HIS A 199      27.504  -4.808   1.738  1.00 13.85           C
ATOM   3203  HE1 HIS A 199      28.571  -4.784   1.922  1.00 13.85           H
ATOM   3204  NE2 HIS A 199      26.920  -5.604   0.865  1.00 13.85           N
ATOM   3205  N   CYS A 200      24.495  -5.663   4.969  1.00 21.13           N
ATOM   3206  H   CYS A 200      24.360  -6.427   4.306  1.00 21.13           H
ATOM   3207  CA  CYS A 200      25.156  -6.003   6.236  1.00 21.13           C
ATOM   3208  HA  CYS A 200      25.346  -7.076   6.201  1.00 21.13           H
ATOM   3209  C   CYS A 200      24.338  -5.779   7.515  1.00 21.13           C
ATOM   3210  O   CYS A 200      24.894  -5.773   8.616  1.00 21.13           O
ATOM   3211  CB  CYS A 200      26.528  -5.322   6.347  1.00 21.13           C
ATOM   3212 1HB  CYS A 200      26.407  -4.249   6.218  1.00 21.13           H
ATOM   3213 2HB  CYS A 200      26.925  -5.496   7.348  1.00 21.13           H
ATOM   3214  SG  CYS A 200      27.767  -5.920   5.158  1.00 21.13           S
ATOM   3215  N   SER A 201      23.023  -5.640   7.416  1.00  6.67           N
ATOM   3216  H   SER A 201      22.572  -5.596   6.507  1.00  6.67           H
ATOM   3217  CA  SER A 201      22.190  -5.560   8.621  1.00  6.67           C
ATOM   3218  HA  SER A 201      22.724  -5.028   9.405  1.00  6.67           H
ATOM   3219  C   SER A 201      21.805  -6.942   9.129  1.00  6.67           C
ATOM   3220  O   SER A 201      21.222  -7.076  10.199  1.00  6.67           O
ATOM   3221  CB  SER A 201      20.886  -4.827   8.348  1.00  6.67           C
ATOM   3222 1HB  SER A 201      20.338  -4.712   9.283  1.00  6.67           H
ATOM   3223 2HB  SER A 201      21.101  -3.842   7.935  1.00  6.67           H
ATOM   3224  OG  SER A 201      20.098  -5.568   7.435  1.00  6.67           O
ATOM   3225  HG  SER A 201      20.388  -5.346   6.538  1.00  6.67           H
ATOM   3226  N   PHE A 202      22.073  -7.973   8.340  1.00 30.66           N
ATOM   3227  H   PHE A 202      22.598  -7.836   7.493  1.00 30.66           H
ATOM   3228  CA  PHE A 202      21.594  -9.317   8.637  1.00 30.66           C
ATOM   3229  HA  PHE A 202      21.206  -9.355   9.654  1.00 30.66           H
ATOM   3230  C   PHE A 202      22.734 -10.317   8.536  1.00 30.66           C
ATOM   3231  O   PHE A 202      23.688 -10.119   7.782  1.00 30.66           O
ATOM   3232  CB  PHE A 202      20.465  -9.681   7.664  1.00 30.66           C
ATOM   3233 1HB  PHE A 202      20.146 -10.704   7.860  1.00 30.66           H
ATOM   3234 2HB  PHE A 202      19.622  -9.015   7.852  1.00 30.66           H
ATOM   3235  CG  PHE A 202      20.850  -9.554   6.210  1.00 30.66           C
ATOM   3236  CD1 PHE A 202      21.475 -10.618   5.539  1.00 30.66           C
ATOM   3237  HD1 PHE A 202      21.711 -11.524   6.074  1.00 30.66           H
ATOM   3238  CD2 PHE A 202      20.579  -8.370   5.499  1.00 30.66           C
ATOM   3239  HD2 PHE A 202      20.083  -7.547   5.991  1.00 30.66           H
ATOM   3240  CE1 PHE A 202      21.813 -10.520   4.171  1.00 30.66           C
ATOM   3241  HE1 PHE A 202      22.280 -11.354   3.670  1.00 30.66           H
ATOM   3242  CE2 PHE A 202      20.940  -8.243   4.135  1.00 30.66           C
ATOM   3243  HE2 PHE A 202      20.738  -7.322   3.606  1.00 30.66           H
ATOM   3244  CZ  PHE A 202      21.540  -9.329   3.465  1.00 30.66           C
ATOM   3245  HZ  PHE A 202      21.790  -9.248   2.417  1.00 30.66           H
ATOM   3246  N   SER A 203      22.634 -11.385   9.312  1.00 -3.17           N
ATOM   3247  H   SER A 203      21.871 -11.458   9.976  1.00 -3.17           H
ATOM   3248  CA  SER A 203      23.642 -12.437   9.331  1.00 -3.17           C
ATOM   3249  HA  SER A 203      24.634 -11.987   9.307  1.00 -3.17           H
ATOM   3250  C   SER A 203      23.549 -13.455   8.196  1.00 -3.17           C
ATOM   3251  O   SER A 203      24.551 -14.056   7.817  1.00 -3.17           O
ATOM   3252  CB  SER A 203      23.474 -13.188  10.644  1.00 -3.17           C
ATOM   3253 1HB  SER A 203      24.209 -13.987  10.700  1.00 -3.17           H
ATOM   3254 2HB  SER A 203      23.626 -12.495  11.471  1.00 -3.17           H
ATOM   3255  OG  SER A 203      22.161 -13.719  10.729  1.00 -3.17           O
ATOM   3256  HG  SER A 203      22.137 -14.358  11.451  1.00 -3.17           H
ATOM   3257  N   GLN A 204      22.352 -13.687   7.674  1.00  3.54           N
ATOM   3258  H   GLN A 204      21.560 -13.158   8.001  1.00  3.54           H
ATOM   3259  CA  GLN A 204      22.122 -14.738   6.678  1.00  3.54           C
ATOM   3260  HA  GLN A 204      23.070 -15.044   6.238  1.00  3.54           H
ATOM   3261  C   GLN A 204      21.213 -14.284   5.547  1.00  3.54           C
ATOM   3262  O   GLN A 204      20.257 -13.540   5.773  1.00  3.54           O
ATOM   3263  CB  GLN A 204      21.466 -15.955   7.346  1.00  3.54           C
ATOM   3264 1HB  GLN A 204      20.565 -15.623   7.864  1.00  3.54           H
ATOM   3265 2HB  GLN A 204      21.165 -16.651   6.564  1.00  3.54           H
ATOM   3266  CG  GLN A 204      22.355 -16.713   8.338  1.00  3.54           C
ATOM   3267 1HG  GLN A 204      22.651 -16.048   9.148  1.00  3.54           H
ATOM   3268 2HG  GLN A 204      21.783 -17.537   8.762  1.00  3.54           H
ATOM   3269  CD  GLN A 204      23.599 -17.280   7.683  1.00  3.54           C
ATOM   3270  OE1 GLN A 204      23.579 -17.683   6.527  1.00  3.54           O
ATOM   3271  NE2 GLN A 204      24.691 -17.287   8.392  1.00  3.54           N
ATOM   3272 1HE2 GLN A 204      25.525 -17.668   7.979  1.00  3.54           H
ATOM   3273 2HE2 GLN A 204      24.695 -16.924   9.333  1.00  3.54           H
ATOM   3274  N   TRP A 205      21.475 -14.783   4.345  1.00  3.23           N
ATOM   3275  H   TRP A 205      22.268 -15.414   4.227  1.00  3.23           H
ATOM   3276  CA  TRP A 205      20.681 -14.445   3.163  1.00  3.23           C
ATOM   3277  HA  TRP A 205      20.765 -13.374   2.972  1.00  3.23           H
ATOM   3278  C   TRP A 205      19.206 -14.776   3.353  1.00  3.23           C
ATOM   3279  O   TRP A 205      18.331 -13.996   2.992  1.00  3.23           O
ATOM   3280  CB  TRP A 205      21.228 -15.212   1.954  1.00  3.23           C
ATOM   3281 1HB  TRP A 205      22.299 -15.022   1.879  1.00  3.23           H
ATOM   3282 2HB  TRP A 205      21.080 -16.279   2.115  1.00  3.23           H
ATOM   3283  CG  TRP A 205      20.585 -14.830   0.652  1.00  3.23           C
ATOM   3284  CD1 TRP A 205      20.976 -13.840  -0.191  1.00  3.23           C
ATOM   3285  HD1 TRP A 205      21.815 -13.181  -0.001  1.00  3.23           H
ATOM   3286  CD2 TRP A 205      19.443 -15.441   0.018  1.00  3.23           C
ATOM   3287  NE1 TRP A 205      20.173 -13.770  -1.296  1.00  3.23           N
ATOM   3288  HE1 TRP A 205      20.277 -13.089  -2.039  1.00  3.23           H
ATOM   3289  CE2 TRP A 205      19.227 -14.754  -1.213  1.00  3.23           C
ATOM   3290  CE3 TRP A 205      18.587 -16.511   0.354  1.00  3.23           C
ATOM   3291  HE3 TRP A 205      18.725 -17.052   1.278  1.00  3.23           H
ATOM   3292  CZ2 TRP A 205      18.207 -15.121  -2.114  1.00  3.23           C
ATOM   3293  HZ2 TRP A 205      18.082 -14.598  -3.051  1.00  3.23           H
ATOM   3294  CZ3 TRP A 205      17.545 -16.870  -0.542  1.00  3.23           C
ATOM   3295  HZ3 TRP A 205      16.879 -17.682  -0.296  1.00  3.23           H
ATOM   3296  CH2 TRP A 205      17.377 -16.174  -1.773  1.00  3.23           C
ATOM   3297  HH2 TRP A 205      16.594 -16.480  -2.455  1.00  3.23           H
ATOM   3298  N   TRP A 206      18.908 -15.905   3.980  1.00-10.75           N
ATOM   3299  H   TRP A 206      19.641 -16.527   4.281  1.00-10.75           H
ATOM   3300  CA  TRP A 206      17.513 -16.274   4.209  1.00-10.75           C
ATOM   3301  HA  TRP A 206      16.982 -16.184   3.262  1.00-10.75           H
ATOM   3302  C   TRP A 206      16.779 -15.377   5.198  1.00-10.75           C
ATOM   3303  O   TRP A 206      15.569 -15.223   5.083  1.00-10.75           O
ATOM   3304  CB  TRP A 206      17.405 -17.727   4.651  1.00-10.75           C
ATOM   3305 1HB  TRP A 206      18.085 -17.912   5.483  1.00-10.75           H
ATOM   3306 2HB  TRP A 206      16.384 -17.909   4.986  1.00-10.75           H
ATOM   3307  CG  TRP A 206      17.695 -18.667   3.525  1.00-10.75           C
ATOM   3308  CD1 TRP A 206      18.840 -19.361   3.296  1.00-10.75           C
ATOM   3309  HD1 TRP A 206      19.722 -19.312   3.926  1.00-10.75           H
ATOM   3310  CD2 TRP A 206      16.813 -19.014   2.439  1.00-10.75           C
ATOM   3311  NE1 TRP A 206      18.738 -20.138   2.177  1.00-10.75           N
ATOM   3312  HE1 TRP A 206      19.476 -20.738   1.823  1.00-10.75           H
ATOM   3313  CE2 TRP A 206      17.499 -19.960   1.626  1.00-10.75           C
ATOM   3314  CE3 TRP A 206      15.517 -18.608   2.059  1.00-10.75           C
ATOM   3315  HE3 TRP A 206      14.977 -17.881   2.648  1.00-10.75           H
ATOM   3316  CZ2 TRP A 206      16.917 -20.525   0.472  1.00-10.75           C
ATOM   3317  HZ2 TRP A 206      17.458 -21.243  -0.125  1.00-10.75           H
ATOM   3318  CZ3 TRP A 206      14.928 -19.171   0.895  1.00-10.75           C
ATOM   3319  HZ3 TRP A 206      13.938 -18.864   0.590  1.00-10.75           H
ATOM   3320  CH2 TRP A 206      15.640 -20.127   0.117  1.00-10.75           C
ATOM   3321  HH2 TRP A 206      15.181 -20.542  -0.770  1.00-10.75           H
ATOM   3322  N   HIS A 207      17.479 -14.722   6.113  1.00  0.35           N
ATOM   3323  H   HIS A 207      18.478 -14.851   6.180  1.00  0.35           H
ATOM   3324  CA  HIS A 207      16.817 -13.778   7.013  1.00  0.35           C
ATOM   3325  HA  HIS A 207      15.958 -14.261   7.478  1.00  0.35           H
ATOM   3326  C   HIS A 207      16.328 -12.589   6.191  1.00  0.35           C
ATOM   3327  O   HIS A 207      15.196 -12.121   6.344  1.00  0.35           O
ATOM   3328  CB  HIS A 207      17.775 -13.292   8.103  1.00  0.35           C
ATOM   3329 1HB  HIS A 207      18.114 -14.153   8.680  1.00  0.35           H
ATOM   3330 2HB  HIS A 207      18.640 -12.826   7.635  1.00  0.35           H
ATOM   3331  CG  HIS A 207      17.160 -12.295   9.034  1.00  0.35           C
ATOM   3332  ND1 HIS A 207      16.348 -12.621  10.094  1.00  0.35           N
ATOM   3333  HD1 HIS A 207      16.079 -13.557  10.379  1.00  0.35           H
ATOM   3334  CD2 HIS A 207      17.222 -10.936   9.045  1.00  0.35           C
ATOM   3335  HD2 HIS A 207      17.770 -10.336   8.333  1.00  0.35           H
ATOM   3336  CE1 HIS A 207      15.962 -11.492  10.688  1.00  0.35           C
ATOM   3337  HE1 HIS A 207      15.307 -11.448  11.549  1.00  0.35           H
ATOM   3338  NE2 HIS A 207      16.490 -10.437  10.100  1.00  0.35           N
ATOM   3339  N   GLN A 208      17.169 -12.123   5.278  1.00  3.22           N
ATOM   3340  H   GLN A 208      18.088 -12.540   5.179  1.00  3.22           H
ATOM   3341  CA  GLN A 208      16.785 -11.028   4.394  1.00  3.22           C
ATOM   3342  HA  GLN A 208      16.404 -10.206   4.999  1.00  3.22           H
ATOM   3343  C   GLN A 208      15.674 -11.475   3.446  1.00  3.22           C
ATOM   3344  O   GLN A 208      14.714 -10.733   3.227  1.00  3.22           O
ATOM   3345  CB  GLN A 208      18.002 -10.545   3.599  1.00  3.22           C
ATOM   3346 1HB  GLN A 208      18.748 -10.190   4.306  1.00  3.22           H
ATOM   3347 2HB  GLN A 208      18.423 -11.396   3.067  1.00  3.22           H
ATOM   3348  CG  GLN A 208      17.737  -9.447   2.567  1.00  3.22           C
ATOM   3349 1HG  GLN A 208      18.661  -9.272   2.022  1.00  3.22           H
ATOM   3350 2HG  GLN A 208      16.991  -9.797   1.857  1.00  3.22           H
ATOM   3351  CD  GLN A 208      17.279  -8.123   3.147  1.00  3.22           C
ATOM   3352  OE1 GLN A 208      18.068  -7.221   3.366  1.00  3.22           O
ATOM   3353  NE2 GLN A 208      16.001  -7.973   3.357  1.00  3.22           N
ATOM   3354 1HE2 GLN A 208      15.676  -7.095   3.719  1.00  3.22           H
ATOM   3355 2HE2 GLN A 208      15.365  -8.729   3.142  1.00  3.22           H
ATOM   3356  N   ALA A 209      15.779 -12.683   2.910  1.00-14.71           N
ATOM   3357  H   ALA A 209      16.605 -13.246   3.094  1.00-14.71           H
ATOM   3358  CA  ALA A 209      14.761 -13.202   2.005  1.00-14.71           C
ATOM   3359  HA  ALA A 209      14.644 -12.491   1.185  1.00-14.71           H
ATOM   3360  C   ALA A 209      13.411 -13.330   2.716  1.00-14.71           C
ATOM   3361  O   ALA A 209      12.374 -13.033   2.127  1.00-14.71           O
ATOM   3362  CB  ALA A 209      15.206 -14.553   1.430  1.00-14.71           C
ATOM   3363 1HB  ALA A 209      16.196 -14.455   0.979  1.00-14.71           H
ATOM   3364 2HB  ALA A 209      14.500 -14.872   0.662  1.00-14.71           H
ATOM   3365 3HB  ALA A 209      15.239 -15.304   2.218  1.00-14.71           H
ATOM   3366  N   PHE A 210      13.403 -13.735   3.979  1.00-22.99           N
ATOM   3367  H   PHE A 210      14.265 -14.027   4.433  1.00-22.99           H
ATOM   3368  CA  PHE A 210      12.148 -13.795   4.721  1.00-22.99           C
ATOM   3369  HA  PHE A 210      11.420 -14.346   4.125  1.00-22.99           H
ATOM   3370  C   PHE A 210      11.588 -12.402   4.954  1.00-22.99           C
ATOM   3371  O   PHE A 210      10.398 -12.200   4.780  1.00-22.99           O
ATOM   3372  CB  PHE A 210      12.277 -14.497   6.073  1.00-22.99           C
ATOM   3373 1HB  PHE A 210      12.645 -15.510   5.908  1.00-22.99           H
ATOM   3374 2HB  PHE A 210      13.000 -13.962   6.687  1.00-22.99           H
ATOM   3375  CG  PHE A 210      10.965 -14.563   6.812  1.00-22.99           C
ATOM   3376  CD1 PHE A 210       9.972 -15.475   6.411  1.00-22.99           C
ATOM   3377  HD1 PHE A 210      10.179 -16.180   5.619  1.00-22.99           H
ATOM   3378  CD2 PHE A 210      10.680 -13.658   7.852  1.00-22.99           C
ATOM   3379  HD2 PHE A 210      11.431 -12.953   8.174  1.00-22.99           H
ATOM   3380  CE1 PHE A 210       8.688 -15.466   7.016  1.00-22.99           C
ATOM   3381  HE1 PHE A 210       7.930 -16.162   6.688  1.00-22.99           H
ATOM   3382  CE2 PHE A 210       9.405 -13.639   8.471  1.00-22.99           C
ATOM   3383  HE2 PHE A 210       9.197 -12.931   9.262  1.00-22.99           H
ATOM   3384  CZ  PHE A 210       8.403 -14.540   8.046  1.00-22.99           C
ATOM   3385  HZ  PHE A 210       7.427 -14.527   8.511  1.00-22.99           H
ATOM   3386  N   TYR A 211      12.415 -11.422   5.291  1.00  1.50           N
ATOM   3387  H   TYR A 211      13.399 -11.612   5.446  1.00  1.50           H
ATOM   3388  CA  TYR A 211      11.900 -10.063   5.468  1.00  1.50           C
ATOM   3389  HA  TYR A 211      11.103 -10.088   6.211  1.00  1.50           H
ATOM   3390  C   TYR A 211      11.309  -9.533   4.165  1.00  1.50           C
ATOM   3391  O   TYR A 211      10.246  -8.910   4.153  1.00  1.50           O
ATOM   3392  CB  TYR A 211      12.992  -9.109   5.954  1.00  1.50           C
ATOM   3393 1HB  TYR A 211      13.418  -9.502   6.875  1.00  1.50           H
ATOM   3394 2HB  TYR A 211      13.781  -9.051   5.204  1.00  1.50           H
ATOM   3395  CG  TYR A 211      12.459  -7.713   6.212  1.00  1.50           C
ATOM   3396  CD1 TYR A 211      11.446  -7.494   7.170  1.00  1.50           C
ATOM   3397  HD1 TYR A 211      11.058  -8.322   7.749  1.00  1.50           H
ATOM   3398  CD2 TYR A 211      12.939  -6.607   5.477  1.00  1.50           C
ATOM   3399  HD2 TYR A 211      13.702  -6.748   4.727  1.00  1.50           H
ATOM   3400  CE1 TYR A 211      10.912  -6.195   7.379  1.00  1.50           C
ATOM   3401  HE1 TYR A 211      10.119  -6.038   8.095  1.00  1.50           H
ATOM   3402  CE2 TYR A 211      12.427  -5.298   5.713  1.00  1.50           C
ATOM   3403  HE2 TYR A 211      12.805  -4.453   5.155  1.00  1.50           H
ATOM   3404  CZ  TYR A 211      11.423  -5.108   6.667  1.00  1.50           C
ATOM   3405  OH  TYR A 211      10.948  -3.847   6.919  1.00  1.50           O
ATOM   3406  HH  TYR A 211      11.393  -3.178   6.382  1.00  1.50           H
ATOM   3407  N   ASN A 212      11.960  -9.825   3.048  1.00-21.49           N
ATOM   3408  H   ASN A 212      12.831 -10.348   3.094  1.00-21.49           H
ATOM   3409  CA  ASN A 212      11.445  -9.386   1.754  1.00-21.49           C
ATOM   3410  HA  ASN A 212      11.239  -8.317   1.807  1.00-21.49           H
ATOM   3411  C   ASN A 212      10.125 -10.084   1.440  1.00-21.49           C
ATOM   3412  O   ASN A 212       9.207  -9.458   0.912  1.00-21.49           O
ATOM   3413  CB  ASN A 212      12.448  -9.667   0.625  1.00-21.49           C
ATOM   3414 1HB  ASN A 212      12.710 -10.723   0.627  1.00-21.49           H
ATOM   3415 2HB  ASN A 212      11.972  -9.429  -0.326  1.00-21.49           H
ATOM   3416  CG  ASN A 212      13.719  -8.855   0.734  1.00-21.49           C
ATOM   3417  OD1 ASN A 212      14.796  -9.311   0.359  1.00-21.49           O
ATOM   3418  ND2 ASN A 212      13.616  -7.648   1.207  1.00-21.49           N
ATOM   3419 1HD2 ASN A 212      14.445  -7.072   1.239  1.00-21.49           H
ATOM   3420 2HD2 ASN A 212      12.723  -7.272   1.486  1.00-21.49           H
ATOM   3421  N   PHE A 213      10.003 -11.353   1.805  1.00-16.79           N
ATOM   3422  H   PHE A 213      10.785 -11.824   2.246  1.00-16.79           H
ATOM   3423  CA  PHE A 213       8.777 -12.110   1.568  1.00-16.79           C
ATOM   3424  HA  PHE A 213       8.452 -11.944   0.541  1.00-16.79           H
ATOM   3425  C   PHE A 213       7.653 -11.664   2.495  1.00-16.79           C
ATOM   3426  O   PHE A 213       6.506 -11.564   2.079  1.00-16.79           O
ATOM   3427  CB  PHE A 213       9.023 -13.607   1.765  1.00-16.79           C
ATOM   3428 1HB  PHE A 213       9.842 -13.914   1.118  1.00-16.79           H
ATOM   3429 2HB  PHE A 213       9.316 -13.789   2.799  1.00-16.79           H
ATOM   3430  CG  PHE A 213       7.821 -14.450   1.449  1.00-16.79           C
ATOM   3431  CD1 PHE A 213       7.487 -14.730   0.113  1.00-16.79           C
ATOM   3432  HD1 PHE A 213       8.112 -14.358  -0.689  1.00-16.79           H
ATOM   3433  CD2 PHE A 213       6.996 -14.937   2.480  1.00-16.79           C
ATOM   3434  HD2 PHE A 213       7.241 -14.729   3.512  1.00-16.79           H
ATOM   3435  CE1 PHE A 213       6.331 -15.483  -0.203  1.00-16.79           C
ATOM   3436  HE1 PHE A 213       6.085 -15.690  -1.235  1.00-16.79           H
ATOM   3437  CE2 PHE A 213       5.835 -15.693   2.180  1.00-16.79           C
ATOM   3438  HE2 PHE A 213       5.206 -16.058   2.978  1.00-16.79           H
ATOM   3439  CZ  PHE A 213       5.508 -15.973   0.835  1.00-16.79           C
ATOM   3440  HZ  PHE A 213       4.638 -16.565   0.601  1.00-16.79           H
ATOM   3441  N   PHE A 214       7.973 -11.350   3.740  1.00 -4.65           N
ATOM   3442  H   PHE A 214       8.930 -11.483   4.060  1.00 -4.65           H
ATOM   3443  CA  PHE A 214       6.990 -10.828   4.681  1.00 -4.65           C
ATOM   3444  HA  PHE A 214       6.166 -11.533   4.786  1.00 -4.65           H
ATOM   3445  C   PHE A 214       6.437  -9.514   4.152  1.00 -4.65           C
ATOM   3446  O   PHE A 214       5.229  -9.297   4.123  1.00 -4.65           O
ATOM   3447  CB  PHE A 214       7.638 -10.584   6.047  1.00 -4.65           C
ATOM   3448 1HB  PHE A 214       8.009 -11.533   6.436  1.00 -4.65           H
ATOM   3449 2HB  PHE A 214       8.487  -9.912   5.923  1.00 -4.65           H
ATOM   3450  CG  PHE A 214       6.699  -9.972   7.044  1.00 -4.65           C
ATOM   3451  CD1 PHE A 214       5.832 -10.786   7.788  1.00 -4.65           C
ATOM   3452  HD1 PHE A 214       5.866 -11.860   7.669  1.00 -4.65           H
ATOM   3453  CD2 PHE A 214       6.645  -8.573   7.213  1.00 -4.65           C
ATOM   3454  HD2 PHE A 214       7.312  -7.934   6.650  1.00 -4.65           H
ATOM   3455  CE1 PHE A 214       4.900 -10.217   8.684  1.00 -4.65           C
ATOM   3456  HE1 PHE A 214       4.227 -10.855   9.234  1.00 -4.65           H
ATOM   3457  CE2 PHE A 214       5.710  -7.987   8.102  1.00 -4.65           C
ATOM   3458  HE2 PHE A 214       5.667  -6.913   8.213  1.00 -4.65           H
ATOM   3459  CZ  PHE A 214       4.842  -8.815   8.847  1.00 -4.65           C
ATOM   3460  HZ  PHE A 214       4.132  -8.379   9.532  1.00 -4.65           H
ATOM   3461  N   THR A 215       7.329  -8.649   3.698  1.00-18.50           N
ATOM   3462  H   THR A 215       8.319  -8.867   3.755  1.00-18.50           H
ATOM   3463  CA  THR A 215       6.923  -7.351   3.178  1.00-18.50           C
ATOM   3464  HA  THR A 215       6.300  -6.863   3.926  1.00-18.50           H
ATOM   3465  C   THR A 215       6.085  -7.522   1.911  1.00-18.50           C
ATOM   3466  O   THR A 215       5.036  -6.908   1.772  1.00-18.50           O
ATOM   3467  CB  THR A 215       8.175  -6.481   2.939  1.00-18.50           C
ATOM   3468  HB  THR A 215       8.787  -6.927   2.156  1.00-18.50           H
ATOM   3469  OG1 THR A 215       8.930  -6.423   4.152  1.00-18.50           O
ATOM   3470  HG1 THR A 215       9.508  -7.195   4.195  1.00-18.50           H
ATOM   3471  CG2 THR A 215       7.834  -5.064   2.564  1.00-18.50           C
ATOM   3472 1HG2 THR A 215       8.748  -4.472   2.544  1.00-18.50           H
ATOM   3473 2HG2 THR A 215       7.149  -4.643   3.299  1.00-18.50           H
ATOM   3474 3HG2 THR A 215       7.375  -5.043   1.577  1.00-18.50           H
ATOM   3475  N   PHE A 216       6.489  -8.405   1.009  1.00 -0.31           N
ATOM   3476  H   PHE A 216       7.355  -8.913   1.158  1.00 -0.31           H
ATOM   3477  CA  PHE A 216       5.729  -8.663  -0.216  1.00 -0.31           C
ATOM   3478  HA  PHE A 216       5.574  -7.723  -0.745  1.00 -0.31           H
ATOM   3479  C   PHE A 216       4.353  -9.262   0.088  1.00 -0.31           C
ATOM   3480  O   PHE A 216       3.332  -8.829  -0.455  1.00 -0.31           O
ATOM   3481  CB  PHE A 216       6.557  -9.610  -1.096  1.00 -0.31           C
ATOM   3482 1HB  PHE A 216       7.490  -9.116  -1.365  1.00 -0.31           H
ATOM   3483 2HB  PHE A 216       6.801 -10.494  -0.508  1.00 -0.31           H
ATOM   3484  CG  PHE A 216       5.869 -10.082  -2.355  1.00 -0.31           C
ATOM   3485  CD1 PHE A 216       4.922  -9.297  -3.044  1.00 -0.31           C
ATOM   3486  HD1 PHE A 216       4.689  -8.296  -2.711  1.00 -0.31           H
ATOM   3487  CD2 PHE A 216       6.192 -11.354  -2.864  1.00 -0.31           C
ATOM   3488  HD2 PHE A 216       6.935 -11.960  -2.364  1.00 -0.31           H
ATOM   3489  CE1 PHE A 216       4.250  -9.812  -4.175  1.00 -0.31           C
ATOM   3490  HE1 PHE A 216       3.507  -9.212  -4.676  1.00 -0.31           H
ATOM   3491  CE2 PHE A 216       5.567 -11.851  -4.032  1.00 -0.31           C
ATOM   3492  HE2 PHE A 216       5.842 -12.818  -4.423  1.00 -0.31           H
ATOM   3493  CZ  PHE A 216       4.578 -11.086  -4.677  1.00 -0.31           C
ATOM   3494  HZ  PHE A 216       4.081 -11.469  -5.556  1.00 -0.31           H
ATOM   3495  N   SER A 217       4.291 -10.241   0.974  1.00-16.29           N
ATOM   3496  H   SER A 217       5.140 -10.583   1.417  1.00-16.29           H
ATOM   3497  CA  SER A 217       3.014 -10.862   1.294  1.00-16.29           C
ATOM   3498  HA  SER A 217       2.546 -11.154   0.359  1.00-16.29           H
ATOM   3499  C   SER A 217       2.077  -9.875   1.974  1.00-16.29           C
ATOM   3500  O   SER A 217       0.903  -9.817   1.619  1.00-16.29           O
ATOM   3501  CB  SER A 217       3.197 -12.125   2.139  1.00-16.29           C
ATOM   3502 1HB  SER A 217       2.218 -12.516   2.416  1.00-16.29           H
ATOM   3503 2HB  SER A 217       3.720 -12.873   1.544  1.00-16.29           H
ATOM   3504  OG  SER A 217       3.959 -11.870   3.303  1.00-16.29           O
ATOM   3505  HG  SER A 217       4.889 -11.810   3.046  1.00-16.29           H
ATOM   3506  N   CYS A 218       2.573  -9.060   2.893  1.00 -6.00           N
ATOM   3507  H   CYS A 218       3.551  -9.133   3.166  1.00 -6.00           H
ATOM   3508  CA  CYS A 218       1.717  -8.090   3.568  1.00 -6.00           C
ATOM   3509  HA  CYS A 218       0.777  -8.587   3.804  1.00 -6.00           H
ATOM   3510  C   CYS A 218       1.363  -6.863   2.726  1.00 -6.00           C
ATOM   3511  O   CYS A 218       0.323  -6.263   2.964  1.00 -6.00           O
ATOM   3512  CB  CYS A 218       2.356  -7.660   4.889  1.00 -6.00           C
ATOM   3513 1HB  CYS A 218       3.330  -7.208   4.689  1.00 -6.00           H
ATOM   3514 2HB  CYS A 218       1.718  -6.912   5.359  1.00 -6.00           H
ATOM   3515  SG  CYS A 218       2.571  -9.047   6.030  1.00 -6.00           S
ATOM   3516  HG  CYS A 218       3.656  -9.555   5.420  1.00 -6.00           H
ATOM   3517  N   LEU A 219       2.186  -6.487   1.753  1.00 -6.71           N
ATOM   3518  H   LEU A 219       3.084  -6.949   1.639  1.00 -6.71           H
ATOM   3519  CA  LEU A 219       1.842  -5.380   0.854  1.00 -6.71           C
ATOM   3520  HA  LEU A 219       1.329  -4.602   1.419  1.00 -6.71           H
ATOM   3521  C   LEU A 219       0.922  -5.802  -0.279  1.00 -6.71           C
ATOM   3522  O   LEU A 219       0.097  -5.009  -0.713  1.00 -6.71           O
ATOM   3523  CB  LEU A 219       3.088  -4.777   0.186  1.00 -6.71           C
ATOM   3524 1HB  LEU A 219       3.718  -5.602  -0.144  1.00 -6.71           H
ATOM   3525 2HB  LEU A 219       2.757  -4.252  -0.710  1.00 -6.71           H
ATOM   3526  CG  LEU A 219       3.954  -3.789   0.981  1.00 -6.71           C
ATOM   3527  HG  LEU A 219       4.219  -4.240   1.936  1.00 -6.71           H
ATOM   3528  CD1 LEU A 219       5.238  -3.490   0.219  1.00 -6.71           C
ATOM   3529 1HD1 LEU A 219       5.897  -2.883   0.837  1.00 -6.71           H
ATOM   3530 2HD1 LEU A 219       5.012  -2.946  -0.696  1.00 -6.71           H
ATOM   3531 3HD1 LEU A 219       5.748  -4.421  -0.027  1.00 -6.71           H
ATOM   3532  CD2 LEU A 219       3.220  -2.471   1.236  1.00 -6.71           C
ATOM   3533 1HD2 LEU A 219       3.845  -1.815   1.842  1.00 -6.71           H
ATOM   3534 2HD2 LEU A 219       2.295  -2.655   1.776  1.00 -6.71           H
ATOM   3535 3HD2 LEU A 219       2.979  -1.980   0.292  1.00 -6.71           H
ATOM   3536  N   PHE A 220       1.098  -7.007  -0.804  1.00  5.05           N
ATOM   3537  H   PHE A 220       1.804  -7.623  -0.414  1.00  5.05           H
ATOM   3538  CA  PHE A 220       0.376  -7.427  -2.009  1.00  5.05           C
ATOM   3539  HA  PHE A 220      -0.334  -6.649  -2.282  1.00  5.05           H
ATOM   3540  C   PHE A 220      -0.425  -8.719  -1.915  1.00  5.05           C
ATOM   3541  O   PHE A 220      -1.614  -8.715  -2.225  1.00  5.05           O
ATOM   3542  CB  PHE A 220       1.379  -7.551  -3.158  1.00  5.05           C
ATOM   3543 1HB  PHE A 220       1.876  -6.590  -3.282  1.00  5.05           H
ATOM   3544 2HB  PHE A 220       2.129  -8.293  -2.893  1.00  5.05           H
ATOM   3545  CG  PHE A 220       0.751  -7.946  -4.468  1.00  5.05           C
ATOM   3546  CD1 PHE A 220       0.066  -6.997  -5.242  1.00  5.05           C
ATOM   3547  HD1 PHE A 220      -0.020  -5.979  -4.888  1.00  5.05           H
ATOM   3548  CD2 PHE A 220       0.831  -9.274  -4.929  1.00  5.05           C
ATOM   3549  HD2 PHE A 220       1.341 -10.020  -4.338  1.00  5.05           H
ATOM   3550  CE1 PHE A 220      -0.528  -7.359  -6.479  1.00  5.05           C
ATOM   3551  HE1 PHE A 220      -1.059  -6.622  -7.063  1.00  5.05           H
ATOM   3552  CE2 PHE A 220       0.252  -9.649  -6.163  1.00  5.05           C
ATOM   3553  HE2 PHE A 220       0.328 -10.669  -6.508  1.00  5.05           H
ATOM   3554  CZ  PHE A 220      -0.426  -8.689  -6.940  1.00  5.05           C
ATOM   3555  HZ  PHE A 220      -0.873  -8.975  -7.881  1.00  5.05           H
ATOM   3556  N   ILE A 221       0.199  -9.823  -1.520  1.00  0.84           N
ATOM   3557  H   ILE A 221       1.150  -9.769  -1.180  1.00  0.84           H
ATOM   3558  CA  ILE A 221      -0.451 -11.133  -1.663  1.00  0.84           C
ATOM   3559  HA  ILE A 221      -0.796 -11.222  -2.693  1.00  0.84           H
ATOM   3560  C   ILE A 221      -1.671 -11.243  -0.751  1.00  0.84           C
ATOM   3561  O   ILE A 221      -2.770 -11.573  -1.197  1.00  0.84           O
ATOM   3562  CB  ILE A 221       0.512 -12.329  -1.354  1.00  0.84           C
ATOM   3563  HB  ILE A 221       0.806 -12.272  -0.306  1.00  0.84           H
ATOM   3564  CG1 ILE A 221       1.790 -12.245  -2.217  1.00  0.84           C
ATOM   3565 1HG1 ILE A 221       1.513 -12.376  -3.264  1.00  0.84           H
ATOM   3566 2HG1 ILE A 221       2.233 -11.256  -2.108  1.00  0.84           H
ATOM   3567  CG2 ILE A 221      -0.206 -13.689  -1.584  1.00  0.84           C
ATOM   3568 1HG2 ILE A 221       0.441 -14.516  -1.292  1.00  0.84           H
ATOM   3569 2HG2 ILE A 221      -0.474 -13.801  -2.636  1.00  0.84           H
ATOM   3570 3HG2 ILE A 221      -1.112 -13.751  -0.981  1.00  0.84           H
ATOM   3571  CD1 ILE A 221       2.880 -13.279  -1.867  1.00  0.84           C
ATOM   3572 1HD1 ILE A 221       3.775 -13.068  -2.448  1.00  0.84           H
ATOM   3573 2HD1 ILE A 221       2.543 -14.286  -2.113  1.00  0.84           H
ATOM   3574 3HD1 ILE A 221       3.126 -13.223  -0.808  1.00  0.84           H
ATOM   3575  N   ILE A 222      -1.483 -10.955   0.528  1.00  7.41           N
ATOM   3576  H   ILE A 222      -0.564 -10.661   0.847  1.00  7.41           H
ATOM   3577  CA  ILE A 222      -2.566 -11.038   1.505  1.00  7.41           C
ATOM   3578  HA  ILE A 222      -3.046 -12.008   1.383  1.00  7.41           H
ATOM   3579  C   ILE A 222      -3.636  -9.983   1.193  1.00  7.41           C
ATOM   3580  O   ILE A 222      -4.808 -10.356   1.067  1.00  7.41           O
ATOM   3581  CB  ILE A 222      -2.036 -10.951   2.976  1.00  7.41           C
ATOM   3582  HB  ILE A 222      -1.517 -10.003   3.102  1.00  7.41           H
ATOM   3583  CG1 ILE A 222      -1.025 -12.085   3.252  1.00  7.41           C
ATOM   3584 1HG1 ILE A 222      -1.565 -13.029   3.320  1.00  7.41           H
ATOM   3585 2HG1 ILE A 222      -0.330 -12.161   2.417  1.00  7.41           H
ATOM   3586  CG2 ILE A 222      -3.202 -11.000   3.986  1.00  7.41           C
ATOM   3587 1HG2 ILE A 222      -2.824 -10.970   5.008  1.00  7.41           H
ATOM   3588 2HG2 ILE A 222      -3.797 -11.903   3.845  1.00  7.41           H
ATOM   3589 3HG2 ILE A 222      -3.840 -10.126   3.851  1.00  7.41           H
ATOM   3590  CD1 ILE A 222      -0.180 -11.901   4.524  1.00  7.41           C
ATOM   3591 1HD1 ILE A 222       0.568 -12.692   4.577  1.00  7.41           H
ATOM   3592 2HD1 ILE A 222      -0.811 -11.952   5.411  1.00  7.41           H
ATOM   3593 3HD1 ILE A 222       0.330 -10.938   4.494  1.00  7.41           H
ATOM   3594  N   PRO A 223      -3.278  -8.686   1.020  1.00  9.55           N
ATOM   3595  CA  PRO A 223      -4.393  -7.803   0.654  1.00  9.55           C
ATOM   3596  HA  PRO A 223      -5.087  -7.745   1.490  1.00  9.55           H
ATOM   3597  C   PRO A 223      -5.184  -8.171  -0.598  1.00  9.55           C
ATOM   3598  O   PRO A 223      -6.416  -8.145  -0.562  1.00  9.55           O
ATOM   3599  CB  PRO A 223      -3.705  -6.447   0.446  1.00  9.55           C
ATOM   3600 1HB  PRO A 223      -3.400  -6.327  -0.593  1.00  9.55           H
ATOM   3601 2HB  PRO A 223      -4.357  -5.627   0.742  1.00  9.55           H
ATOM   3602  CG  PRO A 223      -2.541  -6.504   1.317  1.00  9.55           C
ATOM   3603 1HG  PRO A 223      -1.791  -5.774   1.017  1.00  9.55           H
ATOM   3604 2HG  PRO A 223      -2.844  -6.339   2.352  1.00  9.55           H
ATOM   3605  CD  PRO A 223      -2.035  -7.898   1.144  1.00  9.55           C
ATOM   3606 1HD  PRO A 223      -1.439  -7.977   0.239  1.00  9.55           H
ATOM   3607 2HD  PRO A 223      -1.454  -8.198   2.015  1.00  9.55           H
ATOM   3608  N   LEU A 224      -4.526  -8.546  -1.689  1.00 -8.59           N
ATOM   3609  H   LEU A 224      -3.508  -8.581  -1.702  1.00 -8.59           H
ATOM   3610  CA  LEU A 224      -5.264  -8.882  -2.904  1.00 -8.59           C
ATOM   3611  HA  LEU A 224      -5.929  -8.050  -3.133  1.00 -8.59           H
ATOM   3612  C   LEU A 224      -6.119 -10.122  -2.693  1.00 -8.59           C
ATOM   3613  O   LEU A 224      -7.271 -10.151  -3.115  1.00 -8.59           O
ATOM   3614  CB  LEU A 224      -4.321  -9.095  -4.092  1.00 -8.59           C
ATOM   3615 1HB  LEU A 224      -3.706  -8.206  -4.193  1.00 -8.59           H
ATOM   3616 2HB  LEU A 224      -3.661  -9.933  -3.862  1.00 -8.59           H
ATOM   3617  CG  LEU A 224      -4.984  -9.371  -5.453  1.00 -8.59           C
ATOM   3618  HG  LEU A 224      -5.495 -10.330  -5.397  1.00 -8.59           H
ATOM   3619  CD1 LEU A 224      -6.015  -8.309  -5.864  1.00 -8.59           C
ATOM   3620 1HD1 LEU A 224      -6.408  -8.545  -6.850  1.00 -8.59           H
ATOM   3621 2HD1 LEU A 224      -5.552  -7.323  -5.887  1.00 -8.59           H
ATOM   3622 3HD1 LEU A 224      -6.847  -8.306  -5.161  1.00 -8.59           H
ATOM   3623  CD2 LEU A 224      -3.904  -9.473  -6.523  1.00 -8.59           C
ATOM   3624 1HD2 LEU A 224      -4.356  -9.728  -7.480  1.00 -8.59           H
ATOM   3625 2HD2 LEU A 224      -3.189 -10.252  -6.254  1.00 -8.59           H
ATOM   3626 3HD2 LEU A 224      -3.378  -8.523  -6.618  1.00 -8.59           H
ATOM   3627  N   PHE A 225      -5.603 -11.117  -1.985  1.00-18.60           N
ATOM   3628  H   PHE A 225      -4.648 -11.056  -1.637  1.00-18.60           H
ATOM   3629  CA  PHE A 225      -6.390 -12.309  -1.691  1.00-18.60           C
ATOM   3630  HA  PHE A 225      -6.680 -12.784  -2.629  1.00-18.60           H
ATOM   3631  C   PHE A 225      -7.668 -11.961  -0.938  1.00-18.60           C
ATOM   3632  O   PHE A 225      -8.743 -12.442  -1.292  1.00-18.60           O
ATOM   3633  CB  PHE A 225      -5.570 -13.295  -0.857  1.00-18.60           C
ATOM   3634 1HB  PHE A 225      -4.700 -13.607  -1.435  1.00-18.60           H
ATOM   3635 2HB  PHE A 225      -5.219 -12.788   0.040  1.00-18.60           H
ATOM   3636  CG  PHE A 225      -6.344 -14.509  -0.430  1.00-18.60           C
ATOM   3637  CD1 PHE A 225      -6.531 -15.585  -1.312  1.00-18.60           C
ATOM   3638  HD1 PHE A 225      -6.127 -15.535  -2.314  1.00-18.60           H
ATOM   3639  CD2 PHE A 225      -6.906 -14.572   0.859  1.00-18.60           C
ATOM   3640  HD2 PHE A 225      -6.778 -13.743   1.543  1.00-18.60           H
ATOM   3641  CE1 PHE A 225      -7.254 -16.733  -0.910  1.00-18.60           C
ATOM   3642  HE1 PHE A 225      -7.393 -17.552  -1.601  1.00-18.60           H
ATOM   3643  CE2 PHE A 225      -7.644 -15.705   1.273  1.00-18.60           C
ATOM   3644  HE2 PHE A 225      -8.076 -15.737   2.262  1.00-18.60           H
ATOM   3645  CZ  PHE A 225      -7.804 -16.798   0.390  1.00-18.60           C
ATOM   3646  HZ  PHE A 225      -8.350 -17.674   0.702  1.00-18.60           H
ATOM   3647  N   ILE A 226      -7.587 -11.104   0.069  1.00 -9.33           N
ATOM   3648  H   ILE A 226      -6.689 -10.696   0.321  1.00 -9.33           H
ATOM   3649  CA  ILE A 226      -8.784 -10.772   0.841  1.00 -9.33           C
ATOM   3650  HA  ILE A 226      -9.261 -11.702   1.150  1.00 -9.33           H
ATOM   3651  C   ILE A 226      -9.759 -10.021  -0.063  1.00 -9.33           C
ATOM   3652  O   ILE A 226     -10.958 -10.301  -0.055  1.00 -9.33           O
ATOM   3653  CB  ILE A 226      -8.468  -9.939   2.117  1.00 -9.33           C
ATOM   3654  HB  ILE A 226      -7.989  -9.006   1.818  1.00 -9.33           H
ATOM   3655  CG1 ILE A 226      -7.511 -10.716   3.044  1.00 -9.33           C
ATOM   3656 1HG1 ILE A 226      -8.076 -11.504   3.539  1.00 -9.33           H
ATOM   3657 2HG1 ILE A 226      -6.735 -11.193   2.452  1.00 -9.33           H
ATOM   3658  CG2 ILE A 226      -9.779  -9.626   2.893  1.00 -9.33           C
ATOM   3659 1HG2 ILE A 226      -9.559  -9.152   3.849  1.00 -9.33           H
ATOM   3660 2HG2 ILE A 226     -10.334 -10.547   3.082  1.00 -9.33           H
ATOM   3661 3HG2 ILE A 226     -10.402  -8.944   2.315  1.00 -9.33           H
ATOM   3662  CD1 ILE A 226      -6.814  -9.861   4.108  1.00 -9.33           C
ATOM   3663 1HD1 ILE A 226      -6.145 -10.492   4.693  1.00 -9.33           H
ATOM   3664 2HD1 ILE A 226      -7.545  -9.411   4.779  1.00 -9.33           H
ATOM   3665 3HD1 ILE A 226      -6.228  -9.076   3.628  1.00 -9.33           H
ATOM   3666  N   MET A 227      -9.270  -9.111  -0.895  1.00-19.45           N
ATOM   3667  H   MET A 227      -8.269  -8.921  -0.910  1.00-19.45           H
ATOM   3668  CA  MET A 227     -10.160  -8.382  -1.801  1.00-19.45           C
ATOM   3669  HA  MET A 227     -10.946  -7.917  -1.208  1.00-19.45           H
ATOM   3670  C   MET A 227     -10.834  -9.301  -2.822  1.00-19.45           C
ATOM   3671  O   MET A 227     -12.013  -9.117  -3.137  1.00-19.45           O
ATOM   3672  CB  MET A 227      -9.404  -7.285  -2.551  1.00-19.45           C
ATOM   3673 1HB  MET A 227      -8.572  -7.734  -3.095  1.00-19.45           H
ATOM   3674 2HB  MET A 227     -10.087  -6.844  -3.274  1.00-19.45           H
ATOM   3675  CG  MET A 227      -8.865  -6.175  -1.660  1.00-19.45           C
ATOM   3676 1HG  MET A 227      -9.682  -5.730  -1.097  1.00-19.45           H
ATOM   3677 2HG  MET A 227      -8.148  -6.590  -0.956  1.00-19.45           H
ATOM   3678  SD  MET A 227      -8.054  -4.899  -2.633  1.00-19.45           S
ATOM   3679  CE  MET A 227      -9.454  -3.977  -3.256  1.00-19.45           C
ATOM   3680 1HE  MET A 227      -9.088  -3.156  -3.871  1.00-19.45           H
ATOM   3681 2HE  MET A 227     -10.027  -3.575  -2.420  1.00-19.45           H
ATOM   3682 3HE  MET A 227     -10.092  -4.625  -3.855  1.00-19.45           H
ATOM   3683  N   LEU A 228     -10.122 -10.302  -3.321  1.00-29.83           N
ATOM   3684  H   LEU A 228      -9.142 -10.403  -3.055  1.00-29.83           H
ATOM   3685  CA  LEU A 228     -10.703 -11.261  -4.260  1.00-29.83           C
ATOM   3686  HA  LEU A 228     -11.171 -10.716  -5.079  1.00-29.83           H
ATOM   3687  C   LEU A 228     -11.783 -12.096  -3.583  1.00-29.83           C
ATOM   3688  O   LEU A 228     -12.866 -12.264  -4.135  1.00-29.83           O
ATOM   3689  CB  LEU A 228      -9.626 -12.198  -4.825  1.00-29.83           C
ATOM   3690 1HB  LEU A 228      -9.065 -12.605  -3.984  1.00-29.83           H
ATOM   3691 2HB  LEU A 228     -10.132 -13.030  -5.314  1.00-29.83           H
ATOM   3692  CG  LEU A 228      -8.620 -11.615  -5.831  1.00-29.83           C
ATOM   3693  HG  LEU A 228      -8.180 -10.715  -5.408  1.00-29.83           H
ATOM   3694  CD1 LEU A 228      -7.500 -12.620  -6.087  1.00-29.83           C
ATOM   3695 1HD1 LEU A 228      -6.773 -12.192  -6.777  1.00-29.83           H
ATOM   3696 2HD1 LEU A 228      -7.902 -13.541  -6.512  1.00-29.83           H
ATOM   3697 3HD1 LEU A 228      -6.990 -12.846  -5.150  1.00-29.83           H
ATOM   3698  CD2 LEU A 228      -9.282 -11.239  -7.156  1.00-29.83           C
ATOM   3699 1HD2 LEU A 228      -8.526 -10.850  -7.839  1.00-29.83           H
ATOM   3700 2HD2 LEU A 228     -10.029 -10.465  -6.992  1.00-29.83           H
ATOM   3701 3HD2 LEU A 228      -9.749 -12.117  -7.602  1.00-29.83           H
ATOM   3702  N   ILE A 229     -11.522 -12.579  -2.377  1.00-13.48           N
ATOM   3703  H   ILE A 229     -10.605 -12.422  -1.960  1.00-13.48           H
ATOM   3704  CA  ILE A 229     -12.510 -13.374  -1.642  1.00-13.48           C
ATOM   3705  HA  ILE A 229     -12.865 -14.174  -2.290  1.00-13.48           H
ATOM   3706  C   ILE A 229     -13.727 -12.518  -1.293  1.00-13.48           C
ATOM   3707  O   ILE A 229     -14.867 -12.969  -1.415  1.00-13.48           O
ATOM   3708  CB  ILE A 229     -11.876 -14.014  -0.366  1.00-13.48           C
ATOM   3709  HB  ILE A 229     -11.412 -13.218   0.218  1.00-13.48           H
ATOM   3710  CG1 ILE A 229     -10.782 -15.036  -0.747  1.00-13.48           C
ATOM   3711 1HG1 ILE A 229     -10.005 -14.526  -1.309  1.00-13.48           H
ATOM   3712 2HG1 ILE A 229     -10.332 -15.393   0.179  1.00-13.48           H
ATOM   3713  CG2 ILE A 229     -12.936 -14.695   0.525  1.00-13.48           C
ATOM   3714 1HG2 ILE A 229     -12.444 -15.244   1.330  1.00-13.48           H
ATOM   3715 2HG2 ILE A 229     -13.544 -15.382  -0.065  1.00-13.48           H
ATOM   3716 3HG2 ILE A 229     -13.579 -13.937   0.968  1.00-13.48           H
ATOM   3717  CD1 ILE A 229     -11.209 -16.268  -1.569  1.00-13.48           C
ATOM   3718 1HD1 ILE A 229     -10.331 -16.888  -1.750  1.00-13.48           H
ATOM   3719 2HD1 ILE A 229     -11.617 -15.961  -2.533  1.00-13.48           H
ATOM   3720 3HD1 ILE A 229     -11.949 -16.856  -1.027  1.00-13.48           H
ATOM   3721  N   CYS A 230     -13.523 -11.261  -0.928  1.00-11.00           N
ATOM   3722  H   CYS A 230     -12.573 -10.913  -0.821  1.00-11.00           H
ATOM   3723  CA  CYS A 230     -14.654 -10.373  -0.670  1.00-11.00           C
ATOM   3724  HA  CYS A 230     -15.294 -10.823   0.089  1.00-11.00           H
ATOM   3725  C   CYS A 230     -15.492 -10.179  -1.928  1.00-11.00           C
ATOM   3726  O   CYS A 230     -16.716 -10.268  -1.872  1.00-11.00           O
ATOM   3727  CB  CYS A 230     -14.170  -9.014  -0.170  1.00-11.00           C
ATOM   3728 1HB  CYS A 230     -13.453  -8.605  -0.883  1.00-11.00           H
ATOM   3729 2HB  CYS A 230     -15.026  -8.340  -0.115  1.00-11.00           H
ATOM   3730  SG  CYS A 230     -13.405  -9.098   1.460  1.00-11.00           S
ATOM   3731  HG  CYS A 230     -12.316  -9.786   1.080  1.00-11.00           H
ATOM   3732  N   ASN A 231     -14.851  -9.962  -3.069  1.00-16.86           N
ATOM   3733  H   ASN A 231     -13.837  -9.903  -3.080  1.00-16.86           H
ATOM   3734  CA  ASN A 231     -15.596  -9.818  -4.319  1.00-16.86           C
ATOM   3735  HA  ASN A 231     -16.337  -9.026  -4.201  1.00-16.86           H
ATOM   3736  C   ASN A 231     -16.350 -11.100  -4.642  1.00-16.86           C
ATOM   3737  O   ASN A 231     -17.503 -11.036  -5.044  1.00-16.86           O
ATOM   3738  CB  ASN A 231     -14.673  -9.471  -5.490  1.00-16.86           C
ATOM   3739 1HB  ASN A 231     -13.721  -9.986  -5.370  1.00-16.86           H
ATOM   3740 2HB  ASN A 231     -15.138  -9.813  -6.414  1.00-16.86           H
ATOM   3741  CG  ASN A 231     -14.441  -7.992  -5.625  1.00-16.86           C
ATOM   3742  OD1 ASN A 231     -15.374  -7.226  -5.782  1.00-16.86           O
ATOM   3743  ND2 ASN A 231     -13.208  -7.575  -5.557  1.00-16.86           N
ATOM   3744 1HD2 ASN A 231     -13.019  -6.598  -5.709  1.00-16.86           H
ATOM   3745 2HD2 ASN A 231     -12.472  -8.224  -5.329  1.00-16.86           H
ATOM   3746  N   ALA A 232     -15.737 -12.257  -4.435  1.00-24.47           N
ATOM   3747  H   ALA A 232     -14.774 -12.267  -4.105  1.00-24.47           H
ATOM   3748  CA  ALA A 232     -16.394 -13.532  -4.713  1.00-24.47           C
ATOM   3749  HA  ALA A 232     -16.696 -13.540  -5.762  1.00-24.47           H
ATOM   3750  C   ALA A 232     -17.647 -13.713  -3.857  1.00-24.47           C
ATOM   3751  O   ALA A 232     -18.691 -14.137  -4.342  1.00-24.47           O
ATOM   3752  CB  ALA A 232     -15.412 -14.679  -4.467  1.00-24.47           C
ATOM   3753 1HB  ALA A 232     -14.504 -14.511  -5.045  1.00-24.47           H
ATOM   3754 2HB  ALA A 232     -15.866 -15.621  -4.781  1.00-24.47           H
ATOM   3755 3HB  ALA A 232     -15.153 -14.737  -3.410  1.00-24.47           H
ATOM   3756  N   LYS A 233     -17.560 -13.367  -2.581  1.00-24.93           N
ATOM   3757  H   LYS A 233     -16.667 -13.039  -2.217  1.00-24.93           H
ATOM   3758  CA  LYS A 233     -18.714 -13.478  -1.686  1.00-24.93           C
ATOM   3759  HA  LYS A 233     -19.123 -14.486  -1.766  1.00-24.93           H
ATOM   3760  C   LYS A 233     -19.829 -12.514  -2.059  1.00-24.93           C
ATOM   3761  O   LYS A 233     -21.010 -12.861  -1.956  1.00-24.93           O
ATOM   3762  CB  LYS A 233     -18.272 -13.246  -0.243  1.00-24.93           C
ATOM   3763 1HB  LYS A 233     -17.691 -12.325  -0.189  1.00-24.93           H
ATOM   3764 2HB  LYS A 233     -19.159 -13.140   0.376  1.00-24.93           H
ATOM   3765  CG  LYS A 233     -17.455 -14.401   0.306  1.00-24.93           C
ATOM   3766 1HG  LYS A 233     -18.074 -15.298   0.297  1.00-24.93           H
ATOM   3767 2HG  LYS A 233     -16.585 -14.571  -0.325  1.00-24.93           H
ATOM   3768  CD  LYS A 233     -16.986 -14.142   1.721  1.00-24.93           C
ATOM   3769 1HD  LYS A 233     -16.343 -13.261   1.732  1.00-24.93           H
ATOM   3770 2HD  LYS A 233     -17.848 -13.970   2.366  1.00-24.93           H
ATOM   3771  CE  LYS A 233     -16.212 -15.351   2.220  1.00-24.93           C
ATOM   3772 1HE  LYS A 233     -16.869 -16.223   2.208  1.00-24.93           H
ATOM   3773 2HE  LYS A 233     -15.377 -15.544   1.545  1.00-24.93           H
ATOM   3774  NZ  LYS A 233     -15.689 -15.148   3.604  1.00-24.93           N
ATOM   3775 1HZ  LYS A 233     -15.188 -15.974   3.906  1.00-24.93           H
ATOM   3776 2HZ  LYS A 233     -16.455 -14.964   4.239  1.00-24.93           H
ATOM   3777 3HZ  LYS A 233     -15.051 -14.362   3.620  1.00-24.93           H
ATOM   3778  N   ILE A 234     -19.481 -11.325  -2.530  1.00 -4.96           N
ATOM   3779  H   ILE A 234     -18.499 -11.068  -2.571  1.00 -4.96           H
ATOM   3780  CA  ILE A 234     -20.495 -10.384  -3.006  1.00 -4.96           C
ATOM   3781  HA  ILE A 234     -21.278 -10.302  -2.252  1.00 -4.96           H
ATOM   3782  C   ILE A 234     -21.129 -10.955  -4.275  1.00 -4.96           C
ATOM   3783  O   ILE A 234     -22.352 -10.978  -4.376  1.00 -4.96           O
ATOM   3784  CB  ILE A 234     -19.920  -8.960  -3.286  1.00 -4.96           C
ATOM   3785  HB  ILE A 234     -19.090  -9.054  -3.985  1.00 -4.96           H
ATOM   3786  CG1 ILE A 234     -19.404  -8.315  -1.985  1.00 -4.96           C
ATOM   3787 1HG1 ILE A 234     -20.261  -8.006  -1.385  1.00 -4.96           H
ATOM   3788 2HG1 ILE A 234     -18.858  -9.060  -1.412  1.00 -4.96           H
ATOM   3789  CG2 ILE A 234     -21.001  -8.041  -3.910  1.00 -4.96           C
ATOM   3790 1HG2 ILE A 234     -20.608  -7.036  -4.061  1.00 -4.96           H
ATOM   3791 2HG2 ILE A 234     -21.873  -7.995  -3.261  1.00 -4.96           H
ATOM   3792 3HG2 ILE A 234     -21.307  -8.429  -4.882  1.00 -4.96           H
ATOM   3793  CD1 ILE A 234     -18.471  -7.102  -2.183  1.00 -4.96           C
ATOM   3794 1HD1 ILE A 234     -18.071  -6.794  -1.218  1.00 -4.96           H
ATOM   3795 2HD1 ILE A 234     -19.018  -6.268  -2.622  1.00 -4.96           H
ATOM   3796 3HD1 ILE A 234     -17.640  -7.377  -2.836  1.00 -4.96           H
ATOM   3797  N   ILE A 235     -20.336 -11.451  -5.218  1.00-18.32           N
ATOM   3798  H   ILE A 235     -19.326 -11.438  -5.089  1.00-18.32           H
ATOM   3799  CA  ILE A 235     -20.875 -12.003  -6.467  1.00-18.32           C
ATOM   3800  HA  ILE A 235     -21.481 -11.240  -6.956  1.00-18.32           H
ATOM   3801  C   ILE A 235     -21.793 -13.175  -6.158  1.00-18.32           C
ATOM   3802  O   ILE A 235     -22.911 -13.220  -6.663  1.00-18.32           O
ATOM   3803  CB  ILE A 235     -19.753 -12.468  -7.455  1.00-18.32           C
ATOM   3804  HB  ILE A 235     -19.079 -13.140  -6.922  1.00-18.32           H
ATOM   3805  CG1 ILE A 235     -18.953 -11.255  -7.963  1.00-18.32           C
ATOM   3806 1HG1 ILE A 235     -19.554 -10.739  -8.710  1.00-18.32           H
ATOM   3807 2HG1 ILE A 235     -18.795 -10.569  -7.137  1.00-18.32           H
ATOM   3808  CG2 ILE A 235     -20.348 -13.221  -8.672  1.00-18.32           C
ATOM   3809 1HG2 ILE A 235     -19.568 -13.450  -9.396  1.00-18.32           H
ATOM   3810 2HG2 ILE A 235     -21.114 -12.613  -9.158  1.00-18.32           H
ATOM   3811 3HG2 ILE A 235     -20.787 -14.167  -8.353  1.00-18.32           H
ATOM   3812  CD1 ILE A 235     -17.577 -11.567  -8.573  1.00-18.32           C
ATOM   3813 1HD1 ILE A 235     -17.096 -10.632  -8.858  1.00-18.32           H
ATOM   3814 2HD1 ILE A 235     -17.688 -12.190  -9.460  1.00-18.32           H
ATOM   3815 3HD1 ILE A 235     -16.956 -12.084  -7.840  1.00-18.32           H
ATOM   3816  N   PHE A 236     -21.375 -14.093  -5.300  1.00-23.77           N
ATOM   3817  H   PHE A 236     -20.442 -14.021  -4.897  1.00-23.77           H
ATOM   3818  CA  PHE A 236     -22.205 -15.246  -4.965  1.00-23.77           C
ATOM   3819  HA  PHE A 236     -22.435 -15.790  -5.882  1.00-23.77           H
ATOM   3820  C   PHE A 236     -23.524 -14.817  -4.328  1.00-23.77           C
ATOM   3821  O   PHE A 236     -24.593 -15.304  -4.695  1.00-23.77           O
ATOM   3822  CB  PHE A 236     -21.445 -16.172  -4.014  1.00-23.77           C
ATOM   3823 1HB  PHE A 236     -20.487 -16.424  -4.470  1.00-23.77           H
ATOM   3824 2HB  PHE A 236     -21.253 -15.642  -3.082  1.00-23.77           H
ATOM   3825  CG  PHE A 236     -22.178 -17.447  -3.709  1.00-23.77           C
ATOM   3826  CD1 PHE A 236     -22.094 -18.534  -4.595  1.00-23.77           C
ATOM   3827  HD1 PHE A 236     -21.490 -18.454  -5.487  1.00-23.77           H
ATOM   3828  CD2 PHE A 236     -22.967 -17.566  -2.549  1.00-23.77           C
ATOM   3829  HD2 PHE A 236     -23.038 -16.740  -1.857  1.00-23.77           H
ATOM   3830  CE1 PHE A 236     -22.804 -19.731  -4.343  1.00-23.77           C
ATOM   3831  HE1 PHE A 236     -22.738 -20.552  -5.042  1.00-23.77           H
ATOM   3832  CE2 PHE A 236     -23.685 -18.760  -2.283  1.00-23.77           C
ATOM   3833  HE2 PHE A 236     -24.293 -18.843  -1.395  1.00-23.77           H
ATOM   3834  CZ  PHE A 236     -23.608 -19.842  -3.185  1.00-23.77           C
ATOM   3835  HZ  PHE A 236     -24.165 -20.749  -2.992  1.00-23.77           H
ATOM   3836  N   THR A 237     -23.471 -13.864  -3.408  1.00 -8.22           N
ATOM   3837  H   THR A 237     -22.577 -13.466  -3.138  1.00 -8.22           H
ATOM   3838  CA  THR A 237     -24.697 -13.399  -2.766  1.00 -8.22           C
ATOM   3839  HA  THR A 237     -25.224 -14.267  -2.373  1.00 -8.22           H
ATOM   3840  C   THR A 237     -25.606 -12.713  -3.781  1.00 -8.22           C
ATOM   3841  O   THR A 237     -26.806 -12.970  -3.806  1.00 -8.22           O
ATOM   3842  CB  THR A 237     -24.408 -12.427  -1.598  1.00 -8.22           C
ATOM   3843  HB  THR A 237     -23.965 -11.508  -1.984  1.00 -8.22           H
ATOM   3844  OG1 THR A 237     -23.498 -13.046  -0.685  1.00 -8.22           O
ATOM   3845  HG1 THR A 237     -22.621 -13.055  -1.094  1.00 -8.22           H
ATOM   3846  CG2 THR A 237     -25.664 -12.098  -0.802  1.00 -8.22           C
ATOM   3847 1HG2 THR A 237     -25.400 -11.444   0.025  1.00 -8.22           H
ATOM   3848 2HG2 THR A 237     -26.101 -13.014  -0.408  1.00 -8.22           H
ATOM   3849 3HG2 THR A 237     -26.389 -11.585  -1.434  1.00 -8.22           H
ATOM   3850  N   LEU A 238     -25.066 -11.862  -4.644  1.00-17.95           N
ATOM   3851  H   LEU A 238     -24.063 -11.682  -4.633  1.00-17.95           H
ATOM   3852  CA  LEU A 238     -25.914 -11.160  -5.604  1.00-17.95           C
ATOM   3853  HA  LEU A 238     -26.767 -10.748  -5.067  1.00-17.95           H
ATOM   3854  C   LEU A 238     -26.482 -12.111  -6.643  1.00-17.95           C
ATOM   3855  O   LEU A 238     -27.639 -11.957  -7.018  1.00-17.95           O
ATOM   3856  CB  LEU A 238     -25.178 -10.006  -6.300  1.00-17.95           C
ATOM   3857 1HB  LEU A 238     -24.308 -10.412  -6.818  1.00-17.95           H
ATOM   3858 2HB  LEU A 238     -25.854  -9.613  -7.060  1.00-17.95           H
ATOM   3859  CG  LEU A 238     -24.719  -8.814  -5.442  1.00-17.95           C
ATOM   3860  HG  LEU A 238     -23.901  -9.135  -4.807  1.00-17.95           H
ATOM   3861  CD1 LEU A 238     -24.216  -7.683  -6.333  1.00-17.95           C
ATOM   3862 1HD1 LEU A 238     -23.762  -6.902  -5.722  1.00-17.95           H
ATOM   3863 2HD1 LEU A 238     -25.040  -7.261  -6.908  1.00-17.95           H
ATOM   3864 3HD1 LEU A 238     -23.466  -8.069  -7.021  1.00-17.95           H
ATOM   3865  CD2 LEU A 238     -25.805  -8.262  -4.536  1.00-17.95           C
ATOM   3866 1HD2 LEU A 238     -25.400  -7.432  -3.962  1.00-17.95           H
ATOM   3867 2HD2 LEU A 238     -26.133  -9.027  -3.834  1.00-17.95           H
ATOM   3868 3HD2 LEU A 238     -26.656  -7.922  -5.128  1.00-17.95           H
ATOM   3869  N   THR A 239     -25.712 -13.108  -7.056  1.00-13.99           N
ATOM   3870  H   THR A 239     -24.755 -13.171  -6.718  1.00-13.99           H
ATOM   3871  CA  THR A 239     -26.186 -14.127  -7.994  1.00-13.99           C
ATOM   3872  HA  THR A 239     -26.570 -13.633  -8.887  1.00-13.99           H
ATOM   3873  C   THR A 239     -27.322 -14.922  -7.356  1.00-13.99           C
ATOM   3874  O   THR A 239     -28.351 -15.141  -7.985  1.00-13.99           O
ATOM   3875  CB  THR A 239     -25.042 -15.091  -8.408  1.00-13.99           C
ATOM   3876  HB  THR A 239     -24.712 -15.661  -7.539  1.00-13.99           H
ATOM   3877  OG1 THR A 239     -23.940 -14.332  -8.917  1.00-13.99           O
ATOM   3878  HG1 THR A 239     -23.527 -13.872  -8.173  1.00-13.99           H
ATOM   3879  CG2 THR A 239     -25.454 -16.040  -9.509  1.00-13.99           C
ATOM   3880 1HG2 THR A 239     -24.597 -16.646  -9.798  1.00-13.99           H
ATOM   3881 2HG2 THR A 239     -25.807 -15.479 -10.374  1.00-13.99           H
ATOM   3882 3HG2 THR A 239     -26.243 -16.700  -9.151  1.00-13.99           H
ATOM   3883  N   ARG A 240     -27.198 -15.281  -6.082  1.00 -8.13           N
ATOM   3884  H   ARG A 240     -26.331 -15.094  -5.582  1.00 -8.13           H
ATOM   3885  CA  ARG A 240     -28.294 -15.965  -5.387  1.00 -8.13           C
ATOM   3886  HA  ARG A 240     -28.546 -16.873  -5.938  1.00 -8.13           H
ATOM   3887  C   ARG A 240     -29.544 -15.097  -5.336  1.00 -8.13           C
ATOM   3888  O   ARG A 240     -30.643 -15.585  -5.574  1.00 -8.13           O
ATOM   3889  CB  ARG A 240     -27.894 -16.334  -3.954  1.00 -8.13           C
ATOM   3890 1HB  ARG A 240     -26.965 -16.906  -3.971  1.00 -8.13           H
ATOM   3891 2HB  ARG A 240     -27.721 -15.412  -3.403  1.00 -8.13           H
ATOM   3892  CG  ARG A 240     -28.972 -17.146  -3.236  1.00 -8.13           C
ATOM   3893 1HG  ARG A 240     -29.939 -16.677  -3.394  1.00 -8.13           H
ATOM   3894 2HG  ARG A 240     -29.011 -18.142  -3.668  1.00 -8.13           H
ATOM   3895  CD  ARG A 240     -28.766 -17.254  -1.736  1.00 -8.13           C
ATOM   3896 1HD  ARG A 240     -29.526 -17.922  -1.328  1.00 -8.13           H
ATOM   3897 2HD  ARG A 240     -27.785 -17.690  -1.543  1.00 -8.13           H
ATOM   3898  NE  ARG A 240     -28.859 -15.942  -1.072  1.00 -8.13           N
ATOM   3899  HE  ARG A 240     -27.987 -15.528  -0.797  1.00 -8.13           H
ATOM   3900  CZ  ARG A 240     -29.970 -15.268  -0.797  1.00 -8.13           C
ATOM   3901  NH1 ARG A 240     -29.868 -14.129  -0.175  1.00 -8.13           N
ATOM   3902 1HH1 ARG A 240     -28.968 -13.769   0.082  1.00 -8.13           H
ATOM   3903 2HH1 ARG A 240     -30.707 -13.617   0.050  1.00 -8.13           H
ATOM   3904  NH2 ARG A 240     -31.174 -15.642  -1.140  1.00 -8.13           N
ATOM   3905 1HH2 ARG A 240     -31.318 -16.540  -1.593  1.00 -8.13           H
ATOM   3906 2HH2 ARG A 240     -31.960 -15.036  -0.980  1.00 -8.13           H
ATOM   3907  N   VAL A 241     -29.394 -13.813  -5.048  1.00  1.84           N
ATOM   3908  H   VAL A 241     -28.469 -13.447  -4.851  1.00  1.84           H
ATOM   3909  CA  VAL A 241     -30.557 -12.926  -4.992  1.00  1.84           C
ATOM   3910  HA  VAL A 241     -31.303 -13.384  -4.348  1.00  1.84           H
ATOM   3911  C   VAL A 241     -31.178 -12.807  -6.383  1.00  1.84           C
ATOM   3912  O   VAL A 241     -32.389 -12.838  -6.519  1.00  1.84           O
ATOM   3913  CB  VAL A 241     -30.207 -11.534  -4.388  1.00  1.84           C
ATOM   3914  HB  VAL A 241     -29.391 -11.097  -4.960  1.00  1.84           H
ATOM   3915  CG1 VAL A 241     -31.411 -10.577  -4.432  1.00  1.84           C
ATOM   3916 1HG1 VAL A 241     -31.182  -9.660  -3.890  1.00  1.84           H
ATOM   3917 2HG1 VAL A 241     -32.283 -11.050  -3.976  1.00  1.84           H
ATOM   3918 3HG1 VAL A 241     -31.645 -10.324  -5.465  1.00  1.84           H
ATOM   3919  CG2 VAL A 241     -29.765 -11.685  -2.924  1.00  1.84           C
ATOM   3920 1HG2 VAL A 241     -29.451 -10.719  -2.535  1.00  1.84           H
ATOM   3921 2HG2 VAL A 241     -28.931 -12.375  -2.845  1.00  1.84           H
ATOM   3922 3HG2 VAL A 241     -30.589 -12.066  -2.323  1.00  1.84           H
ATOM   3923  N   LEU A 242     -30.375 -12.764  -7.435  1.00  0.74           N
ATOM   3924  H   LEU A 242     -29.368 -12.784  -7.303  1.00  0.74           H
ATOM   3925  CA  LEU A 242     -30.901 -12.703  -8.801  1.00  0.74           C
ATOM   3926  HA  LEU A 242     -31.677 -11.940  -8.849  1.00  0.74           H
ATOM   3927  C   LEU A 242     -31.552 -14.014  -9.246  1.00  0.74           C
ATOM   3928  O   LEU A 242     -32.290 -14.035 -10.231  1.00  0.74           O
ATOM   3929  CB  LEU A 242     -29.778 -12.321  -9.769  1.00  0.74           C
ATOM   3930 1HB  LEU A 242     -28.936 -12.988  -9.585  1.00  0.74           H
ATOM   3931 2HB  LEU A 242     -30.124 -12.496 -10.785  1.00  0.74           H
ATOM   3932  CG  LEU A 242     -29.285 -10.869  -9.703  1.00  0.74           C
ATOM   3933  HG  LEU A 242     -29.119 -10.608  -8.663  1.00  0.74           H
ATOM   3934  CD1 LEU A 242     -27.962 -10.718 -10.437  1.00  0.74           C
ATOM   3935 1HD1 LEU A 242     -27.612  -9.688 -10.377  1.00  0.74           H
ATOM   3936 2HD1 LEU A 242     -28.081 -10.992 -11.485  1.00  0.74           H
ATOM   3937 3HD1 LEU A 242     -27.213 -11.369  -9.984  1.00  0.74           H
ATOM   3938  CD2 LEU A 242     -30.311  -9.890 -10.280  1.00  0.74           C
ATOM   3939 1HD2 LEU A 242     -29.927  -8.873 -10.220  1.00  0.74           H
ATOM   3940 2HD2 LEU A 242     -31.247  -9.957  -9.730  1.00  0.74           H
ATOM   3941 3HD2 LEU A 242     -30.502 -10.129 -11.328  1.00  0.74           H
ATOM   3942  N   HIS A 243     -31.311 -15.091  -8.514  1.00 -4.98           N
ATOM   3943  H   HIS A 243     -30.621 -15.038  -7.775  1.00 -4.98           H
ATOM   3944  CA  HIS A 243     -31.991 -16.369  -8.718  1.00 -4.98           C
ATOM   3945  HA  HIS A 243     -32.379 -16.409  -9.736  1.00 -4.98           H
ATOM   3946  C   HIS A 243     -33.178 -16.568  -7.766  1.00 -4.98           C
ATOM   3947  O   HIS A 243     -33.742 -17.666  -7.696  1.00 -4.98           O
ATOM   3948  CB  HIS A 243     -30.989 -17.515  -8.547  1.00 -4.98           C
ATOM   3949 1HB  HIS A 243     -30.517 -17.433  -7.568  1.00 -4.98           H
ATOM   3950 2HB  HIS A 243     -31.526 -18.461  -8.594  1.00 -4.98           H
ATOM   3951  CG  HIS A 243     -29.927 -17.551  -9.601  1.00 -4.98           C
ATOM   3952  ND1 HIS A 243     -28.810 -18.345  -9.540  1.00 -4.98           N
ATOM   3953  HD1 HIS A 243     -28.553 -18.953  -8.771  1.00 -4.98           H
ATOM   3954  CD2 HIS A 243     -29.840 -16.918 -10.801  1.00 -4.98           C
ATOM   3955  HD2 HIS A 243     -30.572 -16.221 -11.182  1.00 -4.98           H
ATOM   3956  CE1 HIS A 243     -28.112 -18.175 -10.664  1.00 -4.98           C
ATOM   3957  HE1 HIS A 243     -27.183 -18.685 -10.887  1.00 -4.98           H
ATOM   3958  NE2 HIS A 243     -28.693 -17.302 -11.463  1.00 -4.98           N
ATOM   3959  N   GLN A 244     -33.576 -15.542  -7.023  1.00 24.68           N
ATOM   3960  H   GLN A 244     -33.057 -14.673  -7.041  1.00 24.68           H
ATOM   3961  CA  GLN A 244     -34.830 -15.596  -6.265  1.00 24.68           C
ATOM   3962  HA  GLN A 244     -34.926 -16.560  -5.766  1.00 24.68           H
ATOM   3963  C   GLN A 244     -35.963 -15.456  -7.281  1.00 24.68           C
ATOM   3964  O   GLN A 244     -35.726 -15.121  -8.440  1.00 24.68           O
ATOM   3965  CB  GLN A 244     -34.916 -14.486  -5.207  1.00 24.68           C
ATOM   3966 1HB  GLN A 244     -34.725 -13.527  -5.687  1.00 24.68           H
ATOM   3967 2HB  GLN A 244     -35.929 -14.475  -4.807  1.00 24.68           H
ATOM   3968  CG  GLN A 244     -33.941 -14.684  -4.038  1.00 24.68           C
ATOM   3969 1HG  GLN A 244     -34.186 -15.619  -3.535  1.00 24.68           H
ATOM   3970 2HG  GLN A 244     -32.933 -14.766  -4.434  1.00 24.68           H
ATOM   3971  CD  GLN A 244     -33.962 -13.558  -3.010  1.00 24.68           C
ATOM   3972  OE1 GLN A 244     -32.954 -13.264  -2.365  1.00 24.68           O
ATOM   3973  NE2 GLN A 244     -35.090 -12.927  -2.829  1.00 24.68           N
ATOM   3974 1HE2 GLN A 244     -35.127 -12.150  -2.190  1.00 24.68           H
ATOM   3975 2HE2 GLN A 244     -35.929 -13.247  -3.296  1.00 24.68           H
ATOM   3976  N   ASP A 245     -37.189 -15.728  -6.857  1.00 -3.38           N
ATOM   3977  H   ASP A 245     -37.339 -15.970  -5.891  1.00 -3.38           H
ATOM   3978  CA  ASP A 245     -38.344 -15.702  -7.757  1.00 -3.38           C
ATOM   3979  HA  ASP A 245     -38.206 -16.484  -8.501  1.00 -3.38           H
ATOM   3980  C   ASP A 245     -38.483 -14.339  -8.456  1.00 -3.38           C
ATOM   3981  O   ASP A 245     -38.462 -13.302  -7.781  1.00 -3.38           O
ATOM   3982  CB  ASP A 245     -39.613 -16.003  -6.948  1.00 -3.38           C
ATOM   3983 1HB  ASP A 245     -39.411 -16.861  -6.306  1.00 -3.38           H
ATOM   3984 2HB  ASP A 245     -39.852 -15.146  -6.317  1.00 -3.38           H
ATOM   3985  CG  ASP A 245     -40.812 -16.327  -7.826  1.00 -3.38           C
ATOM   3986  OD1 ASP A 245     -41.172 -15.529  -8.713  1.00 -3.38           O
ATOM   3987  OD2 ASP A 245     -41.412 -17.409  -7.644  1.00 -3.38           O
ATOM   3988  N   PRO A 246     -38.641 -14.303  -9.797  1.00-12.30           N
ATOM   3989  CA  PRO A 246     -38.813 -12.989 -10.434  1.00-12.30           C
ATOM   3990  HA  PRO A 246     -37.901 -12.409 -10.314  1.00-12.30           H
ATOM   3991  C   PRO A 246     -39.995 -12.159  -9.938  1.00-12.30           C
ATOM   3992  O   PRO A 246     -39.933 -10.940  -9.979  1.00-12.30           O
ATOM   3993  CB  PRO A 246     -39.007 -13.340 -11.911  1.00-12.30           C
ATOM   3994 1HB  PRO A 246     -40.069 -13.438 -12.139  1.00-12.30           H
ATOM   3995 2HB  PRO A 246     -38.547 -12.588 -12.552  1.00-12.30           H
ATOM   3996  CG  PRO A 246     -38.327 -14.633 -12.066  1.00-12.30           C
ATOM   3997 1HG  PRO A 246     -38.693 -15.162 -12.943  1.00-12.30           H
ATOM   3998 2HG  PRO A 246     -37.249 -14.477 -12.132  1.00-12.30           H
ATOM   3999  CD  PRO A 246     -38.661 -15.374 -10.811  1.00-12.30           C
ATOM   4000 1HD  PRO A 246     -39.653 -15.822 -10.877  1.00-12.30           H
ATOM   4001 2HD  PRO A 246     -37.902 -16.130 -10.605  1.00-12.30           H
ATOM   4002  N   HIS A 247     -41.046 -12.776  -9.416  1.00-10.62           N
ATOM   4003  H   HIS A 247     -41.076 -13.795  -9.384  1.00-10.62           H
ATOM   4004  CA  HIS A 247     -42.153 -12.024  -8.828  1.00-10.62           C
ATOM   4005  HA  HIS A 247     -42.549 -11.319  -9.560  1.00-10.62           H
ATOM   4006  C   HIS A 247     -41.680 -11.245  -7.601  1.00-10.62           C
ATOM   4007  O   HIS A 247     -41.991 -10.061  -7.429  1.00-10.62           O
ATOM   4008  CB  HIS A 247     -43.254 -12.998  -8.405  1.00-10.62           C
ATOM   4009 1HB  HIS A 247     -43.627 -13.518  -9.288  1.00-10.62           H
ATOM   4010 2HB  HIS A 247     -42.828 -13.736  -7.727  1.00-10.62           H
ATOM   4011  CG  HIS A 247     -44.396 -12.339  -7.701  1.00-10.62           C
ATOM   4012  ND1 HIS A 247     -45.289 -11.486  -8.301  1.00-10.62           N
ATOM   4013  HD1 HIS A 247     -45.279 -11.202  -9.279  1.00-10.62           H
ATOM   4014  CD2 HIS A 247     -44.773 -12.389  -6.397  1.00-10.62           C
ATOM   4015  HD2 HIS A 247     -44.270 -12.962  -5.629  1.00-10.62           H
ATOM   4016  CE1 HIS A 247     -46.152 -11.072  -7.373  1.00-10.62           C
ATOM   4017  HE1 HIS A 247     -46.964 -10.383  -7.557  1.00-10.62           H
ATOM   4018  NE2 HIS A 247     -45.894 -11.615  -6.199  1.00-10.62           N
ATOM   4019  N   GLU A 248     -40.890 -11.906  -6.765  1.00 -8.92           N
ATOM   4020  H   GLU A 248     -40.636 -12.862  -6.977  1.00 -8.92           H
ATOM   4021  CA  GLU A 248     -40.348 -11.288  -5.557  1.00 -8.92           C
ATOM   4022  HA  GLU A 248     -41.159 -10.836  -4.985  1.00 -8.92           H
ATOM   4023  C   GLU A 248     -39.355 -10.205  -5.967  1.00 -8.92           C
ATOM   4024  O   GLU A 248     -39.306  -9.118  -5.392  1.00 -8.92           O
ATOM   4025  CB  GLU A 248     -39.634 -12.339  -4.692  1.00 -8.92           C
ATOM   4026 1HB  GLU A 248     -40.319 -13.168  -4.512  1.00 -8.92           H
ATOM   4027 2HB  GLU A 248     -38.769 -12.714  -5.237  1.00 -8.92           H
ATOM   4028  CG  GLU A 248     -39.164 -11.791  -3.352  1.00 -8.92           C
ATOM   4029 1HG  GLU A 248     -38.513 -10.938  -3.531  1.00 -8.92           H
ATOM   4030 2HG  GLU A 248     -40.035 -11.443  -2.794  1.00 -8.92           H
ATOM   4031  CD  GLU A 248     -38.401 -12.789  -2.494  1.00 -8.92           C
ATOM   4032  OE1 GLU A 248     -37.962 -13.868  -2.953  1.00 -8.92           O
ATOM   4033  OE2 GLU A 248     -38.203 -12.462  -1.297  1.00 -8.92           O
ATOM   4034  N   LEU A 249     -38.565 -10.490  -6.991  1.00 10.98           N
ATOM   4035  H   LEU A 249     -38.624 -11.407  -7.429  1.00 10.98           H
ATOM   4036  CA  LEU A 249     -37.589  -9.524  -7.479  1.00 10.98           C
ATOM   4037  HA  LEU A 249     -36.983  -9.189  -6.640  1.00 10.98           H
ATOM   4038  C   LEU A 249     -38.249  -8.289  -8.059  1.00 10.98           C
ATOM   4039  O   LEU A 249     -37.778  -7.190  -7.811  1.00 10.98           O
ATOM   4040  CB  LEU A 249     -36.679 -10.162  -8.528  1.00 10.98           C
ATOM   4041 1HB  LEU A 249     -37.299 -10.715  -9.227  1.00 10.98           H
ATOM   4042 2HB  LEU A 249     -36.184  -9.365  -9.083  1.00 10.98           H
ATOM   4043  CG  LEU A 249     -35.595 -11.093  -7.968  1.00 10.98           C
ATOM   4044  HG  LEU A 249     -36.056 -11.827  -7.309  1.00 10.98           H
ATOM   4045  CD1 LEU A 249     -34.896 -11.831  -9.095  1.00 10.98           C
ATOM   4046 1HD1 LEU A 249     -34.148 -12.506  -8.678  1.00 10.98           H
ATOM   4047 2HD1 LEU A 249     -34.418 -11.131  -9.781  1.00 10.98           H
ATOM   4048 3HD1 LEU A 249     -35.619 -12.439  -9.639  1.00 10.98           H
ATOM   4049  CD2 LEU A 249     -34.571 -10.278  -7.168  1.00 10.98           C
ATOM   4050 1HD2 LEU A 249     -33.750 -10.922  -6.872  1.00 10.98           H
ATOM   4051 2HD2 LEU A 249     -35.027  -9.884  -6.262  1.00 10.98           H
ATOM   4052 3HD2 LEU A 249     -34.188  -9.462  -7.778  1.00 10.98           H
ATOM   4053  N   GLN A 250     -39.355  -8.436  -8.768  1.00-11.43           N
ATOM   4054  H   GLN A 250     -39.704  -9.372  -8.969  1.00-11.43           H
ATOM   4055  CA  GLN A 250     -40.082  -7.280  -9.284  1.00-11.43           C
ATOM   4056  HA  GLN A 250     -39.394  -6.641  -9.839  1.00-11.43           H
ATOM   4057  C   GLN A 250     -40.646  -6.457  -8.133  1.00-11.43           C
ATOM   4058  O   GLN A 250     -40.540  -5.234  -8.155  1.00-11.43           O
ATOM   4059  CB  GLN A 250     -41.196  -7.739 -10.226  1.00-11.43           C
ATOM   4060 1HB  GLN A 250     -41.740  -8.551  -9.743  1.00-11.43           H
ATOM   4061 2HB  GLN A 250     -41.885  -6.913 -10.405  1.00-11.43           H
ATOM   4062  CG  GLN A 250     -40.652  -8.217 -11.566  1.00-11.43           C
ATOM   4063 1HG  GLN A 250     -40.479  -7.356 -12.210  1.00-11.43           H
ATOM   4064 2HG  GLN A 250     -39.696  -8.711 -11.404  1.00-11.43           H
ATOM   4065  CD  GLN A 250     -41.558  -9.199 -12.273  1.00-11.43           C
ATOM   4066  OE1 GLN A 250     -42.781  -9.170 -12.146  1.00-11.43           O
ATOM   4067  NE2 GLN A 250     -40.964 -10.083 -13.024  1.00-11.43           N
ATOM   4068 1HE2 GLN A 250     -41.513 -10.748 -13.541  1.00-11.43           H
ATOM   4069 2HE2 GLN A 250     -39.957 -10.087 -13.079  1.00-11.43           H
ATOM   4070  N   LEU A 251     -41.172  -7.092  -7.093  1.00 -8.62           N
ATOM   4071  H   LEU A 251     -41.238  -8.106  -7.098  1.00 -8.62           H
ATOM   4072  CA  LEU A 251     -41.651  -6.343  -5.927  1.00 -8.62           C
ATOM   4073  HA  LEU A 251     -42.383  -5.604  -6.252  1.00 -8.62           H
ATOM   4074  C   LEU A 251     -40.502  -5.593  -5.261  1.00 -8.62           C
ATOM   4075  O   LEU A 251     -40.632  -4.426  -4.899  1.00 -8.62           O
ATOM   4076  CB  LEU A 251     -42.300  -7.287  -4.907  1.00 -8.62           C
ATOM   4077 1HB  LEU A 251     -41.626  -8.129  -4.755  1.00 -8.62           H
ATOM   4078 2HB  LEU A 251     -42.383  -6.758  -3.958  1.00 -8.62           H
ATOM   4079  CG  LEU A 251     -43.689  -7.841  -5.255  1.00 -8.62           C
ATOM   4080  HG  LEU A 251     -43.665  -8.228  -6.271  1.00 -8.62           H
ATOM   4081  CD1 LEU A 251     -44.051  -8.989  -4.325  1.00 -8.62           C
ATOM   4082 1HD1 LEU A 251     -45.028  -9.387  -4.600  1.00 -8.62           H
ATOM   4083 2HD1 LEU A 251     -44.082  -8.646  -3.292  1.00 -8.62           H
ATOM   4084 3HD1 LEU A 251     -43.317  -9.789  -4.422  1.00 -8.62           H
ATOM   4085  CD2 LEU A 251     -44.762  -6.753  -5.168  1.00 -8.62           C
ATOM   4086 1HD2 LEU A 251     -45.740  -7.190  -5.370  1.00 -8.62           H
ATOM   4087 2HD2 LEU A 251     -44.573  -5.978  -5.910  1.00 -8.62           H
ATOM   4088 3HD2 LEU A 251     -44.772  -6.310  -4.172  1.00 -8.62           H
ATOM   4089  N   ASN A 252     -39.353  -6.237  -5.129  1.00 -8.94           N
ATOM   4090  H   ASN A 252     -39.288  -7.209  -5.425  1.00 -8.94           H
ATOM   4091  CA  ASN A 252     -38.198  -5.573  -4.533  1.00 -8.94           C
ATOM   4092  HA  ASN A 252     -38.497  -5.162  -3.568  1.00 -8.94           H
ATOM   4093  C   ASN A 252     -37.687  -4.417  -5.389  1.00 -8.94           C
ATOM   4094  O   ASN A 252     -37.448  -3.332  -4.879  1.00 -8.94           O
ATOM   4095  CB  ASN A 252     -37.044  -6.556  -4.325  1.00 -8.94           C
ATOM   4096 1HB  ASN A 252     -36.925  -7.175  -5.213  1.00 -8.94           H
ATOM   4097 2HB  ASN A 252     -36.128  -5.987  -4.177  1.00 -8.94           H
ATOM   4098  CG  ASN A 252     -37.233  -7.437  -3.121  1.00 -8.94           C
ATOM   4099  OD1 ASN A 252     -37.533  -6.967  -2.028  1.00 -8.94           O
ATOM   4100  ND2 ASN A 252     -37.012  -8.706  -3.286  1.00 -8.94           N
ATOM   4101 1HD2 ASN A 252     -37.058  -9.321  -2.485  1.00 -8.94           H
ATOM   4102 2HD2 ASN A 252     -36.817  -9.068  -4.202  1.00 -8.94           H
ATOM   4103  N   GLN A 253     -37.493  -4.637  -6.680  1.00  1.78           N
ATOM   4104  H   GLN A 253     -37.733  -5.546  -7.074  1.00  1.78           H
ATOM   4105  CA  GLN A 253     -36.887  -3.633  -7.557  1.00  1.78           C
ATOM   4106  HA  GLN A 253     -35.978  -3.253  -7.090  1.00  1.78           H
ATOM   4107  C   GLN A 253     -37.808  -2.447  -7.811  1.00  1.78           C
ATOM   4108  O   GLN A 253     -37.344  -1.310  -7.921  1.00  1.78           O
ATOM   4109  CB  GLN A 253     -36.524  -4.275  -8.897  1.00  1.78           C
ATOM   4110 1HB  GLN A 253     -37.410  -4.788  -9.275  1.00  1.78           H
ATOM   4111 2HB  GLN A 253     -36.252  -3.491  -9.602  1.00  1.78           H
ATOM   4112  CG  GLN A 253     -35.364  -5.270  -8.815  1.00  1.78           C
ATOM   4113 1HG  GLN A 253     -34.437  -4.719  -8.665  1.00  1.78           H
ATOM   4114 2HG  GLN A 253     -35.511  -5.931  -7.963  1.00  1.78           H
ATOM   4115  CD  GLN A 253     -35.232  -6.128 -10.056  1.00  1.78           C
ATOM   4116  OE1 GLN A 253     -35.821  -5.855 -11.094  1.00  1.78           O
ATOM   4117  NE2 GLN A 253     -34.461  -7.175  -9.956  1.00  1.78           N
ATOM   4118 1HE2 GLN A 253     -34.372  -7.798 -10.754  1.00  1.78           H
ATOM   4119 2HE2 GLN A 253     -33.968  -7.367  -9.101  1.00  1.78           H
ATOM   4120  N   SER A 254     -39.111  -2.690  -7.866  1.00-17.51           N
ATOM   4121  H   SER A 254     -39.461  -3.640  -7.781  1.00-17.51           H
ATOM   4122  CA  SER A 254     -40.069  -1.608  -8.090  1.00-17.51           C
ATOM   4123  HA  SER A 254     -39.721  -1.007  -8.926  1.00-17.51           H
ATOM   4124  C   SER A 254     -40.182  -0.688  -6.883  1.00-17.51           C
ATOM   4125  O   SER A 254     -40.527   0.483  -7.039  1.00-17.51           O
ATOM   4126  CB  SER A 254     -41.448  -2.157  -8.449  1.00-17.51           C
ATOM   4127 1HB  SER A 254     -42.142  -1.328  -8.592  1.00-17.51           H
ATOM   4128 2HB  SER A 254     -41.376  -2.727  -9.376  1.00-17.51           H
ATOM   4129  OG  SER A 254     -41.921  -3.011  -7.423  1.00-17.51           O
ATOM   4130  HG  SER A 254     -41.563  -3.897  -7.593  1.00-17.51           H
ATOM   4131  N   LYS A 255     -39.849  -1.184  -5.697  1.00-15.49           N
ATOM   4132  H   LYS A 255     -39.595  -2.162  -5.627  1.00-15.49           H
ATOM   4133  CA  LYS A 255     -39.907  -0.375  -4.474  1.00-15.49           C
ATOM   4134  HA  LYS A 255     -40.528   0.503  -4.657  1.00-15.49           H
ATOM   4135  C   LYS A 255     -38.570   0.132  -3.942  1.00-15.49           C
ATOM   4136  O   LYS A 255     -38.528   1.149  -3.250  1.00-15.49           O
ATOM   4137  CB  LYS A 255     -40.586  -1.198  -3.377  1.00-15.49           C
ATOM   4138 1HB  LYS A 255     -40.018  -2.115  -3.226  1.00-15.49           H
ATOM   4139 2HB  LYS A 255     -40.576  -0.625  -2.449  1.00-15.49           H
ATOM   4140  CG  LYS A 255     -42.025  -1.563  -3.710  1.00-15.49           C
ATOM   4141 1HG  LYS A 255     -42.603  -0.650  -3.856  1.00-15.49           H
ATOM   4142 2HG  LYS A 255     -42.051  -2.148  -4.627  1.00-15.49           H
ATOM   4143  CD  LYS A 255     -42.654  -2.379  -2.601  1.00-15.49           C
ATOM   4144 1HD  LYS A 255     -42.059  -3.276  -2.424  1.00-15.49           H
ATOM   4145 2HD  LYS A 255     -42.683  -1.782  -1.691  1.00-15.49           H
ATOM   4146  CE  LYS A 255     -44.067  -2.780  -2.989  1.00-15.49           C
ATOM   4147 1HE  LYS A 255     -44.616  -1.889  -3.302  1.00-15.49           H
ATOM   4148 2HE  LYS A 255     -44.030  -3.480  -3.826  1.00-15.49           H
ATOM   4149  NZ  LYS A 255     -44.771  -3.403  -1.831  1.00-15.49           N
ATOM   4150 1HZ  LYS A 255     -45.706  -3.690  -2.095  1.00-15.49           H
ATOM   4151 2HZ  LYS A 255     -44.854  -2.728  -1.079  1.00-15.49           H
ATOM   4152 3HZ  LYS A 255     -44.253  -4.208  -1.501  1.00-15.49           H
ATOM   4153  N   ASN A 256     -37.475  -0.559  -4.221  1.00 13.00           N
ATOM   4154  H   ASN A 256     -37.526  -1.357  -4.846  1.00 13.00           H
ATOM   4155  CA  ASN A 256     -36.197  -0.282  -3.560  1.00 13.00           C
ATOM   4156  HA  ASN A 256     -36.306   0.597  -2.925  1.00 13.00           H
ATOM   4157  C   ASN A 256     -35.033  -0.025  -4.507  1.00 13.00           C
ATOM   4158  O   ASN A 256     -34.894  -0.661  -5.545  1.00 13.00           O
ATOM   4159  CB  ASN A 256     -35.822  -1.474  -2.673  1.00 13.00           C
ATOM   4160 1HB  ASN A 256     -35.738  -2.368  -3.288  1.00 13.00           H
ATOM   4161 2HB  ASN A 256     -34.860  -1.286  -2.207  1.00 13.00           H
ATOM   4162  CG  ASN A 256     -36.824  -1.722  -1.585  1.00 13.00           C
ATOM   4163  OD1 ASN A 256     -36.841  -1.016  -0.587  1.00 13.00           O
ATOM   4164  ND2 ASN A 256     -37.667  -2.695  -1.759  1.00 13.00           N
ATOM   4165 1HD2 ASN A 256     -38.363  -2.866  -1.046  1.00 13.00           H
ATOM   4166 2HD2 ASN A 256     -37.624  -3.254  -2.596  1.00 13.00           H
ATOM   4167  N   ASN A 257     -34.132   0.849  -4.077  1.00 -2.35           N
ATOM   4168  H   ASN A 257     -34.296   1.344  -3.211  1.00 -2.35           H
ATOM   4169  CA  ASN A 257     -32.891   1.115  -4.809  1.00 -2.35           C
ATOM   4170  HA  ASN A 257     -33.054   0.954  -5.875  1.00 -2.35           H
ATOM   4171  C   ASN A 257     -31.785   0.164  -4.369  1.00 -2.35           C
ATOM   4172  O   ASN A 257     -30.686   0.190  -4.914  1.00 -2.35           O
ATOM   4173  CB  ASN A 257     -32.444   2.566  -4.595  1.00 -2.35           C
ATOM   4174 1HB  ASN A 257     -32.465   2.802  -3.532  1.00 -2.35           H
ATOM   4175 2HB  ASN A 257     -31.421   2.679  -4.951  1.00 -2.35           H
ATOM   4176  CG  ASN A 257     -33.294   3.546  -5.353  1.00 -2.35           C
ATOM   4177  OD1 ASN A 257     -33.403   3.461  -6.570  1.00 -2.35           O
ATOM   4178  ND2 ASN A 257     -33.908   4.465  -4.666  1.00 -2.35           N
ATOM   4179 1HD2 ASN A 257     -34.497   5.120  -5.153  1.00 -2.35           H
ATOM   4180 2HD2 ASN A 257     -33.807   4.521  -3.666  1.00 -2.35           H
ATOM   4181  N   ILE A 258     -32.084  -0.695  -3.404  1.00 -0.16           N
ATOM   4182  H   ILE A 258     -33.016  -0.697  -3.025  1.00 -0.16           H
ATOM   4183  CA  ILE A 258     -31.116  -1.651  -2.858  1.00 -0.16           C
ATOM   4184  HA  ILE A 258     -30.336  -1.074  -2.362  1.00 -0.16           H
ATOM   4185  C   ILE A 258     -30.401  -2.481  -3.939  1.00 -0.16           C
ATOM   4186  O   ILE A 258     -29.168  -2.496  -3.937  1.00 -0.16           O
ATOM   4187  CB  ILE A 258     -31.770  -2.580  -1.772  1.00 -0.16           C
ATOM   4188  HB  ILE A 258     -32.596  -3.122  -2.232  1.00 -0.16           H
ATOM   4189  CG1 ILE A 258     -32.334  -1.731  -0.614  1.00 -0.16           C
ATOM   4190 1HG1 ILE A 258     -31.497  -1.314  -0.055  1.00 -0.16           H
ATOM   4191 2HG1 ILE A 258     -32.907  -0.899  -1.021  1.00 -0.16           H
ATOM   4192  CG2 ILE A 258     -30.750  -3.612  -1.227  1.00 -0.16           C
ATOM   4193 1HG2 ILE A 258     -31.212  -4.237  -0.461  1.00 -0.16           H
ATOM   4194 2HG2 ILE A 258     -29.884  -3.104  -0.798  1.00 -0.16           H
ATOM   4195 3HG2 ILE A 258     -30.422  -4.274  -2.027  1.00 -0.16           H
ATOM   4196  CD1 ILE A 258     -33.255  -2.478   0.370  1.00 -0.16           C
ATOM   4197 1HD1 ILE A 258     -33.677  -1.765   1.080  1.00 -0.16           H
ATOM   4198 2HD1 ILE A 258     -32.691  -3.228   0.925  1.00 -0.16           H
ATOM   4199 3HD1 ILE A 258     -34.069  -2.962  -0.171  1.00 -0.16           H
ATOM   4200  N   PRO A 259     -31.112  -3.128  -4.894  1.00 15.42           N
ATOM   4201  CA  PRO A 259     -30.265  -3.877  -5.839  1.00 15.42           C
ATOM   4202  HA  PRO A 259     -29.691  -4.633  -5.302  1.00 15.42           H
ATOM   4203  C   PRO A 259     -29.323  -3.028  -6.688  1.00 15.42           C
ATOM   4204  O   PRO A 259     -28.211  -3.436  -7.002  1.00 15.42           O
ATOM   4205  CB  PRO A 259     -31.289  -4.551  -6.763  1.00 15.42           C
ATOM   4206 1HB  PRO A 259     -31.460  -3.940  -7.648  1.00 15.42           H
ATOM   4207 2HB  PRO A 259     -30.955  -5.548  -7.048  1.00 15.42           H
ATOM   4208  CG  PRO A 259     -32.520  -4.622  -5.957  1.00 15.42           C
ATOM   4209 1HG  PRO A 259     -33.400  -4.734  -6.587  1.00 15.42           H
ATOM   4210 2HG  PRO A 259     -32.447  -5.447  -5.248  1.00 15.42           H
ATOM   4211  CD  PRO A 259     -32.538  -3.313  -5.231  1.00 15.42           C
ATOM   4212 1HD  PRO A 259     -32.886  -2.511  -5.886  1.00 15.42           H
ATOM   4213 2HD  PRO A 259     -33.158  -3.381  -4.338  1.00 15.42           H
ATOM   4214  N   ARG A 260     -29.760  -1.830  -7.050  1.00-14.69           N
ATOM   4215  H   ARG A 260     -30.663  -1.514  -6.727  1.00-14.69           H
ATOM   4216  CA  ARG A 260     -28.964  -0.947  -7.903  1.00-14.69           C
ATOM   4217  HA  ARG A 260     -28.603  -1.511  -8.764  1.00-14.69           H
ATOM   4218  C   ARG A 260     -27.742  -0.444  -7.144  1.00-14.69           C
ATOM   4219  O   ARG A 260     -26.626  -0.451  -7.661  1.00-14.69           O
ATOM   4220  CB  ARG A 260     -29.844   0.211  -8.392  1.00-14.69           C
ATOM   4221 1HB  ARG A 260     -30.295   0.710  -7.535  1.00-14.69           H
ATOM   4222 2HB  ARG A 260     -29.213   0.927  -8.917  1.00-14.69           H
ATOM   4223  CG  ARG A 260     -30.944  -0.252  -9.353  1.00-14.69           C
ATOM   4224 1HG  ARG A 260     -30.456  -0.716 -10.210  1.00-14.69           H
ATOM   4225 2HG  ARG A 260     -31.577  -0.999  -8.874  1.00-14.69           H
ATOM   4226  CD  ARG A 260     -31.821   0.889  -9.878  1.00-14.69           C
ATOM   4227 1HD  ARG A 260     -31.180   1.731 -10.144  1.00-14.69           H
ATOM   4228 2HD  ARG A 260     -32.308   0.549 -10.789  1.00-14.69           H
ATOM   4229  NE  ARG A 260     -32.860   1.350  -8.946  1.00-14.69           N
ATOM   4230  HE  ARG A 260     -32.632   2.150  -8.374  1.00-14.69           H
ATOM   4231  CZ  ARG A 260     -34.093   0.874  -8.839  1.00-14.69           C
ATOM   4232  NH1 ARG A 260     -34.891   1.450  -7.996  1.00-14.69           N
ATOM   4233 1HH1 ARG A 260     -34.570   2.249  -7.467  1.00-14.69           H
ATOM   4234 2HH1 ARG A 260     -35.836   1.117  -7.876  1.00-14.69           H
ATOM   4235  NH2 ARG A 260     -34.576  -0.112  -9.551  1.00-14.69           N
ATOM   4236 1HH2 ARG A 260     -34.018  -0.523 -10.284  1.00-14.69           H
ATOM   4237 2HH2 ARG A 260     -35.516  -0.440  -9.386  1.00-14.69           H
ATOM   4238  N   ALA A 261     -27.944  -0.094  -5.883  1.00-23.79           N
ATOM   4239  H   ALA A 261     -28.888  -0.105  -5.510  1.00-23.79           H
ATOM   4240  CA  ALA A 261     -26.852   0.338  -5.017  1.00-23.79           C
ATOM   4241  HA  ALA A 261     -26.331   1.169  -5.496  1.00-23.79           H
ATOM   4242  C   ALA A 261     -25.852  -0.801  -4.806  1.00-23.79           C
ATOM   4243  O   ALA A 261     -24.640  -0.594  -4.824  1.00-23.79           O
ATOM   4244  CB  ALA A 261     -27.427   0.812  -3.676  1.00-23.79           C
ATOM   4245 1HB  ALA A 261     -28.129   1.629  -3.848  1.00-23.79           H
ATOM   4246 2HB  ALA A 261     -26.617   1.168  -3.036  1.00-23.79           H
ATOM   4247 3HB  ALA A 261     -27.944  -0.010  -3.177  1.00-23.79           H
ATOM   4248  N   ARG A 262     -26.349  -2.016  -4.626  1.00  5.60           N
ATOM   4249  H   ARG A 262     -27.358  -2.145  -4.597  1.00  5.60           H
ATOM   4250  CA  ARG A 262     -25.474  -3.178  -4.454  1.00  5.60           C
ATOM   4251  HA  ARG A 262     -24.760  -2.979  -3.653  1.00  5.60           H
ATOM   4252  C   ARG A 262     -24.676  -3.506  -5.701  1.00  5.60           C
ATOM   4253  O   ARG A 262     -23.497  -3.830  -5.602  1.00  5.60           O
ATOM   4254  CB  ARG A 262     -26.300  -4.403  -4.094  1.00  5.60           C
ATOM   4255 1HB  ARG A 262     -27.155  -4.465  -4.767  1.00  5.60           H
ATOM   4256 2HB  ARG A 262     -25.677  -5.280  -4.252  1.00  5.60           H
ATOM   4257  CG  ARG A 262     -26.786  -4.430  -2.662  1.00  5.60           C
ATOM   4258 1HG  ARG A 262     -25.926  -4.500  -2.000  1.00  5.60           H
ATOM   4259 2HG  ARG A 262     -27.357  -3.534  -2.422  1.00  5.60           H
ATOM   4260  CD  ARG A 262     -27.653  -5.650  -2.501  1.00  5.60           C
ATOM   4261 1HD  ARG A 262     -28.637  -5.462  -2.934  1.00  5.60           H
ATOM   4262 2HD  ARG A 262     -27.192  -6.467  -3.050  1.00  5.60           H
ATOM   4263  NE  ARG A 262     -27.785  -6.072  -1.107  1.00  5.60           N
ATOM   4264  HE  ARG A 262     -27.479  -5.427  -0.387  1.00  5.60           H
ATOM   4265  CZ  ARG A 262     -28.226  -7.251  -0.701  1.00  5.60           C
ATOM   4266  NH1 ARG A 262     -28.130  -7.534   0.559  1.00  5.60           N
ATOM   4267 1HH1 ARG A 262     -27.807  -6.832   1.205  1.00  5.60           H
ATOM   4268 2HH1 ARG A 262     -28.367  -8.463   0.872  1.00  5.60           H
ATOM   4269  NH2 ARG A 262     -28.661  -8.192  -1.500  1.00  5.60           N
ATOM   4270 1HH2 ARG A 262     -28.776  -8.005  -2.488  1.00  5.60           H
ATOM   4271 2HH2 ARG A 262     -28.889  -9.096  -1.111  1.00  5.60           H
ATOM   4272  N   LEU A 263     -25.285  -3.402  -6.870  1.00 -8.17           N
ATOM   4273  H   LEU A 263     -26.275  -3.177  -6.912  1.00 -8.17           H
ATOM   4274  CA  LEU A 263     -24.554  -3.644  -8.111  1.00 -8.17           C
ATOM   4275  HA  LEU A 263     -24.036  -4.599  -8.030  1.00 -8.17           H
ATOM   4276  C   LEU A 263     -23.490  -2.571  -8.311  1.00 -8.17           C
ATOM   4277  O   LEU A 263     -22.354  -2.900  -8.640  1.00 -8.17           O
ATOM   4278  CB  LEU A 263     -25.515  -3.697  -9.300  1.00 -8.17           C
ATOM   4279 1HB  LEU A 263     -26.182  -2.838  -9.232  1.00 -8.17           H
ATOM   4280 2HB  LEU A 263     -24.936  -3.602 -10.219  1.00 -8.17           H
ATOM   4281  CG  LEU A 263     -26.366  -4.975  -9.407  1.00 -8.17           C
ATOM   4282  HG  LEU A 263     -26.804  -5.186  -8.434  1.00 -8.17           H
ATOM   4283  CD1 LEU A 263     -27.504  -4.771 -10.401  1.00 -8.17           C
ATOM   4284 1HD1 LEU A 263     -28.127  -5.665 -10.434  1.00 -8.17           H
ATOM   4285 2HD1 LEU A 263     -27.105  -4.583 -11.397  1.00 -8.17           H
ATOM   4286 3HD1 LEU A 263     -28.119  -3.927 -10.090  1.00 -8.17           H
ATOM   4287  CD2 LEU A 263     -25.530  -6.185  -9.832  1.00 -8.17           C
ATOM   4288 1HD2 LEU A 263     -26.167  -7.066  -9.912  1.00 -8.17           H
ATOM   4289 2HD2 LEU A 263     -24.751  -6.387  -9.100  1.00 -8.17           H
ATOM   4290 3HD2 LEU A 263     -25.066  -6.001 -10.802  1.00 -8.17           H
ATOM   4291  N   LYS A 264     -23.804  -1.311  -8.030  1.00-25.31           N
ATOM   4292  H   LYS A 264     -24.770  -1.065  -7.815  1.00-25.31           H
ATOM   4293  CA  LYS A 264     -22.781  -0.255  -8.050  1.00-25.31           C
ATOM   4294  HA  LYS A 264     -22.382  -0.168  -9.061  1.00-25.31           H
ATOM   4295  C   LYS A 264     -21.633  -0.602  -7.107  1.00-25.31           C
ATOM   4296  O   LYS A 264     -20.461  -0.470  -7.460  1.00-25.31           O
ATOM   4297  CB  LYS A 264     -23.379   1.096  -7.631  1.00-25.31           C
ATOM   4298 1HB  LYS A 264     -24.242   1.318  -8.258  1.00-25.31           H
ATOM   4299 2HB  LYS A 264     -23.712   1.027  -6.598  1.00-25.31           H
ATOM   4300  CG  LYS A 264     -22.378   2.241  -7.738  1.00-25.31           C
ATOM   4301 1HG  LYS A 264     -21.479   1.972  -7.186  1.00-25.31           H
ATOM   4302 2HG  LYS A 264     -22.116   2.392  -8.783  1.00-25.31           H
ATOM   4303  CD  LYS A 264     -22.890   3.540  -7.157  1.00-25.31           C
ATOM   4304 1HD  LYS A 264     -23.757   3.887  -7.722  1.00-25.31           H
ATOM   4305 2HD  LYS A 264     -23.177   3.369  -6.119  1.00-25.31           H
ATOM   4306  CE  LYS A 264     -21.776   4.582  -7.199  1.00-25.31           C
ATOM   4307 1HE  LYS A 264     -20.881   4.154  -6.742  1.00-25.31           H
ATOM   4308 2HE  LYS A 264     -21.551   4.833  -8.239  1.00-25.31           H
ATOM   4309  NZ  LYS A 264     -22.152   5.817  -6.449  1.00-25.31           N
ATOM   4310 1HZ  LYS A 264     -21.337   6.402  -6.312  1.00-25.31           H
ATOM   4311 2HZ  LYS A 264     -22.523   5.567  -5.540  1.00-25.31           H
ATOM   4312 3HZ  LYS A 264     -22.852   6.341  -6.963  1.00-25.31           H
ATOM   4313  N   THR A 265     -21.972  -1.057  -5.911  1.00 -9.65           N
ATOM   4314  H   THR A 265     -22.956  -1.141  -5.683  1.00 -9.65           H
ATOM   4315  CA  THR A 265     -20.979  -1.411  -4.898  1.00 -9.65           C
ATOM   4316  HA  THR A 265     -20.355  -0.538  -4.709  1.00 -9.65           H
ATOM   4317  C   THR A 265     -20.066  -2.541  -5.372  1.00 -9.65           C
ATOM   4318  O   THR A 265     -18.847  -2.455  -5.208  1.00 -9.65           O
ATOM   4319  CB  THR A 265     -21.678  -1.817  -3.576  1.00 -9.65           C
ATOM   4320  HB  THR A 265     -22.289  -2.702  -3.739  1.00 -9.65           H
ATOM   4321  OG1 THR A 265     -22.508  -0.738  -3.133  1.00 -9.65           O
ATOM   4322  HG1 THR A 265     -23.252  -0.649  -3.748  1.00 -9.65           H
ATOM   4323  CG2 THR A 265     -20.704  -2.091  -2.461  1.00 -9.65           C
ATOM   4324 1HG2 THR A 265     -21.257  -2.335  -1.554  1.00 -9.65           H
ATOM   4325 2HG2 THR A 265     -20.093  -1.208  -2.281  1.00 -9.65           H
ATOM   4326 3HG2 THR A 265     -20.067  -2.938  -2.716  1.00 -9.65           H
ATOM   4327  N   LEU A 266     -20.616  -3.574  -5.997  1.00 -9.14           N
ATOM   4328  H   LEU A 266     -21.627  -3.630  -6.100  1.00 -9.14           H
ATOM   4329  CA  LEU A 266     -19.784  -4.650  -6.537  1.00 -9.14           C
ATOM   4330  HA  LEU A 266     -19.165  -5.055  -5.735  1.00 -9.14           H
ATOM   4331  C   LEU A 266     -18.854  -4.108  -7.613  1.00 -9.14           C
ATOM   4332  O   LEU A 266     -17.654  -4.357  -7.574  1.00 -9.14           O
ATOM   4333  CB  LEU A 266     -20.643  -5.774  -7.126  1.00 -9.14           C
ATOM   4334 1HB  LEU A 266     -21.248  -6.199  -6.327  1.00 -9.14           H
ATOM   4335 2HB  LEU A 266     -21.320  -5.333  -7.857  1.00 -9.14           H
ATOM   4336  CG  LEU A 266     -19.881  -6.908  -7.838  1.00 -9.14           C
ATOM   4337  HG  LEU A 266     -19.377  -6.479  -8.703  1.00 -9.14           H
ATOM   4338  CD1 LEU A 266     -18.821  -7.614  -6.989  1.00 -9.14           C
ATOM   4339 1HD1 LEU A 266     -18.277  -8.323  -7.613  1.00 -9.14           H
ATOM   4340 2HD1 LEU A 266     -19.280  -8.151  -6.166  1.00 -9.14           H
ATOM   4341 3HD1 LEU A 266     -18.096  -6.899  -6.599  1.00 -9.14           H
ATOM   4342  CD2 LEU A 266     -20.877  -7.935  -8.350  1.00 -9.14           C
ATOM   4343 1HD2 LEU A 266     -20.361  -8.643  -8.997  1.00 -9.14           H
ATOM   4344 2HD2 LEU A 266     -21.655  -7.449  -8.938  1.00 -9.14           H
ATOM   4345 3HD2 LEU A 266     -21.324  -8.480  -7.520  1.00 -9.14           H
ATOM   4346  N   LYS A 267     -19.378  -3.305  -8.528  1.00-26.49           N
ATOM   4347  H   LYS A 267     -20.374  -3.101  -8.502  1.00-26.49           H
ATOM   4348  CA  LYS A 267     -18.561  -2.745  -9.611  1.00-26.49           C
ATOM   4349  HA  LYS A 267     -18.112  -3.569 -10.170  1.00-26.49           H
ATOM   4350  C   LYS A 267     -17.416  -1.891  -9.076  1.00-26.49           C
ATOM   4351  O   LYS A 267     -16.305  -1.958  -9.596  1.00-26.49           O
ATOM   4352  CB  LYS A 267     -19.451  -1.936 -10.559  1.00-26.49           C
ATOM   4353 1HB  LYS A 267     -20.003  -1.208  -9.967  1.00-26.49           H
ATOM   4354 2HB  LYS A 267     -18.824  -1.400 -11.270  1.00-26.49           H
ATOM   4355  CG  LYS A 267     -20.449  -2.793 -11.336  1.00-26.49           C
ATOM   4356 1HG  LYS A 267     -19.911  -3.423 -12.045  1.00-26.49           H
ATOM   4357 2HG  LYS A 267     -20.983  -3.439 -10.644  1.00-26.49           H
ATOM   4358  CD  LYS A 267     -21.475  -1.943 -12.074  1.00-26.49           C
ATOM   4359 1HD  LYS A 267     -21.947  -1.258 -11.368  1.00-26.49           H
ATOM   4360 2HD  LYS A 267     -20.976  -1.369 -12.855  1.00-26.49           H
ATOM   4361  CE  LYS A 267     -22.546  -2.835 -12.687  1.00-26.49           C
ATOM   4362 1HE  LYS A 267     -22.063  -3.555 -13.353  1.00-26.49           H
ATOM   4363 2HE  LYS A 267     -23.042  -3.390 -11.889  1.00-26.49           H
ATOM   4364  NZ  LYS A 267     -23.573  -2.064 -13.466  1.00-26.49           N
ATOM   4365 1HZ  LYS A 267     -24.270  -2.697 -13.834  1.00-26.49           H
ATOM   4366 2HZ  LYS A 267     -23.131  -1.595 -14.249  1.00-26.49           H
ATOM   4367 3HZ  LYS A 267     -24.033  -1.387 -12.872  1.00-26.49           H
ATOM   4368  N   MET A 268     -17.642  -1.152  -7.997  1.00-11.67           N
ATOM   4369  H   MET A 268     -18.579  -1.120  -7.609  1.00-11.67           H
ATOM   4370  CA  MET A 268     -16.562  -0.398  -7.353  1.00-11.67           C
ATOM   4371  HA  MET A 268     -16.060   0.215  -8.103  1.00-11.67           H
ATOM   4372  C   MET A 268     -15.521  -1.319  -6.717  1.00-11.67           C
ATOM   4373  O   MET A 268     -14.340  -1.002  -6.683  1.00-11.67           O
ATOM   4374  CB  MET A 268     -17.096   0.511  -6.238  1.00-11.67           C
ATOM   4375 1HB  MET A 268     -17.652  -0.105  -5.531  1.00-11.67           H
ATOM   4376 2HB  MET A 268     -16.240   0.936  -5.716  1.00-11.67           H
ATOM   4377  CG  MET A 268     -17.986   1.661  -6.675  1.00-11.67           C
ATOM   4378 1HG  MET A 268     -17.422   2.328  -7.325  1.00-11.67           H
ATOM   4379 2HG  MET A 268     -18.833   1.265  -7.228  1.00-11.67           H
ATOM   4380  SD  MET A 268     -18.610   2.590  -5.248  1.00-11.67           S
ATOM   4381  CE  MET A 268     -17.243   3.733  -4.903  1.00-11.67           C
ATOM   4382 1HE  MET A 268     -17.472   4.324  -4.016  1.00-11.67           H
ATOM   4383 2HE  MET A 268     -17.111   4.408  -5.750  1.00-11.67           H
ATOM   4384 3HE  MET A 268     -16.319   3.180  -4.748  1.00-11.67           H
ATOM   4385  N   THR A 269     -15.942  -2.443  -6.160  1.00 -4.06           N
ATOM   4386  H   THR A 269     -16.920  -2.706  -6.223  1.00 -4.06           H
ATOM   4387  CA  THR A 269     -15.019  -3.318  -5.432  1.00 -4.06           C
ATOM   4388  HA  THR A 269     -14.354  -2.696  -4.835  1.00 -4.06           H
ATOM   4389  C   THR A 269     -14.158  -4.120  -6.404  1.00 -4.06           C
ATOM   4390  O   THR A 269     -12.950  -4.263  -6.202  1.00 -4.06           O
ATOM   4391  CB  THR A 269     -15.799  -4.234  -4.469  1.00 -4.06           C
ATOM   4392  HB  THR A 269     -16.334  -5.000  -5.030  1.00 -4.06           H
ATOM   4393  OG1 THR A 269     -16.742  -3.424  -3.765  1.00 -4.06           O
ATOM   4394  HG1 THR A 269     -17.507  -3.280  -4.340  1.00 -4.06           H
ATOM   4395  CG2 THR A 269     -14.907  -4.867  -3.413  1.00 -4.06           C
ATOM   4396 1HG2 THR A 269     -15.514  -5.499  -2.765  1.00 -4.06           H
ATOM   4397 2HG2 THR A 269     -14.423  -4.097  -2.813  1.00 -4.06           H
ATOM   4398 3HG2 THR A 269     -14.147  -5.485  -3.889  1.00 -4.06           H
ATOM   4399  N   VAL A 270     -14.750  -4.538  -7.516  1.00-18.42           N
ATOM   4400  H   VAL A 270     -15.757  -4.434  -7.624  1.00-18.42           H
ATOM   4401  CA  VAL A 270     -13.993  -5.164  -8.600  1.00-18.42           C
ATOM   4402  HA  VAL A 270     -13.419  -5.999  -8.201  1.00-18.42           H
ATOM   4403  C   VAL A 270     -13.015  -4.135  -9.154  1.00-18.42           C
ATOM   4404  O   VAL A 270     -11.854  -4.456  -9.398  1.00-18.42           O
ATOM   4405  CB  VAL A 270     -14.934  -5.691  -9.731  1.00-18.42           C
ATOM   4406  HB  VAL A 270     -15.555  -4.865 -10.077  1.00-18.42           H
ATOM   4407  CG1 VAL A 270     -14.144  -6.241 -10.930  1.00-18.42           C
ATOM   4408 1HG1 VAL A 270     -14.836  -6.627 -11.679  1.00-18.42           H
ATOM   4409 2HG1 VAL A 270     -13.482  -7.047 -10.610  1.00-18.42           H
ATOM   4410 3HG1 VAL A 270     -13.552  -5.450 -11.390  1.00-18.42           H
ATOM   4411  CG2 VAL A 270     -15.847  -6.798  -9.196  1.00-18.42           C
ATOM   4412 1HG2 VAL A 270     -16.534  -7.120  -9.979  1.00-18.42           H
ATOM   4413 2HG2 VAL A 270     -16.433  -6.435  -8.356  1.00-18.42           H
ATOM   4414 3HG2 VAL A 270     -15.252  -7.651  -8.866  1.00-18.42           H
ATOM   4415  N   ALA A 271     -13.444  -2.888  -9.302  1.00-12.17           N
ATOM   4416  H   ALA A 271     -14.403  -2.650  -9.083  1.00-12.17           H
ATOM   4417  CA  ALA A 271     -12.560  -1.853  -9.827  1.00-12.17           C
ATOM   4418  HA  ALA A 271     -12.208  -2.185 -10.805  1.00-12.17           H
ATOM   4419  C   ALA A 271     -11.328  -1.625  -8.955  1.00-12.17           C
ATOM   4420  O   ALA A 271     -10.222  -1.529  -9.480  1.00-12.17           O
ATOM   4421  CB  ALA A 271     -13.319  -0.544 -10.003  1.00-12.17           C
ATOM   4422 1HB  ALA A 271     -14.156  -0.694 -10.681  1.00-12.17           H
ATOM   4423 2HB  ALA A 271     -12.653   0.210 -10.422  1.00-12.17           H
ATOM   4424 3HB  ALA A 271     -13.692  -0.191  -9.042  1.00-12.17           H
ATOM   4425  N   PHE A 272     -11.492  -1.552  -7.640  1.00  3.74           N
ATOM   4426  H   PHE A 272     -12.419  -1.611  -7.236  1.00  3.74           H
ATOM   4427  CA  PHE A 272     -10.326  -1.353  -6.780  1.00  3.74           C
ATOM   4428  HA  PHE A 272      -9.738  -0.530  -7.186  1.00  3.74           H
ATOM   4429  C   PHE A 272      -9.428  -2.584  -6.789  1.00  3.74           C
ATOM   4430  O   PHE A 272      -8.216  -2.437  -6.853  1.00  3.74           O
ATOM   4431  CB  PHE A 272     -10.708  -1.003  -5.337  1.00  3.74           C
ATOM   4432 1HB  PHE A 272     -11.459  -1.706  -4.977  1.00  3.74           H
ATOM   4433 2HB  PHE A 272      -9.814  -1.111  -4.721  1.00  3.74           H
ATOM   4434  CG  PHE A 272     -11.201   0.412  -5.162  1.00  3.74           C
ATOM   4435  CD1 PHE A 272     -12.538   0.673  -4.815  1.00  3.74           C
ATOM   4436  HD1 PHE A 272     -13.216  -0.151  -4.662  1.00  3.74           H
ATOM   4437  CD2 PHE A 272     -10.316   1.493  -5.328  1.00  3.74           C
ATOM   4438  HD2 PHE A 272      -9.280   1.308  -5.580  1.00  3.74           H
ATOM   4439  CE1 PHE A 272     -13.008   2.008  -4.676  1.00  3.74           C
ATOM   4440  HE1 PHE A 272     -14.041   2.201  -4.442  1.00  3.74           H
ATOM   4441  CE2 PHE A 272     -10.764   2.830  -5.179  1.00  3.74           C
ATOM   4442  HE2 PHE A 272     -10.073   3.650  -5.319  1.00  3.74           H
ATOM   4443  CZ  PHE A 272     -12.114   3.088  -4.857  1.00  3.74           C
ATOM   4444  HZ  PHE A 272     -12.459   4.107  -4.755  1.00  3.74           H
ATOM   4445  N   ALA A 273      -9.989  -3.787  -6.776  1.00-10.41           N
ATOM   4446  H   ALA A 273     -10.998  -3.881  -6.742  1.00-10.41           H
ATOM   4447  CA  ALA A 273      -9.158  -4.994  -6.773  1.00-10.41           C
ATOM   4448  HA  ALA A 273      -8.445  -4.923  -5.950  1.00-10.41           H
ATOM   4449  C   ALA A 273      -8.363  -5.111  -8.073  1.00-10.41           C
ATOM   4450  O   ALA A 273      -7.184  -5.466  -8.080  1.00-10.41           O
ATOM   4451  CB  ALA A 273     -10.036  -6.235  -6.563  1.00-10.41           C
ATOM   4452 1HB  ALA A 273     -10.568  -6.152  -5.616  1.00-10.41           H
ATOM   4453 2HB  ALA A 273      -9.402  -7.124  -6.538  1.00-10.41           H
ATOM   4454 3HB  ALA A 273     -10.756  -6.329  -7.378  1.00-10.41           H
ATOM   4455  N   THR A 274      -9.007  -4.784  -9.181  1.00-22.27           N
ATOM   4456  H   THR A 274      -9.982  -4.506  -9.136  1.00-22.27           H
ATOM   4457  CA  THR A 274      -8.338  -4.849 -10.473  1.00-22.27           C
ATOM   4458  HA  THR A 274      -7.852  -5.821 -10.563  1.00-22.27           H
ATOM   4459  C   THR A 274      -7.266  -3.769 -10.531  1.00-22.27           C
ATOM   4460  O   THR A 274      -6.148  -4.043 -10.925  1.00-22.27           O
ATOM   4461  CB  THR A 274      -9.334  -4.686 -11.642  1.00-22.27           C
ATOM   4462  HB  THR A 274      -9.726  -3.669 -11.653  1.00-22.27           H
ATOM   4463  OG1 THR A 274     -10.418  -5.604 -11.465  1.00-22.27           O
ATOM   4464  HG1 THR A 274     -10.966  -5.278 -10.738  1.00-22.27           H
ATOM   4465  CG2 THR A 274      -8.697  -5.008 -12.981  1.00-22.27           C
ATOM   4466 1HG2 THR A 274      -9.445  -4.915 -13.767  1.00-22.27           H
ATOM   4467 2HG2 THR A 274      -8.306  -6.027 -12.974  1.00-22.27           H
ATOM   4468 3HG2 THR A 274      -7.884  -4.313 -13.187  1.00-22.27           H
ATOM   4469  N   SER A 275      -7.558  -2.554 -10.090  1.00-15.15           N
ATOM   4470  H   SER A 275      -8.478  -2.353  -9.714  1.00-15.15           H
ATOM   4471  CA  SER A 275      -6.562  -1.482 -10.165  1.00-15.15           C
ATOM   4472  HA  SER A 275      -6.207  -1.417 -11.194  1.00-15.15           H
ATOM   4473  C   SER A 275      -5.358  -1.754  -9.271  1.00-15.15           C
ATOM   4474  O   SER A 275      -4.225  -1.493  -9.663  1.00-15.15           O
ATOM   4475  CB  SER A 275      -7.191  -0.146  -9.785  1.00-15.15           C
ATOM   4476 1HB  SER A 275      -7.483  -0.168  -8.734  1.00-15.15           H
ATOM   4477 2HB  SER A 275      -6.468   0.655  -9.941  1.00-15.15           H
ATOM   4478  OG  SER A 275      -8.344   0.076 -10.584  1.00-15.15           O
ATOM   4479  HG  SER A 275      -9.048  -0.493 -10.233  1.00-15.15           H
ATOM   4480  N   PHE A 276      -5.601  -2.345  -8.108  1.00 -6.45           N
ATOM   4481  H   PHE A 276      -6.560  -2.509  -7.818  1.00 -6.45           H
ATOM   4482  CA  PHE A 276      -4.534  -2.766  -7.205  1.00 -6.45           C
ATOM   4483  HA  PHE A 276      -3.936  -1.902  -6.914  1.00 -6.45           H
ATOM   4484  C   PHE A 276      -3.637  -3.774  -7.918  1.00 -6.45           C
ATOM   4485  O   PHE A 276      -2.415  -3.661  -7.908  1.00 -6.45           O
ATOM   4486  CB  PHE A 276      -5.182  -3.398  -5.966  1.00 -6.45           C
ATOM   4487 1HB  PHE A 276      -5.862  -2.671  -5.523  1.00 -6.45           H
ATOM   4488 2HB  PHE A 276      -5.764  -4.264  -6.272  1.00 -6.45           H
ATOM   4489  CG  PHE A 276      -4.209  -3.835  -4.911  1.00 -6.45           C
ATOM   4490  CD1 PHE A 276      -3.903  -2.979  -3.839  1.00 -6.45           C
ATOM   4491  HD1 PHE A 276      -4.334  -1.990  -3.796  1.00 -6.45           H
ATOM   4492  CD2 PHE A 276      -3.633  -5.119  -4.951  1.00 -6.45           C
ATOM   4493  HD2 PHE A 276      -3.852  -5.786  -5.772  1.00 -6.45           H
ATOM   4494  CE1 PHE A 276      -3.042  -3.404  -2.801  1.00 -6.45           C
ATOM   4495  HE1 PHE A 276      -2.802  -2.739  -1.986  1.00 -6.45           H
ATOM   4496  CE2 PHE A 276      -2.775  -5.556  -3.916  1.00 -6.45           C
ATOM   4497  HE2 PHE A 276      -2.343  -6.545  -3.945  1.00 -6.45           H
ATOM   4498  CZ  PHE A 276      -2.491  -4.700  -2.837  1.00 -6.45           C
ATOM   4499  HZ  PHE A 276      -1.855  -5.035  -2.036  1.00 -6.45           H
ATOM   4500  N   THR A 277      -4.249  -4.735  -8.594  1.00 -7.21           N
ATOM   4501  H   THR A 277      -5.261  -4.780  -8.593  1.00 -7.21           H
ATOM   4502  CA  THR A 277      -3.490  -5.745  -9.326  1.00 -7.21           C
ATOM   4503  HA  THR A 277      -2.811  -6.240  -8.631  1.00 -7.21           H
ATOM   4504  C   THR A 277      -2.669  -5.113 -10.448  1.00 -7.21           C
ATOM   4505  O   THR A 277      -1.478  -5.379 -10.580  1.00 -7.21           O
ATOM   4506  CB  THR A 277      -4.445  -6.794  -9.942  1.00 -7.21           C
ATOM   4507  HB  THR A 277      -5.049  -6.329 -10.720  1.00 -7.21           H
ATOM   4508  OG1 THR A 277      -5.309  -7.302  -8.923  1.00 -7.21           O
ATOM   4509  HG1 THR A 277      -5.897  -6.593  -8.626  1.00 -7.21           H
ATOM   4510  CG2 THR A 277      -3.710  -7.979 -10.520  1.00 -7.21           C
ATOM   4511 1HG2 THR A 277      -4.437  -8.704 -10.884  1.00 -7.21           H
ATOM   4512 2HG2 THR A 277      -3.094  -8.446  -9.750  1.00 -7.21           H
ATOM   4513 3HG2 THR A 277      -3.080  -7.663 -11.352  1.00 -7.21           H
ATOM   4514  N   VAL A 278      -3.294  -4.263 -11.248  1.00-14.27           N
ATOM   4515  H   VAL A 278      -4.273  -4.049 -11.077  1.00-14.27           H
ATOM   4516  CA  VAL A 278      -2.644  -3.655 -12.411  1.00-14.27           C
ATOM   4517  HA  VAL A 278      -2.249  -4.447 -13.046  1.00-14.27           H
ATOM   4518  C   VAL A 278      -1.464  -2.776 -12.008  1.00-14.27           C
ATOM   4519  O   VAL A 278      -0.429  -2.792 -12.675  1.00-14.27           O
ATOM   4520  CB  VAL A 278      -3.696  -2.849 -13.233  1.00-14.27           C
ATOM   4521  HB  VAL A 278      -4.202  -2.153 -12.564  1.00-14.27           H
ATOM   4522  CG1 VAL A 278      -3.074  -2.047 -14.380  1.00-14.27           C
ATOM   4523 1HG1 VAL A 278      -3.856  -1.534 -14.940  1.00-14.27           H
ATOM   4524 2HG1 VAL A 278      -2.538  -2.714 -15.056  1.00-14.27           H
ATOM   4525 3HG1 VAL A 278      -2.384  -1.299 -13.990  1.00-14.27           H
ATOM   4526  CG2 VAL A 278      -4.730  -3.808 -13.833  1.00-14.27           C
ATOM   4527 1HG2 VAL A 278      -5.504  -3.239 -14.347  1.00-14.27           H
ATOM   4528 2HG2 VAL A 278      -5.198  -4.419 -13.069  1.00-14.27           H
ATOM   4529 3HG2 VAL A 278      -4.246  -4.477 -14.543  1.00-14.27           H
ATOM   4530  N   CYS A 279      -1.585  -2.037 -10.915  1.00-10.43           N
ATOM   4531  H   CYS A 279      -2.449  -2.046 -10.384  1.00-10.43           H
ATOM   4532  CA  CYS A 279      -0.483  -1.183 -10.484  1.00-10.43           C
ATOM   4533  HA  CYS A 279      -0.065  -0.691 -11.362  1.00-10.43           H
ATOM   4534  C   CYS A 279       0.646  -1.958  -9.807  1.00-10.43           C
ATOM   4535  O   CYS A 279       1.819  -1.710 -10.082  1.00-10.43           O
ATOM   4536  CB  CYS A 279      -1.005  -0.106  -9.532  1.00-10.43           C
ATOM   4537 1HB  CYS A 279      -1.411  -0.582  -8.637  1.00-10.43           H
ATOM   4538 2HB  CYS A 279      -0.166   0.524  -9.231  1.00-10.43           H
ATOM   4539  SG  CYS A 279      -2.287   0.941 -10.277  1.00-10.43           S
ATOM   4540  HG  CYS A 279      -3.252   0.010 -10.246  1.00-10.43           H
ATOM   4541  N   TRP A 280       0.318  -2.873  -8.906  1.00 52.21           N
ATOM   4542  H   TRP A 280      -0.657  -3.074  -8.706  1.00 52.21           H
ATOM   4543  CA  TRP A 280       1.351  -3.529  -8.106  1.00 52.21           C
ATOM   4544  HA  TRP A 280       2.152  -2.810  -7.930  1.00 52.21           H
ATOM   4545  C   TRP A 280       1.999  -4.777  -8.698  1.00 52.21           C
ATOM   4546  O   TRP A 280       3.191  -5.004  -8.489  1.00 52.21           O
ATOM   4547  CB  TRP A 280       0.765  -3.906  -6.751  1.00 52.21           C
ATOM   4548 1HB  TRP A 280      -0.106  -4.540  -6.905  1.00 52.21           H
ATOM   4549 2HB  TRP A 280       1.510  -4.477  -6.206  1.00 52.21           H
ATOM   4550  CG  TRP A 280       0.370  -2.732  -5.910  1.00 52.21           C
ATOM   4551  CD1 TRP A 280      -0.885  -2.383  -5.528  1.00 52.21           C
ATOM   4552  HD1 TRP A 280      -1.777  -2.919  -5.825  1.00 52.21           H
ATOM   4553  CD2 TRP A 280       1.241  -1.776  -5.276  1.00 52.21           C
ATOM   4554  NE1 TRP A 280      -0.877  -1.290  -4.707  1.00 52.21           N
ATOM   4555  HE1 TRP A 280      -1.698  -0.879  -4.288  1.00 52.21           H
ATOM   4556  CE2 TRP A 280       0.417  -0.894  -4.519  1.00 52.21           C
ATOM   4557  CE3 TRP A 280       2.639  -1.585  -5.252  1.00 52.21           C
ATOM   4558  HE3 TRP A 280       3.288  -2.230  -5.824  1.00 52.21           H
ATOM   4559  CZ2 TRP A 280       0.951   0.131  -3.712  1.00 52.21           C
ATOM   4560  HZ2 TRP A 280       0.307   0.761  -3.116  1.00 52.21           H
ATOM   4561  CZ3 TRP A 280       3.178  -0.540  -4.458  1.00 52.21           C
ATOM   4562  HZ3 TRP A 280       4.244  -0.378  -4.438  1.00 52.21           H
ATOM   4563  CH2 TRP A 280       2.321   0.301  -3.689  1.00 52.21           C
ATOM   4564  HH2 TRP A 280       2.746   1.081  -3.075  1.00 52.21           H
ATOM   4565  N   THR A 281       1.258  -5.592  -9.437  1.00 11.14           N
ATOM   4566  H   THR A 281       0.296  -5.358  -9.654  1.00 11.14           H
ATOM   4567  CA  THR A 281       1.821  -6.856  -9.937  1.00 11.14           C
ATOM   4568  HA  THR A 281       2.100  -7.444  -9.063  1.00 11.14           H
ATOM   4569  C   THR A 281       3.085  -6.701 -10.791  1.00 11.14           C
ATOM   4570  O   THR A 281       4.047  -7.429 -10.547  1.00 11.14           O
ATOM   4571  CB  THR A 281       0.794  -7.690 -10.748  1.00 11.14           C
ATOM   4572  HB  THR A 281       0.602  -7.208 -11.706  1.00 11.14           H
ATOM   4573  OG1 THR A 281      -0.429  -7.767 -10.016  1.00 11.14           O
ATOM   4574  HG1 THR A 281      -0.904  -6.940 -10.173  1.00 11.14           H
ATOM   4575  CG2 THR A 281       1.251  -9.120 -10.979  1.00 11.14           C
ATOM   4576 1HG2 THR A 281       0.452  -9.675 -11.469  1.00 11.14           H
ATOM   4577 2HG2 THR A 281       1.482  -9.594 -10.025  1.00 11.14           H
ATOM   4578 3HG2 THR A 281       2.133  -9.135 -11.619  1.00 11.14           H
ATOM   4579  N   PRO A 282       3.144  -5.749 -11.754  1.00 14.65           N
ATOM   4580  CA  PRO A 282       4.408  -5.703 -12.507  1.00 14.65           C
ATOM   4581  HA  PRO A 282       4.546  -6.632 -13.060  1.00 14.65           H
ATOM   4582  C   PRO A 282       5.647  -5.425 -11.668  1.00 14.65           C
ATOM   4583  O   PRO A 282       6.728  -5.936 -11.957  1.00 14.65           O
ATOM   4584  CB  PRO A 282       4.193  -4.533 -13.474  1.00 14.65           C
ATOM   4585 1HB  PRO A 282       4.582  -3.610 -13.044  1.00 14.65           H
ATOM   4586 2HB  PRO A 282       4.667  -4.729 -14.433  1.00 14.65           H
ATOM   4587  CG  PRO A 282       2.741  -4.445 -13.624  1.00 14.65           C
ATOM   4588 1HG  PRO A 282       2.443  -3.454 -13.966  1.00 14.65           H
ATOM   4589 2HG  PRO A 282       2.393  -5.211 -14.317  1.00 14.65           H
ATOM   4590  CD  PRO A 282       2.213  -4.721 -12.262  1.00 14.65           C
ATOM   4591 1HD  PRO A 282       2.261  -3.825 -11.642  1.00 14.65           H
ATOM   4592 2HD  PRO A 282       1.192  -5.099 -12.320  1.00 14.65           H
ATOM   4593  N   THR A 283       5.490  -4.640 -10.613  1.00 -1.36           N
ATOM   4594  H   THR A 283       4.587  -4.242 -10.400  1.00 -1.36           H
ATOM   4595  CA  THR A 283       6.603  -4.333  -9.729  1.00 -1.36           C
ATOM   4596  HA  THR A 283       7.442  -3.978 -10.326  1.00 -1.36           H
ATOM   4597  C   THR A 283       7.021  -5.582  -8.967  1.00 -1.36           C
ATOM   4598  O   THR A 283       8.204  -5.867  -8.826  1.00 -1.36           O
ATOM   4599  CB  THR A 283       6.185  -3.236  -8.732  1.00 -1.36           C
ATOM   4600  HB  THR A 283       5.455  -3.636  -8.029  1.00 -1.36           H
ATOM   4601  OG1 THR A 283       5.579  -2.172  -9.471  1.00 -1.36           O
ATOM   4602  HG1 THR A 283       5.229  -1.523  -8.842  1.00 -1.36           H
ATOM   4603  CG2 THR A 283       7.365  -2.664  -7.979  1.00 -1.36           C
ATOM   4604 1HG2 THR A 283       7.036  -1.805  -7.398  1.00 -1.36           H
ATOM   4605 2HG2 THR A 283       8.134  -2.341  -8.682  1.00 -1.36           H
ATOM   4606 3HG2 THR A 283       7.779  -3.414  -7.305  1.00 -1.36           H
ATOM   4607  N   TYR A 284       6.048  -6.342  -8.487  1.00 11.98           N
ATOM   4608  H   TYR A 284       5.080  -6.086  -8.652  1.00 11.98           H
ATOM   4609  CA  TYR A 284       6.330  -7.510  -7.656  1.00 11.98           C
ATOM   4610  HA  TYR A 284       7.187  -7.265  -7.035  1.00 11.98           H
ATOM   4611  C   TYR A 284       6.712  -8.801  -8.367  1.00 11.98           C
ATOM   4612  O   TYR A 284       7.166  -9.744  -7.722  1.00 11.98           O
ATOM   4613  CB  TYR A 284       5.161  -7.757  -6.712  1.00 11.98           C
ATOM   4614 1HB  TYR A 284       4.237  -7.849  -7.283  1.00 11.98           H
ATOM   4615 2HB  TYR A 284       5.351  -8.691  -6.193  1.00 11.98           H
ATOM   4616  CG  TYR A 284       5.033  -6.655  -5.679  1.00 11.98           C
ATOM   4617  CD1 TYR A 284       3.828  -5.946  -5.513  1.00 11.98           C
ATOM   4618  HD1 TYR A 284       2.955  -6.235  -6.080  1.00 11.98           H
ATOM   4619  CD2 TYR A 284       6.138  -6.295  -4.875  1.00 11.98           C
ATOM   4620  HD2 TYR A 284       7.058  -6.863  -4.932  1.00 11.98           H
ATOM   4621  CE1 TYR A 284       3.755  -4.840  -4.619  1.00 11.98           C
ATOM   4622  HE1 TYR A 284       2.834  -4.295  -4.491  1.00 11.98           H
ATOM   4623  CE2 TYR A 284       6.073  -5.178  -4.008  1.00 11.98           C
ATOM   4624  HE2 TYR A 284       6.937  -4.892  -3.429  1.00 11.98           H
ATOM   4625  CZ  TYR A 284       4.892  -4.443  -3.917  1.00 11.98           C
ATOM   4626  OH  TYR A 284       4.858  -3.309  -3.151  1.00 11.98           O
ATOM   4627  HH  TYR A 284       5.717  -3.106  -2.760  1.00 11.98           H
ATOM   4628  N   VAL A 285       6.612  -8.847  -9.687  1.00 -3.58           N
ATOM   4629  H   VAL A 285       6.112  -8.115 -10.178  1.00 -3.58           H
ATOM   4630  CA  VAL A 285       7.252  -9.925 -10.450  1.00 -3.58           C
ATOM   4631  HA  VAL A 285       6.901 -10.892 -10.091  1.00 -3.58           H
ATOM   4632  C   VAL A 285       8.767  -9.842 -10.232  1.00 -3.58           C
ATOM   4633  O   VAL A 285       9.459 -10.861 -10.091  1.00 -3.58           O
ATOM   4634  CB  VAL A 285       6.928  -9.796 -11.973  1.00 -3.58           C
ATOM   4635  HB  VAL A 285       7.167  -8.782 -12.293  1.00 -3.58           H
ATOM   4636  CG1 VAL A 285       7.742 -10.773 -12.829  1.00 -3.58           C
ATOM   4637 1HG1 VAL A 285       7.436 -10.690 -13.872  1.00 -3.58           H
ATOM   4638 2HG1 VAL A 285       7.583 -11.798 -12.489  1.00 -3.58           H
ATOM   4639 3HG1 VAL A 285       8.804 -10.535 -12.769  1.00 -3.58           H
ATOM   4640  CG2 VAL A 285       5.441 -10.058 -12.232  1.00 -3.58           C
ATOM   4641 1HG2 VAL A 285       5.217  -9.888 -13.285  1.00 -3.58           H
ATOM   4642 2HG2 VAL A 285       4.827  -9.393 -11.637  1.00 -3.58           H
ATOM   4643 3HG2 VAL A 285       5.191 -11.088 -11.973  1.00 -3.58           H
ATOM   4644  N   LEU A 286       9.281  -8.622 -10.194  1.00-22.58           N
ATOM   4645  H   LEU A 286       8.661  -7.825 -10.162  1.00-22.58           H
ATOM   4646  CA  LEU A 286      10.721  -8.373 -10.235  1.00-22.58           C
ATOM   4647  HA  LEU A 286      11.177  -9.099 -10.906  1.00-22.58           H
ATOM   4648  C   LEU A 286      11.392  -8.533  -8.878  1.00-22.58           C
ATOM   4649  O   LEU A 286      12.576  -8.924  -8.867  1.00-22.58           O
ATOM   4650  OXT LEU A 286      10.770  -8.263  -7.832  1.00-22.58           O
ATOM   4651  CB  LEU A 286      10.947  -6.961 -10.796  1.00-22.58           C
ATOM   4652 1HB  LEU A 286      10.517  -6.251 -10.090  1.00-22.58           H
ATOM   4653 2HB  LEU A 286      12.019  -6.777 -10.847  1.00-22.58           H
ATOM   4654  CG  LEU A 286      10.334  -6.685 -12.180  1.00-22.58           C
ATOM   4655  HG  LEU A 286       9.273  -6.923 -12.149  1.00-22.58           H
ATOM   4656  CD1 LEU A 286      10.459  -5.216 -12.534  1.00-22.58           C
ATOM   4657 1HD1 LEU A 286       9.998  -5.035 -13.506  1.00-22.58           H
ATOM   4658 2HD1 LEU A 286      11.508  -4.924 -12.583  1.00-22.58           H
ATOM   4659 3HD1 LEU A 286       9.929  -4.616 -11.794  1.00-22.58           H
ATOM   4660  CD2 LEU A 286      10.972  -7.532 -13.273  1.00-22.58           C
ATOM   4661 1HD2 LEU A 286      10.554  -7.263 -14.243  1.00-22.58           H
ATOM   4662 2HD2 LEU A 286      10.770  -8.586 -13.091  1.00-22.58           H
ATOM   4663 3HD2 LEU A 286      12.049  -7.365 -13.296  1.00-22.58           H
TER    4664      LEU A 286 
CONECT  193  190 3214                                        
CONECT 1854 1851 3157                                        
CONECT 3157 1854 3154                                        
CONECT 3214  193 3211                                        
END
