# Supplementary material for: Variety of genetic defects in GnRH and hypothalamic–pituitary signaling and development in normosmic patients with IHH
Source: Front Endocrinol (Lausanne). 2024 Jul 1;15:1396805. doi: 10.3389/fendo.2024.1396805 (PMC11246878; doi:10.3389/fendo.2024.1396805)
Supplement: Supplementary file 1 [file DataSheet_1.zip › HESX1_Afold3.pdb]

REMARK YASARA *************************************************************
REMARK YASARA *                                                           *
REMARK YASARA *                     Y  A  S  A  R  A                      *
REMARK YASARA *                                                           *
REMARK YASARA *   Yet Another Scientific Artificial Reality Application   *
REMARK YASARA *                                                           *
REMARK YASARA *            MOLECULE STRUCTURE FILE, PDB FORMAT            *
REMARK YASARA *                                                           *
REMARK YASARA * Just use YASARA every day to make your questions go away! *
REMARK YASARA *                                                           *
REMARK YASARA *                      www.YASARA.org                       *
REMARK YASARA *                                                           *
REMARK YASARA *************************************************************
REMARK YASARA
REMARK YASARA Version:           24.4.10.W.64
REMARK YASARA Written on:        Mon May 20 10:44:53 2024
REMARK YASARA Number of models:  1
REMARK YASARA Number of atoms:   2992
REMARK YASARA Please address questions or suggestions to: Eliza@yasara.org
REMARK YASARA
COMPND    MOL_ID: 1;
COMPND   2 MOLECULE: .;
COMPND   3 CHAIN: ;
SEQRES   1 A  185  MET SER PRO SER LEU GLN GLU GLY ALA GLN LEU GLY GLU 
SEQRES   2 A  185  ASN LYS PRO SER THR CYS SER PHE SER ILE GLU ARG ILE 
SEQRES   3 A  185  LEU GLY LEU ASP GLN LYS LYS ASP CYS VAL PRO LEU MET 
SEQRES   4 A  185  LYS PRO HIS ARG PRO TRP ALA ASP THR CYS SER SER SER 
SEQRES   5 A  185  GLY LYS ASP GLY ASN LEU CYS LEU HIS VAL PRO ASN PRO 
SEQRES   6 A  185  PRO SER GLY ILE SER PHE PRO SER VAL VAL ASP HIS PRO 
SEQRES   7 A  185  MET PRO GLU GLU ARG ALA SER LYS TYR GLU ASN TYR PHE 
SEQRES   8 A  185  SER ALA SER GLU ARG LEU SER LEU LYS ARG GLU LEU SER 
SEQRES   9 A  185  TRP TYR ARG GLY ARG ARG PRO ARG THR ALA PHE THR GLN 
SEQRES  10 A  185  ASN GLN ILE GLU VAL LEU GLU ASN VAL PHE ARG VAL ASN 
SEQRES  11 A  185  CYS TYR PRO GLY ILE ASP ILE ARG GLU ASP LEU ALA GLN 
SEQRES  12 A  185  LYS LEU ASN LEU GLU GLU ASP ARG ILE GLN ILE TRP PHE 
SEQRES  13 A  185  GLN ASN ARG ARG ALA LYS LEU LYS ARG SER HIS ARG GLU 
SEQRES  14 A  185  SER GLN PHE LEU MET ALA LYS LYS ASN PHE ASN THR ASN 
SEQRES  15 A  185  LEU LEU GLU 
ATOM      1  N   MET A   1      32.652 -75.018   4.394  1.00 33.78           N
ATOM      2 1H   MET A   1      33.048 -75.775   3.874  1.00 33.78           H
ATOM      3 2H   MET A   1      33.196 -74.898   5.225  1.00 33.78           H
ATOM      4 3H   MET A   1      32.743 -74.187   3.845  1.00 33.78           H
ATOM      5  CA  MET A   1      31.238 -75.283   4.721  1.00 42.38           C
ATOM      6  HA  MET A   1      30.741 -75.389   3.860  1.00 42.38           H
ATOM      7  C   MET A   1      30.710 -74.095   5.506  1.00 42.86           C
ATOM      8  O   MET A   1      31.150 -73.889   6.625  1.00 34.56           O
ATOM      9  CB  MET A   1      31.075 -76.582   5.515  1.00 41.77           C
ATOM     10 1HB  MET A   1      31.737 -76.586   6.265  1.00 41.77           H
ATOM     11 2HB  MET A   1      30.148 -76.617   5.888  1.00 41.77           H
ATOM     12  CG  MET A   1      31.307 -77.822   4.637  1.00 39.61           C
ATOM     13 1HG  MET A   1      30.627 -77.754   3.907  1.00 39.61           H
ATOM     14 2HG  MET A   1      32.222 -77.700   4.253  1.00 39.61           H
ATOM     15  SD  MET A   1      31.161 -79.369   5.553  1.00 35.82           S
ATOM     16  CE  MET A   1      29.979 -80.251   4.506  1.00 35.06           C
ATOM     17 1HE  MET A   1      29.778 -81.157   4.878  1.00 35.06           H
ATOM     18 2HE  MET A   1      30.340 -80.371   3.581  1.00 35.06           H
ATOM     19 3HE  MET A   1      29.117 -79.749   4.437  1.00 35.06           H
ATOM     20  N   SER A   2      29.879 -73.291   4.888  1.00 34.29           N
ATOM     21  H   SER A   2      29.729 -73.440   3.911  1.00 34.29           H
ATOM     22  CA  SER A   2      29.152 -72.187   5.528  1.00 41.94           C
ATOM     23  HA  SER A   2      29.793 -71.763   6.169  1.00 41.94           H
ATOM     24  C   SER A   2      27.927 -72.733   6.255  1.00 38.44           C
ATOM     25  O   SER A   2      27.406 -73.768   5.832  1.00 34.73           O
ATOM     26  CB  SER A   2      28.679 -71.179   4.470  1.00 41.56           C
ATOM     27 1HB  SER A   2      27.944 -71.564   3.912  1.00 41.56           H
ATOM     28 2HB  SER A   2      28.365 -70.331   4.897  1.00 41.56           H
ATOM     29  OG  SER A   2      29.735 -70.846   3.603  1.00 38.83           O
ATOM     30  HG  SER A   2      30.547 -70.770   4.104  1.00 38.83           H
ATOM     31  N   PRO A   3      27.399 -72.014   7.224  1.00 29.10           N
ATOM     32  CA  PRO A   3      25.955 -71.773   7.174  1.00 37.24           C
ATOM     33  HA  PRO A   3      25.602 -72.057   6.283  1.00 37.24           H
ATOM     34  C   PRO A   3      25.602 -70.281   7.285  1.00 36.16           C
ATOM     35  O   PRO A   3      26.246 -69.494   7.970  1.00 32.74           O
ATOM     36  CB  PRO A   3      25.374 -72.613   8.301  1.00 36.22           C
ATOM     37 1HB  PRO A   3      24.543 -72.194   8.667  1.00 36.22           H
ATOM     38 2HB  PRO A   3      25.169 -73.540   7.986  1.00 36.22           H
ATOM     39  CG  PRO A   3      26.487 -72.623   9.344  1.00 37.53           C
ATOM     40 1HG  PRO A   3      26.282 -71.972  10.075  1.00 37.53           H
ATOM     41 2HG  PRO A   3      26.589 -73.539   9.732  1.00 37.53           H
ATOM     42  CD  PRO A   3      27.764 -72.210   8.603  1.00 47.95           C
ATOM     43 1HD  PRO A   3      28.134 -71.355   8.965  1.00 47.95           H
ATOM     44 2HD  PRO A   3      28.462 -72.924   8.656  1.00 47.95           H
ATOM     45  N   SER A   4      24.541 -69.938   6.554  1.00 29.05           N
ATOM     46  H   SER A   4      24.225 -70.633   5.909  1.00 29.05           H
ATOM     47  CA  SER A   4      23.776 -68.700   6.558  1.00 37.08           C
ATOM     48  HA  SER A   4      24.438 -68.002   6.284  1.00 37.08           H
ATOM     49  C   SER A   4      23.178 -68.362   7.924  1.00 35.86           C
ATOM     50  O   SER A   4      22.815 -69.259   8.663  1.00 32.42           O
ATOM     51  CB  SER A   4      22.565 -68.900   5.628  1.00 37.27           C
ATOM     52 1HB  SER A   4      21.983 -69.643   5.957  1.00 37.27           H
ATOM     53 2HB  SER A   4      22.027 -68.060   5.559  1.00 37.27           H
ATOM     54  OG  SER A   4      22.962 -69.239   4.324  1.00 34.05           O
ATOM     55  HG  SER A   4      23.915 -69.316   4.290  1.00 34.05           H
ATOM     56  N   LEU A   5      22.917 -67.073   8.145  1.00 32.91           N
ATOM     57  H   LEU A   5      23.654 -66.407   8.029  1.00 32.91           H
ATOM     58  CA  LEU A   5      21.595 -66.594   8.551  1.00 47.57           C
ATOM     59  HA  LEU A   5      20.940 -67.125   8.013  1.00 47.57           H
ATOM     60  C   LEU A   5      21.463 -65.103   8.201  1.00 44.91           C
ATOM     61  O   LEU A   5      22.293 -64.275   8.561  1.00 46.13           O
ATOM     62  CB  LEU A   5      21.297 -66.883  10.039  1.00 46.44           C
ATOM     63 1HB  LEU A   5      22.164 -67.048  10.509  1.00 46.44           H
ATOM     64 2HB  LEU A   5      20.850 -66.080  10.434  1.00 46.44           H
ATOM     65  CG  LEU A   5      20.380 -68.112  10.251  1.00 44.84           C
ATOM     66  HG  LEU A   5      20.681 -68.828   9.621  1.00 44.84           H
ATOM     67  CD1 LEU A   5      20.489 -68.623  11.680  1.00 43.63           C
ATOM     68 1HD1 LEU A   5      19.898 -69.417  11.823  1.00 43.63           H
ATOM     69 2HD1 LEU A   5      20.218 -67.917  12.335  1.00 43.63           H
ATOM     70 3HD1 LEU A   5      21.427 -68.896  11.892  1.00 43.63           H
ATOM     71  CD2 LEU A   5      18.916 -67.789   9.951  1.00 50.62           C
ATOM     72 1HD2 LEU A   5      18.336 -68.591  10.092  1.00 50.62           H
ATOM     73 2HD2 LEU A   5      18.802 -67.490   9.004  1.00 50.62           H
ATOM     74 3HD2 LEU A   5      18.581 -67.059  10.546  1.00 50.62           H
ATOM     75  N   GLN A   6      20.427 -64.824   7.422  1.00 29.19           N
ATOM     76  H   GLN A   6      19.960 -65.598   6.993  1.00 29.19           H
ATOM     77  CA  GLN A   6      19.904 -63.490   7.132  1.00 37.56           C
ATOM     78  HA  GLN A   6      20.688 -62.921   6.885  1.00 37.56           H
ATOM     79  C   GLN A   6      19.177 -62.947   8.357  1.00 35.22           C
ATOM     80  O   GLN A   6      18.371 -63.672   8.924  1.00 34.88           O
ATOM     81  CB  GLN A   6      18.857 -63.607   6.011  1.00 38.34           C
ATOM     82 1HB  GLN A   6      18.253 -64.373   6.233  1.00 38.34           H
ATOM     83 2HB  GLN A   6      18.328 -62.759   5.995  1.00 38.34           H
ATOM     84  CG  GLN A   6      19.411 -63.841   4.598  1.00 39.22           C
ATOM     85 1HG  GLN A   6      19.866 -63.007   4.286  1.00 39.22           H
ATOM     86 2HG  GLN A   6      20.072 -64.590   4.629  1.00 39.22           H
ATOM     87  CD  GLN A   6      18.300 -64.201   3.604  1.00 37.13           C
ATOM     88  OE1 GLN A   6      17.393 -64.959   3.886  1.00 36.98           O
ATOM     89  NE2 GLN A   6      18.337 -63.683   2.390  1.00 36.80           N
ATOM     90 1HE2 GLN A   6      17.628 -63.917   1.725  1.00 36.80           H
ATOM     91 2HE2 GLN A   6      19.074 -63.057   2.136  1.00 36.80           H
ATOM     92  N   GLU A   7      19.342 -61.654   8.654  1.00 31.73           N
ATOM     93  H   GLU A   7      20.215 -61.208   8.456  1.00 31.73           H
ATOM     94  CA  GLU A   7      18.260 -60.888   9.265  1.00 37.85           C
ATOM     95  HA  GLU A   7      17.408 -61.301   8.943  1.00 37.85           H
ATOM     96  C   GLU A   7      18.303 -59.440   8.763  1.00 34.06           C
ATOM     97  O   GLU A   7      19.318 -58.742   8.871  1.00 31.51           O
ATOM     98  CB  GLU A   7      18.250 -61.029  10.799  1.00 38.77           C
ATOM     99 1HB  GLU A   7      18.582 -61.939  11.047  1.00 38.77           H
ATOM    100 2HB  GLU A   7      18.851 -60.335  11.196  1.00 38.77           H
ATOM    101  CG  GLU A   7      16.829 -60.843  11.357  1.00 38.08           C
ATOM    102 1HG  GLU A   7      16.612 -59.867  11.351  1.00 38.08           H
ATOM    103 2HG  GLU A   7      16.189 -61.330  10.762  1.00 38.08           H
ATOM    104  CD  GLU A   7      16.655 -61.369  12.789  1.00 37.34           C
ATOM    105  OE1 GLU A   7      15.482 -61.378  13.246  1.00 34.72           O
ATOM    106  OE2 GLU A   7      17.667 -61.757  13.420  1.00 38.35           O
ATOM    107  N   GLY A   8      17.243 -59.058   8.090  1.00 44.49           N
ATOM    108  H   GLY A   8      16.488 -59.709   8.011  1.00 44.49           H
ATOM    109  CA  GLY A   8      17.082 -57.760   7.450  1.00 50.90           C
ATOM    110 1HA  GLY A   8      17.962 -57.496   7.056  1.00 50.90           H
ATOM    111 2HA  GLY A   8      16.405 -57.855   6.720  1.00 50.90           H
ATOM    112  C   GLY A   8      16.624 -56.709   8.452  1.00 48.06           C
ATOM    113  O   GLY A   8      15.566 -56.838   9.048  1.00 47.87           O
ATOM    114  N   ALA A   9      17.400 -55.643   8.583  1.00 48.01           N
ATOM    115  H   ALA A   9      18.333 -55.679   8.225  1.00 48.01           H
ATOM    116  CA  ALA A   9      16.942 -54.419   9.231  1.00 57.86           C
ATOM    117  HA  ALA A   9      16.196 -54.646   9.857  1.00 57.86           H
ATOM    118  C   ALA A   9      16.407 -53.464   8.150  1.00 54.50           C
ATOM    119  O   ALA A   9      17.165 -52.866   7.389  1.00 51.35           O
ATOM    120  CB  ALA A   9      18.077 -53.828  10.072  1.00 54.73           C
ATOM    121 1HB  ALA A   9      18.392 -54.482  10.759  1.00 54.73           H
ATOM    122 2HB  ALA A   9      17.777 -53.002  10.549  1.00 54.73           H
ATOM    123 3HB  ALA A   9      18.859 -53.585   9.498  1.00 54.73           H
ATOM    124  N   GLN A  10      15.094 -53.348   8.085  1.00 35.63           N
ATOM    125  H   GLN A  10      14.537 -53.992   8.609  1.00 35.63           H
ATOM    126  CA  GLN A  10      14.409 -52.333   7.292  1.00 43.56           C
ATOM    127  HA  GLN A  10      14.772 -52.408   6.363  1.00 43.56           H
ATOM    128  C   GLN A  10      14.707 -50.939   7.851  1.00 39.47           C
ATOM    129  O   GLN A  10      14.256 -50.585   8.939  1.00 40.37           O
ATOM    130  CB  GLN A  10      12.893 -52.602   7.302  1.00 43.67           C
ATOM    131 1HB  GLN A  10      12.605 -52.755   8.247  1.00 43.67           H
ATOM    132 2HB  GLN A  10      12.426 -51.796   6.937  1.00 43.67           H
ATOM    133  CG  GLN A  10      12.481 -53.825   6.463  1.00 41.53           C
ATOM    134 1HG  GLN A  10      12.767 -53.674   5.517  1.00 41.53           H
ATOM    135 2HG  GLN A  10      12.944 -54.633   6.827  1.00 41.53           H
ATOM    136  CD  GLN A  10      10.970 -54.083   6.479  1.00 39.26           C
ATOM    137  OE1 GLN A  10      10.211 -53.523   7.241  1.00 36.74           O
ATOM    138  NE2 GLN A  10      10.476 -54.957   5.632  1.00 36.52           N
ATOM    139 1HE2 GLN A  10       9.494 -55.147   5.626  1.00 36.52           H
ATOM    140 2HE2 GLN A  10      11.082 -55.432   4.993  1.00 36.52           H
ATOM    141  N   LEU A  11      15.443 -50.135   7.097  1.00 43.87           N
ATOM    142  H   LEU A  11      15.985 -50.544   6.363  1.00 43.87           H
ATOM    143  CA  LEU A  11      15.510 -48.684   7.275  1.00 49.94           C
ATOM    144  HA  LEU A  11      15.667 -48.482   8.242  1.00 49.94           H
ATOM    145  C   LEU A  11      14.160 -48.086   6.858  1.00 46.30           C
ATOM    146  O   LEU A  11      13.884 -47.919   5.675  1.00 44.50           O
ATOM    147  CB  LEU A  11      16.699 -48.124   6.468  1.00 48.40           C
ATOM    148 1HB  LEU A  11      16.853 -48.711   5.673  1.00 48.40           H
ATOM    149 2HB  LEU A  11      16.472 -47.200   6.161  1.00 48.40           H
ATOM    150  CG  LEU A  11      17.996 -48.061   7.285  1.00 44.67           C
ATOM    151  HG  LEU A  11      17.943 -48.768   7.990  1.00 44.67           H
ATOM    152  CD1 LEU A  11      19.217 -48.320   6.401  1.00 42.98           C
ATOM    153 1HD1 LEU A  11      20.061 -48.279   6.935  1.00 42.98           H
ATOM    154 2HD1 LEU A  11      19.281 -47.640   5.671  1.00 42.98           H
ATOM    155 3HD1 LEU A  11      19.166 -49.224   5.976  1.00 42.98           H
ATOM    156  CD2 LEU A  11      18.151 -46.686   7.937  1.00 47.99           C
ATOM    157 1HD2 LEU A  11      18.994 -46.636   8.472  1.00 47.99           H
ATOM    158 2HD2 LEU A  11      17.386 -46.492   8.551  1.00 47.99           H
ATOM    159 3HD2 LEU A  11      18.182 -45.963   7.246  1.00 47.99           H
ATOM    160  N   GLY A  12      13.314 -47.808   7.844  1.00 39.03           N
ATOM    161  H   GLY A  12      13.528 -48.141   8.763  1.00 39.03           H
ATOM    162  CA  GLY A  12      12.095 -47.045   7.652  1.00 46.09           C
ATOM    163 1HA  GLY A  12      11.564 -47.483   6.927  1.00 46.09           H
ATOM    164 2HA  GLY A  12      11.575 -47.067   8.506  1.00 46.09           H
ATOM    165  C   GLY A  12      12.420 -45.606   7.271  1.00 43.45           C
ATOM    166  O   GLY A  12      12.844 -44.814   8.106  1.00 42.30           O
ATOM    167  N   GLU A  13      12.218 -45.261   6.000  1.00 45.27           N
ATOM    168  H   GLU A  13      12.088 -45.989   5.327  1.00 45.27           H
ATOM    169  CA  GLU A  13      12.176 -43.881   5.539  1.00 51.97           C
ATOM    170  HA  GLU A  13      13.039 -43.467   5.828  1.00 51.97           H
ATOM    171  C   GLU A  13      10.974 -43.170   6.180  1.00 48.72           C
ATOM    172  O   GLU A  13       9.840 -43.277   5.723  1.00 45.91           O
ATOM    173  CB  GLU A  13      12.073 -43.817   4.014  1.00 50.33           C
ATOM    174 1HB  GLU A  13      11.320 -44.409   3.727  1.00 50.33           H
ATOM    175 2HB  GLU A  13      11.873 -42.872   3.754  1.00 50.33           H
ATOM    176  CG  GLU A  13      13.347 -44.263   3.280  1.00 46.39           C
ATOM    177 1HG  GLU A  13      14.120 -43.725   3.617  1.00 46.39           H
ATOM    178 2HG  GLU A  13      13.507 -45.232   3.469  1.00 46.39           H
ATOM    179  CD  GLU A  13      13.224 -44.064   1.758  1.00 45.91           C
ATOM    180  OE1 GLU A  13      14.260 -43.773   1.128  1.00 41.34           O
ATOM    181  OE2 GLU A  13      12.092 -44.193   1.235  1.00 43.63           O
ATOM    182  N   ASN A  14      11.231 -42.434   7.244  1.00 44.53           N
ATOM    183  H   ASN A  14      12.118 -42.526   7.697  1.00 44.53           H
ATOM    184  CA  ASN A  14      10.263 -41.495   7.775  1.00 51.71           C
ATOM    185  HA  ASN A  14       9.384 -41.968   7.835  1.00 51.71           H
ATOM    186  C   ASN A  14      10.143 -40.319   6.800  1.00 49.79           C
ATOM    187  O   ASN A  14      10.887 -39.347   6.874  1.00 45.42           O
ATOM    188  CB  ASN A  14      10.678 -41.052   9.195  1.00 47.45           C
ATOM    189 1HB  ASN A  14      11.642 -40.785   9.186  1.00 47.45           H
ATOM    190 2HB  ASN A  14      10.118 -40.270   9.470  1.00 47.45           H
ATOM    191  CG  ASN A  14      10.497 -42.155  10.223  1.00 42.16           C
ATOM    192  OD1 ASN A  14       9.521 -42.894  10.220  1.00 40.54           O
ATOM    193  ND2 ASN A  14      11.401 -42.287  11.159  1.00 40.63           N
ATOM    194 1HD2 ASN A  14      11.292 -42.987  11.864  1.00 40.63           H
ATOM    195 2HD2 ASN A  14      12.201 -41.688  11.169  1.00 40.63           H
ATOM    196  N   LYS A  15       9.189 -40.395   5.871  1.00 39.87           N
ATOM    197  H   LYS A  15       8.767 -41.285   5.700  1.00 39.87           H
ATOM    198  CA  LYS A  15       8.724 -39.247   5.087  1.00 48.35           C
ATOM    199  HA  LYS A  15       9.494 -38.919   4.540  1.00 48.35           H
ATOM    200  C   LYS A  15       8.247 -38.169   6.060  1.00 47.06           C
ATOM    201  O   LYS A  15       7.430 -38.485   6.923  1.00 44.18           O
ATOM    202  CB  LYS A  15       7.589 -39.666   4.145  1.00 44.86           C
ATOM    203 1HB  LYS A  15       6.867 -40.096   4.687  1.00 44.86           H
ATOM    204 2HB  LYS A  15       7.228 -38.848   3.697  1.00 44.86           H
ATOM    205  CG  LYS A  15       8.057 -40.658   3.065  1.00 40.87           C
ATOM    206 1HG  LYS A  15       8.767 -40.223   2.511  1.00 40.87           H
ATOM    207 2HG  LYS A  15       8.434 -41.469   3.512  1.00 40.87           H
ATOM    208  CD  LYS A  15       6.909 -41.091   2.144  1.00 39.09           C
ATOM    209 1HD  LYS A  15       6.182 -41.513   2.685  1.00 39.09           H
ATOM    210 2HD  LYS A  15       6.546 -40.295   1.659  1.00 39.09           H
ATOM    211  CE  LYS A  15       7.442 -42.100   1.136  1.00 34.23           C
ATOM    212 1HE  LYS A  15       8.137 -41.660   0.567  1.00 34.23           H
ATOM    213 2HE  LYS A  15       7.851 -42.869   1.627  1.00 34.23           H
ATOM    214  NZ  LYS A  15       6.365 -42.629   0.242  1.00 32.17           N
ATOM    215 1HZ  LYS A  15       6.734 -43.289  -0.412  1.00 32.17           H
ATOM    216 2HZ  LYS A  15       5.935 -41.890  -0.277  1.00 32.17           H
ATOM    217 3HZ  LYS A  15       5.652 -43.088   0.772  1.00 32.17           H
ATOM    218  N   PRO A  16       8.699 -36.910   5.952  1.00 46.23           N
ATOM    219  CA  PRO A  16       8.118 -35.843   6.742  1.00 52.45           C
ATOM    220  HA  PRO A  16       8.146 -36.055   7.719  1.00 52.45           H
ATOM    221  C   PRO A  16       6.649 -35.701   6.340  1.00 52.74           C
ATOM    222  O   PRO A  16       6.323 -35.510   5.167  1.00 50.17           O
ATOM    223  CB  PRO A  16       8.963 -34.597   6.458  1.00 49.81           C
ATOM    224 1HB  PRO A  16       8.395 -33.774   6.445  1.00 49.81           H
ATOM    225 2HB  PRO A  16       9.687 -34.492   7.140  1.00 49.81           H
ATOM    226  CG  PRO A  16       9.552 -34.877   5.073  1.00 49.30           C
ATOM    227 1HG  PRO A  16       8.937 -34.553   4.354  1.00 49.30           H
ATOM    228 2HG  PRO A  16      10.444 -34.437   4.972  1.00 49.30           H
ATOM    229  CD  PRO A  16       9.688 -36.404   5.028  1.00 58.03           C
ATOM    230 1HD  PRO A  16       9.500 -36.762   4.113  1.00 58.03           H
ATOM    231 2HD  PRO A  16      10.597 -36.700   5.322  1.00 58.03           H
ATOM    232  N   SER A  17       5.767 -35.859   7.318  1.00 50.33           N
ATOM    233  H   SER A  17       6.098 -36.172   8.208  1.00 50.33           H
ATOM    234  CA  SER A  17       4.341 -35.601   7.164  1.00 56.50           C
ATOM    235  HA  SER A  17       3.970 -36.290   6.542  1.00 56.50           H
ATOM    236  C   SER A  17       4.161 -34.204   6.581  1.00 55.31           C
ATOM    237  O   SER A  17       4.621 -33.216   7.158  1.00 51.24           O
ATOM    238  CB  SER A  17       3.650 -35.710   8.523  1.00 53.66           C
ATOM    239 1HB  SER A  17       2.707 -35.383   8.466  1.00 53.66           H
ATOM    240 2HB  SER A  17       3.656 -36.656   8.847  1.00 53.66           H
ATOM    241  OG  SER A  17       4.325 -34.917   9.492  1.00 47.39           O
ATOM    242  HG  SER A  17       4.477 -34.041   9.138  1.00 47.39           H
ATOM    243  N   THR A  18       3.508 -34.118   5.434  1.00 56.53           N
ATOM    244  H   THR A  18       3.327 -34.960   4.926  1.00 56.53           H
ATOM    245  CA  THR A  18       3.037 -32.853   4.872  1.00 61.75           C
ATOM    246  HA  THR A  18       3.833 -32.286   4.661  1.00 61.75           H
ATOM    247  C   THR A  18       2.159 -32.175   5.915  1.00 62.62           C
ATOM    248  O   THR A  18       1.046 -32.619   6.178  1.00 58.67           O
ATOM    249  CB  THR A  18       2.258 -33.111   3.581  1.00 57.14           C
ATOM    250  HB  THR A  18       1.736 -32.291   3.348  1.00 57.14           H
ATOM    251  OG1 THR A  18       1.340 -34.169   3.779  1.00 50.13           O
ATOM    252  HG1 THR A  18       0.451 -33.816   3.824  1.00 50.13           H
ATOM    253  CG2 THR A  18       3.169 -33.524   2.436  1.00 52.33           C
ATOM    254 1HG2 THR A  18       2.643 -33.688   1.601  1.00 52.33           H
ATOM    255 2HG2 THR A  18       3.665 -34.364   2.657  1.00 52.33           H
ATOM    256 3HG2 THR A  18       3.843 -32.812   2.240  1.00 52.33           H
ATOM    257  N   CYS A  19       2.686 -31.127   6.561  1.00 58.18           N
ATOM    258  H   CYS A  19       3.655 -30.915   6.435  1.00 58.18           H
ATOM    259  CA  CYS A  19       1.888 -30.289   7.440  1.00 62.07           C
ATOM    260  HA  CYS A  19       1.474 -30.858   8.150  1.00 62.07           H
ATOM    261  C   CYS A  19       0.798 -29.644   6.587  1.00 60.88           C
ATOM    262  O   CYS A  19       1.048 -28.692   5.855  1.00 57.16           O
ATOM    263  CB  CYS A  19       2.791 -29.257   8.125  1.00 58.06           C
ATOM    264 1HB  CYS A  19       3.230 -28.753   7.382  1.00 58.06           H
ATOM    265 2HB  CYS A  19       2.171 -28.648   8.621  1.00 58.06           H
ATOM    266  SG  CYS A  19       3.993 -30.072   9.221  1.00 50.32           S
ATOM    267  HG  CYS A  19       3.446 -30.269  10.406  1.00 50.32           H
ATOM    268  N   SER A  20      -0.408 -30.206   6.646  1.00 64.15           N
ATOM    269  H   SER A  20      -0.494 -31.092   7.101  1.00 64.15           H
ATOM    270  CA  SER A  20      -1.601 -29.604   6.088  1.00 68.55           C
ATOM    271  HA  SER A  20      -1.413 -29.381   5.132  1.00 68.55           H
ATOM    272  C   SER A  20      -1.904 -28.328   6.867  1.00 67.98           C
ATOM    273  O   SER A  20      -2.474 -28.356   7.950  1.00 64.58           O
ATOM    274  CB  SER A  20      -2.765 -30.602   6.142  1.00 64.45           C
ATOM    275 1HB  SER A  20      -2.570 -31.412   5.588  1.00 64.45           H
ATOM    276 2HB  SER A  20      -2.957 -30.880   7.083  1.00 64.45           H
ATOM    277  OG  SER A  20      -3.934 -30.018   5.632  1.00 57.04           O
ATOM    278  HG  SER A  20      -3.797 -29.078   5.516  1.00 57.04           H
ATOM    279  N   PHE A  21      -1.437 -27.199   6.345  1.00 69.99           N
ATOM    280  H   PHE A  21      -0.829 -27.259   5.554  1.00 69.99           H
ATOM    281  CA  PHE A  21      -1.765 -25.881   6.865  1.00 70.80           C
ATOM    282  HA  PHE A  21      -1.745 -25.942   7.863  1.00 70.80           H
ATOM    283  C   PHE A  21      -3.176 -25.506   6.400  1.00 72.07           C
ATOM    284  O   PHE A  21      -3.355 -24.799   5.421  1.00 66.03           O
ATOM    285  CB  PHE A  21      -0.710 -24.852   6.434  1.00 66.17           C
ATOM    286 1HB  PHE A  21      -0.560 -24.945   5.450  1.00 66.17           H
ATOM    287 2HB  PHE A  21      -1.060 -23.937   6.634  1.00 66.17           H
ATOM    288  CG  PHE A  21       0.629 -24.993   7.119  1.00 63.37           C
ATOM    289  CD1 PHE A  21       0.824 -24.428   8.393  1.00 62.45           C
ATOM    290  HD1 PHE A  21       0.076 -23.939   8.842  1.00 62.45           H
ATOM    291  CD2 PHE A  21       1.683 -25.689   6.506  1.00 60.19           C
ATOM    292  HD2 PHE A  21       1.549 -26.103   5.606  1.00 60.19           H
ATOM    293  CE1 PHE A  21       2.067 -24.550   9.036  1.00 53.27           C
ATOM    294  HE1 PHE A  21       2.200 -24.143   9.940  1.00 53.27           H
ATOM    295  CE2 PHE A  21       2.928 -25.806   7.153  1.00 53.67           C
ATOM    296  HE2 PHE A  21       3.676 -26.296   6.706  1.00 53.67           H
ATOM    297  CZ  PHE A  21       3.124 -25.239   8.420  1.00 55.06           C
ATOM    298  HZ  PHE A  21       4.008 -25.324   8.880  1.00 55.06           H
ATOM    299  N   SER A  22      -4.190 -25.985   7.127  1.00 70.17           N
ATOM    300  H   SER A  22      -4.002 -26.664   7.836  1.00 70.17           H
ATOM    301  CA  SER A  22      -5.563 -25.544   6.914  1.00 73.70           C
ATOM    302  HA  SER A  22      -5.714 -25.589   5.926  1.00 73.70           H
ATOM    303  C   SER A  22      -5.727 -24.107   7.413  1.00 73.15           C
ATOM    304  O   SER A  22      -5.426 -23.794   8.567  1.00 72.11           O
ATOM    305  CB  SER A  22      -6.559 -26.476   7.599  1.00 69.71           C
ATOM    306 1HB  SER A  22      -6.398 -26.507   8.585  1.00 69.71           H
ATOM    307 2HB  SER A  22      -7.499 -26.184   7.424  1.00 69.71           H
ATOM    308  OG  SER A  22      -6.415 -27.790   7.097  1.00 62.38           O
ATOM    309  HG  SER A  22      -6.382 -28.409   7.827  1.00 62.38           H
ATOM    310  N   ILE A  23      -6.214 -23.236   6.541  1.00 80.39           N
ATOM    311  H   ILE A  23      -6.456 -23.579   5.633  1.00 80.39           H
ATOM    312  CA  ILE A  23      -6.426 -21.806   6.803  1.00 80.62           C
ATOM    313  HA  ILE A  23      -5.547 -21.424   7.089  1.00 80.62           H
ATOM    314  C   ILE A  23      -7.398 -21.586   7.978  1.00 80.36           C
ATOM    315  O   ILE A  23      -7.241 -20.626   8.734  1.00 77.64           O
ATOM    316  CB  ILE A  23      -6.898 -21.131   5.489  1.00 78.61           C
ATOM    317  HB  ILE A  23      -7.658 -21.667   5.121  1.00 78.61           H
ATOM    318  CG1 ILE A  23      -5.734 -21.091   4.470  1.00 71.33           C
ATOM    319 1HG1 ILE A  23      -5.052 -20.436   4.795  1.00 71.33           H
ATOM    320 2HG1 ILE A  23      -5.325 -22.002   4.422  1.00 71.33           H
ATOM    321  CG2 ILE A  23      -7.432 -19.718   5.728  1.00 71.75           C
ATOM    322 1HG2 ILE A  23      -7.731 -19.298   4.871  1.00 71.75           H
ATOM    323 2HG2 ILE A  23      -6.728 -19.132   6.128  1.00 71.75           H
ATOM    324 3HG2 ILE A  23      -8.212 -19.731   6.353  1.00 71.75           H
ATOM    325  CD1 ILE A  23      -6.148 -20.680   3.050  1.00 64.82           C
ATOM    326 1HD1 ILE A  23      -5.359 -20.671   2.435  1.00 64.82           H
ATOM    327 2HD1 ILE A  23      -6.552 -19.765   3.045  1.00 64.82           H
ATOM    328 3HD1 ILE A  23      -6.823 -21.316   2.675  1.00 64.82           H
ATOM    329  N   GLU A  24      -8.334 -22.518   8.210  1.00 72.66           N
ATOM    330  H   GLU A  24      -8.395 -23.302   7.592  1.00 72.66           H
ATOM    331  CA  GLU A  24      -9.276 -22.433   9.339  1.00 73.42           C
ATOM    332  HA  GLU A  24      -9.741 -21.563   9.175  1.00 73.42           H
ATOM    333  C   GLU A  24      -8.582 -22.387  10.701  1.00 72.63           C
ATOM    334  O   GLU A  24      -9.035 -21.689  11.606  1.00 71.29           O
ATOM    335  CB  GLU A  24     -10.253 -23.628   9.339  1.00 72.84           C
ATOM    336 1HB  GLU A  24      -9.714 -24.469   9.378  1.00 72.84           H
ATOM    337 2HB  GLU A  24     -10.826 -23.561  10.156  1.00 72.84           H
ATOM    338  CG  GLU A  24     -11.182 -23.712   8.110  1.00 68.98           C
ATOM    339 1HG  GLU A  24     -12.108 -23.911   8.432  1.00 68.98           H
ATOM    340 2HG  GLU A  24     -11.172 -22.824   7.651  1.00 68.98           H
ATOM    341  CD  GLU A  24     -10.796 -24.786   7.078  1.00 64.20           C
ATOM    342  OE1 GLU A  24     -11.299 -24.678   5.948  1.00 55.93           O
ATOM    343  OE2 GLU A  24      -9.947 -25.640   7.414  1.00 55.72           O
ATOM    344  N   ARG A  25      -7.440 -23.071  10.857  1.00 71.98           N
ATOM    345  H   ARG A  25      -7.088 -23.592  10.080  1.00 71.98           H
ATOM    346  CA  ARG A  25      -6.681 -23.092  12.113  1.00 71.22           C
ATOM    347  HA  ARG A  25      -7.355 -23.154  12.849  1.00 71.22           H
ATOM    348  C   ARG A  25      -5.915 -21.786  12.373  1.00 70.35           C
ATOM    349  O   ARG A  25      -5.588 -21.494  13.520  1.00 69.54           O
ATOM    350  CB  ARG A  25      -5.768 -24.334  12.105  1.00 71.69           C
ATOM    351 1HB  ARG A  25      -6.315 -25.135  11.863  1.00 71.69           H
ATOM    352 2HB  ARG A  25      -5.050 -24.202  11.422  1.00 71.69           H
ATOM    353  CG  ARG A  25      -5.108 -24.585  13.468  1.00 68.18           C
ATOM    354 1HG  ARG A  25      -4.529 -23.801  13.692  1.00 68.18           H
ATOM    355 2HG  ARG A  25      -5.825 -24.678  14.159  1.00 68.18           H
ATOM    356  CD  ARG A  25      -4.244 -25.858  13.477  1.00 68.73           C
ATOM    357 1HD  ARG A  25      -3.737 -25.925  12.618  1.00 68.73           H
ATOM    358 2HD  ARG A  25      -3.601 -25.821  14.242  1.00 68.73           H
ATOM    359  NE  ARG A  25      -5.048 -27.087  13.623  1.00 58.89           N
ATOM    360  HE  ARG A  25      -6.022 -26.967  13.818  1.00 58.89           H
ATOM    361  CZ  ARG A  25      -4.609 -28.333  13.522  1.00 55.15           C
ATOM    362  NH1 ARG A  25      -3.363 -28.598  13.216  1.00 50.89           N
ATOM    363 1HH1 ARG A  25      -2.719 -27.851  13.053  1.00 50.89           H
ATOM    364 2HH1 ARG A  25      -3.056 -29.547  13.146  1.00 50.89           H
ATOM    365  NH2 ARG A  25      -5.409 -29.343  13.745  1.00 50.03           N
ATOM    366 1HH2 ARG A  25      -6.363 -29.179  13.995  1.00 50.03           H
ATOM    367 2HH2 ARG A  25      -5.066 -30.279  13.666  1.00 50.03           H
ATOM    368  N   ILE A  26      -5.620 -21.008  11.331  1.00 80.46           N
ATOM    369  H   ILE A  26      -5.945 -21.290  10.428  1.00 80.46           H
ATOM    370  CA  ILE A  26      -4.843 -19.754  11.427  1.00 78.62           C
ATOM    371  HA  ILE A  26      -4.235 -19.852  12.215  1.00 78.62           H
ATOM    372  C   ILE A  26      -5.760 -18.550  11.700  1.00 76.95           C
ATOM    373  O   ILE A  26      -5.353 -17.617  12.382  1.00 73.75           O
ATOM    374  CB  ILE A  26      -3.994 -19.568  10.155  1.00 76.99           C
ATOM    375  HB  ILE A  26      -4.608 -19.570   9.366  1.00 76.99           H
ATOM    376  CG1 ILE A  26      -2.986 -20.731  10.011  1.00 72.76           C
ATOM    377 1HG1 ILE A  26      -2.327 -20.667  10.760  1.00 72.76           H
ATOM    378 2HG1 ILE A  26      -3.490 -21.592  10.082  1.00 72.76           H
ATOM    379  CG2 ILE A  26      -3.259 -18.216  10.175  1.00 72.93           C
ATOM    380 1HG2 ILE A  26      -2.708 -18.095   9.349  1.00 72.93           H
ATOM    381 2HG2 ILE A  26      -2.648 -18.152  10.964  1.00 72.93           H
ATOM    382 3HG2 ILE A  26      -3.907 -17.456  10.225  1.00 72.93           H
ATOM    383  CD1 ILE A  26      -2.202 -20.744   8.683  1.00 66.55           C
ATOM    384 1HD1 ILE A  26      -1.568 -21.517   8.649  1.00 66.55           H
ATOM    385 2HD1 ILE A  26      -1.670 -19.905   8.573  1.00 66.55           H
ATOM    386 3HD1 ILE A  26      -2.822 -20.820   7.902  1.00 66.55           H
ATOM    387  N   LEU A  27      -6.984 -18.569  11.183  1.00 78.99           N
ATOM    388  H   LEU A  27      -7.309 -19.412  10.755  1.00 78.99           H
ATOM    389  CA  LEU A  27      -7.877 -17.411  11.212  1.00 74.89           C
ATOM    390  HA  LEU A  27      -7.250 -16.632  11.200  1.00 74.89           H
ATOM    391  C   LEU A  27      -8.693 -17.252  12.503  1.00 72.50           C
ATOM    392  O   LEU A  27      -9.308 -16.209  12.674  1.00 67.95           O
ATOM    393  CB  LEU A  27      -8.758 -17.412   9.965  1.00 74.31           C
ATOM    394 1HB  LEU A  27      -9.196 -18.309   9.899  1.00 74.31           H
ATOM    395 2HB  LEU A  27      -9.457 -16.707  10.082  1.00 74.31           H
ATOM    396  CG  LEU A  27      -8.001 -17.137   8.645  1.00 71.45           C
ATOM    397  HG  LEU A  27      -7.276 -17.821   8.563  1.00 71.45           H
ATOM    398  CD1 LEU A  27      -8.978 -17.218   7.474  1.00 67.48           C
ATOM    399 1HD1 LEU A  27      -8.513 -17.044   6.606  1.00 67.48           H
ATOM    400 2HD1 LEU A  27      -9.710 -16.544   7.571  1.00 67.48           H
ATOM    401 3HD1 LEU A  27      -9.399 -18.124   7.420  1.00 67.48           H
ATOM    402  CD2 LEU A  27      -7.349 -15.760   8.618  1.00 70.51           C
ATOM    403 1HD2 LEU A  27      -6.867 -15.608   7.755  1.00 70.51           H
ATOM    404 2HD2 LEU A  27      -6.687 -15.662   9.361  1.00 70.51           H
ATOM    405 3HD2 LEU A  27      -8.033 -15.038   8.719  1.00 70.51           H
ATOM    406  N   GLY A  28      -8.713 -18.248  13.411  1.00 76.22           N
ATOM    407  H   GLY A  28      -8.225 -19.098  13.210  1.00 76.22           H
ATOM    408  CA  GLY A  28      -9.429 -18.123  14.686  1.00 70.46           C
ATOM    409 1HA  GLY A  28      -9.384 -19.014  15.138  1.00 70.46           H
ATOM    410 2HA  GLY A  28      -8.939 -17.445  15.234  1.00 70.46           H
ATOM    411  C   GLY A  28     -10.895 -17.699  14.557  1.00 69.68           C
ATOM    412  O   GLY A  28     -11.408 -17.001  15.427  1.00 64.78           O
ATOM    413  N   LEU A  29     -11.562 -18.079  13.469  1.00 69.99           N
ATOM    414  H   LEU A  29     -11.107 -18.707  12.837  1.00 69.99           H
ATOM    415  CA  LEU A  29     -12.928 -17.634  13.136  1.00 68.45           C
ATOM    416  HA  LEU A  29     -12.951 -16.674  13.416  1.00 68.45           H
ATOM    417  C   LEU A  29     -14.028 -18.344  13.947  1.00 67.47           C
ATOM    418  O   LEU A  29     -15.189 -18.302  13.564  1.00 61.81           O
ATOM    419  CB  LEU A  29     -13.164 -17.746  11.622  1.00 64.94           C
ATOM    420 1HB  LEU A  29     -12.892 -18.663  11.331  1.00 64.94           H
ATOM    421 2HB  LEU A  29     -14.140 -17.617  11.448  1.00 64.94           H
ATOM    422  CG  LEU A  29     -12.390 -16.727  10.775  1.00 62.30           C
ATOM    423  HG  LEU A  29     -11.428 -16.801  11.037  1.00 62.30           H
ATOM    424  CD1 LEU A  29     -12.604 -17.030   9.290  1.00 57.06           C
ATOM    425 1HD1 LEU A  29     -12.108 -16.378   8.716  1.00 57.06           H
ATOM    426 2HD1 LEU A  29     -13.573 -16.977   9.049  1.00 57.06           H
ATOM    427 3HD1 LEU A  29     -12.281 -17.948   9.061  1.00 57.06           H
ATOM    428  CD2 LEU A  29     -12.834 -15.295  11.023  1.00 59.93           C
ATOM    429 1HD2 LEU A  29     -12.313 -14.655  10.458  1.00 59.93           H
ATOM    430 2HD2 LEU A  29     -12.700 -15.039  11.980  1.00 59.93           H
ATOM    431 3HD2 LEU A  29     -13.803 -15.178  10.806  1.00 59.93           H
ATOM    432  N   ASP A  30     -13.667 -18.955  15.067  1.00 58.12           N
ATOM    433  H   ASP A  30     -12.702 -18.932  15.327  1.00 58.12           H
ATOM    434  CA  ASP A  30     -14.603 -19.661  15.944  1.00 62.76           C
ATOM    435  HA  ASP A  30     -15.391 -19.889  15.372  1.00 62.76           H
ATOM    436  C   ASP A  30     -15.165 -18.773  17.067  1.00 59.67           C
ATOM    437  O   ASP A  30     -15.749 -19.260  18.030  1.00 56.36           O
ATOM    438  CB  ASP A  30     -13.943 -20.956  16.449  1.00 59.65           C
ATOM    439 1HB  ASP A  30     -13.103 -21.108  15.927  1.00 59.65           H
ATOM    440 2HB  ASP A  30     -13.718 -20.840  17.417  1.00 59.65           H
ATOM    441  CG  ASP A  30     -14.825 -22.199  16.308  1.00 54.02           C
ATOM    442  OD1 ASP A  30     -15.904 -22.115  15.677  1.00 48.80           O
ATOM    443  OD2 ASP A  30     -14.395 -23.260  16.823  1.00 47.79           O
ATOM    444  N   GLN A  31     -15.017 -17.454  16.967  1.00 45.14           N
ATOM    445  H   GLN A  31     -14.456 -17.081  16.228  1.00 45.14           H
ATOM    446  CA  GLN A  31     -15.655 -16.536  17.912  1.00 47.08           C
ATOM    447  HA  GLN A  31     -16.149 -17.155  18.523  1.00 47.08           H
ATOM    448  C   GLN A  31     -16.717 -15.646  17.265  1.00 43.31           C
ATOM    449  O   GLN A  31     -16.543 -15.044  16.211  1.00 41.55           O
ATOM    450  CB  GLN A  31     -14.654 -15.784  18.790  1.00 46.32           C
ATOM    451 1HB  GLN A  31     -13.984 -15.326  18.206  1.00 46.32           H
ATOM    452 2HB  GLN A  31     -15.142 -15.103  19.336  1.00 46.32           H
ATOM    453  CG  GLN A  31     -13.931 -16.769  19.725  1.00 43.79           C
ATOM    454 1HG  GLN A  31     -14.551 -17.527  19.927  1.00 43.79           H
ATOM    455 2HG  GLN A  31     -13.121 -17.118  19.253  1.00 43.79           H
ATOM    456  CD  GLN A  31     -13.481 -16.159  21.049  1.00 41.38           C
ATOM    457  OE1 GLN A  31     -13.915 -15.111  21.480  1.00 38.18           O
ATOM    458  NE2 GLN A  31     -12.608 -16.833  21.771  1.00 38.35           N
ATOM    459 1HE2 GLN A  31     -12.314 -16.479  22.659  1.00 38.35           H
ATOM    460 2HE2 GLN A  31     -12.240 -17.698  21.431  1.00 38.35           H
ATOM    461  N   LYS A  32     -17.830 -15.633  17.967  1.00 32.73           N
ATOM    462  H   LYS A  32     -17.774 -16.056  18.871  1.00 32.73           H
ATOM    463  CA  LYS A  32     -19.129 -15.089  17.609  1.00 37.18           C
ATOM    464  HA  LYS A  32     -19.420 -15.618  16.812  1.00 37.18           H
ATOM    465  C   LYS A  32     -19.071 -13.621  17.189  1.00 35.48           C
ATOM    466  O   LYS A  32     -18.346 -12.807  17.753  1.00 32.72           O
ATOM    467  CB  LYS A  32     -20.071 -15.259  18.806  1.00 34.43           C
ATOM    468 1HB  LYS A  32     -19.625 -14.882  19.617  1.00 34.43           H
ATOM    469 2HB  LYS A  32     -20.913 -14.752  18.622  1.00 34.43           H
ATOM    470  CG  LYS A  32     -20.430 -16.733  19.078  1.00 33.59           C
ATOM    471 1HG  LYS A  32     -20.993 -17.080  18.328  1.00 33.59           H
ATOM    472 2HG  LYS A  32     -19.590 -17.272  19.141  1.00 33.59           H
ATOM    473  CD  LYS A  32     -21.209 -16.866  20.390  1.00 31.65           C
ATOM    474 1HD  LYS A  32     -20.633 -16.565  21.150  1.00 31.65           H
ATOM    475 2HD  LYS A  32     -22.030 -16.297  20.348  1.00 31.65           H
ATOM    476  CE  LYS A  32     -21.615 -18.320  20.612  1.00 28.10           C
ATOM    477 1HE  LYS A  32     -22.256 -18.601  19.897  1.00 28.10           H
ATOM    478 2HE  LYS A  32     -20.803 -18.902  20.579  1.00 28.10           H
ATOM    479  NZ  LYS A  32     -22.272 -18.513  21.926  1.00 27.29           N
ATOM    480 1HZ  LYS A  32     -22.533 -19.469  22.059  1.00 27.29           H
ATOM    481 2HZ  LYS A  32     -23.099 -17.956  21.998  1.00 27.29           H
ATOM    482 3HZ  LYS A  32     -21.661 -18.254  22.674  1.00 27.29           H
ATOM    483  N   LYS A  33     -19.928 -13.306  16.237  1.00 28.23           N
ATOM    484  H   LYS A  33     -20.345 -14.069  15.744  1.00 28.23           H
ATOM    485  CA  LYS A  33     -20.335 -11.965  15.824  1.00 32.08           C
ATOM    486  HA  LYS A  33     -19.526 -11.531  15.428  1.00 32.08           H
ATOM    487  C   LYS A  33     -20.838 -11.171  17.028  1.00 31.30           C
ATOM    488  O   LYS A  33     -21.887 -11.526  17.547  1.00 28.38           O
ATOM    489  CB  LYS A  33     -21.493 -12.090  14.821  1.00 29.84           C
ATOM    490 1HB  LYS A  33     -22.270 -12.505  15.294  1.00 29.84           H
ATOM    491 2HB  LYS A  33     -21.740 -11.170  14.516  1.00 29.84           H
ATOM    492  CG  LYS A  33     -21.188 -12.936  13.578  1.00 29.14           C
ATOM    493 1HG  LYS A  33     -20.536 -12.446  12.999  1.00 29.14           H
ATOM    494 2HG  LYS A  33     -20.791 -13.808  13.863  1.00 29.14           H
ATOM    495  CD  LYS A  33     -22.460 -13.207  12.777  1.00 27.23           C
ATOM    496 1HD  LYS A  33     -23.126 -13.670  13.362  1.00 27.23           H
ATOM    497 2HD  LYS A  33     -22.841 -12.339  12.459  1.00 27.23           H
ATOM    498  CE  LYS A  33     -22.146 -14.092  11.572  1.00 25.17           C
ATOM    499 1HE  LYS A  33     -21.534 -13.604  10.950  1.00 25.17           H
ATOM    500 2HE  LYS A  33     -21.705 -14.934  11.882  1.00 25.17           H
ATOM    501  NZ  LYS A  33     -23.375 -14.459  10.823  1.00 25.01           N
ATOM    502 1HZ  LYS A  33     -23.156 -15.038  10.037  1.00 25.01           H
ATOM    503 2HZ  LYS A  33     -23.844 -13.644  10.483  1.00 25.01           H
ATOM    504 3HZ  LYS A  33     -24.014 -14.961  11.406  1.00 25.01           H
ATOM    505  N   ASP A  34     -20.177 -10.101  17.382  1.00 33.90           N
ATOM    506  H   ASP A  34     -19.201 -10.043  17.172  1.00 33.90           H
ATOM    507  CA  ASP A  34     -20.817  -8.988  18.074  1.00 37.95           C
ATOM    508  HA  ASP A  34     -21.797  -9.091  17.901  1.00 37.95           H
ATOM    509  C   ASP A  34     -20.362  -7.655  17.467  1.00 35.40           C
ATOM    510  O   ASP A  34     -19.215  -7.474  17.051  1.00 32.52           O
ATOM    511  CB  ASP A  34     -20.642  -9.074  19.597  1.00 36.04           C
ATOM    512 1HB  ASP A  34     -19.703  -9.354  19.796  1.00 36.04           H
ATOM    513 2HB  ASP A  34     -20.811  -8.170  19.991  1.00 36.04           H
ATOM    514  CG  ASP A  34     -21.613 -10.088  20.237  1.00 33.65           C
ATOM    515  OD1 ASP A  34     -22.812 -10.022  19.880  1.00 32.94           O
ATOM    516  OD2 ASP A  34     -21.166 -10.878  21.088  1.00 32.85           O
ATOM    517  N   CYS A  35     -21.326  -6.763  17.348  1.00 33.38           N
ATOM    518  H   CYS A  35     -22.150  -6.942  17.886  1.00 33.38           H
ATOM    519  CA  CYS A  35     -21.352  -5.555  16.540  1.00 37.32           C
ATOM    520  HA  CYS A  35     -21.136  -5.837  15.605  1.00 37.32           H
ATOM    521  C   CYS A  35     -20.305  -4.517  16.982  1.00 35.62           C
ATOM    522  O   CYS A  35     -20.225  -4.178  18.158  1.00 33.05           O
ATOM    523  CB  CYS A  35     -22.750  -4.961  16.697  1.00 35.34           C
ATOM    524 1HB  CYS A  35     -22.794  -4.655  17.648  1.00 35.34           H
ATOM    525 2HB  CYS A  35     -22.762  -4.166  16.090  1.00 35.34           H
ATOM    526  SG  CYS A  35     -24.056  -6.178  16.288  1.00 32.90           S
ATOM    527  HG  CYS A  35     -25.218  -5.560  16.190  1.00 32.90           H
ATOM    528  N   VAL A  36     -19.594  -3.900  16.032  1.00 29.19           N
ATOM    529  H   VAL A  36     -19.559  -4.310  15.121  1.00 29.19           H
ATOM    530  CA  VAL A  36     -18.858  -2.640  16.267  1.00 35.57           C
ATOM    531  HA  VAL A  36     -19.222  -2.265  17.120  1.00 35.57           H
ATOM    532  C   VAL A  36     -19.132  -1.655  15.115  1.00 34.74           C
ATOM    533  O   VAL A  36     -19.141  -2.069  13.954  1.00 32.28           O
ATOM    534  CB  VAL A  36     -17.356  -2.872  16.500  1.00 32.61           C
ATOM    535  HB  VAL A  36     -17.015  -3.244  15.637  1.00 32.61           H
ATOM    536  CG1 VAL A  36     -16.629  -1.570  16.873  1.00 28.58           C
ATOM    537 1HG1 VAL A  36     -15.654  -1.734  17.022  1.00 28.58           H
ATOM    538 2HG1 VAL A  36     -17.006  -1.177  17.712  1.00 28.58           H
ATOM    539 3HG1 VAL A  36     -16.719  -0.889  16.147  1.00 28.58           H
ATOM    540  CG2 VAL A  36     -17.090  -3.851  17.647  1.00 29.78           C
ATOM    541 1HG2 VAL A  36     -16.109  -3.987  17.781  1.00 29.78           H
ATOM    542 2HG2 VAL A  36     -17.501  -4.743  17.460  1.00 29.78           H
ATOM    543 3HG2 VAL A  36     -17.473  -3.510  18.505  1.00 29.78           H
ATOM    544  N   PRO A  37     -19.410  -0.364  15.418  1.00 32.40           N
ATOM    545  CA  PRO A  37     -19.908   0.605  14.449  1.00 36.90           C
ATOM    546  HA  PRO A  37     -20.611   0.137  13.914  1.00 36.90           H
ATOM    547  C   PRO A  37     -18.844   1.070  13.448  1.00 37.18           C
ATOM    548  O   PRO A  37     -17.651   1.137  13.741  1.00 35.00           O
ATOM    549  CB  PRO A  37     -20.444   1.792  15.262  1.00 33.76           C
ATOM    550 1HB  PRO A  37     -19.849   2.589  15.158  1.00 33.76           H
ATOM    551 2HB  PRO A  37     -21.372   2.028  14.974  1.00 33.76           H
ATOM    552  CG  PRO A  37     -20.442   1.311  16.708  1.00 33.26           C
ATOM    553 1HG  PRO A  37     -20.209   2.055  17.334  1.00 33.26           H
ATOM    554 2HG  PRO A  37     -21.331   0.928  16.961  1.00 33.26           H
ATOM    555  CD  PRO A  37     -19.374   0.242  16.726  1.00 37.84           C
ATOM    556 1HD  PRO A  37     -18.469   0.636  16.888  1.00 37.84           H
ATOM    557 2HD  PRO A  37     -19.566  -0.451  17.421  1.00 37.84           H
ATOM    558  N   LEU A  38     -19.326   1.486  12.286  1.00 34.70           N
ATOM    559  H   LEU A  38     -20.308   1.356  12.146  1.00 34.70           H
ATOM    560  CA  LEU A  38     -18.599   2.112  11.184  1.00 39.83           C
ATOM    561  HA  LEU A  38     -17.985   1.430  10.786  1.00 39.83           H
ATOM    562  C   LEU A  38     -17.700   3.281  11.662  1.00 39.70           C
ATOM    563  O   LEU A  38     -18.175   4.403  11.847  1.00 37.87           O
ATOM    564  CB  LEU A  38     -19.685   2.584  10.197  1.00 37.93           C
ATOM    565 1HB  LEU A  38     -20.304   1.816  10.034  1.00 37.93           H
ATOM    566 2HB  LEU A  38     -20.188   3.332  10.630  1.00 37.93           H
ATOM    567  CG  LEU A  38     -19.203   3.084   8.833  1.00 35.46           C
ATOM    568  HG  LEU A  38     -18.431   3.701   8.988  1.00 35.46           H
ATOM    569  CD1 LEU A  38     -18.739   1.934   7.952  1.00 33.49           C
ATOM    570 1HD1 LEU A  38     -18.426   2.268   7.063  1.00 33.49           H
ATOM    571 2HD1 LEU A  38     -19.481   1.283   7.792  1.00 33.49           H
ATOM    572 3HD1 LEU A  38     -17.982   1.438   8.379  1.00 33.49           H
ATOM    573  CD2 LEU A  38     -20.352   3.801   8.115  1.00 35.09           C
ATOM    574 1HD2 LEU A  38     -20.061   4.137   7.219  1.00 35.09           H
ATOM    575 2HD2 LEU A  38     -20.674   4.584   8.647  1.00 35.09           H
ATOM    576 3HD2 LEU A  38     -21.127   3.185   7.975  1.00 35.09           H
ATOM    577  N   MET A  39     -16.415   3.032  11.832  1.00 39.40           N
ATOM    578  H   MET A  39     -16.109   2.081  11.783  1.00 39.40           H
ATOM    579  CA  MET A  39     -15.411   4.068  12.088  1.00 45.21           C
ATOM    580  HA  MET A  39     -15.917   4.855  12.441  1.00 45.21           H
ATOM    581  C   MET A  39     -14.705   4.481  10.783  1.00 45.65           C
ATOM    582  O   MET A  39     -14.404   3.653   9.926  1.00 42.62           O
ATOM    583  CB  MET A  39     -14.420   3.613  13.165  1.00 41.15           C
ATOM    584 1HB  MET A  39     -14.110   2.689  12.943  1.00 41.15           H
ATOM    585 2HB  MET A  39     -13.638   4.237  13.163  1.00 41.15           H
ATOM    586  CG  MET A  39     -15.033   3.600  14.571  1.00 37.95           C
ATOM    587 1HG  MET A  39     -15.991   3.356  14.422  1.00 37.95           H
ATOM    588 2HG  MET A  39     -14.566   2.849  15.039  1.00 37.95           H
ATOM    589  SD  MET A  39     -14.861   5.175  15.468  1.00 34.23           S
ATOM    590  CE  MET A  39     -16.507   5.884  15.278  1.00 30.84           C
ATOM    591 1HE  MET A  39     -16.568   6.774  15.730  1.00 30.84           H
ATOM    592 2HE  MET A  39     -17.203   5.287  15.678  1.00 30.84           H
ATOM    593 3HE  MET A  39     -16.732   6.014  14.312  1.00 30.84           H
ATOM    594  N   LYS A  40     -14.471   5.780  10.637  1.00 38.63           N
ATOM    595  H   LYS A  40     -14.734   6.375  11.396  1.00 38.63           H
ATOM    596  CA  LYS A  40     -13.863   6.426   9.466  1.00 44.71           C
ATOM    597  HA  LYS A  40     -14.453   6.202   8.690  1.00 44.71           H
ATOM    598  C   LYS A  40     -12.456   5.878   9.179  1.00 44.76           C
ATOM    599  O   LYS A  40     -11.753   5.530  10.120  1.00 41.73           O
ATOM    600  CB  LYS A  40     -13.802   7.946   9.714  1.00 42.09           C
ATOM    601 1HB  LYS A  40     -13.302   8.108  10.565  1.00 42.09           H
ATOM    602 2HB  LYS A  40     -13.313   8.372   8.953  1.00 42.09           H
ATOM    603  CG  LYS A  40     -15.186   8.607   9.831  1.00 38.29           C
ATOM    604 1HG  LYS A  40     -15.636   8.580   8.938  1.00 38.29           H
ATOM    605 2HG  LYS A  40     -15.734   8.100  10.496  1.00 38.29           H
ATOM    606  CD  LYS A  40     -15.074  10.069  10.289  1.00 35.60           C
ATOM    607 1HD  LYS A  40     -14.612  10.104  11.175  1.00 35.60           H
ATOM    608 2HD  LYS A  40     -14.545  10.587   9.617  1.00 35.60           H
ATOM    609  CE  LYS A  40     -16.457  10.698  10.424  1.00 31.03           C
ATOM    610 1HE  LYS A  40     -16.875  10.771   9.519  1.00 31.03           H
ATOM    611 2HE  LYS A  40     -17.026  10.120  11.009  1.00 31.03           H
ATOM    612  NZ  LYS A  40     -16.416  12.056  11.021  1.00 28.31           N
ATOM    613 1HZ  LYS A  40     -17.335  12.442  11.097  1.00 28.31           H
ATOM    614 2HZ  LYS A  40     -15.867  12.677  10.462  1.00 28.31           H
ATOM    615 3HZ  LYS A  40     -16.016  12.033  11.937  1.00 28.31           H
ATOM    616  N   PRO A  41     -12.000   5.858   7.914  1.00 47.12           N
ATOM    617  CA  PRO A  41     -10.671   5.347   7.586  1.00 50.37           C
ATOM    618  HA  PRO A  41     -10.541   4.441   7.989  1.00 50.37           H
ATOM    619  C   PRO A  41      -9.573   6.231   8.191  1.00 50.13           C
ATOM    620  O   PRO A  41      -9.358   7.363   7.767  1.00 48.11           O
ATOM    621  CB  PRO A  41     -10.633   5.292   6.057  1.00 47.92           C
ATOM    622 1HB  PRO A  41      -9.726   5.537   5.715  1.00 47.92           H
ATOM    623 2HB  PRO A  41     -10.879   4.380   5.728  1.00 47.92           H
ATOM    624  CG  PRO A  41     -11.674   6.325   5.622  1.00 46.42           C
ATOM    625 1HG  PRO A  41     -11.267   7.236   5.551  1.00 46.42           H
ATOM    626 2HG  PRO A  41     -12.084   6.073   4.745  1.00 46.42           H
ATOM    627  CD  PRO A  41     -12.710   6.280   6.737  1.00 52.80           C
ATOM    628 1HD  PRO A  41     -13.112   7.181   6.899  1.00 52.80           H
ATOM    629 2HD  PRO A  41     -13.436   5.622   6.535  1.00 52.80           H
ATOM    630  N   HIS A  42      -8.863   5.699   9.174  1.00 42.48           N
ATOM    631  H   HIS A  42      -9.165   4.819   9.540  1.00 42.48           H
ATOM    632  CA  HIS A  42      -7.676   6.300   9.761  1.00 46.65           C
ATOM    633  HA  HIS A  42      -7.876   7.265   9.930  1.00 46.65           H
ATOM    634  C   HIS A  42      -6.499   6.220   8.774  1.00 46.01           C
ATOM    635  O   HIS A  42      -6.175   5.151   8.260  1.00 44.20           O
ATOM    636  CB  HIS A  42      -7.377   5.585  11.090  1.00 45.01           C
ATOM    637 1HB  HIS A  42      -8.172   5.679  11.689  1.00 45.01           H
ATOM    638 2HB  HIS A  42      -7.214   4.617  10.901  1.00 45.01           H
ATOM    639  CG  HIS A  42      -6.180   6.111  11.837  1.00 40.40           C
ATOM    640  ND1 HIS A  42      -4.911   5.595  11.797  1.00 36.65           N
ATOM    641  HD1 HIS A  42      -4.615   4.806  11.258  1.00 36.65           H
ATOM    642  CD2 HIS A  42      -6.157   7.177  12.684  1.00 34.73           C
ATOM    643  HD2 HIS A  42      -6.933   7.764  12.915  1.00 34.73           H
ATOM    644  CE1 HIS A  42      -4.133   6.335  12.609  1.00 30.22           C
ATOM    645  HE1 HIS A  42      -3.158   6.181  12.767  1.00 30.22           H
ATOM    646  NE2 HIS A  42      -4.856   7.303  13.171  1.00 31.04           N
ATOM    647  N   ARG A  43      -5.839   7.351   8.486  1.00 44.06           N
ATOM    648  H   ARG A  43      -6.214   8.210   8.835  1.00 44.06           H
ATOM    649  CA  ARG A  43      -4.604   7.418   7.694  1.00 42.57           C
ATOM    650  HA  ARG A  43      -4.599   6.598   7.122  1.00 42.57           H
ATOM    651  C   ARG A  43      -3.395   7.429   8.634  1.00 45.62           C
ATOM    652  O   ARG A  43      -3.136   8.468   9.227  1.00 41.07           O
ATOM    653  CB  ARG A  43      -4.586   8.668   6.795  1.00 45.48           C
ATOM    654 1HB  ARG A  43      -4.941   9.440   7.322  1.00 45.48           H
ATOM    655 2HB  ARG A  43      -3.639   8.852   6.530  1.00 45.48           H
ATOM    656  CG  ARG A  43      -5.427   8.529   5.515  1.00 40.43           C
ATOM    657 1HG  ARG A  43      -5.165   7.695   5.029  1.00 40.43           H
ATOM    658 2HG  ARG A  43      -6.397   8.486   5.753  1.00 40.43           H
ATOM    659  CD  ARG A  43      -5.177   9.740   4.617  1.00 37.85           C
ATOM    660 1HD  ARG A  43      -5.495  10.569   5.076  1.00 37.85           H
ATOM    661 2HD  ARG A  43      -4.199   9.819   4.425  1.00 37.85           H
ATOM    662  NE  ARG A  43      -5.886   9.631   3.331  1.00 34.44           N
ATOM    663  HE  ARG A  43      -6.748   9.125   3.338  1.00 34.44           H
ATOM    664  CZ  ARG A  43      -5.503  10.133   2.163  1.00 28.35           C
ATOM    665  NH1 ARG A  43      -4.385  10.799   2.027  1.00 27.78           N
ATOM    666 1HH1 ARG A  43      -3.790  10.943   2.817  1.00 27.78           H
ATOM    667 2HH1 ARG A  43      -4.126  11.164   1.133  1.00 27.78           H
ATOM    668  NH2 ARG A  43      -6.244   9.981   1.114  1.00 29.07           N
ATOM    669 1HH2 ARG A  43      -7.109   9.484   1.181  1.00 29.07           H
ATOM    670 2HH2 ARG A  43      -5.952  10.361   0.236  1.00 29.07           H
ATOM    671  N   PRO A  44      -2.586   6.364   8.716  1.00 49.21           N
ATOM    672  CA  PRO A  44      -1.459   6.295   9.658  1.00 49.46           C
ATOM    673  HA  PRO A  44      -1.805   6.649  10.527  1.00 49.46           H
ATOM    674  C   PRO A  44      -0.256   7.200   9.328  1.00 48.66           C
ATOM    675  O   PRO A  44       0.793   7.066   9.944  1.00 45.85           O
ATOM    676  CB  PRO A  44      -1.040   4.814   9.686  1.00 48.22           C
ATOM    677 1HB  PRO A  44      -0.217   4.667   9.138  1.00 48.22           H
ATOM    678 2HB  PRO A  44      -0.875   4.509  10.624  1.00 48.22           H
ATOM    679  CG  PRO A  44      -2.222   4.065   9.083  1.00 47.69           C
ATOM    680 1HG  PRO A  44      -1.922   3.234   8.615  1.00 47.69           H
ATOM    681 2HG  PRO A  44      -2.895   3.829   9.784  1.00 47.69           H
ATOM    682  CD  PRO A  44      -2.792   5.068   8.098  1.00 53.10           C
ATOM    683 1HD  PRO A  44      -2.311   5.032   7.222  1.00 53.10           H
ATOM    684 2HD  PRO A  44      -3.769   4.917   7.949  1.00 53.10           H
ATOM    685  N   TRP A  45      -0.367   8.079   8.329  1.00 46.19           N
ATOM    686  H   TRP A  45      -1.262   8.197   7.899  1.00 46.19           H
ATOM    687  CA  TRP A  45       0.760   8.885   7.827  1.00 45.98           C
ATOM    688  HA  TRP A  45       1.559   8.575   8.342  1.00 45.98           H
ATOM    689  C   TRP A  45       0.602  10.382   8.113  1.00 44.25           C
ATOM    690  O   TRP A  45       1.465  11.148   7.697  1.00 40.76           O
ATOM    691  CB  TRP A  45       0.936   8.624   6.324  1.00 45.30           C
ATOM    692 1HB  TRP A  45       0.181   9.066   5.840  1.00 45.30           H
ATOM    693 2HB  TRP A  45       1.802   9.032   6.035  1.00 45.30           H
ATOM    694  CG  TRP A  45       0.959   7.194   5.884  1.00 42.75           C
ATOM    695  CD1 TRP A  45      -0.120   6.481   5.501  1.00 39.39           C
ATOM    696  HD1 TRP A  45      -1.056   6.830   5.462  1.00 39.39           H
ATOM    697  CD2 TRP A  45       2.100   6.280   5.769  1.00 39.58           C
ATOM    698  NE1 TRP A  45       0.264   5.194   5.171  1.00 35.45           N
ATOM    699  HE1 TRP A  45      -0.365   4.478   4.868  1.00 35.45           H
ATOM    700  CE2 TRP A  45       1.622   5.023   5.313  1.00 37.82           C
ATOM    701  CE3 TRP A  45       3.490   6.401   6.001  1.00 39.72           C
ATOM    702  HE3 TRP A  45       3.863   7.271   6.323  1.00 39.72           H
ATOM    703  CZ2 TRP A  45       2.472   3.931   5.088  1.00 40.48           C
ATOM    704  HZ2 TRP A  45       2.103   3.060   4.763  1.00 40.48           H
ATOM    705  CZ3 TRP A  45       4.354   5.313   5.784  1.00 38.83           C
ATOM    706  HZ3 TRP A  45       5.334   5.413   5.955  1.00 38.83           H
ATOM    707  CH2 TRP A  45       3.842   4.077   5.324  1.00 39.12           C
ATOM    708  HH2 TRP A  45       4.461   3.307   5.168  1.00 39.12           H
ATOM    709  N   ALA A  46      -0.487  10.807   8.754  1.00 44.76           N
ATOM    710  H   ALA A  46      -1.112  10.127   9.138  1.00 44.76           H
ATOM    711  CA  ALA A  46      -0.808  12.230   8.920  1.00 46.94           C
ATOM    712  HA  ALA A  46      -0.138  12.700   8.345  1.00 46.94           H
ATOM    713  C   ALA A  46      -0.583  12.785  10.337  1.00 45.57           C
ATOM    714  O   ALA A  46      -0.470  13.991  10.487  1.00 41.28           O
ATOM    715  CB  ALA A  46      -2.233  12.481   8.424  1.00 43.45           C
ATOM    716 1HB  ALA A  46      -2.362  12.114   7.503  1.00 43.45           H
ATOM    717 2HB  ALA A  46      -2.436  13.460   8.396  1.00 43.45           H
ATOM    718 3HB  ALA A  46      -2.903  12.045   9.025  1.00 43.45           H
ATOM    719  N   ASP A  47      -0.457  11.933  11.351  1.00 37.54           N
ATOM    720  H   ASP A  47      -0.349  10.957  11.161  1.00 37.54           H
ATOM    721  CA  ASP A  47      -0.474  12.396  12.741  1.00 41.86           C
ATOM    722  HA  ASP A  47      -0.570  13.390  12.684  1.00 41.86           H
ATOM    723  C   ASP A  47       0.850  12.132  13.464  1.00 39.78           C
ATOM    724  O   ASP A  47       0.967  11.229  14.281  1.00 36.65           O
ATOM    725  CB  ASP A  47      -1.688  11.802  13.484  1.00 40.51           C
ATOM    726 1HB  ASP A  47      -1.603  10.806  13.492  1.00 40.51           H
ATOM    727 2HB  ASP A  47      -1.688  12.144  14.424  1.00 40.51           H
ATOM    728  CG  ASP A  47      -3.027  12.171  12.833  1.00 37.12           C
ATOM    729  OD1 ASP A  47      -3.138  13.309  12.316  1.00 35.22           O
ATOM    730  OD2 ASP A  47      -3.912  11.295  12.792  1.00 35.30           O
ATOM    731  N   THR A  48       1.871  12.926  13.166  1.00 30.71           N
ATOM    732  H   THR A  48       1.916  13.334  12.254  1.00 30.71           H
ATOM    733  CA  THR A  48       2.944  13.227  14.137  1.00 34.13           C
ATOM    734  HA  THR A  48       2.486  13.110  15.018  1.00 34.13           H
ATOM    735  C   THR A  48       3.448  14.655  13.918  1.00 34.11           C
ATOM    736  O   THR A  48       4.503  14.852  13.333  1.00 30.85           O
ATOM    737  CB  THR A  48       4.139  12.260  14.123  1.00 29.89           C
ATOM    738  HB  THR A  48       4.849  12.669  14.697  1.00 29.89           H
ATOM    739  OG1 THR A  48       4.682  12.150  12.832  1.00 27.34           O
ATOM    740  HG1 THR A  48       5.637  12.125  12.888  1.00 27.34           H
ATOM    741  CG2 THR A  48       3.845  10.858  14.635  1.00 29.17           C
ATOM    742 1HG2 THR A  48       4.663  10.284  14.598  1.00 29.17           H
ATOM    743 2HG2 THR A  48       3.135  10.417  14.085  1.00 29.17           H
ATOM    744 3HG2 THR A  48       3.529  10.882  15.583  1.00 29.17           H
ATOM    745  N   CYS A  49       2.678  15.646  14.367  1.00 31.89           N
ATOM    746  H   CYS A  49       1.700  15.465  14.472  1.00 31.89           H
ATOM    747  CA  CYS A  49       3.167  16.984  14.718  1.00 36.67           C
ATOM    748  HA  CYS A  49       3.985  16.833  15.273  1.00 36.67           H
ATOM    749  C   CYS A  49       2.075  17.713  15.519  1.00 34.99           C
ATOM    750  O   CYS A  49       1.371  18.565  15.001  1.00 32.32           O
ATOM    751  CB  CYS A  49       3.580  17.808  13.476  1.00 34.39           C
ATOM    752 1HB  CYS A  49       3.012  17.474  12.723  1.00 34.39           H
ATOM    753 2HB  CYS A  49       3.337  18.756  13.682  1.00 34.39           H
ATOM    754  SG  CYS A  49       5.350  17.603  13.150  1.00 32.00           S
ATOM    755  HG  CYS A  49       6.006  17.553  14.295  1.00 32.00           H
ATOM    756  N   SER A  50       1.939  17.366  16.794  1.00 31.18           N
ATOM    757  H   SER A  50       2.294  16.479  17.089  1.00 31.18           H
ATOM    758  CA  SER A  50       1.291  18.229  17.786  1.00 36.55           C
ATOM    759  HA  SER A  50       1.569  19.159  17.547  1.00 36.55           H
ATOM    760  C   SER A  50       1.784  17.857  19.184  1.00 34.91           C
ATOM    761  O   SER A  50       1.236  16.985  19.839  1.00 32.25           O
ATOM    762  CB  SER A  50      -0.239  18.165  17.714  1.00 34.01           C
ATOM    763 1HB  SER A  50      -0.554  17.228  17.561  1.00 34.01           H
ATOM    764 2HB  SER A  50      -0.655  18.525  18.549  1.00 34.01           H
ATOM    765  OG  SER A  50      -0.694  18.949  16.639  1.00 32.71           O
ATOM    766  HG  SER A  50      -0.797  18.398  15.863  1.00 32.71           H
ATOM    767  N   SER A  51       2.859  18.520  19.602  1.00 28.62           N
ATOM    768  H   SER A  51       3.487  18.904  18.925  1.00 28.62           H
ATOM    769  CA  SER A  51       3.147  18.702  21.022  1.00 35.77           C
ATOM    770  HA  SER A  51       2.280  18.583  21.506  1.00 35.77           H
ATOM    771  C   SER A  51       3.702  20.111  21.217  1.00 33.68           C
ATOM    772  O   SER A  51       4.807  20.422  20.798  1.00 30.53           O
ATOM    773  CB  SER A  51       4.087  17.641  21.573  1.00 32.40           C
ATOM    774 1HB  SER A  51       3.710  16.725  21.438  1.00 32.40           H
ATOM    775 2HB  SER A  51       4.986  17.700  21.139  1.00 32.40           H
ATOM    776  OG  SER A  51       4.254  17.850  22.967  1.00 31.35           O
ATOM    777  HG  SER A  51       4.292  18.789  23.147  1.00 31.35           H
ATOM    778  N   SER A  52       2.840  20.944  21.762  1.00 26.28           N
ATOM    779  H   SER A  52       1.884  20.709  21.585  1.00 26.28           H
ATOM    780  CA  SER A  52       3.012  22.153  22.580  1.00 32.54           C
ATOM    781  HA  SER A  52       2.445  22.802  22.073  1.00 32.54           H
ATOM    782  C   SER A  52       4.388  22.833  22.685  1.00 31.27           C
ATOM    783  O   SER A  52       5.353  22.218  23.151  1.00 28.79           O
ATOM    784  CB  SER A  52       2.602  21.773  24.003  1.00 29.36           C
ATOM    785 1HB  SER A  52       2.703  22.552  24.622  1.00 29.36           H
ATOM    786 2HB  SER A  52       1.656  21.449  24.026  1.00 29.36           H
ATOM    787  OG  SER A  52       3.425  20.729  24.490  1.00 27.64           O
ATOM    788  HG  SER A  52       2.902  19.935  24.600  1.00 27.64           H
ATOM    789  N   GLY A  53       4.414  24.167  22.500  1.00 28.24           N
ATOM    790  H   GLY A  53       3.692  24.592  21.954  1.00 28.24           H
ATOM    791  CA  GLY A  53       5.467  25.021  23.073  1.00 37.64           C
ATOM    792 1HA  GLY A  53       5.271  25.118  24.049  1.00 37.64           H
ATOM    793 2HA  GLY A  53       6.335  24.540  22.953  1.00 37.64           H
ATOM    794  C   GLY A  53       5.585  26.410  22.455  1.00 36.74           C
ATOM    795  O   GLY A  53       6.353  26.608  21.530  1.00 33.68           O
ATOM    796  N   LYS A  54       4.818  27.321  22.962  1.00 21.15           N
ATOM    797  H   LYS A  54       3.996  26.952  23.395  1.00 21.15           H
ATOM    798  CA  LYS A  54       4.908  28.796  23.032  1.00 30.81           C
ATOM    799  HA  LYS A  54       4.123  29.053  22.468  1.00 30.81           H
ATOM    800  C   LYS A  54       6.093  29.555  22.371  1.00 30.36           C
ATOM    801  O   LYS A  54       7.250  29.222  22.572  1.00 26.89           O
ATOM    802  CB  LYS A  54       4.876  29.164  24.526  1.00 26.98           C
ATOM    803 1HB  LYS A  54       5.608  28.669  24.994  1.00 26.98           H
ATOM    804 2HB  LYS A  54       5.027  30.148  24.617  1.00 26.98           H
ATOM    805  CG  LYS A  54       3.552  28.816  25.202  1.00 24.43           C
ATOM    806 1HG  LYS A  54       2.813  29.325  24.761  1.00 24.43           H
ATOM    807 2HG  LYS A  54       3.382  27.835  25.109  1.00 24.43           H
ATOM    808  CD  LYS A  54       3.600  29.180  26.683  1.00 22.01           C
ATOM    809 1HD  LYS A  54       4.311  28.640  27.133  1.00 22.01           H
ATOM    810 2HD  LYS A  54       3.810  30.153  26.778  1.00 22.01           H
ATOM    811  CE  LYS A  54       2.251  28.887  27.337  1.00 19.23           C
ATOM    812 1HE  LYS A  54       1.530  29.406  26.878  1.00 19.23           H
ATOM    813 2HE  LYS A  54       2.048  27.910  27.277  1.00 19.23           H
ATOM    814  NZ  LYS A  54       2.274  29.275  28.763  1.00 19.42           N
ATOM    815 1HZ  LYS A  54       1.394  29.087  29.200  1.00 19.42           H
ATOM    816 2HZ  LYS A  54       2.466  30.251  28.866  1.00 19.42           H
ATOM    817 3HZ  LYS A  54       2.979  28.769  29.261  1.00 19.42           H
ATOM    818  N   ASP A  55       5.702  30.700  21.790  1.00 27.93           N
ATOM    819  H   ASP A  55       4.803  30.664  21.354  1.00 27.93           H
ATOM    820  CA  ASP A  55       6.385  32.002  21.692  1.00 34.17           C
ATOM    821  HA  ASP A  55       5.677  32.511  21.203  1.00 34.17           H
ATOM    822  C   ASP A  55       7.576  32.157  20.727  1.00 33.04           C
ATOM    823  O   ASP A  55       8.668  31.657  20.946  1.00 30.65           O
ATOM    824  CB  ASP A  55       6.660  32.586  23.099  1.00 31.35           C
ATOM    825 1HB  ASP A  55       7.405  32.068  23.519  1.00 31.35           H
ATOM    826 2HB  ASP A  55       6.934  33.543  22.999  1.00 31.35           H
ATOM    827  CG  ASP A  55       5.430  32.522  24.032  1.00 28.44           C
ATOM    828  OD1 ASP A  55       4.304  32.608  23.516  1.00 27.28           O
ATOM    829  OD2 ASP A  55       5.619  32.314  25.252  1.00 27.97           O
ATOM    830  N   GLY A  56       7.377  32.988  19.709  1.00 26.78           N
ATOM    831  H   GLY A  56       6.441  33.278  19.510  1.00 26.78           H
ATOM    832  CA  GLY A  56       8.463  33.505  18.858  1.00 31.73           C
ATOM    833 1HA  GLY A  56       8.886  34.270  19.343  1.00 31.73           H
ATOM    834 2HA  GLY A  56       9.132  32.770  18.745  1.00 31.73           H
ATOM    835  C   GLY A  56       8.007  33.979  17.482  1.00 31.49           C
ATOM    836  O   GLY A  56       8.065  33.227  16.517  1.00 28.47           O
ATOM    837  N   ASN A  57       7.564  35.234  17.387  1.00 28.93           N
ATOM    838  H   ASN A  57       7.387  35.731  18.237  1.00 28.93           H
ATOM    839  CA  ASN A  57       7.319  35.934  16.125  1.00 34.09           C
ATOM    840  HA  ASN A  57       6.559  35.453  15.688  1.00 34.09           H
ATOM    841  C   ASN A  57       8.548  35.891  15.203  1.00 33.29           C
ATOM    842  O   ASN A  57       9.578  36.467  15.541  1.00 31.24           O
ATOM    843  CB  ASN A  57       6.994  37.405  16.446  1.00 31.82           C
ATOM    844 1HB  ASN A  57       7.590  37.710  17.189  1.00 31.82           H
ATOM    845 2HB  ASN A  57       7.168  37.957  15.631  1.00 31.82           H
ATOM    846  CG  ASN A  57       5.567  37.649  16.871  1.00 28.95           C
ATOM    847  OD1 ASN A  57       4.631  37.230  16.212  1.00 28.37           O
ATOM    848  ND2 ASN A  57       5.341  38.346  17.958  1.00 27.51           N
ATOM    849 1HD2 ASN A  57       4.402  38.533  18.246  1.00 27.51           H
ATOM    850 2HD2 ASN A  57       6.108  38.690  18.500  1.00 27.51           H
ATOM    851  N   LEU A  58       8.407  35.339  14.001  1.00 24.26           N
ATOM    852  H   LEU A  58       7.770  34.577  13.884  1.00 24.26           H
ATOM    853  CA  LEU A  58       9.161  35.821  12.850  1.00 28.42           C
ATOM    854  HA  LEU A  58       9.391  36.772  13.058  1.00 28.42           H
ATOM    855  C   LEU A  58       8.267  35.778  11.599  1.00 27.62           C
ATOM    856  O   LEU A  58       7.887  34.730  11.089  1.00 25.24           O
ATOM    857  CB  LEU A  58      10.503  35.082  12.673  1.00 26.08           C
ATOM    858 1HB  LEU A  58      10.762  34.666  13.545  1.00 26.08           H
ATOM    859 2HB  LEU A  58      10.392  34.367  11.982  1.00 26.08           H
ATOM    860  CG  LEU A  58      11.622  36.043  12.224  1.00 23.77           C
ATOM    861  HG  LEU A  58      11.211  36.689  11.581  1.00 23.77           H
ATOM    862  CD1 LEU A  58      12.208  36.824  13.386  1.00 22.08           C
ATOM    863 1HD1 LEU A  58      12.931  37.441  13.075  1.00 22.08           H
ATOM    864 2HD1 LEU A  58      12.602  36.209  14.069  1.00 22.08           H
ATOM    865 3HD1 LEU A  58      11.506  37.376  13.837  1.00 22.08           H
ATOM    866  CD2 LEU A  58      12.761  35.270  11.561  1.00 24.37           C
ATOM    867 1HD2 LEU A  58      13.490  35.888  11.267  1.00 24.37           H
ATOM    868 2HD2 LEU A  58      12.436  34.774  10.756  1.00 24.37           H
ATOM    869 3HD2 LEU A  58      13.158  34.604  12.193  1.00 24.37           H
ATOM    870  N   CYS A  59       7.915  36.987  11.163  1.00 19.01           N
ATOM    871  H   CYS A  59       8.235  37.768  11.700  1.00 19.01           H
ATOM    872  CA  CYS A  59       7.115  37.288   9.990  1.00 22.91           C
ATOM    873  HA  CYS A  59       6.284  36.731   9.987  1.00 22.91           H
ATOM    874  C   CYS A  59       7.915  36.940   8.730  1.00 22.75           C
ATOM    875  O   CYS A  59       8.945  37.551   8.462  1.00 21.64           O
ATOM    876  CB  CYS A  59       6.793  38.794  10.081  1.00 22.42           C
ATOM    877 1HB  CYS A  59       6.537  38.956  11.034  1.00 22.42           H
ATOM    878 2HB  CYS A  59       7.653  39.264   9.881  1.00 22.42           H
ATOM    879  SG  CYS A  59       5.482  39.264   8.938  1.00 21.03           S
ATOM    880  HG  CYS A  59       5.979  39.379   7.721  1.00 21.03           H
ATOM    881  N   LEU A  60       7.444  35.973   7.934  1.00 24.95           N
ATOM    882  H   LEU A  60       6.811  35.304   8.324  1.00 24.95           H
ATOM    883  CA  LEU A  60       7.805  35.844   6.527  1.00 28.25           C
ATOM    884  HA  LEU A  60       8.454  36.575   6.315  1.00 28.25           H
ATOM    885  C   LEU A  60       6.547  36.049   5.690  1.00 26.91           C
ATOM    886  O   LEU A  60       5.616  35.246   5.673  1.00 24.61           O
ATOM    887  CB  LEU A  60       8.551  34.527   6.242  1.00 26.31           C
ATOM    888 1HB  LEU A  60       8.097  33.790   6.743  1.00 26.31           H
ATOM    889 2HB  LEU A  60       8.503  34.342   5.260  1.00 26.31           H
ATOM    890  CG  LEU A  60      10.039  34.572   6.667  1.00 23.77           C
ATOM    891  HG  LEU A  60      10.066  34.896   7.613  1.00 23.77           H
ATOM    892  CD1 LEU A  60      10.649  33.175   6.532  1.00 22.12           C
ATOM    893 1HD1 LEU A  60      11.612  33.177   6.801  1.00 22.12           H
ATOM    894 2HD1 LEU A  60      10.594  32.850   5.588  1.00 22.12           H
ATOM    895 3HD1 LEU A  60      10.169  32.517   7.112  1.00 22.12           H
ATOM    896  CD2 LEU A  60      10.876  35.530   5.815  1.00 24.14           C
ATOM    897 1HD2 LEU A  60      11.830  35.536   6.115  1.00 24.14           H
ATOM    898 2HD2 LEU A  60      10.528  36.465   5.880  1.00 24.14           H
ATOM    899 3HD2 LEU A  60      10.858  35.262   4.852  1.00 24.14           H
ATOM    900  N   HIS A  61       6.548  37.195   5.043  1.00 16.55           N
ATOM    901  H   HIS A  61       7.332  37.794   5.206  1.00 16.55           H
ATOM    902  CA  HIS A  61       5.543  37.690   4.120  1.00 20.65           C
ATOM    903  HA  HIS A  61       4.640  37.690   4.549  1.00 20.65           H
ATOM    904  C   HIS A  61       5.446  36.759   2.908  1.00 20.28           C
ATOM    905  O   HIS A  61       6.355  36.698   2.087  1.00 19.01           O
ATOM    906  CB  HIS A  61       6.001  39.116   3.760  1.00 20.03           C
ATOM    907 1HB  HIS A  61       6.194  39.610   4.607  1.00 20.03           H
ATOM    908 2HB  HIS A  61       6.836  39.052   3.213  1.00 20.03           H
ATOM    909  CG  HIS A  61       5.022  39.940   2.980  1.00 19.35           C
ATOM    910  ND1 HIS A  61       3.880  40.523   3.488  1.00 17.27           N
ATOM    911  HD1 HIS A  61       3.521  40.413   4.415  1.00 17.27           H
ATOM    912  CD2 HIS A  61       5.151  40.358   1.690  1.00 17.16           C
ATOM    913  HD2 HIS A  61       5.884  40.104   1.059  1.00 17.16           H
ATOM    914  CE1 HIS A  61       3.342  41.261   2.514  1.00 16.65           C
ATOM    915  HE1 HIS A  61       2.497  41.787   2.607  1.00 16.65           H
ATOM    916  NE2 HIS A  61       4.073  41.208   1.404  1.00 17.77           N
ATOM    917  N   VAL A  62       4.339  36.036   2.791  1.00 20.64           N
ATOM    918  H   VAL A  62       3.736  35.969   3.586  1.00 20.64           H
ATOM    919  CA  VAL A  62       3.947  35.330   1.570  1.00 25.16           C
ATOM    920  HA  VAL A  62       4.756  35.273   0.986  1.00 25.16           H
ATOM    921  C   VAL A  62       2.840  36.151   0.902  1.00 24.38           C
ATOM    922  O   VAL A  62       1.859  36.475   1.586  1.00 22.17           O
ATOM    923  CB  VAL A  62       3.493  33.886   1.861  1.00 22.68           C
ATOM    924  HB  VAL A  62       2.705  33.954   2.473  1.00 22.68           H
ATOM    925  CG1 VAL A  62       3.092  33.147   0.577  1.00 19.37           C
ATOM    926 1HG1 VAL A  62       2.800  32.212   0.778  1.00 19.37           H
ATOM    927 2HG1 VAL A  62       3.859  33.098  -0.063  1.00 19.37           H
ATOM    928 3HG1 VAL A  62       2.337  33.613   0.116  1.00 19.37           H
ATOM    929  CG2 VAL A  62       4.619  33.079   2.521  1.00 20.31           C
ATOM    930 1HG2 VAL A  62       4.325  32.142   2.710  1.00 20.31           H
ATOM    931 2HG2 VAL A  62       4.898  33.494   3.387  1.00 20.31           H
ATOM    932 3HG2 VAL A  62       5.423  33.035   1.928  1.00 20.31           H
ATOM    933  N   PRO A  63       2.973  36.557  -0.373  1.00 23.15           N
ATOM    934  CA  PRO A  63       1.947  37.346  -1.034  1.00 26.72           C
ATOM    935  HA  PRO A  63       1.683  38.115  -0.452  1.00 26.72           H
ATOM    936  C   PRO A  63       0.677  36.511  -1.255  1.00 26.56           C
ATOM    937  O   PRO A  63       0.724  35.409  -1.801  1.00 24.01           O
ATOM    938  CB  PRO A  63       2.580  37.835  -2.332  1.00 23.61           C
ATOM    939 1HB  PRO A  63       1.902  37.874  -3.066  1.00 23.61           H
ATOM    940 2HB  PRO A  63       2.991  38.738  -2.209  1.00 23.61           H
ATOM    941  CG  PRO A  63       3.649  36.784  -2.630  1.00 23.53           C
ATOM    942 1HG  PRO A  63       3.267  36.029  -3.163  1.00 23.53           H
ATOM    943 2HG  PRO A  63       4.416  37.189  -3.127  1.00 23.53           H
ATOM    944  CD  PRO A  63       4.093  36.301  -1.256  1.00 27.37           C
ATOM    945 1HD  PRO A  63       4.296  35.322  -1.263  1.00 27.37           H
ATOM    946 2HD  PRO A  63       4.894  36.806  -0.934  1.00 27.37           H
ATOM    947  N   ASN A  64      -0.463  37.066  -0.834  1.00 18.79           N
ATOM    948  H   ASN A  64      -0.399  37.909  -0.300  1.00 18.79           H
ATOM    949  CA  ASN A  64      -1.790  36.532  -1.096  1.00 24.14           C
ATOM    950  HA  ASN A  64      -1.773  35.609  -0.711  1.00 24.14           H
ATOM    951  C   ASN A  64      -2.082  36.480  -2.606  1.00 23.37           C
ATOM    952  O   ASN A  64      -1.955  37.519  -3.267  1.00 20.63           O
ATOM    953  CB  ASN A  64      -2.850  37.441  -0.429  1.00 22.27           C
ATOM    954 1HB  ASN A  64      -2.524  38.386  -0.459  1.00 22.27           H
ATOM    955 2HB  ASN A  64      -3.704  37.366  -0.944  1.00 22.27           H
ATOM    956  CG  ASN A  64      -3.155  37.106   1.017  1.00 18.83           C
ATOM    957  OD1 ASN A  64      -2.930  36.014   1.501  1.00 16.21           O
ATOM    958  ND2 ASN A  64      -3.729  38.032   1.748  1.00 16.98           N
ATOM    959 1HD2 ASN A  64      -3.978  37.837   2.697  1.00 16.98           H
ATOM    960 2HD2 ASN A  64      -3.917  38.933   1.357  1.00 16.98           H
ATOM    961  N   PRO A  65      -2.547  35.351  -3.168  1.00 24.39           N
ATOM    962  CA  PRO A  65      -3.231  35.367  -4.454  1.00 28.09           C
ATOM    963  HA  PRO A  65      -2.751  35.965  -5.096  1.00 28.09           H
ATOM    964  C   PRO A  65      -4.643  35.942  -4.306  1.00 28.22           C
ATOM    965  O   PRO A  65      -5.286  35.748  -3.265  1.00 24.74           O
ATOM    966  CB  PRO A  65      -3.218  33.916  -4.931  1.00 24.46           C
ATOM    967 1HB  PRO A  65      -4.020  33.717  -5.494  1.00 24.46           H
ATOM    968 2HB  PRO A  65      -2.388  33.717  -5.452  1.00 24.46           H
ATOM    969  CG  PRO A  65      -3.251  33.121  -3.622  1.00 23.64           C
ATOM    970 1HG  PRO A  65      -4.194  32.953  -3.335  1.00 23.64           H
ATOM    971 2HG  PRO A  65      -2.774  32.248  -3.728  1.00 23.64           H
ATOM    972  CD  PRO A  65      -2.527  34.015  -2.607  1.00 27.06           C
ATOM    973 1HD  PRO A  65      -2.998  34.020  -1.725  1.00 27.06           H
ATOM    974 2HD  PRO A  65      -1.579  33.726  -2.477  1.00 27.06           H
ATOM    975  N   PRO A  66      -5.159  36.669  -5.316  1.00 24.26           N
ATOM    976  CA  PRO A  66      -6.467  37.302  -5.241  1.00 28.40           C
ATOM    977  HA  PRO A  66      -6.524  37.836  -4.397  1.00 28.40           H
ATOM    978  C   PRO A  66      -7.590  36.251  -5.172  1.00 28.23           C
ATOM    979  O   PRO A  66      -7.653  35.304  -5.957  1.00 25.48           O
ATOM    980  CB  PRO A  66      -6.568  38.206  -6.468  1.00 25.29           C
ATOM    981 1HB  PRO A  66      -7.505  38.234  -6.816  1.00 25.29           H
ATOM    982 2HB  PRO A  66      -6.263  39.134  -6.255  1.00 25.29           H
ATOM    983  CG  PRO A  66      -5.631  37.539  -7.472  1.00 26.04           C
ATOM    984 1HG  PRO A  66      -6.109  36.830  -7.990  1.00 26.04           H
ATOM    985 2HG  PRO A  66      -5.247  38.212  -8.104  1.00 26.04           H
ATOM    986  CD  PRO A  66      -4.540  36.930  -6.599  1.00 32.78           C
ATOM    987 1HD  PRO A  66      -4.202  36.072  -6.986  1.00 32.78           H
ATOM    988 2HD  PRO A  66      -3.777  37.564  -6.477  1.00 32.78           H
ATOM    989  N   SER A  67      -8.474  36.458  -4.218  1.00 20.20           N
ATOM    990  H   SER A  67      -8.267  37.188  -3.566  1.00 20.20           H
ATOM    991  CA  SER A  67      -9.719  35.736  -4.014  1.00 25.46           C
ATOM    992  HA  SER A  67      -9.477  34.772  -3.908  1.00 25.46           H
ATOM    993  C   SER A  67     -10.652  35.885  -5.215  1.00 24.85           C
ATOM    994  O   SER A  67     -11.097  36.999  -5.501  1.00 22.06           O
ATOM    995  CB  SER A  67     -10.395  36.314  -2.768  1.00 24.21           C
ATOM    996 1HB  SER A  67     -11.358  36.046  -2.728  1.00 24.21           H
ATOM    997 2HB  SER A  67      -9.929  36.010  -1.937  1.00 24.21           H
ATOM    998  OG  SER A  67     -10.343  37.729  -2.798  1.00 21.84           O
ATOM    999  HG  SER A  67      -9.430  38.015  -2.805  1.00 21.84           H
ATOM   1000  N   GLY A  68     -10.990  34.784  -5.882  1.00 19.73           N
ATOM   1001  H   GLY A  68     -10.531  33.921  -5.670  1.00 19.73           H
ATOM   1002  CA  GLY A  68     -12.023  34.814  -6.921  1.00 25.06           C
ATOM   1003 1HA  GLY A  68     -12.901  34.915  -6.453  1.00 25.06           H
ATOM   1004 2HA  GLY A  68     -11.848  35.625  -7.480  1.00 25.06           H
ATOM   1005  C   GLY A  68     -12.100  33.603  -7.837  1.00 24.52           C
ATOM   1006  O   GLY A  68     -12.238  33.790  -9.036  1.00 22.34           O
ATOM   1007  N   ILE A  69     -12.036  32.374  -7.319  1.00 24.36           N
ATOM   1008  H   ILE A  69     -11.670  32.244  -6.397  1.00 24.36           H
ATOM   1009  CA  ILE A  69     -12.499  31.205  -8.091  1.00 27.59           C
ATOM   1010  HA  ILE A  69     -13.128  31.560  -8.783  1.00 27.59           H
ATOM   1011  C   ILE A  69     -13.236  30.262  -7.129  1.00 26.46           C
ATOM   1012  O   ILE A  69     -12.640  29.614  -6.270  1.00 24.41           O
ATOM   1013  CB  ILE A  69     -11.362  30.492  -8.876  1.00 25.25           C
ATOM   1014  HB  ILE A  69     -10.728  30.077  -8.224  1.00 25.25           H
ATOM   1015  CG1 ILE A  69     -10.542  31.483  -9.738  1.00 23.47           C
ATOM   1016 1HG1 ILE A  69     -11.160  31.902 -10.403  1.00 23.47           H
ATOM   1017 2HG1 ILE A  69     -10.173  32.189  -9.134  1.00 23.47           H
ATOM   1018  CG2 ILE A  69     -11.997  29.411  -9.778  1.00 24.47           C
ATOM   1019 1HG2 ILE A  69     -11.297  28.926 -10.303  1.00 24.47           H
ATOM   1020 2HG2 ILE A  69     -12.641  29.818 -10.426  1.00 24.47           H
ATOM   1021 3HG2 ILE A  69     -12.495  28.737  -9.233  1.00 24.47           H
ATOM   1022  CD1 ILE A  69      -9.365  30.865 -10.513  1.00 21.63           C
ATOM   1023 1HD1 ILE A  69      -8.882  31.560 -11.046  1.00 21.63           H
ATOM   1024 2HD1 ILE A  69      -9.684  30.159 -11.146  1.00 21.63           H
ATOM   1025 3HD1 ILE A  69      -8.707  30.444  -9.889  1.00 21.63           H
ATOM   1026  N   SER A  70     -14.563  30.260  -7.260  1.00 17.50           N
ATOM   1027  H   SER A  70     -14.983  30.959  -7.839  1.00 17.50           H
ATOM   1028  CA  SER A  70     -15.431  29.296  -6.607  1.00 21.31           C
ATOM   1029  HA  SER A  70     -15.225  29.346  -5.630  1.00 21.31           H
ATOM   1030  C   SER A  70     -15.144  27.888  -7.135  1.00 21.13           C
ATOM   1031  O   SER A  70     -15.203  27.660  -8.345  1.00 19.47           O
ATOM   1032  CB  SER A  70     -16.895  29.665  -6.890  1.00 20.87           C
ATOM   1033 1HB  SER A  70     -17.511  28.935  -6.594  1.00 20.87           H
ATOM   1034 2HB  SER A  70     -17.143  30.518  -6.430  1.00 20.87           H
ATOM   1035  OG  SER A  70     -17.097  29.855  -8.277  1.00 18.14           O
ATOM   1036  HG  SER A  70     -16.250  29.898  -8.720  1.00 18.14           H
ATOM   1037  N   PHE A  71     -14.853  26.944  -6.247  1.00 24.33           N
ATOM   1038  H   PHE A  71     -14.694  27.218  -5.298  1.00 24.33           H
ATOM   1039  CA  PHE A  71     -14.753  25.525  -6.585  1.00 26.83           C
ATOM   1040  HA  PHE A  71     -14.119  25.452  -7.355  1.00 26.83           H
ATOM   1041  C   PHE A  71     -16.133  24.986  -6.991  1.00 25.50           C
ATOM   1042  O   PHE A  71     -17.059  25.067  -6.181  1.00 23.35           O
ATOM   1043  CB  PHE A  71     -14.207  24.752  -5.382  1.00 24.53           C
ATOM   1044 1HB  PHE A  71     -14.774  24.967  -4.587  1.00 24.53           H
ATOM   1045 2HB  PHE A  71     -14.270  23.774  -5.582  1.00 24.53           H
ATOM   1046  CG  PHE A  71     -12.764  25.064  -5.025  1.00 22.93           C
ATOM   1047  CD1 PHE A  71     -11.727  24.380  -5.672  1.00 20.57           C
ATOM   1048  HD1 PHE A  71     -11.938  23.687  -6.361  1.00 20.57           H
ATOM   1049  CD2 PHE A  71     -12.466  26.042  -4.058  1.00 20.87           C
ATOM   1050  HD2 PHE A  71     -13.207  26.526  -3.593  1.00 20.87           H
ATOM   1051  CE1 PHE A  71     -10.385  24.670  -5.351  1.00 18.76           C
ATOM   1052  HE1 PHE A  71      -9.646  24.175  -5.807  1.00 18.76           H
ATOM   1053  CE2 PHE A  71     -11.131  26.339  -3.745  1.00 19.70           C
ATOM   1054  HE2 PHE A  71     -10.922  27.039  -3.062  1.00 19.70           H
ATOM   1055  CZ  PHE A  71     -10.082  25.652  -4.393  1.00 21.37           C
ATOM   1056  HZ  PHE A  71      -9.130  25.863  -4.172  1.00 21.37           H
ATOM   1057  N   PRO A  72     -16.307  24.412  -8.195  1.00 24.76           N
ATOM   1058  CA  PRO A  72     -17.491  23.630  -8.478  1.00 27.35           C
ATOM   1059  HA  PRO A  72     -18.299  24.124  -8.156  1.00 27.35           H
ATOM   1060  C   PRO A  72     -17.409  22.302  -7.719  1.00 27.50           C
ATOM   1061  O   PRO A  72     -16.403  21.597  -7.769  1.00 24.79           O
ATOM   1062  CB  PRO A  72     -17.559  23.443  -9.997  1.00 24.22           C
ATOM   1063 1HB  PRO A  72     -17.450  22.479 -10.239  1.00 24.22           H
ATOM   1064 2HB  PRO A  72     -18.429  23.781 -10.355  1.00 24.22           H
ATOM   1065  CG  PRO A  72     -16.395  24.270 -10.544  1.00 23.74           C
ATOM   1066 1HG  PRO A  72     -15.943  23.792 -11.297  1.00 23.74           H
ATOM   1067 2HG  PRO A  72     -16.713  25.164 -10.859  1.00 23.74           H
ATOM   1068  CD  PRO A  72     -15.449  24.422  -9.358  1.00 26.50           C
ATOM   1069 1HD  PRO A  72     -14.802  23.662  -9.304  1.00 26.50           H
ATOM   1070 2HD  PRO A  72     -14.946  25.286  -9.397  1.00 26.50           H
ATOM   1071  N   SER A  73     -18.470  21.988  -7.011  1.00 22.27           N
ATOM   1072  H   SER A  73     -19.164  22.700  -6.902  1.00 22.27           H
ATOM   1073  CA  SER A  73     -18.739  20.707  -6.368  1.00 27.59           C
ATOM   1074  HA  SER A  73     -18.094  20.623  -5.609  1.00 27.59           H
ATOM   1075  C   SER A  73     -18.516  19.537  -7.334  1.00 26.53           C
ATOM   1076  O   SER A  73     -18.986  19.564  -8.472  1.00 24.87           O
ATOM   1077  CB  SER A  73     -20.188  20.721  -5.885  1.00 26.70           C
ATOM   1078 1HB  SER A  73     -20.357  21.514  -5.299  1.00 26.70           H
ATOM   1079 2HB  SER A  73     -20.818  20.739  -6.661  1.00 26.70           H
ATOM   1080  OG  SER A  73     -20.494  19.576  -5.130  1.00 22.66           O
ATOM   1081  HG  SER A  73     -20.564  19.812  -4.205  1.00 22.66           H
ATOM   1082  N   VAL A  74     -17.811  18.519  -6.869  1.00 23.31           N
ATOM   1083  H   VAL A  74     -17.385  18.628  -5.971  1.00 23.31           H
ATOM   1084  CA  VAL A  74     -17.603  17.247  -7.559  1.00 29.20           C
ATOM   1085  HA  VAL A  74     -17.212  17.451  -8.456  1.00 29.20           H
ATOM   1086  C   VAL A  74     -18.950  16.554  -7.736  1.00 27.47           C
ATOM   1087  O   VAL A  74     -19.517  16.041  -6.777  1.00 25.34           O
ATOM   1088  CB  VAL A  74     -16.617  16.372  -6.767  1.00 26.46           C
ATOM   1089  HB  VAL A  74     -17.019  16.270  -5.857  1.00 26.46           H
ATOM   1090  CG1 VAL A  74     -16.428  14.979  -7.370  1.00 22.79           C
ATOM   1091 1HG1 VAL A  74     -15.782  14.439  -6.830  1.00 22.79           H
ATOM   1092 2HG1 VAL A  74     -16.075  15.038  -8.304  1.00 22.79           H
ATOM   1093 3HG1 VAL A  74     -17.295  14.481  -7.400  1.00 22.79           H
ATOM   1094  CG2 VAL A  74     -15.234  17.038  -6.699  1.00 24.45           C
ATOM   1095 1HG2 VAL A  74     -14.589  16.473  -6.185  1.00 24.45           H
ATOM   1096 2HG2 VAL A  74     -15.287  17.930  -6.250  1.00 24.45           H
ATOM   1097 3HG2 VAL A  74     -14.858  17.178  -7.615  1.00 24.45           H
ATOM   1098  N   VAL A  75     -19.454  16.544  -8.952  1.00 25.36           N
ATOM   1099  H   VAL A  75     -19.134  17.241  -9.594  1.00 25.36           H
ATOM   1100  CA  VAL A  75     -20.450  15.584  -9.429  1.00 30.88           C
ATOM   1101  HA  VAL A  75     -20.678  15.008  -8.644  1.00 30.88           H
ATOM   1102  C   VAL A  75     -19.807  14.756 -10.531  1.00 28.87           C
ATOM   1103  O   VAL A  75     -19.407  15.293 -11.574  1.00 26.88           O
ATOM   1104  CB  VAL A  75     -21.779  16.235  -9.871  1.00 27.67           C
ATOM   1105  HB  VAL A  75     -22.181  15.621 -10.550  1.00 27.67           H
ATOM   1106  CG1 VAL A  75     -22.698  16.411  -8.652  1.00 24.17           C
ATOM   1107 1HG1 VAL A  75     -23.566  16.832  -8.915  1.00 24.17           H
ATOM   1108 2HG1 VAL A  75     -22.270  16.995  -7.962  1.00 24.17           H
ATOM   1109 3HG1 VAL A  75     -22.901  15.529  -8.226  1.00 24.17           H
ATOM   1110  CG2 VAL A  75     -21.617  17.585 -10.565  1.00 26.04           C
ATOM   1111 1HG2 VAL A  75     -22.505  17.961 -10.829  1.00 26.04           H
ATOM   1112 2HG2 VAL A  75     -21.061  17.498 -11.392  1.00 26.04           H
ATOM   1113 3HG2 VAL A  75     -21.170  18.246  -9.962  1.00 26.04           H
ATOM   1114  N   ASP A  76     -19.645  13.474 -10.277  1.00 28.06           N
ATOM   1115  H   ASP A  76     -19.835  13.170  -9.343  1.00 28.06           H
ATOM   1116  CA  ASP A  76     -19.217  12.460 -11.222  1.00 32.69           C
ATOM   1117  HA  ASP A  76     -18.306  12.735 -11.529  1.00 32.69           H
ATOM   1118  C   ASP A  76     -20.184  12.413 -12.406  1.00 31.01           C
ATOM   1119  O   ASP A  76     -21.282  11.860 -12.310  1.00 28.42           O
ATOM   1120  CB  ASP A  76     -19.170  11.086 -10.528  1.00 30.24           C
ATOM   1121 1HB  ASP A  76     -19.977  10.995  -9.944  1.00 30.24           H
ATOM   1122 2HB  ASP A  76     -19.183  10.373 -11.229  1.00 30.24           H
ATOM   1123  CG  ASP A  76     -17.932  10.879  -9.663  1.00 25.87           C
ATOM   1124  OD1 ASP A  76     -16.817  11.125 -10.184  1.00 22.87           O
ATOM   1125  OD2 ASP A  76     -18.100  10.451  -8.499  1.00 22.46           O
ATOM   1126  N   HIS A  77     -19.789  12.982 -13.534  1.00 22.36           N
ATOM   1127  H   HIS A  77     -19.006  13.602 -13.496  1.00 22.36           H
ATOM   1128  CA  HIS A  77     -20.425  12.761 -14.831  1.00 27.98           C
ATOM   1129  HA  HIS A  77     -21.071  12.008 -14.704  1.00 27.98           H
ATOM   1130  C   HIS A  77     -19.361  12.346 -15.850  1.00 26.88           C
ATOM   1131  O   HIS A  77     -18.340  13.025 -15.978  1.00 24.82           O
ATOM   1132  CB  HIS A  77     -21.231  13.996 -15.284  1.00 26.44           C
ATOM   1133 1HB  HIS A  77     -20.719  14.820 -15.041  1.00 26.44           H
ATOM   1134 2HB  HIS A  77     -21.348  13.957 -16.276  1.00 26.44           H
ATOM   1135  CG  HIS A  77     -22.611  14.089 -14.647  1.00 25.15           C
ATOM   1136  ND1 HIS A  77     -23.112  13.276 -13.662  1.00 22.53           N
ATOM   1137  HD1 HIS A  77     -22.623  12.523 -13.222  1.00 22.53           H
ATOM   1138  CD2 HIS A  77     -23.601  14.964 -14.972  1.00 21.34           C
ATOM   1139  HD2 HIS A  77     -23.544  15.684 -15.663  1.00 21.34           H
ATOM   1140  CE1 HIS A  77     -24.360  13.657 -13.390  1.00 20.58           C
ATOM   1141  HE1 HIS A  77     -24.947  13.235 -12.699  1.00 20.58           H
ATOM   1142  NE2 HIS A  77     -24.717  14.681 -14.169  1.00 21.25           N
ATOM   1143  N   PRO A  78     -19.570  11.243 -16.593  1.00 27.89           N
ATOM   1144  CA  PRO A  78     -18.682  10.851 -17.674  1.00 33.04           C
ATOM   1145  HA  PRO A  78     -17.733  10.801 -17.363  1.00 33.04           H
ATOM   1146  C   PRO A  78     -18.749  11.917 -18.773  1.00 31.96           C
ATOM   1147  O   PRO A  78     -19.811  12.196 -19.325  1.00 29.83           O
ATOM   1148  CB  PRO A  78     -19.176   9.470 -18.131  1.00 30.73           C
ATOM   1149 1HB  PRO A  78     -19.066   9.359 -19.119  1.00 30.73           H
ATOM   1150 2HB  PRO A  78     -18.685   8.739 -17.657  1.00 30.73           H
ATOM   1151  CG  PRO A  78     -20.653   9.465 -17.748  1.00 30.88           C
ATOM   1152 1HG  PRO A  78     -21.212   9.835 -18.490  1.00 30.88           H
ATOM   1153 2HG  PRO A  78     -20.959   8.538 -17.531  1.00 30.88           H
ATOM   1154  CD  PRO A  78     -20.728  10.362 -16.515  1.00 34.83           C
ATOM   1155 1HD  PRO A  78     -21.565  10.910 -16.516  1.00 34.83           H
ATOM   1156 2HD  PRO A  78     -20.682   9.825 -15.673  1.00 34.83           H
ATOM   1157  N   MET A  79     -17.614  12.553 -19.072  1.00 30.87           N
ATOM   1158  H   MET A  79     -16.797  12.347 -18.533  1.00 30.87           H
ATOM   1159  CA  MET A  79     -17.506  13.533 -20.146  1.00 33.57           C
ATOM   1160  HA  MET A  79     -18.282  14.151 -20.023  1.00 33.57           H
ATOM   1161  C   MET A  79     -17.611  12.850 -21.512  1.00 33.23           C
ATOM   1162  O   MET A  79     -16.847  11.912 -21.761  1.00 30.97           O
ATOM   1163  CB  MET A  79     -16.184  14.313 -20.030  1.00 31.29           C
ATOM   1164 1HB  MET A  79     -15.449  13.663 -19.835  1.00 31.29           H
ATOM   1165 2HB  MET A  79     -16.006  14.766 -20.904  1.00 31.29           H
ATOM   1166  CG  MET A  79     -16.190  15.379 -18.927  1.00 27.67           C
ATOM   1167 1HG  MET A  79     -16.659  14.935 -18.164  1.00 27.67           H
ATOM   1168 2HG  MET A  79     -15.223  15.498 -18.701  1.00 27.67           H
ATOM   1169  SD  MET A  79     -16.982  16.959 -19.387  1.00 24.59           S
ATOM   1170  CE  MET A  79     -18.711  16.634 -18.953  1.00 22.68           C
ATOM   1171 1HE  MET A  79     -19.286  17.428 -19.152  1.00 22.68           H
ATOM   1172 2HE  MET A  79     -18.803  16.425 -17.979  1.00 22.68           H
ATOM   1173 3HE  MET A  79     -19.070  15.857 -19.470  1.00 22.68           H
ATOM   1174  N   PRO A  80     -18.490  13.296 -22.408  1.00 26.59           N
ATOM   1175  CA  PRO A  80     -18.535  12.792 -23.772  1.00 30.80           C
ATOM   1176  HA  PRO A  80     -18.504  11.793 -23.763  1.00 30.80           H
ATOM   1177  C   PRO A  80     -17.299  13.233 -24.559  1.00 30.51           C
ATOM   1178  O   PRO A  80     -16.901  14.400 -24.537  1.00 28.30           O
ATOM   1179  CB  PRO A  80     -19.861  13.294 -24.362  1.00 28.25           C
ATOM   1180 1HB  PRO A  80     -19.761  13.515 -25.332  1.00 28.25           H
ATOM   1181 2HB  PRO A  80     -20.585  12.614 -24.247  1.00 28.25           H
ATOM   1182  CG  PRO A  80     -20.161  14.551 -23.546  1.00 27.57           C
ATOM   1183 1HG  PRO A  80     -19.751  15.357 -23.973  1.00 27.57           H
ATOM   1184 2HG  PRO A  80     -21.147  14.687 -23.454  1.00 27.57           H
ATOM   1185  CD  PRO A  80     -19.524  14.277 -22.187  1.00 30.46           C
ATOM   1186 1HD  PRO A  80     -19.113  15.105 -21.806  1.00 30.46           H
ATOM   1187 2HD  PRO A  80     -20.193  13.908 -21.541  1.00 30.46           H
ATOM   1188  N   GLU A  81     -16.706  12.282 -25.264  1.00 31.35           N
ATOM   1189  H   GLU A  81     -17.201  11.415 -25.323  1.00 31.35           H
ATOM   1190  CA  GLU A  81     -15.418  12.328 -25.972  1.00 35.26           C
ATOM   1191  HA  GLU A  81     -14.726  12.680 -25.342  1.00 35.26           H
ATOM   1192  C   GLU A  81     -15.368  13.337 -27.144  1.00 34.28           C
ATOM   1193  O   GLU A  81     -14.318  13.630 -27.688  1.00 32.99           O
ATOM   1194  CB  GLU A  81     -15.160  10.867 -26.400  1.00 35.48           C
ATOM   1195 1HB  GLU A  81     -15.461  10.270 -25.656  1.00 35.48           H
ATOM   1196 2HB  GLU A  81     -15.707  10.684 -27.217  1.00 35.48           H
ATOM   1197  CG  GLU A  81     -13.710  10.502 -26.726  1.00 31.43           C
ATOM   1198 1HG  GLU A  81     -13.480  10.896 -27.616  1.00 31.43           H
ATOM   1199 2HG  GLU A  81     -13.120  10.899 -26.023  1.00 31.43           H
ATOM   1200  CD  GLU A  81     -13.474   8.966 -26.776  1.00 29.22           C
ATOM   1201  OE1 GLU A  81     -12.283   8.579 -26.765  1.00 26.11           O
ATOM   1202  OE2 GLU A  81     -14.459   8.206 -26.782  1.00 29.67           O
ATOM   1203  N   GLU A  82     -16.487  13.947 -27.502  1.00 32.20           N
ATOM   1204  H   GLU A  82     -17.264  13.894 -26.875  1.00 32.20           H
ATOM   1205  CA  GLU A  82     -16.671  14.697 -28.754  1.00 36.45           C
ATOM   1206  HA  GLU A  82     -16.058  14.277 -29.423  1.00 36.45           H
ATOM   1207  C   GLU A  82     -16.214  16.172 -28.703  1.00 35.53           C
ATOM   1208  O   GLU A  82     -16.094  16.831 -29.734  1.00 33.50           O
ATOM   1209  CB  GLU A  82     -18.149  14.546 -29.143  1.00 36.06           C
ATOM   1210 1HB  GLU A  82     -18.459  13.636 -28.868  1.00 36.06           H
ATOM   1211 2HB  GLU A  82     -18.679  15.240 -28.656  1.00 36.06           H
ATOM   1212  CG  GLU A  82     -18.394  14.712 -30.652  1.00 31.90           C
ATOM   1213 1HG  GLU A  82     -18.173  15.652 -30.911  1.00 31.90           H
ATOM   1214 2HG  GLU A  82     -17.796  14.080 -31.145  1.00 31.90           H
ATOM   1215  CD  GLU A  82     -19.853  14.421 -31.048  1.00 29.45           C
ATOM   1216  OE1 GLU A  82     -20.110  14.397 -32.269  1.00 26.01           O
ATOM   1217  OE2 GLU A  82     -20.690  14.260 -30.140  1.00 29.96           O
ATOM   1218  N   ARG A  83     -15.888  16.714 -27.522  1.00 28.18           N
ATOM   1219  H   ARG A  83     -15.969  16.152 -26.699  1.00 28.18           H
ATOM   1220  CA  ARG A  83     -15.413  18.109 -27.383  1.00 32.42           C
ATOM   1221  HA  ARG A  83     -15.729  18.552 -28.222  1.00 32.42           H
ATOM   1222  C   ARG A  83     -13.887  18.287 -27.431  1.00 32.78           C
ATOM   1223  O   ARG A  83     -13.418  19.419 -27.456  1.00 30.04           O
ATOM   1224  CB  ARG A  83     -16.078  18.785 -26.171  1.00 30.45           C
ATOM   1225 1HB  ARG A  83     -16.327  18.085 -25.502  1.00 30.45           H
ATOM   1226 2HB  ARG A  83     -15.431  19.426 -25.758  1.00 30.45           H
ATOM   1227  CG  ARG A  83     -17.346  19.550 -26.597  1.00 27.55           C
ATOM   1228 1HG  ARG A  83     -17.101  20.200 -27.317  1.00 27.55           H
ATOM   1229 2HG  ARG A  83     -18.012  18.894 -26.952  1.00 27.55           H
ATOM   1230  CD  ARG A  83     -17.995  20.325 -25.441  1.00 25.80           C
ATOM   1231 1HD  ARG A  83     -17.287  20.685 -24.834  1.00 25.80           H
ATOM   1232 2HD  ARG A  83     -18.540  21.081 -25.803  1.00 25.80           H
ATOM   1233  NE  ARG A  83     -18.884  19.462 -24.644  1.00 23.70           N
ATOM   1234  HE  ARG A  83     -18.917  18.493 -24.887  1.00 23.70           H
ATOM   1235  CZ  ARG A  83     -19.648  19.861 -23.627  1.00 23.62           C
ATOM   1236  NH1 ARG A  83     -19.603  21.075 -23.169  1.00 22.77           N
ATOM   1237 1HH1 ARG A  83     -18.982  21.742 -23.581  1.00 22.77           H
ATOM   1238 2HH1 ARG A  83     -20.189  21.343 -22.405  1.00 22.77           H
ATOM   1239  NH2 ARG A  83     -20.477  19.032 -23.064  1.00 21.19           N
ATOM   1240 1HH2 ARG A  83     -20.544  18.090 -23.394  1.00 21.19           H
ATOM   1241 2HH2 ARG A  83     -21.048  19.336 -22.301  1.00 21.19           H
ATOM   1242  N   ALA A  84     -13.125  17.206 -27.484  1.00 39.12           N
ATOM   1243  H   ALA A  84     -13.571  16.313 -27.546  1.00 39.12           H
ATOM   1244  CA  ALA A  84     -11.662  17.253 -27.457  1.00 41.79           C
ATOM   1245  HA  ALA A  84     -11.439  17.973 -26.800  1.00 41.79           H
ATOM   1246  C   ALA A  84     -11.015  17.689 -28.790  1.00 41.17           C
ATOM   1247  O   ALA A  84      -9.885  18.166 -28.791  1.00 39.10           O
ATOM   1248  CB  ALA A  84     -11.150  15.882 -26.994  1.00 41.17           C
ATOM   1249 1HB  ALA A  84     -11.577  15.613 -26.131  1.00 41.17           H
ATOM   1250 2HB  ALA A  84     -10.160  15.897 -26.855  1.00 41.17           H
ATOM   1251 3HB  ALA A  84     -11.355  15.176 -27.672  1.00 41.17           H
ATOM   1252  N   SER A  85     -11.723  17.588 -29.922  1.00 40.98           N
ATOM   1253  H   SER A  85     -12.687  17.328 -29.865  1.00 40.98           H
ATOM   1254  CA  SER A  85     -11.136  17.845 -31.247  1.00 44.88           C
ATOM   1255  HA  SER A  85     -10.199  17.506 -31.163  1.00 44.88           H
ATOM   1256  C   SER A  85     -11.030  19.332 -31.629  1.00 44.19           C
ATOM   1257  O   SER A  85     -10.250  19.678 -32.515  1.00 41.66           O
ATOM   1258  CB  SER A  85     -11.930  17.077 -32.305  1.00 43.12           C
ATOM   1259 1HB  SER A  85     -11.566  17.248 -33.220  1.00 43.12           H
ATOM   1260 2HB  SER A  85     -11.918  16.094 -32.119  1.00 43.12           H
ATOM   1261  OG  SER A  85     -13.274  17.495 -32.297  1.00 38.64           O
ATOM   1262  HG  SER A  85     -13.311  18.451 -32.295  1.00 38.64           H
ATOM   1263  N   LYS A  86     -11.773  20.224 -30.968  1.00 42.54           N
ATOM   1264  H   LYS A  86     -12.276  19.931 -30.155  1.00 42.54           H
ATOM   1265  CA  LYS A  86     -11.871  21.622 -31.402  1.00 46.41           C
ATOM   1266  HA  LYS A  86     -11.756  21.570 -32.394  1.00 46.41           H
ATOM   1267  C   LYS A  86     -10.723  22.531 -30.926  1.00 45.84           C
ATOM   1268  O   LYS A  86     -10.498  23.575 -31.529  1.00 43.99           O
ATOM   1269  CB  LYS A  86     -13.264  22.177 -31.047  1.00 44.38           C
ATOM   1270 1HB  LYS A  86     -13.950  21.476 -31.240  1.00 44.38           H
ATOM   1271 2HB  LYS A  86     -13.283  22.403 -30.073  1.00 44.38           H
ATOM   1272  CG  LYS A  86     -13.606  23.439 -31.854  1.00 41.04           C
ATOM   1273 1HG  LYS A  86     -12.996  24.179 -31.571  1.00 41.04           H
ATOM   1274 2HG  LYS A  86     -13.470  23.248 -32.826  1.00 41.04           H
ATOM   1275  CD  LYS A  86     -15.062  23.880 -31.632  1.00 39.44           C
ATOM   1276 1HD  LYS A  86     -15.681  23.139 -31.892  1.00 39.44           H
ATOM   1277 2HD  LYS A  86     -15.201  24.109 -30.668  1.00 39.44           H
ATOM   1278  CE  LYS A  86     -15.358  25.105 -32.487  1.00 33.97           C
ATOM   1279 1HE  LYS A  86     -14.752  25.852 -32.214  1.00 33.97           H
ATOM   1280 2HE  LYS A  86     -15.200  24.881 -33.449  1.00 33.97           H
ATOM   1281  NZ  LYS A  86     -16.768  25.568 -32.339  1.00 30.35           N
ATOM   1282 1HZ  LYS A  86     -16.943  26.372 -32.907  1.00 30.35           H
ATOM   1283 2HZ  LYS A  86     -16.967  25.813 -31.390  1.00 30.35           H
ATOM   1284 3HZ  LYS A  86     -17.411  24.853 -32.613  1.00 30.35           H
ATOM   1285  N   TYR A  87      -9.989  22.154 -29.887  1.00 41.16           N
ATOM   1286  H   TYR A  87     -10.201  21.283 -29.444  1.00 41.16           H
ATOM   1287  CA  TYR A  87      -8.877  22.958 -29.356  1.00 45.01           C
ATOM   1288  HA  TYR A  87      -9.020  23.867 -29.748  1.00 45.01           H
ATOM   1289  C   TYR A  87      -7.489  22.498 -29.843  1.00 44.95           C
ATOM   1290  O   TYR A  87      -6.513  23.233 -29.683  1.00 41.71           O
ATOM   1291  CB  TYR A  87      -8.965  23.030 -27.824  1.00 43.64           C
ATOM   1292 1HB  TYR A  87      -8.135  23.468 -27.480  1.00 43.64           H
ATOM   1293 2HB  TYR A  87      -9.761  23.584 -27.579  1.00 43.64           H
ATOM   1294  CG  TYR A  87      -9.102  21.697 -27.127  1.00 38.92           C
ATOM   1295  CD1 TYR A  87     -10.364  21.269 -26.661  1.00 35.03           C
ATOM   1296  HD1 TYR A  87     -11.169  21.844 -26.806  1.00 35.03           H
ATOM   1297  CD2 TYR A  87      -7.973  20.881 -26.921  1.00 33.39           C
ATOM   1298  HD2 TYR A  87      -7.077  21.182 -27.249  1.00 33.39           H
ATOM   1299  CE1 TYR A  87     -10.494  20.041 -25.995  1.00 29.72           C
ATOM   1300  HE1 TYR A  87     -11.390  19.746 -25.664  1.00 29.72           H
ATOM   1301  CE2 TYR A  87      -8.094  19.649 -26.260  1.00 31.80           C
ATOM   1302  HE2 TYR A  87      -7.288  19.074 -26.120  1.00 31.80           H
ATOM   1303  CZ  TYR A  87      -9.364  19.220 -25.791  1.00 32.81           C
ATOM   1304  OH  TYR A  87      -9.484  18.031 -25.154  1.00 32.31           O
ATOM   1305  HH  TYR A  87      -9.512  18.177 -24.208  1.00 32.31           H
ATOM   1306  N   GLU A  88      -7.396  21.356 -30.511  1.00 44.94           N
ATOM   1307  H   GLU A  88      -8.239  20.846 -30.681  1.00 44.94           H
ATOM   1308  CA  GLU A  88      -6.137  20.787 -31.019  1.00 46.97           C
ATOM   1309  HA  GLU A  88      -5.551  20.711 -30.213  1.00 46.97           H
ATOM   1310  C   GLU A  88      -5.415  21.692 -32.042  1.00 45.78           C
ATOM   1311  O   GLU A  88      -4.194  21.617 -32.196  1.00 43.50           O
ATOM   1312  CB  GLU A  88      -6.452  19.424 -31.676  1.00 46.21           C
ATOM   1313 1HB  GLU A  88      -7.236  19.541 -32.285  1.00 46.21           H
ATOM   1314 2HB  GLU A  88      -5.655  19.139 -32.209  1.00 46.21           H
ATOM   1315  CG  GLU A  88      -6.785  18.308 -30.660  1.00 43.31           C
ATOM   1316 1HG  GLU A  88      -7.390  18.687 -29.960  1.00 43.31           H
ATOM   1317 2HG  GLU A  88      -7.256  17.570 -31.143  1.00 43.31           H
ATOM   1318  CD  GLU A  88      -5.551  17.714 -29.960  1.00 41.44           C
ATOM   1319  OE1 GLU A  88      -5.698  17.204 -28.829  1.00 38.15           O
ATOM   1320  OE2 GLU A  88      -4.462  17.733 -30.574  1.00 38.63           O
ATOM   1321  N   ASN A  89      -6.140  22.583 -32.724  1.00 49.63           N
ATOM   1322  H   ASN A  89      -7.116  22.656 -32.517  1.00 49.63           H
ATOM   1323  CA  ASN A  89      -5.583  23.461 -33.761  1.00 53.92           C
ATOM   1324  HA  ASN A  89      -4.840  22.925 -34.161  1.00 53.92           H
ATOM   1325  C   ASN A  89      -4.923  24.746 -33.227  1.00 54.59           C
ATOM   1326  O   ASN A  89      -4.256  25.426 -34.000  1.00 52.15           O
ATOM   1327  CB  ASN A  89      -6.681  23.771 -34.796  1.00 51.57           C
ATOM   1328 1HB  ASN A  89      -7.546  23.916 -34.316  1.00 51.57           H
ATOM   1329 2HB  ASN A  89      -6.432  24.602 -35.293  1.00 51.57           H
ATOM   1330  CG  ASN A  89      -6.877  22.652 -35.806  1.00 45.26           C
ATOM   1331  OD1 ASN A  89      -6.015  21.825 -36.058  1.00 42.83           O
ATOM   1332  ND2 ASN A  89      -8.023  22.600 -36.454  1.00 40.12           N
ATOM   1333 1HD2 ASN A  89      -8.177  21.890 -37.141  1.00 40.12           H
ATOM   1334 2HD2 ASN A  89      -8.739  23.270 -36.259  1.00 40.12           H
ATOM   1335  N   TYR A  90      -5.078  25.078 -31.949  1.00 56.63           N
ATOM   1336  H   TYR A  90      -5.569  24.448 -31.347  1.00 56.63           H
ATOM   1337  CA  TYR A  90      -4.558  26.333 -31.384  1.00 59.50           C
ATOM   1338  HA  TYR A  90      -4.412  26.924 -32.177  1.00 59.50           H
ATOM   1339  C   TYR A  90      -3.188  26.203 -30.715  1.00 59.46           C
ATOM   1340  O   TYR A  90      -2.565  27.222 -30.408  1.00 55.30           O
ATOM   1341  CB  TYR A  90      -5.603  26.931 -30.431  1.00 55.65           C
ATOM   1342 1HB  TYR A  90      -5.889  26.226 -29.782  1.00 55.65           H
ATOM   1343 2HB  TYR A  90      -5.189  27.694 -29.934  1.00 55.65           H
ATOM   1344  CG  TYR A  90      -6.834  27.445 -31.142  1.00 49.00           C
ATOM   1345  CD1 TYR A  90      -6.818  28.713 -31.755  1.00 47.72           C
ATOM   1346  HD1 TYR A  90      -5.993  29.276 -31.708  1.00 47.72           H
ATOM   1347  CD2 TYR A  90      -7.991  26.652 -31.232  1.00 43.21           C
ATOM   1348  HD2 TYR A  90      -8.005  25.746 -30.809  1.00 43.21           H
ATOM   1349  CE1 TYR A  90      -7.948  29.194 -32.431  1.00 37.48           C
ATOM   1350  HE1 TYR A  90      -7.931  30.099 -32.857  1.00 37.48           H
ATOM   1351  CE2 TYR A  90      -9.126  27.120 -31.910  1.00 39.34           C
ATOM   1352  HE2 TYR A  90      -9.944  26.548 -31.968  1.00 39.34           H
ATOM   1353  CZ  TYR A  90      -9.115  28.393 -32.509  1.00 39.58           C
ATOM   1354  OH  TYR A  90     -10.212  28.856 -33.167  1.00 38.16           O
ATOM   1355  HH  TYR A  90     -10.005  28.965 -34.095  1.00 38.16           H
ATOM   1356  N   PHE A  91      -2.693  24.981 -30.497  1.00 60.59           N
ATOM   1357  H   PHE A  91      -3.212  24.190 -30.820  1.00 60.59           H
ATOM   1358  CA  PHE A  91      -1.430  24.752 -29.810  1.00 66.83           C
ATOM   1359  HA  PHE A  91      -1.229  25.605 -29.328  1.00 66.83           H
ATOM   1360  C   PHE A  91      -0.277  24.509 -30.783  1.00 66.85           C
ATOM   1361  O   PHE A  91      -0.398  23.785 -31.776  1.00 63.89           O
ATOM   1362  CB  PHE A  91      -1.592  23.613 -28.801  1.00 62.51           C
ATOM   1363 1HB  PHE A  91      -1.938  22.806 -29.280  1.00 62.51           H
ATOM   1364 2HB  PHE A  91      -0.698  23.407 -28.403  1.00 62.51           H
ATOM   1365  CG  PHE A  91      -2.546  23.937 -27.675  1.00 58.25           C
ATOM   1366  CD1 PHE A  91      -2.155  24.795 -26.631  1.00 59.34           C
ATOM   1367  HD1 PHE A  91      -1.230  25.174 -26.621  1.00 59.34           H
ATOM   1368  CD2 PHE A  91      -3.854  23.414 -27.674  1.00 56.19           C
ATOM   1369  HD2 PHE A  91      -4.147  22.807 -28.412  1.00 56.19           H
ATOM   1370  CE1 PHE A  91      -3.053  25.124 -25.602  1.00 49.08           C
ATOM   1371  HE1 PHE A  91      -2.764  25.735 -24.865  1.00 49.08           H
ATOM   1372  CE2 PHE A  91      -4.748  23.741 -26.642  1.00 49.56           C
ATOM   1373  HE2 PHE A  91      -5.673  23.360 -26.645  1.00 49.56           H
ATOM   1374  CZ  PHE A  91      -4.349  24.600 -25.606  1.00 49.41           C
ATOM   1375  HZ  PHE A  91      -4.989  24.836 -24.874  1.00 49.41           H
ATOM   1376  N   SER A  92       0.876  25.084 -30.481  1.00 71.40           N
ATOM   1377  H   SER A  92       0.890  25.738 -29.725  1.00 71.40           H
ATOM   1378  CA  SER A  92       2.130  24.821 -31.185  1.00 76.35           C
ATOM   1379  HA  SER A  92       1.964  25.080 -32.136  1.00 76.35           H
ATOM   1380  C   SER A  92       2.500  23.333 -31.128  1.00 76.72           C
ATOM   1381  O   SER A  92       2.122  22.601 -30.204  1.00 73.92           O
ATOM   1382  CB  SER A  92       3.253  25.674 -30.580  1.00 70.93           C
ATOM   1383 1HB  SER A  92       3.037  26.648 -30.651  1.00 70.93           H
ATOM   1384 2HB  SER A  92       3.404  25.434 -29.621  1.00 70.93           H
ATOM   1385  OG  SER A  92       4.472  25.458 -31.269  1.00 61.20           O
ATOM   1386  HG  SER A  92       5.191  25.409 -30.639  1.00 61.20           H
ATOM   1387  N   ALA A  93       3.286  22.848 -32.097  1.00 75.54           N
ATOM   1388  H   ALA A  93       3.586  23.464 -32.826  1.00 75.54           H
ATOM   1389  CA  ALA A  93       3.722  21.455 -32.131  1.00 79.35           C
ATOM   1390  HA  ALA A  93       2.884  20.913 -32.200  1.00 79.35           H
ATOM   1391  C   ALA A  93       4.445  21.027 -30.835  1.00 79.50           C
ATOM   1392  O   ALA A  93       4.271  19.900 -30.375  1.00 78.70           O
ATOM   1393  CB  ALA A  93       4.603  21.245 -33.365  1.00 75.77           C
ATOM   1394 1HB  ALA A  93       4.126  21.525 -34.198  1.00 75.77           H
ATOM   1395 2HB  ALA A  93       4.857  20.283 -33.465  1.00 75.77           H
ATOM   1396 3HB  ALA A  93       5.445  21.780 -33.299  1.00 75.77           H
ATOM   1397  N   SER A  94       5.214  21.947 -30.233  1.00 77.34           N
ATOM   1398  H   SER A  94       5.328  22.832 -30.684  1.00 77.34           H
ATOM   1399  CA  SER A  94       5.893  21.733 -28.960  1.00 80.48           C
ATOM   1400  HA  SER A  94       6.363  20.858 -29.076  1.00 80.48           H
ATOM   1401  C   SER A  94       4.923  21.614 -27.781  1.00 78.61           C
ATOM   1402  O   SER A  94       5.091  20.731 -26.932  1.00 77.31           O
ATOM   1403  CB  SER A  94       6.880  22.870 -28.703  1.00 78.23           C
ATOM   1404 1HB  SER A  94       7.244  22.820 -27.773  1.00 78.23           H
ATOM   1405 2HB  SER A  94       7.635  22.839 -29.358  1.00 78.23           H
ATOM   1406  OG  SER A  94       6.247  24.124 -28.844  1.00 67.57           O
ATOM   1407  HG  SER A  94       6.909  24.814 -28.876  1.00 67.57           H
ATOM   1408  N   GLU A  95       3.884  22.426 -27.754  1.00 75.87           N
ATOM   1409  H   GLU A  95       3.799  23.099 -28.489  1.00 75.87           H
ATOM   1410  CA  GLU A  95       2.842  22.409 -26.716  1.00 77.98           C
ATOM   1411  HA  GLU A  95       3.324  22.412 -25.840  1.00 77.98           H
ATOM   1412  C   GLU A  95       1.985  21.147 -26.821  1.00 76.07           C
ATOM   1413  O   GLU A  95       1.724  20.488 -25.814  1.00 76.00           O
ATOM   1414  CB  GLU A  95       1.962  23.650 -26.837  1.00 76.80           C
ATOM   1415 1HB  GLU A  95       1.629  23.718 -27.777  1.00 76.80           H
ATOM   1416 2HB  GLU A  95       1.185  23.556 -26.214  1.00 76.80           H
ATOM   1417  CG  GLU A  95       2.727  24.929 -26.487  1.00 68.59           C
ATOM   1418 1HG  GLU A  95       2.910  24.937 -25.504  1.00 68.59           H
ATOM   1419 2HG  GLU A  95       3.593  24.935 -26.988  1.00 68.59           H
ATOM   1420  CD  GLU A  95       1.939  26.188 -26.851  1.00 65.77           C
ATOM   1421  OE1 GLU A  95       2.059  27.175 -26.099  1.00 57.68           O
ATOM   1422  OE2 GLU A  95       1.291  26.160 -27.918  1.00 57.74           O
ATOM   1423  N   ARG A  96       1.668  20.722 -28.069  1.00 70.14           N
ATOM   1424  H   ARG A  96       1.909  21.296 -28.851  1.00 70.14           H
ATOM   1425  CA  ARG A  96       0.981  19.444 -28.310  1.00 69.93           C
ATOM   1426  HA  ARG A  96       0.149  19.497 -27.758  1.00 69.93           H
ATOM   1427  C   ARG A  96       1.789  18.243 -27.827  1.00 67.04           C
ATOM   1428  O   ARG A  96       1.229  17.324 -27.252  1.00 69.71           O
ATOM   1429  CB  ARG A  96       0.641  19.294 -29.801  1.00 69.47           C
ATOM   1430 1HB  ARG A  96       1.441  19.544 -30.346  1.00 69.47           H
ATOM   1431 2HB  ARG A  96       0.395  18.343 -29.987  1.00 69.47           H
ATOM   1432  CG  ARG A  96      -0.537  20.204 -30.186  1.00 62.35           C
ATOM   1433 1HG  ARG A  96      -1.303  20.025 -29.569  1.00 62.35           H
ATOM   1434 2HG  ARG A  96      -0.254  21.159 -30.098  1.00 62.35           H
ATOM   1435  CD  ARG A  96      -0.991  19.951 -31.627  1.00 63.52           C
ATOM   1436 1HD  ARG A  96      -1.030  18.967 -31.801  1.00 63.52           H
ATOM   1437 2HD  ARG A  96      -1.896  20.352 -31.772  1.00 63.52           H
ATOM   1438  NE  ARG A  96      -0.071  20.547 -32.604  1.00 55.04           N
ATOM   1439  HE  ARG A  96       0.639  21.155 -32.249  1.00 55.04           H
ATOM   1440  CZ  ARG A  96      -0.097  20.351 -33.913  1.00 49.41           C
ATOM   1441  NH1 ARG A  96      -0.918  19.484 -34.448  1.00 46.79           N
ATOM   1442 1HH1 ARG A  96      -1.538  18.958 -33.866  1.00 46.79           H
ATOM   1443 2HH1 ARG A  96      -0.925  19.348 -35.439  1.00 46.79           H
ATOM   1444  NH2 ARG A  96       0.682  21.025 -34.690  1.00 44.47           N
ATOM   1445 1HH2 ARG A  96       1.311  21.700 -34.304  1.00 44.47           H
ATOM   1446 2HH2 ARG A  96       0.657  20.872 -35.678  1.00 44.47           H
ATOM   1447  N   LEU A  97       3.108  18.252 -28.008  1.00 75.99           N
ATOM   1448  H   LEU A  97       3.516  19.006 -28.524  1.00 75.99           H
ATOM   1449  CA  LEU A  97       3.986  17.205 -27.484  1.00 76.31           C
ATOM   1450  HA  LEU A  97       3.571  16.344 -27.777  1.00 76.31           H
ATOM   1451  C   LEU A  97       4.043  17.216 -25.952  1.00 75.50           C
ATOM   1452  O   LEU A  97       4.060  16.146 -25.342  1.00 72.39           O
ATOM   1453  CB  LEU A  97       5.386  17.347 -28.083  1.00 74.61           C
ATOM   1454 1HB  LEU A  97       5.659  18.306 -28.008  1.00 74.61           H
ATOM   1455 2HB  LEU A  97       6.011  16.779 -27.547  1.00 74.61           H
ATOM   1456  CG  LEU A  97       5.494  16.926 -29.561  1.00 66.81           C
ATOM   1457  HG  LEU A  97       4.769  17.395 -30.066  1.00 66.81           H
ATOM   1458  CD1 LEU A  97       6.875  17.305 -30.098  1.00 62.06           C
ATOM   1459 1HD1 LEU A  97       6.971  17.042 -31.058  1.00 62.06           H
ATOM   1460 2HD1 LEU A  97       7.599  16.848 -29.580  1.00 62.06           H
ATOM   1461 3HD1 LEU A  97       7.026  18.291 -30.033  1.00 62.06           H
ATOM   1462  CD2 LEU A  97       5.313  15.420 -29.741  1.00 65.36           C
ATOM   1463 1HD2 LEU A  97       5.386  15.163 -30.705  1.00 65.36           H
ATOM   1464 2HD2 LEU A  97       4.416  15.125 -29.411  1.00 65.36           H
ATOM   1465 3HD2 LEU A  97       6.010  14.912 -29.234  1.00 65.36           H
ATOM   1466  N   SER A  98       4.050  18.403 -25.342  1.00 75.57           N
ATOM   1467  H   SER A  98       4.086  19.228 -25.906  1.00 75.57           H
ATOM   1468  CA  SER A  98       4.008  18.553 -23.891  1.00 77.57           C
ATOM   1469  HA  SER A  98       4.758  17.987 -23.549  1.00 77.57           H
ATOM   1470  C   SER A  98       2.679  18.038 -23.319  1.00 75.56           C
ATOM   1471  O   SER A  98       2.682  17.163 -22.453  1.00 74.48           O
ATOM   1472  CB  SER A  98       4.245  20.010 -23.490  1.00 75.95           C
ATOM   1473 1HB  SER A  98       5.008  20.407 -23.999  1.00 75.95           H
ATOM   1474 2HB  SER A  98       3.425  20.564 -23.633  1.00 75.95           H
ATOM   1475  OG  SER A  98       4.566  20.061 -22.125  1.00 63.08           O
ATOM   1476  HG  SER A  98       3.761  20.073 -21.608  1.00 63.08           H
ATOM   1477  N   LEU A  99       1.558  18.474 -23.887  1.00 78.25           N
ATOM   1478  H   LEU A  99       1.631  19.159 -24.612  1.00 78.25           H
ATOM   1479  CA  LEU A  99       0.222  18.005 -23.508  1.00 77.52           C
ATOM   1480  HA  LEU A  99       0.139  18.183 -22.528  1.00 77.52           H
ATOM   1481  C   LEU A  99       0.055  16.503 -23.742  1.00 75.96           C
ATOM   1482  O   LEU A  99      -0.473  15.803 -22.886  1.00 73.86           O
ATOM   1483  CB  LEU A  99      -0.826  18.780 -24.316  1.00 76.30           C
ATOM   1484 1HB  LEU A  99      -0.538  18.789 -25.274  1.00 76.30           H
ATOM   1485 2HB  LEU A  99      -1.700  18.300 -24.235  1.00 76.30           H
ATOM   1486  CG  LEU A  99      -1.029  20.235 -23.859  1.00 67.94           C
ATOM   1487  HG  LEU A  99      -0.128  20.657 -23.760  1.00 67.94           H
ATOM   1488  CD1 LEU A  99      -1.854  20.988 -24.891  1.00 64.73           C
ATOM   1489 1HD1 LEU A  99      -1.997  21.937 -24.612  1.00 64.73           H
ATOM   1490 2HD1 LEU A  99      -2.752  20.564 -25.011  1.00 64.73           H
ATOM   1491 3HD1 LEU A  99      -1.396  20.995 -25.780  1.00 64.73           H
ATOM   1492  CD2 LEU A  99      -1.756  20.305 -22.518  1.00 65.79           C
ATOM   1493 1HD2 LEU A  99      -1.884  21.254 -22.229  1.00 65.79           H
ATOM   1494 2HD2 LEU A  99      -1.238  19.833 -21.805  1.00 65.79           H
ATOM   1495 3HD2 LEU A  99      -2.658  19.877 -22.577  1.00 65.79           H
ATOM   1496  N   LYS A 100       0.564  15.964 -24.850  1.00 75.28           N
ATOM   1497  H   LYS A 100       0.988  16.566 -25.527  1.00 75.28           H
ATOM   1498  CA  LYS A 100       0.526  14.519 -25.114  1.00 74.99           C
ATOM   1499  HA  LYS A 100      -0.427  14.234 -25.013  1.00 74.99           H
ATOM   1500  C   LYS A 100       1.340  13.732 -24.088  1.00 73.18           C
ATOM   1501  O   LYS A 100       0.925  12.657 -23.681  1.00 72.64           O
ATOM   1502  CB  LYS A 100       1.005  14.259 -26.545  1.00 72.91           C
ATOM   1503 1HB  LYS A 100       0.474  14.833 -27.169  1.00 72.91           H
ATOM   1504 2HB  LYS A 100       1.972  14.505 -26.608  1.00 72.91           H
ATOM   1505  CG  LYS A 100       0.840  12.790 -26.963  1.00 63.90           C
ATOM   1506 1HG  LYS A 100       1.429  12.216 -26.395  1.00 63.90           H
ATOM   1507 2HG  LYS A 100      -0.113  12.515 -26.839  1.00 63.90           H
ATOM   1508  CD  LYS A 100       1.226  12.606 -28.429  1.00 62.44           C
ATOM   1509 1HD  LYS A 100       0.659  13.204 -28.996  1.00 62.44           H
ATOM   1510 2HD  LYS A 100       2.189  12.848 -28.548  1.00 62.44           H
ATOM   1511  CE  LYS A 100       1.011  11.147 -28.853  1.00 54.18           C
ATOM   1512 1HE  LYS A 100       1.609  10.550 -28.318  1.00 54.18           H
ATOM   1513 2HE  LYS A 100       0.057  10.889 -28.698  1.00 54.18           H
ATOM   1514  NZ  LYS A 100       1.319  10.945 -30.292  1.00 47.75           N
ATOM   1515 1HZ  LYS A 100       1.176   9.992 -30.559  1.00 47.75           H
ATOM   1516 2HZ  LYS A 100       2.270  11.181 -30.491  1.00 47.75           H
ATOM   1517 3HZ  LYS A 100       0.734  11.516 -30.867  1.00 47.75           H
ATOM   1518  N   ARG A 101       2.492  14.265 -23.662  1.00 69.24           N
ATOM   1519  H   ARG A 101       2.816  15.107 -24.094  1.00 69.24           H
ATOM   1520  CA  ARG A 101       3.299  13.674 -22.595  1.00 69.45           C
ATOM   1521  HA  ARG A 101       3.429  12.710 -22.827  1.00 69.45           H
ATOM   1522  C   ARG A 101       2.563  13.732 -21.258  1.00 68.05           C
ATOM   1523  O   ARG A 101       2.525  12.730 -20.553  1.00 67.63           O
ATOM   1524  CB  ARG A 101       4.658  14.386 -22.537  1.00 68.10           C
ATOM   1525 1HB  ARG A 101       5.056  14.392 -23.454  1.00 68.10           H
ATOM   1526 2HB  ARG A 101       4.514  15.327 -22.230  1.00 68.10           H
ATOM   1527  CG  ARG A 101       5.641  13.698 -21.577  1.00 59.70           C
ATOM   1528 1HG  ARG A 101       5.225  13.638 -20.669  1.00 59.70           H
ATOM   1529 2HG  ARG A 101       5.839  12.778 -21.915  1.00 59.70           H
ATOM   1530  CD  ARG A 101       6.951  14.485 -21.475  1.00 58.57           C
ATOM   1531 1HD  ARG A 101       6.758  15.418 -21.170  1.00 58.57           H
ATOM   1532 2HD  ARG A 101       7.559  14.039 -20.819  1.00 58.57           H
ATOM   1533  NE  ARG A 101       7.659  14.567 -22.766  1.00 50.83           N
ATOM   1534  HE  ARG A 101       7.512  13.811 -23.403  1.00 50.83           H
ATOM   1535  CZ  ARG A 101       8.468  15.533 -23.173  1.00 44.34           C
ATOM   1536  NH1 ARG A 101       8.755  16.554 -22.412  1.00 42.56           N
ATOM   1537 1HH1 ARG A 101       8.361  16.621 -21.496  1.00 42.56           H
ATOM   1538 2HH1 ARG A 101       9.369  17.269 -22.745  1.00 42.56           H
ATOM   1539  NH2 ARG A 101       9.023  15.480 -24.346  1.00 40.76           N
ATOM   1540 1HH2 ARG A 101       8.841  14.705 -24.951  1.00 40.76           H
ATOM   1541 2HH2 ARG A 101       9.633  16.214 -24.644  1.00 40.76           H
ATOM   1542  N   GLU A 102       1.937  14.851 -20.949  1.00 69.06           N
ATOM   1543  H   GLU A 102       1.999  15.619 -21.587  1.00 69.06           H
ATOM   1544  CA  GLU A 102       1.160  15.030 -19.728  1.00 71.00           C
ATOM   1545  HA  GLU A 102       1.739  14.748 -18.963  1.00 71.00           H
ATOM   1546  C   GLU A 102      -0.089  14.118 -19.704  1.00 70.41           C
ATOM   1547  O   GLU A 102      -0.296  13.377 -18.742  1.00 68.82           O
ATOM   1548  CB  GLU A 102       0.821  16.516 -19.603  1.00 67.61           C
ATOM   1549 1HB  GLU A 102       1.652  17.051 -19.754  1.00 67.61           H
ATOM   1550 2HB  GLU A 102       0.141  16.752 -20.297  1.00 67.61           H
ATOM   1551  CG  GLU A 102       0.257  16.856 -18.223  1.00 58.33           C
ATOM   1552 1HG  GLU A 102      -0.673  16.493 -18.162  1.00 58.33           H
ATOM   1553 2HG  GLU A 102       0.831  16.421 -17.530  1.00 58.33           H
ATOM   1554  CD  GLU A 102       0.218  18.374 -17.956  1.00 55.29           C
ATOM   1555  OE1 GLU A 102       0.114  18.717 -16.765  1.00 49.24           O
ATOM   1556  OE2 GLU A 102       0.331  19.139 -18.931  1.00 47.92           O
ATOM   1557  N   LEU A 103      -0.817  14.045 -20.812  1.00 71.98           N
ATOM   1558  H   LEU A 103      -0.580  14.640 -21.580  1.00 71.98           H
ATOM   1559  CA  LEU A 103      -1.955  13.129 -20.960  1.00 71.82           C
ATOM   1560  HA  LEU A 103      -2.528  13.279 -20.154  1.00 71.82           H
ATOM   1561  C   LEU A 103      -1.535  11.653 -20.949  1.00 70.99           C
ATOM   1562  O   LEU A 103      -2.298  10.806 -20.479  1.00 67.80           O
ATOM   1563  CB  LEU A 103      -2.695  13.475 -22.269  1.00 69.89           C
ATOM   1564 1HB  LEU A 103      -2.023  13.521 -23.008  1.00 69.89           H
ATOM   1565 2HB  LEU A 103      -3.352  12.746 -22.461  1.00 69.89           H
ATOM   1566  CG  LEU A 103      -3.457  14.811 -22.229  1.00 61.69           C
ATOM   1567  HG  LEU A 103      -2.841  15.509 -21.864  1.00 61.69           H
ATOM   1568  CD1 LEU A 103      -3.912  15.179 -23.632  1.00 59.29           C
ATOM   1569 1HD1 LEU A 103      -4.411  16.046 -23.631  1.00 59.29           H
ATOM   1570 2HD1 LEU A 103      -4.516  14.477 -24.008  1.00 59.29           H
ATOM   1571 3HD1 LEU A 103      -3.131  15.275 -24.249  1.00 59.29           H
ATOM   1572  CD2 LEU A 103      -4.693  14.727 -21.337  1.00 59.73           C
ATOM   1573 1HD2 LEU A 103      -5.181  15.600 -21.318  1.00 59.73           H
ATOM   1574 2HD2 LEU A 103      -4.442  14.494 -20.397  1.00 59.73           H
ATOM   1575 3HD2 LEU A 103      -5.327  14.028 -21.668  1.00 59.73           H
ATOM   1576  N   SER A 104      -0.324  11.328 -21.416  1.00 68.15           N
ATOM   1577  H   SER A 104       0.227  12.039 -21.853  1.00 68.15           H
ATOM   1578  CA  SER A 104       0.231   9.971 -21.315  1.00 69.40           C
ATOM   1579  HA  SER A 104      -0.436   9.378 -21.765  1.00 69.40           H
ATOM   1580  C   SER A 104       0.381   9.517 -19.863  1.00 69.06           C
ATOM   1581  O   SER A 104       0.148   8.351 -19.561  1.00 66.66           O
ATOM   1582  CB  SER A 104       1.575   9.903 -22.032  1.00 66.18           C
ATOM   1583 1HB  SER A 104       1.479  10.170 -22.991  1.00 66.18           H
ATOM   1584 2HB  SER A 104       2.245  10.496 -21.586  1.00 66.18           H
ATOM   1585  OG  SER A 104       2.095   8.602 -22.013  1.00 56.01           O
ATOM   1586  HG  SER A 104       1.376   7.971 -22.009  1.00 56.01           H
ATOM   1587  N   TRP A 105       0.684  10.435 -18.951  1.00 63.06           N
ATOM   1588  H   TRP A 105       0.898  11.364 -19.254  1.00 63.06           H
ATOM   1589  CA  TRP A 105       0.715  10.135 -17.518  1.00 63.31           C
ATOM   1590  HA  TRP A 105       1.293   9.321 -17.452  1.00 63.31           H
ATOM   1591  C   TRP A 105      -0.657   9.786 -16.950  1.00 61.69           C
ATOM   1592  O   TRP A 105      -0.720   9.039 -15.970  1.00 59.50           O
ATOM   1593  CB  TRP A 105       1.317  11.312 -16.745  1.00 62.01           C
ATOM   1594 1HB  TRP A 105       0.906  12.159 -17.081  1.00 62.01           H
ATOM   1595 2HB  TRP A 105       1.103  11.200 -15.775  1.00 62.01           H
ATOM   1596  CG  TRP A 105       2.799  11.454 -16.865  1.00 56.70           C
ATOM   1597  CD1 TRP A 105       3.467  12.339 -17.631  1.00 54.19           C
ATOM   1598  HD1 TRP A 105       3.039  13.018 -18.228  1.00 54.19           H
ATOM   1599  CD2 TRP A 105       3.821  10.679 -16.175  1.00 56.53           C
ATOM   1600  NE1 TRP A 105       4.820  12.173 -17.473  1.00 48.49           N
ATOM   1601  HE1 TRP A 105       5.514  12.716 -17.946  1.00 48.49           H
ATOM   1602  CE2 TRP A 105       5.100  11.164 -16.581  1.00 53.42           C
ATOM   1603  CE3 TRP A 105       3.794   9.629 -15.248  1.00 51.78           C
ATOM   1604  HE3 TRP A 105       2.916   9.266 -14.934  1.00 51.78           H
ATOM   1605  CZ2 TRP A 105       6.305  10.628 -16.091  1.00 51.34           C
ATOM   1606  HZ2 TRP A 105       7.187  10.990 -16.394  1.00 51.34           H
ATOM   1607  CZ3 TRP A 105       4.990   9.082 -14.756  1.00 48.51           C
ATOM   1608  HZ3 TRP A 105       4.950   8.328 -14.100  1.00 48.51           H
ATOM   1609  CH2 TRP A 105       6.241   9.571 -15.165  1.00 48.48           C
ATOM   1610  HH2 TRP A 105       7.081   9.170 -14.800  1.00 48.48           H
ATOM   1611  N   TYR A 106      -1.742  10.280 -17.541  1.00 65.89           N
ATOM   1612  H   TYR A 106      -1.618  10.899 -18.317  1.00 65.89           H
ATOM   1613  CA  TYR A 106      -3.107   9.967 -17.118  1.00 66.32           C
ATOM   1614  HA  TYR A 106      -3.027   9.761 -16.143  1.00 66.32           H
ATOM   1615  C   TYR A 106      -3.678   8.712 -17.798  1.00 65.74           C
ATOM   1616  O   TYR A 106      -4.407   7.964 -17.147  1.00 64.13           O
ATOM   1617  CB  TYR A 106      -4.009  11.188 -17.333  1.00 63.09           C
ATOM   1618 1HB  TYR A 106      -3.898  11.510 -18.273  1.00 63.09           H
ATOM   1619 2HB  TYR A 106      -4.960  10.917 -17.183  1.00 63.09           H
ATOM   1620  CG  TYR A 106      -3.684  12.334 -16.394  1.00 57.79           C
ATOM   1621  CD1 TYR A 106      -4.190  12.337 -15.083  1.00 56.12           C
ATOM   1622  HD1 TYR A 106      -4.773  11.585 -14.774  1.00 56.12           H
ATOM   1623  CD2 TYR A 106      -2.866  13.395 -16.820  1.00 54.21           C
ATOM   1624  HD2 TYR A 106      -2.507  13.400 -17.753  1.00 54.21           H
ATOM   1625  CE1 TYR A 106      -3.882  13.391 -14.201  1.00 46.56           C
ATOM   1626  HE1 TYR A 106      -4.247  13.385 -13.270  1.00 46.56           H
ATOM   1627  CE2 TYR A 106      -2.547  14.453 -15.942  1.00 50.20           C
ATOM   1628  HE2 TYR A 106      -1.959  15.200 -16.251  1.00 50.20           H
ATOM   1629  CZ  TYR A 106      -3.059  14.455 -14.628  1.00 49.05           C
ATOM   1630  OH  TYR A 106      -2.753  15.467 -13.779  1.00 45.97           O
ATOM   1631  HH  TYR A 106      -2.681  16.285 -14.270  1.00 45.97           H
ATOM   1632  N   ARG A 107      -3.289   8.419 -19.042  1.00 71.41           N
ATOM   1633  H   ARG A 107      -2.573   8.979 -19.458  1.00 71.41           H
ATOM   1634  CA  ARG A 107      -3.859   7.313 -19.834  1.00 70.84           C
ATOM   1635  HA  ARG A 107      -4.838   7.435 -19.670  1.00 70.84           H
ATOM   1636  C   ARG A 107      -3.533   5.895 -19.350  1.00 69.25           C
ATOM   1637  O   ARG A 107      -4.108   4.954 -19.881  1.00 63.94           O
ATOM   1638  CB  ARG A 107      -3.486   7.467 -21.323  1.00 66.36           C
ATOM   1639 1HB  ARG A 107      -2.600   7.926 -21.391  1.00 66.36           H
ATOM   1640 2HB  ARG A 107      -3.425   6.560 -21.739  1.00 66.36           H
ATOM   1641  CG  ARG A 107      -4.530   8.292 -22.087  1.00 56.55           C
ATOM   1642 1HG  ARG A 107      -5.438   7.909 -21.919  1.00 56.55           H
ATOM   1643 2HG  ARG A 107      -4.502   9.238 -21.764  1.00 56.55           H
ATOM   1644  CD  ARG A 107      -4.242   8.265 -23.594  1.00 55.50           C
ATOM   1645 1HD  ARG A 107      -3.335   8.646 -23.772  1.00 55.50           H
ATOM   1646 2HD  ARG A 107      -4.280   7.323 -23.929  1.00 55.50           H
ATOM   1647  NE  ARG A 107      -5.224   9.057 -24.352  1.00 47.17           N
ATOM   1648  HE  ARG A 107      -5.792   9.687 -23.822  1.00 47.17           H
ATOM   1649  CZ  ARG A 107      -5.438   9.028 -25.652  1.00 39.89           C
ATOM   1650  NH1 ARG A 107      -4.750   8.242 -26.443  1.00 37.63           N
ATOM   1651 1HH1 ARG A 107      -4.043   7.645 -26.063  1.00 37.63           H
ATOM   1652 2HH1 ARG A 107      -4.932   8.239 -27.426  1.00 37.63           H
ATOM   1653  NH2 ARG A 107      -6.348   9.784 -26.186  1.00 35.94           N
ATOM   1654 1HH2 ARG A 107      -6.892  10.394 -25.610  1.00 35.94           H
ATOM   1655 2HH2 ARG A 107      -6.505   9.756 -27.173  1.00 35.94           H
ATOM   1656  N   GLY A 108      -2.637   5.715 -18.414  1.00 71.73           N
ATOM   1657  H   GLY A 108      -2.264   6.515 -17.944  1.00 71.73           H
ATOM   1658  CA  GLY A 108      -2.159   4.379 -18.028  1.00 71.56           C
ATOM   1659 1HA  GLY A 108      -2.759   3.716 -18.475  1.00 71.56           H
ATOM   1660 2HA  GLY A 108      -1.232   4.287 -18.391  1.00 71.56           H
ATOM   1661  C   GLY A 108      -2.126   4.071 -16.540  1.00 72.23           C
ATOM   1662  O   GLY A 108      -1.701   2.976 -16.157  1.00 69.32           O
ATOM   1663  N   ARG A 109      -2.529   4.988 -15.670  1.00 72.07           N
ATOM   1664  H   ARG A 109      -2.848   5.876 -16.001  1.00 72.07           H
ATOM   1665  CA  ARG A 109      -2.513   4.717 -14.231  1.00 73.24           C
ATOM   1666  HA  ARG A 109      -1.685   4.184 -14.058  1.00 73.24           H
ATOM   1667  C   ARG A 109      -3.746   3.899 -13.860  1.00 74.15           C
ATOM   1668  O   ARG A 109      -4.827   4.452 -13.710  1.00 72.71           O
ATOM   1669  CB  ARG A 109      -2.391   5.990 -13.398  1.00 69.55           C
ATOM   1670 1HB  ARG A 109      -3.131   6.613 -13.649  1.00 69.55           H
ATOM   1671 2HB  ARG A 109      -2.469   5.752 -12.430  1.00 69.55           H
ATOM   1672  CG  ARG A 109      -1.045   6.686 -13.638  1.00 61.48           C
ATOM   1673 1HG  ARG A 109      -0.307   6.020 -13.528  1.00 61.48           H
ATOM   1674 2HG  ARG A 109      -1.027   7.054 -14.568  1.00 61.48           H
ATOM   1675  CD  ARG A 109      -0.833   7.829 -12.649  1.00 61.46           C
ATOM   1676 1HD  ARG A 109      -1.681   8.349 -12.546  1.00 61.46           H
ATOM   1677 2HD  ARG A 109      -0.558   7.461 -11.761  1.00 61.46           H
ATOM   1678  NE  ARG A 109       0.217   8.750 -13.109  1.00 55.60           N
ATOM   1679  HE  ARG A 109       0.529   8.637 -14.052  1.00 55.60           H
ATOM   1680  CZ  ARG A 109       0.788   9.706 -12.410  1.00 49.43           C
ATOM   1681  NH1 ARG A 109       0.573   9.876 -11.129  1.00 47.49           N
ATOM   1682 1HH1 ARG A 109      -0.049   9.264 -10.641  1.00 47.49           H
ATOM   1683 2HH1 ARG A 109       1.031  10.618 -10.639  1.00 47.49           H
ATOM   1684  NH2 ARG A 109       1.594  10.543 -12.993  1.00 45.43           N
ATOM   1685 1HH2 ARG A 109       1.779  10.459 -13.972  1.00 45.43           H
ATOM   1686 2HH2 ARG A 109       2.029  11.270 -12.462  1.00 45.43           H
ATOM   1687  N   ARG A 110      -3.559   2.611 -13.651  1.00 72.75           N
ATOM   1688  H   ARG A 110      -2.701   2.187 -13.940  1.00 72.75           H
ATOM   1689  CA  ARG A 110      -4.582   1.788 -13.004  1.00 75.55           C
ATOM   1690  HA  ARG A 110      -5.361   1.763 -13.631  1.00 75.55           H
ATOM   1691  C   ARG A 110      -4.958   2.445 -11.665  1.00 76.64           C
ATOM   1692  O   ARG A 110      -4.051   2.860 -10.936  1.00 76.43           O
ATOM   1693  CB  ARG A 110      -4.088   0.344 -12.778  1.00 72.81           C
ATOM   1694 1HB  ARG A 110      -3.210   0.379 -12.301  1.00 72.81           H
ATOM   1695 2HB  ARG A 110      -4.757  -0.136 -12.211  1.00 72.81           H
ATOM   1696  CG  ARG A 110      -3.902  -0.445 -14.087  1.00 65.56           C
ATOM   1697 1HG  ARG A 110      -4.755  -0.417 -14.608  1.00 65.56           H
ATOM   1698 2HG  ARG A 110      -3.171  -0.021 -14.621  1.00 65.56           H
ATOM   1699  CD  ARG A 110      -3.531  -1.918 -13.800  1.00 66.10           C
ATOM   1700 1HD  ARG A 110      -2.674  -1.954 -13.286  1.00 66.10           H
ATOM   1701 2HD  ARG A 110      -4.258  -2.350 -13.267  1.00 66.10           H
ATOM   1702  NE  ARG A 110      -3.348  -2.712 -15.033  1.00 59.52           N
ATOM   1703  HE  ARG A 110      -3.407  -2.217 -15.900  1.00 59.52           H
ATOM   1704  CZ  ARG A 110      -3.114  -4.015 -15.106  1.00 53.36           C
ATOM   1705  NH1 ARG A 110      -3.015  -4.771 -14.049  1.00 52.05           N
ATOM   1706 1HH1 ARG A 110      -3.116  -4.372 -13.138  1.00 52.05           H
ATOM   1707 2HH1 ARG A 110      -2.838  -5.750 -14.149  1.00 52.05           H
ATOM   1708  NH2 ARG A 110      -2.987  -4.605 -16.267  1.00 48.69           N
ATOM   1709 1HH2 ARG A 110      -3.066  -4.073 -17.110  1.00 48.69           H
ATOM   1710 2HH2 ARG A 110      -2.811  -5.588 -16.312  1.00 48.69           H
ATOM   1711  N   PRO A 111      -6.259   2.539 -11.340  1.00 75.45           N
ATOM   1712  CA  PRO A 111      -6.674   3.097 -10.064  1.00 78.61           C
ATOM   1713  HA  PRO A 111      -6.363   4.043  -9.973  1.00 78.61           H
ATOM   1714  C   PRO A 111      -6.024   2.291  -8.934  1.00 80.21           C
ATOM   1715  O   PRO A 111      -5.911   1.065  -9.002  1.00 77.22           O
ATOM   1716  CB  PRO A 111      -8.209   3.031 -10.055  1.00 75.21           C
ATOM   1717 1HB  PRO A 111      -8.551   2.784  -9.149  1.00 75.21           H
ATOM   1718 2HB  PRO A 111      -8.607   3.905 -10.335  1.00 75.21           H
ATOM   1719  CG  PRO A 111      -8.530   1.937 -11.074  1.00 72.71           C
ATOM   1720 1HG  PRO A 111      -8.533   1.035 -10.642  1.00 72.71           H
ATOM   1721 2HG  PRO A 111      -9.415   2.102 -11.509  1.00 72.71           H
ATOM   1722  CD  PRO A 111      -7.394   2.052 -12.088  1.00 78.42           C
ATOM   1723 1HD  PRO A 111      -7.171   1.164 -12.490  1.00 78.42           H
ATOM   1724 2HD  PRO A 111      -7.616   2.701 -12.815  1.00 78.42           H
ATOM   1725  N   ARG A 112      -5.530   2.981  -7.923  1.00 76.09           N
ATOM   1726  H   ARG A 112      -5.559   3.980  -7.955  1.00 76.09           H
ATOM   1727  CA  ARG A 112      -4.941   2.321  -6.756  1.00 79.19           C
ATOM   1728  HA  ARG A 112      -4.257   1.679  -7.103  1.00 79.19           H
ATOM   1729  C   ARG A 112      -6.045   1.581  -6.007  1.00 80.45           C
ATOM   1730  O   ARG A 112      -7.029   2.194  -5.628  1.00 78.96           O
ATOM   1731  CB  ARG A 112      -4.234   3.327  -5.837  1.00 75.42           C
ATOM   1732 1HB  ARG A 112      -4.851   4.094  -5.664  1.00 75.42           H
ATOM   1733 2HB  ARG A 112      -4.014   2.874  -4.973  1.00 75.42           H
ATOM   1734  CG  ARG A 112      -2.934   3.863  -6.467  1.00 66.03           C
ATOM   1735 1HG  ARG A 112      -2.345   3.095  -6.720  1.00 66.03           H
ATOM   1736 2HG  ARG A 112      -3.155   4.398  -7.283  1.00 66.03           H
ATOM   1737  CD  ARG A 112      -2.192   4.752  -5.476  1.00 67.22           C
ATOM   1738 1HD  ARG A 112      -2.738   5.568  -5.284  1.00 67.22           H
ATOM   1739 2HD  ARG A 112      -2.035   4.248  -4.627  1.00 67.22           H
ATOM   1740  NE  ARG A 112      -0.884   5.186  -6.003  1.00 57.93           N
ATOM   1741  HE  ARG A 112      -0.692   4.972  -6.961  1.00 57.93           H
ATOM   1742  CZ  ARG A 112       0.060   5.829  -5.337  1.00 53.45           C
ATOM   1743  NH1 ARG A 112      -0.096   6.170  -4.084  1.00 49.23           N
ATOM   1744 1HH1 ARG A 112      -0.945   5.945  -3.607  1.00 49.23           H
ATOM   1745 2HH1 ARG A 112       0.634   6.656  -3.603  1.00 49.23           H
ATOM   1746  NH2 ARG A 112       1.181   6.136  -5.916  1.00 46.79           N
ATOM   1747 1HH2 ARG A 112       1.335   5.886  -6.872  1.00 46.79           H
ATOM   1748 2HH2 ARG A 112       1.890   6.622  -5.406  1.00 46.79           H
ATOM   1749  N   THR A 113      -5.841   0.302  -5.765  1.00 76.53           N
ATOM   1750  H   THR A 113      -5.048  -0.151  -6.173  1.00 76.53           H
ATOM   1751  CA  THR A 113      -6.745  -0.471  -4.915  1.00 79.46           C
ATOM   1752  HA  THR A 113      -7.666  -0.325  -5.275  1.00 79.46           H
ATOM   1753  C   THR A 113      -6.636   0.043  -3.485  1.00 81.78           C
ATOM   1754  O   THR A 113      -5.543   0.016  -2.903  1.00 79.54           O
ATOM   1755  CB  THR A 113      -6.432  -1.968  -4.977  1.00 76.21           C
ATOM   1756  HB  THR A 113      -5.517  -2.131  -4.609  1.00 76.21           H
ATOM   1757  OG1 THR A 113      -6.444  -2.378  -6.322  1.00 70.37           O
ATOM   1758  HG1 THR A 113      -6.447  -3.334  -6.364  1.00 70.37           H
ATOM   1759  CG2 THR A 113      -7.476  -2.811  -4.245  1.00 69.90           C
ATOM   1760 1HG2 THR A 113      -7.252  -3.784  -4.298  1.00 69.90           H
ATOM   1761 2HG2 THR A 113      -8.384  -2.682  -4.644  1.00 69.90           H
ATOM   1762 3HG2 THR A 113      -7.526  -2.559  -3.278  1.00 69.90           H
ATOM   1763  N   ALA A 114      -7.744   0.532  -2.939  1.00 84.82           N
ATOM   1764  H   ALA A 114      -8.541   0.682  -3.523  1.00 84.82           H
ATOM   1765  CA  ALA A 114      -7.843   0.856  -1.531  1.00 87.12           C
ATOM   1766  HA  ALA A 114      -6.955   1.195  -1.221  1.00 87.12           H
ATOM   1767  C   ALA A 114      -8.195  -0.424  -0.764  1.00 89.68           C
ATOM   1768  O   ALA A 114      -9.276  -0.972  -0.944  1.00 85.22           O
ATOM   1769  CB  ALA A 114      -8.883   1.966  -1.341  1.00 80.81           C
ATOM   1770 1HB  ALA A 114      -8.628   2.787  -1.852  1.00 80.81           H
ATOM   1771 2HB  ALA A 114      -8.967   2.217  -0.377  1.00 80.81           H
ATOM   1772 3HB  ALA A 114      -9.783   1.672  -1.661  1.00 80.81           H
ATOM   1773  N   PHE A 115      -7.264  -0.915   0.051  1.00 94.09           N
ATOM   1774  H   PHE A 115      -6.354  -0.500   0.051  1.00 94.09           H
ATOM   1775  CA  PHE A 115      -7.526  -2.039   0.944  1.00 95.13           C
ATOM   1776  HA  PHE A 115      -8.109  -2.671   0.434  1.00 95.13           H
ATOM   1777  C   PHE A 115      -8.253  -1.546   2.195  1.00 95.50           C
ATOM   1778  O   PHE A 115      -7.901  -0.501   2.746  1.00 93.07           O
ATOM   1779  CB  PHE A 115      -6.216  -2.739   1.326  1.00 94.61           C
ATOM   1780 1HB  PHE A 115      -5.587  -2.058   1.701  1.00 94.61           H
ATOM   1781 2HB  PHE A 115      -6.414  -3.430   2.022  1.00 94.61           H
ATOM   1782  CG  PHE A 115      -5.527  -3.425   0.166  1.00 95.46           C
ATOM   1783  CD1 PHE A 115      -5.805  -4.770  -0.117  1.00 91.07           C
ATOM   1784  HD1 PHE A 115      -6.459  -5.273   0.447  1.00 91.07           H
ATOM   1785  CD2 PHE A 115      -4.597  -2.724  -0.631  1.00 91.54           C
ATOM   1786  HD2 PHE A 115      -4.386  -1.768  -0.427  1.00 91.54           H
ATOM   1787  CE1 PHE A 115      -5.166  -5.413  -1.193  1.00 91.28           C
ATOM   1788  HE1 PHE A 115      -5.367  -6.373  -1.390  1.00 91.28           H
ATOM   1789  CE2 PHE A 115      -3.966  -3.366  -1.710  1.00 91.39           C
ATOM   1790  HE2 PHE A 115      -3.315  -2.863  -2.279  1.00 91.39           H
ATOM   1791  CZ  PHE A 115      -4.247  -4.713  -1.992  1.00 93.08           C
ATOM   1792  HZ  PHE A 115      -3.795  -5.171  -2.757  1.00 93.08           H
ATOM   1793  N   THR A 116      -9.239  -2.313   2.660  1.00 96.38           N
ATOM   1794  H   THR A 116      -9.556  -3.083   2.106  1.00 96.38           H
ATOM   1795  CA  THR A 116      -9.873  -2.064   3.955  1.00 96.59           C
ATOM   1796  HA  THR A 116     -10.000  -1.073   3.982  1.00 96.59           H
ATOM   1797  C   THR A 116      -8.956  -2.515   5.093  1.00 96.80           C
ATOM   1798  O   THR A 116      -8.037  -3.313   4.891  1.00 96.46           O
ATOM   1799  CB  THR A 116     -11.247  -2.741   4.074  1.00 95.92           C
ATOM   1800  HB  THR A 116     -11.652  -2.474   4.949  1.00 95.92           H
ATOM   1801  OG1 THR A 116     -11.118  -4.137   4.133  1.00 91.56           O
ATOM   1802  HG1 THR A 116     -11.987  -4.538   4.146  1.00 91.56           H
ATOM   1803  CG2 THR A 116     -12.184  -2.395   2.911  1.00 89.66           C
ATOM   1804 1HG2 THR A 116     -13.069  -2.849   3.016  1.00 89.66           H
ATOM   1805 2HG2 THR A 116     -11.792  -2.683   2.037  1.00 89.66           H
ATOM   1806 3HG2 THR A 116     -12.348  -1.410   2.864  1.00 89.66           H
ATOM   1807  N   GLN A 117      -9.211  -2.041   6.307  1.00 96.89           N
ATOM   1808  H   GLN A 117      -9.953  -1.380   6.420  1.00 96.89           H
ATOM   1809  CA  GLN A 117      -8.445  -2.452   7.486  1.00 96.90           C
ATOM   1810  HA  GLN A 117      -7.490  -2.217   7.308  1.00 96.90           H
ATOM   1811  C   GLN A 117      -8.492  -3.972   7.696  1.00 97.16           C
ATOM   1812  O   GLN A 117      -7.454  -4.603   7.861  1.00 97.12           O
ATOM   1813  CB  GLN A 117      -8.965  -1.671   8.704  1.00 96.19           C
ATOM   1814 1HB  GLN A 117      -8.901  -0.693   8.508  1.00 96.19           H
ATOM   1815 2HB  GLN A 117      -9.922  -1.918   8.858  1.00 96.19           H
ATOM   1816  CG  GLN A 117      -8.174  -1.964   9.983  1.00 87.69           C
ATOM   1817 1HG  GLN A 117      -8.558  -1.414  10.725  1.00 87.69           H
ATOM   1818 2HG  GLN A 117      -8.274  -2.935  10.201  1.00 87.69           H
ATOM   1819  CD  GLN A 117      -6.682  -1.647   9.871  1.00 80.03           C
ATOM   1820  OE1 GLN A 117      -6.241  -0.797   9.105  1.00 75.22           O
ATOM   1821  NE2 GLN A 117      -5.866  -2.340  10.629  1.00 69.95           N
ATOM   1822 1HE2 GLN A 117      -4.881  -2.176  10.583  1.00 69.95           H
ATOM   1823 2HE2 GLN A 117      -6.229  -3.032  11.252  1.00 69.95           H
ATOM   1824  N   ASN A 118      -9.674  -4.580   7.566  1.00 96.71           N
ATOM   1825  H   ASN A 118     -10.476  -4.018   7.362  1.00 96.71           H
ATOM   1826  CA  ASN A 118      -9.858  -6.029   7.707  1.00 96.68           C
ATOM   1827  HA  ASN A 118      -9.501  -6.255   8.613  1.00 96.68           H
ATOM   1828  C   ASN A 118      -9.061  -6.814   6.655  1.00 97.33           C
ATOM   1829  O   ASN A 118      -8.439  -7.832   6.978  1.00 96.99           O
ATOM   1830  CB  ASN A 118     -11.353  -6.368   7.596  1.00 95.57           C
ATOM   1831 1HB  ASN A 118     -11.690  -6.031   6.717  1.00 95.57           H
ATOM   1832 2HB  ASN A 118     -11.456  -7.362   7.634  1.00 95.57           H
ATOM   1833  CG  ASN A 118     -12.214  -5.762   8.695  1.00 81.83           C
ATOM   1834  OD1 ASN A 118     -11.777  -5.025   9.548  1.00 72.63           O
ATOM   1835  ND2 ASN A 118     -13.507  -6.034   8.678  1.00 72.15           N
ATOM   1836 1HD2 ASN A 118     -14.112  -5.632   9.365  1.00 72.15           H
ATOM   1837 2HD2 ASN A 118     -13.881  -6.642   7.978  1.00 72.15           H
ATOM   1838  N   GLN A 119      -9.036  -6.348   5.405  1.00 97.55           N
ATOM   1839  H   GLN A 119      -9.578  -5.538   5.182  1.00 97.55           H
ATOM   1840  CA  GLN A 119      -8.246  -6.977   4.350  1.00 97.78           C
ATOM   1841  HA  GLN A 119      -8.552  -7.928   4.314  1.00 97.78           H
ATOM   1842  C   GLN A 119      -6.751  -6.924   4.688  1.00 97.82           C
ATOM   1843  O   GLN A 119      -6.051  -7.931   4.554  1.00 97.70           O
ATOM   1844  CB  GLN A 119      -8.506  -6.277   3.009  1.00 97.70           C
ATOM   1845 1HB  GLN A 119      -8.467  -5.288   3.155  1.00 97.70           H
ATOM   1846 2HB  GLN A 119      -7.790  -6.548   2.366  1.00 97.70           H
ATOM   1847  CG  GLN A 119      -9.872  -6.627   2.396  1.00 96.87           C
ATOM   1848 1HG  GLN A 119      -9.843  -7.568   2.059  1.00 96.87           H
ATOM   1849 2HG  GLN A 119     -10.573  -6.548   3.104  1.00 96.87           H
ATOM   1850  CD  GLN A 119     -10.248  -5.707   1.236  1.00 96.73           C
ATOM   1851  OE1 GLN A 119      -9.708  -4.615   1.072  1.00 93.76           O
ATOM   1852  NE2 GLN A 119     -11.178  -6.091   0.404  1.00 92.68           N
ATOM   1853 1HE2 GLN A 119     -11.444  -5.499  -0.357  1.00 92.68           H
ATOM   1854 2HE2 GLN A 119     -11.624  -6.977   0.527  1.00 92.68           H
ATOM   1855  N   ILE A 120      -6.251  -5.786   5.161  1.00 97.52           N
ATOM   1856  H   ILE A 120      -6.859  -4.996   5.242  1.00 97.52           H
ATOM   1857  CA  ILE A 120      -4.847  -5.633   5.570  1.00 97.55           C
ATOM   1858  HA  ILE A 120      -4.304  -5.907   4.776  1.00 97.55           H
ATOM   1859  C   ILE A 120      -4.513  -6.572   6.730  1.00 97.79           C
ATOM   1860  O   ILE A 120      -3.472  -7.221   6.688  1.00 97.66           O
ATOM   1861  CB  ILE A 120      -4.533  -4.159   5.924  1.00 97.03           C
ATOM   1862  HB  ILE A 120      -5.206  -3.842   6.592  1.00 97.03           H
ATOM   1863  CG1 ILE A 120      -4.628  -3.284   4.657  1.00 95.03           C
ATOM   1864 1HG1 ILE A 120      -3.851  -3.498   4.065  1.00 95.03           H
ATOM   1865 2HG1 ILE A 120      -5.480  -3.504   4.182  1.00 95.03           H
ATOM   1866  CG2 ILE A 120      -3.131  -4.027   6.560  1.00 94.93           C
ATOM   1867 1HG2 ILE A 120      -2.929  -3.075   6.788  1.00 94.93           H
ATOM   1868 2HG2 ILE A 120      -2.421  -4.350   5.934  1.00 94.93           H
ATOM   1869 3HG2 ILE A 120      -3.067  -4.565   7.401  1.00 94.93           H
ATOM   1870  CD1 ILE A 120      -4.614  -1.782   4.931  1.00 86.55           C
ATOM   1871 1HD1 ILE A 120      -4.678  -1.262   4.079  1.00 86.55           H
ATOM   1872 2HD1 ILE A 120      -3.771  -1.510   5.395  1.00 86.55           H
ATOM   1873 3HD1 ILE A 120      -5.384  -1.516   5.512  1.00 86.55           H
ATOM   1874  N   GLU A 121      -5.374  -6.685   7.738  1.00 97.05           N
ATOM   1875  H   GLU A 121      -6.210  -6.137   7.710  1.00 97.05           H
ATOM   1876  CA  GLU A 121      -5.164  -7.569   8.886  1.00 97.24           C
ATOM   1877  HA  GLU A 121      -4.288  -7.286   9.276  1.00 97.24           H
ATOM   1878  C   GLU A 121      -5.064  -9.040   8.471  1.00 97.31           C
ATOM   1879  O   GLU A 121      -4.133  -9.738   8.884  1.00 97.23           O
ATOM   1880  CB  GLU A 121      -6.297  -7.383   9.895  1.00 97.16           C
ATOM   1881 1HB  GLU A 121      -7.169  -7.359   9.406  1.00 97.16           H
ATOM   1882 2HB  GLU A 121      -6.294  -8.152  10.534  1.00 97.16           H
ATOM   1883  CG  GLU A 121      -6.112  -6.067  10.676  1.00 87.02           C
ATOM   1884 1HG  GLU A 121      -5.301  -6.151  11.255  1.00 87.02           H
ATOM   1885 2HG  GLU A 121      -5.978  -5.323  10.021  1.00 87.02           H
ATOM   1886  CD  GLU A 121      -7.299  -5.709  11.567  1.00 80.47           C
ATOM   1887  OE1 GLU A 121      -7.332  -4.522  11.988  1.00 73.47           O
ATOM   1888  OE2 GLU A 121      -8.152  -6.587  11.818  1.00 75.95           O
ATOM   1889  N   VAL A 122      -5.961  -9.495   7.601  1.00 97.92           N
ATOM   1890  H   VAL A 122      -6.693  -8.885   7.298  1.00 97.92           H
ATOM   1891  CA  VAL A 122      -5.911 -10.865   7.070  1.00 98.01           C
ATOM   1892  HA  VAL A 122      -5.909 -11.464   7.871  1.00 98.01           H
ATOM   1893  C   VAL A 122      -4.617 -11.095   6.284  1.00 98.13           C
ATOM   1894  O   VAL A 122      -3.923 -12.089   6.517  1.00 97.89           O
ATOM   1895  CB  VAL A 122      -7.158 -11.173   6.212  1.00 97.88           C
ATOM   1896  HB  VAL A 122      -7.217 -10.452   5.521  1.00 97.88           H
ATOM   1897  CG1 VAL A 122      -7.050 -12.539   5.519  1.00 96.55           C
ATOM   1898 1HG1 VAL A 122      -7.863 -12.726   4.967  1.00 96.55           H
ATOM   1899 2HG1 VAL A 122      -6.958 -13.275   6.190  1.00 96.55           H
ATOM   1900 3HG1 VAL A 122      -6.254 -12.572   4.915  1.00 96.55           H
ATOM   1901  CG2 VAL A 122      -8.424 -11.198   7.085  1.00 96.22           C
ATOM   1902 1HG2 VAL A 122      -9.235 -11.397   6.535  1.00 96.22           H
ATOM   1903 2HG2 VAL A 122      -8.567 -10.316   7.535  1.00 96.22           H
ATOM   1904 3HG2 VAL A 122      -8.355 -11.898   7.796  1.00 96.22           H
ATOM   1905  N   LEU A 123      -4.247 -10.174   5.403  1.00 98.06           N
ATOM   1906  H   LEU A 123      -4.833  -9.374   5.272  1.00 98.06           H
ATOM   1907  CA  LEU A 123      -3.017 -10.278   4.614  1.00 98.19           C
ATOM   1908  HA  LEU A 123      -3.075 -11.163   4.152  1.00 98.19           H
ATOM   1909  C   LEU A 123      -1.755 -10.275   5.502  1.00 98.15           C
ATOM   1910  O   LEU A 123      -0.839 -11.054   5.257  1.00 98.03           O
ATOM   1911  CB  LEU A 123      -2.967  -9.129   3.593  1.00 98.07           C
ATOM   1912 1HB  LEU A 123      -3.132  -8.273   4.084  1.00 98.07           H
ATOM   1913 2HB  LEU A 123      -2.051  -9.113   3.192  1.00 98.07           H
ATOM   1914  CG  LEU A 123      -3.996  -9.233   2.443  1.00 97.59           C
ATOM   1915  HG  LEU A 123      -4.893  -9.412   2.848  1.00 97.59           H
ATOM   1916  CD1 LEU A 123      -4.007  -7.926   1.651  1.00 96.20           C
ATOM   1917 1HD1 LEU A 123      -4.666  -7.968   0.900  1.00 96.20           H
ATOM   1918 2HD1 LEU A 123      -3.106  -7.736   1.260  1.00 96.20           H
ATOM   1919 3HD1 LEU A 123      -4.256  -7.154   2.236  1.00 96.20           H
ATOM   1920  CD2 LEU A 123      -3.674 -10.376   1.480  1.00 95.99           C
ATOM   1921 1HD2 LEU A 123      -4.350 -10.426   0.745  1.00 95.99           H
ATOM   1922 2HD2 LEU A 123      -3.671 -11.256   1.956  1.00 95.99           H
ATOM   1923 3HD2 LEU A 123      -2.774 -10.250   1.062  1.00 95.99           H
ATOM   1924  N   GLU A 124      -1.710  -9.457   6.554  1.00 97.76           N
ATOM   1925  H   GLU A 124      -2.470  -8.822   6.691  1.00 97.76           H
ATOM   1926  CA  GLU A 124      -0.610  -9.437   7.519  1.00 97.63           C
ATOM   1927  HA  GLU A 124       0.208  -9.334   6.953  1.00 97.63           H
ATOM   1928  C   GLU A 124      -0.519 -10.749   8.316  1.00 97.76           C
ATOM   1929  O   GLU A 124       0.583 -11.246   8.539  1.00 97.31           O
ATOM   1930  CB  GLU A 124      -0.762  -8.251   8.490  1.00 97.23           C
ATOM   1931 1HB  GLU A 124      -1.723  -8.189   8.761  1.00 97.23           H
ATOM   1932 2HB  GLU A 124      -0.199  -8.432   9.296  1.00 97.23           H
ATOM   1933  CG  GLU A 124      -0.336  -6.892   7.895  1.00 90.89           C
ATOM   1934 1HG  GLU A 124      -0.763  -6.797   6.996  1.00 90.89           H
ATOM   1935 2HG  GLU A 124      -0.668  -6.168   8.500  1.00 90.89           H
ATOM   1936  CD  GLU A 124       1.183  -6.713   7.724  1.00 91.54           C
ATOM   1937  OE1 GLU A 124       1.614  -5.648   7.205  1.00 84.69           O
ATOM   1938  OE2 GLU A 124       2.004  -7.573   8.104  1.00 86.79           O
ATOM   1939  N   ASN A 125      -1.651 -11.332   8.709  1.00 97.91           N
ATOM   1940  H   ASN A 125      -2.519 -10.871   8.522  1.00 97.91           H
ATOM   1941  CA  ASN A 125      -1.675 -12.619   9.403  1.00 97.86           C
ATOM   1942  HA  ASN A 125      -1.070 -12.527  10.194  1.00 97.86           H
ATOM   1943  C   ASN A 125      -1.117 -13.740   8.519  1.00 97.99           C
ATOM   1944  O   ASN A 125      -0.247 -14.490   8.967  1.00 97.30           O
ATOM   1945  CB  ASN A 125      -3.103 -12.914   9.875  1.00 97.42           C
ATOM   1946 1HB  ASN A 125      -3.733 -12.745   9.117  1.00 97.42           H
ATOM   1947 2HB  ASN A 125      -3.159 -13.874  10.148  1.00 97.42           H
ATOM   1948  CG  ASN A 125      -3.526 -12.051  11.057  1.00 93.31           C
ATOM   1949  OD1 ASN A 125      -2.705 -11.506  11.794  1.00 84.19           O
ATOM   1950  ND2 ASN A 125      -4.808 -11.934  11.291  1.00 83.86           N
ATOM   1951 1HD2 ASN A 125      -5.127 -11.399  12.073  1.00 83.86           H
ATOM   1952 2HD2 ASN A 125      -5.469 -12.380  10.688  1.00 83.86           H
ATOM   1953  N   VAL A 126      -1.534 -13.792   7.253  1.00 98.11           N
ATOM   1954  H   VAL A 126      -2.244 -13.158   6.946  1.00 98.11           H
ATOM   1955  CA  VAL A 126      -0.974 -14.761   6.296  1.00 98.07           C
ATOM   1956  HA  VAL A 126      -1.070 -15.655   6.734  1.00 98.07           H
ATOM   1957  C   VAL A 126       0.513 -14.500   6.052  1.00 98.01           C
ATOM   1958  O   VAL A 126       1.301 -15.437   6.029  1.00 97.57           O
ATOM   1959  CB  VAL A 126      -1.768 -14.754   4.976  1.00 97.90           C
ATOM   1960  HB  VAL A 126      -1.745 -13.817   4.626  1.00 97.90           H
ATOM   1961  CG1 VAL A 126      -1.156 -15.696   3.931  1.00 96.59           C
ATOM   1962 1HG1 VAL A 126      -1.683 -15.679   3.081  1.00 96.59           H
ATOM   1963 2HG1 VAL A 126      -1.140 -16.639   4.264  1.00 96.59           H
ATOM   1964 3HG1 VAL A 126      -0.216 -15.430   3.715  1.00 96.59           H
ATOM   1965  CG2 VAL A 126      -3.209 -15.216   5.228  1.00 96.32           C
ATOM   1966 1HG2 VAL A 126      -3.739 -15.217   4.380  1.00 96.32           H
ATOM   1967 2HG2 VAL A 126      -3.671 -14.612   5.878  1.00 96.32           H
ATOM   1968 3HG2 VAL A 126      -3.228 -16.143   5.603  1.00 96.32           H
ATOM   1969  N   PHE A 127       0.925 -13.238   5.936  1.00 97.76           N
ATOM   1970  H   PHE A 127       0.242 -12.511   5.999  1.00 97.76           H
ATOM   1971  CA  PHE A 127       2.323 -12.857   5.722  1.00 97.66           C
ATOM   1972  HA  PHE A 127       2.604 -13.356   4.902  1.00 97.66           H
ATOM   1973  C   PHE A 127       3.241 -13.293   6.869  1.00 97.53           C
ATOM   1974  O   PHE A 127       4.381 -13.685   6.625  1.00 97.14           O
ATOM   1975  CB  PHE A 127       2.412 -11.345   5.503  1.00 97.57           C
ATOM   1976 1HB  PHE A 127       1.785 -11.089   4.767  1.00 97.57           H
ATOM   1977 2HB  PHE A 127       2.142 -10.882   6.347  1.00 97.57           H
ATOM   1978  CG  PHE A 127       3.799 -10.874   5.128  1.00 97.76           C
ATOM   1979  CD1 PHE A 127       4.699 -10.450   6.121  1.00 96.38           C
ATOM   1980  HD1 PHE A 127       4.411 -10.426   7.078  1.00 96.38           H
ATOM   1981  CD2 PHE A 127       4.203 -10.900   3.784  1.00 96.62           C
ATOM   1982  HD2 PHE A 127       3.563 -11.198   3.075  1.00 96.62           H
ATOM   1983  CE1 PHE A 127       6.007 -10.059   5.768  1.00 96.52           C
ATOM   1984  HE1 PHE A 127       6.649  -9.760   6.474  1.00 96.52           H
ATOM   1985  CE2 PHE A 127       5.507 -10.507   3.434  1.00 96.53           C
ATOM   1986  HE2 PHE A 127       5.793 -10.526   2.476  1.00 96.53           H
ATOM   1987  CZ  PHE A 127       6.406 -10.090   4.421  1.00 96.83           C
ATOM   1988  HZ  PHE A 127       7.333  -9.814   4.168  1.00 96.83           H
ATOM   1989  N   ARG A 128       2.763 -13.265   8.125  1.00 97.34           N
ATOM   1990  H   ARG A 128       1.846 -12.897   8.277  1.00 97.34           H
ATOM   1991  CA  ARG A 128       3.526 -13.750   9.288  1.00 97.17           C
ATOM   1992  HA  ARG A 128       4.395 -13.258   9.237  1.00 97.17           H
ATOM   1993  C   ARG A 128       3.798 -15.248   9.228  1.00 97.05           C
ATOM   1994  O   ARG A 128       4.856 -15.671   9.687  1.00 96.14           O
ATOM   1995  CB  ARG A 128       2.767 -13.445  10.585  1.00 96.59           C
ATOM   1996 1HB  ARG A 128       1.818 -13.741  10.474  1.00 96.59           H
ATOM   1997 2HB  ARG A 128       3.192 -13.959  11.330  1.00 96.59           H
ATOM   1998  CG  ARG A 128       2.774 -11.955  10.954  1.00 91.54           C
ATOM   1999 1HG  ARG A 128       3.704 -11.671  11.187  1.00 91.54           H
ATOM   2000 2HG  ARG A 128       2.444 -11.416  10.179  1.00 91.54           H
ATOM   2001  CD  ARG A 128       1.856 -11.733  12.158  1.00 88.58           C
ATOM   2002 1HD  ARG A 128       0.991 -12.213  12.012  1.00 88.58           H
ATOM   2003 2HD  ARG A 128       2.297 -12.085  12.984  1.00 88.58           H
ATOM   2004  NE  ARG A 128       1.553 -10.304  12.376  1.00 79.25           N
ATOM   2005  HE  ARG A 128       2.237  -9.639  12.077  1.00 79.25           H
ATOM   2006  CZ  ARG A 128       0.457  -9.834  12.931  1.00 75.07           C
ATOM   2007  NH1 ARG A 128      -0.449 -10.627  13.460  1.00 67.56           N
ATOM   2008 1HH1 ARG A 128      -0.315 -11.618  13.448  1.00 67.56           H
ATOM   2009 2HH1 ARG A 128      -1.272 -10.239  13.875  1.00 67.56           H
ATOM   2010  NH2 ARG A 128       0.229  -8.552  12.972  1.00 67.22           N
ATOM   2011 1HH2 ARG A 128       0.891  -7.914  12.579  1.00 67.22           H
ATOM   2012 2HH2 ARG A 128      -0.608  -8.206  13.397  1.00 67.22           H
ATOM   2013  N   VAL A 129       2.870 -16.024   8.673  1.00 97.82           N
ATOM   2014  H   VAL A 129       2.032 -15.593   8.338  1.00 97.82           H
ATOM   2015  CA  VAL A 129       3.008 -17.477   8.525  1.00 97.59           C
ATOM   2016  HA  VAL A 129       3.535 -17.782   9.318  1.00 97.59           H
ATOM   2017  C   VAL A 129       3.797 -17.827   7.275  1.00 97.31           C
ATOM   2018  O   VAL A 129       4.721 -18.638   7.322  1.00 95.71           O
ATOM   2019  CB  VAL A 129       1.614 -18.150   8.509  1.00 96.89           C
ATOM   2020  HB  VAL A 129       1.114 -17.782   7.725  1.00 96.89           H
ATOM   2021  CG1 VAL A 129       1.725 -19.669   8.366  1.00 92.71           C
ATOM   2022 1HG1 VAL A 129       0.820 -20.095   8.357  1.00 92.71           H
ATOM   2023 2HG1 VAL A 129       2.243 -20.064   9.125  1.00 92.71           H
ATOM   2024 3HG1 VAL A 129       2.190 -19.916   7.516  1.00 92.71           H
ATOM   2025  CG2 VAL A 129       0.850 -17.850   9.799  1.00 91.91           C
ATOM   2026 1HG2 VAL A 129      -0.051 -18.284   9.791  1.00 91.91           H
ATOM   2027 2HG2 VAL A 129       0.716 -16.866   9.916  1.00 91.91           H
ATOM   2028 3HG2 VAL A 129       1.347 -18.189  10.597  1.00 91.91           H
ATOM   2029  N   ASN A 130       3.468 -17.185   6.137  1.00 96.99           N
ATOM   2030  H   ASN A 130       2.743 -16.497   6.175  1.00 96.99           H
ATOM   2031  CA  ASN A 130       4.109 -17.438   4.857  1.00 96.98           C
ATOM   2032  HA  ASN A 130       5.023 -17.786   5.065  1.00 96.98           H
ATOM   2033  C   ASN A 130       4.286 -16.147   4.051  1.00 97.11           C
ATOM   2034  O   ASN A 130       3.337 -15.583   3.508  1.00 96.37           O
ATOM   2035  CB  ASN A 130       3.293 -18.494   4.091  1.00 95.71           C
ATOM   2036 1HB  ASN A 130       3.188 -19.306   4.666  1.00 95.71           H
ATOM   2037 2HB  ASN A 130       2.391 -18.118   3.877  1.00 95.71           H
ATOM   2038  CG  ASN A 130       3.956 -18.910   2.795  1.00 94.11           C
ATOM   2039  OD1 ASN A 130       5.041 -18.451   2.432  1.00 89.08           O
ATOM   2040  ND2 ASN A 130       3.331 -19.772   2.022  1.00 87.89           N
ATOM   2041 1HD2 ASN A 130       3.737 -20.048   1.151  1.00 87.89           H
ATOM   2042 2HD2 ASN A 130       2.450 -20.151   2.306  1.00 87.89           H
ATOM   2043  N   CYS A 131       5.544 -15.716   3.896  1.00 96.76           N
ATOM   2044  H   CYS A 131       6.279 -16.222   4.347  1.00 96.76           H
ATOM   2045  CA  CYS A 131       5.896 -14.542   3.100  1.00 96.68           C
ATOM   2046  HA  CYS A 131       5.203 -13.864   3.345  1.00 96.68           H
ATOM   2047  C   CYS A 131       5.811 -14.773   1.582  1.00 97.11           C
ATOM   2048  O   CYS A 131       5.852 -13.799   0.813  1.00 95.70           O
ATOM   2049  CB  CYS A 131       7.317 -14.100   3.474  1.00 94.71           C
ATOM   2050 1HB  CYS A 131       7.906 -14.864   3.212  1.00 94.71           H
ATOM   2051 2HB  CYS A 131       7.509 -13.313   2.887  1.00 94.71           H
ATOM   2052  SG  CYS A 131       7.457 -13.695   5.239  1.00 89.35           S
ATOM   2053  HG  CYS A 131       7.491 -12.384   5.389  1.00 89.35           H
ATOM   2054  N   TYR A 132       5.728 -16.037   1.131  1.00 97.57           N
ATOM   2055  H   TYR A 132       5.656 -16.761   1.817  1.00 97.57           H
ATOM   2056  CA  TYR A 132       5.734 -16.451  -0.276  1.00 97.77           C
ATOM   2057  HA  TYR A 132       5.604 -15.620  -0.817  1.00 97.77           H
ATOM   2058  C   TYR A 132       4.562 -17.398  -0.578  1.00 97.75           C
ATOM   2059  O   TYR A 132       4.795 -18.575  -0.864  1.00 96.31           O
ATOM   2060  CB  TYR A 132       7.093 -17.076  -0.627  1.00 97.13           C
ATOM   2061 1HB  TYR A 132       7.260 -17.840  -0.004  1.00 97.13           H
ATOM   2062 2HB  TYR A 132       7.051 -17.415  -1.567  1.00 97.13           H
ATOM   2063  CG  TYR A 132       8.274 -16.131  -0.527  1.00 97.07           C
ATOM   2064  CD1 TYR A 132       8.654 -15.354  -1.640  1.00 94.10           C
ATOM   2065  HD1 TYR A 132       8.134 -15.413  -2.492  1.00 94.10           H
ATOM   2066  CD2 TYR A 132       9.015 -16.043   0.672  1.00 94.09           C
ATOM   2067  HD2 TYR A 132       8.750 -16.597   1.461  1.00 94.09           H
ATOM   2068  CE1 TYR A 132       9.768 -14.494  -1.552  1.00 93.88           C
ATOM   2069  HE1 TYR A 132      10.039 -13.945  -2.343  1.00 93.88           H
ATOM   2070  CE2 TYR A 132      10.119 -15.184   0.764  1.00 94.01           C
ATOM   2071  HE2 TYR A 132      10.636 -15.122   1.617  1.00 94.01           H
ATOM   2072  CZ  TYR A 132      10.498 -14.407  -0.353  1.00 94.61           C
ATOM   2073  OH  TYR A 132      11.577 -13.579  -0.269  1.00 93.19           O
ATOM   2074  HH  TYR A 132      12.379 -14.101  -0.249  1.00 93.19           H
ATOM   2075  N   PRO A 133       3.308 -16.936  -0.493  1.00 97.85           N
ATOM   2076  CA  PRO A 133       2.159 -17.776  -0.793  1.00 97.87           C
ATOM   2077  HA  PRO A 133       2.206 -18.615  -0.251  1.00 97.87           H
ATOM   2078  C   PRO A 133       2.163 -18.196  -2.269  1.00 97.92           C
ATOM   2079  O   PRO A 133       2.462 -17.385  -3.158  1.00 97.23           O
ATOM   2080  CB  PRO A 133       0.936 -16.943  -0.427  1.00 97.36           C
ATOM   2081 1HB  PRO A 133       0.167 -17.149  -1.032  1.00 97.36           H
ATOM   2082 2HB  PRO A 133       0.665 -17.100   0.523  1.00 97.36           H
ATOM   2083  CG  PRO A 133       1.425 -15.512  -0.629  1.00 96.45           C
ATOM   2084 1HG  PRO A 133       1.340 -15.236  -1.586  1.00 96.45           H
ATOM   2085 2HG  PRO A 133       0.916 -14.874  -0.052  1.00 96.45           H
ATOM   2086  CD  PRO A 133       2.888 -15.580  -0.208  1.00 97.63           C
ATOM   2087 1HD  PRO A 133       3.449 -14.939  -0.732  1.00 97.63           H
ATOM   2088 2HD  PRO A 133       2.996 -15.395   0.769  1.00 97.63           H
ATOM   2089  N   GLY A 134       1.851 -19.470  -2.515  1.00 97.87           N
ATOM   2090  H   GLY A 134       1.767 -20.090  -1.735  1.00 97.87           H
ATOM   2091  CA  GLY A 134       1.625 -20.016  -3.848  1.00 97.76           C
ATOM   2092 1HA  GLY A 134       2.424 -19.793  -4.406  1.00 97.76           H
ATOM   2093 2HA  GLY A 134       1.546 -21.009  -3.759  1.00 97.76           H
ATOM   2094  C   GLY A 134       0.361 -19.452  -4.504  1.00 98.13           C
ATOM   2095  O   GLY A 134      -0.370 -18.680  -3.883  1.00 97.76           O
ATOM   2096  N   ILE A 135       0.130 -19.833  -5.769  1.00 98.00           N
ATOM   2097  H   ILE A 135       0.776 -20.456  -6.210  1.00 98.00           H
ATOM   2098  CA  ILE A 135      -1.036 -19.369  -6.529  1.00 98.13           C
ATOM   2099  HA  ILE A 135      -0.990 -18.370  -6.516  1.00 98.13           H
ATOM   2100  C   ILE A 135      -2.341 -19.760  -5.837  1.00 98.36           C
ATOM   2101  O   ILE A 135      -3.145 -18.866  -5.576  1.00 97.95           O
ATOM   2102  CB  ILE A 135      -0.958 -19.838  -7.998  1.00 97.44           C
ATOM   2103  HB  ILE A 135      -0.089 -19.468  -8.325  1.00 97.44           H
ATOM   2104  CG1 ILE A 135      -2.098 -19.269  -8.870  1.00 94.66           C
ATOM   2105 1HG1 ILE A 135      -2.014 -19.648  -9.792  1.00 94.66           H
ATOM   2106 2HG1 ILE A 135      -2.972 -19.548  -8.473  1.00 94.66           H
ATOM   2107  CG2 ILE A 135      -0.927 -21.381  -8.148  1.00 92.60           C
ATOM   2108 1HG2 ILE A 135      -0.877 -21.647  -9.111  1.00 92.60           H
ATOM   2109 2HG2 ILE A 135      -1.749 -21.796  -7.758  1.00 92.60           H
ATOM   2110 3HG2 ILE A 135      -0.134 -21.771  -7.680  1.00 92.60           H
ATOM   2111  CD1 ILE A 135      -2.089 -17.743  -8.979  1.00 85.55           C
ATOM   2112 1HD1 ILE A 135      -2.843 -17.420  -9.551  1.00 85.55           H
ATOM   2113 2HD1 ILE A 135      -1.234 -17.418  -9.384  1.00 85.55           H
ATOM   2114 3HD1 ILE A 135      -2.184 -17.319  -8.078  1.00 85.55           H
ATOM   2115  N   ASP A 136      -2.472 -21.006  -5.383  1.00 97.94           N
ATOM   2116  H   ASP A 136      -1.694 -21.626  -5.484  1.00 97.94           H
ATOM   2117  CA  ASP A 136      -3.688 -21.525  -4.744  1.00 97.70           C
ATOM   2118  HA  ASP A 136      -4.403 -21.455  -5.440  1.00 97.70           H
ATOM   2119  C   ASP A 136      -4.092 -20.678  -3.521  1.00 98.02           C
ATOM   2120  O   ASP A 136      -5.221 -20.230  -3.384  1.00 97.50           O
ATOM   2121  CB  ASP A 136      -3.462 -22.993  -4.318  1.00 96.97           C
ATOM   2122 1HB  ASP A 136      -2.881 -23.001  -3.504  1.00 96.97           H
ATOM   2123 2HB  ASP A 136      -4.349 -23.400  -4.099  1.00 96.97           H
ATOM   2124  CG  ASP A 136      -2.793 -23.859  -5.389  1.00 89.36           C
ATOM   2125  OD1 ASP A 136      -3.062 -23.650  -6.584  1.00 80.33           O
ATOM   2126  OD2 ASP A 136      -1.890 -24.640  -4.996  1.00 81.81           O
ATOM   2127  N   ILE A 137      -3.121 -20.357  -2.658  1.00 98.02           N
ATOM   2128  H   ILE A 137      -2.194 -20.688  -2.833  1.00 98.02           H
ATOM   2129  CA  ILE A 137      -3.365 -19.535  -1.462  1.00 97.92           C
ATOM   2130  HA  ILE A 137      -4.137 -19.962  -0.992  1.00 97.92           H
ATOM   2131  C   ILE A 137      -3.758 -18.105  -1.850  1.00 98.14           C
ATOM   2132  O   ILE A 137      -4.568 -17.473  -1.170  1.00 97.92           O
ATOM   2133  CB  ILE A 137      -2.125 -19.540  -0.542  1.00 97.58           C
ATOM   2134  HB  ILE A 137      -1.349 -19.214  -1.082  1.00 97.58           H
ATOM   2135  CG1 ILE A 137      -1.820 -20.968  -0.045  1.00 95.88           C
ATOM   2136 1HG1 ILE A 137      -2.559 -21.251   0.567  1.00 95.88           H
ATOM   2137 2HG1 ILE A 137      -1.792 -21.576  -0.838  1.00 95.88           H
ATOM   2138  CG2 ILE A 137      -2.314 -18.590   0.664  1.00 95.85           C
ATOM   2139 1HG2 ILE A 137      -1.508 -18.598   1.256  1.00 95.85           H
ATOM   2140 2HG2 ILE A 137      -3.103 -18.863   1.215  1.00 95.85           H
ATOM   2141 3HG2 ILE A 137      -2.463 -17.649   0.359  1.00 95.85           H
ATOM   2142  CD1 ILE A 137      -0.482 -21.102   0.716  1.00 85.92           C
ATOM   2143 1HD1 ILE A 137      -0.333 -22.044   1.016  1.00 85.92           H
ATOM   2144 2HD1 ILE A 137      -0.471 -20.516   1.527  1.00 85.92           H
ATOM   2145 3HD1 ILE A 137       0.288 -20.838   0.135  1.00 85.92           H
ATOM   2146  N   ARG A 138      -3.169 -17.547  -2.914  1.00 98.12           N
ATOM   2147  H   ARG A 138      -2.481 -18.071  -3.416  1.00 98.12           H
ATOM   2148  CA  ARG A 138      -3.499 -16.189  -3.370  1.00 98.25           C
ATOM   2149  HA  ARG A 138      -3.493 -15.630  -2.541  1.00 98.25           H
ATOM   2150  C   ARG A 138      -4.894 -16.128  -3.992  1.00 98.21           C
ATOM   2151  O   ARG A 138      -5.582 -15.138  -3.754  1.00 98.10           O
ATOM   2152  CB  ARG A 138      -2.442 -15.659  -4.342  1.00 98.05           C
ATOM   2153 1HB  ARG A 138      -2.353 -16.307  -5.099  1.00 98.05           H
ATOM   2154 2HB  ARG A 138      -2.749 -14.775  -4.694  1.00 98.05           H
ATOM   2155  CG  ARG A 138      -1.063 -15.477  -3.682  1.00 97.21           C
ATOM   2156 1HG  ARG A 138      -1.188 -15.028  -2.797  1.00 97.21           H
ATOM   2157 2HG  ARG A 138      -0.652 -16.378  -3.544  1.00 97.21           H
ATOM   2158  CD  ARG A 138      -0.104 -14.631  -4.524  1.00 96.33           C
ATOM   2159 1HD  ARG A 138      -0.411 -13.679  -4.521  1.00 96.33           H
ATOM   2160 2HD  ARG A 138       0.816 -14.686  -4.135  1.00 96.33           H
ATOM   2161  NE  ARG A 138      -0.022 -15.070  -5.927  1.00 93.67           N
ATOM   2162  HE  ARG A 138      -0.692 -14.653  -6.542  1.00 93.67           H
ATOM   2163  CZ  ARG A 138       0.793 -15.922  -6.491  1.00 94.69           C
ATOM   2164  NH1 ARG A 138       1.750 -16.516  -5.853  1.00 87.54           N
ATOM   2165 1HH1 ARG A 138       1.893 -16.331  -4.881  1.00 87.54           H
ATOM   2166 2HH1 ARG A 138       2.346 -17.160  -6.332  1.00 87.54           H
ATOM   2167  NH2 ARG A 138       0.660 -16.178  -7.766  1.00 89.89           N
ATOM   2168 1HH2 ARG A 138      -0.057 -15.724  -8.295  1.00 89.89           H
ATOM   2169 2HH2 ARG A 138       1.276 -16.827  -8.212  1.00 89.89           H
ATOM   2170  N   GLU A 139      -5.297 -17.154  -4.721  1.00 98.24           N
ATOM   2171  H   GLU A 139      -4.641 -17.885  -4.910  1.00 98.24           H
ATOM   2172  CA  GLU A 139      -6.653 -17.283  -5.270  1.00 98.16           C
ATOM   2173  HA  GLU A 139      -6.835 -16.424  -5.749  1.00 98.16           H
ATOM   2174  C   GLU A 139      -7.700 -17.450  -4.159  1.00 98.13           C
ATOM   2175  O   GLU A 139      -8.700 -16.730  -4.151  1.00 97.68           O
ATOM   2176  CB  GLU A 139      -6.704 -18.459  -6.253  1.00 97.88           C
ATOM   2177 1HB  GLU A 139      -6.282 -19.258  -5.825  1.00 97.88           H
ATOM   2178 2HB  GLU A 139      -7.660 -18.661  -6.468  1.00 97.88           H
ATOM   2179  CG  GLU A 139      -5.955 -18.132  -7.556  1.00 94.87           C
ATOM   2180 1HG  GLU A 139      -6.398 -17.345  -7.986  1.00 94.87           H
ATOM   2181 2HG  GLU A 139      -5.010 -17.899  -7.327  1.00 94.87           H
ATOM   2182  CD  GLU A 139      -5.935 -19.287  -8.568  1.00 92.50           C
ATOM   2183  OE1 GLU A 139      -5.486 -19.029  -9.716  1.00 87.08           O
ATOM   2184  OE2 GLU A 139      -6.357 -20.408  -8.219  1.00 87.63           O
ATOM   2185  N   ASP A 140      -7.420 -18.283  -3.152  1.00 98.16           N
ATOM   2186  H   ASP A 140      -6.592 -18.841  -3.206  1.00 98.16           H
ATOM   2187  CA  ASP A 140      -8.279 -18.410  -1.973  1.00 97.98           C
ATOM   2188  HA  ASP A 140      -9.153 -18.726  -2.342  1.00 97.98           H
ATOM   2189  C   ASP A 140      -8.458 -17.069  -1.242  1.00 98.05           C
ATOM   2190  O   ASP A 140      -9.552 -16.693  -0.821  1.00 97.49           O
ATOM   2191  CB  ASP A 140      -7.663 -19.410  -0.978  1.00 97.29           C
ATOM   2192 1HB  ASP A 140      -6.682 -19.228  -0.918  1.00 97.29           H
ATOM   2193 2HB  ASP A 140      -8.085 -19.262  -0.084  1.00 97.29           H
ATOM   2194  CG  ASP A 140      -7.848 -20.883  -1.349  1.00 88.67           C
ATOM   2195  OD1 ASP A 140      -8.639 -21.181  -2.258  1.00 82.74           O
ATOM   2196  OD2 ASP A 140      -7.262 -21.703  -0.597  1.00 82.46           O
ATOM   2197  N   LEU A 141      -7.366 -16.315  -1.074  1.00 98.28           N
ATOM   2198  H   LEU A 141      -6.481 -16.680  -1.364  1.00 98.28           H
ATOM   2199  CA  LEU A 141      -7.414 -14.979  -0.484  1.00 98.00           C
ATOM   2200  HA  LEU A 141      -7.908 -15.093   0.378  1.00 98.00           H
ATOM   2201  C   LEU A 141      -8.186 -13.997  -1.363  1.00 98.06           C
ATOM   2202  O   LEU A 141      -8.923 -13.173  -0.826  1.00 97.73           O
ATOM   2203  CB  LEU A 141      -5.987 -14.462  -0.243  1.00 97.96           C
ATOM   2204 1HB  LEU A 141      -5.450 -14.629  -1.070  1.00 97.96           H
ATOM   2205 2HB  LEU A 141      -6.036 -13.478  -0.069  1.00 97.96           H
ATOM   2206  CG  LEU A 141      -5.264 -15.123   0.940  1.00 97.02           C
ATOM   2207  HG  LEU A 141      -5.355 -16.115   0.849  1.00 97.02           H
ATOM   2208  CD1 LEU A 141      -3.796 -14.694   0.917  1.00 94.80           C
ATOM   2209 1HD1 LEU A 141      -3.290 -15.106   1.675  1.00 94.80           H
ATOM   2210 2HD1 LEU A 141      -3.712 -13.701   0.995  1.00 94.80           H
ATOM   2211 3HD1 LEU A 141      -3.354 -14.974   0.065  1.00 94.80           H
ATOM   2212  CD2 LEU A 141      -5.871 -14.712   2.284  1.00 94.90           C
ATOM   2213 1HD2 LEU A 141      -5.390 -15.150   3.043  1.00 94.90           H
ATOM   2214 2HD2 LEU A 141      -6.834 -14.975   2.338  1.00 94.90           H
ATOM   2215 3HD2 LEU A 141      -5.815 -13.722   2.415  1.00 94.90           H
ATOM   2216  N   ALA A 142      -8.042 -14.083  -2.691  1.00 98.09           N
ATOM   2217  H   ALA A 142      -7.409 -14.766  -3.055  1.00 98.09           H
ATOM   2218  CA  ALA A 142      -8.755 -13.238  -3.629  1.00 97.81           C
ATOM   2219  HA  ALA A 142      -8.535 -12.293  -3.387  1.00 97.81           H
ATOM   2220  C   ALA A 142     -10.268 -13.417  -3.487  1.00 97.66           C
ATOM   2221  O   ALA A 142     -10.995 -12.431  -3.311  1.00 97.35           O
ATOM   2222  CB  ALA A 142      -8.266 -13.548  -5.050  1.00 97.52           C
ATOM   2223 1HB  ALA A 142      -7.276 -13.426  -5.123  1.00 97.52           H
ATOM   2224 2HB  ALA A 142      -8.701 -12.944  -5.718  1.00 97.52           H
ATOM   2225 3HB  ALA A 142      -8.479 -14.491  -5.304  1.00 97.52           H
ATOM   2226  N   GLN A 143     -10.720 -14.665  -3.429  1.00 97.87           N
ATOM   2227  H   GLN A 143     -10.065 -15.414  -3.524  1.00 97.87           H
ATOM   2228  CA  GLN A 143     -12.126 -14.993  -3.233  1.00 97.76           C
ATOM   2229  HA  GLN A 143     -12.615 -14.501  -3.954  1.00 97.76           H
ATOM   2230  C   GLN A 143     -12.637 -14.519  -1.865  1.00 97.77           C
ATOM   2231  O   GLN A 143     -13.648 -13.831  -1.779  1.00 97.19           O
ATOM   2232  CB  GLN A 143     -12.318 -16.502  -3.369  1.00 97.34           C
ATOM   2233 1HB  GLN A 143     -11.675 -16.960  -2.755  1.00 97.34           H
ATOM   2234 2HB  GLN A 143     -13.254 -16.728  -3.101  1.00 97.34           H
ATOM   2235  CG  GLN A 143     -12.078 -17.003  -4.803  1.00 88.04           C
ATOM   2236 1HG  GLN A 143     -12.744 -16.572  -5.411  1.00 88.04           H
ATOM   2237 2HG  GLN A 143     -11.154 -16.745  -5.084  1.00 88.04           H
ATOM   2238  CD  GLN A 143     -12.219 -18.521  -4.923  1.00 80.64           C
ATOM   2239  OE1 GLN A 143     -12.718 -19.201  -4.033  1.00 73.96           O
ATOM   2240  NE2 GLN A 143     -11.811 -19.101  -6.019  1.00 69.60           N
ATOM   2241 1HE2 GLN A 143     -11.907 -20.091  -6.127  1.00 69.60           H
ATOM   2242 2HE2 GLN A 143     -11.403 -18.556  -6.751  1.00 69.60           H
ATOM   2243  N   LYS A 144     -11.906 -14.823  -0.783  1.00 97.41           N
ATOM   2244  H   LYS A 144     -11.043 -15.312  -0.910  1.00 97.41           H
ATOM   2245  CA  LYS A 144     -12.321 -14.467   0.583  1.00 97.14           C
ATOM   2246  HA  LYS A 144     -13.256 -14.815   0.652  1.00 97.14           H
ATOM   2247  C   LYS A 144     -12.366 -12.963   0.833  1.00 97.14           C
ATOM   2248  O   LYS A 144     -13.209 -12.488   1.598  1.00 96.58           O
ATOM   2249  CB  LYS A 144     -11.383 -15.128   1.602  1.00 96.90           C
ATOM   2250 1HB  LYS A 144     -10.436 -14.981   1.316  1.00 96.90           H
ATOM   2251 2HB  LYS A 144     -11.529 -14.710   2.498  1.00 96.90           H
ATOM   2252  CG  LYS A 144     -11.648 -16.638   1.704  1.00 89.81           C
ATOM   2253 1HG  LYS A 144     -12.582 -16.782   2.031  1.00 89.81           H
ATOM   2254 2HG  LYS A 144     -11.545 -17.048   0.798  1.00 89.81           H
ATOM   2255  CD  LYS A 144     -10.671 -17.320   2.672  1.00 84.51           C
ATOM   2256 1HD  LYS A 144      -9.730 -17.170   2.367  1.00 84.51           H
ATOM   2257 2HD  LYS A 144     -10.787 -16.946   3.592  1.00 84.51           H
ATOM   2258  CE  LYS A 144     -10.981 -18.819   2.679  1.00 76.84           C
ATOM   2259 1HE  LYS A 144     -11.935 -18.958   2.944  1.00 76.84           H
ATOM   2260 2HE  LYS A 144     -10.831 -19.192   1.763  1.00 76.84           H
ATOM   2261  NZ  LYS A 144     -10.130 -19.578   3.625  1.00 70.26           N
ATOM   2262 1HZ  LYS A 144     -10.355 -20.552   3.607  1.00 70.26           H
ATOM   2263 2HZ  LYS A 144     -10.255 -19.251   4.562  1.00 70.26           H
ATOM   2264 3HZ  LYS A 144      -9.162 -19.482   3.393  1.00 70.26           H
ATOM   2265  N   LEU A 145     -11.450 -12.207   0.237  1.00 97.67           N
ATOM   2266  H   LEU A 145     -10.803 -12.651  -0.383  1.00 97.67           H
ATOM   2267  CA  LEU A 145     -11.335 -10.762   0.436  1.00 97.42           C
ATOM   2268  HA  LEU A 145     -11.829 -10.574   1.285  1.00 97.42           H
ATOM   2269  C   LEU A 145     -12.038  -9.944  -0.649  1.00 97.13           C
ATOM   2270  O   LEU A 145     -12.025  -8.717  -0.558  1.00 96.38           O
ATOM   2271  CB  LEU A 145      -9.848 -10.390   0.569  1.00 97.53           C
ATOM   2272 1HB  LEU A 145      -9.387 -10.649  -0.280  1.00 97.53           H
ATOM   2273 2HB  LEU A 145      -9.786  -9.400   0.693  1.00 97.53           H
ATOM   2274  CG  LEU A 145      -9.110 -11.065   1.739  1.00 97.04           C
ATOM   2275  HG  LEU A 145      -9.172 -12.054   1.607  1.00 97.04           H
ATOM   2276  CD1 LEU A 145      -7.654 -10.609   1.753  1.00 95.03           C
ATOM   2277 1HD1 LEU A 145      -7.152 -11.035   2.506  1.00 95.03           H
ATOM   2278 2HD1 LEU A 145      -7.590  -9.617   1.863  1.00 95.03           H
ATOM   2279 3HD1 LEU A 145      -7.194 -10.854   0.900  1.00 95.03           H
ATOM   2280  CD2 LEU A 145      -9.736 -10.724   3.091  1.00 95.01           C
ATOM   2281 1HD2 LEU A 145      -9.243 -11.171   3.837  1.00 95.01           H
ATOM   2282 2HD2 LEU A 145     -10.690 -11.023   3.130  1.00 95.01           H
ATOM   2283 3HD2 LEU A 145      -9.716  -9.738   3.257  1.00 95.01           H
ATOM   2284  N   ASN A 146     -12.643 -10.598  -1.645  1.00 97.38           N
ATOM   2285  H   ASN A 146     -12.688 -11.595  -1.585  1.00 97.38           H
ATOM   2286  CA  ASN A 146     -13.242  -9.964  -2.811  1.00 97.05           C
ATOM   2287  HA  ASN A 146     -13.408 -10.691  -3.477  1.00 97.05           H
ATOM   2288  C   ASN A 146     -12.269  -8.983  -3.499  1.00 97.05           C
ATOM   2289  O   ASN A 146     -12.555  -7.796  -3.692  1.00 96.02           O
ATOM   2290  CB  ASN A 146     -14.597  -9.363  -2.421  1.00 96.42           C
ATOM   2291 1HB  ASN A 146     -15.118 -10.038  -1.898  1.00 96.42           H
ATOM   2292 2HB  ASN A 146     -14.446  -8.550  -1.859  1.00 96.42           H
ATOM   2293  CG  ASN A 146     -15.402  -8.968  -3.644  1.00 90.55           C
ATOM   2294  OD1 ASN A 146     -15.471  -9.677  -4.633  1.00 78.83           O
ATOM   2295  ND2 ASN A 146     -16.051  -7.831  -3.624  1.00 76.87           N
ATOM   2296 1HD2 ASN A 146     -16.596  -7.552  -4.415  1.00 76.87           H
ATOM   2297 2HD2 ASN A 146     -16.002  -7.241  -2.818  1.00 76.87           H
ATOM   2298  N   LEU A 147     -11.066  -9.492  -3.798  1.00 96.67           N
ATOM   2299  H   LEU A 147     -10.896 -10.445  -3.546  1.00 96.67           H
ATOM   2300  CA  LEU A 147      -9.987  -8.776  -4.458  1.00 96.65           C
ATOM   2301  HA  LEU A 147     -10.377  -7.902  -4.747  1.00 96.65           H
ATOM   2302  C   LEU A 147      -9.503  -9.559  -5.672  1.00 96.72           C
ATOM   2303  O   LEU A 147      -9.610 -10.774  -5.712  1.00 96.23           O
ATOM   2304  CB  LEU A 147      -8.817  -8.565  -3.478  1.00 96.38           C
ATOM   2305 1HB  LEU A 147      -8.572  -9.454  -3.091  1.00 96.38           H
ATOM   2306 2HB  LEU A 147      -8.042  -8.201  -3.994  1.00 96.38           H
ATOM   2307  CG  LEU A 147      -9.100  -7.607  -2.315  1.00 95.20           C
ATOM   2308  HG  LEU A 147      -9.942  -7.914  -1.871  1.00 95.20           H
ATOM   2309  CD1 LEU A 147      -7.909  -7.622  -1.347  1.00 92.14           C
ATOM   2310 1HD1 LEU A 147      -8.066  -7.005  -0.576  1.00 92.14           H
ATOM   2311 2HD1 LEU A 147      -7.070  -7.332  -1.807  1.00 92.14           H
ATOM   2312 3HD1 LEU A 147      -7.757  -8.540  -0.980  1.00 92.14           H
ATOM   2313  CD2 LEU A 147      -9.306  -6.172  -2.789  1.00 92.47           C
ATOM   2314 1HD2 LEU A 147      -9.489  -5.563  -2.018  1.00 92.47           H
ATOM   2315 2HD2 LEU A 147     -10.080  -6.110  -3.420  1.00 92.47           H
ATOM   2316 3HD2 LEU A 147      -8.494  -5.831  -3.264  1.00 92.47           H
ATOM   2317  N   GLU A 148      -8.893  -8.875  -6.633  1.00 95.95           N
ATOM   2318  H   GLU A 148      -8.919  -7.876  -6.609  1.00 95.95           H
ATOM   2319  CA  GLU A 148      -8.187  -9.540  -7.722  1.00 95.82           C
ATOM   2320  HA  GLU A 148      -8.818 -10.237  -8.064  1.00 95.82           H
ATOM   2321  C   GLU A 148      -6.889 -10.191  -7.206  1.00 96.40           C
ATOM   2322  O   GLU A 148      -6.154  -9.571  -6.429  1.00 96.19           O
ATOM   2323  CB  GLU A 148      -7.843  -8.520  -8.819  1.00 94.25           C
ATOM   2324 1HB  GLU A 148      -7.284  -7.797  -8.413  1.00 94.25           H
ATOM   2325 2HB  GLU A 148      -7.319  -8.987  -9.531  1.00 94.25           H
ATOM   2326  CG  GLU A 148      -9.086  -7.875  -9.467  1.00 85.12           C
ATOM   2327 1HG  GLU A 148      -9.640  -7.451  -8.751  1.00 85.12           H
ATOM   2328 2HG  GLU A 148      -8.786  -7.175 -10.115  1.00 85.12           H
ATOM   2329  CD  GLU A 148      -9.955  -8.890 -10.216  1.00 77.17           C
ATOM   2330  OE1 GLU A 148     -11.183  -8.661 -10.231  1.00 70.06           O
ATOM   2331  OE2 GLU A 148      -9.375  -9.822 -10.796  1.00 67.27           O
ATOM   2332  N   GLU A 149      -6.555 -11.391  -7.691  1.00 96.74           N
ATOM   2333  H   GLU A 149      -7.180 -11.823  -8.341  1.00 96.74           H
ATOM   2334  CA  GLU A 149      -5.329 -12.117  -7.331  1.00 97.25           C
ATOM   2335  HA  GLU A 149      -5.387 -12.294  -6.348  1.00 97.25           H
ATOM   2336  C   GLU A 149      -4.065 -11.265  -7.574  1.00 97.23           C
ATOM   2337  O   GLU A 149      -3.225 -11.127  -6.680  1.00 96.95           O
ATOM   2338  CB  GLU A 149      -5.286 -13.448  -8.100  1.00 97.21           C
ATOM   2339 1HB  GLU A 149      -6.134 -13.943  -7.912  1.00 97.21           H
ATOM   2340 2HB  GLU A 149      -5.230 -13.241  -9.077  1.00 97.21           H
ATOM   2341  CG  GLU A 149      -4.099 -14.364  -7.731  1.00 95.03           C
ATOM   2342 1HG  GLU A 149      -3.988 -14.335  -6.738  1.00 95.03           H
ATOM   2343 2HG  GLU A 149      -4.331 -15.295  -8.014  1.00 95.03           H
ATOM   2344  CD  GLU A 149      -2.740 -13.998  -8.372  1.00 92.91           C
ATOM   2345  OE1 GLU A 149      -1.702 -14.457  -7.846  1.00 87.05           O
ATOM   2346  OE2 GLU A 149      -2.703 -13.244  -9.357  1.00 88.58           O
ATOM   2347  N   ASP A 150      -4.002 -10.573  -8.722  1.00 96.34           N
ATOM   2348  H   ASP A 150      -4.737 -10.709  -9.386  1.00 96.34           H
ATOM   2349  CA  ASP A 150      -2.936  -9.633  -9.073  1.00 95.91           C
ATOM   2350  HA  ASP A 150      -2.134 -10.212  -9.216  1.00 95.91           H
ATOM   2351  C   ASP A 150      -2.660  -8.607  -7.963  1.00 96.42           C
ATOM   2352  O   ASP A 150      -1.516  -8.215  -7.701  1.00 95.86           O
ATOM   2353  CB  ASP A 150      -3.377  -8.830 -10.315  1.00 94.12           C
ATOM   2354 1HB  ASP A 150      -4.364  -8.684 -10.254  1.00 94.12           H
ATOM   2355 2HB  ASP A 150      -2.907  -7.947 -10.295  1.00 94.12           H
ATOM   2356  CG  ASP A 150      -3.090  -9.474 -11.671  1.00 83.44           C
ATOM   2357  OD1 ASP A 150      -2.473 -10.558 -11.704  1.00 73.55           O
ATOM   2358  OD2 ASP A 150      -3.382  -8.766 -12.676  1.00 75.95           O
ATOM   2359  N   ARG A 151      -3.713  -8.115  -7.294  1.00 96.28           N
ATOM   2360  H   ARG A 151      -4.625  -8.446  -7.536  1.00 96.28           H
ATOM   2361  CA  ARG A 151      -3.597  -7.116  -6.225  1.00 96.37           C
ATOM   2362  HA  ARG A 151      -2.984  -6.416  -6.591  1.00 96.37           H
ATOM   2363  C   ARG A 151      -2.977  -7.718  -4.977  1.00 96.79           C
ATOM   2364  O   ARG A 151      -2.143  -7.067  -4.340  1.00 96.35           O
ATOM   2365  CB  ARG A 151      -4.965  -6.501  -5.889  1.00 95.66           C
ATOM   2366 1HB  ARG A 151      -5.558  -7.224  -5.534  1.00 95.66           H
ATOM   2367 2HB  ARG A 151      -4.833  -5.803  -5.186  1.00 95.66           H
ATOM   2368  CG  ARG A 151      -5.663  -5.850  -7.092  1.00 90.93           C
ATOM   2369 1HG  ARG A 151      -5.872  -6.558  -7.767  1.00 90.93           H
ATOM   2370 2HG  ARG A 151      -6.513  -5.424  -6.781  1.00 90.93           H
ATOM   2371  CD  ARG A 151      -4.790  -4.780  -7.755  1.00 84.87           C
ATOM   2372 1HD  ARG A 151      -4.542  -4.075  -7.090  1.00 84.87           H
ATOM   2373 2HD  ARG A 151      -3.959  -5.194  -8.128  1.00 84.87           H
ATOM   2374  NE  ARG A 151      -5.509  -4.140  -8.849  1.00 76.04           N
ATOM   2375  HE  ARG A 151      -6.438  -4.462  -9.032  1.00 76.04           H
ATOM   2376  CZ  ARG A 151      -5.050  -3.182  -9.615  1.00 69.74           C
ATOM   2377  NH1 ARG A 151      -3.845  -2.702  -9.466  1.00 61.38           N
ATOM   2378 1HH1 ARG A 151      -3.246  -3.066  -8.752  1.00 61.38           H
ATOM   2379 2HH1 ARG A 151      -3.521  -1.970 -10.065  1.00 61.38           H
ATOM   2380  NH2 ARG A 151      -5.801  -2.684 -10.559  1.00 61.99           N
ATOM   2381 1HH2 ARG A 151      -6.727  -3.034 -10.698  1.00 61.99           H
ATOM   2382 2HH2 ARG A 151      -5.450  -1.953 -11.144  1.00 61.99           H
ATOM   2383  N   ILE A 152      -3.346  -8.961  -4.667  1.00 97.65           N
ATOM   2384  H   ILE A 152      -4.058  -9.397  -5.218  1.00 97.65           H
ATOM   2385  CA  ILE A 152      -2.763  -9.717  -3.564  1.00 97.80           C
ATOM   2386  HA  ILE A 152      -2.813  -9.140  -2.749  1.00 97.80           H
ATOM   2387  C   ILE A 152      -1.289 -10.002  -3.852  1.00 97.95           C
ATOM   2388  O   ILE A 152      -0.437  -9.724  -3.008  1.00 97.70           O
ATOM   2389  CB  ILE A 152      -3.585 -10.993  -3.309  1.00 97.63           C
ATOM   2390  HB  ILE A 152      -3.651 -11.535  -4.147  1.00 97.63           H
ATOM   2391  CG1 ILE A 152      -4.997 -10.566  -2.852  1.00 95.82           C
ATOM   2392 1HG1 ILE A 152      -4.916 -10.055  -1.997  1.00 95.82           H
ATOM   2393 2HG1 ILE A 152      -5.398  -9.979  -3.555  1.00 95.82           H
ATOM   2394  CG2 ILE A 152      -2.897 -11.894  -2.271  1.00 96.89           C
ATOM   2395 1HG2 ILE A 152      -3.431 -12.723  -2.106  1.00 96.89           H
ATOM   2396 2HG2 ILE A 152      -2.790 -11.418  -1.398  1.00 96.89           H
ATOM   2397 3HG2 ILE A 152      -1.988 -12.171  -2.583  1.00 96.89           H
ATOM   2398  CD1 ILE A 152      -5.948 -11.719  -2.614  1.00 90.32           C
ATOM   2399 1HD1 ILE A 152      -6.845 -11.389  -2.321  1.00 90.32           H
ATOM   2400 2HD1 ILE A 152      -5.599 -12.331  -1.904  1.00 90.32           H
ATOM   2401 3HD1 ILE A 152      -6.076 -12.256  -3.448  1.00 90.32           H
ATOM   2402  N   GLN A 153      -0.962 -10.461  -5.075  1.00 97.78           N
ATOM   2403  H   GLN A 153      -1.694 -10.645  -5.731  1.00 97.78           H
ATOM   2404  CA  GLN A 153       0.419 -10.700  -5.479  1.00 97.71           C
ATOM   2405  HA  GLN A 153       0.765 -11.414  -4.870  1.00 97.71           H
ATOM   2406  C   GLN A 153       1.282  -9.438  -5.307  1.00 97.74           C
ATOM   2407  O   GLN A 153       2.342  -9.482  -4.670  1.00 97.41           O
ATOM   2408  CB  GLN A 153       0.442 -11.179  -6.928  1.00 97.61           C
ATOM   2409 1HB  GLN A 153      -0.235 -11.906  -7.043  1.00 97.61           H
ATOM   2410 2HB  GLN A 153       0.215 -10.413  -7.530  1.00 97.61           H
ATOM   2411  CG  GLN A 153       1.828 -11.717  -7.296  1.00 96.06           C
ATOM   2412 1HG  GLN A 153       2.515 -11.038  -7.039  1.00 96.06           H
ATOM   2413 2HG  GLN A 153       1.989 -12.564  -6.789  1.00 96.06           H
ATOM   2414  CD  GLN A 153       1.971 -12.010  -8.784  1.00 93.28           C
ATOM   2415  OE1 GLN A 153       1.430 -11.320  -9.615  1.00 86.97           O
ATOM   2416  NE2 GLN A 153       2.758 -12.986  -9.184  1.00 84.71           N
ATOM   2417 1HE2 GLN A 153       2.899 -13.146 -10.161  1.00 84.71           H
ATOM   2418 2HE2 GLN A 153       3.215 -13.568  -8.511  1.00 84.71           H
ATOM   2419  N   ILE A 154       0.810  -8.290  -5.815  1.00 97.24           N
ATOM   2420  H   ILE A 154      -0.055  -8.320  -6.315  1.00 97.24           H
ATOM   2421  CA  ILE A 154       1.484  -6.991  -5.683  1.00 96.82           C
ATOM   2422  HA  ILE A 154       2.408  -7.119  -6.044  1.00 96.82           H
ATOM   2423  C   ILE A 154       1.611  -6.583  -4.216  1.00 97.26           C
ATOM   2424  O   ILE A 154       2.654  -6.072  -3.803  1.00 97.07           O
ATOM   2425  CB  ILE A 154       0.743  -5.922  -6.514  1.00 96.10           C
ATOM   2426  HB  ILE A 154      -0.224  -5.972  -6.265  1.00 96.10           H
ATOM   2427  CG1 ILE A 154       0.910  -6.203  -8.026  1.00 94.12           C
ATOM   2428 1HG1 ILE A 154       1.845  -5.968  -8.292  1.00 94.12           H
ATOM   2429 2HG1 ILE A 154       0.752  -7.177  -8.188  1.00 94.12           H
ATOM   2430  CG2 ILE A 154       1.246  -4.499  -6.196  1.00 93.64           C
ATOM   2431 1HG2 ILE A 154       0.758  -3.817  -6.740  1.00 93.64           H
ATOM   2432 2HG2 ILE A 154       2.222  -4.411  -6.395  1.00 93.64           H
ATOM   2433 3HG2 ILE A 154       1.108  -4.278  -5.231  1.00 93.64           H
ATOM   2434  CD1 ILE A 154      -0.047  -5.414  -8.919  1.00 83.43           C
ATOM   2435 1HD1 ILE A 154       0.102  -5.631  -9.884  1.00 83.43           H
ATOM   2436 2HD1 ILE A 154       0.083  -4.429  -8.802  1.00 83.43           H
ATOM   2437 3HD1 ILE A 154      -0.999  -5.626  -8.699  1.00 83.43           H
ATOM   2438  N   TRP A 155       0.580  -6.824  -3.387  1.00 96.90           N
ATOM   2439  H   TRP A 155      -0.256  -7.223  -3.763  1.00 96.90           H
ATOM   2440  CA  TRP A 155       0.635  -6.525  -1.959  1.00 97.35           C
ATOM   2441  HA  TRP A 155       0.852  -5.551  -1.892  1.00 97.35           H
ATOM   2442  C   TRP A 155       1.756  -7.309  -1.269  1.00 97.56           C
ATOM   2443  O   TRP A 155       2.587  -6.694  -0.590  1.00 97.60           O
ATOM   2444  CB  TRP A 155      -0.728  -6.777  -1.313  1.00 97.61           C
ATOM   2445 1HB  TRP A 155      -1.421  -6.257  -1.813  1.00 97.61           H
ATOM   2446 2HB  TRP A 155      -0.936  -7.753  -1.373  1.00 97.61           H
ATOM   2447  CG  TRP A 155      -0.798  -6.374   0.136  1.00 97.71           C
ATOM   2448  CD1 TRP A 155      -1.278  -5.198   0.605  1.00 97.01           C
ATOM   2449  HD1 TRP A 155      -1.667  -4.469   0.042  1.00 97.01           H
ATOM   2450  CD2 TRP A 155      -0.340  -7.114   1.301  1.00 97.69           C
ATOM   2451  NE1 TRP A 155      -1.148  -5.160   1.974  1.00 97.24           N
ATOM   2452  HE1 TRP A 155      -1.441  -4.395   2.548  1.00 97.24           H
ATOM   2453  CE2 TRP A 155      -0.563  -6.308   2.452  1.00 97.57           C
ATOM   2454  CE3 TRP A 155       0.250  -8.380   1.496  1.00 97.56           C
ATOM   2455  HE3 TRP A 155       0.411  -8.978   0.711  1.00 97.56           H
ATOM   2456  CZ2 TRP A 155      -0.203  -6.731   3.745  1.00 97.26           C
ATOM   2457  HZ2 TRP A 155      -0.368  -6.143   4.536  1.00 97.26           H
ATOM   2458  CZ3 TRP A 155       0.617  -8.812   2.799  1.00 97.12           C
ATOM   2459  HZ3 TRP A 155       1.039  -9.710   2.924  1.00 97.12           H
ATOM   2460  CH2 TRP A 155       0.392  -7.992   3.906  1.00 97.04           C
ATOM   2461  HH2 TRP A 155       0.656  -8.305   4.818  1.00 97.04           H
ATOM   2462  N   PHE A 156       1.859  -8.625  -1.507  1.00 97.65           N
ATOM   2463  H   PHE A 156       1.175  -9.063  -2.090  1.00 97.65           H
ATOM   2464  CA  PHE A 156       2.938  -9.446  -0.945  1.00 97.71           C
ATOM   2465  HA  PHE A 156       2.891  -9.278   0.040  1.00 97.71           H
ATOM   2466  C   PHE A 156       4.327  -9.013  -1.432  1.00 97.94           C
ATOM   2467  O   PHE A 156       5.264  -8.939  -0.634  1.00 97.69           O
ATOM   2468  CB  PHE A 156       2.694 -10.934  -1.269  1.00 97.75           C
ATOM   2469 1HB  PHE A 156       2.270 -11.005  -2.172  1.00 97.75           H
ATOM   2470 2HB  PHE A 156       3.571 -11.414  -1.273  1.00 97.75           H
ATOM   2471  CG  PHE A 156       1.791 -11.621  -0.274  1.00 98.04           C
ATOM   2472  CD1 PHE A 156       2.319 -12.103   0.931  1.00 97.11           C
ATOM   2473  HD1 PHE A 156       3.297 -12.011   1.119  1.00 97.11           H
ATOM   2474  CD2 PHE A 156       0.421 -11.770  -0.536  1.00 97.11           C
ATOM   2475  HD2 PHE A 156       0.043 -11.441  -1.401  1.00 97.11           H
ATOM   2476  CE1 PHE A 156       1.479 -12.715   1.877  1.00 97.19           C
ATOM   2477  HE1 PHE A 156       1.860 -13.056   2.736  1.00 97.19           H
ATOM   2478  CE2 PHE A 156      -0.423 -12.378   0.407  1.00 97.04           C
ATOM   2479  HE2 PHE A 156      -1.400 -12.476   0.216  1.00 97.04           H
ATOM   2480  CZ  PHE A 156       0.107 -12.848   1.619  1.00 97.48           C
ATOM   2481  HZ  PHE A 156      -0.492 -13.276   2.296  1.00 97.48           H
ATOM   2482  N   GLN A 157       4.482  -8.647  -2.713  1.00 97.65           N
ATOM   2483  H   GLN A 157       3.707  -8.754  -3.336  1.00 97.65           H
ATOM   2484  CA  GLN A 157       5.735  -8.097  -3.242  1.00 97.47           C
ATOM   2485  HA  GLN A 157       6.416  -8.811  -3.081  1.00 97.47           H
ATOM   2486  C   GLN A 157       6.147  -6.810  -2.501  1.00 97.59           C
ATOM   2487  O   GLN A 157       7.279  -6.697  -2.026  1.00 96.93           O
ATOM   2488  CB  GLN A 157       5.602  -7.812  -4.742  1.00 96.98           C
ATOM   2489 1HB  GLN A 157       4.768  -7.280  -4.889  1.00 96.98           H
ATOM   2490 2HB  GLN A 157       6.395  -7.276  -5.033  1.00 96.98           H
ATOM   2491  CG  GLN A 157       5.529  -9.085  -5.603  1.00 91.00           C
ATOM   2492 1HG  GLN A 157       6.403  -9.568  -5.546  1.00 91.00           H
ATOM   2493 2HG  GLN A 157       4.799  -9.673  -5.254  1.00 91.00           H
ATOM   2494  CD  GLN A 157       5.241  -8.762  -7.068  1.00 89.74           C
ATOM   2495  OE1 GLN A 157       5.280  -7.625  -7.499  1.00 82.45           O
ATOM   2496  NE2 GLN A 157       4.967  -9.747  -7.899  1.00 80.75           N
ATOM   2497 1HE2 GLN A 157       4.796  -9.553  -8.865  1.00 80.75           H
ATOM   2498 2HE2 GLN A 157       4.930 -10.688  -7.564  1.00 80.75           H
ATOM   2499  N   ASN A 158       5.211  -5.881  -2.356  1.00 96.46           N
ATOM   2500  H   ASN A 158       4.306  -6.050  -2.746  1.00 96.46           H
ATOM   2501  CA  ASN A 158       5.442  -4.624  -1.653  1.00 96.22           C
ATOM   2502  HA  ASN A 158       6.255  -4.222  -2.075  1.00 96.22           H
ATOM   2503  C   ASN A 158       5.748  -4.842  -0.169  1.00 96.58           C
ATOM   2504  O   ASN A 158       6.644  -4.203   0.383  1.00 95.99           O
ATOM   2505  CB  ASN A 158       4.198  -3.727  -1.827  1.00 95.25           C
ATOM   2506 1HB  ASN A 158       3.377  -4.268  -1.642  1.00 95.25           H
ATOM   2507 2HB  ASN A 158       4.250  -2.967  -1.179  1.00 95.25           H
ATOM   2508  CG  ASN A 158       4.087  -3.153  -3.230  1.00 92.64           C
ATOM   2509  OD1 ASN A 158       5.066  -2.980  -3.941  1.00 87.07           O
ATOM   2510  ND2 ASN A 158       2.910  -2.769  -3.645  1.00 85.60           N
ATOM   2511 1HD2 ASN A 158       2.813  -2.336  -4.541  1.00 85.60           H
ATOM   2512 2HD2 ASN A 158       2.106  -2.908  -3.067  1.00 85.60           H
ATOM   2513  N   ARG A 159       5.050  -5.788   0.468  1.00 96.31           N
ATOM   2514  H   ARG A 159       4.369  -6.311  -0.044  1.00 96.31           H
ATOM   2515  CA  ARG A 159       5.247  -6.086   1.887  1.00 96.69           C
ATOM   2516  HA  ARG A 159       5.230  -5.206   2.363  1.00 96.69           H
ATOM   2517  C   ARG A 159       6.622  -6.695   2.161  1.00 96.95           C
ATOM   2518  O   ARG A 159       7.290  -6.257   3.099  1.00 96.68           O
ATOM   2519  CB  ARG A 159       4.092  -6.979   2.381  1.00 96.72           C
ATOM   2520 1HB  ARG A 159       3.225  -6.557   2.117  1.00 96.72           H
ATOM   2521 2HB  ARG A 159       4.172  -7.877   1.948  1.00 96.72           H
ATOM   2522  CG  ARG A 159       4.094  -7.172   3.900  1.00 95.51           C
ATOM   2523 1HG  ARG A 159       3.331  -7.769   4.149  1.00 95.51           H
ATOM   2524 2HG  ARG A 159       4.956  -7.603   4.168  1.00 95.51           H
ATOM   2525  CD  ARG A 159       3.950  -5.842   4.654  1.00 92.95           C
ATOM   2526 1HD  ARG A 159       4.698  -5.225   4.410  1.00 92.95           H
ATOM   2527 2HD  ARG A 159       3.076  -5.411   4.430  1.00 92.95           H
ATOM   2528  NE  ARG A 159       3.993  -6.066   6.102  1.00 90.58           N
ATOM   2529  HE  ARG A 159       3.111  -6.186   6.557  1.00 90.58           H
ATOM   2530  CZ  ARG A 159       5.056  -6.127   6.872  1.00 89.65           C
ATOM   2531  NH1 ARG A 159       6.276  -5.947   6.437  1.00 82.85           N
ATOM   2532 1HH1 ARG A 159       6.438  -5.751   5.470  1.00 82.85           H
ATOM   2533 2HH1 ARG A 159       7.047  -6.006   7.071  1.00 82.85           H
ATOM   2534  NH2 ARG A 159       4.888  -6.378   8.144  1.00 86.75           N
ATOM   2535 1HH2 ARG A 159       3.967  -6.518   8.509  1.00 86.75           H
ATOM   2536 2HH2 ARG A 159       5.680  -6.430   8.752  1.00 86.75           H
ATOM   2537  N   ARG A 160       7.101  -7.612   1.306  1.00 97.08           N
ATOM   2538  H   ARG A 160       6.492  -7.952   0.589  1.00 97.08           H
ATOM   2539  CA  ARG A 160       8.474  -8.146   1.364  1.00 96.86           C
ATOM   2540  HA  ARG A 160       8.575  -8.495   2.296  1.00 96.86           H
ATOM   2541  C   ARG A 160       9.528  -7.061   1.132  1.00 96.60           C
ATOM   2542  O   ARG A 160      10.522  -7.002   1.863  1.00 96.39           O
ATOM   2543  CB  ARG A 160       8.650  -9.269   0.331  1.00 96.85           C
ATOM   2544 1HB  ARG A 160       8.314  -8.946  -0.554  1.00 96.85           H
ATOM   2545 2HB  ARG A 160       9.623  -9.489   0.259  1.00 96.85           H
ATOM   2546  CG  ARG A 160       7.886 -10.544   0.710  1.00 96.35           C
ATOM   2547 1HG  ARG A 160       8.115 -10.793   1.651  1.00 96.35           H
ATOM   2548 2HG  ARG A 160       6.904 -10.367   0.641  1.00 96.35           H
ATOM   2549  CD  ARG A 160       8.247 -11.711  -0.215  1.00 95.33           C
ATOM   2550 1HD  ARG A 160       9.227 -11.898  -0.143  1.00 95.33           H
ATOM   2551 2HD  ARG A 160       7.731 -12.522   0.061  1.00 95.33           H
ATOM   2552  NE  ARG A 160       7.950 -11.462  -1.633  1.00 93.56           N
ATOM   2553  HE  ARG A 160       8.656 -10.992  -2.163  1.00 93.56           H
ATOM   2554  CZ  ARG A 160       6.837 -11.798  -2.285  1.00 94.28           C
ATOM   2555  NH1 ARG A 160       5.823 -12.350  -1.685  1.00 88.79           N
ATOM   2556 1HH1 ARG A 160       5.863 -12.535  -0.703  1.00 88.79           H
ATOM   2557 2HH1 ARG A 160       5.003 -12.589  -2.206  1.00 88.79           H
ATOM   2558  NH2 ARG A 160       6.738 -11.601  -3.560  1.00 91.07           N
ATOM   2559 1HH2 ARG A 160       7.500 -11.194  -4.064  1.00 91.07           H
ATOM   2560 2HH2 ARG A 160       5.900 -11.856  -4.042  1.00 91.07           H
ATOM   2561  N   ALA A 161       9.304  -6.165   0.165  1.00 96.85           N
ATOM   2562  H   ALA A 161       8.490  -6.265  -0.407  1.00 96.85           H
ATOM   2563  CA  ALA A 161      10.208  -5.045  -0.084  1.00 96.43           C
ATOM   2564  HA  ALA A 161      11.117  -5.439  -0.222  1.00 96.43           H
ATOM   2565  C   ALA A 161      10.299  -4.101   1.127  1.00 95.94           C
ATOM   2566  O   ALA A 161      11.401  -3.684   1.502  1.00 94.79           O
ATOM   2567  CB  ALA A 161       9.741  -4.314  -1.349  1.00 95.93           C
ATOM   2568 1HB  ALA A 161       9.687  -4.941  -2.126  1.00 95.93           H
ATOM   2569 2HB  ALA A 161      10.373  -3.578  -1.591  1.00 95.93           H
ATOM   2570 3HB  ALA A 161       8.836  -3.911  -1.216  1.00 95.93           H
ATOM   2571  N   LYS A 162       9.165  -3.818   1.772  1.00 95.87           N
ATOM   2572  H   LYS A 162       8.307  -4.162   1.391  1.00 95.87           H
ATOM   2573  CA  LYS A 162       9.108  -3.030   3.010  1.00 95.25           C
ATOM   2574  HA  LYS A 162       9.583  -2.172   2.814  1.00 95.25           H
ATOM   2575  C   LYS A 162       9.869  -3.707   4.150  1.00 95.38           C
ATOM   2576  O   LYS A 162      10.675  -3.051   4.799  1.00 94.72           O
ATOM   2577  CB  LYS A 162       7.635  -2.747   3.378  1.00 94.31           C
ATOM   2578 1HB  LYS A 162       7.184  -2.321   2.594  1.00 94.31           H
ATOM   2579 2HB  LYS A 162       7.185  -3.614   3.591  1.00 94.31           H
ATOM   2580  CG  LYS A 162       7.496  -1.811   4.591  1.00 87.71           C
ATOM   2581 1HG  LYS A 162       7.910  -2.252   5.387  1.00 87.71           H
ATOM   2582 2HG  LYS A 162       7.977  -0.957   4.395  1.00 87.71           H
ATOM   2583  CD  LYS A 162       6.023  -1.491   4.909  1.00 84.53           C
ATOM   2584 1HD  LYS A 162       5.607  -1.041   4.119  1.00 84.53           H
ATOM   2585 2HD  LYS A 162       5.536  -2.343   5.102  1.00 84.53           H
ATOM   2586  CE  LYS A 162       5.913  -0.564   6.128  1.00 76.69           C
ATOM   2587 1HE  LYS A 162       6.332  -1.010   6.919  1.00 76.69           H
ATOM   2588 2HE  LYS A 162       6.393   0.292   5.935  1.00 76.69           H
ATOM   2589  NZ  LYS A 162       4.504  -0.229   6.483  1.00 69.77           N
ATOM   2590 1HZ  LYS A 162       4.469   0.375   7.279  1.00 69.77           H
ATOM   2591 2HZ  LYS A 162       3.983  -1.055   6.700  1.00 69.77           H
ATOM   2592 3HZ  LYS A 162       4.044   0.234   5.725  1.00 69.77           H
ATOM   2593  N   LEU A 163       9.671  -5.009   4.347  1.00 94.18           N
ATOM   2594  H   LEU A 163       9.002  -5.481   3.773  1.00 94.18           H
ATOM   2595  CA  LEU A 163      10.386  -5.781   5.363  1.00 93.73           C
ATOM   2596  HA  LEU A 163      10.200  -5.330   6.236  1.00 93.73           H
ATOM   2597  C   LEU A 163      11.902  -5.747   5.138  1.00 93.39           C
ATOM   2598  O   LEU A 163      12.659  -5.428   6.049  1.00 92.81           O
ATOM   2599  CB  LEU A 163       9.847  -7.223   5.373  1.00 93.67           C
ATOM   2600 1HB  LEU A 163       8.865  -7.190   5.559  1.00 93.67           H
ATOM   2601 2HB  LEU A 163      10.002  -7.623   4.469  1.00 93.67           H
ATOM   2602  CG  LEU A 163      10.515  -8.130   6.430  1.00 91.64           C
ATOM   2603  HG  LEU A 163      11.504  -8.102   6.285  1.00 91.64           H
ATOM   2604  CD1 LEU A 163      10.215  -7.649   7.855  1.00 85.32           C
ATOM   2605 1HD1 LEU A 163      10.651  -8.241   8.532  1.00 85.32           H
ATOM   2606 2HD1 LEU A 163       9.231  -7.650   8.034  1.00 85.32           H
ATOM   2607 3HD1 LEU A 163      10.553  -6.719   7.998  1.00 85.32           H
ATOM   2608  CD2 LEU A 163       9.999  -9.560   6.279  1.00 85.47           C
ATOM   2609 1HD2 LEU A 163      10.419 -10.166   6.955  1.00 85.47           H
ATOM   2610 2HD2 LEU A 163      10.207  -9.922   5.370  1.00 85.47           H
ATOM   2611 3HD2 LEU A 163       9.008  -9.599   6.406  1.00 85.47           H
ATOM   2612  N   LYS A 164      12.351  -5.975   3.898  1.00 93.18           N
ATOM   2613  H   LYS A 164      11.685  -6.190   3.184  1.00 93.18           H
ATOM   2614  CA  LYS A 164      13.773  -5.925   3.533  1.00 91.68           C
ATOM   2615  HA  LYS A 164      14.239  -6.540   4.169  1.00 91.68           H
ATOM   2616  C   LYS A 164      14.382  -4.537   3.738  1.00 91.77           C
ATOM   2617  O   LYS A 164      15.547  -4.430   4.127  1.00 90.97           O
ATOM   2618  CB  LYS A 164      13.936  -6.405   2.076  1.00 90.49           C
ATOM   2619 1HB  LYS A 164      13.503  -7.302   1.983  1.00 90.49           H
ATOM   2620 2HB  LYS A 164      13.484  -5.751   1.470  1.00 90.49           H
ATOM   2621  CG  LYS A 164      15.416  -6.524   1.660  1.00 82.39           C
ATOM   2622 1HG  LYS A 164      15.828  -5.613   1.657  1.00 82.39           H
ATOM   2623 2HG  LYS A 164      15.894  -7.104   2.320  1.00 82.39           H
ATOM   2624  CD  LYS A 164      15.559  -7.141   0.257  1.00 77.35           C
ATOM   2625 1HD  LYS A 164      15.115  -8.037   0.240  1.00 77.35           H
ATOM   2626 2HD  LYS A 164      15.126  -6.541  -0.416  1.00 77.35           H
ATOM   2627  CE  LYS A 164      17.033  -7.309  -0.099  1.00 68.72           C
ATOM   2628 1HE  LYS A 164      17.461  -6.407  -0.158  1.00 68.72           H
ATOM   2629 2HE  LYS A 164      17.483  -7.846   0.614  1.00 68.72           H
ATOM   2630  NZ  LYS A 164      17.233  -8.006  -1.404  1.00 60.04           N
ATOM   2631 1HZ  LYS A 164      18.206  -8.103  -1.613  1.00 60.04           H
ATOM   2632 2HZ  LYS A 164      16.807  -7.496  -2.152  1.00 60.04           H
ATOM   2633 3HZ  LYS A 164      16.830  -8.921  -1.387  1.00 60.04           H
ATOM   2634  N   ARG A 165      13.627  -3.475   3.463  1.00 88.84           N
ATOM   2635  H   ARG A 165      12.725  -3.622   3.058  1.00 88.84           H
ATOM   2636  CA  ARG A 165      14.062  -2.098   3.729  1.00 88.46           C
ATOM   2637  HA  ARG A 165      14.966  -2.002   3.312  1.00 88.46           H
ATOM   2638  C   ARG A 165      14.213  -1.850   5.228  1.00 88.41           C
ATOM   2639  O   ARG A 165      15.300  -1.467   5.646  1.00 88.76           O
ATOM   2640  CB  ARG A 165      13.099  -1.101   3.071  1.00 86.47           C
ATOM   2641 1HB  ARG A 165      13.007  -1.330   2.102  1.00 86.47           H
ATOM   2642 2HB  ARG A 165      12.206  -1.169   3.516  1.00 86.47           H
ATOM   2643  CG  ARG A 165      13.622   0.344   3.203  1.00 75.91           C
ATOM   2644 1HG  ARG A 165      13.768   0.548   4.171  1.00 75.91           H
ATOM   2645 2HG  ARG A 165      14.490   0.420   2.712  1.00 75.91           H
ATOM   2646  CD  ARG A 165      12.633   1.371   2.624  1.00 76.37           C
ATOM   2647 1HD  ARG A 165      11.755   1.302   3.098  1.00 76.37           H
ATOM   2648 2HD  ARG A 165      12.999   2.295   2.733  1.00 76.37           H
ATOM   2649  NE  ARG A 165      12.394   1.144   1.190  1.00 65.99           N
ATOM   2650  HE  ARG A 165      13.143   0.738   0.667  1.00 65.99           H
ATOM   2651  CZ  ARG A 165      11.288   1.424   0.526  1.00 60.99           C
ATOM   2652  NH1 ARG A 165      10.261   1.985   1.105  1.00 56.02           N
ATOM   2653 1HH1 ARG A 165      10.299   2.214   2.078  1.00 56.02           H
ATOM   2654 2HH1 ARG A 165       9.436   2.185   0.576  1.00 56.02           H
ATOM   2655  NH2 ARG A 165      11.198   1.145  -0.744  1.00 53.52           N
ATOM   2656 1HH2 ARG A 165      11.968   0.718  -1.218  1.00 53.52           H
ATOM   2657 2HH2 ARG A 165      10.359   1.358  -1.245  1.00 53.52           H
ATOM   2658  N   SER A 166      13.176  -2.157   6.007  1.00 90.79           N
ATOM   2659  H   SER A 166      12.348  -2.515   5.575  1.00 90.79           H
ATOM   2660  CA  SER A 166      13.186  -1.997   7.462  1.00 89.21           C
ATOM   2661  HA  SER A 166      13.317  -1.019   7.627  1.00 89.21           H
ATOM   2662  C   SER A 166      14.342  -2.761   8.114  1.00 88.77           C
ATOM   2663  O   SER A 166      15.035  -2.220   8.968  1.00 87.97           O
ATOM   2664  CB  SER A 166      11.852  -2.479   8.028  1.00 87.60           C
ATOM   2665 1HB  SER A 166      11.093  -1.971   7.621  1.00 87.60           H
ATOM   2666 2HB  SER A 166      11.729  -3.456   7.856  1.00 87.60           H
ATOM   2667  OG  SER A 166      11.783  -2.288   9.423  1.00 73.60           O
ATOM   2668  HG  SER A 166      11.767  -1.351   9.617  1.00 73.60           H
ATOM   2669  N   HIS A 167      14.611  -3.990   7.658  1.00 88.99           N
ATOM   2670  H   HIS A 167      14.026  -4.386   6.950  1.00 88.99           H
ATOM   2671  CA  HIS A 167      15.739  -4.768   8.169  1.00 88.32           C
ATOM   2672  HA  HIS A 167      15.622  -4.792   9.162  1.00 88.32           H
ATOM   2673  C   HIS A 167      17.081  -4.095   7.879  1.00 88.58           C
ATOM   2674  O   HIS A 167      17.914  -3.958   8.778  1.00 88.69           O
ATOM   2675  CB  HIS A 167      15.688  -6.186   7.590  1.00 86.38           C
ATOM   2676 1HB  HIS A 167      14.797  -6.594   7.791  1.00 86.38           H
ATOM   2677 2HB  HIS A 167      15.820  -6.144   6.600  1.00 86.38           H
ATOM   2678  CG  HIS A 167      16.749  -7.067   8.169  1.00 73.19           C
ATOM   2679  ND1 HIS A 167      16.742  -7.615   9.436  1.00 64.36           N
ATOM   2680  HD1 HIS A 167      16.018  -7.509  10.118  1.00 64.36           H
ATOM   2681  CD2 HIS A 167      17.925  -7.454   7.583  1.00 60.86           C
ATOM   2682  HD2 HIS A 167      18.227  -7.212   6.661  1.00 60.86           H
ATOM   2683  CE1 HIS A 167      17.875  -8.313   9.593  1.00 58.83           C
ATOM   2684  HE1 HIS A 167      18.123  -8.817  10.420  1.00 58.83           H
ATOM   2685  NE2 HIS A 167      18.629  -8.242   8.491  1.00 61.53           N
ATOM   2686  N   ARG A 168      17.309  -3.596   6.651  1.00 85.28           N
ATOM   2687  H   ARG A 168      16.615  -3.729   5.943  1.00 85.28           H
ATOM   2688  CA  ARG A 168      18.543  -2.859   6.305  1.00 85.32           C
ATOM   2689  HA  ARG A 168      19.283  -3.489   6.540  1.00 85.32           H
ATOM   2690  C   ARG A 168      18.702  -1.572   7.118  1.00 85.68           C
ATOM   2691  O   ARG A 168      19.810  -1.284   7.556  1.00 88.03           O
ATOM   2692  CB  ARG A 168      18.568  -2.516   4.813  1.00 83.95           C
ATOM   2693 1HB  ARG A 168      17.683  -2.125   4.560  1.00 83.95           H
ATOM   2694 2HB  ARG A 168      19.289  -1.842   4.652  1.00 83.95           H
ATOM   2695  CG  ARG A 168      18.835  -3.748   3.934  1.00 77.52           C
ATOM   2696 1HG  ARG A 168      19.681  -4.190   4.233  1.00 77.52           H
ATOM   2697 2HG  ARG A 168      18.073  -4.389   4.025  1.00 77.52           H
ATOM   2698  CD  ARG A 168      18.975  -3.344   2.465  1.00 76.80           C
ATOM   2699 1HD  ARG A 168      19.704  -2.666   2.372  1.00 76.80           H
ATOM   2700 2HD  ARG A 168      19.197  -4.150   1.916  1.00 76.80           H
ATOM   2701  NE  ARG A 168      17.737  -2.755   1.927  1.00 64.95           N
ATOM   2702  HE  ARG A 168      16.884  -3.005   2.385  1.00 64.95           H
ATOM   2703  CZ  ARG A 168      17.640  -1.927   0.897  1.00 62.46           C
ATOM   2704  NH1 ARG A 168      18.690  -1.558   0.220  1.00 56.85           N
ATOM   2705 1HH1 ARG A 168      19.594  -1.901   0.474  1.00 56.85           H
ATOM   2706 2HH1 ARG A 168      18.592  -0.932  -0.554  1.00 56.85           H
ATOM   2707  NH2 ARG A 168      16.479  -1.462   0.542  1.00 53.21           N
ATOM   2708 1HH2 ARG A 168      15.658  -1.729   1.046  1.00 53.21           H
ATOM   2709 2HH2 ARG A 168      16.407  -0.837  -0.235  1.00 53.21           H
ATOM   2710  N   GLU A 169      17.620  -0.836   7.314  1.00 81.92           N
ATOM   2711  H   GLU A 169      16.765  -1.118   6.878  1.00 81.92           H
ATOM   2712  CA  GLU A 169      17.617   0.375   8.142  1.00 82.95           C
ATOM   2713  HA  GLU A 169      18.319   0.978   7.763  1.00 82.95           H
ATOM   2714  C   GLU A 169      17.982   0.043   9.595  1.00 81.56           C
ATOM   2715  O   GLU A 169      18.851   0.688  10.169  1.00 83.55           O
ATOM   2716  CB  GLU A 169      16.247   1.058   8.058  1.00 81.66           C
ATOM   2717 1HB  GLU A 169      15.535   0.368   8.190  1.00 81.66           H
ATOM   2718 2HB  GLU A 169      16.185   1.744   8.783  1.00 81.66           H
ATOM   2719  CG  GLU A 169      16.027   1.748   6.700  1.00 69.51           C
ATOM   2720 1HG  GLU A 169      16.582   2.579   6.678  1.00 69.51           H
ATOM   2721 2HG  GLU A 169      16.331   1.125   5.980  1.00 69.51           H
ATOM   2722  CD  GLU A 169      14.570   2.139   6.409  1.00 64.91           C
ATOM   2723  OE1 GLU A 169      14.316   2.605   5.267  1.00 58.27           O
ATOM   2724  OE2 GLU A 169      13.685   1.889   7.246  1.00 61.39           O
ATOM   2725  N   SER A 170      17.401  -1.013  10.165  1.00 83.39           N
ATOM   2726  H   SER A 170      16.707  -1.514   9.648  1.00 83.39           H
ATOM   2727  CA  SER A 170      17.734  -1.469  11.512  1.00 83.68           C
ATOM   2728  HA  SER A 170      17.559  -0.671  12.088  1.00 83.68           H
ATOM   2729  C   SER A 170      19.205  -1.875  11.635  1.00 82.22           C
ATOM   2730  O   SER A 170      19.880  -1.448  12.570  1.00 82.49           O
ATOM   2731  CB  SER A 170      16.844  -2.648  11.921  1.00 82.97           C
ATOM   2732 1HB  SER A 170      16.936  -3.406  11.275  1.00 82.97           H
ATOM   2733 2HB  SER A 170      17.072  -2.965  12.842  1.00 82.97           H
ATOM   2734  OG  SER A 170      15.489  -2.266  11.931  1.00 71.09           O
ATOM   2735  HG  SER A 170      15.426  -1.311  11.933  1.00 71.09           H
ATOM   2736  N   GLN A 171      19.738  -2.632  10.667  1.00 83.54           N
ATOM   2737  H   GLN A 171      19.148  -2.951   9.925  1.00 83.54           H
ATOM   2738  CA  GLN A 171      21.154  -3.011  10.654  1.00 82.48           C
ATOM   2739  HA  GLN A 171      21.308  -3.463  11.533  1.00 82.48           H
ATOM   2740  C   GLN A 171      22.070  -1.788  10.560  1.00 81.93           C
ATOM   2741  O   GLN A 171      23.068  -1.705  11.281  1.00 84.59           O
ATOM   2742  CB  GLN A 171      21.435  -3.969   9.484  1.00 80.60           C
ATOM   2743 1HB  GLN A 171      21.091  -3.548   8.645  1.00 80.60           H
ATOM   2744 2HB  GLN A 171      22.425  -4.095   9.413  1.00 80.60           H
ATOM   2745  CG  GLN A 171      20.777  -5.357   9.638  1.00 69.45           C
ATOM   2746 1HG  GLN A 171      19.785  -5.241   9.687  1.00 69.45           H
ATOM   2747 2HG  GLN A 171      21.009  -5.915   8.841  1.00 69.45           H
ATOM   2748  CD  GLN A 171      21.232  -6.099  10.888  1.00 67.32           C
ATOM   2749  OE1 GLN A 171      22.379  -6.046  11.291  1.00 60.06           O
ATOM   2750  NE2 GLN A 171      20.354  -6.820  11.542  1.00 56.98           N
ATOM   2751 1HE2 GLN A 171      20.629  -7.320  12.363  1.00 56.98           H
ATOM   2752 2HE2 GLN A 171      19.409  -6.871  11.220  1.00 56.98           H
ATOM   2753  N   PHE A 172      21.722  -0.807   9.721  1.00 81.07           N
ATOM   2754  H   PHE A 172      20.911  -0.931   9.150  1.00 81.07           H
ATOM   2755  CA  PHE A 172      22.476   0.438   9.603  1.00 81.69           C
ATOM   2756  HA  PHE A 172      23.419   0.167   9.412  1.00 81.69           H
ATOM   2757  C   PHE A 172      22.472   1.241  10.912  1.00 81.35           C
ATOM   2758  O   PHE A 172      23.517   1.731  11.339  1.00 82.45           O
ATOM   2759  CB  PHE A 172      21.903   1.262   8.446  1.00 80.49           C
ATOM   2760 1HB  PHE A 172      22.002   0.743   7.597  1.00 80.49           H
ATOM   2761 2HB  PHE A 172      20.933   1.435   8.620  1.00 80.49           H
ATOM   2762  CG  PHE A 172      22.593   2.589   8.269  1.00 74.08           C
ATOM   2763  CD1 PHE A 172      22.011   3.766   8.785  1.00 70.63           C
ATOM   2764  HD1 PHE A 172      21.127   3.724   9.250  1.00 70.63           H
ATOM   2765  CD2 PHE A 172      23.842   2.657   7.622  1.00 71.51           C
ATOM   2766  HD2 PHE A 172      24.261   1.825   7.258  1.00 71.51           H
ATOM   2767  CE1 PHE A 172      22.674   4.999   8.645  1.00 63.89           C
ATOM   2768  HE1 PHE A 172      22.258   5.833   9.008  1.00 63.89           H
ATOM   2769  CE2 PHE A 172      24.499   3.885   7.487  1.00 67.91           C
ATOM   2770  HE2 PHE A 172      25.385   3.925   7.025  1.00 67.91           H
ATOM   2771  CZ  PHE A 172      23.925   5.062   7.994  1.00 64.39           C
ATOM   2772  HZ  PHE A 172      24.398   5.937   7.895  1.00 64.39           H
ATOM   2773  N   LEU A 173      21.326   1.344  11.577  1.00 83.12           N
ATOM   2774  H   LEU A 173      20.504   0.935  11.180  1.00 83.12           H
ATOM   2775  CA  LEU A 173      21.214   2.032  12.870  1.00 82.73           C
ATOM   2776  HA  LEU A 173      21.605   2.942  12.730  1.00 82.73           H
ATOM   2777  C   LEU A 173      22.030   1.335  13.960  1.00 80.42           C
ATOM   2778  O   LEU A 173      22.700   2.011  14.738  1.00 82.43           O
ATOM   2779  CB  LEU A 173      19.735   2.134  13.271  1.00 84.10           C
ATOM   2780 1HB  LEU A 173      19.329   1.223  13.196  1.00 84.10           H
ATOM   2781 2HB  LEU A 173      19.691   2.442  14.221  1.00 84.10           H
ATOM   2782  CG  LEU A 173      18.903   3.103  12.413  1.00 79.03           C
ATOM   2783  HG  LEU A 173      19.035   2.843  11.457  1.00 79.03           H
ATOM   2784  CD1 LEU A 173      17.428   3.002  12.822  1.00 76.51           C
ATOM   2785 1HD1 LEU A 173      16.862   3.623  12.279  1.00 76.51           H
ATOM   2786 2HD1 LEU A 173      17.306   3.239  13.786  1.00 76.51           H
ATOM   2787 3HD1 LEU A 173      17.082   2.074  12.688  1.00 76.51           H
ATOM   2788  CD2 LEU A 173      19.349   4.561  12.572  1.00 78.22           C
ATOM   2789 1HD2 LEU A 173      18.794   5.169  12.005  1.00 78.22           H
ATOM   2790 2HD2 LEU A 173      20.305   4.675  12.300  1.00 78.22           H
ATOM   2791 3HD2 LEU A 173      19.261   4.861  13.522  1.00 78.22           H
ATOM   2792  N   MET A 174      22.028  -0.001  13.995  1.00 78.86           N
ATOM   2793  H   MET A 174      21.441  -0.498  13.356  1.00 78.86           H
ATOM   2794  CA  MET A 174      22.855  -0.767  14.937  1.00 78.70           C
ATOM   2795  HA  MET A 174      22.631  -0.398  15.839  1.00 78.70           H
ATOM   2796  C   MET A 174      24.352  -0.563  14.666  1.00 74.54           C
ATOM   2797  O   MET A 174      25.105  -0.264  15.595  1.00 78.06           O
ATOM   2798  CB  MET A 174      22.501  -2.259  14.875  1.00 78.44           C
ATOM   2799 1HB  MET A 174      22.549  -2.560  13.923  1.00 78.44           H
ATOM   2800 2HB  MET A 174      23.166  -2.769  15.420  1.00 78.44           H
ATOM   2801  CG  MET A 174      21.090  -2.548  15.417  1.00 71.85           C
ATOM   2802 1HG  MET A 174      20.485  -2.029  14.813  1.00 71.85           H
ATOM   2803 2HG  MET A 174      20.962  -3.527  15.256  1.00 71.85           H
ATOM   2804  SD  MET A 174      20.829  -2.116  17.161  1.00 65.10           S
ATOM   2805  CE  MET A 174      19.061  -2.471  17.270  1.00 53.99           C
ATOM   2806 1HE  MET A 174      18.715  -2.288  18.190  1.00 53.99           H
ATOM   2807 2HE  MET A 174      18.874  -3.430  17.056  1.00 53.99           H
ATOM   2808 3HE  MET A 174      18.542  -1.906  16.629  1.00 53.99           H
ATOM   2809  N   ALA A 175      24.781  -0.625  13.403  1.00 83.14           N
ATOM   2810  H   ALA A 175      24.124  -0.855  12.685  1.00 83.14           H
ATOM   2811  CA  ALA A 175      26.164  -0.372  13.025  1.00 82.52           C
ATOM   2812  HA  ALA A 175      26.713  -1.013  13.561  1.00 82.52           H
ATOM   2813  C   ALA A 175      26.610   1.054  13.392  1.00 79.09           C
ATOM   2814  O   ALA A 175      27.676   1.247  13.968  1.00 79.07           O
ATOM   2815  CB  ALA A 175      26.325  -0.638  11.522  1.00 82.12           C
ATOM   2816 1HB  ALA A 175      26.034  -1.566  11.289  1.00 82.12           H
ATOM   2817 2HB  ALA A 175      27.279  -0.535  11.240  1.00 82.12           H
ATOM   2818 3HB  ALA A 175      25.775   0.001  10.984  1.00 82.12           H
ATOM   2819  N   LYS A 176      25.759   2.047  13.134  1.00 84.33           N
ATOM   2820  H   LYS A 176      24.906   1.830  12.660  1.00 84.33           H
ATOM   2821  CA  LYS A 176      26.010   3.439  13.510  1.00 83.56           C
ATOM   2822  HA  LYS A 176      26.902   3.667  13.121  1.00 83.56           H
ATOM   2823  C   LYS A 176      26.111   3.618  15.029  1.00 80.63           C
ATOM   2824  O   LYS A 176      26.985   4.345  15.498  1.00 82.74           O
ATOM   2825  CB  LYS A 176      24.918   4.334  12.909  1.00 82.38           C
ATOM   2826 1HB  LYS A 176      24.884   4.185  11.921  1.00 82.38           H
ATOM   2827 2HB  LYS A 176      24.038   4.087  13.314  1.00 82.38           H
ATOM   2828  CG  LYS A 176      25.195   5.822  13.181  1.00 75.32           C
ATOM   2829 1HG  LYS A 176      25.191   5.979  14.169  1.00 75.32           H
ATOM   2830 2HG  LYS A 176      26.092   6.060  12.809  1.00 75.32           H
ATOM   2831  CD  LYS A 176      24.135   6.718  12.531  1.00 72.38           C
ATOM   2832 1HD  LYS A 176      24.140   6.582  11.540  1.00 72.38           H
ATOM   2833 2HD  LYS A 176      23.232   6.490  12.895  1.00 72.38           H
ATOM   2834  CE  LYS A 176      24.455   8.173  12.844  1.00 65.41           C
ATOM   2835 1HE  LYS A 176      24.468   8.301  13.836  1.00 65.41           H
ATOM   2836 2HE  LYS A 176      25.352   8.402  12.466  1.00 65.41           H
ATOM   2837  NZ  LYS A 176      23.463   9.113  12.273  1.00 57.28           N
ATOM   2838 1HZ  LYS A 176      23.698  10.060  12.494  1.00 57.28           H
ATOM   2839 2HZ  LYS A 176      22.548   8.931  12.633  1.00 57.28           H
ATOM   2840 3HZ  LYS A 176      23.423   9.031  11.277  1.00 57.28           H
ATOM   2841  N   LYS A 177      25.247   2.961  15.789  1.00 82.95           N
ATOM   2842  H   LYS A 177      24.538   2.414  15.345  1.00 82.95           H
ATOM   2843  CA  LYS A 177      25.288   3.003  17.254  1.00 81.50           C
ATOM   2844  HA  LYS A 177      25.266   3.968  17.515  1.00 81.50           H
ATOM   2845  C   LYS A 177      26.593   2.419  17.788  1.00 79.73           C
ATOM   2846  O   LYS A 177      27.255   3.079  18.584  1.00 80.40           O
ATOM   2847  CB  LYS A 177      24.055   2.295  17.824  1.00 80.69           C
ATOM   2848 1HB  LYS A 177      23.235   2.698  17.418  1.00 80.69           H
ATOM   2849 2HB  LYS A 177      24.102   1.324  17.588  1.00 80.69           H
ATOM   2850  CG  LYS A 177      23.978   2.436  19.354  1.00 72.74           C
ATOM   2851 1HG  LYS A 177      24.796   2.031  19.761  1.00 72.74           H
ATOM   2852 2HG  LYS A 177      23.933   3.406  19.591  1.00 72.74           H
ATOM   2853  CD  LYS A 177      22.746   1.733  19.921  1.00 69.51           C
ATOM   2854 1HD  LYS A 177      21.920   2.158  19.552  1.00 69.51           H
ATOM   2855 2HD  LYS A 177      22.767   0.766  19.666  1.00 69.51           H
ATOM   2856  CE  LYS A 177      22.744   1.857  21.441  1.00 61.52           C
ATOM   2857 1HE  LYS A 177      23.591   1.471  21.807  1.00 61.52           H
ATOM   2858 2HE  LYS A 177      22.680   2.822  21.695  1.00 61.52           H
ATOM   2859  NZ  LYS A 177      21.612   1.146  22.067  1.00 54.58           N
ATOM   2860 1HZ  LYS A 177      21.634   1.243  23.062  1.00 54.58           H
ATOM   2861 2HZ  LYS A 177      21.639   0.170  21.853  1.00 54.58           H
ATOM   2862 3HZ  LYS A 177      20.738   1.508  21.742  1.00 54.58           H
ATOM   2863  N   ASN A 178      27.013   1.255  17.289  1.00 82.92           N
ATOM   2864  H   ASN A 178      26.449   0.806  16.596  1.00 82.92           H
ATOM   2865  CA  ASN A 178      28.255   0.599  17.701  1.00 83.76           C
ATOM   2866  HA  ASN A 178      28.216   0.549  18.699  1.00 83.76           H
ATOM   2867  C   ASN A 178      29.495   1.414  17.322  1.00 79.63           C
ATOM   2868  O   ASN A 178      30.448   1.482  18.093  1.00 80.49           O
ATOM   2869  CB  ASN A 178      28.312  -0.800  17.066  1.00 81.48           C
ATOM   2870 1HB  ASN A 178      28.198  -0.705  16.077  1.00 81.48           H
ATOM   2871 2HB  ASN A 178      29.207  -1.202  17.261  1.00 81.48           H
ATOM   2872  CG  ASN A 178      27.240  -1.755  17.579  1.00 73.46           C
ATOM   2873  OD1 ASN A 178      26.511  -1.495  18.520  1.00 69.51           O
ATOM   2874  ND2 ASN A 178      27.107  -2.901  16.949  1.00 67.03           N
ATOM   2875 1HD2 ASN A 178      26.410  -3.555  17.243  1.00 67.03           H
ATOM   2876 2HD2 ASN A 178      27.703  -3.119  16.176  1.00 67.03           H
ATOM   2877  N   PHE A 179      29.489   2.069  16.160  1.00 79.48           N
ATOM   2878  H   PHE A 179      28.715   1.943  15.540  1.00 79.48           H
ATOM   2879  CA  PHE A 179      30.573   2.963  15.761  1.00 78.08           C
ATOM   2880  HA  PHE A 179      31.415   2.428  15.828  1.00 78.08           H
ATOM   2881  C   PHE A 179      30.698   4.162  16.708  1.00 75.32           C
ATOM   2882  O   PHE A 179      31.799   4.504  17.132  1.00 74.33           O
ATOM   2883  CB  PHE A 179      30.352   3.408  14.321  1.00 77.18           C
ATOM   2884 1HB  PHE A 179      30.302   2.596  13.740  1.00 77.18           H
ATOM   2885 2HB  PHE A 179      29.488   3.909  14.270  1.00 77.18           H
ATOM   2886  CG  PHE A 179      31.449   4.302  13.792  1.00 70.79           C
ATOM   2887  CD1 PHE A 179      31.256   5.695  13.726  1.00 67.76           C
ATOM   2888  HD1 PHE A 179      30.388   6.094  14.021  1.00 67.76           H
ATOM   2889  CD2 PHE A 179      32.669   3.750  13.385  1.00 65.91           C
ATOM   2890  HD2 PHE A 179      32.809   2.761  13.435  1.00 65.91           H
ATOM   2891  CE1 PHE A 179      32.282   6.525  13.246  1.00 58.41           C
ATOM   2892  HE1 PHE A 179      32.143   7.514  13.199  1.00 58.41           H
ATOM   2893  CE2 PHE A 179      33.696   4.577  12.907  1.00 60.59           C
ATOM   2894  HE2 PHE A 179      34.566   4.177  12.620  1.00 60.59           H
ATOM   2895  CZ  PHE A 179      33.504   5.969  12.831  1.00 58.09           C
ATOM   2896  HZ  PHE A 179      34.233   6.559  12.484  1.00 58.09           H
ATOM   2897  N   ASN A 180      29.567   4.775  17.069  1.00 78.51           N
ATOM   2898  H   ASN A 180      28.696   4.449  16.703  1.00 78.51           H
ATOM   2899  CA  ASN A 180      29.575   5.908  17.984  1.00 80.22           C
ATOM   2900  HA  ASN A 180      30.265   6.528  17.611  1.00 80.22           H
ATOM   2901  C   ASN A 180      29.999   5.518  19.408  1.00 73.78           C
ATOM   2902  O   ASN A 180      30.650   6.327  20.061  1.00 74.42           O
ATOM   2903  CB  ASN A 180      28.178   6.549  18.006  1.00 78.49           C
ATOM   2904 1HB  ASN A 180      27.498   5.826  18.130  1.00 78.49           H
ATOM   2905 2HB  ASN A 180      28.132   7.186  18.775  1.00 78.49           H
ATOM   2906  CG  ASN A 180      27.822   7.312  16.747  1.00 70.48           C
ATOM   2907  OD1 ASN A 180      28.587   7.541  15.827  1.00 67.06           O
ATOM   2908  ND2 ASN A 180      26.597   7.780  16.668  1.00 64.13           N
ATOM   2909 1HD2 ASN A 180      26.314   8.309  15.868  1.00 64.13           H
ATOM   2910 2HD2 ASN A 180      25.947   7.608  17.408  1.00 64.13           H
ATOM   2911  N   THR A 181      29.654   4.330  19.893  1.00 82.92           N
ATOM   2912  H   THR A 181      29.060   3.737  19.350  1.00 82.92           H
ATOM   2913  CA  THR A 181      30.123   3.864  21.208  1.00 82.42           C
ATOM   2914  HA  THR A 181      29.886   4.623  21.814  1.00 82.42           H
ATOM   2915  C   THR A 181      31.636   3.631  21.227  1.00 78.08           C
ATOM   2916  O   THR A 181      32.285   4.065  22.167  1.00 74.68           O
ATOM   2917  CB  THR A 181      29.401   2.598  21.680  1.00 81.56           C
ATOM   2918  HB  THR A 181      29.933   2.195  22.424  1.00 81.56           H
ATOM   2919  OG1 THR A 181      29.346   1.608  20.679  1.00 73.30           O
ATOM   2920  HG1 THR A 181      29.334   0.742  21.087  1.00 73.30           H
ATOM   2921  CG2 THR A 181      27.951   2.915  22.058  1.00 72.45           C
ATOM   2922 1HG2 THR A 181      27.473   2.093  22.367  1.00 72.45           H
ATOM   2923 2HG2 THR A 181      27.450   3.286  21.276  1.00 72.45           H
ATOM   2924 3HG2 THR A 181      27.912   3.589  22.796  1.00 72.45           H
ATOM   2925  N   ASN A 182      32.206   3.067  20.170  1.00 80.34           N
ATOM   2926  H   ASN A 182      31.625   2.798  19.402  1.00 80.34           H
ATOM   2927  CA  ASN A 182      33.653   2.819  20.076  1.00 79.68           C
ATOM   2928  HA  ASN A 182      33.898   2.429  20.964  1.00 79.68           H
ATOM   2929  C   ASN A 182      34.499   4.090  19.893  1.00 74.62           C
ATOM   2930  O   ASN A 182      35.716   4.032  20.035  1.00 75.22           O
ATOM   2931  CB  ASN A 182      33.903   1.857  18.896  1.00 78.66           C
ATOM   2932 1HB  ASN A 182      33.465   2.230  18.078  1.00 78.66           H
ATOM   2933 2HB  ASN A 182      34.889   1.785  18.743  1.00 78.66           H
ATOM   2934  CG  ASN A 182      33.362   0.460  19.118  1.00 73.92           C
ATOM   2935  OD1 ASN A 182      33.198  -0.048  20.209  1.00 69.39           O
ATOM   2936  ND2 ASN A 182      33.068  -0.255  18.061  1.00 66.04           N
ATOM   2937 1HD2 ASN A 182      32.721  -1.187  18.168  1.00 66.04           H
ATOM   2938 2HD2 ASN A 182      33.190   0.131  17.147  1.00 66.04           H
ATOM   2939  N   LEU A 183      33.898   5.222  19.537  1.00 81.96           N
ATOM   2940  H   LEU A 183      32.922   5.189  19.321  1.00 81.96           H
ATOM   2941  CA  LEU A 183      34.585   6.518  19.443  1.00 78.30           C
ATOM   2942  HA  LEU A 183      35.529   6.284  19.211  1.00 78.30           H
ATOM   2943  C   LEU A 183      34.598   7.295  20.767  1.00 72.30           C
ATOM   2944  O   LEU A 183      35.275   8.329  20.846  1.00 71.22           O
ATOM   2945  CB  LEU A 183      33.913   7.371  18.356  1.00 79.15           C
ATOM   2946 1HB  LEU A 183      32.923   7.274  18.455  1.00 79.15           H
ATOM   2947 2HB  LEU A 183      34.172   8.325  18.507  1.00 79.15           H
ATOM   2948  CG  LEU A 183      34.286   7.000  16.912  1.00 68.85           C
ATOM   2949  HG  LEU A 183      34.121   6.021  16.789  1.00 68.85           H
ATOM   2950  CD1 LEU A 183      33.443   7.869  15.973  1.00 66.95           C
ATOM   2951 1HD1 LEU A 183      33.648   7.666  15.016  1.00 66.95           H
ATOM   2952 2HD1 LEU A 183      33.623   8.841  16.126  1.00 66.95           H
ATOM   2953 3HD1 LEU A 183      32.466   7.710  16.118  1.00 66.95           H
ATOM   2954  CD2 LEU A 183      35.756   7.266  16.597  1.00 68.81           C
ATOM   2955 1HD2 LEU A 183      35.971   7.016  15.653  1.00 68.81           H
ATOM   2956 2HD2 LEU A 183      36.353   6.736  17.199  1.00 68.81           H
ATOM   2957 3HD2 LEU A 183      35.979   8.233  16.717  1.00 68.81           H
ATOM   2958  N   LEU A 184      33.808   6.860  21.754  1.00 81.47           N
ATOM   2959  H   LEU A 184      33.271   6.031  21.597  1.00 81.47           H
ATOM   2960  CA  LEU A 184      33.684   7.528  23.052  1.00 78.68           C
ATOM   2961  HA  LEU A 184      34.109   8.425  22.926  1.00 78.68           H
ATOM   2962  C   LEU A 184      34.462   6.810  24.172  1.00 73.29           C
ATOM   2963  O   LEU A 184      34.500   7.333  25.286  1.00 69.42           O
ATOM   2964  CB  LEU A 184      32.187   7.658  23.406  1.00 77.25           C
ATOM   2965 1HB  LEU A 184      31.766   6.756  23.316  1.00 77.25           H
ATOM   2966 2HB  LEU A 184      32.116   7.966  24.355  1.00 77.25           H
ATOM   2967  CG  LEU A 184      31.399   8.644  22.523  1.00 70.91           C
ATOM   2968  HG  LEU A 184      31.594   8.401  21.573  1.00 70.91           H
ATOM   2969  CD1 LEU A 184      29.905   8.538  22.832  1.00 66.87           C
ATOM   2970 1HD1 LEU A 184      29.376   9.172  22.267  1.00 66.87           H
ATOM   2971 2HD1 LEU A 184      29.721   8.754  23.791  1.00 66.87           H
ATOM   2972 3HD1 LEU A 184      29.567   7.614  22.655  1.00 66.87           H
ATOM   2973  CD2 LEU A 184      31.815  10.097  22.745  1.00 68.79           C
ATOM   2974 1HD2 LEU A 184      31.288  10.714  22.160  1.00 68.79           H
ATOM   2975 2HD2 LEU A 184      32.784  10.228  22.536  1.00 68.79           H
ATOM   2976 3HD2 LEU A 184      31.665  10.371  23.695  1.00 68.79           H
ATOM   2977  N   GLU A 185      35.057   5.663  23.885  1.00 81.49           N
ATOM   2978  H   GLU A 185      34.831   5.237  23.009  1.00 81.49           H
ATOM   2979  CA  GLU A 185      36.030   4.957  24.751  1.00 79.58           C
ATOM   2980  HA  GLU A 185      35.858   5.270  25.685  1.00 79.58           H
ATOM   2981  C   GLU A 185      37.474   5.325  24.351  1.00 70.08           C
ATOM   2982  O   GLU A 185      38.307   5.475  25.267  1.00 63.76           O
ATOM   2983  OXT GLU A 185      37.716   5.447  23.130  1.00 63.40           O
ATOM   2984  CB  GLU A 185      35.806   3.432  24.673  1.00 72.39           C
ATOM   2985 1HB  GLU A 185      35.776   3.162  23.711  1.00 72.39           H
ATOM   2986 2HB  GLU A 185      36.571   2.973  25.125  1.00 72.39           H
ATOM   2987  CG  GLU A 185      34.497   2.985  25.349  1.00 65.01           C
ATOM   2988 1HG  GLU A 185      34.497   3.338  26.285  1.00 65.01           H
ATOM   2989 2HG  GLU A 185      33.735   3.386  24.841  1.00 65.01           H
ATOM   2990  CD  GLU A 185      34.293   1.445  25.405  1.00 58.54           C
ATOM   2991  OE1 GLU A 185      33.410   1.021  26.180  1.00 54.96           O
ATOM   2992  OE2 GLU A 185      34.972   0.696  24.663  1.00 55.44           O
TER    2993      GLU A 185 
END
