# Supplementary material for: Variety of genetic defects in GnRH and hypothalamic–pituitary signaling and development in normosmic patients with IHH
Source: Front Endocrinol (Lausanne). 2024 Jul 1;15:1396805. doi: 10.3389/fendo.2024.1396805 (PMC11246878; doi:10.3389/fendo.2024.1396805)
Supplement: Supplementary file 1 [file DataSheet_1.zip › HESX1_Met174Val_Afold3.pdb]

REMARK YASARA *************************************************************
REMARK YASARA *                                                           *
REMARK YASARA *                     Y  A  S  A  R  A                      *
REMARK YASARA *                                                           *
REMARK YASARA *   Yet Another Scientific Artificial Reality Application   *
REMARK YASARA *                                                           *
REMARK YASARA *            MOLECULE STRUCTURE FILE, PDB FORMAT            *
REMARK YASARA *                                                           *
REMARK YASARA * Just use YASARA every day to make your questions go away! *
REMARK YASARA *                                                           *
REMARK YASARA *                      www.YASARA.org                       *
REMARK YASARA *                                                           *
REMARK YASARA *************************************************************
REMARK YASARA
REMARK YASARA Version:           24.4.10.W.64
REMARK YASARA Written on:        Mon May 20 13:43:59 2024
REMARK YASARA Number of models:  1
REMARK YASARA Number of atoms:   2991
REMARK YASARA Please address questions or suggestions to: Eliza@yasara.org
REMARK YASARA
COMPND    MOL_ID: 1;
COMPND   2 MOLECULE: .;
COMPND   3 CHAIN: ;
SEQRES   1 A  185  MET SER PRO SER LEU GLN GLU GLY ALA GLN LEU GLY GLU 
SEQRES   2 A  185  ASN LYS PRO SER THR CYS SER PHE SER ILE GLU ARG ILE 
SEQRES   3 A  185  LEU GLY LEU ASP GLN LYS LYS ASP CYS VAL PRO LEU MET 
SEQRES   4 A  185  LYS PRO HIS ARG PRO TRP ALA ASP THR CYS SER SER SER 
SEQRES   5 A  185  GLY LYS ASP GLY ASN LEU CYS LEU HIS VAL PRO ASN PRO 
SEQRES   6 A  185  PRO SER GLY ILE SER PHE PRO SER VAL VAL ASP HIS PRO 
SEQRES   7 A  185  MET PRO GLU GLU ARG ALA SER LYS TYR GLU ASN TYR PHE 
SEQRES   8 A  185  SER ALA SER GLU ARG LEU SER LEU LYS ARG GLU LEU SER 
SEQRES   9 A  185  TRP TYR ARG GLY ARG ARG PRO ARG THR ALA PHE THR GLN 
SEQRES  10 A  185  ASN GLN ILE GLU VAL LEU GLU ASN VAL PHE ARG VAL ASN 
SEQRES  11 A  185  CYS TYR PRO GLY ILE ASP ILE ARG GLU ASP LEU ALA GLN 
SEQRES  12 A  185  LYS LEU ASN LEU GLU GLU ASP ARG ILE GLN ILE TRP PHE 
SEQRES  13 A  185  GLN ASN ARG ARG ALA LYS LEU LYS ARG SER HIS ARG GLU 
SEQRES  14 A  185  SER GLN PHE LEU VAL ALA LYS LYS ASN PHE ASN THR ASN 
SEQRES  15 A  185  LEU LEU GLU 
ATOM      1  N   MET A   1     -64.588 -18.508  42.067  1.00 31.45           N
ATOM      2 1H   MET A   1     -64.540 -19.399  42.519  1.00 31.45           H
ATOM      3 2H   MET A   1     -65.530 -18.180  42.134  1.00 31.45           H
ATOM      4 3H   MET A   1     -64.005 -17.874  42.574  1.00 31.45           H
ATOM      5  CA  MET A   1     -64.161 -18.607  40.656  1.00 39.49           C
ATOM      6  HA  MET A   1     -63.220 -18.945  40.654  1.00 39.49           H
ATOM      7  C   MET A   1     -64.262 -17.224  40.044  1.00 39.97           C
ATOM      8  O   MET A   1     -65.374 -16.742  39.925  1.00 31.78           O
ATOM      9  CB  MET A   1     -65.048 -19.580  39.860  1.00 39.20           C
ATOM     10 1HB  MET A   1     -66.007 -19.351  40.029  1.00 39.20           H
ATOM     11 2HB  MET A   1     -64.846 -19.475  38.886  1.00 39.20           H
ATOM     12  CG  MET A   1     -64.829 -21.041  40.240  1.00 36.88           C
ATOM     13 1HG  MET A   1     -63.850 -21.200  40.115  1.00 36.88           H
ATOM     14 2HG  MET A   1     -65.055 -21.095  41.213  1.00 36.88           H
ATOM     15  SD  MET A   1     -65.843 -22.153  39.233  1.00 33.13           S
ATOM     16  CE  MET A   1     -64.552 -23.098  38.396  1.00 32.71           C
ATOM     17 1HE  MET A   1     -64.948 -23.779  37.781  1.00 32.71           H
ATOM     18 2HE  MET A   1     -63.975 -23.579  39.056  1.00 32.71           H
ATOM     19 3HE  MET A   1     -63.964 -22.499  37.853  1.00 32.71           H
ATOM     20  N   SER A   2     -63.139 -16.578  39.750  1.00 34.79           N
ATOM     21  H   SER A   2     -62.331 -16.877  40.257  1.00 34.79           H
ATOM     22  CA  SER A   2     -62.908 -15.487  38.788  1.00 43.12           C
ATOM     23  HA  SER A   2     -63.098 -15.906  37.900  1.00 43.12           H
ATOM     24  C   SER A   2     -61.471 -14.982  38.957  1.00 40.51           C
ATOM     25  O   SER A   2     -61.149 -14.510  40.045  1.00 35.86           O
ATOM     26  CB  SER A   2     -63.827 -14.268  38.999  1.00 42.78           C
ATOM     27 1HB  SER A   2     -63.921 -14.045  39.969  1.00 42.78           H
ATOM     28 2HB  SER A   2     -63.491 -13.467  38.503  1.00 42.78           H
ATOM     29  OG  SER A   2     -65.104 -14.561  38.509  1.00 39.57           O
ATOM     30  HG  SER A   2     -65.072 -14.628  37.555  1.00 39.57           H
ATOM     31  N   PRO A   3     -60.603 -15.069  37.944  1.00 29.91           N
ATOM     32  CA  PRO A   3     -59.306 -14.396  37.964  1.00 38.31           C
ATOM     33  HA  PRO A   3     -59.029 -14.197  38.904  1.00 38.31           H
ATOM     34  C   PRO A   3     -59.383 -13.037  37.243  1.00 37.98           C
ATOM     35  O   PRO A   3     -60.006 -12.905  36.195  1.00 33.31           O
ATOM     36  CB  PRO A   3     -58.342 -15.376  37.313  1.00 37.31           C
ATOM     37 1HB  PRO A   3     -57.596 -14.893  36.855  1.00 37.31           H
ATOM     38 2HB  PRO A   3     -57.965 -16.009  37.989  1.00 37.31           H
ATOM     39  CG  PRO A   3     -59.220 -16.111  36.304  1.00 38.21           C
ATOM     40 1HG  PRO A   3     -59.128 -15.694  35.400  1.00 38.21           H
ATOM     41 2HG  PRO A   3     -58.956 -17.074  36.256  1.00 38.21           H
ATOM     42  CD  PRO A   3     -60.665 -15.975  36.812  1.00 47.60           C
ATOM     43 1HD  PRO A   3     -61.264 -15.587  36.111  1.00 47.60           H
ATOM     44 2HD  PRO A   3     -61.031 -16.856  37.113  1.00 47.60           H
ATOM     45  N   SER A   4     -58.715 -12.038  37.845  1.00 30.16           N
ATOM     46  H   SER A   4     -58.318 -12.232  38.742  1.00 30.16           H
ATOM     47  CA  SER A   4     -58.516 -10.691  37.306  1.00 39.75           C
ATOM     48  HA  SER A   4     -59.435 -10.397  37.044  1.00 39.75           H
ATOM     49  C   SER A   4     -57.600 -10.672  36.075  1.00 38.36           C
ATOM     50  O   SER A   4     -56.575 -11.350  36.033  1.00 34.39           O
ATOM     51  CB  SER A   4     -57.891  -9.793  38.380  1.00 38.94           C
ATOM     52 1HB  SER A   4     -57.101 -10.236  38.804  1.00 38.94           H
ATOM     53 2HB  SER A   4     -57.613  -8.913  37.995  1.00 38.94           H
ATOM     54  OG  SER A   4     -58.816  -9.529  39.398  1.00 34.90           O
ATOM     55  HG  SER A   4     -59.695  -9.469  39.023  1.00 34.90           H
ATOM     56  N   LEU A   5     -57.982  -9.811  35.126  1.00 34.54           N
ATOM     57  H   LEU A   5     -58.915  -9.456  35.183  1.00 34.54           H
ATOM     58  CA  LEU A   5     -57.159  -9.342  34.012  1.00 48.65           C
ATOM     59  HA  LEU A   5     -56.779 -10.151  33.564  1.00 48.65           H
ATOM     60  C   LEU A   5     -56.008  -8.461  34.521  1.00 46.12           C
ATOM     61  O   LEU A   5     -56.246  -7.527  35.288  1.00 47.08           O
ATOM     62  CB  LEU A   5     -58.065  -8.525  33.070  1.00 47.32           C
ATOM     63 1HB  LEU A   5     -58.680  -7.969  33.629  1.00 47.32           H
ATOM     64 2HB  LEU A   5     -57.485  -7.928  32.516  1.00 47.32           H
ATOM     65  CG  LEU A   5     -58.920  -9.384  32.121  1.00 45.39           C
ATOM     66  HG  LEU A   5     -59.046 -10.280  32.546  1.00 45.39           H
ATOM     67  CD1 LEU A   5     -60.294  -8.762  31.885  1.00 44.09           C
ATOM     68 1HD1 LEU A   5     -60.842  -9.327  31.268  1.00 44.09           H
ATOM     69 2HD1 LEU A   5     -60.211  -7.853  31.477  1.00 44.09           H
ATOM     70 3HD1 LEU A   5     -60.797  -8.668  32.744  1.00 44.09           H
ATOM     71  CD2 LEU A   5     -58.213  -9.531  30.776  1.00 50.38           C
ATOM     72 1HD2 LEU A   5     -58.755 -10.087  30.145  1.00 50.38           H
ATOM     73 2HD2 LEU A   5     -57.322  -9.971  30.886  1.00 50.38           H
ATOM     74 3HD2 LEU A   5     -58.065  -8.639  30.350  1.00 50.38           H
ATOM     75  N   GLN A   6     -54.790  -8.720  34.061  1.00 32.78           N
ATOM     76  H   GLN A   6     -54.636  -9.584  33.581  1.00 32.78           H
ATOM     77  CA  GLN A   6     -53.666  -7.805  34.222  1.00 42.07           C
ATOM     78  HA  GLN A   6     -54.038  -6.936  34.548  1.00 42.07           H
ATOM     79  C   GLN A   6     -53.006  -7.549  32.863  1.00 39.41           C
ATOM     80  O   GLN A   6     -52.502  -8.449  32.205  1.00 39.95           O
ATOM     81  CB  GLN A   6     -52.707  -8.302  35.309  1.00 42.74           C
ATOM     82 1HB  GLN A   6     -53.234  -8.794  36.002  1.00 42.74           H
ATOM     83 2HB  GLN A   6     -52.043  -8.923  34.892  1.00 42.74           H
ATOM     84  CG  GLN A   6     -51.953  -7.138  35.983  1.00 43.46           C
ATOM     85 1HG  GLN A   6     -51.254  -6.804  35.351  1.00 43.46           H
ATOM     86 2HG  GLN A   6     -52.606  -6.405  36.175  1.00 43.46           H
ATOM     87  CD  GLN A   6     -51.267  -7.536  37.301  1.00 41.48           C
ATOM     88  OE1 GLN A   6     -51.035  -8.694  37.599  1.00 39.98           O
ATOM     89  NE2 GLN A   6     -50.939  -6.585  38.144  1.00 39.93           N
ATOM     90 1HE2 GLN A   6     -50.506  -6.816  39.015  1.00 39.93           H
ATOM     91 2HE2 GLN A   6     -51.122  -5.629  37.915  1.00 39.93           H
ATOM     92  N   GLU A   7     -53.093  -6.287  32.440  1.00 32.42           N
ATOM     93  H   GLU A   7     -53.555  -5.653  33.060  1.00 32.42           H
ATOM     94  CA  GLU A   7     -52.604  -5.711  31.195  1.00 40.46           C
ATOM     95  HA  GLU A   7     -52.704  -6.346  30.429  1.00 40.46           H
ATOM     96  C   GLU A   7     -51.099  -5.428  31.332  1.00 36.49           C
ATOM     97  O   GLU A   7     -50.670  -4.678  32.201  1.00 34.14           O
ATOM     98  CB  GLU A   7     -53.468  -4.450  30.980  1.00 41.11           C
ATOM     99 1HB  GLU A   7     -54.423  -4.702  31.138  1.00 41.11           H
ATOM    100 2HB  GLU A   7     -53.187  -3.767  31.654  1.00 41.11           H
ATOM    101  CG  GLU A   7     -53.401  -3.785  29.614  1.00 40.21           C
ATOM    102 1HG  GLU A   7     -52.500  -3.363  29.512  1.00 40.21           H
ATOM    103 2HG  GLU A   7     -53.521  -4.489  28.914  1.00 40.21           H
ATOM    104  CD  GLU A   7     -54.500  -2.700  29.446  1.00 39.50           C
ATOM    105  OE1 GLU A   7     -54.534  -2.085  28.363  1.00 35.87           O
ATOM    106  OE2 GLU A   7     -55.303  -2.502  30.398  1.00 39.46           O
ATOM    107  N   GLY A   8     -50.270  -6.084  30.515  1.00 45.28           N
ATOM    108  H   GLY A   8     -50.676  -6.727  29.865  1.00 45.28           H
ATOM    109  CA  GLY A   8     -48.816  -5.936  30.496  1.00 51.90           C
ATOM    110 1HA  GLY A   8     -48.541  -5.443  31.322  1.00 51.90           H
ATOM    111 2HA  GLY A   8     -48.409  -6.849  30.501  1.00 51.90           H
ATOM    112  C   GLY A   8     -48.359  -5.173  29.262  1.00 48.75           C
ATOM    113  O   GLY A   8     -48.447  -5.678  28.148  1.00 47.84           O
ATOM    114  N   ALA A   9     -47.872  -3.949  29.469  1.00 46.71           N
ATOM    115  H   ALA A   9     -47.922  -3.583  30.398  1.00 46.71           H
ATOM    116  CA  ALA A   9     -47.269  -3.099  28.440  1.00 57.68           C
ATOM    117  HA  ALA A   9     -47.935  -2.998  27.701  1.00 57.68           H
ATOM    118  C   ALA A   9     -46.009  -3.747  27.833  1.00 54.21           C
ATOM    119  O   ALA A   9     -45.071  -4.079  28.542  1.00 51.07           O
ATOM    120  CB  ALA A   9     -46.960  -1.748  29.090  1.00 54.79           C
ATOM    121 1HB  ALA A   9     -47.786  -1.340  29.479  1.00 54.79           H
ATOM    122 2HB  ALA A   9     -46.586  -1.106  28.421  1.00 54.79           H
ATOM    123 3HB  ALA A   9     -46.291  -1.849  29.826  1.00 54.79           H
ATOM    124  N   GLN A  10     -45.974  -3.885  26.515  1.00 37.00           N
ATOM    125  H   GLN A  10     -46.815  -3.719  25.999  1.00 37.00           H
ATOM    126  CA  GLN A  10     -44.770  -4.267  25.773  1.00 45.25           C
ATOM    127  HA  GLN A  10     -44.264  -4.877  26.383  1.00 45.25           H
ATOM    128  C   GLN A  10     -43.926  -3.022  25.453  1.00 40.96           C
ATOM    129  O   GLN A  10     -44.320  -2.164  24.678  1.00 42.05           O
ATOM    130  CB  GLN A  10     -45.125  -5.033  24.490  1.00 45.33           C
ATOM    131 1HB  GLN A  10     -45.876  -4.559  24.030  1.00 45.33           H
ATOM    132 2HB  GLN A  10     -44.323  -5.047  23.892  1.00 45.33           H
ATOM    133  CG  GLN A  10     -45.556  -6.483  24.779  1.00 42.95           C
ATOM    134 1HG  GLN A  10     -44.860  -6.913  25.353  1.00 42.95           H
ATOM    135 2HG  GLN A  10     -46.428  -6.464  25.269  1.00 42.95           H
ATOM    136  CD  GLN A  10     -45.733  -7.337  23.528  1.00 40.34           C
ATOM    137  OE1 GLN A  10     -45.740  -6.878  22.398  1.00 37.58           O
ATOM    138  NE2 GLN A  10     -45.878  -8.634  23.671  1.00 37.08           N
ATOM    139 1HE2 GLN A  10     -45.990  -9.216  22.866  1.00 37.08           H
ATOM    140 2HE2 GLN A  10     -45.876  -9.040  24.585  1.00 37.08           H
ATOM    141  N   LEU A  11     -42.732  -2.949  26.062  1.00 42.07           N
ATOM    142  H   LEU A  11     -42.568  -3.571  26.828  1.00 42.07           H
ATOM    143  CA  LEU A  11     -41.652  -2.034  25.696  1.00 48.53           C
ATOM    144  HA  LEU A  11     -42.041  -1.119  25.591  1.00 48.53           H
ATOM    145  C   LEU A  11     -41.050  -2.472  24.358  1.00 45.01           C
ATOM    146  O   LEU A  11     -40.583  -3.601  24.216  1.00 43.33           O
ATOM    147  CB  LEU A  11     -40.601  -2.029  26.823  1.00 46.97           C
ATOM    148 1HB  LEU A  11     -40.488  -2.965  27.156  1.00 46.97           H
ATOM    149 2HB  LEU A  11     -39.734  -1.702  26.447  1.00 46.97           H
ATOM    150  CG  LEU A  11     -40.994  -1.126  28.014  1.00 42.97           C
ATOM    151  HG  LEU A  11     -41.988  -1.161  28.116  1.00 42.97           H
ATOM    152  CD1 LEU A  11     -40.333  -1.612  29.307  1.00 41.56           C
ATOM    153 1HD1 LEU A  11     -40.586  -1.029  30.080  1.00 41.56           H
ATOM    154 2HD1 LEU A  11     -39.336  -1.600  29.226  1.00 41.56           H
ATOM    155 3HD1 LEU A  11     -40.613  -2.547  29.523  1.00 41.56           H
ATOM    156  CD2 LEU A  11     -40.564   0.315  27.760  1.00 46.09           C
ATOM    157 1HD2 LEU A  11     -40.816   0.905  28.527  1.00 46.09           H
ATOM    158 2HD2 LEU A  11     -41.000   0.679  26.937  1.00 46.09           H
ATOM    159 3HD2 LEU A  11     -39.574   0.377  27.637  1.00 46.09           H
ATOM    160  N   GLY A  12     -41.078  -1.579  23.360  1.00 41.21           N
ATOM    161  H   GLY A  12     -41.566  -0.720  23.515  1.00 41.21           H
ATOM    162  CA  GLY A  12     -40.444  -1.778  22.064  1.00 48.89           C
ATOM    163 1HA  GLY A  12     -40.756  -2.657  21.703  1.00 48.89           H
ATOM    164 2HA  GLY A  12     -40.747  -1.042  21.459  1.00 48.89           H
ATOM    165  C   GLY A  12     -38.919  -1.771  22.167  1.00 46.15           C
ATOM    166  O   GLY A  12     -38.318  -0.766  22.535  1.00 44.51           O
ATOM    167  N   GLU A  13     -38.295  -2.885  21.826  1.00 45.27           N
ATOM    168  H   GLU A  13     -38.843  -3.709  21.682  1.00 45.27           H
ATOM    169  CA  GLU A  13     -36.846  -2.977  21.648  1.00 52.37           C
ATOM    170  HA  GLU A  13     -36.447  -2.460  22.406  1.00 52.37           H
ATOM    171  C   GLU A  13     -36.432  -2.340  20.315  1.00 49.01           C
ATOM    172  O   GLU A  13     -36.693  -2.853  19.227  1.00 46.89           O
ATOM    173  CB  GLU A  13     -36.374  -4.435  21.734  1.00 50.64           C
ATOM    174 1HB  GLU A  13     -36.917  -4.985  21.100  1.00 50.64           H
ATOM    175 2HB  GLU A  13     -35.410  -4.475  21.469  1.00 50.64           H
ATOM    176  CG  GLU A  13     -36.518  -5.027  23.138  1.00 46.38           C
ATOM    177 1HG  GLU A  13     -36.031  -4.437  23.782  1.00 46.38           H
ATOM    178 2HG  GLU A  13     -37.489  -5.049  23.375  1.00 46.38           H
ATOM    179  CD  GLU A  13     -35.941  -6.464  23.230  1.00 45.96           C
ATOM    180  OE1 GLU A  13     -35.559  -6.859  24.353  1.00 41.00           O
ATOM    181  OE2 GLU A  13     -35.901  -7.144  22.182  1.00 43.38           O
ATOM    182  N   ASN A  14     -35.768  -1.209  20.405  1.00 42.83           N
ATOM    183  H   ASN A  14     -35.765  -0.760  21.299  1.00 42.83           H
ATOM    184  CA  ASN A  14     -35.037  -0.543  19.339  1.00 51.82           C
ATOM    185  HA  ASN A  14     -35.629  -0.522  18.533  1.00 51.82           H
ATOM    186  C   ASN A  14     -33.788  -1.354  18.964  1.00 50.36           C
ATOM    187  O   ASN A  14     -32.744  -1.238  19.598  1.00 46.00           O
ATOM    188  CB  ASN A  14     -34.733   0.905  19.768  1.00 47.60           C
ATOM    189 1HB  ASN A  14     -34.078   1.291  19.118  1.00 47.60           H
ATOM    190 2HB  ASN A  14     -35.586   1.426  19.732  1.00 47.60           H
ATOM    191  CG  ASN A  14     -34.146   1.058  21.177  1.00 42.05           C
ATOM    192  OD1 ASN A  14     -34.413   0.309  22.101  1.00 40.03           O
ATOM    193  ND2 ASN A  14     -33.339   2.070  21.404  1.00 40.27           N
ATOM    194 1HD2 ASN A  14     -32.959   2.211  22.318  1.00 40.27           H
ATOM    195 2HD2 ASN A  14     -33.105   2.699  20.662  1.00 40.27           H
ATOM    196  N   LYS A  15     -33.862  -2.157  17.903  1.00 41.19           N
ATOM    197  H   LYS A  15     -34.757  -2.332  17.493  1.00 41.19           H
ATOM    198  CA  LYS A  15     -32.678  -2.794  17.314  1.00 49.78           C
ATOM    199  HA  LYS A  15     -32.171  -3.196  18.076  1.00 49.78           H
ATOM    200  C   LYS A  15     -31.818  -1.736  16.609  1.00 48.68           C
ATOM    201  O   LYS A  15     -32.349  -1.013  15.770  1.00 45.82           O
ATOM    202  CB  LYS A  15     -33.081  -3.913  16.338  1.00 46.34           C
ATOM    203 1HB  LYS A  15     -33.742  -3.550  15.682  1.00 46.34           H
ATOM    204 2HB  LYS A  15     -32.267  -4.229  15.851  1.00 46.34           H
ATOM    205  CG  LYS A  15     -33.713  -5.103  17.072  1.00 42.04           C
ATOM    206 1HG  LYS A  15     -33.069  -5.437  17.760  1.00 42.04           H
ATOM    207 2HG  LYS A  15     -34.552  -4.797  17.521  1.00 42.04           H
ATOM    208  CD  LYS A  15     -34.053  -6.252  16.104  1.00 40.10           C
ATOM    209 1HD  LYS A  15     -34.703  -5.933  15.414  1.00 40.10           H
ATOM    210 2HD  LYS A  15     -33.220  -6.574  15.654  1.00 40.10           H
ATOM    211  CE  LYS A  15     -34.677  -7.397  16.900  1.00 35.02           C
ATOM    212 1HE  LYS A  15     -34.017  -7.731  17.573  1.00 35.02           H
ATOM    213 2HE  LYS A  15     -35.495  -7.066  17.370  1.00 35.02           H
ATOM    214  NZ  LYS A  15     -35.071  -8.537  16.035  1.00 32.72           N
ATOM    215 1HZ  LYS A  15     -35.477  -9.274  16.576  1.00 32.72           H
ATOM    216 2HZ  LYS A  15     -34.279  -8.910  15.552  1.00 32.72           H
ATOM    217 3HZ  LYS A  15     -35.743  -8.252  15.351  1.00 32.72           H
ATOM    218  N   PRO A  16     -30.505  -1.652  16.886  1.00 43.80           N
ATOM    219  CA  PRO A  16     -29.616  -0.812  16.098  1.00 49.98           C
ATOM    220  HA  PRO A  16     -29.999   0.106  15.993  1.00 49.98           H
ATOM    221  C   PRO A  16     -29.467  -1.410  14.690  1.00 50.43           C
ATOM    222  O   PRO A  16     -29.169  -2.592  14.527  1.00 48.28           O
ATOM    223  CB  PRO A  16     -28.300  -0.754  16.876  1.00 47.58           C
ATOM    224 1HB  PRO A  16     -27.518  -0.696  16.255  1.00 47.58           H
ATOM    225 2HB  PRO A  16     -28.287   0.026  17.502  1.00 47.58           H
ATOM    226  CG  PRO A  16     -28.291  -2.074  17.646  1.00 46.70           C
ATOM    227 1HG  PRO A  16     -27.876  -2.799  17.097  1.00 46.70           H
ATOM    228 2HG  PRO A  16     -27.789  -1.977  18.506  1.00 46.70           H
ATOM    229  CD  PRO A  16     -29.770  -2.374  17.912  1.00 54.37           C
ATOM    230 1HD  PRO A  16     -29.964  -3.352  17.834  1.00 54.37           H
ATOM    231 2HD  PRO A  16     -30.052  -2.049  18.815  1.00 54.37           H
ATOM    232  N   SER A  17     -29.690  -0.586  13.668  1.00 49.53           N
ATOM    233  H   SER A  17     -30.073   0.316  13.868  1.00 49.53           H
ATOM    234  CA  SER A  17     -29.410  -0.918  12.273  1.00 55.32           C
ATOM    235  HA  SER A  17     -29.855  -1.790  12.069  1.00 55.32           H
ATOM    236  C   SER A  17     -27.895  -1.053  12.084  1.00 54.24           C
ATOM    237  O   SER A  17     -27.200  -0.085  11.788  1.00 50.23           O
ATOM    238  CB  SER A  17     -29.989   0.169  11.367  1.00 52.58           C
ATOM    239 1HB  SER A  17     -29.715   0.021  10.417  1.00 52.58           H
ATOM    240 2HB  SER A  17     -30.987   0.186  11.427  1.00 52.58           H
ATOM    241  OG  SER A  17     -29.514   1.447  11.757  1.00 46.15           O
ATOM    242  HG  SER A  17     -28.561   1.420  11.845  1.00 46.15           H
ATOM    243  N   THR A  18     -27.366  -2.254  12.268  1.00 54.22           N
ATOM    244  H   THR A  18     -27.921  -2.961  12.707  1.00 54.22           H
ATOM    245  CA  THR A  18     -26.004  -2.586  11.855  1.00 58.77           C
ATOM    246  HA  THR A  18     -25.400  -1.875  12.214  1.00 58.77           H
ATOM    247  C   THR A  18     -25.959  -2.599  10.330  1.00 59.61           C
ATOM    248  O   THR A  18     -26.534  -3.470   9.685  1.00 55.23           O
ATOM    249  CB  THR A  18     -25.548  -3.919  12.455  1.00 54.42           C
ATOM    250  HB  THR A  18     -24.712  -4.201  11.984  1.00 54.42           H
ATOM    251  OG1 THR A  18     -26.513  -4.932  12.233  1.00 48.14           O
ATOM    252  HG1 THR A  18     -27.384  -4.538  12.183  1.00 48.14           H
ATOM    253  CG2 THR A  18     -25.351  -3.826  13.967  1.00 49.81           C
ATOM    254 1HG2 THR A  18     -25.054  -4.703  14.344  1.00 49.81           H
ATOM    255 2HG2 THR A  18     -26.202  -3.568  14.424  1.00 49.81           H
ATOM    256 3HG2 THR A  18     -24.659  -3.142  14.197  1.00 49.81           H
ATOM    257  N   CYS A  19     -25.287  -1.601   9.743  1.00 54.16           N
ATOM    258  H   CYS A  19     -25.054  -0.796  10.288  1.00 54.16           H
ATOM    259  CA  CYS A  19     -24.878  -1.637   8.339  1.00 58.38           C
ATOM    260  HA  CYS A  19     -25.684  -1.828   7.779  1.00 58.38           H
ATOM    261  C   CYS A  19     -23.853  -2.759   8.163  1.00 57.98           C
ATOM    262  O   CYS A  19     -22.645  -2.534   8.167  1.00 54.17           O
ATOM    263  CB  CYS A  19     -24.304  -0.269   7.938  1.00 54.51           C
ATOM    264 1HB  CYS A  19     -23.570  -0.084   8.591  1.00 54.51           H
ATOM    265 2HB  CYS A  19     -23.915  -0.398   7.026  1.00 54.51           H
ATOM    266  SG  CYS A  19     -25.597   1.006   7.967  1.00 47.57           S
ATOM    267  HG  CYS A  19     -25.037   2.201   7.974  1.00 47.57           H
ATOM    268  N   SER A  20     -24.313  -4.006   8.048  1.00 63.55           N
ATOM    269  H   SER A  20     -25.296  -4.154   8.153  1.00 63.55           H
ATOM    270  CA  SER A  20     -23.474  -5.165   7.779  1.00 67.95           C
ATOM    271  HA  SER A  20     -22.648  -5.056   8.332  1.00 67.95           H
ATOM    272  C   SER A  20     -23.071  -5.182   6.305  1.00 67.69           C
ATOM    273  O   SER A  20     -23.662  -5.882   5.483  1.00 63.53           O
ATOM    274  CB  SER A  20     -24.164  -6.456   8.230  1.00 63.64           C
ATOM    275 1HB  SER A  20     -23.580  -7.249   8.055  1.00 63.64           H
ATOM    276 2HB  SER A  20     -24.388  -6.416   9.204  1.00 63.64           H
ATOM    277  OG  SER A  20     -25.372  -6.662   7.530  1.00 56.04           O
ATOM    278  HG  SER A  20     -25.193  -6.709   6.591  1.00 56.04           H
ATOM    279  N   PHE A  21     -22.045  -4.402   5.949  1.00 69.28           N
ATOM    280  H   PHE A  21     -21.821  -3.610   6.517  1.00 69.28           H
ATOM    281  CA  PHE A  21     -21.242  -4.667   4.762  1.00 71.53           C
ATOM    282  HA  PHE A  21     -21.866  -4.895   4.015  1.00 71.53           H
ATOM    283  C   PHE A  21     -20.331  -5.862   5.061  1.00 72.96           C
ATOM    284  O   PHE A  21     -19.129  -5.724   5.241  1.00 67.62           O
ATOM    285  CB  PHE A  21     -20.475  -3.417   4.324  1.00 65.80           C
ATOM    286 1HB  PHE A  21     -20.310  -2.844   5.127  1.00 65.80           H
ATOM    287 2HB  PHE A  21     -19.600  -3.699   3.930  1.00 65.80           H
ATOM    288  CG  PHE A  21     -21.208  -2.587   3.296  1.00 61.80           C
ATOM    289  CD1 PHE A  21     -21.062  -2.884   1.924  1.00 60.40           C
ATOM    290  HD1 PHE A  21     -20.478  -3.643   1.636  1.00 60.40           H
ATOM    291  CD2 PHE A  21     -22.031  -1.520   3.685  1.00 57.60           C
ATOM    292  HD2 PHE A  21     -22.137  -1.302   4.655  1.00 57.60           H
ATOM    293  CE1 PHE A  21     -21.737  -2.114   0.962  1.00 50.63           C
ATOM    294  HE1 PHE A  21     -21.632  -2.329  -0.009  1.00 50.63           H
ATOM    295  CE2 PHE A  21     -22.707  -0.755   2.719  1.00 50.98           C
ATOM    296  HE2 PHE A  21     -23.297  -0.001   3.006  1.00 50.98           H
ATOM    297  CZ  PHE A  21     -22.558  -1.044   1.355  1.00 51.81           C
ATOM    298  HZ  PHE A  21     -23.032  -0.493   0.668  1.00 51.81           H
ATOM    299  N   SER A  22     -20.934  -7.061   5.152  1.00 72.16           N
ATOM    300  H   SER A  22     -21.930  -7.105   5.074  1.00 72.16           H
ATOM    301  CA  SER A  22     -20.196  -8.291   5.359  1.00 76.01           C
ATOM    302  HA  SER A  22     -19.554  -8.092   6.099  1.00 76.01           H
ATOM    303  C   SER A  22     -19.431  -8.665   4.096  1.00 75.85           C
ATOM    304  O   SER A  22     -19.966  -8.614   2.990  1.00 74.80           O
ATOM    305  CB  SER A  22     -21.142  -9.431   5.770  1.00 71.66           C
ATOM    306 1HB  SER A  22     -21.816  -9.613   5.054  1.00 71.66           H
ATOM    307 2HB  SER A  22     -20.630 -10.267   5.967  1.00 71.66           H
ATOM    308  OG  SER A  22     -21.851  -9.082   6.940  1.00 63.34           O
ATOM    309  HG  SER A  22     -22.783  -9.003   6.737  1.00 63.34           H
ATOM    310  N   ILE A  23     -18.175  -9.088   4.252  1.00 83.65           N
ATOM    311  H   ILE A  23     -17.774  -9.028   5.166  1.00 83.65           H
ATOM    312  CA  ILE A  23     -17.336  -9.639   3.168  1.00 84.12           C
ATOM    313  HA  ILE A  23     -17.216  -8.910   2.494  1.00 84.12           H
ATOM    314  C   ILE A  23     -18.040 -10.811   2.454  1.00 83.39           C
ATOM    315  O   ILE A  23     -17.804 -11.046   1.274  1.00 80.92           O
ATOM    316  CB  ILE A  23     -15.960 -10.036   3.739  1.00 82.90           C
ATOM    317  HB  ILE A  23     -16.122 -10.580   4.562  1.00 82.90           H
ATOM    318  CG1 ILE A  23     -15.157  -8.749   4.061  1.00 75.04           C
ATOM    319 1HG1 ILE A  23     -14.908  -8.304   3.201  1.00 75.04           H
ATOM    320 2HG1 ILE A  23     -15.737  -8.136   4.598  1.00 75.04           H
ATOM    321  CG2 ILE A  23     -15.150 -10.925   2.785  1.00 75.70           C
ATOM    322 1HG2 ILE A  23     -14.265 -11.165   3.183  1.00 75.70           H
ATOM    323 2HG2 ILE A  23     -14.980 -10.458   1.917  1.00 75.70           H
ATOM    324 3HG2 ILE A  23     -15.638 -11.775   2.586  1.00 75.70           H
ATOM    325  CD1 ILE A  23     -13.873  -9.000   4.853  1.00 68.21           C
ATOM    326 1HD1 ILE A  23     -13.391  -8.143   5.036  1.00 68.21           H
ATOM    327 2HD1 ILE A  23     -13.252  -9.600   4.348  1.00 68.21           H
ATOM    328 3HD1 ILE A  23     -14.073  -9.434   5.732  1.00 68.21           H
ATOM    329  N   GLU A  24     -18.980 -11.482   3.115  1.00 76.87           N
ATOM    330  H   GLU A  24     -19.107 -11.262   4.082  1.00 76.87           H
ATOM    331  CA  GLU A  24     -19.848 -12.522   2.537  1.00 77.24           C
ATOM    332  HA  GLU A  24     -19.236 -13.233   2.192  1.00 77.24           H
ATOM    333  C   GLU A  24     -20.675 -12.032   1.341  1.00 76.53           C
ATOM    334  O   GLU A  24     -20.838 -12.761   0.366  1.00 73.94           O
ATOM    335  CB  GLU A  24     -20.765 -13.035   3.649  1.00 75.48           C
ATOM    336 1HB  GLU A  24     -21.253 -12.259   4.047  1.00 75.48           H
ATOM    337 2HB  GLU A  24     -21.423 -13.676   3.254  1.00 75.48           H
ATOM    338  CG  GLU A  24     -19.961 -13.751   4.756  1.00 70.85           C
ATOM    339 1HG  GLU A  24     -19.804 -14.696   4.470  1.00 70.85           H
ATOM    340 2HG  GLU A  24     -19.083 -13.284   4.860  1.00 70.85           H
ATOM    341  CD  GLU A  24     -20.656 -13.775   6.126  1.00 66.02           C
ATOM    342  OE1 GLU A  24     -20.076 -14.407   7.021  1.00 58.11           O
ATOM    343  OE2 GLU A  24     -21.669 -13.082   6.277  1.00 56.83           O
ATOM    344  N   ARG A  25     -21.110 -10.752   1.328  1.00 79.57           N
ATOM    345  H   ARG A  25     -20.996 -10.201   2.155  1.00 79.57           H
ATOM    346  CA  ARG A  25     -21.742 -10.132   0.155  1.00 78.53           C
ATOM    347  HA  ARG A  25     -22.403 -10.815  -0.157  1.00 78.53           H
ATOM    348  C   ARG A  25     -20.762  -9.871  -0.983  1.00 77.28           C
ATOM    349  O   ARG A  25     -21.149  -9.925  -2.141  1.00 75.97           O
ATOM    350  CB  ARG A  25     -22.429  -8.818   0.556  1.00 77.13           C
ATOM    351 1HB  ARG A  25     -21.921  -8.403   1.311  1.00 77.13           H
ATOM    352 2HB  ARG A  25     -22.426  -8.198  -0.228  1.00 77.13           H
ATOM    353  CG  ARG A  25     -23.877  -9.045   1.001  1.00 71.36           C
ATOM    354 1HG  ARG A  25     -24.374  -9.527   0.279  1.00 71.36           H
ATOM    355 2HG  ARG A  25     -23.885  -9.595   1.836  1.00 71.36           H
ATOM    356  CD  ARG A  25     -24.561  -7.709   1.274  1.00 71.00           C
ATOM    357 1HD  ARG A  25     -24.226  -7.326   2.135  1.00 71.00           H
ATOM    358 2HD  ARG A  25     -24.369  -7.071   0.528  1.00 71.00           H
ATOM    359  NE  ARG A  25     -26.016  -7.864   1.379  1.00 61.56           N
ATOM    360  HE  ARG A  25     -26.376  -8.796   1.339  1.00 61.56           H
ATOM    361  CZ  ARG A  25     -26.896  -6.890   1.521  1.00 57.43           C
ATOM    362  NH1 ARG A  25     -26.528  -5.638   1.638  1.00 53.79           N
ATOM    363 1HH1 ARG A  25     -25.557  -5.399   1.621  1.00 53.79           H
ATOM    364 2HH1 ARG A  25     -27.218  -4.922   1.744  1.00 53.79           H
ATOM    365  NH2 ARG A  25     -28.175  -7.159   1.534  1.00 51.96           N
ATOM    366 1HH2 ARG A  25     -28.488  -8.104   1.436  1.00 51.96           H
ATOM    367 2HH2 ARG A  25     -28.840  -6.420   1.642  1.00 51.96           H
ATOM    368  N   ILE A  26     -19.491  -9.604  -0.666  1.00 81.57           N
ATOM    369  H   ILE A  26     -19.247  -9.558   0.303  1.00 81.57           H
ATOM    370  CA  ILE A  26     -18.433  -9.374  -1.656  1.00 79.34           C
ATOM    371  HA  ILE A  26     -18.842  -8.828  -2.387  1.00 79.34           H
ATOM    372  C   ILE A  26     -17.965 -10.699  -2.278  1.00 77.75           C
ATOM    373  O   ILE A  26     -17.613 -10.738  -3.457  1.00 73.61           O
ATOM    374  CB  ILE A  26     -17.274  -8.578  -1.008  1.00 77.52           C
ATOM    375  HB  ILE A  26     -16.925  -9.091  -0.224  1.00 77.52           H
ATOM    376  CG1 ILE A  26     -17.786  -7.207  -0.517  1.00 73.67           C
ATOM    377 1HG1 ILE A  26     -18.084  -6.680  -1.313  1.00 73.67           H
ATOM    378 2HG1 ILE A  26     -18.565  -7.362   0.091  1.00 73.67           H
ATOM    379  CG2 ILE A  26     -16.112  -8.406  -1.994  1.00 73.77           C
ATOM    380 1HG2 ILE A  26     -15.362  -7.892  -1.578  1.00 73.77           H
ATOM    381 2HG2 ILE A  26     -16.406  -7.912  -2.812  1.00 73.77           H
ATOM    382 3HG2 ILE A  26     -15.753  -9.293  -2.283  1.00 73.77           H
ATOM    383  CD1 ILE A  26     -16.747  -6.371   0.245  1.00 67.54           C
ATOM    384 1HD1 ILE A  26     -17.135  -5.497   0.537  1.00 67.54           H
ATOM    385 2HD1 ILE A  26     -15.952  -6.178  -0.329  1.00 67.54           H
ATOM    386 3HD1 ILE A  26     -16.427  -6.853   1.061  1.00 67.54           H
ATOM    387  N   LEU A  27     -18.037 -11.801  -1.526  1.00 77.88           N
ATOM    388  H   LEU A  27     -18.316 -11.692  -0.572  1.00 77.88           H
ATOM    389  CA  LEU A  27     -17.739 -13.152  -1.993  1.00 74.05           C
ATOM    390  HA  LEU A  27     -17.015 -13.025  -2.671  1.00 74.05           H
ATOM    391  C   LEU A  27     -18.915 -13.831  -2.742  1.00 72.44           C
ATOM    392  O   LEU A  27     -18.760 -14.964  -3.182  1.00 66.02           O
ATOM    393  CB  LEU A  27     -17.207 -13.989  -0.828  1.00 71.99           C
ATOM    394 1HB  LEU A  27     -17.880 -13.953  -0.089  1.00 71.99           H
ATOM    395 2HB  LEU A  27     -17.110 -14.932  -1.145  1.00 71.99           H
ATOM    396  CG  LEU A  27     -15.851 -13.529  -0.266  1.00 69.18           C
ATOM    397  HG  LEU A  27     -15.945 -12.560  -0.036  1.00 69.18           H
ATOM    398  CD1 LEU A  27     -15.491 -14.369   0.961  1.00 64.93           C
ATOM    399 1HD1 LEU A  27     -14.611 -14.086   1.343  1.00 64.93           H
ATOM    400 2HD1 LEU A  27     -15.426 -15.339   0.725  1.00 64.93           H
ATOM    401 3HD1 LEU A  27     -16.182 -14.272   1.677  1.00 64.93           H
ATOM    402  CD2 LEU A  27     -14.715 -13.666  -1.272  1.00 67.71           C
ATOM    403 1HD2 LEU A  27     -13.848 -13.360  -0.878  1.00 67.71           H
ATOM    404 2HD2 LEU A  27     -14.892 -13.118  -2.089  1.00 67.71           H
ATOM    405 3HD2 LEU A  27     -14.603 -14.617  -1.559  1.00 67.71           H
ATOM    406  N   GLY A  28     -20.038 -13.130  -2.944  1.00 76.10           N
ATOM    407  H   GLY A  28     -20.202 -12.316  -2.387  1.00 76.10           H
ATOM    408  CA  GLY A  28     -21.037 -13.509  -3.950  1.00 73.07           C
ATOM    409 1HA  GLY A  28     -21.466 -12.662  -4.263  1.00 73.07           H
ATOM    410 2HA  GLY A  28     -20.538 -13.930  -4.707  1.00 73.07           H
ATOM    411  C   GLY A  28     -22.131 -14.469  -3.495  1.00 71.65           C
ATOM    412  O   GLY A  28     -22.486 -15.361  -4.264  1.00 66.96           O
ATOM    413  N   LEU A  29     -22.722 -14.270  -2.301  1.00 63.65           N
ATOM    414  H   LEU A  29     -22.343 -13.584  -1.679  1.00 63.65           H
ATOM    415  CA  LEU A  29     -23.910 -15.034  -1.886  1.00 64.18           C
ATOM    416  HA  LEU A  29     -23.994 -15.729  -2.600  1.00 64.18           H
ATOM    417  C   LEU A  29     -25.245 -14.268  -1.961  1.00 63.35           C
ATOM    418  O   LEU A  29     -26.279 -14.895  -1.819  1.00 58.69           O
ATOM    419  CB  LEU A  29     -23.662 -15.728  -0.537  1.00 60.56           C
ATOM    420 1HB  LEU A  29     -23.193 -15.086   0.070  1.00 60.56           H
ATOM    421 2HB  LEU A  29     -24.545 -15.978  -0.140  1.00 60.56           H
ATOM    422  CG  LEU A  29     -22.802 -17.000  -0.669  1.00 57.06           C
ATOM    423  HG  LEU A  29     -22.004 -16.750  -1.217  1.00 57.06           H
ATOM    424  CD1 LEU A  29     -22.382 -17.501   0.712  1.00 52.91           C
ATOM    425 1HD1 LEU A  29     -21.823 -18.327   0.639  1.00 52.91           H
ATOM    426 2HD1 LEU A  29     -23.181 -17.719   1.272  1.00 52.91           H
ATOM    427 3HD1 LEU A  29     -21.847 -16.809   1.197  1.00 52.91           H
ATOM    428  CD2 LEU A  29     -23.523 -18.134  -1.385  1.00 54.61           C
ATOM    429 1HD2 LEU A  29     -22.939 -18.943  -1.454  1.00 54.61           H
ATOM    430 2HD2 LEU A  29     -23.785 -17.864  -2.312  1.00 54.61           H
ATOM    431 3HD2 LEU A  29     -24.354 -18.396  -0.895  1.00 54.61           H
ATOM    432  N   ASP A  30     -25.257 -12.975  -2.309  1.00 64.42           N
ATOM    433  H   ASP A  30     -24.392 -12.475  -2.358  1.00 64.42           H
ATOM    434  CA  ASP A  30     -26.512 -12.270  -2.621  1.00 67.39           C
ATOM    435  HA  ASP A  30     -27.145 -12.991  -2.905  1.00 67.39           H
ATOM    436  C   ASP A  30     -26.355 -11.281  -3.792  1.00 63.88           C
ATOM    437  O   ASP A  30     -25.586 -10.321  -3.751  1.00 60.68           O
ATOM    438  CB  ASP A  30     -27.063 -11.573  -1.376  1.00 63.65           C
ATOM    439 1HB  ASP A  30     -26.292 -11.215  -0.849  1.00 63.65           H
ATOM    440 2HB  ASP A  30     -27.645 -10.816  -1.671  1.00 63.65           H
ATOM    441  CG  ASP A  30     -27.888 -12.498  -0.468  1.00 57.00           C
ATOM    442  OD1 ASP A  30     -28.722 -13.254  -1.030  1.00 51.21           O
ATOM    443  OD2 ASP A  30     -27.757 -12.355   0.759  1.00 50.18           O
ATOM    444  N   GLN A  31     -27.112 -11.517  -4.859  1.00 52.91           N
ATOM    445  H   GLN A  31     -27.623 -12.376  -4.887  1.00 52.91           H
ATOM    446  CA  GLN A  31     -27.248 -10.606  -5.993  1.00 54.58           C
ATOM    447  HA  GLN A  31     -26.321 -10.270  -6.158  1.00 54.58           H
ATOM    448  C   GLN A  31     -28.200  -9.451  -5.659  1.00 51.11           C
ATOM    449  O   GLN A  31     -29.342  -9.702  -5.299  1.00 49.97           O
ATOM    450  CB  GLN A  31     -27.807 -11.349  -7.217  1.00 52.75           C
ATOM    451 1HB  GLN A  31     -28.663 -11.790  -6.948  1.00 52.75           H
ATOM    452 2HB  GLN A  31     -27.990 -10.674  -7.932  1.00 52.75           H
ATOM    453  CG  GLN A  31     -26.886 -12.425  -7.806  1.00 48.96           C
ATOM    454 1HG  GLN A  31     -25.976 -12.030  -7.935  1.00 48.96           H
ATOM    455 2HG  GLN A  31     -26.831 -13.186  -7.160  1.00 48.96           H
ATOM    456  CD  GLN A  31     -27.388 -12.960  -9.158  1.00 45.98           C
ATOM    457  OE1 GLN A  31     -28.251 -12.404  -9.805  1.00 42.15           O
ATOM    458  NE2 GLN A  31     -26.844 -14.057  -9.635  1.00 41.06           N
ATOM    459 1HE2 GLN A  31     -27.143 -14.420 -10.518  1.00 41.06           H
ATOM    460 2HE2 GLN A  31     -26.131 -14.528  -9.115  1.00 41.06           H
ATOM    461  N   LYS A  32     -27.791  -8.199  -5.911  1.00 40.30           N
ATOM    462  H   LYS A  32     -26.985  -7.865  -5.422  1.00 40.30           H
ATOM    463  CA  LYS A  32     -28.450  -7.278  -6.862  1.00 44.35           C
ATOM    464  HA  LYS A  32     -28.355  -7.749  -7.739  1.00 44.35           H
ATOM    465  C   LYS A  32     -27.732  -5.925  -6.932  1.00 42.98           C
ATOM    466  O   LYS A  32     -27.210  -5.408  -5.950  1.00 40.30           O
ATOM    467  CB  LYS A  32     -29.953  -7.086  -6.582  1.00 40.96           C
ATOM    468 1HB  LYS A  32     -30.131  -7.264  -5.614  1.00 40.96           H
ATOM    469 2HB  LYS A  32     -30.209  -6.144  -6.800  1.00 40.96           H
ATOM    470  CG  LYS A  32     -30.796  -8.058  -7.444  1.00 38.93           C
ATOM    471 1HG  LYS A  32     -30.777  -7.753  -8.396  1.00 38.93           H
ATOM    472 2HG  LYS A  32     -30.405  -8.976  -7.380  1.00 38.93           H
ATOM    473  CD  LYS A  32     -32.251  -8.116  -6.981  1.00 36.41           C
ATOM    474 1HD  LYS A  32     -32.279  -8.329  -6.004  1.00 36.41           H
ATOM    475 2HD  LYS A  32     -32.685  -7.230  -7.142  1.00 36.41           H
ATOM    476  CE  LYS A  32     -33.003  -9.198  -7.759  1.00 32.36           C
ATOM    477 1HE  LYS A  32     -32.981  -8.985  -8.736  1.00 32.36           H
ATOM    478 2HE  LYS A  32     -32.571 -10.086  -7.601  1.00 32.36           H
ATOM    479  NZ  LYS A  32     -34.425  -9.283  -7.327  1.00 30.17           N
ATOM    480 1HZ  LYS A  32     -34.913  -9.991  -7.838  1.00 30.17           H
ATOM    481 2HZ  LYS A  32     -34.898  -8.415  -7.477  1.00 30.17           H
ATOM    482 3HZ  LYS A  32     -34.491  -9.505  -6.354  1.00 30.17           H
ATOM    483  N   LYS A  33     -27.699  -5.391  -8.146  1.00 34.21           N
ATOM    484  H   LYS A  33     -28.159  -5.920  -8.860  1.00 34.21           H
ATOM    485  CA  LYS A  33     -27.083  -4.133  -8.591  1.00 37.98           C
ATOM    486  HA  LYS A  33     -26.144  -4.117  -8.247  1.00 37.98           H
ATOM    487  C   LYS A  33     -27.866  -2.943  -8.048  1.00 37.22           C
ATOM    488  O   LYS A  33     -29.070  -2.979  -8.183  1.00 34.31           O
ATOM    489  CB  LYS A  33     -27.177  -4.090 -10.126  1.00 35.51           C
ATOM    490 1HB  LYS A  33     -28.146  -4.096 -10.374  1.00 35.51           H
ATOM    491 2HB  LYS A  33     -26.758  -3.236 -10.435  1.00 35.51           H
ATOM    492  CG  LYS A  33     -26.491  -5.250 -10.870  1.00 34.11           C
ATOM    493 1HG  LYS A  33     -25.499  -5.127 -10.827  1.00 34.11           H
ATOM    494 2HG  LYS A  33     -26.740  -6.114 -10.432  1.00 34.11           H
ATOM    495  CD  LYS A  33     -26.925  -5.292 -12.338  1.00 31.64           C
ATOM    496 1HD  LYS A  33     -27.914  -5.434 -12.384  1.00 31.64           H
ATOM    497 2HD  LYS A  33     -26.692  -4.423 -12.774  1.00 31.64           H
ATOM    498  CE  LYS A  33     -26.216  -6.434 -13.077  1.00 28.85           C
ATOM    499 1HE  LYS A  33     -25.234  -6.249 -13.117  1.00 28.85           H
ATOM    500 2HE  LYS A  33     -26.374  -7.295 -12.594  1.00 28.85           H
ATOM    501  NZ  LYS A  33     -26.710  -6.588 -14.463  1.00 27.55           N
ATOM    502 1HZ  LYS A  33     -26.238  -7.336 -14.931  1.00 27.55           H
ATOM    503 2HZ  LYS A  33     -26.561  -5.752 -14.992  1.00 27.55           H
ATOM    504 3HZ  LYS A  33     -27.690  -6.788 -14.474  1.00 27.55           H
ATOM    505  N   ASP A  34     -27.169  -1.895  -7.608  1.00 37.43           N
ATOM    506  H   ASP A  34     -26.315  -2.060  -7.114  1.00 37.43           H
ATOM    507  CA  ASP A  34     -27.604  -0.511  -7.820  1.00 41.69           C
ATOM    508  HA  ASP A  34     -28.013  -0.513  -8.732  1.00 41.69           H
ATOM    509  C   ASP A  34     -26.399   0.444  -7.813  1.00 39.82           C
ATOM    510  O   ASP A  34     -25.442   0.284  -7.053  1.00 37.01           O
ATOM    511  CB  ASP A  34     -28.702  -0.080  -6.831  1.00 39.44           C
ATOM    512 1HB  ASP A  34     -28.504  -0.484  -5.938  1.00 39.44           H
ATOM    513 2HB  ASP A  34     -28.691   0.917  -6.756  1.00 39.44           H
ATOM    514  CG  ASP A  34     -30.109  -0.527  -7.276  1.00 35.82           C
ATOM    515  OD1 ASP A  34     -30.367  -0.428  -8.505  1.00 34.34           O
ATOM    516  OD2 ASP A  34     -30.902  -0.910  -6.403  1.00 34.33           O
ATOM    517  N   CYS A  35     -26.414   1.396  -8.744  1.00 34.69           N
ATOM    518  H   CYS A  35     -27.261   1.503  -9.265  1.00 34.69           H
ATOM    519  CA  CYS A  35     -25.317   2.298  -9.079  1.00 38.52           C
ATOM    520  HA  CYS A  35     -24.479   1.752  -9.069  1.00 38.52           H
ATOM    521  C   CYS A  35     -25.180   3.428  -8.041  1.00 37.34           C
ATOM    522  O   CYS A  35     -26.135   4.153  -7.793  1.00 34.78           O
ATOM    523  CB  CYS A  35     -25.611   2.887 -10.467  1.00 36.32           C
ATOM    524 1HB  CYS A  35     -26.450   3.419 -10.351  1.00 36.32           H
ATOM    525 2HB  CYS A  35     -24.847   3.505 -10.654  1.00 36.32           H
ATOM    526  SG  CYS A  35     -25.781   1.587 -11.738  1.00 33.53           S
ATOM    527  HG  CYS A  35     -25.822   0.404 -11.155  1.00 33.53           H
ATOM    528  N   VAL A  36     -23.974   3.651  -7.511  1.00 34.38           N
ATOM    529  H   VAL A  36     -23.243   3.003  -7.723  1.00 34.38           H
ATOM    530  CA  VAL A  36     -23.651   4.793  -6.632  1.00 39.69           C
ATOM    531  HA  VAL A  36     -24.516   5.259  -6.448  1.00 39.69           H
ATOM    532  C   VAL A  36     -22.712   5.775  -7.357  1.00 38.72           C
ATOM    533  O   VAL A  36     -21.812   5.330  -8.081  1.00 36.51           O
ATOM    534  CB  VAL A  36     -23.087   4.317  -5.279  1.00 36.70           C
ATOM    535  HB  VAL A  36     -22.223   3.863  -5.496  1.00 36.70           H
ATOM    536  CG1 VAL A  36     -22.843   5.484  -4.305  1.00 32.38           C
ATOM    537 1HG1 VAL A  36     -22.478   5.154  -3.435  1.00 32.38           H
ATOM    538 2HG1 VAL A  36     -23.693   5.976  -4.115  1.00 32.38           H
ATOM    539 3HG1 VAL A  36     -22.188   6.137  -4.685  1.00 32.38           H
ATOM    540  CG2 VAL A  36     -24.050   3.349  -4.577  1.00 33.08           C
ATOM    541 1HG2 VAL A  36     -23.677   3.045  -3.700  1.00 33.08           H
ATOM    542 2HG2 VAL A  36     -24.215   2.538  -5.138  1.00 33.08           H
ATOM    543 3HG2 VAL A  36     -24.932   3.786  -4.401  1.00 33.08           H
ATOM    544  N   PRO A  37     -22.909   7.123  -7.227  1.00 35.04           N
ATOM    545  CA  PRO A  37     -22.217   8.124  -8.031  1.00 39.40           C
ATOM    546  HA  PRO A  37     -22.304   7.824  -8.981  1.00 39.40           H
ATOM    547  C   PRO A  37     -20.708   8.218  -7.762  1.00 39.38           C
ATOM    548  O   PRO A  37     -20.237   8.127  -6.632  1.00 37.53           O
ATOM    549  CB  PRO A  37     -22.909   9.461  -7.741  1.00 36.39           C
ATOM    550 1HB  PRO A  37     -22.361  10.017  -7.116  1.00 36.39           H
ATOM    551 2HB  PRO A  37     -23.070   9.970  -8.587  1.00 36.39           H
ATOM    552  CG  PRO A  37     -24.231   9.064  -7.091  1.00 35.92           C
ATOM    553 1HG  PRO A  37     -24.526   9.753  -6.429  1.00 35.92           H
ATOM    554 2HG  PRO A  37     -24.945   8.936  -7.780  1.00 35.92           H
ATOM    555  CD  PRO A  37     -23.910   7.754  -6.398  1.00 40.50           C
ATOM    556 1HD  PRO A  37     -23.540   7.907  -5.482  1.00 40.50           H
ATOM    557 2HD  PRO A  37     -24.716   7.166  -6.338  1.00 40.50           H
ATOM    558  N   LEU A  38     -19.961   8.496  -8.825  1.00 37.93           N
ATOM    559  H   LEU A  38     -20.443   8.589  -9.696  1.00 37.93           H
ATOM    560  CA  LEU A  38     -18.511   8.681  -8.859  1.00 43.04           C
ATOM    561  HA  LEU A  38     -18.083   7.902  -8.401  1.00 43.04           H
ATOM    562  C   LEU A  38     -18.082   9.938  -8.077  1.00 43.01           C
ATOM    563  O   LEU A  38     -18.001  11.037  -8.634  1.00 41.40           O
ATOM    564  CB  LEU A  38     -18.119   8.754 -10.349  1.00 40.43           C
ATOM    565 1HB  LEU A  38     -18.503   7.952 -10.806  1.00 40.43           H
ATOM    566 2HB  LEU A  38     -18.526   9.583 -10.732  1.00 40.43           H
ATOM    567  CG  LEU A  38     -16.612   8.789 -10.653  1.00 37.24           C
ATOM    568  HG  LEU A  38     -16.199   9.473 -10.052  1.00 37.24           H
ATOM    569  CD1 LEU A  38     -15.951   7.432 -10.394  1.00 34.71           C
ATOM    570 1HD1 LEU A  38     -14.972   7.466 -10.595  1.00 34.71           H
ATOM    571 2HD1 LEU A  38     -16.358   6.720 -10.967  1.00 34.71           H
ATOM    572 3HD1 LEU A  38     -16.059   7.157  -9.439  1.00 34.71           H
ATOM    573  CD2 LEU A  38     -16.392   9.144 -12.126  1.00 36.43           C
ATOM    574 1HD2 LEU A  38     -15.417   9.172 -12.346  1.00 36.43           H
ATOM    575 2HD2 LEU A  38     -16.782  10.040 -12.341  1.00 36.43           H
ATOM    576 3HD2 LEU A  38     -16.823   8.469 -12.725  1.00 36.43           H
ATOM    577  N   MET A  39     -17.733   9.801  -6.809  1.00 40.10           N
ATOM    578  H   MET A  39     -17.953   8.946  -6.339  1.00 40.10           H
ATOM    579  CA  MET A  39     -17.036  10.855  -6.065  1.00 45.01           C
ATOM    580  HA  MET A  39     -17.455  11.716  -6.354  1.00 45.01           H
ATOM    581  C   MET A  39     -15.541  10.860  -6.434  1.00 45.18           C
ATOM    582  O   MET A  39     -14.882   9.822  -6.426  1.00 42.53           O
ATOM    583  CB  MET A  39     -17.264  10.732  -4.559  1.00 41.43           C
ATOM    584 1HB  MET A  39     -16.999   9.812  -4.270  1.00 41.43           H
ATOM    585 2HB  MET A  39     -16.691  11.406  -4.093  1.00 41.43           H
ATOM    586  CG  MET A  39     -18.740  10.975  -4.178  1.00 38.52           C
ATOM    587 1HG  MET A  39     -19.137  11.424  -4.978  1.00 38.52           H
ATOM    588 2HG  MET A  39     -19.130  10.059  -4.081  1.00 38.52           H
ATOM    589  SD  MET A  39     -18.956  11.964  -2.671  1.00 34.13           S
ATOM    590  CE  MET A  39     -18.927  13.633  -3.353  1.00 31.31           C
ATOM    591 1HE  MET A  39     -19.037  14.317  -2.632  1.00 31.31           H
ATOM    592 2HE  MET A  39     -19.665  13.763  -4.015  1.00 31.31           H
ATOM    593 3HE  MET A  39     -18.061  13.815  -3.819  1.00 31.31           H
ATOM    594  N   LYS A  40     -15.005  12.036  -6.771  1.00 38.24           N
ATOM    595  H   LYS A  40     -15.600  12.840  -6.762  1.00 38.24           H
ATOM    596  CA  LYS A  40     -13.594  12.229  -7.155  1.00 44.11           C
ATOM    597  HA  LYS A  40     -13.417  11.598  -7.911  1.00 44.11           H
ATOM    598  C   LYS A  40     -12.676  11.898  -5.966  1.00 44.19           C
ATOM    599  O   LYS A  40     -12.851  12.478  -4.903  1.00 41.98           O
ATOM    600  CB  LYS A  40     -13.359  13.672  -7.627  1.00 42.01           C
ATOM    601 1HB  LYS A  40     -13.673  14.294  -6.910  1.00 42.01           H
ATOM    602 2HB  LYS A  40     -12.378  13.801  -7.774  1.00 42.01           H
ATOM    603  CG  LYS A  40     -14.095  14.021  -8.930  1.00 38.94           C
ATOM    604 1HG  LYS A  40     -13.736  13.449  -9.668  1.00 38.94           H
ATOM    605 2HG  LYS A  40     -15.071  13.838  -8.810  1.00 38.94           H
ATOM    606  CD  LYS A  40     -13.909  15.498  -9.310  1.00 36.19           C
ATOM    607 1HD  LYS A  40     -14.236  16.074  -8.561  1.00 36.19           H
ATOM    608 2HD  LYS A  40     -12.938  15.677  -9.470  1.00 36.19           H
ATOM    609  CE  LYS A  40     -14.688  15.844 -10.573  1.00 31.77           C
ATOM    610 1HE  LYS A  40     -14.296  15.348 -11.347  1.00 31.77           H
ATOM    611 2HE  LYS A  40     -15.644  15.575 -10.454  1.00 31.77           H
ATOM    612  NZ  LYS A  40     -14.651  17.299 -10.887  1.00 29.04           N
ATOM    613 1HZ  LYS A  40     -15.169  17.499 -11.719  1.00 29.04           H
ATOM    614 2HZ  LYS A  40     -13.711  17.612 -11.027  1.00 29.04           H
ATOM    615 3HZ  LYS A  40     -15.046  17.837 -10.142  1.00 29.04           H
ATOM    616  N   PRO A  41     -11.661  11.029  -6.128  1.00 46.52           N
ATOM    617  CA  PRO A  41     -10.751  10.713  -5.039  1.00 48.65           C
ATOM    618  HA  PRO A  41     -11.269  10.571  -4.196  1.00 48.65           H
ATOM    619  C   PRO A  41      -9.795  11.882  -4.759  1.00 48.12           C
ATOM    620  O   PRO A  41      -9.033  12.289  -5.634  1.00 46.86           O
ATOM    621  CB  PRO A  41     -10.026   9.439  -5.485  1.00 46.87           C
ATOM    622 1HB  PRO A  41      -9.080   9.434  -5.159  1.00 46.87           H
ATOM    623 2HB  PRO A  41     -10.498   8.624  -5.150  1.00 46.87           H
ATOM    624  CG  PRO A  41     -10.076   9.509  -7.013  1.00 45.30           C
ATOM    625 1HG  PRO A  41      -9.296  10.022  -7.372  1.00 45.30           H
ATOM    626 2HG  PRO A  41     -10.085   8.592  -7.412  1.00 45.30           H
ATOM    627  CD  PRO A  41     -11.387  10.240  -7.302  1.00 50.28           C
ATOM    628 1HD  PRO A  41     -11.302  10.845  -8.094  1.00 50.28           H
ATOM    629 2HD  PRO A  41     -12.139   9.598  -7.451  1.00 50.28           H
ATOM    630  N   HIS A  42      -9.783  12.368  -3.530  1.00 45.18           N
ATOM    631  H   HIS A  42     -10.512  12.077  -2.910  1.00 45.18           H
ATOM    632  CA  HIS A  42      -8.786  13.296  -3.013  1.00 48.19           C
ATOM    633  HA  HIS A  42      -8.739  14.065  -3.651  1.00 48.19           H
ATOM    634  C   HIS A  42      -7.400  12.625  -2.965  1.00 47.74           C
ATOM    635  O   HIS A  42      -7.276  11.481  -2.518  1.00 46.31           O
ATOM    636  CB  HIS A  42      -9.244  13.777  -1.616  1.00 46.80           C
ATOM    637 1HB  HIS A  42     -10.148  14.197  -1.700  1.00 46.80           H
ATOM    638 2HB  HIS A  42      -9.298  12.988  -1.005  1.00 46.80           H
ATOM    639  CG  HIS A  42      -8.330  14.787  -0.975  1.00 42.27           C
ATOM    640  ND1 HIS A  42      -7.393  14.532  -0.010  1.00 38.70           N
ATOM    641  HD1 HIS A  42      -7.187  13.639   0.389  1.00 38.70           H
ATOM    642  CD2 HIS A  42      -8.289  16.123  -1.237  1.00 37.11           C
ATOM    643  HD2 HIS A  42      -8.856  16.613  -1.899  1.00 37.11           H
ATOM    644  CE1 HIS A  42      -6.799  15.697   0.306  1.00 32.66           C
ATOM    645  HE1 HIS A  42      -6.074  15.803   0.986  1.00 32.66           H
ATOM    646  NE2 HIS A  42      -7.313  16.684  -0.414  1.00 33.83           N
ATOM    647  N   ARG A  43      -6.352  13.308  -3.472  1.00 46.69           N
ATOM    648  H   ARG A  43      -6.530  14.208  -3.870  1.00 46.69           H
ATOM    649  CA  ARG A  43      -4.961  12.815  -3.478  1.00 49.07           C
ATOM    650  HA  ARG A  43      -4.995  11.918  -3.037  1.00 49.07           H
ATOM    651  C   ARG A  43      -4.065  13.765  -2.686  1.00 48.62           C
ATOM    652  O   ARG A  43      -3.637  14.762  -3.254  1.00 46.39           O
ATOM    653  CB  ARG A  43      -4.417  12.673  -4.916  1.00 48.92           C
ATOM    654 1HB  ARG A  43      -4.553  13.540  -5.395  1.00 48.92           H
ATOM    655 2HB  ARG A  43      -3.439  12.469  -4.868  1.00 48.92           H
ATOM    656  CG  ARG A  43      -5.087  11.574  -5.733  1.00 45.48           C
ATOM    657 1HG  ARG A  43      -5.103  10.722  -5.210  1.00 45.48           H
ATOM    658 2HG  ARG A  43      -6.023  11.842  -5.963  1.00 45.48           H
ATOM    659  CD  ARG A  43      -4.272  11.386  -7.008  1.00 44.54           C
ATOM    660 1HD  ARG A  43      -4.118  12.274  -7.441  1.00 44.54           H
ATOM    661 2HD  ARG A  43      -3.392  10.967  -6.784  1.00 44.54           H
ATOM    662  NE  ARG A  43      -4.956  10.517  -7.980  1.00 39.96           N
ATOM    663  HE  ARG A  43      -5.860  10.170  -7.731  1.00 39.96           H
ATOM    664  CZ  ARG A  43      -4.469  10.160  -9.155  1.00 34.73           C
ATOM    665  NH1 ARG A  43      -3.229  10.413  -9.495  1.00 33.81           N
ATOM    666 1HH1 ARG A  43      -2.623  10.889  -8.858  1.00 33.81           H
ATOM    667 2HH1 ARG A  43      -2.889  10.130 -10.392  1.00 33.81           H
ATOM    668  NH2 ARG A  43      -5.228   9.560 -10.015  1.00 33.62           N
ATOM    669 1HH2 ARG A  43      -6.183   9.367  -9.790  1.00 33.62           H
ATOM    670 2HH2 ARG A  43      -4.859   9.290 -10.904  1.00 33.62           H
ATOM    671  N   PRO A  44      -3.691  13.436  -1.444  1.00 46.73           N
ATOM    672  CA  PRO A  44      -2.878  14.323  -0.601  1.00 46.08           C
ATOM    673  HA  PRO A  44      -3.316  15.220  -0.656  1.00 46.08           H
ATOM    674  C   PRO A  44      -1.430  14.562  -1.079  1.00 46.15           C
ATOM    675  O   PRO A  44      -0.747  15.401  -0.523  1.00 43.39           O
ATOM    676  CB  PRO A  44      -2.889  13.692   0.798  1.00 44.75           C
ATOM    677 1HB  PRO A  44      -2.046  13.179   0.963  1.00 44.75           H
ATOM    678 2HB  PRO A  44      -2.996  14.393   1.503  1.00 44.75           H
ATOM    679  CG  PRO A  44      -4.093  12.755   0.786  1.00 44.56           C
ATOM    680 1HG  PRO A  44      -3.949  11.975   1.395  1.00 44.56           H
ATOM    681 2HG  PRO A  44      -4.927  13.237   1.053  1.00 44.56           H
ATOM    682  CD  PRO A  44      -4.166  12.307  -0.662  1.00 50.27           C
ATOM    683 1HD  PRO A  44      -3.579  11.514  -0.826  1.00 50.27           H
ATOM    684 2HD  PRO A  44      -5.105  12.087  -0.926  1.00 50.27           H
ATOM    685  N   TRP A  45      -0.938  13.810  -2.073  1.00 47.29           N
ATOM    686  H   TRP A  45      -1.565  13.179  -2.530  1.00 47.29           H
ATOM    687  CA  TRP A  45       0.457  13.845  -2.542  1.00 47.19           C
ATOM    688  HA  TRP A  45       0.909  14.512  -1.949  1.00 47.19           H
ATOM    689  C   TRP A  45       0.614  14.358  -3.985  1.00 45.59           C
ATOM    690  O   TRP A  45       1.688  14.213  -4.567  1.00 42.66           O
ATOM    691  CB  TRP A  45       1.081  12.460  -2.374  1.00 46.51           C
ATOM    692 1HB  TRP A  45       2.018  12.490  -2.722  1.00 46.51           H
ATOM    693 2HB  TRP A  45       1.093  12.233  -1.400  1.00 46.51           H
ATOM    694  CG  TRP A  45       0.357  11.355  -3.095  1.00 44.67           C
ATOM    695  CD1 TRP A  45       0.489  11.058  -4.408  1.00 41.73           C
ATOM    696  HD1 TRP A  45       1.106  11.520  -5.046  1.00 41.73           H
ATOM    697  CD2 TRP A  45      -0.636  10.426  -2.568  1.00 41.79           C
ATOM    698  NE1 TRP A  45      -0.360  10.019  -4.731  1.00 37.95           N
ATOM    699  HE1 TRP A  45      -0.446   9.626  -5.647  1.00 37.95           H
ATOM    700  CE2 TRP A  45      -1.078   9.589  -3.629  1.00 39.49           C
ATOM    701  CE3 TRP A  45      -1.208  10.214  -1.299  1.00 40.53           C
ATOM    702  HE3 TRP A  45      -0.921  10.785  -0.530  1.00 40.53           H
ATOM    703  CZ2 TRP A  45      -2.039   8.581  -3.441  1.00 40.89           C
ATOM    704  HZ2 TRP A  45      -2.323   8.005  -4.207  1.00 40.89           H
ATOM    705  CZ3 TRP A  45      -2.179   9.210  -1.093  1.00 39.99           C
ATOM    706  HZ3 TRP A  45      -2.574   9.077  -0.184  1.00 39.99           H
ATOM    707  CH2 TRP A  45      -2.595   8.392  -2.167  1.00 40.31           C
ATOM    708  HH2 TRP A  45      -3.283   7.681  -2.020  1.00 40.31           H
ATOM    709  N   ALA A  46      -0.426  14.905  -4.599  1.00 50.18           N
ATOM    710  H   ALA A  46      -1.283  15.013  -4.095  1.00 50.18           H
ATOM    711  CA  ALA A  46      -0.362  15.355  -5.986  1.00 51.62           C
ATOM    712  HA  ALA A  46       0.285  14.728  -6.420  1.00 51.62           H
ATOM    713  C   ALA A  46       0.220  16.774  -6.153  1.00 50.27           C
ATOM    714  O   ALA A  46       0.576  17.138  -7.267  1.00 45.96           O
ATOM    715  CB  ALA A  46      -1.747  15.226  -6.624  1.00 48.35           C
ATOM    716 1HB  ALA A  46      -2.111  14.302  -6.508  1.00 48.35           H
ATOM    717 2HB  ALA A  46      -1.710  15.420  -7.604  1.00 48.35           H
ATOM    718 3HB  ALA A  46      -2.394  15.865  -6.208  1.00 48.35           H
ATOM    719  N   ASP A  47       0.366  17.535  -5.067  1.00 39.20           N
ATOM    720  H   ASP A  47       0.317  17.104  -4.166  1.00 39.20           H
ATOM    721  CA  ASP A  47       0.596  18.985  -5.149  1.00 43.05           C
ATOM    722  HA  ASP A  47       0.332  19.235  -6.081  1.00 43.05           H
ATOM    723  C   ASP A  47       2.071  19.413  -5.059  1.00 40.95           C
ATOM    724  O   ASP A  47       2.367  20.601  -5.075  1.00 37.97           O
ATOM    725  CB  ASP A  47      -0.305  19.682  -4.109  1.00 41.82           C
ATOM    726 1HB  ASP A  47      -0.045  19.367  -3.196  1.00 41.82           H
ATOM    727 2HB  ASP A  47      -0.165  20.670  -4.174  1.00 41.82           H
ATOM    728  CG  ASP A  47      -1.796  19.387  -4.319  1.00 38.11           C
ATOM    729  OD1 ASP A  47      -2.193  19.166  -5.492  1.00 36.20           O
ATOM    730  OD2 ASP A  47      -2.525  19.295  -3.312  1.00 35.95           O
ATOM    731  N   THR A  48       3.036  18.472  -5.002  1.00 32.20           N
ATOM    732  H   THR A  48       2.786  17.512  -5.131  1.00 32.20           H
ATOM    733  CA  THR A  48       4.457  18.819  -4.753  1.00 35.52           C
ATOM    734  HA  THR A  48       4.403  19.817  -4.715  1.00 35.52           H
ATOM    735  C   THR A  48       5.450  18.512  -5.883  1.00 35.63           C
ATOM    736  O   THR A  48       6.652  18.611  -5.671  1.00 31.93           O
ATOM    737  CB  THR A  48       4.951  18.246  -3.421  1.00 30.73           C
ATOM    738  HB  THR A  48       5.941  18.370  -3.361  1.00 30.73           H
ATOM    739  OG1 THR A  48       4.723  16.864  -3.368  1.00 27.58           O
ATOM    740  HG1 THR A  48       3.781  16.696  -3.356  1.00 27.58           H
ATOM    741  CG2 THR A  48       4.246  18.877  -2.229  1.00 29.22           C
ATOM    742 1HG2 THR A  48       4.581  18.491  -1.369  1.00 29.22           H
ATOM    743 2HG2 THR A  48       3.259  18.721  -2.272  1.00 29.22           H
ATOM    744 3HG2 THR A  48       4.400  19.865  -2.203  1.00 29.22           H
ATOM    745  N   CYS A  49       5.015  18.190  -7.096  1.00 31.76           N
ATOM    746  H   CYS A  49       4.031  18.107  -7.253  1.00 31.76           H
ATOM    747  CA  CYS A  49       5.934  17.953  -8.210  1.00 36.09           C
ATOM    748  HA  CYS A  49       6.819  18.291  -7.890  1.00 36.09           H
ATOM    749  C   CYS A  49       5.558  18.774  -9.457  1.00 34.85           C
ATOM    750  O   CYS A  49       5.043  18.247 -10.438  1.00 32.27           O
ATOM    751  CB  CYS A  49       6.072  16.453  -8.496  1.00 33.49           C
ATOM    752 1HB  CYS A  49       5.142  16.120  -8.651  1.00 33.49           H
ATOM    753 2HB  CYS A  49       6.596  16.387  -9.345  1.00 33.49           H
ATOM    754  SG  CYS A  49       6.885  15.615  -7.116  1.00 30.69           S
ATOM    755  HG  CYS A  49       7.083  16.474  -6.134  1.00 30.69           H
ATOM    756  N   SER A  50       5.840  20.057  -9.403  1.00 30.57           N
ATOM    757  H   SER A  50       6.001  20.466  -8.505  1.00 30.57           H
ATOM    758  CA  SER A  50       5.932  20.920 -10.580  1.00 34.97           C
ATOM    759  HA  SER A  50       5.995  20.297 -11.360  1.00 34.97           H
ATOM    760  C   SER A  50       7.178  21.799 -10.470  1.00 34.03           C
ATOM    761  O   SER A  50       7.126  22.826  -9.809  1.00 31.49           O
ATOM    762  CB  SER A  50       4.687  21.801 -10.743  1.00 32.18           C
ATOM    763 1HB  SER A  50       4.446  22.245  -9.880  1.00 32.18           H
ATOM    764 2HB  SER A  50       4.829  22.496 -11.447  1.00 32.18           H
ATOM    765  OG  SER A  50       3.586  21.024 -11.137  1.00 30.21           O
ATOM    766  HG  SER A  50       2.815  21.584 -11.227  1.00 30.21           H
ATOM    767  N   SER A  51       8.286  21.385 -11.107  1.00 25.83           N
ATOM    768  H   SER A  51       8.503  20.409 -11.097  1.00 25.83           H
ATOM    769  CA  SER A  51       9.196  22.295 -11.818  1.00 32.15           C
ATOM    770  HA  SER A  51       8.597  22.660 -12.531  1.00 32.15           H
ATOM    771  C   SER A  51      10.401  21.548 -12.404  1.00 30.77           C
ATOM    772  O   SER A  51      11.075  20.819 -11.696  1.00 28.03           O
ATOM    773  CB  SER A  51       9.734  23.444 -10.951  1.00 28.98           C
ATOM    774 1HB  SER A  51      10.398  23.991 -11.461  1.00 28.98           H
ATOM    775 2HB  SER A  51       8.987  24.032 -10.640  1.00 28.98           H
ATOM    776  OG  SER A  51      10.389  22.980  -9.802  1.00 27.28           O
ATOM    777  HG  SER A  51       9.754  22.874  -9.093  1.00 27.28           H
ATOM    778  N   SER A  52      10.661  21.823 -13.700  1.00 24.95           N
ATOM    779  H   SER A  52       9.867  22.110 -14.236  1.00 24.95           H
ATOM    780  CA  SER A  52      11.933  21.768 -14.453  1.00 31.22           C
ATOM    781  HA  SER A  52      11.610  21.872 -15.394  1.00 31.22           H
ATOM    782  C   SER A  52      12.708  20.436 -14.481  1.00 29.97           C
ATOM    783  O   SER A  52      12.990  19.855 -13.450  1.00 27.73           O
ATOM    784  CB  SER A  52      12.837  22.914 -13.991  1.00 28.09           C
ATOM    785 1HB  SER A  52      13.670  22.951 -14.543  1.00 28.09           H
ATOM    786 2HB  SER A  52      12.357  23.789 -14.053  1.00 28.09           H
ATOM    787  OG  SER A  52      13.233  22.748 -12.646  1.00 26.01           O
ATOM    788  HG  SER A  52      12.457  22.710 -12.087  1.00 26.01           H
ATOM    789  N   GLY A  53      13.145  19.861 -15.587  1.00 27.42           N
ATOM    790  H   GLY A  53      13.275  18.871 -15.524  1.00 27.42           H
ATOM    791  CA  GLY A  53      13.469  20.444 -16.890  1.00 36.21           C
ATOM    792 1HA  GLY A  53      12.838  20.073 -17.571  1.00 36.21           H
ATOM    793 2HA  GLY A  53      13.354  21.436 -16.833  1.00 36.21           H
ATOM    794  C   GLY A  53      14.915  20.094 -17.254  1.00 35.70           C
ATOM    795  O   GLY A  53      15.817  20.435 -16.501  1.00 33.33           O
ATOM    796  N   LYS A  54      15.083  19.495 -18.429  1.00 22.06           N
ATOM    797  H   LYS A  54      14.281  19.019 -18.790  1.00 22.06           H
ATOM    798  CA  LYS A  54      16.290  19.437 -19.272  1.00 29.82           C
ATOM    799  HA  LYS A  54      15.850  19.066 -20.090  1.00 29.82           H
ATOM    800  C   LYS A  54      17.386  18.386 -19.011  1.00 29.59           C
ATOM    801  O   LYS A  54      17.976  18.298 -17.952  1.00 26.26           O
ATOM    802  CB  LYS A  54      16.889  20.841 -19.469  1.00 26.33           C
ATOM    803 1HB  LYS A  54      17.150  21.209 -18.577  1.00 26.33           H
ATOM    804 2HB  LYS A  54      17.700  20.768 -20.049  1.00 26.33           H
ATOM    805  CG  LYS A  54      15.898  21.807 -20.129  1.00 23.57           C
ATOM    806 1HG  LYS A  54      15.574  21.413 -20.989  1.00 23.57           H
ATOM    807 2HG  LYS A  54      15.122  21.955 -19.516  1.00 23.57           H
ATOM    808  CD  LYS A  54      16.565  23.144 -20.417  1.00 21.06           C
ATOM    809 1HD  LYS A  54      16.884  23.546 -19.559  1.00 21.06           H
ATOM    810 2HD  LYS A  54      17.344  23.000 -21.028  1.00 21.06           H
ATOM    811  CE  LYS A  54      15.569  24.091 -21.080  1.00 18.42           C
ATOM    812 1HE  LYS A  54      15.219  23.685 -21.924  1.00 18.42           H
ATOM    813 2HE  LYS A  54      14.808  24.279 -20.459  1.00 18.42           H
ATOM    814  NZ  LYS A  54      16.227  25.363 -21.411  1.00 18.56           N
ATOM    815 1HZ  LYS A  54      15.586  25.995 -21.847  1.00 18.56           H
ATOM    816 2HZ  LYS A  54      16.991  25.218 -22.039  1.00 18.56           H
ATOM    817 3HZ  LYS A  54      16.585  25.806 -20.589  1.00 18.56           H
ATOM    818  N   ASP A  55      17.681  17.707 -20.134  1.00 23.51           N
ATOM    819  H   ASP A  55      16.886  17.432 -20.675  1.00 23.51           H
ATOM    820  CA  ASP A  55      18.978  17.300 -20.701  1.00 28.89           C
ATOM    821  HA  ASP A  55      18.644  16.880 -21.545  1.00 28.89           H
ATOM    822  C   ASP A  55      19.757  16.126 -20.075  1.00 28.10           C
ATOM    823  O   ASP A  55      20.033  16.082 -18.893  1.00 26.13           O
ATOM    824  CB  ASP A  55      19.872  18.540 -20.945  1.00 26.23           C
ATOM    825 1HB  ASP A  55      20.242  18.843 -20.067  1.00 26.23           H
ATOM    826 2HB  ASP A  55      20.623  18.276 -21.550  1.00 26.23           H
ATOM    827  CG  ASP A  55      19.116  19.723 -21.591  1.00 23.51           C
ATOM    828  OD1 ASP A  55      18.119  19.467 -22.306  1.00 21.97           O
ATOM    829  OD2 ASP A  55      19.484  20.882 -21.321  1.00 22.42           O
ATOM    830  N   GLY A  56      20.240  15.234 -20.955  1.00 21.66           N
ATOM    831  H   GLY A  56      19.753  15.094 -21.817  1.00 21.66           H
ATOM    832  CA  GLY A  56      21.455  14.459 -20.697  1.00 26.00           C
ATOM    833 1HA  GLY A  56      22.166  14.827 -21.296  1.00 26.00           H
ATOM    834 2HA  GLY A  56      21.705  14.621 -19.742  1.00 26.00           H
ATOM    835  C   GLY A  56      21.357  12.960 -20.925  1.00 25.95           C
ATOM    836  O   GLY A  56      21.241  12.175 -19.991  1.00 23.69           O
ATOM    837  N   ASN A  57      21.500  12.570 -22.191  1.00 21.54           N
ATOM    838  H   ASN A  57      21.347  13.249 -22.909  1.00 21.54           H
ATOM    839  CA  ASN A  57      21.865  11.220 -22.599  1.00 25.87           C
ATOM    840  HA  ASN A  57      21.214  10.550 -22.243  1.00 25.87           H
ATOM    841  C   ASN A  57      23.260  10.891 -22.020  1.00 25.78           C
ATOM    842  O   ASN A  57      24.242  11.505 -22.430  1.00 23.89           O
ATOM    843  CB  ASN A  57      21.856  11.250 -24.144  1.00 24.02           C
ATOM    844 1HB  ASN A  57      21.088  11.814 -24.446  1.00 24.02           H
ATOM    845 2HB  ASN A  57      22.713  11.658 -24.459  1.00 24.02           H
ATOM    846  CG  ASN A  57      21.721   9.899 -24.812  1.00 21.61           C
ATOM    847  OD1 ASN A  57      21.491   8.877 -24.203  1.00 20.60           O
ATOM    848  ND2 ASN A  57      21.812   9.862 -26.125  1.00 20.42           N
ATOM    849 1HD2 ASN A  57      21.692   8.996 -26.610  1.00 20.42           H
ATOM    850 2HD2 ASN A  57      22.002  10.700 -26.637  1.00 20.42           H
ATOM    851  N   LEU A  58      23.370   9.936 -21.095  1.00 20.67           N
ATOM    852  H   LEU A  58      22.539   9.583 -20.664  1.00 20.67           H
ATOM    853  CA  LEU A  58      24.664   9.387 -20.689  1.00 23.94           C
ATOM    854  HA  LEU A  58      25.296   9.599 -21.435  1.00 23.94           H
ATOM    855  C   LEU A  58      24.565   7.865 -20.557  1.00 23.51           C
ATOM    856  O   LEU A  58      24.094   7.318 -19.560  1.00 21.55           O
ATOM    857  CB  LEU A  58      25.217  10.078 -19.423  1.00 21.82           C
ATOM    858 1HB  LEU A  58      24.905  11.028 -19.413  1.00 21.82           H
ATOM    859 2HB  LEU A  58      24.865   9.603 -18.617  1.00 21.82           H
ATOM    860  CG  LEU A  58      26.760  10.061 -19.374  1.00 19.49           C
ATOM    861  HG  LEU A  58      27.043   9.154 -19.686  1.00 19.49           H
ATOM    862  CD1 LEU A  58      27.384  11.107 -20.283  1.00 17.65           C
ATOM    863 1HD1 LEU A  58      28.382  11.075 -20.233  1.00 17.65           H
ATOM    864 2HD1 LEU A  58      27.092  12.028 -20.023  1.00 17.65           H
ATOM    865 3HD1 LEU A  58      27.119  10.958 -21.236  1.00 17.65           H
ATOM    866  CD2 LEU A  58      27.266  10.322 -17.960  1.00 19.23           C
ATOM    867 1HD2 LEU A  58      28.265  10.311 -17.929  1.00 19.23           H
ATOM    868 2HD2 LEU A  58      26.931   9.626 -17.325  1.00 19.23           H
ATOM    869 3HD2 LEU A  58      26.958  11.214 -17.628  1.00 19.23           H
ATOM    870  N   CYS A  59      25.033   7.200 -21.601  1.00 16.72           N
ATOM    871  H   CYS A  59      25.155   7.709 -22.453  1.00 16.72           H
ATOM    872  CA  CYS A  59      25.385   5.788 -21.610  1.00 20.10           C
ATOM    873  HA  CYS A  59      24.611   5.227 -21.316  1.00 20.10           H
ATOM    874  C   CYS A  59      26.548   5.596 -20.630  1.00 20.19           C
ATOM    875  O   CYS A  59      27.657   6.053 -20.892  1.00 19.25           O
ATOM    876  CB  CYS A  59      25.772   5.437 -23.055  1.00 19.52           C
ATOM    877 1HB  CYS A  59      25.035   5.799 -23.626  1.00 19.52           H
ATOM    878 2HB  CYS A  59      26.615   5.944 -23.238  1.00 19.52           H
ATOM    879  SG  CYS A  59      25.987   3.669 -23.271  1.00 17.86           S
ATOM    880  HG  CYS A  59      26.040   3.084 -22.089  1.00 17.86           H
ATOM    881  N   LEU A  60      26.319   4.938 -19.495  1.00 22.08           N
ATOM    882  H   LEU A  60      25.371   4.734 -19.250  1.00 22.08           H
ATOM    883  CA  LEU A  60      27.375   4.499 -18.589  1.00 25.07           C
ATOM    884  HA  LEU A  60      28.225   4.910 -18.917  1.00 25.07           H
ATOM    885  C   LEU A  60      27.505   2.977 -18.673  1.00 24.30           C
ATOM    886  O   LEU A  60      26.654   2.208 -18.230  1.00 22.46           O
ATOM    887  CB  LEU A  60      27.176   5.038 -17.165  1.00 23.26           C
ATOM    888 1HB  LEU A  60      26.223   4.890 -16.902  1.00 23.26           H
ATOM    889 2HB  LEU A  60      27.776   4.528 -16.548  1.00 23.26           H
ATOM    890  CG  LEU A  60      27.496   6.543 -17.032  1.00 20.97           C
ATOM    891  HG  LEU A  60      26.970   7.016 -17.739  1.00 20.97           H
ATOM    892  CD1 LEU A  60      27.110   7.031 -15.636  1.00 19.35           C
ATOM    893 1HD1 LEU A  60      27.310   8.005 -15.529  1.00 19.35           H
ATOM    894 2HD1 LEU A  60      27.615   6.534 -14.930  1.00 19.35           H
ATOM    895 3HD1 LEU A  60      26.134   6.897 -15.467  1.00 19.35           H
ATOM    896  CD2 LEU A  60      28.984   6.856 -17.243  1.00 21.14           C
ATOM    897 1HD2 LEU A  60      29.161   7.836 -17.151  1.00 21.14           H
ATOM    898 2HD2 LEU A  60      29.284   6.574 -18.154  1.00 21.14           H
ATOM    899 3HD2 LEU A  60      29.550   6.377 -16.571  1.00 21.14           H
ATOM    900  N   HIS A  61      28.616   2.601 -19.275  1.00 17.17           N
ATOM    901  H   HIS A  61      29.094   3.305 -19.801  1.00 17.17           H
ATOM    902  CA  HIS A  61      29.226   1.286 -19.264  1.00 20.95           C
ATOM    903  HA  HIS A  61      28.646   0.633 -19.751  1.00 20.95           H
ATOM    904  C   HIS A  61      29.367   0.797 -17.813  1.00 20.88           C
ATOM    905  O   HIS A  61      30.032   1.445 -17.000  1.00 19.68           O
ATOM    906  CB  HIS A  61      30.585   1.463 -19.957  1.00 20.01           C
ATOM    907 1HB  HIS A  61      30.431   1.893 -20.847  1.00 20.01           H
ATOM    908 2HB  HIS A  61      31.151   2.062 -19.391  1.00 20.01           H
ATOM    909  CG  HIS A  61      31.372   0.213 -20.201  1.00 18.77           C
ATOM    910  ND1 HIS A  61      31.130  -0.716 -21.188  1.00 16.60           N
ATOM    911  HD1 HIS A  61      30.359  -0.714 -21.825  1.00 16.60           H
ATOM    912  CD2 HIS A  61      32.536  -0.162 -19.569  1.00 16.20           C
ATOM    913  HD2 HIS A  61      32.974   0.314 -18.806  1.00 16.20           H
ATOM    914  CE1 HIS A  61      32.117  -1.626 -21.141  1.00 15.71           C
ATOM    915  HE1 HIS A  61      32.184  -2.422 -21.743  1.00 15.71           H
ATOM    916  NE2 HIS A  61      32.993  -1.327 -20.187  1.00 16.64           N
ATOM    917  N   VAL A  62      28.740  -0.328 -17.489  1.00 19.63           N
ATOM    918  H   VAL A  62      28.132  -0.739 -18.168  1.00 19.63           H
ATOM    919  CA  VAL A  62      28.887  -1.004 -16.193  1.00 23.46           C
ATOM    920  HA  VAL A  62      29.001  -0.300 -15.492  1.00 23.46           H
ATOM    921  C   VAL A  62      30.126  -1.902 -16.271  1.00 23.17           C
ATOM    922  O   VAL A  62      30.115  -2.837 -17.075  1.00 21.09           O
ATOM    923  CB  VAL A  62      27.626  -1.821 -15.854  1.00 21.09           C
ATOM    924  HB  VAL A  62      27.519  -2.483 -16.596  1.00 21.09           H
ATOM    925  CG1 VAL A  62      27.763  -2.555 -14.508  1.00 17.73           C
ATOM    926 1HG1 VAL A  62      26.938  -3.081 -14.301  1.00 17.73           H
ATOM    927 2HG1 VAL A  62      27.911  -1.908 -13.760  1.00 17.73           H
ATOM    928 3HG1 VAL A  62      28.536  -3.189 -14.523  1.00 17.73           H
ATOM    929  CG2 VAL A  62      26.385  -0.933 -15.772  1.00 18.32           C
ATOM    930 1HG2 VAL A  62      25.572  -1.472 -15.552  1.00 18.32           H
ATOM    931 2HG2 VAL A  62      26.219  -0.468 -16.642  1.00 18.32           H
ATOM    932 3HG2 VAL A  62      26.491  -0.234 -15.065  1.00 18.32           H
ATOM    933  N   PRO A  63      31.203  -1.675 -15.484  1.00 24.85           N
ATOM    934  CA  PRO A  63      32.261  -2.654 -15.355  1.00 28.54           C
ATOM    935  HA  PRO A  63      32.507  -3.030 -16.249  1.00 28.54           H
ATOM    936  C   PRO A  63      31.769  -3.824 -14.493  1.00 28.27           C
ATOM    937  O   PRO A  63      31.232  -3.627 -13.402  1.00 25.94           O
ATOM    938  CB  PRO A  63      33.443  -1.900 -14.749  1.00 25.39           C
ATOM    939 1HB  PRO A  63      33.977  -2.496 -14.150  1.00 25.39           H
ATOM    940 2HB  PRO A  63      34.035  -1.530 -15.465  1.00 25.39           H
ATOM    941  CG  PRO A  63      32.785  -0.776 -13.952  1.00 25.79           C
ATOM    942 1HG  PRO A  63      32.621  -1.063 -13.008  1.00 25.79           H
ATOM    943 2HG  PRO A  63      33.360   0.042 -13.956  1.00 25.79           H
ATOM    944  CD  PRO A  63      31.463  -0.508 -14.671  1.00 30.79           C
ATOM    945 1HD  PRO A  63      30.713  -0.386 -14.020  1.00 30.79           H
ATOM    946 2HD  PRO A  63      31.527   0.297 -15.261  1.00 30.79           H
ATOM    947  N   ASN A  64      31.957  -5.041 -14.989  1.00 18.28           N
ATOM    948  H   ASN A  64      32.294  -5.119 -15.927  1.00 18.28           H
ATOM    949  CA  ASN A  64      31.702  -6.271 -14.250  1.00 23.10           C
ATOM    950  HA  ASN A  64      30.724  -6.247 -14.043  1.00 23.10           H
ATOM    951  C   ASN A  64      32.537  -6.319 -12.951  1.00 22.55           C
ATOM    952  O   ASN A  64      33.754  -6.124 -13.027  1.00 20.21           O
ATOM    953  CB  ASN A  64      32.066  -7.489 -15.117  1.00 21.43           C
ATOM    954 1HB  ASN A  64      32.894  -7.273 -15.634  1.00 21.43           H
ATOM    955 2HB  ASN A  64      32.244  -8.265 -14.512  1.00 21.43           H
ATOM    956  CG  ASN A  64      30.995  -7.908 -16.109  1.00 18.10           C
ATOM    957  OD1 ASN A  64      29.821  -7.615 -15.963  1.00 15.68           O
ATOM    958  ND2 ASN A  64      31.355  -8.651 -17.121  1.00 16.37           N
ATOM    959 1HD2 ASN A  64      30.669  -8.977 -17.771  1.00 16.37           H
ATOM    960 2HD2 ASN A  64      32.317  -8.894 -17.245  1.00 16.37           H
ATOM    961  N   PRO A  65      31.933  -6.622 -11.788  1.00 24.57           N
ATOM    962  CA  PRO A  65      32.711  -6.890 -10.583  1.00 28.36           C
ATOM    963  HA  PRO A  65      33.424  -6.197 -10.477  1.00 28.36           H
ATOM    964  C   PRO A  65      33.425  -8.248 -10.690  1.00 28.62           C
ATOM    965  O   PRO A  65      32.866  -9.196 -11.262  1.00 24.97           O
ATOM    966  CB  PRO A  65      31.712  -6.833  -9.429  1.00 24.56           C
ATOM    967 1HB  PRO A  65      31.974  -7.462  -8.697  1.00 24.56           H
ATOM    968 2HB  PRO A  65      31.641  -5.905  -9.062  1.00 24.56           H
ATOM    969  CG  PRO A  65      30.398  -7.268 -10.083  1.00 23.75           C
ATOM    970 1HG  PRO A  65      30.300  -8.263 -10.055  1.00 23.75           H
ATOM    971 2HG  PRO A  65      29.617  -6.843  -9.626  1.00 23.75           H
ATOM    972  CD  PRO A  65      30.513  -6.778 -11.525  1.00 27.32           C
ATOM    973 1HD  PRO A  65      30.129  -7.444 -12.165  1.00 27.32           H
ATOM    974 2HD  PRO A  65      30.055  -5.897 -11.645  1.00 27.32           H
ATOM    975  N   PRO A  66      34.655  -8.391 -10.147  1.00 26.48           N
ATOM    976  CA  PRO A  66      35.376  -9.653 -10.154  1.00 31.63           C
ATOM    977  HA  PRO A  66      35.383 -10.027 -11.082  1.00 31.63           H
ATOM    978  C   PRO A  66      34.668 -10.691  -9.267  1.00 31.12           C
ATOM    979  O   PRO A  66      34.249 -10.414  -8.143  1.00 28.18           O
ATOM    980  CB  PRO A  66      36.794  -9.326  -9.680  1.00 27.92           C
ATOM    981 1HB  PRO A  66      37.175 -10.079  -9.144  1.00 27.92           H
ATOM    982 2HB  PRO A  66      37.395  -9.130 -10.455  1.00 27.92           H
ATOM    983  CG  PRO A  66      36.594  -8.081  -8.813  1.00 29.09           C
ATOM    984 1HG  PRO A  66      36.372  -8.336  -7.872  1.00 29.09           H
ATOM    985 2HG  PRO A  66      37.414  -7.509  -8.819  1.00 29.09           H
ATOM    986  CD  PRO A  66      35.416  -7.355  -9.475  1.00 36.66           C
ATOM    987 1HD  PRO A  66      34.836  -6.903  -8.797  1.00 36.66           H
ATOM    988 2HD  PRO A  66      35.730  -6.684 -10.147  1.00 36.66           H
ATOM    989  N   SER A  67      34.551 -11.901  -9.810  1.00 21.43           N
ATOM    990  H   SER A  67      34.856 -12.007 -10.757  1.00 21.43           H
ATOM    991  CA  SER A  67      34.016 -13.090  -9.144  1.00 25.69           C
ATOM    992  HA  SER A  67      33.079 -12.871  -8.871  1.00 25.69           H
ATOM    993  C   SER A  67      34.841 -13.434  -7.906  1.00 25.15           C
ATOM    994  O   SER A  67      36.002 -13.809  -8.043  1.00 22.84           O
ATOM    995  CB  SER A  67      34.065 -14.264 -10.127  1.00 24.05           C
ATOM    996 1HB  SER A  67      35.010 -14.544 -10.295  1.00 24.05           H
ATOM    997 2HB  SER A  67      33.544 -15.041  -9.774  1.00 24.05           H
ATOM    998  OG  SER A  67      33.497 -13.902 -11.380  1.00 21.63           O
ATOM    999  HG  SER A  67      34.191 -13.821 -12.034  1.00 21.63           H
ATOM   1000  N   GLY A  68      34.256 -13.355  -6.716  1.00 21.31           N
ATOM   1001  H   GLY A  68      33.352 -12.934  -6.642  1.00 21.31           H
ATOM   1002  CA  GLY A  68      34.909 -13.872  -5.507  1.00 26.57           C
ATOM   1003 1HA  GLY A  68      34.683 -14.844  -5.448  1.00 26.57           H
ATOM   1004 2HA  GLY A  68      35.894 -13.766  -5.641  1.00 26.57           H
ATOM   1005  C   GLY A  68      34.517 -13.196  -4.194  1.00 25.92           C
ATOM   1006  O   GLY A  68      35.401 -12.846  -3.423  1.00 23.64           O
ATOM   1007  N   ILE A  69      33.229 -13.018  -3.917  1.00 23.48           N
ATOM   1008  H   ILE A  69      32.550 -13.116  -4.644  1.00 23.48           H
ATOM   1009  CA  ILE A  69      32.790 -12.678  -2.552  1.00 26.59           C
ATOM   1010  HA  ILE A  69      33.574 -12.816  -1.946  1.00 26.59           H
ATOM   1011  C   ILE A  69      31.663 -13.643  -2.169  1.00 25.85           C
ATOM   1012  O   ILE A  69      30.546 -13.552  -2.670  1.00 23.67           O
ATOM   1013  CB  ILE A  69      32.416 -11.186  -2.391  1.00 24.48           C
ATOM   1014  HB  ILE A  69      31.597 -10.992  -2.932  1.00 24.48           H
ATOM   1015  CG1 ILE A  69      33.549 -10.265  -2.906  1.00 22.35           C
ATOM   1016 1HG1 ILE A  69      34.364 -10.432  -2.352  1.00 22.35           H
ATOM   1017 2HG1 ILE A  69      33.738 -10.504  -3.858  1.00 22.35           H
ATOM   1018  CG2 ILE A  69      32.134 -10.906  -0.906  1.00 22.64           C
ATOM   1019 1HG2 ILE A  69      31.888  -9.947  -0.763  1.00 22.64           H
ATOM   1020 2HG2 ILE A  69      32.938 -11.104  -0.345  1.00 22.64           H
ATOM   1021 3HG2 ILE A  69      31.379 -11.470  -0.572  1.00 22.64           H
ATOM   1022  CD1 ILE A  69      33.239  -8.760  -2.849  1.00 20.45           C
ATOM   1023 1HD1 ILE A  69      34.008  -8.222  -3.194  1.00 20.45           H
ATOM   1024 2HD1 ILE A  69      33.056  -8.467  -1.911  1.00 20.45           H
ATOM   1025 3HD1 ILE A  69      32.436  -8.538  -3.402  1.00 20.45           H
ATOM   1026  N   SER A  70      32.012 -14.614  -1.323  1.00 18.14           N
ATOM   1027  H   SER A  70      32.984 -14.751  -1.134  1.00 18.14           H
ATOM   1028  CA  SER A  70      31.054 -15.481  -0.663  1.00 21.90           C
ATOM   1029  HA  SER A  70      30.512 -15.907  -1.388  1.00 21.90           H
ATOM   1030  C   SER A  70      30.155 -14.652   0.255  1.00 21.64           C
ATOM   1031  O   SER A  70      30.655 -13.928   1.124  1.00 20.32           O
ATOM   1032  CB  SER A  70      31.796 -16.548   0.150  1.00 21.22           C
ATOM   1033 1HB  SER A  70      31.163 -17.054   0.735  1.00 21.22           H
ATOM   1034 2HB  SER A  70      32.276 -17.186  -0.453  1.00 21.22           H
ATOM   1035  OG  SER A  70      32.760 -15.957   0.988  1.00 18.54           O
ATOM   1036  HG  SER A  70      32.387 -15.823   1.859  1.00 18.54           H
ATOM   1037  N   PHE A  71      28.844 -14.746   0.079  1.00 24.52           N
ATOM   1038  H   PHE A  71      28.514 -15.272  -0.705  1.00 24.52           H
ATOM   1039  CA  PHE A  71      27.854 -14.132   0.954  1.00 26.53           C
ATOM   1040  HA  PHE A  71      28.075 -13.157   0.989  1.00 26.53           H
ATOM   1041  C   PHE A  71      27.939 -14.743   2.364  1.00 25.54           C
ATOM   1042  O   PHE A  71      27.796 -15.963   2.484  1.00 23.31           O
ATOM   1043  CB  PHE A  71      26.453 -14.345   0.367  1.00 24.35           C
ATOM   1044 1HB  PHE A  71      26.321 -15.324   0.210  1.00 24.35           H
ATOM   1045 2HB  PHE A  71      25.779 -14.020   1.031  1.00 24.35           H
ATOM   1046  CG  PHE A  71      26.203 -13.624  -0.944  1.00 22.61           C
ATOM   1047  CD1 PHE A  71      25.746 -12.293  -0.932  1.00 20.04           C
ATOM   1048  HD1 PHE A  71      25.580 -11.829  -0.062  1.00 20.04           H
ATOM   1049  CD2 PHE A  71      26.439 -14.269  -2.173  1.00 20.13           C
ATOM   1050  HD2 PHE A  71      26.764 -15.215  -2.185  1.00 20.13           H
ATOM   1051  CE1 PHE A  71      25.523 -11.614  -2.147  1.00 18.41           C
ATOM   1052  HE1 PHE A  71      25.195 -10.669  -2.135  1.00 18.41           H
ATOM   1053  CE2 PHE A  71      26.220 -13.589  -3.384  1.00 19.23           C
ATOM   1054  HE2 PHE A  71      26.392 -14.052  -4.253  1.00 19.23           H
ATOM   1055  CZ  PHE A  71      25.759 -12.258  -3.378  1.00 20.39           C
ATOM   1056  HZ  PHE A  71      25.601 -11.775  -4.239  1.00 20.39           H
ATOM   1057  N   PRO A  72      28.132 -13.954   3.442  1.00 27.29           N
ATOM   1058  CA  PRO A  72      27.863 -14.442   4.781  1.00 30.15           C
ATOM   1059  HA  PRO A  72      28.274 -15.346   4.900  1.00 30.15           H
ATOM   1060  C   PRO A  72      26.351 -14.591   4.973  1.00 30.34           C
ATOM   1061  O   PRO A  72      25.571 -13.699   4.639  1.00 27.69           O
ATOM   1062  CB  PRO A  72      28.497 -13.442   5.752  1.00 26.94           C
ATOM   1063 1HB  PRO A  72      27.793 -12.959   6.273  1.00 26.94           H
ATOM   1064 2HB  PRO A  72      29.119 -13.906   6.383  1.00 26.94           H
ATOM   1065  CG  PRO A  72      29.264 -12.473   4.851  1.00 26.68           C
ATOM   1066 1HG  PRO A  72      29.199 -11.538   5.200  1.00 26.68           H
ATOM   1067 2HG  PRO A  72      30.226 -12.738   4.784  1.00 26.68           H
ATOM   1068  CD  PRO A  72      28.581 -12.588   3.494  1.00 30.14           C
ATOM   1069 1HD  PRO A  72      27.797 -11.971   3.419  1.00 30.14           H
ATOM   1070 2HD  PRO A  72      29.217 -12.412   2.742  1.00 30.14           H
ATOM   1071  N   SER A  73      25.956 -15.739   5.487  1.00 22.35           N
ATOM   1072  H   SER A  73      26.667 -16.430   5.619  1.00 22.35           H
ATOM   1073  CA  SER A  73      24.608 -16.121   5.886  1.00 26.87           C
ATOM   1074  HA  SER A  73      24.084 -16.206   5.038  1.00 26.87           H
ATOM   1075  C   SER A  73      23.919 -15.061   6.752  1.00 25.94           C
ATOM   1076  O   SER A  73      24.543 -14.407   7.592  1.00 24.54           O
ATOM   1077  CB  SER A  73      24.710 -17.440   6.651  1.00 25.94           C
ATOM   1078 1HB  SER A  73      25.246 -18.108   6.135  1.00 25.94           H
ATOM   1079 2HB  SER A  73      25.129 -17.298   7.548  1.00 25.94           H
ATOM   1080  OG  SER A  73      23.441 -18.004   6.869  1.00 22.22           O
ATOM   1081  HG  SER A  73      22.786 -17.308   6.919  1.00 22.22           H
ATOM   1082  N   VAL A  74      22.623 -14.944   6.546  1.00 23.60           N
ATOM   1083  H   VAL A  74      22.254 -15.463   5.775  1.00 23.60           H
ATOM   1084  CA  VAL A  74      21.655 -14.150   7.303  1.00 28.71           C
ATOM   1085  HA  VAL A  74      21.843 -13.189   7.102  1.00 28.71           H
ATOM   1086  C   VAL A  74      21.825 -14.385   8.813  1.00 27.05           C
ATOM   1087  O   VAL A  74      21.592 -15.494   9.290  1.00 25.00           O
ATOM   1088  CB  VAL A  74      20.235 -14.562   6.851  1.00 26.15           C
ATOM   1089  HB  VAL A  74      20.175 -15.548   7.004  1.00 26.15           H
ATOM   1090  CG1 VAL A  74      19.117 -13.892   7.657  1.00 22.46           C
ATOM   1091 1HG1 VAL A  74      18.217 -14.185   7.334  1.00 22.46           H
ATOM   1092 2HG1 VAL A  74      19.164 -12.896   7.576  1.00 22.46           H
ATOM   1093 3HG1 VAL A  74      19.186 -14.125   8.627  1.00 22.46           H
ATOM   1094  CG2 VAL A  74      20.019 -14.223   5.373  1.00 24.22           C
ATOM   1095 1HG2 VAL A  74      19.102 -14.487   5.075  1.00 24.22           H
ATOM   1096 2HG2 VAL A  74      20.680 -14.702   4.795  1.00 24.22           H
ATOM   1097 3HG2 VAL A  74      20.124 -13.242   5.211  1.00 24.22           H
ATOM   1098  N   VAL A  75      22.187 -13.351   9.542  1.00 25.16           N
ATOM   1099  H   VAL A  75      22.614 -12.573   9.080  1.00 25.16           H
ATOM   1100  CA  VAL A  75      21.999 -13.277  10.994  1.00 30.45           C
ATOM   1101  HA  VAL A  75      21.388 -14.028  11.244  1.00 30.45           H
ATOM   1102  C   VAL A  75      21.352 -11.929  11.314  1.00 28.46           C
ATOM   1103  O   VAL A  75      21.964 -10.877  11.140  1.00 26.62           O
ATOM   1104  CB  VAL A  75      23.298 -13.519  11.783  1.00 27.23           C
ATOM   1105  HB  VAL A  75      23.899 -12.752  11.557  1.00 27.23           H
ATOM   1106  CG1 VAL A  75      23.001 -13.597  13.291  1.00 23.70           C
ATOM   1107 1HG1 VAL A  75      23.839 -13.754  13.814  1.00 23.70           H
ATOM   1108 2HG1 VAL A  75      22.368 -14.344  13.493  1.00 23.70           H
ATOM   1109 3HG1 VAL A  75      22.589 -12.747  13.619  1.00 23.70           H
ATOM   1110  CG2 VAL A  75      23.988 -14.840  11.405  1.00 25.14           C
ATOM   1111 1HG2 VAL A  75      24.827 -14.970  11.933  1.00 25.14           H
ATOM   1112 2HG2 VAL A  75      24.230 -14.853  10.435  1.00 25.14           H
ATOM   1113 3HG2 VAL A  75      23.389 -15.621  11.583  1.00 25.14           H
ATOM   1114  N   ASP A  76      20.105 -11.982  11.742  1.00 31.58           N
ATOM   1115  H   ASP A  76      19.633 -12.858  11.647  1.00 31.58           H
ATOM   1116  CA  ASP A  76      19.349 -10.891  12.339  1.00 35.85           C
ATOM   1117  HA  ASP A  76      19.326 -10.170  11.647  1.00 35.85           H
ATOM   1118  C   ASP A  76      20.047 -10.392  13.616  1.00 34.03           C
ATOM   1119  O   ASP A  76      19.812 -10.908  14.709  1.00 31.43           O
ATOM   1120  CB  ASP A  76      17.930 -11.379  12.696  1.00 33.34           C
ATOM   1121 1HB  ASP A  76      17.983 -12.341  12.962  1.00 33.34           H
ATOM   1122 2HB  ASP A  76      17.593 -10.838  13.466  1.00 33.34           H
ATOM   1123  CG  ASP A  76      16.918 -11.263  11.566  1.00 28.77           C
ATOM   1124  OD1 ASP A  76      16.936 -10.198  10.890  1.00 25.45           O
ATOM   1125  OD2 ASP A  76      16.110 -12.194  11.414  1.00 24.92           O
ATOM   1126  N   HIS A  77      20.911  -9.398  13.503  1.00 28.29           N
ATOM   1127  H   HIS A  77      21.250  -9.161  12.592  1.00 28.29           H
ATOM   1128  CA  HIS A  77      21.393  -8.631  14.646  1.00 34.18           C
ATOM   1129  HA  HIS A  77      20.767  -8.853  15.393  1.00 34.18           H
ATOM   1130  C   HIS A  77      21.314  -7.126  14.340  1.00 32.67           C
ATOM   1131  O   HIS A  77      21.818  -6.687  13.301  1.00 30.57           O
ATOM   1132  CB  HIS A  77      22.816  -9.063  15.066  1.00 32.30           C
ATOM   1133 1HB  HIS A  77      23.344  -9.268  14.242  1.00 32.30           H
ATOM   1134 2HB  HIS A  77      23.247  -8.307  15.559  1.00 32.30           H
ATOM   1135  CG  HIS A  77      22.853 -10.290  15.964  1.00 30.87           C
ATOM   1136  ND1 HIS A  77      21.792 -11.103  16.281  1.00 28.17           N
ATOM   1137  HD1 HIS A  77      20.854 -10.993  15.951  1.00 28.17           H
ATOM   1138  CD2 HIS A  77      23.932 -10.790  16.639  1.00 26.72           C
ATOM   1139  HD2 HIS A  77      24.860 -10.417  16.620  1.00 26.72           H
ATOM   1140  CE1 HIS A  77      22.222 -12.067  17.106  1.00 25.42           C
ATOM   1141  HE1 HIS A  77      21.649 -12.798  17.477  1.00 25.42           H
ATOM   1142  NE2 HIS A  77      23.513 -11.916  17.362  1.00 26.17           N
ATOM   1143  N   PRO A  78      20.712  -6.318  15.228  1.00 35.66           N
ATOM   1144  CA  PRO A  78      20.819  -4.867  15.142  1.00 41.60           C
ATOM   1145  HA  PRO A  78      20.493  -4.525  14.261  1.00 41.60           H
ATOM   1146  C   PRO A  78      22.303  -4.495  15.279  1.00 40.25           C
ATOM   1147  O   PRO A  78      22.946  -4.832  16.267  1.00 38.33           O
ATOM   1148  CB  PRO A  78      19.947  -4.317  16.282  1.00 38.82           C
ATOM   1149 1HB  PRO A  78      20.348  -3.488  16.671  1.00 38.82           H
ATOM   1150 2HB  PRO A  78      19.021  -4.120  15.961  1.00 38.82           H
ATOM   1151  CG  PRO A  78      19.936  -5.449  17.311  1.00 39.26           C
ATOM   1152 1HG  PRO A  78      20.705  -5.360  17.944  1.00 39.26           H
ATOM   1153 2HG  PRO A  78      19.078  -5.453  17.825  1.00 39.26           H
ATOM   1154  CD  PRO A  78      20.070  -6.720  16.466  1.00 44.24           C
ATOM   1155 1HD  PRO A  78      20.638  -7.403  16.925  1.00 44.24           H
ATOM   1156 2HD  PRO A  78      19.175  -7.115  16.260  1.00 44.24           H
ATOM   1157  N   MET A  79      22.859  -3.848  14.252  1.00 39.05           N
ATOM   1158  H   MET A  79      22.298  -3.656  13.447  1.00 39.05           H
ATOM   1159  CA  MET A  79      24.254  -3.409  14.256  1.00 42.07           C
ATOM   1160  HA  MET A  79      24.798  -4.233  14.416  1.00 42.07           H
ATOM   1161  C   MET A  79      24.485  -2.396  15.392  1.00 41.61           C
ATOM   1162  O   MET A  79      23.792  -1.374  15.424  1.00 38.88           O
ATOM   1163  CB  MET A  79      24.642  -2.807  12.895  1.00 39.24           C
ATOM   1164 1HB  MET A  79      23.847  -2.335  12.513  1.00 39.24           H
ATOM   1165 2HB  MET A  79      25.385  -2.152  13.032  1.00 39.24           H
ATOM   1166  CG  MET A  79      25.106  -3.867  11.895  1.00 35.00           C
ATOM   1167 1HG  MET A  79      24.369  -4.543  11.891  1.00 35.00           H
ATOM   1168 2HG  MET A  79      25.125  -3.388  11.017  1.00 35.00           H
ATOM   1169  SD  MET A  79      26.710  -4.614  12.295  1.00 31.51           S
ATOM   1170  CE  MET A  79      26.974  -5.580  10.770  1.00 29.08           C
ATOM   1171 1HE  MET A  79      27.840  -6.078  10.807  1.00 29.08           H
ATOM   1172 2HE  MET A  79      26.996  -4.984   9.967  1.00 29.08           H
ATOM   1173 3HE  MET A  79      26.241  -6.247  10.637  1.00 29.08           H
ATOM   1174  N   PRO A  80      25.446  -2.632  16.296  1.00 33.38           N
ATOM   1175  CA  PRO A  80      25.808  -1.681  17.335  1.00 37.71           C
ATOM   1176  HA  PRO A  80      24.979  -1.423  17.831  1.00 37.71           H
ATOM   1177  C   PRO A  80      26.399  -0.406  16.715  1.00 37.32           C
ATOM   1178  O   PRO A  80      27.274  -0.468  15.862  1.00 35.49           O
ATOM   1179  CB  PRO A  80      26.812  -2.389  18.256  1.00 34.71           C
ATOM   1180 1HB  PRO A  80      27.748  -2.101  18.054  1.00 34.71           H
ATOM   1181 2HB  PRO A  80      26.607  -2.206  19.217  1.00 34.71           H
ATOM   1182  CG  PRO A  80      26.620  -3.868  17.934  1.00 33.66           C
ATOM   1183 1HG  PRO A  80      27.472  -4.375  18.061  1.00 33.66           H
ATOM   1184 2HG  PRO A  80      25.905  -4.269  18.507  1.00 33.66           H
ATOM   1185  CD  PRO A  80      26.203  -3.857  16.464  1.00 37.40           C
ATOM   1186 1HD  PRO A  80      26.998  -3.846  15.857  1.00 37.40           H
ATOM   1187 2HD  PRO A  80      25.625  -4.642  16.241  1.00 37.40           H
ATOM   1188  N   GLU A  81      25.941   0.728  17.205  1.00 38.95           N
ATOM   1189  H   GLU A  81      25.276   0.662  17.948  1.00 38.95           H
ATOM   1190  CA  GLU A  81      26.314   2.088  16.764  1.00 43.87           C
ATOM   1191  HA  GLU A  81      26.131   2.168  15.784  1.00 43.87           H
ATOM   1192  C   GLU A  81      27.833   2.375  16.880  1.00 42.99           C
ATOM   1193  O   GLU A  81      28.371   3.188  16.132  1.00 41.83           O
ATOM   1194  CB  GLU A  81      25.425   3.049  17.587  1.00 43.68           C
ATOM   1195 1HB  GLU A  81      24.506   2.657  17.630  1.00 43.68           H
ATOM   1196 2HB  GLU A  81      25.807   3.108  18.509  1.00 43.68           H
ATOM   1197  CG  GLU A  81      25.291   4.478  17.053  1.00 38.93           C
ATOM   1198 1HG  GLU A  81      26.032   5.027  17.439  1.00 38.93           H
ATOM   1199 2HG  GLU A  81      25.381   4.450  16.057  1.00 38.93           H
ATOM   1200  CD  GLU A  81      23.926   5.134  17.422  1.00 36.37           C
ATOM   1201  OE1 GLU A  81      23.409   5.925  16.588  1.00 33.35           O
ATOM   1202  OE2 GLU A  81      23.331   4.771  18.444  1.00 35.86           O
ATOM   1203  N   GLU A  82      28.547   1.623  17.710  1.00 43.12           N
ATOM   1204  H   GLU A  82      28.066   0.911  18.221  1.00 43.12           H
ATOM   1205  CA  GLU A  82      29.997   1.762  17.933  1.00 47.99           C
ATOM   1206  HA  GLU A  82      30.101   2.746  18.077  1.00 47.99           H
ATOM   1207  C   GLU A  82      30.887   1.365  16.738  1.00 46.90           C
ATOM   1208  O   GLU A  82      31.994   1.898  16.596  1.00 45.55           O
ATOM   1209  CB  GLU A  82      30.411   0.916  19.149  1.00 47.30           C
ATOM   1210 1HB  GLU A  82      29.956   0.027  19.093  1.00 47.30           H
ATOM   1211 2HB  GLU A  82      31.402   0.785  19.127  1.00 47.30           H
ATOM   1212  CG  GLU A  82      30.032   1.579  20.480  1.00 41.81           C
ATOM   1213 1HG  GLU A  82      30.424   2.499  20.504  1.00 41.81           H
ATOM   1214 2HG  GLU A  82      29.035   1.639  20.537  1.00 41.81           H
ATOM   1215  CD  GLU A  82      30.560   0.772  21.690  1.00 39.79           C
ATOM   1216  OE1 GLU A  82      30.888   1.409  22.703  1.00 35.89           O
ATOM   1217  OE2 GLU A  82      30.619  -0.469  21.560  1.00 38.63           O
ATOM   1218  N   ARG A  83      30.461   0.473  15.849  1.00 38.76           N
ATOM   1219  H   ARG A  83      29.553   0.067  15.957  1.00 38.76           H
ATOM   1220  CA  ARG A  83      31.303   0.071  14.706  1.00 43.10           C
ATOM   1221  HA  ARG A  83      32.223   0.060  15.097  1.00 43.10           H
ATOM   1222  C   ARG A  83      31.345   1.096  13.572  1.00 42.95           C
ATOM   1223  O   ARG A  83      32.290   1.074  12.789  1.00 41.33           O
ATOM   1224  CB  ARG A  83      30.942  -1.342  14.203  1.00 41.84           C
ATOM   1225 1HB  ARG A  83      29.997  -1.549  14.455  1.00 41.84           H
ATOM   1226 2HB  ARG A  83      31.035  -1.370  13.208  1.00 41.84           H
ATOM   1227  CG  ARG A  83      31.870  -2.399  14.824  1.00 37.87           C
ATOM   1228 1HG  ARG A  83      32.813  -2.074  14.751  1.00 37.87           H
ATOM   1229 2HG  ARG A  83      31.628  -2.505  15.788  1.00 37.87           H
ATOM   1230  CD  ARG A  83      31.772  -3.776  14.140  1.00 36.36           C
ATOM   1231 1HD  ARG A  83      31.701  -3.657  13.150  1.00 36.36           H
ATOM   1232 2HD  ARG A  83      32.585  -4.318  14.353  1.00 36.36           H
ATOM   1233  NE  ARG A  83      30.600  -4.542  14.580  1.00 32.33           N
ATOM   1234  HE  ARG A  83      29.910  -4.049  15.110  1.00 32.33           H
ATOM   1235  CZ  ARG A  83      30.367  -5.833  14.341  1.00 31.12           C
ATOM   1236  NH1 ARG A  83      31.171  -6.544  13.604  1.00 30.26           N
ATOM   1237 1HH1 ARG A  83      31.985  -6.123  13.203  1.00 30.26           H
ATOM   1238 2HH1 ARG A  83      30.975  -7.511  13.439  1.00 30.26           H
ATOM   1239  NH2 ARG A  83      29.323  -6.429  14.837  1.00 28.25           N
ATOM   1240 1HH2 ARG A  83      28.680  -5.918  15.408  1.00 28.25           H
ATOM   1241 2HH2 ARG A  83      29.163  -7.398  14.648  1.00 28.25           H
ATOM   1242  N   ALA A  84      30.367   1.991  13.486  1.00 47.64           N
ATOM   1243  H   ALA A  84      29.622   1.953  14.151  1.00 47.64           H
ATOM   1244  CA  ALA A  84      30.337   3.029  12.458  1.00 50.26           C
ATOM   1245  HA  ALA A  84      30.537   2.572  11.591  1.00 50.26           H
ATOM   1246  C   ALA A  84      31.433   4.096  12.664  1.00 48.98           C
ATOM   1247  O   ALA A  84      32.031   4.557  11.693  1.00 47.05           O
ATOM   1248  CB  ALA A  84      28.931   3.640  12.438  1.00 49.55           C
ATOM   1249 1HB  ALA A  84      28.235   2.934  12.304  1.00 49.55           H
ATOM   1250 2HB  ALA A  84      28.840   4.306  11.697  1.00 49.55           H
ATOM   1251 3HB  ALA A  84      28.732   4.108  13.299  1.00 49.55           H
ATOM   1252  N   SER A  85      31.763   4.408  13.907  1.00 47.35           N
ATOM   1253  H   SER A  85      31.311   3.914  14.650  1.00 47.35           H
ATOM   1254  CA  SER A  85      32.757   5.441  14.266  1.00 52.29           C
ATOM   1255  HA  SER A  85      32.494   6.262  13.759  1.00 52.29           H
ATOM   1256  C   SER A  85      34.189   5.089  13.830  1.00 50.78           C
ATOM   1257  O   SER A  85      34.979   5.969  13.475  1.00 48.08           O
ATOM   1258  CB  SER A  85      32.686   5.680  15.768  1.00 50.44           C
ATOM   1259 1HB  SER A  85      31.745   5.865  16.051  1.00 50.44           H
ATOM   1260 2HB  SER A  85      33.035   4.887  16.268  1.00 50.44           H
ATOM   1261  OG  SER A  85      33.471   6.797  16.137  1.00 44.85           O
ATOM   1262  HG  SER A  85      34.387   6.530  16.220  1.00 44.85           H
ATOM   1263  N   LYS A  86      34.544   3.800  13.771  1.00 48.94           N
ATOM   1264  H   LYS A  86      33.854   3.104  13.972  1.00 48.94           H
ATOM   1265  CA  LYS A  86      35.906   3.361  13.423  1.00 52.52           C
ATOM   1266  HA  LYS A  86      36.516   3.950  13.953  1.00 52.52           H
ATOM   1267  C   LYS A  86      36.285   3.610  11.949  1.00 51.81           C
ATOM   1268  O   LYS A  86      37.467   3.683  11.628  1.00 50.38           O
ATOM   1269  CB  LYS A  86      36.083   1.894  13.848  1.00 50.58           C
ATOM   1270 1HB  LYS A  86      35.734   1.785  14.779  1.00 50.58           H
ATOM   1271 2HB  LYS A  86      35.559   1.313  13.225  1.00 50.58           H
ATOM   1272  CG  LYS A  86      37.554   1.450  13.817  1.00 46.68           C
ATOM   1273 1HG  LYS A  86      37.875   1.450  12.870  1.00 46.68           H
ATOM   1274 2HG  LYS A  86      38.100   2.093  14.354  1.00 46.68           H
ATOM   1275  CD  LYS A  86      37.723   0.039  14.402  1.00 45.44           C
ATOM   1276 1HD  LYS A  86      37.395   0.024  15.347  1.00 45.44           H
ATOM   1277 2HD  LYS A  86      37.200  -0.616  13.857  1.00 45.44           H
ATOM   1278  CE  LYS A  86      39.201  -0.341  14.372  1.00 39.10           C
ATOM   1279 1HE  LYS A  86      39.520  -0.349  13.424  1.00 39.10           H
ATOM   1280 2HE  LYS A  86      39.725   0.331  14.895  1.00 39.10           H
ATOM   1281  NZ  LYS A  86      39.451  -1.688  14.961  1.00 34.12           N
ATOM   1282 1HZ  LYS A  86      40.424  -1.917  14.931  1.00 34.12           H
ATOM   1283 2HZ  LYS A  86      38.953  -2.396  14.460  1.00 34.12           H
ATOM   1284 3HZ  LYS A  86      39.156  -1.722  15.916  1.00 34.12           H
ATOM   1285  N   TYR A  87      35.296   3.744  11.051  1.00 45.78           N
ATOM   1286  H   TYR A  87      34.351   3.709  11.376  1.00 45.78           H
ATOM   1287  CA  TYR A  87      35.533   3.940   9.613  1.00 49.33           C
ATOM   1288  HA  TYR A  87      36.494   3.704   9.470  1.00 49.33           H
ATOM   1289  C   TYR A  87      35.389   5.406   9.161  1.00 48.59           C
ATOM   1290  O   TYR A  87      35.614   5.701   7.985  1.00 46.06           O
ATOM   1291  CB  TYR A  87      34.634   2.984   8.818  1.00 47.75           C
ATOM   1292 1HB  TYR A  87      33.681   3.160   9.066  1.00 47.75           H
ATOM   1293 2HB  TYR A  87      34.763   3.161   7.842  1.00 47.75           H
ATOM   1294  CG  TYR A  87      34.923   1.519   9.073  1.00 42.52           C
ATOM   1295  CD1 TYR A  87      36.025   0.895   8.442  1.00 39.35           C
ATOM   1296  HD1 TYR A  87      36.608   1.419   7.821  1.00 39.35           H
ATOM   1297  CD2 TYR A  87      34.115   0.773   9.956  1.00 37.74           C
ATOM   1298  HD2 TYR A  87      33.337   1.212  10.406  1.00 37.74           H
ATOM   1299  CE1 TYR A  87      36.302  -0.467   8.689  1.00 33.22           C
ATOM   1300  HE1 TYR A  87      37.078  -0.908   8.237  1.00 33.22           H
ATOM   1301  CE2 TYR A  87      34.392  -0.582  10.210  1.00 35.81           C
ATOM   1302  HE2 TYR A  87      33.815  -1.101  10.841  1.00 35.81           H
ATOM   1303  CZ  TYR A  87      35.486  -1.210   9.573  1.00 36.40           C
ATOM   1304  OH  TYR A  87      35.755  -2.517   9.810  1.00 35.81           O
ATOM   1305  HH  TYR A  87      34.935  -3.007   9.866  1.00 35.81           H
ATOM   1306  N   GLU A  88      35.088   6.342  10.070  1.00 48.52           N
ATOM   1307  H   GLU A  88      35.013   6.068  11.029  1.00 48.52           H
ATOM   1308  CA  GLU A  88      34.862   7.755   9.724  1.00 51.09           C
ATOM   1309  HA  GLU A  88      34.152   7.708   9.022  1.00 51.09           H
ATOM   1310  C   GLU A  88      36.099   8.450   9.121  1.00 49.78           C
ATOM   1311  O   GLU A  88      35.952   9.390   8.336  1.00 47.79           O
ATOM   1312  CB  GLU A  88      34.378   8.538  10.949  1.00 50.19           C
ATOM   1313 1HB  GLU A  88      34.979   8.330  11.720  1.00 50.19           H
ATOM   1314 2HB  GLU A  88      34.425   9.516  10.743  1.00 50.19           H
ATOM   1315  CG  GLU A  88      32.932   8.180  11.335  1.00 47.19           C
ATOM   1316 1HG  GLU A  88      32.360   8.252  10.518  1.00 47.19           H
ATOM   1317 2HG  GLU A  88      32.918   7.238  11.670  1.00 47.19           H
ATOM   1318  CD  GLU A  88      32.341   9.091  12.424  1.00 45.63           C
ATOM   1319  OE1 GLU A  88      31.098   9.092  12.549  1.00 41.62           O
ATOM   1320  OE2 GLU A  88      33.120   9.800  13.090  1.00 41.27           O
ATOM   1321  N   ASN A  89      37.318   7.963   9.430  1.00 55.42           N
ATOM   1322  H   ASN A  89      37.370   7.154  10.015  1.00 55.42           H
ATOM   1323  CA  ASN A  89      38.570   8.557   8.954  1.00 59.81           C
ATOM   1324  HA  ASN A  89      38.373   9.534   8.875  1.00 59.81           H
ATOM   1325  C   ASN A  89      38.988   8.114   7.541  1.00 60.56           C
ATOM   1326  O   ASN A  89      39.914   8.694   6.989  1.00 58.48           O
ATOM   1327  CB  ASN A  89      39.668   8.282   9.997  1.00 56.34           C
ATOM   1328 1HB  ASN A  89      39.664   7.307  10.221  1.00 56.34           H
ATOM   1329 2HB  ASN A  89      40.554   8.531   9.607  1.00 56.34           H
ATOM   1330  CG  ASN A  89      39.471   9.072  11.284  1.00 49.15           C
ATOM   1331  OD1 ASN A  89      38.806  10.100  11.333  1.00 46.90           O
ATOM   1332  ND2 ASN A  89      40.052   8.638  12.375  1.00 43.64           N
ATOM   1333 1HD2 ASN A  89      39.949   9.144  13.231  1.00 43.64           H
ATOM   1334 2HD2 ASN A  89      40.598   7.801  12.351  1.00 43.64           H
ATOM   1335  N   TYR A  90      38.327   7.108   6.945  1.00 64.53           N
ATOM   1336  H   TYR A  90      37.528   6.723   7.407  1.00 64.53           H
ATOM   1337  CA  TYR A  90      38.723   6.548   5.647  1.00 66.60           C
ATOM   1338  HA  TYR A  90      39.656   6.881   5.511  1.00 66.60           H
ATOM   1339  C   TYR A  90      37.906   7.075   4.458  1.00 66.88           C
ATOM   1340  O   TYR A  90      38.293   6.846   3.313  1.00 62.40           O
ATOM   1341  CB  TYR A  90      38.687   5.015   5.720  1.00 61.72           C
ATOM   1342 1HB  TYR A  90      37.792   4.728   6.061  1.00 61.72           H
ATOM   1343 2HB  TYR A  90      38.828   4.644   4.802  1.00 61.72           H
ATOM   1344  CG  TYR A  90      39.747   4.438   6.631  1.00 53.90           C
ATOM   1345  CD1 TYR A  90      41.064   4.270   6.158  1.00 54.06           C
ATOM   1346  HD1 TYR A  90      41.291   4.524   5.218  1.00 54.06           H
ATOM   1347  CD2 TYR A  90      39.436   4.086   7.957  1.00 48.89           C
ATOM   1348  HD2 TYR A  90      38.504   4.209   8.298  1.00 48.89           H
ATOM   1349  CE1 TYR A  90      42.065   3.745   7.006  1.00 41.75           C
ATOM   1350  HE1 TYR A  90      42.998   3.628   6.665  1.00 41.75           H
ATOM   1351  CE2 TYR A  90      40.428   3.562   8.807  1.00 43.85           C
ATOM   1352  HE2 TYR A  90      40.198   3.313   9.748  1.00 43.85           H
ATOM   1353  CZ  TYR A  90      41.749   3.386   8.335  1.00 42.72           C
ATOM   1354  OH  TYR A  90      42.708   2.887   9.151  1.00 41.56           O
ATOM   1355  HH  TYR A  90      42.349   2.769  10.031  1.00 41.56           H
ATOM   1356  N   PHE A  91      36.805   7.779   4.708  1.00 68.27           N
ATOM   1357  H   PHE A  91      36.580   7.989   5.659  1.00 68.27           H
ATOM   1358  CA  PHE A  91      35.912   8.258   3.661  1.00 73.94           C
ATOM   1359  HA  PHE A  91      36.251   7.846   2.816  1.00 73.94           H
ATOM   1360  C   PHE A  91      35.982   9.781   3.496  1.00 74.76           C
ATOM   1361  O   PHE A  91      36.038  10.533   4.475  1.00 72.71           O
ATOM   1362  CB  PHE A  91      34.489   7.773   3.925  1.00 68.99           C
ATOM   1363 1HB  PHE A  91      34.210   8.083   4.834  1.00 68.99           H
ATOM   1364 2HB  PHE A  91      33.884   8.172   3.236  1.00 68.99           H
ATOM   1365  CG  PHE A  91      34.338   6.268   3.872  1.00 63.38           C
ATOM   1366  CD1 PHE A  91      34.368   5.590   2.634  1.00 64.65           C
ATOM   1367  HD1 PHE A  91      34.463   6.111   1.786  1.00 64.65           H
ATOM   1368  CD2 PHE A  91      34.207   5.517   5.051  1.00 61.28           C
ATOM   1369  HD2 PHE A  91      34.190   5.984   5.935  1.00 61.28           H
ATOM   1370  CE1 PHE A  91      34.265   4.189   2.584  1.00 53.87           C
ATOM   1371  HE1 PHE A  91      34.291   3.720   1.701  1.00 53.87           H
ATOM   1372  CE2 PHE A  91      34.099   4.107   5.002  1.00 54.19           C
ATOM   1373  HE2 PHE A  91      34.004   3.581   5.847  1.00 54.19           H
ATOM   1374  CZ  PHE A  91      34.126   3.448   3.761  1.00 53.67           C
ATOM   1375  HZ  PHE A  91      34.046   2.452   3.720  1.00 53.67           H
ATOM   1376  N   SER A  92      35.933  10.249   2.249  1.00 76.01           N
ATOM   1377  H   SER A  92      35.988   9.595   1.494  1.00 76.01           H
ATOM   1378  CA  SER A  92      35.804  11.664   1.929  1.00 80.87           C
ATOM   1379  HA  SER A  92      36.598  12.102   2.351  1.00 80.87           H
ATOM   1380  C   SER A  92      34.521  12.265   2.530  1.00 81.12           C
ATOM   1381  O   SER A  92      33.530  11.573   2.765  1.00 78.89           O
ATOM   1382  CB  SER A  92      35.820  11.850   0.403  1.00 75.63           C
ATOM   1383 1HB  SER A  92      36.665  11.488   0.009  1.00 75.63           H
ATOM   1384 2HB  SER A  92      35.035  11.397  -0.019  1.00 75.63           H
ATOM   1385  OG  SER A  92      35.749  13.227   0.070  1.00 66.34           O
ATOM   1386  HG  SER A  92      35.733  13.325  -0.882  1.00 66.34           H
ATOM   1387  N   ALA A  93      34.504  13.587   2.753  1.00 78.93           N
ATOM   1388  H   ALA A  93      35.322  14.123   2.546  1.00 78.93           H
ATOM   1389  CA  ALA A  93      33.327  14.269   3.289  1.00 82.49           C
ATOM   1390  HA  ALA A  93      33.165  13.862   4.188  1.00 82.49           H
ATOM   1391  C   ALA A  93      32.055  14.024   2.458  1.00 82.73           C
ATOM   1392  O   ALA A  93      30.966  13.854   3.012  1.00 81.53           O
ATOM   1393  CB  ALA A  93      33.647  15.762   3.407  1.00 79.26           C
ATOM   1394 1HB  ALA A  93      34.475  15.909   3.948  1.00 79.26           H
ATOM   1395 2HB  ALA A  93      32.898  16.255   3.850  1.00 79.26           H
ATOM   1396 3HB  ALA A  93      33.793  16.170   2.506  1.00 79.26           H
ATOM   1397  N   SER A  94      32.203  13.929   1.120  1.00 80.30           N
ATOM   1398  H   SER A  94      33.115  14.082   0.738  1.00 80.30           H
ATOM   1399  CA  SER A  94      31.115  13.617   0.191  1.00 83.28           C
ATOM   1400  HA  SER A  94      30.381  14.247   0.446  1.00 83.28           H
ATOM   1401  C   SER A  94      30.592  12.180   0.335  1.00 81.40           C
ATOM   1402  O   SER A  94      29.378  11.955   0.296  1.00 79.89           O
ATOM   1403  CB  SER A  94      31.594  13.846  -1.245  1.00 81.20           C
ATOM   1404 1HB  SER A  94      30.913  13.524  -1.902  1.00 81.20           H
ATOM   1405 2HB  SER A  94      31.782  14.815  -1.407  1.00 81.20           H
ATOM   1406  OG  SER A  94      32.791  13.134  -1.490  1.00 70.29           O
ATOM   1407  HG  SER A  94      32.600  12.198  -1.545  1.00 70.29           H
ATOM   1408  N   GLU A  95      31.477  11.216   0.555  1.00 78.77           N
ATOM   1409  H   GLU A  95      32.444  11.471   0.582  1.00 78.77           H
ATOM   1410  CA  GLU A  95      31.139   9.803   0.761  1.00 80.55           C
ATOM   1411  HA  GLU A  95      30.506   9.554   0.028  1.00 80.55           H
ATOM   1412  C   GLU A  95      30.452   9.606   2.113  1.00 78.68           C
ATOM   1413  O   GLU A  95      29.422   8.936   2.188  1.00 78.70           O
ATOM   1414  CB  GLU A  95      32.404   8.948   0.676  1.00 79.82           C
ATOM   1415 1HB  GLU A  95      33.086   9.319   1.306  1.00 79.82           H
ATOM   1416 2HB  GLU A  95      32.177   8.011   0.943  1.00 79.82           H
ATOM   1417  CG  GLU A  95      32.994   8.931  -0.740  1.00 71.43           C
ATOM   1418 1HG  GLU A  95      32.377   8.423  -1.341  1.00 71.43           H
ATOM   1419 2HG  GLU A  95      33.077   9.872  -1.067  1.00 71.43           H
ATOM   1420  CD  GLU A  95      34.376   8.271  -0.779  1.00 68.09           C
ATOM   1421  OE1 GLU A  95      34.656   7.577  -1.781  1.00 59.62           O
ATOM   1422  OE2 GLU A  95      35.154   8.539   0.168  1.00 59.86           O
ATOM   1423  N   ARG A  96      30.943  10.296   3.161  1.00 76.40           N
ATOM   1424  H   ARG A  96      31.784  10.823   3.038  1.00 76.40           H
ATOM   1425  CA  ARG A  96      30.291  10.304   4.476  1.00 75.61           C
ATOM   1426  HA  ARG A  96      30.242   9.341   4.742  1.00 75.61           H
ATOM   1427  C   ARG A  96      28.868  10.849   4.417  1.00 73.43           C
ATOM   1428  O   ARG A  96      27.968  10.278   5.021  1.00 75.52           O
ATOM   1429  CB  ARG A  96      31.130  11.100   5.482  1.00 74.35           C
ATOM   1430 1HB  ARG A  96      31.396  11.969   5.065  1.00 74.35           H
ATOM   1431 2HB  ARG A  96      30.577  11.276   6.297  1.00 74.35           H
ATOM   1432  CG  ARG A  96      32.398  10.333   5.893  1.00 66.12           C
ATOM   1433 1HG  ARG A  96      32.140   9.418   6.203  1.00 66.12           H
ATOM   1434 2HG  ARG A  96      33.005  10.258   5.102  1.00 66.12           H
ATOM   1435  CD  ARG A  96      33.145  11.047   7.024  1.00 67.34           C
ATOM   1436 1HD  ARG A  96      32.494  11.339   7.724  1.00 67.34           H
ATOM   1437 2HD  ARG A  96      33.814  10.424   7.430  1.00 67.34           H
ATOM   1438  NE  ARG A  96      33.866  12.240   6.552  1.00 58.37           N
ATOM   1439  HE  ARG A  96      33.955  12.355   5.563  1.00 58.37           H
ATOM   1440  CZ  ARG A  96      34.409  13.177   7.317  1.00 52.16           C
ATOM   1441  NH1 ARG A  96      34.253  13.173   8.614  1.00 49.54           N
ATOM   1442 1HH1 ARG A  96      33.714  12.452   9.051  1.00 49.54           H
ATOM   1443 2HH1 ARG A  96      34.672  13.890   9.170  1.00 49.54           H
ATOM   1444  NH2 ARG A  96      35.122  14.118   6.791  1.00 46.73           N
ATOM   1445 1HH2 ARG A  96      35.267  14.142   5.802  1.00 46.73           H
ATOM   1446 2HH2 ARG A  96      35.529  14.822   7.373  1.00 46.73           H
ATOM   1447  N   LEU A  97      28.643  11.925   3.663  1.00 75.38           N
ATOM   1448  H   LEU A  97      29.417  12.370   3.213  1.00 75.38           H
ATOM   1449  CA  LEU A  97      27.293  12.479   3.471  1.00 75.94           C
ATOM   1450  HA  LEU A  97      26.914  12.592   4.390  1.00 75.94           H
ATOM   1451  C   LEU A  97      26.386  11.523   2.688  1.00 75.33           C
ATOM   1452  O   LEU A  97      25.201  11.414   3.004  1.00 72.69           O
ATOM   1453  CB  LEU A  97      27.392  13.827   2.747  1.00 74.56           C
ATOM   1454 1HB  LEU A  97      28.001  13.714   1.962  1.00 74.56           H
ATOM   1455 2HB  LEU A  97      26.478  14.076   2.427  1.00 74.56           H
ATOM   1456  CG  LEU A  97      27.933  14.978   3.621  1.00 67.65           C
ATOM   1457  HG  LEU A  97      28.789  14.674   4.038  1.00 67.65           H
ATOM   1458  CD1 LEU A  97      28.164  16.211   2.748  1.00 62.99           C
ATOM   1459 1HD1 LEU A  97      28.516  16.974   3.291  1.00 62.99           H
ATOM   1460 2HD1 LEU A  97      27.313  16.508   2.315  1.00 62.99           H
ATOM   1461 3HD1 LEU A  97      28.826  16.018   2.024  1.00 62.99           H
ATOM   1462  CD2 LEU A  97      26.961  15.351   4.743  1.00 66.10           C
ATOM   1463 1HD2 LEU A  97      27.326  16.097   5.300  1.00 66.10           H
ATOM   1464 2HD2 LEU A  97      26.794  14.571   5.346  1.00 66.10           H
ATOM   1465 3HD2 LEU A  97      26.081  15.646   4.371  1.00 66.10           H
ATOM   1466  N   SER A  98      26.934  10.810   1.696  1.00 75.56           N
ATOM   1467  H   SER A  98      27.899  10.958   1.481  1.00 75.56           H
ATOM   1468  CA  SER A  98      26.191   9.825   0.911  1.00 77.59           C
ATOM   1469  HA  SER A  98      25.355  10.295   0.628  1.00 77.59           H
ATOM   1470  C   SER A  98      25.808   8.605   1.758  1.00 75.87           C
ATOM   1471  O   SER A  98      24.634   8.255   1.810  1.00 74.92           O
ATOM   1472  CB  SER A  98      26.983   9.413  -0.331  1.00 75.89           C
ATOM   1473 1HB  SER A  98      27.877   9.040  -0.084  1.00 75.89           H
ATOM   1474 2HB  SER A  98      26.480   8.741  -0.875  1.00 75.89           H
ATOM   1475  OG  SER A  98      27.192  10.556  -1.131  1.00 64.32           O
ATOM   1476  HG  SER A  98      27.239  10.297  -2.051  1.00 64.32           H
ATOM   1477  N   LEU A  99      26.758   8.057   2.515  1.00 78.09           N
ATOM   1478  H   LEU A  99      27.691   8.407   2.431  1.00 78.09           H
ATOM   1479  CA  LEU A  99      26.506   6.963   3.469  1.00 77.01           C
ATOM   1480  HA  LEU A  99      26.098   6.222   2.936  1.00 77.01           H
ATOM   1481  C   LEU A  99      25.512   7.373   4.559  1.00 75.25           C
ATOM   1482  O   LEU A  99      24.581   6.635   4.854  1.00 73.03           O
ATOM   1483  CB  LEU A  99      27.840   6.535   4.107  1.00 75.84           C
ATOM   1484 1HB  LEU A  99      28.325   7.358   4.402  1.00 75.84           H
ATOM   1485 2HB  LEU A  99      27.638   5.963   4.902  1.00 75.84           H
ATOM   1486  CG  LEU A  99      28.762   5.741   3.157  1.00 68.03           C
ATOM   1487  HG  LEU A  99      28.804   6.219   2.279  1.00 68.03           H
ATOM   1488  CD1 LEU A  99      30.150   5.630   3.789  1.00 64.78           C
ATOM   1489 1HD1 LEU A  99      30.774   5.120   3.197  1.00 64.78           H
ATOM   1490 2HD1 LEU A  99      30.106   5.158   4.669  1.00 64.78           H
ATOM   1491 3HD1 LEU A  99      30.546   6.535   3.945  1.00 64.78           H
ATOM   1492  CD2 LEU A  99      28.233   4.333   2.907  1.00 65.61           C
ATOM   1493 1HD2 LEU A  99      28.837   3.827   2.291  1.00 65.61           H
ATOM   1494 2HD2 LEU A  99      27.324   4.360   2.492  1.00 65.61           H
ATOM   1495 3HD2 LEU A  99      28.165   3.819   3.762  1.00 65.61           H
ATOM   1496  N   LYS A 100      25.644   8.576   5.121  1.00 79.48           N
ATOM   1497  H   LYS A 100      26.417   9.150   4.850  1.00 79.48           H
ATOM   1498  CA  LYS A 100      24.704   9.088   6.117  1.00 78.35           C
ATOM   1499  HA  LYS A 100      24.655   8.392   6.833  1.00 78.35           H
ATOM   1500  C   LYS A 100      23.296   9.250   5.540  1.00 76.88           C
ATOM   1501  O   LYS A 100      22.324   8.930   6.212  1.00 75.93           O
ATOM   1502  CB  LYS A 100      25.240  10.405   6.696  1.00 75.70           C
ATOM   1503 1HB  LYS A 100      26.178  10.259   7.010  1.00 75.70           H
ATOM   1504 2HB  LYS A 100      25.234  11.098   5.975  1.00 75.70           H
ATOM   1505  CG  LYS A 100      24.399  10.914   7.876  1.00 65.93           C
ATOM   1506 1HG  LYS A 100      23.485  11.153   7.549  1.00 65.93           H
ATOM   1507 2HG  LYS A 100      24.329  10.193   8.565  1.00 65.93           H
ATOM   1508  CD  LYS A 100      25.042  12.150   8.510  1.00 64.84           C
ATOM   1509 1HD  LYS A 100      25.973  11.927   8.800  1.00 64.84           H
ATOM   1510 2HD  LYS A 100      25.070  12.890   7.838  1.00 64.84           H
ATOM   1511  CE  LYS A 100      24.231  12.602   9.723  1.00 56.01           C
ATOM   1512 1HE  LYS A 100      23.322  12.893   9.423  1.00 56.01           H
ATOM   1513 2HE  LYS A 100      24.143  11.839  10.364  1.00 56.01           H
ATOM   1514  NZ  LYS A 100      24.877  13.744  10.438  1.00 49.61           N
ATOM   1515 1HZ  LYS A 100      24.333  14.026  11.228  1.00 49.61           H
ATOM   1516 2HZ  LYS A 100      24.975  14.535   9.834  1.00 49.61           H
ATOM   1517 3HZ  LYS A 100      25.788  13.492  10.766  1.00 49.61           H
ATOM   1518  N   ARG A 101      23.189   9.714   4.287  1.00 69.30           N
ATOM   1519  H   ARG A 101      24.019  10.018   3.820  1.00 69.30           H
ATOM   1520  CA  ARG A 101      21.917   9.798   3.569  1.00 69.25           C
ATOM   1521  HA  ARG A 101      21.282  10.319   4.139  1.00 69.25           H
ATOM   1522  C   ARG A 101      21.327   8.401   3.374  1.00 67.68           C
ATOM   1523  O   ARG A 101      20.185   8.185   3.750  1.00 67.58           O
ATOM   1524  CB  ARG A 101      22.128  10.546   2.245  1.00 67.97           C
ATOM   1525 1HB  ARG A 101      22.614  11.400   2.433  1.00 67.97           H
ATOM   1526 2HB  ARG A 101      22.681   9.974   1.639  1.00 67.97           H
ATOM   1527  CG  ARG A 101      20.800  10.876   1.541  1.00 60.28           C
ATOM   1528 1HG  ARG A 101      20.281  10.031   1.415  1.00 60.28           H
ATOM   1529 2HG  ARG A 101      20.277  11.506   2.114  1.00 60.28           H
ATOM   1530  CD  ARG A 101      21.039  11.529   0.165  1.00 60.43           C
ATOM   1531 1HD  ARG A 101      21.553  10.903  -0.421  1.00 60.43           H
ATOM   1532 2HD  ARG A 101      20.161  11.743  -0.264  1.00 60.43           H
ATOM   1533  NE  ARG A 101      21.808  12.784   0.270  1.00 51.86           N
ATOM   1534  HE  ARG A 101      21.451  13.472   0.901  1.00 51.86           H
ATOM   1535  CZ  ARG A 101      22.919  13.101  -0.379  1.00 45.52           C
ATOM   1536  NH1 ARG A 101      23.467  12.298  -1.258  1.00 43.65           N
ATOM   1537 1HH1 ARG A 101      23.046  11.413  -1.458  1.00 43.65           H
ATOM   1538 2HH1 ARG A 101      24.306  12.570  -1.729  1.00 43.65           H
ATOM   1539  NH2 ARG A 101      23.501  14.244  -0.177  1.00 42.09           N
ATOM   1540 1HH2 ARG A 101      23.111  14.895   0.474  1.00 42.09           H
ATOM   1541 2HH2 ARG A 101      24.339  14.473  -0.672  1.00 42.09           H
ATOM   1542  N   GLU A 102      22.109   7.459   2.879  1.00 70.19           N
ATOM   1543  H   GLU A 102      23.058   7.694   2.670  1.00 70.19           H
ATOM   1544  CA  GLU A 102      21.662   6.087   2.619  1.00 71.81           C
ATOM   1545  HA  GLU A 102      20.849   6.143   2.039  1.00 71.81           H
ATOM   1546  C   GLU A 102      21.226   5.361   3.911  1.00 70.43           C
ATOM   1547  O   GLU A 102      20.141   4.773   3.957  1.00 68.68           O
ATOM   1548  CB  GLU A 102      22.784   5.363   1.875  1.00 68.75           C
ATOM   1549 1HB  GLU A 102      23.087   5.937   1.114  1.00 68.75           H
ATOM   1550 2HB  GLU A 102      23.545   5.216   2.507  1.00 68.75           H
ATOM   1551  CG  GLU A 102      22.329   4.006   1.322  1.00 59.45           C
ATOM   1552 1HG  GLU A 102      22.354   3.335   2.063  1.00 59.45           H
ATOM   1553 2HG  GLU A 102      21.391   4.097   0.986  1.00 59.45           H
ATOM   1554  CD  GLU A 102      23.222   3.506   0.170  1.00 56.93           C
ATOM   1555  OE1 GLU A 102      22.709   2.652  -0.591  1.00 50.55           O
ATOM   1556  OE2 GLU A 102      24.349   4.004   0.043  1.00 49.65           O
ATOM   1557  N   LEU A 103      21.994   5.505   4.988  1.00 72.65           N
ATOM   1558  H   LEU A 103      22.867   5.983   4.893  1.00 72.65           H
ATOM   1559  CA  LEU A 103      21.615   4.994   6.307  1.00 72.30           C
ATOM   1560  HA  LEU A 103      21.409   4.025   6.174  1.00 72.30           H
ATOM   1561  C   LEU A 103      20.348   5.668   6.846  1.00 71.45           C
ATOM   1562  O   LEU A 103      19.502   4.991   7.431  1.00 68.25           O
ATOM   1563  CB  LEU A 103      22.796   5.190   7.277  1.00 70.30           C
ATOM   1564 1HB  LEU A 103      23.105   6.139   7.207  1.00 70.30           H
ATOM   1565 2HB  LEU A 103      22.471   5.012   8.206  1.00 70.30           H
ATOM   1566  CG  LEU A 103      24.000   4.261   6.993  1.00 62.54           C
ATOM   1567  HG  LEU A 103      24.204   4.311   6.015  1.00 62.54           H
ATOM   1568  CD1 LEU A 103      25.201   4.715   7.816  1.00 60.28           C
ATOM   1569 1HD1 LEU A 103      25.993   4.128   7.648  1.00 60.28           H
ATOM   1570 2HD1 LEU A 103      24.997   4.684   8.795  1.00 60.28           H
ATOM   1571 3HD1 LEU A 103      25.460   5.653   7.585  1.00 60.28           H
ATOM   1572  CD2 LEU A 103      23.698   2.804   7.345  1.00 60.93           C
ATOM   1573 1HD2 LEU A 103      24.486   2.219   7.155  1.00 60.93           H
ATOM   1574 2HD2 LEU A 103      22.924   2.460   6.813  1.00 60.93           H
ATOM   1575 3HD2 LEU A 103      23.471   2.709   8.314  1.00 60.93           H
ATOM   1576  N   SER A 104      20.162   6.978   6.612  1.00 67.09           N
ATOM   1577  H   SER A 104      20.879   7.492   6.140  1.00 67.09           H
ATOM   1578  CA  SER A 104      18.942   7.679   7.026  1.00 68.31           C
ATOM   1579  HA  SER A 104      18.851   7.435   7.991  1.00 68.31           H
ATOM   1580  C   SER A 104      17.694   7.185   6.294  1.00 68.06           C
ATOM   1581  O   SER A 104      16.621   7.134   6.886  1.00 65.44           O
ATOM   1582  CB  SER A 104      19.091   9.199   6.886  1.00 64.83           C
ATOM   1583 1HB  SER A 104      18.390   9.669   7.422  1.00 64.83           H
ATOM   1584 2HB  SER A 104      19.997   9.490   7.194  1.00 64.83           H
ATOM   1585  OG  SER A 104      18.952   9.647   5.557  1.00 54.75           O
ATOM   1586  HG  SER A 104      18.921   8.893   4.968  1.00 54.75           H
ATOM   1587  N   TRP A 105      17.831   6.756   5.031  1.00 64.17           N
ATOM   1588  H   TRP A 105      18.722   6.850   4.587  1.00 64.17           H
ATOM   1589  CA  TRP A 105      16.728   6.155   4.273  1.00 64.42           C
ATOM   1590  HA  TRP A 105      15.985   6.817   4.367  1.00 64.42           H
ATOM   1591  C   TRP A 105      16.279   4.810   4.850  1.00 62.79           C
ATOM   1592  O   TRP A 105      15.103   4.469   4.710  1.00 60.34           O
ATOM   1593  CB  TRP A 105      17.130   5.958   2.804  1.00 62.76           C
ATOM   1594 1HB  TRP A 105      18.034   5.532   2.776  1.00 62.76           H
ATOM   1595 2HB  TRP A 105      16.463   5.353   2.370  1.00 62.76           H
ATOM   1596  CG  TRP A 105      17.201   7.199   1.980  1.00 56.55           C
ATOM   1597  CD1 TRP A 105      18.327   7.763   1.484  1.00 54.15           C
ATOM   1598  HD1 TRP A 105      19.251   7.405   1.616  1.00 54.15           H
ATOM   1599  CD2 TRP A 105      16.117   8.061   1.528  1.00 56.43           C
ATOM   1600  NE1 TRP A 105      18.021   8.892   0.776  1.00 47.68           N
ATOM   1601  HE1 TRP A 105      18.698   9.470   0.321  1.00 47.68           H
ATOM   1602  CE2 TRP A 105      16.672   9.135   0.767  1.00 52.66           C
ATOM   1603  CE3 TRP A 105      14.720   8.032   1.683  1.00 50.96           C
ATOM   1604  HE3 TRP A 105      14.292   7.292   2.201  1.00 50.96           H
ATOM   1605  CZ2 TRP A 105      15.882  10.138   0.194  1.00 51.54           C
ATOM   1606  HZ2 TRP A 105      16.301  10.874  -0.337  1.00 51.54           H
ATOM   1607  CZ3 TRP A 105      13.924   9.038   1.113  1.00 49.00           C
ATOM   1608  HZ3 TRP A 105      12.932   9.004   1.233  1.00 49.00           H
ATOM   1609  CH2 TRP A 105      14.493  10.093   0.377  1.00 48.79           C
ATOM   1610  HH2 TRP A 105      13.911  10.806  -0.013  1.00 48.79           H
ATOM   1611  N   TYR A 106      17.196   4.052   5.467  1.00 64.86           N
ATOM   1612  H   TYR A 106      18.135   4.391   5.521  1.00 64.86           H
ATOM   1613  CA  TYR A 106      16.890   2.756   6.064  1.00 65.32           C
ATOM   1614  HA  TYR A 106      16.099   2.407   5.561  1.00 65.32           H
ATOM   1615  C   TYR A 106      16.472   2.866   7.541  1.00 64.33           C
ATOM   1616  O   TYR A 106      15.666   2.075   8.017  1.00 62.57           O
ATOM   1617  CB  TYR A 106      18.102   1.836   5.883  1.00 62.20           C
ATOM   1618 1HB  TYR A 106      18.505   2.004   4.983  1.00 62.20           H
ATOM   1619 2HB  TYR A 106      18.775   2.043   6.594  1.00 62.20           H
ATOM   1620  CG  TYR A 106      17.751   0.371   5.977  1.00 56.96           C
ATOM   1621  CD1 TYR A 106      17.934  -0.337   7.180  1.00 55.36           C
ATOM   1622  HD1 TYR A 106      18.312   0.127   7.981  1.00 55.36           H
ATOM   1623  CD2 TYR A 106      17.223  -0.290   4.848  1.00 53.19           C
ATOM   1624  HD2 TYR A 106      17.096   0.209   3.991  1.00 53.19           H
ATOM   1625  CE1 TYR A 106      17.585  -1.698   7.255  1.00 45.86           C
ATOM   1626  HE1 TYR A 106      17.710  -2.195   8.114  1.00 45.86           H
ATOM   1627  CE2 TYR A 106      16.875  -1.648   4.926  1.00 48.90           C
ATOM   1628  HE2 TYR A 106      16.493  -2.110   4.125  1.00 48.90           H
ATOM   1629  CZ  TYR A 106      17.061  -2.367   6.131  1.00 48.40           C
ATOM   1630  OH  TYR A 106      16.729  -3.678   6.204  1.00 45.91           O
ATOM   1631  HH  TYR A 106      15.776  -3.766   6.221  1.00 45.91           H
ATOM   1632  N   ARG A 107      16.958   3.884   8.244  1.00 71.23           N
ATOM   1633  H   ARG A 107      17.552   4.535   7.771  1.00 71.23           H
ATOM   1634  CA  ARG A 107      16.684   4.119   9.666  1.00 70.94           C
ATOM   1635  HA  ARG A 107      16.868   3.274  10.168  1.00 70.94           H
ATOM   1636  C   ARG A 107      15.197   4.443   9.857  1.00 69.57           C
ATOM   1637  O   ARG A 107      14.711   5.474   9.407  1.00 64.10           O
ATOM   1638  CB  ARG A 107      17.643   5.197  10.204  1.00 66.38           C
ATOM   1639 1HB  ARG A 107      18.516   5.114   9.723  1.00 66.38           H
ATOM   1640 2HB  ARG A 107      17.245   6.096  10.021  1.00 66.38           H
ATOM   1641  CG  ARG A 107      17.904   5.076  11.717  1.00 56.38           C
ATOM   1642 1HG  ARG A 107      17.096   5.392  12.214  1.00 56.38           H
ATOM   1643 2HG  ARG A 107      18.081   4.118  11.942  1.00 56.38           H
ATOM   1644  CD  ARG A 107      19.121   5.928  12.135  1.00 55.30           C
ATOM   1645 1HD  ARG A 107      19.927   5.633  11.622  1.00 55.30           H
ATOM   1646 2HD  ARG A 107      18.937   6.892  11.942  1.00 55.30           H
ATOM   1647  NE  ARG A 107      19.442   5.816  13.570  1.00 46.75           N
ATOM   1648  HE  ARG A 107      18.660   5.773  14.192  1.00 46.75           H
ATOM   1649  CZ  ARG A 107      20.649   5.765  14.143  1.00 39.27           C
ATOM   1650  NH1 ARG A 107      21.756   5.783  13.480  1.00 36.87           N
ATOM   1651 1HH1 ARG A 107      21.740   5.838  12.482  1.00 36.87           H
ATOM   1652 2HH1 ARG A 107      22.630   5.742  13.965  1.00 36.87           H
ATOM   1653  NH2 ARG A 107      20.761   5.697  15.438  1.00 35.18           N
ATOM   1654 1HH2 ARG A 107      19.941   5.683  16.011  1.00 35.18           H
ATOM   1655 2HH2 ARG A 107      21.667   5.659  15.860  1.00 35.18           H
ATOM   1656  N   GLY A 108      14.482   3.535  10.497  1.00 70.73           N
ATOM   1657  H   GLY A 108      14.944   2.701  10.798  1.00 70.73           H
ATOM   1658  CA  GLY A 108      13.052   3.675  10.793  1.00 70.86           C
ATOM   1659 1HA  GLY A 108      12.894   3.235  11.677  1.00 70.86           H
ATOM   1660 2HA  GLY A 108      12.866   4.655  10.870  1.00 70.86           H
ATOM   1661  C   GLY A 108      12.097   3.069   9.761  1.00 71.61           C
ATOM   1662  O   GLY A 108      10.882   3.158   9.946  1.00 68.73           O
ATOM   1663  N   ARG A 109      12.585   2.433   8.689  1.00 72.38           N
ATOM   1664  H   ARG A 109      13.559   2.498   8.474  1.00 72.38           H
ATOM   1665  CA  ARG A 109      11.699   1.639   7.825  1.00 74.12           C
ATOM   1666  HA  ARG A 109      10.899   2.216   7.664  1.00 74.12           H
ATOM   1667  C   ARG A 109      11.284   0.361   8.540  1.00 74.98           C
ATOM   1668  O   ARG A 109      12.127  -0.463   8.890  1.00 73.34           O
ATOM   1669  CB  ARG A 109      12.330   1.328   6.468  1.00 70.49           C
ATOM   1670 1HB  ARG A 109      13.259   0.986   6.612  1.00 70.49           H
ATOM   1671 2HB  ARG A 109      11.784   0.627   6.009  1.00 70.49           H
ATOM   1672  CG  ARG A 109      12.386   2.584   5.585  1.00 62.25           C
ATOM   1673 1HG  ARG A 109      11.487   3.021   5.576  1.00 62.25           H
ATOM   1674 2HG  ARG A 109      13.062   3.219   5.958  1.00 62.25           H
ATOM   1675  CD  ARG A 109      12.779   2.222   4.152  1.00 62.31           C
ATOM   1676 1HD  ARG A 109      13.711   1.859   4.137  1.00 62.31           H
ATOM   1677 2HD  ARG A 109      12.148   1.536   3.790  1.00 62.31           H
ATOM   1678  NE  ARG A 109      12.730   3.401   3.274  1.00 55.82           N
ATOM   1679  HE  ARG A 109      12.692   4.293   3.724  1.00 55.82           H
ATOM   1680  CZ  ARG A 109      12.731   3.405   1.954  1.00 49.71           C
ATOM   1681  NH1 ARG A 109      12.779   2.302   1.247  1.00 47.09           N
ATOM   1682 1HH1 ARG A 109      12.817   1.415   1.707  1.00 47.09           H
ATOM   1683 2HH1 ARG A 109      12.778   2.348   0.248  1.00 47.09           H
ATOM   1684  NH2 ARG A 109      12.683   4.531   1.311  1.00 45.23           N
ATOM   1685 1HH2 ARG A 109      12.645   5.394   1.815  1.00 45.23           H
ATOM   1686 2HH2 ARG A 109      12.684   4.536   0.311  1.00 45.23           H
ATOM   1687  N   ARG A 110       9.985   0.179   8.696  1.00 71.65           N
ATOM   1688  H   ARG A 110       9.362   0.935   8.498  1.00 71.65           H
ATOM   1689  CA  ARG A 110       9.431  -1.098   9.151  1.00 75.29           C
ATOM   1690  HA  ARG A 110       9.843  -1.264  10.047  1.00 75.29           H
ATOM   1691  C   ARG A 110       9.817  -2.215   8.164  1.00 76.20           C
ATOM   1692  O   ARG A 110       9.852  -1.952   6.954  1.00 76.09           O
ATOM   1693  CB  ARG A 110       7.896  -1.018   9.298  1.00 72.65           C
ATOM   1694 1HB  ARG A 110       7.512  -0.667   8.444  1.00 72.65           H
ATOM   1695 2HB  ARG A 110       7.544  -1.939   9.468  1.00 72.65           H
ATOM   1696  CG  ARG A 110       7.439  -0.103  10.448  1.00 65.60           C
ATOM   1697 1HG  ARG A 110       7.885  -0.393  11.295  1.00 65.60           H
ATOM   1698 2HG  ARG A 110       7.699   0.840  10.240  1.00 65.60           H
ATOM   1699  CD  ARG A 110       5.899  -0.189  10.618  1.00 66.14           C
ATOM   1700 1HD  ARG A 110       5.450   0.104   9.774  1.00 66.14           H
ATOM   1701 2HD  ARG A 110       5.635  -1.131  10.827  1.00 66.14           H
ATOM   1702  NE  ARG A 110       5.392   0.664  11.707  1.00 58.54           N
ATOM   1703  HE  ARG A 110       6.046   1.275  12.153  1.00 58.54           H
ATOM   1704  CZ  ARG A 110       4.142   0.689  12.144  1.00 52.34           C
ATOM   1705  NH1 ARG A 110       3.200  -0.056  11.635  1.00 50.41           N
ATOM   1706 1HH1 ARG A 110       3.408  -0.680  10.882  1.00 50.41           H
ATOM   1707 2HH1 ARG A 110       2.270  -0.003  11.998  1.00 50.41           H
ATOM   1708  NH2 ARG A 110       3.801   1.485  13.126  1.00 47.44           N
ATOM   1709 1HH2 ARG A 110       4.486   2.078  13.550  1.00 47.44           H
ATOM   1710 2HH2 ARG A 110       2.856   1.500  13.452  1.00 47.44           H
ATOM   1711  N   PRO A 111      10.084  -3.442   8.653  1.00 73.59           N
ATOM   1712  CA  PRO A 111      10.370  -4.574   7.784  1.00 77.30           C
ATOM   1713  HA  PRO A 111      11.187  -4.382   7.240  1.00 77.30           H
ATOM   1714  C   PRO A 111       9.209  -4.788   6.799  1.00 78.42           C
ATOM   1715  O   PRO A 111       8.050  -4.498   7.092  1.00 74.84           O
ATOM   1716  CB  PRO A 111      10.600  -5.778   8.711  1.00 74.23           C
ATOM   1717 1HB  PRO A 111      10.215  -6.613   8.318  1.00 74.23           H
ATOM   1718 2HB  PRO A 111      11.575  -5.912   8.890  1.00 74.23           H
ATOM   1719  CG  PRO A 111       9.859  -5.386   9.991  1.00 72.55           C
ATOM   1720 1HG  PRO A 111       8.894  -5.643   9.939  1.00 72.55           H
ATOM   1721 2HG  PRO A 111      10.276  -5.815  10.792  1.00 72.55           H
ATOM   1722  CD  PRO A 111      10.018  -3.867  10.040  1.00 78.55           C
ATOM   1723 1HD  PRO A 111       9.236  -3.432  10.486  1.00 78.55           H
ATOM   1724 2HD  PRO A 111      10.860  -3.603  10.511  1.00 78.55           H
ATOM   1725  N   ARG A 112       9.521  -5.249   5.587  1.00 74.77           N
ATOM   1726  H   ARG A 112      10.483  -5.406   5.363  1.00 74.77           H
ATOM   1727  CA  ARG A 112       8.503  -5.533   4.574  1.00 77.76           C
ATOM   1728  HA  ARG A 112       7.971  -4.692   4.474  1.00 77.76           H
ATOM   1729  C   ARG A 112       7.616  -6.677   5.061  1.00 78.45           C
ATOM   1730  O   ARG A 112       8.126  -7.732   5.424  1.00 76.51           O
ATOM   1731  CB  ARG A 112       9.143  -5.891   3.219  1.00 74.25           C
ATOM   1732 1HB  ARG A 112       9.841  -6.592   3.366  1.00 74.25           H
ATOM   1733 2HB  ARG A 112       8.434  -6.248   2.610  1.00 74.25           H
ATOM   1734  CG  ARG A 112       9.799  -4.678   2.550  1.00 65.50           C
ATOM   1735 1HG  ARG A 112       9.116  -3.957   2.430  1.00 65.50           H
ATOM   1736 2HG  ARG A 112      10.541  -4.342   3.130  1.00 65.50           H
ATOM   1737  CD  ARG A 112      10.365  -5.072   1.182  1.00 66.67           C
ATOM   1738 1HD  ARG A 112      11.085  -5.755   1.300  1.00 66.67           H
ATOM   1739 2HD  ARG A 112       9.636  -5.451   0.613  1.00 66.67           H
ATOM   1740  NE  ARG A 112      10.944  -3.919   0.471  1.00 57.11           N
ATOM   1741  HE  ARG A 112      10.841  -3.023   0.903  1.00 57.11           H
ATOM   1742  CZ  ARG A 112      11.588  -3.954  -0.685  1.00 52.02           C
ATOM   1743  NH1 ARG A 112      11.786  -5.074  -1.335  1.00 47.76           N
ATOM   1744 1HH1 ARG A 112      11.447  -5.937  -0.960  1.00 47.76           H
ATOM   1745 2HH1 ARG A 112      12.277  -5.066  -2.206  1.00 47.76           H
ATOM   1746  NH2 ARG A 112      12.049  -2.860  -1.210  1.00 45.17           N
ATOM   1747 1HH2 ARG A 112      11.918  -1.987  -0.741  1.00 45.17           H
ATOM   1748 2HH2 ARG A 112      12.535  -2.891  -2.083  1.00 45.17           H
ATOM   1749  N   THR A 113       6.315  -6.482   5.027  1.00 72.20           N
ATOM   1750  H   THR A 113       5.966  -5.573   4.797  1.00 72.20           H
ATOM   1751  CA  THR A 113       5.363  -7.556   5.316  1.00 74.65           C
ATOM   1752  HA  THR A 113       5.689  -8.011   6.144  1.00 74.65           H
ATOM   1753  C   THR A 113       5.345  -8.526   4.139  1.00 77.75           C
ATOM   1754  O   THR A 113       5.047  -8.121   3.009  1.00 75.25           O
ATOM   1755  CB  THR A 113       3.958  -7.002   5.585  1.00 70.06           C
ATOM   1756  HB  THR A 113       3.614  -6.551   4.762  1.00 70.06           H
ATOM   1757  OG1 THR A 113       4.032  -6.044   6.609  1.00 64.75           O
ATOM   1758  HG1 THR A 113       4.049  -5.167   6.225  1.00 64.75           H
ATOM   1759  CG2 THR A 113       2.991  -8.078   6.056  1.00 64.88           C
ATOM   1760 1HG2 THR A 113       2.083  -7.695   6.225  1.00 64.88           H
ATOM   1761 2HG2 THR A 113       3.310  -8.499   6.905  1.00 64.88           H
ATOM   1762 3HG2 THR A 113       2.897  -8.800   5.371  1.00 64.88           H
ATOM   1763  N   ALA A 114       5.669  -9.787   4.397  1.00 82.30           N
ATOM   1764  H   ALA A 114       6.069 -10.007   5.287  1.00 82.30           H
ATOM   1765  CA  ALA A 114       5.466 -10.863   3.439  1.00 84.70           C
ATOM   1766  HA  ALA A 114       5.663 -10.516   2.522  1.00 84.70           H
ATOM   1767  C   ALA A 114       3.998 -11.309   3.509  1.00 87.99           C
ATOM   1768  O   ALA A 114       3.534 -11.761   4.552  1.00 82.84           O
ATOM   1769  CB  ALA A 114       6.445 -11.997   3.745  1.00 77.47           C
ATOM   1770 1HB  ALA A 114       7.391 -11.678   3.692  1.00 77.47           H
ATOM   1771 2HB  ALA A 114       6.337 -12.749   3.094  1.00 77.47           H
ATOM   1772 3HB  ALA A 114       6.295 -12.362   4.664  1.00 77.47           H
ATOM   1773  N   PHE A 115       3.262 -11.154   2.403  1.00 92.55           N
ATOM   1774  H   PHE A 115       3.662 -10.675   1.622  1.00 92.55           H
ATOM   1775  CA  PHE A 115       1.897 -11.657   2.294  1.00 94.13           C
ATOM   1776  HA  PHE A 115       1.486 -11.554   3.200  1.00 94.13           H
ATOM   1777  C   PHE A 115       1.929 -13.130   1.881  1.00 94.82           C
ATOM   1778  O   PHE A 115       2.688 -13.510   0.987  1.00 92.06           O
ATOM   1779  CB  PHE A 115       1.100 -10.837   1.276  1.00 93.52           C
ATOM   1780 1HB  PHE A 115       1.612 -10.811   0.418  1.00 93.52           H
ATOM   1781 2HB  PHE A 115       0.219 -11.286   1.125  1.00 93.52           H
ATOM   1782  CG  PHE A 115       0.833  -9.409   1.710  1.00 94.57           C
ATOM   1783  CD1 PHE A 115      -0.356  -9.101   2.397  1.00 90.19           C
ATOM   1784  HD1 PHE A 115      -1.022  -9.821   2.592  1.00 90.19           H
ATOM   1785  CD2 PHE A 115       1.756  -8.391   1.432  1.00 90.68           C
ATOM   1786  HD2 PHE A 115       2.596  -8.603   0.932  1.00 90.68           H
ATOM   1787  CE1 PHE A 115      -0.608  -7.780   2.809  1.00 90.31           C
ATOM   1788  HE1 PHE A 115      -1.454  -7.564   3.297  1.00 90.31           H
ATOM   1789  CE2 PHE A 115       1.506  -7.075   1.852  1.00 90.50           C
ATOM   1790  HE2 PHE A 115       2.174  -6.355   1.662  1.00 90.50           H
ATOM   1791  CZ  PHE A 115       0.317  -6.766   2.540  1.00 92.27           C
ATOM   1792  HZ  PHE A 115       0.135  -5.828   2.834  1.00 92.27           H
ATOM   1793  N   THR A 116       1.066 -13.946   2.488  1.00 95.88           N
ATOM   1794  H   THR A 116       0.543 -13.607   3.270  1.00 95.88           H
ATOM   1795  CA  THR A 116       0.864 -15.325   2.040  1.00 95.96           C
ATOM   1796  HA  THR A 116       1.792 -15.665   1.886  1.00 95.96           H
ATOM   1797  C   THR A 116       0.061 -15.360   0.737  1.00 96.33           C
ATOM   1798  O   THR A 116      -0.653 -14.413   0.397  1.00 95.93           O
ATOM   1799  CB  THR A 116       0.178 -16.198   3.108  1.00 95.32           C
ATOM   1800  HB  THR A 116       0.150 -17.140   2.774  1.00 95.32           H
ATOM   1801  OG1 THR A 116      -1.165 -15.831   3.278  1.00 90.95           O
ATOM   1802  HG1 THR A 116      -1.233 -14.877   3.317  1.00 90.95           H
ATOM   1803  CG2 THR A 116       0.874 -16.135   4.468  1.00 88.91           C
ATOM   1804 1HG2 THR A 116       0.405 -16.711   5.137  1.00 88.91           H
ATOM   1805 2HG2 THR A 116       0.885 -15.200   4.822  1.00 88.91           H
ATOM   1806 3HG2 THR A 116       1.821 -16.450   4.401  1.00 88.91           H
ATOM   1807  N   GLN A 117       0.132 -16.464  -0.001  1.00 96.46           N
ATOM   1808  H   GLN A 117       0.724 -17.211   0.303  1.00 96.46           H
ATOM   1809  CA  GLN A 117      -0.627 -16.624  -1.243  1.00 96.54           C
ATOM   1810  HA  GLN A 117      -0.341 -15.870  -1.834  1.00 96.54           H
ATOM   1811  C   GLN A 117      -2.146 -16.491  -1.016  1.00 96.89           C
ATOM   1812  O   GLN A 117      -2.823 -15.820  -1.798  1.00 96.85           O
ATOM   1813  CB  GLN A 117      -0.271 -17.983  -1.877  1.00 95.66           C
ATOM   1814 1HB  GLN A 117       0.722 -18.034  -1.986  1.00 95.66           H
ATOM   1815 2HB  GLN A 117      -0.577 -18.711  -1.264  1.00 95.66           H
ATOM   1816  CG  GLN A 117      -0.921 -18.199  -3.249  1.00 87.05           C
ATOM   1817 1HG  GLN A 117      -0.642 -19.096  -3.593  1.00 87.05           H
ATOM   1818 2HG  GLN A 117      -1.914 -18.179  -3.135  1.00 87.05           H
ATOM   1819  CD  GLN A 117      -0.528 -17.135  -4.285  1.00 79.80           C
ATOM   1820  OE1 GLN A 117       0.545 -16.548  -4.238  1.00 74.74           O
ATOM   1821  NE2 GLN A 117      -1.383 -16.848  -5.222  1.00 69.60           N
ATOM   1822 1HE2 GLN A 117      -1.163 -16.149  -5.902  1.00 69.60           H
ATOM   1823 2HE2 GLN A 117      -2.260 -17.326  -5.262  1.00 69.60           H
ATOM   1824  N   ASN A 118      -2.667 -17.048   0.083  1.00 96.63           N
ATOM   1825  H   ASN A 118      -2.060 -17.565   0.687  1.00 96.63           H
ATOM   1826  CA  ASN A 118      -4.074 -16.940   0.445  1.00 96.65           C
ATOM   1827  HA  ASN A 118      -4.592 -17.248  -0.353  1.00 96.65           H
ATOM   1828  C   ASN A 118      -4.494 -15.484   0.726  1.00 97.21           C
ATOM   1829  O   ASN A 118      -5.511 -15.011   0.218  1.00 96.99           O
ATOM   1830  CB  ASN A 118      -4.323 -17.850   1.662  1.00 95.61           C
ATOM   1831 1HB  ASN A 118      -4.010 -18.775   1.446  1.00 95.61           H
ATOM   1832 2HB  ASN A 118      -3.807 -17.497   2.442  1.00 95.61           H
ATOM   1833  CG  ASN A 118      -5.789 -17.921   2.051  1.00 82.39           C
ATOM   1834  OD1 ASN A 118      -6.690 -17.753   1.251  1.00 72.66           O
ATOM   1835  ND2 ASN A 118      -6.094 -18.177   3.307  1.00 72.19           N
ATOM   1836 1HD2 ASN A 118      -7.052 -18.230   3.588  1.00 72.19           H
ATOM   1837 2HD2 ASN A 118      -5.367 -18.318   3.979  1.00 72.19           H
ATOM   1838  N   GLN A 119      -3.670 -14.736   1.469  1.00 97.55           N
ATOM   1839  H   GLN A 119      -2.852 -15.158   1.859  1.00 97.55           H
ATOM   1840  CA  GLN A 119      -3.931 -13.317   1.728  1.00 97.79           C
ATOM   1841  HA  GLN A 119      -4.826 -13.285   2.173  1.00 97.79           H
ATOM   1842  C   GLN A 119      -3.985 -12.512   0.421  1.00 97.81           C
ATOM   1843  O   GLN A 119      -4.898 -11.705   0.233  1.00 97.67           O
ATOM   1844  CB  GLN A 119      -2.837 -12.750   2.647  1.00 97.67           C
ATOM   1845 1HB  GLN A 119      -1.947 -13.045   2.300  1.00 97.67           H
ATOM   1846 2HB  GLN A 119      -2.889 -11.752   2.624  1.00 97.67           H
ATOM   1847  CG  GLN A 119      -2.968 -13.211   4.107  1.00 96.93           C
ATOM   1848 1HG  GLN A 119      -3.749 -12.746   4.524  1.00 96.93           H
ATOM   1849 2HG  GLN A 119      -3.121 -14.199   4.122  1.00 96.93           H
ATOM   1850  CD  GLN A 119      -1.720 -12.900   4.930  1.00 96.76           C
ATOM   1851  OE1 GLN A 119      -0.641 -12.654   4.398  1.00 93.80           O
ATOM   1852  NE2 GLN A 119      -1.801 -12.919   6.240  1.00 92.76           N
ATOM   1853 1HE2 GLN A 119      -0.989 -12.734   6.794  1.00 92.76           H
ATOM   1854 2HE2 GLN A 119      -2.675 -13.118   6.684  1.00 92.76           H
ATOM   1855  N   ILE A 120      -3.054 -12.752  -0.503  1.00 97.60           N
ATOM   1856  H   ILE A 120      -2.335 -13.416  -0.296  1.00 97.60           H
ATOM   1857  CA  ILE A 120      -3.037 -12.083  -1.814  1.00 97.55           C
ATOM   1858  HA  ILE A 120      -3.036 -11.102  -1.620  1.00 97.55           H
ATOM   1859  C   ILE A 120      -4.299 -12.418  -2.610  1.00 97.75           C
ATOM   1860  O   ILE A 120      -4.890 -11.513  -3.192  1.00 97.65           O
ATOM   1861  CB  ILE A 120      -1.759 -12.454  -2.601  1.00 97.04           C
ATOM   1862  HB  ILE A 120      -1.684 -13.451  -2.631  1.00 97.04           H
ATOM   1863  CG1 ILE A 120      -0.517 -11.865  -1.891  1.00 95.22           C
ATOM   1864 1HG1 ILE A 120      -0.522 -10.872  -2.012  1.00 95.22           H
ATOM   1865 2HG1 ILE A 120      -0.574 -12.083  -0.917  1.00 95.22           H
ATOM   1866  CG2 ILE A 120      -1.834 -11.946  -4.054  1.00 95.13           C
ATOM   1867 1HG2 ILE A 120      -1.006 -12.187  -4.561  1.00 95.13           H
ATOM   1868 2HG2 ILE A 120      -1.932 -10.951  -4.081  1.00 95.13           H
ATOM   1869 3HG2 ILE A 120      -2.615 -12.345  -4.533  1.00 95.13           H
ATOM   1870  CD1 ILE A 120       0.815 -12.401  -2.421  1.00 86.96           C
ATOM   1871 1HD1 ILE A 120       1.586 -11.992  -1.932  1.00 86.96           H
ATOM   1872 2HD1 ILE A 120       0.923 -12.194  -3.393  1.00 86.96           H
ATOM   1873 3HD1 ILE A 120       0.872 -13.393  -2.309  1.00 86.96           H
ATOM   1874  N   GLU A 121      -4.727 -13.666  -2.624  1.00 97.37           N
ATOM   1875  H   GLU A 121      -4.206 -14.351  -2.115  1.00 97.37           H
ATOM   1876  CA  GLU A 121      -5.924 -14.101  -3.346  1.00 97.41           C
ATOM   1877  HA  GLU A 121      -5.796 -13.822  -4.298  1.00 97.41           H
ATOM   1878  C   GLU A 121      -7.191 -13.400  -2.837  1.00 97.51           C
ATOM   1879  O   GLU A 121      -7.959 -12.841  -3.627  1.00 97.35           O
ATOM   1880  CB  GLU A 121      -6.031 -15.623  -3.262  1.00 97.28           C
ATOM   1881 1HB  GLU A 121      -5.178 -16.025  -3.596  1.00 97.28           H
ATOM   1882 2HB  GLU A 121      -6.172 -15.884  -2.307  1.00 97.28           H
ATOM   1883  CG  GLU A 121      -7.198 -16.157  -4.103  1.00 87.16           C
ATOM   1884 1HG  GLU A 121      -8.054 -15.832  -3.701  1.00 87.16           H
ATOM   1885 2HG  GLU A 121      -7.109 -15.800  -5.033  1.00 87.16           H
ATOM   1886  CD  GLU A 121      -7.241 -17.691  -4.170  1.00 80.74           C
ATOM   1887  OE1 GLU A 121      -8.083 -18.179  -4.966  1.00 74.01           O
ATOM   1888  OE2 GLU A 121      -6.445 -18.355  -3.477  1.00 76.42           O
ATOM   1889  N   VAL A 122      -7.374 -13.338  -1.513  1.00 98.14           N
ATOM   1890  H   VAL A 122      -6.716 -13.795  -0.914  1.00 98.14           H
ATOM   1891  CA  VAL A 122      -8.506 -12.623  -0.905  1.00 98.13           C
ATOM   1892  HA  VAL A 122      -9.324 -13.028  -1.312  1.00 98.13           H
ATOM   1893  C   VAL A 122      -8.467 -11.129  -1.256  1.00 98.22           C
ATOM   1894  O   VAL A 122      -9.473 -10.567  -1.694  1.00 97.99           O
ATOM   1895  CB  VAL A 122      -8.530 -12.834   0.625  1.00 98.03           C
ATOM   1896  HB  VAL A 122      -7.633 -12.560   0.971  1.00 98.03           H
ATOM   1897  CG1 VAL A 122      -9.614 -11.986   1.300  1.00 96.87           C
ATOM   1898 1HG1 VAL A 122      -9.619 -12.132   2.289  1.00 96.87           H
ATOM   1899 2HG1 VAL A 122     -10.521 -12.220   0.950  1.00 96.87           H
ATOM   1900 3HG1 VAL A 122      -9.462 -11.012   1.134  1.00 96.87           H
ATOM   1901  CG2 VAL A 122      -8.817 -14.305   0.961  1.00 96.57           C
ATOM   1902 1HG2 VAL A 122      -8.834 -14.450   1.950  1.00 96.57           H
ATOM   1903 2HG2 VAL A 122      -8.116 -14.904   0.575  1.00 96.57           H
ATOM   1904 3HG2 VAL A 122      -9.702 -14.591   0.593  1.00 96.57           H
ATOM   1905  N   LEU A 123      -7.299 -10.483  -1.147  1.00 98.28           N
ATOM   1906  H   LEU A 123      -6.501 -10.988  -0.818  1.00 98.28           H
ATOM   1907  CA  LEU A 123      -7.143  -9.067  -1.490  1.00 98.26           C
ATOM   1908  HA  LEU A 123      -7.839  -8.584  -0.959  1.00 98.26           H
ATOM   1909  C   LEU A 123      -7.418  -8.796  -2.979  1.00 98.19           C
ATOM   1910  O   LEU A 123      -8.055  -7.795  -3.310  1.00 98.00           O
ATOM   1911  CB  LEU A 123      -5.721  -8.610  -1.101  1.00 98.16           C
ATOM   1912 1HB  LEU A 123      -5.068  -9.260  -1.491  1.00 98.16           H
ATOM   1913 2HB  LEU A 123      -5.567  -7.705  -1.496  1.00 98.16           H
ATOM   1914  CG  LEU A 123      -5.457  -8.520   0.415  1.00 97.76           C
ATOM   1915  HG  LEU A 123      -5.760  -9.383   0.820  1.00 97.76           H
ATOM   1916  CD1 LEU A 123      -3.963  -8.284   0.663  1.00 96.51           C
ATOM   1917 1HD1 LEU A 123      -3.768  -8.222   1.642  1.00 96.51           H
ATOM   1918 2HD1 LEU A 123      -3.659  -7.433   0.234  1.00 96.51           H
ATOM   1919 3HD1 LEU A 123      -3.415  -9.031   0.287  1.00 96.51           H
ATOM   1920  CD2 LEU A 123      -6.234  -7.374   1.077  1.00 96.34           C
ATOM   1921 1HD2 LEU A 123      -6.048  -7.335   2.059  1.00 96.34           H
ATOM   1922 2HD2 LEU A 123      -7.220  -7.492   0.956  1.00 96.34           H
ATOM   1923 3HD2 LEU A 123      -5.979  -6.492   0.680  1.00 96.34           H
ATOM   1924  N   GLU A 124      -6.985  -9.678  -3.889  1.00 97.97           N
ATOM   1925  H   GLU A 124      -6.433 -10.449  -3.573  1.00 97.97           H
ATOM   1926  CA  GLU A 124      -7.275  -9.576  -5.320  1.00 97.81           C
ATOM   1927  HA  GLU A 124      -6.981  -8.650  -5.558  1.00 97.81           H
ATOM   1928  C   GLU A 124      -8.771  -9.726  -5.624  1.00 97.86           C
ATOM   1929  O   GLU A 124      -9.309  -8.979  -6.454  1.00 97.47           O
ATOM   1930  CB  GLU A 124      -6.486 -10.636  -6.110  1.00 97.47           C
ATOM   1931 1HB  GLU A 124      -6.551 -11.505  -5.619  1.00 97.47           H
ATOM   1932 2HB  GLU A 124      -6.906 -10.730  -7.013  1.00 97.47           H
ATOM   1933  CG  GLU A 124      -4.993 -10.299  -6.303  1.00 91.92           C
ATOM   1934 1HG  GLU A 124      -4.622 -10.006  -5.422  1.00 91.92           H
ATOM   1935 2HG  GLU A 124      -4.522 -11.128  -6.605  1.00 91.92           H
ATOM   1936  CD  GLU A 124      -4.715  -9.189  -7.332  1.00 92.53           C
ATOM   1937  OE1 GLU A 124      -3.524  -8.841  -7.534  1.00 86.13           O
ATOM   1938  OE2 GLU A 124      -5.627  -8.645  -7.993  1.00 88.00           O
ATOM   1939  N   ASN A 125      -9.471 -10.630  -4.938  1.00 98.03           N
ATOM   1940  H   ASN A 125      -8.984 -11.216  -4.290  1.00 98.03           H
ATOM   1941  CA  ASN A 125     -10.912 -10.807  -5.086  1.00 97.99           C
ATOM   1942  HA  ASN A 125     -11.084 -10.944  -6.062  1.00 97.99           H
ATOM   1943  C   ASN A 125     -11.676  -9.548  -4.665  1.00 98.05           C
ATOM   1944  O   ASN A 125     -12.511  -9.059  -5.427  1.00 97.39           O
ATOM   1945  CB  ASN A 125     -11.352 -12.054  -4.309  1.00 97.56           C
ATOM   1946 1HB  ASN A 125     -10.952 -12.021  -3.393  1.00 97.56           H
ATOM   1947 2HB  ASN A 125     -12.349 -12.054  -4.238  1.00 97.56           H
ATOM   1948  CG  ASN A 125     -10.914 -13.350  -4.983  1.00 93.66           C
ATOM   1949  OD1 ASN A 125     -10.651 -13.396  -6.175  1.00 84.83           O
ATOM   1950  ND2 ASN A 125     -10.853 -14.439  -4.244  1.00 84.70           N
ATOM   1951 1HD2 ASN A 125     -10.590 -15.310  -4.658  1.00 84.70           H
ATOM   1952 2HD2 ASN A 125     -11.070 -14.394  -3.269  1.00 84.70           H
ATOM   1953  N   VAL A 126     -11.325  -8.960  -3.522  1.00 98.23           N
ATOM   1954  H   VAL A 126     -10.638  -9.399  -2.943  1.00 98.23           H
ATOM   1955  CA  VAL A 126     -11.916  -7.686  -3.085  1.00 98.18           C
ATOM   1956  HA  VAL A 126     -12.905  -7.835  -3.105  1.00 98.18           H
ATOM   1957  C   VAL A 126     -11.563  -6.551  -4.052  1.00 98.12           C
ATOM   1958  O   VAL A 126     -12.430  -5.751  -4.396  1.00 97.58           O
ATOM   1959  CB  VAL A 126     -11.474  -7.338  -1.653  1.00 97.99           C
ATOM   1960  HB  VAL A 126     -10.474  -7.309  -1.656  1.00 97.99           H
ATOM   1961  CG1 VAL A 126     -12.018  -5.974  -1.197  1.00 96.78           C
ATOM   1962 1HG1 VAL A 126     -11.722  -5.763  -0.265  1.00 96.78           H
ATOM   1963 2HG1 VAL A 126     -13.018  -5.964  -1.211  1.00 96.78           H
ATOM   1964 3HG1 VAL A 126     -11.695  -5.241  -1.795  1.00 96.78           H
ATOM   1965  CG2 VAL A 126     -11.996  -8.397  -0.673  1.00 96.51           C
ATOM   1966 1HG2 VAL A 126     -11.718  -8.186   0.264  1.00 96.51           H
ATOM   1967 2HG2 VAL A 126     -11.641  -9.303  -0.903  1.00 96.51           H
ATOM   1968 3HG2 VAL A 126     -12.995  -8.443  -0.694  1.00 96.51           H
ATOM   1969  N   PHE A 127     -10.326  -6.501  -4.559  1.00 98.08           N
ATOM   1970  H   PHE A 127      -9.670  -7.201  -4.277  1.00 98.08           H
ATOM   1971  CA  PHE A 127      -9.881  -5.475  -5.506  1.00 97.96           C
ATOM   1972  HA  PHE A 127     -10.077  -4.602  -5.059  1.00 97.96           H
ATOM   1973  C   PHE A 127     -10.662  -5.509  -6.828  1.00 97.73           C
ATOM   1974  O   PHE A 127     -10.924  -4.453  -7.402  1.00 97.35           O
ATOM   1975  CB  PHE A 127      -8.381  -5.636  -5.757  1.00 97.81           C
ATOM   1976 1HB  PHE A 127      -7.906  -5.636  -4.877  1.00 97.81           H
ATOM   1977 2HB  PHE A 127      -8.224  -6.508  -6.221  1.00 97.81           H
ATOM   1978  CG  PHE A 127      -7.797  -4.533  -6.611  1.00 97.96           C
ATOM   1979  CD1 PHE A 127      -7.693  -4.678  -8.004  1.00 96.85           C
ATOM   1980  HD1 PHE A 127      -7.974  -5.535  -8.437  1.00 96.85           H
ATOM   1981  CD2 PHE A 127      -7.389  -3.328  -6.012  1.00 97.03           C
ATOM   1982  HD2 PHE A 127      -7.458  -3.221  -5.020  1.00 97.03           H
ATOM   1983  CE1 PHE A 127      -7.195  -3.622  -8.796  1.00 96.92           C
ATOM   1984  HE1 PHE A 127      -7.127  -3.728  -9.788  1.00 96.92           H
ATOM   1985  CE2 PHE A 127      -6.886  -2.273  -6.790  1.00 96.93           C
ATOM   1986  HE2 PHE A 127      -6.594  -1.421  -6.355  1.00 96.93           H
ATOM   1987  CZ  PHE A 127      -6.795  -2.422  -8.187  1.00 97.14           C
ATOM   1988  HZ  PHE A 127      -6.445  -1.671  -8.747  1.00 97.14           H
ATOM   1989  N   ARG A 128     -11.063  -6.691  -7.315  1.00 97.53           N
ATOM   1990  H   ARG A 128     -10.778  -7.522  -6.837  1.00 97.53           H
ATOM   1991  CA  ARG A 128     -11.904  -6.830  -8.521  1.00 97.36           C
ATOM   1992  HA  ARG A 128     -11.416  -6.326  -9.234  1.00 97.36           H
ATOM   1993  C   ARG A 128     -13.290  -6.214  -8.345  1.00 97.27           C
ATOM   1994  O   ARG A 128     -13.819  -5.681  -9.309  1.00 96.32           O
ATOM   1995  CB  ARG A 128     -12.059  -8.309  -8.880  1.00 96.84           C
ATOM   1996 1HB  ARG A 128     -12.318  -8.808  -8.053  1.00 96.84           H
ATOM   1997 2HB  ARG A 128     -12.785  -8.393  -9.562  1.00 96.84           H
ATOM   1998  CG  ARG A 128     -10.782  -8.940  -9.449  1.00 91.92           C
ATOM   1999 1HG  ARG A 128     -10.590  -8.554 -10.351  1.00 91.92           H
ATOM   2000 2HG  ARG A 128     -10.014  -8.754  -8.836  1.00 91.92           H
ATOM   2001  CD  ARG A 128     -10.979 -10.450  -9.573  1.00 88.65           C
ATOM   2002 1HD  ARG A 128     -11.346 -10.810  -8.715  1.00 88.65           H
ATOM   2003 2HD  ARG A 128     -11.619 -10.643 -10.317  1.00 88.65           H
ATOM   2004  NE  ARG A 128      -9.717 -11.158  -9.862  1.00 79.28           N
ATOM   2005  HE  ARG A 128      -8.982 -10.630 -10.287  1.00 79.28           H
ATOM   2006  CZ  ARG A 128      -9.477 -12.433  -9.606  1.00 74.76           C
ATOM   2007  NH1 ARG A 128     -10.416 -13.233  -9.149  1.00 67.26           N
ATOM   2008 1HH1 ARG A 128     -11.338 -12.881  -8.987  1.00 67.26           H
ATOM   2009 2HH1 ARG A 128     -10.208 -14.193  -8.964  1.00 67.26           H
ATOM   2010  NH2 ARG A 128      -8.296 -12.946  -9.796  1.00 66.72           N
ATOM   2011 1HH2 ARG A 128      -7.552 -12.374 -10.141  1.00 66.72           H
ATOM   2012 2HH2 ARG A 128      -8.133 -13.912  -9.597  1.00 66.72           H
ATOM   2013  N   VAL A 129     -13.845  -6.274  -7.137  1.00 97.90           N
ATOM   2014  H   VAL A 129     -13.338  -6.730  -6.406  1.00 97.90           H
ATOM   2015  CA  VAL A 129     -15.164  -5.706  -6.819  1.00 97.66           C
ATOM   2016  HA  VAL A 129     -15.717  -5.809  -7.646  1.00 97.66           H
ATOM   2017  C   VAL A 129     -15.047  -4.221  -6.494  1.00 97.40           C
ATOM   2018  O   VAL A 129     -15.792  -3.408  -7.033  1.00 95.70           O
ATOM   2019  CB  VAL A 129     -15.814  -6.476  -5.651  1.00 97.00           C
ATOM   2020  HB  VAL A 129     -15.210  -6.375  -4.860  1.00 97.00           H
ATOM   2021  CG1 VAL A 129     -17.197  -5.913  -5.308  1.00 93.16           C
ATOM   2022 1HG1 VAL A 129     -17.611  -6.417  -4.550  1.00 93.16           H
ATOM   2023 2HG1 VAL A 129     -17.814  -5.975  -6.093  1.00 93.16           H
ATOM   2024 3HG1 VAL A 129     -17.136  -4.951  -5.040  1.00 93.16           H
ATOM   2025  CG2 VAL A 129     -15.980  -7.959  -6.004  1.00 92.46           C
ATOM   2026 1HG2 VAL A 129     -16.401  -8.462  -5.249  1.00 92.46           H
ATOM   2027 2HG2 VAL A 129     -15.095  -8.382  -6.200  1.00 92.46           H
ATOM   2028 3HG2 VAL A 129     -16.560  -8.073  -6.811  1.00 92.46           H
ATOM   2029  N   ASN A 130     -14.078  -3.842  -5.638  1.00 97.37           N
ATOM   2030  H   ASN A 130     -13.465  -4.544  -5.275  1.00 97.37           H
ATOM   2031  CA  ASN A 130     -13.876  -2.468  -5.214  1.00 97.38           C
ATOM   2032  HA  ASN A 130     -14.256  -1.898  -5.943  1.00 97.38           H
ATOM   2033  C   ASN A 130     -12.384  -2.124  -5.092  1.00 97.53           C
ATOM   2034  O   ASN A 130     -11.694  -2.539  -4.160  1.00 96.86           O
ATOM   2035  CB  ASN A 130     -14.634  -2.237  -3.891  1.00 96.11           C
ATOM   2036 1HB  ASN A 130     -15.594  -2.487  -4.016  1.00 96.11           H
ATOM   2037 2HB  ASN A 130     -14.230  -2.810  -3.178  1.00 96.11           H
ATOM   2038  CG  ASN A 130     -14.573  -0.795  -3.435  1.00 94.50           C
ATOM   2039  OD1 ASN A 130     -14.010   0.083  -4.087  1.00 89.27           O
ATOM   2040  ND2 ASN A 130     -15.131  -0.483  -2.288  1.00 88.16           N
ATOM   2041 1HD2 ASN A 130     -15.095   0.459  -1.954  1.00 88.16           H
ATOM   2042 2HD2 ASN A 130     -15.592  -1.187  -1.748  1.00 88.16           H
ATOM   2043  N   CYS A 131     -11.906  -1.266  -6.005  1.00 96.99           N
ATOM   2044  H   CYS A 131     -12.515  -0.950  -6.732  1.00 96.99           H
ATOM   2045  CA  CYS A 131     -10.532  -0.774  -5.980  1.00 96.96           C
ATOM   2046  HA  CYS A 131      -9.992  -1.595  -5.795  1.00 96.96           H
ATOM   2047  C   CYS A 131     -10.245   0.246  -4.858  1.00 97.30           C
ATOM   2048  O   CYS A 131      -9.075   0.560  -4.600  1.00 96.03           O
ATOM   2049  CB  CYS A 131     -10.214  -0.134  -7.340  1.00 94.93           C
ATOM   2050 1HB  CYS A 131     -10.830   0.650  -7.409  1.00 94.93           H
ATOM   2051 2HB  CYS A 131      -9.271   0.189  -7.262  1.00 94.93           H
ATOM   2052  SG  CYS A 131     -10.431  -1.306  -8.715  1.00 89.13           S
ATOM   2053  HG  CYS A 131     -10.483  -2.537  -8.241  1.00 89.13           H
ATOM   2054  N   TYR A 132     -11.285   0.811  -4.224  1.00 97.65           N
ATOM   2055  H   TYR A 132     -12.197   0.485  -4.472  1.00 97.65           H
ATOM   2056  CA  TYR A 132     -11.211   1.862  -3.202  1.00 97.78           C
ATOM   2057  HA  TYR A 132     -10.249   1.929  -2.939  1.00 97.78           H
ATOM   2058  C   TYR A 132     -12.030   1.475  -1.958  1.00 97.75           C
ATOM   2059  O   TYR A 132     -13.049   2.114  -1.686  1.00 96.35           O
ATOM   2060  CB  TYR A 132     -11.663   3.206  -3.792  1.00 97.14           C
ATOM   2061 1HB  TYR A 132     -12.587   3.093  -4.158  1.00 97.14           H
ATOM   2062 2HB  TYR A 132     -11.676   3.883  -3.056  1.00 97.14           H
ATOM   2063  CG  TYR A 132     -10.786   3.751  -4.907  1.00 97.06           C
ATOM   2064  CD1 TYR A 132      -9.667   4.552  -4.588  1.00 94.17           C
ATOM   2065  HD1 TYR A 132      -9.445   4.745  -3.632  1.00 94.17           H
ATOM   2066  CD2 TYR A 132     -11.103   3.480  -6.250  1.00 94.05           C
ATOM   2067  HD2 TYR A 132     -11.898   2.915  -6.472  1.00 94.05           H
ATOM   2068  CE1 TYR A 132      -8.866   5.077  -5.618  1.00 93.82           C
ATOM   2069  HE1 TYR A 132      -8.072   5.643  -5.395  1.00 93.82           H
ATOM   2070  CE2 TYR A 132     -10.302   4.003  -7.281  1.00 93.90           C
ATOM   2071  HE2 TYR A 132     -10.525   3.807  -8.236  1.00 93.90           H
ATOM   2072  CZ  TYR A 132      -9.183   4.805  -6.968  1.00 94.52           C
ATOM   2073  OH  TYR A 132      -8.412   5.320  -7.968  1.00 93.05           O
ATOM   2074  HH  TYR A 132      -7.517   5.441  -7.651  1.00 93.05           H
ATOM   2075  N   PRO A 133     -11.640   0.434  -1.210  1.00 97.96           N
ATOM   2076  CA  PRO A 133     -12.362   0.038  -0.005  1.00 98.07           C
ATOM   2077  HA  PRO A 133     -13.332  -0.086  -0.214  1.00 98.07           H
ATOM   2078  C   PRO A 133     -12.274   1.137   1.062  1.00 98.12           C
ATOM   2079  O   PRO A 133     -11.216   1.738   1.268  1.00 97.47           O
ATOM   2080  CB  PRO A 133     -11.714  -1.270   0.447  1.00 97.58           C
ATOM   2081 1HB  PRO A 133     -11.727  -1.353   1.443  1.00 97.58           H
ATOM   2082 2HB  PRO A 133     -12.174  -2.059   0.040  1.00 97.58           H
ATOM   2083  CG  PRO A 133     -10.287  -1.143  -0.071  1.00 96.77           C
ATOM   2084 1HG  PRO A 133      -9.719  -0.628   0.570  1.00 96.77           H
ATOM   2085 2HG  PRO A 133      -9.882  -2.044  -0.227  1.00 96.77           H
ATOM   2086  CD  PRO A 133     -10.455  -0.384  -1.385  1.00 97.80           C
ATOM   2087 1HD  PRO A 133      -9.668   0.204  -1.570  1.00 97.80           H
ATOM   2088 2HD  PRO A 133     -10.592  -1.010  -2.153  1.00 97.80           H
ATOM   2089  N   GLY A 134     -13.407   1.411   1.714  1.00 97.86           N
ATOM   2090  H   GLY A 134     -14.250   0.986   1.385  1.00 97.86           H
ATOM   2091  CA  GLY A 134     -13.494   2.291   2.876  1.00 97.76           C
ATOM   2092 1HA  GLY A 134     -13.084   3.168   2.625  1.00 97.76           H
ATOM   2093 2HA  GLY A 134     -14.463   2.424   3.085  1.00 97.76           H
ATOM   2094  C   GLY A 134     -12.777   1.718   4.099  1.00 98.13           C
ATOM   2095  O   GLY A 134     -12.270   0.594   4.049  1.00 97.72           O
ATOM   2096  N   ILE A 135     -12.725   2.506   5.187  1.00 98.04           N
ATOM   2097  H   ILE A 135     -13.157   3.407   5.149  1.00 98.04           H
ATOM   2098  CA  ILE A 135     -12.061   2.096   6.426  1.00 98.14           C
ATOM   2099  HA  ILE A 135     -11.122   1.869   6.167  1.00 98.14           H
ATOM   2100  C   ILE A 135     -12.684   0.822   6.993  1.00 98.26           C
ATOM   2101  O   ILE A 135     -11.947  -0.132   7.218  1.00 97.92           O
ATOM   2102  CB  ILE A 135     -12.012   3.259   7.439  1.00 97.42           C
ATOM   2103  HB  ILE A 135     -11.536   3.991   6.951  1.00 97.42           H
ATOM   2104  CG1 ILE A 135     -11.207   2.913   8.707  1.00 94.61           C
ATOM   2105 1HG1 ILE A 135     -11.257   3.690   9.335  1.00 94.61           H
ATOM   2106 2HG1 ILE A 135     -11.623   2.111   9.135  1.00 94.61           H
ATOM   2107  CG2 ILE A 135     -13.418   3.768   7.850  1.00 92.47           C
ATOM   2108 1HG2 ILE A 135     -13.349   4.520   8.506  1.00 92.47           H
ATOM   2109 2HG2 ILE A 135     -13.954   3.038   8.274  1.00 92.47           H
ATOM   2110 3HG2 ILE A 135     -13.926   4.099   7.055  1.00 92.47           H
ATOM   2111  CD1 ILE A 135      -9.724   2.604   8.439  1.00 85.31           C
ATOM   2112 1HD1 ILE A 135      -9.244   2.386   9.289  1.00 85.31           H
ATOM   2113 2HD1 ILE A 135      -9.265   3.387   8.019  1.00 85.31           H
ATOM   2114 3HD1 ILE A 135      -9.626   1.823   7.822  1.00 85.31           H
ATOM   2115  N   ASP A 136     -14.017   0.721   7.038  1.00 97.83           N
ATOM   2116  H   ASP A 136     -14.555   1.474   6.659  1.00 97.83           H
ATOM   2117  CA  ASP A 136     -14.743  -0.419   7.606  1.00 97.73           C
ATOM   2118  HA  ASP A 136     -14.462  -0.447   8.565  1.00 97.73           H
ATOM   2119  C   ASP A 136     -14.362  -1.746   6.910  1.00 98.03           C
ATOM   2120  O   ASP A 136     -14.092  -2.755   7.551  1.00 97.55           O
ATOM   2121  CB  ASP A 136     -16.261  -0.191   7.465  1.00 96.93           C
ATOM   2122 1HB  ASP A 136     -16.519  -0.350   6.512  1.00 96.93           H
ATOM   2123 2HB  ASP A 136     -16.736  -0.846   8.053  1.00 96.93           H
ATOM   2124  CG  ASP A 136     -16.716   1.218   7.854  1.00 88.63           C
ATOM   2125  OD1 ASP A 136     -16.189   1.758   8.849  1.00 79.21           O
ATOM   2126  OD2 ASP A 136     -17.500   1.796   7.062  1.00 80.65           O
ATOM   2127  N   ILE A 137     -14.276  -1.728   5.574  1.00 98.04           N
ATOM   2128  H   ILE A 137     -14.480  -0.876   5.092  1.00 98.04           H
ATOM   2129  CA  ILE A 137     -13.895  -2.906   4.789  1.00 98.03           C
ATOM   2130  HA  ILE A 137     -14.475  -3.647   5.127  1.00 98.03           H
ATOM   2131  C   ILE A 137     -12.421  -3.267   5.032  1.00 98.21           C
ATOM   2132  O   ILE A 137     -12.068  -4.444   5.073  1.00 98.03           O
ATOM   2133  CB  ILE A 137     -14.172  -2.679   3.285  1.00 97.63           C
ATOM   2134  HB  ILE A 137     -13.671  -1.859   3.009  1.00 97.63           H
ATOM   2135  CG1 ILE A 137     -15.670  -2.441   3.032  1.00 96.00           C
ATOM   2136 1HG1 ILE A 137     -16.158  -3.290   3.234  1.00 96.00           H
ATOM   2137 2HG1 ILE A 137     -15.980  -1.722   3.654  1.00 96.00           H
ATOM   2138  CG2 ILE A 137     -13.673  -3.871   2.431  1.00 95.91           C
ATOM   2139 1HG2 ILE A 137     -13.855  -3.717   1.460  1.00 95.91           H
ATOM   2140 2HG2 ILE A 137     -14.129  -4.720   2.699  1.00 95.91           H
ATOM   2141 3HG2 ILE A 137     -12.688  -4.004   2.541  1.00 95.91           H
ATOM   2142  CD1 ILE A 137     -16.015  -2.016   1.589  1.00 85.79           C
ATOM   2143 1HD1 ILE A 137     -16.999  -1.876   1.482  1.00 85.79           H
ATOM   2144 2HD1 ILE A 137     -15.731  -2.715   0.932  1.00 85.79           H
ATOM   2145 3HD1 ILE A 137     -15.555  -1.162   1.347  1.00 85.79           H
ATOM   2146  N   ARG A 138     -11.531  -2.265   5.172  1.00 98.10           N
ATOM   2147  H   ARG A 138     -11.851  -1.320   5.105  1.00 98.10           H
ATOM   2148  CA  ARG A 138     -10.104  -2.518   5.420  1.00 98.37           C
ATOM   2149  HA  ARG A 138      -9.846  -3.212   4.748  1.00 98.37           H
ATOM   2150  C   ARG A 138      -9.866  -3.076   6.827  1.00 98.33           C
ATOM   2151  O   ARG A 138      -9.011  -3.943   6.955  1.00 98.26           O
ATOM   2152  CB  ARG A 138      -9.272  -1.253   5.190  1.00 98.14           C
ATOM   2153 1HB  ARG A 138      -9.637  -0.523   5.768  1.00 98.14           H
ATOM   2154 2HB  ARG A 138      -8.326  -1.443   5.451  1.00 98.14           H
ATOM   2155  CG  ARG A 138      -9.295  -0.781   3.726  1.00 97.39           C
ATOM   2156 1HG  ARG A 138      -9.168  -1.575   3.131  1.00 97.39           H
ATOM   2157 2HG  ARG A 138     -10.183  -0.362   3.538  1.00 97.39           H
ATOM   2158  CD  ARG A 138      -8.202   0.240   3.410  1.00 96.49           C
ATOM   2159 1HD  ARG A 138      -7.312  -0.216   3.410  1.00 96.49           H
ATOM   2160 2HD  ARG A 138      -8.372   0.639   2.509  1.00 96.49           H
ATOM   2161  NE  ARG A 138      -8.139   1.343   4.383  1.00 93.87           N
ATOM   2162  HE  ARG A 138      -7.535   1.186   5.165  1.00 93.87           H
ATOM   2163  CZ  ARG A 138      -8.755   2.500   4.379  1.00 94.81           C
ATOM   2164  NH1 ARG A 138      -9.538   2.881   3.423  1.00 87.75           N
ATOM   2165 1HH1 ARG A 138      -9.697   2.282   2.638  1.00 87.75           H
ATOM   2166 2HH1 ARG A 138      -9.984   3.775   3.468  1.00 87.75           H
ATOM   2167  NH2 ARG A 138      -8.559   3.322   5.373  1.00 90.13           N
ATOM   2168 1HH2 ARG A 138      -7.947   3.065   6.121  1.00 90.13           H
ATOM   2169 2HH2 ARG A 138      -9.021   4.209   5.387  1.00 90.13           H
ATOM   2170  N   GLU A 139     -10.613  -2.626   7.825  1.00 98.34           N
ATOM   2171  H   GLU A 139     -11.250  -1.879   7.635  1.00 98.34           H
ATOM   2172  CA  GLU A 139     -10.562  -3.156   9.187  1.00 98.29           C
ATOM   2173  HA  GLU A 139      -9.592  -3.162   9.430  1.00 98.29           H
ATOM   2174  C   GLU A 139     -11.098  -4.590   9.261  1.00 98.21           C
ATOM   2175  O   GLU A 139     -10.458  -5.460   9.855  1.00 97.91           O
ATOM   2176  CB  GLU A 139     -11.353  -2.244  10.130  1.00 97.97           C
ATOM   2177 1HB  GLU A 139     -12.244  -2.050   9.720  1.00 97.97           H
ATOM   2178 2HB  GLU A 139     -11.482  -2.716  11.002  1.00 97.97           H
ATOM   2179  CG  GLU A 139     -10.616  -0.916  10.381  1.00 95.13           C
ATOM   2180 1HG  GLU A 139      -9.737  -1.119  10.813  1.00 95.13           H
ATOM   2181 2HG  GLU A 139     -10.459  -0.470   9.500  1.00 95.13           H
ATOM   2182  CD  GLU A 139     -11.390   0.058  11.287  1.00 92.91           C
ATOM   2183  OE1 GLU A 139     -10.777   1.084  11.661  1.00 86.98           O
ATOM   2184  OE2 GLU A 139     -12.579  -0.205  11.588  1.00 87.79           O
ATOM   2185  N   ASP A 140     -12.203  -4.890   8.573  1.00 98.27           N
ATOM   2186  H   ASP A 140     -12.685  -4.157   8.094  1.00 98.27           H
ATOM   2187  CA  ASP A 140     -12.738  -6.260   8.493  1.00 98.06           C
ATOM   2188  HA  ASP A 140     -12.852  -6.592   9.430  1.00 98.06           H
ATOM   2189  C   ASP A 140     -11.745  -7.217   7.793  1.00 98.25           C
ATOM   2190  O   ASP A 140     -11.477  -8.330   8.258  1.00 97.75           O
ATOM   2191  CB  ASP A 140     -14.104  -6.201   7.780  1.00 97.47           C
ATOM   2192 1HB  ASP A 140     -14.678  -5.535   8.256  1.00 97.47           H
ATOM   2193 2HB  ASP A 140     -13.954  -5.900   6.838  1.00 97.47           H
ATOM   2194  CG  ASP A 140     -14.859  -7.536   7.738  1.00 89.07           C
ATOM   2195  OD1 ASP A 140     -14.688  -8.393   8.626  1.00 83.91           O
ATOM   2196  OD2 ASP A 140     -15.612  -7.761   6.769  1.00 83.76           O
ATOM   2197  N   LEU A 141     -11.095  -6.763   6.710  1.00 98.27           N
ATOM   2198  H   LEU A 141     -11.365  -5.880   6.325  1.00 98.27           H
ATOM   2199  CA  LEU A 141     -10.007  -7.505   6.068  1.00 98.14           C
ATOM   2200  HA  LEU A 141     -10.404  -8.399   5.861  1.00 98.14           H
ATOM   2201  C   LEU A 141      -8.805  -7.694   6.998  1.00 98.27           C
ATOM   2202  O   LEU A 141      -8.206  -8.767   6.991  1.00 97.92           O
ATOM   2203  CB  LEU A 141      -9.560  -6.795   4.788  1.00 98.05           C
ATOM   2204 1HB  LEU A 141      -9.455  -5.822   4.992  1.00 98.05           H
ATOM   2205 2HB  LEU A 141      -8.677  -7.176   4.512  1.00 98.05           H
ATOM   2206  CG  LEU A 141     -10.535  -6.938   3.611  1.00 97.16           C
ATOM   2207  HG  LEU A 141     -11.453  -6.722   3.943  1.00 97.16           H
ATOM   2208  CD1 LEU A 141     -10.110  -5.986   2.488  1.00 95.16           C
ATOM   2209 1HD1 LEU A 141     -10.728  -6.057   1.705  1.00 95.16           H
ATOM   2210 2HD1 LEU A 141      -9.186  -6.197   2.170  1.00 95.16           H
ATOM   2211 3HD1 LEU A 141     -10.118  -5.036   2.801  1.00 95.16           H
ATOM   2212  CD2 LEU A 141     -10.551  -8.359   3.057  1.00 95.21           C
ATOM   2213 1HD2 LEU A 141     -11.190  -8.438   2.292  1.00 95.21           H
ATOM   2214 2HD2 LEU A 141     -10.830  -9.014   3.759  1.00 95.21           H
ATOM   2215 3HD2 LEU A 141      -9.645  -8.626   2.730  1.00 95.21           H
ATOM   2216  N   ALA A 142      -8.440  -6.674   7.782  1.00 98.05           N
ATOM   2217  H   ALA A 142      -8.956  -5.820   7.718  1.00 98.05           H
ATOM   2218  CA  ALA A 142      -7.330  -6.740   8.725  1.00 97.92           C
ATOM   2219  HA  ALA A 142      -6.519  -6.993   8.197  1.00 97.92           H
ATOM   2220  C   ALA A 142      -7.556  -7.832   9.767  1.00 97.78           C
ATOM   2221  O   ALA A 142      -6.679  -8.677   9.977  1.00 97.47           O
ATOM   2222  CB  ALA A 142      -7.133  -5.359   9.367  1.00 97.62           C
ATOM   2223 1HB  ALA A 142      -6.987  -4.657   8.670  1.00 97.62           H
ATOM   2224 2HB  ALA A 142      -6.340  -5.357   9.976  1.00 97.62           H
ATOM   2225 3HB  ALA A 142      -7.934  -5.096   9.904  1.00 97.62           H
ATOM   2226  N   GLN A 143      -8.757  -7.891  10.329  1.00 98.05           N
ATOM   2227  H   GLN A 143      -9.432  -7.195  10.082  1.00 98.05           H
ATOM   2228  CA  GLN A 143      -9.143  -8.922  11.291  1.00 98.07           C
ATOM   2229  HA  GLN A 143      -8.451  -8.895  12.013  1.00 98.07           H
ATOM   2230  C   GLN A 143      -9.138 -10.318  10.661  1.00 98.09           C
ATOM   2231  O   GLN A 143      -8.516 -11.238  11.194  1.00 97.46           O
ATOM   2232  CB  GLN A 143     -10.526  -8.596  11.848  1.00 97.62           C
ATOM   2233 1HB  GLN A 143     -11.150  -8.442  11.082  1.00 97.62           H
ATOM   2234 2HB  GLN A 143     -10.845  -9.376  12.386  1.00 97.62           H
ATOM   2235  CG  GLN A 143     -10.518  -7.346  12.741  1.00 87.68           C
ATOM   2236 1HG  GLN A 143      -9.931  -7.520  13.532  1.00 87.68           H
ATOM   2237 2HG  GLN A 143     -10.151  -6.578  12.216  1.00 87.68           H
ATOM   2238  CD  GLN A 143     -11.920  -6.973  13.242  1.00 79.72           C
ATOM   2239  OE1 GLN A 143     -12.886  -7.703  13.097  1.00 72.79           O
ATOM   2240  NE2 GLN A 143     -12.067  -5.828  13.865  1.00 68.37           N
ATOM   2241 1HE2 GLN A 143     -12.965  -5.561  14.216  1.00 68.37           H
ATOM   2242 2HE2 GLN A 143     -11.281  -5.222  13.989  1.00 68.37           H
ATOM   2243  N   LYS A 144      -9.763 -10.489   9.487  1.00 97.50           N
ATOM   2244  H   LYS A 144     -10.176  -9.693   9.045  1.00 97.50           H
ATOM   2245  CA  LYS A 144      -9.867 -11.798   8.821  1.00 97.31           C
ATOM   2246  HA  LYS A 144     -10.203 -12.410   9.537  1.00 97.31           H
ATOM   2247  C   LYS A 144      -8.527 -12.354   8.345  1.00 97.30           C
ATOM   2248  O   LYS A 144      -8.321 -13.568   8.364  1.00 96.88           O
ATOM   2249  CB  LYS A 144     -10.842 -11.698   7.633  1.00 97.06           C
ATOM   2250 1HB  LYS A 144     -10.636 -10.876   7.102  1.00 97.06           H
ATOM   2251 2HB  LYS A 144     -10.741 -12.505   7.051  1.00 97.06           H
ATOM   2252  CG  LYS A 144     -12.288 -11.621   8.149  1.00 90.24           C
ATOM   2253 1HG  LYS A 144     -12.502 -12.464   8.642  1.00 90.24           H
ATOM   2254 2HG  LYS A 144     -12.370 -10.842   8.770  1.00 90.24           H
ATOM   2255  CD  LYS A 144     -13.295 -11.449   7.013  1.00 84.25           C
ATOM   2256 1HD  LYS A 144     -13.112 -10.601   6.516  1.00 84.25           H
ATOM   2257 2HD  LYS A 144     -13.239 -12.224   6.383  1.00 84.25           H
ATOM   2258  CE  LYS A 144     -14.677 -11.393   7.650  1.00 76.83           C
ATOM   2259 1HE  LYS A 144     -14.891 -12.286   8.046  1.00 76.83           H
ATOM   2260 2HE  LYS A 144     -14.677 -10.700   8.371  1.00 76.83           H
ATOM   2261  NZ  LYS A 144     -15.756 -11.054   6.705  1.00 69.94           N
ATOM   2262 1HZ  LYS A 144     -16.642 -11.029   7.167  1.00 69.94           H
ATOM   2263 2HZ  LYS A 144     -15.812 -11.728   5.968  1.00 69.94           H
ATOM   2264 3HZ  LYS A 144     -15.600 -10.158   6.290  1.00 69.94           H
ATOM   2265  N   LEU A 145      -7.620 -11.487   7.892  1.00 97.67           N
ATOM   2266  H   LEU A 145      -7.843 -10.513   7.915  1.00 97.67           H
ATOM   2267  CA  LEU A 145      -6.316 -11.887   7.364  1.00 97.40           C
ATOM   2268  HA  LEU A 145      -6.418 -12.849   7.112  1.00 97.40           H
ATOM   2269  C   LEU A 145      -5.204 -11.836   8.413  1.00 97.24           C
ATOM   2270  O   LEU A 145      -4.069 -12.179   8.087  1.00 96.56           O
ATOM   2271  CB  LEU A 145      -5.986 -11.035   6.128  1.00 97.60           C
ATOM   2272 1HB  LEU A 145      -5.956 -10.076   6.411  1.00 97.60           H
ATOM   2273 2HB  LEU A 145      -5.086 -11.312   5.792  1.00 97.60           H
ATOM   2274  CG  LEU A 145      -6.985 -11.157   4.968  1.00 97.15           C
ATOM   2275  HG  LEU A 145      -7.877 -10.869   5.316  1.00 97.15           H
ATOM   2276  CD1 LEU A 145      -6.545 -10.267   3.814  1.00 95.31           C
ATOM   2277 1HD1 LEU A 145      -7.184 -10.332   3.047  1.00 95.31           H
ATOM   2278 2HD1 LEU A 145      -5.639 -10.531   3.483  1.00 95.31           H
ATOM   2279 3HD1 LEU A 145      -6.501  -9.309   4.097  1.00 95.31           H
ATOM   2280  CD2 LEU A 145      -7.106 -12.595   4.448  1.00 95.23           C
ATOM   2281 1HD2 LEU A 145      -7.761 -12.650   3.694  1.00 95.23           H
ATOM   2282 2HD2 LEU A 145      -7.417 -13.212   5.171  1.00 95.23           H
ATOM   2283 3HD2 LEU A 145      -6.225 -12.931   4.115  1.00 95.23           H
ATOM   2284  N   ASN A 146      -5.509 -11.426   9.651  1.00 97.25           N
ATOM   2285  H   ASN A 146      -6.474 -11.259   9.855  1.00 97.25           H
ATOM   2286  CA  ASN A 146      -4.549 -11.203  10.724  1.00 96.96           C
ATOM   2287  HA  ASN A 146      -5.034 -10.692  11.434  1.00 96.96           H
ATOM   2288  C   ASN A 146      -3.381 -10.293  10.280  1.00 96.95           C
ATOM   2289  O   ASN A 146      -2.203 -10.634  10.409  1.00 95.87           O
ATOM   2290  CB  ASN A 146      -4.122 -12.559  11.311  1.00 96.26           C
ATOM   2291 1HB  ASN A 146      -4.935 -13.118  11.473  1.00 96.26           H
ATOM   2292 2HB  ASN A 146      -3.521 -13.024  10.662  1.00 96.26           H
ATOM   2293  CG  ASN A 146      -3.380 -12.388  12.624  1.00 90.10           C
ATOM   2294  OD1 ASN A 146      -3.705 -11.554  13.451  1.00 78.66           O
ATOM   2295  ND2 ASN A 146      -2.369 -13.181  12.869  1.00 76.53           N
ATOM   2296 1HD2 ASN A 146      -1.868 -13.101  13.731  1.00 76.53           H
ATOM   2297 2HD2 ASN A 146      -2.097 -13.867  12.195  1.00 76.53           H
ATOM   2298  N   LEU A 147      -3.737  -9.146   9.687  1.00 96.49           N
ATOM   2299  H   LEU A 147      -4.715  -8.975   9.567  1.00 96.49           H
ATOM   2300  CA  LEU A 147      -2.815  -8.127   9.202  1.00 96.49           C
ATOM   2301  HA  LEU A 147      -1.902  -8.425   9.479  1.00 96.49           H
ATOM   2302  C   LEU A 147      -3.132  -6.776   9.844  1.00 96.52           C
ATOM   2303  O   LEU A 147      -4.247  -6.523  10.264  1.00 96.04           O
ATOM   2304  CB  LEU A 147      -2.905  -8.025   7.672  1.00 96.18           C
ATOM   2305 1HB  LEU A 147      -3.868  -7.913   7.426  1.00 96.18           H
ATOM   2306 2HB  LEU A 147      -2.391  -7.217   7.385  1.00 96.18           H
ATOM   2307  CG  LEU A 147      -2.355  -9.236   6.902  1.00 94.90           C
ATOM   2308  HG  LEU A 147      -2.793 -10.054   7.274  1.00 94.90           H
ATOM   2309  CD1 LEU A 147      -2.664  -9.075   5.416  1.00 91.77           C
ATOM   2310 1HD1 LEU A 147      -2.316  -9.852   4.891  1.00 91.77           H
ATOM   2311 2HD1 LEU A 147      -2.244  -8.244   5.051  1.00 91.77           H
ATOM   2312 3HD1 LEU A 147      -3.650  -9.015   5.259  1.00 91.77           H
ATOM   2313  CD2 LEU A 147      -0.838  -9.379   7.060  1.00 92.07           C
ATOM   2314 1HD2 LEU A 147      -0.498 -10.171   6.553  1.00 92.07           H
ATOM   2315 2HD2 LEU A 147      -0.587  -9.498   8.021  1.00 92.07           H
ATOM   2316 3HD2 LEU A 147      -0.364  -8.568   6.717  1.00 92.07           H
ATOM   2317  N   GLU A 148      -2.157  -5.869   9.869  1.00 96.05           N
ATOM   2318  H   GLU A 148      -1.225  -6.147   9.636  1.00 96.05           H
ATOM   2319  CA  GLU A 148      -2.418  -4.476  10.230  1.00 95.80           C
ATOM   2320  HA  GLU A 148      -2.989  -4.510  11.050  1.00 95.80           H
ATOM   2321  C   GLU A 148      -3.185  -3.765   9.091  1.00 96.44           C
ATOM   2322  O   GLU A 148      -2.923  -3.994   7.910  1.00 96.21           O
ATOM   2323  CB  GLU A 148      -1.098  -3.745  10.562  1.00 94.53           C
ATOM   2324 1HB  GLU A 148      -0.496  -3.812   9.766  1.00 94.53           H
ATOM   2325 2HB  GLU A 148      -1.310  -2.784  10.741  1.00 94.53           H
ATOM   2326  CG  GLU A 148      -0.344  -4.310  11.788  1.00 86.28           C
ATOM   2327 1HG  GLU A 148      -0.932  -4.208  12.590  1.00 86.28           H
ATOM   2328 2HG  GLU A 148      -0.167  -5.281  11.625  1.00 86.28           H
ATOM   2329  CD  GLU A 148       1.011  -3.603  12.077  1.00 78.36           C
ATOM   2330  OE1 GLU A 148       1.637  -3.958  13.101  1.00 71.27           O
ATOM   2331  OE2 GLU A 148       1.469  -2.744  11.298  1.00 68.72           O
ATOM   2332  N   GLU A 149      -4.122  -2.872   9.432  1.00 96.84           N
ATOM   2333  H   GLU A 149      -4.280  -2.707  10.406  1.00 96.84           H
ATOM   2334  CA  GLU A 149      -4.936  -2.115   8.461  1.00 97.37           C
ATOM   2335  HA  GLU A 149      -5.409  -2.789   7.893  1.00 97.37           H
ATOM   2336  C   GLU A 149      -4.069  -1.273   7.517  1.00 97.31           C
ATOM   2337  O   GLU A 149      -4.321  -1.225   6.308  1.00 97.10           O
ATOM   2338  CB  GLU A 149      -5.956  -1.258   9.228  1.00 97.32           C
ATOM   2339 1HB  GLU A 149      -6.488  -1.867   9.816  1.00 97.32           H
ATOM   2340 2HB  GLU A 149      -5.447  -0.609   9.793  1.00 97.32           H
ATOM   2341  CG  GLU A 149      -6.943  -0.458   8.341  1.00 95.19           C
ATOM   2342 1HG  GLU A 149      -7.216  -1.043   7.577  1.00 95.19           H
ATOM   2343 2HG  GLU A 149      -7.745  -0.235   8.895  1.00 95.19           H
ATOM   2344  CD  GLU A 149      -6.388   0.861   7.755  1.00 93.15           C
ATOM   2345  OE1 GLU A 149      -6.944   1.335   6.732  1.00 87.05           O
ATOM   2346  OE2 GLU A 149      -5.407   1.421   8.277  1.00 88.65           O
ATOM   2347  N   ASP A 150      -2.990  -0.672   8.035  1.00 96.42           N
ATOM   2348  H   ASP A 150      -2.814  -0.787   9.013  1.00 96.42           H
ATOM   2349  CA  ASP A 150      -2.052   0.143   7.260  1.00 96.12           C
ATOM   2350  HA  ASP A 150      -2.612   0.858   6.842  1.00 96.12           H
ATOM   2351  C   ASP A 150      -1.399  -0.657   6.116  1.00 96.50           C
ATOM   2352  O   ASP A 150      -1.214  -0.143   5.002  1.00 95.97           O
ATOM   2353  CB  ASP A 150      -1.001   0.781   8.201  1.00 94.65           C
ATOM   2354 1HB  ASP A 150      -0.531   1.504   7.695  1.00 94.65           H
ATOM   2355 2HB  ASP A 150      -1.484   1.179   8.981  1.00 94.65           H
ATOM   2356  CG  ASP A 150       0.069  -0.178   8.752  1.00 85.05           C
ATOM   2357  OD1 ASP A 150      -0.204  -1.388   8.809  1.00 75.50           O
ATOM   2358  OD2 ASP A 150       1.197   0.293   9.026  1.00 77.78           O
ATOM   2359  N   ARG A 151      -1.119  -1.948   6.324  1.00 96.09           N
ATOM   2360  H   ARG A 151      -1.307  -2.324   7.231  1.00 96.09           H
ATOM   2361  CA  ARG A 151      -0.554  -2.854   5.311  1.00 96.15           C
ATOM   2362  HA  ARG A 151       0.237  -2.365   4.944  1.00 96.15           H
ATOM   2363  C   ARG A 151      -1.552  -3.115   4.191  1.00 96.47           C
ATOM   2364  O   ARG A 151      -1.169  -3.102   3.020  1.00 96.16           O
ATOM   2365  CB  ARG A 151      -0.109  -4.190   5.937  1.00 95.56           C
ATOM   2366 1HB  ARG A 151      -0.916  -4.658   6.296  1.00 95.56           H
ATOM   2367 2HB  ARG A 151       0.313  -4.751   5.225  1.00 95.56           H
ATOM   2368  CG  ARG A 151       0.897  -4.027   7.078  1.00 91.04           C
ATOM   2369 1HG  ARG A 151       0.434  -3.607   7.859  1.00 91.04           H
ATOM   2370 2HG  ARG A 151       1.239  -4.930   7.338  1.00 91.04           H
ATOM   2371  CD  ARG A 151       2.082  -3.149   6.679  1.00 85.07           C
ATOM   2372 1HD  ARG A 151       2.575  -3.560   5.912  1.00 85.07           H
ATOM   2373 2HD  ARG A 151       1.766  -2.236   6.421  1.00 85.07           H
ATOM   2374  NE  ARG A 151       3.006  -3.012   7.793  1.00 76.42           N
ATOM   2375  HE  ARG A 151       2.614  -3.050   8.712  1.00 76.42           H
ATOM   2376  CZ  ARG A 151       4.313  -2.842   7.708  1.00 70.29           C
ATOM   2377  NH1 ARG A 151       4.913  -2.702   6.566  1.00 61.70           N
ATOM   2378 1HH1 ARG A 151       4.384  -2.721   5.718  1.00 61.70           H
ATOM   2379 2HH1 ARG A 151       5.904  -2.575   6.534  1.00 61.70           H
ATOM   2380  NH2 ARG A 151       5.028  -2.831   8.791  1.00 62.33           N
ATOM   2381 1HH2 ARG A 151       4.589  -2.951   9.681  1.00 62.33           H
ATOM   2382 2HH2 ARG A 151       6.018  -2.703   8.735  1.00 62.33           H
ATOM   2383  N   ILE A 152      -2.823  -3.291   4.547  1.00 97.67           N
ATOM   2384  H   ILE A 152      -3.050  -3.313   5.521  1.00 97.67           H
ATOM   2385  CA  ILE A 152      -3.897  -3.453   3.575  1.00 97.82           C
ATOM   2386  HA  ILE A 152      -3.611  -4.173   2.942  1.00 97.82           H
ATOM   2387  C   ILE A 152      -4.072  -2.169   2.770  1.00 97.88           C
ATOM   2388  O   ILE A 152      -4.101  -2.217   1.537  1.00 97.67           O
ATOM   2389  CB  ILE A 152      -5.196  -3.892   4.293  1.00 97.65           C
ATOM   2390  HB  ILE A 152      -5.434  -3.245   5.018  1.00 97.65           H
ATOM   2391  CG1 ILE A 152      -4.951  -5.292   4.898  1.00 95.97           C
ATOM   2392 1HG1 ILE A 152      -4.780  -5.939   4.155  1.00 95.97           H
ATOM   2393 2HG1 ILE A 152      -4.149  -5.249   5.494  1.00 95.97           H
ATOM   2394  CG2 ILE A 152      -6.383  -3.899   3.321  1.00 96.99           C
ATOM   2395 1HG2 ILE A 152      -7.223  -4.182   3.783  1.00 96.99           H
ATOM   2396 2HG2 ILE A 152      -6.221  -4.531   2.563  1.00 96.99           H
ATOM   2397 3HG2 ILE A 152      -6.536  -2.989   2.936  1.00 96.99           H
ATOM   2398  CD1 ILE A 152      -6.114  -5.818   5.716  1.00 90.43           C
ATOM   2399 1HD1 ILE A 152      -5.911  -6.724   6.087  1.00 90.43           H
ATOM   2400 2HD1 ILE A 152      -6.940  -5.893   5.158  1.00 90.43           H
ATOM   2401 3HD1 ILE A 152      -6.316  -5.210   6.484  1.00 90.43           H
ATOM   2402  N   GLN A 153      -4.086  -1.004   3.434  1.00 97.88           N
ATOM   2403  H   GLN A 153      -4.048  -1.018   4.433  1.00 97.88           H
ATOM   2404  CA  GLN A 153      -4.155   0.287   2.750  1.00 97.80           C
ATOM   2405  HA  GLN A 153      -5.024   0.287   2.256  1.00 97.80           H
ATOM   2406  C   GLN A 153      -3.017   0.451   1.729  1.00 97.84           C
ATOM   2407  O   GLN A 153      -3.263   0.788   0.563  1.00 97.49           O
ATOM   2408  CB  GLN A 153      -4.132   1.414   3.786  1.00 97.69           C
ATOM   2409 1HB  GLN A 153      -4.832   1.236   4.477  1.00 97.69           H
ATOM   2410 2HB  GLN A 153      -3.232   1.438   4.221  1.00 97.69           H
ATOM   2411  CG  GLN A 153      -4.409   2.772   3.127  1.00 96.18           C
ATOM   2412 1HG  GLN A 153      -3.754   2.905   2.383  1.00 96.18           H
ATOM   2413 2HG  GLN A 153      -5.338   2.763   2.756  1.00 96.18           H
ATOM   2414  CD  GLN A 153      -4.286   3.949   4.095  1.00 93.45           C
ATOM   2415  OE1 GLN A 153      -3.794   3.842   5.186  1.00 86.99           O
ATOM   2416  NE2 GLN A 153      -4.691   5.134   3.710  1.00 84.70           N
ATOM   2417 1HE2 GLN A 153      -4.587   5.920   4.319  1.00 84.70           H
ATOM   2418 2HE2 GLN A 153      -5.104   5.252   2.807  1.00 84.70           H
ATOM   2419  N   ILE A 154      -1.769   0.170   2.131  1.00 97.32           N
ATOM   2420  H   ILE A 154      -1.640  -0.103   3.084  1.00 97.32           H
ATOM   2421  CA  ILE A 154      -0.578   0.233   1.275  1.00 96.93           C
ATOM   2422  HA  ILE A 154      -0.562   1.155   0.887  1.00 96.93           H
ATOM   2423  C   ILE A 154      -0.686  -0.773   0.123  1.00 97.25           C
ATOM   2424  O   ILE A 154      -0.362  -0.442  -1.022  1.00 97.17           O
ATOM   2425  CB  ILE A 154       0.699   0.009   2.115  1.00 96.39           C
ATOM   2426  HB  ILE A 154       0.565  -0.821   2.657  1.00 96.39           H
ATOM   2427  CG1 ILE A 154       0.936   1.211   3.058  1.00 94.74           C
ATOM   2428 1HG1 ILE A 154       1.263   1.981   2.511  1.00 94.74           H
ATOM   2429 2HG1 ILE A 154       0.065   1.452   3.487  1.00 94.74           H
ATOM   2430  CG2 ILE A 154       1.936  -0.202   1.218  1.00 94.24           C
ATOM   2431 1HG2 ILE A 154       2.758  -0.346   1.769  1.00 94.24           H
ATOM   2432 2HG2 ILE A 154       2.094   0.593   0.633  1.00 94.24           H
ATOM   2433 3HG2 ILE A 154       1.818  -1.000   0.627  1.00 94.24           H
ATOM   2434  CD1 ILE A 154       1.966   0.938   4.174  1.00 83.93           C
ATOM   2435 1HD1 ILE A 154       2.085   1.742   4.756  1.00 83.93           H
ATOM   2436 2HD1 ILE A 154       2.858   0.703   3.788  1.00 83.93           H
ATOM   2437 3HD1 ILE A 154       1.672   0.179   4.755  1.00 83.93           H
ATOM   2438  N   TRP A 155      -1.183  -1.996   0.378  1.00 97.01           N
ATOM   2439  H   TRP A 155      -1.427  -2.228   1.320  1.00 97.01           H
ATOM   2440  CA  TRP A 155      -1.382  -3.002  -0.666  1.00 97.46           C
ATOM   2441  HA  TRP A 155      -0.485  -3.145  -1.085  1.00 97.46           H
ATOM   2442  C   TRP A 155      -2.337  -2.499  -1.757  1.00 97.66           C
ATOM   2443  O   TRP A 155      -1.986  -2.529  -2.939  1.00 97.64           O
ATOM   2444  CB  TRP A 155      -1.862  -4.314  -0.042  1.00 97.69           C
ATOM   2445 1HB  TRP A 155      -1.223  -4.579   0.680  1.00 97.69           H
ATOM   2446 2HB  TRP A 155      -2.770  -4.170   0.352  1.00 97.69           H
ATOM   2447  CG  TRP A 155      -1.955  -5.452  -1.023  1.00 97.79           C
ATOM   2448  CD1 TRP A 155      -1.009  -6.402  -1.217  1.00 97.19           C
ATOM   2449  HD1 TRP A 155      -0.148  -6.471  -0.713  1.00 97.19           H
ATOM   2450  CD2 TRP A 155      -3.022  -5.745  -1.967  1.00 97.79           C
ATOM   2451  NE1 TRP A 155      -1.417  -7.260  -2.218  1.00 97.38           N
ATOM   2452  HE1 TRP A 155      -0.887  -8.045  -2.538  1.00 97.38           H
ATOM   2453  CE2 TRP A 155      -2.643  -6.899  -2.718  1.00 97.67           C
ATOM   2454  CE3 TRP A 155      -4.265  -5.156  -2.266  1.00 97.66           C
ATOM   2455  HE3 TRP A 155      -4.569  -4.354  -1.752  1.00 97.66           H
ATOM   2456  CZ2 TRP A 155      -3.456  -7.429  -3.741  1.00 97.35           C
ATOM   2457  HZ2 TRP A 155      -3.165  -8.234  -4.257  1.00 97.35           H
ATOM   2458  CZ3 TRP A 155      -5.090  -5.688  -3.288  1.00 97.22           C
ATOM   2459  HZ3 TRP A 155      -5.972  -5.261  -3.487  1.00 97.22           H
ATOM   2460  CH2 TRP A 155      -4.679  -6.807  -4.021  1.00 97.14           C
ATOM   2461  HH2 TRP A 155      -5.263  -7.165  -4.750  1.00 97.14           H
ATOM   2462  N   PHE A 156      -3.502  -1.944  -1.375  1.00 97.86           N
ATOM   2463  H   PHE A 156      -3.730  -1.922  -0.402  1.00 97.86           H
ATOM   2464  CA  PHE A 156      -4.448  -1.371  -2.335  1.00 97.91           C
ATOM   2465  HA  PHE A 156      -4.619  -2.112  -2.985  1.00 97.91           H
ATOM   2466  C   PHE A 156      -3.865  -0.183  -3.111  1.00 98.01           C
ATOM   2467  O   PHE A 156      -4.085  -0.067  -4.322  1.00 97.77           O
ATOM   2468  CB  PHE A 156      -5.737  -0.949  -1.609  1.00 97.96           C
ATOM   2469 1HB  PHE A 156      -5.502  -0.621  -0.694  1.00 97.96           H
ATOM   2470 2HB  PHE A 156      -6.174  -0.212  -2.125  1.00 97.96           H
ATOM   2471  CG  PHE A 156      -6.733  -2.077  -1.464  1.00 98.21           C
ATOM   2472  CD1 PHE A 156      -7.600  -2.392  -2.519  1.00 97.49           C
ATOM   2473  HD1 PHE A 156      -7.579  -1.847  -3.357  1.00 97.49           H
ATOM   2474  CD2 PHE A 156      -6.793  -2.835  -0.278  1.00 97.52           C
ATOM   2475  HD2 PHE A 156      -6.193  -2.605   0.488  1.00 97.52           H
ATOM   2476  CE1 PHE A 156      -8.498  -3.467  -2.408  1.00 97.53           C
ATOM   2477  HE1 PHE A 156      -9.108  -3.689  -3.169  1.00 97.53           H
ATOM   2478  CE2 PHE A 156      -7.682  -3.904  -0.163  1.00 97.42           C
ATOM   2479  HE2 PHE A 156      -7.710  -4.442   0.680  1.00 97.42           H
ATOM   2480  CZ  PHE A 156      -8.540  -4.227  -1.233  1.00 97.72           C
ATOM   2481  HZ  PHE A 156      -9.175  -4.995  -1.154  1.00 97.72           H
ATOM   2482  N   GLN A 157      -3.072   0.690  -2.474  1.00 97.77           N
ATOM   2483  H   GLN A 157      -2.953   0.594  -1.486  1.00 97.77           H
ATOM   2484  CA  GLN A 157      -2.369   1.782  -3.161  1.00 97.68           C
ATOM   2485  HA  GLN A 157      -3.087   2.324  -3.598  1.00 97.68           H
ATOM   2486  C   GLN A 157      -1.411   1.245  -4.234  1.00 97.79           C
ATOM   2487  O   GLN A 157      -1.469   1.684  -5.389  1.00 97.20           O
ATOM   2488  CB  GLN A 157      -1.595   2.634  -2.148  1.00 97.21           C
ATOM   2489 1HB  GLN A 157      -1.056   2.023  -1.568  1.00 97.21           H
ATOM   2490 2HB  GLN A 157      -0.982   3.243  -2.651  1.00 97.21           H
ATOM   2491  CG  GLN A 157      -2.509   3.489  -1.247  1.00 91.69           C
ATOM   2492 1HG  GLN A 157      -2.981   4.165  -1.813  1.00 91.69           H
ATOM   2493 2HG  GLN A 157      -3.182   2.893  -0.809  1.00 91.69           H
ATOM   2494  CD  GLN A 157      -1.723   4.225  -0.156  1.00 90.27           C
ATOM   2495  OE1 GLN A 157      -0.510   4.315  -0.195  1.00 82.88           O
ATOM   2496  NE2 GLN A 157      -2.381   4.789   0.823  1.00 80.86           N
ATOM   2497 1HE2 GLN A 157      -1.887   5.290   1.534  1.00 80.86           H
ATOM   2498 2HE2 GLN A 157      -3.378   4.719   0.861  1.00 80.86           H
ATOM   2499  N   ASN A 158      -0.589   0.259  -3.874  1.00 96.69           N
ATOM   2500  H   ASN A 158      -0.625  -0.067  -2.929  1.00 96.69           H
ATOM   2501  CA  ASN A 158       0.361  -0.370  -4.787  1.00 96.34           C
ATOM   2502  HA  ASN A 158       0.888   0.373  -5.200  1.00 96.34           H
ATOM   2503  C   ASN A 158      -0.339  -1.106  -5.926  1.00 96.76           C
ATOM   2504  O   ASN A 158       0.066  -0.996  -7.087  1.00 96.16           O
ATOM   2505  CB  ASN A 158       1.255  -1.328  -3.969  1.00 95.50           C
ATOM   2506 1HB  ASN A 158       0.675  -1.896  -3.385  1.00 95.50           H
ATOM   2507 2HB  ASN A 158       1.768  -1.912  -4.598  1.00 95.50           H
ATOM   2508  CG  ASN A 158       2.247  -0.588  -3.085  1.00 93.02           C
ATOM   2509  OD1 ASN A 158       2.594   0.557  -3.317  1.00 87.54           O
ATOM   2510  ND2 ASN A 158       2.778  -1.244  -2.080  1.00 86.17           N
ATOM   2511 1HD2 ASN A 158       3.467  -0.804  -1.504  1.00 86.17           H
ATOM   2512 2HD2 ASN A 158       2.493  -2.184  -1.890  1.00 86.17           H
ATOM   2513  N   ARG A 159      -1.440  -1.809  -5.633  1.00 96.82           N
ATOM   2514  H   ARG A 159      -1.755  -1.829  -4.684  1.00 96.82           H
ATOM   2515  CA  ARG A 159      -2.206  -2.552  -6.640  1.00 97.09           C
ATOM   2516  HA  ARG A 159      -1.549  -3.115  -7.142  1.00 97.09           H
ATOM   2517  C   ARG A 159      -2.854  -1.622  -7.666  1.00 97.28           C
ATOM   2518  O   ARG A 159      -2.758  -1.892  -8.868  1.00 96.99           O
ATOM   2519  CB  ARG A 159      -3.222  -3.456  -5.935  1.00 97.04           C
ATOM   2520 1HB  ARG A 159      -2.747  -3.977  -5.226  1.00 97.04           H
ATOM   2521 2HB  ARG A 159      -3.922  -2.880  -5.513  1.00 97.04           H
ATOM   2522  CG  ARG A 159      -3.908  -4.441  -6.892  1.00 95.78           C
ATOM   2523 1HG  ARG A 159      -4.574  -4.981  -6.377  1.00 95.78           H
ATOM   2524 2HG  ARG A 159      -4.378  -3.923  -7.607  1.00 95.78           H
ATOM   2525  CD  ARG A 159      -2.906  -5.394  -7.552  1.00 93.40           C
ATOM   2526 1HD  ARG A 159      -2.233  -4.873  -8.078  1.00 93.40           H
ATOM   2527 2HD  ARG A 159      -2.437  -5.936  -6.854  1.00 93.40           H
ATOM   2528  NE  ARG A 159      -3.589  -6.316  -8.466  1.00 91.09           N
ATOM   2529  HE  ARG A 159      -3.995  -7.127  -8.044  1.00 91.09           H
ATOM   2530  CZ  ARG A 159      -3.736  -6.213  -9.768  1.00 90.18           C
ATOM   2531  NH1 ARG A 159      -3.271  -5.211 -10.465  1.00 83.13           N
ATOM   2532 1HH1 ARG A 159      -2.775  -4.472 -10.009  1.00 83.13           H
ATOM   2533 2HH1 ARG A 159      -3.411  -5.183 -11.455  1.00 83.13           H
ATOM   2534  NH2 ARG A 159      -4.365  -7.162 -10.392  1.00 87.22           N
ATOM   2535 1HH2 ARG A 159      -4.723  -7.944  -9.882  1.00 87.22           H
ATOM   2536 2HH2 ARG A 159      -4.492  -7.111 -11.383  1.00 87.22           H
ATOM   2537  N   ARG A 160      -3.420  -0.479  -7.233  1.00 97.35           N
ATOM   2538  H   ARG A 160      -3.496  -0.335  -6.246  1.00 97.35           H
ATOM   2539  CA  ARG A 160      -3.933   0.571  -8.128  1.00 97.17           C
ATOM   2540  HA  ARG A 160      -4.573   0.091  -8.728  1.00 97.17           H
ATOM   2541  C   ARG A 160      -2.832   1.198  -8.987  1.00 97.02           C
ATOM   2542  O   ARG A 160      -3.050   1.460 -10.171  1.00 96.78           O
ATOM   2543  CB  ARG A 160      -4.640   1.674  -7.313  1.00 97.07           C
ATOM   2544 1HB  ARG A 160      -4.040   1.956  -6.564  1.00 97.07           H
ATOM   2545 2HB  ARG A 160      -4.816   2.455  -7.912  1.00 97.07           H
ATOM   2546  CG  ARG A 160      -5.974   1.205  -6.719  1.00 96.61           C
ATOM   2547 1HG  ARG A 160      -6.536   0.815  -7.449  1.00 96.61           H
ATOM   2548 2HG  ARG A 160      -5.794   0.506  -6.027  1.00 96.61           H
ATOM   2549  CD  ARG A 160      -6.739   2.360  -6.068  1.00 95.61           C
ATOM   2550 1HD  ARG A 160      -6.960   3.041  -6.766  1.00 95.61           H
ATOM   2551 2HD  ARG A 160      -7.584   2.008  -5.665  1.00 95.61           H
ATOM   2552  NE  ARG A 160      -5.990   3.047  -4.998  1.00 93.89           N
ATOM   2553  HE  ARG A 160      -5.297   3.705  -5.293  1.00 93.89           H
ATOM   2554  CZ  ARG A 160      -6.132   2.890  -3.693  1.00 94.46           C
ATOM   2555  NH1 ARG A 160      -6.956   2.019  -3.179  1.00 89.33           N
ATOM   2556 1HH1 ARG A 160      -7.509   1.440  -3.778  1.00 89.33           H
ATOM   2557 2HH1 ARG A 160      -7.035   1.931  -2.186  1.00 89.33           H
ATOM   2558  NH2 ARG A 160      -5.467   3.624  -2.855  1.00 91.56           N
ATOM   2559 1HH2 ARG A 160      -4.835   4.321  -3.193  1.00 91.56           H
ATOM   2560 2HH2 ARG A 160      -5.586   3.492  -1.871  1.00 91.56           H
ATOM   2561  N   ALA A 161      -1.647   1.432  -8.416  1.00 97.05           N
ATOM   2562  H   ALA A 161      -1.536   1.247  -7.440  1.00 97.05           H
ATOM   2563  CA  ALA A 161      -0.509   1.949  -9.169  1.00 96.63           C
ATOM   2564  HA  ALA A 161      -0.831   2.776  -9.630  1.00 96.63           H
ATOM   2565  C   ALA A 161      -0.052   0.963 -10.256  1.00 96.34           C
ATOM   2566  O   ALA A 161       0.163   1.371 -11.402  1.00 95.36           O
ATOM   2567  CB  ALA A 161       0.623   2.292  -8.188  1.00 96.16           C
ATOM   2568 1HB  ALA A 161       0.309   2.934  -7.488  1.00 96.16           H
ATOM   2569 2HB  ALA A 161       1.396   2.711  -8.665  1.00 96.16           H
ATOM   2570 3HB  ALA A 161       0.957   1.471  -7.725  1.00 96.16           H
ATOM   2571  N   LYS A 162       0.008  -0.334  -9.934  1.00 96.29           N
ATOM   2572  H   LYS A 162      -0.170  -0.590  -8.984  1.00 96.29           H
ATOM   2573  CA  LYS A 162       0.320  -1.410 -10.892  1.00 95.66           C
ATOM   2574  HA  LYS A 162       1.199  -1.179 -11.309  1.00 95.66           H
ATOM   2575  C   LYS A 162      -0.706  -1.474 -12.029  1.00 95.79           C
ATOM   2576  O   LYS A 162      -0.309  -1.512 -13.188  1.00 95.20           O
ATOM   2577  CB  LYS A 162       0.439  -2.743 -10.135  1.00 94.76           C
ATOM   2578 1HB  LYS A 162       1.096  -2.628  -9.390  1.00 94.76           H
ATOM   2579 2HB  LYS A 162      -0.457  -2.975  -9.757  1.00 94.76           H
ATOM   2580  CG  LYS A 162       0.912  -3.902 -11.041  1.00 87.91           C
ATOM   2581 1HG  LYS A 162       0.228  -4.053 -11.755  1.00 87.91           H
ATOM   2582 2HG  LYS A 162       1.783  -3.648 -11.462  1.00 87.91           H
ATOM   2583  CD  LYS A 162       1.104  -5.214 -10.247  1.00 84.66           C
ATOM   2584 1HD  LYS A 162       1.789  -5.070  -9.533  1.00 84.66           H
ATOM   2585 2HD  LYS A 162       0.235  -5.477  -9.828  1.00 84.66           H
ATOM   2586  CE  LYS A 162       1.575  -6.346 -11.168  1.00 76.63           C
ATOM   2587 1HE  LYS A 162       0.887  -6.501 -11.877  1.00 76.63           H
ATOM   2588 2HE  LYS A 162       2.441  -6.085 -11.594  1.00 76.63           H
ATOM   2589  NZ  LYS A 162       1.788  -7.632 -10.447  1.00 69.32           N
ATOM   2590 1HZ  LYS A 162       2.094  -8.348 -11.074  1.00 69.32           H
ATOM   2591 2HZ  LYS A 162       0.943  -7.944 -10.013  1.00 69.32           H
ATOM   2592 3HZ  LYS A 162       2.481  -7.532  -9.733  1.00 69.32           H
ATOM   2593  N   LEU A 163      -1.999  -1.406 -11.703  1.00 94.95           N
ATOM   2594  H   LEU A 163      -2.250  -1.355 -10.736  1.00 94.95           H
ATOM   2595  CA  LEU A 163      -3.067  -1.403 -12.712  1.00 94.71           C
ATOM   2596  HA  LEU A 163      -2.940  -2.231 -13.258  1.00 94.71           H
ATOM   2597  C   LEU A 163      -2.950  -0.208 -13.664  1.00 94.48           C
ATOM   2598  O   LEU A 163      -3.011  -0.376 -14.882  1.00 93.93           O
ATOM   2599  CB  LEU A 163      -4.433  -1.416 -11.992  1.00 94.65           C
ATOM   2600 1HB  LEU A 163      -4.475  -2.228 -11.409  1.00 94.65           H
ATOM   2601 2HB  LEU A 163      -4.499  -0.595 -11.425  1.00 94.65           H
ATOM   2602  CG  LEU A 163      -5.642  -1.443 -12.951  1.00 92.92           C
ATOM   2603  HG  LEU A 163      -5.554  -0.670 -13.579  1.00 92.92           H
ATOM   2604  CD1 LEU A 163      -5.684  -2.723 -13.784  1.00 87.01           C
ATOM   2605 1HD1 LEU A 163      -6.472  -2.724 -14.399  1.00 87.01           H
ATOM   2606 2HD1 LEU A 163      -5.750  -3.530 -13.198  1.00 87.01           H
ATOM   2607 3HD1 LEU A 163      -4.859  -2.815 -14.341  1.00 87.01           H
ATOM   2608  CD2 LEU A 163      -6.939  -1.335 -12.146  1.00 86.98           C
ATOM   2609 1HD2 LEU A 163      -7.737  -1.351 -12.748  1.00 86.98           H
ATOM   2610 2HD2 LEU A 163      -6.966  -0.484 -11.622  1.00 86.98           H
ATOM   2611 3HD2 LEU A 163      -7.025  -2.095 -11.502  1.00 86.98           H
ATOM   2612  N   LYS A 164      -2.718   1.004 -13.135  1.00 93.89           N
ATOM   2613  H   LYS A 164      -2.670   1.089 -12.140  1.00 93.89           H
ATOM   2614  CA  LYS A 164      -2.531   2.214 -13.952  1.00 92.75           C
ATOM   2615  HA  LYS A 164      -3.355   2.269 -14.515  1.00 92.75           H
ATOM   2616  C   LYS A 164      -1.316   2.121 -14.873  1.00 92.85           C
ATOM   2617  O   LYS A 164      -1.388   2.587 -16.004  1.00 91.98           O
ATOM   2618  CB  LYS A 164      -2.387   3.439 -13.047  1.00 92.08           C
ATOM   2619 1HB  LYS A 164      -1.747   3.222 -12.310  1.00 92.08           H
ATOM   2620 2HB  LYS A 164      -2.027   4.199 -13.588  1.00 92.08           H
ATOM   2621  CG  LYS A 164      -3.732   3.856 -12.434  1.00 84.03           C
ATOM   2622 1HG  LYS A 164      -4.352   4.141 -13.165  1.00 84.03           H
ATOM   2623 2HG  LYS A 164      -4.126   3.077 -11.947  1.00 84.03           H
ATOM   2624  CD  LYS A 164      -3.543   5.021 -11.451  1.00 79.11           C
ATOM   2625 1HD  LYS A 164      -2.914   4.750 -10.723  1.00 79.11           H
ATOM   2626 2HD  LYS A 164      -3.172   5.814 -11.934  1.00 79.11           H
ATOM   2627  CE  LYS A 164      -4.896   5.382 -10.846  1.00 70.08           C
ATOM   2628 1HE  LYS A 164      -5.515   5.682 -11.572  1.00 70.08           H
ATOM   2629 2HE  LYS A 164      -5.281   4.579 -10.390  1.00 70.08           H
ATOM   2630  NZ  LYS A 164      -4.789   6.474  -9.848  1.00 61.56           N
ATOM   2631 1HZ  LYS A 164      -5.685   6.697  -9.463  1.00 61.56           H
ATOM   2632 2HZ  LYS A 164      -4.418   7.304 -10.264  1.00 61.56           H
ATOM   2633 3HZ  LYS A 164      -4.186   6.213  -9.094  1.00 61.56           H
ATOM   2634  N   ARG A 165      -0.210   1.549 -14.386  1.00 90.63           N
ATOM   2635  H   ARG A 165      -0.200   1.260 -13.429  1.00 90.63           H
ATOM   2636  CA  ARG A 165       0.991   1.329 -15.202  1.00 89.96           C
ATOM   2637  HA  ARG A 165       1.241   2.212 -15.600  1.00 89.96           H
ATOM   2638  C   ARG A 165       0.691   0.373 -16.354  1.00 89.81           C
ATOM   2639  O   ARG A 165       0.906   0.755 -17.496  1.00 89.77           O
ATOM   2640  CB  ARG A 165       2.145   0.841 -14.314  1.00 88.17           C
ATOM   2641 1HB  ARG A 165       2.272   1.485 -13.560  1.00 88.17           H
ATOM   2642 2HB  ARG A 165       1.916  -0.061 -13.948  1.00 88.17           H
ATOM   2643  CG  ARG A 165       3.453   0.743 -15.122  1.00 77.26           C
ATOM   2644 1HG  ARG A 165       3.304   0.141 -15.907  1.00 77.26           H
ATOM   2645 2HG  ARG A 165       3.703   1.656 -15.445  1.00 77.26           H
ATOM   2646  CD  ARG A 165       4.610   0.181 -14.278  1.00 77.60           C
ATOM   2647 1HD  ARG A 165       4.365  -0.720 -13.921  1.00 77.60           H
ATOM   2648 2HD  ARG A 165       5.435   0.104 -14.839  1.00 77.60           H
ATOM   2649  NE  ARG A 165       4.920   1.049 -13.137  1.00 67.27           N
ATOM   2650  HE  ARG A 165       4.830   2.034 -13.285  1.00 67.27           H
ATOM   2651  CZ  ARG A 165       5.309   0.662 -11.925  1.00 62.07           C
ATOM   2652  NH1 ARG A 165       5.464  -0.604 -11.636  1.00 57.00           N
ATOM   2653 1HH1 ARG A 165       5.289  -1.301 -12.332  1.00 57.00           H
ATOM   2654 2HH1 ARG A 165       5.757  -0.875 -10.719  1.00 57.00           H
ATOM   2655  NH2 ARG A 165       5.543   1.542 -10.999  1.00 54.27           N
ATOM   2656 1HH2 ARG A 165       5.431   2.516 -11.195  1.00 54.27           H
ATOM   2657 2HH2 ARG A 165       5.835   1.245 -10.090  1.00 54.27           H
ATOM   2658  N   SER A 166       0.113  -0.791 -16.064  1.00 91.66           N
ATOM   2659  H   SER A 166      -0.079  -0.999 -15.105  1.00 91.66           H
ATOM   2660  CA  SER A 166      -0.257  -1.785 -17.079  1.00 90.04           C
ATOM   2661  HA  SER A 166       0.596  -2.043 -17.534  1.00 90.04           H
ATOM   2662  C   SER A 166      -1.203  -1.213 -18.135  1.00 89.69           C
ATOM   2663  O   SER A 166      -1.028  -1.456 -19.326  1.00 88.88           O
ATOM   2664  CB  SER A 166      -0.904  -2.981 -16.386  1.00 88.74           C
ATOM   2665 1HB  SER A 166      -0.271  -3.391 -15.730  1.00 88.74           H
ATOM   2666 2HB  SER A 166      -1.740  -2.702 -15.913  1.00 88.74           H
ATOM   2667  OG  SER A 166      -1.261  -3.989 -17.309  1.00 74.52           O
ATOM   2668  HG  SER A 166      -1.342  -4.826 -16.852  1.00 74.52           H
ATOM   2669  N   HIS A 167      -2.182  -0.381 -17.730  1.00 89.48           N
ATOM   2670  H   HIS A 167      -2.288  -0.198 -16.753  1.00 89.48           H
ATOM   2671  CA  HIS A 167      -3.096   0.265 -18.675  1.00 88.50           C
ATOM   2672  HA  HIS A 167      -3.460  -0.468 -19.249  1.00 88.50           H
ATOM   2673  C   HIS A 167      -2.374   1.256 -19.600  1.00 88.76           C
ATOM   2674  O   HIS A 167      -2.607   1.245 -20.808  1.00 89.11           O
ATOM   2675  CB  HIS A 167      -4.221   0.948 -17.890  1.00 86.61           C
ATOM   2676 1HB  HIS A 167      -4.646   0.283 -17.276  1.00 86.61           H
ATOM   2677 2HB  HIS A 167      -3.840   1.701 -17.354  1.00 86.61           H
ATOM   2678  CG  HIS A 167      -5.282   1.501 -18.798  1.00 72.32           C
ATOM   2679  ND1 HIS A 167      -6.129   0.764 -19.592  1.00 64.24           N
ATOM   2680  HD1 HIS A 167      -6.149  -0.233 -19.666  1.00 64.24           H
ATOM   2681  CD2 HIS A 167      -5.582   2.820 -18.995  1.00 60.70           C
ATOM   2682  HD2 HIS A 167      -5.131   3.599 -18.559  1.00 60.70           H
ATOM   2683  CE1 HIS A 167      -6.926   1.624 -20.251  1.00 58.51           C
ATOM   2684  HE1 HIS A 167      -7.638   1.356 -20.900  1.00 58.51           H
ATOM   2685  NE2 HIS A 167      -6.636   2.884 -19.919  1.00 61.43           N
ATOM   2686  N   ARG A 168      -1.447   2.079 -19.066  1.00 85.57           N
ATOM   2687  H   ARG A 168      -1.310   2.064 -18.076  1.00 85.57           H
ATOM   2688  CA  ARG A 168      -0.629   2.998 -19.874  1.00 85.60           C
ATOM   2689  HA  ARG A 168      -1.293   3.542 -20.387  1.00 85.60           H
ATOM   2690  C   ARG A 168       0.276   2.255 -20.857  1.00 85.96           C
ATOM   2691  O   ARG A 168       0.386   2.668 -22.003  1.00 88.19           O
ATOM   2692  CB  ARG A 168       0.237   3.878 -18.962  1.00 84.41           C
ATOM   2693 1HB  ARG A 168       0.691   3.293 -18.290  1.00 84.41           H
ATOM   2694 2HB  ARG A 168       0.925   4.339 -19.522  1.00 84.41           H
ATOM   2695  CG  ARG A 168      -0.577   4.940 -18.214  1.00 78.60           C
ATOM   2696 1HG  ARG A 168      -0.927   5.617 -18.861  1.00 78.60           H
ATOM   2697 2HG  ARG A 168      -1.342   4.507 -17.737  1.00 78.60           H
ATOM   2698  CD  ARG A 168       0.341   5.622 -17.201  1.00 77.79           C
ATOM   2699 1HD  ARG A 168       0.712   4.939 -16.571  1.00 77.79           H
ATOM   2700 2HD  ARG A 168       1.092   6.076 -17.681  1.00 77.79           H
ATOM   2701  NE  ARG A 168      -0.367   6.635 -16.405  1.00 66.05           N
ATOM   2702  HE  ARG A 168      -1.293   6.875 -16.696  1.00 66.05           H
ATOM   2703  CZ  ARG A 168       0.109   7.258 -15.339  1.00 63.49           C
ATOM   2704  NH1 ARG A 168       1.297   6.985 -14.870  1.00 57.55           N
ATOM   2705 1HH1 ARG A 168       1.865   6.294 -15.318  1.00 57.55           H
ATOM   2706 2HH1 ARG A 168       1.639   7.467 -14.063  1.00 57.55           H
ATOM   2707  NH2 ARG A 168      -0.600   8.165 -14.739  1.00 54.48           N
ATOM   2708 1HH2 ARG A 168      -1.511   8.396 -15.082  1.00 54.48           H
ATOM   2709 2HH2 ARG A 168      -0.236   8.633 -13.934  1.00 54.48           H
ATOM   2710  N   GLU A 169       0.898   1.165 -20.419  1.00 81.54           N
ATOM   2711  H   GLU A 169       0.796   0.916 -19.456  1.00 81.54           H
ATOM   2712  CA  GLU A 169       1.727   0.308 -21.274  1.00 82.49           C
ATOM   2713  HA  GLU A 169       2.445   0.895 -21.649  1.00 82.49           H
ATOM   2714  C   GLU A 169       0.887  -0.283 -22.422  1.00 81.19           C
ATOM   2715  O   GLU A 169       1.287  -0.193 -23.583  1.00 83.16           O
ATOM   2716  CB  GLU A 169       2.353  -0.810 -20.437  1.00 81.17           C
ATOM   2717 1HB  GLU A 169       1.639  -1.220 -19.869  1.00 81.17           H
ATOM   2718 2HB  GLU A 169       2.724  -1.501 -21.057  1.00 81.17           H
ATOM   2719  CG  GLU A 169       3.487  -0.296 -19.523  1.00 68.91           C
ATOM   2720 1HG  GLU A 169       4.287  -0.105 -20.093  1.00 68.91           H
ATOM   2721 2HG  GLU A 169       3.179   0.549 -19.087  1.00 68.91           H
ATOM   2722  CD  GLU A 169       3.908  -1.285 -18.416  1.00 64.22           C
ATOM   2723  OE1 GLU A 169       4.718  -0.865 -17.557  1.00 58.01           O
ATOM   2724  OE2 GLU A 169       3.362  -2.400 -18.354  1.00 61.01           O
ATOM   2725  N   SER A 170      -0.311  -0.778 -22.131  1.00 81.76           N
ATOM   2726  H   SER A 170      -0.601  -0.800 -21.174  1.00 81.76           H
ATOM   2727  CA  SER A 170      -1.224  -1.292 -23.152  1.00 82.09           C
ATOM   2728  HA  SER A 170      -0.692  -1.997 -23.622  1.00 82.09           H
ATOM   2729  C   SER A 170      -1.638  -0.211 -24.158  1.00 81.03           C
ATOM   2730  O   SER A 170      -1.590  -0.441 -25.362  1.00 81.20           O
ATOM   2731  CB  SER A 170      -2.477  -1.888 -22.501  1.00 81.07           C
ATOM   2732 1HB  SER A 170      -2.964  -1.194 -21.970  1.00 81.07           H
ATOM   2733 2HB  SER A 170      -3.089  -2.268 -23.195  1.00 81.07           H
ATOM   2734  OG  SER A 170      -2.133  -2.941 -21.613  1.00 69.70           O
ATOM   2735  HG  SER A 170      -2.056  -2.596 -20.723  1.00 69.70           H
ATOM   2736  N   GLN A 171      -1.983   0.994 -23.684  1.00 81.83           N
ATOM   2737  H   GLN A 171      -2.022   1.125 -22.693  1.00 81.83           H
ATOM   2738  CA  GLN A 171      -2.306   2.131 -24.557  1.00 81.95           C
ATOM   2739  HA  GLN A 171      -3.056   1.804 -25.133  1.00 81.95           H
ATOM   2740  C   GLN A 171      -1.123   2.532 -25.448  1.00 81.92           C
ATOM   2741  O   GLN A 171      -1.317   2.790 -26.638  1.00 84.81           O
ATOM   2742  CB  GLN A 171      -2.733   3.337 -23.710  1.00 79.95           C
ATOM   2743 1HB  GLN A 171      -2.086   3.443 -22.955  1.00 79.95           H
ATOM   2744 2HB  GLN A 171      -2.712   4.155 -24.285  1.00 79.95           H
ATOM   2745  CG  GLN A 171      -4.142   3.185 -23.128  1.00 69.57           C
ATOM   2746 1HG  GLN A 171      -4.790   3.068 -23.880  1.00 69.57           H
ATOM   2747 2HG  GLN A 171      -4.162   2.376 -22.541  1.00 69.57           H
ATOM   2748  CD  GLN A 171      -4.562   4.403 -22.302  1.00 67.51           C
ATOM   2749  OE1 GLN A 171      -3.762   5.142 -21.749  1.00 60.09           O
ATOM   2750  NE2 GLN A 171      -5.840   4.665 -22.192  1.00 57.15           N
ATOM   2751 1HE2 GLN A 171      -6.144   5.457 -21.663  1.00 57.15           H
ATOM   2752 2HE2 GLN A 171      -6.512   4.073 -22.637  1.00 57.15           H
ATOM   2753  N   PHE A 172       0.092   2.554 -24.908  1.00 80.16           N
ATOM   2754  H   PHE A 172       0.182   2.353 -23.932  1.00 80.16           H
ATOM   2755  CA  PHE A 172       1.300   2.856 -25.666  1.00 81.58           C
ATOM   2756  HA  PHE A 172       1.127   3.737 -26.107  1.00 81.58           H
ATOM   2757  C   PHE A 172       1.565   1.817 -26.764  1.00 81.46           C
ATOM   2758  O   PHE A 172       1.873   2.191 -27.895  1.00 82.37           O
ATOM   2759  CB  PHE A 172       2.487   2.955 -24.704  1.00 79.95           C
ATOM   2760 1HB  PHE A 172       2.318   3.701 -24.059  1.00 79.95           H
ATOM   2761 2HB  PHE A 172       2.569   2.093 -24.203  1.00 79.95           H
ATOM   2762  CG  PHE A 172       3.801   3.223 -25.407  1.00 73.91           C
ATOM   2763  CD1 PHE A 172       4.695   2.167 -25.672  1.00 69.95           C
ATOM   2764  HD1 PHE A 172       4.473   1.240 -25.370  1.00 69.95           H
ATOM   2765  CD2 PHE A 172       4.111   4.519 -25.837  1.00 70.43           C
ATOM   2766  HD2 PHE A 172       3.476   5.270 -25.656  1.00 70.43           H
ATOM   2767  CE1 PHE A 172       5.895   2.410 -26.357  1.00 63.19           C
ATOM   2768  HE1 PHE A 172       6.525   1.656 -26.543  1.00 63.19           H
ATOM   2769  CE2 PHE A 172       5.319   4.767 -26.526  1.00 66.99           C
ATOM   2770  HE2 PHE A 172       5.538   5.694 -26.832  1.00 66.99           H
ATOM   2771  CZ  PHE A 172       6.214   3.712 -26.783  1.00 62.97           C
ATOM   2772  HZ  PHE A 172       7.072   3.887 -27.266  1.00 62.97           H
ATOM   2773  N   LEU A 173       1.390   0.526 -26.470  1.00 81.95           N
ATOM   2774  H   LEU A 173       1.145   0.278 -25.533  1.00 81.95           H
ATOM   2775  CA  LEU A 173       1.542  -0.541 -27.460  1.00 81.91           C
ATOM   2776  HA  LEU A 173       2.448  -0.398 -27.859  1.00 81.91           H
ATOM   2777  C   LEU A 173       0.512  -0.440 -28.587  1.00 80.25           C
ATOM   2778  O   LEU A 173       0.871  -0.597 -29.754  1.00 83.34           O
ATOM   2779  CB  LEU A 173       1.448  -1.910 -26.761  1.00 83.36           C
ATOM   2780 1HB  LEU A 173       0.613  -1.922 -26.211  1.00 83.36           H
ATOM   2781 2HB  LEU A 173       1.393  -2.617 -27.466  1.00 83.36           H
ATOM   2782  CG  LEU A 173       2.631  -2.246 -25.840  1.00 77.38           C
ATOM   2783  HG  LEU A 173       2.733  -1.487 -25.197  1.00 77.38           H
ATOM   2784  CD1 LEU A 173       2.343  -3.559 -25.101  1.00 74.65           C
ATOM   2785 1HD1 LEU A 173       3.099  -3.801 -24.493  1.00 74.65           H
ATOM   2786 2HD1 LEU A 173       2.213  -4.312 -25.746  1.00 74.65           H
ATOM   2787 3HD1 LEU A 173       1.515  -3.484 -24.546  1.00 74.65           H
ATOM   2788  CD2 LEU A 173       3.950  -2.402 -26.617  1.00 76.41           C
ATOM   2789 1HD2 LEU A 173       4.706  -2.620 -26.000  1.00 76.41           H
ATOM   2790 2HD2 LEU A 173       4.182  -1.559 -27.101  1.00 76.41           H
ATOM   2791 3HD2 LEU A 173       3.883  -3.136 -27.293  1.00 76.41           H
ATOM   2792  N   VAL A 174      -0.746  -0.117 -28.269  1.00 80.22           N
ATOM   2793  H   VAL A 174      -0.985  -0.029 -27.302  1.00 80.22           H
ATOM   2794  CA  VAL A 174      -1.794   0.115 -29.273  1.00 81.25           C
ATOM   2795  HA  VAL A 174      -1.795  -0.700 -29.852  1.00 81.25           H
ATOM   2796  C   VAL A 174      -1.455   1.330 -30.140  1.00 79.82           C
ATOM   2797  O   VAL A 174      -1.486   1.224 -31.371  1.00 81.57           O
ATOM   2798  CB  VAL A 174      -3.179   0.269 -28.602  1.00 81.15           C
ATOM   2799  HB  VAL A 174      -3.080   0.972 -27.898  1.00 81.15           H
ATOM   2800  CG1 VAL A 174      -4.262   0.702 -29.600  1.00 74.33           C
ATOM   2801 1HG1 VAL A 174      -5.149   0.796 -29.148  1.00 74.33           H
ATOM   2802 2HG1 VAL A 174      -4.361   0.031 -30.335  1.00 74.33           H
ATOM   2803 3HG1 VAL A 174      -4.034   1.582 -30.016  1.00 74.33           H
ATOM   2804  CG2 VAL A 174      -3.630  -1.067 -27.991  1.00 77.90           C
ATOM   2805 1HG2 VAL A 174      -4.525  -0.977 -27.554  1.00 77.90           H
ATOM   2806 2HG2 VAL A 174      -2.981  -1.382 -27.299  1.00 77.90           H
ATOM   2807 3HG2 VAL A 174      -3.700  -1.776 -28.692  1.00 77.90           H
ATOM   2808  N   ALA A 175      -1.060   2.455 -29.542  1.00 81.77           N
ATOM   2809  H   ALA A 175      -1.032   2.478 -28.543  1.00 81.77           H
ATOM   2810  CA  ALA A 175      -0.666   3.657 -30.276  1.00 80.56           C
ATOM   2811  HA  ALA A 175      -1.443   3.895 -30.859  1.00 80.56           H
ATOM   2812  C   ALA A 175       0.538   3.403 -31.197  1.00 76.60           C
ATOM   2813  O   ALA A 175       0.518   3.796 -32.362  1.00 77.83           O
ATOM   2814  CB  ALA A 175      -0.380   4.777 -29.267  1.00 80.89           C
ATOM   2815 1HB  ALA A 175      -1.169   4.934 -28.673  1.00 80.89           H
ATOM   2816 2HB  ALA A 175      -0.171   5.636 -29.735  1.00 80.89           H
ATOM   2817 3HB  ALA A 175       0.401   4.546 -28.686  1.00 80.89           H
ATOM   2818  N   LYS A 176       1.546   2.686 -30.715  1.00 84.82           N
ATOM   2819  H   LYS A 176       1.504   2.399 -29.758  1.00 84.82           H
ATOM   2820  CA  LYS A 176       2.717   2.290 -31.504  1.00 83.35           C
ATOM   2821  HA  LYS A 176       3.095   3.134 -31.886  1.00 83.35           H
ATOM   2822  C   LYS A 176       2.331   1.383 -32.680  1.00 81.11           C
ATOM   2823  O   LYS A 176       2.852   1.574 -33.782  1.00 82.91           O
ATOM   2824  CB  LYS A 176       3.743   1.615 -30.580  1.00 81.98           C
ATOM   2825 1HB  LYS A 176       3.965   2.240 -29.832  1.00 81.98           H
ATOM   2826 2HB  LYS A 176       3.342   0.778 -30.208  1.00 81.98           H
ATOM   2827  CG  LYS A 176       5.037   1.258 -31.337  1.00 75.18           C
ATOM   2828 1HG  LYS A 176       4.821   0.609 -32.066  1.00 75.18           H
ATOM   2829 2HG  LYS A 176       5.423   2.090 -31.735  1.00 75.18           H
ATOM   2830  CD  LYS A 176       6.075   0.625 -30.396  1.00 72.12           C
ATOM   2831 1HD  LYS A 176       6.311   1.270 -29.669  1.00 72.12           H
ATOM   2832 2HD  LYS A 176       5.702  -0.211 -29.993  1.00 72.12           H
ATOM   2833  CE  LYS A 176       7.324   0.287 -31.200  1.00 65.44           C
ATOM   2834 1HE  LYS A 176       7.081  -0.345 -31.936  1.00 65.44           H
ATOM   2835 2HE  LYS A 176       7.701   1.126 -31.592  1.00 65.44           H
ATOM   2836  NZ  LYS A 176       8.379  -0.352 -30.366  1.00 57.27           N
ATOM   2837 1HZ  LYS A 176       9.188  -0.565 -30.913  1.00 57.27           H
ATOM   2838 2HZ  LYS A 176       8.048  -1.205 -29.961  1.00 57.27           H
ATOM   2839 3HZ  LYS A 176       8.662   0.252 -29.621  1.00 57.27           H
ATOM   2840  N   LYS A 177       1.436   0.436 -32.465  1.00 83.47           N
ATOM   2841  H   LYS A 177       1.079   0.313 -31.539  1.00 83.47           H
ATOM   2842  CA  LYS A 177       0.947  -0.441 -33.533  1.00 81.83           C
ATOM   2843  HA  LYS A 177       1.755  -0.858 -33.950  1.00 81.83           H
ATOM   2844  C   LYS A 177       0.231   0.358 -34.624  1.00 80.51           C
ATOM   2845  O   LYS A 177       0.566   0.191 -35.788  1.00 81.50           O
ATOM   2846  CB  LYS A 177       0.053  -1.539 -32.932  1.00 80.90           C
ATOM   2847 1HB  LYS A 177       0.555  -2.007 -32.205  1.00 80.90           H
ATOM   2848 2HB  LYS A 177      -0.770  -1.118 -32.552  1.00 80.90           H
ATOM   2849  CG  LYS A 177      -0.358  -2.567 -33.997  1.00 72.63           C
ATOM   2850 1HG  LYS A 177      -0.862  -2.100 -34.723  1.00 72.63           H
ATOM   2851 2HG  LYS A 177       0.465  -2.987 -34.379  1.00 72.63           H
ATOM   2852  CD  LYS A 177      -1.247  -3.666 -33.402  1.00 69.11           C
ATOM   2853 1HD  LYS A 177      -0.738  -4.164 -32.700  1.00 69.11           H
ATOM   2854 2HD  LYS A 177      -2.062  -3.253 -32.995  1.00 69.11           H
ATOM   2855  CE  LYS A 177      -1.666  -4.634 -34.511  1.00 61.15           C
ATOM   2856 1HE  LYS A 177      -2.139  -4.129 -35.233  1.00 61.15           H
ATOM   2857 2HE  LYS A 177      -0.854  -5.077 -34.891  1.00 61.15           H
ATOM   2858  NZ  LYS A 177      -2.577  -5.693 -34.021  1.00 54.17           N
ATOM   2859 1HZ  LYS A 177      -2.837  -6.313 -34.761  1.00 54.17           H
ATOM   2860 2HZ  LYS A 177      -3.414  -5.298 -33.642  1.00 54.17           H
ATOM   2861 3HZ  LYS A 177      -2.141  -6.237 -33.304  1.00 54.17           H
ATOM   2862  N   ASN A 178      -0.667   1.265 -34.247  1.00 83.42           N
ATOM   2863  H   ASN A 178      -0.843   1.377 -33.269  1.00 83.42           H
ATOM   2864  CA  ASN A 178      -1.412   2.109 -35.186  1.00 84.19           C
ATOM   2865  HA  ASN A 178      -1.827   1.478 -35.841  1.00 84.19           H
ATOM   2866  C   ASN A 178      -0.494   3.067 -35.961  1.00 80.40           C
ATOM   2867  O   ASN A 178      -0.700   3.282 -37.157  1.00 81.73           O
ATOM   2868  CB  ASN A 178      -2.482   2.896 -34.414  1.00 82.43           C
ATOM   2869 1HB  ASN A 178      -2.034   3.405 -33.679  1.00 82.43           H
ATOM   2870 2HB  ASN A 178      -2.921   3.536 -35.044  1.00 82.43           H
ATOM   2871  CG  ASN A 178      -3.565   2.025 -33.793  1.00 74.71           C
ATOM   2872  OD1 ASN A 178      -3.661   0.824 -33.989  1.00 70.88           O
ATOM   2873  ND2 ASN A 178      -4.430   2.620 -33.005  1.00 68.80           N
ATOM   2874 1HD2 ASN A 178      -5.159   2.090 -32.572  1.00 68.80           H
ATOM   2875 2HD2 ASN A 178      -4.360   3.603 -32.838  1.00 68.80           H
ATOM   2876  N   PHE A 179       0.539   3.626 -35.317  1.00 81.78           N
ATOM   2877  H   PHE A 179       0.643   3.462 -34.336  1.00 81.78           H
ATOM   2878  CA  PHE A 179       1.520   4.468 -36.000  1.00 79.98           C
ATOM   2879  HA  PHE A 179       1.000   5.181 -36.470  1.00 79.98           H
ATOM   2880  C   PHE A 179       2.303   3.680 -37.057  1.00 77.14           C
ATOM   2881  O   PHE A 179       2.471   4.156 -38.180  1.00 76.70           O
ATOM   2882  CB  PHE A 179       2.461   5.079 -34.954  1.00 79.37           C
ATOM   2883 1HB  PHE A 179       1.919   5.602 -34.296  1.00 79.37           H
ATOM   2884 2HB  PHE A 179       2.942   4.342 -34.479  1.00 79.37           H
ATOM   2885  CG  PHE A 179       3.491   6.004 -35.568  1.00 72.81           C
ATOM   2886  CD1 PHE A 179       4.779   5.534 -35.871  1.00 69.42           C
ATOM   2887  HD1 PHE A 179       5.023   4.587 -35.662  1.00 69.42           H
ATOM   2888  CD2 PHE A 179       3.148   7.332 -35.872  1.00 68.15           C
ATOM   2889  HD2 PHE A 179       2.233   7.672 -35.656  1.00 68.15           H
ATOM   2890  CE1 PHE A 179       5.726   6.382 -36.464  1.00 61.51           C
ATOM   2891  HE1 PHE A 179       6.645   6.043 -36.664  1.00 61.51           H
ATOM   2892  CE2 PHE A 179       4.088   8.185 -36.479  1.00 63.79           C
ATOM   2893  HE2 PHE A 179       3.838   9.128 -36.699  1.00 63.79           H
ATOM   2894  CZ  PHE A 179       5.382   7.712 -36.778  1.00 60.88           C
ATOM   2895  HZ  PHE A 179       6.051   8.316 -37.210  1.00 60.88           H
ATOM   2896  N   ASN A 180       2.726   2.464 -36.725  1.00 80.20           N
ATOM   2897  H   ASN A 180       2.537   2.116 -35.807  1.00 80.20           H
ATOM   2898  CA  ASN A 180       3.459   1.624 -37.665  1.00 81.43           C
ATOM   2899  HA  ASN A 180       4.185   2.211 -38.023  1.00 81.43           H
ATOM   2900  C   ASN A 180       2.589   1.166 -38.839  1.00 75.47           C
ATOM   2901  O   ASN A 180       3.107   1.060 -39.941  1.00 75.93           O
ATOM   2902  CB  ASN A 180       4.031   0.409 -36.923  1.00 79.15           C
ATOM   2903 1HB  ASN A 180       3.300   0.000 -36.377  1.00 79.15           H
ATOM   2904 2HB  ASN A 180       4.350  -0.253 -37.601  1.00 79.15           H
ATOM   2905  CG  ASN A 180       5.191   0.722 -35.992  1.00 70.31           C
ATOM   2906  OD1 ASN A 180       5.739   1.807 -35.906  1.00 66.35           O
ATOM   2907  ND2 ASN A 180       5.636  -0.269 -35.253  1.00 63.70           N
ATOM   2908 1HD2 ASN A 180       6.409  -0.124 -34.636  1.00 63.70           H
ATOM   2909 2HD2 ASN A 180       5.201  -1.168 -35.308  1.00 63.70           H
ATOM   2910  N   THR A 181       1.298   0.902 -38.642  1.00 83.84           N
ATOM   2911  H   THR A 181       0.935   0.939 -37.711  1.00 83.84           H
ATOM   2912  CA  THR A 181       0.389   0.559 -39.744  1.00 83.24           C
ATOM   2913  HA  THR A 181       0.869  -0.184 -40.210  1.00 83.24           H
ATOM   2914  C   THR A 181       0.183   1.744 -40.694  1.00 79.28           C
ATOM   2915  O   THR A 181       0.289   1.561 -41.895  1.00 75.69           O
ATOM   2916  CB  THR A 181      -0.970   0.048 -39.258  1.00 82.29           C
ATOM   2917  HB  THR A 181      -1.607   0.091 -40.028  1.00 82.29           H
ATOM   2918  OG1 THR A 181      -1.538   0.870 -38.262  1.00 74.00           O
ATOM   2919  HG1 THR A 181      -1.667   1.752 -38.611  1.00 74.00           H
ATOM   2920  CG2 THR A 181      -0.830  -1.348 -38.642  1.00 72.55           C
ATOM   2921 1HG2 THR A 181      -1.714  -1.689 -38.322  1.00 72.55           H
ATOM   2922 2HG2 THR A 181      -0.205  -1.334 -37.861  1.00 72.55           H
ATOM   2923 3HG2 THR A 181      -0.473  -2.000 -39.310  1.00 72.55           H
ATOM   2924  N   ASN A 182       0.000   2.954 -40.165  1.00 82.61           N
ATOM   2925  H   ASN A 182       0.014   3.048 -39.170  1.00 82.61           H
ATOM   2926  CA  ASN A 182      -0.221   4.151 -40.980  1.00 81.75           C
ATOM   2927  HA  ASN A 182      -0.889   3.862 -41.666  1.00 81.75           H
ATOM   2928  C   ASN A 182       1.037   4.635 -41.722  1.00 76.84           C
ATOM   2929  O   ASN A 182       0.936   5.458 -42.623  1.00 77.74           O
ATOM   2930  CB  ASN A 182      -0.740   5.279 -40.066  1.00 80.48           C
ATOM   2931 1HB  ASN A 182      -0.083   5.414 -39.324  1.00 80.48           H
ATOM   2932 2HB  ASN A 182      -0.810   6.118 -40.606  1.00 80.48           H
ATOM   2933  CG  ASN A 182      -2.099   5.013 -39.441  1.00 74.92           C
ATOM   2934  OD1 ASN A 182      -2.803   4.038 -39.688  1.00 70.02           O
ATOM   2935  ND2 ASN A 182      -2.533   5.882 -38.559  1.00 66.48           N
ATOM   2936 1HD2 ASN A 182      -3.415   5.740 -38.109  1.00 66.48           H
ATOM   2937 2HD2 ASN A 182      -1.982   6.686 -38.337  1.00 66.48           H
ATOM   2938  N   LEU A 183       2.222   4.192 -41.339  1.00 84.16           N
ATOM   2939  H   LEU A 183       2.262   3.604 -40.531  1.00 84.16           H
ATOM   2940  CA  LEU A 183       3.482   4.507 -42.021  1.00 80.54           C
ATOM   2941  HA  LEU A 183       3.359   5.416 -42.420  1.00 80.54           H
ATOM   2942  C   LEU A 183       3.781   3.558 -43.195  1.00 73.70           C
ATOM   2943  O   LEU A 183       4.658   3.852 -44.010  1.00 72.70           O
ATOM   2944  CB  LEU A 183       4.616   4.490 -40.967  1.00 81.52           C
ATOM   2945 1HB  LEU A 183       4.329   5.049 -40.189  1.00 81.52           H
ATOM   2946 2HB  LEU A 183       4.751   3.546 -40.667  1.00 81.52           H
ATOM   2947  CG  LEU A 183       5.967   5.026 -41.459  1.00 70.51           C
ATOM   2948  HG  LEU A 183       6.178   4.540 -42.307  1.00 70.51           H
ATOM   2949  CD1 LEU A 183       5.927   6.528 -41.753  1.00 68.47           C
ATOM   2950 1HD1 LEU A 183       6.817   6.855 -42.072  1.00 68.47           H
ATOM   2951 2HD1 LEU A 183       5.684   7.047 -40.934  1.00 68.47           H
ATOM   2952 3HD1 LEU A 183       5.252   6.737 -42.460  1.00 68.47           H
ATOM   2953  CD2 LEU A 183       7.043   4.786 -40.390  1.00 70.22           C
ATOM   2954 1HD2 LEU A 183       7.932   5.129 -40.693  1.00 70.22           H
ATOM   2955 2HD2 LEU A 183       7.141   3.811 -40.193  1.00 70.22           H
ATOM   2956 3HD2 LEU A 183       6.809   5.250 -39.536  1.00 70.22           H
ATOM   2957  N   LEU A 184       3.106   2.404 -43.246  1.00 83.18           N
ATOM   2958  H   LEU A 184       2.426   2.233 -42.533  1.00 83.18           H
ATOM   2959  CA  LEU A 184       3.291   1.373 -44.271  1.00 79.76           C
ATOM   2960  HA  LEU A 184       4.171   1.587 -44.694  1.00 79.76           H
ATOM   2961  C   LEU A 184       2.225   1.425 -45.389  1.00 74.15           C
ATOM   2962  O   LEU A 184       2.353   0.663 -46.352  1.00 70.36           O
ATOM   2963  CB  LEU A 184       3.335  -0.004 -43.598  1.00 78.13           C
ATOM   2964 1HB  LEU A 184       2.525  -0.089 -43.018  1.00 78.13           H
ATOM   2965 2HB  LEU A 184       3.305  -0.698 -44.317  1.00 78.13           H
ATOM   2966  CG  LEU A 184       4.578  -0.270 -42.727  1.00 71.58           C
ATOM   2967  HG  LEU A 184       4.680   0.516 -42.117  1.00 71.58           H
ATOM   2968  CD1 LEU A 184       4.393  -1.573 -41.935  1.00 67.37           C
ATOM   2969 1HD1 LEU A 184       5.192  -1.761 -41.363  1.00 67.37           H
ATOM   2970 2HD1 LEU A 184       4.265  -2.351 -42.550  1.00 67.37           H
ATOM   2971 3HD1 LEU A 184       3.593  -1.519 -41.337  1.00 67.37           H
ATOM   2972  CD2 LEU A 184       5.853  -0.406 -43.559  1.00 68.93           C
ATOM   2973 1HD2 LEU A 184       6.646  -0.578 -42.974  1.00 68.93           H
ATOM   2974 2HD2 LEU A 184       6.031   0.428 -44.081  1.00 68.93           H
ATOM   2975 3HD2 LEU A 184       5.779  -1.164 -44.207  1.00 68.93           H
ATOM   2976  N   GLU A 185       1.208   2.279 -45.255  1.00 81.87           N
ATOM   2977  H   GLU A 185       1.106   2.733 -44.370  1.00 81.87           H
ATOM   2978  CA  GLU A 185       0.218   2.611 -46.305  1.00 79.19           C
ATOM   2979  HA  GLU A 185       0.176   1.822 -46.918  1.00 79.19           H
ATOM   2980  C   GLU A 185       0.674   3.837 -47.111  1.00 69.28           C
ATOM   2981  O   GLU A 185       0.469   3.830 -48.343  1.00 62.81           O
ATOM   2982  OXT GLU A 185       1.236   4.773 -46.477  1.00 62.87           O
ATOM   2983  CB  GLU A 185      -1.168   2.851 -45.667  1.00 71.64           C
ATOM   2984 1HB  GLU A 185      -1.064   3.504 -44.917  1.00 71.64           H
ATOM   2985 2HB  GLU A 185      -1.776   3.235 -46.362  1.00 71.64           H
ATOM   2986  CG  GLU A 185      -1.809   1.559 -45.111  1.00 64.29           C
ATOM   2987 1HG  GLU A 185      -1.868   0.897 -45.858  1.00 64.29           H
ATOM   2988 2HG  GLU A 185      -1.211   1.201 -44.394  1.00 64.29           H
ATOM   2989  CD  GLU A 185      -3.230   1.744 -44.511  1.00 57.36           C
ATOM   2990  OE1 GLU A 185      -3.883   0.705 -44.264  1.00 54.29           O
ATOM   2991  OE2 GLU A 185      -3.660   2.890 -44.262  1.00 54.52           O
TER    2992      GLU A 185 
END
