# Supplementary material for: Variety of genetic defects in GnRH and hypothalamic–pituitary signaling and development in normosmic patients with IHH
Source: Front Endocrinol (Lausanne). 2024 Jul 1;15:1396805. doi: 10.3389/fendo.2024.1396805 (PMC11246878; doi:10.3389/fendo.2024.1396805)
Supplement: Supplementary file 1 [file DataSheet_1.zip › KISS1_Afold3.pdb]

REMARK YASARA *************************************************************
REMARK YASARA *                                                           *
REMARK YASARA *                     Y  A  S  A  R  A                      *
REMARK YASARA *                                                           *
REMARK YASARA *   Yet Another Scientific Artificial Reality Application   *
REMARK YASARA *                                                           *
REMARK YASARA *            MOLECULE STRUCTURE FILE, PDB FORMAT            *
REMARK YASARA *                                                           *
REMARK YASARA * Just use YASARA every day to make your questions go away! *
REMARK YASARA *                                                           *
REMARK YASARA *                      www.YASARA.org                       *
REMARK YASARA *                                                           *
REMARK YASARA *************************************************************
REMARK YASARA
REMARK YASARA Version:           24.4.10.W.64
REMARK YASARA Written on:        Mon May 20 09:47:10 2024
REMARK YASARA Number of models:  1
REMARK YASARA Number of atoms:   2066
REMARK YASARA Please address questions or suggestions to: Eliza@yasara.org
REMARK YASARA
COMPND    MOL_ID: 1;
COMPND   2 MOLECULE: .;
COMPND   3 CHAIN: ;
SEQRES   1 A  138  MET ASN SER LEU VAL SER TRP GLN LEU LEU LEU PHE LEU 
SEQRES   2 A  138  CYS ALA THR HIS PHE GLY GLU PRO LEU GLU LYS VAL ALA 
SEQRES   3 A  138  SER VAL GLY ASN SER ARG PRO THR GLY GLN GLN LEU GLU 
SEQRES   4 A  138  SER LEU GLY LEU LEU ALA PRO GLY GLU GLN SER LEU PRO 
SEQRES   5 A  138  CYS THR GLU ARG LYS PRO ALA ALA THR ALA ARG LEU SER 
SEQRES   6 A  138  ARG ARG GLY THR SER LEU SER PRO PRO PRO GLU SER SER 
SEQRES   7 A  138  GLY SER PRO GLN GLN PRO GLY LEU SER ALA PRO HIS SER 
SEQRES   8 A  138  ARG GLN ILE PRO ALA PRO GLN GLY ALA VAL LEU VAL GLN 
SEQRES   9 A  138  ARG GLU LYS ASP LEU PRO ASN TYR ASN TRP ASN SER PHE 
SEQRES  10 A  138  GLY LEU ARG PHE GLY LYS ARG GLU ALA ALA PRO GLY ASN 
SEQRES  11 A  138  HIS GLY ARG SER ALA GLY ARG GLY 
ATOM      1  N   MET A   1       1.299 -15.323  37.920  1.00 84.13           N
ATOM      2 1H   MET A   1       0.383 -15.537  38.259  1.00 84.13           H
ATOM      3 2H   MET A   1       1.490 -14.366  38.136  1.00 84.13           H
ATOM      4 3H   MET A   1       1.953 -15.888  38.423  1.00 84.13           H
ATOM      5  CA  MET A   1       1.396 -15.567  36.465  1.00 87.96           C
ATOM      6  HA  MET A   1       1.202 -16.533  36.292  1.00 87.96           H
ATOM      7  C   MET A   1       2.805 -15.218  36.045  1.00 87.64           C
ATOM      8  O   MET A   1       3.280 -14.162  36.452  1.00 84.74           O
ATOM      9  CB  MET A   1       0.372 -14.724  35.687  1.00 80.51           C
ATOM     10 1HB  MET A   1       0.377 -13.790  36.045  1.00 80.51           H
ATOM     11 2HB  MET A   1       0.625 -14.712  34.720  1.00 80.51           H
ATOM     12  CG  MET A   1      -1.040 -15.301  35.824  1.00 72.44           C
ATOM     13 1HG  MET A   1      -0.981 -16.230  35.460  1.00 72.44           H
ATOM     14 2HG  MET A   1      -1.214 -15.339  36.808  1.00 72.44           H
ATOM     15  SD  MET A   1      -2.265 -14.298  34.949  1.00 65.32           S
ATOM     16  CE  MET A   1      -3.619 -15.498  34.783  1.00 56.68           C
ATOM     17 1HE  MET A   1      -4.400 -15.094  34.307  1.00 56.68           H
ATOM     18 2HE  MET A   1      -3.934 -15.810  35.680  1.00 56.68           H
ATOM     19 3HE  MET A   1      -3.325 -16.301  34.264  1.00 56.68           H
ATOM     20  N   ASN A   2       3.492 -16.091  35.334  1.00 95.10           N
ATOM     21  H   ASN A   2       3.030 -16.913  35.002  1.00 95.10           H
ATOM     22  CA  ASN A   2       4.902 -15.899  35.015  1.00 94.31           C
ATOM     23  HA  ASN A   2       5.371 -15.617  35.852  1.00 94.31           H
ATOM     24  C   ASN A   2       5.050 -14.780  33.982  1.00 93.68           C
ATOM     25  O   ASN A   2       4.528 -14.901  32.873  1.00 93.05           O
ATOM     26  CB  ASN A   2       5.489 -17.233  34.523  1.00 92.22           C
ATOM     27 1HB  ASN A   2       4.951 -17.560  33.746  1.00 92.22           H
ATOM     28 2HB  ASN A   2       6.436 -17.087  34.236  1.00 92.22           H
ATOM     29  CG  ASN A   2       5.471 -18.299  35.607  1.00 84.32           C
ATOM     30  OD1 ASN A   2       5.633 -18.017  36.779  1.00 76.84           O
ATOM     31  ND2 ASN A   2       5.235 -19.541  35.255  1.00 74.87           N
ATOM     32 1HD2 ASN A   2       5.188 -20.258  35.951  1.00 74.87           H
ATOM     33 2HD2 ASN A   2       5.102 -19.771  34.291  1.00 74.87           H
ATOM     34  N   SER A   3       5.767 -13.698  34.331  1.00 96.76           N
ATOM     35  H   SER A   3       6.183 -13.681  35.240  1.00 96.76           H
ATOM     36  CA  SER A   3       5.974 -12.537  33.452  1.00 97.01           C
ATOM     37  HA  SER A   3       5.062 -12.160  33.289  1.00 97.01           H
ATOM     38  C   SER A   3       6.585 -12.937  32.103  1.00 97.16           C
ATOM     39  O   SER A   3       6.203 -12.392  31.075  1.00 95.96           O
ATOM     40  CB  SER A   3       6.859 -11.509  34.153  1.00 95.91           C
ATOM     41 1HB  SER A   3       7.080 -10.752  33.538  1.00 95.91           H
ATOM     42 2HB  SER A   3       6.410 -11.153  34.973  1.00 95.91           H
ATOM     43  OG  SER A   3       8.076 -12.105  34.555  1.00 81.54           O
ATOM     44  HG  SER A   3       7.954 -13.050  34.646  1.00 81.54           H
ATOM     45  N   LEU A   4       7.432 -13.950  32.078  1.00 97.47           N
ATOM     46  H   LEU A   4       7.673 -14.376  32.950  1.00 97.47           H
ATOM     47  CA  LEU A   4       8.044 -14.494  30.861  1.00 97.56           C
ATOM     48  HA  LEU A   4       8.522 -13.720  30.447  1.00 97.56           H
ATOM     49  C   LEU A   4       7.009 -15.015  29.849  1.00 97.72           C
ATOM     50  O   LEU A   4       7.159 -14.773  28.657  1.00 97.34           O
ATOM     51  CB  LEU A   4       9.009 -15.621  31.246  1.00 97.27           C
ATOM     52 1HB  LEU A   4       8.502 -16.294  31.785  1.00 97.27           H
ATOM     53 2HB  LEU A   4       9.340 -16.048  30.405  1.00 97.27           H
ATOM     54  CG  LEU A   4      10.227 -15.159  32.068  1.00 88.79           C
ATOM     55  HG  LEU A   4       9.883 -14.670  32.870  1.00 88.79           H
ATOM     56  CD1 LEU A   4      11.051 -16.379  32.482  1.00 81.95           C
ATOM     57 1HD1 LEU A   4      11.850 -16.107  33.018  1.00 81.95           H
ATOM     58 2HD1 LEU A   4      11.376 -16.881  31.680  1.00 81.95           H
ATOM     59 3HD1 LEU A   4      10.507 -17.007  33.038  1.00 81.95           H
ATOM     60  CD2 LEU A   4      11.132 -14.204  31.284  1.00 84.23           C
ATOM     61 1HD2 LEU A   4      11.915 -13.918  31.836  1.00 84.23           H
ATOM     62 2HD2 LEU A   4      10.633 -13.382  31.009  1.00 84.23           H
ATOM     63 3HD2 LEU A   4      11.483 -14.642  30.456  1.00 84.23           H
ATOM     64  N   VAL A   5       5.952 -15.677  30.314  1.00 97.23           N
ATOM     65  H   VAL A   5       5.880 -15.837  31.298  1.00 97.23           H
ATOM     66  CA  VAL A   5       4.885 -16.183  29.434  1.00 97.01           C
ATOM     67  HA  VAL A   5       5.351 -16.687  28.707  1.00 97.01           H
ATOM     68  C   VAL A   5       4.102 -15.024  28.820  1.00 97.07           C
ATOM     69  O   VAL A   5       3.761 -15.065  27.641  1.00 96.65           O
ATOM     70  CB  VAL A   5       3.941 -17.134  30.198  1.00 96.47           C
ATOM     71  HB  VAL A   5       3.545 -16.597  30.943  1.00 96.47           H
ATOM     72  CG1 VAL A   5       2.809 -17.666  29.316  1.00 92.66           C
ATOM     73 1HG1 VAL A   5       2.211 -18.279  29.832  1.00 92.66           H
ATOM     74 2HG1 VAL A   5       3.172 -18.175  28.536  1.00 92.66           H
ATOM     75 3HG1 VAL A   5       2.249 -16.917  28.961  1.00 92.66           H
ATOM     76  CG2 VAL A   5       4.710 -18.340  30.753  1.00 90.79           C
ATOM     77 1HG2 VAL A   5       4.099 -18.957  31.249  1.00 90.79           H
ATOM     78 2HG2 VAL A   5       5.429 -18.047  31.384  1.00 90.79           H
ATOM     79 3HG2 VAL A   5       5.141 -18.860  30.016  1.00 90.79           H
ATOM     80  N   SER A   6       3.882 -13.947  29.582  1.00 96.93           N
ATOM     81  H   SER A   6       4.182 -13.968  30.536  1.00 96.93           H
ATOM     82  CA  SER A   6       3.223 -12.739  29.085  1.00 96.70           C
ATOM     83  HA  SER A   6       2.361 -13.042  28.677  1.00 96.70           H
ATOM     84  C   SER A   6       4.055 -12.046  28.002  1.00 96.75           C
ATOM     85  O   SER A   6       3.512 -11.672  26.969  1.00 96.49           O
ATOM     86  CB  SER A   6       2.973 -11.788  30.258  1.00 95.63           C
ATOM     87 1HB  SER A   6       2.475 -12.252  30.991  1.00 95.63           H
ATOM     88 2HB  SER A   6       3.836 -11.430  30.615  1.00 95.63           H
ATOM     89  OG  SER A   6       2.186 -10.681  29.828  1.00 82.97           O
ATOM     90  HG  SER A   6       2.745  -9.910  29.732  1.00 82.97           H
ATOM     91  N   TRP A   7       5.371 -11.939  28.186  1.00 95.76           N
ATOM     92  H   TRP A   7       5.757 -12.252  29.054  1.00 95.76           H
ATOM     93  CA  TRP A   7       6.279 -11.385  27.178  1.00 95.69           C
ATOM     94  HA  TRP A   7       5.888 -10.501  26.922  1.00 95.69           H
ATOM     95  C   TRP A   7       6.339 -12.247  25.920  1.00 96.75           C
ATOM     96  O   TRP A   7       6.300 -11.713  24.813  1.00 96.26           O
ATOM     97  CB  TRP A   7       7.674 -11.204  27.786  1.00 94.85           C
ATOM     98 1HB  TRP A   7       7.885 -11.997  28.357  1.00 94.85           H
ATOM     99 2HB  TRP A   7       8.344 -11.137  27.047  1.00 94.85           H
ATOM    100  CG  TRP A   7       7.806  -9.982  28.635  1.00 89.13           C
ATOM    101  CD1 TRP A   7       7.946  -9.949  29.988  1.00 79.65           C
ATOM    102  HD1 TRP A   7       7.989 -10.753  30.581  1.00 79.65           H
ATOM    103  CD2 TRP A   7       7.805  -8.589  28.215  1.00 81.79           C
ATOM    104  NE1 TRP A   7       8.019  -8.643  30.418  1.00 78.76           N
ATOM    105  HE1 TRP A   7       8.118  -8.371  31.375  1.00 78.76           H
ATOM    106  CE2 TRP A   7       7.939  -7.760  29.368  1.00 83.24           C
ATOM    107  CE3 TRP A   7       7.710  -7.941  26.961  1.00 76.65           C
ATOM    108  HE3 TRP A   7       7.616  -8.487  26.129  1.00 76.65           H
ATOM    109  CZ2 TRP A   7       7.973  -6.357  29.282  1.00 79.99           C
ATOM    110  HZ2 TRP A   7       8.067  -5.800  30.107  1.00 79.99           H
ATOM    111  CZ3 TRP A   7       7.746  -6.536  26.871  1.00 74.27           C
ATOM    112  HZ3 TRP A   7       7.680  -6.097  25.975  1.00 74.27           H
ATOM    113  CH2 TRP A   7       7.872  -5.749  28.015  1.00 73.35           C
ATOM    114  HH2 TRP A   7       7.891  -4.752  27.936  1.00 73.35           H
ATOM    115  N   GLN A   8       6.360 -13.565  26.067  1.00 94.63           N
ATOM    116  H   GLN A   8       6.367 -13.946  26.992  1.00 94.63           H
ATOM    117  CA  GLN A   8       6.373 -14.478  24.935  1.00 94.82           C
ATOM    118  HA  GLN A   8       7.140 -14.182  24.366  1.00 94.82           H
ATOM    119  C   GLN A   8       5.093 -14.376  24.091  1.00 95.66           C
ATOM    120  O   GLN A   8       5.161 -14.351  22.866  1.00 96.16           O
ATOM    121  CB  GLN A   8       6.577 -15.913  25.454  1.00 95.00           C
ATOM    122 1HB  GLN A   8       7.318 -15.908  26.126  1.00 95.00           H
ATOM    123 2HB  GLN A   8       5.731 -16.218  25.892  1.00 95.00           H
ATOM    124  CG  GLN A   8       6.936 -16.903  24.330  1.00 86.49           C
ATOM    125 1HG  GLN A   8       6.915 -17.832  24.699  1.00 86.49           H
ATOM    126 2HG  GLN A   8       6.260 -16.819  23.598  1.00 86.49           H
ATOM    127  CD  GLN A   8       8.314 -16.658  23.736  1.00 83.65           C
ATOM    128  OE1 GLN A   8       9.137 -15.937  24.265  1.00 74.55           O
ATOM    129  NE2 GLN A   8       8.626 -17.253  22.604  1.00 74.35           N
ATOM    130 1HE2 GLN A   8       9.527 -17.108  22.195  1.00 74.35           H
ATOM    131 2HE2 GLN A   8       7.962 -17.850  22.153  1.00 74.35           H
ATOM    132  N   LEU A   9       3.933 -14.243  24.731  1.00 95.24           N
ATOM    133  H   LEU A   9       3.935 -14.292  25.730  1.00 95.24           H
ATOM    134  CA  LEU A   9       2.658 -14.029  24.052  1.00 95.35           C
ATOM    135  HA  LEU A   9       2.601 -14.751  23.362  1.00 95.35           H
ATOM    136  C   LEU A   9       2.613 -12.671  23.347  1.00 96.02           C
ATOM    137  O   LEU A   9       2.150 -12.585  22.215  1.00 96.50           O
ATOM    138  CB  LEU A   9       1.509 -14.143  25.062  1.00 95.29           C
ATOM    139 1HB  LEU A   9       1.740 -13.586  25.860  1.00 95.29           H
ATOM    140 2HB  LEU A   9       0.681 -13.783  24.633  1.00 95.29           H
ATOM    141  CG  LEU A   9       1.223 -15.583  25.539  1.00 84.15           C
ATOM    142  HG  LEU A   9       2.089 -15.988  25.833  1.00 84.15           H
ATOM    143  CD1 LEU A   9       0.213 -15.545  26.687  1.00 79.86           C
ATOM    144 1HD1 LEU A   9       0.009 -16.467  27.016  1.00 79.86           H
ATOM    145 2HD1 LEU A   9      -0.647 -15.126  26.394  1.00 79.86           H
ATOM    146 3HD1 LEU A   9       0.566 -15.015  27.458  1.00 79.86           H
ATOM    147  CD2 LEU A   9       0.639 -16.450  24.424  1.00 81.91           C
ATOM    148 1HD2 LEU A   9       0.460 -17.379  24.749  1.00 81.91           H
ATOM    149 2HD2 LEU A   9       1.270 -16.511  23.650  1.00 81.91           H
ATOM    150 3HD2 LEU A   9      -0.223 -16.070  24.089  1.00 81.91           H
ATOM    151  N   LEU A  10       3.142 -11.612  23.982  1.00 94.99           N
ATOM    152  H   LEU A  10       3.490 -11.734  24.912  1.00 94.99           H
ATOM    153  CA  LEU A  10       3.229 -10.293  23.369  1.00 94.70           C
ATOM    154  HA  LEU A  10       2.297 -10.048  23.102  1.00 94.70           H
ATOM    155  C   LEU A  10       4.096 -10.319  22.104  1.00 95.18           C
ATOM    156  O   LEU A  10       3.672  -9.828  21.063  1.00 95.90           O
ATOM    157  CB  LEU A  10       3.784  -9.299  24.404  1.00 94.92           C
ATOM    158 1HB  LEU A  10       3.250  -9.385  25.245  1.00 94.92           H
ATOM    159 2HB  LEU A  10       4.739  -9.532  24.589  1.00 94.92           H
ATOM    160  CG  LEU A  10       3.718  -7.834  23.925  1.00 85.12           C
ATOM    161  HG  LEU A  10       3.959  -7.808  22.955  1.00 85.12           H
ATOM    162  CD1 LEU A  10       2.312  -7.260  24.110  1.00 79.49           C
ATOM    163 1HD1 LEU A  10       2.269  -6.310  23.800  1.00 79.49           H
ATOM    164 2HD1 LEU A  10       2.040  -7.282  25.072  1.00 79.49           H
ATOM    165 3HD1 LEU A  10       1.639  -7.785  23.588  1.00 79.49           H
ATOM    166  CD2 LEU A  10       4.695  -6.982  24.720  1.00 81.39           C
ATOM    167 1HD2 LEU A  10       4.664  -6.028  24.421  1.00 81.39           H
ATOM    168 2HD2 LEU A  10       5.633  -7.310  24.605  1.00 81.39           H
ATOM    169 3HD2 LEU A  10       4.479  -7.005  25.696  1.00 81.39           H
ATOM    170  N   LEU A  11       5.283 -10.935  22.170  1.00 95.34           N
ATOM    171  H   LEU A  11       5.570 -11.316  23.049  1.00 95.34           H
ATOM    172  CA  LEU A  11       6.183 -11.080  21.023  1.00 94.76           C
ATOM    173  HA  LEU A  11       6.343 -10.150  20.691  1.00 94.76           H
ATOM    174  C   LEU A  11       5.542 -11.893  19.896  1.00 94.50           C
ATOM    175  O   LEU A  11       5.657 -11.526  18.731  1.00 94.56           O
ATOM    176  CB  LEU A  11       7.496 -11.733  21.474  1.00 94.52           C
ATOM    177 1HB  LEU A  11       7.271 -12.551  22.003  1.00 94.52           H
ATOM    178 2HB  LEU A  11       8.009 -11.995  20.657  1.00 94.52           H
ATOM    179  CG  LEU A  11       8.393 -10.825  22.341  1.00 85.57           C
ATOM    180  HG  LEU A  11       7.843 -10.464  23.094  1.00 85.57           H
ATOM    181  CD1 LEU A  11       9.570 -11.647  22.861  1.00 80.67           C
ATOM    182 1HD1 LEU A  11      10.174 -11.088  23.429  1.00 80.67           H
ATOM    183 2HD1 LEU A  11      10.112 -12.015  22.105  1.00 80.67           H
ATOM    184 3HD1 LEU A  11       9.253 -12.417  23.415  1.00 80.67           H
ATOM    185  CD2 LEU A  11       8.939  -9.637  21.556  1.00 81.67           C
ATOM    186 1HD2 LEU A  11       9.517  -9.061  22.134  1.00 81.67           H
ATOM    187 2HD2 LEU A  11       8.196  -9.069  21.202  1.00 81.67           H
ATOM    188 3HD2 LEU A  11       9.489  -9.943  20.779  1.00 81.67           H
ATOM    189  N   PHE A  12       4.830 -12.963  20.229  1.00 94.30           N
ATOM    190  H   PHE A  12       4.783 -13.225  21.193  1.00 94.30           H
ATOM    191  CA  PHE A  12       4.112 -13.776  19.248  1.00 93.39           C
ATOM    192  HA  PHE A  12       4.788 -14.038  18.559  1.00 93.39           H
ATOM    193  C   PHE A  12       2.999 -12.976  18.546  1.00 93.25           C
ATOM    194  O   PHE A  12       2.895 -13.022  17.325  1.00 93.39           O
ATOM    195  CB  PHE A  12       3.546 -15.016  19.949  1.00 93.28           C
ATOM    196 1HB  PHE A  12       4.297 -15.512  20.385  1.00 93.28           H
ATOM    197 2HB  PHE A  12       2.891 -14.723  20.645  1.00 93.28           H
ATOM    198  CG  PHE A  12       2.841 -15.961  19.006  1.00 86.76           C
ATOM    199  CD1 PHE A  12       1.440 -15.946  18.903  1.00 80.59           C
ATOM    200  HD1 PHE A  12       0.902 -15.323  19.471  1.00 80.59           H
ATOM    201  CD2 PHE A  12       3.598 -16.831  18.205  1.00 81.72           C
ATOM    202  HD2 PHE A  12       4.595 -16.842  18.279  1.00 81.72           H
ATOM    203  CE1 PHE A  12       0.796 -16.809  17.999  1.00 81.54           C
ATOM    204  HE1 PHE A  12      -0.201 -16.802  17.928  1.00 81.54           H
ATOM    205  CE2 PHE A  12       2.948 -17.689  17.296  1.00 81.89           C
ATOM    206  HE2 PHE A  12       3.485 -18.306  16.721  1.00 81.89           H
ATOM    207  CZ  PHE A  12       1.548 -17.680  17.195  1.00 82.59           C
ATOM    208  HZ  PHE A  12       1.088 -18.292  16.552  1.00 82.59           H
ATOM    209  N   LEU A  13       2.218 -12.193  19.290  1.00 94.64           N
ATOM    210  H   LEU A  13       2.339 -12.205  20.283  1.00 94.64           H
ATOM    211  CA  LEU A  13       1.193 -11.318  18.725  1.00 93.38           C
ATOM    212  HA  LEU A  13       0.629 -11.913  18.152  1.00 93.38           H
ATOM    213  C   LEU A  13       1.800 -10.227  17.834  1.00 92.39           C
ATOM    214  O   LEU A  13       1.301  -9.993  16.729  1.00 92.09           O
ATOM    215  CB  LEU A  13       0.358 -10.692  19.861  1.00 93.66           C
ATOM    216 1HB  LEU A  13       0.985 -10.314  20.542  1.00 93.66           H
ATOM    217 2HB  LEU A  13      -0.199  -9.956  19.475  1.00 93.66           H
ATOM    218  CG  LEU A  13      -0.580 -11.691  20.567  1.00 87.70           C
ATOM    219  HG  LEU A  13      -0.045 -12.503  20.800  1.00 87.70           H
ATOM    220  CD1 LEU A  13      -1.160 -11.039  21.820  1.00 81.23           C
ATOM    221 1HD1 LEU A  13      -1.774 -11.666  22.299  1.00 81.23           H
ATOM    222 2HD1 LEU A  13      -1.680 -10.217  21.588  1.00 81.23           H
ATOM    223 3HD1 LEU A  13      -0.434 -10.774  22.455  1.00 81.23           H
ATOM    224  CD2 LEU A  13      -1.742 -12.120  19.670  1.00 82.97           C
ATOM    225 1HD2 LEU A  13      -2.340 -12.767  20.143  1.00 82.97           H
ATOM    226 2HD2 LEU A  13      -1.408 -12.562  18.838  1.00 82.97           H
ATOM    227 3HD2 LEU A  13      -2.295 -11.332  19.399  1.00 82.97           H
ATOM    228  N   CYS A  14       2.902  -9.611  18.255  1.00 93.69           N
ATOM    229  H   CYS A  14       3.252  -9.813  19.170  1.00 93.69           H
ATOM    230  CA  CYS A  14       3.615  -8.647  17.417  1.00 90.85           C
ATOM    231  HA  CYS A  14       2.937  -7.958  17.162  1.00 90.85           H
ATOM    232  C   CYS A  14       4.143  -9.290  16.129  1.00 87.23           C
ATOM    233  O   CYS A  14       3.973  -8.726  15.055  1.00 85.34           O
ATOM    234  CB  CYS A  14       4.750  -8.006  18.224  1.00 91.19           C
ATOM    235 1HB  CYS A  14       5.274  -8.767  18.605  1.00 91.19           H
ATOM    236 2HB  CYS A  14       5.311  -7.515  17.558  1.00 91.19           H
ATOM    237  SG  CYS A  14       4.072  -6.914  19.506  1.00 84.88           S
ATOM    238  HG  CYS A  14       3.908  -5.702  19.010  1.00 84.88           H
ATOM    239  N   ALA A  15       4.721 -10.483  16.202  1.00 94.48           N
ATOM    240  H   ALA A  15       4.814 -10.911  17.101  1.00 94.48           H
ATOM    241  CA  ALA A  15       5.226 -11.199  15.038  1.00 91.94           C
ATOM    242  HA  ALA A  15       5.826 -10.554  14.564  1.00 91.94           H
ATOM    243  C   ALA A  15       4.105 -11.599  14.064  1.00 89.58           C
ATOM    244  O   ALA A  15       4.284 -11.502  12.855  1.00 85.80           O
ATOM    245  CB  ALA A  15       6.010 -12.420  15.513  1.00 91.24           C
ATOM    246 1HB  ALA A  15       6.737 -12.155  16.146  1.00 91.24           H
ATOM    247 2HB  ALA A  15       6.432 -12.897  14.742  1.00 91.24           H
ATOM    248 3HB  ALA A  15       5.413 -13.068  15.986  1.00 91.24           H
ATOM    249  N   THR A  16       2.939 -11.999  14.559  1.00 91.50           N
ATOM    250  H   THR A  16       2.823 -12.028  15.552  1.00 91.50           H
ATOM    251  CA  THR A  16       1.811 -12.401  13.704  1.00 88.95           C
ATOM    252  HA  THR A  16       2.271 -12.901  12.970  1.00 88.95           H
ATOM    253  C   THR A  16       1.053 -11.228  13.083  1.00 85.80           C
ATOM    254  O   THR A  16       0.561 -11.346  11.974  1.00 82.92           O
ATOM    255  CB  THR A  16       0.822 -13.303  14.457  1.00 89.32           C
ATOM    256  HB  THR A  16      -0.014 -13.383  13.914  1.00 89.32           H
ATOM    257  OG1 THR A  16       0.427 -12.724  15.672  1.00 83.21           O
ATOM    258  HG1 THR A  16       0.337 -11.778  15.560  1.00 83.21           H
ATOM    259  CG2 THR A  16       1.428 -14.669  14.774  1.00 81.01           C
ATOM    260 1HG2 THR A  16       0.774 -15.246  15.264  1.00 81.01           H
ATOM    261 2HG2 THR A  16       2.244 -14.575  15.345  1.00 81.01           H
ATOM    262 3HG2 THR A  16       1.692 -15.147  13.936  1.00 81.01           H
ATOM    263  N   HIS A  17       0.975 -10.082  13.775  1.00 88.94           N
ATOM    264  H   HIS A  17       1.429 -10.028  14.664  1.00 88.94           H
ATOM    265  CA  HIS A  17       0.252  -8.906  13.283  1.00 85.09           C
ATOM    266  HA  HIS A  17      -0.426  -9.285  12.653  1.00 85.09           H
ATOM    267  C   HIS A  17       1.119  -7.931  12.471  1.00 80.80           C
ATOM    268  O   HIS A  17       0.588  -7.239  11.605  1.00 77.96           O
ATOM    269  CB  HIS A  17      -0.413  -8.188  14.462  1.00 84.53           C
ATOM    270 1HB  HIS A  17       0.228  -8.161  15.229  1.00 84.53           H
ATOM    271 2HB  HIS A  17      -0.643  -7.255  14.186  1.00 84.53           H
ATOM    272  CG  HIS A  17      -1.679  -8.874  14.922  1.00 78.44           C
ATOM    273  ND1 HIS A  17      -2.884  -8.856  14.247  1.00 70.57           N
ATOM    274  HD1 HIS A  17      -3.070  -8.389  13.383  1.00 70.57           H
ATOM    275  CD2 HIS A  17      -1.873  -9.620  16.047  1.00 69.83           C
ATOM    276  HD2 HIS A  17      -1.183  -9.818  16.743  1.00 69.83           H
ATOM    277  CE1 HIS A  17      -3.763  -9.582  14.965  1.00 70.02           C
ATOM    278  HE1 HIS A  17      -4.715  -9.739  14.703  1.00 70.02           H
ATOM    279  NE2 HIS A  17      -3.199 -10.060  16.062  1.00 71.56           N
ATOM    280  N   PHE A  18       2.422  -7.864  12.739  1.00 86.52           N
ATOM    281  H   PHE A  18       2.791  -8.495  13.421  1.00 86.52           H
ATOM    282  CA  PHE A  18       3.350  -6.927  12.100  1.00 82.62           C
ATOM    283  HA  PHE A  18       2.793  -6.460  11.413  1.00 82.62           H
ATOM    284  C   PHE A  18       4.499  -7.609  11.347  1.00 79.13           C
ATOM    285  O   PHE A  18       5.281  -6.929  10.698  1.00 72.62           O
ATOM    286  CB  PHE A  18       3.885  -5.941  13.146  1.00 79.70           C
ATOM    287 1HB  PHE A  18       4.345  -6.463  13.865  1.00 79.70           H
ATOM    288 2HB  PHE A  18       4.544  -5.335  12.700  1.00 79.70           H
ATOM    289  CG  PHE A  18       2.818  -5.076  13.801  1.00 73.80           C
ATOM    290  CD1 PHE A  18       2.350  -3.923  13.139  1.00 70.68           C
ATOM    291  HD1 PHE A  18       2.725  -3.674  12.246  1.00 70.68           H
ATOM    292  CD2 PHE A  18       2.284  -5.426  15.052  1.00 68.55           C
ATOM    293  HD2 PHE A  18       2.614  -6.243  15.524  1.00 68.55           H
ATOM    294  CE1 PHE A  18       1.362  -3.126  13.727  1.00 65.52           C
ATOM    295  HE1 PHE A  18       1.034  -2.307  13.255  1.00 65.52           H
ATOM    296  CE2 PHE A  18       1.287  -4.630  15.642  1.00 65.25           C
ATOM    297  HE2 PHE A  18       0.904  -4.884  16.530  1.00 65.25           H
ATOM    298  CZ  PHE A  18       0.829  -3.475  14.981  1.00 65.50           C
ATOM    299  HZ  PHE A  18       0.125  -2.903  15.402  1.00 65.50           H
ATOM    300  N   GLY A  19       4.611  -8.929  11.418  1.00 80.30           N
ATOM    301  H   GLY A  19       3.986  -9.423  12.022  1.00 80.30           H
ATOM    302  CA  GLY A  19       5.587  -9.697  10.671  1.00 77.07           C
ATOM    303 1HA  GLY A  19       6.452  -9.196  10.684  1.00 77.07           H
ATOM    304 2HA  GLY A  19       5.705 -10.578  11.128  1.00 77.07           H
ATOM    305  C   GLY A  19       5.128  -9.910   9.238  1.00 73.37           C
ATOM    306  O   GLY A  19       4.496 -10.911   8.936  1.00 68.45           O
ATOM    307  N   GLU A  20       5.542  -9.033   8.318  1.00 58.14           N
ATOM    308  H   GLU A  20       5.556  -8.050   8.501  1.00 58.14           H
ATOM    309  CA  GLU A  20       5.973  -9.576   7.033  1.00 59.25           C
ATOM    310  HA  GLU A  20       5.156  -9.944   6.589  1.00 59.25           H
ATOM    311  C   GLU A  20       7.040 -10.632   7.348  1.00 57.46           C
ATOM    312  O   GLU A  20       7.940 -10.352   8.155  1.00 54.44           O
ATOM    313  CB  GLU A  20       6.552  -8.515   6.094  1.00 56.50           C
ATOM    314 1HB  GLU A  20       7.167  -7.927   6.620  1.00 56.50           H
ATOM    315 2HB  GLU A  20       7.068  -8.977   5.373  1.00 56.50           H
ATOM    316  CG  GLU A  20       5.482  -7.638   5.440  1.00 50.80           C
ATOM    317 1HG  GLU A  20       4.673  -8.201   5.270  1.00 50.80           H
ATOM    318 2HG  GLU A  20       5.248  -6.900   6.073  1.00 50.80           H
ATOM    319  CD  GLU A  20       5.951  -7.020   4.102  1.00 48.84           C
ATOM    320  OE1 GLU A  20       5.080  -6.723   3.258  1.00 44.22           O
ATOM    321  OE2 GLU A  20       7.179  -6.903   3.884  1.00 44.14           O
ATOM    322  N   PRO A  21       6.966 -11.850   6.795  1.00 52.71           N
ATOM    323  CA  PRO A  21       7.959 -12.866   7.076  1.00 52.68           C
ATOM    324  HA  PRO A  21       7.955 -13.126   8.041  1.00 52.68           H
ATOM    325  C   PRO A  21       9.334 -12.276   6.750  1.00 51.65           C
ATOM    326  O   PRO A  21       9.574 -11.836   5.623  1.00 49.80           O
ATOM    327  CB  PRO A  21       7.583 -14.076   6.215  1.00 49.89           C
ATOM    328 1HB  PRO A  21       8.399 -14.509   5.833  1.00 49.89           H
ATOM    329 2HB  PRO A  21       7.068 -14.747   6.749  1.00 49.89           H
ATOM    330  CG  PRO A  21       6.715 -13.483   5.106  1.00 47.69           C
ATOM    331 1HG  PRO A  21       7.276 -13.179   4.336  1.00 47.69           H
ATOM    332 2HG  PRO A  21       6.039 -14.147   4.786  1.00 47.69           H
ATOM    333  CD  PRO A  21       6.035 -12.302   5.778  1.00 50.64           C
ATOM    334 1HD  PRO A  21       5.864 -11.562   5.127  1.00 50.64           H
ATOM    335 2HD  PRO A  21       5.174 -12.574   6.208  1.00 50.64           H
ATOM    336  N   LEU A  22      10.219 -12.267   7.738  1.00 49.92           N
ATOM    337  H   LEU A  22       9.920 -12.629   8.621  1.00 49.92           H
ATOM    338  CA  LEU A  22      11.600 -11.772   7.649  1.00 50.69           C
ATOM    339  HA  LEU A  22      11.559 -10.794   7.445  1.00 50.69           H
ATOM    340  C   LEU A  22      12.385 -12.417   6.491  1.00 51.47           C
ATOM    341  O   LEU A  22      13.387 -11.891   6.022  1.00 48.51           O
ATOM    342  CB  LEU A  22      12.256 -12.053   9.014  1.00 47.90           C
ATOM    343 1HB  LEU A  22      11.612 -11.786   9.731  1.00 47.90           H
ATOM    344 2HB  LEU A  22      12.437 -13.034   9.077  1.00 47.90           H
ATOM    345  CG  LEU A  22      13.576 -11.310   9.262  1.00 42.21           C
ATOM    346  HG  LEU A  22      14.090 -11.332   8.404  1.00 42.21           H
ATOM    347  CD1 LEU A  22      13.332  -9.856   9.681  1.00 39.99           C
ATOM    348 1HD1 LEU A  22      14.196  -9.379   9.841  1.00 39.99           H
ATOM    349 2HD1 LEU A  22      12.796  -9.811  10.524  1.00 39.99           H
ATOM    350 3HD1 LEU A  22      12.832  -9.358   8.972  1.00 39.99           H
ATOM    351  CD2 LEU A  22      14.356 -11.988  10.400  1.00 41.11           C
ATOM    352 1HD2 LEU A  22      15.220 -11.515  10.574  1.00 41.11           H
ATOM    353 2HD2 LEU A  22      14.567 -12.939  10.173  1.00 41.11           H
ATOM    354 3HD2 LEU A  22      13.827 -11.984  11.249  1.00 41.11           H
ATOM    355  N   GLU A  23      11.882 -13.506   5.952  1.00 43.73           N
ATOM    356  H   GLU A  23      11.105 -13.915   6.430  1.00 43.73           H
ATOM    357  CA  GLU A  23      12.322 -14.192   4.737  1.00 47.39           C
ATOM    358  HA  GLU A  23      13.267 -14.479   4.893  1.00 47.39           H
ATOM    359  C   GLU A  23      12.349 -13.275   3.500  1.00 47.28           C
ATOM    360  O   GLU A  23      13.211 -13.422   2.637  1.00 45.69           O
ATOM    361  CB  GLU A  23      11.369 -15.381   4.534  1.00 47.25           C
ATOM    362 1HB  GLU A  23      11.207 -15.818   5.419  1.00 47.25           H
ATOM    363 2HB  GLU A  23      10.504 -15.040   4.166  1.00 47.25           H
ATOM    364  CG  GLU A  23      11.924 -16.429   3.572  1.00 42.58           C
ATOM    365 1HG  GLU A  23      12.027 -16.009   2.671  1.00 42.58           H
ATOM    366 2HG  GLU A  23      12.819 -16.724   3.907  1.00 42.58           H
ATOM    367  CD  GLU A  23      11.010 -17.661   3.444  1.00 40.46           C
ATOM    368  OE1 GLU A  23      11.312 -18.502   2.567  1.00 36.65           O
ATOM    369  OE2 GLU A  23      10.023 -17.757   4.202  1.00 39.26           O
ATOM    370  N   LYS A  24      11.490 -12.272   3.429  1.00 43.21           N
ATOM    371  H   LYS A  24      10.838 -12.144   4.176  1.00 43.21           H
ATOM    372  CA  LYS A  24      11.457 -11.337   2.294  1.00 46.85           C
ATOM    373  HA  LYS A  24      11.689 -11.883   1.489  1.00 46.85           H
ATOM    374  C   LYS A  24      12.532 -10.244   2.371  1.00 46.14           C
ATOM    375  O   LYS A  24      12.916  -9.695   1.343  1.00 44.09           O
ATOM    376  CB  LYS A  24      10.037 -10.762   2.163  1.00 45.77           C
ATOM    377 1HB  LYS A  24       9.388 -11.401   2.575  1.00 45.77           H
ATOM    378 2HB  LYS A  24       9.994  -9.887   2.645  1.00 45.77           H
ATOM    379  CG  LYS A  24       9.647 -10.538   0.702  1.00 41.88           C
ATOM    380 1HG  LYS A  24      10.259  -9.860   0.296  1.00 41.88           H
ATOM    381 2HG  LYS A  24       9.726 -11.400   0.202  1.00 41.88           H
ATOM    382  CD  LYS A  24       8.197 -10.032   0.629  1.00 40.56           C
ATOM    383 1HD  LYS A  24       7.605 -10.666   1.127  1.00 40.56           H
ATOM    384 2HD  LYS A  24       8.146  -9.127   1.051  1.00 40.56           H
ATOM    385  CE  LYS A  24       7.702  -9.930  -0.812  1.00 37.35           C
ATOM    386 1HE  LYS A  24       8.287  -9.304  -1.328  1.00 37.35           H
ATOM    387 2HE  LYS A  24       7.719 -10.833  -1.241  1.00 37.35           H
ATOM    388  NZ  LYS A  24       6.301  -9.411  -0.832  1.00 35.11           N
ATOM    389 1HZ  LYS A  24       5.959  -9.337  -1.769  1.00 35.11           H
ATOM    390 2HZ  LYS A  24       6.249  -8.504  -0.414  1.00 35.11           H
ATOM    391 3HZ  LYS A  24       5.687 -10.018  -0.328  1.00 35.11           H
ATOM    392  N   VAL A  25      13.056  -9.956   3.563  1.00 43.95           N
ATOM    393  H   VAL A  25      12.686 -10.424   4.365  1.00 43.95           H
ATOM    394  CA  VAL A  25      14.150  -8.988   3.767  1.00 45.38           C
ATOM    395  HA  VAL A  25      14.060  -8.314   3.034  1.00 45.38           H
ATOM    396  C   VAL A  25      15.523  -9.661   3.616  1.00 44.42           C
ATOM    397  O   VAL A  25      16.467  -9.029   3.174  1.00 41.47           O
ATOM    398  CB  VAL A  25      13.994  -8.264   5.119  1.00 42.82           C
ATOM    399  HB  VAL A  25      14.130  -8.966   5.819  1.00 42.82           H
ATOM    400  CG1 VAL A  25      15.025  -7.135   5.285  1.00 39.21           C
ATOM    401 1HG1 VAL A  25      14.913  -6.674   6.165  1.00 39.21           H
ATOM    402 2HG1 VAL A  25      14.925  -6.449   4.564  1.00 39.21           H
ATOM    403 3HG1 VAL A  25      15.958  -7.492   5.242  1.00 39.21           H
ATOM    404  CG2 VAL A  25      12.604  -7.622   5.261  1.00 39.32           C
ATOM    405 1HG2 VAL A  25      12.513  -7.155   6.141  1.00 39.32           H
ATOM    406 2HG2 VAL A  25      11.883  -8.312   5.203  1.00 39.32           H
ATOM    407 3HG2 VAL A  25      12.444  -6.950   4.538  1.00 39.32           H
ATOM    408  N   ALA A  26      15.620 -10.969   3.864  1.00 45.47           N
ATOM    409  H   ALA A  26      14.819 -11.443   4.228  1.00 45.47           H
ATOM    410  CA  ALA A  26      16.840 -11.746   3.630  1.00 48.73           C
ATOM    411  HA  ALA A  26      17.593 -11.134   3.872  1.00 48.73           H
ATOM    412  C   ALA A  26      17.070 -12.130   2.152  1.00 48.23           C
ATOM    413  O   ALA A  26      18.164 -12.538   1.782  1.00 45.25           O
ATOM    414  CB  ALA A  26      16.799 -12.976   4.543  1.00 46.50           C
ATOM    415 1HB  ALA A  26      16.650 -12.710   5.495  1.00 46.50           H
ATOM    416 2HB  ALA A  26      17.658 -13.485   4.497  1.00 46.50           H
ATOM    417 3HB  ALA A  26      16.060 -13.595   4.277  1.00 46.50           H
ATOM    418  N   SER A  27      16.083 -11.952   1.279  1.00 43.14           N
ATOM    419  H   SER A  27      15.225 -11.562   1.612  1.00 43.14           H
ATOM    420  CA  SER A  27      16.179 -12.297  -0.156  1.00 45.94           C
ATOM    421  HA  SER A  27      16.849 -13.038  -0.189  1.00 45.94           H
ATOM    422  C   SER A  27      16.758 -11.182  -1.047  1.00 45.22           C
ATOM    423  O   SER A  27      16.791 -11.331  -2.265  1.00 42.52           O
ATOM    424  CB  SER A  27      14.825 -12.794  -0.657  1.00 43.09           C
ATOM    425 1HB  SER A  27      14.449 -13.483  -0.037  1.00 43.09           H
ATOM    426 2HB  SER A  27      14.179 -12.035  -0.744  1.00 43.09           H
ATOM    427  OG  SER A  27      14.954 -13.393  -1.933  1.00 38.87           O
ATOM    428  HG  SER A  27      14.983 -14.345  -1.837  1.00 38.87           H
ATOM    429  N   VAL A  28      17.278 -10.092  -0.479  1.00 41.00           N
ATOM    430  H   VAL A  28      17.104  -9.934   0.493  1.00 41.00           H
ATOM    431  CA  VAL A  28      18.095  -9.109  -1.212  1.00 44.67           C
ATOM    432  HA  VAL A  28      17.852  -9.210  -2.177  1.00 44.67           H
ATOM    433  C   VAL A  28      19.590  -9.453  -1.066  1.00 44.37           C
ATOM    434  O   VAL A  28      20.437  -8.621  -0.778  1.00 40.80           O
ATOM    435  CB  VAL A  28      17.727  -7.653  -0.860  1.00 41.48           C
ATOM    436  HB  VAL A  28      18.020  -7.523   0.087  1.00 41.48           H
ATOM    437  CG1 VAL A  28      18.417  -6.631  -1.789  1.00 37.17           C
ATOM    438 1HG1 VAL A  28      18.164  -5.695  -1.543  1.00 37.17           H
ATOM    439 2HG1 VAL A  28      18.155  -6.779  -2.743  1.00 37.17           H
ATOM    440 3HG1 VAL A  28      19.412  -6.707  -1.729  1.00 37.17           H
ATOM    441  CG2 VAL A  28      16.215  -7.421  -1.045  1.00 37.93           C
ATOM    442 1HG2 VAL A  28      15.967  -6.479  -0.819  1.00 37.93           H
ATOM    443 2HG2 VAL A  28      15.684  -8.029  -0.454  1.00 37.93           H
ATOM    444 3HG2 VAL A  28      15.939  -7.593  -1.991  1.00 37.93           H
ATOM    445  N   GLY A  29      19.916 -10.714  -1.230  1.00 40.99           N
ATOM    446  H   GLY A  29      19.179 -11.347  -1.465  1.00 40.99           H
ATOM    447  CA  GLY A  29      21.252 -11.273  -1.101  1.00 45.33           C
ATOM    448 1HA  GLY A  29      21.914 -10.538  -1.250  1.00 45.33           H
ATOM    449 2HA  GLY A  29      21.353 -11.629  -0.172  1.00 45.33           H
ATOM    450  C   GLY A  29      21.477 -12.384  -2.108  1.00 44.88           C
ATOM    451  O   GLY A  29      21.545 -13.547  -1.756  1.00 41.16           O
ATOM    452  N   ASN A  30      21.616 -12.006  -3.390  1.00 35.10           N
ATOM    453  H   ASN A  30      21.121 -11.193  -3.697  1.00 35.10           H
ATOM    454  CA  ASN A  30      22.445 -12.710  -4.359  1.00 39.43           C
ATOM    455  HA  ASN A  30      22.125 -12.355  -5.237  1.00 39.43           H
ATOM    456  C   ASN A  30      22.206 -14.229  -4.535  1.00 39.19           C
ATOM    457  O   ASN A  30      23.091 -15.045  -4.271  1.00 35.60           O
ATOM    458  CB  ASN A  30      23.917 -12.344  -4.042  1.00 36.60           C
ATOM    459 1HB  ASN A  30      23.928 -11.627  -3.345  1.00 36.60           H
ATOM    460 2HB  ASN A  30      24.383 -13.157  -3.693  1.00 36.60           H
ATOM    461  CG  ASN A  30      24.707 -11.841  -5.220  1.00 33.25           C
ATOM    462  OD1 ASN A  30      24.238 -11.659  -6.329  1.00 32.07           O
ATOM    463  ND2 ASN A  30      25.972 -11.526  -5.002  1.00 32.11           N
ATOM    464 1HD2 ASN A  30      26.527 -11.145  -5.742  1.00 32.11           H
ATOM    465 2HD2 ASN A  30      26.374 -11.669  -4.098  1.00 32.11           H
ATOM    466  N   SER A  31      21.100 -14.626  -5.097  1.00 41.64           N
ATOM    467  H   SER A  31      20.318 -14.003  -5.101  1.00 41.64           H
ATOM    468  CA  SER A  31      20.946 -15.948  -5.726  1.00 46.09           C
ATOM    469  HA  SER A  31      21.783 -16.454  -5.519  1.00 46.09           H
ATOM    470  C   SER A  31      20.855 -15.797  -7.248  1.00 46.12           C
ATOM    471  O   SER A  31      19.801 -15.824  -7.865  1.00 43.07           O
ATOM    472  CB  SER A  31      19.812 -16.773  -5.098  1.00 42.61           C
ATOM    473 1HB  SER A  31      19.661 -17.620  -5.608  1.00 42.61           H
ATOM    474 2HB  SER A  31      20.014 -16.990  -4.143  1.00 42.61           H
ATOM    475  OG  SER A  31      18.605 -16.065  -5.112  1.00 39.15           O
ATOM    476  HG  SER A  31      18.786 -15.125  -5.115  1.00 39.15           H
ATOM    477  N   ARG A  32      22.034 -15.624  -7.858  1.00 36.97           N
ATOM    478  H   ARG A  32      22.791 -15.236  -7.332  1.00 36.97           H
ATOM    479  CA  ARG A  32      22.268 -15.978  -9.268  1.00 43.20           C
ATOM    480  HA  ARG A  32      21.747 -15.388  -9.885  1.00 43.20           H
ATOM    481  C   ARG A  32      21.816 -17.431  -9.450  1.00 42.70           C
ATOM    482  O   ARG A  32      22.294 -18.282  -8.698  1.00 41.20           O
ATOM    483  CB  ARG A  32      23.779 -15.813  -9.520  1.00 41.54           C
ATOM    484 1HB  ARG A  32      24.042 -14.887  -9.251  1.00 41.54           H
ATOM    485 2HB  ARG A  32      24.266 -16.476  -8.952  1.00 41.54           H
ATOM    486  CG  ARG A  32      24.224 -16.022 -10.962  1.00 38.24           C
ATOM    487 1HG  ARG A  32      23.999 -16.952 -11.252  1.00 38.24           H
ATOM    488 2HG  ARG A  32      23.760 -15.365 -11.556  1.00 38.24           H
ATOM    489  CD  ARG A  32      25.742 -15.806 -11.028  1.00 38.63           C
ATOM    490 1HD  ARG A  32      25.972 -14.920 -10.625  1.00 38.63           H
ATOM    491 2HD  ARG A  32      26.206 -16.533 -10.522  1.00 38.63           H
ATOM    492  NE  ARG A  32      26.262 -15.818 -12.403  1.00 34.97           N
ATOM    493  HE  ARG A  32      25.616 -16.057 -13.128  1.00 34.97           H
ATOM    494  CZ  ARG A  32      27.503 -15.543 -12.773  1.00 34.96           C
ATOM    495  NH1 ARG A  32      28.425 -15.235 -11.900  1.00 34.71           N
ATOM    496 1HH1 ARG A  32      28.201 -15.203 -10.926  1.00 34.71           H
ATOM    497 2HH1 ARG A  32      29.355 -15.031 -12.206  1.00 34.71           H
ATOM    498  NH2 ARG A  32      27.844 -15.558 -14.035  1.00 33.62           N
ATOM    499 1HH2 ARG A  32      27.164 -15.779 -14.734  1.00 33.62           H
ATOM    500 2HH2 ARG A  32      28.785 -15.348 -14.301  1.00 33.62           H
ATOM    501  N   PRO A  33      20.952 -17.768 -10.401  1.00 36.61           N
ATOM    502  CA  PRO A  33      20.596 -19.160 -10.644  1.00 40.84           C
ATOM    503  HA  PRO A  33      20.387 -19.640  -9.792  1.00 40.84           H
ATOM    504  C   PRO A  33      21.796 -19.865 -11.264  1.00 41.16           C
ATOM    505  O   PRO A  33      22.024 -19.824 -12.472  1.00 38.49           O
ATOM    506  CB  PRO A  33      19.354 -19.125 -11.548  1.00 37.21           C
ATOM    507 1HB  PRO A  33      19.343 -19.906 -12.172  1.00 37.21           H
ATOM    508 2HB  PRO A  33      18.515 -19.120 -11.004  1.00 37.21           H
ATOM    509  CG  PRO A  33      19.515 -17.809 -12.319  1.00 36.01           C
ATOM    510 1HG  PRO A  33      20.055 -17.947 -13.149  1.00 36.01           H
ATOM    511 2HG  PRO A  33      18.623 -17.427 -12.561  1.00 36.01           H
ATOM    512  CD  PRO A  33      20.253 -16.894 -11.330  1.00 40.26           C
ATOM    513 1HD  PRO A  33      20.919 -16.315 -11.800  1.00 40.26           H
ATOM    514 2HD  PRO A  33      19.612 -16.319 -10.821  1.00 40.26           H
ATOM    515  N   THR A  34      22.608 -20.524 -10.427  1.00 44.27           N
ATOM    516  H   THR A  34      22.571 -20.301  -9.453  1.00 44.27           H
ATOM    517  CA  THR A  34      23.542 -21.549 -10.869  1.00 49.43           C
ATOM    518  HA  THR A  34      23.998 -21.206 -11.690  1.00 49.43           H
ATOM    519  C   THR A  34      22.722 -22.802 -11.170  1.00 49.77           C
ATOM    520  O   THR A  34      22.446 -23.609 -10.290  1.00 45.72           O
ATOM    521  CB  THR A  34      24.643 -21.812  -9.833  1.00 45.54           C
ATOM    522  HB  THR A  34      24.233 -22.137  -8.981  1.00 45.54           H
ATOM    523  OG1 THR A  34      25.311 -20.606  -9.571  1.00 41.80           O
ATOM    524  HG1 THR A  34      26.252 -20.769  -9.511  1.00 41.80           H
ATOM    525  CG2 THR A  34      25.688 -22.796 -10.332  1.00 42.55           C
ATOM    526 1HG2 THR A  34      26.394 -22.951  -9.640  1.00 42.55           H
ATOM    527 2HG2 THR A  34      26.137 -22.454 -11.158  1.00 42.55           H
ATOM    528 3HG2 THR A  34      25.273 -23.679 -10.551  1.00 42.55           H
ATOM    529  N   GLY A  35      22.299 -22.935 -12.399  1.00 43.04           N
ATOM    530  H   GLY A  35      22.315 -22.135 -12.999  1.00 43.04           H
ATOM    531  CA  GLY A  35      21.806 -24.196 -12.934  1.00 48.47           C
ATOM    532 1HA  GLY A  35      21.070 -24.526 -12.343  1.00 48.47           H
ATOM    533 2HA  GLY A  35      21.448 -24.033 -13.853  1.00 48.47           H
ATOM    534  C   GLY A  35      22.945 -25.209 -12.980  1.00 48.03           C
ATOM    535  O   GLY A  35      23.677 -25.225 -13.957  1.00 45.27           O
ATOM    536  N   GLN A  36      23.091 -25.996 -11.919  1.00 38.85           N
ATOM    537  H   GLN A  36      22.676 -25.693 -11.061  1.00 38.85           H
ATOM    538  CA  GLN A  36      23.815 -27.279 -11.904  1.00 44.05           C
ATOM    539  HA  GLN A  36      23.596 -27.723 -12.773  1.00 44.05           H
ATOM    540  C   GLN A  36      23.321 -28.110 -10.706  1.00 44.24           C
ATOM    541  O   GLN A  36      23.994 -28.204  -9.686  1.00 43.00           O
ATOM    542  CB  GLN A  36      25.346 -27.097 -11.847  1.00 40.97           C
ATOM    543 1HB  GLN A  36      25.554 -26.310 -11.266  1.00 40.97           H
ATOM    544 2HB  GLN A  36      25.753 -27.921 -11.452  1.00 40.97           H
ATOM    545  CG  GLN A  36      25.977 -26.861 -13.219  1.00 39.19           C
ATOM    546 1HG  GLN A  36      25.528 -27.463 -13.879  1.00 39.19           H
ATOM    547 2HG  GLN A  36      25.821 -25.908 -13.477  1.00 39.19           H
ATOM    548  CD  GLN A  36      27.462 -27.121 -13.294  1.00 37.29           C
ATOM    549  OE1 GLN A  36      28.123 -27.488 -12.344  1.00 33.72           O
ATOM    550  NE2 GLN A  36      28.067 -26.927 -14.452  1.00 35.75           N
ATOM    551 1HE2 GLN A  36      29.051 -27.082 -14.534  1.00 35.75           H
ATOM    552 2HE2 GLN A  36      27.541 -26.625 -15.247  1.00 35.75           H
ATOM    553  N   GLN A  37      22.155 -28.688 -10.807  1.00 32.23           N
ATOM    554  H   GLN A  37      21.524 -28.385 -11.521  1.00 32.23           H
ATOM    555  CA  GLN A  37      21.743 -29.770  -9.903  1.00 35.06           C
ATOM    556  HA  GLN A  37      22.581 -30.267  -9.677  1.00 35.06           H
ATOM    557  C   GLN A  37      20.798 -30.740 -10.613  1.00 34.06           C
ATOM    558  O   GLN A  37      19.666 -30.947 -10.181  1.00 32.33           O
ATOM    559  CB  GLN A  37      21.173 -29.227  -8.586  1.00 32.22           C
ATOM    560 1HB  GLN A  37      21.688 -28.412  -8.322  1.00 32.22           H
ATOM    561 2HB  GLN A  37      20.213 -28.985  -8.724  1.00 32.22           H
ATOM    562  CG  GLN A  37      21.275 -30.280  -7.459  1.00 28.79           C
ATOM    563 1HG  GLN A  37      20.857 -31.130  -7.779  1.00 28.79           H
ATOM    564 2HG  GLN A  37      22.242 -30.438  -7.258  1.00 28.79           H
ATOM    565  CD  GLN A  37      20.593 -29.892  -6.161  1.00 29.20           C
ATOM    566  OE1 GLN A  37      20.012 -28.840  -6.010  1.00 26.79           O
ATOM    567  NE2 GLN A  37      20.625 -30.747  -5.156  1.00 29.33           N
ATOM    568 1HE2 GLN A  37      20.175 -30.520  -4.292  1.00 29.33           H
ATOM    569 2HE2 GLN A  37      21.099 -31.622  -5.258  1.00 29.33           H
ATOM    570  N   LEU A  38      21.252 -31.327 -11.711  1.00 36.07           N
ATOM    571  H   LEU A  38      22.046 -30.939 -12.180  1.00 36.07           H
ATOM    572  CA  LEU A  38      20.615 -32.537 -12.257  1.00 41.29           C
ATOM    573  HA  LEU A  38      20.432 -33.102 -11.452  1.00 41.29           H
ATOM    574  C   LEU A  38      21.561 -33.323 -13.174  1.00 41.68           C
ATOM    575  O   LEU A  38      21.216 -33.633 -14.306  1.00 38.87           O
ATOM    576  CB  LEU A  38      19.274 -32.213 -12.951  1.00 37.96           C
ATOM    577 1HB  LEU A  38      18.865 -31.410 -12.516  1.00 37.96           H
ATOM    578 2HB  LEU A  38      19.443 -32.019 -13.917  1.00 37.96           H
ATOM    579  CG  LEU A  38      18.296 -33.399 -12.839  1.00 34.11           C
ATOM    580  HG  LEU A  38      18.845 -34.227 -12.728  1.00 34.11           H
ATOM    581  CD1 LEU A  38      17.356 -33.212 -11.643  1.00 33.07           C
ATOM    582 1HD1 LEU A  38      16.719 -33.979 -11.565  1.00 33.07           H
ATOM    583 2HD1 LEU A  38      16.819 -32.374 -11.737  1.00 33.07           H
ATOM    584 3HD1 LEU A  38      17.871 -33.152 -10.788  1.00 33.07           H
ATOM    585  CD2 LEU A  38      17.444 -33.545 -14.087  1.00 38.66           C
ATOM    586 1HD2 LEU A  38      16.814 -34.317 -14.003  1.00 38.66           H
ATOM    587 2HD2 LEU A  38      18.014 -33.700 -14.894  1.00 38.66           H
ATOM    588 3HD2 LEU A  38      16.901 -32.721 -14.248  1.00 38.66           H
ATOM    589  N   GLU A  39      22.762 -33.650 -12.699  1.00 38.14           N
ATOM    590  H   GLU A  39      23.091 -33.247 -11.845  1.00 38.14           H
ATOM    591  CA  GLU A  39      23.601 -34.605 -13.436  1.00 41.27           C
ATOM    592  HA  GLU A  39      22.978 -35.317 -13.759  1.00 41.27           H
ATOM    593  C   GLU A  39      24.628 -35.265 -12.506  1.00 39.22           C
ATOM    594  O   GLU A  39      25.818 -34.981 -12.523  1.00 38.84           O
ATOM    595  CB  GLU A  39      24.245 -33.949 -14.672  1.00 40.60           C
ATOM    596 1HB  GLU A  39      23.730 -33.126 -14.913  1.00 40.60           H
ATOM    597 2HB  GLU A  39      25.190 -33.701 -14.458  1.00 40.60           H
ATOM    598  CG  GLU A  39      24.231 -34.932 -15.867  1.00 39.36           C
ATOM    599 1HG  GLU A  39      24.766 -35.741 -15.625  1.00 39.36           H
ATOM    600 2HG  GLU A  39      23.286 -35.200 -16.053  1.00 39.36           H
ATOM    601  CD  GLU A  39      24.823 -34.324 -17.145  1.00 39.92           C
ATOM    602  OE1 GLU A  39      25.513 -35.077 -17.849  1.00 33.60           O
ATOM    603  OE2 GLU A  39      24.557 -33.120 -17.416  1.00 39.50           O
ATOM    604  N   SER A  40      24.156 -36.159 -11.643  1.00 36.89           N
ATOM    605  H   SER A  40      23.172 -36.185 -11.468  1.00 36.89           H
ATOM    606  CA  SER A  40      25.024 -37.110 -10.937  1.00 41.99           C
ATOM    607  HA  SER A  40      25.780 -37.274 -11.570  1.00 41.99           H
ATOM    608  C   SER A  40      24.291 -38.437 -10.688  1.00 40.55           C
ATOM    609  O   SER A  40      24.121 -38.852  -9.551  1.00 39.38           O
ATOM    610  CB  SER A  40      25.641 -36.521  -9.656  1.00 39.64           C
ATOM    611 1HB  SER A  40      26.359 -37.120  -9.301  1.00 39.64           H
ATOM    612 2HB  SER A  40      26.020 -35.612  -9.831  1.00 39.64           H
ATOM    613  OG  SER A  40      24.687 -36.376  -8.634  1.00 36.95           O
ATOM    614  HG  SER A  40      23.811 -36.343  -9.018  1.00 36.95           H
ATOM    615  N   LEU A  41      23.855 -39.085 -11.759  1.00 35.61           N
ATOM    616  H   LEU A  41      23.746 -38.568 -12.608  1.00 35.61           H
ATOM    617  CA  LEU A  41      23.524 -40.510 -11.775  1.00 43.14           C
ATOM    618  HA  LEU A  41      24.264 -40.991 -11.305  1.00 43.14           H
ATOM    619  C   LEU A  41      23.475 -41.005 -13.230  1.00 42.22           C
ATOM    620  O   LEU A  41      22.457 -40.905 -13.894  1.00 40.94           O
ATOM    621  CB  LEU A  41      22.205 -40.766 -10.995  1.00 41.27           C
ATOM    622 1HB  LEU A  41      21.759 -39.889 -10.818  1.00 41.27           H
ATOM    623 2HB  LEU A  41      21.605 -41.338 -11.554  1.00 41.27           H
ATOM    624  CG  LEU A  41      22.439 -41.475  -9.647  1.00 41.04           C
ATOM    625  HG  LEU A  41      23.355 -41.219  -9.337  1.00 41.04           H
ATOM    626  CD1 LEU A  41      21.403 -41.045  -8.606  1.00 40.74           C
ATOM    627 1HD1 LEU A  41      21.559 -41.507  -7.733  1.00 40.74           H
ATOM    628 2HD1 LEU A  41      20.476 -41.266  -8.910  1.00 40.74           H
ATOM    629 3HD1 LEU A  41      21.446 -40.059  -8.444  1.00 40.74           H
ATOM    630  CD2 LEU A  41      22.349 -42.994  -9.800  1.00 42.73           C
ATOM    631 1HD2 LEU A  41      22.501 -43.452  -8.924  1.00 42.73           H
ATOM    632 2HD2 LEU A  41      23.034 -43.330 -10.446  1.00 42.73           H
ATOM    633 3HD2 LEU A  41      21.448 -43.267 -10.137  1.00 42.73           H
ATOM    634  N   GLY A  42      24.628 -41.474 -13.732  1.00 36.33           N
ATOM    635  H   GLY A  42      25.448 -41.446 -13.160  1.00 36.33           H
ATOM    636  CA  GLY A  42      24.731 -42.027 -15.090  1.00 44.28           C
ATOM    637 1HA  GLY A  42      24.315 -42.937 -15.083  1.00 44.28           H
ATOM    638 2HA  GLY A  42      24.215 -41.430 -15.704  1.00 44.28           H
ATOM    639  C   GLY A  42      26.171 -42.132 -15.577  1.00 42.18           C
ATOM    640  O   GLY A  42      26.610 -41.324 -16.373  1.00 40.61           O
ATOM    641  N   LEU A  43      26.968 -43.025 -14.967  1.00 33.37           N
ATOM    642  H   LEU A  43      27.159 -42.873 -13.997  1.00 33.37           H
ATOM    643  CA  LEU A  43      27.583 -44.199 -15.586  1.00 40.65           C
ATOM    644  HA  LEU A  43      28.250 -44.454 -14.886  1.00 40.65           H
ATOM    645  C   LEU A  43      28.428 -43.950 -16.852  1.00 39.76           C
ATOM    646  O   LEU A  43      27.897 -43.725 -17.934  1.00 38.53           O
ATOM    647  CB  LEU A  43      26.520 -45.303 -15.813  1.00 38.73           C
ATOM    648 1HB  LEU A  43      25.681 -45.045 -15.334  1.00 38.73           H
ATOM    649 2HB  LEU A  43      26.336 -45.376 -16.793  1.00 38.73           H
ATOM    650  CG  LEU A  43      26.964 -46.680 -15.302  1.00 37.50           C
ATOM    651  HG  LEU A  43      27.959 -46.646 -15.203  1.00 37.50           H
ATOM    652  CD1 LEU A  43      26.311 -46.993 -13.961  1.00 36.40           C
ATOM    653 1HD1 LEU A  43      26.597 -47.890 -13.624  1.00 36.40           H
ATOM    654 2HD1 LEU A  43      25.314 -46.998 -14.040  1.00 36.40           H
ATOM    655 3HD1 LEU A  43      26.561 -46.312 -13.273  1.00 36.40           H
ATOM    656  CD2 LEU A  43      26.589 -47.794 -16.278  1.00 41.32           C
ATOM    657 1HD2 LEU A  43      26.883 -48.686 -15.934  1.00 41.32           H
ATOM    658 2HD2 LEU A  43      27.020 -47.650 -17.169  1.00 41.32           H
ATOM    659 3HD2 LEU A  43      25.599 -47.830 -16.418  1.00 41.32           H
ATOM    660  N   LEU A  44      29.781 -44.146 -16.701  1.00 36.05           N
ATOM    661  H   LEU A  44      30.166 -43.855 -15.825  1.00 36.05           H
ATOM    662  CA  LEU A  44      30.736 -44.727 -17.657  1.00 44.30           C
ATOM    663  HA  LEU A  44      31.556 -44.211 -17.411  1.00 44.30           H
ATOM    664  C   LEU A  44      30.561 -44.469 -19.168  1.00 42.73           C
ATOM    665  O   LEU A  44      29.744 -45.124 -19.814  1.00 41.22           O
ATOM    666  CB  LEU A  44      30.765 -46.259 -17.432  1.00 41.70           C
ATOM    667 1HB  LEU A  44      29.906 -46.525 -16.995  1.00 41.70           H
ATOM    668 2HB  LEU A  44      30.836 -46.703 -18.325  1.00 41.70           H
ATOM    669  CG  LEU A  44      31.908 -46.788 -16.562  1.00 41.66           C
ATOM    670  HG  LEU A  44      32.604 -46.072 -16.515  1.00 41.66           H
ATOM    671  CD1 LEU A  44      31.441 -47.106 -15.150  1.00 38.36           C
ATOM    672 1HD1 LEU A  44      32.196 -47.450 -14.592  1.00 38.36           H
ATOM    673 2HD1 LEU A  44      30.723 -47.802 -15.158  1.00 38.36           H
ATOM    674 3HD1 LEU A  44      31.074 -46.291 -14.702  1.00 38.36           H
ATOM    675  CD2 LEU A  44      32.477 -48.070 -17.175  1.00 42.57           C
ATOM    676 1HD2 LEU A  44      33.226 -48.431 -16.620  1.00 42.57           H
ATOM    677 2HD2 LEU A  44      32.830 -47.901 -18.095  1.00 42.57           H
ATOM    678 3HD2 LEU A  44      31.774 -48.778 -17.241  1.00 42.57           H
ATOM    679  N   ALA A  45      31.500 -43.718 -19.768  1.00 39.91           N
ATOM    680  H   ALA A  45      31.576 -42.760 -19.493  1.00 39.91           H
ATOM    681  CA  ALA A  45      32.428 -44.210 -20.806  1.00 51.10           C
ATOM    682  HA  ALA A  45      32.978 -44.888 -20.319  1.00 51.10           H
ATOM    683  C   ALA A  45      33.311 -43.071 -21.366  1.00 47.65           C
ATOM    684  O   ALA A  45      32.810 -41.972 -21.585  1.00 44.91           O
ATOM    685  CB  ALA A  45      31.693 -44.880 -21.975  1.00 47.75           C
ATOM    686 1HB  ALA A  45      31.109 -45.625 -21.652  1.00 47.75           H
ATOM    687 2HB  ALA A  45      32.341 -45.261 -22.634  1.00 47.75           H
ATOM    688 3HB  ALA A  45      31.114 -44.223 -22.458  1.00 47.75           H
ATOM    689  N   PRO A  46      34.616 -43.315 -21.623  1.00 37.85           N
ATOM    690  CA  PRO A  46      35.494 -42.354 -22.270  1.00 45.94           C
ATOM    691  HA  PRO A  46      35.194 -41.418 -22.085  1.00 45.94           H
ATOM    692  C   PRO A  46      35.461 -42.535 -23.792  1.00 44.45           C
ATOM    693  O   PRO A  46      35.518 -43.663 -24.285  1.00 41.99           O
ATOM    694  CB  PRO A  46      36.871 -42.666 -21.683  1.00 42.61           C
ATOM    695 1HB  PRO A  46      37.598 -42.392 -22.312  1.00 42.61           H
ATOM    696 2HB  PRO A  46      36.998 -42.205 -20.805  1.00 42.61           H
ATOM    697  CG  PRO A  46      36.844 -44.186 -21.505  1.00 43.63           C
ATOM    698 1HG  PRO A  46      37.200 -44.642 -22.320  1.00 43.63           H
ATOM    699 2HG  PRO A  46      37.384 -44.457 -20.708  1.00 43.63           H
ATOM    700  CD  PRO A  46      35.367 -44.530 -21.297  1.00 50.70           C
ATOM    701 1HD  PRO A  46      35.081 -45.271 -21.904  1.00 50.70           H
ATOM    702 2HD  PRO A  46      35.188 -44.788 -20.348  1.00 50.70           H
ATOM    703  N   GLY A  47      35.434 -41.458 -24.542  1.00 44.06           N
ATOM    704  H   GLY A  47      35.416 -40.563 -24.096  1.00 44.06           H
ATOM    705  CA  GLY A  47      35.429 -41.514 -25.998  1.00 50.55           C
ATOM    706 1HA  GLY A  47      36.162 -42.132 -26.283  1.00 50.55           H
ATOM    707 2HA  GLY A  47      34.547 -41.887 -26.287  1.00 50.55           H
ATOM    708  C   GLY A  47      35.638 -40.146 -26.630  1.00 48.34           C
ATOM    709  O   GLY A  47      34.700 -39.393 -26.806  1.00 45.06           O
ATOM    710  N   GLU A  48      36.893 -39.846 -26.847  1.00 37.39           N
ATOM    711  H   GLU A  48      37.543 -40.146 -26.149  1.00 37.39           H
ATOM    712  CA  GLU A  48      37.462 -39.124 -27.987  1.00 45.67           C
ATOM    713  HA  GLU A  48      38.014 -38.458 -27.485  1.00 45.67           H
ATOM    714  C   GLU A  48      36.592 -38.235 -28.914  1.00 44.22           C
ATOM    715  O   GLU A  48      35.587 -38.646 -29.478  1.00 43.21           O
ATOM    716  CB  GLU A  48      38.177 -40.165 -28.858  1.00 43.42           C
ATOM    717 1HB  GLU A  48      37.585 -40.966 -28.947  1.00 43.42           H
ATOM    718 2HB  GLU A  48      38.339 -39.768 -29.761  1.00 43.42           H
ATOM    719  CG  GLU A  48      39.521 -40.615 -28.276  1.00 40.56           C
ATOM    720 1HG  GLU A  48      39.886 -39.892 -27.689  1.00 40.56           H
ATOM    721 2HG  GLU A  48      39.386 -41.446 -27.737  1.00 40.56           H
ATOM    722  CD  GLU A  48      40.514 -40.900 -29.411  1.00 39.64           C
ATOM    723  OE1 GLU A  48      41.481 -40.112 -29.554  1.00 34.28           O
ATOM    724  OE2 GLU A  48      40.272 -41.861 -30.164  1.00 39.57           O
ATOM    725  N   GLN A  49      37.255 -37.115 -29.229  1.00 31.07           N
ATOM    726  H   GLN A  49      37.737 -36.662 -28.479  1.00 31.07           H
ATOM    727  CA  GLN A  49      37.357 -36.472 -30.552  1.00 36.65           C
ATOM    728  HA  GLN A  49      38.253 -36.059 -30.388  1.00 36.65           H
ATOM    729  C   GLN A  49      36.494 -35.238 -30.889  1.00 35.71           C
ATOM    730  O   GLN A  49      35.279 -35.240 -30.976  1.00 34.58           O
ATOM    731  CB  GLN A  49      37.395 -37.491 -31.708  1.00 35.18           C
ATOM    732 1HB  GLN A  49      36.746 -38.226 -31.510  1.00 35.18           H
ATOM    733 2HB  GLN A  49      37.127 -37.028 -32.553  1.00 35.18           H
ATOM    734  CG  GLN A  49      38.789 -38.108 -31.907  1.00 35.49           C
ATOM    735 1HG  GLN A  49      39.405 -37.397 -32.245  1.00 35.49           H
ATOM    736 2HG  GLN A  49      39.118 -38.442 -31.023  1.00 35.49           H
ATOM    737  CD  GLN A  49      38.821 -39.269 -32.892  1.00 36.00           C
ATOM    738  OE1 GLN A  49      38.073 -39.320 -33.844  1.00 32.24           O
ATOM    739  NE2 GLN A  49      39.708 -40.226 -32.715  1.00 34.95           N
ATOM    740 1HE2 GLN A  49      39.760 -40.986 -33.363  1.00 34.95           H
ATOM    741 2HE2 GLN A  49      40.330 -40.193 -31.932  1.00 34.95           H
ATOM    742  N   SER A  50      37.287 -34.237 -31.268  1.00 29.23           N
ATOM    743  H   SER A  50      38.162 -34.181 -30.788  1.00 29.23           H
ATOM    744  CA  SER A  50      37.063 -33.201 -32.291  1.00 40.51           C
ATOM    745  HA  SER A  50      38.021 -32.949 -32.430  1.00 40.51           H
ATOM    746  C   SER A  50      36.465 -31.839 -31.872  1.00 39.03           C
ATOM    747  O   SER A  50      35.272 -31.597 -31.834  1.00 37.65           O
ATOM    748  CB  SER A  50      36.499 -33.774 -33.597  1.00 37.98           C
ATOM    749 1HB  SER A  50      36.654 -33.137 -34.353  1.00 37.98           H
ATOM    750 2HB  SER A  50      36.929 -34.652 -33.807  1.00 37.98           H
ATOM    751  OG  SER A  50      35.114 -34.008 -33.547  1.00 34.39           O
ATOM    752  HG  SER A  50      34.649 -33.171 -33.536  1.00 34.39           H
ATOM    753  N   LEU A  51      37.380 -30.885 -31.670  1.00 31.63           N
ATOM    754  H   LEU A  51      38.198 -31.122 -31.146  1.00 31.63           H
ATOM    755  CA  LEU A  51      37.257 -29.507 -32.172  1.00 41.66           C
ATOM    756  HA  LEU A  51      36.361 -29.145 -31.914  1.00 41.66           H
ATOM    757  C   LEU A  51      37.436 -29.521 -33.715  1.00 40.97           C
ATOM    758  O   LEU A  51      37.927 -30.525 -34.235  1.00 38.73           O
ATOM    759  CB  LEU A  51      38.421 -28.708 -31.554  1.00 38.55           C
ATOM    760 1HB  LEU A  51      39.270 -29.188 -31.774  1.00 38.55           H
ATOM    761 2HB  LEU A  51      38.429 -27.804 -31.981  1.00 38.55           H
ATOM    762  CG  LEU A  51      38.386 -28.502 -30.031  1.00 36.89           C
ATOM    763  HG  LEU A  51      38.167 -29.379 -29.603  1.00 36.89           H
ATOM    764  CD1 LEU A  51      39.743 -27.981 -29.558  1.00 34.23           C
ATOM    765 1HD1 LEU A  51      39.747 -27.838 -28.568  1.00 34.23           H
ATOM    766 2HD1 LEU A  51      39.964 -27.109 -29.995  1.00 34.23           H
ATOM    767 3HD1 LEU A  51      40.472 -28.629 -29.778  1.00 34.23           H
ATOM    768  CD2 LEU A  51      37.330 -27.472 -29.638  1.00 40.44           C
ATOM    769 1HD2 LEU A  51      37.309 -27.340 -28.647  1.00 40.44           H
ATOM    770 2HD2 LEU A  51      36.419 -27.764 -29.928  1.00 40.44           H
ATOM    771 3HD2 LEU A  51      37.518 -26.586 -30.062  1.00 40.44           H
ATOM    772  N   PRO A  52      37.245 -28.420 -34.452  1.00 36.14           N
ATOM    773  CA  PRO A  52      36.465 -27.188 -34.291  1.00 44.41           C
ATOM    774  HA  PRO A  52      35.846 -27.280 -33.511  1.00 44.41           H
ATOM    775  C   PRO A  52      35.630 -26.894 -35.563  1.00 43.55           C
ATOM    776  O   PRO A  52      35.931 -27.397 -36.640  1.00 41.90           O
ATOM    777  CB  PRO A  52      37.537 -26.099 -34.138  1.00 42.80           C
ATOM    778 1HB  PRO A  52      37.207 -25.224 -34.492  1.00 42.80           H
ATOM    779 2HB  PRO A  52      37.801 -25.993 -33.179  1.00 42.80           H
ATOM    780  CG  PRO A  52      38.718 -26.616 -34.975  1.00 43.03           C
ATOM    781 1HG  PRO A  52      38.800 -26.091 -35.822  1.00 43.03           H
ATOM    782 2HG  PRO A  52      39.570 -26.547 -34.456  1.00 43.03           H
ATOM    783  CD  PRO A  52      38.407 -28.082 -35.288  1.00 51.20           C
ATOM    784 1HD  PRO A  52      38.176 -28.205 -36.253  1.00 51.20           H
ATOM    785 2HD  PRO A  52      39.177 -28.674 -35.051  1.00 51.20           H
ATOM    786  N   CYS A  53      34.663 -25.989 -35.527  1.00 38.28           N
ATOM    787  H   CYS A  53      34.268 -25.717 -34.649  1.00 38.28           H
ATOM    788  CA  CYS A  53      34.166 -25.380 -36.775  1.00 49.69           C
ATOM    789  HA  CYS A  53      34.980 -25.323 -37.353  1.00 49.69           H
ATOM    790  C   CYS A  53      33.663 -23.935 -36.588  1.00 46.81           C
ATOM    791  O   CYS A  53      32.594 -23.680 -36.044  1.00 45.07           O
ATOM    792  CB  CYS A  53      33.146 -26.288 -37.482  1.00 48.03           C
ATOM    793 1HB  CYS A  53      32.942 -27.026 -36.839  1.00 48.03           H
ATOM    794 2HB  CYS A  53      32.328 -25.729 -37.619  1.00 48.03           H
ATOM    795  SG  CYS A  53      33.859 -26.893 -39.047  1.00 41.63           S
ATOM    796  HG  CYS A  53      35.164 -27.039 -38.909  1.00 41.63           H
ATOM    797  N   THR A  54      34.499 -23.024 -37.066  1.00 45.95           N
ATOM    798  H   THR A  54      35.460 -23.126 -36.811  1.00 45.95           H
ATOM    799  CA  THR A  54      34.170 -21.879 -37.931  1.00 58.30           C
ATOM    800  HA  THR A  54      35.028 -21.379 -37.812  1.00 58.30           H
ATOM    801  C   THR A  54      33.112 -20.859 -37.494  1.00 56.23           C
ATOM    802  O   THR A  54      31.907 -21.007 -37.703  1.00 53.67           O
ATOM    803  CB  THR A  54      33.903 -22.334 -39.371  1.00 55.23           C
ATOM    804  HB  THR A  54      33.560 -21.554 -39.895  1.00 55.23           H
ATOM    805  OG1 THR A  54      32.891 -23.297 -39.414  1.00 50.62           O
ATOM    806  HG1 THR A  54      32.038 -22.863 -39.424  1.00 50.62           H
ATOM    807  CG2 THR A  54      35.141 -22.946 -40.016  1.00 51.37           C
ATOM    808 1HG2 THR A  54      34.950 -23.237 -40.953  1.00 51.37           H
ATOM    809 2HG2 THR A  54      35.454 -23.746 -39.504  1.00 51.37           H
ATOM    810 3HG2 THR A  54      35.892 -22.287 -40.046  1.00 51.37           H
ATOM    811  N   GLU A  55      33.650 -19.743 -37.042  1.00 41.87           N
ATOM    812  H   GLU A  55      34.315 -19.825 -36.300  1.00 41.87           H
ATOM    813  CA  GLU A  55      33.359 -18.395 -37.531  1.00 51.23           C
ATOM    814  HA  GLU A  55      32.929 -17.925 -36.760  1.00 51.23           H
ATOM    815  C   GLU A  55      32.318 -18.279 -38.666  1.00 48.92           C
ATOM    816  O   GLU A  55      32.569 -18.650 -39.816  1.00 49.00           O
ATOM    817  CB  GLU A  55      34.724 -17.836 -37.989  1.00 49.78           C
ATOM    818 1HB  GLU A  55      35.400 -18.049 -37.284  1.00 49.78           H
ATOM    819 2HB  GLU A  55      34.977 -18.292 -38.842  1.00 49.78           H
ATOM    820  CG  GLU A  55      34.766 -16.326 -38.236  1.00 43.16           C
ATOM    821 1HG  GLU A  55      34.209 -16.116 -39.039  1.00 43.16           H
ATOM    822 2HG  GLU A  55      34.388 -15.859 -37.437  1.00 43.16           H
ATOM    823  CD  GLU A  55      36.209 -15.829 -38.477  1.00 44.76           C
ATOM    824  OE1 GLU A  55      36.401 -15.078 -39.454  1.00 39.12           O
ATOM    825  OE2 GLU A  55      37.088 -16.193 -37.674  1.00 43.65           O
ATOM    826  N   ARG A  56      31.198 -17.621 -38.349  1.00 33.21           N
ATOM    827  H   ARG A  56      30.905 -17.585 -37.394  1.00 33.21           H
ATOM    828  CA  ARG A  56      30.389 -16.950 -39.376  1.00 45.95           C
ATOM    829  HA  ARG A  56      31.036 -16.654 -40.078  1.00 45.95           H
ATOM    830  C   ARG A  56      29.711 -15.701 -38.805  1.00 44.43           C
ATOM    831  O   ARG A  56      28.695 -15.770 -38.111  1.00 43.67           O
ATOM    832  CB  ARG A  56      29.406 -17.918 -40.050  1.00 46.18           C
ATOM    833 1HB  ARG A  56      29.601 -18.849 -39.742  1.00 46.18           H
ATOM    834 2HB  ARG A  56      28.473 -17.670 -39.791  1.00 46.18           H
ATOM    835  CG  ARG A  56      29.542 -17.851 -41.583  1.00 45.19           C
ATOM    836 1HG  ARG A  56      29.324 -16.926 -41.894  1.00 45.19           H
ATOM    837 2HG  ARG A  56      30.481 -18.077 -41.842  1.00 45.19           H
ATOM    838  CD  ARG A  56      28.594 -18.835 -42.259  1.00 45.85           C
ATOM    839 1HD  ARG A  56      28.719 -19.745 -41.865  1.00 45.85           H
ATOM    840 2HD  ARG A  56      27.649 -18.538 -42.121  1.00 45.85           H
ATOM    841  NE  ARG A  56      28.841 -18.925 -43.710  1.00 42.36           N
ATOM    842  HE  ARG A  56      29.497 -18.276 -44.094  1.00 42.36           H
ATOM    843  CZ  ARG A  56      28.286 -19.773 -44.553  1.00 39.88           C
ATOM    844  NH1 ARG A  56      27.375 -20.630 -44.156  1.00 38.86           N
ATOM    845 1HH1 ARG A  56      27.089 -20.648 -43.198  1.00 38.86           H
ATOM    846 2HH1 ARG A  56      26.966 -21.265 -44.812  1.00 38.86           H
ATOM    847  NH2 ARG A  56      28.623 -19.789 -45.811  1.00 38.68           N
ATOM    848 1HH2 ARG A  56      29.313 -19.151 -46.152  1.00 38.68           H
ATOM    849 2HH2 ARG A  56      28.191 -20.439 -46.436  1.00 38.68           H
ATOM    850  N   LYS A  57      30.288 -14.572 -39.144  1.00 37.94           N
ATOM    851  H   LYS A  57      31.243 -14.614 -39.436  1.00 37.94           H
ATOM    852  CA  LYS A  57      29.646 -13.255 -39.129  1.00 51.32           C
ATOM    853  HA  LYS A  57      29.066 -13.158 -38.320  1.00 51.32           H
ATOM    854  C   LYS A  57      28.771 -13.141 -40.386  1.00 49.02           C
ATOM    855  O   LYS A  57      29.213 -13.597 -41.449  1.00 47.95           O
ATOM    856  CB  LYS A  57      30.771 -12.202 -39.102  1.00 47.76           C
ATOM    857 1HB  LYS A  57      31.578 -12.624 -38.688  1.00 47.76           H
ATOM    858 2HB  LYS A  57      30.976 -11.946 -40.047  1.00 47.76           H
ATOM    859  CG  LYS A  57      30.464 -10.915 -38.324  1.00 42.54           C
ATOM    860 1HG  LYS A  57      29.689 -10.447 -38.749  1.00 42.54           H
ATOM    861 2HG  LYS A  57      30.237 -11.145 -37.378  1.00 42.54           H
ATOM    862  CD  LYS A  57      31.693  -9.992 -38.345  1.00 42.21           C
ATOM    863 1HD  LYS A  57      32.492 -10.503 -38.026  1.00 42.21           H
ATOM    864 2HD  LYS A  57      31.850  -9.677 -39.281  1.00 42.21           H
ATOM    865  CE  LYS A  57      31.496  -8.777 -37.445  1.00 36.27           C
ATOM    866 1HE  LYS A  57      30.732  -8.231 -37.790  1.00 36.27           H
ATOM    867 2HE  LYS A  57      31.294  -9.084 -36.515  1.00 36.27           H
ATOM    868  NZ  LYS A  57      32.721  -7.914 -37.407  1.00 34.39           N
ATOM    869 1HZ  LYS A  57      32.582  -7.120 -36.815  1.00 34.39           H
ATOM    870 2HZ  LYS A  57      32.952  -7.579 -38.321  1.00 34.39           H
ATOM    871 3HZ  LYS A  57      33.508  -8.424 -37.059  1.00 34.39           H
ATOM    872  N   PRO A  58      27.597 -12.531 -40.310  1.00 39.12           N
ATOM    873  CA  PRO A  58      27.312 -11.398 -41.184  1.00 48.20           C
ATOM    874  HA  PRO A  58      28.172 -11.006 -41.510  1.00 48.20           H
ATOM    875  C   PRO A  58      26.568 -10.283 -40.406  1.00 46.42           C
ATOM    876  O   PRO A  58      25.694 -10.554 -39.597  1.00 44.26           O
ATOM    877  CB  PRO A  58      26.504 -11.958 -42.356  1.00 46.09           C
ATOM    878 1HB  PRO A  58      25.797 -11.308 -42.636  1.00 46.09           H
ATOM    879 2HB  PRO A  58      27.103 -12.154 -43.132  1.00 46.09           H
ATOM    880  CG  PRO A  58      25.870 -13.250 -41.822  1.00 46.15           C
ATOM    881 1HG  PRO A  58      24.874 -13.170 -41.796  1.00 46.15           H
ATOM    882 2HG  PRO A  58      26.127 -14.031 -42.391  1.00 46.15           H
ATOM    883  CD  PRO A  58      26.436 -13.405 -40.407  1.00 51.84           C
ATOM    884 1HD  PRO A  58      25.763 -13.131 -39.720  1.00 51.84           H
ATOM    885 2HD  PRO A  58      26.722 -14.348 -40.237  1.00 51.84           H
ATOM    886  N   ALA A  59      27.030  -9.063 -40.391  1.00 35.88           N
ATOM    887  H   ALA A  59      27.571  -8.801 -39.592  1.00 35.88           H
ATOM    888  CA  ALA A  59      26.842  -8.035 -41.418  1.00 50.70           C
ATOM    889  HA  ALA A  59      27.533  -7.363 -41.152  1.00 50.70           H
ATOM    890  C   ALA A  59      25.468  -7.351 -41.339  1.00 48.95           C
ATOM    891  O   ALA A  59      24.412  -7.967 -41.319  1.00 47.55           O
ATOM    892  CB  ALA A  59      27.229  -8.468 -42.831  1.00 49.40           C
ATOM    893 1HB  ALA A  59      28.127  -8.907 -42.838  1.00 49.40           H
ATOM    894 2HB  ALA A  59      27.266  -7.683 -43.449  1.00 49.40           H
ATOM    895 3HB  ALA A  59      26.566  -9.119 -43.201  1.00 49.40           H
ATOM    896  N   ALA A  60      25.566  -6.033 -41.239  1.00 34.75           N
ATOM    897  H   ALA A  60      26.491  -5.664 -41.330  1.00 34.75           H
ATOM    898  CA  ALA A  60      24.525  -5.050 -41.017  1.00 48.65           C
ATOM    899  HA  ALA A  60      24.128  -5.271 -40.126  1.00 48.65           H
ATOM    900  C   ALA A  60      23.368  -5.098 -42.025  1.00 46.52           C
ATOM    901  O   ALA A  60      23.577  -5.298 -43.216  1.00 45.06           O
ATOM    902  CB  ALA A  60      25.232  -3.690 -41.114  1.00 47.15           C
ATOM    903 1HB  ALA A  60      25.991  -3.634 -40.466  1.00 47.15           H
ATOM    904 2HB  ALA A  60      24.600  -2.942 -40.912  1.00 47.15           H
ATOM    905 3HB  ALA A  60      25.600  -3.542 -42.032  1.00 47.15           H
ATOM    906  N   THR A  61      22.194  -4.715 -41.566  1.00 33.20           N
ATOM    907  H   THR A  61      21.955  -4.896 -40.612  1.00 33.20           H
ATOM    908  CA  THR A  61      21.231  -4.025 -42.437  1.00 46.39           C
ATOM    909  HA  THR A  61      21.811  -3.601 -43.133  1.00 46.39           H
ATOM    910  C   THR A  61      20.473  -2.972 -41.645  1.00 45.11           C
ATOM    911  O   THR A  61      19.685  -3.262 -40.748  1.00 44.14           O
ATOM    912  CB  THR A  61      20.253  -4.953 -43.172  1.00 44.82           C
ATOM    913  HB  THR A  61      19.470  -5.128 -42.576  1.00 44.82           H
ATOM    914  OG1 THR A  61      20.802  -6.209 -43.431  1.00 41.93           O
ATOM    915  HG1 THR A  61      20.101  -6.858 -43.490  1.00 41.93           H
ATOM    916  CG2 THR A  61      19.890  -4.365 -44.534  1.00 46.74           C
ATOM    917 1HG2 THR A  61      19.253  -4.961 -45.023  1.00 46.74           H
ATOM    918 2HG2 THR A  61      20.704  -4.252 -45.104  1.00 46.74           H
ATOM    919 3HG2 THR A  61      19.458  -3.469 -44.434  1.00 46.74           H
ATOM    920  N   ALA A  62      20.755  -1.722 -41.992  1.00 28.12           N
ATOM    921  H   ALA A  62      21.544  -1.573 -42.589  1.00 28.12           H
ATOM    922  CA  ALA A  62      20.003  -0.556 -41.569  1.00 43.19           C
ATOM    923  HA  ALA A  62      19.942  -0.572 -40.571  1.00 43.19           H
ATOM    924  C   ALA A  62      18.581  -0.593 -42.149  1.00 42.17           C
ATOM    925  O   ALA A  62      18.401  -0.877 -43.329  1.00 40.81           O
ATOM    926  CB  ALA A  62      20.766   0.671 -42.094  1.00 42.21           C
ATOM    927 1HB  ALA A  62      21.693   0.703 -41.721  1.00 42.21           H
ATOM    928 2HB  ALA A  62      20.302   1.519 -41.837  1.00 42.21           H
ATOM    929 3HB  ALA A  62      20.836   0.650 -43.091  1.00 42.21           H
ATOM    930  N   ARG A  63      17.598  -0.201 -41.368  1.00 29.08           N
ATOM    931  H   ARG A  63      17.694  -0.315 -40.379  1.00 29.08           H
ATOM    932  CA  ARG A  63      16.367   0.397 -41.892  1.00 38.28           C
ATOM    933  HA  ARG A  63      16.613   0.718 -42.807  1.00 38.28           H
ATOM    934  C   ARG A  63      15.958   1.600 -41.058  1.00 37.05           C
ATOM    935  O   ARG A  63      15.476   1.486 -39.931  1.00 37.65           O
ATOM    936  CB  ARG A  63      15.226  -0.625 -42.063  1.00 38.94           C
ATOM    937 1HB  ARG A  63      15.208  -1.235 -41.271  1.00 38.94           H
ATOM    938 2HB  ARG A  63      14.355  -0.139 -42.129  1.00 38.94           H
ATOM    939  CG  ARG A  63      15.439  -1.459 -43.340  1.00 38.26           C
ATOM    940 1HG  ARG A  63      15.733  -0.851 -44.077  1.00 38.26           H
ATOM    941 2HG  ARG A  63      16.150  -2.140 -43.166  1.00 38.26           H
ATOM    942  CD  ARG A  63      14.162  -2.185 -43.782  1.00 41.76           C
ATOM    943 1HD  ARG A  63      13.893  -2.851 -43.086  1.00 41.76           H
ATOM    944 2HD  ARG A  63      13.424  -1.523 -43.913  1.00 41.76           H
ATOM    945  NE  ARG A  63      14.373  -2.905 -45.059  1.00 34.96           N
ATOM    946  HE  ARG A  63      15.323  -3.095 -45.309  1.00 34.96           H
ATOM    947  CZ  ARG A  63      13.452  -3.324 -45.904  1.00 36.26           C
ATOM    948  NH1 ARG A  63      12.173  -3.144 -45.677  1.00 33.22           N
ATOM    949 1HH1 ARG A  63      11.874  -2.678 -44.844  1.00 33.22           H
ATOM    950 2HH1 ARG A  63      11.497  -3.473 -46.336  1.00 33.22           H
ATOM    951  NH2 ARG A  63      13.791  -3.939 -46.988  1.00 33.25           N
ATOM    952 1HH2 ARG A  63      14.757  -4.100 -47.190  1.00 33.25           H
ATOM    953 2HH2 ARG A  63      13.087  -4.254 -47.625  1.00 33.25           H
ATOM    954  N   LEU A  64      16.176   2.752 -41.649  1.00 32.45           N
ATOM    955  H   LEU A  64      16.870   2.768 -42.369  1.00 32.45           H
ATOM    956  CA  LEU A  64      15.506   4.003 -41.356  1.00 41.82           C
ATOM    957  HA  LEU A  64      15.823   4.267 -40.445  1.00 41.82           H
ATOM    958  C   LEU A  64      13.981   3.813 -41.385  1.00 41.63           C
ATOM    959  O   LEU A  64      13.451   3.282 -42.363  1.00 39.86           O
ATOM    960  CB  LEU A  64      15.869   5.034 -42.449  1.00 39.51           C
ATOM    961 1HB  LEU A  64      15.849   4.563 -43.331  1.00 39.51           H
ATOM    962 2HB  LEU A  64      15.171   5.750 -42.437  1.00 39.51           H
ATOM    963  CG  LEU A  64      17.245   5.719 -42.314  1.00 38.01           C
ATOM    964  HG  LEU A  64      17.592   5.542 -41.393  1.00 38.01           H
ATOM    965  CD1 LEU A  64      18.257   5.175 -43.318  1.00 37.08           C
ATOM    966 1HD1 LEU A  64      19.142   5.629 -43.217  1.00 37.08           H
ATOM    967 2HD1 LEU A  64      17.943   5.319 -44.257  1.00 37.08           H
ATOM    968 3HD1 LEU A  64      18.399   4.194 -43.188  1.00 37.08           H
ATOM    969  CD2 LEU A  64      17.086   7.215 -42.565  1.00 42.10           C
ATOM    970 1HD2 LEU A  64      17.964   7.687 -42.484  1.00 42.10           H
ATOM    971 2HD2 LEU A  64      16.455   7.624 -41.906  1.00 42.10           H
ATOM    972 3HD2 LEU A  64      16.727   7.388 -43.482  1.00 42.10           H
ATOM    973  N   SER A  65      13.293   4.392 -40.409  1.00 35.95           N
ATOM    974  H   SER A  65      13.708   4.483 -39.504  1.00 35.95           H
ATOM    975  CA  SER A  65      11.943   4.898 -40.632  1.00 44.62           C
ATOM    976  HA  SER A  65      11.880   5.082 -41.613  1.00 44.62           H
ATOM    977  C   SER A  65      11.750   6.194 -39.845  1.00 42.83           C
ATOM    978  O   SER A  65      11.522   6.195 -38.638  1.00 41.01           O
ATOM    979  CB  SER A  65      10.872   3.857 -40.306  1.00 41.98           C
ATOM    980 1HB  SER A  65      11.097   2.969 -40.708  1.00 41.98           H
ATOM    981 2HB  SER A  65      10.755   3.756 -39.318  1.00 41.98           H
ATOM    982  OG  SER A  65       9.640   4.294 -40.856  1.00 36.78           O
ATOM    983  HG  SER A  65       9.730   4.392 -41.804  1.00 36.78           H
ATOM    984  N   ARG A  66      11.910   7.309 -40.542  1.00 36.86           N
ATOM    985  H   ARG A  66      12.419   7.245 -41.401  1.00 36.86           H
ATOM    986  CA  ARG A  66      11.404   8.625 -40.159  1.00 45.43           C
ATOM    987  HA  ARG A  66      11.700   8.789 -39.218  1.00 45.43           H
ATOM    988  C   ARG A  66       9.890   8.601 -40.317  1.00 44.21           C
ATOM    989  O   ARG A  66       9.421   8.343 -41.428  1.00 42.88           O
ATOM    990  CB  ARG A  66      11.936   9.702 -41.131  1.00 42.95           C
ATOM    991 1HB  ARG A  66      11.957   9.303 -42.048  1.00 42.95           H
ATOM    992 2HB  ARG A  66      11.296  10.470 -41.116  1.00 42.95           H
ATOM    993  CG  ARG A  66      13.331  10.264 -40.845  1.00 40.89           C
ATOM    994 1HG  ARG A  66      13.353  10.667 -39.930  1.00 40.89           H
ATOM    995 2HG  ARG A  66      14.010   9.532 -40.904  1.00 40.89           H
ATOM    996  CD  ARG A  66      13.630  11.339 -41.897  1.00 41.89           C
ATOM    997 1HD  ARG A  66      13.732  10.910 -42.794  1.00 41.89           H
ATOM    998 2HD  ARG A  66      12.878  11.998 -41.925  1.00 41.89           H
ATOM    999  NE  ARG A  66      14.874  12.081 -41.604  1.00 35.41           N
ATOM   1000  HE  ARG A  66      15.459  11.722 -40.877  1.00 35.41           H
ATOM   1001  CZ  ARG A  66      15.282  13.183 -42.222  1.00 33.99           C
ATOM   1002  NH1 ARG A  66      14.619  13.723 -43.209  1.00 31.49           N
ATOM   1003 1HH1 ARG A  66      13.768  13.306 -43.527  1.00 31.49           H
ATOM   1004 2HH1 ARG A  66      14.962  14.554 -43.647  1.00 31.49           H
ATOM   1005  NH2 ARG A  66      16.384  13.774 -41.850  1.00 31.30           N
ATOM   1006 1HH2 ARG A  66      16.924  13.397 -41.097  1.00 31.30           H
ATOM   1007 2HH2 ARG A  66      16.689  14.604 -42.317  1.00 31.30           H
ATOM   1008  N   ARG A  67       9.127   9.015 -39.288  1.00 41.18           N
ATOM   1009  H   ARG A  67       9.466   8.905 -38.354  1.00 41.18           H
ATOM   1010  CA  ARG A  67       7.807   9.626 -39.506  1.00 49.76           C
ATOM   1011  HA  ARG A  67       7.934  10.238 -40.287  1.00 49.76           H
ATOM   1012  C   ARG A  67       7.373  10.479 -38.322  1.00 48.48           C
ATOM   1013  O   ARG A  67       7.204   9.960 -37.223  1.00 46.07           O
ATOM   1014  CB  ARG A  67       6.749   8.552 -39.847  1.00 47.37           C
ATOM   1015 1HB  ARG A  67       7.194   7.788 -40.314  1.00 47.37           H
ATOM   1016 2HB  ARG A  67       6.326   8.226 -39.001  1.00 47.37           H
ATOM   1017  CG  ARG A  67       5.657   9.125 -40.760  1.00 45.69           C
ATOM   1018 1HG  ARG A  67       5.137   9.811 -40.252  1.00 45.69           H
ATOM   1019 2HG  ARG A  67       6.089   9.554 -41.553  1.00 45.69           H
ATOM   1020  CD  ARG A  67       4.696   8.042 -41.249  1.00 47.06           C
ATOM   1021 1HD  ARG A  67       5.215   7.277 -41.630  1.00 47.06           H
ATOM   1022 2HD  ARG A  67       4.136   7.718 -40.487  1.00 47.06           H
ATOM   1023  NE  ARG A  67       3.795   8.550 -42.295  1.00 40.35           N
ATOM   1024  HE  ARG A  67       4.011   9.449 -42.676  1.00 40.35           H
ATOM   1025  CZ  ARG A  67       2.726   7.937 -42.783  1.00 41.20           C
ATOM   1026  NH1 ARG A  67       2.327   6.778 -42.336  1.00 38.60           N
ATOM   1027 1HH1 ARG A  67       2.833   6.324 -41.602  1.00 38.60           H
ATOM   1028 2HH1 ARG A  67       1.516   6.344 -42.727  1.00 38.60           H
ATOM   1029  NH2 ARG A  67       2.026   8.483 -43.737  1.00 37.77           N
ATOM   1030 1HH2 ARG A  67       2.294   9.372 -44.108  1.00 37.77           H
ATOM   1031 2HH2 ARG A  67       1.221   8.013 -44.099  1.00 37.77           H
ATOM   1032  N   GLY A  68       7.114  11.754 -38.590  1.00 43.19           N
ATOM   1033  H   GLY A  68       7.643  12.202 -39.311  1.00 43.19           H
ATOM   1034  CA  GLY A  68       6.099  12.538 -37.889  1.00 51.13           C
ATOM   1035 1HA  GLY A  68       5.612  13.059 -38.590  1.00 51.13           H
ATOM   1036 2HA  GLY A  68       5.475  11.879 -37.470  1.00 51.13           H
ATOM   1037  C   GLY A  68       6.567  13.506 -36.812  1.00 49.28           C
ATOM   1038  O   GLY A  68       6.268  13.319 -35.644  1.00 45.60           O
ATOM   1039  N   THR A  69       7.230  14.590 -37.206  1.00 43.20           N
ATOM   1040  H   THR A  69       7.806  14.528 -38.021  1.00 43.20           H
ATOM   1041  CA  THR A  69       7.154  15.872 -36.499  1.00 51.63           C
ATOM   1042  HA  THR A  69       7.417  15.700 -35.550  1.00 51.63           H
ATOM   1043  C   THR A  69       5.724  16.409 -36.608  1.00 50.47           C
ATOM   1044  O   THR A  69       5.253  16.663 -37.714  1.00 47.08           O
ATOM   1045  CB  THR A  69       8.101  16.884 -37.154  1.00 48.26           C
ATOM   1046  HB  THR A  69       7.799  17.809 -36.926  1.00 48.26           H
ATOM   1047  OG1 THR A  69       8.045  16.753 -38.558  1.00 45.12           O
ATOM   1048  HG1 THR A  69       8.032  15.825 -38.792  1.00 45.12           H
ATOM   1049  CG2 THR A  69       9.549  16.665 -36.741  1.00 47.74           C
ATOM   1050 1HG2 THR A  69      10.151  17.333 -37.178  1.00 47.74           H
ATOM   1051 2HG2 THR A  69       9.862  15.752 -37.003  1.00 47.74           H
ATOM   1052 3HG2 THR A  69       9.657  16.755 -35.751  1.00 47.74           H
ATOM   1053  N   SER A  70       5.048  16.616 -35.480  1.00 30.60           N
ATOM   1054  H   SER A  70       5.355  16.154 -34.648  1.00 30.60           H
ATOM   1055  CA  SER A  70       3.881  17.485 -35.404  1.00 41.26           C
ATOM   1056  HA  SER A  70       3.809  17.937 -36.293  1.00 41.26           H
ATOM   1057  C   SER A  70       4.111  18.506 -34.284  1.00 40.72           C
ATOM   1058  O   SER A  70       4.002  18.195 -33.103  1.00 38.39           O
ATOM   1059  CB  SER A  70       2.585  16.695 -35.193  1.00 38.26           C
ATOM   1060 1HB  SER A  70       2.479  15.984 -35.889  1.00 38.26           H
ATOM   1061 2HB  SER A  70       2.562  16.278 -34.284  1.00 38.26           H
ATOM   1062  OG  SER A  70       1.481  17.582 -35.299  1.00 32.17           O
ATOM   1063  HG  SER A  70       1.798  18.485 -35.323  1.00 32.17           H
ATOM   1064  N   LEU A  71       4.540  19.695 -34.703  1.00 46.19           N
ATOM   1065  H   LEU A  71       4.891  19.751 -35.638  1.00 46.19           H
ATOM   1066  CA  LEU A  71       4.542  20.921 -33.918  1.00 53.58           C
ATOM   1067  HA  LEU A  71       4.900  20.735 -33.003  1.00 53.58           H
ATOM   1068  C   LEU A  71       3.103  21.406 -33.821  1.00 52.80           C
ATOM   1069  O   LEU A  71       2.496  21.716 -34.852  1.00 49.66           O
ATOM   1070  CB  LEU A  71       5.426  21.952 -34.655  1.00 50.56           C
ATOM   1071 1HB  LEU A  71       5.210  21.912 -35.631  1.00 50.56           H
ATOM   1072 2HB  LEU A  71       5.209  22.862 -34.302  1.00 50.56           H
ATOM   1073  CG  LEU A  71       6.938  21.723 -34.490  1.00 48.34           C
ATOM   1074  HG  LEU A  71       7.086  20.743 -34.359  1.00 48.34           H
ATOM   1075  CD1 LEU A  71       7.701  22.185 -35.728  1.00 45.40           C
ATOM   1076 1HD1 LEU A  71       8.684  22.036 -35.620  1.00 45.40           H
ATOM   1077 2HD1 LEU A  71       7.555  23.160 -35.896  1.00 45.40           H
ATOM   1078 3HD1 LEU A  71       7.402  21.685 -36.541  1.00 45.40           H
ATOM   1079  CD2 LEU A  71       7.466  22.498 -33.283  1.00 49.60           C
ATOM   1080 1HD2 LEU A  71       8.449  22.355 -33.168  1.00 49.60           H
ATOM   1081 2HD2 LEU A  71       7.012  22.204 -32.442  1.00 49.60           H
ATOM   1082 3HD2 LEU A  71       7.309  23.480 -33.391  1.00 49.60           H
ATOM   1083  N   SER A  72       2.570  21.512 -32.611  1.00 46.43           N
ATOM   1084  H   SER A  72       3.001  21.017 -31.857  1.00 46.43           H
ATOM   1085  CA  SER A  72       1.383  22.317 -32.326  1.00 54.28           C
ATOM   1086  HA  SER A  72       1.053  22.668 -33.202  1.00 54.28           H
ATOM   1087  C   SER A  72       1.793  23.455 -31.390  1.00 50.76           C
ATOM   1088  O   SER A  72       2.414  23.173 -30.362  1.00 49.26           O
ATOM   1089  CB  SER A  72       0.267  21.473 -31.702  1.00 51.92           C
ATOM   1090 1HB  SER A  72       0.593  20.992 -30.888  1.00 51.92           H
ATOM   1091 2HB  SER A  72      -0.520  22.041 -31.461  1.00 51.92           H
ATOM   1092  OG  SER A  72      -0.170  20.500 -32.634  1.00 47.46           O
ATOM   1093  HG  SER A  72      -0.269  19.656 -32.193  1.00 47.46           H
ATOM   1094  N   PRO A  73       1.527  24.735 -31.751  1.00 41.56           N
ATOM   1095  CA  PRO A  73       1.844  25.877 -30.906  1.00 49.40           C
ATOM   1096  HA  PRO A  73       2.747  25.748 -30.496  1.00 49.40           H
ATOM   1097  C   PRO A  73       0.846  26.005 -29.739  1.00 48.05           C
ATOM   1098  O   PRO A  73      -0.288  25.524 -29.839  1.00 45.41           O
ATOM   1099  CB  PRO A  73       1.796  27.085 -31.846  1.00 46.91           C
ATOM   1100 1HB  PRO A  73       1.516  27.910 -31.356  1.00 46.91           H
ATOM   1101 2HB  PRO A  73       2.684  27.239 -32.278  1.00 46.91           H
ATOM   1102  CG  PRO A  73       0.747  26.682 -32.881  1.00 47.77           C
ATOM   1103 1HG  PRO A  73      -0.171  26.929 -32.572  1.00 47.77           H
ATOM   1104 2HG  PRO A  73       0.931  27.118 -33.762  1.00 47.77           H
ATOM   1105  CD  PRO A  73       0.889  25.172 -32.989  1.00 54.40           C
ATOM   1106 1HD  PRO A  73      -0.005  24.733 -33.077  1.00 54.40           H
ATOM   1107 2HD  PRO A  73       1.463  24.920 -33.768  1.00 54.40           H
ATOM   1108  N   PRO A  74       1.245  26.656 -28.621  1.00 50.14           N
ATOM   1109  CA  PRO A  74       0.379  26.845 -27.461  1.00 56.04           C
ATOM   1110  HA  PRO A  74      -0.153  26.013 -27.302  1.00 56.04           H
ATOM   1111  C   PRO A  74      -0.627  27.980 -27.697  1.00 53.94           C
ATOM   1112  O   PRO A  74      -0.290  28.969 -28.346  1.00 53.19           O
ATOM   1113  CB  PRO A  74       1.339  27.180 -26.310  1.00 53.78           C
ATOM   1114 1HB  PRO A  74       0.895  27.765 -25.631  1.00 53.78           H
ATOM   1115 2HB  PRO A  74       1.673  26.348 -25.867  1.00 53.78           H
ATOM   1116  CG  PRO A  74       2.480  27.922 -27.006  1.00 53.73           C
ATOM   1117 1HG  PRO A  74       2.276  28.898 -27.084  1.00 53.73           H
ATOM   1118 2HG  PRO A  74       3.340  27.799 -26.511  1.00 53.73           H
ATOM   1119  CD  PRO A  74       2.550  27.271 -28.384  1.00 59.57           C
ATOM   1120 1HD  PRO A  74       2.729  27.953 -29.093  1.00 59.57           H
ATOM   1121 2HD  PRO A  74       3.259  26.566 -28.412  1.00 59.57           H
ATOM   1122  N   PRO A  75      -1.846  27.918 -27.137  1.00 44.56           N
ATOM   1123  CA  PRO A  75      -2.705  29.090 -27.056  1.00 51.90           C
ATOM   1124  HA  PRO A  75      -2.646  29.627 -27.897  1.00 51.90           H
ATOM   1125  C   PRO A  75      -2.231  30.002 -25.919  1.00 50.57           C
ATOM   1126  O   PRO A  75      -2.218  29.620 -24.747  1.00 48.13           O
ATOM   1127  CB  PRO A  75      -4.126  28.544 -26.850  1.00 49.55           C
ATOM   1128 1HB  PRO A  75      -4.678  29.174 -26.303  1.00 49.55           H
ATOM   1129 2HB  PRO A  75      -4.579  28.378 -27.726  1.00 49.55           H
ATOM   1130  CG  PRO A  75      -3.894  27.235 -26.102  1.00 49.50           C
ATOM   1131 1HG  PRO A  75      -3.904  27.389 -25.114  1.00 49.50           H
ATOM   1132 2HG  PRO A  75      -4.596  26.564 -26.343  1.00 49.50           H
ATOM   1133  CD  PRO A  75      -2.508  26.763 -26.565  1.00 55.82           C
ATOM   1134 1HD  PRO A  75      -1.965  26.423 -25.797  1.00 55.82           H
ATOM   1135 2HD  PRO A  75      -2.582  26.050 -27.263  1.00 55.82           H
ATOM   1136  N   GLU A  76      -1.827  31.213 -26.284  1.00 46.15           N
ATOM   1137  H   GLU A  76      -1.589  31.367 -27.243  1.00 46.15           H
ATOM   1138  CA  GLU A  76      -1.715  32.327 -25.353  1.00 52.85           C
ATOM   1139  HA  GLU A  76      -1.091  32.013 -24.637  1.00 52.85           H
ATOM   1140  C   GLU A  76      -3.097  32.670 -24.783  1.00 49.35           C
ATOM   1141  O   GLU A  76      -4.040  32.934 -25.534  1.00 46.98           O
ATOM   1142  CB  GLU A  76      -1.157  33.569 -26.067  1.00 51.76           C
ATOM   1143 1HB  GLU A  76      -1.699  33.729 -26.892  1.00 51.76           H
ATOM   1144 2HB  GLU A  76      -1.245  34.353 -25.452  1.00 51.76           H
ATOM   1145  CG  GLU A  76       0.313  33.446 -26.477  1.00 48.14           C
ATOM   1146 1HG  GLU A  76       0.855  33.196 -25.675  1.00 48.14           H
ATOM   1147 2HG  GLU A  76       0.399  32.733 -27.173  1.00 48.14           H
ATOM   1148  CD  GLU A  76       0.829  34.785 -27.048  1.00 46.72           C
ATOM   1149  OE1 GLU A  76       1.855  35.271 -26.533  1.00 41.66           O
ATOM   1150  OE2 GLU A  76       0.186  35.303 -27.988  1.00 45.43           O
ATOM   1151  N   SER A  77      -3.200  32.741 -23.454  1.00 38.25           N
ATOM   1152  H   SER A  77      -2.576  32.198 -22.892  1.00 38.25           H
ATOM   1153  CA  SER A  77      -4.192  33.583 -22.793  1.00 51.10           C
ATOM   1154  HA  SER A  77      -4.249  34.399 -23.369  1.00 51.10           H
ATOM   1155  C   SER A  77      -3.721  33.962 -21.390  1.00 48.97           C
ATOM   1156  O   SER A  77      -3.796  33.183 -20.450  1.00 45.45           O
ATOM   1157  CB  SER A  77      -5.577  32.937 -22.752  1.00 48.03           C
ATOM   1158 1HB  SER A  77      -5.862  32.635 -23.662  1.00 48.03           H
ATOM   1159 2HB  SER A  77      -5.595  32.161 -22.122  1.00 48.03           H
ATOM   1160  OG  SER A  77      -6.509  33.901 -22.293  1.00 42.70           O
ATOM   1161  HG  SER A  77      -6.070  34.745 -22.190  1.00 42.70           H
ATOM   1162  N   SER A  78      -3.182  35.182 -21.341  1.00 41.79           N
ATOM   1163  H   SER A  78      -2.650  35.446 -22.146  1.00 41.79           H
ATOM   1164  CA  SER A  78      -3.254  36.191 -20.283  1.00 52.21           C
ATOM   1165  HA  SER A  78      -2.301  36.491 -20.236  1.00 52.21           H
ATOM   1166  C   SER A  78      -3.583  35.757 -18.850  1.00 50.16           C
ATOM   1167  O   SER A  78      -4.726  35.434 -18.530  1.00 46.00           O
ATOM   1168  CB  SER A  78      -4.307  37.221 -20.723  1.00 48.86           C
ATOM   1169 1HB  SER A  78      -5.220  36.813 -20.744  1.00 48.86           H
ATOM   1170 2HB  SER A  78      -4.309  38.013 -20.113  1.00 48.86           H
ATOM   1171  OG  SER A  78      -3.998  37.679 -22.040  1.00 43.90           O
ATOM   1172  HG  SER A  78      -3.929  36.929 -22.631  1.00 43.90           H
ATOM   1173  N   GLY A  79      -2.616  35.956 -17.947  1.00 48.63           N
ATOM   1174  H   GLY A  79      -1.677  36.101 -18.258  1.00 48.63           H
ATOM   1175  CA  GLY A  79      -2.909  35.966 -16.503  1.00 57.55           C
ATOM   1176 1HA  GLY A  79      -3.462  36.779 -16.322  1.00 57.55           H
ATOM   1177 2HA  GLY A  79      -3.447  35.146 -16.307  1.00 57.55           H
ATOM   1178  C   GLY A  79      -1.700  35.985 -15.578  1.00 54.73           C
ATOM   1179  O   GLY A  79      -1.434  34.991 -14.918  1.00 50.50           O
ATOM   1180  N   SER A  80      -1.001  37.142 -15.503  1.00 43.23           N
ATOM   1181  H   SER A  80      -1.097  37.771 -16.275  1.00 43.23           H
ATOM   1182  CA  SER A  80      -0.111  37.578 -14.404  1.00 53.99           C
ATOM   1183  HA  SER A  80       0.258  38.407 -14.823  1.00 53.99           H
ATOM   1184  C   SER A  80       1.147  36.737 -14.051  1.00 51.55           C
ATOM   1185  O   SER A  80       1.041  35.556 -13.741  1.00 49.03           O
ATOM   1186  CB  SER A  80      -0.937  37.826 -13.138  1.00 49.58           C
ATOM   1187 1HB  SER A  80      -1.811  38.257 -13.362  1.00 49.58           H
ATOM   1188 2HB  SER A  80      -1.102  36.971 -12.647  1.00 49.58           H
ATOM   1189  OG  SER A  80      -0.241  38.696 -12.263  1.00 44.78           O
ATOM   1190  HG  SER A  80      -0.084  39.532 -12.702  1.00 44.78           H
ATOM   1191  N   PRO A  81       2.337  37.372 -13.972  1.00 47.56           N
ATOM   1192  CA  PRO A  81       3.544  36.695 -13.529  1.00 58.48           C
ATOM   1193  HA  PRO A  81       3.548  35.740 -13.826  1.00 58.48           H
ATOM   1194  C   PRO A  81       3.604  36.676 -11.999  1.00 57.93           C
ATOM   1195  O   PRO A  81       3.906  37.683 -11.361  1.00 56.66           O
ATOM   1196  CB  PRO A  81       4.685  37.509 -14.158  1.00 55.68           C
ATOM   1197 1HB  PRO A  81       5.514  37.455 -13.601  1.00 55.68           H
ATOM   1198 2HB  PRO A  81       4.884  37.191 -15.085  1.00 55.68           H
ATOM   1199  CG  PRO A  81       4.136  38.936 -14.179  1.00 56.21           C
ATOM   1200 1HG  PRO A  81       4.366  39.417 -13.333  1.00 56.21           H
ATOM   1201 2HG  PRO A  81       4.499  39.444 -14.960  1.00 56.21           H
ATOM   1202  CD  PRO A  81       2.625  38.759 -14.305  1.00 65.11           C
ATOM   1203 1HD  PRO A  81       2.139  39.358 -13.669  1.00 65.11           H
ATOM   1204 2HD  PRO A  81       2.318  38.944 -15.239  1.00 65.11           H
ATOM   1205  N   GLN A  82       3.366  35.527 -11.379  1.00 49.37           N
ATOM   1206  H   GLN A  82       2.876  34.802 -11.862  1.00 49.37           H
ATOM   1207  CA  GLN A  82       3.805  35.301 -10.006  1.00 53.46           C
ATOM   1208  HA  GLN A  82       3.895  36.213  -9.607  1.00 53.46           H
ATOM   1209  C   GLN A  82       5.176  34.623 -10.004  1.00 50.69           C
ATOM   1210  O   GLN A  82       5.364  33.527 -10.545  1.00 50.39           O
ATOM   1211  CB  GLN A  82       2.755  34.561  -9.157  1.00 50.82           C
ATOM   1212 1HB  GLN A  82       2.216  33.960  -9.747  1.00 50.82           H
ATOM   1213 2HB  GLN A  82       3.219  34.015  -8.459  1.00 50.82           H
ATOM   1214  CG  GLN A  82       1.819  35.573  -8.472  1.00 48.05           C
ATOM   1215 1HG  GLN A  82       2.377  36.305  -8.080  1.00 48.05           H
ATOM   1216 2HG  GLN A  82       1.205  35.955  -9.163  1.00 48.05           H
ATOM   1217  CD  GLN A  82       0.964  34.977  -7.355  1.00 44.63           C
ATOM   1218  OE1 GLN A  82       0.672  33.796  -7.318  1.00 42.29           O
ATOM   1219  NE2 GLN A  82       0.529  35.760  -6.390  1.00 40.94           N
ATOM   1220 1HE2 GLN A  82      -0.027  35.381  -5.651  1.00 40.94           H
ATOM   1221 2HE2 GLN A  82       0.755  36.734  -6.397  1.00 40.94           H
ATOM   1222  N   GLN A  83       6.135  35.339  -9.411  1.00 46.87           N
ATOM   1223  H   GLN A  83       5.878  36.260  -9.119  1.00 46.87           H
ATOM   1224  CA  GLN A  83       7.511  34.940  -9.138  1.00 50.78           C
ATOM   1225  HA  GLN A  83       7.976  35.040 -10.018  1.00 50.78           H
ATOM   1226  C   GLN A  83       7.646  33.487  -8.638  1.00 48.88           C
ATOM   1227  O   GLN A  83       6.895  33.080  -7.749  1.00 48.92           O
ATOM   1228  CB  GLN A  83       8.032  35.839  -8.002  1.00 46.27           C
ATOM   1229 1HB  GLN A  83       7.318  35.899  -7.304  1.00 46.27           H
ATOM   1230 2HB  GLN A  83       8.844  35.405  -7.612  1.00 46.27           H
ATOM   1231  CG  GLN A  83       8.414  37.266  -8.402  1.00 43.86           C
ATOM   1232 1HG  GLN A  83       9.185  37.238  -9.039  1.00 43.86           H
ATOM   1233 2HG  GLN A  83       7.633  37.709  -8.842  1.00 43.86           H
ATOM   1234  CD  GLN A  83       8.812  38.063  -7.168  1.00 43.13           C
ATOM   1235  OE1 GLN A  83       8.001  38.347  -6.305  1.00 41.03           O
ATOM   1236  NE2 GLN A  83      10.056  38.458  -7.026  1.00 40.68           N
ATOM   1237 1HE2 GLN A  83      10.325  38.983  -6.219  1.00 40.68           H
ATOM   1238 2HE2 GLN A  83      10.735  38.233  -7.725  1.00 40.68           H
ATOM   1239  N   PRO A  84       8.687  32.771  -9.074  1.00 53.64           N
ATOM   1240  CA  PRO A  84       9.135  31.572  -8.385  1.00 60.45           C
ATOM   1241  HA  PRO A  84       8.366  31.018  -8.065  1.00 60.45           H
ATOM   1242  C   PRO A  84       9.940  31.994  -7.141  1.00 59.53           C
ATOM   1243  O   PRO A  84      11.159  32.103  -7.152  1.00 55.74           O
ATOM   1244  CB  PRO A  84       9.943  30.790  -9.425  1.00 58.65           C
ATOM   1245 1HB  PRO A  84      10.657  30.244  -8.987  1.00 58.65           H
ATOM   1246 2HB  PRO A  84       9.349  30.192  -9.964  1.00 58.65           H
ATOM   1247  CG  PRO A  84      10.552  31.895 -10.299  1.00 59.93           C
ATOM   1248 1HG  PRO A  84      11.441  32.180  -9.940  1.00 59.93           H
ATOM   1249 2HG  PRO A  84      10.658  31.581 -11.243  1.00 59.93           H
ATOM   1250  CD  PRO A  84       9.541  33.047 -10.220  1.00 66.20           C
ATOM   1251 1HD  PRO A  84      10.002  33.924 -10.083  1.00 66.20           H
ATOM   1252 2HD  PRO A  84       8.979  33.092 -11.046  1.00 66.20           H
ATOM   1253  N   GLY A  85       9.232  32.282  -6.064  1.00 54.50           N
ATOM   1254  H   GLY A  85       8.237  32.315  -6.156  1.00 54.50           H
ATOM   1255  CA  GLY A  85       9.802  32.554  -4.753  1.00 59.72           C
ATOM   1256 1HA  GLY A  85      10.736  32.889  -4.879  1.00 59.72           H
ATOM   1257 2HA  GLY A  85       9.251  33.262  -4.311  1.00 59.72           H
ATOM   1258  C   GLY A  85       9.808  31.290  -3.907  1.00 57.22           C
ATOM   1259  O   GLY A  85       8.751  30.823  -3.512  1.00 55.16           O
ATOM   1260  N   LEU A  86      11.012  30.765  -3.651  1.00 54.99           N
ATOM   1261  H   LEU A  86      11.718  30.912  -4.344  1.00 54.99           H
ATOM   1262  CA  LEU A  86      11.408  30.001  -2.470  1.00 60.54           C
ATOM   1263  HA  LEU A  86      12.176  29.454  -2.803  1.00 60.54           H
ATOM   1264  C   LEU A  86      10.383  28.965  -1.955  1.00 59.95           C
ATOM   1265  O   LEU A  86       9.551  29.248  -1.092  1.00 56.73           O
ATOM   1266  CB  LEU A  86      11.811  30.997  -1.363  1.00 57.99           C
ATOM   1267 1HB  LEU A  86      11.016  31.561  -1.141  1.00 57.99           H
ATOM   1268 2HB  LEU A  86      12.087  30.477  -0.555  1.00 57.99           H
ATOM   1269  CG  LEU A  86      12.971  31.929  -1.757  1.00 54.10           C
ATOM   1270  HG  LEU A  86      12.760  32.301  -2.661  1.00 54.10           H
ATOM   1271  CD1 LEU A  86      13.108  33.056  -0.731  1.00 51.16           C
ATOM   1272 1HD1 LEU A  86      13.858  33.671  -0.973  1.00 51.16           H
ATOM   1273 2HD1 LEU A  86      13.292  32.690   0.181  1.00 51.16           H
ATOM   1274 3HD1 LEU A  86      12.270  33.599  -0.681  1.00 51.16           H
ATOM   1275  CD2 LEU A  86      14.307  31.181  -1.834  1.00 56.13           C
ATOM   1276 1HD2 LEU A  86      15.050  31.799  -2.091  1.00 56.13           H
ATOM   1277 2HD2 LEU A  86      14.269  30.448  -2.513  1.00 56.13           H
ATOM   1278 3HD2 LEU A  86      14.540  30.771  -0.952  1.00 56.13           H
ATOM   1279  N   SER A  87      10.537  27.735  -2.421  1.00 54.44           N
ATOM   1280  H   SER A  87      11.108  27.601  -3.231  1.00 54.44           H
ATOM   1281  CA  SER A  87       9.910  26.560  -1.805  1.00 60.27           C
ATOM   1282  HA  SER A  87       8.923  26.719  -1.821  1.00 60.27           H
ATOM   1283  C   SER A  87      10.398  26.408  -0.356  1.00 58.46           C
ATOM   1284  O   SER A  87      11.411  25.761  -0.086  1.00 56.38           O
ATOM   1285  CB  SER A  87      10.250  25.303  -2.615  1.00 57.00           C
ATOM   1286 1HB  SER A  87      11.223  25.084  -2.541  1.00 57.00           H
ATOM   1287 2HB  SER A  87       9.708  24.522  -2.305  1.00 57.00           H
ATOM   1288  OG  SER A  87       9.966  25.494  -3.981  1.00 50.53           O
ATOM   1289  HG  SER A  87      10.785  25.537  -4.474  1.00 50.53           H
ATOM   1290  N   ALA A  88       9.680  27.015   0.590  1.00 63.14           N
ATOM   1291  H   ALA A  88       9.021  27.717   0.320  1.00 63.14           H
ATOM   1292  CA  ALA A  88       9.823  26.691   1.998  1.00 66.74           C
ATOM   1293  HA  ALA A  88      10.788  26.795   2.238  1.00 66.74           H
ATOM   1294  C   ALA A  88       9.392  25.226   2.222  1.00 65.23           C
ATOM   1295  O   ALA A  88       8.406  24.785   1.622  1.00 62.45           O
ATOM   1296  CB  ALA A  88       8.992  27.680   2.833  1.00 62.48           C
ATOM   1297 1HB  ALA A  88       9.288  28.622   2.672  1.00 62.48           H
ATOM   1298 2HB  ALA A  88       9.086  27.491   3.810  1.00 62.48           H
ATOM   1299 3HB  ALA A  88       8.022  27.619   2.600  1.00 62.48           H
ATOM   1300  N   PRO A  89      10.100  24.461   3.066  1.00 62.66           N
ATOM   1301  CA  PRO A  89       9.675  23.110   3.397  1.00 66.36           C
ATOM   1302  HA  PRO A  89       9.593  22.543   2.577  1.00 66.36           H
ATOM   1303  C   PRO A  89       8.297  23.199   4.052  1.00 65.60           C
ATOM   1304  O   PRO A  89       8.123  23.793   5.116  1.00 62.97           O
ATOM   1305  CB  PRO A  89      10.753  22.539   4.329  1.00 63.86           C
ATOM   1306 1HB  PRO A  89      10.348  21.955   5.032  1.00 63.86           H
ATOM   1307 2HB  PRO A  89      11.435  22.019   3.815  1.00 63.86           H
ATOM   1308  CG  PRO A  89      11.376  23.784   4.950  1.00 62.05           C
ATOM   1309 1HG  PRO A  89      10.873  24.060   5.769  1.00 62.05           H
ATOM   1310 2HG  PRO A  89      12.334  23.619   5.186  1.00 62.05           H
ATOM   1311  CD  PRO A  89      11.260  24.848   3.855  1.00 68.15           C
ATOM   1312 1HD  PRO A  89      11.112  25.758   4.243  1.00 68.15           H
ATOM   1313 2HD  PRO A  89      12.072  24.862   3.272  1.00 68.15           H
ATOM   1314  N   HIS A  90       7.307  22.620   3.391  1.00 53.05           N
ATOM   1315  H   HIS A  90       7.519  22.199   2.509  1.00 53.05           H
ATOM   1316  CA  HIS A  90       5.938  22.554   3.858  1.00 58.08           C
ATOM   1317  HA  HIS A  90       5.613  23.477   4.063  1.00 58.08           H
ATOM   1318  C   HIS A  90       5.933  21.709   5.148  1.00 55.36           C
ATOM   1319  O   HIS A  90       5.895  20.479   5.104  1.00 54.60           O
ATOM   1320  CB  HIS A  90       5.052  21.976   2.733  1.00 55.86           C
ATOM   1321 1HB  HIS A  90       5.474  22.187   1.851  1.00 55.86           H
ATOM   1322 2HB  HIS A  90       4.995  20.984   2.847  1.00 55.86           H
ATOM   1323  CG  HIS A  90       3.638  22.529   2.720  1.00 50.43           C
ATOM   1324  ND1 HIS A  90       2.713  22.466   3.729  1.00 50.24           N
ATOM   1325  HD1 HIS A  90       2.846  22.045   4.626  1.00 50.24           H
ATOM   1326  CD2 HIS A  90       3.050  23.180   1.664  1.00 45.38           C
ATOM   1327  HD2 HIS A  90       3.481  23.380   0.784  1.00 45.38           H
ATOM   1328  CE1 HIS A  90       1.587  23.076   3.291  1.00 43.51           C
ATOM   1329  HE1 HIS A  90       0.753  23.184   3.832  1.00 43.51           H
ATOM   1330  NE2 HIS A  90       1.740  23.516   2.034  1.00 43.91           N
ATOM   1331  N   SER A  91       6.050  22.387   6.278  1.00 61.85           N
ATOM   1332  H   SER A  91       6.281  23.358   6.227  1.00 61.85           H
ATOM   1333  CA  SER A  91       5.859  21.791   7.591  1.00 66.71           C
ATOM   1334  HA  SER A  91       6.575  21.112   7.754  1.00 66.71           H
ATOM   1335  C   SER A  91       4.483  21.139   7.576  1.00 67.31           C
ATOM   1336  O   SER A  91       3.467  21.820   7.452  1.00 65.95           O
ATOM   1337  CB  SER A  91       5.970  22.865   8.675  1.00 62.33           C
ATOM   1338 1HB  SER A  91       6.874  23.293   8.663  1.00 62.33           H
ATOM   1339 2HB  SER A  91       5.267  23.566   8.557  1.00 62.33           H
ATOM   1340  OG  SER A  91       5.788  22.286   9.949  1.00 54.08           O
ATOM   1341  HG  SER A  91       5.747  22.976  10.611  1.00 54.08           H
ATOM   1342  N   ARG A  92       4.456  19.814   7.614  1.00 64.14           N
ATOM   1343  H   ARG A  92       5.320  19.317   7.529  1.00 64.14           H
ATOM   1344  CA  ARG A  92       3.223  19.046   7.774  1.00 68.87           C
ATOM   1345  HA  ARG A  92       2.572  19.354   7.080  1.00 68.87           H
ATOM   1346  C   ARG A  92       2.701  19.324   9.181  1.00 68.86           C
ATOM   1347  O   ARG A  92       2.961  18.555  10.100  1.00 68.75           O
ATOM   1348  CB  ARG A  92       3.473  17.545   7.551  1.00 66.15           C
ATOM   1349 1HB  ARG A  92       4.263  17.272   8.100  1.00 66.15           H
ATOM   1350 2HB  ARG A  92       2.665  17.042   7.856  1.00 66.15           H
ATOM   1351  CG  ARG A  92       3.750  17.175   6.083  1.00 60.94           C
ATOM   1352 1HG  ARG A  92       3.002  17.506   5.508  1.00 60.94           H
ATOM   1353 2HG  ARG A  92       4.609  17.595   5.788  1.00 60.94           H
ATOM   1354  CD  ARG A  92       3.856  15.645   5.959  1.00 61.44           C
ATOM   1355 1HD  ARG A  92       4.625  15.315   6.507  1.00 61.44           H
ATOM   1356 2HD  ARG A  92       3.010  15.221   6.282  1.00 61.44           H
ATOM   1357  NE  ARG A  92       4.075  15.211   4.569  1.00 53.72           N
ATOM   1358  HE  ARG A  92       4.299  15.921   3.901  1.00 53.72           H
ATOM   1359  CZ  ARG A  92       4.002  13.973   4.126  1.00 49.91           C
ATOM   1360  NH1 ARG A  92       3.746  12.957   4.909  1.00 48.38           N
ATOM   1361 1HH1 ARG A  92       3.597  13.104   5.887  1.00 48.38           H
ATOM   1362 2HH1 ARG A  92       3.700  12.033   4.530  1.00 48.38           H
ATOM   1363  NH2 ARG A  92       4.206  13.708   2.851  1.00 45.49           N
ATOM   1364 1HH2 ARG A  92       4.418  14.449   2.214  1.00 45.49           H
ATOM   1365 2HH2 ARG A  92       4.149  12.766   2.521  1.00 45.49           H
ATOM   1366  N   GLN A  93       2.016  20.435   9.350  1.00 64.40           N
ATOM   1367  H   GLN A  93       2.077  21.158   8.662  1.00 64.40           H
ATOM   1368  CA  GLN A  93       1.174  20.632  10.514  1.00 66.76           C
ATOM   1369  HA  GLN A  93       1.747  20.520  11.326  1.00 66.76           H
ATOM   1370  C   GLN A  93       0.077  19.572  10.441  1.00 67.05           C
ATOM   1371  O   GLN A  93      -0.845  19.648   9.632  1.00 68.84           O
ATOM   1372  CB  GLN A  93       0.588  22.054  10.560  1.00 63.63           C
ATOM   1373 1HB  GLN A  93       0.293  22.314   9.641  1.00 63.63           H
ATOM   1374 2HB  GLN A  93      -0.198  22.062  11.178  1.00 63.63           H
ATOM   1375  CG  GLN A  93       1.627  23.072  11.059  1.00 57.09           C
ATOM   1376 1HG  GLN A  93       1.979  22.763  11.942  1.00 57.09           H
ATOM   1377 2HG  GLN A  93       2.376  23.116  10.398  1.00 57.09           H
ATOM   1378  CD  GLN A  93       1.060  24.477  11.234  1.00 54.78           C
ATOM   1379  OE1 GLN A  93      -0.055  24.792  10.832  1.00 48.07           O
ATOM   1380  NE2 GLN A  93       1.783  25.384  11.826  1.00 46.83           N
ATOM   1381 1HE2 GLN A  93       1.425  26.310  11.943  1.00 46.83           H
ATOM   1382 2HE2 GLN A  93       2.696  25.154  12.163  1.00 46.83           H
ATOM   1383  N   ILE A  94       0.238  18.544  11.241  1.00 69.11           N
ATOM   1384  H   ILE A  94       1.136  18.395  11.655  1.00 69.11           H
ATOM   1385  CA  ILE A  94      -0.842  17.608  11.551  1.00 73.41           C
ATOM   1386  HA  ILE A  94      -1.173  17.176  10.712  1.00 73.41           H
ATOM   1387  C   ILE A  94      -1.932  18.454  12.212  1.00 73.36           C
ATOM   1388  O   ILE A  94      -1.642  19.073  13.241  1.00 71.65           O
ATOM   1389  CB  ILE A  94      -0.326  16.486  12.480  1.00 70.69           C
ATOM   1390  HB  ILE A  94       0.037  16.907  13.311  1.00 70.69           H
ATOM   1391  CG1 ILE A  94       0.816  15.692  11.802  1.00 66.29           C
ATOM   1392 1HG1 ILE A  94       0.426  15.143  11.063  1.00 66.29           H
ATOM   1393 2HG1 ILE A  94       1.474  16.343  11.423  1.00 66.29           H
ATOM   1394  CG2 ILE A  94      -1.482  15.544  12.873  1.00 65.42           C
ATOM   1395 1HG2 ILE A  94      -1.160  14.813  13.475  1.00 65.42           H
ATOM   1396 2HG2 ILE A  94      -1.889  15.119  12.064  1.00 65.42           H
ATOM   1397 3HG2 ILE A  94      -2.203  16.043  13.354  1.00 65.42           H
ATOM   1398  CD1 ILE A  94       1.567  14.750  12.752  1.00 61.83           C
ATOM   1399 1HD1 ILE A  94       2.294  14.260  12.270  1.00 61.83           H
ATOM   1400 2HD1 ILE A  94       0.948  14.071  13.147  1.00 61.83           H
ATOM   1401 3HD1 ILE A  94       1.986  15.259  13.504  1.00 61.83           H
ATOM   1402  N   PRO A  95      -3.139  18.568  11.624  1.00 70.01           N
ATOM   1403  CA  PRO A  95      -4.217  19.296  12.270  1.00 71.74           C
ATOM   1404  HA  PRO A  95      -3.968  20.254  12.410  1.00 71.74           H
ATOM   1405  C   PRO A  95      -4.458  18.659  13.632  1.00 70.50           C
ATOM   1406  O   PRO A  95      -4.731  17.462  13.724  1.00 68.41           O
ATOM   1407  CB  PRO A  95      -5.436  19.190  11.339  1.00 70.10           C
ATOM   1408 1HB  PRO A  95      -6.068  18.482  11.654  1.00 70.10           H
ATOM   1409 2HB  PRO A  95      -5.918  20.064  11.277  1.00 70.10           H
ATOM   1410  CG  PRO A  95      -4.831  18.813   9.994  1.00 69.96           C
ATOM   1411 1HG  PRO A  95      -5.467  18.252   9.464  1.00 69.96           H
ATOM   1412 2HG  PRO A  95      -4.591  19.631   9.471  1.00 69.96           H
ATOM   1413  CD  PRO A  95      -3.582  18.018  10.362  1.00 74.27           C
ATOM   1414 1HD  PRO A  95      -3.787  17.046  10.475  1.00 74.27           H
ATOM   1415 2HD  PRO A  95      -2.862  18.130   9.677  1.00 74.27           H
ATOM   1416  N   ALA A  96      -4.325  19.443  14.706  1.00 70.48           N
ATOM   1417  H   ALA A  96      -3.962  20.369  14.597  1.00 70.48           H
ATOM   1418  CA  ALA A  96      -4.697  18.975  16.026  1.00 70.88           C
ATOM   1419  HA  ALA A  96      -4.101  18.209  16.269  1.00 70.88           H
ATOM   1420  C   ALA A  96      -6.162  18.508  15.970  1.00 70.15           C
ATOM   1421  O   ALA A  96      -6.996  19.214  15.394  1.00 68.57           O
ATOM   1422  CB  ALA A  96      -4.488  20.110  17.042  1.00 66.96           C
ATOM   1423 1HB  ALA A  96      -3.531  20.400  17.064  1.00 66.96           H
ATOM   1424 2HB  ALA A  96      -4.742  19.817  17.964  1.00 66.96           H
ATOM   1425 3HB  ALA A  96      -5.045  20.907  16.809  1.00 66.96           H
ATOM   1426  N   PRO A  97      -6.497  17.329  16.519  1.00 65.72           N
ATOM   1427  CA  PRO A  97      -7.877  16.857  16.524  1.00 66.80           C
ATOM   1428  HA  PRO A  97      -8.245  16.760  15.599  1.00 66.80           H
ATOM   1429  C   PRO A  97      -8.721  17.902  17.255  1.00 66.23           C
ATOM   1430  O   PRO A  97      -8.486  18.195  18.425  1.00 63.83           O
ATOM   1431  CB  PRO A  97      -7.850  15.489  17.213  1.00 64.78           C
ATOM   1432 1HB  PRO A  97      -8.655  15.367  17.793  1.00 64.78           H
ATOM   1433 2HB  PRO A  97      -7.810  14.752  16.538  1.00 64.78           H
ATOM   1434  CG  PRO A  97      -6.576  15.520  18.056  1.00 63.26           C
ATOM   1435 1HG  PRO A  97      -6.756  15.907  18.960  1.00 63.26           H
ATOM   1436 2HG  PRO A  97      -6.192  14.602  18.156  1.00 63.26           H
ATOM   1437  CD  PRO A  97      -5.639  16.425  17.244  1.00 67.53           C
ATOM   1438 1HD  PRO A  97      -5.033  16.953  17.839  1.00 67.53           H
ATOM   1439 2HD  PRO A  97      -5.092  15.898  16.594  1.00 67.53           H
ATOM   1440  N   GLN A  98      -9.664  18.491  16.539  1.00 59.63           N
ATOM   1441  H   GLN A  98      -9.766  18.230  15.579  1.00 59.63           H
ATOM   1442  CA  GLN A  98     -10.561  19.502  17.083  1.00 62.64           C
ATOM   1443  HA  GLN A  98     -10.006  20.289  17.353  1.00 62.64           H
ATOM   1444  C   GLN A  98     -11.276  18.896  18.299  1.00 60.86           C
ATOM   1445  O   GLN A  98     -11.924  17.854  18.175  1.00 58.45           O
ATOM   1446  CB  GLN A  98     -11.558  19.964  16.014  1.00 61.44           C
ATOM   1447 1HB  GLN A  98     -11.988  19.155  15.613  1.00 61.44           H
ATOM   1448 2HB  GLN A  98     -12.255  20.528  16.456  1.00 61.44           H
ATOM   1449  CG  GLN A  98     -10.899  20.785  14.885  1.00 56.75           C
ATOM   1450 1HG  GLN A  98     -10.496  21.610  15.282  1.00 56.75           H
ATOM   1451 2HG  GLN A  98     -10.180  20.232  14.464  1.00 56.75           H
ATOM   1452  CD  GLN A  98     -11.883  21.208  13.792  1.00 54.86           C
ATOM   1453  OE1 GLN A  98     -13.048  20.866  13.793  1.00 49.31           O
ATOM   1454  NE2 GLN A  98     -11.442  21.961  12.806  1.00 47.71           N
ATOM   1455 1HE2 GLN A  98     -12.064  22.242  12.075  1.00 47.71           H
ATOM   1456 2HE2 GLN A  98     -10.486  22.252  12.789  1.00 47.71           H
ATOM   1457  N   GLY A  99     -11.157  19.535  19.454  1.00 68.77           N
ATOM   1458  H   GLY A  99     -10.701  20.425  19.459  1.00 68.77           H
ATOM   1459  CA  GLY A  99     -11.662  19.001  20.731  1.00 70.07           C
ATOM   1460 1HA  GLY A  99     -11.118  18.191  20.949  1.00 70.07           H
ATOM   1461 2HA  GLY A  99     -11.510  19.703  21.427  1.00 70.07           H
ATOM   1462  C   GLY A  99     -13.145  18.619  20.724  1.00 69.79           C
ATOM   1463  O   GLY A  99     -13.559  17.752  21.482  1.00 65.87           O
ATOM   1464  N   ALA A 100     -13.934  19.171  19.789  1.00 62.87           N
ATOM   1465  H   ALA A 100     -13.546  19.884  19.205  1.00 62.87           H
ATOM   1466  CA  ALA A 100     -15.327  18.789  19.576  1.00 64.86           C
ATOM   1467  HA  ALA A 100     -15.773  18.900  20.464  1.00 64.86           H
ATOM   1468  C   ALA A 100     -15.512  17.311  19.172  1.00 64.74           C
ATOM   1469  O   ALA A 100     -16.502  16.684  19.565  1.00 62.10           O
ATOM   1470  CB  ALA A 100     -15.901  19.727  18.504  1.00 61.77           C
ATOM   1471 1HB  ALA A 100     -15.782  20.685  18.765  1.00 61.77           H
ATOM   1472 2HB  ALA A 100     -16.879  19.564  18.372  1.00 61.77           H
ATOM   1473 3HB  ALA A 100     -15.445  19.589  17.625  1.00 61.77           H
ATOM   1474  N   VAL A 101     -14.558  16.720  18.445  1.00 59.11           N
ATOM   1475  H   VAL A 101     -13.753  17.256  18.192  1.00 59.11           H
ATOM   1476  CA  VAL A 101     -14.635  15.313  17.997  1.00 63.42           C
ATOM   1477  HA  VAL A 101     -15.571  15.184  17.669  1.00 63.42           H
ATOM   1478  C   VAL A 101     -14.390  14.344  19.163  1.00 63.51           C
ATOM   1479  O   VAL A 101     -14.982  13.265  19.199  1.00 63.14           O
ATOM   1480  CB  VAL A 101     -13.652  15.055  16.840  1.00 61.72           C
ATOM   1481  HB  VAL A 101     -12.744  15.249  17.211  1.00 61.72           H
ATOM   1482  CG1 VAL A 101     -13.712  13.600  16.328  1.00 54.14           C
ATOM   1483 1HG1 VAL A 101     -13.066  13.457  15.578  1.00 54.14           H
ATOM   1484 2HG1 VAL A 101     -14.627  13.376  15.992  1.00 54.14           H
ATOM   1485 3HG1 VAL A 101     -13.485  12.954  17.057  1.00 54.14           H
ATOM   1486  CG2 VAL A 101     -13.960  15.964  15.643  1.00 58.16           C
ATOM   1487 1HG2 VAL A 101     -13.321  15.796  14.892  1.00 58.16           H
ATOM   1488 2HG2 VAL A 101     -13.888  16.928  15.898  1.00 58.16           H
ATOM   1489 3HG2 VAL A 101     -14.886  15.804  15.301  1.00 58.16           H
ATOM   1490  N   LEU A 102     -13.565  14.737  20.132  1.00 62.41           N
ATOM   1491  H   LEU A 102     -13.108  15.622  20.044  1.00 62.41           H
ATOM   1492  CA  LEU A 102     -13.300  13.920  21.327  1.00 64.80           C
ATOM   1493  HA  LEU A 102     -13.166  12.984  21.001  1.00 64.80           H
ATOM   1494  C   LEU A 102     -14.497  13.897  22.283  1.00 65.51           C
ATOM   1495  O   LEU A 102     -14.876  12.829  22.758  1.00 65.68           O
ATOM   1496  CB  LEU A 102     -12.024  14.429  22.020  1.00 62.29           C
ATOM   1497 1HB  LEU A 102     -12.125  15.411  22.177  1.00 62.29           H
ATOM   1498 2HB  LEU A 102     -11.936  13.958  22.898  1.00 62.29           H
ATOM   1499  CG  LEU A 102     -10.729  14.194  21.208  1.00 56.50           C
ATOM   1500  HG  LEU A 102     -10.872  14.576  20.295  1.00 56.50           H
ATOM   1501  CD1 LEU A 102      -9.550  14.871  21.911  1.00 53.12           C
ATOM   1502 1HD1 LEU A 102      -8.701  14.731  21.402  1.00 53.12           H
ATOM   1503 2HD1 LEU A 102      -9.421  14.501  22.831  1.00 53.12           H
ATOM   1504 3HD1 LEU A 102      -9.700  15.856  21.994  1.00 53.12           H
ATOM   1505  CD2 LEU A 102     -10.398  12.708  21.065  1.00 53.63           C
ATOM   1506 1HD2 LEU A 102      -9.558  12.577  20.538  1.00 53.63           H
ATOM   1507 2HD2 LEU A 102     -11.135  12.220  20.596  1.00 53.63           H
ATOM   1508 3HD2 LEU A 102     -10.268  12.282  21.960  1.00 53.63           H
ATOM   1509  N   VAL A 103     -15.171  15.048  22.457  1.00 65.88           N
ATOM   1510  H   VAL A 103     -14.845  15.868  21.986  1.00 65.88           H
ATOM   1511  CA  VAL A 103     -16.369  15.156  23.311  1.00 67.78           C
ATOM   1512  HA  VAL A 103     -16.123  14.717  24.175  1.00 67.78           H
ATOM   1513  C   VAL A 103     -17.565  14.399  22.712  1.00 68.18           C
ATOM   1514  O   VAL A 103     -18.343  13.789  23.441  1.00 66.33           O
ATOM   1515  CB  VAL A 103     -16.715  16.636  23.553  1.00 64.85           C
ATOM   1516  HB  VAL A 103     -16.850  17.033  22.645  1.00 64.85           H
ATOM   1517  CG1 VAL A 103     -17.993  16.815  24.389  1.00 56.55           C
ATOM   1518 1HG1 VAL A 103     -18.195  17.784  24.532  1.00 56.55           H
ATOM   1519 2HG1 VAL A 103     -17.897  16.386  25.287  1.00 56.55           H
ATOM   1520 3HG1 VAL A 103     -18.781  16.401  23.933  1.00 56.55           H
ATOM   1521  CG2 VAL A 103     -15.583  17.350  24.303  1.00 59.62           C
ATOM   1522 1HG2 VAL A 103     -15.808  18.312  24.460  1.00 59.62           H
ATOM   1523 2HG2 VAL A 103     -14.730  17.315  23.782  1.00 59.62           H
ATOM   1524 3HG2 VAL A 103     -15.418  16.924  25.192  1.00 59.62           H
ATOM   1525  N   GLN A 104     -17.692  14.392  21.376  1.00 62.33           N
ATOM   1526  H   GLN A 104     -17.060  14.937  20.825  1.00 62.33           H
ATOM   1527  CA  GLN A 104     -18.738  13.603  20.698  1.00 63.74           C
ATOM   1528  HA  GLN A 104     -19.608  13.864  21.115  1.00 63.74           H
ATOM   1529  C   GLN A 104     -18.531  12.094  20.913  1.00 63.88           C
ATOM   1530  O   GLN A 104     -19.493  11.358  21.124  1.00 63.62           O
ATOM   1531  CB  GLN A 104     -18.721  13.942  19.196  1.00 61.38           C
ATOM   1532 1HB  GLN A 104     -18.570  14.925  19.092  1.00 61.38           H
ATOM   1533 2HB  GLN A 104     -17.971  13.442  18.764  1.00 61.38           H
ATOM   1534  CG  GLN A 104     -20.038  13.566  18.488  1.00 55.15           C
ATOM   1535 1HG  GLN A 104     -19.837  13.388  17.525  1.00 55.15           H
ATOM   1536 2HG  GLN A 104     -20.397  12.735  18.913  1.00 55.15           H
ATOM   1537  CD  GLN A 104     -21.127  14.642  18.555  1.00 53.74           C
ATOM   1538  OE1 GLN A 104     -20.907  15.786  18.905  1.00 49.02           O
ATOM   1539  NE2 GLN A 104     -22.353  14.314  18.196  1.00 46.11           N
ATOM   1540 1HE2 GLN A 104     -23.080  15.000  18.215  1.00 46.11           H
ATOM   1541 2HE2 GLN A 104     -22.555  13.379  17.905  1.00 46.11           H
ATOM   1542  N   ARG A 105     -17.276  11.640  20.913  1.00 61.80           N
ATOM   1543  H   ARG A 105     -16.533  12.299  20.792  1.00 61.80           H
ATOM   1544  CA  ARG A 105     -16.931  10.227  21.081  1.00 64.35           C
ATOM   1545  HA  ARG A 105     -17.550   9.712  20.488  1.00 64.35           H
ATOM   1546  C   ARG A 105     -17.185   9.716  22.503  1.00 64.39           C
ATOM   1547  O   ARG A 105     -17.496   8.543  22.675  1.00 65.69           O
ATOM   1548  CB  ARG A 105     -15.468  10.044  20.655  1.00 61.91           C
ATOM   1549 1HB  ARG A 105     -15.288  10.617  19.856  1.00 61.91           H
ATOM   1550 2HB  ARG A 105     -14.872  10.324  21.408  1.00 61.91           H
ATOM   1551  CG  ARG A 105     -15.156   8.595  20.298  1.00 54.50           C
ATOM   1552 1HG  ARG A 105     -15.288   8.020  21.105  1.00 54.50           H
ATOM   1553 2HG  ARG A 105     -15.771   8.294  19.569  1.00 54.50           H
ATOM   1554  CD  ARG A 105     -13.703   8.485  19.821  1.00 53.72           C
ATOM   1555 1HD  ARG A 105     -13.529   9.163  19.107  1.00 53.72           H
ATOM   1556 2HD  ARG A 105     -13.082   8.642  20.589  1.00 53.72           H
ATOM   1557  NE  ARG A 105     -13.413   7.152  19.265  1.00 47.49           N
ATOM   1558  HE  ARG A 105     -14.173   6.504  19.217  1.00 47.49           H
ATOM   1559  CZ  ARG A 105     -12.244   6.736  18.826  1.00 45.06           C
ATOM   1560  NH1 ARG A 105     -11.177   7.486  18.879  1.00 44.39           N
ATOM   1561 1HH1 ARG A 105     -11.232   8.408  19.262  1.00 44.39           H
ATOM   1562 2HH1 ARG A 105     -10.304   7.139  18.536  1.00 44.39           H
ATOM   1563  NH2 ARG A 105     -12.115   5.537  18.313  1.00 41.55           N
ATOM   1564 1HH2 ARG A 105     -12.908   4.931  18.253  1.00 41.55           H
ATOM   1565 2HH2 ARG A 105     -11.223   5.228  17.982  1.00 41.55           H
ATOM   1566  N   GLU A 106     -17.082  10.588  23.496  1.00 64.47           N
ATOM   1567  H   GLU A 106     -16.800  11.523  23.282  1.00 64.47           H
ATOM   1568  CA  GLU A 106     -17.362  10.244  24.893  1.00 65.92           C
ATOM   1569  HA  GLU A 106     -16.885   9.384  25.075  1.00 65.92           H
ATOM   1570  C   GLU A 106     -18.855   9.977  25.146  1.00 66.94           C
ATOM   1571  O   GLU A 106     -19.206   9.058  25.891  1.00 66.85           O
ATOM   1572  CB  GLU A 106     -16.818  11.373  25.781  1.00 62.98           C
ATOM   1573 1HB  GLU A 106     -15.892  11.600  25.479  1.00 62.98           H
ATOM   1574 2HB  GLU A 106     -17.408  12.174  25.679  1.00 62.98           H
ATOM   1575  CG  GLU A 106     -16.770  10.983  27.266  1.00 53.16           C
ATOM   1576 1HG  GLU A 106     -17.702  10.800  27.578  1.00 53.16           H
ATOM   1577 2HG  GLU A 106     -16.219  10.154  27.360  1.00 53.16           H
ATOM   1578  CD  GLU A 106     -16.161  12.082  28.154  1.00 52.49           C
ATOM   1579  OE1 GLU A 106     -16.252  11.930  29.390  1.00 46.18           O
ATOM   1580  OE2 GLU A 106     -15.612  13.068  27.600  1.00 46.73           O
ATOM   1581  N   LYS A 107     -19.755  10.692  24.449  1.00 67.01           N
ATOM   1582  H   LYS A 107     -19.425  11.397  23.821  1.00 67.01           H
ATOM   1583  CA  LYS A 107     -21.206  10.480  24.573  1.00 68.49           C
ATOM   1584  HA  LYS A 107     -21.356  10.422  25.560  1.00 68.49           H
ATOM   1585  C   LYS A 107     -21.694   9.162  23.963  1.00 69.23           C
ATOM   1586  O   LYS A 107     -22.751   8.674  24.364  1.00 66.74           O
ATOM   1587  CB  LYS A 107     -21.964  11.665  23.960  1.00 66.41           C
ATOM   1588 1HB  LYS A 107     -21.536  11.913  23.091  1.00 66.41           H
ATOM   1589 2HB  LYS A 107     -22.914  11.399  23.800  1.00 66.41           H
ATOM   1590  CG  LYS A 107     -21.939  12.877  24.889  1.00 58.06           C
ATOM   1591 1HG  LYS A 107     -22.318  12.616  25.777  1.00 58.06           H
ATOM   1592 2HG  LYS A 107     -20.993  13.179  25.006  1.00 58.06           H
ATOM   1593  CD  LYS A 107     -22.769  14.028  24.303  1.00 57.24           C
ATOM   1594 1HD  LYS A 107     -22.357  14.332  23.444  1.00 57.24           H
ATOM   1595 2HD  LYS A 107     -23.703  13.713  24.133  1.00 57.24           H
ATOM   1596  CE  LYS A 107     -22.803  15.197  25.287  1.00 49.97           C
ATOM   1597 1HE  LYS A 107     -23.240  14.907  26.138  1.00 49.97           H
ATOM   1598 2HE  LYS A 107     -21.870  15.502  25.479  1.00 49.97           H
ATOM   1599  NZ  LYS A 107     -23.567  16.345  24.735  1.00 45.57           N
ATOM   1600 1HZ  LYS A 107     -23.586  17.107  25.382  1.00 45.57           H
ATOM   1601 2HZ  LYS A 107     -24.512  16.085  24.538  1.00 45.57           H
ATOM   1602 3HZ  LYS A 107     -23.155  16.674  23.885  1.00 45.57           H
ATOM   1603  N   ASP A 108     -20.943   8.587  23.041  1.00 60.95           N
ATOM   1604  H   ASP A 108     -20.088   9.033  22.777  1.00 60.95           H
ATOM   1605  CA  ASP A 108     -21.305   7.325  22.387  1.00 63.00           C
ATOM   1606  HA  ASP A 108     -22.304   7.300  22.428  1.00 63.00           H
ATOM   1607  C   ASP A 108     -20.790   6.076  23.141  1.00 62.81           C
ATOM   1608  O   ASP A 108     -21.141   4.943  22.787  1.00 62.98           O
ATOM   1609  CB  ASP A 108     -20.832   7.346  20.923  1.00 61.74           C
ATOM   1610 1HB  ASP A 108     -19.883   7.660  20.904  1.00 61.74           H
ATOM   1611 2HB  ASP A 108     -20.883   6.415  20.563  1.00 61.74           H
ATOM   1612  CG  ASP A 108     -21.663   8.264  20.010  1.00 55.18           C
ATOM   1613  OD1 ASP A 108     -22.864   8.452  20.293  1.00 52.09           O
ATOM   1614  OD2 ASP A 108     -21.100   8.703  18.984  1.00 50.66           O
ATOM   1615  N   LEU A 109     -19.999   6.254  24.204  1.00 63.75           N
ATOM   1616  H   LEU A 109     -19.773   7.192  24.466  1.00 63.75           H
ATOM   1617  CA  LEU A 109     -19.441   5.165  25.010  1.00 64.97           C
ATOM   1618  HA  LEU A 109     -18.958   4.615  24.329  1.00 64.97           H
ATOM   1619  C   LEU A 109     -20.484   4.229  25.670  1.00 65.02           C
ATOM   1620  O   LEU A 109     -20.199   3.026  25.732  1.00 62.61           O
ATOM   1621  CB  LEU A 109     -18.491   5.753  26.074  1.00 62.70           C
ATOM   1622 1HB  LEU A 109     -18.882   6.608  26.414  1.00 62.70           H
ATOM   1623 2HB  LEU A 109     -18.411   5.100  26.827  1.00 62.70           H
ATOM   1624  CG  LEU A 109     -17.082   6.044  25.529  1.00 57.60           C
ATOM   1625  HG  LEU A 109     -17.193   6.415  24.607  1.00 57.60           H
ATOM   1626  CD1 LEU A 109     -16.354   7.047  26.427  1.00 54.09           C
ATOM   1627 1HD1 LEU A 109     -15.437   7.241  26.078  1.00 54.09           H
ATOM   1628 2HD1 LEU A 109     -16.260   6.693  27.357  1.00 54.09           H
ATOM   1629 3HD1 LEU A 109     -16.853   7.912  26.476  1.00 54.09           H
ATOM   1630  CD2 LEU A 109     -16.234   4.771  25.479  1.00 54.09           C
ATOM   1631 1HD2 LEU A 109     -15.319   4.964  25.124  1.00 54.09           H
ATOM   1632 2HD2 LEU A 109     -16.654   4.083  24.887  1.00 54.09           H
ATOM   1633 3HD2 LEU A 109     -16.133   4.372  26.390  1.00 54.09           H
ATOM   1634  N   PRO A 110     -21.677   4.673  26.130  1.00 59.93           N
ATOM   1635  CA  PRO A 110     -22.606   3.768  26.808  1.00 61.30           C
ATOM   1636  HA  PRO A 110     -22.058   3.187  27.410  1.00 61.30           H
ATOM   1637  C   PRO A 110     -23.336   2.782  25.874  1.00 62.34           C
ATOM   1638  O   PRO A 110     -24.016   1.883  26.363  1.00 59.54           O
ATOM   1639  CB  PRO A 110     -23.586   4.676  27.563  1.00 58.62           C
ATOM   1640 1HB  PRO A 110     -24.499   4.270  27.596  1.00 58.62           H
ATOM   1641 2HB  PRO A 110     -23.266   4.854  28.494  1.00 58.62           H
ATOM   1642  CG  PRO A 110     -23.598   5.957  26.746  1.00 56.64           C
ATOM   1643 1HG  PRO A 110     -24.241   5.892  25.983  1.00 56.64           H
ATOM   1644 2HG  PRO A 110     -23.833   6.746  27.314  1.00 56.64           H
ATOM   1645  CD  PRO A 110     -22.158   6.040  26.252  1.00 59.54           C
ATOM   1646 1HD  PRO A 110     -22.110   6.487  25.359  1.00 59.54           H
ATOM   1647 2HD  PRO A 110     -21.583   6.535  26.904  1.00 59.54           H
ATOM   1648  N   ASN A 111     -23.197   2.905  24.548  1.00 63.53           N
ATOM   1649  H   ASN A 111     -22.566   3.596  24.196  1.00 63.53           H
ATOM   1650  CA  ASN A 111     -23.930   2.070  23.587  1.00 65.17           C
ATOM   1651  HA  ASN A 111     -24.698   1.691  24.103  1.00 65.17           H
ATOM   1652  C   ASN A 111     -23.157   0.834  23.106  1.00 65.65           C
ATOM   1653  O   ASN A 111     -23.661   0.060  22.292  1.00 63.77           O
ATOM   1654  CB  ASN A 111     -24.441   2.962  22.438  1.00 62.22           C
ATOM   1655 1HB  ASN A 111     -24.045   3.875  22.539  1.00 62.22           H
ATOM   1656 2HB  ASN A 111     -24.148   2.565  21.568  1.00 62.22           H
ATOM   1657  CG  ASN A 111     -25.953   3.104  22.407  1.00 54.77           C
ATOM   1658  OD1 ASN A 111     -26.708   2.538  23.171  1.00 51.85           O
ATOM   1659  ND2 ASN A 111     -26.469   3.885  21.474  1.00 50.91           N
ATOM   1660 1HD2 ASN A 111     -27.460   3.999  21.409  1.00 50.91           H
ATOM   1661 2HD2 ASN A 111     -25.868   4.362  20.833  1.00 50.91           H
ATOM   1662  N   TYR A 112     -21.938   0.626  23.594  1.00 60.02           N
ATOM   1663  H   TYR A 112     -21.539   1.306  24.209  1.00 60.02           H
ATOM   1664  CA  TYR A 112     -21.169  -0.561  23.259  1.00 63.47           C
ATOM   1665  HA  TYR A 112     -21.425  -0.788  22.319  1.00 63.47           H
ATOM   1666  C   TYR A 112     -21.553  -1.733  24.171  1.00 63.54           C
ATOM   1667  O   TYR A 112     -21.187  -1.782  25.337  1.00 62.04           O
ATOM   1668  CB  TYR A 112     -19.667  -0.267  23.294  1.00 61.87           C
ATOM   1669 1HB  TYR A 112     -19.439   0.158  24.170  1.00 61.87           H
ATOM   1670 2HB  TYR A 112     -19.165  -1.127  23.200  1.00 61.87           H
ATOM   1671  CG  TYR A 112     -19.239   0.666  22.179  1.00 58.49           C
ATOM   1672  CD1 TYR A 112     -19.063   0.178  20.868  1.00 55.97           C
ATOM   1673  HD1 TYR A 112     -19.200  -0.794  20.675  1.00 55.97           H
ATOM   1674  CD2 TYR A 112     -19.052   2.035  22.446  1.00 54.66           C
ATOM   1675  HD2 TYR A 112     -19.178   2.383  23.375  1.00 54.66           H
ATOM   1676  CE1 TYR A 112     -18.695   1.055  19.830  1.00 50.39           C
ATOM   1677  HE1 TYR A 112     -18.567   0.707  18.901  1.00 50.39           H
ATOM   1678  CE2 TYR A 112     -18.688   2.917  21.408  1.00 52.35           C
ATOM   1679  HE2 TYR A 112     -18.558   3.890  21.598  1.00 52.35           H
ATOM   1680  CZ  TYR A 112     -18.508   2.421  20.103  1.00 50.75           C
ATOM   1681  OH  TYR A 112     -18.161   3.273  19.101  1.00 50.02           O
ATOM   1682  HH  TYR A 112     -18.080   2.786  18.281  1.00 50.02           H
ATOM   1683  N   ASN A 113     -22.273  -2.699  23.616  1.00 62.59           N
ATOM   1684  H   ASN A 113     -22.669  -2.545  22.711  1.00 62.59           H
ATOM   1685  CA  ASN A 113     -22.508  -3.977  24.278  1.00 64.19           C
ATOM   1686  HA  ASN A 113     -22.700  -3.806  25.244  1.00 64.19           H
ATOM   1687  C   ASN A 113     -21.227  -4.824  24.190  1.00 64.92           C
ATOM   1688  O   ASN A 113     -20.917  -5.405  23.149  1.00 63.01           O
ATOM   1689  CB  ASN A 113     -23.752  -4.650  23.661  1.00 61.60           C
ATOM   1690 1HB  ASN A 113     -24.507  -3.994  23.643  1.00 61.60           H
ATOM   1691 2HB  ASN A 113     -23.541  -4.940  22.728  1.00 61.60           H
ATOM   1692  CG  ASN A 113     -24.196  -5.861  24.444  1.00 54.06           C
ATOM   1693  OD1 ASN A 113     -23.553  -6.355  25.358  1.00 52.15           O
ATOM   1694  ND2 ASN A 113     -25.336  -6.413  24.136  1.00 50.76           N
ATOM   1695 1HD2 ASN A 113     -25.657  -7.213  24.642  1.00 50.76           H
ATOM   1696 2HD2 ASN A 113     -25.890  -6.036  23.393  1.00 50.76           H
ATOM   1697  N   TRP A 114     -20.480  -4.866  25.287  1.00 61.15           N
ATOM   1698  H   TRP A 114     -20.755  -4.298  26.063  1.00 61.15           H
ATOM   1699  CA  TRP A 114     -19.286  -5.686  25.432  1.00 62.37           C
ATOM   1700  HA  TRP A 114     -18.778  -5.631  24.573  1.00 62.37           H
ATOM   1701  C   TRP A 114     -19.702  -7.137  25.701  1.00 61.11           C
ATOM   1702  O   TRP A 114     -20.024  -7.499  26.831  1.00 58.29           O
ATOM   1703  CB  TRP A 114     -18.410  -5.135  26.549  1.00 60.34           C
ATOM   1704 1HB  TRP A 114     -18.971  -5.017  27.368  1.00 60.34           H
ATOM   1705 2HB  TRP A 114     -17.679  -5.791  26.737  1.00 60.34           H
ATOM   1706  CG  TRP A 114     -17.774  -3.825  26.246  1.00 58.50           C
ATOM   1707  CD1 TRP A 114     -18.311  -2.608  26.494  1.00 56.17           C
ATOM   1708  HD1 TRP A 114     -19.199  -2.448  26.924  1.00 56.17           H
ATOM   1709  CD2 TRP A 114     -16.483  -3.565  25.613  1.00 57.04           C
ATOM   1710  NE1 TRP A 114     -17.448  -1.623  26.064  1.00 51.67           N
ATOM   1711  HE1 TRP A 114     -17.633  -0.643  26.138  1.00 51.67           H
ATOM   1712  CE2 TRP A 114     -16.293  -2.156  25.517  1.00 55.62           C
ATOM   1713  CE3 TRP A 114     -15.449  -4.385  25.114  1.00 51.80           C
ATOM   1714  HE3 TRP A 114     -15.545  -5.380  25.155  1.00 51.80           H
ATOM   1715  CZ2 TRP A 114     -15.142  -1.584  24.973  1.00 53.58           C
ATOM   1716  HZ2 TRP A 114     -15.041  -0.590  24.931  1.00 53.58           H
ATOM   1717  CZ3 TRP A 114     -14.291  -3.826  24.563  1.00 50.67           C
ATOM   1718  HZ3 TRP A 114     -13.569  -4.427  24.219  1.00 50.67           H
ATOM   1719  CH2 TRP A 114     -14.126  -2.426  24.485  1.00 50.52           C
ATOM   1720  HH2 TRP A 114     -13.295  -2.037  24.087  1.00 50.52           H
ATOM   1721  N   ASN A 115     -19.673  -7.967  24.682  1.00 64.33           N
ATOM   1722  H   ASN A 115     -19.595  -7.603  23.754  1.00 64.33           H
ATOM   1723  CA  ASN A 115     -19.752  -9.412  24.882  1.00 66.04           C
ATOM   1724  HA  ASN A 115     -20.318  -9.583  25.688  1.00 66.04           H
ATOM   1725  C   ASN A 115     -18.345  -9.960  25.153  1.00 64.57           C
ATOM   1726  O   ASN A 115     -17.350  -9.423  24.670  1.00 61.72           O
ATOM   1727  CB  ASN A 115     -20.440 -10.068  23.675  1.00 63.60           C
ATOM   1728 1HB  ASN A 115     -20.009  -9.737  22.836  1.00 63.60           H
ATOM   1729 2HB  ASN A 115     -20.330 -11.060  23.737  1.00 63.60           H
ATOM   1730  CG  ASN A 115     -21.923  -9.753  23.610  1.00 58.66           C
ATOM   1731  OD1 ASN A 115     -22.592  -9.497  24.596  1.00 54.56           O
ATOM   1732  ND2 ASN A 115     -22.506  -9.802  22.438  1.00 53.52           N
ATOM   1733 1HD2 ASN A 115     -23.488  -9.630  22.361  1.00 53.52           H
ATOM   1734 2HD2 ASN A 115     -21.969 -10.011  21.621  1.00 53.52           H
ATOM   1735  N   SER A 116     -18.260 -11.089  25.841  1.00 59.99           N
ATOM   1736  H   SER A 116     -19.121 -11.507  26.129  1.00 59.99           H
ATOM   1737  CA  SER A 116     -17.021 -11.789  26.223  1.00 62.29           C
ATOM   1738  HA  SER A 116     -16.524 -11.097  26.746  1.00 62.29           H
ATOM   1739  C   SER A 116     -16.105 -12.195  25.051  1.00 61.02           C
ATOM   1740  O   SER A 116     -14.999 -12.673  25.283  1.00 58.40           O
ATOM   1741  CB  SER A 116     -17.370 -13.020  27.069  1.00 60.09           C
ATOM   1742 1HB  SER A 116     -16.654 -13.714  26.993  1.00 60.09           H
ATOM   1743 2HB  SER A 116     -17.488 -12.765  28.029  1.00 60.09           H
ATOM   1744  OG  SER A 116     -18.579 -13.620  26.644  1.00 53.98           O
ATOM   1745  HG  SER A 116     -19.253 -12.947  26.548  1.00 53.98           H
ATOM   1746  N   PHE A 117     -16.532 -11.979  23.805  1.00 60.33           N
ATOM   1747  H   PHE A 117     -17.431 -11.555  23.698  1.00 60.33           H
ATOM   1748  CA  PHE A 117     -15.796 -12.310  22.574  1.00 62.39           C
ATOM   1749  HA  PHE A 117     -14.948 -12.738  22.888  1.00 62.39           H
ATOM   1750  C   PHE A 117     -15.352 -11.090  21.747  1.00 60.52           C
ATOM   1751  O   PHE A 117     -14.863 -11.273  20.636  1.00 58.22           O
ATOM   1752  CB  PHE A 117     -16.617 -13.299  21.758  1.00 62.14           C
ATOM   1753 1HB  PHE A 117     -17.514 -12.896  21.575  1.00 62.14           H
ATOM   1754 2HB  PHE A 117     -16.145 -13.469  20.893  1.00 62.14           H
ATOM   1755  CG  PHE A 117     -16.822 -14.626  22.463  1.00 59.97           C
ATOM   1756  CD1 PHE A 117     -15.773 -15.563  22.505  1.00 58.11           C
ATOM   1757  HD1 PHE A 117     -14.904 -15.358  22.054  1.00 58.11           H
ATOM   1758  CD2 PHE A 117     -18.042 -14.912  23.103  1.00 56.77           C
ATOM   1759  HD2 PHE A 117     -18.791 -14.250  23.078  1.00 56.77           H
ATOM   1760  CE1 PHE A 117     -15.939 -16.779  23.173  1.00 53.34           C
ATOM   1761  HE1 PHE A 117     -15.194 -17.445  23.198  1.00 53.34           H
ATOM   1762  CE2 PHE A 117     -18.200 -16.135  23.777  1.00 55.04           C
ATOM   1763  HE2 PHE A 117     -19.064 -16.343  24.236  1.00 55.04           H
ATOM   1764  CZ  PHE A 117     -17.158 -17.060  23.809  1.00 51.98           C
ATOM   1765  HZ  PHE A 117     -17.280 -17.929  24.288  1.00 51.98           H
ATOM   1766  N   GLY A 118     -15.510  -9.858  22.268  1.00 62.42           N
ATOM   1767  H   GLY A 118     -16.015  -9.769  23.127  1.00 62.42           H
ATOM   1768  CA  GLY A 118     -14.984  -8.642  21.647  1.00 64.46           C
ATOM   1769 1HA  GLY A 118     -14.435  -8.175  22.341  1.00 64.46           H
ATOM   1770 2HA  GLY A 118     -14.393  -8.932  20.894  1.00 64.46           H
ATOM   1771  C   GLY A 118     -16.039  -7.671  21.108  1.00 64.75           C
ATOM   1772  O   GLY A 118     -17.252  -7.884  21.195  1.00 62.16           O
ATOM   1773  N   LEU A 119     -15.545  -6.552  20.579  1.00 58.63           N
ATOM   1774  H   LEU A 119     -14.553  -6.500  20.460  1.00 58.63           H
ATOM   1775  CA  LEU A 119     -16.329  -5.398  20.160  1.00 61.85           C
ATOM   1776  HA  LEU A 119     -17.015  -5.218  20.865  1.00 61.85           H
ATOM   1777  C   LEU A 119     -17.091  -5.690  18.860  1.00 61.57           C
ATOM   1778  O   LEU A 119     -16.491  -5.791  17.794  1.00 60.52           O
ATOM   1779  CB  LEU A 119     -15.346  -4.215  20.009  1.00 60.75           C
ATOM   1780 1HB  LEU A 119     -14.667  -4.272  20.741  1.00 60.75           H
ATOM   1781 2HB  LEU A 119     -14.889  -4.295  19.123  1.00 60.75           H
ATOM   1782  CG  LEU A 119     -16.015  -2.833  20.081  1.00 57.31           C
ATOM   1783  HG  LEU A 119     -16.884  -2.894  19.590  1.00 57.31           H
ATOM   1784  CD1 LEU A 119     -16.261  -2.412  21.530  1.00 54.32           C
ATOM   1785 1HD1 LEU A 119     -16.696  -1.513  21.573  1.00 54.32           H
ATOM   1786 2HD1 LEU A 119     -15.402  -2.362  22.040  1.00 54.32           H
ATOM   1787 3HD1 LEU A 119     -16.858  -3.065  21.996  1.00 54.32           H
ATOM   1788  CD2 LEU A 119     -15.109  -1.779  19.454  1.00 55.21           C
ATOM   1789 1HD2 LEU A 119     -15.532  -0.874  19.494  1.00 55.21           H
ATOM   1790 2HD2 LEU A 119     -14.924  -1.990  18.494  1.00 55.21           H
ATOM   1791 3HD2 LEU A 119     -14.232  -1.730  19.932  1.00 55.21           H
ATOM   1792  N   ARG A 120     -18.414  -5.797  18.912  1.00 61.93           N
ATOM   1793  H   ARG A 120     -18.859  -5.858  19.805  1.00 61.93           H
ATOM   1794  CA  ARG A 120     -19.244  -5.829  17.703  1.00 63.11           C
ATOM   1795  HA  ARG A 120     -18.689  -6.270  16.998  1.00 63.11           H
ATOM   1796  C   ARG A 120     -19.569  -4.405  17.276  1.00 61.86           C
ATOM   1797  O   ARG A 120     -20.358  -3.723  17.931  1.00 61.88           O
ATOM   1798  CB  ARG A 120     -20.506  -6.683  17.883  1.00 60.78           C
ATOM   1799 1HB  ARG A 120     -20.964  -6.409  18.729  1.00 60.78           H
ATOM   1800 2HB  ARG A 120     -21.117  -6.525  17.107  1.00 60.78           H
ATOM   1801  CG  ARG A 120     -20.163  -8.186  17.958  1.00 56.88           C
ATOM   1802 1HG  ARG A 120     -19.521  -8.416  17.227  1.00 56.88           H
ATOM   1803 2HG  ARG A 120     -19.745  -8.387  18.844  1.00 56.88           H
ATOM   1804  CD  ARG A 120     -21.429  -9.034  17.798  1.00 57.02           C
ATOM   1805 1HD  ARG A 120     -22.077  -8.815  18.527  1.00 57.02           H
ATOM   1806 2HD  ARG A 120     -21.850  -8.848  16.910  1.00 57.02           H
ATOM   1807  NE  ARG A 120     -21.126 -10.477  17.870  1.00 50.52           N
ATOM   1808  HE  ARG A 120     -20.386 -10.745  18.488  1.00 50.52           H
ATOM   1809  CZ  ARG A 120     -21.724 -11.458  17.208  1.00 47.94           C
ATOM   1810  NH1 ARG A 120     -22.691 -11.236  16.359  1.00 46.28           N
ATOM   1811 1HH1 ARG A 120     -23.003 -10.301  16.190  1.00 46.28           H
ATOM   1812 2HH1 ARG A 120     -23.119 -12.001  15.877  1.00 46.28           H
ATOM   1813  NH2 ARG A 120     -21.350 -12.695  17.393  1.00 42.48           N
ATOM   1814 1HH2 ARG A 120     -20.612 -12.904  18.035  1.00 42.48           H
ATOM   1815 2HH2 ARG A 120     -21.802 -13.434  16.893  1.00 42.48           H
ATOM   1816  N   PHE A 121     -18.998  -3.971  16.163  1.00 65.19           N
ATOM   1817  H   PHE A 121     -18.248  -4.503  15.770  1.00 65.19           H
ATOM   1818  CA  PHE A 121     -19.418  -2.746  15.484  1.00 66.69           C
ATOM   1819  HA  PHE A 121     -19.489  -2.026  16.174  1.00 66.69           H
ATOM   1820  C   PHE A 121     -20.787  -2.974  14.843  1.00 65.19           C
ATOM   1821  O   PHE A 121     -20.901  -3.505  13.744  1.00 62.36           O
ATOM   1822  CB  PHE A 121     -18.367  -2.324  14.458  1.00 64.05           C
ATOM   1823 1HB  PHE A 121     -18.152  -3.112  13.881  1.00 64.05           H
ATOM   1824 2HB  PHE A 121     -18.749  -1.592  13.894  1.00 64.05           H
ATOM   1825  CG  PHE A 121     -17.075  -1.822  15.080  1.00 59.48           C
ATOM   1826  CD1 PHE A 121     -16.971  -0.480  15.494  1.00 58.01           C
ATOM   1827  HD1 PHE A 121     -17.749   0.140  15.389  1.00 58.01           H
ATOM   1828  CD2 PHE A 121     -15.973  -2.689  15.226  1.00 55.93           C
ATOM   1829  HD2 PHE A 121     -16.041  -3.639  14.921  1.00 55.93           H
ATOM   1830  CE1 PHE A 121     -15.771  -0.016  16.055  1.00 52.00           C
ATOM   1831  HE1 PHE A 121     -15.697   0.937  16.349  1.00 52.00           H
ATOM   1832  CE2 PHE A 121     -14.785  -2.221  15.797  1.00 53.14           C
ATOM   1833  HE2 PHE A 121     -14.010  -2.842  15.915  1.00 53.14           H
ATOM   1834  CZ  PHE A 121     -14.676  -0.877  16.207  1.00 50.62           C
ATOM   1835  HZ  PHE A 121     -13.822  -0.540  16.604  1.00 50.62           H
ATOM   1836  N   GLY A 122     -21.840  -2.578  15.536  1.00 68.82           N
ATOM   1837  H   GLY A 122     -21.692  -2.264  16.474  1.00 68.82           H
ATOM   1838  CA  GLY A 122     -23.197  -2.570  15.024  1.00 69.04           C
ATOM   1839 1HA  GLY A 122     -23.159  -2.581  14.025  1.00 69.04           H
ATOM   1840 2HA  GLY A 122     -23.663  -3.392  15.350  1.00 69.04           H
ATOM   1841  C   GLY A 122     -23.915  -1.318  15.517  1.00 68.91           C
ATOM   1842  O   GLY A 122     -24.432  -1.313  16.625  1.00 66.18           O
ATOM   1843  N   LYS A 123     -23.952  -0.268  14.694  1.00 65.07           N
ATOM   1844  H   LYS A 123     -23.277  -0.184  13.961  1.00 65.07           H
ATOM   1845  CA  LYS A 123     -24.980   0.762  14.862  1.00 67.30           C
ATOM   1846  HA  LYS A 123     -24.896   1.130  15.788  1.00 67.30           H
ATOM   1847  C   LYS A 123     -26.321   0.071  14.626  1.00 67.31           C
ATOM   1848  O   LYS A 123     -26.627  -0.311  13.502  1.00 66.08           O
ATOM   1849  CB  LYS A 123     -24.791   1.940  13.899  1.00 64.54           C
ATOM   1850 1HB  LYS A 123     -24.350   1.604  13.067  1.00 64.54           H
ATOM   1851 2HB  LYS A 123     -25.690   2.314  13.672  1.00 64.54           H
ATOM   1852  CG  LYS A 123     -23.930   3.063  14.490  1.00 57.27           C
ATOM   1853 1HG  LYS A 123     -24.330   3.353  15.360  1.00 57.27           H
ATOM   1854 2HG  LYS A 123     -23.006   2.714  14.647  1.00 57.27           H
ATOM   1855  CD  LYS A 123     -23.856   4.275  13.539  1.00 57.86           C
ATOM   1856 1HD  LYS A 123     -23.359   4.016  12.711  1.00 57.86           H
ATOM   1857 2HD  LYS A 123     -24.782   4.562  13.296  1.00 57.86           H
ATOM   1858  CE  LYS A 123     -23.133   5.444  14.206  1.00 50.84           C
ATOM   1859 1HE  LYS A 123     -23.602   5.685  15.055  1.00 50.84           H
ATOM   1860 2HE  LYS A 123     -22.190   5.181  14.409  1.00 50.84           H
ATOM   1861  NZ  LYS A 123     -23.099   6.645  13.342  1.00 47.43           N
ATOM   1862 1HZ  LYS A 123     -22.622   7.399  13.795  1.00 47.43           H
ATOM   1863 2HZ  LYS A 123     -24.024   6.954  13.122  1.00 47.43           H
ATOM   1864 3HZ  LYS A 123     -22.626   6.454  12.482  1.00 47.43           H
ATOM   1865  N   ARG A 124     -27.114  -0.125  15.671  1.00 63.92           N
ATOM   1866  H   ARG A 124     -26.732  -0.106  16.595  1.00 63.92           H
ATOM   1867  CA  ARG A 124     -28.544  -0.369  15.480  1.00 65.89           C
ATOM   1868  HA  ARG A 124     -28.655  -1.137  14.850  1.00 65.89           H
ATOM   1869  C   ARG A 124     -29.112   0.929  14.914  1.00 66.08           C
ATOM   1870  O   ARG A 124     -29.233   1.900  15.647  1.00 66.76           O
ATOM   1871  CB  ARG A 124     -29.241  -0.769  16.792  1.00 62.85           C
ATOM   1872 1HB  ARG A 124     -28.931  -0.158  17.520  1.00 62.85           H
ATOM   1873 2HB  ARG A 124     -30.229  -0.673  16.674  1.00 62.85           H
ATOM   1874  CG  ARG A 124     -28.933  -2.216  17.200  1.00 57.56           C
ATOM   1875 1HG  ARG A 124     -29.154  -2.827  16.440  1.00 57.56           H
ATOM   1876 2HG  ARG A 124     -27.961  -2.296  17.421  1.00 57.56           H
ATOM   1877  CD  ARG A 124     -29.775  -2.605  18.434  1.00 55.83           C
ATOM   1878 1HD  ARG A 124     -29.537  -2.016  19.206  1.00 55.83           H
ATOM   1879 2HD  ARG A 124     -30.748  -2.506  18.226  1.00 55.83           H
ATOM   1880  NE  ARG A 124     -29.531  -4.010  18.835  1.00 49.98           N
ATOM   1881  HE  ARG A 124     -28.855  -4.525  18.308  1.00 49.98           H
ATOM   1882  CZ  ARG A 124     -30.131  -4.642  19.830  1.00 48.16           C
ATOM   1883  NH1 ARG A 124     -31.026  -4.063  20.584  1.00 46.93           N
ATOM   1884 1HH1 ARG A 124     -31.279  -3.110  20.418  1.00 46.93           H
ATOM   1885 2HH1 ARG A 124     -31.459  -4.573  21.328  1.00 46.93           H
ATOM   1886  NH2 ARG A 124     -29.838  -5.881  20.088  1.00 43.40           N
ATOM   1887 1HH2 ARG A 124     -29.157  -6.360  19.534  1.00 43.40           H
ATOM   1888 2HH2 ARG A 124     -30.293  -6.356  20.841  1.00 43.40           H
ATOM   1889  N   GLU A 125     -29.401   0.963  13.614  1.00 62.63           N
ATOM   1890  H   GLU A 125     -28.965   0.316  12.988  1.00 62.63           H
ATOM   1891  CA  GLU A 125     -30.350   1.940  13.103  1.00 65.15           C
ATOM   1892  HA  GLU A 125     -29.964   2.851  13.250  1.00 65.15           H
ATOM   1893  C   GLU A 125     -31.643   1.736  13.887  1.00 63.55           C
ATOM   1894  O   GLU A 125     -32.251   0.662  13.855  1.00 62.38           O
ATOM   1895  CB  GLU A 125     -30.570   1.791  11.593  1.00 63.24           C
ATOM   1896 1HB  GLU A 125     -30.616   0.818  11.367  1.00 63.24           H
ATOM   1897 2HB  GLU A 125     -31.433   2.232  11.347  1.00 63.24           H
ATOM   1898  CG  GLU A 125     -29.432   2.437  10.788  1.00 57.12           C
ATOM   1899 1HG  GLU A 125     -29.326   3.384  11.091  1.00 57.12           H
ATOM   1900 2HG  GLU A 125     -28.588   1.932  10.970  1.00 57.12           H
ATOM   1901  CD  GLU A 125     -29.685   2.435   9.272  1.00 55.43           C
ATOM   1902  OE1 GLU A 125     -29.178   3.355   8.616  1.00 49.53           O
ATOM   1903  OE2 GLU A 125     -30.360   1.494   8.799  1.00 50.31           O
ATOM   1904  N   ALA A 126     -32.013   2.729  14.687  1.00 70.28           N
ATOM   1905  H   ALA A 126     -31.361   3.459  14.893  1.00 70.28           H
ATOM   1906  CA  ALA A 126     -33.329   2.780  15.265  1.00 70.10           C
ATOM   1907  HA  ALA A 126     -33.480   1.964  15.823  1.00 70.10           H
ATOM   1908  C   ALA A 126     -34.310   2.823  14.091  1.00 69.10           C
ATOM   1909  O   ALA A 126     -34.267   3.751  13.286  1.00 66.02           O
ATOM   1910  CB  ALA A 126     -33.440   4.001  16.187  1.00 66.22           C
ATOM   1911 1HB  ALA A 126     -32.787   3.941  16.942  1.00 66.22           H
ATOM   1912 2HB  ALA A 126     -34.357   4.072  16.579  1.00 66.22           H
ATOM   1913 3HB  ALA A 126     -33.254   4.846  15.686  1.00 66.22           H
ATOM   1914  N   ALA A 127     -35.130   1.789  13.942  1.00 71.89           N
ATOM   1915  H   ALA A 127     -34.994   0.980  14.513  1.00 71.89           H
ATOM   1916  CA  ALA A 127     -36.216   1.792  12.979  1.00 72.65           C
ATOM   1917  HA  ALA A 127     -35.827   1.753  12.059  1.00 72.65           H
ATOM   1918  C   ALA A 127     -37.014   3.095  13.164  1.00 72.34           C
ATOM   1919  O   ALA A 127     -37.302   3.452  14.309  1.00 69.43           O
ATOM   1920  CB  ALA A 127     -37.082   0.550  13.198  1.00 68.74           C
ATOM   1921 1HB  ALA A 127     -36.547  -0.286  13.074  1.00 68.74           H
ATOM   1922 2HB  ALA A 127     -37.844   0.526  12.551  1.00 68.74           H
ATOM   1923 3HB  ALA A 127     -37.463   0.537  14.123  1.00 68.74           H
ATOM   1924  N   PRO A 128     -37.357   3.820  12.086  1.00 75.15           N
ATOM   1925  CA  PRO A 128     -38.192   5.005  12.201  1.00 76.92           C
ATOM   1926  HA  PRO A 128     -37.781   5.693  12.799  1.00 76.92           H
ATOM   1927  C   PRO A 128     -39.518   4.572  12.827  1.00 76.55           C
ATOM   1928  O   PRO A 128     -40.278   3.810  12.236  1.00 70.76           O
ATOM   1929  CB  PRO A 128     -38.322   5.584  10.787  1.00 74.06           C
ATOM   1930 1HB  PRO A 128     -39.242   5.942  10.631  1.00 74.06           H
ATOM   1931 2HB  PRO A 128     -37.651   6.310  10.635  1.00 74.06           H
ATOM   1932  CG  PRO A 128     -38.043   4.386   9.879  1.00 71.05           C
ATOM   1933 1HG  PRO A 128     -38.886   3.887   9.680  1.00 71.05           H
ATOM   1934 2HG  PRO A 128     -37.620   4.680   9.022  1.00 71.05           H
ATOM   1935  CD  PRO A 128     -37.080   3.522  10.690  1.00 76.48           C
ATOM   1936 1HD  PRO A 128     -37.235   2.549  10.520  1.00 76.48           H
ATOM   1937 2HD  PRO A 128     -36.128   3.749  10.484  1.00 76.48           H
ATOM   1938  N   GLY A 129     -39.737   5.006  14.054  1.00 71.64           N
ATOM   1939  H   GLY A 129     -39.019   5.530  14.512  1.00 71.64           H
ATOM   1940  CA  GLY A 129     -40.976   4.755  14.765  1.00 73.89           C
ATOM   1941 1HA  GLY A 129     -41.074   3.770  14.903  1.00 73.89           H
ATOM   1942 2HA  GLY A 129     -40.937   5.214  15.653  1.00 73.89           H
ATOM   1943  C   GLY A 129     -42.125   5.300  13.925  1.00 73.42           C
ATOM   1944  O   GLY A 129     -42.164   6.494  13.626  1.00 68.72           O
ATOM   1945  N   ASN A 130     -43.031   4.425  13.542  1.00 63.35           N
ATOM   1946  H   ASN A 130     -42.818   3.452  13.630  1.00 63.35           H
ATOM   1947  CA  ASN A 130     -44.322   4.800  12.999  1.00 68.86           C
ATOM   1948  HA  ASN A 130     -44.166   5.313  12.155  1.00 68.86           H
ATOM   1949  C   ASN A 130     -45.029   5.671  14.044  1.00 67.25           C
ATOM   1950  O   ASN A 130     -45.679   5.158  14.954  1.00 63.51           O
ATOM   1951  CB  ASN A 130     -45.140   3.534  12.677  1.00 65.01           C
ATOM   1952 1HB  ASN A 130     -44.986   2.861  13.401  1.00 65.01           H
ATOM   1953 2HB  ASN A 130     -46.109   3.778  12.649  1.00 65.01           H
ATOM   1954  CG  ASN A 130     -44.780   2.887  11.351  1.00 58.97           C
ATOM   1955  OD1 ASN A 130     -44.298   3.520  10.430  1.00 54.79           O
ATOM   1956  ND2 ASN A 130     -45.042   1.613  11.196  1.00 54.47           N
ATOM   1957 1HD2 ASN A 130     -44.846   1.165  10.324  1.00 54.47           H
ATOM   1958 2HD2 ASN A 130     -45.438   1.089  11.950  1.00 54.47           H
ATOM   1959  N   HIS A 131     -44.889   6.991  13.923  1.00 67.61           N
ATOM   1960  H   HIS A 131     -44.162   7.353  13.340  1.00 67.61           H
ATOM   1961  CA  HIS A 131     -45.771   7.920  14.620  1.00 70.53           C
ATOM   1962  HA  HIS A 131     -45.796   7.684  15.591  1.00 70.53           H
ATOM   1963  C   HIS A 131     -47.161   7.752  14.011  1.00 69.09           C
ATOM   1964  O   HIS A 131     -47.497   8.331  12.983  1.00 65.45           O
ATOM   1965  CB  HIS A 131     -45.228   9.353  14.543  1.00 66.79           C
ATOM   1966 1HB  HIS A 131     -44.911   9.534  13.612  1.00 66.79           H
ATOM   1967 2HB  HIS A 131     -45.959   9.994  14.777  1.00 66.79           H
ATOM   1968  CG  HIS A 131     -44.072   9.570  15.498  1.00 59.42           C
ATOM   1969  ND1 HIS A 131     -44.159   9.569  16.879  1.00 55.67           N
ATOM   1970  HD1 HIS A 131     -44.990   9.436  17.419  1.00 55.67           H
ATOM   1971  CD2 HIS A 131     -42.767   9.776  15.175  1.00 54.24           C
ATOM   1972  HD2 HIS A 131     -42.392   9.827  14.249  1.00 54.24           H
ATOM   1973  CE1 HIS A 131     -42.925   9.779  17.361  1.00 50.34           C
ATOM   1974  HE1 HIS A 131     -42.698   9.835  18.333  1.00 50.34           H
ATOM   1975  NE2 HIS A 131     -42.039   9.904  16.368  1.00 52.33           N
ATOM   1976  N   GLY A 132     -47.923   6.888  14.640  1.00 69.94           N
ATOM   1977  H   GLY A 132     -47.502   6.298  15.329  1.00 69.94           H
ATOM   1978  CA  GLY A 132     -49.337   6.745  14.389  1.00 74.18           C
ATOM   1979 1HA  GLY A 132     -49.460   6.361  13.474  1.00 74.18           H
ATOM   1980 2HA  GLY A 132     -49.718   6.118  15.068  1.00 74.18           H
ATOM   1981  C   GLY A 132     -49.999   8.111  14.490  1.00 73.94           C
ATOM   1982  O   GLY A 132     -50.008   8.752  15.541  1.00 70.22           O
ATOM   1983  N   ARG A 133     -50.520   8.581  13.360  1.00 69.01           N
ATOM   1984  H   ARG A 133     -50.337   8.064  12.524  1.00 69.01           H
ATOM   1985  CA  ARG A 133     -51.333   9.783  13.233  1.00 72.12           C
ATOM   1986  HA  ARG A 133     -50.886  10.577  13.645  1.00 72.12           H
ATOM   1987  C   ARG A 133     -52.637   9.538  13.994  1.00 70.64           C
ATOM   1988  O   ARG A 133     -53.595   9.024  13.419  1.00 66.98           O
ATOM   1989  CB  ARG A 133     -51.510  10.042  11.728  1.00 69.26           C
ATOM   1990 1HB  ARG A 133     -50.621   9.934  11.284  1.00 69.26           H
ATOM   1991 2HB  ARG A 133     -52.149   9.364  11.365  1.00 69.26           H
ATOM   1992  CG  ARG A 133     -52.048  11.436  11.388  1.00 62.83           C
ATOM   1993 1HG  ARG A 133     -52.941  11.566  11.818  1.00 62.83           H
ATOM   1994 2HG  ARG A 133     -51.412  12.133  11.721  1.00 62.83           H
ATOM   1995  CD  ARG A 133     -52.183  11.536   9.854  1.00 62.79           C
ATOM   1996 1HD  ARG A 133     -51.338  11.224   9.419  1.00 62.79           H
ATOM   1997 2HD  ARG A 133     -52.946  10.969   9.544  1.00 62.79           H
ATOM   1998  NE  ARG A 133     -52.436  12.911   9.400  1.00 59.78           N
ATOM   1999  HE  ARG A 133     -52.289  13.642  10.066  1.00 59.78           H
ATOM   2000  CZ  ARG A 133     -52.841  13.272   8.190  1.00 53.09           C
ATOM   2001  NH1 ARG A 133     -53.116  12.397   7.270  1.00 52.86           N
ATOM   2002 1HH1 ARG A 133     -53.024  11.421   7.465  1.00 52.86           H
ATOM   2003 2HH1 ARG A 133     -53.419  12.700   6.367  1.00 52.86           H
ATOM   2004  NH2 ARG A 133     -52.976  14.541   7.894  1.00 51.00           N
ATOM   2005 1HH2 ARG A 133     -52.774  15.239   8.581  1.00 51.00           H
ATOM   2006 2HH2 ARG A 133     -53.281  14.812   6.981  1.00 51.00           H
ATOM   2007  N   SER A 134     -52.669   9.868  15.275  1.00 68.61           N
ATOM   2008  H   SER A 134     -51.808  10.074  15.741  1.00 68.61           H
ATOM   2009  CA  SER A 134     -53.909   9.943  16.031  1.00 72.97           C
ATOM   2010  HA  SER A 134     -54.395   9.082  15.883  1.00 72.97           H
ATOM   2011  C   SER A 134     -54.729  11.114  15.492  1.00 71.36           C
ATOM   2012  O   SER A 134     -54.460  12.271  15.783  1.00 68.18           O
ATOM   2013  CB  SER A 134     -53.639  10.070  17.536  1.00 69.26           C
ATOM   2014 1HB  SER A 134     -54.480  10.292  18.029  1.00 69.26           H
ATOM   2015 2HB  SER A 134     -53.253   9.222  17.899  1.00 69.26           H
ATOM   2016  OG  SER A 134     -52.709  11.104  17.799  1.00 59.11           O
ATOM   2017  HG  SER A 134     -51.828  10.734  17.858  1.00 59.11           H
ATOM   2018  N   ALA A 135     -55.705  10.805  14.656  1.00 77.53           N
ATOM   2019  H   ALA A 135     -55.719   9.888  14.258  1.00 77.53           H
ATOM   2020  CA  ALA A 135     -56.765  11.740  14.285  1.00 80.18           C
ATOM   2021  HA  ALA A 135     -56.366  12.600  13.967  1.00 80.18           H
ATOM   2022  C   ALA A 135     -57.610  12.013  15.540  1.00 79.14           C
ATOM   2023  O   ALA A 135     -58.441  11.202  15.929  1.00 74.91           O
ATOM   2024  CB  ALA A 135     -57.571  11.129  13.129  1.00 76.42           C
ATOM   2025 1HB  ALA A 135     -56.988  10.966  12.333  1.00 76.42           H
ATOM   2026 2HB  ALA A 135     -58.313  11.738  12.848  1.00 76.42           H
ATOM   2027 3HB  ALA A 135     -57.976  10.255  13.397  1.00 76.42           H
ATOM   2028  N   GLY A 136     -57.334  13.142  16.177  1.00 71.57           N
ATOM   2029  H   GLY A 136     -56.499  13.639  15.941  1.00 71.57           H
ATOM   2030  CA  GLY A 136     -58.204  13.682  17.207  1.00 77.73           C
ATOM   2031 1HA  GLY A 136     -58.371  12.967  17.886  1.00 77.73           H
ATOM   2032 2HA  GLY A 136     -57.739  14.453  17.641  1.00 77.73           H
ATOM   2033  C   GLY A 136     -59.517  14.138  16.584  1.00 76.92           C
ATOM   2034  O   GLY A 136     -59.532  15.047  15.756  1.00 74.08           O
ATOM   2035  N   ARG A 137     -60.615  13.495  16.952  1.00 65.76           N
ATOM   2036  H   ARG A 137     -60.511  12.569  17.316  1.00 65.76           H
ATOM   2037  CA  ARG A 137     -61.968  14.041  16.865  1.00 71.30           C
ATOM   2038  HA  ARG A 137     -62.089  14.367  15.927  1.00 71.30           H
ATOM   2039  C   ARG A 137     -62.097  15.171  17.890  1.00 68.31           C
ATOM   2040  O   ARG A 137     -61.817  14.937  19.065  1.00 64.64           O
ATOM   2041  CB  ARG A 137     -63.006  12.955  17.196  1.00 69.08           C
ATOM   2042 1HB  ARG A 137     -62.606  12.334  17.870  1.00 69.08           H
ATOM   2043 2HB  ARG A 137     -63.811  13.400  17.589  1.00 69.08           H
ATOM   2044  CG  ARG A 137     -63.461  12.123  15.991  1.00 64.79           C
ATOM   2045 1HG  ARG A 137     -63.866  12.722  15.300  1.00 64.79           H
ATOM   2046 2HG  ARG A 137     -62.678  11.641  15.598  1.00 64.79           H
ATOM   2047  CD  ARG A 137     -64.506  11.108  16.476  1.00 64.55           C
ATOM   2048 1HD  ARG A 137     -64.057  10.393  17.011  1.00 64.55           H
ATOM   2049 2HD  ARG A 137     -65.187  11.571  17.043  1.00 64.55           H
ATOM   2050  NE  ARG A 137     -65.214  10.459  15.359  1.00 60.98           N
ATOM   2051  HE  ARG A 137     -64.846  10.600  14.440  1.00 60.98           H
ATOM   2052  CZ  ARG A 137     -66.295   9.705  15.470  1.00 56.49           C
ATOM   2053  NH1 ARG A 137     -66.821   9.409  16.629  1.00 56.02           N
ATOM   2054 1HH1 ARG A 137     -66.405   9.756  17.470  1.00 56.02           H
ATOM   2055 2HH1 ARG A 137     -67.639   8.836  16.675  1.00 56.02           H
ATOM   2056  NH2 ARG A 137     -66.882   9.231  14.413  1.00 54.09           N
ATOM   2057 1HH2 ARG A 137     -66.517   9.435  13.505  1.00 54.09           H
ATOM   2058 2HH2 ARG A 137     -67.699   8.662  14.507  1.00 54.09           H
ATOM   2059  N   GLY A 138     -62.546  16.297  17.423  1.00 60.80           N
ATOM   2060  H   GLY A 138     -62.553  16.407  16.429  1.00 60.80           H
ATOM   2061  CA  GLY A 138     -63.041  17.415  18.218  1.00 69.15           C
ATOM   2062 1HA  GLY A 138     -63.578  17.061  18.984  1.00 69.15           H
ATOM   2063 2HA  GLY A 138     -62.264  17.938  18.569  1.00 69.15           H
ATOM   2064  C   GLY A 138     -63.902  18.276  17.311  1.00 64.28           C
ATOM   2065  O   GLY A 138     -63.363  18.724  16.284  1.00 56.89           O
ATOM   2066  OXT GLY A 138     -65.090  18.429  17.669  1.00 62.68           O
TER    2067      GLY A 138 
END
