# Supplementary material for: Variety of genetic defects in GnRH and hypothalamic–pituitary signaling and development in normosmic patients with IHH
Source: Front Endocrinol (Lausanne). 2024 Jul 1;15:1396805. doi: 10.3389/fendo.2024.1396805 (PMC11246878; doi:10.3389/fendo.2024.1396805)
Supplement: Supplementary file 1 [file DataSheet_1.zip › KISS1_homology.pdb]

REMARK YASARA *************************************************************
REMARK YASARA *                                                           *
REMARK YASARA *                     Y  A  S  A  R  A                      *
REMARK YASARA *                                                           *
REMARK YASARA *   Yet Another Scientific Artificial Reality Application   *
REMARK YASARA *                                                           *
REMARK YASARA *            MOLECULE STRUCTURE FILE, PDB FORMAT            *
REMARK YASARA *                                                           *
REMARK YASARA * Just use YASARA every day to make your questions go away! *
REMARK YASARA *                                                           *
REMARK YASARA *                      www.YASARA.org                       *
REMARK YASARA *                                                           *
REMARK YASARA *************************************************************
REMARK YASARA
REMARK YASARA Version:           24.4.10.W.64
REMARK YASARA Written on:        Mon May 20 09:44:26 2024
REMARK YASARA Number of models:  1
REMARK YASARA Number of atoms:   2066
REMARK YASARA Please address questions or suggestions to: Eliza@yasara.org
REMARK YASARA
SEQRES   1 A  138  MET ASN SER LEU VAL SER TRP GLN LEU LEU LEU PHE LEU 
SEQRES   2 A  138  CYS ALA THR HIS PHE GLY GLU PRO LEU GLU LYS VAL ALA 
SEQRES   3 A  138  SER VAL GLY ASN SER ARG PRO THR GLY GLN GLN LEU GLU 
SEQRES   4 A  138  SER LEU GLY LEU LEU ALA PRO GLY GLU GLN SER LEU PRO 
SEQRES   5 A  138  CYS THR GLU ARG LYS PRO ALA ALA THR ALA ARG LEU SER 
SEQRES   6 A  138  ARG ARG GLY THR SER LEU SER PRO PRO PRO GLU SER SER 
SEQRES   7 A  138  GLY SER PRO GLN GLN PRO GLY LEU SER ALA PRO HIS SER 
SEQRES   8 A  138  ARG GLN ILE PRO ALA PRO GLN GLY ALA VAL LEU VAL GLN 
SEQRES   9 A  138  ARG GLU LYS ASP LEU PRO ASN TYR ASN TRP ASN SER PHE 
SEQRES  10 A  138  GLY LEU ARG PHE GLY LYS ARG GLU ALA ALA PRO GLY ASN 
SEQRES  11 A  138  HIS GLY ARG SER ALA GLY ARG GLY 
ATOM      1  N   MET A   1       7.730  -4.845  20.475  1.00-18.02           N
ATOM      2 1H   MET A   1       8.292  -4.466  21.225  1.00-18.02           H
ATOM      3 2H   MET A   1       6.851  -5.169  20.853  1.00-18.02           H
ATOM      4 3H   MET A   1       7.559  -4.121  19.791  1.00-18.02           H
ATOM      5  CA  MET A   1       8.453  -5.972  19.835  1.00-18.02           C
ATOM      6  HA  MET A   1       8.614  -6.758  20.572  1.00-18.02           H
ATOM      7  C   MET A   1       9.786  -5.475  19.318  1.00-18.02           C
ATOM      8  O   MET A   1       9.839  -4.369  18.780  1.00-18.02           O
ATOM      9  CB  MET A   1       7.604  -6.506  18.679  1.00-18.02           C
ATOM     10 1HB  MET A   1       6.565  -6.525  19.002  1.00-18.02           H
ATOM     11 2HB  MET A   1       7.678  -5.796  17.860  1.00-18.02           H
ATOM     12  CG  MET A   1       7.967  -7.890  18.148  1.00-18.02           C
ATOM     13 1HG  MET A   1       7.395  -8.073  17.239  1.00-18.02           H
ATOM     14 2HG  MET A   1       9.027  -7.907  17.895  1.00-18.02           H
ATOM     15  SD  MET A   1       7.610  -9.218  19.325  1.00-18.02           S
ATOM     16  CE  MET A   1       5.801  -9.273  19.341  1.00-18.02           C
ATOM     17 1HE  MET A   1       5.466 -10.093  19.978  1.00-18.02           H
ATOM     18 2HE  MET A   1       5.425  -9.427  18.329  1.00-18.02           H
ATOM     19 3HE  MET A   1       5.404  -8.338  19.735  1.00-18.02           H
ATOM     20  N   ASN A   2      10.861  -6.234  19.491  1.00 -1.12           N
ATOM     21  H   ASN A   2      10.776  -7.134  19.958  1.00 -1.12           H
ATOM     22  CA  ASN A   2      12.170  -5.842  18.967  1.00 -1.12           C
ATOM     23  HA  ASN A   2      12.448  -4.850  19.328  1.00 -1.12           H
ATOM     24  C   ASN A   2      12.049  -5.797  17.446  1.00 -1.12           C
ATOM     25  O   ASN A   2      11.398  -6.654  16.868  1.00 -1.12           O
ATOM     26  CB  ASN A   2      13.224  -6.864  19.404  1.00 -1.12           C
ATOM     27 1HB  ASN A   2      13.336  -6.819  20.486  1.00 -1.12           H
ATOM     28 2HB  ASN A   2      12.889  -7.861  19.128  1.00 -1.12           H
ATOM     29  CG  ASN A   2      14.562  -6.630  18.758  1.00 -1.12           C
ATOM     30  OD1 ASN A   2      14.793  -7.051  17.636  1.00 -1.12           O
ATOM     31  ND2 ASN A   2      15.449  -5.973  19.443  1.00 -1.12           N
ATOM     32 1HD2 ASN A   2      16.345  -5.789  19.026  1.00 -1.12           H
ATOM     33 2HD2 ASN A   2      15.230  -5.641  20.375  1.00 -1.12           H
ATOM     34  N   SER A   3      12.653  -4.809  16.802  1.00-12.84           N
ATOM     35  H   SER A   3      13.239  -4.160  17.322  1.00-12.84           H
ATOM     36  CA  SER A   3      12.487  -4.591  15.362  1.00-12.84           C
ATOM     37  HA  SER A   3      11.434  -4.390  15.163  1.00-12.84           H
ATOM     38  C   SER A   3      12.893  -5.766  14.479  1.00-12.84           C
ATOM     39  O   SER A   3      12.290  -5.988  13.432  1.00-12.84           O
ATOM     40  CB  SER A   3      13.301  -3.368  14.940  1.00-12.84           C
ATOM     41 1HB  SER A   3      13.211  -3.227  13.862  1.00-12.84           H
ATOM     42 2HB  SER A   3      12.910  -2.487  15.447  1.00-12.84           H
ATOM     43  OG  SER A   3      14.667  -3.533  15.295  1.00-12.84           O
ATOM     44  HG  SER A   3      14.755  -3.352  16.242  1.00-12.84           H
ATOM     45  N   LEU A   4      13.877  -6.552  14.891  1.00-24.60           N
ATOM     46  H   LEU A   4      14.346  -6.363  15.771  1.00-24.60           H
ATOM     47  CA  LEU A   4      14.294  -7.707  14.099  1.00-24.60           C
ATOM     48  HA  LEU A   4      14.377  -7.418  13.050  1.00-24.60           H
ATOM     49  C   LEU A   4      13.243  -8.796  14.222  1.00-24.60           C
ATOM     50  O   LEU A   4      12.965  -9.524  13.281  1.00-24.60           O
ATOM     51  CB  LEU A   4      15.640  -8.246  14.590  1.00-24.60           C
ATOM     52 1HB  LEU A   4      15.513  -8.577  15.620  1.00-24.60           H
ATOM     53 2HB  LEU A   4      15.895  -9.120  13.990  1.00-24.60           H
ATOM     54  CG  LEU A   4      16.827  -7.272  14.551  1.00-24.60           C
ATOM     55  HG  LEU A   4      16.557  -6.370  15.099  1.00-24.60           H
ATOM     56  CD1 LEU A   4      18.021  -7.905  15.257  1.00-24.60           C
ATOM     57 1HD1 LEU A   4      18.840  -7.190  15.286  1.00-24.60           H
ATOM     58 2HD1 LEU A   4      18.341  -8.804  14.727  1.00-24.60           H
ATOM     59 3HD1 LEU A   4      17.748  -8.162  16.280  1.00-24.60           H
ATOM     60  CD2 LEU A   4      17.214  -6.870  13.126  1.00-24.60           C
ATOM     61 1HD2 LEU A   4      18.040  -6.162  13.154  1.00-24.60           H
ATOM     62 2HD2 LEU A   4      16.371  -6.385  12.635  1.00-24.60           H
ATOM     63 3HD2 LEU A   4      17.505  -7.750  12.550  1.00-24.60           H
ATOM     64  N   VAL A   5      12.623  -8.898  15.385  1.00 -8.43           N
ATOM     65  H   VAL A   5      12.852  -8.258  16.133  1.00 -8.43           H
ATOM     66  CA  VAL A   5      11.576  -9.894  15.598  1.00 -8.43           C
ATOM     67  HA  VAL A   5      11.899 -10.846  15.180  1.00 -8.43           H
ATOM     68  C   VAL A   5      10.338  -9.436  14.835  1.00 -8.43           C
ATOM     69  O   VAL A   5       9.702 -10.234  14.155  1.00 -8.43           O
ATOM     70  CB  VAL A   5      11.274 -10.101  17.104  1.00 -8.43           C
ATOM     71  HB  VAL A   5      10.938  -9.158  17.532  1.00 -8.43           H
ATOM     72  CG1 VAL A   5      10.180 -11.149  17.304  1.00 -8.43           C
ATOM     73 1HG1 VAL A   5       9.993 -11.285  18.367  1.00 -8.43           H
ATOM     74 2HG1 VAL A   5      10.483 -12.104  16.870  1.00 -8.43           H
ATOM     75 3HG1 VAL A   5       9.253 -10.822  16.834  1.00 -8.43           H
ATOM     76  CG2 VAL A   5      12.550 -10.541  17.842  1.00 -8.43           C
ATOM     77 1HG2 VAL A   5      12.327 -10.684  18.899  1.00 -8.43           H
ATOM     78 2HG2 VAL A   5      13.325  -9.782  17.756  1.00 -8.43           H
ATOM     79 3HG2 VAL A   5      12.921 -11.481  17.428  1.00 -8.43           H
ATOM     80  N   SER A   6      10.055  -8.140  14.847  1.00 -2.24           N
ATOM     81  H   SER A   6      10.594  -7.507  15.434  1.00 -2.24           H
ATOM     82  CA  SER A   6       8.969  -7.592  14.041  1.00 -2.24           C
ATOM     83  HA  SER A   6       8.033  -8.058  14.347  1.00 -2.24           H
ATOM     84  C   SER A   6       9.193  -7.877  12.566  1.00 -2.24           C
ATOM     85  O   SER A   6       8.267  -8.254  11.867  1.00 -2.24           O
ATOM     86  CB  SER A   6       8.863  -6.079  14.213  1.00 -2.24           C
ATOM     87 1HB  SER A   6       9.780  -5.614  13.854  1.00 -2.24           H
ATOM     88 2HB  SER A   6       8.027  -5.711  13.616  1.00 -2.24           H
ATOM     89  OG  SER A   6       8.669  -5.719  15.566  1.00 -2.24           O
ATOM     90  HG  SER A   6       8.426  -4.783  15.589  1.00 -2.24           H
ATOM     91  N   TRP A   7      10.416  -7.730  12.081  1.00 19.63           N
ATOM     92  H   TRP A   7      11.163  -7.375  12.671  1.00 19.63           H
ATOM     93  CA  TRP A   7      10.693  -8.024  10.681  1.00 19.63           C
ATOM     94  HA  TRP A   7       9.947  -7.508  10.083  1.00 19.63           H
ATOM     95  C   TRP A   7      10.558  -9.509  10.368  1.00 19.63           C
ATOM     96  O   TRP A   7       9.982  -9.863   9.353  1.00 19.63           O
ATOM     97  CB  TRP A   7      12.067  -7.488  10.281  1.00 19.63           C
ATOM     98 1HB  TRP A   7      12.105  -6.431  10.537  1.00 19.63           H
ATOM     99 2HB  TRP A   7      12.836  -8.011  10.849  1.00 19.63           H
ATOM    100  CG  TRP A   7      12.368  -7.628   8.813  1.00 19.63           C
ATOM    101  CD1 TRP A   7      13.473  -8.192   8.260  1.00 19.63           C
ATOM    102  HD1 TRP A   7      14.294  -8.601   8.834  1.00 19.63           H
ATOM    103  CD2 TRP A   7      11.551  -7.216   7.695  1.00 19.63           C
ATOM    104  NE1 TRP A   7      13.423  -8.166   6.895  1.00 19.63           N
ATOM    105  HE1 TRP A   7      14.152  -8.521   6.289  1.00 19.63           H
ATOM    106  CE2 TRP A   7      12.240  -7.598   6.508  1.00 19.63           C
ATOM    107  CE3 TRP A   7      10.294  -6.586   7.571  1.00 19.63           C
ATOM    108  HE3 TRP A   7       9.760  -6.259   8.447  1.00 19.63           H
ATOM    109  CZ2 TRP A   7      11.696  -7.393   5.220  1.00 19.63           C
ATOM    110  HZ2 TRP A   7      12.231  -7.698   4.336  1.00 19.63           H
ATOM    111  CZ3 TRP A   7       9.734  -6.401   6.282  1.00 19.63           C
ATOM    112  HZ3 TRP A   7       8.754  -5.957   6.181  1.00 19.63           H
ATOM    113  CH2 TRP A   7      10.447  -6.806   5.120  1.00 19.63           C
ATOM    114  HH2 TRP A   7      10.003  -6.659   4.146  1.00 19.63           H
ATOM    115  N   GLN A   8      10.989 -10.392  11.256  1.00-12.69           N
ATOM    116  H   GLN A   8      11.471 -10.069  12.091  1.00-12.69           H
ATOM    117  CA  GLN A   8      10.775 -11.829  11.061  1.00-12.69           C
ATOM    118  HA  GLN A   8      11.187 -12.123  10.095  1.00-12.69           H
ATOM    119  C   GLN A   8       9.278 -12.163  11.043  1.00-12.69           C
ATOM    120  O   GLN A   8       8.830 -12.979  10.233  1.00-12.69           O
ATOM    121  CB  GLN A   8      11.496 -12.621  12.157  1.00-12.69           C
ATOM    122 1HB  GLN A   8      11.196 -12.223  13.126  1.00-12.69           H
ATOM    123 2HB  GLN A   8      11.190 -13.665  12.102  1.00-12.69           H
ATOM    124  CG  GLN A   8      13.020 -12.560  12.042  1.00-12.69           C
ATOM    125 1HG  GLN A   8      13.338 -13.157  11.188  1.00-12.69           H
ATOM    126 2HG  GLN A   8      13.326 -11.533  11.863  1.00-12.69           H
ATOM    127  CD  GLN A   8      13.727 -13.049  13.288  1.00-12.69           C
ATOM    128  OE1 GLN A   8      13.922 -14.243  13.492  1.00-12.69           O
ATOM    129  NE2 GLN A   8      14.138 -12.132  14.119  1.00-12.69           N
ATOM    130 1HE2 GLN A   8      14.658 -12.396  14.941  1.00-12.69           H
ATOM    131 2HE2 GLN A   8      13.937 -11.162  13.916  1.00-12.69           H
ATOM    132  N   LEU A   9       8.484 -11.510  11.880  1.00-17.97           N
ATOM    133  H   LEU A   9       8.890 -10.879  12.571  1.00-17.97           H
ATOM    134  CA  LEU A   9       7.031 -11.680  11.842  1.00-17.97           C
ATOM    135  HA  LEU A   9       6.799 -12.742  11.900  1.00-17.97           H
ATOM    136  C   LEU A   9       6.440 -11.154  10.538  1.00-17.97           C
ATOM    137  O   LEU A   9       5.622 -11.824   9.929  1.00-17.97           O
ATOM    138  CB  LEU A   9       6.366 -10.959  13.020  1.00-17.97           C
ATOM    139 1HB  LEU A   9       6.745  -9.940  13.048  1.00-17.97           H
ATOM    140 2HB  LEU A   9       5.295 -10.906  12.823  1.00-17.97           H
ATOM    141  CG  LEU A   9       6.556 -11.580  14.412  1.00-17.97           C
ATOM    142  HG  LEU A   9       7.613 -11.782  14.569  1.00-17.97           H
ATOM    143  CD1 LEU A   9       6.094 -10.604  15.488  1.00-17.97           C
ATOM    144 1HD1 LEU A   9       6.290 -11.029  16.470  1.00-17.97           H
ATOM    145 2HD1 LEU A   9       5.026 -10.407  15.386  1.00-17.97           H
ATOM    146 3HD1 LEU A   9       6.645  -9.669  15.396  1.00-17.97           H
ATOM    147  CD2 LEU A   9       5.785 -12.894  14.548  1.00-17.97           C
ATOM    148 1HD2 LEU A   9       5.877 -13.265  15.567  1.00-17.97           H
ATOM    149 2HD2 LEU A   9       6.197 -13.641  13.872  1.00-17.97           H
ATOM    150 3HD2 LEU A   9       4.729 -12.741  14.321  1.00-17.97           H
ATOM    151  N   LEU A  10       6.865  -9.988  10.076  1.00-20.70           N
ATOM    152  H   LEU A  10       7.541  -9.450  10.616  1.00-20.70           H
ATOM    153  CA  LEU A  10       6.363  -9.433   8.817  1.00-20.70           C
ATOM    154  HA  LEU A  10       5.274  -9.421   8.846  1.00-20.70           H
ATOM    155  C   LEU A  10       6.774 -10.299   7.629  1.00-20.70           C
ATOM    156  O   LEU A  10       5.971 -10.546   6.738  1.00-20.70           O
ATOM    157  CB  LEU A  10       6.868  -7.996   8.629  1.00-20.70           C
ATOM    158 1HB  LEU A  10       7.949  -8.005   8.763  1.00-20.70           H
ATOM    159 2HB  LEU A  10       6.664  -7.695   7.601  1.00-20.70           H
ATOM    160  CG  LEU A  10       6.271  -6.924   9.561  1.00-20.70           C
ATOM    161  HG  LEU A  10       6.329  -7.282  10.586  1.00-20.70           H
ATOM    162  CD1 LEU A  10       7.073  -5.630   9.475  1.00-20.70           C
ATOM    163 1HD1 LEU A  10       6.618  -4.869  10.109  1.00-20.70           H
ATOM    164 2HD1 LEU A  10       7.101  -5.266   8.446  1.00-20.70           H
ATOM    165 3HD1 LEU A  10       8.088  -5.805   9.828  1.00-20.70           H
ATOM    166  CD2 LEU A  10       4.807  -6.624   9.259  1.00-20.70           C
ATOM    167 1HD2 LEU A  10       4.429  -5.885   9.963  1.00-20.70           H
ATOM    168 2HD2 LEU A  10       4.215  -7.533   9.355  1.00-20.70           H
ATOM    169 3HD2 LEU A  10       4.704  -6.241   8.242  1.00-20.70           H
ATOM    170  N   LEU A  11       7.986 -10.835   7.636  1.00-18.69           N
ATOM    171  H   LEU A  11       8.635 -10.589   8.384  1.00-18.69           H
ATOM    172  CA  LEU A  11       8.431 -11.759   6.591  1.00-18.69           C
ATOM    173  HA  LEU A  11       8.311 -11.287   5.616  1.00-18.69           H
ATOM    174  C   LEU A  11       7.604 -13.037   6.595  1.00-18.69           C
ATOM    175  O   LEU A  11       7.349 -13.608   5.533  1.00-18.69           O
ATOM    176  CB  LEU A  11       9.900 -12.151   6.793  1.00-18.69           C
ATOM    177 1HB  LEU A  11      10.025 -12.423   7.840  1.00-18.69           H
ATOM    178 2HB  LEU A  11      10.080 -13.051   6.204  1.00-18.69           H
ATOM    179  CG  LEU A  11      11.008 -11.153   6.430  1.00-18.69           C
ATOM    180  HG  LEU A  11      10.819 -10.209   6.935  1.00-18.69           H
ATOM    181  CD1 LEU A  11      12.349 -11.705   6.915  1.00-18.69           C
ATOM    182 1HD1 LEU A  11      13.142 -10.999   6.676  1.00-18.69           H
ATOM    183 2HD1 LEU A  11      12.564 -12.662   6.437  1.00-18.69           H
ATOM    184 3HD1 LEU A  11      12.321 -11.835   7.997  1.00-18.69           H
ATOM    185  CD2 LEU A  11      11.075 -10.894   4.923  1.00-18.69           C
ATOM    186 1HD2 LEU A  11      11.918 -10.238   4.709  1.00-18.69           H
ATOM    187 2HD2 LEU A  11      10.160 -10.400   4.596  1.00-18.69           H
ATOM    188 3HD2 LEU A  11      11.204 -11.833   4.387  1.00-18.69           H
ATOM    189  N   PHE A  12       7.193 -13.493   7.770  1.00 -4.25           N
ATOM    190  H   PHE A  12       7.476 -13.008   8.616  1.00 -4.25           H
ATOM    191  CA  PHE A  12       6.328 -14.666   7.892  1.00 -4.25           C
ATOM    192  HA  PHE A  12       6.718 -15.473   7.274  1.00 -4.25           H
ATOM    193  C   PHE A  12       4.920 -14.353   7.394  1.00 -4.25           C
ATOM    194  O   PHE A  12       4.342 -15.128   6.642  1.00 -4.25           O
ATOM    195  CB  PHE A  12       6.297 -15.138   9.351  1.00 -4.25           C
ATOM    196 1HB  PHE A  12       7.171 -15.763   9.534  1.00 -4.25           H
ATOM    197 2HB  PHE A  12       6.361 -14.270  10.002  1.00 -4.25           H
ATOM    198  CG  PHE A  12       5.054 -15.900   9.718  1.00 -4.25           C
ATOM    199  CD1 PHE A  12       4.864 -17.223   9.281  1.00 -4.25           C
ATOM    200  HD1 PHE A  12       5.621 -17.707   8.680  1.00 -4.25           H
ATOM    201  CD2 PHE A  12       4.056 -15.283  10.497  1.00 -4.25           C
ATOM    202  HD2 PHE A  12       4.191 -14.266  10.839  1.00 -4.25           H
ATOM    203  CE1 PHE A  12       3.679 -17.927   9.611  1.00 -4.25           C
ATOM    204  HE1 PHE A  12       3.537 -18.939   9.262  1.00 -4.25           H
ATOM    205  CE2 PHE A  12       2.865 -15.973  10.828  1.00 -4.25           C
ATOM    206  HE2 PHE A  12       2.101 -15.484  11.415  1.00 -4.25           H
ATOM    207  CZ  PHE A  12       2.674 -17.296  10.378  1.00 -4.25           C
ATOM    208  HZ  PHE A  12       1.758 -17.819  10.612  1.00 -4.25           H
ATOM    209  N   LEU A  13       4.376 -13.204   7.762  1.00-20.71           N
ATOM    210  H   LEU A  13       4.886 -12.577   8.381  1.00-20.71           H
ATOM    211  CA  LEU A  13       3.030 -12.835   7.332  1.00-20.71           C
ATOM    212  HA  LEU A  13       2.354 -13.660   7.553  1.00-20.71           H
ATOM    213  C   LEU A  13       2.978 -12.599   5.828  1.00-20.71           C
ATOM    214  O   LEU A  13       2.012 -12.990   5.176  1.00-20.71           O
ATOM    215  CB  LEU A  13       2.561 -11.588   8.087  1.00-20.71           C
ATOM    216 1HB  LEU A  13       3.324 -10.820   7.965  1.00-20.71           H
ATOM    217 2HB  LEU A  13       1.647 -11.230   7.614  1.00-20.71           H
ATOM    218  CG  LEU A  13       2.278 -11.758   9.589  1.00-20.71           C
ATOM    219  HG  LEU A  13       3.140 -12.220  10.062  1.00-20.71           H
ATOM    220  CD1 LEU A  13       2.060 -10.395  10.232  1.00-20.71           C
ATOM    221 1HD1 LEU A  13       1.897 -10.514  11.303  1.00-20.71           H
ATOM    222 2HD1 LEU A  13       1.194  -9.901   9.787  1.00-20.71           H
ATOM    223 3HD1 LEU A  13       2.946  -9.777  10.082  1.00-20.71           H
ATOM    224  CD2 LEU A  13       1.066 -12.648   9.847  1.00-20.71           C
ATOM    225 1HD2 LEU A  13       0.875 -12.701  10.919  1.00-20.71           H
ATOM    226 2HD2 LEU A  13       1.261 -13.656   9.480  1.00-20.71           H
ATOM    227 3HD2 LEU A  13       0.191 -12.239   9.341  1.00-20.71           H
ATOM    228  N   CYS A  14       4.037 -12.044   5.257  1.00 -6.17           N
ATOM    229  H   CYS A  14       4.788 -11.678   5.838  1.00 -6.17           H
ATOM    230  CA  CYS A  14       4.139 -11.935   3.804  1.00 -6.17           C
ATOM    231  HA  CYS A  14       3.245 -11.441   3.422  1.00 -6.17           H
ATOM    232  C   CYS A  14       4.225 -13.323   3.175  1.00 -6.17           C
ATOM    233  O   CYS A  14       3.569 -13.587   2.173  1.00 -6.17           O
ATOM    234  CB  CYS A  14       5.369 -11.117   3.397  1.00 -6.17           C
ATOM    235 1HB  CYS A  14       6.260 -11.577   3.825  1.00 -6.17           H
ATOM    236 2HB  CYS A  14       5.456 -11.149   2.310  1.00 -6.17           H
ATOM    237  SG  CYS A  14       5.295  -9.382   3.913  1.00 -6.17           S
ATOM    238  HG  CYS A  14       5.399  -9.623   5.231  1.00 -6.17           H
ATOM    239  N   ALA A  15       4.993 -14.228   3.766  1.00 -6.14           N
ATOM    240  H   ALA A  15       5.508 -13.987   4.605  1.00 -6.14           H
ATOM    241  CA  ALA A  15       5.128 -15.577   3.224  1.00 -6.14           C
ATOM    242  HA  ALA A  15       5.448 -15.495   2.184  1.00 -6.14           H
ATOM    243  C   ALA A  15       3.799 -16.336   3.239  1.00 -6.14           C
ATOM    244  O   ALA A  15       3.532 -17.120   2.331  1.00 -6.14           O
ATOM    245  CB  ALA A  15       6.198 -16.360   3.998  1.00 -6.14           C
ATOM    246 1HB  ALA A  15       7.144 -15.823   3.966  1.00 -6.14           H
ATOM    247 2HB  ALA A  15       6.330 -17.342   3.540  1.00 -6.14           H
ATOM    248 3HB  ALA A  15       5.890 -16.493   5.036  1.00 -6.14           H
ATOM    249  N   THR A  16       2.965 -16.136   4.248  1.00-10.64           N
ATOM    250  H   THR A  16       3.238 -15.551   5.036  1.00-10.64           H
ATOM    251  CA  THR A  16       1.661 -16.798   4.274  1.00-10.64           C
ATOM    252  HA  THR A  16       1.776 -17.812   3.894  1.00-10.64           H
ATOM    253  C   THR A  16       0.647 -16.089   3.378  1.00-10.64           C
ATOM    254  O   THR A  16      -0.218 -16.744   2.786  1.00-10.64           O
ATOM    255  CB  THR A  16       1.108 -16.891   5.709  1.00-10.64           C
ATOM    256  HB  THR A  16       0.104 -17.309   5.684  1.00-10.64           H
ATOM    257  OG1 THR A  16       1.075 -15.590   6.294  1.00-10.64           O
ATOM    258  HG1 THR A  16       0.547 -15.639   7.101  1.00-10.64           H
ATOM    259  CG2 THR A  16       1.984 -17.763   6.582  1.00-10.64           C
ATOM    260 1HG2 THR A  16       1.515 -17.875   7.558  1.00-10.64           H
ATOM    261 2HG2 THR A  16       2.965 -17.306   6.713  1.00-10.64           H
ATOM    262 3HG2 THR A  16       2.102 -18.748   6.131  1.00-10.64           H
ATOM    263  N   HIS A  17       0.749 -14.773   3.238  1.00-13.11           N
ATOM    264  H   HIS A  17       1.443 -14.266   3.784  1.00-13.11           H
ATOM    265  CA  HIS A  17      -0.133 -14.018   2.344  1.00-13.11           C
ATOM    266  HA  HIS A  17      -1.170 -14.260   2.575  1.00-13.11           H
ATOM    267  C   HIS A  17       0.145 -14.400   0.894  1.00-13.11           C
ATOM    268  O   HIS A  17      -0.765 -14.622   0.099  1.00-13.11           O
ATOM    269  CB  HIS A  17       0.084 -12.510   2.536  1.00-13.11           C
ATOM    270 1HB  HIS A  17      -0.038 -12.276   3.592  1.00-13.11           H
ATOM    271 2HB  HIS A  17       1.103 -12.254   2.246  1.00-13.11           H
ATOM    272  CG  HIS A  17      -0.868 -11.654   1.757  1.00-13.11           C
ATOM    273  ND1 HIS A  17      -0.727 -11.341   0.427  1.00-13.11           N
ATOM    274  HD1 HIS A  17       0.019 -11.648  -0.186  1.00-13.11           H
ATOM    275  CD2 HIS A  17      -1.987 -10.993   2.155  1.00-13.11           C
ATOM    276  HD2 HIS A  17      -2.384 -11.002   3.160  1.00-13.11           H
ATOM    277  CE1 HIS A  17      -1.735 -10.542   0.075  1.00-13.11           C
ATOM    278  HE1 HIS A  17      -1.873 -10.133  -0.918  1.00-13.11           H
ATOM    279  NE2 HIS A  17      -2.536 -10.303   1.095  1.00-13.11           N
ATOM    280  N   PHE A  18       1.419 -14.515   0.560  1.00  7.16           N
ATOM    281  H   PHE A  18       2.135 -14.329   1.263  1.00  7.16           H
ATOM    282  CA  PHE A  18       1.867 -14.882  -0.777  1.00  7.16           C
ATOM    283  HA  PHE A  18       1.021 -14.874  -1.464  1.00  7.16           H
ATOM    284  C   PHE A  18       2.408 -16.305  -0.705  1.00  7.16           C
ATOM    285  O   PHE A  18       3.588 -16.571  -0.954  1.00  7.16           O
ATOM    286  CB  PHE A  18       2.908 -13.877  -1.275  1.00  7.16           C
ATOM    287 1HB  PHE A  18       3.781 -13.915  -0.624  1.00  7.16           H
ATOM    288 2HB  PHE A  18       3.214 -14.164  -2.282  1.00  7.16           H
ATOM    289  CG  PHE A  18       2.398 -12.461  -1.318  1.00  7.16           C
ATOM    290  CD1 PHE A  18       2.793 -11.526  -0.342  1.00  7.16           C
ATOM    291  HD1 PHE A  18       3.461 -11.828   0.451  1.00  7.16           H
ATOM    292  CD2 PHE A  18       1.516 -12.054  -2.335  1.00  7.16           C
ATOM    293  HD2 PHE A  18       1.208 -12.758  -3.096  1.00  7.16           H
ATOM    294  CE1 PHE A  18       2.336 -10.188  -0.387  1.00  7.16           C
ATOM    295  HE1 PHE A  18       2.660  -9.479   0.362  1.00  7.16           H
ATOM    296  CE2 PHE A  18       1.032 -10.724  -2.384  1.00  7.16           C
ATOM    297  HE2 PHE A  18       0.351 -10.426  -3.169  1.00  7.16           H
ATOM    298  CZ  PHE A  18       1.453  -9.784  -1.411  1.00  7.16           C
ATOM    299  HZ  PHE A  18       1.096  -8.764  -1.449  1.00  7.16           H
ATOM    300  N   GLY A  19       1.508 -17.211  -0.340  1.00 16.46           N
ATOM    301  H   GLY A  19       0.561 -16.901  -0.172  1.00 16.46           H
ATOM    302  CA  GLY A  19       1.810 -18.625  -0.142  1.00 16.46           C
ATOM    303 1HA  GLY A  19       2.718 -18.703   0.454  1.00 16.46           H
ATOM    304 2HA  GLY A  19       1.000 -19.063   0.435  1.00 16.46           H
ATOM    305  C   GLY A  19       2.009 -19.463  -1.394  1.00 16.46           C
ATOM    306  O   GLY A  19       1.494 -20.570  -1.525  1.00 16.46           O
ATOM    307  N   GLU A  20       2.753 -18.896  -2.327  1.00 15.30           N
ATOM    308  H   GLU A  20       3.142 -17.983  -2.119  1.00 15.30           H
ATOM    309  CA  GLU A  20       3.118 -19.496  -3.606  1.00 15.30           C
ATOM    310  HA  GLU A  20       2.227 -19.831  -4.136  1.00 15.30           H
ATOM    311  C   GLU A  20       4.076 -20.672  -3.363  1.00 15.30           C
ATOM    312  O   GLU A  20       4.860 -20.615  -2.407  1.00 15.30           O
ATOM    313  CB  GLU A  20       3.807 -18.371  -4.387  1.00 15.30           C
ATOM    314 1HB  GLU A  20       3.109 -17.535  -4.421  1.00 15.30           H
ATOM    315 2HB  GLU A  20       4.688 -18.051  -3.830  1.00 15.30           H
ATOM    316  CG  GLU A  20       4.230 -18.696  -5.803  1.00 15.30           C
ATOM    317 1HG  GLU A  20       4.976 -19.490  -5.774  1.00 15.30           H
ATOM    318 2HG  GLU A  20       3.361 -19.059  -6.349  1.00 15.30           H
ATOM    319  CD  GLU A  20       4.804 -17.498  -6.545  1.00 15.30           C
ATOM    320  OE1 GLU A  20       4.619 -16.334  -6.117  1.00 15.30           O
ATOM    321  OE2 GLU A  20       5.406 -17.698  -7.621  1.00 15.30           O
ATOM    322  N   PRO A  21       4.033 -21.744  -4.185  1.00 -1.22           N
ATOM    323  CA  PRO A  21       5.040 -22.788  -3.950  1.00 -1.22           C
ATOM    324  HA  PRO A  21       4.873 -23.247  -2.976  1.00 -1.22           H
ATOM    325  C   PRO A  21       6.469 -22.262  -4.041  1.00 -1.22           C
ATOM    326  O   PRO A  21       6.809 -21.439  -4.896  1.00 -1.22           O
ATOM    327  CB  PRO A  21       4.774 -23.793  -5.073  1.00 -1.22           C
ATOM    328 1HB  PRO A  21       5.399 -23.564  -5.936  1.00 -1.22           H
ATOM    329 2HB  PRO A  21       4.952 -24.813  -4.732  1.00 -1.22           H
ATOM    330  CG  PRO A  21       3.354 -23.595  -5.410  1.00 -1.22           C
ATOM    331 1HG  PRO A  21       3.135 -23.961  -6.413  1.00 -1.22           H
ATOM    332 2HG  PRO A  21       2.726 -24.095  -4.672  1.00 -1.22           H
ATOM    333  CD  PRO A  21       3.169 -22.109  -5.324  1.00 -1.22           C
ATOM    334 1HD  PRO A  21       3.516 -21.623  -6.236  1.00 -1.22           H
ATOM    335 2HD  PRO A  21       2.126 -21.869  -5.120  1.00 -1.22           H
ATOM    336  N   LEU A  22       7.314 -22.713  -3.129  1.00-10.52           N
ATOM    337  H   LEU A  22       7.037 -23.469  -2.514  1.00-10.52           H
ATOM    338  CA  LEU A  22       8.613 -22.084  -2.924  1.00-10.52           C
ATOM    339  HA  LEU A  22       8.477 -21.004  -2.963  1.00-10.52           H
ATOM    340  C   LEU A  22       9.614 -22.438  -4.009  1.00-10.52           C
ATOM    341  O   LEU A  22      10.600 -21.739  -4.184  1.00-10.52           O
ATOM    342  CB  LEU A  22       9.162 -22.438  -1.540  1.00-10.52           C
ATOM    343 1HB  LEU A  22       9.267 -23.519  -1.487  1.00-10.52           H
ATOM    344 2HB  LEU A  22      10.154 -22.000  -1.448  1.00-10.52           H
ATOM    345  CG  LEU A  22       8.336 -21.965  -0.332  1.00-10.52           C
ATOM    346  HG  LEU A  22       7.312 -22.312  -0.454  1.00-10.52           H
ATOM    347  CD1 LEU A  22       8.884 -22.572   0.952  1.00-10.52           C
ATOM    348 1HD1 LEU A  22       8.269 -22.261   1.797  1.00-10.52           H
ATOM    349 2HD1 LEU A  22       9.911 -22.245   1.115  1.00-10.52           H
ATOM    350 3HD1 LEU A  22       8.857 -23.659   0.889  1.00-10.52           H
ATOM    351  CD2 LEU A  22       8.319 -20.438  -0.212  1.00-10.52           C
ATOM    352 1HD2 LEU A  22       7.769 -20.146   0.682  1.00-10.52           H
ATOM    353 2HD2 LEU A  22       7.818 -20.001  -1.075  1.00-10.52           H
ATOM    354 3HD2 LEU A  22       9.337 -20.052  -0.145  1.00-10.52           H
ATOM    355  N   GLU A  23       9.343 -23.456  -4.807  1.00  7.85           N
ATOM    356  H   GLU A  23       8.568 -24.081  -4.588  1.00  7.85           H
ATOM    357  CA  GLU A  23      10.130 -23.701  -6.017  1.00  7.85           C
ATOM    358  HA  GLU A  23      11.185 -23.752  -5.745  1.00  7.85           H
ATOM    359  C   GLU A  23       9.973 -22.555  -7.027  1.00  7.85           C
ATOM    360  O   GLU A  23      10.921 -22.200  -7.735  1.00  7.85           O
ATOM    361  CB  GLU A  23       9.741 -25.039  -6.666  1.00  7.85           C
ATOM    362 1HB  GLU A  23      10.264 -25.111  -7.620  1.00  7.85           H
ATOM    363 2HB  GLU A  23      10.102 -25.847  -6.032  1.00  7.85           H
ATOM    364  CG  GLU A  23       8.246 -25.263  -6.916  1.00  7.85           C
ATOM    365 1HG  GLU A  23       7.741 -24.303  -7.004  1.00  7.85           H
ATOM    366 2HG  GLU A  23       8.131 -25.793  -7.863  1.00  7.85           H
ATOM    367  CD  GLU A  23       7.564 -26.080  -5.825  1.00  7.85           C
ATOM    368  OE1 GLU A  23       7.670 -25.744  -4.619  1.00  7.85           O
ATOM    369  OE2 GLU A  23       6.869 -27.065  -6.167  1.00  7.85           O
ATOM    370  N   LYS A  24       8.807 -21.919  -7.077  1.00 -6.81           N
ATOM    371  H   LYS A  24       8.046 -22.199  -6.464  1.00 -6.81           H
ATOM    372  CA  LYS A  24       8.609 -20.800  -7.998  1.00 -6.81           C
ATOM    373  HA  LYS A  24       9.021 -21.056  -8.974  1.00 -6.81           H
ATOM    374  C   LYS A  24       9.357 -19.602  -7.451  1.00 -6.81           C
ATOM    375  O   LYS A  24      10.008 -18.872  -8.188  1.00 -6.81           O
ATOM    376  CB  LYS A  24       7.133 -20.434  -8.154  1.00 -6.81           C
ATOM    377 1HB  LYS A  24       6.729 -20.158  -7.182  1.00 -6.81           H
ATOM    378 2HB  LYS A  24       7.077 -19.562  -8.806  1.00 -6.81           H
ATOM    379  CG  LYS A  24       6.261 -21.525  -8.749  1.00 -6.81           C
ATOM    380 1HG  LYS A  24       6.711 -21.874  -9.679  1.00 -6.81           H
ATOM    381 2HG  LYS A  24       6.184 -22.358  -8.050  1.00 -6.81           H
ATOM    382  CD  LYS A  24       4.874 -20.974  -9.048  1.00 -6.81           C
ATOM    383 1HD  LYS A  24       4.438 -20.580  -8.131  1.00 -6.81           H
ATOM    384 2HD  LYS A  24       4.969 -20.162  -9.769  1.00 -6.81           H
ATOM    385  CE  LYS A  24       3.954 -22.041  -9.622  1.00 -6.81           C
ATOM    386 1HE  LYS A  24       4.435 -22.498 -10.489  1.00 -6.81           H
ATOM    387 2HE  LYS A  24       3.789 -22.814  -8.868  1.00 -6.81           H
ATOM    388  NZ  LYS A  24       2.636 -21.462 -10.046  1.00 -6.81           N
ATOM    389 1HZ  LYS A  24       1.973 -22.206 -10.241  1.00 -6.81           H
ATOM    390 2HZ  LYS A  24       2.747 -20.902 -10.883  1.00 -6.81           H
ATOM    391 3HZ  LYS A  24       2.259 -20.871  -9.315  1.00 -6.81           H
ATOM    392  N   VAL A  25       9.329 -19.444  -6.139  1.00  3.27           N
ATOM    393  H   VAL A  25       8.786 -20.082  -5.572  1.00  3.27           H
ATOM    394  CA  VAL A  25      10.048 -18.349  -5.492  1.00  3.27           C
ATOM    395  HA  VAL A  25       9.765 -17.418  -5.982  1.00  3.27           H
ATOM    396  C   VAL A  25      11.558 -18.542  -5.682  1.00  3.27           C
ATOM    397  O   VAL A  25      12.289 -17.592  -5.953  1.00  3.27           O
ATOM    398  CB  VAL A  25       9.649 -18.255  -3.990  1.00  3.27           C
ATOM    399  HB  VAL A  25       9.950 -19.173  -3.489  1.00  3.27           H
ATOM    400  CG1 VAL A  25      10.336 -17.075  -3.302  1.00  3.27           C
ATOM    401 1HG1 VAL A  25      10.002 -17.014  -2.266  1.00  3.27           H
ATOM    402 2HG1 VAL A  25      10.093 -16.143  -3.815  1.00  3.27           H
ATOM    403 3HG1 VAL A  25      11.416 -17.221  -3.307  1.00  3.27           H
ATOM    404  CG2 VAL A  25       8.117 -18.105  -3.850  1.00  3.27           C
ATOM    405 1HG2 VAL A  25       7.854 -17.968  -2.800  1.00  3.27           H
ATOM    406 2HG2 VAL A  25       7.607 -18.999  -4.206  1.00  3.27           H
ATOM    407 3HG2 VAL A  25       7.764 -17.242  -4.417  1.00  3.27           H
ATOM    408  N   ALA A  26      12.029 -19.781  -5.635  1.00  0.43           N
ATOM    409  H   ALA A  26      11.397 -20.544  -5.406  1.00  0.43           H
ATOM    410  CA  ALA A  26      13.441 -20.096  -5.844  1.00  0.43           C
ATOM    411  HA  ALA A  26      14.029 -19.456  -5.185  1.00  0.43           H
ATOM    412  C   ALA A  26      13.929 -19.847  -7.275  1.00  0.43           C
ATOM    413  O   ALA A  26      15.128 -19.655  -7.490  1.00  0.43           O
ATOM    414  CB  ALA A  26      13.705 -21.549  -5.447  1.00  0.43           C
ATOM    415 1HB  ALA A  26      13.406 -21.705  -4.412  1.00  0.43           H
ATOM    416 2HB  ALA A  26      14.770 -21.767  -5.538  1.00  0.43           H
ATOM    417 3HB  ALA A  26      13.143 -22.224  -6.094  1.00  0.43           H
ATOM    418  N   SER A  27      13.032 -19.802  -8.251  1.00  1.85           N
ATOM    419  H   SER A  27      12.055 -19.976  -8.043  1.00  1.85           H
ATOM    420  CA  SER A  27      13.436 -19.518  -9.634  1.00  1.85           C
ATOM    421  HA  SER A  27      14.240 -20.202  -9.907  1.00  1.85           H
ATOM    422  C   SER A  27      13.962 -18.090  -9.769  1.00  1.85           C
ATOM    423  O   SER A  27      14.808 -17.798 -10.617  1.00  1.85           O
ATOM    424  CB  SER A  27      12.279 -19.732 -10.612  1.00  1.85           C
ATOM    425 1HB  SER A  27      12.665 -19.671 -11.628  1.00  1.85           H
ATOM    426 2HB  SER A  27      11.851 -20.723 -10.457  1.00  1.85           H
ATOM    427  OG  SER A  27      11.271 -18.750 -10.456  1.00  1.85           O
ATOM    428  HG  SER A  27      10.868 -18.845  -9.573  1.00  1.85           H
ATOM    429  N   VAL A  28      13.522 -17.219  -8.871  1.00 11.15           N
ATOM    430  H   VAL A  28      12.833 -17.517  -8.190  1.00 11.15           H
ATOM    431  CA  VAL A  28      13.982 -15.831  -8.796  1.00 11.15           C
ATOM    432  HA  VAL A  28      14.709 -15.649  -9.583  1.00 11.15           H
ATOM    433  C   VAL A  28      14.689 -15.600  -7.464  1.00 11.15           C
ATOM    434  O   VAL A  28      14.900 -14.471  -7.039  1.00 11.15           O
ATOM    435  CB  VAL A  28      12.804 -14.826  -8.991  1.00 11.15           C
ATOM    436  HB  VAL A  28      13.183 -13.813  -8.860  1.00 11.15           H
ATOM    437  CG1 VAL A  28      12.250 -14.929 -10.411  1.00 11.15           C
ATOM    438 1HG1 VAL A  28      11.461 -14.192 -10.554  1.00 11.15           H
ATOM    439 2HG1 VAL A  28      11.848 -15.925 -10.600  1.00 11.15           H
ATOM    440 3HG1 VAL A  28      13.041 -14.718 -11.129  1.00 11.15           H
ATOM    441  CG2 VAL A  28      11.665 -15.063  -7.982  1.00 11.15           C
ATOM    442 1HG2 VAL A  28      10.892 -14.307  -8.117  1.00 11.15           H
ATOM    443 2HG2 VAL A  28      12.048 -14.986  -6.965  1.00 11.15           H
ATOM    444 3HG2 VAL A  28      11.216 -16.047  -8.125  1.00 11.15           H
ATOM    445  N   GLY A  29      15.077 -16.682  -6.801  1.00 10.68           N
ATOM    446  H   GLY A  29      14.953 -17.599  -7.213  1.00 10.68           H
ATOM    447  CA  GLY A  29      15.628 -16.586  -5.457  1.00 10.68           C
ATOM    448 1HA  GLY A  29      14.905 -16.074  -4.824  1.00 10.68           H
ATOM    449 2HA  GLY A  29      15.776 -17.593  -5.067  1.00 10.68           H
ATOM    450  C   GLY A  29      16.942 -15.837  -5.372  1.00 10.68           C
ATOM    451  O   GLY A  29      17.241 -15.211  -4.356  1.00 10.68           O
ATOM    452  N   ASN A  30      17.700 -15.889  -6.457  1.00 -8.73           N
ATOM    453  H   ASN A  30      17.383 -16.441  -7.243  1.00 -8.73           H
ATOM    454  CA  ASN A  30      18.990 -15.211  -6.601  1.00 -8.73           C
ATOM    455  HA  ASN A  30      19.235 -14.697  -5.670  1.00 -8.73           H
ATOM    456  C   ASN A  30      18.937 -14.182  -7.731  1.00 -8.73           C
ATOM    457  O   ASN A  30      19.965 -13.767  -8.267  1.00 -8.73           O
ATOM    458  CB  ASN A  30      20.087 -16.235  -6.916  1.00 -8.73           C
ATOM    459 1HB  ASN A  30      21.056 -15.739  -6.864  1.00 -8.73           H
ATOM    460 2HB  ASN A  30      20.064 -17.025  -6.169  1.00 -8.73           H
ATOM    461  CG  ASN A  30      19.934 -16.849  -8.290  1.00 -8.73           C
ATOM    462  OD1 ASN A  30      18.836 -17.213  -8.713  1.00 -8.73           O
ATOM    463  ND2 ASN A  30      21.017 -17.003  -8.987  1.00 -8.73           N
ATOM    464 1HD2 ASN A  30      20.954 -17.401  -9.911  1.00 -8.73           H
ATOM    465 2HD2 ASN A  30      21.908 -16.703  -8.609  1.00 -8.73           H
ATOM    466  N   SER A  31      17.734 -13.802  -8.127  1.00 22.88           N
ATOM    467  H   SER A  31      16.911 -14.134  -7.639  1.00 22.88           H
ATOM    468  CA  SER A  31      17.537 -12.852  -9.219  1.00 22.88           C
ATOM    469  HA  SER A  31      18.460 -12.694  -9.776  1.00 22.88           H
ATOM    470  C   SER A  31      17.092 -11.565  -8.553  1.00 22.88           C
ATOM    471  O   SER A  31      16.663 -11.608  -7.401  1.00 22.88           O
ATOM    472  CB  SER A  31      16.448 -13.353 -10.164  1.00 22.88           C
ATOM    473 1HB  SER A  31      15.499 -13.381  -9.630  1.00 22.88           H
ATOM    474 2HB  SER A  31      16.361 -12.674 -11.012  1.00 22.88           H
ATOM    475  OG  SER A  31      16.760 -14.660 -10.620  1.00 22.88           O
ATOM    476  HG  SER A  31      16.124 -14.903 -11.310  1.00 22.88           H
ATOM    477  N   ARG A  32      17.155 -10.434  -9.241  1.00 -4.36           N
ATOM    478  H   ARG A  32      17.545 -10.430 -10.181  1.00 -4.36           H
ATOM    479  CA  ARG A  32      16.654  -9.175  -8.687  1.00 -4.36           C
ATOM    480  HA  ARG A  32      16.631  -9.237  -7.600  1.00 -4.36           H
ATOM    481  C   ARG A  32      15.240  -8.894  -9.210  1.00 -4.36           C
ATOM    482  O   ARG A  32      15.084  -8.554 -10.390  1.00 -4.36           O
ATOM    483  CB  ARG A  32      17.601  -8.039  -9.085  1.00 -4.36           C
ATOM    484 1HB  ARG A  32      18.618  -8.314  -8.805  1.00 -4.36           H
ATOM    485 2HB  ARG A  32      17.566  -7.925 -10.168  1.00 -4.36           H
ATOM    486  CG  ARG A  32      17.266  -6.703  -8.447  1.00 -4.36           C
ATOM    487 1HG  ARG A  32      16.210  -6.494  -8.590  1.00 -4.36           H
ATOM    488 2HG  ARG A  32      17.490  -6.731  -7.381  1.00 -4.36           H
ATOM    489  CD  ARG A  32      18.055  -5.607  -9.117  1.00 -4.36           C
ATOM    490 1HD  ARG A  32      19.121  -5.762  -8.939  1.00 -4.36           H
ATOM    491 2HD  ARG A  32      17.866  -5.659 -10.190  1.00 -4.36           H
ATOM    492  NE  ARG A  32      17.658  -4.277  -8.639  1.00 -4.36           N
ATOM    493  HE  ARG A  32      17.104  -4.232  -7.792  1.00 -4.36           H
ATOM    494  CZ  ARG A  32      17.940  -3.122  -9.222  1.00 -4.36           C
ATOM    495  NH1 ARG A  32      17.477  -2.037  -8.672  1.00 -4.36           N
ATOM    496 1HH1 ARG A  32      16.966  -2.111  -7.801  1.00 -4.36           H
ATOM    497 2HH1 ARG A  32      17.617  -1.142  -9.114  1.00 -4.36           H
ATOM    498  NH2 ARG A  32      18.623  -3.019 -10.332  1.00 -4.36           N
ATOM    499 1HH2 ARG A  32      19.001  -3.850 -10.766  1.00 -4.36           H
ATOM    500 2HH2 ARG A  32      18.765  -2.114 -10.764  1.00 -4.36           H
ATOM    501  N   PRO A  33      14.191  -9.062  -8.381  1.00  7.89           N
ATOM    502  CA  PRO A  33      12.906  -8.554  -8.881  1.00  7.89           C
ATOM    503  HA  PRO A  33      12.626  -9.044  -9.812  1.00  7.89           H
ATOM    504  C   PRO A  33      12.933  -7.039  -9.043  1.00  7.89           C
ATOM    505  O   PRO A  33      13.712  -6.356  -8.377  1.00  7.89           O
ATOM    506  CB  PRO A  33      11.923  -8.925  -7.764  1.00  7.89           C
ATOM    507 1HB  PRO A  33      11.786  -8.077  -7.091  1.00  7.89           H
ATOM    508 2HB  PRO A  33      10.966  -9.244  -8.177  1.00  7.89           H
ATOM    509  CG  PRO A  33      12.583 -10.034  -7.045  1.00  7.89           C
ATOM    510 1HG  PRO A  33      12.189 -10.135  -6.035  1.00  7.89           H
ATOM    511 2HG  PRO A  33      12.467 -10.965  -7.601  1.00  7.89           H
ATOM    512  CD  PRO A  33      14.020  -9.615  -7.025  1.00  7.89           C
ATOM    513 1HD  PRO A  33      14.193  -8.848  -6.269  1.00  7.89           H
ATOM    514 2HD  PRO A  33      14.658 -10.480  -6.858  1.00  7.89           H
ATOM    515  N   THR A  34      12.059  -6.501  -9.877  1.00  1.90           N
ATOM    516  H   THR A  34      11.468  -7.090 -10.444  1.00  1.90           H
ATOM    517  CA  THR A  34      11.891  -5.053  -9.982  1.00  1.90           C
ATOM    518  HA  THR A  34      12.828  -4.601 -10.304  1.00  1.90           H
ATOM    519  C   THR A  34      11.497  -4.525  -8.603  1.00  1.90           C
ATOM    520  O   THR A  34      10.646  -5.117  -7.944  1.00  1.90           O
ATOM    521  CB  THR A  34      10.788  -4.773 -11.019  1.00  1.90           C
ATOM    522  HB  THR A  34       9.825  -5.081 -10.616  1.00  1.90           H
ATOM    523  OG1 THR A  34      11.077  -5.566 -12.171  1.00  1.90           O
ATOM    524  HG1 THR A  34      10.488  -5.289 -12.889  1.00  1.90           H
ATOM    525  CG2 THR A  34      10.718  -3.324 -11.450  1.00  1.90           C
ATOM    526 1HG2 THR A  34       9.929  -3.209 -12.194  1.00  1.90           H
ATOM    527 2HG2 THR A  34      11.669  -3.021 -11.891  1.00  1.90           H
ATOM    528 3HG2 THR A  34      10.491  -2.686 -10.600  1.00  1.90           H
ATOM    529  N   GLY A  35      12.089  -3.435  -8.131  1.00 11.75           N
ATOM    530  H   GLY A  35      12.748  -2.912  -8.707  1.00 11.75           H
ATOM    531  CA  GLY A  35      11.817  -2.976  -6.775  1.00 11.75           C
ATOM    532 1HA  GLY A  35      11.987  -3.798  -6.079  1.00 11.75           H
ATOM    533 2HA  GLY A  35      12.493  -2.157  -6.529  1.00 11.75           H
ATOM    534  C   GLY A  35      10.387  -2.501  -6.619  1.00 11.75           C
ATOM    535  O   GLY A  35       9.767  -2.597  -5.557  1.00 11.75           O
ATOM    536  N   GLN A  36       9.826  -2.066  -7.737  1.00 -4.29           N
ATOM    537  H   GLN A  36      10.379  -2.040  -8.579  1.00 -4.29           H
ATOM    538  CA  GLN A  36       8.441  -1.613  -7.793  1.00 -4.29           C
ATOM    539  HA  GLN A  36       8.265  -0.968  -6.934  1.00 -4.29           H
ATOM    540  C   GLN A  36       7.422  -2.750  -7.716  1.00 -4.29           C
ATOM    541  O   GLN A  36       6.225  -2.498  -7.599  1.00 -4.29           O
ATOM    542  CB  GLN A  36       8.213  -0.780  -9.052  1.00 -4.29           C
ATOM    543 1HB  GLN A  36       8.385  -1.396  -9.934  1.00 -4.29           H
ATOM    544 2HB  GLN A  36       7.176  -0.444  -9.056  1.00 -4.29           H
ATOM    545  CG  GLN A  36       9.114   0.442  -9.108  1.00 -4.29           C
ATOM    546 1HG  GLN A  36       9.084   0.942  -8.143  1.00 -4.29           H
ATOM    547 2HG  GLN A  36      10.140   0.137  -9.309  1.00 -4.29           H
ATOM    548  CD  GLN A  36       8.677   1.425 -10.161  1.00 -4.29           C
ATOM    549  OE1 GLN A  36       9.013   1.291 -11.332  1.00 -4.29           O
ATOM    550  NE2 GLN A  36       7.921   2.412  -9.767  1.00 -4.29           N
ATOM    551 1HE2 GLN A  36       7.666   3.134 -10.426  1.00 -4.29           H
ATOM    552 2HE2 GLN A  36       7.578   2.432  -8.807  1.00 -4.29           H
ATOM    553  N   GLN A  37       7.874  -3.997  -7.665  1.00  3.87           N
ATOM    554  H   GLN A  37       8.861  -4.198  -7.783  1.00  3.87           H
ATOM    555  CA  GLN A  37       6.962  -5.093  -7.347  1.00  3.87           C
ATOM    556  HA  GLN A  37       6.141  -5.112  -8.063  1.00  3.87           H
ATOM    557  C   GLN A  37       6.382  -4.841  -5.963  1.00  3.87           C
ATOM    558  O   GLN A  37       5.190  -5.003  -5.750  1.00  3.87           O
ATOM    559  CB  GLN A  37       7.679  -6.449  -7.346  1.00  3.87           C
ATOM    560 1HB  GLN A  37       8.579  -6.361  -6.737  1.00  3.87           H
ATOM    561 2HB  GLN A  37       7.030  -7.184  -6.870  1.00  3.87           H
ATOM    562  CG  GLN A  37       8.068  -6.976  -8.730  1.00  3.87           C
ATOM    563 1HG  GLN A  37       8.600  -6.200  -9.273  1.00  3.87           H
ATOM    564 2HG  GLN A  37       8.736  -7.826  -8.604  1.00  3.87           H
ATOM    565  CD  GLN A  37       6.878  -7.422  -9.555  1.00  3.87           C
ATOM    566  OE1 GLN A  37       5.775  -7.607  -9.048  1.00  3.87           O
ATOM    567  NE2 GLN A  37       7.078  -7.589 -10.831  1.00  3.87           N
ATOM    568 1HE2 GLN A  37       6.292  -7.877 -11.399  1.00  3.87           H
ATOM    569 2HE2 GLN A  37       7.987  -7.444 -11.233  1.00  3.87           H
ATOM    570  N   LEU A  38       7.197  -4.386  -5.023  1.00-18.51           N
ATOM    571  H   LEU A  38       8.170  -4.196  -5.234  1.00-18.51           H
ATOM    572  CA  LEU A  38       6.705  -4.165  -3.666  1.00-18.51           C
ATOM    573  HA  LEU A  38       6.146  -5.046  -3.354  1.00-18.51           H
ATOM    574  C   LEU A  38       5.741  -2.985  -3.603  1.00-18.51           C
ATOM    575  O   LEU A  38       4.802  -3.000  -2.814  1.00-18.51           O
ATOM    576  CB  LEU A  38       7.878  -3.970  -2.700  1.00-18.51           C
ATOM    577 1HB  LEU A  38       8.444  -3.096  -3.020  1.00-18.51           H
ATOM    578 2HB  LEU A  38       7.472  -3.764  -1.710  1.00-18.51           H
ATOM    579  CG  LEU A  38       8.845  -5.163  -2.582  1.00-18.51           C
ATOM    580  HG  LEU A  38       9.252  -5.380  -3.569  1.00-18.51           H
ATOM    581  CD1 LEU A  38      10.003  -4.803  -1.668  1.00-18.51           C
ATOM    582 1HD1 LEU A  38      10.697  -5.639  -1.602  1.00-18.51           H
ATOM    583 2HD1 LEU A  38       9.636  -4.565  -0.668  1.00-18.51           H
ATOM    584 3HD1 LEU A  38      10.534  -3.941  -2.070  1.00-18.51           H
ATOM    585  CD2 LEU A  38       8.167  -6.433  -2.054  1.00-18.51           C
ATOM    586 1HD2 LEU A  38       8.908  -7.225  -1.949  1.00-18.51           H
ATOM    587 2HD2 LEU A  38       7.405  -6.772  -2.752  1.00-18.51           H
ATOM    588 3HD2 LEU A  38       7.715  -6.240  -1.080  1.00-18.51           H
ATOM    589  N   GLU A  39       5.917  -2.009  -4.483  1.00-13.76           N
ATOM    590  H   GLU A  39       6.705  -2.041  -5.108  1.00-13.76           H
ATOM    591  CA  GLU A  39       4.982  -0.884  -4.582  1.00-13.76           C
ATOM    592  HA  GLU A  39       4.834  -0.448  -3.592  1.00-13.76           H
ATOM    593  C   GLU A  39       3.631  -1.366  -5.114  1.00-13.76           C
ATOM    594  O   GLU A  39       2.575  -0.924  -4.660  1.00-13.76           O
ATOM    595  CB  GLU A  39       5.512   0.193  -5.536  1.00-13.76           C
ATOM    596 1HB  GLU A  39       5.644  -0.259  -6.516  1.00-13.76           H
ATOM    597 2HB  GLU A  39       4.759   0.977  -5.621  1.00-13.76           H
ATOM    598  CG  GLU A  39       6.835   0.830  -5.120  1.00-13.76           C
ATOM    599 1HG  GLU A  39       6.704   1.332  -4.161  1.00-13.76           H
ATOM    600 2HG  GLU A  39       7.583   0.044  -5.002  1.00-13.76           H
ATOM    601  CD  GLU A  39       7.353   1.829  -6.151  1.00-13.76           C
ATOM    602  OE1 GLU A  39       6.665   2.115  -7.155  1.00-13.76           O
ATOM    603  OE2 GLU A  39       8.501   2.306  -5.998  1.00-13.76           O
ATOM    604  N   SER A  40       3.645  -2.299  -6.059  1.00-15.12           N
ATOM    605  H   SER A  40       4.534  -2.619  -6.435  1.00-15.12           H
ATOM    606  CA  SER A  40       2.398  -2.843  -6.606  1.00-15.12           C
ATOM    607  HA  SER A  40       1.732  -2.005  -6.818  1.00-15.12           H
ATOM    608  C   SER A  40       1.684  -3.752  -5.609  1.00-15.12           C
ATOM    609  O   SER A  40       0.471  -3.946  -5.681  1.00-15.12           O
ATOM    610  CB  SER A  40       2.648  -3.581  -7.923  1.00-15.12           C
ATOM    611 1HB  SER A  40       1.686  -3.832  -8.371  1.00-15.12           H
ATOM    612 2HB  SER A  40       3.180  -2.913  -8.601  1.00-15.12           H
ATOM    613  OG  SER A  40       3.400  -4.778  -7.770  1.00-15.12           O
ATOM    614  HG  SER A  40       3.951  -4.721  -6.974  1.00-15.12           H
ATOM    615  N   LEU A  41       2.423  -4.255  -4.629  1.00  1.46           N
ATOM    616  H   LEU A  41       3.419  -4.071  -4.620  1.00  1.46           H
ATOM    617  CA  LEU A  41       1.862  -5.053  -3.535  1.00  1.46           C
ATOM    618  HA  LEU A  41       0.944  -5.532  -3.874  1.00  1.46           H
ATOM    619  C   LEU A  41       1.490  -4.149  -2.357  1.00  1.46           C
ATOM    620  O   LEU A  41       1.193  -4.620  -1.257  1.00  1.46           O
ATOM    621  CB  LEU A  41       2.846  -6.150  -3.106  1.00  1.46           C
ATOM    622 1HB  LEU A  41       3.763  -5.670  -2.766  1.00  1.46           H
ATOM    623 2HB  LEU A  41       2.410  -6.673  -2.255  1.00  1.46           H
ATOM    624  CG  LEU A  41       3.216  -7.214  -4.157  1.00  1.46           C
ATOM    625  HG  LEU A  41       3.671  -6.721  -5.007  1.00  1.46           H
ATOM    626  CD1 LEU A  41       4.246  -8.178  -3.569  1.00  1.46           C
ATOM    627 1HD1 LEU A  41       4.542  -8.899  -4.333  1.00  1.46           H
ATOM    628 2HD1 LEU A  41       3.824  -8.711  -2.717  1.00  1.46           H
ATOM    629 3HD1 LEU A  41       5.129  -7.624  -3.255  1.00  1.46           H
ATOM    630  CD2 LEU A  41       2.009  -7.990  -4.684  1.00  1.46           C
ATOM    631 1HD2 LEU A  41       2.343  -8.804  -5.327  1.00  1.46           H
ATOM    632 2HD2 LEU A  41       1.377  -7.326  -5.274  1.00  1.46           H
ATOM    633 3HD2 LEU A  41       1.429  -8.394  -3.859  1.00  1.46           H
ATOM    634  N   GLY A  42       1.474  -2.844  -2.599  1.00 22.14           N
ATOM    635  H   GLY A  42       1.799  -2.489  -3.489  1.00 22.14           H
ATOM    636  CA  GLY A  42       0.931  -1.896  -1.642  1.00 22.14           C
ATOM    637 1HA  GLY A  42       1.438  -2.007  -0.684  1.00 22.14           H
ATOM    638 2HA  GLY A  42       1.089  -0.883  -2.012  1.00 22.14           H
ATOM    639  C   GLY A  42      -0.558  -2.128  -1.449  1.00 22.14           C
ATOM    640  O   GLY A  42      -1.224  -2.740  -2.291  1.00 22.14           O
ATOM    641  N   LEU A  43      -1.094  -1.663  -0.332  1.00-27.46           N
ATOM    642  H   LEU A  43      -0.521  -1.142   0.313  1.00-27.46           H
ATOM    643  CA  LEU A  43      -2.495  -1.905   0.013  1.00-27.46           C
ATOM    644  HA  LEU A  43      -2.687  -2.976  -0.043  1.00-27.46           H
ATOM    645  C   LEU A  43      -3.482  -1.192  -0.916  1.00-27.46           C
ATOM    646  O   LEU A  43      -3.198  -0.113  -1.440  1.00-27.46           O
ATOM    647  CB  LEU A  43      -2.747  -1.434   1.450  1.00-27.46           C
ATOM    648 1HB  LEU A  43      -2.605  -0.354   1.470  1.00-27.46           H
ATOM    649 2HB  LEU A  43      -3.791  -1.635   1.685  1.00-27.46           H
ATOM    650  CG  LEU A  43      -1.889  -2.029   2.580  1.00-27.46           C
ATOM    651  HG  LEU A  43      -0.843  -1.798   2.382  1.00-27.46           H
ATOM    652  CD1 LEU A  43      -2.279  -1.375   3.900  1.00-27.46           C
ATOM    653 1HD1 LEU A  43      -1.647  -1.761   4.701  1.00-27.46           H
ATOM    654 2HD1 LEU A  43      -3.322  -1.583   4.134  1.00-27.46           H
ATOM    655 3HD1 LEU A  43      -2.131  -0.297   3.836  1.00-27.46           H
ATOM    656  CD2 LEU A  43      -2.027  -3.545   2.705  1.00-27.46           C
ATOM    657 1HD2 LEU A  43      -1.429  -3.898   3.546  1.00-27.46           H
ATOM    658 2HD2 LEU A  43      -1.662  -4.030   1.800  1.00-27.46           H
ATOM    659 3HD2 LEU A  43      -3.069  -3.813   2.870  1.00-27.46           H
ATOM    660  N   LEU A  44      -4.661  -1.775  -1.084  1.00 -4.72           N
ATOM    661  H   LEU A  44      -4.837  -2.662  -0.642  1.00 -4.72           H
ATOM    662  CA  LEU A  44      -5.763  -1.153  -1.824  1.00 -4.72           C
ATOM    663  HA  LEU A  44      -5.391  -0.450  -2.571  1.00 -4.72           H
ATOM    664  C   LEU A  44      -6.649  -0.441  -0.812  1.00 -4.72           C
ATOM    665  O   LEU A  44      -6.697  -0.863   0.345  1.00 -4.72           O
ATOM    666  CB  LEU A  44      -6.629  -2.228  -2.484  1.00 -4.72           C
ATOM    667 1HB  LEU A  44      -7.028  -2.845  -1.681  1.00 -4.72           H
ATOM    668 2HB  LEU A  44      -7.471  -1.731  -2.966  1.00 -4.72           H
ATOM    669  CG  LEU A  44      -6.000  -3.180  -3.507  1.00 -4.72           C
ATOM    670  HG  LEU A  44      -5.133  -3.660  -3.055  1.00 -4.72           H
ATOM    671  CD1 LEU A  44      -7.029  -4.257  -3.821  1.00 -4.72           C
ATOM    672 1HD1 LEU A  44      -6.581  -5.005  -4.470  1.00 -4.72           H
ATOM    673 2HD1 LEU A  44      -7.894  -3.821  -4.322  1.00 -4.72           H
ATOM    674 3HD1 LEU A  44      -7.352  -4.749  -2.904  1.00 -4.72           H
ATOM    675  CD2 LEU A  44      -5.557  -2.478  -4.787  1.00 -4.72           C
ATOM    676 1HD2 LEU A  44      -5.148  -3.211  -5.483  1.00 -4.72           H
ATOM    677 2HD2 LEU A  44      -4.782  -1.747  -4.562  1.00 -4.72           H
ATOM    678 3HD2 LEU A  44      -6.404  -1.975  -5.256  1.00 -4.72           H
ATOM    679  N   ALA A  45      -7.389   0.582  -1.213  1.00 13.76           N
ATOM    680  H   ALA A  45      -7.325   0.922  -2.170  1.00 13.76           H
ATOM    681  CA  ALA A  45      -8.334   1.214  -0.295  1.00 13.76           C
ATOM    682  HA  ALA A  45      -7.793   1.493   0.609  1.00 13.76           H
ATOM    683  C   ALA A  45      -9.465   0.236   0.075  1.00 13.76           C
ATOM    684  O   ALA A  45      -9.851  -0.618  -0.732  1.00 13.76           O
ATOM    685  CB  ALA A  45      -8.910   2.478  -0.935  1.00 13.76           C
ATOM    686 1HB  ALA A  45      -8.096   3.144  -1.225  1.00 13.76           H
ATOM    687 2HB  ALA A  45      -9.551   2.997  -0.223  1.00 13.76           H
ATOM    688 3HB  ALA A  45      -9.490   2.220  -1.822  1.00 13.76           H
ATOM    689  N   PRO A  46     -10.053   0.372   1.279  1.00 -9.39           N
ATOM    690  CA  PRO A  46     -11.135  -0.576   1.580  1.00 -9.39           C
ATOM    691  HA  PRO A  46     -10.794  -1.599   1.421  1.00 -9.39           H
ATOM    692  C   PRO A  46     -12.417  -0.357   0.773  1.00 -9.39           C
ATOM    693  O   PRO A  46     -13.205  -1.285   0.587  1.00 -9.39           O
ATOM    694  CB  PRO A  46     -11.374  -0.341   3.074  1.00 -9.39           C
ATOM    695 1HB  PRO A  46     -12.413  -0.537   3.339  1.00 -9.39           H
ATOM    696 2HB  PRO A  46     -10.704  -0.968   3.662  1.00 -9.39           H
ATOM    697  CG  PRO A  46     -11.030   1.088   3.276  1.00 -9.39           C
ATOM    698 1HG  PRO A  46     -11.845   1.722   2.927  1.00 -9.39           H
ATOM    699 2HG  PRO A  46     -10.807   1.294   4.323  1.00 -9.39           H
ATOM    700  CD  PRO A  46      -9.808   1.280   2.418  1.00 -9.39           C
ATOM    701 1HD  PRO A  46      -9.729   2.318   2.092  1.00 -9.39           H
ATOM    702 2HD  PRO A  46      -8.910   0.973   2.957  1.00 -9.39           H
ATOM    703  N   GLY A  47     -12.616   0.846   0.247  1.00  4.70           N
ATOM    704  H   GLY A  47     -11.938   1.578   0.393  1.00  4.70           H
ATOM    705  CA  GLY A  47     -13.818   1.151  -0.517  1.00  4.70           C
ATOM    706 1HA  GLY A  47     -14.692   0.860   0.066  1.00  4.70           H
ATOM    707 2HA  GLY A  47     -13.861   2.226  -0.691  1.00  4.70           H
ATOM    708  C   GLY A  47     -13.889   0.444  -1.855  1.00  4.70           C
ATOM    709  O   GLY A  47     -14.958   0.310  -2.446  1.00  4.70           O
ATOM    710  N   GLU A  48     -12.762  -0.073  -2.325  1.00 20.08           N
ATOM    711  H   GLU A  48     -11.907   0.010  -1.790  1.00 20.08           H
ATOM    712  CA  GLU A  48     -12.707  -0.764  -3.612  1.00 20.08           C
ATOM    713  HA  GLU A  48     -13.100  -0.108  -4.389  1.00 20.08           H
ATOM    714  C   GLU A  48     -13.530  -2.048  -3.616  1.00 20.08           C
ATOM    715  O   GLU A  48     -13.992  -2.507  -4.661  1.00 20.08           O
ATOM    716  CB  GLU A  48     -11.257  -1.130  -3.944  1.00 20.08           C
ATOM    717 1HB  GLU A  48     -10.871  -1.773  -3.153  1.00 20.08           H
ATOM    718 2HB  GLU A  48     -11.247  -1.694  -4.876  1.00 20.08           H
ATOM    719  CG  GLU A  48     -10.327   0.068  -4.088  1.00 20.08           C
ATOM    720 1HG  GLU A  48     -10.280   0.598  -3.138  1.00 20.08           H
ATOM    721 2HG  GLU A  48      -9.327  -0.292  -4.332  1.00 20.08           H
ATOM    722  CD  GLU A  48     -10.787   1.033  -5.167  1.00 20.08           C
ATOM    723  OE1 GLU A  48     -11.182   0.576  -6.266  1.00 20.08           O
ATOM    724  OE2 GLU A  48     -10.768   2.264  -4.930  1.00 20.08           O
ATOM    725  N   GLN A  49     -13.698  -2.628  -2.436  1.00 -1.46           N
ATOM    726  H   GLN A  49     -13.313  -2.186  -1.610  1.00 -1.46           H
ATOM    727  CA  GLN A  49     -14.391  -3.905  -2.287  1.00 -1.46           C
ATOM    728  HA  GLN A  49     -14.220  -4.504  -3.181  1.00 -1.46           H
ATOM    729  C   GLN A  49     -15.899  -3.758  -2.092  1.00 -1.46           C
ATOM    730  O   GLN A  49     -16.636  -4.747  -2.106  1.00 -1.46           O
ATOM    731  CB  GLN A  49     -13.796  -4.644  -1.084  1.00 -1.46           C
ATOM    732 1HB  GLN A  49     -14.017  -4.078  -0.180  1.00 -1.46           H
ATOM    733 2HB  GLN A  49     -14.272  -5.621  -1.003  1.00 -1.46           H
ATOM    734  CG  GLN A  49     -12.281  -4.837  -1.172  1.00 -1.46           C
ATOM    735 1HG  GLN A  49     -11.793  -3.864  -1.144  1.00 -1.46           H
ATOM    736 2HG  GLN A  49     -11.948  -5.408  -0.306  1.00 -1.46           H
ATOM    737  CD  GLN A  49     -11.847  -5.561  -2.432  1.00 -1.46           C
ATOM    738  OE1 GLN A  49     -12.357  -6.632  -2.748  1.00 -1.46           O
ATOM    739  NE2 GLN A  49     -10.898  -5.010  -3.139  1.00 -1.46           N
ATOM    740 1HE2 GLN A  49     -10.608  -5.451  -4.008  1.00 -1.46           H
ATOM    741 2HE2 GLN A  49     -10.450  -4.168  -2.819  1.00 -1.46           H
ATOM    742  N   SER A  50     -16.356  -2.531  -1.890  1.00 20.75           N
ATOM    743  H   SER A  50     -15.713  -1.750  -1.923  1.00 20.75           H
ATOM    744  CA  SER A  50     -17.753  -2.236  -1.563  1.00 20.75           C
ATOM    745  HA  SER A  50     -18.093  -2.970  -0.834  1.00 20.75           H
ATOM    746  C   SER A  50     -18.728  -2.260  -2.740  1.00 20.75           C
ATOM    747  O   SER A  50     -19.364  -1.253  -3.048  1.00 20.75           O
ATOM    748  CB  SER A  50     -17.809  -0.859  -0.909  1.00 20.75           C
ATOM    749 1HB  SER A  50     -17.555  -0.097  -1.646  1.00 20.75           H
ATOM    750 2HB  SER A  50     -18.817  -0.675  -0.537  1.00 20.75           H
ATOM    751  OG  SER A  50     -16.882  -0.789   0.162  1.00 20.75           O
ATOM    752  HG  SER A  50     -17.089  -0.001   0.675  1.00 20.75           H
ATOM    753  N   LEU A  51     -18.831  -3.390  -3.425  1.00 -9.50           N
ATOM    754  H   LEU A  51     -18.291  -4.196  -3.119  1.00 -9.50           H
ATOM    755  CA  LEU A  51     -19.679  -3.519  -4.613  1.00 -9.50           C
ATOM    756  HA  LEU A  51     -20.220  -2.591  -4.771  1.00 -9.50           H
ATOM    757  C   LEU A  51     -20.700  -4.647  -4.431  1.00 -9.50           C
ATOM    758  O   LEU A  51     -20.411  -5.640  -3.740  1.00 -9.50           O
ATOM    759  CB  LEU A  51     -18.793  -3.783  -5.841  1.00 -9.50           C
ATOM    760 1HB  LEU A  51     -18.275  -4.727  -5.675  1.00 -9.50           H
ATOM    761 2HB  LEU A  51     -19.442  -3.909  -6.707  1.00 -9.50           H
ATOM    762  CG  LEU A  51     -17.730  -2.723  -6.194  1.00 -9.50           C
ATOM    763  HG  LEU A  51     -17.097  -2.558  -5.324  1.00 -9.50           H
ATOM    764  CD1 LEU A  51     -16.846  -3.230  -7.322  1.00 -9.50           C
ATOM    765 1HD1 LEU A  51     -16.079  -2.490  -7.553  1.00 -9.50           H
ATOM    766 2HD1 LEU A  51     -17.440  -3.426  -8.215  1.00 -9.50           H
ATOM    767 3HD1 LEU A  51     -16.349  -4.147  -7.011  1.00 -9.50           H
ATOM    768  CD2 LEU A  51     -18.335  -1.380  -6.606  1.00 -9.50           C
ATOM    769 1HD2 LEU A  51     -17.543  -0.686  -6.889  1.00 -9.50           H
ATOM    770 2HD2 LEU A  51     -18.889  -0.951  -5.772  1.00 -9.50           H
ATOM    771 3HD2 LEU A  51     -19.006  -1.514  -7.454  1.00 -9.50           H
ATOM    772  N   PRO A  52     -21.906  -4.526  -5.020  1.00 -9.47           N
ATOM    773  CA  PRO A  52     -22.807  -5.679  -4.891  1.00 -9.47           C
ATOM    774  HA  PRO A  52     -22.894  -5.998  -3.854  1.00 -9.47           H
ATOM    775  C   PRO A  52     -22.335  -6.838  -5.761  1.00 -9.47           C
ATOM    776  O   PRO A  52     -21.539  -6.647  -6.688  1.00 -9.47           O
ATOM    777  CB  PRO A  52     -24.146  -5.123  -5.380  1.00 -9.47           C
ATOM    778 1HB  PRO A  52     -24.762  -5.907  -5.822  1.00 -9.47           H
ATOM    779 2HB  PRO A  52     -24.672  -4.646  -4.554  1.00 -9.47           H
ATOM    780  CG  PRO A  52     -23.765  -4.114  -6.388  1.00 -9.47           C
ATOM    781 1HG  PRO A  52     -23.523  -4.606  -7.330  1.00 -9.47           H
ATOM    782 2HG  PRO A  52     -24.566  -3.389  -6.532  1.00 -9.47           H
ATOM    783  CD  PRO A  52     -22.536  -3.452  -5.813  1.00 -9.47           C
ATOM    784 1HD  PRO A  52     -21.876  -3.110  -6.609  1.00 -9.47           H
ATOM    785 2HD  PRO A  52     -22.822  -2.623  -5.164  1.00 -9.47           H
ATOM    786  N   CYS A  53     -22.808  -8.044  -5.488  1.00 -4.07           N
ATOM    787  H   CYS A  53     -23.452  -8.180  -4.713  1.00 -4.07           H
ATOM    788  CA  CYS A  53     -22.456  -9.181  -6.327  1.00 -4.07           C
ATOM    789  HA  CYS A  53     -21.379  -9.195  -6.489  1.00 -4.07           H
ATOM    790  C   CYS A  53     -23.163  -9.019  -7.670  1.00 -4.07           C
ATOM    791  O   CYS A  53     -24.253  -8.447  -7.742  1.00 -4.07           O
ATOM    792  CB  CYS A  53     -22.889 -10.491  -5.667  1.00 -4.07           C
ATOM    793 1HB  CYS A  53     -22.589 -11.321  -6.307  1.00 -4.07           H
ATOM    794 2HB  CYS A  53     -22.363 -10.587  -4.717  1.00 -4.07           H
ATOM    795  SG  CYS A  53     -24.670 -10.610  -5.355  1.00 -4.07           S
ATOM    796  HG  CYS A  53     -25.064 -10.244  -6.584  1.00 -4.07           H
ATOM    797  N   THR A  54     -22.575  -9.535  -8.735  1.00  0.61           N
ATOM    798  H   THR A  54     -21.656  -9.940  -8.671  1.00  0.61           H
ATOM    799  CA  THR A  54     -23.271  -9.591 -10.013  1.00  0.61           C
ATOM    800  HA  THR A  54     -23.857  -8.684 -10.159  1.00  0.61           H
ATOM    801  C   THR A  54     -24.199 -10.797  -9.915  1.00  0.61           C
ATOM    802  O   THR A  54     -23.942 -11.704  -9.126  1.00  0.61           O
ATOM    803  CB  THR A  54     -22.283  -9.761 -11.185  1.00  0.61           C
ATOM    804  HB  THR A  54     -22.834  -9.803 -12.124  1.00  0.61           H
ATOM    805  OG1 THR A  54     -21.534 -10.963 -11.014  1.00  0.61           O
ATOM    806  HG1 THR A  54     -20.884 -11.001 -11.728  1.00  0.61           H
ATOM    807  CG2 THR A  54     -21.269  -8.628 -11.231  1.00  0.61           C
ATOM    808 1HG2 THR A  54     -20.642  -8.742 -12.111  1.00  0.61           H
ATOM    809 2HG2 THR A  54     -20.634  -8.644 -10.347  1.00  0.61           H
ATOM    810 3HG2 THR A  54     -21.780  -7.668 -11.290  1.00  0.61           H
ATOM    811  N   GLU A  55     -25.256 -10.843 -10.712  1.00 -6.17           N
ATOM    812  H   GLU A  55     -25.429 -10.076 -11.352  1.00 -6.17           H
ATOM    813  CA  GLU A  55     -26.246 -11.929 -10.660  1.00 -6.17           C
ATOM    814  HA  GLU A  55     -26.750 -11.909  -9.693  1.00 -6.17           H
ATOM    815  C   GLU A  55     -25.651 -13.327 -10.853  1.00 -6.17           C
ATOM    816  O   GLU A  55     -26.138 -14.322 -10.309  1.00 -6.17           O
ATOM    817  CB  GLU A  55     -27.264 -11.659 -11.771  1.00 -6.17           C
ATOM    818 1HB  GLU A  55     -27.589 -10.625 -11.679  1.00 -6.17           H
ATOM    819 2HB  GLU A  55     -26.752 -11.768 -12.728  1.00 -6.17           H
ATOM    820  CG  GLU A  55     -28.504 -12.537 -11.795  1.00 -6.17           C
ATOM    821 1HG  GLU A  55     -28.205 -13.585 -11.781  1.00 -6.17           H
ATOM    822 2HG  GLU A  55     -29.107 -12.329 -10.910  1.00 -6.17           H
ATOM    823  CD  GLU A  55     -29.325 -12.285 -13.049  1.00 -6.17           C
ATOM    824  OE1 GLU A  55     -29.644 -11.114 -13.361  1.00 -6.17           O
ATOM    825  OE2 GLU A  55     -29.624 -13.253 -13.778  1.00 -6.17           O
ATOM    826  N   ARG A  56     -24.570 -13.406 -11.618  1.00 -2.58           N
ATOM    827  H   ARG A  56     -24.194 -12.558 -12.017  1.00 -2.58           H
ATOM    828  CA  ARG A  56     -23.920 -14.684 -11.913  1.00 -2.58           C
ATOM    829  HA  ARG A  56     -24.693 -15.449 -11.996  1.00 -2.58           H
ATOM    830  C   ARG A  56     -22.941 -15.167 -10.843  1.00 -2.58           C
ATOM    831  O   ARG A  56     -22.383 -16.256 -10.978  1.00 -2.58           O
ATOM    832  CB  ARG A  56     -23.216 -14.606 -13.269  1.00 -2.58           C
ATOM    833 1HB  ARG A  56     -22.406 -13.878 -13.222  1.00 -2.58           H
ATOM    834 2HB  ARG A  56     -22.791 -15.585 -13.478  1.00 -2.58           H
ATOM    835  CG  ARG A  56     -24.164 -14.228 -14.410  1.00 -2.58           C
ATOM    836 1HG  ARG A  56     -25.108 -14.755 -14.276  1.00 -2.58           H
ATOM    837 2HG  ARG A  56     -24.355 -13.157 -14.374  1.00 -2.58           H
ATOM    838  CD  ARG A  56     -23.600 -14.596 -15.778  1.00 -2.58           C
ATOM    839 1HD  ARG A  56     -24.223 -14.154 -16.553  1.00 -2.58           H
ATOM    840 2HD  ARG A  56     -22.593 -14.188 -15.866  1.00 -2.58           H
ATOM    841  NE  ARG A  56     -23.558 -16.057 -15.947  1.00 -2.58           N
ATOM    842  HE  ARG A  56     -22.683 -16.514 -15.728  1.00 -2.58           H
ATOM    843  CZ  ARG A  56     -24.563 -16.836 -16.324  1.00 -2.58           C
ATOM    844  NH1 ARG A  56     -24.473 -18.115 -16.107  1.00 -2.58           N
ATOM    845 1HH1 ARG A  56     -23.637 -18.510 -15.698  1.00 -2.58           H
ATOM    846 2HH1 ARG A  56     -25.265 -18.707 -16.315  1.00 -2.58           H
ATOM    847  NH2 ARG A  56     -25.665 -16.400 -16.875  1.00 -2.58           N
ATOM    848 1HH2 ARG A  56     -25.757 -15.424 -17.124  1.00 -2.58           H
ATOM    849 2HH2 ARG A  56     -26.419 -17.042 -17.057  1.00 -2.58           H
ATOM    850  N   LYS A  57     -22.704 -14.385  -9.797  1.00  4.87           N
ATOM    851  H   LYS A  57     -23.162 -13.480  -9.726  1.00  4.87           H
ATOM    852  CA  LYS A  57     -21.820 -14.823  -8.705  1.00  4.87           C
ATOM    853  HA  LYS A  57     -21.042 -15.449  -9.136  1.00  4.87           H
ATOM    854  C   LYS A  57     -22.440 -15.681  -7.599  1.00  4.87           C
ATOM    855  O   LYS A  57     -21.848 -16.705  -7.261  1.00  4.87           O
ATOM    856  CB  LYS A  57     -21.112 -13.635  -8.052  1.00  4.87           C
ATOM    857 1HB  LYS A  57     -21.837 -12.846  -7.858  1.00  4.87           H
ATOM    858 2HB  LYS A  57     -20.706 -13.972  -7.098  1.00  4.87           H
ATOM    859  CG  LYS A  57     -19.963 -13.080  -8.868  1.00  4.87           C
ATOM    860 1HG  LYS A  57     -19.225 -13.865  -9.028  1.00  4.87           H
ATOM    861 2HG  LYS A  57     -20.331 -12.737  -9.830  1.00  4.87           H
ATOM    862  CD  LYS A  57     -19.311 -11.928  -8.130  1.00  4.87           C
ATOM    863 1HD  LYS A  57     -20.066 -11.171  -7.917  1.00  4.87           H
ATOM    864 2HD  LYS A  57     -18.904 -12.296  -7.187  1.00  4.87           H
ATOM    865  CE  LYS A  57     -18.196 -11.294  -8.942  1.00  4.87           C
ATOM    866 1HE  LYS A  57     -17.445 -12.049  -9.182  1.00  4.87           H
ATOM    867 2HE  LYS A  57     -18.610 -10.898  -9.872  1.00  4.87           H
ATOM    868  NZ  LYS A  57     -17.560 -10.175  -8.173  1.00  4.87           N
ATOM    869 1HZ  LYS A  57     -16.891  -9.696  -8.769  1.00  4.87           H
ATOM    870 2HZ  LYS A  57     -17.097 -10.525  -7.348  1.00  4.87           H
ATOM    871 3HZ  LYS A  57     -18.272  -9.504  -7.899  1.00  4.87           H
ATOM    872  N   PRO A  58     -23.572 -15.283  -6.984  1.00  6.41           N
ATOM    873  CA  PRO A  58     -23.993 -16.133  -5.864  1.00  6.41           C
ATOM    874  HA  PRO A  58     -23.157 -16.338  -5.196  1.00  6.41           H
ATOM    875  C   PRO A  58     -24.636 -17.451  -6.289  1.00  6.41           C
ATOM    876  O   PRO A  58     -24.954 -17.652  -7.464  1.00  6.41           O
ATOM    877  CB  PRO A  58     -25.011 -15.244  -5.146  1.00  6.41           C
ATOM    878 1HB  PRO A  58     -25.751 -15.838  -4.613  1.00  6.41           H
ATOM    879 2HB  PRO A  58     -24.504 -14.565  -4.463  1.00  6.41           H
ATOM    880  CG  PRO A  58     -25.633 -14.492  -6.230  1.00  6.41           C
ATOM    881 1HG  PRO A  58     -26.355 -15.118  -6.755  1.00  6.41           H
ATOM    882 2HG  PRO A  58     -26.112 -13.592  -5.846  1.00  6.41           H
ATOM    883  CD  PRO A  58     -24.493 -14.139  -7.130  1.00  6.41           C
ATOM    884 1HD  PRO A  58     -24.839 -14.039  -8.157  1.00  6.41           H
ATOM    885 2HD  PRO A  58     -24.011 -13.222  -6.791  1.00  6.41           H
ATOM    886  N   ALA A  59     -24.859 -18.331  -5.321  1.00 19.05           N
ATOM    887  H   ALA A  59     -24.564 -18.117  -4.372  1.00 19.05           H
ATOM    888  CA  ALA A  59     -25.580 -19.580  -5.543  1.00 19.05           C
ATOM    889  HA  ALA A  59     -26.013 -19.572  -6.543  1.00 19.05           H
ATOM    890  C   ALA A  59     -26.719 -19.676  -4.524  1.00 19.05           C
ATOM    891  O   ALA A  59     -26.543 -19.380  -3.340  1.00 19.05           O
ATOM    892  CB  ALA A  59     -24.623 -20.770  -5.427  1.00 19.05           C
ATOM    893 1HB  ALA A  59     -23.835 -20.681  -6.177  1.00 19.05           H
ATOM    894 2HB  ALA A  59     -25.167 -21.701  -5.592  1.00 19.05           H
ATOM    895 3HB  ALA A  59     -24.172 -20.788  -4.434  1.00 19.05           H
ATOM    896  N   ALA A  60     -27.895 -20.064  -4.992  1.00 17.57           N
ATOM    897  H   ALA A  60     -27.981 -20.275  -5.982  1.00 17.57           H
ATOM    898  CA  ALA A  60     -29.093 -20.179  -4.164  1.00 17.57           C
ATOM    899  HA  ALA A  60     -29.080 -19.387  -3.415  1.00 17.57           H
ATOM    900  C   ALA A  60     -29.158 -21.531  -3.433  1.00 17.57           C
ATOM    901  O   ALA A  60     -30.046 -22.356  -3.683  1.00 17.57           O
ATOM    902  CB  ALA A  60     -30.313 -19.981  -5.053  1.00 17.57           C
ATOM    903 1HB  ALA A  60     -30.252 -19.018  -5.559  1.00 17.57           H
ATOM    904 2HB  ALA A  60     -31.209 -20.004  -4.437  1.00 17.57           H
ATOM    905 3HB  ALA A  60     -30.369 -20.777  -5.798  1.00 17.57           H
ATOM    906  N   THR A  61     -28.172 -21.792  -2.590  1.00 17.46           N
ATOM    907  H   THR A  61     -27.480 -21.080  -2.384  1.00 17.46           H
ATOM    908  CA  THR A  61     -28.026 -23.099  -1.960  1.00 17.46           C
ATOM    909  HA  THR A  61     -28.109 -23.857  -2.734  1.00 17.46           H
ATOM    910  C   THR A  61     -29.080 -23.416  -0.899  1.00 17.46           C
ATOM    911  O   THR A  61     -29.675 -22.539  -0.258  1.00 17.46           O
ATOM    912  CB  THR A  61     -26.631 -23.239  -1.311  1.00 17.46           C
ATOM    913  HB  THR A  61     -26.555 -24.206  -0.812  1.00 17.46           H
ATOM    914  OG1 THR A  61     -26.438 -22.185  -0.369  1.00 17.46           O
ATOM    915  HG1 THR A  61     -26.019 -22.560   0.417  1.00 17.46           H
ATOM    916  CG2 THR A  61     -25.517 -23.111  -2.338  1.00 17.46           C
ATOM    917 1HG2 THR A  61     -24.565 -23.344  -1.861  1.00 17.46           H
ATOM    918 2HG2 THR A  61     -25.476 -22.093  -2.723  1.00 17.46           H
ATOM    919 3HG2 THR A  61     -25.679 -23.809  -3.160  1.00 17.46           H
ATOM    920  N   ALA A  62     -29.292 -24.709  -0.698  1.00  1.45           N
ATOM    921  H   ALA A  62     -28.835 -25.383  -1.290  1.00  1.45           H
ATOM    922  CA  ALA A  62     -30.130 -25.193   0.391  1.00  1.45           C
ATOM    923  HA  ALA A  62     -31.090 -24.681   0.371  1.00  1.45           H
ATOM    924  C   ALA A  62     -29.414 -24.875   1.710  1.00  1.45           C
ATOM    925  O   ALA A  62     -28.190 -24.730   1.723  1.00  1.45           O
ATOM    926  CB  ALA A  62     -30.361 -26.695   0.230  1.00  1.45           C
ATOM    927 1HB  ALA A  62     -30.857 -26.889  -0.722  1.00  1.45           H
ATOM    928 2HB  ALA A  62     -30.998 -27.058   1.038  1.00  1.45           H
ATOM    929 3HB  ALA A  62     -29.409 -27.223   0.258  1.00  1.45           H
ATOM    930  N   ARG A  63     -30.175 -24.764   2.794  1.00  9.46           N
ATOM    931  H   ARG A  63     -31.174 -24.936   2.680  1.00  9.46           H
ATOM    932  CA  ARG A  63     -29.718 -24.430   4.157  1.00  9.46           C
ATOM    933  HA  ARG A  63     -30.600 -24.498   4.796  1.00  9.46           H
ATOM    934  C   ARG A  63     -29.158 -23.028   4.387  1.00  9.46           C
ATOM    935  O   ARG A  63     -29.116 -22.564   5.522  1.00  9.46           O
ATOM    936  CB  ARG A  63     -28.735 -25.483   4.677  1.00  9.46           C
ATOM    937 1HB  ARG A  63     -28.839 -26.387   4.077  1.00  9.46           H
ATOM    938 2HB  ARG A  63     -27.721 -25.104   4.555  1.00  9.46           H
ATOM    939  CG  ARG A  63     -28.954 -25.863   6.129  1.00  9.46           C
ATOM    940 1HG  ARG A  63     -28.935 -24.969   6.752  1.00  9.46           H
ATOM    941 2HG  ARG A  63     -29.922 -26.352   6.228  1.00  9.46           H
ATOM    942  CD  ARG A  63     -27.860 -26.805   6.574  1.00  9.46           C
ATOM    943 1HD  ARG A  63     -27.808 -27.643   5.876  1.00  9.46           H
ATOM    944 2HD  ARG A  63     -26.911 -26.267   6.550  1.00  9.46           H
ATOM    945  NE  ARG A  63     -28.091 -27.326   7.928  1.00  9.46           N
ATOM    946  HE  ARG A  63     -28.987 -27.129   8.353  1.00  9.46           H
ATOM    947  CZ  ARG A  63     -27.236 -28.035   8.649  1.00  9.46           C
ATOM    948  NH1 ARG A  63     -27.611 -28.432   9.830  1.00  9.46           N
ATOM    949 1HH1 ARG A  63     -28.566 -28.265  10.121  1.00  9.46           H
ATOM    950 2HH1 ARG A  63     -26.955 -28.868  10.458  1.00  9.46           H
ATOM    951  NH2 ARG A  63     -26.028 -28.329   8.243  1.00  9.46           N
ATOM    952 1HH2 ARG A  63     -25.718 -27.999   7.340  1.00  9.46           H
ATOM    953 2HH2 ARG A  63     -25.408 -28.865   8.829  1.00  9.46           H
ATOM    954  N   LEU A  64     -28.807 -22.320   3.325  1.00 21.50           N
ATOM    955  H   LEU A  64     -28.755 -22.781   2.424  1.00 21.50           H
ATOM    956  CA  LEU A  64     -28.493 -20.889   3.398  1.00 21.50           C
ATOM    957  HA  LEU A  64     -27.749 -20.703   4.173  1.00 21.50           H
ATOM    958  C   LEU A  64     -29.751 -20.078   3.724  1.00 21.50           C
ATOM    959  O   LEU A  64     -29.684 -18.958   4.238  1.00 21.50           O
ATOM    960  CB  LEU A  64     -27.918 -20.453   2.046  1.00 21.50           C
ATOM    961 1HB  LEU A  64     -27.045 -21.074   1.851  1.00 21.50           H
ATOM    962 2HB  LEU A  64     -28.658 -20.690   1.285  1.00 21.50           H
ATOM    963  CG  LEU A  64     -27.500 -18.991   1.815  1.00 21.50           C
ATOM    964  HG  LEU A  64     -28.385 -18.361   1.898  1.00 21.50           H
ATOM    965  CD1 LEU A  64     -26.467 -18.501   2.826  1.00 21.50           C
ATOM    966 1HD1 LEU A  64     -26.161 -17.486   2.576  1.00 21.50           H
ATOM    967 2HD1 LEU A  64     -25.594 -19.153   2.821  1.00 21.50           H
ATOM    968 3HD1 LEU A  64     -26.905 -18.489   3.823  1.00 21.50           H
ATOM    969  CD2 LEU A  64     -26.950 -18.843   0.399  1.00 21.50           C
ATOM    970 1HD2 LEU A  64     -26.698 -17.799   0.208  1.00 21.50           H
ATOM    971 2HD2 LEU A  64     -27.699 -19.160  -0.326  1.00 21.50           H
ATOM    972 3HD2 LEU A  64     -26.056 -19.456   0.274  1.00 21.50           H
ATOM    973  N   SER A  65     -30.897 -20.683   3.446  1.00 16.31           N
ATOM    974  H   SER A  65     -30.869 -21.604   3.047  1.00 16.31           H
ATOM    975  CA  SER A  65     -32.200 -20.083   3.715  1.00 16.31           C
ATOM    976  HA  SER A  65     -32.305 -19.190   3.100  1.00 16.31           H
ATOM    977  C   SER A  65     -32.335 -19.686   5.183  1.00 16.31           C
ATOM    978  O   SER A  65     -31.903 -20.407   6.091  1.00 16.31           O
ATOM    979  CB  SER A  65     -33.297 -21.077   3.345  1.00 16.31           C
ATOM    980 1HB  SER A  65     -33.152 -21.394   2.314  1.00 16.31           H
ATOM    981 2HB  SER A  65     -33.227 -21.948   3.996  1.00 16.31           H
ATOM    982  OG  SER A  65     -34.582 -20.496   3.467  1.00 16.31           O
ATOM    983  HG  SER A  65     -35.243 -21.173   3.241  1.00 16.31           H
ATOM    984  N   ARG A  66     -32.884 -18.501   5.406  1.00  4.20           N
ATOM    985  H   ARG A  66     -33.383 -18.038   4.656  1.00  4.20           H
ATOM    986  CA  ARG A  66     -32.802 -17.794   6.681  1.00  4.20           C
ATOM    987  HA  ARG A  66     -32.757 -18.496   7.512  1.00  4.20           H
ATOM    988  C   ARG A  66     -34.086 -16.997   6.727  1.00  4.20           C
ATOM    989  O   ARG A  66     -34.729 -16.892   5.677  1.00  4.20           O
ATOM    990  CB  ARG A  66     -31.563 -16.892   6.646  1.00  4.20           C
ATOM    991 1HB  ARG A  66     -30.745 -17.482   6.240  1.00  4.20           H
ATOM    992 2HB  ARG A  66     -31.748 -16.060   5.966  1.00  4.20           H
ATOM    993  CG  ARG A  66     -31.105 -16.347   7.981  1.00  4.20           C
ATOM    994 1HG  ARG A  66     -31.833 -15.631   8.357  1.00  4.20           H
ATOM    995 2HG  ARG A  66     -31.020 -17.177   8.682  1.00  4.20           H
ATOM    996  CD  ARG A  66     -29.750 -15.669   7.855  1.00  4.20           C
ATOM    997 1HD  ARG A  66     -29.056 -16.342   7.352  1.00  4.20           H
ATOM    998 2HD  ARG A  66     -29.854 -14.769   7.252  1.00  4.20           H
ATOM    999  NE  ARG A  66     -29.200 -15.314   9.170  1.00  4.20           N
ATOM   1000  HE  ARG A  66     -29.281 -14.347   9.463  1.00  4.20           H
ATOM   1001  CZ  ARG A  66     -28.574 -16.131  10.004  1.00  4.20           C
ATOM   1002  NH1 ARG A  66     -28.147 -15.636  11.127  1.00  4.20           N
ATOM   1003 1HH1 ARG A  66     -28.254 -14.646  11.304  1.00  4.20           H
ATOM   1004 2HH1 ARG A  66     -27.693 -16.245  11.798  1.00  4.20           H
ATOM   1005  NH2 ARG A  66     -28.367 -17.402   9.773  1.00  4.20           N
ATOM   1006 1HH2 ARG A  66     -28.637 -17.803   8.883  1.00  4.20           H
ATOM   1007 2HH2 ARG A  66     -27.929 -17.979  10.476  1.00  4.20           H
ATOM   1008  N   ARG A  67     -34.464 -16.438   7.870  1.00 -1.74           N
ATOM   1009  H   ARG A  67     -33.888 -16.527   8.700  1.00 -1.74           H
ATOM   1010  CA  ARG A  67     -35.708 -15.675   7.957  1.00 -1.74           C
ATOM   1011  HA  ARG A  67     -36.541 -16.336   7.718  1.00 -1.74           H
ATOM   1012  C   ARG A  67     -35.686 -14.537   6.950  1.00 -1.74           C
ATOM   1013  O   ARG A  67     -34.715 -13.780   6.877  1.00 -1.74           O
ATOM   1014  CB  ARG A  67     -35.900 -15.112   9.369  1.00 -1.74           C
ATOM   1015 1HB  ARG A  67     -35.799 -15.923  10.091  1.00 -1.74           H
ATOM   1016 2HB  ARG A  67     -35.113 -14.382   9.560  1.00 -1.74           H
ATOM   1017  CG  ARG A  67     -37.246 -14.437   9.581  1.00 -1.74           C
ATOM   1018 1HG  ARG A  67     -37.390 -13.680   8.814  1.00 -1.74           H
ATOM   1019 2HG  ARG A  67     -38.041 -15.174   9.493  1.00 -1.74           H
ATOM   1020  CD  ARG A  67     -37.341 -13.755  10.922  1.00 -1.74           C
ATOM   1021 1HD  ARG A  67     -37.246 -14.492  11.721  1.00 -1.74           H
ATOM   1022 2HD  ARG A  67     -36.534 -13.025  11.004  1.00 -1.74           H
ATOM   1023  NE  ARG A  67     -38.634 -13.068  11.021  1.00 -1.74           N
ATOM   1024  HE  ARG A  67     -39.329 -13.301  10.319  1.00 -1.74           H
ATOM   1025  CZ  ARG A  67     -38.978 -12.163  11.922  1.00 -1.74           C
ATOM   1026  NH1 ARG A  67     -40.195 -11.709  11.926  1.00 -1.74           N
ATOM   1027 1HH1 ARG A  67     -40.870 -12.060  11.268  1.00 -1.74           H
ATOM   1028 2HH1 ARG A  67     -40.450 -10.994  12.593  1.00 -1.74           H
ATOM   1029  NH2 ARG A  67     -38.143 -11.639  12.776  1.00 -1.74           N
ATOM   1030 1HH2 ARG A  67     -37.183 -11.933  12.793  1.00 -1.74           H
ATOM   1031 2HH2 ARG A  67     -38.457 -10.915  13.407  1.00 -1.74           H
ATOM   1032  N   GLY A  68     -36.782 -14.394   6.220  1.00 17.30           N
ATOM   1033  H   GLY A  68     -37.494 -15.115   6.264  1.00 17.30           H
ATOM   1034  CA  GLY A  68     -37.018 -13.236   5.374  1.00 17.30           C
ATOM   1035 1HA  GLY A  68     -36.100 -12.979   4.844  1.00 17.30           H
ATOM   1036 2HA  GLY A  68     -37.793 -13.474   4.646  1.00 17.30           H
ATOM   1037  C   GLY A  68     -37.469 -12.042   6.195  1.00 17.30           C
ATOM   1038  O   GLY A  68     -38.592 -11.558   6.052  1.00 17.30           O
ATOM   1039  N   THR A  69     -36.624 -11.630   7.126  1.00 21.34           N
ATOM   1040  H   THR A  69     -35.715 -12.080   7.192  1.00 21.34           H
ATOM   1041  CA  THR A  69     -36.925 -10.588   8.099  1.00 21.34           C
ATOM   1042  HA  THR A  69     -37.766 -10.903   8.712  1.00 21.34           H
ATOM   1043  C   THR A  69     -37.252  -9.268   7.416  1.00 21.34           C
ATOM   1044  O   THR A  69     -36.577  -8.881   6.455  1.00 21.34           O
ATOM   1045  CB  THR A  69     -35.679 -10.395   8.985  1.00 21.34           C
ATOM   1046  HB  THR A  69     -34.910  -9.875   8.414  1.00 21.34           H
ATOM   1047  OG1 THR A  69     -35.183 -11.686   9.345  1.00 21.34           O
ATOM   1048  HG1 THR A  69     -34.224 -11.613   9.454  1.00 21.34           H
ATOM   1049  CG2 THR A  69     -35.967  -9.641  10.266  1.00 21.34           C
ATOM   1050 1HG2 THR A  69     -35.065  -9.616  10.879  1.00 21.34           H
ATOM   1051 2HG2 THR A  69     -36.762 -10.135  10.823  1.00 21.34           H
ATOM   1052 3HG2 THR A  69     -36.262  -8.620  10.036  1.00 21.34           H
ATOM   1053  N   SER A  70     -38.266  -8.568   7.902  1.00  8.51           N
ATOM   1054  H   SER A  70     -38.830  -8.937   8.659  1.00  8.51           H
ATOM   1055  CA  SER A  70     -38.576  -7.235   7.409  1.00  8.51           C
ATOM   1056  HA  SER A  70     -38.738  -7.265   6.333  1.00  8.51           H
ATOM   1057  C   SER A  70     -37.405  -6.307   7.698  1.00  8.51           C
ATOM   1058  O   SER A  70     -36.748  -6.400   8.747  1.00  8.51           O
ATOM   1059  CB  SER A  70     -39.834  -6.723   8.104  1.00  8.51           C
ATOM   1060 1HB  SER A  70     -39.976  -5.664   7.885  1.00  8.51           H
ATOM   1061 2HB  SER A  70     -40.689  -7.285   7.731  1.00  8.51           H
ATOM   1062  OG  SER A  70     -39.742  -6.932   9.502  1.00  8.51           O
ATOM   1063  HG  SER A  70     -39.537  -6.089   9.933  1.00  8.51           H
ATOM   1064  N   LEU A  71     -37.134  -5.418   6.756  1.00-17.00           N
ATOM   1065  H   LEU A  71     -37.701  -5.368   5.923  1.00-17.00           H
ATOM   1066  CA  LEU A  71     -36.061  -4.451   6.924  1.00-17.00           C
ATOM   1067  HA  LEU A  71     -35.194  -4.928   7.381  1.00-17.00           H
ATOM   1068  C   LEU A  71     -36.582  -3.376   7.860  1.00-17.00           C
ATOM   1069  O   LEU A  71     -37.791  -3.203   8.012  1.00-17.00           O
ATOM   1070  CB  LEU A  71     -35.656  -3.825   5.584  1.00-17.00           C
ATOM   1071 1HB  LEU A  71     -36.539  -3.357   5.151  1.00-17.00           H
ATOM   1072 2HB  LEU A  71     -34.934  -3.036   5.792  1.00-17.00           H
ATOM   1073  CG  LEU A  71     -35.031  -4.748   4.524  1.00-17.00           C
ATOM   1074  HG  LEU A  71     -35.740  -5.541   4.289  1.00-17.00           H
ATOM   1075  CD1 LEU A  71     -34.768  -3.945   3.254  1.00-17.00           C
ATOM   1076 1HD1 LEU A  71     -34.338  -4.593   2.490  1.00-17.00           H
ATOM   1077 2HD1 LEU A  71     -34.073  -3.131   3.460  1.00-17.00           H
ATOM   1078 3HD1 LEU A  71     -35.701  -3.532   2.876  1.00-17.00           H
ATOM   1079  CD2 LEU A  71     -33.723  -5.389   4.995  1.00-17.00           C
ATOM   1080 1HD2 LEU A  71     -33.301  -5.994   4.191  1.00-17.00           H
ATOM   1081 2HD2 LEU A  71     -33.911  -6.036   5.850  1.00-17.00           H
ATOM   1082 3HD2 LEU A  71     -33.004  -4.616   5.272  1.00-17.00           H
ATOM   1083  N   SER A  72     -35.658  -2.643   8.452  1.00 17.54           N
ATOM   1084  H   SER A  72     -34.681  -2.866   8.295  1.00 17.54           H
ATOM   1085  CA  SER A  72     -35.972  -1.494   9.295  1.00 17.54           C
ATOM   1086  HA  SER A  72     -37.050  -1.353   9.363  1.00 17.54           H
ATOM   1087  C   SER A  72     -35.332  -0.281   8.631  1.00 17.54           C
ATOM   1088  O   SER A  72     -34.199   0.076   8.985  1.00 17.54           O
ATOM   1089  CB  SER A  72     -35.400  -1.691  10.699  1.00 17.54           C
ATOM   1090 1HB  SER A  72     -34.311  -1.707  10.646  1.00 17.54           H
ATOM   1091 2HB  SER A  72     -35.712  -0.862  11.334  1.00 17.54           H
ATOM   1092  OG  SER A  72     -35.834  -2.920  11.263  1.00 17.54           O
ATOM   1093  HG  SER A  72     -35.449  -2.984  12.148  1.00 17.54           H
ATOM   1094  N   PRO A  73     -35.974   0.295   7.595  1.00 -0.89           N
ATOM   1095  CA  PRO A  73     -35.273   1.437   7.000  1.00 -0.89           C
ATOM   1096  HA  PRO A  73     -34.319   1.103   6.597  1.00 -0.89           H
ATOM   1097  C   PRO A  73     -35.079   2.571   8.007  1.00 -0.89           C
ATOM   1098  O   PRO A  73     -35.923   2.776   8.888  1.00 -0.89           O
ATOM   1099  CB  PRO A  73     -36.209   1.869   5.867  1.00 -0.89           C
ATOM   1100 1HB  PRO A  73     -36.881   2.652   6.215  1.00 -0.89           H
ATOM   1101 2HB  PRO A  73     -35.641   2.211   5.002  1.00 -0.89           H
ATOM   1102  CG  PRO A  73     -36.977   0.644   5.544  1.00 -0.89           C
ATOM   1103 1HG  PRO A  73     -37.903   0.887   5.028  1.00 -0.89           H
ATOM   1104 2HG  PRO A  73     -36.367  -0.034   4.946  1.00 -0.89           H
ATOM   1105  CD  PRO A  73     -37.247   0.049   6.894  1.00 -0.89           C
ATOM   1106 1HD  PRO A  73     -38.066   0.572   7.394  1.00 -0.89           H
ATOM   1107 2HD  PRO A  73     -37.458  -1.015   6.804  1.00 -0.89           H
ATOM   1108  N   PRO A  74     -33.954   3.298   7.929  1.00 -6.90           N
ATOM   1109  CA  PRO A  74     -33.771   4.378   8.905  1.00 -6.90           C
ATOM   1110  HA  PRO A  74     -33.743   3.967   9.914  1.00 -6.90           H
ATOM   1111  C   PRO A  74     -34.835   5.469   8.794  1.00 -6.90           C
ATOM   1112  O   PRO A  74     -35.405   5.668   7.711  1.00 -6.90           O
ATOM   1113  CB  PRO A  74     -32.406   4.960   8.517  1.00 -6.90           C
ATOM   1114 1HB  PRO A  74     -32.539   5.802   7.837  1.00 -6.90           H
ATOM   1115 2HB  PRO A  74     -31.847   5.266   9.400  1.00 -6.90           H
ATOM   1116  CG  PRO A  74     -31.725   3.850   7.825  1.00 -6.90           C
ATOM   1117 1HG  PRO A  74     -30.931   4.218   7.182  1.00 -6.90           H
ATOM   1118 2HG  PRO A  74     -31.332   3.142   8.555  1.00 -6.90           H
ATOM   1119  CD  PRO A  74     -32.798   3.209   7.020  1.00 -6.90           C
ATOM   1120 1HD  PRO A  74     -32.991   3.769   6.106  1.00 -6.90           H
ATOM   1121 2HD  PRO A  74     -32.537   2.173   6.800  1.00 -6.90           H
ATOM   1122  N   PRO A  75     -35.083   6.223   9.878  1.00 -1.68           N
ATOM   1123  CA  PRO A  75     -35.943   7.398   9.699  1.00 -1.68           C
ATOM   1124  HA  PRO A  75     -36.884   7.138   9.216  1.00 -1.68           H
ATOM   1125  C   PRO A  75     -35.212   8.468   8.891  1.00 -1.68           C
ATOM   1126  O   PRO A  75     -34.021   8.332   8.593  1.00 -1.68           O
ATOM   1127  CB  PRO A  75     -36.191   7.853  11.138  1.00 -1.68           C
ATOM   1128 1HB  PRO A  75     -36.359   8.928  11.191  1.00 -1.68           H
ATOM   1129 2HB  PRO A  75     -37.037   7.313  11.560  1.00 -1.68           H
ATOM   1130  CG  PRO A  75     -34.944   7.479  11.842  1.00 -1.68           C
ATOM   1131 1HG  PRO A  75     -34.159   8.204  11.620  1.00 -1.68           H
ATOM   1132 2HG  PRO A  75     -35.108   7.411  12.917  1.00 -1.68           H
ATOM   1133  CD  PRO A  75     -34.592   6.134  11.268  1.00 -1.68           C
ATOM   1134 1HD  PRO A  75     -33.513   5.978  11.300  1.00 -1.68           H
ATOM   1135 2HD  PRO A  75     -35.117   5.340  11.803  1.00 -1.68           H
ATOM   1136  N   GLU A  76     -35.884   9.549   8.534  1.00 -9.15           N
ATOM   1137  H   GLU A  76     -36.861   9.661   8.796  1.00 -9.15           H
ATOM   1138  CA  GLU A  76     -35.210  10.660   7.870  1.00 -9.15           C
ATOM   1139  HA  GLU A  76     -34.516  10.281   7.121  1.00 -9.15           H
ATOM   1140  C   GLU A  76     -34.443  11.409   8.958  1.00 -9.15           C
ATOM   1141  O   GLU A  76     -35.025  11.796   9.975  1.00 -9.15           O
ATOM   1142  CB  GLU A  76     -36.240  11.566   7.197  1.00 -9.15           C
ATOM   1143 1HB  GLU A  76     -36.826  10.957   6.509  1.00 -9.15           H
ATOM   1144 2HB  GLU A  76     -36.906  11.965   7.960  1.00 -9.15           H
ATOM   1145  CG  GLU A  76     -35.635  12.727   6.429  1.00 -9.15           C
ATOM   1146 1HG  GLU A  76     -35.054  13.342   7.117  1.00 -9.15           H
ATOM   1147 2HG  GLU A  76     -34.964  12.334   5.663  1.00 -9.15           H
ATOM   1148  CD  GLU A  76     -36.687  13.595   5.763  1.00 -9.15           C
ATOM   1149  OE1 GLU A  76     -37.892  13.254   5.767  1.00 -9.15           O
ATOM   1150  OE2 GLU A  76     -36.303  14.627   5.167  1.00 -9.15           O
ATOM   1151  N   SER A  77     -33.140  11.583   8.795  1.00  5.31           N
ATOM   1152  H   SER A  77     -32.675  11.251   7.965  1.00  5.31           H
ATOM   1153  CA  SER A  77     -32.344  12.247   9.823  1.00  5.31           C
ATOM   1154  HA  SER A  77     -32.530  11.761  10.781  1.00  5.31           H
ATOM   1155  C   SER A  77     -32.736  13.718   9.950  1.00  5.31           C
ATOM   1156  O   SER A  77     -33.053  14.382   8.962  1.00  5.31           O
ATOM   1157  CB  SER A  77     -30.856  12.126   9.489  1.00  5.31           C
ATOM   1158 1HB  SER A  77     -30.276  12.681  10.227  1.00  5.31           H
ATOM   1159 2HB  SER A  77     -30.569  11.075   9.529  1.00  5.31           H
ATOM   1160  OG  SER A  77     -30.580  12.620   8.187  1.00  5.31           O
ATOM   1161  HG  SER A  77     -29.634  12.825   8.123  1.00  5.31           H
ATOM   1162  N   SER A  78     -32.706  14.243  11.165  1.00 27.80           N
ATOM   1163  H   SER A  78     -32.453  13.674  11.962  1.00 27.80           H
ATOM   1164  CA  SER A  78     -33.001  15.653  11.397  1.00 27.80           C
ATOM   1165  HA  SER A  78     -33.688  16.029  10.639  1.00 27.80           H
ATOM   1166  C   SER A  78     -31.697  16.437  11.314  1.00 27.80           C
ATOM   1167  O   SER A  78     -30.936  16.491  12.287  1.00 27.80           O
ATOM   1168  CB  SER A  78     -33.644  15.814  12.771  1.00 27.80           C
ATOM   1169 1HB  SER A  78     -33.576  16.854  13.092  1.00 27.80           H
ATOM   1170 2HB  SER A  78     -34.694  15.530  12.701  1.00 27.80           H
ATOM   1171  OG  SER A  78     -33.004  14.961  13.707  1.00 27.80           O
ATOM   1172  HG  SER A  78     -32.097  15.274  13.807  1.00 27.80           H
ATOM   1173  N   GLY A  79     -31.404  16.994  10.148  1.00 18.04           N
ATOM   1174  H   GLY A  79     -32.039  16.902   9.368  1.00 18.04           H
ATOM   1175  CA  GLY A  79     -30.190  17.779   9.989  1.00 18.04           C
ATOM   1176 1HA  GLY A  79     -29.341  17.198  10.349  1.00 18.04           H
ATOM   1177 2HA  GLY A  79     -30.032  18.036   8.942  1.00 18.04           H
ATOM   1178  C   GLY A  79     -30.312  19.046  10.812  1.00 18.04           C
ATOM   1179  O   GLY A  79     -31.352  19.706  10.786  1.00 18.04           O
ATOM   1180  N   SER A  80     -29.286  19.362  11.589  1.00  6.55           N
ATOM   1181  H   SER A  80     -28.429  18.819  11.537  1.00  6.55           H
ATOM   1182  CA  SER A  80     -29.386  20.436  12.575  1.00  6.55           C
ATOM   1183  HA  SER A  80     -30.199  20.193  13.256  1.00  6.55           H
ATOM   1184  C   SER A  80     -29.644  21.791  11.926  1.00  6.55           C
ATOM   1185  O   SER A  80     -28.940  22.160  10.973  1.00  6.55           O
ATOM   1186  CB  SER A  80     -28.088  20.545  13.375  1.00  6.55           C
ATOM   1187 1HB  SER A  80     -27.904  19.594  13.877  1.00  6.55           H
ATOM   1188 2HB  SER A  80     -27.264  20.743  12.691  1.00  6.55           H
ATOM   1189  OG  SER A  80     -28.146  21.579  14.350  1.00  6.55           O
ATOM   1190  HG  SER A  80     -28.242  22.440  13.918  1.00  6.55           H
ATOM   1191  N   PRO A  81     -30.594  22.575  12.465  1.00 -5.10           N
ATOM   1192  CA  PRO A  81     -30.675  23.941  11.944  1.00 -5.10           C
ATOM   1193  HA  PRO A  81     -30.740  23.935  10.861  1.00 -5.10           H
ATOM   1194  C   PRO A  81     -29.477  24.769  12.392  1.00 -5.10           C
ATOM   1195  O   PRO A  81     -28.702  24.326  13.244  1.00 -5.10           O
ATOM   1196  CB  PRO A  81     -31.981  24.456  12.550  1.00 -5.10           C
ATOM   1197 1HB  PRO A  81     -31.956  25.536  12.688  1.00 -5.10           H
ATOM   1198 2HB  PRO A  81     -32.821  24.172  11.917  1.00 -5.10           H
ATOM   1199  CG  PRO A  81     -32.066  23.759  13.847  1.00 -5.10           C
ATOM   1200 1HG  PRO A  81     -31.404  24.236  14.570  1.00 -5.10           H
ATOM   1201 2HG  PRO A  81     -33.092  23.746  14.217  1.00 -5.10           H
ATOM   1202  CD  PRO A  81     -31.588  22.364  13.537  1.00 -5.10           C
ATOM   1203 1HD  PRO A  81     -31.128  21.915  14.417  1.00 -5.10           H
ATOM   1204 2HD  PRO A  81     -32.411  21.748  13.170  1.00 -5.10           H
ATOM   1205  N   GLN A  82     -29.367  25.966  11.825  1.00 23.51           N
ATOM   1206  H   GLN A  82     -30.031  26.210  11.104  1.00 23.51           H
ATOM   1207  CA  GLN A  82     -28.363  26.973  12.184  1.00 23.51           C
ATOM   1208  HA  GLN A  82     -28.515  27.821  11.516  1.00 23.51           H
ATOM   1209  C   GLN A  82     -26.913  26.523  12.006  1.00 23.51           C
ATOM   1210  O   GLN A  82     -26.304  25.917  12.879  1.00 23.51           O
ATOM   1211  CB  GLN A  82     -28.606  27.486  13.607  1.00 23.51           C
ATOM   1212 1HB  GLN A  82     -29.674  27.670  13.724  1.00 23.51           H
ATOM   1213 2HB  GLN A  82     -28.313  26.719  14.323  1.00 23.51           H
ATOM   1214  CG  GLN A  82     -27.857  28.767  13.931  1.00 23.51           C
ATOM   1215 1HG  GLN A  82     -26.791  28.610  13.779  1.00 23.51           H
ATOM   1216 2HG  GLN A  82     -28.198  29.558  13.264  1.00 23.51           H
ATOM   1217  CD  GLN A  82     -28.078  29.199  15.355  1.00 23.51           C
ATOM   1218  OE1 GLN A  82     -27.180  29.135  16.183  1.00 23.51           O
ATOM   1219  NE2 GLN A  82     -29.275  29.618  15.663  1.00 23.51           N
ATOM   1220 1HE2 GLN A  82     -29.450  29.942  16.600  1.00 23.51           H
ATOM   1221 2HE2 GLN A  82     -30.004  29.630  14.962  1.00 23.51           H
ATOM   1222  N   GLN A  83     -26.342  26.853  10.858  1.00  9.37           N
ATOM   1223  H   GLN A  83     -26.865  27.384  10.179  1.00  9.37           H
ATOM   1224  CA  GLN A  83     -24.956  26.501  10.546  1.00  9.37           C
ATOM   1225  HA  GLN A  83     -24.495  26.010  11.401  1.00  9.37           H
ATOM   1226  C   GLN A  83     -24.184  27.796  10.266  1.00  9.37           C
ATOM   1227  O   GLN A  83     -24.135  28.254   9.117  1.00  9.37           O
ATOM   1228  CB  GLN A  83     -24.925  25.516   9.371  1.00  9.37           C
ATOM   1229 1HB  GLN A  83     -25.368  25.990   8.495  1.00  9.37           H
ATOM   1230 2HB  GLN A  83     -23.886  25.281   9.148  1.00  9.37           H
ATOM   1231  CG  GLN A  83     -25.672  24.200   9.641  1.00  9.37           C
ATOM   1232 1HG  GLN A  83     -26.735  24.408   9.763  1.00  9.37           H
ATOM   1233 2HG  GLN A  83     -25.552  23.545   8.779  1.00  9.37           H
ATOM   1234  CD  GLN A  83     -25.177  23.471  10.876  1.00  9.37           C
ATOM   1235  OE1 GLN A  83     -23.976  23.379  11.131  1.00  9.37           O
ATOM   1236  NE2 GLN A  83     -26.080  22.938  11.646  1.00  9.37           N
ATOM   1237 1HE2 GLN A  83     -25.791  22.480  12.491  1.00  9.37           H
ATOM   1238 2HE2 GLN A  83     -27.060  22.996  11.399  1.00  9.37           H
ATOM   1239  N   PRO A  84     -23.672  28.464  11.318  1.00  7.07           N
ATOM   1240  CA  PRO A  84     -23.079  29.790  11.099  1.00  7.07           C
ATOM   1241  HA  PRO A  84     -23.804  30.442  10.617  1.00  7.07           H
ATOM   1242  C   PRO A  84     -21.762  29.844  10.339  1.00  7.07           C
ATOM   1243  O   PRO A  84     -21.048  28.849  10.212  1.00  7.07           O
ATOM   1244  CB  PRO A  84     -22.811  30.286  12.524  1.00  7.07           C
ATOM   1245 1HB  PRO A  84     -21.769  30.114  12.791  1.00  7.07           H
ATOM   1246 2HB  PRO A  84     -23.052  31.343  12.616  1.00  7.07           H
ATOM   1247  CG  PRO A  84     -23.688  29.475  13.380  1.00  7.07           C
ATOM   1248 1HG  PRO A  84     -23.321  29.456  14.404  1.00  7.07           H
ATOM   1249 2HG  PRO A  84     -24.708  29.855  13.346  1.00  7.07           H
ATOM   1250  CD  PRO A  84     -23.628  28.129  12.754  1.00  7.07           C
ATOM   1251 1HD  PRO A  84     -22.692  27.624  13.002  1.00  7.07           H
ATOM   1252 2HD  PRO A  84     -24.485  27.535  13.065  1.00  7.07           H
ATOM   1253  N   GLY A  85     -21.399  31.049   9.919  1.00 24.32           N
ATOM   1254  H   GLY A  85     -22.052  31.817   9.990  1.00 24.32           H
ATOM   1255  CA  GLY A  85     -20.051  31.334   9.446  1.00 24.32           C
ATOM   1256 1HA  GLY A  85     -19.881  32.408   9.532  1.00 24.32           H
ATOM   1257 2HA  GLY A  85     -19.350  30.841  10.119  1.00 24.32           H
ATOM   1258  C   GLY A  85     -19.680  30.921   8.035  1.00 24.32           C
ATOM   1259  O   GLY A  85     -19.240  31.758   7.245  1.00 24.32           O
ATOM   1260  N   LEU A  86     -19.849  29.650   7.703  1.00 -1.52           N
ATOM   1261  H   LEU A  86     -20.234  29.007   8.388  1.00 -1.52           H
ATOM   1262  CA  LEU A  86     -19.476  29.149   6.384  1.00 -1.52           C
ATOM   1263  HA  LEU A  86     -18.461  29.477   6.160  1.00 -1.52           H
ATOM   1264  C   LEU A  86     -20.426  29.728   5.344  1.00 -1.52           C
ATOM   1265  O   LEU A  86     -21.639  29.488   5.392  1.00 -1.52           O
ATOM   1266  CB  LEU A  86     -19.533  27.617   6.349  1.00 -1.52           C
ATOM   1267 1HB  LEU A  86     -18.929  27.231   7.168  1.00 -1.52           H
ATOM   1268 2HB  LEU A  86     -20.561  27.323   6.538  1.00 -1.52           H
ATOM   1269  CG  LEU A  86     -19.084  26.914   5.059  1.00 -1.52           C
ATOM   1270  HG  LEU A  86     -19.586  27.380   4.212  1.00 -1.52           H
ATOM   1271  CD1 LEU A  86     -17.578  27.022   4.847  1.00 -1.52           C
ATOM   1272 1HD1 LEU A  86     -17.299  26.481   3.942  1.00 -1.52           H
ATOM   1273 2HD1 LEU A  86     -17.050  26.584   5.697  1.00 -1.52           H
ATOM   1274 3HD1 LEU A  86     -17.284  28.065   4.740  1.00 -1.52           H
ATOM   1275  CD2 LEU A  86     -19.494  25.446   5.103  1.00 -1.52           C
ATOM   1276 1HD2 LEU A  86     -19.191  24.950   4.180  1.00 -1.52           H
ATOM   1277 2HD2 LEU A  86     -20.578  25.366   5.197  1.00 -1.52           H
ATOM   1278 3HD2 LEU A  86     -19.021  24.946   5.949  1.00 -1.52           H
ATOM   1279  N   SER A  87     -19.868  30.492   4.417  1.00  7.43           N
ATOM   1280  H   SER A  87     -18.876  30.679   4.470  1.00  7.43           H
ATOM   1281  CA  SER A  87     -20.618  31.172   3.361  1.00  7.43           C
ATOM   1282  HA  SER A  87     -21.655  30.840   3.359  1.00  7.43           H
ATOM   1283  C   SER A  87     -20.001  30.848   2.006  1.00  7.43           C
ATOM   1284  O   SER A  87     -20.082  31.613   1.039  1.00  7.43           O
ATOM   1285  CB  SER A  87     -20.566  32.673   3.627  1.00  7.43           C
ATOM   1286 1HB  SER A  87     -21.086  33.202   2.829  1.00  7.43           H
ATOM   1287 2HB  SER A  87     -21.063  32.880   4.576  1.00  7.43           H
ATOM   1288  OG  SER A  87     -19.219  33.120   3.709  1.00  7.43           O
ATOM   1289  HG  SER A  87     -19.234  34.047   3.983  1.00  7.43           H
ATOM   1290  N   ALA A  88     -19.327  29.707   1.973  1.00 19.25           N
ATOM   1291  H   ALA A  88     -19.356  29.102   2.774  1.00 19.25           H
ATOM   1292  CA  ALA A  88     -18.576  29.266   0.805  1.00 19.25           C
ATOM   1293  HA  ALA A  88     -17.842  30.029   0.554  1.00 19.25           H
ATOM   1294  C   ALA A  88     -19.508  29.054  -0.396  1.00 19.25           C
ATOM   1295  O   ALA A  88     -20.699  28.763  -0.203  1.00 19.25           O
ATOM   1296  CB  ALA A  88     -17.841  27.962   1.157  1.00 19.25           C
ATOM   1297 1HB  ALA A  88     -17.121  28.147   1.954  1.00 19.25           H
ATOM   1298 2HB  ALA A  88     -17.307  27.595   0.279  1.00 19.25           H
ATOM   1299 3HB  ALA A  88     -18.557  27.202   1.475  1.00 19.25           H
ATOM   1300  N   PRO A  89     -18.982  29.165  -1.632  1.00 -4.91           N
ATOM   1301  CA  PRO A  89     -19.819  28.751  -2.764  1.00 -4.91           C
ATOM   1302  HA  PRO A  89     -20.694  29.395  -2.850  1.00 -4.91           H
ATOM   1303  C   PRO A  89     -20.246  27.294  -2.624  1.00 -4.91           C
ATOM   1304  O   PRO A  89     -19.566  26.487  -1.984  1.00 -4.91           O
ATOM   1305  CB  PRO A  89     -18.889  28.931  -3.968  1.00 -4.91           C
ATOM   1306 1HB  PRO A  89     -18.374  27.995  -4.185  1.00 -4.91           H
ATOM   1307 2HB  PRO A  89     -19.444  29.275  -4.841  1.00 -4.91           H
ATOM   1308  CG  PRO A  89     -17.916  29.952  -3.531  1.00 -4.91           C
ATOM   1309 1HG  PRO A  89     -17.005  29.903  -4.125  1.00 -4.91           H
ATOM   1310 2HG  PRO A  89     -18.364  30.945  -3.588  1.00 -4.91           H
ATOM   1311  CD  PRO A  89     -17.649  29.584  -2.103  1.00 -4.91           C
ATOM   1312 1HD  PRO A  89     -16.944  28.754  -2.042  1.00 -4.91           H
ATOM   1313 2HD  PRO A  89     -17.285  30.451  -1.551  1.00 -4.91           H
ATOM   1314  N   HIS A  90     -21.383  26.957  -3.212  1.00 -8.38           N
ATOM   1315  H   HIS A  90     -21.830  27.614  -3.839  1.00 -8.38           H
ATOM   1316  CA  HIS A  90     -22.029  25.669  -2.972  1.00 -8.38           C
ATOM   1317  HA  HIS A  90     -22.233  25.571  -1.905  1.00 -8.38           H
ATOM   1318  C   HIS A  90     -21.149  24.494  -3.381  1.00 -8.38           C
ATOM   1319  O   HIS A  90     -20.399  24.561  -4.355  1.00 -8.38           O
ATOM   1320  CB  HIS A  90     -23.351  25.637  -3.737  1.00 -8.38           C
ATOM   1321 1HB  HIS A  90     -23.171  25.961  -4.761  1.00 -8.38           H
ATOM   1322 2HB  HIS A  90     -23.720  24.615  -3.770  1.00 -8.38           H
ATOM   1323  CG  HIS A  90     -24.412  26.501  -3.127  1.00 -8.38           C
ATOM   1324  ND1 HIS A  90     -25.210  26.072  -2.086  1.00 -8.38           N
ATOM   1325  CD2 HIS A  90     -24.796  27.772  -3.430  1.00 -8.38           C
ATOM   1326  HD2 HIS A  90     -24.345  28.378  -4.203  1.00 -8.38           H
ATOM   1327  CE1 HIS A  90     -26.067  27.109  -1.826  1.00 -8.38           C
ATOM   1328  HE1 HIS A  90     -26.840  27.081  -1.068  1.00 -8.38           H
ATOM   1329  NE2 HIS A  90     -25.840  28.170  -2.636  1.00 -8.38           N
ATOM   1330  HE2 HIS A  90     -26.344  29.056  -2.660  1.00 -8.38           H
ATOM   1331  N   SER A  91     -21.257  23.395  -2.649  1.00 15.98           N
ATOM   1332  H   SER A  91     -21.939  23.359  -1.897  1.00 15.98           H
ATOM   1333  CA  SER A  91     -20.430  22.202  -2.837  1.00 15.98           C
ATOM   1334  HA  SER A  91     -19.438  22.487  -3.183  1.00 15.98           H
ATOM   1335  C   SER A  91     -21.043  21.258  -3.873  1.00 15.98           C
ATOM   1336  O   SER A  91     -20.948  20.034  -3.789  1.00 15.98           O
ATOM   1337  CB  SER A  91     -20.300  21.528  -1.477  1.00 15.98           C
ATOM   1338 1HB  SER A  91     -19.852  20.541  -1.583  1.00 15.98           H
ATOM   1339 2HB  SER A  91     -19.666  22.145  -0.839  1.00 15.98           H
ATOM   1340  OG  SER A  91     -21.583  21.439  -0.886  1.00 15.98           O
ATOM   1341  HG  SER A  91     -21.474  21.316   0.070  1.00 15.98           H
ATOM   1342  N   ARG A  92     -21.640  21.877  -4.882  1.00 11.06           N
ATOM   1343  H   ARG A  92     -21.590  22.886  -4.876  1.00 11.06           H
ATOM   1344  CA  ARG A  92     -22.348  21.251  -6.010  1.00 11.06           C
ATOM   1345  HA  ARG A  92     -23.097  20.557  -5.624  1.00 11.06           H
ATOM   1346  C   ARG A  92     -21.470  20.479  -7.007  1.00 11.06           C
ATOM   1347  O   ARG A  92     -21.841  20.302  -8.169  1.00 11.06           O
ATOM   1348  CB  ARG A  92     -23.057  22.382  -6.773  1.00 11.06           C
ATOM   1349 1HB  ARG A  92     -23.631  21.949  -7.592  1.00 11.06           H
ATOM   1350 2HB  ARG A  92     -23.755  22.885  -6.103  1.00 11.06           H
ATOM   1351  CG  ARG A  92     -22.079  23.425  -7.334  1.00 11.06           C
ATOM   1352 1HG  ARG A  92     -21.782  24.115  -6.546  1.00 11.06           H
ATOM   1353 2HG  ARG A  92     -21.189  22.911  -7.690  1.00 11.06           H
ATOM   1354  CD  ARG A  92     -22.642  24.209  -8.501  1.00 11.06           C
ATOM   1355 1HD  ARG A  92     -23.032  23.513  -9.245  1.00 11.06           H
ATOM   1356 2HD  ARG A  92     -23.455  24.844  -8.149  1.00 11.06           H
ATOM   1357  NE  ARG A  92     -21.595  25.039  -9.115  1.00 11.06           N
ATOM   1358  HE  ARG A  92     -21.567  26.011  -8.842  1.00 11.06           H
ATOM   1359  CZ  ARG A  92     -20.676  24.629  -9.981  1.00 11.06           C
ATOM   1360  NH1 ARG A  92     -19.766  25.474 -10.365  1.00 11.06           N
ATOM   1361 1HH1 ARG A  92     -19.778  26.421 -10.008  1.00 11.06           H
ATOM   1362 2HH1 ARG A  92     -19.038  25.174 -10.988  1.00 11.06           H
ATOM   1363  NH2 ARG A  92     -20.596  23.406 -10.443  1.00 11.06           N
ATOM   1364 1HH2 ARG A  92     -21.274  22.721 -10.159  1.00 11.06           H
ATOM   1365 2HH2 ARG A  92     -19.839  23.153 -11.054  1.00 11.06           H
ATOM   1366  N   GLN A  93     -20.273  20.100  -6.598  1.00  1.55           N
ATOM   1367  H   GLN A  93     -20.039  20.200  -5.623  1.00  1.55           H
ATOM   1368  CA  GLN A  93     -19.297  19.515  -7.507  1.00  1.55           C
ATOM   1369  HA  GLN A  93     -19.135  20.190  -8.347  1.00  1.55           H
ATOM   1370  C   GLN A  93     -19.797  18.180  -8.038  1.00  1.55           C
ATOM   1371  O   GLN A  93     -20.414  17.401  -7.310  1.00  1.55           O
ATOM   1372  CB  GLN A  93     -17.970  19.284  -6.781  1.00  1.55           C
ATOM   1373 1HB  GLN A  93     -18.155  18.638  -5.924  1.00  1.55           H
ATOM   1374 2HB  GLN A  93     -17.290  18.772  -7.461  1.00  1.55           H
ATOM   1375  CG  GLN A  93     -17.301  20.565  -6.296  1.00  1.55           C
ATOM   1376 1HG  GLN A  93     -17.093  21.201  -7.155  1.00  1.55           H
ATOM   1377 2HG  GLN A  93     -17.977  21.096  -5.627  1.00  1.55           H
ATOM   1378  CD  GLN A  93     -16.006  20.310  -5.557  1.00  1.55           C
ATOM   1379  OE1 GLN A  93     -15.426  19.231  -5.611  1.00  1.55           O
ATOM   1380  NE2 GLN A  93     -15.548  21.298  -4.844  1.00  1.55           N
ATOM   1381 1HE2 GLN A  93     -14.699  21.172  -4.319  1.00  1.55           H
ATOM   1382 2HE2 GLN A  93     -16.051  22.174  -4.814  1.00  1.55           H
ATOM   1383  N   ILE A  94     -19.487  17.903  -9.293  1.00-24.22           N
ATOM   1384  H   ILE A  94     -19.008  18.601  -9.857  1.00-24.22           H
ATOM   1385  CA  ILE A  94     -19.748  16.592  -9.878  1.00-24.22           C
ATOM   1386  HA  ILE A  94     -20.791  16.320  -9.732  1.00-24.22           H
ATOM   1387  C   ILE A  94     -18.815  15.673  -9.082  1.00-24.22           C
ATOM   1388  O   ILE A  94     -17.638  16.026  -8.898  1.00-24.22           O
ATOM   1389  CB  ILE A  94     -19.406  16.576 -11.398  1.00-24.22           C
ATOM   1390  HB  ILE A  94     -18.369  16.881 -11.511  1.00-24.22           H
ATOM   1391  CG1 ILE A  94     -20.291  17.594 -12.146  1.00-24.22           C
ATOM   1392 1HG1 ILE A  94     -21.306  17.198 -12.207  1.00-24.22           H
ATOM   1393 2HG1 ILE A  94     -20.330  18.524 -11.583  1.00-24.22           H
ATOM   1394  CG2 ILE A  94     -19.565  15.160 -12.006  1.00-24.22           C
ATOM   1395 1HG2 ILE A  94     -19.272  15.166 -13.057  1.00-24.22           H
ATOM   1396 2HG2 ILE A  94     -20.599  14.829 -11.926  1.00-24.22           H
ATOM   1397 3HG2 ILE A  94     -18.920  14.451 -11.486  1.00-24.22           H
ATOM   1398  CD1 ILE A  94     -19.811  17.940 -13.552  1.00-24.22           C
ATOM   1399 1HD1 ILE A  94     -20.454  18.713 -13.971  1.00-24.22           H
ATOM   1400 2HD1 ILE A  94     -19.852  17.060 -14.190  1.00-24.22           H
ATOM   1401 3HD1 ILE A  94     -18.786  18.308 -13.513  1.00-24.22           H
ATOM   1402  N   PRO A  95     -19.310  14.528  -8.567  1.00 -8.55           N
ATOM   1403  CA  PRO A  95     -18.393  13.664  -7.810  1.00 -8.55           C
ATOM   1404  HA  PRO A  95     -18.053  14.178  -6.912  1.00 -8.55           H
ATOM   1405  C   PRO A  95     -17.187  13.209  -8.624  1.00 -8.55           C
ATOM   1406  O   PRO A  95     -17.249  13.092  -9.851  1.00 -8.55           O
ATOM   1407  CB  PRO A  95     -19.273  12.467  -7.439  1.00 -8.55           C
ATOM   1408 1HB  PRO A  95     -19.182  11.685  -8.193  1.00 -8.55           H
ATOM   1409 2HB  PRO A  95     -19.008  12.082  -6.454  1.00 -8.55           H
ATOM   1410  CG  PRO A  95     -20.648  13.018  -7.431  1.00 -8.55           C
ATOM   1411 1HG  PRO A  95     -21.391  12.230  -7.541  1.00 -8.55           H
ATOM   1412 2HG  PRO A  95     -20.818  13.581  -6.512  1.00 -8.55           H
ATOM   1413  CD  PRO A  95     -20.662  13.941  -8.611  1.00 -8.55           C
ATOM   1414 1HD  PRO A  95     -20.804  13.384  -9.538  1.00 -8.55           H
ATOM   1415 2HD  PRO A  95     -21.433  14.702  -8.487  1.00 -8.55           H
ATOM   1416  N   ALA A  96     -16.071  12.980  -7.950  1.00 21.92           N
ATOM   1417  H   ALA A  96     -16.066  13.055  -6.939  1.00 21.92           H
ATOM   1418  CA  ALA A  96     -14.844  12.599  -8.635  1.00 21.92           C
ATOM   1419  HA  ALA A  96     -14.731  13.223  -9.521  1.00 21.92           H
ATOM   1420  C   ALA A  96     -14.929  11.121  -9.043  1.00 21.92           C
ATOM   1421  O   ALA A  96     -15.112  10.255  -8.176  1.00 21.92           O
ATOM   1422  CB  ALA A  96     -13.642  12.834  -7.711  1.00 21.92           C
ATOM   1423 1HB  ALA A  96     -13.606  13.882  -7.409  1.00 21.92           H
ATOM   1424 2HB  ALA A  96     -12.721  12.583  -8.239  1.00 21.92           H
ATOM   1425 3HB  ALA A  96     -13.727  12.206  -6.822  1.00 21.92           H
ATOM   1426  N   PRO A  97     -14.781  10.798 -10.341  1.00 -4.26           N
ATOM   1427  CA  PRO A  97     -14.542   9.374 -10.608  1.00 -4.26           C
ATOM   1428  HA  PRO A  97     -15.367   8.765 -10.241  1.00 -4.26           H
ATOM   1429  C   PRO A  97     -13.213   8.958  -9.979  1.00 -4.26           C
ATOM   1430  O   PRO A  97     -12.317   9.795  -9.848  1.00 -4.26           O
ATOM   1431  CB  PRO A  97     -14.459   9.322 -12.137  1.00 -4.26           C
ATOM   1432 1HB  PRO A  97     -13.417   9.357 -12.456  1.00 -4.26           H
ATOM   1433 2HB  PRO A  97     -14.949   8.427 -12.519  1.00 -4.26           H
ATOM   1434  CG  PRO A  97     -15.169  10.550 -12.596  1.00 -4.26           C
ATOM   1435 1HG  PRO A  97     -14.860  10.832 -13.602  1.00 -4.26           H
ATOM   1436 2HG  PRO A  97     -16.249  10.400 -12.549  1.00 -4.26           H
ATOM   1437  CD  PRO A  97     -14.742  11.573 -11.594  1.00 -4.26           C
ATOM   1438 1HD  PRO A  97     -13.729  11.923 -11.800  1.00 -4.26           H
ATOM   1439 2HD  PRO A  97     -15.448  12.403 -11.573  1.00 -4.26           H
ATOM   1440  N   GLN A  98     -13.031   7.697  -9.608  1.00 14.41           N
ATOM   1441  H   GLN A  98     -13.760   7.011  -9.748  1.00 14.41           H
ATOM   1442  CA  GLN A  98     -11.769   7.302  -8.971  1.00 14.41           C
ATOM   1443  HA  GLN A  98     -11.606   7.965  -8.121  1.00 14.41           H
ATOM   1444  C   GLN A  98     -10.565   7.486  -9.899  1.00 14.41           C
ATOM   1445  O   GLN A  98      -9.466   7.757  -9.434  1.00 14.41           O
ATOM   1446  CB  GLN A  98     -11.801   5.871  -8.415  1.00 14.41           C
ATOM   1447 1HB  GLN A  98     -10.839   5.685  -7.937  1.00 14.41           H
ATOM   1448 2HB  GLN A  98     -12.573   5.817  -7.647  1.00 14.41           H
ATOM   1449  CG  GLN A  98     -12.055   4.761  -9.432  1.00 14.41           C
ATOM   1450 1HG  GLN A  98     -13.109   4.761  -9.697  1.00 14.41           H
ATOM   1451 2HG  GLN A  98     -11.468   4.953 -10.328  1.00 14.41           H
ATOM   1452  CD  GLN A  98     -11.672   3.384  -8.925  1.00 14.41           C
ATOM   1453  OE1 GLN A  98     -11.034   2.620  -9.639  1.00 14.41           O
ATOM   1454  NE2 GLN A  98     -12.032   3.058  -7.719  1.00 14.41           N
ATOM   1455 1HE2 GLN A  98     -11.766   2.148  -7.353  1.00 14.41           H
ATOM   1456 2HE2 GLN A  98     -12.529   3.711  -7.130  1.00 14.41           H
ATOM   1457  N   GLY A  99     -10.772   7.444 -11.208  1.00 11.89           N
ATOM   1458  H   GLY A  99     -11.691   7.212 -11.572  1.00 11.89           H
ATOM   1459  CA  GLY A  99      -9.685   7.720 -12.132  1.00 11.89           C
ATOM   1460 1HA  GLY A  99      -8.866   7.030 -11.928  1.00 11.89           H
ATOM   1461 2HA  GLY A  99     -10.031   7.559 -13.152  1.00 11.89           H
ATOM   1462  C   GLY A  99      -9.150   9.135 -12.009  1.00 11.89           C
ATOM   1463  O   GLY A  99      -7.950   9.365 -12.148  1.00 11.89           O
ATOM   1464  N   ALA A 100     -10.013  10.094 -11.699  1.00 -5.21           N
ATOM   1465  H   ALA A 100     -10.990   9.871 -11.565  1.00 -5.21           H
ATOM   1466  CA  ALA A 100      -9.582  11.475 -11.520  1.00 -5.21           C
ATOM   1467  HA  ALA A 100      -8.912  11.746 -12.336  1.00 -5.21           H
ATOM   1468  C   ALA A 100      -8.813  11.607 -10.203  1.00 -5.21           C
ATOM   1469  O   ALA A 100      -7.843  12.354 -10.114  1.00 -5.21           O
ATOM   1470  CB  ALA A 100     -10.798  12.407 -11.539  1.00 -5.21           C
ATOM   1471 1HB  ALA A 100     -11.334  12.296 -12.483  1.00 -5.21           H
ATOM   1472 2HB  ALA A 100     -10.466  13.441 -11.439  1.00 -5.21           H
ATOM   1473 3HB  ALA A 100     -11.469  12.169 -10.712  1.00 -5.21           H
ATOM   1474  N   VAL A 101      -9.222  10.846  -9.197  1.00 -6.17           N
ATOM   1475  H   VAL A 101     -10.028  10.247  -9.320  1.00 -6.17           H
ATOM   1476  CA  VAL A 101      -8.534  10.854  -7.904  1.00 -6.17           C
ATOM   1477  HA  VAL A 101      -8.457  11.885  -7.559  1.00 -6.17           H
ATOM   1478  C   VAL A 101      -7.122  10.302  -8.091  1.00 -6.17           C
ATOM   1479  O   VAL A 101      -6.166  10.842  -7.545  1.00 -6.17           O
ATOM   1480  CB  VAL A 101      -9.305  10.026  -6.830  1.00 -6.17           C
ATOM   1481  HB  VAL A 101      -9.360   8.990  -7.157  1.00 -6.17           H
ATOM   1482  CG1 VAL A 101      -8.595  10.067  -5.469  1.00 -6.17           C
ATOM   1483 1HG1 VAL A 101      -9.164   9.491  -4.740  1.00 -6.17           H
ATOM   1484 2HG1 VAL A 101      -8.504  11.098  -5.122  1.00 -6.17           H
ATOM   1485 3HG1 VAL A 101      -7.601   9.631  -5.556  1.00 -6.17           H
ATOM   1486  CG2 VAL A 101     -10.738  10.554  -6.666  1.00 -6.17           C
ATOM   1487 1HG2 VAL A 101     -11.251   9.989  -5.887  1.00 -6.17           H
ATOM   1488 2HG2 VAL A 101     -11.296  10.438  -7.592  1.00 -6.17           H
ATOM   1489 3HG2 VAL A 101     -10.721  11.608  -6.387  1.00 -6.17           H
ATOM   1490  N   LEU A 102      -6.961   9.270  -8.908  1.00-14.30           N
ATOM   1491  H   LEU A 102      -7.772   8.837  -9.342  1.00-14.30           H
ATOM   1492  CA  LEU A 102      -5.627   8.727  -9.177  1.00-14.30           C
ATOM   1493  HA  LEU A 102      -5.162   8.460  -8.230  1.00-14.30           H
ATOM   1494  C   LEU A 102      -4.716   9.749  -9.848  1.00-14.30           C
ATOM   1495  O   LEU A 102      -3.535   9.817  -9.522  1.00-14.30           O
ATOM   1496  CB  LEU A 102      -5.698   7.478 -10.062  1.00-14.30           C
ATOM   1497 1HB  LEU A 102      -6.214   7.749 -10.981  1.00-14.30           H
ATOM   1498 2HB  LEU A 102      -4.675   7.215 -10.330  1.00-14.30           H
ATOM   1499  CG  LEU A 102      -6.356   6.207  -9.505  1.00-14.30           C
ATOM   1500  HG  LEU A 102      -7.367   6.443  -9.189  1.00-14.30           H
ATOM   1501  CD1 LEU A 102      -6.432   5.157 -10.607  1.00-14.30           C
ATOM   1502 1HD1 LEU A 102      -6.945   4.270 -10.234  1.00-14.30           H
ATOM   1503 2HD1 LEU A 102      -5.429   4.881 -10.936  1.00-14.30           H
ATOM   1504 3HD1 LEU A 102      -6.993   5.551 -11.454  1.00-14.30           H
ATOM   1505  CD2 LEU A 102      -5.605   5.638  -8.303  1.00-14.30           C
ATOM   1506 1HD2 LEU A 102      -6.092   4.721  -7.970  1.00-14.30           H
ATOM   1507 2HD2 LEU A 102      -5.625   6.356  -7.487  1.00-14.30           H
ATOM   1508 3HD2 LEU A 102      -4.570   5.422  -8.572  1.00-14.30           H
ATOM   1509  N   VAL A 103      -5.251  10.569 -10.741  1.00-16.30           N
ATOM   1510  H   VAL A 103      -6.225  10.464 -10.996  1.00-16.30           H
ATOM   1511  CA  VAL A 103      -4.463  11.640 -11.359  1.00-16.30           C
ATOM   1512  HA  VAL A 103      -3.529  11.226 -11.737  1.00-16.30           H
ATOM   1513  C   VAL A 103      -4.116  12.690 -10.307  1.00-16.30           C
ATOM   1514  O   VAL A 103      -2.982  13.158 -10.241  1.00-16.30           O
ATOM   1515  CB  VAL A 103      -5.230  12.299 -12.540  1.00-16.30           C
ATOM   1516  HB  VAL A 103      -6.207  12.621 -12.186  1.00-16.30           H
ATOM   1517  CG1 VAL A 103      -4.494  13.524 -13.088  1.00-16.30           C
ATOM   1518 1HG1 VAL A 103      -5.026  13.910 -13.956  1.00-16.30           H
ATOM   1519 2HG1 VAL A 103      -3.480  13.252 -13.381  1.00-16.30           H
ATOM   1520 3HG1 VAL A 103      -4.457  14.310 -12.334  1.00-16.30           H
ATOM   1521  CG2 VAL A 103      -5.428  11.287 -13.674  1.00-16.30           C
ATOM   1522 1HG2 VAL A 103      -6.014  11.740 -14.473  1.00-16.30           H
ATOM   1523 2HG2 VAL A 103      -5.954  10.408 -13.310  1.00-16.30           H
ATOM   1524 3HG2 VAL A 103      -4.460  10.979 -14.073  1.00-16.30           H
ATOM   1525  N   GLN A 104      -5.059  13.044  -9.447  1.00-21.01           N
ATOM   1526  H   GLN A 104      -5.990  12.639  -9.519  1.00-21.01           H
ATOM   1527  CA  GLN A 104      -4.790  14.037  -8.410  1.00-21.01           C
ATOM   1528  HA  GLN A 104      -4.449  14.949  -8.899  1.00-21.01           H
ATOM   1529  C   GLN A 104      -3.677  13.573  -7.469  1.00-21.01           C
ATOM   1530  O   GLN A 104      -2.790  14.352  -7.125  1.00-21.01           O
ATOM   1531  CB  GLN A 104      -6.077  14.346  -7.637  1.00-21.01           C
ATOM   1532 1HB  GLN A 104      -6.861  14.581  -8.356  1.00-21.01           H
ATOM   1533 2HB  GLN A 104      -6.379  13.460  -7.079  1.00-21.01           H
ATOM   1534  CG  GLN A 104      -5.949  15.507  -6.661  1.00-21.01           C
ATOM   1535 1HG  GLN A 104      -6.898  15.645  -6.146  1.00-21.01           H
ATOM   1536 2HG  GLN A 104      -5.190  15.263  -5.923  1.00-21.01           H
ATOM   1537  CD  GLN A 104      -5.564  16.803  -7.335  1.00-21.01           C
ATOM   1538  OE1 GLN A 104      -6.230  17.260  -8.269  1.00-21.01           O
ATOM   1539  NE2 GLN A 104      -4.492  17.402  -6.892  1.00-21.01           N
ATOM   1540 1HE2 GLN A 104      -4.178  18.253  -7.329  1.00-21.01           H
ATOM   1541 2HE2 GLN A 104      -3.976  17.004  -6.111  1.00-21.01           H
ATOM   1542  N   ARG A 105      -3.661  12.291  -7.124  1.00 -9.90           N
ATOM   1543  H   ARG A 105      -4.411  11.684  -7.452  1.00 -9.90           H
ATOM   1544  CA  ARG A 105      -2.604  11.727  -6.278  1.00 -9.90           C
ATOM   1545  HA  ARG A 105      -2.575  12.275  -5.336  1.00 -9.90           H
ATOM   1546  C   ARG A 105      -1.216  11.843  -6.901  1.00 -9.90           C
ATOM   1547  O   ARG A 105      -0.237  11.988  -6.177  1.00 -9.90           O
ATOM   1548  CB  ARG A 105      -2.886  10.252  -5.983  1.00 -9.90           C
ATOM   1549 1HB  ARG A 105      -3.039   9.739  -6.931  1.00 -9.90           H
ATOM   1550 2HB  ARG A 105      -2.001   9.828  -5.509  1.00 -9.90           H
ATOM   1551  CG  ARG A 105      -4.080   9.970  -5.072  1.00 -9.90           C
ATOM   1552 1HG  ARG A 105      -3.838  10.281  -4.056  1.00 -9.90           H
ATOM   1553 2HG  ARG A 105      -4.948  10.527  -5.413  1.00 -9.90           H
ATOM   1554  CD  ARG A 105      -4.405   8.478  -5.088  1.00 -9.90           C
ATOM   1555 1HD  ARG A 105      -4.592   8.179  -6.120  1.00 -9.90           H
ATOM   1556 2HD  ARG A 105      -3.537   7.934  -4.724  1.00 -9.90           H
ATOM   1557  NE  ARG A 105      -5.576   8.115  -4.272  1.00 -9.90           N
ATOM   1558  HE  ARG A 105      -6.022   8.870  -3.762  1.00 -9.90           H
ATOM   1559  CZ  ARG A 105      -6.102   6.899  -4.157  1.00 -9.90           C
ATOM   1560  NH1 ARG A 105      -7.227   6.740  -3.521  1.00 -9.90           N
ATOM   1561 1HH1 ARG A 105      -7.661   7.514  -3.037  1.00 -9.90           H
ATOM   1562 2HH1 ARG A 105      -7.678   5.835  -3.518  1.00 -9.90           H
ATOM   1563  NH2 ARG A 105      -5.564   5.821  -4.672  1.00 -9.90           N
ATOM   1564 1HH2 ARG A 105      -4.677   5.878  -5.144  1.00 -9.90           H
ATOM   1565 2HH2 ARG A 105      -6.028   4.933  -4.578  1.00 -9.90           H
ATOM   1566  N   GLU A 106      -1.116  11.837  -8.224  1.00 -6.78           N
ATOM   1567  H   GLU A 106      -1.946  11.720  -8.793  1.00 -6.78           H
ATOM   1568  CA  GLU A 106       0.184  12.016  -8.882  1.00 -6.78           C
ATOM   1569  HA  GLU A 106       0.891  11.274  -8.513  1.00 -6.78           H
ATOM   1570  C   GLU A 106       0.723  13.411  -8.599  1.00 -6.78           C
ATOM   1571  O   GLU A 106       1.925  13.622  -8.464  1.00 -6.78           O
ATOM   1572  CB  GLU A 106       0.086  11.938 -10.412  1.00 -6.78           C
ATOM   1573 1HB  GLU A 106      -0.537  12.765 -10.744  1.00 -6.78           H
ATOM   1574 2HB  GLU A 106       1.083  12.096 -10.823  1.00 -6.78           H
ATOM   1575  CG  GLU A 106      -0.478  10.669 -11.015  1.00 -6.78           C
ATOM   1576 1HG  GLU A 106       0.136   9.819 -10.711  1.00 -6.78           H
ATOM   1577 2HG  GLU A 106      -1.490  10.524 -10.651  1.00 -6.78           H
ATOM   1578  CD  GLU A 106      -0.521  10.754 -12.534  1.00 -6.78           C
ATOM   1579  OE1 GLU A 106      -0.984  11.778 -13.090  1.00 -6.78           O
ATOM   1580  OE2 GLU A 106      -0.041   9.812 -13.207  1.00 -6.78           O
ATOM   1581  N   LYS A 107      -0.173  14.388  -8.567  1.00  1.25           N
ATOM   1582  H   LYS A 107      -1.160  14.162  -8.661  1.00  1.25           H
ATOM   1583  CA  LYS A 107       0.237  15.790  -8.460  1.00  1.25           C
ATOM   1584  HA  LYS A 107       1.181  15.914  -8.988  1.00  1.25           H
ATOM   1585  C   LYS A 107       0.463  16.154  -7.006  1.00  1.25           C
ATOM   1586  O   LYS A 107       1.279  17.013  -6.681  1.00  1.25           O
ATOM   1587  CB  LYS A 107      -0.801  16.720  -9.104  1.00  1.25           C
ATOM   1588 1HB  LYS A 107      -1.651  16.816  -8.428  1.00  1.25           H
ATOM   1589 2HB  LYS A 107      -0.346  17.705  -9.214  1.00  1.25           H
ATOM   1590  CG  LYS A 107      -1.343  16.262 -10.469  1.00  1.25           C
ATOM   1591 1HG  LYS A 107      -1.958  15.383 -10.304  1.00  1.25           H
ATOM   1592 2HG  LYS A 107      -1.987  17.045 -10.863  1.00  1.25           H
ATOM   1593  CD  LYS A 107      -0.286  15.900 -11.526  1.00  1.25           C
ATOM   1594 1HD  LYS A 107       0.331  16.770 -11.752  1.00  1.25           H
ATOM   1595 2HD  LYS A 107       0.349  15.104 -11.142  1.00  1.25           H
ATOM   1596  CE  LYS A 107      -0.955  15.392 -12.800  1.00  1.25           C
ATOM   1597 1HE  LYS A 107      -1.857  14.838 -12.529  1.00  1.25           H
ATOM   1598 2HE  LYS A 107      -1.244  16.248 -13.412  1.00  1.25           H
ATOM   1599  NZ  LYS A 107      -0.058  14.480 -13.588  1.00  1.25           N
ATOM   1600 1HZ  LYS A 107      -0.231  14.590 -14.581  1.00  1.25           H
ATOM   1601 2HZ  LYS A 107      -0.245  13.513 -13.330  1.00  1.25           H
ATOM   1602 3HZ  LYS A 107       0.915  14.691 -13.398  1.00  1.25           H
ATOM   1603  N   ASP A 108      -0.243  15.458  -6.132  1.00 -1.91           N
ATOM   1604  H   ASP A 108      -0.919  14.785  -6.477  1.00 -1.91           H
ATOM   1605  CA  ASP A 108      -0.118  15.636  -4.686  1.00 -1.91           C
ATOM   1606  HA  ASP A 108      -0.197  16.693  -4.438  1.00 -1.91           H
ATOM   1607  C   ASP A 108       1.217  15.111  -4.166  1.00 -1.91           C
ATOM   1608  O   ASP A 108       1.657  15.488  -3.076  1.00 -1.91           O
ATOM   1609  CB  ASP A 108      -1.224  14.872  -3.958  1.00 -1.91           C
ATOM   1610 1HB  ASP A 108      -1.205  13.836  -4.294  1.00 -1.91           H
ATOM   1611 2HB  ASP A 108      -1.023  14.892  -2.887  1.00 -1.91           H
ATOM   1612  CG  ASP A 108      -2.609  15.444  -4.200  1.00 -1.91           C
ATOM   1613  OD1 ASP A 108      -2.762  16.643  -4.526  1.00 -1.91           O
ATOM   1614  OD2 ASP A 108      -3.585  14.678  -4.031  1.00 -1.91           O
ATOM   1615  N   LEU A 109       1.866  14.249  -4.937  1.00  3.24           N
ATOM   1616  H   LEU A 109       1.457  13.965  -5.817  1.00  3.24           H
ATOM   1617  CA  LEU A 109       3.171  13.701  -4.570  1.00  3.24           C
ATOM   1618  HA  LEU A 109       3.074  13.153  -3.634  1.00  3.24           H
ATOM   1619  C   LEU A 109       4.180  14.846  -4.409  1.00  3.24           C
ATOM   1620  O   LEU A 109       4.225  15.755  -5.250  1.00  3.24           O
ATOM   1621  CB  LEU A 109       3.642  12.758  -5.681  1.00  3.24           C
ATOM   1622 1HB  LEU A 109       2.831  12.068  -5.912  1.00  3.24           H
ATOM   1623 2HB  LEU A 109       3.811  13.370  -6.567  1.00  3.24           H
ATOM   1624  CG  LEU A 109       4.914  11.930  -5.443  1.00  3.24           C
ATOM   1625  HG  LEU A 109       5.694  12.583  -5.056  1.00  3.24           H
ATOM   1626  CD1 LEU A 109       4.674  10.796  -4.444  1.00  3.24           C
ATOM   1627 1HD1 LEU A 109       5.601  10.246  -4.286  1.00  3.24           H
ATOM   1628 2HD1 LEU A 109       3.909  10.115  -4.822  1.00  3.24           H
ATOM   1629 3HD1 LEU A 109       4.347  11.202  -3.489  1.00  3.24           H
ATOM   1630  CD2 LEU A 109       5.399  11.344  -6.763  1.00  3.24           C
ATOM   1631 1HD2 LEU A 109       6.311  10.772  -6.592  1.00  3.24           H
ATOM   1632 2HD2 LEU A 109       5.621  12.153  -7.460  1.00  3.24           H
ATOM   1633 3HD2 LEU A 109       4.627  10.704  -7.191  1.00  3.24           H
ATOM   1634  N   PRO A 110       4.981  14.850  -3.328  1.00 10.68           N
ATOM   1635  CA  PRO A 110       5.885  16.003  -3.275  1.00 10.68           C
ATOM   1636  HA  PRO A 110       5.332  16.931  -3.418  1.00 10.68           H
ATOM   1637  C   PRO A 110       7.019  15.917  -4.293  1.00 10.68           C
ATOM   1638  O   PRO A 110       7.505  14.838  -4.642  1.00 10.68           O
ATOM   1639  CB  PRO A 110       6.428  15.941  -1.845  1.00 10.68           C
ATOM   1640 1HB  PRO A 110       7.431  16.363  -1.786  1.00 10.68           H
ATOM   1641 2HB  PRO A 110       5.752  16.464  -1.170  1.00 10.68           H
ATOM   1642  CG  PRO A 110       6.439  14.492  -1.530  1.00 10.68           C
ATOM   1643 1HG  PRO A 110       7.302  14.015  -1.994  1.00 10.68           H
ATOM   1644 2HG  PRO A 110       6.445  14.326  -0.452  1.00 10.68           H
ATOM   1645  CD  PRO A 110       5.163  13.980  -2.149  1.00 10.68           C
ATOM   1646 1HD  PRO A 110       5.276  12.937  -2.442  1.00 10.68           H
ATOM   1647 2HD  PRO A 110       4.328  14.103  -1.459  1.00 10.68           H
ATOM   1648  N   ASN A 111       7.505  17.072  -4.718  1.00 -4.91           N
ATOM   1649  H   ASN A 111       7.027  17.934  -4.486  1.00 -4.91           H
ATOM   1650  CA  ASN A 111       8.780  17.146  -5.418  1.00 -4.91           C
ATOM   1651  HA  ASN A 111       8.948  16.241  -6.001  1.00 -4.91           H
ATOM   1652  C   ASN A 111       9.799  17.212  -4.285  1.00 -4.91           C
ATOM   1653  O   ASN A 111      10.146  18.290  -3.790  1.00 -4.91           O
ATOM   1654  CB  ASN A 111       8.847  18.362  -6.343  1.00 -4.91           C
ATOM   1655 1HB  ASN A 111       7.996  18.331  -7.021  1.00 -4.91           H
ATOM   1656 2HB  ASN A 111       8.791  19.272  -5.751  1.00 -4.91           H
ATOM   1657  CG  ASN A 111      10.115  18.396  -7.156  1.00 -4.91           C
ATOM   1658  OD1 ASN A 111      11.216  18.398  -6.627  1.00 -4.91           O
ATOM   1659  ND2 ASN A 111       9.975  18.443  -8.448  1.00 -4.91           N
ATOM   1660 1HD2 ASN A 111      10.802  18.475  -9.020  1.00 -4.91           H
ATOM   1661 2HD2 ASN A 111       9.060  18.446  -8.864  1.00 -4.91           H
ATOM   1662  N   TYR A 112      10.159  16.048  -3.770  1.00  4.98           N
ATOM   1663  H   TYR A 112       9.821  15.192  -4.190  1.00  4.98           H
ATOM   1664  CA  TYR A 112      10.993  15.968  -2.579  1.00  4.98           C
ATOM   1665  HA  TYR A 112      10.618  16.669  -1.834  1.00  4.98           H
ATOM   1666  C   TYR A 112      12.434  16.329  -2.922  1.00  4.98           C
ATOM   1667  O   TYR A 112      12.996  15.819  -3.893  1.00  4.98           O
ATOM   1668  CB  TYR A 112      10.927  14.554  -2.002  1.00  4.98           C
ATOM   1669 1HB  TYR A 112       9.881  14.267  -1.904  1.00  4.98           H
ATOM   1670 2HB  TYR A 112      11.412  13.866  -2.693  1.00  4.98           H
ATOM   1671  CG  TYR A 112      11.584  14.442  -0.643  1.00  4.98           C
ATOM   1672  CD1 TYR A 112      10.827  14.590   0.537  1.00  4.98           C
ATOM   1673  HD1 TYR A 112       9.758  14.739   0.475  1.00  4.98           H
ATOM   1674  CD2 TYR A 112      12.968  14.213  -0.525  1.00  4.98           C
ATOM   1675  HD2 TYR A 112      13.562  14.074  -1.415  1.00  4.98           H
ATOM   1676  CE1 TYR A 112      11.450  14.533   1.814  1.00  4.98           C
ATOM   1677  HE1 TYR A 112      10.863  14.634   2.714  1.00  4.98           H
ATOM   1678  CE2 TYR A 112      13.594  14.178   0.746  1.00  4.98           C
ATOM   1679  HE2 TYR A 112      14.659  14.036   0.824  1.00  4.98           H
ATOM   1680  CZ  TYR A 112      12.829  14.339   1.901  1.00  4.98           C
ATOM   1681  OH  TYR A 112      13.447  14.300   3.123  1.00  4.98           O
ATOM   1682  HH  TYR A 112      14.384  14.100   3.046  1.00  4.98           H
ATOM   1683  N   ASN A 113      13.052  17.195  -2.133  1.00 -7.97           N
ATOM   1684  H   ASN A 113      12.557  17.603  -1.343  1.00 -7.97           H
ATOM   1685  CA  ASN A 113      14.454  17.534  -2.344  1.00 -7.97           C
ATOM   1686  HA  ASN A 113      14.683  17.439  -3.406  1.00 -7.97           H
ATOM   1687  C   ASN A 113      15.325  16.555  -1.564  1.00 -7.97           C
ATOM   1688  O   ASN A 113      15.530  16.697  -0.359  1.00 -7.97           O
ATOM   1689  CB  ASN A 113      14.760  18.971  -1.927  1.00 -7.97           C
ATOM   1690 1HB  ASN A 113      13.980  19.616  -2.321  1.00 -7.97           H
ATOM   1691 2HB  ASN A 113      14.764  19.057  -0.842  1.00 -7.97           H
ATOM   1692  CG  ASN A 113      16.078  19.446  -2.477  1.00 -7.97           C
ATOM   1693  OD1 ASN A 113      17.002  18.667  -2.681  1.00 -7.97           O
ATOM   1694  ND2 ASN A 113      16.152  20.706  -2.798  1.00 -7.97           N
ATOM   1695 1HD2 ASN A 113      16.990  21.059  -3.237  1.00 -7.97           H
ATOM   1696 2HD2 ASN A 113      15.373  21.315  -2.613  1.00 -7.97           H
ATOM   1697  N   TRP A 114      15.837  15.545  -2.249  1.00  4.83           N
ATOM   1698  H   TRP A 114      15.633  15.465  -3.236  1.00  4.83           H
ATOM   1699  CA  TRP A 114      16.631  14.491  -1.619  1.00  4.83           C
ATOM   1700  HA  TRP A 114      16.029  14.039  -0.832  1.00  4.83           H
ATOM   1701  C   TRP A 114      17.919  14.995  -0.962  1.00  4.83           C
ATOM   1702  O   TRP A 114      18.429  14.385  -0.027  1.00  4.83           O
ATOM   1703  CB  TRP A 114      16.913  13.410  -2.667  1.00  4.83           C
ATOM   1704 1HB  TRP A 114      17.543  13.825  -3.454  1.00  4.83           H
ATOM   1705 2HB  TRP A 114      17.439  12.580  -2.193  1.00  4.83           H
ATOM   1706  CG  TRP A 114      15.625  12.905  -3.280  1.00  4.83           C
ATOM   1707  CD1 TRP A 114      15.058  13.291  -4.458  1.00  4.83           C
ATOM   1708  HD1 TRP A 114      15.517  13.979  -5.157  1.00  4.83           H
ATOM   1709  CD2 TRP A 114      14.691  11.971  -2.704  1.00  4.83           C
ATOM   1710  NE1 TRP A 114      13.829  12.716  -4.637  1.00  4.83           N
ATOM   1711  HE1 TRP A 114      13.234  12.870  -5.443  1.00  4.83           H
ATOM   1712  CE2 TRP A 114      13.548  11.933  -3.554  1.00  4.83           C
ATOM   1713  CE3 TRP A 114      14.694  11.176  -1.543  1.00  4.83           C
ATOM   1714  HE3 TRP A 114      15.564  11.158  -0.906  1.00  4.83           H
ATOM   1715  CZ2 TRP A 114      12.402  11.169  -3.245  1.00  4.83           C
ATOM   1716  HZ2 TRP A 114      11.545  11.166  -3.903  1.00  4.83           H
ATOM   1717  CZ3 TRP A 114      13.544  10.403  -1.226  1.00  4.83           C
ATOM   1718  HZ3 TRP A 114      13.530   9.799  -0.328  1.00  4.83           H
ATOM   1719  CH2 TRP A 114      12.406  10.418  -2.083  1.00  4.83           C
ATOM   1720  HH2 TRP A 114      11.537   9.827  -1.826  1.00  4.83           H
ATOM   1721  N   ASN A 115      18.400  16.165  -1.362  1.00 -9.16           N
ATOM   1722  H   ASN A 115      17.909  16.690  -2.078  1.00 -9.16           H
ATOM   1723  CA  ASN A 115      19.610  16.743  -0.770  1.00 -9.16           C
ATOM   1724  HA  ASN A 115      20.397  15.988  -0.775  1.00 -9.16           H
ATOM   1725  C   ASN A 115      19.399  17.186   0.674  1.00 -9.16           C
ATOM   1726  O   ASN A 115      20.363  17.398   1.411  1.00 -9.16           O
ATOM   1727  CB  ASN A 115      20.083  17.939  -1.593  1.00 -9.16           C
ATOM   1728 1HB  ASN A 115      19.293  18.684  -1.626  1.00 -9.16           H
ATOM   1729 2HB  ASN A 115      20.954  18.383  -1.113  1.00 -9.16           H
ATOM   1730  CG  ASN A 115      20.451  17.554  -2.991  1.00 -9.16           C
ATOM   1731  OD1 ASN A 115      21.298  16.696  -3.203  1.00 -9.16           O
ATOM   1732  ND2 ASN A 115      19.789  18.126  -3.955  1.00 -9.16           N
ATOM   1733 1HD2 ASN A 115      19.988  17.868  -4.910  1.00 -9.16           H
ATOM   1734 2HD2 ASN A 115      19.069  18.799  -3.738  1.00 -9.16           H
ATOM   1735  N   SER A 116      18.147  17.259   1.111  1.00-11.90           N
ATOM   1736  H   SER A 116      17.381  17.067   0.475  1.00-11.90           H
ATOM   1737  CA  SER A 116      17.825  17.575   2.503  1.00-11.90           C
ATOM   1738  HA  SER A 116      18.265  18.539   2.759  1.00-11.90           H
ATOM   1739  C   SER A 116      18.381  16.533   3.470  1.00-11.90           C
ATOM   1740  O   SER A 116      18.623  16.832   4.640  1.00-11.90           O
ATOM   1741  CB  SER A 116      16.311  17.665   2.691  1.00-11.90           C
ATOM   1742 1HB  SER A 116      16.095  17.924   3.728  1.00-11.90           H
ATOM   1743 2HB  SER A 116      15.917  18.448   2.042  1.00-11.90           H
ATOM   1744  OG  SER A 116      15.681  16.434   2.367  1.00-11.90           O
ATOM   1745  HG  SER A 116      15.432  16.465   1.430  1.00-11.90           H
ATOM   1746  N   PHE A 117      18.655  15.327   2.990  1.00-16.60           N
ATOM   1747  H   PHE A 117      18.439  15.101   2.025  1.00-16.60           H
ATOM   1748  CA  PHE A 117      19.279  14.308   3.828  1.00-16.60           C
ATOM   1749  HA  PHE A 117      18.762  14.296   4.786  1.00-16.60           H
ATOM   1750  C   PHE A 117      20.759  14.566   4.126  1.00-16.60           C
ATOM   1751  O   PHE A 117      21.298  13.982   5.066  1.00-16.60           O
ATOM   1752  CB  PHE A 117      19.106  12.927   3.192  1.00-16.60           C
ATOM   1753 1HB  PHE A 117      19.498  12.948   2.177  1.00-16.60           H
ATOM   1754 2HB  PHE A 117      19.685  12.208   3.771  1.00-16.60           H
ATOM   1755  CG  PHE A 117      17.675  12.456   3.169  1.00-16.60           C
ATOM   1756  CD1 PHE A 117      17.009  12.200   1.955  1.00-16.60           C
ATOM   1757  HD1 PHE A 117      17.530  12.320   1.017  1.00-16.60           H
ATOM   1758  CD2 PHE A 117      16.986  12.252   4.377  1.00-16.60           C
ATOM   1759  HD2 PHE A 117      17.486  12.418   5.321  1.00-16.60           H
ATOM   1760  CE1 PHE A 117      15.655  11.772   1.953  1.00-16.60           C
ATOM   1761  HE1 PHE A 117      15.141  11.591   1.026  1.00-16.60           H
ATOM   1762  CE2 PHE A 117      15.641  11.821   4.379  1.00-16.60           C
ATOM   1763  HE2 PHE A 117      15.125  11.675   5.312  1.00-16.60           H
ATOM   1764  CZ  PHE A 117      14.971  11.591   3.168  1.00-16.60           C
ATOM   1765  HZ  PHE A 117      13.934  11.283   3.169  1.00-16.60           H
ATOM   1766  N   GLY A 118      21.405  15.464   3.389  1.00 23.23           N
ATOM   1767  H   GLY A 118      20.913  15.977   2.664  1.00 23.23           H
ATOM   1768  CA  GLY A 118      22.815  15.754   3.621  1.00 23.23           C
ATOM   1769 1HA  GLY A 118      23.042  16.757   3.260  1.00 23.23           H
ATOM   1770 2HA  GLY A 118      23.025  15.710   4.691  1.00 23.23           H
ATOM   1771  C   GLY A 118      23.710  14.764   2.903  1.00 23.23           C
ATOM   1772  O   GLY A 118      24.556  14.102   3.503  1.00 23.23           O
ATOM   1773  N   LEU A 119      23.508  14.644   1.598  1.00 28.44           N
ATOM   1774  H   LEU A 119      22.889  15.304   1.144  1.00 28.44           H
ATOM   1775  CA  LEU A 119      24.137  13.614   0.761  1.00 28.44           C
ATOM   1776  HA  LEU A 119      24.166  12.691   1.337  1.00 28.44           H
ATOM   1777  C   LEU A 119      25.578  13.951   0.345  1.00 28.44           C
ATOM   1778  O   LEU A 119      25.971  13.831  -0.818  1.00 28.44           O
ATOM   1779  CB  LEU A 119      23.263  13.395  -0.481  1.00 28.44           C
ATOM   1780 1HB  LEU A 119      23.293  14.311  -1.071  1.00 28.44           H
ATOM   1781 2HB  LEU A 119      23.712  12.600  -1.074  1.00 28.44           H
ATOM   1782  CG  LEU A 119      21.784  13.030  -0.268  1.00 28.44           C
ATOM   1783  HG  LEU A 119      21.318  13.791   0.356  1.00 28.44           H
ATOM   1784  CD1 LEU A 119      21.083  13.034  -1.616  1.00 28.44           C
ATOM   1785 1HD1 LEU A 119      20.037  12.758  -1.487  1.00 28.44           H
ATOM   1786 2HD1 LEU A 119      21.559  12.322  -2.290  1.00 28.44           H
ATOM   1787 3HD1 LEU A 119      21.129  14.031  -2.051  1.00 28.44           H
ATOM   1788  CD2 LEU A 119      21.586  11.672   0.402  1.00 28.44           C
ATOM   1789 1HD2 LEU A 119      20.520  11.470   0.514  1.00 28.44           H
ATOM   1790 2HD2 LEU A 119      22.041  11.670   1.392  1.00 28.44           H
ATOM   1791 3HD2 LEU A 119      22.032  10.883  -0.202  1.00 28.44           H
ATOM   1792  N   ARG A 120      26.350  14.431   1.308  1.00  1.85           N
ATOM   1793  H   ARG A 120      25.975  14.393   2.252  1.00  1.85           H
ATOM   1794  CA  ARG A 120      27.661  15.068   1.123  1.00  1.85           C
ATOM   1795  HA  ARG A 120      27.694  15.566   0.153  1.00  1.85           H
ATOM   1796  C   ARG A 120      28.820  14.079   1.197  1.00  1.85           C
ATOM   1797  O   ARG A 120      29.838  14.329   1.825  1.00  1.85           O
ATOM   1798  CB  ARG A 120      27.824  16.119   2.227  1.00  1.85           C
ATOM   1799 1HB  ARG A 120      27.792  15.608   3.190  1.00  1.85           H
ATOM   1800 2HB  ARG A 120      28.794  16.606   2.128  1.00  1.85           H
ATOM   1801  CG  ARG A 120      26.748  17.195   2.216  1.00  1.85           C
ATOM   1802 1HG  ARG A 120      26.890  17.828   1.342  1.00  1.85           H
ATOM   1803 2HG  ARG A 120      25.761  16.739   2.168  1.00  1.85           H
ATOM   1804  CD  ARG A 120      26.807  18.033   3.473  1.00  1.85           C
ATOM   1805 1HD  ARG A 120      26.743  17.366   4.334  1.00  1.85           H
ATOM   1806 2HD  ARG A 120      27.759  18.560   3.509  1.00  1.85           H
ATOM   1807  NE  ARG A 120      25.709  19.007   3.534  1.00  1.85           N
ATOM   1808  HE  ARG A 120      25.217  19.197   2.668  1.00  1.85           H
ATOM   1809  CZ  ARG A 120      25.315  19.664   4.617  1.00  1.85           C
ATOM   1810  NH1 ARG A 120      24.293  20.464   4.533  1.00  1.85           N
ATOM   1811 1HH1 ARG A 120      23.829  20.598   3.644  1.00  1.85           H
ATOM   1812 2HH1 ARG A 120      23.987  20.970   5.349  1.00  1.85           H
ATOM   1813  NH2 ARG A 120      25.892  19.538   5.784  1.00  1.85           N
ATOM   1814 1HH2 ARG A 120      26.734  18.987   5.868  1.00  1.85           H
ATOM   1815 2HH2 ARG A 120      25.510  20.001   6.594  1.00  1.85           H
ATOM   1816  N   PHE A 121      28.639  12.920   0.588  1.00  4.62           N
ATOM   1817  H   PHE A 121      27.815  12.798   0.017  1.00  4.62           H
ATOM   1818  CA  PHE A 121      29.559  11.793   0.756  1.00  4.62           C
ATOM   1819  HA  PHE A 121      29.767  11.694   1.821  1.00  4.62           H
ATOM   1820  C   PHE A 121      30.909  11.912   0.036  1.00  4.62           C
ATOM   1821  O   PHE A 121      31.730  10.987   0.077  1.00  4.62           O
ATOM   1822  CB  PHE A 121      28.839  10.525   0.290  1.00  4.62           C
ATOM   1823 1HB  PHE A 121      28.752  10.554  -0.796  1.00  4.62           H
ATOM   1824 2HB  PHE A 121      29.437   9.655   0.563  1.00  4.62           H
ATOM   1825  CG  PHE A 121      27.458  10.376   0.872  1.00  4.62           C
ATOM   1826  CD1 PHE A 121      26.339  10.267   0.029  1.00  4.62           C
ATOM   1827  HD1 PHE A 121      26.474  10.249  -1.041  1.00  4.62           H
ATOM   1828  CD2 PHE A 121      27.264  10.373   2.264  1.00  4.62           C
ATOM   1829  HD2 PHE A 121      28.114  10.440   2.925  1.00  4.62           H
ATOM   1830  CE1 PHE A 121      25.032  10.168   0.567  1.00  4.62           C
ATOM   1831  HE1 PHE A 121      24.181  10.077  -0.092  1.00  4.62           H
ATOM   1832  CE2 PHE A 121      25.963  10.301   2.817  1.00  4.62           C
ATOM   1833  HE2 PHE A 121      25.828  10.321   3.890  1.00  4.62           H
ATOM   1834  CZ  PHE A 121      24.845  10.192   1.967  1.00  4.62           C
ATOM   1835  HZ  PHE A 121      23.850  10.123   2.384  1.00  4.62           H
ATOM   1836  N   GLY A 122      31.131  13.014  -0.666  1.00 13.20           N
ATOM   1837  H   GLY A 122      30.441  13.753  -0.669  1.00 13.20           H
ATOM   1838  CA  GLY A 122      32.339  13.185  -1.453  1.00 13.20           C
ATOM   1839 1HA  GLY A 122      32.455  12.308  -2.089  1.00 13.20           H
ATOM   1840 2HA  GLY A 122      32.220  14.053  -2.100  1.00 13.20           H
ATOM   1841  C   GLY A 122      33.621  13.358  -0.657  1.00 13.20           C
ATOM   1842  O   GLY A 122      33.642  13.968   0.415  1.00 13.20           O
ATOM   1843  N   LYS A 123      34.685  12.790  -1.210  1.00 18.10           N
ATOM   1844  H   LYS A 123      34.552  12.317  -2.102  1.00 18.10           H
ATOM   1845  CA  LYS A 123      36.045  12.792  -0.655  1.00 18.10           C
ATOM   1846  HA  LYS A 123      36.522  11.894  -1.046  1.00 18.10           H
ATOM   1847  C   LYS A 123      36.199  12.714   0.872  1.00 18.10           C
ATOM   1848  O   LYS A 123      36.831  13.564   1.506  1.00 18.10           O
ATOM   1849  CB  LYS A 123      36.860  13.963  -1.219  1.00 18.10           C
ATOM   1850 1HB  LYS A 123      36.579  14.125  -2.260  1.00 18.10           H
ATOM   1851 2HB  LYS A 123      36.614  14.865  -0.658  1.00 18.10           H
ATOM   1852  CG  LYS A 123      38.379  13.717  -1.168  1.00 18.10           C
ATOM   1853 1HG  LYS A 123      38.653  13.346  -0.183  1.00 18.10           H
ATOM   1854 2HG  LYS A 123      38.659  12.970  -1.911  1.00 18.10           H
ATOM   1855  CD  LYS A 123      39.140  14.995  -1.404  1.00 18.10           C
ATOM   1856 1HD  LYS A 123      38.935  15.359  -2.411  1.00 18.10           H
ATOM   1857 2HD  LYS A 123      38.792  15.730  -0.681  1.00 18.10           H
ATOM   1858  CE  LYS A 123      40.636  14.810  -1.217  1.00 18.10           C
ATOM   1859 1HE  LYS A 123      40.835  14.397  -0.225  1.00 18.10           H
ATOM   1860 2HE  LYS A 123      41.019  14.125  -1.976  1.00 18.10           H
ATOM   1861  NZ  LYS A 123      41.310  16.141  -1.345  1.00 18.10           N
ATOM   1862 1HZ  LYS A 123      42.314  16.032  -1.270  1.00 18.10           H
ATOM   1863 2HZ  LYS A 123      40.990  16.766  -0.613  1.00 18.10           H
ATOM   1864 3HZ  LYS A 123      41.102  16.542  -2.249  1.00 18.10           H
ATOM   1865  N   ARG A 124      35.661  11.666   1.476  1.00 -5.29           N
ATOM   1866  H   ARG A 124      35.029  11.061   0.981  1.00 -5.29           H
ATOM   1867  CA  ARG A 124      36.133  11.310   2.813  1.00 -5.29           C
ATOM   1868  HA  ARG A 124      36.219  12.193   3.450  1.00 -5.29           H
ATOM   1869  C   ARG A 124      37.517  10.783   2.454  1.00 -5.29           C
ATOM   1870  O   ARG A 124      37.627   9.921   1.584  1.00 -5.29           O
ATOM   1871  CB  ARG A 124      35.297  10.224   3.490  1.00 -5.29           C
ATOM   1872 1HB  ARG A 124      34.277  10.587   3.622  1.00 -5.29           H
ATOM   1873 2HB  ARG A 124      35.275   9.346   2.845  1.00 -5.29           H
ATOM   1874  CG  ARG A 124      35.865   9.812   4.840  1.00 -5.29           C
ATOM   1875 1HG  ARG A 124      36.902   9.506   4.715  1.00 -5.29           H
ATOM   1876 2HG  ARG A 124      35.826  10.659   5.519  1.00 -5.29           H
ATOM   1877  CD  ARG A 124      35.093   8.653   5.420  1.00 -5.29           C
ATOM   1878 1HD  ARG A 124      34.066   8.965   5.606  1.00 -5.29           H
ATOM   1879 2HD  ARG A 124      35.089   7.847   4.687  1.00 -5.29           H
ATOM   1880  NE  ARG A 124      35.684   8.150   6.666  1.00 -5.29           N
ATOM   1881  HE  ARG A 124      36.418   8.708   7.091  1.00 -5.29           H
ATOM   1882  CZ  ARG A 124      35.360   7.026   7.288  1.00 -5.29           C
ATOM   1883  NH1 ARG A 124      36.069   6.648   8.310  1.00 -5.29           N
ATOM   1884 1HH1 ARG A 124      36.813   7.236   8.650  1.00 -5.29           H
ATOM   1885 2HH1 ARG A 124      35.871   5.760   8.750  1.00 -5.29           H
ATOM   1886  NH2 ARG A 124      34.386   6.241   6.920  1.00 -5.29           N
ATOM   1887 1HH2 ARG A 124      33.769   6.514   6.170  1.00 -5.29           H
ATOM   1888 2HH2 ARG A 124      34.256   5.361   7.406  1.00 -5.29           H
ATOM   1889  N   GLU A 125      38.557  11.346   3.042  1.00  8.85           N
ATOM   1890  H   GLU A 125      38.412  12.059   3.748  1.00  8.85           H
ATOM   1891  CA  GLU A 125      39.924  10.982   2.683  1.00  8.85           C
ATOM   1892  HA  GLU A 125      40.038  11.026   1.599  1.00  8.85           H
ATOM   1893  C   GLU A 125      40.224   9.555   3.140  1.00  8.85           C
ATOM   1894  O   GLU A 125      39.599   9.047   4.077  1.00  8.85           O
ATOM   1895  CB  GLU A 125      40.853  12.015   3.326  1.00  8.85           C
ATOM   1896 1HB  GLU A 125      40.512  12.985   2.974  1.00  8.85           H
ATOM   1897 2HB  GLU A 125      40.725  11.982   4.407  1.00  8.85           H
ATOM   1898  CG  GLU A 125      42.331  11.918   3.011  1.00  8.85           C
ATOM   1899 1HG  GLU A 125      42.771  11.098   3.573  1.00  8.85           H
ATOM   1900 2HG  GLU A 125      42.440  11.714   1.951  1.00  8.85           H
ATOM   1901  CD  GLU A 125      43.072  13.204   3.321  1.00  8.85           C
ATOM   1902  OE1 GLU A 125      42.880  13.810   4.398  1.00  8.85           O
ATOM   1903  OE2 GLU A 125      43.848  13.665   2.449  1.00  8.85           O
ATOM   1904  N   ALA A 126      41.163   8.893   2.479  1.00  1.10           N
ATOM   1905  H   ALA A 126      41.623   9.326   1.686  1.00  1.10           H
ATOM   1906  CA  ALA A 126      41.609   7.574   2.909  1.00  1.10           C
ATOM   1907  HA  ALA A 126      40.746   6.920   3.040  1.00  1.10           H
ATOM   1908  C   ALA A 126      42.340   7.710   4.252  1.00  1.10           C
ATOM   1909  O   ALA A 126      42.862   8.776   4.589  1.00  1.10           O
ATOM   1910  CB  ALA A 126      42.540   6.974   1.846  1.00  1.10           C
ATOM   1911 1HB  ALA A 126      42.002   6.875   0.902  1.00  1.10           H
ATOM   1912 2HB  ALA A 126      42.876   5.987   2.165  1.00  1.10           H
ATOM   1913 3HB  ALA A 126      43.410   7.618   1.703  1.00  1.10           H
ATOM   1914  N   ALA A 127      42.427   6.621   4.997  1.00  4.13           N
ATOM   1915  H   ALA A 127      41.980   5.764   4.688  1.00  4.13           H
ATOM   1916  CA  ALA A 127      43.227   6.591   6.216  1.00  4.13           C
ATOM   1917  HA  ALA A 127      42.980   7.451   6.842  1.00  4.13           H
ATOM   1918  C   ALA A 127      44.708   6.644   5.798  1.00  4.13           C
ATOM   1919  O   ALA A 127      45.032   6.254   4.670  1.00  4.13           O
ATOM   1920  CB  ALA A 127      42.924   5.296   6.974  1.00  4.13           C
ATOM   1921 1HB  ALA A 127      41.872   5.276   7.257  1.00  4.13           H
ATOM   1922 2HB  ALA A 127      43.526   5.241   7.881  1.00  4.13           H
ATOM   1923 3HB  ALA A 127      43.141   4.433   6.347  1.00  4.13           H
ATOM   1924  N   PRO A 128      45.635   7.047   6.689  1.00  6.66           N
ATOM   1925  CA  PRO A 128      47.072   7.017   6.365  1.00  6.66           C
ATOM   1926  HA  PRO A 128      47.241   7.429   5.372  1.00  6.66           H
ATOM   1927  C   PRO A 128      47.705   5.614   6.445  1.00  6.66           C
ATOM   1928  O   PRO A 128      48.847   5.432   6.894  1.00  6.66           O
ATOM   1929  CB  PRO A 128      47.650   7.966   7.416  1.00  6.66           C
ATOM   1930 1HB  PRO A 128      48.700   7.767   7.611  1.00  6.66           H
ATOM   1931 2HB  PRO A 128      47.521   9.002   7.106  1.00  6.66           H
ATOM   1932  CG  PRO A 128      46.831   7.688   8.597  1.00  6.66           C
ATOM   1933 1HG  PRO A 128      47.144   6.750   9.055  1.00  6.66           H
ATOM   1934 2HG  PRO A 128      46.903   8.501   9.316  1.00  6.66           H
ATOM   1935  CD  PRO A 128      45.433   7.574   8.054  1.00  6.66           C
ATOM   1936 1HD  PRO A 128      44.845   6.889   8.663  1.00  6.66           H
ATOM   1937 2HD  PRO A 128      44.961   8.557   8.010  1.00  6.66           H
ATOM   1938  N   GLY A 129      46.961   4.601   6.018  1.00 27.15           N
ATOM   1939  H   GLY A 129      46.055   4.803   5.607  1.00 27.15           H
ATOM   1940  CA  GLY A 129      47.393   3.212   6.061  1.00 27.15           C
ATOM   1941 1HA  GLY A 129      47.955   3.029   6.977  1.00 27.15           H
ATOM   1942 2HA  GLY A 129      46.514   2.568   6.060  1.00 27.15           H
ATOM   1943  C   GLY A 129      48.254   2.850   4.867  1.00 27.15           C
ATOM   1944  O   GLY A 129      47.873   2.007   4.055  1.00 27.15           O
ATOM   1945  N   ASN A 130      49.381   3.529   4.723  1.00  7.97           N
ATOM   1946  H   ASN A 130      49.614   4.219   5.426  1.00  7.97           H
ATOM   1947  CA  ASN A 130      50.313   3.327   3.615  1.00  7.97           C
ATOM   1948  HA  ASN A 130      49.843   3.626   2.677  1.00  7.97           H
ATOM   1949  C   ASN A 130      50.759   1.869   3.490  1.00  7.97           C
ATOM   1950  O   ASN A 130      51.070   1.228   4.498  1.00  7.97           O
ATOM   1951  CB  ASN A 130      51.547   4.199   3.869  1.00  7.97           C
ATOM   1952 1HB  ASN A 130      51.241   5.238   3.984  1.00  7.97           H
ATOM   1953 2HB  ASN A 130      52.022   3.870   4.792  1.00  7.97           H
ATOM   1954  CG  ASN A 130      52.561   4.102   2.761  1.00  7.97           C
ATOM   1955  OD1 ASN A 130      52.225   4.125   1.586  1.00  7.97           O
ATOM   1956  ND2 ASN A 130      53.805   3.973   3.122  1.00  7.97           N
ATOM   1957 1HD2 ASN A 130      54.513   3.857   2.422  1.00  7.97           H
ATOM   1958 2HD2 ASN A 130      54.046   3.971   4.107  1.00  7.97           H
ATOM   1959  N   HIS A 131      50.818   1.360   2.266  1.00 -0.56           N
ATOM   1960  H   HIS A 131      50.553   1.945   1.480  1.00 -0.56           H
ATOM   1961  CA  HIS A 131      51.284  -0.004   1.998  1.00 -0.56           C
ATOM   1962  HA  HIS A 131      50.656  -0.714   2.538  1.00 -0.56           H
ATOM   1963  C   HIS A 131      52.725  -0.184   2.477  1.00 -0.56           C
ATOM   1964  O   HIS A 131      53.549   0.728   2.360  1.00 -0.56           O
ATOM   1965  CB  HIS A 131      51.195  -0.294   0.495  1.00 -0.56           C
ATOM   1966 1HB  HIS A 131      50.151  -0.239   0.189  1.00 -0.56           H
ATOM   1967 2HB  HIS A 131      51.756   0.470  -0.042  1.00 -0.56           H
ATOM   1968  CG  HIS A 131      51.750  -1.630   0.109  1.00 -0.56           C
ATOM   1969  ND1 HIS A 131      53.050  -1.791  -0.321  1.00 -0.56           N
ATOM   1970  CD2 HIS A 131      51.175  -2.863   0.111  1.00 -0.56           C
ATOM   1971  HD2 HIS A 131      50.145  -3.054   0.379  1.00 -0.56           H
ATOM   1972  CE1 HIS A 131      53.232  -3.139  -0.462  1.00 -0.56           C
ATOM   1973  HE1 HIS A 131      54.176  -3.598  -0.725  1.00 -0.56           H
ATOM   1974  NE2 HIS A 131      52.087  -3.827  -0.245  1.00 -0.56           N
ATOM   1975  HE2 HIS A 131      51.947  -4.828  -0.312  1.00 -0.56           H
ATOM   1976  N   GLY A 132      53.026  -1.343   3.049  1.00 20.44           N
ATOM   1977  H   GLY A 132      52.330  -2.077   3.121  1.00 20.44           H
ATOM   1978  CA  GLY A 132      54.355  -1.618   3.565  1.00 20.44           C
ATOM   1979 1HA  GLY A 132      54.729  -0.735   4.081  1.00 20.44           H
ATOM   1980 2HA  GLY A 132      54.289  -2.431   4.286  1.00 20.44           H
ATOM   1981  C   GLY A 132      55.350  -2.006   2.490  1.00 20.44           C
ATOM   1982  O   GLY A 132      55.441  -3.162   2.073  1.00 20.44           O
ATOM   1983  N   ARG A 133      56.134  -1.031   2.051  1.00  1.99           N
ATOM   1984  H   ARG A 133      56.026  -0.104   2.450  1.00  1.99           H
ATOM   1985  CA  ARG A 133      57.139  -1.234   1.000  1.00  1.99           C
ATOM   1986  HA  ARG A 133      56.881  -2.123   0.425  1.00  1.99           H
ATOM   1987  C   ARG A 133      58.515  -1.445   1.612  1.00  1.99           C
ATOM   1988  O   ARG A 133      59.535  -1.244   0.957  1.00  1.99           O
ATOM   1989  CB  ARG A 133      57.167  -0.035   0.047  1.00  1.99           C
ATOM   1990 1HB  ARG A 133      57.527   0.833   0.595  1.00  1.99           H
ATOM   1991 2HB  ARG A 133      57.860  -0.245  -0.767  1.00  1.99           H
ATOM   1992  CG  ARG A 133      55.814   0.301  -0.544  1.00  1.99           C
ATOM   1993 1HG  ARG A 133      55.407  -0.575  -1.048  1.00  1.99           H
ATOM   1994 2HG  ARG A 133      55.140   0.592   0.260  1.00  1.99           H
ATOM   1995  CD  ARG A 133      55.891   1.448  -1.531  1.00  1.99           C
ATOM   1996 1HD  ARG A 133      56.491   2.254  -1.106  1.00  1.99           H
ATOM   1997 2HD  ARG A 133      56.364   1.100  -2.451  1.00  1.99           H
ATOM   1998  NE  ARG A 133      54.532   1.934  -1.813  1.00  1.99           N
ATOM   1999  HE  ARG A 133      54.044   1.494  -2.583  1.00  1.99           H
ATOM   2000  CZ  ARG A 133      53.879   2.858  -1.122  1.00  1.99           C
ATOM   2001  NH1 ARG A 133      52.607   3.042  -1.326  1.00  1.99           N
ATOM   2002 1HH1 ARG A 133      52.107   2.510  -2.022  1.00  1.99           H
ATOM   2003 2HH1 ARG A 133      52.118   3.726  -0.766  1.00  1.99           H
ATOM   2004  NH2 ARG A 133      54.439   3.602  -0.205  1.00  1.99           N
ATOM   2005 1HH2 ARG A 133      55.432   3.548  -0.054  1.00  1.99           H
ATOM   2006 2HH2 ARG A 133      53.851   4.209   0.349  1.00  1.99           H
ATOM   2007  N   SER A 134      58.545  -1.841   2.875  1.00 16.70           N
ATOM   2008  H   SER A 134      57.672  -2.028   3.346  1.00 16.70           H
ATOM   2009  CA  SER A 134      59.785  -2.042   3.631  1.00 16.70           C
ATOM   2010  HA  SER A 134      60.487  -1.247   3.377  1.00 16.70           H
ATOM   2011  C   SER A 134      60.446  -3.385   3.326  1.00 16.70           C
ATOM   2012  O   SER A 134      60.817  -4.133   4.235  1.00 16.70           O
ATOM   2013  CB  SER A 134      59.489  -1.971   5.128  1.00 16.70           C
ATOM   2014 1HB  SER A 134      58.842  -2.800   5.408  1.00 16.70           H
ATOM   2015 2HB  SER A 134      60.424  -2.054   5.683  1.00 16.70           H
ATOM   2016  OG  SER A 134      58.852  -0.749   5.465  1.00 16.70           O
ATOM   2017  HG  SER A 134      58.870  -0.674   6.434  1.00 16.70           H
ATOM   2018  N   ALA A 135      60.561  -3.705   2.045  1.00  4.76           N
ATOM   2019  H   ALA A 135      60.272  -3.025   1.351  1.00  4.76           H
ATOM   2020  CA  ALA A 135      61.133  -4.962   1.582  1.00  4.76           C
ATOM   2021  HA  ALA A 135      60.533  -5.790   1.957  1.00  4.76           H
ATOM   2022  C   ALA A 135      62.564  -5.101   2.113  1.00  4.76           C
ATOM   2023  O   ALA A 135      63.276  -4.100   2.213  1.00  4.76           O
ATOM   2024  CB  ALA A 135      61.116  -4.973   0.047  1.00  4.76           C
ATOM   2025 1HB  ALA A 135      60.087  -4.939  -0.314  1.00  4.76           H
ATOM   2026 2HB  ALA A 135      61.592  -5.883  -0.318  1.00  4.76           H
ATOM   2027 3HB  ALA A 135      61.664  -4.111  -0.335  1.00  4.76           H
ATOM   2028  N   GLY A 136      62.984  -6.310   2.462  1.00  8.44           N
ATOM   2029  H   GLY A 136      62.367  -7.109   2.388  1.00  8.44           H
ATOM   2030  CA  GLY A 136      64.342  -6.505   2.943  1.00  8.44           C
ATOM   2031 1HA  GLY A 136      64.494  -5.910   3.844  1.00  8.44           H
ATOM   2032 2HA  GLY A 136      64.507  -7.557   3.172  1.00  8.44           H
ATOM   2033  C   GLY A 136      65.330  -6.060   1.882  1.00  8.44           C
ATOM   2034  O   GLY A 136      65.105  -6.295   0.690  1.00  8.44           O
ATOM   2035  N   ARG A 137      66.381  -5.355   2.276  1.00 -8.09           N
ATOM   2036  H   ARG A 137      66.526  -5.187   3.263  1.00 -8.09           H
ATOM   2037  CA  ARG A 137      67.346  -4.791   1.330  1.00 -8.09           C
ATOM   2038  HA  ARG A 137      67.506  -5.493   0.512  1.00 -8.09           H
ATOM   2039  C   ARG A 137      68.657  -4.528   2.064  1.00 -8.09           C
ATOM   2040  O   ARG A 137      68.626  -4.216   3.263  1.00 -8.09           O
ATOM   2041  CB  ARG A 137      66.797  -3.463   0.787  1.00 -8.09           C
ATOM   2042 1HB  ARG A 137      65.737  -3.588   0.563  1.00 -8.09           H
ATOM   2043 2HB  ARG A 137      66.887  -2.710   1.569  1.00 -8.09           H
ATOM   2044  CG  ARG A 137      67.476  -2.953  -0.475  1.00 -8.09           C
ATOM   2045 1HG  ARG A 137      68.554  -2.948  -0.336  1.00 -8.09           H
ATOM   2046 2HG  ARG A 137      67.227  -3.608  -1.310  1.00 -8.09           H
ATOM   2047  CD  ARG A 137      67.024  -1.543  -0.783  1.00 -8.09           C
ATOM   2048 1HD  ARG A 137      65.937  -1.540  -0.885  1.00 -8.09           H
ATOM   2049 2HD  ARG A 137      67.295  -0.890   0.048  1.00 -8.09           H
ATOM   2050  NE  ARG A 137      67.621  -1.027  -2.021  1.00 -8.09           N
ATOM   2051  HE  ARG A 137      67.065  -1.106  -2.862  1.00 -8.09           H
ATOM   2052  CZ  ARG A 137      68.792  -0.420  -2.147  1.00 -8.09           C
ATOM   2053  NH1 ARG A 137      69.087   0.102  -3.299  1.00 -8.09           N
ATOM   2054 1HH1 ARG A 137      68.426   0.043  -4.059  1.00 -8.09           H
ATOM   2055 2HH1 ARG A 137      69.977   0.557  -3.422  1.00 -8.09           H
ATOM   2056  NH2 ARG A 137      69.685  -0.320  -1.199  1.00 -8.09           N
ATOM   2057 1HH2 ARG A 137      69.560  -0.814  -0.326  1.00 -8.09           H
ATOM   2058 2HH2 ARG A 137      70.520   0.230  -1.359  1.00 -8.09           H
ATOM   2059  N   GLY A 138      69.779  -4.588   1.362  1.00-12.31           N
ATOM   2060  H   GLY A 138      69.756  -4.898   0.406  1.00-12.31           H
ATOM   2061  CA  GLY A 138      71.045  -4.135   1.917  1.00-12.31           C
ATOM   2062 1HA  GLY A 138      71.191  -4.576   2.904  1.00-12.31           H
ATOM   2063 2HA  GLY A 138      71.865  -4.434   1.266  1.00-12.31           H
ATOM   2064  C   GLY A 138      71.043  -2.628   2.044  1.00-12.31           C
ATOM   2065  O   GLY A 138      70.415  -1.939   1.216  1.00-12.31           O
ATOM   2066  OXT GLY A 138      71.629  -2.101   3.004  1.00-12.31           O
TER    2067      GLY A 138 
END
