# Supplementary material for: Variety of genetic defects in GnRH and hypothalamic–pituitary signaling and development in normosmic patients with IHH
Source: Front Endocrinol (Lausanne). 2024 Jul 1;15:1396805. doi: 10.3389/fendo.2024.1396805 (PMC11246878; doi:10.3389/fendo.2024.1396805)
Supplement: Supplementary file 1 [file DataSheet_1.zip › LHX4_Afold3.pdb]

REMARK YASARA *************************************************************
REMARK YASARA *                                                           *
REMARK YASARA *                     Y  A  S  A  R  A                      *
REMARK YASARA *                                                           *
REMARK YASARA *   Yet Another Scientific Artificial Reality Application   *
REMARK YASARA *                                                           *
REMARK YASARA *            MOLECULE STRUCTURE FILE, PDB FORMAT            *
REMARK YASARA *                                                           *
REMARK YASARA * Just use YASARA every day to make your questions go away! *
REMARK YASARA *                                                           *
REMARK YASARA *                      www.YASARA.org                       *
REMARK YASARA *                                                           *
REMARK YASARA *************************************************************
REMARK YASARA
REMARK YASARA Version:           24.4.10.W.64
REMARK YASARA Written on:        Mon May 20 09:55:50 2024
REMARK YASARA Number of models:  1
REMARK YASARA Number of atoms:   5948
REMARK YASARA Please address questions or suggestions to: Eliza@yasara.org
REMARK YASARA
COMPND    MOL_ID: 1;
COMPND   2 MOLECULE: .;
COMPND   3 CHAIN: ;
SEQRES   1 A  390  MET MET GLN SER ALA THR VAL PRO ALA GLU GLY ALA VAL 
SEQRES   2 A  390  LYS GLY LEU PRO GLU MET LEU GLY VAL PRO MET GLN GLN 
SEQRES   3 A  390  ILE PRO GLN CYS ALA GLY CYS ASN GLN HIS ILE LEU ASP 
SEQRES   4 A  390  LYS PHE ILE LEU LYS VAL LEU ASP ARG HIS TRP HIS SER 
SEQRES   5 A  390  SER CYS LEU LYS CYS ALA ASP CYS GLN MET GLN LEU ALA 
SEQRES   6 A  390  ASP ARG CYS PHE SER ARG ALA GLY SER VAL TYR CYS LYS 
SEQRES   7 A  390  GLU ASP PHE PHE LYS ARG PHE GLY THR LYS CYS THR ALA 
SEQRES   8 A  390  CYS GLN GLN GLY ILE PRO PRO THR GLN VAL VAL ARG LYS 
SEQRES   9 A  390  ALA GLN ASP PHE VAL TYR HIS LEU HIS CYS PHE ALA CYS 
SEQRES  10 A  390  ILE ILE CYS ASN ARG GLN LEU ALA THR GLY ASP GLU PHE 
SEQRES  11 A  390  TYR LEU MET GLU ASP GLY ARG LEU VAL CYS LYS GLU ASP 
SEQRES  12 A  390  TYR GLU THR ALA LYS GLN ASN ASP ASP SER GLU ALA GLY 
SEQRES  13 A  390  ALA LYS ARG PRO ARG THR THR ILE THR ALA LYS GLN LEU 
SEQRES  14 A  390  GLU THR LEU LYS ASN ALA TYR LYS ASN SER PRO LYS PRO 
SEQRES  15 A  390  ALA ARG HIS VAL ARG GLU GLN LEU SER SER GLU THR GLY 
SEQRES  16 A  390  LEU ASP MET ARG VAL VAL GLN VAL TRP PHE GLN ASN ARG 
SEQRES  17 A  390  ARG ALA LYS GLU LYS ARG LEU LYS LYS ASP ALA GLY ARG 
SEQRES  18 A  390  HIS ARG TRP GLY GLN PHE TYR LYS SER VAL LYS ARG SER 
SEQRES  19 A  390  ARG GLY SER SER LYS GLN GLU LYS GLU SER SER ALA GLU 
SEQRES  20 A  390  ASP CYS GLY VAL SER ASP SER GLU LEU SER PHE ARG GLU 
SEQRES  21 A  390  ASP GLN ILE LEU SER GLU LEU GLY HIS THR ASN ARG ILE 
SEQRES  22 A  390  TYR GLY ASN VAL GLY ASP VAL THR GLY GLY GLN LEU MET 
SEQRES  23 A  390  ASN GLY SER PHE SER MET ASP GLY THR GLY GLN SER TYR 
SEQRES  24 A  390  GLN ASP LEU ARG ASP GLY SER PRO TYR GLY ILE PRO GLN 
SEQRES  25 A  390  SER PRO SER SER ILE SER SER LEU PRO SER HIS ALA PRO 
SEQRES  26 A  390  LEU LEU ASN GLY LEU ASP TYR THR VAL ASP SER ASN LEU 
SEQRES  27 A  390  GLY ILE ILE ALA HIS ALA GLY GLN GLY VAL SER GLN THR 
SEQRES  28 A  390  LEU ARG ALA MET ALA GLY GLY PRO THR SER ASP ILE SER 
SEQRES  29 A  390  THR GLY SER SER VAL GLY TYR PRO ASP PHE PRO THR SER 
SEQRES  30 A  390  PRO GLY SER TRP LEU ASP GLU MET ASP HIS PRO PRO PHE 
ATOM      1  N   MET A   1      71.160  -9.400 -36.862  1.00 17.97           N
ATOM      2 1H   MET A   1      71.721 -10.118 -36.450  1.00 17.97           H
ATOM      3 2H   MET A   1      71.017  -9.635 -37.823  1.00 17.97           H
ATOM      4 3H   MET A   1      70.269  -9.408 -36.408  1.00 17.97           H
ATOM      5  CA  MET A   1      71.806  -8.085 -36.731  1.00 36.23           C
ATOM      6  HA  MET A   1      71.951  -7.858 -35.768  1.00 36.23           H
ATOM      7  C   MET A   1      70.856  -7.094 -37.392  1.00 35.91           C
ATOM      8  O   MET A   1      70.699  -7.152 -38.593  1.00 33.91           O
ATOM      9  CB  MET A   1      73.183  -8.105 -37.396  1.00 34.64           C
ATOM     10 1HB  MET A   1      73.086  -8.464 -38.324  1.00 34.64           H
ATOM     11 2HB  MET A   1      73.534  -7.170 -37.435  1.00 34.64           H
ATOM     12  CG  MET A   1      74.181  -8.984 -36.619  1.00 32.23           C
ATOM     13 1HG  MET A   1      74.274  -8.535 -35.730  1.00 32.23           H
ATOM     14 2HG  MET A   1      73.710  -9.859 -36.503  1.00 32.23           H
ATOM     15  SD  MET A   1      75.783  -9.181 -37.450  1.00 30.16           S
ATOM     16  CE  MET A   1      76.724 -10.028 -36.169  1.00 24.09           C
ATOM     17 1HE  MET A   1      77.657 -10.216 -36.475  1.00 24.09           H
ATOM     18 2HE  MET A   1      76.298 -10.900 -35.928  1.00 24.09           H
ATOM     19 3HE  MET A   1      76.779  -9.473 -35.339  1.00 24.09           H
ATOM     20  N   MET A   2      69.934  -6.513 -36.619  1.00 26.35           N
ATOM     21  H   MET A   2      69.092  -7.021 -36.438  1.00 26.35           H
ATOM     22  CA  MET A   2      70.071  -5.181 -36.016  1.00 38.07           C
ATOM     23  HA  MET A   2      69.148  -5.037 -35.658  1.00 38.07           H
ATOM     24  C   MET A   2      70.405  -4.097 -37.048  1.00 36.84           C
ATOM     25  O   MET A   2      71.547  -4.009 -37.465  1.00 35.01           O
ATOM     26  CB  MET A   2      71.060  -5.118 -34.841  1.00 37.57           C
ATOM     27 1HB  MET A   2      71.859  -5.675 -35.067  1.00 37.57           H
ATOM     28 2HB  MET A   2      71.341  -4.167 -34.712  1.00 37.57           H
ATOM     29  CG  MET A   2      70.474  -5.629 -33.526  1.00 37.97           C
ATOM     30 1HG  MET A   2      69.606  -5.143 -33.420  1.00 37.97           H
ATOM     31 2HG  MET A   2      70.296  -6.601 -33.679  1.00 37.97           H
ATOM     32  SD  MET A   2      71.588  -5.350 -32.134  1.00 35.37           S
ATOM     33  CE  MET A   2      70.447  -5.591 -30.740  1.00 30.82           C
ATOM     34 1HE  MET A   2      70.918  -5.469 -29.866  1.00 30.82           H
ATOM     35 2HE  MET A   2      70.056  -6.511 -30.752  1.00 30.82           H
ATOM     36 3HE  MET A   2      69.692  -4.936 -30.777  1.00 30.82           H
ATOM     37  N   GLN A   3      69.457  -3.247 -37.360  1.00 26.51           N
ATOM     38  H   GLN A   3      68.714  -3.556 -37.954  1.00 26.51           H
ATOM     39  CA  GLN A   3      69.438  -1.861 -36.876  1.00 37.66           C
ATOM     40  HA  GLN A   3      69.435  -1.969 -35.882  1.00 37.66           H
ATOM     41  C   GLN A   3      68.165  -1.125 -37.310  1.00 35.11           C
ATOM     42  O   GLN A   3      67.812  -1.053 -38.480  1.00 34.36           O
ATOM     43  CB  GLN A   3      70.696  -1.068 -37.273  1.00 37.99           C
ATOM     44 1HB  GLN A   3      71.081  -1.458 -38.110  1.00 37.99           H
ATOM     45 2HB  GLN A   3      70.446  -0.113 -37.434  1.00 37.99           H
ATOM     46  CG  GLN A   3      71.748  -1.138 -36.146  1.00 37.27           C
ATOM     47 1HG  GLN A   3      71.461  -0.535 -35.402  1.00 37.27           H
ATOM     48 2HG  GLN A   3      71.798  -2.079 -35.812  1.00 37.27           H
ATOM     49  CD  GLN A   3      73.148  -0.713 -36.596  1.00 33.81           C
ATOM     50  OE1 GLN A   3      73.321   0.187 -37.379  1.00 33.34           O
ATOM     51  NE2 GLN A   3      74.183  -1.340 -36.099  1.00 34.41           N
ATOM     52 1HE2 GLN A   3      75.108  -1.071 -36.369  1.00 34.41           H
ATOM     53 2HE2 GLN A   3      74.050  -2.088 -35.449  1.00 34.41           H
ATOM     54  N   SER A   4      67.502  -0.607 -36.298  1.00 31.58           N
ATOM     55  H   SER A   4      67.818  -0.872 -35.387  1.00 31.58           H
ATOM     56  CA  SER A   4      66.367   0.302 -36.338  1.00 42.88           C
ATOM     57  HA  SER A   4      65.715  -0.079 -36.994  1.00 42.88           H
ATOM     58  C   SER A   4      66.811   1.701 -36.776  1.00 39.64           C
ATOM     59  O   SER A   4      67.847   2.175 -36.324  1.00 37.55           O
ATOM     60  CB  SER A   4      65.800   0.403 -34.921  1.00 43.12           C
ATOM     61 1HB  SER A   4      66.357   1.020 -34.365  1.00 43.12           H
ATOM     62 2HB  SER A   4      64.857   0.735 -34.945  1.00 43.12           H
ATOM     63  OG  SER A   4      65.791  -0.867 -34.272  1.00 39.36           O
ATOM     64  HG  SER A   4      65.789  -0.741 -33.323  1.00 39.36           H
ATOM     65  N   ALA A   5      65.983   2.378 -37.560  1.00 31.55           N
ATOM     66  H   ALA A   5      65.269   1.878 -38.049  1.00 31.55           H
ATOM     67  CA  ALA A   5      66.073   3.824 -37.737  1.00 43.93           C
ATOM     68  HA  ALA A   5      66.721   4.186 -37.067  1.00 43.93           H
ATOM     69  C   ALA A   5      64.703   4.444 -37.456  1.00 42.40           C
ATOM     70  O   ALA A   5      63.772   4.369 -38.249  1.00 39.28           O
ATOM     71  CB  ALA A   5      66.628   4.145 -39.131  1.00 43.10           C
ATOM     72 1HB  ALA A   5      67.522   3.719 -39.267  1.00 43.10           H
ATOM     73 2HB  ALA A   5      66.735   5.131 -39.256  1.00 43.10           H
ATOM     74 3HB  ALA A   5      66.015   3.809 -39.847  1.00 43.10           H
ATOM     75  N   THR A   6      64.602   4.984 -36.260  1.00 32.66           N
ATOM     76  H   THR A   6      65.320   4.752 -35.603  1.00 32.66           H
ATOM     77  CA  THR A   6      63.557   5.883 -35.791  1.00 45.33           C
ATOM     78  HA  THR A   6      62.690   5.423 -35.981  1.00 45.33           H
ATOM     79  C   THR A   6      63.632   7.218 -36.528  1.00 43.90           C
ATOM     80  O   THR A   6      64.692   7.831 -36.572  1.00 41.25           O
ATOM     81  CB  THR A   6      63.767   6.153 -34.293  1.00 43.80           C
ATOM     82  HB  THR A   6      63.469   7.088 -34.100  1.00 43.80           H
ATOM     83  OG1 THR A   6      65.142   6.055 -33.953  1.00 39.52           O
ATOM     84  HG1 THR A   6      65.235   6.033 -33.001  1.00 39.52           H
ATOM     85  CG2 THR A   6      63.044   5.133 -33.421  1.00 41.03           C
ATOM     86 1HG2 THR A   6      63.191   5.323 -32.450  1.00 41.03           H
ATOM     87 2HG2 THR A   6      63.372   4.207 -33.606  1.00 41.03           H
ATOM     88 3HG2 THR A   6      62.059   5.150 -33.592  1.00 41.03           H
ATOM     89  N   VAL A   7      62.485   7.673 -37.037  1.00 25.33           N
ATOM     90  H   VAL A   7      61.714   7.040 -37.109  1.00 25.33           H
ATOM     91  CA  VAL A   7      62.297   9.051 -37.496  1.00 38.53           C
ATOM     92  HA  VAL A   7      63.202   9.477 -37.500  1.00 38.53           H
ATOM     93  C   VAL A   7      61.347   9.737 -36.513  1.00 36.69           C
ATOM     94  O   VAL A   7      60.215   9.267 -36.364  1.00 33.27           O
ATOM     95  CB  VAL A   7      61.745   9.125 -38.932  1.00 35.91           C
ATOM     96  HB  VAL A   7      60.763   8.954 -38.855  1.00 35.91           H
ATOM     97  CG1 VAL A   7      62.044  10.504 -39.540  1.00 32.18           C
ATOM     98 1HG1 VAL A   7      61.691  10.568 -40.474  1.00 32.18           H
ATOM     99 2HG1 VAL A   7      63.029  10.676 -39.571  1.00 32.18           H
ATOM    100 3HG1 VAL A   7      61.621  11.233 -39.001  1.00 32.18           H
ATOM    101  CG2 VAL A   7      62.351   8.073 -39.874  1.00 33.72           C
ATOM    102 1HG2 VAL A   7      61.968   8.153 -40.794  1.00 33.72           H
ATOM    103 2HG2 VAL A   7      62.166   7.147 -39.544  1.00 33.72           H
ATOM    104 3HG2 VAL A   7      63.343   8.182 -39.943  1.00 33.72           H
ATOM    105  N   PRO A   8      61.752  10.779 -35.805  1.00 28.73           N
ATOM    106  CA  PRO A   8      60.851  11.538 -34.954  1.00 36.74           C
ATOM    107  HA  PRO A   8      60.135  10.951 -34.577  1.00 36.74           H
ATOM    108  C   PRO A   8      60.153  12.622 -35.783  1.00 36.72           C
ATOM    109  O   PRO A   8      60.793  13.515 -36.321  1.00 35.37           O
ATOM    110  CB  PRO A   8      61.737  12.106 -33.848  1.00 34.68           C
ATOM    111 1HB  PRO A   8      61.374  12.974 -33.510  1.00 34.68           H
ATOM    112 2HB  PRO A   8      61.818  11.460 -33.089  1.00 34.68           H
ATOM    113  CG  PRO A   8      63.085  12.310 -34.538  1.00 34.68           C
ATOM    114 1HG  PRO A   8      63.156  13.239 -34.900  1.00 34.68           H
ATOM    115 2HG  PRO A   8      63.835  12.143 -33.898  1.00 34.68           H
ATOM    116  CD  PRO A   8      63.106  11.283 -35.677  1.00 39.25           C
ATOM    117 1HD  PRO A   8      63.381  11.706 -36.541  1.00 39.25           H
ATOM    118 2HD  PRO A   8      63.720  10.522 -35.467  1.00 39.25           H
ATOM    119  N   ALA A   9      58.832  12.530 -35.867  1.00 27.17           N
ATOM    120  H   ALA A   9      58.390  11.675 -35.594  1.00 27.17           H
ATOM    121  CA  ALA A   9      58.003  13.627 -36.341  1.00 38.30           C
ATOM    122  HA  ALA A   9      58.568  14.248 -36.885  1.00 38.30           H
ATOM    123  C   ALA A   9      57.479  14.403 -35.128  1.00 37.65           C
ATOM    124  O   ALA A   9      56.380  14.158 -34.634  1.00 35.41           O
ATOM    125  CB  ALA A   9      56.903  13.074 -37.262  1.00 36.66           C
ATOM    126 1HB  ALA A   9      57.299  12.578 -38.035  1.00 36.66           H
ATOM    127 2HB  ALA A   9      56.337  13.813 -37.628  1.00 36.66           H
ATOM    128 3HB  ALA A   9      56.304  12.445 -36.767  1.00 36.66           H
ATOM    129  N   GLU A  10      58.262  15.303 -34.606  1.00 28.10           N
ATOM    130  H   GLU A  10      59.230  15.281 -34.856  1.00 28.10           H
ATOM    131  CA  GLU A  10      57.819  16.345 -33.677  1.00 36.84           C
ATOM    132  HA  GLU A  10      57.194  15.897 -33.038  1.00 36.84           H
ATOM    133  C   GLU A  10      57.080  17.446 -34.454  1.00 35.06           C
ATOM    134  O   GLU A  10      57.659  18.413 -34.936  1.00 33.55           O
ATOM    135  CB  GLU A  10      58.995  16.917 -32.870  1.00 36.94           C
ATOM    136 1HB  GLU A  10      59.761  17.088 -33.489  1.00 36.94           H
ATOM    137 2HB  GLU A  10      58.711  17.777 -32.446  1.00 36.94           H
ATOM    138  CG  GLU A  10      59.457  15.962 -31.774  1.00 33.95           C
ATOM    139 1HG  GLU A  10      58.671  15.728 -31.202  1.00 33.95           H
ATOM    140 2HG  GLU A  10      59.816  15.133 -32.203  1.00 33.95           H
ATOM    141  CD  GLU A  10      60.554  16.590 -30.892  1.00 31.55           C
ATOM    142  OE1 GLU A  10      60.548  16.307 -29.670  1.00 29.25           O
ATOM    143  OE2 GLU A  10      61.396  17.322 -31.453  1.00 33.66           O
ATOM    144  N   GLY A  11      55.778  17.281 -34.569  1.00 27.08           N
ATOM    145  H   GLY A  11      55.401  16.365 -34.431  1.00 27.08           H
ATOM    146  CA  GLY A  11      54.862  18.365 -34.887  1.00 37.20           C
ATOM    147 1HA  GLY A  11      55.314  18.986 -35.528  1.00 37.20           H
ATOM    148 2HA  GLY A  11      54.047  17.977 -35.318  1.00 37.20           H
ATOM    149  C   GLY A  11      54.486  19.103 -33.608  1.00 37.65           C
ATOM    150  O   GLY A  11      53.460  18.820 -33.008  1.00 34.53           O
ATOM    151  N   ALA A  12      55.326  20.011 -33.187  1.00 29.47           N
ATOM    152  H   ALA A  12      56.204  20.102 -33.657  1.00 29.47           H
ATOM    153  CA  ALA A  12      55.044  20.894 -32.068  1.00 40.96           C
ATOM    154  HA  ALA A  12      54.794  20.317 -31.290  1.00 40.96           H
ATOM    155  C   ALA A  12      53.850  21.810 -32.390  1.00 40.84           C
ATOM    156  O   ALA A  12      53.987  22.823 -33.071  1.00 39.41           O
ATOM    157  CB  ALA A  12      56.314  21.687 -31.741  1.00 39.84           C
ATOM    158 1HB  ALA A  12      57.076  21.074 -31.535  1.00 39.84           H
ATOM    159 2HB  ALA A  12      56.173  22.279 -30.947  1.00 39.84           H
ATOM    160 3HB  ALA A  12      56.584  22.265 -32.511  1.00 39.84           H
ATOM    161  N   VAL A  13      52.694  21.463 -31.861  1.00 34.14           N
ATOM    162  H   VAL A  13      52.592  20.536 -31.499  1.00 34.14           H
ATOM    163  CA  VAL A  13      51.554  22.374 -31.781  1.00 40.05           C
ATOM    164  HA  VAL A  13      51.423  22.788 -32.682  1.00 40.05           H
ATOM    165  C   VAL A  13      51.919  23.425 -30.733  1.00 40.27           C
ATOM    166  O   VAL A  13      51.900  23.146 -29.534  1.00 37.57           O
ATOM    167  CB  VAL A  13      50.241  21.629 -31.432  1.00 37.68           C
ATOM    168  HB  VAL A  13      50.315  21.329 -30.481  1.00 37.68           H
ATOM    169  CG1 VAL A  13      49.035  22.563 -31.615  1.00 34.08           C
ATOM    170 1HG1 VAL A  13      48.181  22.093 -31.393  1.00 34.08           H
ATOM    171 2HG1 VAL A  13      48.971  22.885 -32.559  1.00 34.08           H
ATOM    172 3HG1 VAL A  13      49.109  23.364 -31.021  1.00 34.08           H
ATOM    173  CG2 VAL A  13      50.022  20.403 -32.335  1.00 34.60           C
ATOM    174 1HG2 VAL A  13      49.172  19.932 -32.100  1.00 34.60           H
ATOM    175 2HG2 VAL A  13      50.773  19.749 -32.240  1.00 34.60           H
ATOM    176 3HG2 VAL A  13      49.968  20.671 -33.297  1.00 34.60           H
ATOM    177  N   LYS A  14      52.320  24.581 -31.197  1.00 35.84           N
ATOM    178  H   LYS A  14      52.437  24.681 -32.185  1.00 35.84           H
ATOM    179  CA  LYS A  14      52.606  25.735 -30.342  1.00 41.81           C
ATOM    180  HA  LYS A  14      53.358  25.474 -29.736  1.00 41.81           H
ATOM    181  C   LYS A  14      51.361  26.069 -29.516  1.00 42.47           C
ATOM    182  O   LYS A  14      50.396  26.631 -30.041  1.00 40.40           O
ATOM    183  CB  LYS A  14      53.053  26.931 -31.187  1.00 40.05           C
ATOM    184 1HB  LYS A  14      52.439  27.018 -31.971  1.00 40.05           H
ATOM    185 2HB  LYS A  14      52.999  27.758 -30.628  1.00 40.05           H
ATOM    186  CG  LYS A  14      54.492  26.771 -31.698  1.00 36.70           C
ATOM    187 1HG  LYS A  14      55.113  26.707 -30.917  1.00 36.70           H
ATOM    188 2HG  LYS A  14      54.556  25.936 -32.244  1.00 36.70           H
ATOM    189  CD  LYS A  14      54.896  27.971 -32.564  1.00 33.99           C
ATOM    190 1HD  LYS A  14      54.312  28.008 -33.375  1.00 33.99           H
ATOM    191 2HD  LYS A  14      54.787  28.813 -32.036  1.00 33.99           H
ATOM    192  CE  LYS A  14      56.359  27.828 -32.998  1.00 31.21           C
ATOM    193 1HE  LYS A  14      56.948  27.835 -32.190  1.00 31.21           H
ATOM    194 2HE  LYS A  14      56.477  26.965 -33.489  1.00 31.21           H
ATOM    195  NZ  LYS A  14      56.790  28.934 -33.895  1.00 28.95           N
ATOM    196 1HZ  LYS A  14      57.746  28.823 -34.167  1.00 28.95           H
ATOM    197 2HZ  LYS A  14      56.701  29.820 -33.440  1.00 28.95           H
ATOM    198 3HZ  LYS A  14      56.235  28.958 -34.726  1.00 28.95           H
ATOM    199  N   GLY A  15      51.399  25.712 -28.228  1.00 48.79           N
ATOM    200  H   GLY A  15      52.134  25.101 -27.935  1.00 48.79           H
ATOM    201  CA  GLY A  15      50.448  26.150 -27.231  1.00 52.53           C
ATOM    202 1HA  GLY A  15      49.537  25.851 -27.516  1.00 52.53           H
ATOM    203 2HA  GLY A  15      50.685  25.716 -26.362  1.00 52.53           H
ATOM    204  C   GLY A  15      50.490  27.668 -27.096  1.00 53.08           C
ATOM    205  O   GLY A  15      51.531  28.249 -26.808  1.00 50.08           O
ATOM    206  N   LEU A  16      49.355  28.293 -27.278  1.00 45.23           N
ATOM    207  H   LEU A  16      48.630  27.814 -27.773  1.00 45.23           H
ATOM    208  CA  LEU A  16      49.083  29.639 -26.806  1.00 48.35           C
ATOM    209  HA  LEU A  16      49.929  30.173 -26.823  1.00 48.35           H
ATOM    210  C   LEU A  16      48.564  29.522 -25.363  1.00 48.20           C
ATOM    211  O   LEU A  16      47.357  29.353 -25.182  1.00 45.55           O
ATOM    212  CB  LEU A  16      48.062  30.302 -27.751  1.00 45.59           C
ATOM    213 1HB  LEU A  16      47.439  29.596 -28.088  1.00 45.59           H
ATOM    214 2HB  LEU A  16      47.545  30.981 -27.230  1.00 45.59           H
ATOM    215  CG  LEU A  16      48.704  31.004 -28.964  1.00 42.28           C
ATOM    216  HG  LEU A  16      49.504  30.473 -29.242  1.00 42.28           H
ATOM    217  CD1 LEU A  16      47.716  31.079 -30.119  1.00 39.42           C
ATOM    218 1HD1 LEU A  16      48.124  31.533 -30.911  1.00 39.42           H
ATOM    219 2HD1 LEU A  16      46.898  31.592 -29.858  1.00 39.42           H
ATOM    220 3HD1 LEU A  16      47.428  30.165 -30.404  1.00 39.42           H
ATOM    221  CD2 LEU A  16      49.128  32.431 -28.603  1.00 41.02           C
ATOM    222 1HD2 LEU A  16      49.545  32.890 -29.387  1.00 41.02           H
ATOM    223 2HD2 LEU A  16      49.795  32.429 -27.858  1.00 41.02           H
ATOM    224 3HD2 LEU A  16      48.342  32.975 -28.311  1.00 41.02           H
ATOM    225  N   PRO A  17      49.460  29.534 -24.358  1.00 50.27           N
ATOM    226  CA  PRO A  17      49.239  30.454 -23.247  1.00 52.21           C
ATOM    227  HA  PRO A  17      48.769  31.273 -23.574  1.00 52.21           H
ATOM    228  C   PRO A  17      50.567  30.948 -22.634  1.00 53.00           C
ATOM    229  O   PRO A  17      50.819  30.752 -21.455  1.00 52.10           O
ATOM    230  CB  PRO A  17      48.403  29.638 -22.253  1.00 50.65           C
ATOM    231 1HB  PRO A  17      48.522  29.975 -21.319  1.00 50.65           H
ATOM    232 2HB  PRO A  17      47.433  29.659 -22.495  1.00 50.65           H
ATOM    233  CG  PRO A  17      48.974  28.229 -22.403  1.00 49.55           C
ATOM    234 1HG  PRO A  17      49.595  28.021 -21.647  1.00 49.55           H
ATOM    235 2HG  PRO A  17      48.237  27.554 -22.424  1.00 49.55           H
ATOM    236  CD  PRO A  17      49.735  28.254 -23.747  1.00 52.22           C
ATOM    237 1HD  PRO A  17      50.722  28.167 -23.609  1.00 52.22           H
ATOM    238 2HD  PRO A  17      49.418  27.529 -24.359  1.00 52.22           H
ATOM    239  N   GLU A  18      51.407  31.615 -23.403  1.00 51.85           N
ATOM    240  H   GLU A  18      51.200  31.700 -24.378  1.00 51.85           H
ATOM    241  CA  GLU A  18      52.647  32.245 -22.883  1.00 56.02           C
ATOM    242  HA  GLU A  18      52.690  32.021 -21.909  1.00 56.02           H
ATOM    243  C   GLU A  18      52.601  33.789 -22.936  1.00 55.55           C
ATOM    244  O   GLU A  18      53.595  34.466 -22.710  1.00 53.82           O
ATOM    245  CB  GLU A  18      53.878  31.619 -23.560  1.00 54.12           C
ATOM    246 1HB  GLU A  18      53.640  30.701 -23.876  1.00 54.12           H
ATOM    247 2HB  GLU A  18      54.138  32.185 -24.343  1.00 54.12           H
ATOM    248  CG  GLU A  18      55.076  31.519 -22.598  1.00 48.84           C
ATOM    249 1HG  GLU A  18      55.381  32.446 -22.381  1.00 48.84           H
ATOM    250 2HG  GLU A  18      54.769  31.065 -21.762  1.00 48.84           H
ATOM    251  CD  GLU A  18      56.277  30.726 -23.179  1.00 45.45           C
ATOM    252  OE1 GLU A  18      57.261  30.579 -22.428  1.00 42.11           O
ATOM    253  OE2 GLU A  18      56.190  30.293 -24.348  1.00 42.47           O
ATOM    254  N   MET A  19      51.435  34.354 -23.188  1.00 50.48           N
ATOM    255  H   MET A  19      50.641  33.761 -23.320  1.00 50.48           H
ATOM    256  CA  MET A  19      51.239  35.811 -23.286  1.00 53.16           C
ATOM    257  HA  MET A  19      52.172  36.171 -23.301  1.00 53.16           H
ATOM    258  C   MET A  19      50.572  36.458 -22.065  1.00 53.03           C
ATOM    259  O   MET A  19      50.474  37.677 -21.996  1.00 51.02           O
ATOM    260  CB  MET A  19      50.488  36.149 -24.585  1.00 49.65           C
ATOM    261 1HB  MET A  19      49.726  35.511 -24.694  1.00 49.65           H
ATOM    262 2HB  MET A  19      50.135  37.082 -24.522  1.00 49.65           H
ATOM    263  CG  MET A  19      51.395  36.048 -25.815  1.00 44.43           C
ATOM    264 1HG  MET A  19      51.971  35.253 -25.627  1.00 44.43           H
ATOM    265 2HG  MET A  19      50.766  35.835 -26.563  1.00 44.43           H
ATOM    266  SD  MET A  19      52.385  37.536 -26.163  1.00 40.36           S
ATOM    267  CE  MET A  19      51.126  38.584 -26.926  1.00 35.12           C
ATOM    268 1HE  MET A  19      51.508  39.470 -27.188  1.00 35.12           H
ATOM    269 2HE  MET A  19      50.368  38.751 -26.295  1.00 35.12           H
ATOM    270 3HE  MET A  19      50.753  38.155 -27.748  1.00 35.12           H
ATOM    271  N   LEU A  20      50.142  35.675 -21.100  1.00 58.49           N
ATOM    272  H   LEU A  20      50.165  34.686 -21.246  1.00 58.49           H
ATOM    273  CA  LEU A  20      49.632  36.176 -19.826  1.00 60.33           C
ATOM    274  HA  LEU A  20      49.892  37.136 -19.721  1.00 60.33           H
ATOM    275  C   LEU A  20      50.268  35.313 -18.735  1.00 60.16           C
ATOM    276  O   LEU A  20      49.922  34.148 -18.614  1.00 55.88           O
ATOM    277  CB  LEU A  20      48.096  36.102 -19.800  1.00 57.80           C
ATOM    278 1HB  LEU A  20      47.829  35.169 -20.039  1.00 57.80           H
ATOM    279 2HB  LEU A  20      47.794  36.307 -18.869  1.00 57.80           H
ATOM    280  CG  LEU A  20      47.380  37.077 -20.770  1.00 54.32           C
ATOM    281  HG  LEU A  20      47.819  37.004 -21.666  1.00 54.32           H
ATOM    282  CD1 LEU A  20      45.896  36.714 -20.862  1.00 50.62           C
ATOM    283 1HD1 LEU A  20      45.414  37.331 -21.484  1.00 50.62           H
ATOM    284 2HD1 LEU A  20      45.456  36.775 -19.966  1.00 50.62           H
ATOM    285 3HD1 LEU A  20      45.776  35.781 -21.201  1.00 50.62           H
ATOM    286  CD2 LEU A  20      47.494  38.524 -20.313  1.00 52.49           C
ATOM    287 1HD2 LEU A  20      47.027  39.139 -20.949  1.00 52.49           H
ATOM    288 2HD2 LEU A  20      48.451  38.808 -20.258  1.00 52.49           H
ATOM    289 3HD2 LEU A  20      47.084  38.648 -19.409  1.00 52.49           H
ATOM    290  N   GLY A  21      51.224  35.862 -17.994  1.00 71.02           N
ATOM    291  H   GLY A  21      51.410  36.835 -18.130  1.00 71.02           H
ATOM    292  CA  GLY A  21      52.030  35.154 -16.991  1.00 73.93           C
ATOM    293 1HA  GLY A  21      52.457  34.377 -17.454  1.00 73.93           H
ATOM    294 2HA  GLY A  21      52.738  35.789 -16.683  1.00 73.93           H
ATOM    295  C   GLY A  21      51.248  34.644 -15.771  1.00 74.57           C
ATOM    296  O   GLY A  21      51.637  34.895 -14.642  1.00 68.52           O
ATOM    297  N   VAL A  22      50.136  33.962 -15.992  1.00 71.06           N
ATOM    298  H   VAL A  22      49.816  33.914 -16.938  1.00 71.06           H
ATOM    299  CA  VAL A  22      49.336  33.277 -14.996  1.00 72.68           C
ATOM    300  HA  VAL A  22      49.574  33.681 -14.113  1.00 72.68           H
ATOM    301  C   VAL A  22      49.706  31.790 -15.056  1.00 72.36           C
ATOM    302  O   VAL A  22      49.513  31.175 -16.107  1.00 68.48           O
ATOM    303  CB  VAL A  22      47.821  33.493 -15.222  1.00 67.83           C
ATOM    304  HB  VAL A  22      47.569  33.028 -16.071  1.00 67.83           H
ATOM    305  CG1 VAL A  22      47.028  32.920 -14.046  1.00 60.81           C
ATOM    306 1HG1 VAL A  22      46.046  33.052 -14.178  1.00 60.81           H
ATOM    307 2HG1 VAL A  22      47.286  33.366 -13.189  1.00 60.81           H
ATOM    308 3HG1 VAL A  22      47.195  31.939 -13.945  1.00 60.81           H
ATOM    309  CG2 VAL A  22      47.478  34.982 -15.345  1.00 62.71           C
ATOM    310 1HG2 VAL A  22      46.497  35.113 -15.491  1.00 62.71           H
ATOM    311 2HG2 VAL A  22      47.962  35.399 -16.115  1.00 62.71           H
ATOM    312 3HG2 VAL A  22      47.734  35.479 -14.516  1.00 62.71           H
ATOM    313  N   PRO A  23      50.298  31.223 -14.010  1.00 76.57           N
ATOM    314  CA  PRO A  23      50.649  29.809 -14.021  1.00 78.86           C
ATOM    315  HA  PRO A  23      51.265  29.604 -14.782  1.00 78.86           H
ATOM    316  C   PRO A  23      49.393  28.958 -14.242  1.00 78.27           C
ATOM    317  O   PRO A  23      48.383  29.139 -13.562  1.00 74.92           O
ATOM    318  CB  PRO A  23      51.338  29.552 -12.677  1.00 74.53           C
ATOM    319 1HB  PRO A  23      51.081  28.658 -12.309  1.00 74.53           H
ATOM    320 2HB  PRO A  23      52.332  29.601 -12.771  1.00 74.53           H
ATOM    321  CG  PRO A  23      50.825  30.673 -11.780  1.00 71.36           C
ATOM    322 1HG  PRO A  23      49.973  30.407 -11.330  1.00 71.36           H
ATOM    323 2HG  PRO A  23      51.506  30.916 -11.089  1.00 71.36           H
ATOM    324  CD  PRO A  23      50.591  31.832 -12.741  1.00 75.79           C
ATOM    325 1HD  PRO A  23      49.815  32.394 -12.456  1.00 75.79           H
ATOM    326 2HD  PRO A  23      51.405  32.406 -12.828  1.00 75.79           H
ATOM    327  N   MET A  24      49.463  27.998 -15.156  1.00 77.78           N
ATOM    328  H   MET A  24      50.349  27.854 -15.596  1.00 77.78           H
ATOM    329  CA  MET A  24      48.358  27.128 -15.581  1.00 78.42           C
ATOM    330  HA  MET A  24      47.656  27.728 -15.964  1.00 78.42           H
ATOM    331  C   MET A  24      47.683  26.378 -14.409  1.00 78.97           C
ATOM    332  O   MET A  24      46.536  25.948 -14.506  1.00 75.40           O
ATOM    333  CB  MET A  24      48.913  26.166 -16.641  1.00 73.29           C
ATOM    334 1HB  MET A  24      49.502  26.686 -17.260  1.00 73.29           H
ATOM    335 2HB  MET A  24      49.454  25.465 -16.177  1.00 73.29           H
ATOM    336  CG  MET A  24      47.836  25.466 -17.478  1.00 65.04           C
ATOM    337 1HG  MET A  24      47.477  24.756 -16.871  1.00 65.04           H
ATOM    338 2HG  MET A  24      47.139  26.169 -17.617  1.00 65.04           H
ATOM    339  SD  MET A  24      48.436  24.776 -19.057  1.00 59.42           S
ATOM    340  CE  MET A  24      49.485  23.412 -18.477  1.00 53.71           C
ATOM    341 1HE  MET A  24      49.896  22.924 -19.247  1.00 53.71           H
ATOM    342 2HE  MET A  24      48.954  22.753 -17.944  1.00 53.71           H
ATOM    343 3HE  MET A  24      50.226  23.751 -17.897  1.00 53.71           H
ATOM    344  N   GLN A  25      48.363  26.298 -13.280  1.00 76.73           N
ATOM    345  H   GLN A  25      49.290  26.673 -13.286  1.00 76.73           H
ATOM    346  CA  GLN A  25      47.896  25.714 -12.016  1.00 77.03           C
ATOM    347  HA  GLN A  25      47.480  24.841 -12.273  1.00 77.03           H
ATOM    348  C   GLN A  25      46.809  26.544 -11.303  1.00 76.46           C
ATOM    349  O   GLN A  25      46.135  26.022 -10.422  1.00 73.34           O
ATOM    350  CB  GLN A  25      49.110  25.547 -11.098  1.00 73.17           C
ATOM    351 1HB  GLN A  25      49.551  26.438 -10.990  1.00 73.17           H
ATOM    352 2HB  GLN A  25      48.792  25.222 -10.207  1.00 73.17           H
ATOM    353  CG  GLN A  25      50.144  24.547 -11.648  1.00 66.62           C
ATOM    354 1HG  GLN A  25      49.764  23.625 -11.582  1.00 66.62           H
ATOM    355 2HG  GLN A  25      50.323  24.767 -12.607  1.00 66.62           H
ATOM    356  CD  GLN A  25      51.472  24.573 -10.894  1.00 59.96           C
ATOM    357  OE1 GLN A  25      51.691  25.323  -9.959  1.00 56.47           O
ATOM    358  NE2 GLN A  25      52.424  23.758 -11.278  1.00 49.38           N
ATOM    359 1HE2 GLN A  25      53.306  23.761 -10.806  1.00 49.38           H
ATOM    360 2HE2 GLN A  25      52.269  23.133 -12.043  1.00 49.38           H
ATOM    361  N   GLN A  26      46.624  27.815 -11.664  1.00 83.13           N
ATOM    362  H   GLN A  26      47.212  28.186 -12.382  1.00 83.13           H
ATOM    363  CA  GLN A  26      45.615  28.704 -11.077  1.00 84.58           C
ATOM    364  HA  GLN A  26      45.385  28.271 -10.205  1.00 84.58           H
ATOM    365  C   GLN A  26      44.324  28.784 -11.895  1.00 85.85           C
ATOM    366  O   GLN A  26      43.345  29.374 -11.443  1.00 82.96           O
ATOM    367  CB  GLN A  26      46.208  30.100 -10.853  1.00 79.04           C
ATOM    368 1HB  GLN A  26      46.588  30.431 -11.717  1.00 79.04           H
ATOM    369 2HB  GLN A  26      45.479  30.715 -10.551  1.00 79.04           H
ATOM    370  CG  GLN A  26      47.318  30.094  -9.796  1.00 69.71           C
ATOM    371 1HG  GLN A  26      46.937  29.748  -8.938  1.00 69.71           H
ATOM    372 2HG  GLN A  26      48.048  29.485 -10.106  1.00 69.71           H
ATOM    373  CD  GLN A  26      47.917  31.486  -9.540  1.00 65.21           C
ATOM    374  OE1 GLN A  26      47.544  32.480 -10.133  1.00 60.54           O
ATOM    375  NE2 GLN A  26      48.872  31.592  -8.653  1.00 54.08           N
ATOM    376 1HE2 GLN A  26      49.287  32.483  -8.469  1.00 54.08           H
ATOM    377 2HE2 GLN A  26      49.187  30.782  -8.159  1.00 54.08           H
ATOM    378  N   ILE A  27      44.313  28.199 -13.088  1.00 87.50           N
ATOM    379  H   ILE A  27      45.143  27.744 -13.411  1.00 87.50           H
ATOM    380  CA  ILE A  27      43.122  28.198 -13.949  1.00 88.31           C
ATOM    381  HA  ILE A  27      42.668  29.081 -13.828  1.00 88.31           H
ATOM    382  C   ILE A  27      42.188  27.072 -13.493  1.00 89.86           C
ATOM    383  O   ILE A  27      42.590  25.906 -13.500  1.00 88.10           O
ATOM    384  CB  ILE A  27      43.497  28.093 -15.435  1.00 86.27           C
ATOM    385  HB  ILE A  27      43.938  27.210 -15.596  1.00 86.27           H
ATOM    386  CG1 ILE A  27      44.494  29.212 -15.829  1.00 80.97           C
ATOM    387 1HG1 ILE A  27      44.048  30.096 -15.685  1.00 80.97           H
ATOM    388 2HG1 ILE A  27      45.296  29.142 -15.236  1.00 80.97           H
ATOM    389  CG2 ILE A  27      42.219  28.183 -16.288  1.00 80.48           C
ATOM    390 1HG2 ILE A  27      42.433  28.117 -17.263  1.00 80.48           H
ATOM    391 2HG2 ILE A  27      41.746  29.051 -16.135  1.00 80.48           H
ATOM    392 3HG2 ILE A  27      41.585  27.444 -16.062  1.00 80.48           H
ATOM    393  CD1 ILE A  27      44.976  29.155 -17.288  1.00 75.08           C
ATOM    394 1HD1 ILE A  27      45.615  29.899 -17.484  1.00 75.08           H
ATOM    395 2HD1 ILE A  27      44.207  29.235 -17.923  1.00 75.08           H
ATOM    396 3HD1 ILE A  27      45.443  28.291 -17.478  1.00 75.08           H
ATOM    397  N   PRO A  28      40.948  27.378 -13.091  1.00 89.86           N
ATOM    398  CA  PRO A  28      40.019  26.366 -12.612  1.00 90.26           C
ATOM    399  HA  PRO A  28      40.456  25.835 -11.886  1.00 90.26           H
ATOM    400  C   PRO A  28      39.668  25.363 -13.712  1.00 91.40           C
ATOM    401  O   PRO A  28      39.505  25.726 -14.876  1.00 89.28           O
ATOM    402  CB  PRO A  28      38.801  27.134 -12.095  1.00 87.55           C
ATOM    403 1HB  PRO A  28      37.957  26.628 -12.273  1.00 87.55           H
ATOM    404 2HB  PRO A  28      38.881  27.314 -11.115  1.00 87.55           H
ATOM    405  CG  PRO A  28      38.834  28.436 -12.892  1.00 83.95           C
ATOM    406 1HG  PRO A  28      38.375  28.329 -13.774  1.00 83.95           H
ATOM    407 2HG  PRO A  28      38.405  29.181 -12.381  1.00 83.95           H
ATOM    408  CD  PRO A  28      40.327  28.688 -13.078  1.00 86.99           C
ATOM    409 1HD  PRO A  28      40.512  29.153 -13.944  1.00 86.99           H
ATOM    410 2HD  PRO A  28      40.702  29.227 -12.323  1.00 86.99           H
ATOM    411  N   GLN A  29      39.520  24.104 -13.340  1.00 91.20           N
ATOM    412  H   GLN A  29      39.720  23.866 -12.389  1.00 91.20           H
ATOM    413  CA  GLN A  29      39.082  23.042 -14.237  1.00 92.32           C
ATOM    414  HA  GLN A  29      39.363  23.345 -15.148  1.00 92.32           H
ATOM    415  C   GLN A  29      37.560  22.884 -14.197  1.00 92.79           C
ATOM    416  O   GLN A  29      36.935  22.994 -13.148  1.00 91.37           O
ATOM    417  CB  GLN A  29      39.777  21.718 -13.911  1.00 90.50           C
ATOM    418 1HB  GLN A  29      39.654  21.521 -12.938  1.00 90.50           H
ATOM    419 2HB  GLN A  29      39.357  20.991 -14.454  1.00 90.50           H
ATOM    420  CG  GLN A  29      41.284  21.775 -14.227  1.00 83.72           C
ATOM    421 1HG  GLN A  29      41.402  21.964 -15.202  1.00 83.72           H
ATOM    422 2HG  GLN A  29      41.698  22.511 -13.691  1.00 83.72           H
ATOM    423  CD  GLN A  29      42.009  20.473 -13.898  1.00 83.33           C
ATOM    424  OE1 GLN A  29      41.469  19.537 -13.357  1.00 75.68           O
ATOM    425  NE2 GLN A  29      43.284  20.387 -14.199  1.00 73.04           N
ATOM    426 1HE2 GLN A  29      43.794  19.555 -13.980  1.00 73.04           H
ATOM    427 2HE2 GLN A  29      43.745  21.153 -14.647  1.00 73.04           H
ATOM    428  N   CYS A  30      36.971  22.615 -15.355  1.00 92.37           N
ATOM    429  H   CYS A  30      37.536  22.593 -16.180  1.00 92.37           H
ATOM    430  CA  CYS A  30      35.546  22.350 -15.488  1.00 92.75           C
ATOM    431  HA  CYS A  30      35.064  23.040 -14.948  1.00 92.75           H
ATOM    432  C   CYS A  30      35.203  20.973 -14.924  1.00 92.37           C
ATOM    433  O   CYS A  30      35.729  19.954 -15.370  1.00 90.55           O
ATOM    434  CB  CYS A  30      35.162  22.463 -16.966  1.00 92.50           C
ATOM    435 1HB  CYS A  30      35.440  23.381 -17.250  1.00 92.50           H
ATOM    436 2HB  CYS A  30      35.718  21.783 -17.445  1.00 92.50           H
ATOM    437  SG  CYS A  30      33.386  22.179 -17.170  1.00 91.53           S
ATOM    438  HG  CYS A  30      32.757  23.339 -17.220  1.00 91.53           H
ATOM    439  N   ALA A  31      34.228  20.923 -14.021  1.00 92.94           N
ATOM    440  H   ALA A  31      33.805  21.779 -13.724  1.00 92.94           H
ATOM    441  CA  ALA A  31      33.750  19.669 -13.446  1.00 91.51           C
ATOM    442  HA  ALA A  31      34.574  19.167 -13.183  1.00 91.51           H
ATOM    443  C   ALA A  31      32.999  18.768 -14.442  1.00 91.26           C
ATOM    444  O   ALA A  31      32.764  17.599 -14.141  1.00 88.83           O
ATOM    445  CB  ALA A  31      32.876  20.014 -12.241  1.00 90.74           C
ATOM    446 1HB  ALA A  31      33.368  20.599 -11.597  1.00 90.74           H
ATOM    447 2HB  ALA A  31      32.596  19.187 -11.753  1.00 90.74           H
ATOM    448 3HB  ALA A  31      32.048  20.498 -12.525  1.00 90.74           H
ATOM    449  N   GLY A  32      32.611  19.295 -15.600  1.00 92.65           N
ATOM    450  H   GLY A  32      32.797  20.263 -15.769  1.00 92.65           H
ATOM    451  CA  GLY A  32      31.925  18.525 -16.638  1.00 91.61           C
ATOM    452 1HA  GLY A  32      31.392  17.815 -16.178  1.00 91.61           H
ATOM    453 2HA  GLY A  32      31.307  19.151 -17.113  1.00 91.61           H
ATOM    454  C   GLY A  32      32.864  17.873 -17.655  1.00 92.15           C
ATOM    455  O   GLY A  32      32.666  16.715 -18.011  1.00 90.13           O
ATOM    456  N   CYS A  33      33.876  18.601 -18.130  1.00 93.43           N
ATOM    457  H   CYS A  33      34.015  19.521 -17.764  1.00 93.43           H
ATOM    458  CA  CYS A  33      34.795  18.114 -19.165  1.00 93.49           C
ATOM    459  HA  CYS A  33      34.490  17.179 -19.348  1.00 93.49           H
ATOM    460  C   CYS A  33      36.253  17.988 -18.710  1.00 93.45           C
ATOM    461  O   CYS A  33      37.099  17.590 -19.506  1.00 91.01           O
ATOM    462  CB  CYS A  33      34.663  19.002 -20.411  1.00 92.41           C
ATOM    463 1HB  CYS A  33      35.209  18.553 -21.118  1.00 92.41           H
ATOM    464 2HB  CYS A  33      33.696  18.966 -20.663  1.00 92.41           H
ATOM    465  SG  CYS A  33      35.236  20.702 -20.051  1.00 91.27           S
ATOM    466  HG  CYS A  33      36.553  20.714 -19.964  1.00 91.27           H
ATOM    467  N   ASN A  34      36.586  18.341 -17.466  1.00 93.11           N
ATOM    468  H   ASN A  34      35.839  18.629 -16.866  1.00 93.11           H
ATOM    469  CA  ASN A  34      37.928  18.350 -16.891  1.00 93.12           C
ATOM    470  HA  ASN A  34      37.781  18.814 -16.017  1.00 93.12           H
ATOM    471  C   ASN A  34      38.965  19.222 -17.639  1.00 92.84           C
ATOM    472  O   ASN A  34      40.161  19.123 -17.373  1.00 89.48           O
ATOM    473  CB  ASN A  34      38.415  16.914 -16.647  1.00 92.01           C
ATOM    474 1HB  ASN A  34      38.412  16.420 -17.516  1.00 92.01           H
ATOM    475 2HB  ASN A  34      39.347  16.946 -16.285  1.00 92.01           H
ATOM    476  CG  ASN A  34      37.544  16.154 -15.661  1.00 88.20           C
ATOM    477  OD1 ASN A  34      36.952  16.699 -14.749  1.00 77.82           O
ATOM    478  ND2 ASN A  34      37.450  14.856 -15.808  1.00 75.35           N
ATOM    479 1HD2 ASN A  34      36.894  14.320 -15.173  1.00 75.35           H
ATOM    480 2HD2 ASN A  34      37.934  14.401 -16.556  1.00 75.35           H
ATOM    481  N   GLN A  35      38.511  20.102 -18.525  1.00 91.75           N
ATOM    482  H   GLN A  35      37.532  20.107 -18.730  1.00 91.75           H
ATOM    483  CA  GLN A  35      39.370  21.063 -19.215  1.00 91.55           C
ATOM    484  HA  GLN A  35      40.278  20.646 -19.258  1.00 91.55           H
ATOM    485  C   GLN A  35      39.472  22.366 -18.427  1.00 91.84           C
ATOM    486  O   GLN A  35      38.572  22.710 -17.660  1.00 90.27           O
ATOM    487  CB  GLN A  35      38.857  21.305 -20.633  1.00 90.81           C
ATOM    488 1HB  GLN A  35      37.906  21.611 -20.582  1.00 90.81           H
ATOM    489 2HB  GLN A  35      39.414  22.018 -21.058  1.00 90.81           H
ATOM    490  CG  GLN A  35      38.927  20.036 -21.498  1.00 87.77           C
ATOM    491 1HG  GLN A  35      39.878  19.729 -21.540  1.00 87.77           H
ATOM    492 2HG  GLN A  35      38.366  19.326 -21.071  1.00 87.77           H
ATOM    493  CD  GLN A  35      38.425  20.257 -22.927  1.00 81.98           C
ATOM    494  OE1 GLN A  35      37.797  21.245 -23.256  1.00 74.66           O
ATOM    495  NE2 GLN A  35      38.665  19.320 -23.827  1.00 70.35           N
ATOM    496 1HE2 GLN A  35      38.332  19.429 -24.763  1.00 70.35           H
ATOM    497 2HE2 GLN A  35      39.180  18.502 -23.572  1.00 70.35           H
ATOM    498  N   HIS A  36      40.574  23.106 -18.624  1.00 91.47           N
ATOM    499  H   HIS A  36      41.308  22.735 -19.192  1.00 91.47           H
ATOM    500  CA  HIS A  36      40.739  24.432 -18.039  1.00 91.08           C
ATOM    501  HA  HIS A  36      40.561  24.325 -17.061  1.00 91.08           H
ATOM    502  C   HIS A  36      39.717  25.415 -18.623  1.00 91.02           C
ATOM    503  O   HIS A  36      39.476  25.429 -19.824  1.00 88.55           O
ATOM    504  CB  HIS A  36      42.174  24.924 -18.236  1.00 89.63           C
ATOM    505 1HB  HIS A  36      42.399  24.889 -19.210  1.00 89.63           H
ATOM    506 2HB  HIS A  36      42.242  25.867 -17.912  1.00 89.63           H
ATOM    507  CG  HIS A  36      43.185  24.101 -17.493  1.00 89.01           C
ATOM    508  ND1 HIS A  36      43.867  23.018 -17.978  1.00 77.76           N
ATOM    509  HD1 HIS A  36      43.788  22.641 -18.901  1.00 77.76           H
ATOM    510  CD2 HIS A  36      43.574  24.272 -16.196  1.00 78.59           C
ATOM    511  HD2 HIS A  36      43.246  24.980 -15.571  1.00 78.59           H
ATOM    512  CE1 HIS A  36      44.663  22.548 -16.998  1.00 80.14           C
ATOM    513  HE1 HIS A  36      45.277  21.764 -17.084  1.00 80.14           H
ATOM    514  NE2 HIS A  36      44.511  23.282 -15.898  1.00 81.49           N
ATOM    515  N   ILE A  37      39.128  26.245 -17.758  1.00 90.73           N
ATOM    516  H   ILE A  37      39.390  26.196 -16.794  1.00 90.73           H
ATOM    517  CA  ILE A  37      38.116  27.222 -18.159  1.00 90.73           C
ATOM    518  HA  ILE A  37      37.661  26.848 -18.967  1.00 90.73           H
ATOM    519  C   ILE A  37      38.820  28.535 -18.513  1.00 90.01           C
ATOM    520  O   ILE A  37      39.264  29.265 -17.631  1.00 87.58           O
ATOM    521  CB  ILE A  37      37.038  27.410 -17.072  1.00 90.67           C
ATOM    522  HB  ILE A  37      37.454  27.826 -16.263  1.00 90.67           H
ATOM    523  CG1 ILE A  37      36.446  26.065 -16.616  1.00 86.84           C
ATOM    524 1HG1 ILE A  37      35.952  25.661 -17.386  1.00 86.84           H
ATOM    525 2HG1 ILE A  37      37.199  25.463 -16.349  1.00 86.84           H
ATOM    526  CG2 ILE A  37      35.939  28.330 -17.632  1.00 87.06           C
ATOM    527 1HG2 ILE A  37      35.217  28.479 -16.956  1.00 87.06           H
ATOM    528 2HG2 ILE A  37      35.519  27.932 -18.447  1.00 87.06           H
ATOM    529 3HG2 ILE A  37      36.313  29.223 -17.884  1.00 87.06           H
ATOM    530  CD1 ILE A  37      35.479  26.175 -15.432  1.00 85.83           C
ATOM    531 1HD1 ILE A  37      35.123  25.276 -15.175  1.00 85.83           H
ATOM    532 2HD1 ILE A  37      34.701  26.761 -15.658  1.00 85.83           H
ATOM    533 3HD1 ILE A  37      35.935  26.565 -14.632  1.00 85.83           H
ATOM    534  N   LEU A  38      38.894  28.814 -19.810  1.00 90.94           N
ATOM    535  H   LEU A  38      38.548  28.130 -20.452  1.00 90.94           H
ATOM    536  CA  LEU A  38      39.447  30.056 -20.370  1.00 90.11           C
ATOM    537  HA  LEU A  38      39.979  30.482 -19.638  1.00 90.11           H
ATOM    538  C   LEU A  38      38.345  31.051 -20.771  1.00 90.21           C
ATOM    539  O   LEU A  38      38.629  32.130 -21.281  1.00 87.07           O
ATOM    540  CB  LEU A  38      40.351  29.702 -21.563  1.00 88.71           C
ATOM    541 1HB  LEU A  38      39.784  29.264 -22.260  1.00 88.71           H
ATOM    542 2HB  LEU A  38      40.728  30.553 -21.927  1.00 88.71           H
ATOM    543  CG  LEU A  38      41.527  28.756 -21.236  1.00 86.50           C
ATOM    544  HG  LEU A  38      41.141  27.924 -20.837  1.00 86.50           H
ATOM    545  CD1 LEU A  38      42.301  28.429 -22.511  1.00 80.20           C
ATOM    546 1HD1 LEU A  38      43.067  27.816 -22.318  1.00 80.20           H
ATOM    547 2HD1 LEU A  38      42.669  29.259 -22.930  1.00 80.20           H
ATOM    548 3HD1 LEU A  38      41.711  27.981 -23.183  1.00 80.20           H
ATOM    549  CD2 LEU A  38      42.498  29.362 -20.221  1.00 79.98           C
ATOM    550 1HD2 LEU A  38      43.250  28.733 -20.025  1.00 79.98           H
ATOM    551 2HD2 LEU A  38      42.034  29.565 -19.359  1.00 79.98           H
ATOM    552 3HD2 LEU A  38      42.892  30.214 -20.566  1.00 79.98           H
ATOM    553  N   ASP A  39      37.094  30.695 -20.543  1.00 89.22           N
ATOM    554  H   ASP A  39      36.929  29.804 -20.119  1.00 89.22           H
ATOM    555  CA  ASP A  39      35.940  31.520 -20.871  1.00 88.83           C
ATOM    556  HA  ASP A  39      36.082  31.782 -21.826  1.00 88.83           H
ATOM    557  C   ASP A  39      35.887  32.773 -19.990  1.00 88.93           C
ATOM    558  O   ASP A  39      36.276  32.773 -18.830  1.00 85.63           O
ATOM    559  CB  ASP A  39      34.635  30.717 -20.712  1.00 86.59           C
ATOM    560 1HB  ASP A  39      34.605  30.346 -19.784  1.00 86.59           H
ATOM    561 2HB  ASP A  39      33.864  31.340 -20.847  1.00 86.59           H
ATOM    562  CG  ASP A  39      34.477  29.553 -21.690  1.00 84.56           C
ATOM    563  OD1 ASP A  39      35.144  29.557 -22.743  1.00 78.32           O
ATOM    564  OD2 ASP A  39      33.647  28.668 -21.385  1.00 79.35           O
ATOM    565  N   LYS A  40      35.319  33.860 -20.549  1.00 89.14           N
ATOM    566  H   LYS A  40      35.036  33.805 -21.506  1.00 89.14           H
ATOM    567  CA  LYS A  40      35.093  35.121 -19.829  1.00 89.03           C
ATOM    568  HA  LYS A  40      35.991  35.416 -19.503  1.00 89.03           H
ATOM    569  C   LYS A  40      34.205  34.946 -18.588  1.00 88.34           C
ATOM    570  O   LYS A  40      34.332  35.706 -17.628  1.00 84.46           O
ATOM    571  CB  LYS A  40      34.484  36.139 -20.812  1.00 87.51           C
ATOM    572 1HB  LYS A  40      35.089  36.221 -21.604  1.00 87.51           H
ATOM    573 2HB  LYS A  40      33.590  35.803 -21.108  1.00 87.51           H
ATOM    574  CG  LYS A  40      34.302  37.532 -20.187  1.00 79.51           C
ATOM    575 1HG  LYS A  40      33.669  37.464 -19.416  1.00 79.51           H
ATOM    576 2HG  LYS A  40      35.188  37.863 -19.863  1.00 79.51           H
ATOM    577  CD  LYS A  40      33.741  38.531 -21.204  1.00 76.89           C
ATOM    578 1HD  LYS A  40      34.385  38.637 -21.962  1.00 76.89           H
ATOM    579 2HD  LYS A  40      32.865  38.199 -21.554  1.00 76.89           H
ATOM    580  CE  LYS A  40      33.537  39.878 -20.515  1.00 68.44           C
ATOM    581 1HE  LYS A  40      32.909  39.767 -19.745  1.00 68.44           H
ATOM    582 2HE  LYS A  40      34.416  40.219 -20.182  1.00 68.44           H
ATOM    583  NZ  LYS A  40      32.966  40.887 -21.442  1.00 60.60           N
ATOM    584 1HZ  LYS A  40      32.837  41.765 -20.981  1.00 60.60           H
ATOM    585 2HZ  LYS A  40      32.078  40.590 -21.792  1.00 60.60           H
ATOM    586 3HZ  LYS A  40      33.570  41.037 -22.225  1.00 60.60           H
ATOM    587  N   PHE A  41      33.276  33.972 -18.617  1.00 86.29           N
ATOM    588  H   PHE A  41      33.221  33.407 -19.440  1.00 86.29           H
ATOM    589  CA  PHE A  41      32.346  33.682 -17.536  1.00 85.90           C
ATOM    590  HA  PHE A  41      32.586  34.306 -16.792  1.00 85.90           H
ATOM    591  C   PHE A  41      32.521  32.249 -17.051  1.00 86.15           C
ATOM    592  O   PHE A  41      32.504  31.309 -17.839  1.00 84.50           O
ATOM    593  CB  PHE A  41      30.903  33.946 -17.988  1.00 83.09           C
ATOM    594 1HB  PHE A  41      30.695  33.345 -18.759  1.00 83.09           H
ATOM    595 2HB  PHE A  41      30.287  33.739 -17.228  1.00 83.09           H
ATOM    596  CG  PHE A  41      30.644  35.371 -18.424  1.00 79.47           C
ATOM    597  CD1 PHE A  41      30.541  36.402 -17.471  1.00 75.28           C
ATOM    598  HD1 PHE A  41      30.652  36.191 -16.500  1.00 75.28           H
ATOM    599  CD2 PHE A  41      30.507  35.680 -19.787  1.00 74.67           C
ATOM    600  HD2 PHE A  41      30.587  34.954 -20.470  1.00 74.67           H
ATOM    601  CE1 PHE A  41      30.284  37.724 -17.871  1.00 71.68           C
ATOM    602  HE1 PHE A  41      30.202  38.449 -17.187  1.00 71.68           H
ATOM    603  CE2 PHE A  41      30.257  37.011 -20.202  1.00 73.07           C
ATOM    604  HE2 PHE A  41      30.163  37.228 -21.174  1.00 73.07           H
ATOM    605  CZ  PHE A  41      30.143  38.022 -19.236  1.00 74.10           C
ATOM    606  HZ  PHE A  41      29.960  38.963 -19.522  1.00 74.10           H
ATOM    607  N   ILE A  42      32.649  32.095 -15.747  1.00 87.18           N
ATOM    608  H   ILE A  42      32.649  32.917 -15.177  1.00 87.18           H
ATOM    609  CA  ILE A  42      32.790  30.808 -15.083  1.00 87.43           C
ATOM    610  HA  ILE A  42      32.811  30.108 -15.797  1.00 87.43           H
ATOM    611  C   ILE A  42      31.576  30.618 -14.175  1.00 86.89           C
ATOM    612  O   ILE A  42      31.293  31.478 -13.341  1.00 84.78           O
ATOM    613  CB  ILE A  42      34.114  30.727 -14.291  1.00 85.69           C
ATOM    614  HB  ILE A  42      34.099  31.403 -13.554  1.00 85.69           H
ATOM    615  CG1 ILE A  42      35.322  31.049 -15.209  1.00 75.08           C
ATOM    616 1HG1 ILE A  42      35.364  30.358 -15.930  1.00 75.08           H
ATOM    617 2HG1 ILE A  42      35.177  31.950 -15.618  1.00 75.08           H
ATOM    618  CG2 ILE A  42      34.251  29.345 -13.649  1.00 76.53           C
ATOM    619 1HG2 ILE A  42      35.103  29.273 -13.131  1.00 76.53           H
ATOM    620 2HG2 ILE A  42      34.252  28.626 -14.344  1.00 76.53           H
ATOM    621 3HG2 ILE A  42      33.494  29.165 -13.021  1.00 76.53           H
ATOM    622  CD1 ILE A  42      36.679  31.069 -14.498  1.00 73.54           C
ATOM    623 1HD1 ILE A  42      37.416  31.281 -15.139  1.00 73.54           H
ATOM    624 2HD1 ILE A  42      36.879  30.182 -14.083  1.00 73.54           H
ATOM    625 3HD1 ILE A  42      36.694  31.758 -13.773  1.00 73.54           H
ATOM    626  N   LEU A  43      30.886  29.505 -14.323  1.00 87.78           N
ATOM    627  H   LEU A  43      31.113  28.889 -15.077  1.00 87.78           H
ATOM    628  CA  LEU A  43      29.801  29.148 -13.418  1.00 87.54           C
ATOM    629  HA  LEU A  43      29.407  30.007 -13.091  1.00 87.54           H
ATOM    630  C   LEU A  43      30.356  28.376 -12.226  1.00 87.78           C
ATOM    631  O   LEU A  43      31.129  27.437 -12.395  1.00 86.92           O
ATOM    632  CB  LEU A  43      28.711  28.363 -14.162  1.00 86.95           C
ATOM    633 1HB  LEU A  43      29.119  27.517 -14.505  1.00 86.95           H
ATOM    634 2HB  LEU A  43      27.987  28.143 -13.508  1.00 86.95           H
ATOM    635  CG  LEU A  43      28.078  29.118 -15.355  1.00 85.73           C
ATOM    636  HG  LEU A  43      28.805  29.332 -16.007  1.00 85.73           H
ATOM    637  CD1 LEU A  43      27.016  28.237 -16.001  1.00 79.37           C
ATOM    638 1HD1 LEU A  43      26.589  28.701 -16.777  1.00 79.37           H
ATOM    639 2HD1 LEU A  43      26.296  28.006 -15.347  1.00 79.37           H
ATOM    640 3HD1 LEU A  43      27.414  27.382 -16.335  1.00 79.37           H
ATOM    641  CD2 LEU A  43      27.429  30.436 -14.935  1.00 79.87           C
ATOM    642 1HD2 LEU A  43      27.028  30.905 -15.722  1.00 79.87           H
ATOM    643 2HD2 LEU A  43      28.101  31.050 -14.521  1.00 79.87           H
ATOM    644 3HD2 LEU A  43      26.702  30.280 -14.266  1.00 79.87           H
ATOM    645  N   LYS A  44      29.955  28.754 -11.018  1.00 88.24           N
ATOM    646  H   LYS A  44      29.377  29.566 -10.940  1.00 88.24           H
ATOM    647  CA  LYS A  44      30.320  28.037  -9.796  1.00 87.56           C
ATOM    648  HA  LYS A  44      30.946  27.301 -10.053  1.00 87.56           H
ATOM    649  C   LYS A  44      29.072  27.403  -9.183  1.00 85.92           C
ATOM    650  O   LYS A  44      28.158  28.109  -8.794  1.00 83.32           O
ATOM    651  CB  LYS A  44      31.057  28.984  -8.827  1.00 86.45           C
ATOM    652 1HB  LYS A  44      31.787  29.455  -9.322  1.00 86.45           H
ATOM    653 2HB  LYS A  44      30.408  29.656  -8.470  1.00 86.45           H
ATOM    654  CG  LYS A  44      31.671  28.197  -7.648  1.00 81.04           C
ATOM    655 1HG  LYS A  44      30.943  27.680  -7.197  1.00 81.04           H
ATOM    656 2HG  LYS A  44      32.355  27.564  -8.010  1.00 81.04           H
ATOM    657  CD  LYS A  44      32.349  29.099  -6.600  1.00 79.31           C
ATOM    658 1HD  LYS A  44      33.132  29.570  -7.005  1.00 79.31           H
ATOM    659 2HD  LYS A  44      31.698  29.773  -6.252  1.00 79.31           H
ATOM    660  CE  LYS A  44      32.817  28.181  -5.460  1.00 72.64           C
ATOM    661 1HE  LYS A  44      32.078  27.548  -5.231  1.00 72.64           H
ATOM    662 2HE  LYS A  44      33.615  27.664  -5.769  1.00 72.64           H
ATOM    663  NZ  LYS A  44      33.202  28.876  -4.208  1.00 65.90           N
ATOM    664 1HZ  LYS A  44      33.495  28.222  -3.511  1.00 65.90           H
ATOM    665 2HZ  LYS A  44      32.434  29.397  -3.837  1.00 65.90           H
ATOM    666 3HZ  LYS A  44      33.956  29.513  -4.369  1.00 65.90           H
ATOM    667  N   VAL A  45      29.046  26.083  -9.116  1.00 89.81           N
ATOM    668  H   VAL A  45      29.830  25.579  -9.478  1.00 89.81           H
ATOM    669  CA  VAL A  45      27.932  25.309  -8.541  1.00 88.69           C
ATOM    670  HA  VAL A  45      27.382  25.937  -7.990  1.00 88.69           H
ATOM    671  C   VAL A  45      28.513  24.213  -7.661  1.00 88.22           C
ATOM    672  O   VAL A  45      29.350  23.439  -8.111  1.00 85.28           O
ATOM    673  CB  VAL A  45      27.041  24.712  -9.652  1.00 87.45           C
ATOM    674  HB  VAL A  45      27.628  24.109 -10.192  1.00 87.45           H
ATOM    675  CG1 VAL A  45      25.875  23.918  -9.061  1.00 81.27           C
ATOM    676 1HG1 VAL A  45      25.301  23.533  -9.784  1.00 81.27           H
ATOM    677 2HG1 VAL A  45      25.299  24.501  -8.488  1.00 81.27           H
ATOM    678 3HG1 VAL A  45      26.206  23.162  -8.496  1.00 81.27           H
ATOM    679  CG2 VAL A  45      26.445  25.805 -10.552  1.00 83.29           C
ATOM    680 1HG2 VAL A  45      25.870  25.407 -11.267  1.00 83.29           H
ATOM    681 2HG2 VAL A  45      27.166  26.335 -10.997  1.00 83.29           H
ATOM    682 3HG2 VAL A  45      25.881  26.438 -10.022  1.00 83.29           H
ATOM    683  N   LEU A  46      28.067  24.130  -6.400  1.00 84.98           N
ATOM    684  H   LEU A  46      27.354  24.770  -6.112  1.00 84.98           H
ATOM    685  CA  LEU A  46      28.559  23.158  -5.412  1.00 83.95           C
ATOM    686  HA  LEU A  46      28.153  23.465  -4.551  1.00 83.95           H
ATOM    687  C   LEU A  46      30.088  23.190  -5.237  1.00 85.04           C
ATOM    688  O   LEU A  46      30.749  22.145  -5.258  1.00 80.81           O
ATOM    689  CB  LEU A  46      28.066  21.742  -5.752  1.00 80.10           C
ATOM    690 1HB  LEU A  46      28.452  21.489  -6.639  1.00 80.10           H
ATOM    691 2HB  LEU A  46      28.411  21.121  -5.048  1.00 80.10           H
ATOM    692  CG  LEU A  46      26.544  21.557  -5.834  1.00 73.77           C
ATOM    693  HG  LEU A  46      26.158  22.243  -6.451  1.00 73.77           H
ATOM    694  CD1 LEU A  46      26.261  20.142  -6.353  1.00 67.80           C
ATOM    695 1HD1 LEU A  46      25.277  19.976  -6.423  1.00 67.80           H
ATOM    696 2HD1 LEU A  46      26.646  19.452  -5.740  1.00 67.80           H
ATOM    697 3HD1 LEU A  46      26.661  20.006  -7.259  1.00 67.80           H
ATOM    698  CD2 LEU A  46      25.890  21.746  -4.462  1.00 68.56           C
ATOM    699 1HD2 LEU A  46      24.899  21.625  -4.518  1.00 68.56           H
ATOM    700 2HD2 LEU A  46      26.068  22.662  -4.103  1.00 68.56           H
ATOM    701 3HD2 LEU A  46      26.244  21.083  -3.802  1.00 68.56           H
ATOM    702  N   ASP A  47      30.651  24.393  -5.132  1.00 87.49           N
ATOM    703  H   ASP A  47      30.048  25.191  -5.122  1.00 87.49           H
ATOM    704  CA  ASP A  47      32.096  24.627  -5.030  1.00 88.98           C
ATOM    705  HA  ASP A  47      32.171  25.617  -5.146  1.00 88.98           H
ATOM    706  C   ASP A  47      32.945  24.078  -6.183  1.00 90.31           C
ATOM    707  O   ASP A  47      34.169  24.079  -6.105  1.00 87.50           O
ATOM    708  CB  ASP A  47      32.604  24.254  -3.640  1.00 85.99           C
ATOM    709 1HB  ASP A  47      32.366  23.302  -3.445  1.00 85.99           H
ATOM    710 2HB  ASP A  47      33.598  24.363  -3.610  1.00 85.99           H
ATOM    711  CG  ASP A  47      31.963  25.162  -2.592  1.00 77.29           C
ATOM    712  OD1 ASP A  47      32.062  26.404  -2.809  1.00 71.80           O
ATOM    713  OD2 ASP A  47      31.365  24.634  -1.642  1.00 69.73           O
ATOM    714  N   ARG A  48      32.307  23.678  -7.294  1.00 90.31           N
ATOM    715  H   ARG A  48      31.307  23.664  -7.275  1.00 90.31           H
ATOM    716  CA  ARG A  48      32.968  23.261  -8.531  1.00 90.89           C
ATOM    717  HA  ARG A  48      33.949  23.239  -8.338  1.00 90.89           H
ATOM    718  C   ARG A  48      32.736  24.278  -9.634  1.00 92.10           C
ATOM    719  O   ARG A  48      31.672  24.896  -9.702  1.00 90.62           O
ATOM    720  CB  ARG A  48      32.504  21.858  -8.932  1.00 89.33           C
ATOM    721 1HB  ARG A  48      31.506  21.854  -8.997  1.00 89.33           H
ATOM    722 2HB  ARG A  48      32.897  21.630  -9.823  1.00 89.33           H
ATOM    723  CG  ARG A  48      32.947  20.804  -7.900  1.00 84.57           C
ATOM    724 1HG  ARG A  48      33.938  20.864  -7.779  1.00 84.57           H
ATOM    725 2HG  ARG A  48      32.492  20.991  -7.029  1.00 84.57           H
ATOM    726  CD  ARG A  48      32.590  19.382  -8.348  1.00 81.82           C
ATOM    727 1HD  ARG A  48      32.921  19.227  -9.279  1.00 81.82           H
ATOM    728 2HD  ARG A  48      33.010  18.717  -7.730  1.00 81.82           H
ATOM    729  NE  ARG A  48      31.145  19.148  -8.342  1.00 72.41           N
ATOM    730  HE  ARG A  48      30.564  19.889  -8.004  1.00 72.41           H
ATOM    731  CZ  ARG A  48      30.537  18.036  -8.747  1.00 66.98           C
ATOM    732  NH1 ARG A  48      31.207  17.025  -9.218  1.00 62.49           N
ATOM    733 1HH1 ARG A  48      32.204  17.072  -9.282  1.00 62.49           H
ATOM    734 2HH1 ARG A  48      30.725  16.201  -9.516  1.00 62.49           H
ATOM    735  NH2 ARG A  48      29.244  17.937  -8.678  1.00 57.31           N
ATOM    736 1HH2 ARG A  48      28.703  18.698  -8.320  1.00 57.31           H
ATOM    737 2HH2 ARG A  48      28.790  17.100  -8.983  1.00 57.31           H
ATOM    738  N   HIS A  49      33.733  24.439 -10.501  1.00 90.52           N
ATOM    739  H   HIS A  49      34.564  23.897 -10.373  1.00 90.52           H
ATOM    740  CA  HIS A  49      33.679  25.361 -11.625  1.00 91.55           C
ATOM    741  HA  HIS A  49      33.006  26.062 -11.390  1.00 91.55           H
ATOM    742  C   HIS A  49      33.195  24.651 -12.892  1.00 91.84           C
ATOM    743  O   HIS A  49      33.498  23.478 -13.106  1.00 90.06           O
ATOM    744  CB  HIS A  49      35.044  26.018 -11.809  1.00 90.89           C
ATOM    745 1HB  HIS A  49      35.714  25.313 -12.041  1.00 90.89           H
ATOM    746 2HB  HIS A  49      34.986  26.681 -12.555  1.00 90.89           H
ATOM    747  CG  HIS A  49      35.526  26.736 -10.582  1.00 91.36           C
ATOM    748  ND1 HIS A  49      36.334  26.216  -9.605  1.00 80.06           N
ATOM    749  HD1 HIS A  49      36.712  25.291  -9.588  1.00 80.06           H
ATOM    750  CD2 HIS A  49      35.234  28.025 -10.211  1.00 81.42           C
ATOM    751  HD2 HIS A  49      34.657  28.664 -10.720  1.00 81.42           H
ATOM    752  CE1 HIS A  49      36.531  27.169  -8.669  1.00 83.54           C
ATOM    753  HE1 HIS A  49      37.084  27.053  -7.844  1.00 83.54           H
ATOM    754  NE2 HIS A  49      35.880  28.292  -9.002  1.00 85.45           N
ATOM    755  N   TRP A  50      32.436  25.354 -13.724  1.00 92.78           N
ATOM    756  H   TRP A  50      32.264  26.316 -13.511  1.00 92.78           H
ATOM    757  CA  TRP A  50      31.839  24.795 -14.936  1.00 92.58           C
ATOM    758  HA  TRP A  50      32.379  23.980 -15.148  1.00 92.58           H
ATOM    759  C   TRP A  50      31.926  25.784 -16.094  1.00 93.23           C
ATOM    760  O   TRP A  50      31.697  26.988 -15.904  1.00 91.79           O
ATOM    761  CB  TRP A  50      30.370  24.432 -14.682  1.00 92.12           C
ATOM    762 1HB  TRP A  50      29.871  25.273 -14.475  1.00 92.12           H
ATOM    763 2HB  TRP A  50      30.000  24.022 -15.516  1.00 92.12           H
ATOM    764  CG  TRP A  50      30.102  23.473 -13.562  1.00 91.70           C
ATOM    765  CD1 TRP A  50      30.106  23.778 -12.243  1.00 88.51           C
ATOM    766  HD1 TRP A  50      30.290  24.683 -11.860  1.00 88.51           H
ATOM    767  CD2 TRP A  50      29.785  22.054 -13.640  1.00 90.62           C
ATOM    768  NE1 TRP A  50      29.816  22.646 -11.509  1.00 88.55           N
ATOM    769  HE1 TRP A  50      29.770  22.620 -10.510  1.00 88.55           H
ATOM    770  CE2 TRP A  50      29.599  21.561 -12.320  1.00 89.84           C
ATOM    771  CE3 TRP A  50      29.619  21.147 -14.712  1.00 88.56           C
ATOM    772  HE3 TRP A  50      29.739  21.462 -15.653  1.00 88.56           H
ATOM    773  CZ2 TRP A  50      29.261  20.216 -12.065  1.00 88.68           C
ATOM    774  HZ2 TRP A  50      29.133  19.893 -11.127  1.00 88.68           H
ATOM    775  CZ3 TRP A  50      29.285  19.802 -14.460  1.00 87.00           C
ATOM    776  HZ3 TRP A  50      29.174  19.171 -15.227  1.00 87.00           H
ATOM    777  CH2 TRP A  50      29.106  19.335 -13.152  1.00 86.68           C
ATOM    778  HH2 TRP A  50      28.868  18.377 -12.990  1.00 86.68           H
ATOM    779  N   HIS A  51      32.168  25.278 -17.313  1.00 92.02           N
ATOM    780  H   HIS A  51      32.608  24.384 -17.398  1.00 92.02           H
ATOM    781  CA  HIS A  51      31.797  26.017 -18.518  1.00 92.01           C
ATOM    782  HA  HIS A  51      32.269  26.896 -18.454  1.00 92.01           H
ATOM    783  C   HIS A  51      30.274  26.184 -18.566  1.00 91.71           C
ATOM    784  O   HIS A  51      29.544  25.265 -18.202  1.00 89.85           O
ATOM    785  CB  HIS A  51      32.239  25.266 -19.772  1.00 92.18           C
ATOM    786 1HB  HIS A  51      31.808  24.364 -19.766  1.00 92.18           H
ATOM    787 2HB  HIS A  51      31.928  25.779 -20.572  1.00 92.18           H
ATOM    788  CG  HIS A  51      33.731  25.065 -19.902  1.00 92.58           C
ATOM    789  ND1 HIS A  51      34.397  23.880 -19.700  1.00 87.93           N
ATOM    790  HD1 HIS A  51      33.989  23.019 -19.397  1.00 87.93           H
ATOM    791  CD2 HIS A  51      34.654  25.979 -20.304  1.00 87.97           C
ATOM    792  HD2 HIS A  51      34.474  26.939 -20.520  1.00 87.97           H
ATOM    793  CE1 HIS A  51      35.692  24.085 -19.981  1.00 89.59           C
ATOM    794  HE1 HIS A  51      36.406  23.389 -19.913  1.00 89.59           H
ATOM    795  NE2 HIS A  51      35.895  25.346 -20.363  1.00 90.41           N
ATOM    796  N   SER A  52      29.814  27.303 -19.123  1.00 92.06           N
ATOM    797  H   SER A  52      30.464  28.017 -19.385  1.00 92.06           H
ATOM    798  CA  SER A  52      28.384  27.520 -19.363  1.00 90.79           C
ATOM    799  HA  SER A  52      27.952  27.483 -18.462  1.00 90.79           H
ATOM    800  C   SER A  52      27.768  26.419 -20.244  1.00 90.62           C
ATOM    801  O   SER A  52      26.655  25.955 -19.984  1.00 88.55           O
ATOM    802  CB  SER A  52      28.190  28.891 -20.015  1.00 88.93           C
ATOM    803 1HB  SER A  52      27.229  29.044 -20.245  1.00 88.93           H
ATOM    804 2HB  SER A  52      28.509  29.622 -19.411  1.00 88.93           H
ATOM    805  OG  SER A  52      28.936  28.968 -21.214  1.00 74.69           O
ATOM    806  HG  SER A  52      29.871  28.985 -21.008  1.00 74.69           H
ATOM    807  N   SER A  53      28.520  25.926 -21.220  1.00 92.70           N
ATOM    808  H   SER A  53      29.425  26.328 -21.357  1.00 92.70           H
ATOM    809  CA  SER A  53      28.116  24.830 -22.114  1.00 92.53           C
ATOM    810  HA  SER A  53      27.163  25.033 -22.339  1.00 92.53           H
ATOM    811  C   SER A  53      28.149  23.437 -21.471  1.00 92.98           C
ATOM    812  O   SER A  53      27.519  22.520 -21.990  1.00 90.63           O
ATOM    813  CB  SER A  53      29.029  24.840 -23.333  1.00 91.30           C
ATOM    814 1HB  SER A  53      28.815  24.076 -23.942  1.00 91.30           H
ATOM    815 2HB  SER A  53      28.941  25.701 -23.834  1.00 91.30           H
ATOM    816  OG  SER A  53      30.383  24.708 -22.928  1.00 83.75           O
ATOM    817  HG  SER A  53      30.429  24.678 -21.972  1.00 83.75           H
ATOM    818  N   CYS A  54      28.883  23.264 -20.377  1.00 92.66           N
ATOM    819  H   CYS A  54      29.365  24.058 -20.007  1.00 92.66           H
ATOM    820  CA  CYS A  54      29.032  21.987 -19.678  1.00 92.52           C
ATOM    821  HA  CYS A  54      28.813  21.298 -20.369  1.00 92.52           H
ATOM    822  C   CYS A  54      28.050  21.826 -18.515  1.00 92.61           C
ATOM    823  O   CYS A  54      27.782  20.696 -18.105  1.00 90.92           O
ATOM    824  CB  CYS A  54      30.469  21.835 -19.175  1.00 91.99           C
ATOM    825 1HB  CYS A  54      30.660  22.663 -18.648  1.00 91.99           H
ATOM    826 2HB  CYS A  54      30.458  21.045 -18.562  1.00 91.99           H
ATOM    827  SG  CYS A  54      31.604  21.619 -20.581  1.00 88.47           S
ATOM    828  HG  CYS A  54      32.847  21.567 -20.140  1.00 88.47           H
ATOM    829  N   LEU A  55      27.511  22.925 -17.993  1.00 93.02           N
ATOM    830  H   LEU A  55      27.810  23.819 -18.326  1.00 93.02           H
ATOM    831  CA  LEU A  55      26.495  22.860 -16.947  1.00 92.91           C
ATOM    832  HA  LEU A  55      26.761  22.146 -16.300  1.00 92.91           H
ATOM    833  C   LEU A  55      25.142  22.463 -17.562  1.00 93.28           C
ATOM    834  O   LEU A  55      24.365  23.304 -18.003  1.00 91.61           O
ATOM    835  CB  LEU A  55      26.459  24.193 -16.193  1.00 92.44           C
ATOM    836 1HB  LEU A  55      27.389  24.424 -15.908  1.00 92.44           H
ATOM    837 2HB  LEU A  55      26.113  24.900 -16.810  1.00 92.44           H
ATOM    838  CG  LEU A  55      25.558  24.137 -14.947  1.00 91.27           C
ATOM    839  HG  LEU A  55      24.678  23.771 -15.251  1.00 91.27           H
ATOM    840  CD1 LEU A  55      26.137  23.233 -13.852  1.00 85.42           C
ATOM    841 1HD1 LEU A  55      25.537  23.210 -13.052  1.00 85.42           H
ATOM    842 2HD1 LEU A  55      27.034  23.560 -13.555  1.00 85.42           H
ATOM    843 3HD1 LEU A  55      26.245  22.295 -14.182  1.00 85.42           H
ATOM    844  CD2 LEU A  55      25.395  25.533 -14.341  1.00 85.23           C
ATOM    845 1HD2 LEU A  55      24.810  25.506 -13.530  1.00 85.23           H
ATOM    846 2HD2 LEU A  55      24.980  26.163 -14.998  1.00 85.23           H
ATOM    847 3HD2 LEU A  55      26.280  25.911 -14.069  1.00 85.23           H
ATOM    848  N   LYS A  56      24.880  21.155 -17.600  1.00 93.34           N
ATOM    849  H   LYS A  56      25.557  20.537 -17.200  1.00 93.34           H
ATOM    850  CA  LYS A  56      23.680  20.557 -18.181  1.00 93.39           C
ATOM    851  HA  LYS A  56      23.093  21.326 -18.435  1.00 93.39           H
ATOM    852  C   LYS A  56      22.944  19.699 -17.159  1.00 93.69           C
ATOM    853  O   LYS A  56      23.553  19.177 -16.222  1.00 92.62           O
ATOM    854  CB  LYS A  56      24.046  19.729 -19.424  1.00 92.08           C
ATOM    855 1HB  LYS A  56      24.728  19.045 -19.167  1.00 92.08           H
ATOM    856 2HB  LYS A  56      23.224  19.270 -19.760  1.00 92.08           H
ATOM    857  CG  LYS A  56      24.619  20.590 -20.550  1.00 89.58           C
ATOM    858 1HG  LYS A  56      23.934  21.264 -20.826  1.00 89.58           H
ATOM    859 2HG  LYS A  56      25.435  21.061 -20.217  1.00 89.58           H
ATOM    860  CD  LYS A  56      24.995  19.732 -21.762  1.00 87.78           C
ATOM    861 1HD  LYS A  56      25.629  19.013 -21.478  1.00 87.78           H
ATOM    862 2HD  LYS A  56      24.170  19.317 -22.146  1.00 87.78           H
ATOM    863  CE  LYS A  56      25.660  20.598 -22.821  1.00 80.69           C
ATOM    864 1HE  LYS A  56      25.038  21.334 -23.087  1.00 80.69           H
ATOM    865 2HE  LYS A  56      26.502  20.990 -22.450  1.00 80.69           H
ATOM    866  NZ  LYS A  56      26.006  19.826 -24.032  1.00 74.53           N
ATOM    867 1HZ  LYS A  56      26.442  20.410 -24.717  1.00 74.53           H
ATOM    868 2HZ  LYS A  56      25.189  19.423 -24.446  1.00 74.53           H
ATOM    869 3HZ  LYS A  56      26.639  19.083 -23.815  1.00 74.53           H
ATOM    870  N   CYS A  57      21.659  19.543 -17.368  1.00 94.44           N
ATOM    871  H   CYS A  57      21.218  20.090 -18.079  1.00 94.44           H
ATOM    872  CA  CYS A  57      20.846  18.601 -16.602  1.00 94.64           C
ATOM    873  HA  CYS A  57      20.928  18.839 -15.634  1.00 94.64           H
ATOM    874  C   CYS A  57      21.366  17.173 -16.810  1.00 94.75           C
ATOM    875  O   CYS A  57      21.594  16.766 -17.947  1.00 93.81           O
ATOM    876  CB  CYS A  57      19.392  18.737 -17.052  1.00 94.03           C
ATOM    877 1HB  CYS A  57      19.142  19.688 -16.868  1.00 94.03           H
ATOM    878 2HB  CYS A  57      19.401  18.580 -18.040  1.00 94.03           H
ATOM    879  SG  CYS A  57      18.337  17.555 -16.168  1.00 93.50           S
ATOM    880  HG  CYS A  57      17.153  18.097 -15.953  1.00 93.50           H
ATOM    881  N   ALA A  58      21.514  16.417 -15.733  1.00 93.59           N
ATOM    882  H   ALA A  58      21.287  16.803 -14.839  1.00 93.59           H
ATOM    883  CA  ALA A  58      21.997  15.040 -15.802  1.00 92.79           C
ATOM    884  HA  ALA A  58      22.858  15.082 -16.309  1.00 92.79           H
ATOM    885  C   ALA A  58      21.065  14.106 -16.588  1.00 93.04           C
ATOM    886  O   ALA A  58      21.542  13.142 -17.185  1.00 91.10           O
ATOM    887  CB  ALA A  58      22.206  14.538 -14.374  1.00 91.80           C
ATOM    888 1HB  ALA A  58      22.813  15.148 -13.865  1.00 91.80           H
ATOM    889 2HB  ALA A  58      22.615  13.625 -14.371  1.00 91.80           H
ATOM    890 3HB  ALA A  58      21.337  14.487 -13.881  1.00 91.80           H
ATOM    891  N   ASP A  59      19.764  14.399 -16.626  1.00 93.65           N
ATOM    892  H   ASP A  59      19.452  15.241 -16.186  1.00 93.65           H
ATOM    893  CA  ASP A  59      18.771  13.544 -17.282  1.00 93.11           C
ATOM    894  HA  ASP A  59      19.188  12.637 -17.336  1.00 93.11           H
ATOM    895  C   ASP A  59      18.487  14.011 -18.723  1.00 93.44           C
ATOM    896  O   ASP A  59      18.711  13.257 -19.674  1.00 89.96           O
ATOM    897  CB  ASP A  59      17.495  13.457 -16.424  1.00 90.99           C
ATOM    898 1HB  ASP A  59      17.189  14.388 -16.226  1.00 90.99           H
ATOM    899 2HB  ASP A  59      16.794  12.981 -16.956  1.00 90.99           H
ATOM    900  CG  ASP A  59      17.663  12.717 -15.087  1.00 87.42           C
ATOM    901  OD1 ASP A  59      18.707  12.070 -14.838  1.00 81.82           O
ATOM    902  OD2 ASP A  59      16.729  12.770 -14.258  1.00 81.68           O
ATOM    903  N   CYS A  60      18.030  15.261 -18.934  1.00 93.98           N
ATOM    904  H   CYS A  60      17.945  15.880 -18.153  1.00 93.98           H
ATOM    905  CA  CYS A  60      17.651  15.752 -20.271  1.00 93.50           C
ATOM    906  HA  CYS A  60      17.451  14.916 -20.782  1.00 93.50           H
ATOM    907  C   CYS A  60      18.777  16.451 -21.047  1.00 94.15           C
ATOM    908  O   CYS A  60      18.563  16.867 -22.188  1.00 92.32           O
ATOM    909  CB  CYS A  60      16.408  16.641 -20.162  1.00 91.93           C
ATOM    910 1HB  CYS A  60      16.091  16.768 -21.102  1.00 91.93           H
ATOM    911 2HB  CYS A  60      15.739  16.098 -19.655  1.00 91.93           H
ATOM    912  SG  CYS A  60      16.800  18.221 -19.335  1.00 89.99           S
ATOM    913  HG  CYS A  60      16.895  19.179 -20.238  1.00 89.99           H
ATOM    914  N   GLN A  61      19.964  16.629 -20.469  1.00 93.18           N
ATOM    915  H   GLN A  61      20.076  16.272 -19.541  1.00 93.18           H
ATOM    916  CA  GLN A  61      21.121  17.300 -21.069  1.00 93.78           C
ATOM    917  HA  GLN A  61      21.765  17.347 -20.305  1.00 93.78           H
ATOM    918  C   GLN A  61      20.889  18.771 -21.483  1.00 94.03           C
ATOM    919  O   GLN A  61      21.741  19.368 -22.145  1.00 91.93           O
ATOM    920  CB  GLN A  61      21.698  16.441 -22.218  1.00 92.97           C
ATOM    921 1HB  GLN A  61      20.996  16.332 -22.922  1.00 92.97           H
ATOM    922 2HB  GLN A  61      22.490  16.913 -22.606  1.00 92.97           H
ATOM    923  CG  GLN A  61      22.141  15.042 -21.743  1.00 90.46           C
ATOM    924 1HG  GLN A  61      21.374  14.593 -21.285  1.00 90.46           H
ATOM    925 2HG  GLN A  61      22.420  14.500 -22.536  1.00 90.46           H
ATOM    926  CD  GLN A  61      23.316  15.127 -20.767  1.00 85.09           C
ATOM    927  OE1 GLN A  61      24.268  15.858 -20.986  1.00 76.57           O
ATOM    928  NE2 GLN A  61      23.285  14.401 -19.682  1.00 73.09           N
ATOM    929 1HE2 GLN A  61      24.042  14.444 -19.030  1.00 73.09           H
ATOM    930 2HE2 GLN A  61      22.504  13.802 -19.503  1.00 73.09           H
ATOM    931  N   MET A  62      19.774  19.366 -21.075  1.00 92.79           N
ATOM    932  H   MET A  62      19.094  18.821 -20.583  1.00 92.79           H
ATOM    933  CA  MET A  62      19.497  20.774 -21.311  1.00 91.71           C
ATOM    934  HA  MET A  62      19.635  20.928 -22.289  1.00 91.71           H
ATOM    935  C   MET A  62      20.476  21.657 -20.530  1.00 92.47           C
ATOM    936  O   MET A  62      20.801  21.365 -19.385  1.00 91.73           O
ATOM    937  CB  MET A  62      18.044  21.080 -20.933  1.00 89.69           C
ATOM    938 1HB  MET A  62      17.447  20.436 -21.411  1.00 89.69           H
ATOM    939 2HB  MET A  62      17.939  20.963 -19.945  1.00 89.69           H
ATOM    940  CG  MET A  62      17.620  22.502 -21.302  1.00 79.31           C
ATOM    941 1HG  MET A  62      18.222  23.086 -20.757  1.00 79.31           H
ATOM    942 2HG  MET A  62      17.860  22.585 -22.269  1.00 79.31           H
ATOM    943  SD  MET A  62      15.872  22.875 -21.007  1.00 73.44           S
ATOM    944  CE  MET A  62      15.802  22.811 -19.203  1.00 62.43           C
ATOM    945 1HE  MET A  62      14.877  23.001 -18.873  1.00 62.43           H
ATOM    946 2HE  MET A  62      16.418  23.486 -18.796  1.00 62.43           H
ATOM    947 3HE  MET A  62      16.069  21.908 -18.866  1.00 62.43           H
ATOM    948  N   GLN A  63      20.935  22.743 -21.153  1.00 92.29           N
ATOM    949  H   GLN A  63      20.678  22.896 -22.107  1.00 92.29           H
ATOM    950  CA  GLN A  63      21.798  23.716 -20.492  1.00 92.04           C
ATOM    951  HA  GLN A  63      22.552  23.177 -20.117  1.00 92.04           H
ATOM    952  C   GLN A  63      21.053  24.426 -19.356  1.00 91.68           C
ATOM    953  O   GLN A  63      19.898  24.804 -19.498  1.00 88.81           O
ATOM    954  CB  GLN A  63      22.353  24.732 -21.491  1.00 90.69           C
ATOM    955 1HB  GLN A  63      21.593  25.116 -22.015  1.00 90.69           H
ATOM    956 2HB  GLN A  63      22.812  25.462 -20.985  1.00 90.69           H
ATOM    957  CG  GLN A  63      23.356  24.090 -22.463  1.00 81.48           C
ATOM    958 1HG  GLN A  63      24.106  23.696 -21.932  1.00 81.48           H
ATOM    959 2HG  GLN A  63      22.889  23.365 -22.969  1.00 81.48           H
ATOM    960  CD  GLN A  63      23.944  25.094 -23.472  1.00 78.47           C
ATOM    961  OE1 GLN A  63      23.641  26.262 -23.481  1.00 70.96           O
ATOM    962  NE2 GLN A  63      24.798  24.648 -24.360  1.00 67.20           N
ATOM    963 1HE2 GLN A  63      25.190  25.273 -25.034  1.00 67.20           H
ATOM    964 2HE2 GLN A  63      25.057  23.682 -24.363  1.00 67.20           H
ATOM    965  N   LEU A  64      21.741  24.619 -18.239  1.00 91.26           N
ATOM    966  H   LEU A  64      22.697  24.327 -18.223  1.00 91.26           H
ATOM    967  CA  LEU A  64      21.194  25.229 -17.032  1.00 89.99           C
ATOM    968  HA  LEU A  64      20.201  25.297 -17.130  1.00 89.99           H
ATOM    969  C   LEU A  64      21.771  26.641 -16.888  1.00 88.60           C
ATOM    970  O   LEU A  64      22.895  26.810 -16.414  1.00 84.76           O
ATOM    971  CB  LEU A  64      21.516  24.328 -15.826  1.00 89.46           C
ATOM    972 1HB  LEU A  64      22.510  24.255 -15.749  1.00 89.46           H
ATOM    973 2HB  LEU A  64      21.149  24.764 -15.005  1.00 89.46           H
ATOM    974  CG  LEU A  64      20.936  22.904 -15.913  1.00 89.46           C
ATOM    975  HG  LEU A  64      21.208  22.514 -16.793  1.00 89.46           H
ATOM    976  CD1 LEU A  64      21.480  22.055 -14.775  1.00 85.04           C
ATOM    977 1HD1 LEU A  64      21.114  21.125 -14.815  1.00 85.04           H
ATOM    978 2HD1 LEU A  64      21.233  22.445 -13.888  1.00 85.04           H
ATOM    979 3HD1 LEU A  64      22.477  21.995 -14.818  1.00 85.04           H
ATOM    980  CD2 LEU A  64      19.410  22.905 -15.839  1.00 85.84           C
ATOM    981 1HD2 LEU A  64      19.048  21.975 -15.897  1.00 85.84           H
ATOM    982 2HD2 LEU A  64      19.015  23.436 -16.589  1.00 85.84           H
ATOM    983 3HD2 LEU A  64      19.093  23.305 -14.979  1.00 85.84           H
ATOM    984  N   ALA A  65      21.007  27.644 -17.314  1.00 88.57           N
ATOM    985  H   ALA A  65      20.087  27.436 -17.646  1.00 88.57           H
ATOM    986  CA  ALA A  65      21.452  29.037 -17.318  1.00 86.28           C
ATOM    987  HA  ALA A  65      22.451  29.005 -17.286  1.00 86.28           H
ATOM    988  C   ALA A  65      21.005  29.822 -16.072  1.00 85.69           C
ATOM    989  O   ALA A  65      21.799  30.552 -15.491  1.00 78.89           O
ATOM    990  CB  ALA A  65      20.958  29.690 -18.612  1.00 82.88           C
ATOM    991 1HB  ALA A  65      21.256  29.170 -19.412  1.00 82.88           H
ATOM    992 2HB  ALA A  65      21.312  30.621 -18.702  1.00 82.88           H
ATOM    993 3HB  ALA A  65      19.959  29.738 -18.631  1.00 82.88           H
ATOM    994  N   ASP A  66      19.749  29.648 -15.649  1.00 83.68           N
ATOM    995  H   ASP A  66      19.195  28.924 -16.060  1.00 83.68           H
ATOM    996  CA  ASP A  66      19.157  30.489 -14.597  1.00 82.61           C
ATOM    997  HA  ASP A  66      19.754  31.290 -14.563  1.00 82.61           H
ATOM    998  C   ASP A  66      19.164  29.836 -13.215  1.00 82.52           C
ATOM    999  O   ASP A  66      19.630  30.414 -12.240  1.00 76.90           O
ATOM   1000  CB  ASP A  66      17.718  30.856 -14.975  1.00 78.00           C
ATOM   1001 1HB  ASP A  66      17.210  30.014 -15.158  1.00 78.00           H
ATOM   1002 2HB  ASP A  66      17.298  31.338 -14.206  1.00 78.00           H
ATOM   1003  CG  ASP A  66      17.638  31.750 -16.211  1.00 68.61           C
ATOM   1004  OD1 ASP A  66      18.392  32.739 -16.259  1.00 62.85           O
ATOM   1005  OD2 ASP A  66      16.767  31.447 -17.057  1.00 60.93           O
ATOM   1006  N   ARG A  67      18.615  28.622 -13.131  1.00 85.58           N
ATOM   1007  H   ARG A  67      18.276  28.202 -13.973  1.00 85.58           H
ATOM   1008  CA  ARG A  67      18.478  27.866 -11.881  1.00 85.16           C
ATOM   1009  HA  ARG A  67      19.168  28.239 -11.261  1.00 85.16           H
ATOM   1010  C   ARG A  67      18.779  26.405 -12.099  1.00 85.40           C
ATOM   1011  O   ARG A  67      18.337  25.802 -13.079  1.00 80.68           O
ATOM   1012  CB  ARG A  67      17.075  28.049 -11.281  1.00 81.11           C
ATOM   1013 1HB  ARG A  67      16.392  27.878 -11.991  1.00 81.11           H
ATOM   1014 2HB  ARG A  67      16.952  27.395 -10.535  1.00 81.11           H
ATOM   1015  CG  ARG A  67      16.889  29.479 -10.735  1.00 72.16           C
ATOM   1016 1HG  ARG A  67      17.640  29.686 -10.108  1.00 72.16           H
ATOM   1017 2HG  ARG A  67      16.907  30.122 -11.501  1.00 72.16           H
ATOM   1018  CD  ARG A  67      15.569  29.656  -9.985  1.00 69.25           C
ATOM   1019 1HD  ARG A  67      15.442  28.896  -9.348  1.00 69.25           H
ATOM   1020 2HD  ARG A  67      15.585  30.518  -9.478  1.00 69.25           H
ATOM   1021  NE  ARG A  67      14.410  29.686 -10.887  1.00 61.32           N
ATOM   1022  HE  ARG A  67      14.511  29.240 -11.776  1.00 61.32           H
ATOM   1023  CZ  ARG A  67      13.254  30.248 -10.626  1.00 53.40           C
ATOM   1024  NH1 ARG A  67      13.005  30.795  -9.463  1.00 50.95           N
ATOM   1025 1HH1 ARG A  67      13.705  30.791  -8.748  1.00 50.95           H
ATOM   1026 2HH1 ARG A  67      12.115  31.217  -9.289  1.00 50.95           H
ATOM   1027  NH2 ARG A  67      12.311  30.292 -11.533  1.00 47.06           N
ATOM   1028 1HH2 ARG A  67      12.468  29.894 -12.437  1.00 47.06           H
ATOM   1029 2HH2 ARG A  67      11.434  30.723 -11.322  1.00 47.06           H
ATOM   1030  N   CYS A  68      19.499  25.834 -11.163  1.00 88.41           N
ATOM   1031  H   CYS A  68      19.872  26.404 -10.431  1.00 88.41           H
ATOM   1032  CA  CYS A  68      19.777  24.416 -11.144  1.00 88.18           C
ATOM   1033  HA  CYS A  68      19.152  23.991 -11.799  1.00 88.18           H
ATOM   1034  C   CYS A  68      19.463  23.831  -9.773  1.00 88.68           C
ATOM   1035  O   CYS A  68      19.567  24.492  -8.739  1.00 84.80           O
ATOM   1036  CB  CYS A  68      21.226  24.166 -11.598  1.00 83.76           C
ATOM   1037 1HB  CYS A  68      21.332  23.172 -11.613  1.00 83.76           H
ATOM   1038 2HB  CYS A  68      21.277  24.521 -12.531  1.00 83.76           H
ATOM   1039  SG  CYS A  68      22.416  24.967 -10.493  1.00 76.55           S
ATOM   1040  HG  CYS A  68      21.859  25.162  -9.312  1.00 76.55           H
ATOM   1041  N   PHE A  69      19.078  22.570  -9.772  1.00 88.89           N
ATOM   1042  H   PHE A  69      18.972  22.116 -10.657  1.00 88.89           H
ATOM   1043  CA  PHE A  69      18.796  21.792  -8.576  1.00 88.14           C
ATOM   1044  HA  PHE A  69      18.838  22.398  -7.781  1.00 88.14           H
ATOM   1045  C   PHE A  69      19.858  20.719  -8.452  1.00 88.89           C
ATOM   1046  O   PHE A  69      20.141  20.027  -9.421  1.00 86.76           O
ATOM   1047  CB  PHE A  69      17.390  21.197  -8.672  1.00 86.42           C
ATOM   1048 1HB  PHE A  69      17.330  20.654  -9.510  1.00 86.42           H
ATOM   1049 2HB  PHE A  69      17.240  20.605  -7.880  1.00 86.42           H
ATOM   1050  CG  PHE A  69      16.286  22.233  -8.702  1.00 84.79           C
ATOM   1051  CD1 PHE A  69      15.589  22.555  -7.525  1.00 79.09           C
ATOM   1052  HD1 PHE A  69      15.801  22.073  -6.675  1.00 79.09           H
ATOM   1053  CD2 PHE A  69      15.987  22.917  -9.894  1.00 79.80           C
ATOM   1054  HD2 PHE A  69      16.476  22.688 -10.736  1.00 79.80           H
ATOM   1055  CE1 PHE A  69      14.600  23.546  -7.536  1.00 77.29           C
ATOM   1056  HE1 PHE A  69      14.099  23.762  -6.698  1.00 77.29           H
ATOM   1057  CE2 PHE A  69      15.004  23.921  -9.906  1.00 78.07           C
ATOM   1058  HE2 PHE A  69      14.798  24.410 -10.754  1.00 78.07           H
ATOM   1059  CZ  PHE A  69      14.311  24.237  -8.725  1.00 79.34           C
ATOM   1060  HZ  PHE A  69      13.613  24.953  -8.731  1.00 79.34           H
ATOM   1061  N   SER A  70      20.444  20.569  -7.289  1.00 89.78           N
ATOM   1062  H   SER A  70      20.163  21.145  -6.522  1.00 89.78           H
ATOM   1063  CA  SER A  70      21.496  19.581  -7.090  1.00 89.27           C
ATOM   1064  HA  SER A  70      21.568  19.089  -7.958  1.00 89.27           H
ATOM   1065  C   SER A  70      21.120  18.578  -6.018  1.00 89.27           C
ATOM   1066  O   SER A  70      20.563  18.925  -4.981  1.00 86.94           O
ATOM   1067  CB  SER A  70      22.826  20.266  -6.781  1.00 86.69           C
ATOM   1068 1HB  SER A  70      23.566  19.596  -6.720  1.00 86.69           H
ATOM   1069 2HB  SER A  70      23.048  20.945  -7.481  1.00 86.69           H
ATOM   1070  OG  SER A  70      22.755  20.938  -5.542  1.00 76.25           O
ATOM   1071  HG  SER A  70      22.739  21.883  -5.692  1.00 76.25           H
ATOM   1072  N   ARG A  71      21.454  17.317  -6.263  1.00 88.23           N
ATOM   1073  H   ARG A  71      21.802  17.087  -7.172  1.00 88.23           H
ATOM   1074  CA  ARG A  71      21.339  16.246  -5.272  1.00 88.90           C
ATOM   1075  HA  ARG A  71      21.549  16.630  -4.373  1.00 88.90           H
ATOM   1076  C   ARG A  71      22.359  15.163  -5.572  1.00 89.08           C
ATOM   1077  O   ARG A  71      22.583  14.839  -6.740  1.00 86.98           O
ATOM   1078  CB  ARG A  71      19.904  15.710  -5.263  1.00 87.40           C
ATOM   1079 1HB  ARG A  71      19.273  16.484  -5.215  1.00 87.40           H
ATOM   1080 2HB  ARG A  71      19.746  15.202  -6.110  1.00 87.40           H
ATOM   1081  CG  ARG A  71      19.629  14.783  -4.081  1.00 82.89           C
ATOM   1082 1HG  ARG A  71      20.086  13.907  -4.237  1.00 82.89           H
ATOM   1083 2HG  ARG A  71      19.986  15.201  -3.246  1.00 82.89           H
ATOM   1084  CD  ARG A  71      18.126  14.546  -3.924  1.00 81.07           C
ATOM   1085 1HD  ARG A  71      17.667  15.414  -3.733  1.00 81.07           H
ATOM   1086 2HD  ARG A  71      17.758  14.151  -4.766  1.00 81.07           H
ATOM   1087  NE  ARG A  71      17.816  13.627  -2.828  1.00 76.11           N
ATOM   1088  HE  ARG A  71      18.579  13.109  -2.441  1.00 76.11           H
ATOM   1089  CZ  ARG A  71      16.621  13.418  -2.301  1.00 70.37           C
ATOM   1090  NH1 ARG A  71      15.562  14.044  -2.731  1.00 65.66           N
ATOM   1091 1HH1 ARG A  71      15.640  14.703  -3.479  1.00 65.66           H
ATOM   1092 2HH1 ARG A  71      14.671  13.865  -2.313  1.00 65.66           H
ATOM   1093  NH2 ARG A  71      16.461  12.557  -1.339  1.00 64.78           N
ATOM   1094 1HH2 ARG A  71      17.246  12.045  -0.990  1.00 64.78           H
ATOM   1095 2HH2 ARG A  71      15.553  12.407  -0.948  1.00 64.78           H
ATOM   1096  N   ALA A  72      22.988  14.621  -4.537  1.00 88.70           N
ATOM   1097  H   ALA A  72      22.757  14.948  -3.621  1.00 88.70           H
ATOM   1098  CA  ALA A  72      24.000  13.573  -4.660  1.00 88.68           C
ATOM   1099  HA  ALA A  72      24.444  13.543  -3.765  1.00 88.68           H
ATOM   1100  C   ALA A  72      25.142  13.906  -5.662  1.00 89.19           C
ATOM   1101  O   ALA A  72      25.631  13.040  -6.374  1.00 86.10           O
ATOM   1102  CB  ALA A  72      23.302  12.230  -4.926  1.00 86.70           C
ATOM   1103 1HB  ALA A  72      22.578  12.064  -4.256  1.00 86.70           H
ATOM   1104 2HB  ALA A  72      23.951  11.472  -4.871  1.00 86.70           H
ATOM   1105 3HB  ALA A  72      22.888  12.215  -5.836  1.00 86.70           H
ATOM   1106  N   GLY A  73      25.538  15.175  -5.731  1.00 87.78           N
ATOM   1107  H   GLY A  73      25.073  15.850  -5.158  1.00 87.78           H
ATOM   1108  CA  GLY A  73      26.623  15.631  -6.607  1.00 87.29           C
ATOM   1109 1HA  GLY A  73      26.943  16.504  -6.239  1.00 87.29           H
ATOM   1110 2HA  GLY A  73      27.354  14.952  -6.537  1.00 87.29           H
ATOM   1111  C   GLY A  73      26.260  15.819  -8.086  1.00 88.03           C
ATOM   1112  O   GLY A  73      27.099  16.327  -8.835  1.00 85.20           O
ATOM   1113  N   SER A  74      25.045  15.476  -8.510  1.00 89.41           N
ATOM   1114  H   SER A  74      24.441  15.025  -7.853  1.00 89.41           H
ATOM   1115  CA  SER A  74      24.518  15.703  -9.857  1.00 89.65           C
ATOM   1116  HA  SER A  74      25.322  15.853 -10.433  1.00 89.65           H
ATOM   1117  C   SER A  74      23.622  16.941  -9.896  1.00 90.23           C
ATOM   1118  O   SER A  74      23.025  17.318  -8.889  1.00 88.48           O
ATOM   1119  CB  SER A  74      23.754  14.480 -10.353  1.00 88.28           C
ATOM   1120 1HB  SER A  74      23.020  14.237  -9.719  1.00 88.28           H
ATOM   1121 2HB  SER A  74      23.370  14.644 -11.262  1.00 88.28           H
ATOM   1122  OG  SER A  74      24.626  13.373 -10.447  1.00 79.76           O
ATOM   1123  HG  SER A  74      24.114  12.564 -10.468  1.00 79.76           H
ATOM   1124  N   VAL A  75      23.531  17.553 -11.070  1.00 90.54           N
ATOM   1125  H   VAL A  75      24.010  17.143 -11.846  1.00 90.54           H
ATOM   1126  CA  VAL A  75      22.779  18.787 -11.309  1.00 91.36           C
ATOM   1127  HA  VAL A  75      22.395  19.053 -10.425  1.00 91.36           H
ATOM   1128  C   VAL A  75      21.640  18.519 -12.284  1.00 92.09           C
ATOM   1129  O   VAL A  75      21.816  17.816 -13.277  1.00 90.62           O
ATOM   1130  CB  VAL A  75      23.703  19.916 -11.811  1.00 90.21           C
ATOM   1131  HB  VAL A  75      23.976  19.671 -12.741  1.00 90.21           H
ATOM   1132  CG1 VAL A  75      22.971  21.250 -11.790  1.00 80.69           C
ATOM   1133 1HG1 VAL A  75      23.562  21.988 -12.114  1.00 80.69           H
ATOM   1134 2HG1 VAL A  75      22.672  21.480 -10.864  1.00 80.69           H
ATOM   1135 3HG1 VAL A  75      22.162  21.224 -12.377  1.00 80.69           H
ATOM   1136  CG2 VAL A  75      24.949  20.080 -10.935  1.00 81.45           C
ATOM   1137 1HG2 VAL A  75      25.533  20.816 -11.277  1.00 81.45           H
ATOM   1138 2HG2 VAL A  75      25.490  19.239 -10.921  1.00 81.45           H
ATOM   1139 3HG2 VAL A  75      24.698  20.300  -9.992  1.00 81.45           H
ATOM   1140  N   TYR A  76      20.475  19.074 -12.005  1.00 91.71           N
ATOM   1141  H   TYR A  76      20.437  19.716 -11.240  1.00 91.71           H
ATOM   1142  CA  TYR A  76      19.240  18.815 -12.736  1.00 91.54           C
ATOM   1143  HA  TYR A  76      19.528  18.382 -13.590  1.00 91.54           H
ATOM   1144  C   TYR A  76      18.494  20.109 -13.063  1.00 91.67           C
ATOM   1145  O   TYR A  76      18.597  21.108 -12.343  1.00 90.03           O
ATOM   1146  CB  TYR A  76      18.337  17.883 -11.914  1.00 91.28           C
ATOM   1147 1HB  TYR A  76      18.072  18.357 -11.074  1.00 91.28           H
ATOM   1148 2HB  TYR A  76      17.520  17.676 -12.453  1.00 91.28           H
ATOM   1149  CG  TYR A  76      18.976  16.570 -11.521  1.00 91.05           C
ATOM   1150  CD1 TYR A  76      18.896  15.459 -12.376  1.00 86.58           C
ATOM   1151  HD1 TYR A  76      18.398  15.534 -13.240  1.00 86.58           H
ATOM   1152  CD2 TYR A  76      19.676  16.458 -10.305  1.00 87.04           C
ATOM   1153  HD2 TYR A  76      19.735  17.245  -9.691  1.00 87.04           H
ATOM   1154  CE1 TYR A  76      19.506  14.247 -12.031  1.00 86.59           C
ATOM   1155  HE1 TYR A  76      19.445  13.462 -12.648  1.00 86.59           H
ATOM   1156  CE2 TYR A  76      20.293  15.246  -9.949  1.00 86.62           C
ATOM   1157  HE2 TYR A  76      20.792  15.173  -9.085  1.00 86.62           H
ATOM   1158  CZ  TYR A  76      20.208  14.135 -10.810  1.00 88.80           C
ATOM   1159  OH  TYR A  76      20.812  12.965 -10.479  1.00 87.73           O
ATOM   1160  HH  TYR A  76      20.152  12.276 -10.401  1.00 87.73           H
ATOM   1161  N   CYS A  77      17.692  20.090 -14.134  1.00 92.10           N
ATOM   1162  H   CYS A  77      17.803  19.365 -14.813  1.00 92.10           H
ATOM   1163  CA  CYS A  77      16.665  21.095 -14.335  1.00 91.76           C
ATOM   1164  HA  CYS A  77      17.102  21.976 -14.155  1.00 91.76           H
ATOM   1165  C   CYS A  77      15.523  20.908 -13.321  1.00 91.65           C
ATOM   1166  O   CYS A  77      15.397  19.859 -12.688  1.00 90.61           O
ATOM   1167  CB  CYS A  77      16.178  21.074 -15.798  1.00 90.83           C
ATOM   1168 1HB  CYS A  77      15.685  21.935 -15.925  1.00 90.83           H
ATOM   1169 2HB  CYS A  77      17.009  21.080 -16.354  1.00 90.83           H
ATOM   1170  SG  CYS A  77      15.134  19.626 -16.136  1.00 88.77           S
ATOM   1171  HG  CYS A  77      13.872  20.003 -16.218  1.00 88.77           H
ATOM   1172  N   LYS A  78      14.666  21.936 -13.185  1.00 89.86           N
ATOM   1173  H   LYS A  78      14.803  22.755 -13.741  1.00 89.86           H
ATOM   1174  CA  LYS A  78      13.538  21.897 -12.250  1.00 89.29           C
ATOM   1175  HA  LYS A  78      13.939  21.808 -11.338  1.00 89.29           H
ATOM   1176  C   LYS A  78      12.643  20.672 -12.470  1.00 89.39           C
ATOM   1177  O   LYS A  78      12.326  19.970 -11.523  1.00 88.47           O
ATOM   1178  CB  LYS A  78      12.742  23.208 -12.374  1.00 87.18           C
ATOM   1179 1HB  LYS A  78      13.361  23.977 -12.216  1.00 87.18           H
ATOM   1180 2HB  LYS A  78      12.364  23.269 -13.298  1.00 87.18           H
ATOM   1181  CG  LYS A  78      11.589  23.290 -11.364  1.00 80.92           C
ATOM   1182 1HG  LYS A  78      10.953  22.538 -11.537  1.00 80.92           H
ATOM   1183 2HG  LYS A  78      11.962  23.206 -10.440  1.00 80.92           H
ATOM   1184  CD  LYS A  78      10.827  24.613 -11.469  1.00 78.36           C
ATOM   1185 1HD  LYS A  78      11.442  25.370 -11.249  1.00 78.36           H
ATOM   1186 2HD  LYS A  78      10.480  24.725 -12.400  1.00 78.36           H
ATOM   1187  CE  LYS A  78       9.655  24.609 -10.488  1.00 70.25           C
ATOM   1188 1HE  LYS A  78       9.091  23.799 -10.650  1.00 70.25           H
ATOM   1189 2HE  LYS A  78      10.007  24.589  -9.552  1.00 70.25           H
ATOM   1190  NZ  LYS A  78       8.790  25.805 -10.626  1.00 64.89           N
ATOM   1191 1HZ  LYS A  78       8.033  25.777  -9.974  1.00 64.89           H
ATOM   1192 2HZ  LYS A  78       8.401  25.862 -11.546  1.00 64.89           H
ATOM   1193 3HZ  LYS A  78       9.309  26.644 -10.459  1.00 64.89           H
ATOM   1194  N   GLU A  79      12.257  20.410 -13.718  1.00 88.90           N
ATOM   1195  H   GLU A  79      12.626  20.970 -14.460  1.00 88.90           H
ATOM   1196  CA  GLU A  79      11.317  19.339 -14.050  1.00 87.82           C
ATOM   1197  HA  GLU A  79      10.514  19.519 -13.482  1.00 87.82           H
ATOM   1198  C   GLU A  79      11.879  17.957 -13.711  1.00 88.52           C
ATOM   1199  O   GLU A  79      11.218  17.183 -13.018  1.00 87.33           O
ATOM   1200  CB  GLU A  79      10.956  19.394 -15.529  1.00 85.61           C
ATOM   1201 1HB  GLU A  79      11.799  19.362 -16.067  1.00 85.61           H
ATOM   1202 2HB  GLU A  79      10.389  18.601 -15.751  1.00 85.61           H
ATOM   1203  CG  GLU A  79      10.185  20.678 -15.877  1.00 75.26           C
ATOM   1204 1HG  GLU A  79       9.386  20.746 -15.279  1.00 75.26           H
ATOM   1205 2HG  GLU A  79      10.784  21.464 -15.724  1.00 75.26           H
ATOM   1206  CD  GLU A  79       9.708  20.707 -17.329  1.00 69.06           C
ATOM   1207  OE1 GLU A  79       9.181  21.772 -17.712  1.00 61.15           O
ATOM   1208  OE2 GLU A  79       9.831  19.670 -18.003  1.00 59.34           O
ATOM   1209  N   ASP A  80      13.105  17.662 -14.133  1.00 90.33           N
ATOM   1210  H   ASP A  80      13.628  18.360 -14.623  1.00 90.33           H
ATOM   1211  CA  ASP A  80      13.715  16.354 -13.906  1.00 90.07           C
ATOM   1212  HA  ASP A  80      13.006  15.691 -14.146  1.00 90.07           H
ATOM   1213  C   ASP A  80      14.084  16.138 -12.438  1.00 90.68           C
ATOM   1214  O   ASP A  80      13.981  15.022 -11.932  1.00 89.33           O
ATOM   1215  CB  ASP A  80      14.925  16.168 -14.819  1.00 89.52           C
ATOM   1216 1HB  ASP A  80      15.565  16.920 -14.661  1.00 89.52           H
ATOM   1217 2HB  ASP A  80      15.367  15.300 -14.592  1.00 89.52           H
ATOM   1218  CG  ASP A  80      14.539  16.152 -16.301  1.00 88.26           C
ATOM   1219  OD1 ASP A  80      13.422  15.684 -16.630  1.00 83.96           O
ATOM   1220  OD2 ASP A  80      15.354  16.648 -17.100  1.00 83.51           O
ATOM   1221  N   PHE A  81      14.431  17.206 -11.721  1.00 91.67           N
ATOM   1222  H   PHE A  81      14.556  18.085 -12.181  1.00 91.67           H
ATOM   1223  CA  PHE A  81      14.633  17.121 -10.279  1.00 91.46           C
ATOM   1224  HA  PHE A  81      15.343  16.429 -10.150  1.00 91.46           H
ATOM   1225  C   PHE A  81      13.365  16.659  -9.558  1.00 91.67           C
ATOM   1226  O   PHE A  81      13.416  15.740  -8.749  1.00 90.72           O
ATOM   1227  CB  PHE A  81      15.103  18.472  -9.739  1.00 91.18           C
ATOM   1228 1HB  PHE A  81      15.930  18.748 -10.229  1.00 91.18           H
ATOM   1229 2HB  PHE A  81      14.384  19.150  -9.889  1.00 91.18           H
ATOM   1230  CG  PHE A  81      15.415  18.419  -8.257  1.00 91.16           C
ATOM   1231  CD1 PHE A  81      14.434  18.772  -7.314  1.00 86.68           C
ATOM   1232  HD1 PHE A  81      13.530  19.070  -7.622  1.00 86.68           H
ATOM   1233  CD2 PHE A  81      16.678  17.995  -7.821  1.00 87.21           C
ATOM   1234  HD2 PHE A  81      17.374  17.736  -8.490  1.00 87.21           H
ATOM   1235  CE1 PHE A  81      14.719  18.708  -5.942  1.00 86.87           C
ATOM   1236  HE1 PHE A  81      14.021  18.961  -5.272  1.00 86.87           H
ATOM   1237  CE2 PHE A  81      16.969  17.933  -6.457  1.00 87.18           C
ATOM   1238  HE2 PHE A  81      17.874  17.637  -6.152  1.00 87.18           H
ATOM   1239  CZ  PHE A  81      15.990  18.287  -5.512  1.00 88.60           C
ATOM   1240  HZ  PHE A  81      16.197  18.239  -4.535  1.00 88.60           H
ATOM   1241  N   PHE A  82      12.219  17.258  -9.871  1.00 89.37           N
ATOM   1242  H   PHE A  82      12.226  17.997 -10.545  1.00 89.37           H
ATOM   1243  CA  PHE A  82      10.953  16.869  -9.260  1.00 88.30           C
ATOM   1244  HA  PHE A  82      11.174  16.759  -8.291  1.00 88.30           H
ATOM   1245  C   PHE A  82      10.436  15.520  -9.764  1.00 88.35           C
ATOM   1246  O   PHE A  82       9.880  14.767  -8.969  1.00 86.48           O
ATOM   1247  CB  PHE A  82       9.911  17.975  -9.431  1.00 86.46           C
ATOM   1248 1HB  PHE A  82       9.948  18.307 -10.374  1.00 86.46           H
ATOM   1249 2HB  PHE A  82       9.005  17.593  -9.247  1.00 86.46           H
ATOM   1250  CG  PHE A  82      10.133  19.154  -8.499  1.00 82.57           C
ATOM   1251  CD1 PHE A  82       9.899  19.011  -7.124  1.00 77.85           C
ATOM   1252  HD1 PHE A  82       9.574  18.136  -6.764  1.00 77.85           H
ATOM   1253  CD2 PHE A  82      10.582  20.378  -9.000  1.00 78.49           C
ATOM   1254  HD2 PHE A  82      10.751  20.483  -9.980  1.00 78.49           H
ATOM   1255  CE1 PHE A  82      10.117  20.084  -6.252  1.00 75.81           C
ATOM   1256  HE1 PHE A  82       9.950  19.975  -5.272  1.00 75.81           H
ATOM   1257  CE2 PHE A  82      10.798  21.463  -8.132  1.00 75.74           C
ATOM   1258  HE2 PHE A  82      11.114  22.340  -8.495  1.00 75.74           H
ATOM   1259  CZ  PHE A  82      10.570  21.314  -6.756  1.00 77.32           C
ATOM   1260  HZ  PHE A  82      10.730  22.082  -6.135  1.00 77.32           H
ATOM   1261  N   LYS A  83      10.674  15.161 -11.033  1.00 87.43           N
ATOM   1262  H   LYS A  83      11.063  15.832 -11.664  1.00 87.43           H
ATOM   1263  CA  LYS A  83      10.378  13.803 -11.524  1.00 85.89           C
ATOM   1264  HA  LYS A  83       9.399  13.673 -11.364  1.00 85.89           H
ATOM   1265  C   LYS A  83      11.164  12.747 -10.754  1.00 86.05           C
ATOM   1266  O   LYS A  83      10.622  11.699 -10.412  1.00 84.71           O
ATOM   1267  CB  LYS A  83      10.703  13.688 -13.015  1.00 83.81           C
ATOM   1268 1HB  LYS A  83      11.608  14.086 -13.166  1.00 83.81           H
ATOM   1269 2HB  LYS A  83      10.722  12.717 -13.253  1.00 83.81           H
ATOM   1270  CG  LYS A  83       9.704  14.394 -13.948  1.00 76.17           C
ATOM   1271 1HG  LYS A  83       8.825  13.918 -13.919  1.00 76.17           H
ATOM   1272 2HG  LYS A  83       9.581  15.341 -13.651  1.00 76.17           H
ATOM   1273  CD  LYS A  83      10.246  14.376 -15.382  1.00 74.60           C
ATOM   1274 1HD  LYS A  83      11.204  14.661 -15.367  1.00 74.60           H
ATOM   1275 2HD  LYS A  83      10.180  13.444 -15.739  1.00 74.60           H
ATOM   1276  CE  LYS A  83       9.491  15.298 -16.319  1.00 65.57           C
ATOM   1277 1HE  LYS A  83       8.652  14.850 -16.628  1.00 65.57           H
ATOM   1278 2HE  LYS A  83       9.261  16.147 -15.843  1.00 65.57           H
ATOM   1279  NZ  LYS A  83      10.324  15.625 -17.505  1.00 61.08           N
ATOM   1280 1HZ  LYS A  83       9.835  16.233 -18.130  1.00 61.08           H
ATOM   1281 2HZ  LYS A  83      10.569  14.797 -18.010  1.00 61.08           H
ATOM   1282 3HZ  LYS A  83      11.171  16.081 -17.233  1.00 61.08           H
ATOM   1283  N   ARG A  84      12.444  13.002 -10.458  1.00 89.48           N
ATOM   1284  H   ARG A  84      12.816  13.905 -10.675  1.00 89.48           H
ATOM   1285  CA  ARG A  84      13.321  12.016  -9.831  1.00 89.13           C
ATOM   1286  HA  ARG A  84      12.978  11.121 -10.114  1.00 89.13           H
ATOM   1287  C   ARG A  84      13.242  11.996  -8.308  1.00 89.60           C
ATOM   1288  O   ARG A  84      13.286  10.930  -7.693  1.00 87.93           O
ATOM   1289  CB  ARG A  84      14.748  12.279 -10.338  1.00 88.10           C
ATOM   1290 1HB  ARG A  84      14.720  12.431 -11.326  1.00 88.10           H
ATOM   1291 2HB  ARG A  84      15.110  13.094  -9.885  1.00 88.10           H
ATOM   1292  CG  ARG A  84      15.680  11.108 -10.051  1.00 83.39           C
ATOM   1293 1HG  ARG A  84      15.860  11.058  -9.069  1.00 83.39           H
ATOM   1294 2HG  ARG A  84      15.251  10.258 -10.355  1.00 83.39           H
ATOM   1295  CD  ARG A  84      16.994  11.315 -10.802  1.00 83.30           C
ATOM   1296 1HD  ARG A  84      16.808  11.505 -11.766  1.00 83.30           H
ATOM   1297 2HD  ARG A  84      17.497  12.081 -10.402  1.00 83.30           H
ATOM   1298  NE  ARG A  84      17.847  10.131 -10.732  1.00 80.41           N
ATOM   1299  HE  ARG A  84      17.729   9.527  -9.944  1.00 80.41           H
ATOM   1300  CZ  ARG A  84      18.762   9.792 -11.625  1.00 78.04           C
ATOM   1301  NH1 ARG A  84      19.020  10.532 -12.672  1.00 71.01           N
ATOM   1302 1HH1 ARG A  84      18.518  11.385 -12.817  1.00 71.01           H
ATOM   1303 2HH1 ARG A  84      19.719  10.245 -13.327  1.00 71.01           H
ATOM   1304  NH2 ARG A  84      19.437   8.692 -11.486  1.00 71.40           N
ATOM   1305 1HH2 ARG A  84      19.266   8.096 -10.701  1.00 71.40           H
ATOM   1306 2HH2 ARG A  84      20.128   8.440 -12.164  1.00 71.40           H
ATOM   1307  N   PHE A  85      13.131  13.165  -7.695  1.00 90.29           N
ATOM   1308  H   PHE A  85      12.974  13.979  -8.254  1.00 90.29           H
ATOM   1309  CA  PHE A  85      13.226  13.329  -6.244  1.00 89.67           C
ATOM   1310  HA  PHE A  85      13.298  12.393  -5.898  1.00 89.67           H
ATOM   1311  C   PHE A  85      11.989  13.939  -5.594  1.00 89.75           C
ATOM   1312  O   PHE A  85      11.949  14.054  -4.367  1.00 86.39           O
ATOM   1313  CB  PHE A  85      14.458  14.187  -5.925  1.00 89.05           C
ATOM   1314 1HB  PHE A  85      14.297  15.111  -6.272  1.00 89.05           H
ATOM   1315 2HB  PHE A  85      14.572  14.218  -4.932  1.00 89.05           H
ATOM   1316  CG  PHE A  85      15.756  13.695  -6.519  1.00 89.09           C
ATOM   1317  CD1 PHE A  85      16.305  12.470  -6.090  1.00 85.67           C
ATOM   1318  HD1 PHE A  85      15.823  11.919  -5.409  1.00 85.67           H
ATOM   1319  CD2 PHE A  85      16.431  14.462  -7.479  1.00 86.47           C
ATOM   1320  HD2 PHE A  85      16.040  15.329  -7.788  1.00 86.47           H
ATOM   1321  CE1 PHE A  85      17.526  12.022  -6.617  1.00 85.75           C
ATOM   1322  HE1 PHE A  85      17.915  11.152  -6.313  1.00 85.75           H
ATOM   1323  CE2 PHE A  85      17.652  14.018  -8.007  1.00 86.25           C
ATOM   1324  HE2 PHE A  85      18.131  14.568  -8.691  1.00 86.25           H
ATOM   1325  CZ  PHE A  85      18.201  12.800  -7.574  1.00 87.12           C
ATOM   1326  HZ  PHE A  85      19.074  12.485  -7.947  1.00 87.12           H
ATOM   1327  N   GLY A  86      11.002  14.355  -6.386  1.00 89.52           N
ATOM   1328  H   GLY A  86      11.147  14.321  -7.375  1.00 89.52           H
ATOM   1329  CA  GLY A  86       9.726  14.855  -5.899  1.00 88.70           C
ATOM   1330 1HA  GLY A  86       9.915  15.467  -5.131  1.00 88.70           H
ATOM   1331 2HA  GLY A  86       9.302  15.373  -6.642  1.00 88.70           H
ATOM   1332  C   GLY A  86       8.785  13.741  -5.448  1.00 89.86           C
ATOM   1333  O   GLY A  86       9.184  12.593  -5.227  1.00 87.95           O
ATOM   1334  N   THR A  87       7.514  14.102  -5.326  1.00 90.23           N
ATOM   1335  H   THR A  87       7.273  15.060  -5.478  1.00 90.23           H
ATOM   1336  CA  THR A  87       6.448  13.159  -4.978  1.00 90.88           C
ATOM   1337  HA  THR A  87       6.697  12.789  -4.083  1.00 90.88           H
ATOM   1338  C   THR A  87       6.380  12.042  -6.009  1.00 91.65           C
ATOM   1339  O   THR A  87       6.355  12.303  -7.210  1.00 89.78           O
ATOM   1340  CB  THR A  87       5.092  13.865  -4.885  1.00 88.92           C
ATOM   1341  HB  THR A  87       4.834  14.192  -5.794  1.00 88.92           H
ATOM   1342  OG1 THR A  87       5.203  14.981  -4.045  1.00 78.66           O
ATOM   1343  HG1 THR A  87       5.228  15.778  -4.574  1.00 78.66           H
ATOM   1344  CG2 THR A  87       4.002  12.976  -4.301  1.00 78.94           C
ATOM   1345 1HG2 THR A  87       3.130  13.463  -4.253  1.00 78.94           H
ATOM   1346 2HG2 THR A  87       4.239  12.678  -3.376  1.00 78.94           H
ATOM   1347 3HG2 THR A  87       3.867  12.159  -4.862  1.00 78.94           H
ATOM   1348  N   LYS A  88       6.333  10.803  -5.550  1.00 93.06           N
ATOM   1349  H   LYS A  88       6.391  10.659  -4.562  1.00 93.06           H
ATOM   1350  CA  LYS A  88       6.200   9.632  -6.419  1.00 93.49           C
ATOM   1351  HA  LYS A  88       6.510   9.917  -7.326  1.00 93.49           H
ATOM   1352  C   LYS A  88       4.738   9.198  -6.507  1.00 94.42           C
ATOM   1353  O   LYS A  88       3.998   9.301  -5.533  1.00 93.08           O
ATOM   1354  CB  LYS A  88       7.094   8.496  -5.929  1.00 91.46           C
ATOM   1355 1HB  LYS A  88       6.863   8.290  -4.978  1.00 91.46           H
ATOM   1356 2HB  LYS A  88       6.929   7.688  -6.495  1.00 91.46           H
ATOM   1357  CG  LYS A  88       8.577   8.870  -6.013  1.00 87.45           C
ATOM   1358 1HG  LYS A  88       8.794   9.159  -6.945  1.00 87.45           H
ATOM   1359 2HG  LYS A  88       8.767   9.620  -5.379  1.00 87.45           H
ATOM   1360  CD  LYS A  88       9.442   7.668  -5.644  1.00 82.08           C
ATOM   1361 1HD  LYS A  88       9.248   7.400  -4.700  1.00 82.08           H
ATOM   1362 2HD  LYS A  88       9.228   6.908  -6.258  1.00 82.08           H
ATOM   1363  CE  LYS A  88      10.921   8.011  -5.771  1.00 75.95           C
ATOM   1364 1HE  LYS A  88      11.109   8.371  -6.685  1.00 75.95           H
ATOM   1365 2HE  LYS A  88      11.171   8.695  -5.085  1.00 75.95           H
ATOM   1366  NZ  LYS A  88      11.750   6.803  -5.559  1.00 66.91           N
ATOM   1367 1HZ  LYS A  88      12.723   7.018  -5.640  1.00 66.91           H
ATOM   1368 2HZ  LYS A  88      11.534   6.097  -6.233  1.00 66.91           H
ATOM   1369 3HZ  LYS A  88      11.595   6.417  -4.649  1.00 66.91           H
ATOM   1370  N   CYS A  89       4.361   8.692  -7.665  1.00 94.63           N
ATOM   1371  H   CYS A  89       4.981   8.763  -8.446  1.00 94.63           H
ATOM   1372  CA  CYS A  89       3.079   8.035  -7.849  1.00 95.11           C
ATOM   1373  HA  CYS A  89       2.362   8.646  -7.513  1.00 95.11           H
ATOM   1374  C   CYS A  89       3.056   6.738  -7.041  1.00 95.16           C
ATOM   1375  O   CYS A  89       3.948   5.906  -7.192  1.00 93.79           O
ATOM   1376  CB  CYS A  89       2.879   7.772  -9.337  1.00 95.07           C
ATOM   1377 1HB  CYS A  89       2.889   8.674  -9.768  1.00 95.07           H
ATOM   1378 2HB  CYS A  89       3.686   7.256  -9.625  1.00 95.07           H
ATOM   1379  SG  CYS A  89       1.333   6.872  -9.640  1.00 95.02           S
ATOM   1380  HG  CYS A  89       0.332   7.729  -9.714  1.00 95.02           H
ATOM   1381  N   THR A  90       2.025   6.530  -6.249  1.00 96.20           N
ATOM   1382  H   THR A  90       1.303   7.221  -6.215  1.00 96.20           H
ATOM   1383  CA  THR A  90       1.888   5.336  -5.418  1.00 96.06           C
ATOM   1384  HA  THR A  90       2.725   5.309  -4.872  1.00 96.06           H
ATOM   1385  C   THR A  90       1.815   4.052  -6.243  1.00 95.87           C
ATOM   1386  O   THR A  90       2.416   3.054  -5.863  1.00 94.61           O
ATOM   1387  CB  THR A  90       0.649   5.464  -4.528  1.00 95.89           C
ATOM   1388  HB  THR A  90      -0.171   5.520  -5.098  1.00 95.89           H
ATOM   1389  OG1 THR A  90       0.759   6.659  -3.781  1.00 90.19           O
ATOM   1390  HG1 THR A  90       0.784   7.407  -4.377  1.00 90.19           H
ATOM   1391  CG2 THR A  90       0.512   4.314  -3.542  1.00 88.37           C
ATOM   1392 1HG2 THR A  90      -0.304   4.424  -2.975  1.00 88.37           H
ATOM   1393 2HG2 THR A  90       1.305   4.267  -2.934  1.00 88.37           H
ATOM   1394 3HG2 THR A  90       0.439   3.439  -4.020  1.00 88.37           H
ATOM   1395  N   ALA A  91       1.157   4.084  -7.409  1.00 95.01           N
ATOM   1396  H   ALA A  91       0.767   4.950  -7.722  1.00 95.01           H
ATOM   1397  CA  ALA A  91       0.991   2.893  -8.238  1.00 94.59           C
ATOM   1398  HA  ALA A  91       0.832   2.142  -7.597  1.00 94.59           H
ATOM   1399  C   ALA A  91       2.253   2.523  -9.039  1.00 94.48           C
ATOM   1400  O   ALA A  91       2.707   1.385  -9.001  1.00 92.23           O
ATOM   1401  CB  ALA A  91      -0.218   3.103  -9.147  1.00 94.53           C
ATOM   1402 1HB  ALA A  91      -1.030   3.342  -8.614  1.00 94.53           H
ATOM   1403 2HB  ALA A  91      -0.425   2.273  -9.666  1.00 94.53           H
ATOM   1404 3HB  ALA A  91      -0.051   3.841  -9.801  1.00 94.53           H
ATOM   1405  N   CYS A  92       2.845   3.481  -9.798  1.00 95.15           N
ATOM   1406  H   CYS A  92       2.492   4.416  -9.759  1.00 95.15           H
ATOM   1407  CA  CYS A  92       3.984   3.189 -10.673  1.00 94.45           C
ATOM   1408  HA  CYS A  92       3.981   2.191 -10.729  1.00 94.45           H
ATOM   1409  C   CYS A  92       5.357   3.574 -10.094  1.00 94.08           C
ATOM   1410  O   CYS A  92       6.376   3.338 -10.739  1.00 90.96           O
ATOM   1411  CB  CYS A  92       3.754   3.821 -12.053  1.00 93.28           C
ATOM   1412 1HB  CYS A  92       4.441   3.410 -12.652  1.00 93.28           H
ATOM   1413 2HB  CYS A  92       2.843   3.520 -12.335  1.00 93.28           H
ATOM   1414  SG  CYS A  92       3.896   5.637 -11.970  1.00 92.78           S
ATOM   1415  HG  CYS A  92       5.171   5.979 -11.950  1.00 92.78           H
ATOM   1416  N   GLN A  93       5.399   4.188  -8.927  1.00 93.97           N
ATOM   1417  H   GLN A  93       4.526   4.347  -8.467  1.00 93.97           H
ATOM   1418  CA  GLN A  93       6.609   4.659  -8.241  1.00 93.34           C
ATOM   1419  HA  GLN A  93       6.239   5.184  -7.475  1.00 93.34           H
ATOM   1420  C   GLN A  93       7.467   5.670  -9.031  1.00 92.77           C
ATOM   1421  O   GLN A  93       8.566   6.035  -8.594  1.00 90.46           O
ATOM   1422  CB  GLN A  93       7.423   3.464  -7.721  1.00 93.05           C
ATOM   1423 1HB  GLN A  93       7.685   2.892  -8.499  1.00 93.05           H
ATOM   1424 2HB  GLN A  93       8.246   3.810  -7.269  1.00 93.05           H
ATOM   1425  CG  GLN A  93       6.625   2.605  -6.716  1.00 91.15           C
ATOM   1426 1HG  GLN A  93       5.773   2.305  -7.145  1.00 91.15           H
ATOM   1427 2HG  GLN A  93       7.170   1.806  -6.463  1.00 91.15           H
ATOM   1428  CD  GLN A  93       6.286   3.389  -5.448  1.00 85.63           C
ATOM   1429  OE1 GLN A  93       7.102   4.141  -4.930  1.00 78.28           O
ATOM   1430  NE2 GLN A  93       5.104   3.252  -4.909  1.00 75.35           N
ATOM   1431 1HE2 GLN A  93       4.871   3.759  -4.079  1.00 75.35           H
ATOM   1432 2HE2 GLN A  93       4.432   2.640  -5.326  1.00 75.35           H
ATOM   1433  N   GLN A  94       6.969   6.177 -10.156  1.00 91.80           N
ATOM   1434  H   GLN A  94       6.099   5.816 -10.493  1.00 91.80           H
ATOM   1435  CA  GLN A  94       7.624   7.232 -10.926  1.00 90.61           C
ATOM   1436  HA  GLN A  94       8.603   7.036 -10.869  1.00 90.61           H
ATOM   1437  C   GLN A  94       7.348   8.603 -10.309  1.00 91.25           C
ATOM   1438  O   GLN A  94       6.291   8.840  -9.729  1.00 90.41           O
ATOM   1439  CB  GLN A  94       7.189   7.190 -12.392  1.00 89.52           C
ATOM   1440 1HB  GLN A  94       6.195   7.292 -12.432  1.00 89.52           H
ATOM   1441 2HB  GLN A  94       7.622   7.952 -12.874  1.00 89.52           H
ATOM   1442  CG  GLN A  94       7.579   5.878 -13.091  1.00 85.40           C
ATOM   1443 1HG  GLN A  94       8.570   5.761 -13.026  1.00 85.40           H
ATOM   1444 2HG  GLN A  94       7.122   5.118 -12.628  1.00 85.40           H
ATOM   1445  CD  GLN A  94       7.186   5.852 -14.563  1.00 79.96           C
ATOM   1446  OE1 GLN A  94       6.567   6.752 -15.090  1.00 72.68           O
ATOM   1447  NE2 GLN A  94       7.533   4.807 -15.282  1.00 68.42           N
ATOM   1448 1HE2 GLN A  94       7.286   4.762 -16.250  1.00 68.42           H
ATOM   1449 2HE2 GLN A  94       8.044   4.057 -14.861  1.00 68.42           H
ATOM   1450  N   GLY A  95       8.306   9.513 -10.442  1.00 91.55           N
ATOM   1451  H   GLY A  95       9.155   9.250 -10.901  1.00 91.55           H
ATOM   1452  CA  GLY A  95       8.175  10.877  -9.949  1.00 90.63           C
ATOM   1453 1HA  GLY A  95       7.905  10.831  -8.987  1.00 90.63           H
ATOM   1454 2HA  GLY A  95       9.070  11.317 -10.023  1.00 90.63           H
ATOM   1455  C   GLY A  95       7.146  11.674 -10.732  1.00 90.87           C
ATOM   1456  O   GLY A  95       7.077  11.598 -11.959  1.00 88.62           O
ATOM   1457  N   ILE A  96       6.360  12.465 -10.018  1.00 90.61           N
ATOM   1458  H   ILE A  96       6.484  12.469  -9.026  1.00 90.61           H
ATOM   1459  CA  ILE A  96       5.329  13.328 -10.572  1.00 90.26           C
ATOM   1460  HA  ILE A  96       5.142  13.004 -11.499  1.00 90.26           H
ATOM   1461  C   ILE A  96       5.869  14.761 -10.612  1.00 89.80           C
ATOM   1462  O   ILE A  96       6.190  15.317  -9.563  1.00 87.90           O
ATOM   1463  CB  ILE A  96       4.027  13.224  -9.754  1.00 90.17           C
ATOM   1464  HB  ILE A  96       4.199  13.557  -8.827  1.00 90.17           H
ATOM   1465  CG1 ILE A  96       3.552  11.760  -9.625  1.00 88.37           C
ATOM   1466 1HG1 ILE A  96       3.355  11.410 -10.541  1.00 88.37           H
ATOM   1467 2HG1 ILE A  96       4.289  11.224  -9.214  1.00 88.37           H
ATOM   1468  CG2 ILE A  96       2.946  14.092 -10.434  1.00 87.88           C
ATOM   1469 1HG2 ILE A  96       2.083  14.050  -9.930  1.00 87.88           H
ATOM   1470 2HG2 ILE A  96       2.772  13.781 -11.368  1.00 87.88           H
ATOM   1471 3HG2 ILE A  96       3.230  15.050 -10.477  1.00 87.88           H
ATOM   1472  CD1 ILE A  96       2.296  11.577  -8.767  1.00 87.23           C
ATOM   1473 1HD1 ILE A  96       2.033  10.613  -8.717  1.00 87.23           H
ATOM   1474 2HD1 ILE A  96       1.524  12.087  -9.148  1.00 87.23           H
ATOM   1475 3HD1 ILE A  96       2.449  11.903  -7.834  1.00 87.23           H
ATOM   1476  N   PRO A  97       5.983  15.384 -11.799  1.00 87.88           N
ATOM   1477  CA  PRO A  97       6.373  16.781 -11.880  1.00 86.37           C
ATOM   1478  HA  PRO A  97       7.194  16.936 -11.331  1.00 86.37           H
ATOM   1479  C   PRO A  97       5.282  17.690 -11.296  1.00 87.43           C
ATOM   1480  O   PRO A  97       4.097  17.386 -11.426  1.00 86.04           O
ATOM   1481  CB  PRO A  97       6.633  17.039 -13.362  1.00 83.90           C
ATOM   1482 1HB  PRO A  97       6.392  17.977 -13.610  1.00 83.90           H
ATOM   1483 2HB  PRO A  97       7.591  16.869 -13.592  1.00 83.90           H
ATOM   1484  CG  PRO A  97       5.720  16.041 -14.062  1.00 80.15           C
ATOM   1485 1HG  PRO A  97       4.802  16.419 -14.178  1.00 80.15           H
ATOM   1486 2HG  PRO A  97       6.091  15.784 -14.955  1.00 80.15           H
ATOM   1487  CD  PRO A  97       5.703  14.845 -13.112  1.00 83.44           C
ATOM   1488 1HD  PRO A  97       4.808  14.398 -13.104  1.00 83.44           H
ATOM   1489 2HD  PRO A  97       6.407  14.177 -13.354  1.00 83.44           H
ATOM   1490  N   PRO A  98       5.634  18.833 -10.702  1.00 87.97           N
ATOM   1491  CA  PRO A  98       4.678  19.711 -10.020  1.00 87.49           C
ATOM   1492  HA  PRO A  98       4.131  19.145  -9.403  1.00 87.49           H
ATOM   1493  C   PRO A  98       3.657  20.372 -10.952  1.00 88.54           C
ATOM   1494  O   PRO A  98       2.662  20.914 -10.486  1.00 86.24           O
ATOM   1495  CB  PRO A  98       5.547  20.760  -9.313  1.00 84.76           C
ATOM   1496 1HB  PRO A  98       5.088  21.648  -9.285  1.00 84.76           H
ATOM   1497 2HB  PRO A  98       5.773  20.472  -8.382  1.00 84.76           H
ATOM   1498  CG  PRO A  98       6.799  20.822 -10.182  1.00 80.73           C
ATOM   1499 1HG  PRO A  98       6.662  21.427 -10.966  1.00 80.73           H
ATOM   1500 2HG  PRO A  98       7.588  21.134  -9.653  1.00 80.73           H
ATOM   1501  CD  PRO A  98       6.977  19.373 -10.631  1.00 84.40           C
ATOM   1502 1HD  PRO A  98       7.408  19.319 -11.532  1.00 84.40           H
ATOM   1503 2HD  PRO A  98       7.515  18.848  -9.971  1.00 84.40           H
ATOM   1504  N   THR A  99       3.903  20.344 -12.265  1.00 89.78           N
ATOM   1505  H   THR A  99       4.761  19.930 -12.568  1.00 89.78           H
ATOM   1506  CA  THR A  99       3.004  20.877 -13.293  1.00 89.92           C
ATOM   1507  HA  THR A  99       2.534  21.632 -12.836  1.00 89.92           H
ATOM   1508  C   THR A  99       1.952  19.876 -13.759  1.00 90.98           C
ATOM   1509  O   THR A  99       1.023  20.252 -14.468  1.00 89.08           O
ATOM   1510  CB  THR A  99       3.825  21.339 -14.504  1.00 88.20           C
ATOM   1511  HB  THR A  99       3.209  21.530 -15.269  1.00 88.20           H
ATOM   1512  OG1 THR A  99       4.704  20.300 -14.898  1.00 81.73           O
ATOM   1513  HG1 THR A  99       4.213  19.483 -14.987  1.00 81.73           H
ATOM   1514  CG2 THR A  99       4.697  22.551 -14.166  1.00 79.87           C
ATOM   1515 1HG2 THR A  99       5.228  22.844 -14.961  1.00 79.87           H
ATOM   1516 2HG2 THR A  99       5.339  22.336 -13.430  1.00 79.87           H
ATOM   1517 3HG2 THR A  99       4.137  23.324 -13.869  1.00 79.87           H
ATOM   1518  N   GLN A 100       2.092  18.595 -13.397  1.00 91.16           N
ATOM   1519  H   GLN A 100       2.845  18.347 -12.787  1.00 91.16           H
ATOM   1520  CA  GLN A 100       1.190  17.549 -13.857  1.00 91.63           C
ATOM   1521  HA  GLN A 100       0.873  17.821 -14.765  1.00 91.63           H
ATOM   1522  C   GLN A 100      -0.043  17.450 -12.963  1.00 92.92           C
ATOM   1523  O   GLN A 100       0.051  17.466 -11.743  1.00 91.86           O
ATOM   1524  CB  GLN A 100       1.959  16.226 -13.957  1.00 90.00           C
ATOM   1525 1HB  GLN A 100       2.804  16.382 -14.468  1.00 90.00           H
ATOM   1526 2HB  GLN A 100       2.181  15.911 -13.034  1.00 90.00           H
ATOM   1527  CG  GLN A 100       1.135  15.140 -14.672  1.00 84.36           C
ATOM   1528 1HG  GLN A 100       0.352  14.900 -14.097  1.00 84.36           H
ATOM   1529 2HG  GLN A 100       0.809  15.506 -15.544  1.00 84.36           H
ATOM   1530  CD  GLN A 100       1.934  13.869 -14.952  1.00 83.63           C
ATOM   1531  OE1 GLN A 100       3.093  13.738 -14.605  1.00 77.90           O
ATOM   1532  NE2 GLN A 100       1.344  12.888 -15.598  1.00 74.44           N
ATOM   1533 1HE2 GLN A 100       1.847  12.047 -15.798  1.00 74.44           H
ATOM   1534 2HE2 GLN A 100       0.392  12.982 -15.889  1.00 74.44           H
ATOM   1535  N   VAL A 101      -1.211  17.278 -13.588  1.00 93.32           N
ATOM   1536  H   VAL A 101      -1.235  17.347 -14.585  1.00 93.32           H
ATOM   1537  CA  VAL A 101      -2.459  16.992 -12.873  1.00 94.00           C
ATOM   1538  HA  VAL A 101      -2.542  17.687 -12.158  1.00 94.00           H
ATOM   1539  C   VAL A 101      -2.367  15.604 -12.246  1.00 94.52           C
ATOM   1540  O   VAL A 101      -1.929  14.646 -12.882  1.00 92.95           O
ATOM   1541  CB  VAL A 101      -3.682  17.115 -13.792  1.00 92.76           C
ATOM   1542  HB  VAL A 101      -3.582  16.408 -14.493  1.00 92.76           H
ATOM   1543  CG1 VAL A 101      -4.992  16.903 -13.016  1.00 87.02           C
ATOM   1544 1HG1 VAL A 101      -5.784  16.985 -13.621  1.00 87.02           H
ATOM   1545 2HG1 VAL A 101      -5.091  17.581 -12.287  1.00 87.02           H
ATOM   1546 3HG1 VAL A 101      -5.017  15.995 -12.597  1.00 87.02           H
ATOM   1547  CG2 VAL A 101      -3.743  18.495 -14.451  1.00 86.66           C
ATOM   1548 1HG2 VAL A 101      -4.541  18.572 -15.049  1.00 86.66           H
ATOM   1549 2HG2 VAL A 101      -2.927  18.664 -15.004  1.00 86.66           H
ATOM   1550 3HG2 VAL A 101      -3.804  19.218 -13.763  1.00 86.66           H
ATOM   1551  N   VAL A 102      -2.790  15.500 -10.995  1.00 94.97           N
ATOM   1552  H   VAL A 102      -3.176  16.315 -10.562  1.00 94.97           H
ATOM   1553  CA  VAL A 102      -2.729  14.274 -10.209  1.00 95.17           C
ATOM   1554  HA  VAL A 102      -2.476  13.578 -10.881  1.00 95.17           H
ATOM   1555  C   VAL A 102      -4.088  13.944  -9.600  1.00 95.77           C
ATOM   1556  O   VAL A 102      -4.893  14.834  -9.329  1.00 94.60           O
ATOM   1557  CB  VAL A 102      -1.659  14.339  -9.104  1.00 93.49           C
ATOM   1558  HB  VAL A 102      -1.717  13.463  -8.626  1.00 93.49           H
ATOM   1559  CG1 VAL A 102      -0.266  14.522  -9.697  1.00 88.46           C
ATOM   1560 1HG1 VAL A 102       0.427  14.564  -8.977  1.00 88.46           H
ATOM   1561 2HG1 VAL A 102      -0.210  15.368 -10.227  1.00 88.46           H
ATOM   1562 3HG1 VAL A 102      -0.033  13.763 -10.305  1.00 88.46           H
ATOM   1563  CG2 VAL A 102      -1.900  15.453  -8.078  1.00 87.93           C
ATOM   1564 1HG2 VAL A 102      -1.183  15.459  -7.380  1.00 87.93           H
ATOM   1565 2HG2 VAL A 102      -2.778  15.330  -7.616  1.00 87.93           H
ATOM   1566 3HG2 VAL A 102      -1.907  16.351  -8.519  1.00 87.93           H
ATOM   1567  N   ARG A 103      -4.307  12.670  -9.338  1.00 95.11           N
ATOM   1568  H   ARG A 103      -3.706  11.988  -9.755  1.00 95.11           H
ATOM   1569  CA  ARG A 103      -5.384  12.208  -8.468  1.00 95.25           C
ATOM   1570  HA  ARG A 103      -6.068  12.936  -8.419  1.00 95.25           H
ATOM   1571  C   ARG A 103      -4.823  11.943  -7.076  1.00 95.51           C
ATOM   1572  O   ARG A 103      -3.689  11.501  -6.931  1.00 94.65           O
ATOM   1573  CB  ARG A 103      -6.031  10.957  -9.061  1.00 95.04           C
ATOM   1574 1HB  ARG A 103      -5.311  10.282  -9.225  1.00 95.04           H
ATOM   1575 2HB  ARG A 103      -6.681  10.596  -8.392  1.00 95.04           H
ATOM   1576  CG  ARG A 103      -6.779  11.199 -10.381  1.00 92.03           C
ATOM   1577 1HG  ARG A 103      -6.183  11.705 -11.004  1.00 92.03           H
ATOM   1578 2HG  ARG A 103      -7.015  10.316 -10.787  1.00 92.03           H
ATOM   1579  CD  ARG A 103      -8.064  12.002 -10.169  1.00 89.43           C
ATOM   1580 1HD  ARG A 103      -8.636  11.550  -9.484  1.00 89.43           H
ATOM   1581 2HD  ARG A 103      -7.838  12.925  -9.859  1.00 89.43           H
ATOM   1582  NE  ARG A 103      -8.839  12.111 -11.421  1.00 84.64           N
ATOM   1583  HE  ARG A 103      -8.571  11.520 -12.182  1.00 84.64           H
ATOM   1584  CZ  ARG A 103      -9.856  12.927 -11.614  1.00 82.76           C
ATOM   1585  NH1 ARG A 103     -10.344  13.671 -10.660  1.00 75.23           N
ATOM   1586 1HH1 ARG A 103      -9.945  13.634  -9.744  1.00 75.23           H
ATOM   1587 2HH1 ARG A 103     -11.117  14.278 -10.845  1.00 75.23           H
ATOM   1588  NH2 ARG A 103     -10.396  13.050 -12.779  1.00 77.11           N
ATOM   1589 1HH2 ARG A 103     -10.044  12.522 -13.552  1.00 77.11           H
ATOM   1590 2HH2 ARG A 103     -11.167  13.673 -12.909  1.00 77.11           H
ATOM   1591  N   LYS A 104      -5.622  12.218  -6.060  1.00 93.87           N
ATOM   1592  H   LYS A 104      -6.510  12.638  -6.249  1.00 93.87           H
ATOM   1593  CA  LYS A 104      -5.263  11.934  -4.667  1.00 93.68           C
ATOM   1594  HA  LYS A 104      -4.398  11.432  -4.697  1.00 93.68           H
ATOM   1595  C   LYS A 104      -6.330  11.066  -4.027  1.00 93.64           C
ATOM   1596  O   LYS A 104      -7.513  11.306  -4.236  1.00 91.81           O
ATOM   1597  CB  LYS A 104      -5.064  13.230  -3.871  1.00 92.16           C
ATOM   1598 1HB  LYS A 104      -5.894  13.783  -3.947  1.00 92.16           H
ATOM   1599 2HB  LYS A 104      -4.906  12.996  -2.912  1.00 92.16           H
ATOM   1600  CG  LYS A 104      -3.874  14.056  -4.378  1.00 85.76           C
ATOM   1601 1HG  LYS A 104      -3.055  13.483  -4.398  1.00 85.76           H
ATOM   1602 2HG  LYS A 104      -4.069  14.391  -5.300  1.00 85.76           H
ATOM   1603  CD  LYS A 104      -3.638  15.247  -3.445  1.00 83.42           C
ATOM   1604 1HD  LYS A 104      -4.449  15.832  -3.450  1.00 83.42           H
ATOM   1605 2HD  LYS A 104      -3.476  14.909  -2.518  1.00 83.42           H
ATOM   1606  CE  LYS A 104      -2.427  16.066  -3.897  1.00 75.33           C
ATOM   1607 1HE  LYS A 104      -1.618  15.480  -3.943  1.00 75.33           H
ATOM   1608 2HE  LYS A 104      -2.602  16.464  -4.797  1.00 75.33           H
ATOM   1609  NZ  LYS A 104      -2.155  17.163  -2.947  1.00 68.19           N
ATOM   1610 1HZ  LYS A 104      -1.364  17.701  -3.238  1.00 68.19           H
ATOM   1611 2HZ  LYS A 104      -1.964  16.806  -2.033  1.00 68.19           H
ATOM   1612 3HZ  LYS A 104      -2.939  17.780  -2.879  1.00 68.19           H
ATOM   1613  N   ALA A 105      -5.905  10.102  -3.231  1.00 94.49           N
ATOM   1614  H   ALA A 105      -4.928   9.890  -3.232  1.00 94.49           H
ATOM   1615  CA  ALA A 105      -6.769   9.330  -2.353  1.00 94.18           C
ATOM   1616  HA  ALA A 105      -7.655   9.787  -2.272  1.00 94.18           H
ATOM   1617  C   ALA A 105      -6.087   9.270  -0.982  1.00 94.27           C
ATOM   1618  O   ALA A 105      -5.036   8.652  -0.842  1.00 91.66           O
ATOM   1619  CB  ALA A 105      -7.013   7.946  -2.965  1.00 93.58           C
ATOM   1620 1HB  ALA A 105      -7.458   8.022  -3.857  1.00 93.58           H
ATOM   1621 2HB  ALA A 105      -7.600   7.392  -2.375  1.00 93.58           H
ATOM   1622 3HB  ALA A 105      -6.152   7.454  -3.092  1.00 93.58           H
ATOM   1623  N   GLN A 106      -6.659   9.959  -0.016  1.00 93.84           N
ATOM   1624  H   GLN A 106      -7.578  10.323  -0.169  1.00 93.84           H
ATOM   1625  CA  GLN A 106      -6.012  10.217   1.271  1.00 94.28           C
ATOM   1626  HA  GLN A 106      -6.586  10.905   1.715  1.00 94.28           H
ATOM   1627  C   GLN A 106      -4.614  10.832   1.092  1.00 94.64           C
ATOM   1628  O   GLN A 106      -4.470  11.873   0.441  1.00 92.57           O
ATOM   1629  CB  GLN A 106      -6.003   8.948   2.149  1.00 92.95           C
ATOM   1630 1HB  GLN A 106      -5.437   8.258   1.697  1.00 92.95           H
ATOM   1631 2HB  GLN A 106      -5.601   9.182   3.034  1.00 92.95           H
ATOM   1632  CG  GLN A 106      -7.393   8.337   2.401  1.00 87.13           C
ATOM   1633 1HG  GLN A 106      -7.957   8.999   2.894  1.00 87.13           H
ATOM   1634 2HG  GLN A 106      -7.821   8.123   1.523  1.00 87.13           H
ATOM   1635  CD  GLN A 106      -7.292   7.052   3.232  1.00 82.81           C
ATOM   1636  OE1 GLN A 106      -6.243   6.626   3.664  1.00 76.14           O
ATOM   1637  NE2 GLN A 106      -8.383   6.373   3.490  1.00 72.24           N
ATOM   1638 1HE2 GLN A 106      -8.333   5.532   4.028  1.00 72.24           H
ATOM   1639 2HE2 GLN A 106      -9.266   6.696   3.149  1.00 72.24           H
ATOM   1640  N   ASP A 107      -3.584  10.178   1.621  1.00 92.88           N
ATOM   1641  H   ASP A 107      -3.782   9.327   2.108  1.00 92.88           H
ATOM   1642  CA  ASP A 107      -2.184  10.600   1.550  1.00 93.44           C
ATOM   1643  HA  ASP A 107      -2.204  11.598   1.494  1.00 93.44           H
ATOM   1644  C   ASP A 107      -1.472  10.107   0.284  1.00 94.25           C
ATOM   1645  O   ASP A 107      -0.339  10.509  -0.006  1.00 91.48           O
ATOM   1646  CB  ASP A 107      -1.469  10.134   2.823  1.00 91.53           C
ATOM   1647 1HB  ASP A 107      -1.483   9.135   2.853  1.00 91.53           H
ATOM   1648 2HB  ASP A 107      -0.522  10.454   2.796  1.00 91.53           H
ATOM   1649  CG  ASP A 107      -2.139  10.676   4.091  1.00 85.84           C
ATOM   1650  OD1 ASP A 107      -2.469  11.888   4.094  1.00 79.49           O
ATOM   1651  OD2 ASP A 107      -2.346   9.878   5.015  1.00 78.52           O
ATOM   1652  N   PHE A 108      -2.129   9.262  -0.506  1.00 94.36           N
ATOM   1653  H   PHE A 108      -3.061   9.006  -0.251  1.00 94.36           H
ATOM   1654  CA  PHE A 108      -1.569   8.692  -1.715  1.00 94.75           C
ATOM   1655  HA  PHE A 108      -0.582   8.644  -1.559  1.00 94.75           H
ATOM   1656  C   PHE A 108      -1.806   9.592  -2.924  1.00 95.18           C
ATOM   1657  O   PHE A 108      -2.887  10.166  -3.110  1.00 93.17           O
ATOM   1658  CB  PHE A 108      -2.121   7.287  -1.929  1.00 94.29           C
ATOM   1659 1HB  PHE A 108      -3.112   7.351  -2.046  1.00 94.29           H
ATOM   1660 2HB  PHE A 108      -1.711   6.909  -2.759  1.00 94.29           H
ATOM   1661  CG  PHE A 108      -1.841   6.331  -0.787  1.00 94.76           C
ATOM   1662  CD1 PHE A 108      -0.525   5.911  -0.509  1.00 89.84           C
ATOM   1663  HD1 PHE A 108       0.231   6.250  -1.069  1.00 89.84           H
ATOM   1664  CD2 PHE A 108      -2.896   5.859   0.014  1.00 90.51           C
ATOM   1665  HD2 PHE A 108      -3.832   6.162  -0.166  1.00 90.51           H
ATOM   1666  CE1 PHE A 108      -0.264   5.026   0.541  1.00 89.62           C
ATOM   1667  HE1 PHE A 108       0.675   4.740   0.730  1.00 89.62           H
ATOM   1668  CE2 PHE A 108      -2.640   4.963   1.067  1.00 89.88           C
ATOM   1669  HE2 PHE A 108      -3.395   4.627   1.629  1.00 89.88           H
ATOM   1670  CZ  PHE A 108      -1.320   4.536   1.334  1.00 91.47           C
ATOM   1671  HZ  PHE A 108      -1.137   3.893   2.078  1.00 91.47           H
ATOM   1672  N   VAL A 109      -0.803   9.689  -3.791  1.00 95.33           N
ATOM   1673  H   VAL A 109       0.023   9.155  -3.609  1.00 95.33           H
ATOM   1674  CA  VAL A 109      -0.823  10.523  -4.994  1.00 95.68           C
ATOM   1675  HA  VAL A 109      -1.740  10.919  -5.044  1.00 95.68           H
ATOM   1676  C   VAL A 109      -0.575   9.650  -6.218  1.00 96.15           C
ATOM   1677  O   VAL A 109       0.326   8.811  -6.219  1.00 95.03           O
ATOM   1678  CB  VAL A 109       0.200  11.672  -4.903  1.00 94.31           C
ATOM   1679  HB  VAL A 109       1.104  11.246  -4.926  1.00 94.31           H
ATOM   1680  CG1 VAL A 109       0.036  12.647  -6.073  1.00 89.02           C
ATOM   1681 1HG1 VAL A 109       0.700  13.393  -6.014  1.00 89.02           H
ATOM   1682 2HG1 VAL A 109      -0.879  13.050  -6.078  1.00 89.02           H
ATOM   1683 3HG1 VAL A 109       0.172  12.183  -6.948  1.00 89.02           H
ATOM   1684  CG2 VAL A 109       0.039  12.481  -3.608  1.00 89.49           C
ATOM   1685 1HG2 VAL A 109       0.709  13.222  -3.563  1.00 89.49           H
ATOM   1686 2HG2 VAL A 109       0.169  11.900  -2.804  1.00 89.49           H
ATOM   1687 3HG2 VAL A 109      -0.873  12.887  -3.550  1.00 89.49           H
ATOM   1688  N   TYR A 110      -1.344   9.869  -7.283  1.00 95.38           N
ATOM   1689  H   TYR A 110      -1.989  10.632  -7.247  1.00 95.38           H
ATOM   1690  CA  TYR A 110      -1.304   9.066  -8.497  1.00 95.46           C
ATOM   1691  HA  TYR A 110      -0.453   8.546  -8.424  1.00 95.46           H
ATOM   1692  C   TYR A 110      -1.270   9.950  -9.745  1.00 95.51           C
ATOM   1693  O   TYR A 110      -1.897  11.010  -9.792  1.00 94.37           O
ATOM   1694  CB  TYR A 110      -2.518   8.125  -8.568  1.00 95.58           C
ATOM   1695 1HB  TYR A 110      -3.335   8.676  -8.741  1.00 95.58           H
ATOM   1696 2HB  TYR A 110      -2.379   7.487  -9.325  1.00 95.58           H
ATOM   1697  CG  TYR A 110      -2.771   7.308  -7.320  1.00 96.08           C
ATOM   1698  CD1 TYR A 110      -2.325   5.980  -7.225  1.00 92.19           C
ATOM   1699  HD1 TYR A 110      -1.842   5.561  -7.994  1.00 92.19           H
ATOM   1700  CD2 TYR A 110      -3.454   7.894  -6.238  1.00 91.57           C
ATOM   1701  HD2 TYR A 110      -3.779   8.837  -6.308  1.00 91.57           H
ATOM   1702  CE1 TYR A 110      -2.554   5.236  -6.055  1.00 91.75           C
ATOM   1703  HE1 TYR A 110      -2.239   4.289  -5.990  1.00 91.75           H
ATOM   1704  CE2 TYR A 110      -3.682   7.166  -5.063  1.00 91.84           C
ATOM   1705  HE2 TYR A 110      -4.162   7.589  -4.294  1.00 91.84           H
ATOM   1706  CZ  TYR A 110      -3.232   5.837  -4.972  1.00 94.34           C
ATOM   1707  OH  TYR A 110      -3.449   5.144  -3.826  1.00 93.50           O
ATOM   1708  HH  TYR A 110      -3.500   5.753  -3.089  1.00 93.50           H
ATOM   1709  N   HIS A 111      -0.598   9.478 -10.803  1.00 95.80           N
ATOM   1710  H   HIS A 111       0.096   8.770 -10.671  1.00 95.80           H
ATOM   1711  CA  HIS A 111      -0.864   9.982 -12.143  1.00 95.50           C
ATOM   1712  HA  HIS A 111      -0.689  10.966 -12.098  1.00 95.50           H
ATOM   1713  C   HIS A 111      -2.314   9.694 -12.532  1.00 95.85           C
ATOM   1714  O   HIS A 111      -2.885   8.712 -12.082  1.00 94.86           O
ATOM   1715  CB  HIS A 111       0.057   9.295 -13.162  1.00 94.80           C
ATOM   1716 1HB  HIS A 111      -0.114   8.310 -13.134  1.00 94.80           H
ATOM   1717 2HB  HIS A 111      -0.158   9.645 -14.074  1.00 94.80           H
ATOM   1718  CG  HIS A 111       1.525   9.507 -12.929  1.00 94.28           C
ATOM   1719  ND1 HIS A 111       2.408   8.565 -12.465  1.00 89.36           N
ATOM   1720  HD1 HIS A 111       2.179   7.634 -12.179  1.00 89.36           H
ATOM   1721  CD2 HIS A 111       2.249  10.633 -13.200  1.00 88.63           C
ATOM   1722  HD2 HIS A 111       1.885  11.496 -13.551  1.00 88.63           H
ATOM   1723  CE1 HIS A 111       3.638   9.115 -12.462  1.00 89.21           C
ATOM   1724  HE1 HIS A 111       4.472   8.647 -12.171  1.00 89.21           H
ATOM   1725  NE2 HIS A 111       3.585  10.367 -12.901  1.00 89.95           N
ATOM   1726  N   LEU A 112      -2.875  10.492 -13.453  1.00 95.61           N
ATOM   1727  H   LEU A 112      -2.346  11.259 -13.816  1.00 95.61           H
ATOM   1728  CA  LEU A 112      -4.237  10.274 -13.942  1.00 95.63           C
ATOM   1729  HA  LEU A 112      -4.815  10.406 -13.137  1.00 95.63           H
ATOM   1730  C   LEU A 112      -4.449   8.848 -14.468  1.00 96.16           C
ATOM   1731  O   LEU A 112      -5.377   8.167 -14.053  1.00 94.86           O
ATOM   1732  CB  LEU A 112      -4.570  11.295 -15.043  1.00 94.79           C
ATOM   1733 1HB  LEU A 112      -3.877  11.212 -15.759  1.00 94.79           H
ATOM   1734 2HB  LEU A 112      -5.467  11.062 -15.418  1.00 94.79           H
ATOM   1735  CG  LEU A 112      -4.611  12.768 -14.584  1.00 91.02           C
ATOM   1736  HG  LEU A 112      -3.721  13.005 -14.194  1.00 91.02           H
ATOM   1737  CD1 LEU A 112      -4.932  13.652 -15.780  1.00 83.68           C
ATOM   1738 1HD1 LEU A 112      -4.966  14.616 -15.515  1.00 83.68           H
ATOM   1739 2HD1 LEU A 112      -5.818  13.411 -16.176  1.00 83.68           H
ATOM   1740 3HD1 LEU A 112      -4.239  13.554 -16.494  1.00 83.68           H
ATOM   1741  CD2 LEU A 112      -5.666  13.001 -13.514  1.00 84.51           C
ATOM   1742 1HD2 LEU A 112      -5.680  13.959 -13.227  1.00 84.51           H
ATOM   1743 2HD2 LEU A 112      -5.486  12.441 -12.705  1.00 84.51           H
ATOM   1744 3HD2 LEU A 112      -6.578  12.768 -13.853  1.00 84.51           H
ATOM   1745  N   HIS A 113      -3.524   8.365 -15.322  1.00 95.57           N
ATOM   1746  H   HIS A 113      -2.759   8.956 -15.577  1.00 95.57           H
ATOM   1747  CA  HIS A 113      -3.583   7.016 -15.897  1.00 95.09           C
ATOM   1748  HA  HIS A 113      -4.540   6.893 -16.161  1.00 95.09           H
ATOM   1749  C   HIS A 113      -3.263   5.898 -14.899  1.00 95.63           C
ATOM   1750  O   HIS A 113      -3.621   4.749 -15.139  1.00 94.26           O
ATOM   1751  CB  HIS A 113      -2.634   6.956 -17.103  1.00 93.76           C
ATOM   1752 1HB  HIS A 113      -2.704   6.052 -17.526  1.00 93.76           H
ATOM   1753 2HB  HIS A 113      -2.906   7.655 -17.764  1.00 93.76           H
ATOM   1754  CG  HIS A 113      -1.190   7.192 -16.739  1.00 90.71           C
ATOM   1755  ND1 HIS A 113      -0.523   8.406 -16.740  1.00 79.62           N
ATOM   1756  HD1 HIS A 113      -0.920   9.294 -16.973  1.00 79.62           H
ATOM   1757  CD2 HIS A 113      -0.271   6.244 -16.361  1.00 79.39           C
ATOM   1758  HD2 HIS A 113      -0.445   5.264 -16.266  1.00 79.39           H
ATOM   1759  CE1 HIS A 113       0.754   8.183 -16.372  1.00 80.94           C
ATOM   1760  HE1 HIS A 113       1.455   8.892 -16.291  1.00 80.94           H
ATOM   1761  NE2 HIS A 113       0.955   6.889 -16.131  1.00 83.16           N
ATOM   1762  N   CYS A 114      -2.609   6.212 -13.791  1.00 95.97           N
ATOM   1763  H   CYS A 114      -2.293   7.154 -13.677  1.00 95.97           H
ATOM   1764  CA  CYS A 114      -2.325   5.252 -12.725  1.00 96.09           C
ATOM   1765  HA  CYS A 114      -2.250   4.370 -13.191  1.00 96.09           H
ATOM   1766  C   CYS A 114      -3.455   5.155 -11.699  1.00 96.31           C
ATOM   1767  O   CYS A 114      -3.445   4.244 -10.872  1.00 94.79           O
ATOM   1768  CB  CYS A 114      -1.017   5.639 -12.025  1.00 95.37           C
ATOM   1769 1HB  CYS A 114      -1.146   6.585 -11.728  1.00 95.37           H
ATOM   1770 2HB  CYS A 114      -0.958   5.043 -11.224  1.00 95.37           H
ATOM   1771  SG  CYS A 114       0.407   5.447 -13.143  1.00 93.62           S
ATOM   1772  HG  CYS A 114       1.520   5.401 -12.435  1.00 93.62           H
ATOM   1773  N   PHE A 115      -4.402   6.078 -11.734  1.00 96.46           N
ATOM   1774  H   PHE A 115      -4.301   6.837 -12.377  1.00 96.46           H
ATOM   1775  CA  PHE A 115      -5.584   6.046 -10.884  1.00 96.49           C
ATOM   1776  HA  PHE A 115      -5.315   5.685  -9.991  1.00 96.49           H
ATOM   1777  C   PHE A 115      -6.622   5.093 -11.479  1.00 96.70           C
ATOM   1778  O   PHE A 115      -7.591   5.507 -12.111  1.00 96.02           O
ATOM   1779  CB  PHE A 115      -6.101   7.468 -10.678  1.00 96.28           C
ATOM   1780 1HB  PHE A 115      -5.321   8.081 -10.549  1.00 96.28           H
ATOM   1781 2HB  PHE A 115      -6.614   7.747 -11.490  1.00 96.28           H
ATOM   1782  CG  PHE A 115      -7.005   7.595  -9.481  1.00 96.60           C
ATOM   1783  CD1 PHE A 115      -8.408   7.695  -9.635  1.00 93.91           C
ATOM   1784  HD1 PHE A 115      -8.813   7.666 -10.549  1.00 93.91           H
ATOM   1785  CD2 PHE A 115      -6.451   7.630  -8.194  1.00 94.03           C
ATOM   1786  HD2 PHE A 115      -5.460   7.558  -8.078  1.00 94.03           H
ATOM   1787  CE1 PHE A 115      -9.229   7.834  -8.510  1.00 93.94           C
ATOM   1788  HE1 PHE A 115     -10.220   7.905  -8.623  1.00 93.94           H
ATOM   1789  CE2 PHE A 115      -7.274   7.765  -7.068  1.00 93.75           C
ATOM   1790  HE2 PHE A 115      -6.870   7.783  -6.154  1.00 93.75           H
ATOM   1791  CZ  PHE A 115      -8.668   7.875  -7.222  1.00 95.28           C
ATOM   1792  HZ  PHE A 115      -9.256   7.982  -6.420  1.00 95.28           H
ATOM   1793  N   ALA A 116      -6.367   3.802 -11.355  1.00 95.93           N
ATOM   1794  H   ALA A 116      -5.590   3.542 -10.781  1.00 95.93           H
ATOM   1795  CA  ALA A 116      -7.119   2.731 -11.981  1.00 96.04           C
ATOM   1796  HA  ALA A 116      -8.025   3.105 -12.179  1.00 96.04           H
ATOM   1797  C   ALA A 116      -7.305   1.540 -11.031  1.00 96.25           C
ATOM   1798  O   ALA A 116      -6.492   1.313 -10.138  1.00 94.92           O
ATOM   1799  CB  ALA A 116      -6.397   2.320 -13.276  1.00 95.09           C
ATOM   1800 1HB  ALA A 116      -6.282   3.104 -13.886  1.00 95.09           H
ATOM   1801 2HB  ALA A 116      -6.915   1.620 -13.768  1.00 95.09           H
ATOM   1802 3HB  ALA A 116      -5.490   1.949 -13.078  1.00 95.09           H
ATOM   1803  N   CYS A 117      -8.373   0.785 -11.252  1.00 96.03           N
ATOM   1804  H   CYS A 117      -9.033   1.074 -11.945  1.00 96.03           H
ATOM   1805  CA  CYS A 117      -8.619  -0.459 -10.515  1.00 96.09           C
ATOM   1806  HA  CYS A 117      -8.573  -0.264  -9.535  1.00 96.09           H
ATOM   1807  C   CYS A 117      -7.536  -1.485 -10.840  1.00 96.02           C
ATOM   1808  O   CYS A 117      -7.268  -1.748 -12.011  1.00 94.93           O
ATOM   1809  CB  CYS A 117     -10.016  -0.964 -10.892  1.00 95.49           C
ATOM   1810 1HB  CYS A 117     -10.650  -0.244 -10.611  1.00 95.49           H
ATOM   1811 2HB  CYS A 117     -10.018  -1.040 -11.889  1.00 95.49           H
ATOM   1812  SG  CYS A 117     -10.349  -2.547 -10.071  1.00 95.13           S
ATOM   1813  HG  CYS A 117     -10.430  -2.358  -8.767  1.00 95.13           H
ATOM   1814  N   ILE A 118      -6.950  -2.118  -9.829  1.00 96.25           N
ATOM   1815  H   ILE A 118      -7.229  -1.890  -8.896  1.00 96.25           H
ATOM   1816  CA  ILE A 118      -5.912  -3.136 -10.020  1.00 95.53           C
ATOM   1817  HA  ILE A 118      -5.309  -2.698 -10.687  1.00 95.53           H
ATOM   1818  C   ILE A 118      -6.439  -4.448 -10.623  1.00 95.89           C
ATOM   1819  O   ILE A 118      -5.646  -5.244 -11.107  1.00 94.04           O
ATOM   1820  CB  ILE A 118      -5.168  -3.439  -8.700  1.00 94.65           C
ATOM   1821  HB  ILE A 118      -4.523  -4.185  -8.867  1.00 94.65           H
ATOM   1822  CG1 ILE A 118      -6.116  -3.940  -7.596  1.00 87.46           C
ATOM   1823 1HG1 ILE A 118      -6.592  -3.153  -7.205  1.00 87.46           H
ATOM   1824 2HG1 ILE A 118      -6.782  -4.562  -8.007  1.00 87.46           H
ATOM   1825  CG2 ILE A 118      -4.382  -2.194  -8.249  1.00 86.46           C
ATOM   1826 1HG2 ILE A 118      -3.892  -2.369  -7.395  1.00 86.46           H
ATOM   1827 2HG2 ILE A 118      -4.995  -1.418  -8.098  1.00 86.46           H
ATOM   1828 3HG2 ILE A 118      -3.710  -1.925  -8.939  1.00 86.46           H
ATOM   1829  CD1 ILE A 118      -5.408  -4.681  -6.463  1.00 82.66           C
ATOM   1830 1HD1 ILE A 118      -6.062  -4.987  -5.771  1.00 82.66           H
ATOM   1831 2HD1 ILE A 118      -4.738  -4.091  -6.013  1.00 82.66           H
ATOM   1832 3HD1 ILE A 118      -4.926  -5.487  -6.808  1.00 82.66           H
ATOM   1833  N   ILE A 119      -7.750  -4.696 -10.579  1.00 94.07           N
ATOM   1834  H   ILE A 119      -8.347  -3.994 -10.191  1.00 94.07           H
ATOM   1835  CA  ILE A 119      -8.372  -5.937 -11.066  1.00 93.24           C
ATOM   1836  HA  ILE A 119      -7.675  -6.652 -11.006  1.00 93.24           H
ATOM   1837  C   ILE A 119      -8.758  -5.785 -12.535  1.00 93.95           C
ATOM   1838  O   ILE A 119      -8.263  -6.525 -13.382  1.00 92.14           O
ATOM   1839  CB  ILE A 119      -9.569  -6.344 -10.167  1.00 92.22           C
ATOM   1840  HB  ILE A 119     -10.252  -5.614 -10.177  1.00 92.22           H
ATOM   1841  CG1 ILE A 119      -9.105  -6.538  -8.704  1.00 90.29           C
ATOM   1842 1HG1 ILE A 119      -8.423  -7.269  -8.684  1.00 90.29           H
ATOM   1843 2HG1 ILE A 119      -8.688  -5.685  -8.390  1.00 90.29           H
ATOM   1844  CG2 ILE A 119     -10.230  -7.626 -10.717  1.00 89.68           C
ATOM   1845 1HG2 ILE A 119     -11.005  -7.902 -10.148  1.00 89.68           H
ATOM   1846 2HG2 ILE A 119      -9.578  -8.384 -10.738  1.00 89.68           H
ATOM   1847 3HG2 ILE A 119     -10.567  -7.484 -11.648  1.00 89.68           H
ATOM   1848  CD1 ILE A 119     -10.213  -6.906  -7.718  1.00 82.88           C
ATOM   1849 1HD1 ILE A 119      -9.848  -7.017  -6.794  1.00 82.88           H
ATOM   1850 2HD1 ILE A 119     -10.654  -7.765  -7.979  1.00 82.88           H
ATOM   1851 3HD1 ILE A 119     -10.916  -6.196  -7.688  1.00 82.88           H
ATOM   1852  N   CYS A 120      -9.608  -4.797 -12.869  1.00 93.70           N
ATOM   1853  H   CYS A 120      -9.928  -4.174 -12.155  1.00 93.70           H
ATOM   1854  CA  CYS A 120     -10.081  -4.602 -14.243  1.00 93.93           C
ATOM   1855  HA  CYS A 120      -9.944  -5.496 -14.670  1.00 93.93           H
ATOM   1856  C   CYS A 120      -9.251  -3.596 -15.059  1.00 94.38           C
ATOM   1857  O   CYS A 120      -9.515  -3.409 -16.248  1.00 92.67           O
ATOM   1858  CB  CYS A 120     -11.567  -4.221 -14.231  1.00 93.09           C
ATOM   1859 1HB  CYS A 120     -11.852  -4.245 -15.189  1.00 93.09           H
ATOM   1860 2HB  CYS A 120     -12.022  -4.957 -13.730  1.00 93.09           H
ATOM   1861  SG  CYS A 120     -11.829  -2.584 -13.463  1.00 92.86           S
ATOM   1862  HG  CYS A 120     -11.892  -1.661 -14.404  1.00 92.86           H
ATOM   1863  N   ASN A 121      -8.276  -2.930 -14.464  1.00 94.08           N
ATOM   1864  H   ASN A 121      -8.072  -3.178 -13.517  1.00 94.08           H
ATOM   1865  CA  ASN A 121      -7.467  -1.865 -15.059  1.00 94.50           C
ATOM   1866  HA  ASN A 121      -6.951  -1.509 -14.279  1.00 94.50           H
ATOM   1867  C   ASN A 121      -8.265  -0.655 -15.583  1.00 94.64           C
ATOM   1868  O   ASN A 121      -7.713   0.204 -16.274  1.00 92.43           O
ATOM   1869  CB  ASN A 121      -6.501  -2.452 -16.099  1.00 93.55           C
ATOM   1870 1HB  ASN A 121      -7.029  -2.912 -16.813  1.00 93.55           H
ATOM   1871 2HB  ASN A 121      -5.967  -1.710 -16.505  1.00 93.55           H
ATOM   1872  CG  ASN A 121      -5.544  -3.453 -15.494  1.00 90.14           C
ATOM   1873  OD1 ASN A 121      -4.813  -3.166 -14.562  1.00 81.33           O
ATOM   1874  ND2 ASN A 121      -5.504  -4.666 -15.999  1.00 78.19           N
ATOM   1875 1HD2 ASN A 121      -4.877  -5.346 -15.618  1.00 78.19           H
ATOM   1876 2HD2 ASN A 121      -6.101  -4.909 -16.764  1.00 78.19           H
ATOM   1877  N   ARG A 122      -9.542  -0.536 -15.249  1.00 95.44           N
ATOM   1878  H   ARG A 122      -9.968  -1.276 -14.728  1.00 95.44           H
ATOM   1879  CA  ARG A 122     -10.356   0.618 -15.603  1.00 95.48           C
ATOM   1880  HA  ARG A 122     -10.226   0.772 -16.582  1.00 95.48           H
ATOM   1881  C   ARG A 122      -9.870   1.849 -14.859  1.00 96.10           C
ATOM   1882  O   ARG A 122      -9.734   1.824 -13.639  1.00 95.30           O
ATOM   1883  CB  ARG A 122     -11.840   0.323 -15.315  1.00 94.30           C
ATOM   1884 1HB  ARG A 122     -12.095  -0.523 -15.782  1.00 94.30           H
ATOM   1885 2HB  ARG A 122     -11.959   0.209 -14.329  1.00 94.30           H
ATOM   1886  CG  ARG A 122     -12.768   1.455 -15.798  1.00 91.20           C
ATOM   1887 1HG  ARG A 122     -12.558   2.289 -15.287  1.00 91.20           H
ATOM   1888 2HG  ARG A 122     -12.610   1.612 -16.773  1.00 91.20           H
ATOM   1889  CD  ARG A 122     -14.246   1.103 -15.586  1.00 89.50           C
ATOM   1890 1HD  ARG A 122     -14.820   1.793 -16.027  1.00 89.50           H
ATOM   1891 2HD  ARG A 122     -14.436   0.206 -15.986  1.00 89.50           H
ATOM   1892  NE  ARG A 122     -14.627   1.048 -14.166  1.00 83.66           N
ATOM   1893  HE  ARG A 122     -14.572   0.155 -13.719  1.00 83.66           H
ATOM   1894  CZ  ARG A 122     -15.039   2.072 -13.416  1.00 80.85           C
ATOM   1895  NH1 ARG A 122     -15.066   3.302 -13.857  1.00 74.95           N
ATOM   1896 1HH1 ARG A 122     -14.770   3.505 -14.790  1.00 74.95           H
ATOM   1897 2HH1 ARG A 122     -15.382   4.040 -13.261  1.00 74.95           H
ATOM   1898  NH2 ARG A 122     -15.435   1.883 -12.202  1.00 74.86           N
ATOM   1899 1HH2 ARG A 122     -15.435   0.961 -11.814  1.00 74.86           H
ATOM   1900 2HH2 ARG A 122     -15.742   2.658 -11.650  1.00 74.86           H
ATOM   1901  N   GLN A 123      -9.652   2.939 -15.592  1.00 95.73           N
ATOM   1902  H   GLN A 123      -9.709   2.871 -16.588  1.00 95.73           H
ATOM   1903  CA  GLN A 123      -9.333   4.230 -14.991  1.00 96.15           C
ATOM   1904  HA  GLN A 123      -8.581   4.090 -14.347  1.00 96.15           H
ATOM   1905  C   GLN A 123     -10.546   4.750 -14.212  1.00 96.28           C
ATOM   1906  O   GLN A 123     -11.656   4.763 -14.724  1.00 94.24           O
ATOM   1907  CB  GLN A 123      -8.864   5.199 -16.080  1.00 95.25           C
ATOM   1908 1HB  GLN A 123      -8.133   4.764 -16.605  1.00 95.25           H
ATOM   1909 2HB  GLN A 123      -9.634   5.402 -16.685  1.00 95.25           H
ATOM   1910  CG  GLN A 123      -8.337   6.515 -15.477  1.00 87.65           C
ATOM   1911 1HG  GLN A 123      -9.085   6.961 -14.985  1.00 87.65           H
ATOM   1912 2HG  GLN A 123      -7.599   6.299 -14.838  1.00 87.65           H
ATOM   1913  CD  GLN A 123      -7.796   7.494 -16.532  1.00 86.84           C
ATOM   1914  OE1 GLN A 123      -7.725   7.215 -17.716  1.00 80.79           O
ATOM   1915  NE2 GLN A 123      -7.412   8.681 -16.127  1.00 77.50           N
ATOM   1916 1HE2 GLN A 123      -7.065   9.347 -16.788  1.00 77.50           H
ATOM   1917 2HE2 GLN A 123      -7.466   8.920 -15.158  1.00 77.50           H
ATOM   1918  N   LEU A 124     -10.304   5.201 -12.991  1.00 95.79           N
ATOM   1919  H   LEU A 124      -9.362   5.173 -12.655  1.00 95.79           H
ATOM   1920  CA  LEU A 124     -11.335   5.736 -12.108  1.00 95.56           C
ATOM   1921  HA  LEU A 124     -12.193   5.277 -12.341  1.00 95.56           H
ATOM   1922  C   LEU A 124     -11.502   7.235 -12.354  1.00 95.72           C
ATOM   1923  O   LEU A 124     -10.538   8.011 -12.299  1.00 94.84           O
ATOM   1924  CB  LEU A 124     -10.972   5.428 -10.646  1.00 95.31           C
ATOM   1925 1HB  LEU A 124     -10.094   5.864 -10.447  1.00 95.31           H
ATOM   1926 2HB  LEU A 124     -11.681   5.823 -10.061  1.00 95.31           H
ATOM   1927  CG  LEU A 124     -10.852   3.927 -10.310  1.00 94.89           C
ATOM   1928  HG  LEU A 124     -10.253   3.513 -10.996  1.00 94.89           H
ATOM   1929  CD1 LEU A 124     -10.272   3.758  -8.906  1.00 91.28           C
ATOM   1930 1HD1 LEU A 124     -10.186   2.791  -8.668  1.00 91.28           H
ATOM   1931 2HD1 LEU A 124     -10.858   4.192  -8.222  1.00 91.28           H
ATOM   1932 3HD1 LEU A 124      -9.364   4.173  -8.841  1.00 91.28           H
ATOM   1933  CD2 LEU A 124     -12.203   3.211 -10.358  1.00 90.65           C
ATOM   1934 1HD2 LEU A 124     -12.102   2.241 -10.137  1.00 90.65           H
ATOM   1935 2HD2 LEU A 124     -12.612   3.279 -11.268  1.00 90.65           H
ATOM   1936 3HD2 LEU A 124     -12.844   3.610  -9.702  1.00 90.65           H
ATOM   1937  N   ALA A 125     -12.734   7.644 -12.625  1.00 95.22           N
ATOM   1938  H   ALA A 125     -13.451   6.950 -12.685  1.00 95.22           H
ATOM   1939  CA  ALA A 125     -13.115   9.030 -12.841  1.00 94.79           C
ATOM   1940  HA  ALA A 125     -12.291   9.511 -13.140  1.00 94.79           H
ATOM   1941  C   ALA A 125     -13.584   9.701 -11.534  1.00 94.80           C
ATOM   1942  O   ALA A 125     -13.781   9.068 -10.500  1.00 92.59           O
ATOM   1943  CB  ALA A 125     -14.176   9.074 -13.947  1.00 93.57           C
ATOM   1944 1HB  ALA A 125     -13.844   8.632 -14.780  1.00 93.57           H
ATOM   1945 2HB  ALA A 125     -14.417  10.017 -14.175  1.00 93.57           H
ATOM   1946 3HB  ALA A 125     -15.011   8.603 -13.662  1.00 93.57           H
ATOM   1947  N   THR A 126     -13.750  11.019 -11.582  1.00 94.85           N
ATOM   1948  H   THR A 126     -13.455  11.517 -12.398  1.00 94.85           H
ATOM   1949  CA  THR A 126     -14.354  11.764 -10.471  1.00 94.89           C
ATOM   1950  HA  THR A 126     -13.778  11.562  -9.679  1.00 94.89           H
ATOM   1951  C   THR A 126     -15.788  11.289 -10.246  1.00 94.61           C
ATOM   1952  O   THR A 126     -16.584  11.310 -11.179  1.00 91.73           O
ATOM   1953  CB  THR A 126     -14.369  13.280 -10.746  1.00 93.04           C
ATOM   1954  HB  THR A 126     -14.973  13.459 -11.523  1.00 93.04           H
ATOM   1955  OG1 THR A 126     -13.107  13.742 -11.141  1.00 84.86           O
ATOM   1956  HG1 THR A 126     -12.509  13.000 -11.231  1.00 84.86           H
ATOM   1957  CG2 THR A 126     -14.774  14.075  -9.505  1.00 82.43           C
ATOM   1958 1HG2 THR A 126     -14.780  15.057  -9.695  1.00 82.43           H
ATOM   1959 2HG2 THR A 126     -14.137  13.912  -8.751  1.00 82.43           H
ATOM   1960 3HG2 THR A 126     -15.689  13.816  -9.196  1.00 82.43           H
ATOM   1961  N   GLY A 127     -16.111  10.903  -9.029  1.00 93.66           N
ATOM   1962  H   GLY A 127     -15.416  10.971  -8.313  1.00 93.66           H
ATOM   1963  CA  GLY A 127     -17.428  10.381  -8.664  1.00 93.84           C
ATOM   1964 1HA  GLY A 127     -17.623  10.702  -7.737  1.00 93.84           H
ATOM   1965 2HA  GLY A 127     -18.087  10.781  -9.301  1.00 93.84           H
ATOM   1966  C   GLY A 127     -17.554   8.854  -8.704  1.00 94.05           C
ATOM   1967  O   GLY A 127     -18.531   8.328  -8.177  1.00 91.16           O
ATOM   1968  N   ASP A 128     -16.575   8.142  -9.264  1.00 94.40           N
ATOM   1969  H   ASP A 128     -15.842   8.617  -9.752  1.00 94.40           H
ATOM   1970  CA  ASP A 128     -16.549   6.687  -9.181  1.00 94.62           C
ATOM   1971  HA  ASP A 128     -17.452   6.408  -9.509  1.00 94.62           H
ATOM   1972  C   ASP A 128     -16.342   6.230  -7.733  1.00 95.29           C
ATOM   1973  O   ASP A 128     -15.474   6.730  -7.010  1.00 93.10           O
ATOM   1974  CB  ASP A 128     -15.447   6.085 -10.080  1.00 93.16           C
ATOM   1975 1HB  ASP A 128     -14.618   6.632  -9.967  1.00 93.16           H
ATOM   1976 2HB  ASP A 128     -15.273   5.148  -9.776  1.00 93.16           H
ATOM   1977  CG  ASP A 128     -15.768   6.035 -11.570  1.00 91.94           C
ATOM   1978  OD1 ASP A 128     -16.929   6.288 -11.964  1.00 87.29           O
ATOM   1979  OD2 ASP A 128     -14.863   5.630 -12.336  1.00 87.51           O
ATOM   1980  N   GLU A 129     -17.104   5.236  -7.318  1.00 93.08           N
ATOM   1981  H   GLU A 129     -17.828   4.908  -7.924  1.00 93.08           H
ATOM   1982  CA  GLU A 129     -16.944   4.593  -6.023  1.00 93.81           C
ATOM   1983  HA  GLU A 129     -16.690   5.326  -5.392  1.00 93.81           H
ATOM   1984  C   GLU A 129     -15.823   3.545  -6.099  1.00 93.45           C
ATOM   1985  O   GLU A 129     -15.824   2.657  -6.957  1.00 90.76           O
ATOM   1986  CB  GLU A 129     -18.260   3.972  -5.536  1.00 92.70           C
ATOM   1987 1HB  GLU A 129     -18.573   3.311  -6.219  1.00 92.70           H
ATOM   1988 2HB  GLU A 129     -18.089   3.502  -4.670  1.00 92.70           H
ATOM   1989  CG  GLU A 129     -19.367   5.017  -5.319  1.00 89.32           C
ATOM   1990 1HG  GLU A 129     -19.032   5.716  -4.687  1.00 89.32           H
ATOM   1991 2HG  GLU A 129     -19.588   5.440  -6.198  1.00 89.32           H
ATOM   1992  CD  GLU A 129     -20.645   4.375  -4.731  1.00 85.48           C
ATOM   1993  OE1 GLU A 129     -21.147   4.867  -3.710  1.00 77.90           O
ATOM   1994  OE2 GLU A 129     -21.118   3.349  -5.277  1.00 78.34           O
ATOM   1995  N   PHE A 130     -14.862   3.648  -5.201  1.00 94.16           N
ATOM   1996  H   PHE A 130     -14.910   4.395  -4.537  1.00 94.16           H
ATOM   1997  CA  PHE A 130     -13.741   2.734  -5.128  1.00 94.36           C
ATOM   1998  HA  PHE A 130     -14.088   1.875  -5.504  1.00 94.36           H
ATOM   1999  C   PHE A 130     -13.313   2.492  -3.681  1.00 94.75           C
ATOM   2000  O   PHE A 130     -13.619   3.269  -2.768  1.00 93.49           O
ATOM   2001  CB  PHE A 130     -12.567   3.254  -5.981  1.00 94.01           C
ATOM   2002 1HB  PHE A 130     -11.863   2.545  -6.019  1.00 94.01           H
ATOM   2003 2HB  PHE A 130     -12.903   3.440  -6.904  1.00 94.01           H
ATOM   2004  CG  PHE A 130     -11.922   4.525  -5.454  1.00 94.85           C
ATOM   2005  CD1 PHE A 130     -12.431   5.787  -5.823  1.00 92.29           C
ATOM   2006  HD1 PHE A 130     -13.200   5.847  -6.459  1.00 92.29           H
ATOM   2007  CD2 PHE A 130     -10.823   4.459  -4.575  1.00 91.61           C
ATOM   2008  HD2 PHE A 130     -10.441   3.570  -4.322  1.00 91.61           H
ATOM   2009  CE1 PHE A 130     -11.864   6.955  -5.303  1.00 90.96           C
ATOM   2010  HE1 PHE A 130     -12.232   7.846  -5.567  1.00 90.96           H
ATOM   2011  CE2 PHE A 130     -10.262   5.636  -4.052  1.00 91.25           C
ATOM   2012  HE2 PHE A 130      -9.489   5.582  -3.420  1.00 91.25           H
ATOM   2013  CZ  PHE A 130     -10.783   6.884  -4.414  1.00 91.46           C
ATOM   2014  HZ  PHE A 130     -10.385   7.722  -4.040  1.00 91.46           H
ATOM   2015  N   TYR A 131     -12.563   1.420  -3.483  1.00 92.97           N
ATOM   2016  H   TYR A 131     -12.418   0.809  -4.262  1.00 92.97           H
ATOM   2017  CA  TYR A 131     -11.934   1.060  -2.227  1.00 92.79           C
ATOM   2018  HA  TYR A 131     -12.307   1.661  -1.520  1.00 92.79           H
ATOM   2019  C   TYR A 131     -10.435   1.296  -2.317  1.00 93.20           C
ATOM   2020  O   TYR A 131      -9.784   0.913  -3.290  1.00 91.56           O
ATOM   2021  CB  TYR A 131     -12.276  -0.387  -1.881  1.00 92.08           C
ATOM   2022 1HB  TYR A 131     -12.002  -0.974  -2.643  1.00 92.08           H
ATOM   2023 2HB  TYR A 131     -11.771  -0.650  -1.059  1.00 92.08           H
ATOM   2024  CG  TYR A 131     -13.756  -0.592  -1.623  1.00 91.39           C
ATOM   2025  CD1 TYR A 131     -14.267  -0.508  -0.311  1.00 86.35           C
ATOM   2026  HD1 TYR A 131     -13.647  -0.324   0.452  1.00 86.35           H
ATOM   2027  CD2 TYR A 131     -14.635  -0.833  -2.697  1.00 85.80           C
ATOM   2028  HD2 TYR A 131     -14.281  -0.886  -3.631  1.00 85.80           H
ATOM   2029  CE1 TYR A 131     -15.641  -0.681  -0.066  1.00 84.47           C
ATOM   2030  HE1 TYR A 131     -15.994  -0.628   0.868  1.00 84.47           H
ATOM   2031  CE2 TYR A 131     -16.017  -1.000  -2.456  1.00 84.75           C
ATOM   2032  HE2 TYR A 131     -16.640  -1.168  -3.220  1.00 84.75           H
ATOM   2033  CZ  TYR A 131     -16.520  -0.930  -1.141  1.00 86.14           C
ATOM   2034  OH  TYR A 131     -17.845  -1.105  -0.910  1.00 84.84           O
ATOM   2035  HH  TYR A 131     -18.312  -1.146  -1.745  1.00 84.84           H
ATOM   2036  N   LEU A 132      -9.905   1.966  -1.305  1.00 93.28           N
ATOM   2037  H   LEU A 132     -10.525   2.328  -0.609  1.00 93.28           H
ATOM   2038  CA  LEU A 132      -8.484   2.209  -1.141  1.00 93.42           C
ATOM   2039  HA  LEU A 132      -8.027   2.069  -2.020  1.00 93.42           H
ATOM   2040  C   LEU A 132      -7.936   1.203  -0.123  1.00 93.10           C
ATOM   2041  O   LEU A 132      -8.397   1.164   1.017  1.00 90.81           O
ATOM   2042  CB  LEU A 132      -8.285   3.665  -0.698  1.00 92.86           C
ATOM   2043 1HB  LEU A 132      -8.612   4.261  -1.432  1.00 92.86           H
ATOM   2044 2HB  LEU A 132      -8.833   3.818   0.124  1.00 92.86           H
ATOM   2045  CG  LEU A 132      -6.824   4.041  -0.383  1.00 92.57           C
ATOM   2046  HG  LEU A 132      -6.467   3.374   0.271  1.00 92.57           H
ATOM   2047  CD1 LEU A 132      -5.940   4.012  -1.632  1.00 87.34           C
ATOM   2048 1HD1 LEU A 132      -4.997   4.258  -1.409  1.00 87.34           H
ATOM   2049 2HD1 LEU A 132      -6.271   4.657  -2.321  1.00 87.34           H
ATOM   2050 3HD1 LEU A 132      -5.931   3.101  -2.043  1.00 87.34           H
ATOM   2051  CD2 LEU A 132      -6.793   5.466   0.180  1.00 88.38           C
ATOM   2052 1HD2 LEU A 132      -5.858   5.745   0.397  1.00 88.38           H
ATOM   2053 2HD2 LEU A 132      -7.336   5.532   1.017  1.00 88.38           H
ATOM   2054 3HD2 LEU A 132      -7.164   6.120  -0.479  1.00 88.38           H
ATOM   2055  N   MET A 133      -6.955   0.429  -0.554  1.00 92.01           N
ATOM   2056  H   MET A 133      -6.691   0.488  -1.517  1.00 92.01           H
ATOM   2057  CA  MET A 133      -6.239  -0.507   0.306  1.00 90.94           C
ATOM   2058  HA  MET A 133      -6.918  -0.876   0.941  1.00 90.94           H
ATOM   2059  C   MET A 133      -5.155   0.213   1.118  1.00 91.20           C
ATOM   2060  O   MET A 133      -4.697   1.289   0.736  1.00 88.98           O
ATOM   2061  CB  MET A 133      -5.643  -1.639  -0.548  1.00 88.91           C
ATOM   2062 1HB  MET A 133      -4.922  -1.252  -1.123  1.00 88.91           H
ATOM   2063 2HB  MET A 133      -5.249  -2.322   0.067  1.00 88.91           H
ATOM   2064  CG  MET A 133      -6.664  -2.342  -1.461  1.00 85.14           C
ATOM   2065 1HG  MET A 133      -6.877  -1.654  -2.154  1.00 85.14           H
ATOM   2066 2HG  MET A 133      -6.139  -3.084  -1.878  1.00 85.14           H
ATOM   2067  SD  MET A 133      -8.166  -2.962  -0.660  1.00 78.21           S
ATOM   2068  CE  MET A 133      -7.464  -4.136   0.516  1.00 68.29           C
ATOM   2069 1HE  MET A 133      -8.182  -4.578   1.053  1.00 68.29           H
ATOM   2070 2HE  MET A 133      -6.842  -3.678   1.152  1.00 68.29           H
ATOM   2071 3HE  MET A 133      -6.949  -4.851   0.044  1.00 68.29           H
ATOM   2072  N   GLU A 134      -4.690  -0.390   2.203  1.00 89.50           N
ATOM   2073  H   GLU A 134      -5.057  -1.289   2.443  1.00 89.50           H
ATOM   2074  CA  GLU A 134      -3.657   0.201   3.073  1.00 90.90           C
ATOM   2075  HA  GLU A 134      -4.069   1.063   3.369  1.00 90.90           H
ATOM   2076  C   GLU A 134      -2.336   0.496   2.340  1.00 90.90           C
ATOM   2077  O   GLU A 134      -1.648   1.470   2.640  1.00 87.48           O
ATOM   2078  CB  GLU A 134      -3.350  -0.746   4.249  1.00 88.52           C
ATOM   2079 1HB  GLU A 134      -3.098  -1.641   3.882  1.00 88.52           H
ATOM   2080 2HB  GLU A 134      -2.583  -0.371   4.770  1.00 88.52           H
ATOM   2081  CG  GLU A 134      -4.543  -0.927   5.199  1.00 79.54           C
ATOM   2082 1HG  GLU A 134      -4.860  -0.024   5.488  1.00 79.54           H
ATOM   2083 2HG  GLU A 134      -5.275  -1.395   4.705  1.00 79.54           H
ATOM   2084  CD  GLU A 134      -4.191  -1.749   6.452  1.00 73.13           C
ATOM   2085  OE1 GLU A 134      -4.932  -1.614   7.456  1.00 65.41           O
ATOM   2086  OE2 GLU A 134      -3.202  -2.506   6.431  1.00 65.28           O
ATOM   2087  N   ASP A 135      -2.002  -0.320   1.348  1.00 90.72           N
ATOM   2088  H   ASP A 135      -2.611  -1.090   1.157  1.00 90.72           H
ATOM   2089  CA  ASP A 135      -0.812  -0.178   0.515  1.00 91.76           C
ATOM   2090  HA  ASP A 135      -0.119   0.216   1.119  1.00 91.76           H
ATOM   2091  C   ASP A 135      -0.984   0.817  -0.648  1.00 92.95           C
ATOM   2092  O   ASP A 135      -0.099   0.956  -1.493  1.00 89.72           O
ATOM   2093  CB  ASP A 135      -0.389  -1.565   0.027  1.00 88.57           C
ATOM   2094 1HB  ASP A 135       0.454  -1.467  -0.502  1.00 88.57           H
ATOM   2095 2HB  ASP A 135      -0.216  -2.139   0.827  1.00 88.57           H
ATOM   2096  CG  ASP A 135      -1.428  -2.266  -0.851  1.00 85.61           C
ATOM   2097  OD1 ASP A 135      -2.482  -1.685  -1.172  1.00 80.50           O
ATOM   2098  OD2 ASP A 135      -1.180  -3.435  -1.228  1.00 80.37           O
ATOM   2099  N   GLY A 136      -2.124   1.488  -0.728  1.00 93.19           N
ATOM   2100  H   GLY A 136      -2.809   1.330  -0.017  1.00 93.19           H
ATOM   2101  CA  GLY A 136      -2.444   2.437  -1.779  1.00 94.28           C
ATOM   2102 1HA  GLY A 136      -3.136   3.057  -1.409  1.00 94.28           H
ATOM   2103 2HA  GLY A 136      -1.607   2.948  -1.973  1.00 94.28           H
ATOM   2104  C   GLY A 136      -2.967   1.810  -3.075  1.00 95.43           C
ATOM   2105  O   GLY A 136      -3.115   2.520  -4.067  1.00 93.30           O
ATOM   2106  N   ARG A 137      -3.268   0.512  -3.127  1.00 93.92           N
ATOM   2107  H   ARG A 137      -3.027  -0.070  -2.350  1.00 93.92           H
ATOM   2108  CA  ARG A 137      -3.938  -0.092  -4.280  1.00 94.41           C
ATOM   2109  HA  ARG A 137      -3.464   0.265  -5.085  1.00 94.41           H
ATOM   2110  C   ARG A 137      -5.402   0.339  -4.344  1.00 94.52           C
ATOM   2111  O   ARG A 137      -6.063   0.493  -3.325  1.00 92.78           O
ATOM   2112  CB  ARG A 137      -3.795  -1.617  -4.263  1.00 93.41           C
ATOM   2113 1HB  ARG A 137      -4.095  -1.956  -3.371  1.00 93.41           H
ATOM   2114 2HB  ARG A 137      -4.378  -2.001  -4.979  1.00 93.41           H
ATOM   2115  CG  ARG A 137      -2.336  -2.065  -4.508  1.00 90.11           C
ATOM   2116 1HG  ARG A 137      -2.021  -1.690  -5.380  1.00 90.11           H
ATOM   2117 2HG  ARG A 137      -1.759  -1.719  -3.768  1.00 90.11           H
ATOM   2118  CD  ARG A 137      -2.210  -3.592  -4.556  1.00 88.27           C
ATOM   2119 1HD  ARG A 137      -2.909  -3.974  -5.160  1.00 88.27           H
ATOM   2120 2HD  ARG A 137      -1.304  -3.850  -4.890  1.00 88.27           H
ATOM   2121  NE  ARG A 137      -2.386  -4.186  -3.235  1.00 80.23           N
ATOM   2122  HE  ARG A 137      -2.293  -3.556  -2.464  1.00 80.23           H
ATOM   2123  CZ  ARG A 137      -2.651  -5.441  -2.915  1.00 75.22           C
ATOM   2124  NH1 ARG A 137      -2.813  -6.367  -3.821  1.00 69.54           N
ATOM   2125 1HH1 ARG A 137      -2.737  -6.136  -4.791  1.00 69.54           H
ATOM   2126 2HH1 ARG A 137      -3.013  -7.307  -3.545  1.00 69.54           H
ATOM   2127  NH2 ARG A 137      -2.748  -5.772  -1.661  1.00 65.97           N
ATOM   2128 1HH2 ARG A 137      -2.622  -5.080  -0.950  1.00 65.97           H
ATOM   2129 2HH2 ARG A 137      -2.948  -6.718  -1.408  1.00 65.97           H
ATOM   2130  N   LEU A 138      -5.905   0.522  -5.557  1.00 94.80           N
ATOM   2131  H   LEU A 138      -5.312   0.339  -6.342  1.00 94.80           H
ATOM   2132  CA  LEU A 138      -7.268   0.973  -5.821  1.00 95.44           C
ATOM   2133  HA  LEU A 138      -7.664   1.242  -4.943  1.00 95.44           H
ATOM   2134  C   LEU A 138      -8.083  -0.176  -6.417  1.00 95.79           C
ATOM   2135  O   LEU A 138      -7.648  -0.826  -7.367  1.00 94.52           O
ATOM   2136  CB  LEU A 138      -7.236   2.179  -6.775  1.00 95.11           C
ATOM   2137 1HB  LEU A 138      -6.839   1.877  -7.642  1.00 95.11           H
ATOM   2138 2HB  LEU A 138      -8.178   2.479  -6.926  1.00 95.11           H
ATOM   2139  CG  LEU A 138      -6.424   3.388  -6.273  1.00 94.69           C
ATOM   2140  HG  LEU A 138      -5.518   3.069  -5.997  1.00 94.69           H
ATOM   2141  CD1 LEU A 138      -6.311   4.415  -7.391  1.00 90.20           C
ATOM   2142 1HD1 LEU A 138      -5.787   5.213  -7.093  1.00 90.20           H
ATOM   2143 2HD1 LEU A 138      -7.215   4.731  -7.680  1.00 90.20           H
ATOM   2144 3HD1 LEU A 138      -5.851   4.026  -8.189  1.00 90.20           H
ATOM   2145  CD2 LEU A 138      -7.070   4.044  -5.063  1.00 89.78           C
ATOM   2146 1HD2 LEU A 138      -6.532   4.826  -4.749  1.00 89.78           H
ATOM   2147 2HD2 LEU A 138      -7.146   3.398  -4.303  1.00 89.78           H
ATOM   2148 3HD2 LEU A 138      -7.989   4.371  -5.281  1.00 89.78           H
ATOM   2149  N   VAL A 139      -9.290  -0.397  -5.891  1.00 95.23           N
ATOM   2150  H   VAL A 139      -9.566   0.153  -5.103  1.00 95.23           H
ATOM   2151  CA  VAL A 139     -10.236  -1.396  -6.398  1.00 95.02           C
ATOM   2152  HA  VAL A 139      -9.860  -1.739  -7.259  1.00 95.02           H
ATOM   2153  C   VAL A 139     -11.581  -0.719  -6.646  1.00 95.17           C
ATOM   2154  O   VAL A 139     -12.077  -0.020  -5.763  1.00 93.93           O
ATOM   2155  CB  VAL A 139     -10.371  -2.585  -5.434  1.00 94.15           C
ATOM   2156  HB  VAL A 139     -10.789  -2.221  -4.602  1.00 94.15           H
ATOM   2157  CG1 VAL A 139     -11.240  -3.694  -6.046  1.00 89.39           C
ATOM   2158 1HG1 VAL A 139     -11.328  -4.468  -5.419  1.00 89.39           H
ATOM   2159 2HG1 VAL A 139     -10.841  -4.033  -6.898  1.00 89.39           H
ATOM   2160 3HG1 VAL A 139     -12.159  -3.358  -6.250  1.00 89.39           H
ATOM   2161  CG2 VAL A 139      -9.012  -3.208  -5.101  1.00 89.35           C
ATOM   2162 1HG2 VAL A 139      -9.116  -3.980  -4.473  1.00 89.35           H
ATOM   2163 2HG2 VAL A 139      -8.407  -2.539  -4.668  1.00 89.35           H
ATOM   2164 3HG2 VAL A 139      -8.559  -3.543  -5.927  1.00 89.35           H
ATOM   2165  N   CYS A 140     -12.161  -0.863  -7.835  1.00 94.72           N
ATOM   2166  H   CYS A 140     -11.680  -1.341  -8.570  1.00 94.72           H
ATOM   2167  CA  CYS A 140     -13.496  -0.325  -8.068  1.00 94.38           C
ATOM   2168  HA  CYS A 140     -13.469   0.618  -7.736  1.00 94.38           H
ATOM   2169  C   CYS A 140     -14.545  -1.083  -7.242  1.00 94.13           C
ATOM   2170  O   CYS A 140     -14.331  -2.231  -6.855  1.00 93.33           O
ATOM   2171  CB  CYS A 140     -13.818  -0.296  -9.573  1.00 93.16           C
ATOM   2172 1HB  CYS A 140     -14.627   0.286  -9.654  1.00 93.16           H
ATOM   2173 2HB  CYS A 140     -13.035   0.160  -9.997  1.00 93.16           H
ATOM   2174  SG  CYS A 140     -14.097  -1.965 -10.252  1.00 91.37           S
ATOM   2175  HG  CYS A 140     -14.164  -2.837  -9.263  1.00 91.37           H
ATOM   2176  N   LYS A 141     -15.681  -0.441  -6.998  1.00 94.29           N
ATOM   2177  H   LYS A 141     -15.809   0.476  -7.375  1.00 94.29           H
ATOM   2178  CA  LYS A 141     -16.757  -1.034  -6.192  1.00 94.08           C
ATOM   2179  HA  LYS A 141     -16.373  -1.184  -5.281  1.00 94.08           H
ATOM   2180  C   LYS A 141     -17.207  -2.398  -6.712  1.00 93.69           C
ATOM   2181  O   LYS A 141     -17.314  -3.334  -5.935  1.00 92.99           O
ATOM   2182  CB  LYS A 141     -17.926  -0.051  -6.155  1.00 93.19           C
ATOM   2183 1HB  LYS A 141     -17.608   0.810  -5.758  1.00 93.19           H
ATOM   2184 2HB  LYS A 141     -18.239   0.109  -7.091  1.00 93.19           H
ATOM   2185  CG  LYS A 141     -19.102  -0.578  -5.321  1.00 90.72           C
ATOM   2186 1HG  LYS A 141     -19.416  -1.453  -5.690  1.00 90.72           H
ATOM   2187 2HG  LYS A 141     -18.817  -0.700  -4.370  1.00 90.72           H
ATOM   2188  CD  LYS A 141     -20.234   0.442  -5.389  1.00 87.35           C
ATOM   2189 1HD  LYS A 141     -19.897   1.320  -5.048  1.00 87.35           H
ATOM   2190 2HD  LYS A 141     -20.521   0.542  -6.342  1.00 87.35           H
ATOM   2191  CE  LYS A 141     -21.440   0.027  -4.558  1.00 81.50           C
ATOM   2192 1HE  LYS A 141     -21.845  -0.809  -4.929  1.00 81.50           H
ATOM   2193 2HE  LYS A 141     -21.169  -0.127  -3.608  1.00 81.50           H
ATOM   2194  NZ  LYS A 141     -22.443   1.108  -4.603  1.00 74.63           N
ATOM   2195 1HZ  LYS A 141     -23.252   0.869  -4.066  1.00 74.63           H
ATOM   2196 2HZ  LYS A 141     -22.739   1.284  -5.542  1.00 74.63           H
ATOM   2197 3HZ  LYS A 141     -22.069   1.959  -4.234  1.00 74.63           H
ATOM   2198  N   GLU A 142     -17.406  -2.514  -8.025  1.00 94.12           N
ATOM   2199  H   GLU A 142     -17.214  -1.721  -8.603  1.00 94.12           H
ATOM   2200  CA  GLU A 142     -17.893  -3.744  -8.672  1.00 94.12           C
ATOM   2201  HA  GLU A 142     -18.774  -3.950  -8.247  1.00 94.12           H
ATOM   2202  C   GLU A 142     -16.949  -4.928  -8.434  1.00 94.20           C
ATOM   2203  O   GLU A 142     -17.380  -5.999  -8.003  1.00 93.00           O
ATOM   2204  CB  GLU A 142     -18.029  -3.488 -10.182  1.00 93.30           C
ATOM   2205 1HB  GLU A 142     -17.151  -3.157 -10.527  1.00 93.30           H
ATOM   2206 2HB  GLU A 142     -18.259  -4.352 -10.630  1.00 93.30           H
ATOM   2207  CG  GLU A 142     -19.116  -2.450 -10.527  1.00 85.48           C
ATOM   2208 1HG  GLU A 142     -20.011  -2.851 -10.329  1.00 85.48           H
ATOM   2209 2HG  GLU A 142     -18.977  -1.643  -9.953  1.00 85.48           H
ATOM   2210  CD  GLU A 142     -19.098  -2.006 -12.002  1.00 78.05           C
ATOM   2211  OE1 GLU A 142     -19.833  -1.042 -12.320  1.00 71.34           O
ATOM   2212  OE2 GLU A 142     -18.317  -2.567 -12.802  1.00 70.04           O
ATOM   2213  N   ASP A 143     -15.655  -4.719  -8.645  1.00 93.87           N
ATOM   2214  H   ASP A 143     -15.356  -3.815  -8.951  1.00 93.87           H
ATOM   2215  CA  ASP A 143     -14.653  -5.764  -8.445  1.00 92.80           C
ATOM   2216  HA  ASP A 143     -15.017  -6.555  -8.936  1.00 92.80           H
ATOM   2217  C   ASP A 143     -14.472  -6.103  -6.963  1.00 92.39           C
ATOM   2218  O   ASP A 143     -14.283  -7.268  -6.614  1.00 90.26           O
ATOM   2219  CB  ASP A 143     -13.311  -5.338  -9.025  1.00 92.20           C
ATOM   2220 1HB  ASP A 143     -13.091  -4.431  -8.667  1.00 92.20           H
ATOM   2221 2HB  ASP A 143     -12.619  -5.993  -8.722  1.00 92.20           H
ATOM   2222  CG  ASP A 143     -13.277  -5.274 -10.552  1.00 91.13           C
ATOM   2223  OD1 ASP A 143     -13.959  -6.085 -11.214  1.00 85.70           O
ATOM   2224  OD2 ASP A 143     -12.524  -4.416 -11.058  1.00 85.57           O
ATOM   2225  N   TYR A 144     -14.542  -5.102  -6.091  1.00 91.79           N
ATOM   2226  H   TYR A 144     -14.659  -4.168  -6.430  1.00 91.79           H
ATOM   2227  CA  TYR A 144     -14.452  -5.330  -4.653  1.00 90.48           C
ATOM   2228  HA  TYR A 144     -13.614  -5.857  -4.515  1.00 90.48           H
ATOM   2229  C   TYR A 144     -15.629  -6.154  -4.136  1.00 89.86           C
ATOM   2230  O   TYR A 144     -15.437  -7.114  -3.385  1.00 88.35           O
ATOM   2231  CB  TYR A 144     -14.368  -3.990  -3.927  1.00 89.47           C
ATOM   2232 1HB  TYR A 144     -13.577  -3.484  -4.272  1.00 89.47           H
ATOM   2233 2HB  TYR A 144     -15.202  -3.470  -4.110  1.00 89.47           H
ATOM   2234  CG  TYR A 144     -14.220  -4.149  -2.428  1.00 88.96           C
ATOM   2235  CD1 TYR A 144     -15.361  -4.169  -1.604  1.00 84.99           C
ATOM   2236  HD1 TYR A 144     -16.264  -4.001  -2.001  1.00 84.99           H
ATOM   2237  CD2 TYR A 144     -12.949  -4.358  -1.872  1.00 84.89           C
ATOM   2238  HD2 TYR A 144     -12.135  -4.326  -2.452  1.00 84.89           H
ATOM   2239  CE1 TYR A 144     -15.240  -4.422  -0.234  1.00 84.74           C
ATOM   2240  HE1 TYR A 144     -16.054  -4.435   0.346  1.00 84.74           H
ATOM   2241  CE2 TYR A 144     -12.825  -4.612  -0.496  1.00 84.59           C
ATOM   2242  HE2 TYR A 144     -11.920  -4.760  -0.098  1.00 84.59           H
ATOM   2243  CZ  TYR A 144     -13.970  -4.659   0.328  1.00 85.16           C
ATOM   2244  OH  TYR A 144     -13.859  -4.958   1.651  1.00 83.73           O
ATOM   2245  HH  TYR A 144     -13.833  -4.148   2.160  1.00 83.73           H
ATOM   2246  N   GLU A 145     -16.846  -5.825  -4.548  1.00 88.56           N
ATOM   2247  H   GLU A 145     -16.946  -5.033  -5.150  1.00 88.56           H
ATOM   2248  CA  GLU A 145     -18.050  -6.563  -4.165  1.00 87.75           C
ATOM   2249  HA  GLU A 145     -18.026  -6.619  -3.167  1.00 87.75           H
ATOM   2250  C   GLU A 145     -18.033  -7.988  -4.736  1.00 87.41           C
ATOM   2251  O   GLU A 145     -18.359  -8.929  -4.021  1.00 85.92           O
ATOM   2252  CB  GLU A 145     -19.304  -5.798  -4.610  1.00 86.73           C
ATOM   2253 1HB  GLU A 145     -19.189  -5.514  -5.562  1.00 86.73           H
ATOM   2254 2HB  GLU A 145     -20.096  -6.404  -4.535  1.00 86.73           H
ATOM   2255  CG  GLU A 145     -19.543  -4.550  -3.740  1.00 84.11           C
ATOM   2256 1HG  GLU A 145     -19.686  -4.850  -2.797  1.00 84.11           H
ATOM   2257 2HG  GLU A 145     -18.725  -3.976  -3.787  1.00 84.11           H
ATOM   2258  CD  GLU A 145     -20.763  -3.700  -4.174  1.00 80.64           C
ATOM   2259  OE1 GLU A 145     -21.039  -2.686  -3.480  1.00 74.62           O
ATOM   2260  OE2 GLU A 145     -21.417  -4.028  -5.180  1.00 75.96           O
ATOM   2261  N   THR A 146     -17.572  -8.146  -5.973  1.00 88.40           N
ATOM   2262  H   THR A 146     -17.323  -7.333  -6.500  1.00 88.40           H
ATOM   2263  CA  THR A 146     -17.414  -9.468  -6.597  1.00 86.42           C
ATOM   2264  HA  THR A 146     -18.312  -9.899  -6.512  1.00 86.42           H
ATOM   2265  C   THR A 146     -16.371 -10.310  -5.864  1.00 84.67           C
ATOM   2266  O   THR A 146     -16.620 -11.468  -5.549  1.00 81.34           O
ATOM   2267  CB  THR A 146     -17.015  -9.332  -8.076  1.00 85.65           C
ATOM   2268  HB  THR A 146     -16.145  -8.842  -8.131  1.00 85.65           H
ATOM   2269  OG1 THR A 146     -17.980  -8.568  -8.763  1.00 76.97           O
ATOM   2270  HG1 THR A 146     -17.639  -7.687  -8.919  1.00 76.97           H
ATOM   2271  CG2 THR A 146     -16.944 -10.689  -8.786  1.00 74.85           C
ATOM   2272 1HG2 THR A 146     -16.683 -10.578  -9.745  1.00 74.85           H
ATOM   2273 2HG2 THR A 146     -17.829 -11.154  -8.760  1.00 74.85           H
ATOM   2274 3HG2 THR A 146     -16.270 -11.286  -8.351  1.00 74.85           H
ATOM   2275  N   ALA A 147     -15.209  -9.724  -5.543  1.00 86.63           N
ATOM   2276  H   ALA A 147     -15.047  -8.782  -5.836  1.00 86.63           H
ATOM   2277  CA  ALA A 147     -14.173 -10.413  -4.781  1.00 83.20           C
ATOM   2278  HA  ALA A 147     -13.970 -11.256  -5.279  1.00 83.20           H
ATOM   2279  C   ALA A 147     -14.659 -10.809  -3.386  1.00 81.05           C
ATOM   2280  O   ALA A 147     -14.400 -11.927  -2.934  1.00 78.46           O
ATOM   2281  CB  ALA A 147     -12.938  -9.511  -4.709  1.00 81.82           C
ATOM   2282 1HB  ALA A 147     -12.626  -9.256  -5.624  1.00 81.82           H
ATOM   2283 2HB  ALA A 147     -12.183  -9.974  -4.245  1.00 81.82           H
ATOM   2284 3HB  ALA A 147     -13.138  -8.669  -4.207  1.00 81.82           H
ATOM   2285  N   LYS A 148     -15.422  -9.929  -2.725  1.00 87.22           N
ATOM   2286  H   LYS A 148     -15.599  -9.039  -3.145  1.00 87.22           H
ATOM   2287  CA  LYS A 148     -16.005 -10.214  -1.419  1.00 84.64           C
ATOM   2288  HA  LYS A 148     -15.257 -10.544  -0.844  1.00 84.64           H
ATOM   2289  C   LYS A 148     -17.053 -11.329  -1.486  1.00 83.16           C
ATOM   2290  O   LYS A 148     -17.044 -12.213  -0.639  1.00 79.82           O
ATOM   2291  CB  LYS A 148     -16.579  -8.926  -0.845  1.00 81.36           C
ATOM   2292 1HB  LYS A 148     -15.868  -8.223  -0.845  1.00 81.36           H
ATOM   2293 2HB  LYS A 148     -17.344  -8.627  -1.415  1.00 81.36           H
ATOM   2294  CG  LYS A 148     -17.072  -9.145   0.587  1.00 71.55           C
ATOM   2295 1HG  LYS A 148     -17.794  -9.836   0.585  1.00 71.55           H
ATOM   2296 2HG  LYS A 148     -16.310  -9.460   1.153  1.00 71.55           H
ATOM   2297  CD  LYS A 148     -17.624  -7.851   1.172  1.00 69.25           C
ATOM   2298 1HD  LYS A 148     -16.902  -7.161   1.221  1.00 69.25           H
ATOM   2299 2HD  LYS A 148     -18.374  -7.510   0.605  1.00 69.25           H
ATOM   2300  CE  LYS A 148     -18.133  -8.166   2.566  1.00 61.98           C
ATOM   2301 1HE  LYS A 148     -18.811  -8.900   2.519  1.00 61.98           H
ATOM   2302 2HE  LYS A 148     -17.371  -8.452   3.146  1.00 61.98           H
ATOM   2303  NZ  LYS A 148     -18.766  -6.983   3.176  1.00 54.59           N
ATOM   2304 1HZ  LYS A 148     -19.102  -7.190   4.095  1.00 54.59           H
ATOM   2305 2HZ  LYS A 148     -19.542  -6.669   2.629  1.00 54.59           H
ATOM   2306 3HZ  LYS A 148     -18.116  -6.227   3.249  1.00 54.59           H
ATOM   2307  N   GLN A 149     -17.918 -11.324  -2.494  1.00 85.38           N
ATOM   2308  H   GLN A 149     -17.900 -10.559  -3.138  1.00 85.38           H
ATOM   2309  CA  GLN A 149     -18.897 -12.393  -2.700  1.00 83.20           C
ATOM   2310  HA  GLN A 149     -19.413 -12.441  -1.845  1.00 83.20           H
ATOM   2311  C   GLN A 149     -18.211 -13.737  -2.970  1.00 80.55           C
ATOM   2312  O   GLN A 149     -18.655 -14.762  -2.452  1.00 76.13           O
ATOM   2313  CB  GLN A 149     -19.819 -12.049  -3.868  1.00 81.03           C
ATOM   2314 1HB  GLN A 149     -19.262 -11.716  -4.629  1.00 81.03           H
ATOM   2315 2HB  GLN A 149     -20.305 -12.877  -4.148  1.00 81.03           H
ATOM   2316  CG  GLN A 149     -20.847 -10.972  -3.496  1.00 72.26           C
ATOM   2317 1HG  GLN A 149     -21.472 -11.346  -2.811  1.00 72.26           H
ATOM   2318 2HG  GLN A 149     -20.364 -10.185  -3.112  1.00 72.26           H
ATOM   2319  CD  GLN A 149     -21.664 -10.505  -4.703  1.00 66.28           C
ATOM   2320  OE1 GLN A 149     -21.751 -11.145  -5.736  1.00 61.44           O
ATOM   2321  NE2 GLN A 149     -22.324  -9.373  -4.608  1.00 56.38           N
ATOM   2322 1HE2 GLN A 149     -22.882  -9.054  -5.374  1.00 56.38           H
ATOM   2323 2HE2 GLN A 149     -22.268  -8.830  -3.770  1.00 56.38           H
ATOM   2324  N   ASN A 150     -17.127 -13.730  -3.739  1.00 77.32           N
ATOM   2325  H   ASN A 150     -16.846 -12.873  -4.172  1.00 77.32           H
ATOM   2326  CA  ASN A 150     -16.335 -14.930  -3.972  1.00 75.84           C
ATOM   2327  HA  ASN A 150     -16.980 -15.640  -4.255  1.00 75.84           H
ATOM   2328  C   ASN A 150     -15.662 -15.414  -2.687  1.00 72.63           C
ATOM   2329  O   ASN A 150     -15.750 -16.607  -2.391  1.00 68.83           O
ATOM   2330  CB  ASN A 150     -15.332 -14.674  -5.103  1.00 74.25           C
ATOM   2331 1HB  ASN A 150     -14.836 -13.828  -4.907  1.00 74.25           H
ATOM   2332 2HB  ASN A 150     -14.687 -15.438  -5.140  1.00 74.25           H
ATOM   2333  CG  ASN A 150     -15.992 -14.538  -6.466  1.00 68.18           C
ATOM   2334  OD1 ASN A 150     -17.095 -15.002  -6.722  1.00 61.64           O
ATOM   2335  ND2 ASN A 150     -15.321 -13.928  -7.413  1.00 63.18           N
ATOM   2336 1HD2 ASN A 150     -15.712 -13.847  -8.330  1.00 63.18           H
ATOM   2337 2HD2 ASN A 150     -14.418 -13.544  -7.218  1.00 63.18           H
ATOM   2338  N   ASP A 151     -15.091 -14.519  -1.884  1.00 75.01           N
ATOM   2339  H   ASP A 151     -15.059 -13.565  -2.180  1.00 75.01           H
ATOM   2340  CA  ASP A 151     -14.506 -14.868  -0.583  1.00 72.96           C
ATOM   2341  HA  ASP A 151     -13.862 -15.611  -0.768  1.00 72.96           H
ATOM   2342  C   ASP A 151     -15.576 -15.383   0.402  1.00 70.11           C
ATOM   2343  O   ASP A 151     -15.384 -16.409   1.052  1.00 64.88           O
ATOM   2344  CB  ASP A 151     -13.760 -13.653  -0.005  1.00 69.56           C
ATOM   2345 1HB  ASP A 151     -13.157 -13.283  -0.711  1.00 69.56           H
ATOM   2346 2HB  ASP A 151     -14.432 -12.960   0.257  1.00 69.56           H
ATOM   2347  CG  ASP A 151     -12.913 -13.999   1.226  1.00 59.86           C
ATOM   2348  OD1 ASP A 151     -12.115 -14.961   1.137  1.00 56.17           O
ATOM   2349  OD2 ASP A 151     -13.026 -13.283   2.247  1.00 56.45           O
ATOM   2350  N   ASP A 152     -16.753 -14.768   0.444  1.00 71.46           N
ATOM   2351  H   ASP A 152     -16.878 -13.941  -0.105  1.00 71.46           H
ATOM   2352  CA  ASP A 152     -17.873 -15.241   1.253  1.00 69.55           C
ATOM   2353  HA  ASP A 152     -17.479 -15.388   2.160  1.00 69.55           H
ATOM   2354  C   ASP A 152     -18.428 -16.588   0.744  1.00 65.90           C
ATOM   2355  O   ASP A 152     -18.819 -17.446   1.540  1.00 61.61           O
ATOM   2356  CB  ASP A 152     -18.988 -14.162   1.303  1.00 66.32           C
ATOM   2357 1HB  ASP A 152     -19.125 -13.807   0.378  1.00 66.32           H
ATOM   2358 2HB  ASP A 152     -19.831 -14.594   1.622  1.00 66.32           H
ATOM   2359  CG  ASP A 152     -18.683 -12.971   2.230  1.00 58.04           C
ATOM   2360  OD1 ASP A 152     -17.977 -13.165   3.252  1.00 54.69           O
ATOM   2361  OD2 ASP A 152     -19.253 -11.872   1.997  1.00 54.44           O
ATOM   2362  N   SER A 153     -18.407 -16.819  -0.580  1.00 71.49           N
ATOM   2363  H   SER A 153     -18.113 -16.080  -1.186  1.00 71.49           H
ATOM   2364  CA  SER A 153     -18.794 -18.103  -1.181  1.00 69.98           C
ATOM   2365  HA  SER A 153     -19.619 -18.376  -0.686  1.00 69.98           H
ATOM   2366  C   SER A 153     -17.752 -19.194  -0.950  1.00 67.53           C
ATOM   2367  O   SER A 153     -18.119 -20.332  -0.655  1.00 62.40           O
ATOM   2368  CB  SER A 153     -19.132 -17.935  -2.667  1.00 67.20           C
ATOM   2369 1HB  SER A 153     -19.645 -18.726  -3.000  1.00 67.20           H
ATOM   2370 2HB  SER A 153     -19.669 -17.104  -2.811  1.00 67.20           H
ATOM   2371  OG  SER A 153     -17.996 -17.823  -3.484  1.00 57.44           O
ATOM   2372  HG  SER A 153     -17.211 -17.798  -2.937  1.00 57.44           H
ATOM   2373  N   GLU A 154     -16.460 -18.862  -0.975  1.00 65.58           N
ATOM   2374  H   GLU A 154     -16.217 -17.938  -1.269  1.00 65.58           H
ATOM   2375  CA  GLU A 154     -15.376 -19.773  -0.596  1.00 65.01           C
ATOM   2376  HA  GLU A 154     -15.639 -20.640  -1.019  1.00 65.01           H
ATOM   2377  C   GLU A 154     -15.278 -19.964   0.925  1.00 62.11           C
ATOM   2378  O   GLU A 154     -14.945 -21.059   1.386  1.00 58.54           O
ATOM   2379  CB  GLU A 154     -14.025 -19.288  -1.150  1.00 62.55           C
ATOM   2380 1HB  GLU A 154     -13.946 -18.305  -0.983  1.00 62.55           H
ATOM   2381 2HB  GLU A 154     -13.292 -19.768  -0.668  1.00 62.55           H
ATOM   2382  CG  GLU A 154     -13.863 -19.539  -2.655  1.00 54.57           C
ATOM   2383 1HG  GLU A 154     -14.269 -20.428  -2.869  1.00 54.57           H
ATOM   2384 2HG  GLU A 154     -14.356 -18.821  -3.146  1.00 54.57           H
ATOM   2385  CD  GLU A 154     -12.387 -19.541  -3.129  1.00 49.84           C
ATOM   2386  OE1 GLU A 154     -12.147 -20.079  -4.232  1.00 46.77           O
ATOM   2387  OE2 GLU A 154     -11.506 -19.114  -2.353  1.00 47.15           O
ATOM   2388  N   ALA A 155     -15.646 -18.966   1.732  1.00 60.97           N
ATOM   2389  H   ALA A 155     -15.831 -18.072   1.323  1.00 60.97           H
ATOM   2390  CA  ALA A 155     -15.794 -19.105   3.176  1.00 59.40           C
ATOM   2391  HA  ALA A 155     -14.981 -19.594   3.493  1.00 59.40           H
ATOM   2392  C   ALA A 155     -17.024 -19.953   3.546  1.00 57.58           C
ATOM   2393  O   ALA A 155     -17.003 -20.667   4.557  1.00 53.19           O
ATOM   2394  CB  ALA A 155     -15.852 -17.711   3.806  1.00 56.77           C
ATOM   2395 1HB  ALA A 155     -15.047 -17.172   3.557  1.00 56.77           H
ATOM   2396 2HB  ALA A 155     -15.886 -17.770   4.804  1.00 56.77           H
ATOM   2397 3HB  ALA A 155     -16.663 -17.213   3.499  1.00 56.77           H
ATOM   2398  N   GLY A 156     -18.079 -19.948   2.719  1.00 56.07           N
ATOM   2399  H   GLY A 156     -18.114 -19.230   2.024  1.00 56.07           H
ATOM   2400  CA  GLY A 156     -19.183 -20.906   2.750  1.00 56.41           C
ATOM   2401 1HA  GLY A 156     -19.512 -20.955   3.693  1.00 56.41           H
ATOM   2402 2HA  GLY A 156     -19.908 -20.548   2.162  1.00 56.41           H
ATOM   2403  C   GLY A 156     -18.781 -22.306   2.273  1.00 56.98           C
ATOM   2404  O   GLY A 156     -19.204 -23.308   2.850  1.00 54.14           O
ATOM   2405  N   ALA A 157     -17.872 -22.392   1.297  1.00 59.09           N
ATOM   2406  H   ALA A 157     -17.657 -21.548   0.805  1.00 59.09           H
ATOM   2407  CA  ALA A 157     -17.166 -23.590   0.882  1.00 59.60           C
ATOM   2408  HA  ALA A 157     -17.789 -24.353   1.051  1.00 59.60           H
ATOM   2409  C   ALA A 157     -15.910 -23.821   1.742  1.00 60.15           C
ATOM   2410  O   ALA A 157     -14.828 -24.094   1.228  1.00 56.72           O
ATOM   2411  CB  ALA A 157     -16.870 -23.521  -0.623  1.00 55.99           C
ATOM   2412 1HB  ALA A 157     -17.709 -23.370  -1.147  1.00 55.99           H
ATOM   2413 2HB  ALA A 157     -16.455 -24.371  -0.946  1.00 55.99           H
ATOM   2414 3HB  ALA A 157     -16.240 -22.773  -0.830  1.00 55.99           H
ATOM   2415  N   LYS A 158     -16.050 -23.759   3.060  1.00 54.34           N
ATOM   2416  H   LYS A 158     -16.837 -23.278   3.446  1.00 54.34           H
ATOM   2417  CA  LYS A 158     -15.076 -24.381   3.964  1.00 56.57           C
ATOM   2418  HA  LYS A 158     -14.248 -23.820   3.986  1.00 56.57           H
ATOM   2419  C   LYS A 158     -14.848 -25.769   3.397  1.00 58.07           C
ATOM   2420  O   LYS A 158     -15.802 -26.557   3.387  1.00 55.59           O
ATOM   2421  CB  LYS A 158     -15.625 -24.493   5.401  1.00 52.37           C
ATOM   2422 1HB  LYS A 158     -16.552 -24.867   5.370  1.00 52.37           H
ATOM   2423 2HB  LYS A 158     -15.036 -25.104   5.930  1.00 52.37           H
ATOM   2424  CG  LYS A 158     -15.671 -23.140   6.098  1.00 45.45           C
ATOM   2425 1HG  LYS A 158     -14.738 -22.790   6.179  1.00 45.45           H
ATOM   2426 2HG  LYS A 158     -16.215 -22.512   5.542  1.00 45.45           H
ATOM   2427  CD  LYS A 158     -16.295 -23.239   7.501  1.00 43.03           C
ATOM   2428 1HD  LYS A 158     -17.206 -23.648   7.443  1.00 43.03           H
ATOM   2429 2HD  LYS A 158     -15.716 -23.797   8.095  1.00 43.03           H
ATOM   2430  CE  LYS A 158     -16.400 -21.823   8.063  1.00 37.92           C
ATOM   2431 1HE  LYS A 158     -15.484 -21.477   8.265  1.00 37.92           H
ATOM   2432 2HE  LYS A 158     -16.840 -21.229   7.389  1.00 37.92           H
ATOM   2433  NZ  LYS A 158     -17.195 -21.770   9.309  1.00 33.34           N
ATOM   2434 1HZ  LYS A 158     -17.251 -20.835   9.659  1.00 33.34           H
ATOM   2435 2HZ  LYS A 158     -16.785 -22.341  10.020  1.00 33.34           H
ATOM   2436 3HZ  LYS A 158     -18.127 -22.096   9.153  1.00 33.34           H
ATOM   2437  N   ARG A 159     -13.630 -26.072   2.930  1.00 57.06           N
ATOM   2438  H   ARG A 159     -12.966 -25.328   2.856  1.00 57.06           H
ATOM   2439  CA  ARG A 159     -13.195 -27.413   2.518  1.00 59.23           C
ATOM   2440  HA  ARG A 159     -13.416 -27.523   1.549  1.00 59.23           H
ATOM   2441  C   ARG A 159     -13.926 -28.398   3.414  1.00 61.10           C
ATOM   2442  O   ARG A 159     -13.792 -28.250   4.631  1.00 60.40           O
ATOM   2443  CB  ARG A 159     -11.681 -27.596   2.736  1.00 55.72           C
ATOM   2444 1HB  ARG A 159     -11.467 -27.327   3.675  1.00 55.72           H
ATOM   2445 2HB  ARG A 159     -11.463 -28.564   2.608  1.00 55.72           H
ATOM   2446  CG  ARG A 159     -10.783 -26.783   1.797  1.00 48.29           C
ATOM   2447 1HG  ARG A 159     -10.978 -27.040   0.851  1.00 48.29           H
ATOM   2448 2HG  ARG A 159     -10.971 -25.809   1.924  1.00 48.29           H
ATOM   2449  CD  ARG A 159      -9.302 -27.062   2.107  1.00 43.84           C
ATOM   2450 1HD  ARG A 159      -9.116 -26.859   3.068  1.00 43.84           H
ATOM   2451 2HD  ARG A 159      -9.095 -28.023   1.923  1.00 43.84           H
ATOM   2452  NE  ARG A 159      -8.395 -26.235   1.283  1.00 40.18           N
ATOM   2453  HE  ARG A 159      -8.766 -25.892   0.420  1.00 40.18           H
ATOM   2454  CZ  ARG A 159      -7.136 -25.896   1.565  1.00 34.69           C
ATOM   2455  NH1 ARG A 159      -6.493 -26.389   2.581  1.00 35.79           N
ATOM   2456 1HH1 ARG A 159      -6.942 -27.048   3.185  1.00 35.79           H
ATOM   2457 2HH1 ARG A 159      -5.550 -26.110   2.759  1.00 35.79           H
ATOM   2458  NH2 ARG A 159      -6.490 -25.042   0.830  1.00 33.29           N
ATOM   2459 1HH2 ARG A 159      -6.936 -24.626   0.037  1.00 33.29           H
ATOM   2460 2HH2 ARG A 159      -5.547 -24.800   1.057  1.00 33.29           H
ATOM   2461  N   PRO A 160     -14.746 -29.321   2.877  1.00 59.89           N
ATOM   2462  CA  PRO A 160     -15.672 -30.105   3.687  1.00 63.40           C
ATOM   2463  HA  PRO A 160     -16.394 -29.540   4.086  1.00 63.40           H
ATOM   2464  C   PRO A 160     -14.868 -30.717   4.828  1.00 67.11           C
ATOM   2465  O   PRO A 160     -14.018 -31.575   4.605  1.00 65.04           O
ATOM   2466  CB  PRO A 160     -16.297 -31.141   2.746  1.00 58.91           C
ATOM   2467 1HB  PRO A 160     -16.348 -32.038   3.184  1.00 58.91           H
ATOM   2468 2HB  PRO A 160     -17.212 -30.858   2.458  1.00 58.91           H
ATOM   2469  CG  PRO A 160     -15.343 -31.173   1.560  1.00 56.21           C
ATOM   2470 1HG  PRO A 160     -14.608 -31.834   1.711  1.00 56.21           H
ATOM   2471 2HG  PRO A 160     -15.830 -31.403   0.717  1.00 56.21           H
ATOM   2472  CD  PRO A 160     -14.795 -29.750   1.504  1.00 61.39           C
ATOM   2473 1HD  PRO A 160     -13.875 -29.724   1.112  1.00 61.39           H
ATOM   2474 2HD  PRO A 160     -15.396 -29.143   0.985  1.00 61.39           H
ATOM   2475  N   ARG A 161     -15.040 -30.156   6.020  1.00 66.65           N
ATOM   2476  H   ARG A 161     -15.708 -29.418   6.114  1.00 66.65           H
ATOM   2477  CA  ARG A 161     -14.289 -30.578   7.197  1.00 69.86           C
ATOM   2478  HA  ARG A 161     -13.303 -30.474   7.070  1.00 69.86           H
ATOM   2479  C   ARG A 161     -14.681 -32.026   7.367  1.00 72.08           C
ATOM   2480  O   ARG A 161     -15.844 -32.266   7.667  1.00 71.31           O
ATOM   2481  CB  ARG A 161     -14.668 -29.712   8.400  1.00 65.51           C
ATOM   2482 1HB  ARG A 161     -14.484 -28.755   8.177  1.00 65.51           H
ATOM   2483 2HB  ARG A 161     -15.644 -29.830   8.585  1.00 65.51           H
ATOM   2484  CG  ARG A 161     -13.877 -30.087   9.659  1.00 55.59           C
ATOM   2485 1HG  ARG A 161     -14.100 -31.025   9.925  1.00 55.59           H
ATOM   2486 2HG  ARG A 161     -12.898 -30.017   9.470  1.00 55.59           H
ATOM   2487  CD  ARG A 161     -14.241 -29.137  10.801  1.00 55.14           C
ATOM   2488 1HD  ARG A 161     -14.105 -28.191  10.507  1.00 55.14           H
ATOM   2489 2HD  ARG A 161     -15.198 -29.272  11.059  1.00 55.14           H
ATOM   2490  NE  ARG A 161     -13.406 -29.371  11.996  1.00 47.34           N
ATOM   2491  HE  ARG A 161     -13.113 -30.312  12.163  1.00 47.34           H
ATOM   2492  CZ  ARG A 161     -13.006 -28.457  12.870  1.00 41.81           C
ATOM   2493  NH1 ARG A 161     -13.339 -27.206  12.756  1.00 40.25           N
ATOM   2494 1HH1 ARG A 161     -13.913 -26.909  11.993  1.00 40.25           H
ATOM   2495 2HH1 ARG A 161     -13.021 -26.541  13.431  1.00 40.25           H
ATOM   2496  NH2 ARG A 161     -12.253 -28.795  13.872  1.00 37.42           N
ATOM   2497 1HH2 ARG A 161     -11.972 -29.748  13.987  1.00 37.42           H
ATOM   2498 2HH2 ARG A 161     -11.954 -28.103  14.529  1.00 37.42           H
ATOM   2499  N   THR A 162     -13.772 -32.935   7.079  1.00 75.42           N
ATOM   2500  H   THR A 162     -12.833 -32.638   6.908  1.00 75.42           H
ATOM   2501  CA  THR A 162     -14.083 -34.362   7.000  1.00 77.92           C
ATOM   2502  HA  THR A 162     -14.659 -34.498   6.194  1.00 77.92           H
ATOM   2503  C   THR A 162     -14.818 -34.738   8.269  1.00 80.06           C
ATOM   2504  O   THR A 162     -14.236 -34.719   9.357  1.00 79.21           O
ATOM   2505  CB  THR A 162     -12.817 -35.214   6.831  1.00 74.57           C
ATOM   2506  HB  THR A 162     -12.268 -35.158   7.665  1.00 74.57           H
ATOM   2507  OG1 THR A 162     -12.015 -34.704   5.800  1.00 66.13           O
ATOM   2508  HG1 THR A 162     -11.120 -34.588   6.119  1.00 66.13           H
ATOM   2509  CG2 THR A 162     -13.162 -36.659   6.463  1.00 66.82           C
ATOM   2510 1HG2 THR A 162     -12.334 -37.209   6.354  1.00 66.82           H
ATOM   2511 2HG2 THR A 162     -13.672 -36.698   5.604  1.00 66.82           H
ATOM   2512 3HG2 THR A 162     -13.723 -37.085   7.173  1.00 66.82           H
ATOM   2513  N   THR A 163     -16.121 -34.937   8.154  1.00 85.08           N
ATOM   2514  H   THR A 163     -16.530 -34.964   7.242  1.00 85.08           H
ATOM   2515  CA  THR A 163     -16.975 -35.118   9.320  1.00 86.22           C
ATOM   2516  HA  THR A 163     -16.674 -34.492  10.040  1.00 86.22           H
ATOM   2517  C   THR A 163     -16.797 -36.552   9.758  1.00 87.63           C
ATOM   2518  O   THR A 163     -17.315 -37.467   9.130  1.00 85.40           O
ATOM   2519  CB  THR A 163     -18.435 -34.756   9.023  1.00 81.96           C
ATOM   2520  HB  THR A 163     -18.777 -35.336   8.284  1.00 81.96           H
ATOM   2521  OG1 THR A 163     -18.492 -33.399   8.615  1.00 68.10           O
ATOM   2522  HG1 THR A 163     -18.505 -33.353   7.659  1.00 68.10           H
ATOM   2523  CG2 THR A 163     -19.317 -34.866  10.262  1.00 67.48           C
ATOM   2524 1HG2 THR A 163     -20.264 -34.627  10.050  1.00 67.48           H
ATOM   2525 2HG2 THR A 163     -18.999 -34.252  10.984  1.00 67.48           H
ATOM   2526 3HG2 THR A 163     -19.309 -35.797  10.626  1.00 67.48           H
ATOM   2527  N   ILE A 164     -16.010 -36.761  10.796  1.00 90.56           N
ATOM   2528  H   ILE A 164     -15.548 -35.977  11.211  1.00 90.56           H
ATOM   2529  CA  ILE A 164     -15.784 -38.083  11.364  1.00 91.40           C
ATOM   2530  HA  ILE A 164     -15.610 -38.715  10.609  1.00 91.40           H
ATOM   2531  C   ILE A 164     -17.058 -38.483  12.102  1.00 92.82           C
ATOM   2532  O   ILE A 164     -17.436 -37.848  13.087  1.00 90.95           O
ATOM   2533  CB  ILE A 164     -14.532 -38.105  12.270  1.00 90.62           C
ATOM   2534  HB  ILE A 164     -14.678 -37.488  13.043  1.00 90.62           H
ATOM   2535  CG1 ILE A 164     -13.286 -37.621  11.486  1.00 86.99           C
ATOM   2536 1HG1 ILE A 164     -13.134 -38.242  10.717  1.00 86.99           H
ATOM   2537 2HG1 ILE A 164     -13.467 -36.700  11.140  1.00 86.99           H
ATOM   2538  CG2 ILE A 164     -14.312 -39.518  12.823  1.00 85.55           C
ATOM   2539 1HG2 ILE A 164     -13.505 -39.551  13.412  1.00 85.55           H
ATOM   2540 2HG2 ILE A 164     -14.178 -40.176  12.082  1.00 85.55           H
ATOM   2541 3HG2 ILE A 164     -15.099 -39.818  13.362  1.00 85.55           H
ATOM   2542  CD1 ILE A 164     -11.997 -37.569  12.312  1.00 82.29           C
ATOM   2543 1HD1 ILE A 164     -11.228 -37.251  11.757  1.00 82.29           H
ATOM   2544 2HD1 ILE A 164     -11.764 -38.473  12.670  1.00 82.29           H
ATOM   2545 3HD1 ILE A 164     -12.094 -36.946  13.089  1.00 82.29           H
ATOM   2546  N   THR A 165     -17.730 -39.534  11.636  1.00 93.12           N
ATOM   2547  H   THR A 165     -17.382 -39.989  10.816  1.00 93.12           H
ATOM   2548  CA  THR A 165     -18.948 -40.062  12.253  1.00 93.51           C
ATOM   2549  HA  THR A 165     -19.538 -39.261  12.354  1.00 93.51           H
ATOM   2550  C   THR A 165     -18.651 -40.669  13.626  1.00 93.94           C
ATOM   2551  O   THR A 165     -17.508 -41.013  13.939  1.00 92.90           O
ATOM   2552  CB  THR A 165     -19.646 -41.091  11.357  1.00 92.61           C
ATOM   2553  HB  THR A 165     -20.482 -41.392  11.817  1.00 92.61           H
ATOM   2554  OG1 THR A 165     -18.840 -42.235  11.208  1.00 85.14           O
ATOM   2555  HG1 THR A 165     -19.395 -43.014  11.174  1.00 85.14           H
ATOM   2556  CG2 THR A 165     -19.974 -40.553   9.963  1.00 82.48           C
ATOM   2557 1HG2 THR A 165     -20.428 -41.250   9.407  1.00 82.48           H
ATOM   2558 2HG2 THR A 165     -19.143 -40.270   9.483  1.00 82.48           H
ATOM   2559 3HG2 THR A 165     -20.582 -39.761  10.018  1.00 82.48           H
ATOM   2560  N   ALA A 166     -19.682 -40.844  14.461  1.00 94.72           N
ATOM   2561  H   ALA A 166     -20.595 -40.570  14.159  1.00 94.72           H
ATOM   2562  CA  ALA A 166     -19.527 -41.421  15.801  1.00 95.20           C
ATOM   2563  HA  ALA A 166     -18.916 -40.806  16.299  1.00 95.20           H
ATOM   2564  C   ALA A 166     -18.852 -42.804  15.777  1.00 95.07           C
ATOM   2565  O   ALA A 166     -17.922 -43.043  16.543  1.00 93.23           O
ATOM   2566  CB  ALA A 166     -20.896 -41.469  16.473  1.00 94.42           C
ATOM   2567 1HB  ALA A 166     -21.323 -40.565  16.482  1.00 94.42           H
ATOM   2568 2HB  ALA A 166     -20.820 -41.782  17.420  1.00 94.42           H
ATOM   2569 3HB  ALA A 166     -21.510 -42.094  15.991  1.00 94.42           H
ATOM   2570  N   LYS A 167     -19.238 -43.657  14.825  1.00 95.64           N
ATOM   2571  H   LYS A 167     -19.969 -43.377  14.203  1.00 95.64           H
ATOM   2572  CA  LYS A 167     -18.639 -44.991  14.647  1.00 95.63           C
ATOM   2573  HA  LYS A 167     -18.720 -45.431  15.541  1.00 95.63           H
ATOM   2574  C   LYS A 167     -17.156 -44.907  14.273  1.00 95.85           C
ATOM   2575  O   LYS A 167     -16.322 -45.543  14.908  1.00 94.40           O
ATOM   2576  CB  LYS A 167     -19.408 -45.787  13.580  1.00 94.78           C
ATOM   2577 1HB  LYS A 167     -19.483 -45.225  12.756  1.00 94.78           H
ATOM   2578 2HB  LYS A 167     -18.894 -46.619  13.371  1.00 94.78           H
ATOM   2579  CG  LYS A 167     -20.822 -46.185  14.033  1.00 85.78           C
ATOM   2580 1HG  LYS A 167     -20.763 -46.693  14.892  1.00 85.78           H
ATOM   2581 2HG  LYS A 167     -21.369 -45.359  14.171  1.00 85.78           H
ATOM   2582  CD  LYS A 167     -21.498 -47.064  12.977  1.00 81.41           C
ATOM   2583 1HD  LYS A 167     -21.581 -46.547  12.125  1.00 81.41           H
ATOM   2584 2HD  LYS A 167     -20.937 -47.877  12.820  1.00 81.41           H
ATOM   2585  CE  LYS A 167     -22.893 -47.498  13.440  1.00 71.11           C
ATOM   2586 1HE  LYS A 167     -22.816 -47.998  14.303  1.00 71.11           H
ATOM   2587 2HE  LYS A 167     -23.465 -46.689  13.573  1.00 71.11           H
ATOM   2588  NZ  LYS A 167     -23.567 -48.382  12.453  1.00 64.93           N
ATOM   2589 1HZ  LYS A 167     -24.474 -48.653  12.775  1.00 64.93           H
ATOM   2590 2HZ  LYS A 167     -23.036 -49.215  12.296  1.00 64.93           H
ATOM   2591 3HZ  LYS A 167     -23.679 -47.918  11.574  1.00 64.93           H
ATOM   2592  N   GLN A 168     -16.813 -44.057  13.299  1.00 94.98           N
ATOM   2593  H   GLN A 168     -17.534 -43.548  12.829  1.00 94.98           H
ATOM   2594  CA  GLN A 168     -15.424 -43.844  12.896  1.00 94.98           C
ATOM   2595  HA  GLN A 168     -15.080 -44.743  12.625  1.00 94.98           H
ATOM   2596  C   GLN A 168     -14.582 -43.299  14.054  1.00 95.38           C
ATOM   2597  O   GLN A 168     -13.451 -43.731  14.276  1.00 94.39           O
ATOM   2598  CB  GLN A 168     -15.384 -42.850  11.734  1.00 93.95           C
ATOM   2599 1HB  GLN A 168     -15.927 -42.050  11.989  1.00 93.95           H
ATOM   2600 2HB  GLN A 168     -14.433 -42.576  11.591  1.00 93.95           H
ATOM   2601  CG  GLN A 168     -15.933 -43.407  10.410  1.00 91.27           C
ATOM   2602 1HG  GLN A 168     -15.255 -44.027  10.015  1.00 91.27           H
ATOM   2603 2HG  GLN A 168     -16.777 -43.910  10.596  1.00 91.27           H
ATOM   2604  CD  GLN A 168     -16.236 -42.304   9.395  1.00 91.77           C
ATOM   2605  OE1 GLN A 168     -16.447 -41.151   9.750  1.00 85.70           O
ATOM   2606  NE2 GLN A 168     -16.299 -42.610   8.129  1.00 83.94           N
ATOM   2607 1HE2 GLN A 168     -16.519 -41.905   7.455  1.00 83.94           H
ATOM   2608 2HE2 GLN A 168     -16.128 -43.550   7.833  1.00 83.94           H
ATOM   2609  N   LEU A 169     -15.135 -42.368  14.831  1.00 95.17           N
ATOM   2610  H   LEU A 169     -16.052 -42.043  14.602  1.00 95.17           H
ATOM   2611  CA  LEU A 169     -14.472 -41.799  15.998  1.00 95.18           C
ATOM   2612  HA  LEU A 169     -13.581 -41.472  15.683  1.00 95.18           H
ATOM   2613  C   LEU A 169     -14.202 -42.847  17.078  1.00 95.65           C
ATOM   2614  O   LEU A 169     -13.156 -42.810  17.715  1.00 95.32           O
ATOM   2615  CB  LEU A 169     -15.323 -40.638  16.525  1.00 94.25           C
ATOM   2616 1HB  LEU A 169     -15.449 -39.981  15.782  1.00 94.25           H
ATOM   2617 2HB  LEU A 169     -16.212 -41.003  16.802  1.00 94.25           H
ATOM   2618  CG  LEU A 169     -14.702 -39.900  17.728  1.00 89.95           C
ATOM   2619  HG  LEU A 169     -14.539 -40.585  18.438  1.00 89.95           H
ATOM   2620  CD1 LEU A 169     -13.364 -39.234  17.383  1.00 81.11           C
ATOM   2621 1HD1 LEU A 169     -12.983 -38.763  18.178  1.00 81.11           H
ATOM   2622 2HD1 LEU A 169     -13.477 -38.561  16.652  1.00 81.11           H
ATOM   2623 3HD1 LEU A 169     -12.695 -39.911  17.077  1.00 81.11           H
ATOM   2624  CD2 LEU A 169     -15.659 -38.819  18.231  1.00 81.44           C
ATOM   2625 1HD2 LEU A 169     -15.270 -38.331  19.012  1.00 81.44           H
ATOM   2626 2HD2 LEU A 169     -16.529 -39.217  18.520  1.00 81.44           H
ATOM   2627 3HD2 LEU A 169     -15.851 -38.149  17.514  1.00 81.44           H
ATOM   2628  N   GLU A 170     -15.141 -43.750  17.307  1.00 95.53           N
ATOM   2629  H   GLU A 170     -16.001 -43.678  16.801  1.00 95.53           H
ATOM   2630  CA  GLU A 170     -14.989 -44.843  18.257  1.00 96.04           C
ATOM   2631  HA  GLU A 170     -14.680 -44.430  19.113  1.00 96.04           H
ATOM   2632  C   GLU A 170     -13.897 -45.828  17.835  1.00 96.10           C
ATOM   2633  O   GLU A 170     -12.993 -46.106  18.625  1.00 95.46           O
ATOM   2634  CB  GLU A 170     -16.357 -45.523  18.444  1.00 96.08           C
ATOM   2635 1HB  GLU A 170     -17.039 -44.831  18.679  1.00 96.08           H
ATOM   2636 2HB  GLU A 170     -16.620 -45.974  17.591  1.00 96.08           H
ATOM   2637  CG  GLU A 170     -16.306 -46.565  19.558  1.00 86.67           C
ATOM   2638 1HG  GLU A 170     -15.711 -47.314  19.267  1.00 86.67           H
ATOM   2639 2HG  GLU A 170     -15.927 -46.137  20.378  1.00 86.67           H
ATOM   2640  CD  GLU A 170     -17.691 -47.134  19.891  1.00 77.94           C
ATOM   2641  OE1 GLU A 170     -17.765 -47.794  20.955  1.00 66.82           O
ATOM   2642  OE2 GLU A 170     -18.635 -46.898  19.106  1.00 68.79           O
ATOM   2643  N   THR A 171     -13.890 -46.250  16.581  1.00 96.75           N
ATOM   2644  H   THR A 171     -14.652 -45.988  15.988  1.00 96.75           H
ATOM   2645  CA  THR A 171     -12.821 -47.083  16.015  1.00 96.66           C
ATOM   2646  HA  THR A 171     -12.859 -47.935  16.537  1.00 96.66           H
ATOM   2647  C   THR A 171     -11.447 -46.426  16.195  1.00 96.91           C
ATOM   2648  O   THR A 171     -10.507 -47.053  16.686  1.00 95.92           O
ATOM   2649  CB  THR A 171     -13.072 -47.364  14.529  1.00 96.04           C
ATOM   2650  HB  THR A 171     -13.078 -46.493  14.037  1.00 96.04           H
ATOM   2651  OG1 THR A 171     -14.334 -47.957  14.352  1.00 87.21           O
ATOM   2652  HG1 THR A 171     -15.004 -47.275  14.312  1.00 87.21           H
ATOM   2653  CG2 THR A 171     -12.052 -48.324  13.939  1.00 85.22           C
ATOM   2654 1HG2 THR A 171     -12.236 -48.492  12.970  1.00 85.22           H
ATOM   2655 2HG2 THR A 171     -12.073 -49.204  14.413  1.00 85.22           H
ATOM   2656 3HG2 THR A 171     -11.126 -47.955  14.016  1.00 85.22           H
ATOM   2657  N   LEU A 172     -11.328 -45.141  15.890  1.00 96.47           N
ATOM   2658  H   LEU A 172     -12.125 -44.660  15.526  1.00 96.47           H
ATOM   2659  CA  LEU A 172     -10.079 -44.397  16.063  1.00 96.40           C
ATOM   2660  HA  LEU A 172      -9.388 -44.947  15.595  1.00 96.40           H
ATOM   2661  C   LEU A 172      -9.669 -44.264  17.541  1.00 96.70           C
ATOM   2662  O   LEU A 172      -8.483 -44.368  17.860  1.00 96.10           O
ATOM   2663  CB  LEU A 172     -10.211 -43.013  15.415  1.00 96.13           C
ATOM   2664 1HB  LEU A 172     -11.038 -42.585  15.780  1.00 96.13           H
ATOM   2665 2HB  LEU A 172      -9.411 -42.475  15.683  1.00 96.13           H
ATOM   2666  CG  LEU A 172     -10.304 -43.000  13.869  1.00 95.07           C
ATOM   2667  HG  LEU A 172     -11.030 -43.631  13.594  1.00 95.07           H
ATOM   2668  CD1 LEU A 172     -10.608 -41.580  13.397  1.00 87.84           C
ATOM   2669 1HD1 LEU A 172     -10.674 -41.540  12.400  1.00 87.84           H
ATOM   2670 2HD1 LEU A 172      -9.890 -40.946  13.683  1.00 87.84           H
ATOM   2671 3HD1 LEU A 172     -11.474 -41.254  13.776  1.00 87.84           H
ATOM   2672  CD2 LEU A 172      -9.010 -43.466  13.206  1.00 87.57           C
ATOM   2673 1HD2 LEU A 172      -9.092 -43.450  12.209  1.00 87.57           H
ATOM   2674 2HD2 LEU A 172      -8.783 -44.400  13.481  1.00 87.57           H
ATOM   2675 3HD2 LEU A 172      -8.244 -42.876  13.461  1.00 87.57           H
ATOM   2676  N   LYS A 173     -10.612 -44.052  18.458  1.00 96.12           N
ATOM   2677  H   LYS A 173     -11.552 -43.916  18.145  1.00 96.12           H
ATOM   2678  CA  LYS A 173     -10.350 -44.006  19.905  1.00 96.13           C
ATOM   2679  HA  LYS A 173      -9.637 -43.312  20.005  1.00 96.13           H
ATOM   2680  C   LYS A 173      -9.848 -45.358  20.429  1.00 96.31           C
ATOM   2681  O   LYS A 173      -8.885 -45.375  21.200  1.00 95.95           O
ATOM   2682  CB  LYS A 173     -11.610 -43.600  20.685  1.00 95.65           C
ATOM   2683 1HB  LYS A 173     -12.388 -44.095  20.297  1.00 95.65           H
ATOM   2684 2HB  LYS A 173     -11.485 -43.872  21.639  1.00 95.65           H
ATOM   2685  CG  LYS A 173     -11.934 -42.094  20.653  1.00 91.94           C
ATOM   2686 1HG  LYS A 173     -11.235 -41.588  21.158  1.00 91.94           H
ATOM   2687 2HG  LYS A 173     -11.957 -41.775  19.706  1.00 91.94           H
ATOM   2688  CD  LYS A 173     -13.310 -41.872  21.309  1.00 88.46           C
ATOM   2689 1HD  LYS A 173     -13.991 -42.391  20.793  1.00 88.46           H
ATOM   2690 2HD  LYS A 173     -13.269 -42.216  22.247  1.00 88.46           H
ATOM   2691  CE  LYS A 173     -13.764 -40.408  21.358  1.00 82.63           C
ATOM   2692 1HE  LYS A 173     -13.145 -39.881  21.939  1.00 82.63           H
ATOM   2693 2HE  LYS A 173     -13.765 -40.023  20.435  1.00 82.63           H
ATOM   2694  NZ  LYS A 173     -15.132 -40.292  21.911  1.00 76.44           N
ATOM   2695 1HZ  LYS A 173     -15.426 -39.337  21.942  1.00 76.44           H
ATOM   2696 2HZ  LYS A 173     -15.175 -40.657  22.841  1.00 76.44           H
ATOM   2697 3HZ  LYS A 173     -15.789 -40.798  21.352  1.00 76.44           H
ATOM   2698  N   ASN A 174     -10.447 -46.451  19.989  1.00 96.44           N
ATOM   2699  H   ASN A 174     -11.212 -46.352  19.352  1.00 96.44           H
ATOM   2700  CA  ASN A 174     -10.045 -47.792  20.389  1.00 96.33           C
ATOM   2701  HA  ASN A 174      -9.989 -47.796  21.387  1.00 96.33           H
ATOM   2702  C   ASN A 174      -8.645 -48.130  19.864  1.00 96.52           C
ATOM   2703  O   ASN A 174      -7.784 -48.566  20.634  1.00 95.66           O
ATOM   2704  CB  ASN A 174     -11.120 -48.790  19.935  1.00 95.93           C
ATOM   2705 1HB  ASN A 174     -11.337 -48.617  18.974  1.00 95.93           H
ATOM   2706 2HB  ASN A 174     -10.762 -49.719  20.035  1.00 95.93           H
ATOM   2707  CG  ASN A 174     -12.404 -48.665  20.760  1.00 89.81           C
ATOM   2708  OD1 ASN A 174     -12.405 -48.100  21.846  1.00 79.79           O
ATOM   2709  ND2 ASN A 174     -13.506 -49.184  20.273  1.00 79.46           N
ATOM   2710 1HD2 ASN A 174     -14.360 -49.121  20.790  1.00 79.46           H
ATOM   2711 2HD2 ASN A 174     -13.492 -49.643  19.385  1.00 79.46           H
ATOM   2712  N   ALA A 175      -8.367 -47.813  18.607  1.00 97.05           N
ATOM   2713  H   ALA A 175      -9.100 -47.465  18.023  1.00 97.05           H
ATOM   2714  CA  ALA A 175      -7.028 -47.955  18.048  1.00 96.74           C
ATOM   2715  HA  ALA A 175      -6.767 -48.911  18.183  1.00 96.74           H
ATOM   2716  C   ALA A 175      -5.990 -47.089  18.785  1.00 96.94           C
ATOM   2717  O   ALA A 175      -4.864 -47.525  19.019  1.00 95.85           O
ATOM   2718  CB  ALA A 175      -7.096 -47.609  16.561  1.00 96.42           C
ATOM   2719 1HB  ALA A 175      -7.772 -48.176  16.092  1.00 96.42           H
ATOM   2720 2HB  ALA A 175      -6.211 -47.756  16.118  1.00 96.42           H
ATOM   2721 3HB  ALA A 175      -7.352 -46.652  16.427  1.00 96.42           H
ATOM   2722  N   TYR A 176      -6.356 -45.876  19.200  1.00 96.94           N
ATOM   2723  H   TYR A 176      -7.278 -45.556  18.982  1.00 96.94           H
ATOM   2724  CA  TYR A 176      -5.468 -44.986  19.963  1.00 96.86           C
ATOM   2725  HA  TYR A 176      -4.621 -44.953  19.433  1.00 96.86           H
ATOM   2726  C   TYR A 176      -5.129 -45.532  21.352  1.00 96.80           C
ATOM   2727  O   TYR A 176      -3.983 -45.384  21.797  1.00 96.07           O
ATOM   2728  CB  TYR A 176      -6.092 -43.596  20.071  1.00 96.60           C
ATOM   2729 1HB  TYR A 176      -6.365 -43.296  19.157  1.00 96.60           H
ATOM   2730 2HB  TYR A 176      -6.899 -43.653  20.659  1.00 96.60           H
ATOM   2731  CG  TYR A 176      -5.143 -42.560  20.654  1.00 96.84           C
ATOM   2732  CD1 TYR A 176      -5.101 -42.324  22.043  1.00 92.96           C
ATOM   2733  HD1 TYR A 176      -5.716 -42.825  22.652  1.00 92.96           H
ATOM   2734  CD2 TYR A 176      -4.284 -41.838  19.805  1.00 92.93           C
ATOM   2735  HD2 TYR A 176      -4.314 -41.995  18.818  1.00 92.93           H
ATOM   2736  CE1 TYR A 176      -4.197 -41.385  22.577  1.00 93.20           C
ATOM   2737  HE1 TYR A 176      -4.168 -41.225  23.564  1.00 93.20           H
ATOM   2738  CE2 TYR A 176      -3.387 -40.900  20.334  1.00 92.71           C
ATOM   2739  HE2 TYR A 176      -2.782 -40.390  19.723  1.00 92.71           H
ATOM   2740  CZ  TYR A 176      -3.336 -40.674  21.726  1.00 95.12           C
ATOM   2741  OH  TYR A 176      -2.453 -39.770  22.232  1.00 94.07           O
ATOM   2742  HH  TYR A 176      -1.600 -40.188  22.351  1.00 94.07           H
ATOM   2743  N   LYS A 177      -6.072 -46.190  22.028  1.00 97.20           N
ATOM   2744  H   LYS A 177      -6.996 -46.222  21.648  1.00 97.20           H
ATOM   2745  CA  LYS A 177      -5.814 -46.872  23.310  1.00 97.01           C
ATOM   2746  HA  LYS A 177      -5.456 -46.161  23.916  1.00 97.01           H
ATOM   2747  C   LYS A 177      -4.770 -47.976  23.156  1.00 97.05           C
ATOM   2748  O   LYS A 177      -3.899 -48.096  24.008  1.00 95.75           O
ATOM   2749  CB  LYS A 177      -7.114 -47.471  23.876  1.00 96.47           C
ATOM   2750 1HB  LYS A 177      -7.559 -47.995  23.150  1.00 96.47           H
ATOM   2751 2HB  LYS A 177      -6.875 -48.082  24.630  1.00 96.47           H
ATOM   2752  CG  LYS A 177      -8.116 -46.428  24.401  1.00 90.24           C
ATOM   2753 1HG  LYS A 177      -7.730 -45.969  25.201  1.00 90.24           H
ATOM   2754 2HG  LYS A 177      -8.299 -45.754  23.686  1.00 90.24           H
ATOM   2755  CD  LYS A 177      -9.430 -47.125  24.796  1.00 86.58           C
ATOM   2756 1HD  LYS A 177      -9.787 -47.615  24.001  1.00 86.58           H
ATOM   2757 2HD  LYS A 177      -9.241 -47.776  25.531  1.00 86.58           H
ATOM   2758  CE  LYS A 177     -10.498 -46.150  25.279  1.00 79.03           C
ATOM   2759 1HE  LYS A 177     -10.182 -45.689  26.108  1.00 79.03           H
ATOM   2760 2HE  LYS A 177     -10.680 -45.471  24.568  1.00 79.03           H
ATOM   2761  NZ  LYS A 177     -11.764 -46.856  25.588  1.00 72.94           N
ATOM   2762 1HZ  LYS A 177     -12.464 -46.215  25.905  1.00 72.94           H
ATOM   2763 2HZ  LYS A 177     -11.627 -47.540  26.304  1.00 72.94           H
ATOM   2764 3HZ  LYS A 177     -12.120 -47.324  24.779  1.00 72.94           H
ATOM   2765  N   ASN A 178      -4.828 -48.714  22.051  1.00 96.64           N
ATOM   2766  H   ASN A 178      -5.550 -48.525  21.385  1.00 96.64           H
ATOM   2767  CA  ASN A 178      -3.881 -49.787  21.771  1.00 96.28           C
ATOM   2768  HA  ASN A 178      -3.749 -50.269  22.637  1.00 96.28           H
ATOM   2769  C   ASN A 178      -2.512 -49.253  21.333  1.00 96.33           C
ATOM   2770  O   ASN A 178      -1.475 -49.755  21.758  1.00 94.06           O
ATOM   2771  CB  ASN A 178      -4.490 -50.714  20.706  1.00 95.24           C
ATOM   2772 1HB  ASN A 178      -4.742 -50.167  19.908  1.00 95.24           H
ATOM   2773 2HB  ASN A 178      -3.807 -51.395  20.442  1.00 95.24           H
ATOM   2774  CG  ASN A 178      -5.732 -51.445  21.201  1.00 90.65           C
ATOM   2775  OD1 ASN A 178      -5.989 -51.565  22.383  1.00 79.41           O
ATOM   2776  ND2 ASN A 178      -6.541 -51.960  20.299  1.00 78.20           N
ATOM   2777 1HD2 ASN A 178      -7.365 -52.449  20.587  1.00 78.20           H
ATOM   2778 2HD2 ASN A 178      -6.332 -51.863  19.326  1.00 78.20           H
ATOM   2779  N   SER A 179      -2.487 -48.239  20.481  1.00 96.13           N
ATOM   2780  H   SER A 179      -3.355 -47.879  20.139  1.00 96.13           H
ATOM   2781  CA  SER A 179      -1.242 -47.624  20.019  1.00 96.00           C
ATOM   2782  HA  SER A 179      -0.614 -47.695  20.794  1.00 96.00           H
ATOM   2783  C   SER A 179      -1.431 -46.145  19.676  1.00 96.43           C
ATOM   2784  O   SER A 179      -2.001 -45.811  18.642  1.00 94.97           O
ATOM   2785  CB  SER A 179      -0.697 -48.387  18.802  1.00 94.50           C
ATOM   2786 1HB  SER A 179      -0.540 -49.350  19.021  1.00 94.50           H
ATOM   2787 2HB  SER A 179      -1.322 -48.319  18.024  1.00 94.50           H
ATOM   2788  OG  SER A 179       0.541 -47.825  18.413  1.00 84.95           O
ATOM   2789  HG  SER A 179       1.194 -48.520  18.325  1.00 84.95           H
ATOM   2790  N   PRO A 180      -0.849 -45.224  20.476  1.00 96.52           N
ATOM   2791  CA  PRO A 180      -0.858 -43.794  20.167  1.00 96.35           C
ATOM   2792  HA  PRO A 180      -1.806 -43.544  19.971  1.00 96.35           H
ATOM   2793  C   PRO A 180      -0.073 -43.408  18.906  1.00 96.50           C
ATOM   2794  O   PRO A 180      -0.220 -42.292  18.389  1.00 94.13           O
ATOM   2795  CB  PRO A 180      -0.260 -43.117  21.407  1.00 95.15           C
ATOM   2796 1HB  PRO A 180       0.718 -42.948  21.283  1.00 95.15           H
ATOM   2797 2HB  PRO A 180      -0.726 -42.254  21.601  1.00 95.15           H
ATOM   2798  CG  PRO A 180      -0.496 -44.124  22.533  1.00 92.68           C
ATOM   2799 1HG  PRO A 180       0.194 -44.031  23.251  1.00 92.68           H
ATOM   2800 2HG  PRO A 180      -1.407 -44.015  22.930  1.00 92.68           H
ATOM   2801  CD  PRO A 180      -0.367 -45.463  21.824  1.00 95.12           C
ATOM   2802 1HD  PRO A 180       0.585 -45.769  21.792  1.00 95.12           H
ATOM   2803 2HD  PRO A 180      -0.929 -46.164  22.263  1.00 95.12           H
ATOM   2804  N   LYS A 181       0.789 -44.298  18.419  1.00 95.33           N
ATOM   2805  H   LYS A 181       0.881 -45.160  18.918  1.00 95.33           H
ATOM   2806  CA  LYS A 181       1.618 -44.132  17.216  1.00 95.77           C
ATOM   2807  HA  LYS A 181       1.252 -43.339  16.730  1.00 95.77           H
ATOM   2808  C   LYS A 181       1.504 -45.371  16.318  1.00 96.05           C
ATOM   2809  O   LYS A 181       2.443 -46.166  16.279  1.00 93.84           O
ATOM   2810  CB  LYS A 181       3.081 -43.853  17.601  1.00 94.30           C
ATOM   2811 1HB  LYS A 181       3.391 -44.586  18.206  1.00 94.30           H
ATOM   2812 2HB  LYS A 181       3.631 -43.855  16.766  1.00 94.30           H
ATOM   2813  CG  LYS A 181       3.306 -42.516  18.317  1.00 88.48           C
ATOM   2814 1HG  LYS A 181       2.976 -41.767  17.742  1.00 88.48           H
ATOM   2815 2HG  LYS A 181       2.810 -42.513  19.185  1.00 88.48           H
ATOM   2816  CD  LYS A 181       4.810 -42.344  18.579  1.00 84.48           C
ATOM   2817 1HD  LYS A 181       5.136 -43.125  19.112  1.00 84.48           H
ATOM   2818 2HD  LYS A 181       5.289 -42.315  17.702  1.00 84.48           H
ATOM   2819  CE  LYS A 181       5.126 -41.064  19.348  1.00 76.26           C
ATOM   2820 1HE  LYS A 181       4.871 -40.269  18.798  1.00 76.26           H
ATOM   2821 2HE  LYS A 181       4.616 -41.053  20.208  1.00 76.26           H
ATOM   2822  NZ  LYS A 181       6.581 -40.984  19.656  1.00 67.22           N
ATOM   2823 1HZ  LYS A 181       6.795 -40.147  20.160  1.00 67.22           H
ATOM   2824 2HZ  LYS A 181       7.125 -40.985  18.817  1.00 67.22           H
ATOM   2825 3HZ  LYS A 181       6.873 -41.762  20.213  1.00 67.22           H
ATOM   2826  N   PRO A 182       0.385 -45.549  15.620  1.00 96.10           N
ATOM   2827  CA  PRO A 182       0.193 -46.726  14.784  1.00 96.13           C
ATOM   2828  HA  PRO A 182       0.405 -47.548  15.312  1.00 96.13           H
ATOM   2829  C   PRO A 182       1.152 -46.728  13.591  1.00 96.41           C
ATOM   2830  O   PRO A 182       1.418 -45.683  12.968  1.00 94.70           O
ATOM   2831  CB  PRO A 182      -1.273 -46.681  14.357  1.00 94.97           C
ATOM   2832 1HB  PRO A 182      -1.390 -47.055  13.437  1.00 94.97           H
ATOM   2833 2HB  PRO A 182      -1.849 -47.188  14.999  1.00 94.97           H
ATOM   2834  CG  PRO A 182      -1.604 -45.193  14.386  1.00 93.11           C
ATOM   2835 1HG  PRO A 182      -1.344 -44.750  13.528  1.00 93.11           H
ATOM   2836 2HG  PRO A 182      -2.578 -45.045  14.556  1.00 93.11           H
ATOM   2837  CD  PRO A 182      -0.761 -44.676  15.546  1.00 94.94           C
ATOM   2838 1HD  PRO A 182      -0.453 -43.739  15.383  1.00 94.94           H
ATOM   2839 2HD  PRO A 182      -1.264 -44.717  16.409  1.00 94.94           H
ATOM   2840  N   ALA A 183       1.656 -47.921  13.258  1.00 96.14           N
ATOM   2841  H   ALA A 183       1.467 -48.701  13.854  1.00 96.14           H
ATOM   2842  CA  ALA A 183       2.468 -48.137  12.068  1.00 96.26           C
ATOM   2843  HA  ALA A 183       3.198 -47.454  12.083  1.00 96.26           H
ATOM   2844  C   ALA A 183       1.647 -47.911  10.788  1.00 96.38           C
ATOM   2845  O   ALA A 183       0.417 -47.811  10.814  1.00 94.18           O
ATOM   2846  CB  ALA A 183       3.073 -49.541  12.137  1.00 95.01           C
ATOM   2847 1HB  ALA A 183       3.601 -49.663  12.977  1.00 95.01           H
ATOM   2848 2HB  ALA A 183       3.684 -49.706  11.363  1.00 95.01           H
ATOM   2849 3HB  ALA A 183       2.358 -50.240  12.119  1.00 95.01           H
ATOM   2850  N   ARG A 184       2.331 -47.839   9.644  1.00 94.78           N
ATOM   2851  H   ARG A 184       3.319 -47.990   9.663  1.00 94.78           H
ATOM   2852  CA  ARG A 184       1.686 -47.547   8.361  1.00 95.03           C
ATOM   2853  HA  ARG A 184       1.243 -46.658   8.479  1.00 95.03           H
ATOM   2854  C   ARG A 184       0.574 -48.539   8.025  1.00 95.32           C
ATOM   2855  O   ARG A 184      -0.528 -48.100   7.721  1.00 94.10           O
ATOM   2856  CB  ARG A 184       2.751 -47.463   7.254  1.00 93.65           C
ATOM   2857 1HB  ARG A 184       3.412 -46.752   7.493  1.00 93.65           H
ATOM   2858 2HB  ARG A 184       3.219 -48.344   7.186  1.00 93.65           H
ATOM   2859  CG  ARG A 184       2.127 -47.124   5.891  1.00 87.32           C
ATOM   2860 1HG  ARG A 184       1.489 -47.850   5.635  1.00 87.32           H
ATOM   2861 2HG  ARG A 184       1.633 -46.257   5.965  1.00 87.32           H
ATOM   2862  CD  ARG A 184       3.182 -46.993   4.799  1.00 83.92           C
ATOM   2863 1HD  ARG A 184       3.735 -46.173   4.949  1.00 83.92           H
ATOM   2864 2HD  ARG A 184       3.775 -47.799   4.792  1.00 83.92           H
ATOM   2865  NE  ARG A 184       2.533 -46.883   3.494  1.00 75.40           N
ATOM   2866  HE  ARG A 184       1.542 -47.013   3.491  1.00 75.40           H
ATOM   2867  CZ  ARG A 184       3.083 -46.634   2.316  1.00 69.15           C
ATOM   2868  NH1 ARG A 184       4.370 -46.417   2.191  1.00 62.19           N
ATOM   2869 1HH1 ARG A 184       4.961 -46.437   2.997  1.00 62.19           H
ATOM   2870 2HH1 ARG A 184       4.760 -46.231   1.289  1.00 62.19           H
ATOM   2871  NH2 ARG A 184       2.342 -46.626   1.268  1.00 61.64           N
ATOM   2872 1HH2 ARG A 184       1.362 -46.807   1.347  1.00 61.64           H
ATOM   2873 2HH2 ARG A 184       2.745 -46.439   0.372  1.00 61.64           H
ATOM   2874  N   HIS A 185       0.829 -49.834   8.156  1.00 96.68           N
ATOM   2875  H   HIS A 185       1.737 -50.108   8.472  1.00 96.68           H
ATOM   2876  CA  HIS A 185      -0.145 -50.880   7.864  1.00 96.76           C
ATOM   2877  HA  HIS A 185      -0.427 -50.707   6.920  1.00 96.76           H
ATOM   2878  C   HIS A 185      -1.403 -50.791   8.756  1.00 96.94           C
ATOM   2879  O   HIS A 185      -2.510 -50.981   8.272  1.00 95.83           O
ATOM   2880  CB  HIS A 185       0.529 -52.255   7.987  1.00 96.15           C
ATOM   2881 1HB  HIS A 185      -0.120 -52.960   7.700  1.00 96.15           H
ATOM   2882 2HB  HIS A 185       1.331 -52.276   7.390  1.00 96.15           H
ATOM   2883  CG  HIS A 185       0.984 -52.590   9.378  1.00 93.67           C
ATOM   2884  ND1 HIS A 185       2.224 -52.333   9.928  1.00 81.51           N
ATOM   2885  HD1 HIS A 185       2.991 -51.890   9.463  1.00 81.51           H
ATOM   2886  CD2 HIS A 185       0.239 -53.210  10.354  1.00 82.96           C
ATOM   2887  HD2 HIS A 185      -0.705 -53.528  10.263  1.00 82.96           H
ATOM   2888  CE1 HIS A 185       2.223 -52.783  11.203  1.00 83.92           C
ATOM   2889  HE1 HIS A 185       2.998 -52.724  11.832  1.00 83.92           H
ATOM   2890  NE2 HIS A 185       1.041 -53.316  11.500  1.00 87.34           N
ATOM   2891  N   VAL A 186      -1.250 -50.396  10.022  1.00 96.77           N
ATOM   2892  H   VAL A 186      -0.326 -50.230  10.366  1.00 96.77           H
ATOM   2893  CA  VAL A 186      -2.390 -50.196  10.929  1.00 96.62           C
ATOM   2894  HA  VAL A 186      -2.938 -51.028  10.848  1.00 96.62           H
ATOM   2895  C   VAL A 186      -3.223 -48.992  10.491  1.00 97.03           C
ATOM   2896  O   VAL A 186      -4.444 -49.017  10.566  1.00 96.19           O
ATOM   2897  CB  VAL A 186      -1.924 -50.026  12.388  1.00 95.83           C
ATOM   2898  HB  VAL A 186      -1.359 -49.201  12.399  1.00 95.83           H
ATOM   2899  CG1 VAL A 186      -3.087 -49.837  13.353  1.00 91.25           C
ATOM   2900 1HG1 VAL A 186      -2.760 -49.729  14.292  1.00 91.25           H
ATOM   2901 2HG1 VAL A 186      -3.703 -50.625  13.331  1.00 91.25           H
ATOM   2902 3HG1 VAL A 186      -3.619 -49.024  13.118  1.00 91.25           H
ATOM   2903  CG2 VAL A 186      -1.111 -51.236  12.866  1.00 90.70           C
ATOM   2904 1HG2 VAL A 186      -0.813 -51.116  13.813  1.00 90.70           H
ATOM   2905 2HG2 VAL A 186      -0.296 -51.365  12.302  1.00 90.70           H
ATOM   2906 3HG2 VAL A 186      -1.654 -52.074  12.818  1.00 90.70           H
ATOM   2907  N   ARG A 187      -2.576 -47.920   9.997  1.00 95.81           N
ATOM   2908  H   ARG A 187      -1.576 -47.914  10.005  1.00 95.81           H
ATOM   2909  CA  ARG A 187      -3.288 -46.757   9.446  1.00 95.83           C
ATOM   2910  HA  ARG A 187      -3.967 -46.517  10.140  1.00 95.83           H
ATOM   2911  C   ARG A 187      -4.031 -47.094   8.154  1.00 95.96           C
ATOM   2912  O   ARG A 187      -5.128 -46.580   7.961  1.00 95.52           O
ATOM   2913  CB  ARG A 187      -2.330 -45.585   9.239  1.00 95.44           C
ATOM   2914 1HB  ARG A 187      -1.535 -45.907   8.725  1.00 95.44           H
ATOM   2915 2HB  ARG A 187      -2.800 -44.874   8.716  1.00 95.44           H
ATOM   2916  CG  ARG A 187      -1.855 -44.992  10.574  1.00 92.91           C
ATOM   2917 1HG  ARG A 187      -2.651 -44.731  11.121  1.00 92.91           H
ATOM   2918 2HG  ARG A 187      -1.321 -45.678  11.068  1.00 92.91           H
ATOM   2919  CD  ARG A 187      -0.985 -43.756  10.335  1.00 90.78           C
ATOM   2920 1HD  ARG A 187      -1.430 -43.159   9.667  1.00 90.78           H
ATOM   2921 2HD  ARG A 187      -0.864 -43.262  11.196  1.00 90.78           H
ATOM   2922  NE  ARG A 187       0.355 -44.102   9.816  1.00 84.38           N
ATOM   2923  HE  ARG A 187       0.787 -44.910  10.216  1.00 84.38           H
ATOM   2924  CZ  ARG A 187       1.051 -43.468   8.884  1.00 82.73           C
ATOM   2925  NH1 ARG A 187       0.572 -42.436   8.255  1.00 73.45           N
ATOM   2926 1HH1 ARG A 187      -0.345 -42.101   8.470  1.00 73.45           H
ATOM   2927 2HH1 ARG A 187       1.121 -41.977   7.556  1.00 73.45           H
ATOM   2928  NH2 ARG A 187       2.245 -43.863   8.570  1.00 76.16           N
ATOM   2929 1HH2 ARG A 187       2.648 -44.653   9.033  1.00 76.16           H
ATOM   2930 2HH2 ARG A 187       2.763 -43.378   7.865  1.00 76.16           H
ATOM   2931  N   GLU A 188      -3.442 -47.932   7.315  1.00 96.46           N
ATOM   2932  H   GLU A 188      -2.511 -48.236   7.517  1.00 96.46           H
ATOM   2933  CA  GLU A 188      -4.097 -48.435   6.100  1.00 96.15           C
ATOM   2934  HA  GLU A 188      -4.420 -47.629   5.605  1.00 96.15           H
ATOM   2935  C   GLU A 188      -5.315 -49.306   6.449  1.00 96.07           C
ATOM   2936  O   GLU A 188      -6.396 -49.100   5.907  1.00 95.12           O
ATOM   2937  CB  GLU A 188      -3.077 -49.208   5.237  1.00 95.62           C
ATOM   2938 1HB  GLU A 188      -2.575 -49.846   5.822  1.00 95.62           H
ATOM   2939 2HB  GLU A 188      -3.570 -49.719   4.532  1.00 95.62           H
ATOM   2940  CG  GLU A 188      -2.070 -48.257   4.554  1.00 84.59           C
ATOM   2941 1HG  GLU A 188      -2.547 -47.784   3.814  1.00 84.59           H
ATOM   2942 2HG  GLU A 188      -1.766 -47.591   5.235  1.00 84.59           H
ATOM   2943  CD  GLU A 188      -0.818 -48.914   3.955  1.00 84.02           C
ATOM   2944  OE1 GLU A 188       0.028 -48.153   3.393  1.00 75.97           O
ATOM   2945  OE2 GLU A 188      -0.626 -50.129   4.133  1.00 78.05           O
ATOM   2946  N   GLN A 189      -5.186 -50.187   7.438  1.00 96.89           N
ATOM   2947  H   GLN A 189      -4.285 -50.315   7.853  1.00 96.89           H
ATOM   2948  CA  GLN A 189      -6.308 -50.975   7.942  1.00 96.42           C
ATOM   2949  HA  GLN A 189      -6.682 -51.462   7.153  1.00 96.42           H
ATOM   2950  C   GLN A 189      -7.426 -50.086   8.514  1.00 96.69           C
ATOM   2951  O   GLN A 189      -8.586 -50.251   8.152  1.00 95.77           O
ATOM   2952  CB  GLN A 189      -5.785 -51.965   8.987  1.00 95.94           C
ATOM   2953 1HB  GLN A 189      -5.044 -52.500   8.582  1.00 95.94           H
ATOM   2954 2HB  GLN A 189      -5.436 -51.452   9.772  1.00 95.94           H
ATOM   2955  CG  GLN A 189      -6.892 -52.921   9.464  1.00 85.77           C
ATOM   2956 1HG  GLN A 189      -7.629 -52.382   9.872  1.00 85.77           H
ATOM   2957 2HG  GLN A 189      -7.244 -53.425   8.675  1.00 85.77           H
ATOM   2958  CD  GLN A 189      -6.390 -53.929  10.503  1.00 83.30           C
ATOM   2959  OE1 GLN A 189      -5.221 -53.994  10.863  1.00 74.85           O
ATOM   2960  NE2 GLN A 189      -7.273 -54.739  11.027  1.00 71.48           N
ATOM   2961 1HE2 GLN A 189      -6.992 -55.406  11.717  1.00 71.48           H
ATOM   2962 2HE2 GLN A 189      -8.229 -54.691  10.738  1.00 71.48           H
ATOM   2963  N   LEU A 190      -7.086 -49.090   9.336  1.00 96.69           N
ATOM   2964  H   LEU A 190      -6.125 -48.991   9.595  1.00 96.69           H
ATOM   2965  CA  LEU A 190      -8.059 -48.134   9.876  1.00 96.20           C
ATOM   2966  HA  LEU A 190      -8.763 -48.699  10.306  1.00 96.20           H
ATOM   2967  C   LEU A 190      -8.713 -47.288   8.785  1.00 96.37           C
ATOM   2968  O   LEU A 190      -9.890 -46.955   8.894  1.00 95.54           O
ATOM   2969  CB  LEU A 190      -7.365 -47.211  10.888  1.00 96.19           C
ATOM   2970 1HB  LEU A 190      -6.526 -46.863  10.469  1.00 96.19           H
ATOM   2971 2HB  LEU A 190      -7.980 -46.448  11.088  1.00 96.19           H
ATOM   2972  CG  LEU A 190      -6.995 -47.897  12.217  1.00 95.31           C
ATOM   2973  HG  LEU A 190      -6.518 -48.751  12.008  1.00 95.31           H
ATOM   2974  CD1 LEU A 190      -6.102 -46.963  13.030  1.00 89.31           C
ATOM   2975 1HD1 LEU A 190      -5.844 -47.382  13.901  1.00 89.31           H
ATOM   2976 2HD1 LEU A 190      -6.571 -46.103  13.229  1.00 89.31           H
ATOM   2977 3HD1 LEU A 190      -5.262 -46.747  12.532  1.00 89.31           H
ATOM   2978  CD2 LEU A 190      -8.229 -48.243  13.045  1.00 89.74           C
ATOM   2979 1HD2 LEU A 190      -7.972 -48.687  13.903  1.00 89.74           H
ATOM   2980 2HD2 LEU A 190      -8.833 -48.865  12.546  1.00 89.74           H
ATOM   2981 3HD2 LEU A 190      -8.752 -47.421  13.269  1.00 89.74           H
ATOM   2982  N   SER A 191      -7.965 -46.929   7.747  1.00 96.69           N
ATOM   2983  H   SER A 191      -6.987 -47.138   7.767  1.00 96.69           H
ATOM   2984  CA  SER A 191      -8.510 -46.240   6.573  1.00 96.45           C
ATOM   2985  HA  SER A 191      -8.957 -45.409   6.903  1.00 96.45           H
ATOM   2986  C   SER A 191      -9.564 -47.094   5.877  1.00 96.24           C
ATOM   2987  O   SER A 191     -10.670 -46.621   5.636  1.00 94.93           O
ATOM   2988  CB  SER A 191      -7.363 -45.884   5.624  1.00 95.92           C
ATOM   2989 1HB  SER A 191      -6.719 -45.261   6.068  1.00 95.92           H
ATOM   2990 2HB  SER A 191      -6.880 -46.709   5.331  1.00 95.92           H
ATOM   2991  OG  SER A 191      -7.817 -45.241   4.460  1.00 84.11           O
ATOM   2992  HG  SER A 191      -7.920 -45.885   3.759  1.00 84.11           H
ATOM   2993  N   SER A 192      -9.274 -48.388   5.653  1.00 96.71           N
ATOM   2994  H   SER A 192      -8.367 -48.723   5.909  1.00 96.71           H
ATOM   2995  CA  SER A 192     -10.219 -49.331   5.053  1.00 96.75           C
ATOM   2996  HA  SER A 192     -10.520 -48.880   4.213  1.00 96.75           H
ATOM   2997  C   SER A 192     -11.439 -49.583   5.934  1.00 96.57           C
ATOM   2998  O   SER A 192     -12.559 -49.624   5.435  1.00 95.06           O
ATOM   2999  CB  SER A 192      -9.519 -50.659   4.758  1.00 96.31           C
ATOM   3000 1HB  SER A 192      -9.178 -51.076   5.600  1.00 96.31           H
ATOM   3001 2HB  SER A 192     -10.140 -51.294   4.299  1.00 96.31           H
ATOM   3002  OG  SER A 192      -8.412 -50.456   3.905  1.00 81.29           O
ATOM   3003  HG  SER A 192      -7.611 -50.410   4.427  1.00 81.29           H
ATOM   3004  N   GLU A 193     -11.241 -49.736   7.243  1.00 96.42           N
ATOM   3005  H   GLU A 193     -10.308 -49.659   7.595  1.00 96.42           H
ATOM   3006  CA  GLU A 193     -12.323 -50.012   8.193  1.00 96.25           C
ATOM   3007  HA  GLU A 193     -12.874 -50.741   7.786  1.00 96.25           H
ATOM   3008  C   GLU A 193     -13.257 -48.815   8.395  1.00 96.47           C
ATOM   3009  O   GLU A 193     -14.476 -48.961   8.504  1.00 94.27           O
ATOM   3010  CB  GLU A 193     -11.685 -50.445   9.522  1.00 95.02           C
ATOM   3011 1HB  GLU A 193     -11.031 -51.178   9.336  1.00 95.02           H
ATOM   3012 2HB  GLU A 193     -11.204 -49.660   9.913  1.00 95.02           H
ATOM   3013  CG  GLU A 193     -12.706 -50.953  10.551  1.00 85.28           C
ATOM   3014 1HG  GLU A 193     -13.373 -50.228  10.723  1.00 85.28           H
ATOM   3015 2HG  GLU A 193     -13.172 -51.751  10.169  1.00 85.28           H
ATOM   3016  CD  GLU A 193     -12.049 -51.353  11.891  1.00 83.60           C
ATOM   3017  OE1 GLU A 193     -12.809 -51.698  12.827  1.00 75.02           O
ATOM   3018  OE2 GLU A 193     -10.799 -51.273  12.001  1.00 77.93           O
ATOM   3019  N   THR A 194     -12.700 -47.604   8.427  1.00 96.16           N
ATOM   3020  H   THR A 194     -11.713 -47.528   8.287  1.00 96.16           H
ATOM   3021  CA  THR A 194     -13.473 -46.375   8.659  1.00 95.73           C
ATOM   3022  HA  THR A 194     -14.272 -46.710   9.159  1.00 95.73           H
ATOM   3023  C   THR A 194     -13.953 -45.711   7.375  1.00 95.83           C
ATOM   3024  O   THR A 194     -14.796 -44.819   7.442  1.00 93.77           O
ATOM   3025  CB  THR A 194     -12.702 -45.364   9.509  1.00 95.23           C
ATOM   3026  HB  THR A 194     -13.266 -44.542   9.588  1.00 95.23           H
ATOM   3027  OG1 THR A 194     -11.521 -44.951   8.870  1.00 90.68           O
ATOM   3028  HG1 THR A 194     -10.823 -44.857   9.518  1.00 90.68           H
ATOM   3029  CG2 THR A 194     -12.331 -45.905  10.888  1.00 89.22           C
ATOM   3030 1HG2 THR A 194     -11.829 -45.222  11.418  1.00 89.22           H
ATOM   3031 2HG2 THR A 194     -11.754 -46.718  10.811  1.00 89.22           H
ATOM   3032 3HG2 THR A 194     -13.149 -46.156  11.406  1.00 89.22           H
ATOM   3033  N   GLY A 195     -13.407 -46.101   6.219  1.00 95.26           N
ATOM   3034  H   GLY A 195     -12.806 -46.900   6.220  1.00 95.26           H
ATOM   3035  CA  GLY A 195     -13.650 -45.409   4.952  1.00 95.08           C
ATOM   3036 1HA  GLY A 195     -13.239 -45.963   4.228  1.00 95.08           H
ATOM   3037 2HA  GLY A 195     -14.641 -45.370   4.820  1.00 95.08           H
ATOM   3038  C   GLY A 195     -13.071 -43.987   4.899  1.00 95.05           C
ATOM   3039  O   GLY A 195     -13.426 -43.211   4.020  1.00 92.28           O
ATOM   3040  N   LEU A 196     -12.214 -43.609   5.852  1.00 93.98           N
ATOM   3041  H   LEU A 196     -12.023 -44.252   6.594  1.00 93.98           H
ATOM   3042  CA  LEU A 196     -11.540 -42.315   5.876  1.00 93.67           C
ATOM   3043  HA  LEU A 196     -12.176 -41.675   5.445  1.00 93.67           H
ATOM   3044  C   LEU A 196     -10.244 -42.379   5.078  1.00 94.29           C
ATOM   3045  O   LEU A 196      -9.536 -43.382   5.099  1.00 92.77           O
ATOM   3046  CB  LEU A 196     -11.241 -41.884   7.322  1.00 92.69           C
ATOM   3047 1HB  LEU A 196     -10.697 -42.603   7.755  1.00 92.69           H
ATOM   3048 2HB  LEU A 196     -10.710 -41.037   7.291  1.00 92.69           H
ATOM   3049  CG  LEU A 196     -12.483 -41.637   8.191  1.00 91.31           C
ATOM   3050  HG  LEU A 196     -13.073 -42.441   8.120  1.00 91.31           H
ATOM   3051  CD1 LEU A 196     -12.047 -41.403   9.642  1.00 83.84           C
ATOM   3052 1HD1 LEU A 196     -12.838 -41.239  10.232  1.00 83.84           H
ATOM   3053 2HD1 LEU A 196     -11.442 -40.610   9.711  1.00 83.84           H
ATOM   3054 3HD1 LEU A 196     -11.555 -42.196  10.001  1.00 83.84           H
ATOM   3055  CD2 LEU A 196     -13.267 -40.406   7.717  1.00 85.31           C
ATOM   3056 1HD2 LEU A 196     -14.073 -40.253   8.288  1.00 85.31           H
ATOM   3057 2HD2 LEU A 196     -13.576 -40.520   6.773  1.00 85.31           H
ATOM   3058 3HD2 LEU A 196     -12.701 -39.583   7.758  1.00 85.31           H
ATOM   3059  N   ASP A 197      -9.877 -41.278   4.437  1.00 92.73           N
ATOM   3060  H   ASP A 197     -10.504 -40.500   4.407  1.00 92.73           H
ATOM   3061  CA  ASP A 197      -8.582 -41.172   3.774  1.00 92.49           C
ATOM   3062  HA  ASP A 197      -8.566 -41.906   3.095  1.00 92.49           H
ATOM   3063  C   ASP A 197      -7.420 -41.394   4.769  1.00 92.97           C
ATOM   3064  O   ASP A 197      -7.454 -40.932   5.919  1.00 91.45           O
ATOM   3065  CB  ASP A 197      -8.471 -39.820   3.064  1.00 89.63           C
ATOM   3066 1HB  ASP A 197      -9.247 -39.706   2.444  1.00 89.63           H
ATOM   3067 2HB  ASP A 197      -8.477 -39.087   3.744  1.00 89.63           H
ATOM   3068  CG  ASP A 197      -7.181 -39.746   2.264  1.00 81.55           C
ATOM   3069  OD1 ASP A 197      -6.149 -39.359   2.880  1.00 72.33           O
ATOM   3070  OD2 ASP A 197      -7.181 -40.161   1.089  1.00 71.19           O
ATOM   3071  N   MET A 198      -6.363 -42.059   4.327  1.00 93.03           N
ATOM   3072  H   MET A 198      -6.357 -42.364   3.375  1.00 93.03           H
ATOM   3073  CA  MET A 198      -5.206 -42.369   5.162  1.00 93.43           C
ATOM   3074  HA  MET A 198      -5.560 -42.926   5.913  1.00 93.43           H
ATOM   3075  C   MET A 198      -4.571 -41.113   5.777  1.00 94.17           C
ATOM   3076  O   MET A 198      -4.069 -41.141   6.907  1.00 92.53           O
ATOM   3077  CB  MET A 198      -4.181 -43.145   4.316  1.00 91.61           C
ATOM   3078 1HB  MET A 198      -4.629 -43.945   3.917  1.00 91.61           H
ATOM   3079 2HB  MET A 198      -3.848 -42.550   3.585  1.00 91.61           H
ATOM   3080  CG  MET A 198      -2.984 -43.615   5.160  1.00 82.24           C
ATOM   3081 1HG  MET A 198      -2.628 -42.769   5.557  1.00 82.24           H
ATOM   3082 2HG  MET A 198      -3.405 -44.169   5.878  1.00 82.24           H
ATOM   3083  SD  MET A 198      -1.686 -44.536   4.282  1.00 78.88           S
ATOM   3084  CE  MET A 198      -1.157 -43.342   3.046  1.00 70.57           C
ATOM   3085 1HE  MET A 198      -0.428 -43.718   2.474  1.00 70.57           H
ATOM   3086 2HE  MET A 198      -0.811 -42.509   3.478  1.00 70.57           H
ATOM   3087 3HE  MET A 198      -1.916 -43.085   2.448  1.00 70.57           H
ATOM   3088  N   ARG A 199      -4.619 -39.980   5.062  1.00 91.81           N
ATOM   3089  H   ARG A 199      -5.006 -40.020   4.141  1.00 91.81           H
ATOM   3090  CA  ARG A 199      -4.137 -38.689   5.553  1.00 91.38           C
ATOM   3091  HA  ARG A 199      -3.225 -38.845   5.933  1.00 91.38           H
ATOM   3092  C   ARG A 199      -5.014 -38.161   6.691  1.00 92.25           C
ATOM   3093  O   ARG A 199      -4.479 -37.656   7.679  1.00 90.19           O
ATOM   3094  CB  ARG A 199      -4.049 -37.708   4.376  1.00 88.82           C
ATOM   3095 1HB  ARG A 199      -3.496 -38.123   3.653  1.00 88.82           H
ATOM   3096 2HB  ARG A 199      -4.972 -37.535   4.033  1.00 88.82           H
ATOM   3097  CG  ARG A 199      -3.414 -36.369   4.772  1.00 79.37           C
ATOM   3098 1HG  ARG A 199      -3.998 -35.911   5.442  1.00 79.37           H
ATOM   3099 2HG  ARG A 199      -2.513 -36.535   5.173  1.00 79.37           H
ATOM   3100  CD  ARG A 199      -3.263 -35.475   3.534  1.00 73.36           C
ATOM   3101 1HD  ARG A 199      -2.669 -35.923   2.866  1.00 73.36           H
ATOM   3102 2HD  ARG A 199      -4.161 -35.311   3.126  1.00 73.36           H
ATOM   3103  NE  ARG A 199      -2.666 -34.165   3.874  1.00 62.86           N
ATOM   3104  HE  ARG A 199      -2.926 -33.777   4.758  1.00 62.86           H
ATOM   3105  CZ  ARG A 199      -1.828 -33.446   3.144  1.00 55.88           C
ATOM   3106  NH1 ARG A 199      -1.422 -33.862   1.977  1.00 51.01           N
ATOM   3107 1HH1 ARG A 199      -1.744 -34.738   1.619  1.00 51.01           H
ATOM   3108 2HH1 ARG A 199      -0.789 -33.305   1.440  1.00 51.01           H
ATOM   3109  NH2 ARG A 199      -1.394 -32.309   3.571  1.00 50.06           N
ATOM   3110 1HH2 ARG A 199      -1.690 -31.963   4.461  1.00 50.06           H
ATOM   3111 2HH2 ARG A 199      -0.761 -31.773   3.012  1.00 50.06           H
ATOM   3112  N   VAL A 200      -6.337 -38.324   6.601  1.00 93.62           N
ATOM   3113  H   VAL A 200      -6.705 -38.729   5.764  1.00 93.62           H
ATOM   3114  CA  VAL A 200      -7.283 -37.944   7.657  1.00 93.39           C
ATOM   3115  HA  VAL A 200      -7.102 -36.978   7.840  1.00 93.39           H
ATOM   3116  C   VAL A 200      -7.021 -38.746   8.928  1.00 94.37           C
ATOM   3117  O   VAL A 200      -6.911 -38.162  10.011  1.00 93.30           O
ATOM   3118  CB  VAL A 200      -8.746 -38.120   7.185  1.00 91.80           C
ATOM   3119  HB  VAL A 200      -8.856 -39.077   6.917  1.00 91.80           H
ATOM   3120  CG1 VAL A 200      -9.743 -37.799   8.304  1.00 86.08           C
ATOM   3121 1HG1 VAL A 200     -10.685 -37.916   7.989  1.00 86.08           H
ATOM   3122 2HG1 VAL A 200      -9.638 -36.855   8.617  1.00 86.08           H
ATOM   3123 3HG1 VAL A 200      -9.605 -38.401   9.090  1.00 86.08           H
ATOM   3124  CG2 VAL A 200      -9.049 -37.204   5.990  1.00 85.89           C
ATOM   3125 1HG2 VAL A 200      -9.994 -37.316   5.683  1.00 85.89           H
ATOM   3126 2HG2 VAL A 200      -8.449 -37.412   5.218  1.00 85.89           H
ATOM   3127 3HG2 VAL A 200      -8.916 -36.243   6.232  1.00 85.89           H
ATOM   3128  N   VAL A 201      -6.827 -40.072   8.808  1.00 94.79           N
ATOM   3129  H   VAL A 201      -6.943 -40.487   7.906  1.00 94.79           H
ATOM   3130  CA  VAL A 201      -6.455 -40.941   9.929  1.00 95.36           C
ATOM   3131  HA  VAL A 201      -7.188 -40.846  10.603  1.00 95.36           H
ATOM   3132  C   VAL A 201      -5.135 -40.469  10.551  1.00 95.75           C
ATOM   3133  O   VAL A 201      -5.050 -40.268  11.764  1.00 94.86           O
ATOM   3134  CB  VAL A 201      -6.369 -42.416   9.478  1.00 95.25           C
ATOM   3135  HB  VAL A 201      -5.692 -42.444   8.743  1.00 95.25           H
ATOM   3136  CG1 VAL A 201      -5.921 -43.339  10.613  1.00 90.27           C
ATOM   3137 1HG1 VAL A 201      -5.871 -44.289  10.304  1.00 90.27           H
ATOM   3138 2HG1 VAL A 201      -6.560 -43.299  11.381  1.00 90.27           H
ATOM   3139 3HG1 VAL A 201      -5.017 -43.078  10.952  1.00 90.27           H
ATOM   3140  CG2 VAL A 201      -7.732 -42.926   8.978  1.00 87.93           C
ATOM   3141 1HG2 VAL A 201      -7.673 -43.881   8.687  1.00 87.93           H
ATOM   3142 2HG2 VAL A 201      -8.053 -42.387   8.199  1.00 87.93           H
ATOM   3143 3HG2 VAL A 201      -8.423 -42.867   9.698  1.00 87.93           H
ATOM   3144  N   GLN A 202      -4.108 -40.201   9.746  1.00 94.63           N
ATOM   3145  H   GLN A 202      -4.228 -40.341   8.763  1.00 94.63           H
ATOM   3146  CA  GLN A 202      -2.817 -39.714  10.223  1.00 94.56           C
ATOM   3147  HA  GLN A 202      -2.487 -40.407  10.864  1.00 94.56           H
ATOM   3148  C   GLN A 202      -2.936 -38.405  11.008  1.00 94.78           C
ATOM   3149  O   GLN A 202      -2.379 -38.283  12.108  1.00 93.19           O
ATOM   3150  CB  GLN A 202      -1.862 -39.580   9.030  1.00 93.72           C
ATOM   3151 1HB  GLN A 202      -1.742 -40.481   8.613  1.00 93.72           H
ATOM   3152 2HB  GLN A 202      -2.268 -38.955   8.363  1.00 93.72           H
ATOM   3153  CG  GLN A 202      -0.481 -39.036   9.447  1.00 86.02           C
ATOM   3154 1HG  GLN A 202      -0.596 -38.111   9.810  1.00 86.02           H
ATOM   3155 2HG  GLN A 202      -0.103 -39.629  10.158  1.00 86.02           H
ATOM   3156  CD  GLN A 202       0.513 -38.978   8.289  1.00 83.47           C
ATOM   3157  OE1 GLN A 202       0.358 -39.595   7.249  1.00 76.31           O
ATOM   3158  NE2 GLN A 202       1.603 -38.254   8.438  1.00 72.91           N
ATOM   3159 1HE2 GLN A 202       2.283 -38.218   7.706  1.00 72.91           H
ATOM   3160 2HE2 GLN A 202       1.750 -37.740   9.283  1.00 72.91           H
ATOM   3161  N   VAL A 203      -3.654 -37.427  10.470  1.00 93.26           N
ATOM   3162  H   VAL A 203      -4.073 -37.592   9.577  1.00 93.26           H
ATOM   3163  CA  VAL A 203      -3.874 -36.115  11.100  1.00 92.25           C
ATOM   3164  HA  VAL A 203      -2.969 -35.753  11.324  1.00 92.25           H
ATOM   3165  C   VAL A 203      -4.658 -36.262  12.403  1.00 93.20           C
ATOM   3166  O   VAL A 203      -4.319 -35.622  13.396  1.00 92.10           O
ATOM   3167  CB  VAL A 203      -4.576 -35.163  10.114  1.00 90.30           C
ATOM   3168  HB  VAL A 203      -5.378 -35.656   9.777  1.00 90.30           H
ATOM   3169  CG1 VAL A 203      -5.028 -33.851  10.777  1.00 83.63           C
ATOM   3170 1HG1 VAL A 203      -5.480 -33.252  10.116  1.00 83.63           H
ATOM   3171 2HG1 VAL A 203      -4.248 -33.355  11.158  1.00 83.63           H
ATOM   3172 3HG1 VAL A 203      -5.672 -34.029  11.521  1.00 83.63           H
ATOM   3173  CG2 VAL A 203      -3.625 -34.785   8.969  1.00 83.56           C
ATOM   3174 1HG2 VAL A 203      -4.071 -34.166   8.322  1.00 83.56           H
ATOM   3175 2HG2 VAL A 203      -3.331 -35.597   8.465  1.00 83.56           H
ATOM   3176 3HG2 VAL A 203      -2.808 -34.327   9.318  1.00 83.56           H
ATOM   3177  N   TRP A 204      -5.655 -37.139  12.444  1.00 93.77           N
ATOM   3178  H   TRP A 204      -5.900 -37.635  11.611  1.00 93.77           H
ATOM   3179  CA  TRP A 204      -6.402 -37.398  13.669  1.00 94.00           C
ATOM   3180  HA  TRP A 204      -6.769 -36.510  13.945  1.00 94.00           H
ATOM   3181  C   TRP A 204      -5.497 -37.908  14.804  1.00 94.99           C
ATOM   3182  O   TRP A 204      -5.551 -37.373  15.918  1.00 94.65           O
ATOM   3183  CB  TRP A 204      -7.546 -38.378  13.376  1.00 94.31           C
ATOM   3184 1HB  TRP A 204      -8.091 -38.026  12.615  1.00 94.31           H
ATOM   3185 2HB  TRP A 204      -7.160 -39.266  13.127  1.00 94.31           H
ATOM   3186  CG  TRP A 204      -8.459 -38.581  14.544  1.00 93.80           C
ATOM   3187  CD1 TRP A 204      -9.597 -37.900  14.778  1.00 91.88           C
ATOM   3188  HD1 TRP A 204      -9.977 -37.195  14.179  1.00 91.88           H
ATOM   3189  CD2 TRP A 204      -8.302 -39.496  15.672  1.00 93.59           C
ATOM   3190  NE1 TRP A 204     -10.162 -38.318  15.964  1.00 92.29           N
ATOM   3191  HE1 TRP A 204     -11.014 -37.957  16.342  1.00 92.29           H
ATOM   3192  CE2 TRP A 204      -9.401 -39.295  16.558  1.00 93.45           C
ATOM   3193  CE3 TRP A 204      -7.342 -40.465  16.034  1.00 93.21           C
ATOM   3194  HE3 TRP A 204      -6.560 -40.635  15.435  1.00 93.21           H
ATOM   3195  CZ2 TRP A 204      -9.538 -40.024  17.765  1.00 92.74           C
ATOM   3196  HZ2 TRP A 204     -10.315 -39.863  18.373  1.00 92.74           H
ATOM   3197  CZ3 TRP A 204      -7.476 -41.195  17.233  1.00 91.69           C
ATOM   3198  HZ3 TRP A 204      -6.787 -41.878  17.476  1.00 91.69           H
ATOM   3199  CH2 TRP A 204      -8.565 -40.973  18.089  1.00 91.37           C
ATOM   3200  HH2 TRP A 204      -8.645 -41.497  18.937  1.00 91.37           H
ATOM   3201  N   PHE A 205      -4.605 -38.868  14.532  1.00 95.49           N
ATOM   3202  H   PHE A 205      -4.600 -39.267  13.615  1.00 95.49           H
ATOM   3203  CA  PHE A 205      -3.631 -39.364  15.518  1.00 95.70           C
ATOM   3204  HA  PHE A 205      -4.178 -39.619  16.316  1.00 95.70           H
ATOM   3205  C   PHE A 205      -2.634 -38.283  15.956  1.00 96.32           C
ATOM   3206  O   PHE A 205      -2.250 -38.231  17.129  1.00 95.46           O
ATOM   3207  CB  PHE A 205      -2.893 -40.586  14.956  1.00 95.53           C
ATOM   3208 1HB  PHE A 205      -2.778 -40.466  13.970  1.00 95.53           H
ATOM   3209 2HB  PHE A 205      -1.995 -40.647  15.392  1.00 95.53           H
ATOM   3210  CG  PHE A 205      -3.626 -41.893  15.193  1.00 95.41           C
ATOM   3211  CD1 PHE A 205      -3.415 -42.604  16.376  1.00 87.49           C
ATOM   3212  HD1 PHE A 205      -2.772 -42.253  17.057  1.00 87.49           H
ATOM   3213  CD2 PHE A 205      -4.526 -42.396  14.239  1.00 88.27           C
ATOM   3214  HD2 PHE A 205      -4.674 -41.897  13.385  1.00 88.27           H
ATOM   3215  CE1 PHE A 205      -4.100 -43.811  16.620  1.00 89.01           C
ATOM   3216  HE1 PHE A 205      -3.942 -44.319  17.467  1.00 89.01           H
ATOM   3217  CE2 PHE A 205      -5.217 -43.589  14.473  1.00 88.14           C
ATOM   3218  HE2 PHE A 205      -5.860 -43.939  13.792  1.00 88.14           H
ATOM   3219  CZ  PHE A 205      -5.005 -44.292  15.665  1.00 93.78           C
ATOM   3220  HZ  PHE A 205      -5.503 -45.142  15.836  1.00 93.78           H
ATOM   3221  N   GLN A 206      -2.203 -37.406  15.049  1.00 94.67           N
ATOM   3222  H   GLN A 206      -2.480 -37.530  14.096  1.00 94.67           H
ATOM   3223  CA  GLN A 206      -1.342 -36.269  15.384  1.00 94.59           C
ATOM   3224  HA  GLN A 206      -0.553 -36.662  15.856  1.00 94.59           H
ATOM   3225  C   GLN A 206      -2.052 -35.295  16.330  1.00 94.46           C
ATOM   3226  O   GLN A 206      -1.514 -34.980  17.394  1.00 92.30           O
ATOM   3227  CB  GLN A 206      -0.887 -35.551  14.106  1.00 93.65           C
ATOM   3228 1HB  GLN A 206      -1.690 -35.380  13.535  1.00 93.65           H
ATOM   3229 2HB  GLN A 206      -0.469 -34.680  14.363  1.00 93.65           H
ATOM   3230  CG  GLN A 206       0.136 -36.370  13.290  1.00 84.09           C
ATOM   3231 1HG  GLN A 206       0.977 -36.464  13.823  1.00 84.09           H
ATOM   3232 2HG  GLN A 206      -0.246 -37.276  13.106  1.00 84.09           H
ATOM   3233  CD  GLN A 206       0.475 -35.699  11.954  1.00 82.76           C
ATOM   3234  OE1 GLN A 206      -0.042 -34.660  11.609  1.00 74.68           O
ATOM   3235  NE2 GLN A 206       1.358 -36.264  11.151  1.00 72.52           N
ATOM   3236 1HE2 GLN A 206       1.587 -35.834  10.278  1.00 72.52           H
ATOM   3237 2HE2 GLN A 206       1.797 -37.122  11.416  1.00 72.52           H
ATOM   3238  N   ASN A 207      -3.273 -34.913  15.993  1.00 92.49           N
ATOM   3239  H   ASN A 207      -3.662 -35.269  15.143  1.00 92.49           H
ATOM   3240  CA  ASN A 207      -4.084 -33.999  16.795  1.00 91.10           C
ATOM   3241  HA  ASN A 207      -3.522 -33.186  16.947  1.00 91.10           H
ATOM   3242  C   ASN A 207      -4.416 -34.583  18.172  1.00 91.28           C
ATOM   3243  O   ASN A 207      -4.334 -33.882  19.180  1.00 89.27           O
ATOM   3244  CB  ASN A 207      -5.359 -33.652  16.005  1.00 88.79           C
ATOM   3245 1HB  ASN A 207      -5.768 -34.497  15.660  1.00 88.79           H
ATOM   3246 2HB  ASN A 207      -6.005 -33.193  16.615  1.00 88.79           H
ATOM   3247  CG  ASN A 207      -5.081 -32.737  14.825  1.00 82.61           C
ATOM   3248  OD1 ASN A 207      -4.030 -32.139  14.715  1.00 73.35           O
ATOM   3249  ND2 ASN A 207      -6.030 -32.564  13.930  1.00 73.02           N
ATOM   3250 1HD2 ASN A 207      -5.885 -31.941  13.161  1.00 73.02           H
ATOM   3251 2HD2 ASN A 207      -6.896 -33.055  14.019  1.00 73.02           H
ATOM   3252  N   ARG A 208      -4.742 -35.871  18.246  1.00 94.42           N
ATOM   3253  H   ARG A 208      -4.781 -36.404  17.401  1.00 94.42           H
ATOM   3254  CA  ARG A 208      -5.046 -36.542  19.514  1.00 94.55           C
ATOM   3255  HA  ARG A 208      -5.750 -35.986  19.956  1.00 94.55           H
ATOM   3256  C   ARG A 208      -3.833 -36.565  20.451  1.00 95.17           C
ATOM   3257  O   ARG A 208      -3.976 -36.206  21.616  1.00 94.22           O
ATOM   3258  CB  ARG A 208      -5.607 -37.946  19.245  1.00 94.45           C
ATOM   3259 1HB  ARG A 208      -6.370 -37.867  18.604  1.00 94.45           H
ATOM   3260 2HB  ARG A 208      -4.885 -38.505  18.838  1.00 94.45           H
ATOM   3261  CG  ARG A 208      -6.108 -38.651  20.502  1.00 90.28           C
ATOM   3262 1HG  ARG A 208      -6.394 -39.576  20.253  1.00 90.28           H
ATOM   3263 2HG  ARG A 208      -5.356 -38.700  21.159  1.00 90.28           H
ATOM   3264  CD  ARG A 208      -7.294 -37.925  21.159  1.00 87.43           C
ATOM   3265 1HD  ARG A 208      -7.028 -36.996  21.416  1.00 87.43           H
ATOM   3266 2HD  ARG A 208      -8.067 -37.888  20.526  1.00 87.43           H
ATOM   3267  NE  ARG A 208      -7.736 -38.616  22.368  1.00 81.14           N
ATOM   3268  HE  ARG A 208      -7.230 -39.438  22.630  1.00 81.14           H
ATOM   3269  CZ  ARG A 208      -8.749 -38.256  23.154  1.00 75.94           C
ATOM   3270  NH1 ARG A 208      -9.489 -37.211  22.892  1.00 68.46           N
ATOM   3271 1HH1 ARG A 208      -9.301 -36.656  22.082  1.00 68.46           H
ATOM   3272 2HH1 ARG A 208     -10.243 -36.967  23.502  1.00 68.46           H
ATOM   3273  NH2 ARG A 208      -9.029 -38.949  24.214  1.00 70.43           N
ATOM   3274 1HH2 ARG A 208      -8.484 -39.756  24.443  1.00 70.43           H
ATOM   3275 2HH2 ARG A 208      -9.790 -38.677  24.803  1.00 70.43           H
ATOM   3276  N   ARG A 209      -2.641 -36.879  19.925  1.00 95.39           N
ATOM   3277  H   ARG A 209      -2.600 -37.172  18.970  1.00 95.39           H
ATOM   3278  CA  ARG A 209      -1.388 -36.810  20.699  1.00 95.45           C
ATOM   3279  HA  ARG A 209      -1.560 -37.370  21.509  1.00 95.45           H
ATOM   3280  C   ARG A 209      -1.061 -35.387  21.149  1.00 95.43           C
ATOM   3281  O   ARG A 209      -0.624 -35.203  22.282  1.00 94.79           O
ATOM   3282  CB  ARG A 209      -0.215 -37.358  19.857  1.00 95.36           C
ATOM   3283 1HB  ARG A 209      -0.266 -36.972  18.936  1.00 95.36           H
ATOM   3284 2HB  ARG A 209       0.648 -37.089  20.285  1.00 95.36           H
ATOM   3285  CG  ARG A 209      -0.251 -38.882  19.749  1.00 93.53           C
ATOM   3286 1HG  ARG A 209      -0.191 -39.274  20.667  1.00 93.53           H
ATOM   3287 2HG  ARG A 209      -1.113 -39.157  19.324  1.00 93.53           H
ATOM   3288  CD  ARG A 209       0.918 -39.404  18.901  1.00 92.31           C
ATOM   3289 1HD  ARG A 209       1.775 -38.998  19.218  1.00 92.31           H
ATOM   3290 2HD  ARG A 209       0.973 -40.400  18.976  1.00 92.31           H
ATOM   3291  NE  ARG A 209       0.753 -39.064  17.479  1.00 88.78           N
ATOM   3292  HE  ARG A 209      -0.175 -38.842  17.181  1.00 88.78           H
ATOM   3293  CZ  ARG A 209       1.701 -39.018  16.544  1.00 89.48           C
ATOM   3294  NH1 ARG A 209       2.950 -39.238  16.826  1.00 78.72           N
ATOM   3295 1HH1 ARG A 209       3.221 -39.448  17.765  1.00 78.72           H
ATOM   3296 2HH1 ARG A 209       3.640 -39.197  16.104  1.00 78.72           H
ATOM   3297  NH2 ARG A 209       1.405 -38.769  15.306  1.00 84.34           N
ATOM   3298 1HH2 ARG A 209       0.454 -38.608  15.042  1.00 84.34           H
ATOM   3299 2HH2 ARG A 209       2.128 -38.738  14.616  1.00 84.34           H
ATOM   3300  N   ALA A 210      -1.277 -34.399  20.296  1.00 95.69           N
ATOM   3301  H   ALA A 210      -1.607 -34.620  19.378  1.00 95.69           H
ATOM   3302  CA  ALA A 210      -1.053 -33.001  20.641  1.00 95.51           C
ATOM   3303  HA  ALA A 210      -0.116 -32.940  20.986  1.00 95.51           H
ATOM   3304  C   ALA A 210      -2.002 -32.541  21.765  1.00 95.11           C
ATOM   3305  O   ALA A 210      -1.543 -31.943  22.736  1.00 93.37           O
ATOM   3306  CB  ALA A 210      -1.201 -32.149  19.375  1.00 94.95           C
ATOM   3307 1HB  ALA A 210      -0.578 -32.462  18.658  1.00 94.95           H
ATOM   3308 2HB  ALA A 210      -0.995 -31.189  19.563  1.00 94.95           H
ATOM   3309 3HB  ALA A 210      -2.133 -32.199  19.016  1.00 94.95           H
ATOM   3310  N   LYS A 211      -3.277 -32.895  21.664  1.00 94.07           N
ATOM   3311  H   LYS A 211      -3.574 -33.373  20.838  1.00 94.07           H
ATOM   3312  CA  LYS A 211      -4.272 -32.618  22.708  1.00 93.93           C
ATOM   3313  HA  LYS A 211      -4.260 -31.628  22.846  1.00 93.93           H
ATOM   3314  C   LYS A 211      -3.887 -33.252  24.041  1.00 94.06           C
ATOM   3315  O   LYS A 211      -3.911 -32.578  25.067  1.00 93.25           O
ATOM   3316  CB  LYS A 211      -5.669 -33.068  22.229  1.00 92.85           C
ATOM   3317 1HB  LYS A 211      -5.867 -32.629  21.352  1.00 92.85           H
ATOM   3318 2HB  LYS A 211      -5.667 -34.061  22.112  1.00 92.85           H
ATOM   3319  CG  LYS A 211      -6.773 -32.690  23.233  1.00 86.76           C
ATOM   3320 1HG  LYS A 211      -6.649 -33.231  24.065  1.00 86.76           H
ATOM   3321 2HG  LYS A 211      -6.688 -31.718  23.452  1.00 86.76           H
ATOM   3322  CD  LYS A 211      -8.186 -32.950  22.681  1.00 82.24           C
ATOM   3323 1HD  LYS A 211      -8.315 -32.434  21.834  1.00 82.24           H
ATOM   3324 2HD  LYS A 211      -8.300 -33.926  22.497  1.00 82.24           H
ATOM   3325  CE  LYS A 211      -9.226 -32.502  23.713  1.00 74.18           C
ATOM   3326 1HE  LYS A 211      -9.173 -33.103  24.511  1.00 74.18           H
ATOM   3327 2HE  LYS A 211      -9.026 -31.562  23.990  1.00 74.18           H
ATOM   3328  NZ  LYS A 211     -10.626 -32.538  23.212  1.00 67.02           N
ATOM   3329 1HZ  LYS A 211     -11.267 -32.238  23.918  1.00 67.02           H
ATOM   3330 2HZ  LYS A 211     -10.884 -33.464  22.936  1.00 67.02           H
ATOM   3331 3HZ  LYS A 211     -10.739 -31.938  22.420  1.00 67.02           H
ATOM   3332  N   GLU A 212      -3.475 -34.505  24.041  1.00 94.30           N
ATOM   3333  H   GLU A 212      -3.442 -34.999  23.172  1.00 94.30           H
ATOM   3334  CA  GLU A 212      -3.065 -35.201  25.260  1.00 93.63           C
ATOM   3335  HA  GLU A 212      -3.822 -35.089  25.904  1.00 93.63           H
ATOM   3336  C   GLU A 212      -1.817 -34.572  25.905  1.00 93.94           C
ATOM   3337  O   GLU A 212      -1.754 -34.408  27.126  1.00 91.95           O
ATOM   3338  CB  GLU A 212      -2.838 -36.683  24.927  1.00 91.99           C
ATOM   3339 1HB  GLU A 212      -3.601 -37.013  24.372  1.00 91.99           H
ATOM   3340 2HB  GLU A 212      -1.986 -36.775  24.411  1.00 91.99           H
ATOM   3341  CG  GLU A 212      -2.744 -37.532  26.202  1.00 79.89           C
ATOM   3342 1HG  GLU A 212      -2.031 -37.151  26.790  1.00 79.89           H
ATOM   3343 2HG  GLU A 212      -3.623 -37.497  26.678  1.00 79.89           H
ATOM   3344  CD  GLU A 212      -2.405 -38.996  25.904  1.00 77.86           C
ATOM   3345  OE1 GLU A 212      -1.810 -39.625  26.813  1.00 71.35           O
ATOM   3346  OE2 GLU A 212      -2.690 -39.461  24.780  1.00 73.37           O
ATOM   3347  N   LYS A 213      -0.844 -34.139  25.096  1.00 93.19           N
ATOM   3348  H   LYS A 213      -0.917 -34.324  24.116  1.00 93.19           H
ATOM   3349  CA  LYS A 213       0.326 -33.403  25.588  1.00 93.06           C
ATOM   3350  HA  LYS A 213       0.722 -33.998  26.288  1.00 93.06           H
ATOM   3351  C   LYS A 213      -0.058 -32.066  26.226  1.00 93.32           C
ATOM   3352  O   LYS A 213       0.503 -31.730  27.271  1.00 91.34           O
ATOM   3353  CB  LYS A 213       1.322 -33.165  24.455  1.00 92.22           C
ATOM   3354 1HB  LYS A 213       0.817 -32.856  23.649  1.00 92.22           H
ATOM   3355 2HB  LYS A 213       1.963 -32.453  24.741  1.00 92.22           H
ATOM   3356  CG  LYS A 213       2.119 -34.423  24.083  1.00 81.61           C
ATOM   3357 1HG  LYS A 213       2.633 -34.744  24.879  1.00 81.61           H
ATOM   3358 2HG  LYS A 213       1.493 -35.141  23.779  1.00 81.61           H
ATOM   3359  CD  LYS A 213       3.089 -34.077  22.952  1.00 79.02           C
ATOM   3360 1HD  LYS A 213       2.564 -33.793  22.149  1.00 79.02           H
ATOM   3361 2HD  LYS A 213       3.678 -33.325  23.248  1.00 79.02           H
ATOM   3362  CE  LYS A 213       3.963 -35.266  22.572  1.00 69.12           C
ATOM   3363 1HE  LYS A 213       4.401 -35.638  23.390  1.00 69.12           H
ATOM   3364 2HE  LYS A 213       3.401 -35.974  22.144  1.00 69.12           H
ATOM   3365  NZ  LYS A 213       5.020 -34.853  21.613  1.00 61.72           N
ATOM   3366 1HZ  LYS A 213       5.597 -35.629  21.360  1.00 61.72           H
ATOM   3367 2HZ  LYS A 213       5.609 -34.149  22.010  1.00 61.72           H
ATOM   3368 3HZ  LYS A 213       4.619 -34.482  20.775  1.00 61.72           H
ATOM   3369  N   ARG A 214      -0.987 -31.326  25.617  1.00 91.87           N
ATOM   3370  H   ARG A 214      -1.354 -31.637  24.740  1.00 91.87           H
ATOM   3371  CA  ARG A 214      -1.491 -30.067  26.192  1.00 91.37           C
ATOM   3372  HA  ARG A 214      -0.681 -29.502  26.348  1.00 91.37           H
ATOM   3373  C   ARG A 214      -2.171 -30.314  27.532  1.00 91.63           C
ATOM   3374  O   ARG A 214      -1.735 -29.742  28.525  1.00 90.12           O
ATOM   3375  CB  ARG A 214      -2.439 -29.345  25.210  1.00 89.71           C
ATOM   3376 1HB  ARG A 214      -3.117 -29.999  24.875  1.00 89.71           H
ATOM   3377 2HB  ARG A 214      -2.902 -28.602  25.694  1.00 89.71           H
ATOM   3378  CG  ARG A 214      -1.695 -28.755  24.008  1.00 78.25           C
ATOM   3379 1HG  ARG A 214      -1.036 -28.076  24.331  1.00 78.25           H
ATOM   3380 2HG  ARG A 214      -1.211 -29.488  23.530  1.00 78.25           H
ATOM   3381  CD  ARG A 214      -2.697 -28.083  23.043  1.00 78.41           C
ATOM   3382 1HD  ARG A 214      -3.423 -28.730  22.810  1.00 78.41           H
ATOM   3383 2HD  ARG A 214      -3.096 -27.278  23.482  1.00 78.41           H
ATOM   3384  NE  ARG A 214      -2.059 -27.642  21.778  1.00 66.50           N
ATOM   3385  HE  ARG A 214      -1.087 -27.848  21.666  1.00 66.50           H
ATOM   3386  CZ  ARG A 214      -2.650 -27.006  20.791  1.00 61.55           C
ATOM   3387  NH1 ARG A 214      -3.914 -26.679  20.838  1.00 56.14           N
ATOM   3388 1HH1 ARG A 214      -4.461 -26.912  21.642  1.00 56.14           H
ATOM   3389 2HH1 ARG A 214      -4.334 -26.195  20.070  1.00 56.14           H
ATOM   3390  NH2 ARG A 214      -1.998 -26.675  19.707  1.00 53.43           N
ATOM   3391 1HH2 ARG A 214      -1.029 -26.906  19.616  1.00 53.43           H
ATOM   3392 2HH2 ARG A 214      -2.468 -26.191  18.969  1.00 53.43           H
ATOM   3393  N   LEU A 215      -3.094 -31.252  27.598  1.00 92.09           N
ATOM   3394  H   LEU A 215      -3.333 -31.747  26.762  1.00 92.09           H
ATOM   3395  CA  LEU A 215      -3.786 -31.603  28.841  1.00 91.37           C
ATOM   3396  HA  LEU A 215      -4.244 -30.761  29.127  1.00 91.37           H
ATOM   3397  C   LEU A 215      -2.821 -32.012  29.960  1.00 91.36           C
ATOM   3398  O   LEU A 215      -2.974 -31.575  31.095  1.00 89.10           O
ATOM   3399  CB  LEU A 215      -4.791 -32.744  28.558  1.00 90.83           C
ATOM   3400 1HB  LEU A 215      -4.309 -33.474  28.074  1.00 90.83           H
ATOM   3401 2HB  LEU A 215      -5.128 -33.090  29.433  1.00 90.83           H
ATOM   3402  CG  LEU A 215      -6.005 -32.327  27.709  1.00 83.79           C
ATOM   3403  HG  LEU A 215      -5.657 -31.845  26.905  1.00 83.79           H
ATOM   3404  CD1 LEU A 215      -6.802 -33.585  27.320  1.00 76.49           C
ATOM   3405 1HD1 LEU A 215      -7.600 -33.347  26.766  1.00 76.49           H
ATOM   3406 2HD1 LEU A 215      -7.126 -34.070  28.133  1.00 76.49           H
ATOM   3407 3HD1 LEU A 215      -6.237 -34.217  26.790  1.00 76.49           H
ATOM   3408  CD2 LEU A 215      -6.941 -31.372  28.449  1.00 78.95           C
ATOM   3409 1HD2 LEU A 215      -7.720 -31.118  27.876  1.00 78.95           H
ATOM   3410 2HD2 LEU A 215      -6.464 -30.533  28.709  1.00 78.95           H
ATOM   3411 3HD2 LEU A 215      -7.298 -31.794  29.282  1.00 78.95           H
ATOM   3412  N   LYS A 216      -1.780 -32.782  29.651  1.00 91.31           N
ATOM   3413  H   LYS A 216      -1.699 -33.126  28.716  1.00 91.31           H
ATOM   3414  CA  LYS A 216      -0.744 -33.147  30.631  1.00 91.55           C
ATOM   3415  HA  LYS A 216      -1.249 -33.505  31.417  1.00 91.55           H
ATOM   3416  C   LYS A 216       0.066 -31.935  31.110  1.00 90.58           C
ATOM   3417  O   LYS A 216       0.392 -31.850  32.297  1.00 88.12           O
ATOM   3418  CB  LYS A 216       0.182 -34.227  30.042  1.00 90.21           C
ATOM   3419 1HB  LYS A 216       0.434 -33.965  29.111  1.00 90.21           H
ATOM   3420 2HB  LYS A 216       1.006 -34.290  30.605  1.00 90.21           H
ATOM   3421  CG  LYS A 216      -0.503 -35.605  30.004  1.00 80.86           C
ATOM   3422 1HG  LYS A 216      -0.683 -35.898  30.943  1.00 80.86           H
ATOM   3423 2HG  LYS A 216      -1.368 -35.517  29.511  1.00 80.86           H
ATOM   3424  CD  LYS A 216       0.354 -36.681  29.308  1.00 77.30           C
ATOM   3425 1HD  LYS A 216       0.554 -36.402  28.369  1.00 77.30           H
ATOM   3426 2HD  LYS A 216       1.211 -36.810  29.808  1.00 77.30           H
ATOM   3427  CE  LYS A 216      -0.441 -37.992  29.299  1.00 68.19           C
ATOM   3428 1HE  LYS A 216      -0.521 -38.330  30.237  1.00 68.19           H
ATOM   3429 2HE  LYS A 216      -1.353 -37.816  28.929  1.00 68.19           H
ATOM   3430  NZ  LYS A 216       0.163 -39.075  28.490  1.00 61.17           N
ATOM   3431 1HZ  LYS A 216      -0.398 -39.902  28.522  1.00 61.17           H
ATOM   3432 2HZ  LYS A 216       1.075 -39.309  28.828  1.00 61.17           H
ATOM   3433 3HZ  LYS A 216       0.251 -38.801  27.532  1.00 61.17           H
ATOM   3434  N   LYS A 217       0.379 -30.996  30.202  1.00 91.04           N
ATOM   3435  H   LYS A 217       0.109 -31.145  29.251  1.00 91.04           H
ATOM   3436  CA  LYS A 217       1.099 -29.760  30.539  1.00 91.08           C
ATOM   3437  HA  LYS A 217       1.897 -30.024  31.080  1.00 91.08           H
ATOM   3438  C   LYS A 217       0.250 -28.842  31.417  1.00 90.14           C
ATOM   3439  O   LYS A 217       0.748 -28.340  32.428  1.00 87.09           O
ATOM   3440  CB  LYS A 217       1.551 -29.073  29.241  1.00 89.27           C
ATOM   3441 1HB  LYS A 217       2.051 -29.738  28.685  1.00 89.27           H
ATOM   3442 2HB  LYS A 217       0.740 -28.765  28.744  1.00 89.27           H
ATOM   3443  CG  LYS A 217       2.465 -27.857  29.505  1.00 79.95           C
ATOM   3444 1HG  LYS A 217       1.972 -27.191  30.065  1.00 79.95           H
ATOM   3445 2HG  LYS A 217       3.284 -28.161  29.992  1.00 79.95           H
ATOM   3446  CD  LYS A 217       2.890 -27.183  28.198  1.00 76.71           C
ATOM   3447 1HD  LYS A 217       3.417 -27.830  27.647  1.00 76.71           H
ATOM   3448 2HD  LYS A 217       2.076 -26.899  27.691  1.00 76.71           H
ATOM   3449  CE  LYS A 217       3.750 -25.959  28.492  1.00 67.25           C
ATOM   3450 1HE  LYS A 217       3.249 -25.343  29.100  1.00 67.25           H
ATOM   3451 2HE  LYS A 217       4.597 -26.251  28.936  1.00 67.25           H
ATOM   3452  NZ  LYS A 217       4.109 -25.204  27.262  1.00 60.23           N
ATOM   3453 1HZ  LYS A 217       4.672 -24.407  27.482  1.00 60.23           H
ATOM   3454 2HZ  LYS A 217       3.290 -24.880  26.788  1.00 60.23           H
ATOM   3455 3HZ  LYS A 217       4.624 -25.779  26.626  1.00 60.23           H
ATOM   3456  N   ASP A 218      -1.022 -28.691  31.088  1.00 90.12           N
ATOM   3457  H   ASP A 218      -1.364 -29.181  30.286  1.00 90.12           H
ATOM   3458  CA  ASP A 218      -1.960 -27.844  31.834  1.00 90.03           C
ATOM   3459  HA  ASP A 218      -1.496 -26.971  31.981  1.00 90.03           H
ATOM   3460  C   ASP A 218      -2.276 -28.426  33.211  1.00 89.54           C
ATOM   3461  O   ASP A 218      -2.200 -27.708  34.213  1.00 86.37           O
ATOM   3462  CB  ASP A 218      -3.224 -27.623  31.000  1.00 87.10           C
ATOM   3463 1HB  ASP A 218      -3.623 -28.514  30.783  1.00 87.10           H
ATOM   3464 2HB  ASP A 218      -3.874 -27.089  31.541  1.00 87.10           H
ATOM   3465  CG  ASP A 218      -2.940 -26.876  29.688  1.00 77.79           C
ATOM   3466  OD1 ASP A 218      -1.971 -26.064  29.676  1.00 71.55           O
ATOM   3467  OD2 ASP A 218      -3.647 -27.161  28.696  1.00 70.66           O
ATOM   3468  N   ALA A 219      -2.469 -29.722  33.302  1.00 89.78           N
ATOM   3469  H   ALA A 219      -2.515 -30.261  32.461  1.00 89.78           H
ATOM   3470  CA  ALA A 219      -2.619 -30.410  34.586  1.00 89.23           C
ATOM   3471  HA  ALA A 219      -3.401 -29.987  35.044  1.00 89.23           H
ATOM   3472  C   ALA A 219      -1.385 -30.219  35.491  1.00 87.89           C
ATOM   3473  O   ALA A 219      -1.515 -29.991  36.697  1.00 82.85           O
ATOM   3474  CB  ALA A 219      -2.883 -31.894  34.310  1.00 87.74           C
ATOM   3475 1HB  ALA A 219      -3.684 -32.012  33.723  1.00 87.74           H
ATOM   3476 2HB  ALA A 219      -3.049 -32.393  35.161  1.00 87.74           H
ATOM   3477 3HB  ALA A 219      -2.101 -32.318  33.853  1.00 87.74           H
ATOM   3478  N   GLY A 220      -0.190 -30.242  34.907  1.00 87.47           N
ATOM   3479  H   GLY A 220      -0.135 -30.499  33.942  1.00 87.47           H
ATOM   3480  CA  GLY A 220       1.043 -29.909  35.611  1.00 88.11           C
ATOM   3481 1HA  GLY A 220       1.134 -30.541  36.380  1.00 88.11           H
ATOM   3482 2HA  GLY A 220       1.803 -30.046  34.975  1.00 88.11           H
ATOM   3483  C   GLY A 220       1.046 -28.464  36.122  1.00 87.43           C
ATOM   3484  O   GLY A 220       1.315 -28.229  37.303  1.00 83.87           O
ATOM   3485  N   ARG A 221       0.672 -27.507  35.282  1.00 84.07           N
ATOM   3486  H   ARG A 221       0.408 -27.775  34.355  1.00 84.07           H
ATOM   3487  CA  ARG A 221       0.621 -26.073  35.627  1.00 84.91           C
ATOM   3488  HA  ARG A 221       1.521 -25.828  35.986  1.00 84.91           H
ATOM   3489  C   ARG A 221      -0.388 -25.787  36.743  1.00 84.19           C
ATOM   3490  O   ARG A 221      -0.059 -25.046  37.666  1.00 81.75           O
ATOM   3491  CB  ARG A 221       0.316 -25.269  34.352  1.00 81.50           C
ATOM   3492 1HB  ARG A 221       0.911 -25.592  33.616  1.00 81.50           H
ATOM   3493 2HB  ARG A 221      -0.640 -25.417  34.098  1.00 81.50           H
ATOM   3494  CG  ARG A 221       0.547 -23.764  34.549  1.00 71.63           C
ATOM   3495 1HG  ARG A 221      -0.056 -23.430  35.273  1.00 71.63           H
ATOM   3496 2HG  ARG A 221       1.500 -23.608  34.809  1.00 71.63           H
ATOM   3497  CD  ARG A 221       0.245 -23.007  33.245  1.00 71.62           C
ATOM   3498 1HD  ARG A 221       0.787 -23.393  32.498  1.00 71.62           H
ATOM   3499 2HD  ARG A 221      -0.728 -23.086  33.027  1.00 71.62           H
ATOM   3500  NE  ARG A 221       0.577 -21.565  33.359  1.00 61.28           N
ATOM   3501  HE  ARG A 221       1.395 -21.335  33.886  1.00 61.28           H
ATOM   3502  CZ  ARG A 221      -0.095 -20.550  32.837  1.00 52.53           C
ATOM   3503  NH1 ARG A 221      -1.209 -20.710  32.181  1.00 48.34           N
ATOM   3504 1HH1 ARG A 221      -1.588 -21.627  32.056  1.00 48.34           H
ATOM   3505 2HH1 ARG A 221      -1.685 -19.916  31.803  1.00 48.34           H
ATOM   3506  NH2 ARG A 221       0.349 -19.328  32.980  1.00 47.98           N
ATOM   3507 1HH2 ARG A 221       1.196 -19.160  33.484  1.00 47.98           H
ATOM   3508 2HH2 ARG A 221      -0.159 -18.562  32.586  1.00 47.98           H
ATOM   3509  N   HIS A 222      -1.567 -26.413  36.693  1.00 86.94           N
ATOM   3510  H   HIS A 222      -1.774 -26.990  35.903  1.00 86.94           H
ATOM   3511  CA  HIS A 222      -2.565 -26.284  37.752  1.00 87.91           C
ATOM   3512  HA  HIS A 222      -2.665 -25.298  37.886  1.00 87.91           H
ATOM   3513  C   HIS A 222      -2.098 -26.887  39.082  1.00 86.65           C
ATOM   3514  O   HIS A 222      -2.276 -26.252  40.120  1.00 82.01           O
ATOM   3515  CB  HIS A 222      -3.892 -26.908  37.297  1.00 85.74           C
ATOM   3516 1HB  HIS A 222      -3.707 -27.793  36.869  1.00 85.74           H
ATOM   3517 2HB  HIS A 222      -4.482 -27.039  38.094  1.00 85.74           H
ATOM   3518  CG  HIS A 222      -4.624 -26.040  36.300  1.00 78.06           C
ATOM   3519  ND1 HIS A 222      -5.171 -24.801  36.564  1.00 67.51           N
ATOM   3520  HD1 HIS A 222      -5.166 -24.329  37.446  1.00 67.51           H
ATOM   3521  CD2 HIS A 222      -4.853 -26.308  34.985  1.00 65.99           C
ATOM   3522  HD2 HIS A 222      -4.576 -27.134  34.495  1.00 65.99           H
ATOM   3523  CE1 HIS A 222      -5.712 -24.343  35.421  1.00 60.61           C
ATOM   3524  HE1 HIS A 222      -6.175 -23.462  35.324  1.00 60.61           H
ATOM   3525  NE2 HIS A 222      -5.547 -25.219  34.441  1.00 65.72           N
ATOM   3526  N   ARG A 223      -1.438 -28.022  39.055  1.00 83.07           N
ATOM   3527  H   ARG A 223      -1.299 -28.475  38.174  1.00 83.07           H
ATOM   3528  CA  ARG A 223      -0.892 -28.658  40.270  1.00 83.49           C
ATOM   3529  HA  ARG A 223      -1.649 -28.763  40.914  1.00 83.49           H
ATOM   3530  C   ARG A 223       0.155 -27.766  40.953  1.00 82.97           C
ATOM   3531  O   ARG A 223       0.066 -27.551  42.160  1.00 80.22           O
ATOM   3532  CB  ARG A 223      -0.328 -30.038  39.896  1.00 80.74           C
ATOM   3533 1HB  ARG A 223      -1.045 -30.568  39.443  1.00 80.74           H
ATOM   3534 2HB  ARG A 223       0.441 -29.913  39.269  1.00 80.74           H
ATOM   3535  CG  ARG A 223       0.159 -30.816  41.129  1.00 69.23           C
ATOM   3536 1HG  ARG A 223       0.945 -30.341  41.526  1.00 69.23           H
ATOM   3537 2HG  ARG A 223      -0.580 -30.858  41.802  1.00 69.23           H
ATOM   3538  CD  ARG A 223       0.575 -32.245  40.753  1.00 70.44           C
ATOM   3539 1HD  ARG A 223       0.825 -32.753  41.577  1.00 70.44           H
ATOM   3540 2HD  ARG A 223      -0.182 -32.708  40.292  1.00 70.44           H
ATOM   3541  NE  ARG A 223       1.724 -32.268  39.852  1.00 59.45           N
ATOM   3542  HE  ARG A 223       2.278 -31.437  39.816  1.00 59.45           H
ATOM   3543  CZ  ARG A 223       2.111 -33.268  39.079  1.00 53.01           C
ATOM   3544  NH1 ARG A 223       1.455 -34.402  39.055  1.00 48.03           N
ATOM   3545 1HH1 ARG A 223       0.645 -34.523  39.629  1.00 48.03           H
ATOM   3546 2HH1 ARG A 223       1.764 -35.146  38.463  1.00 48.03           H
ATOM   3547  NH2 ARG A 223       3.156 -33.154  38.324  1.00 46.12           N
ATOM   3548 1HH2 ARG A 223       3.680 -32.303  38.321  1.00 46.12           H
ATOM   3549 2HH2 ARG A 223       3.439 -33.917  37.743  1.00 46.12           H
ATOM   3550  N   TRP A 224       1.085 -27.197  40.195  1.00 83.43           N
ATOM   3551  H   TRP A 224       1.115 -27.415  39.220  1.00 83.43           H
ATOM   3552  CA  TRP A 224       2.071 -26.257  40.744  1.00 83.60           C
ATOM   3553  HA  TRP A 224       2.447 -26.685  41.566  1.00 83.60           H
ATOM   3554  C   TRP A 224       1.426 -24.945  41.192  1.00 84.26           C
ATOM   3555  O   TRP A 224       1.741 -24.450  42.270  1.00 78.09           O
ATOM   3556  CB  TRP A 224       3.190 -26.047  39.726  1.00 80.12           C
ATOM   3557 1HB  TRP A 224       2.778 -25.854  38.836  1.00 80.12           H
ATOM   3558 2HB  TRP A 224       3.741 -25.264  40.016  1.00 80.12           H
ATOM   3559  CG  TRP A 224       4.112 -27.223  39.561  1.00 77.20           C
ATOM   3560  CD1 TRP A 224       4.190 -28.038  38.488  1.00 72.62           C
ATOM   3561  HD1 TRP A 224       3.644 -27.943  37.656  1.00 72.62           H
ATOM   3562  CD2 TRP A 224       5.087 -27.747  40.521  1.00 76.30           C
ATOM   3563  NE1 TRP A 224       5.132 -29.021  38.706  1.00 67.90           N
ATOM   3564  HE1 TRP A 224       5.358 -29.741  38.050  1.00 67.90           H
ATOM   3565  CE2 TRP A 224       5.717 -28.884  39.935  1.00 74.09           C
ATOM   3566  CE3 TRP A 224       5.494 -27.358  41.808  1.00 66.18           C
ATOM   3567  HE3 TRP A 224       5.065 -26.570  42.249  1.00 66.18           H
ATOM   3568  CZ2 TRP A 224       6.726 -29.604  40.602  1.00 71.70           C
ATOM   3569  HZ2 TRP A 224       7.157 -30.396  40.169  1.00 71.70           H
ATOM   3570  CZ3 TRP A 224       6.507 -28.075  42.483  1.00 66.63           C
ATOM   3571  HZ3 TRP A 224       6.792 -27.783  43.396  1.00 66.63           H
ATOM   3572  CH2 TRP A 224       7.119 -29.190  41.891  1.00 66.71           C
ATOM   3573  HH2 TRP A 224       7.832 -29.690  42.382  1.00 66.71           H
ATOM   3574  N   GLY A 225       0.448 -24.406  40.462  1.00 85.24           N
ATOM   3575  H   GLY A 225       0.197 -24.859  39.607  1.00 85.24           H
ATOM   3576  CA  GLY A 225      -0.280 -23.195  40.834  1.00 86.82           C
ATOM   3577 1HA  GLY A 225       0.387 -22.452  40.886  1.00 86.82           H
ATOM   3578 2HA  GLY A 225      -0.935 -23.005  40.102  1.00 86.82           H
ATOM   3579  C   GLY A 225      -1.025 -23.311  42.172  1.00 87.12           C
ATOM   3580  O   GLY A 225      -0.997 -22.377  42.972  1.00 83.98           O
ATOM   3581  N   GLN A 226      -1.629 -24.457  42.453  1.00 85.75           N
ATOM   3582  H   GLN A 226      -1.653 -25.166  41.749  1.00 85.75           H
ATOM   3583  CA  GLN A 226      -2.264 -24.737  43.747  1.00 86.99           C
ATOM   3584  HA  GLN A 226      -2.850 -23.948  43.932  1.00 86.99           H
ATOM   3585  C   GLN A 226      -1.235 -24.842  44.876  1.00 86.80           C
ATOM   3586  O   GLN A 226      -1.442 -24.266  45.945  1.00 84.56           O
ATOM   3587  CB  GLN A 226      -3.106 -26.020  43.653  1.00 84.12           C
ATOM   3588 1HB  GLN A 226      -2.530 -26.746  43.277  1.00 84.12           H
ATOM   3589 2HB  GLN A 226      -3.400 -26.271  44.575  1.00 84.12           H
ATOM   3590  CG  GLN A 226      -4.357 -25.884  42.765  1.00 73.31           C
ATOM   3591 1HG  GLN A 226      -4.076 -25.522  41.876  1.00 73.31           H
ATOM   3592 2HG  GLN A 226      -4.759 -26.792  42.643  1.00 73.31           H
ATOM   3593  CD  GLN A 226      -5.433 -24.962  43.334  1.00 70.88           C
ATOM   3594  OE1 GLN A 226      -5.329 -24.385  44.398  1.00 62.86           O
ATOM   3595  NE2 GLN A 226      -6.521 -24.772  42.620  1.00 58.69           N
ATOM   3596 1HE2 GLN A 226      -7.240 -24.164  42.956  1.00 58.69           H
ATOM   3597 2HE2 GLN A 226      -6.629 -25.236  41.741  1.00 58.69           H
ATOM   3598  N   PHE A 227      -0.091 -25.481  44.637  1.00 85.03           N
ATOM   3599  H   PHE A 227       0.035 -25.910  43.742  1.00 85.03           H
ATOM   3600  CA  PHE A 227       0.988 -25.587  45.615  1.00 84.60           C
ATOM   3601  HA  PHE A 227       0.590 -26.004  46.432  1.00 84.60           H
ATOM   3602  C   PHE A 227       1.527 -24.207  46.023  1.00 86.16           C
ATOM   3603  O   PHE A 227       1.608 -23.903  47.214  1.00 83.45           O
ATOM   3604  CB  PHE A 227       2.085 -26.489  45.041  1.00 81.54           C
ATOM   3605 1HB  PHE A 227       1.682 -27.372  44.800  1.00 81.54           H
ATOM   3606 2HB  PHE A 227       2.459 -26.057  44.220  1.00 81.54           H
ATOM   3607  CG  PHE A 227       3.225 -26.738  46.005  1.00 77.65           C
ATOM   3608  CD1 PHE A 227       4.419 -26.004  45.894  1.00 75.55           C
ATOM   3609  HD1 PHE A 227       4.514 -25.318  45.173  1.00 75.55           H
ATOM   3610  CD2 PHE A 227       3.098 -27.690  47.019  1.00 75.43           C
ATOM   3611  HD2 PHE A 227       2.250 -28.213  47.104  1.00 75.43           H
ATOM   3612  CE1 PHE A 227       5.479 -26.227  46.787  1.00 69.75           C
ATOM   3613  HE1 PHE A 227       6.328 -25.706  46.700  1.00 69.75           H
ATOM   3614  CE2 PHE A 227       4.153 -27.921  47.924  1.00 72.47           C
ATOM   3615  HE2 PHE A 227       4.055 -28.605  48.647  1.00 72.47           H
ATOM   3616  CZ  PHE A 227       5.340 -27.187  47.804  1.00 71.27           C
ATOM   3617  HZ  PHE A 227       6.091 -27.347  48.444  1.00 71.27           H
ATOM   3618  N   TYR A 228       1.801 -23.319  45.068  1.00 85.65           N
ATOM   3619  H   TYR A 228       1.677 -23.583  44.112  1.00 85.65           H
ATOM   3620  CA  TYR A 228       2.281 -21.961  45.375  1.00 86.38           C
ATOM   3621  HA  TYR A 228       3.035 -22.098  46.017  1.00 86.38           H
ATOM   3622  C   TYR A 228       1.223 -21.093  46.078  1.00 85.56           C
ATOM   3623  O   TYR A 228       1.588 -20.301  46.953  1.00 83.10           O
ATOM   3624  CB  TYR A 228       2.787 -21.283  44.100  1.00 83.93           C
ATOM   3625 1HB  TYR A 228       2.129 -21.450  43.366  1.00 83.93           H
ATOM   3626 2HB  TYR A 228       2.858 -20.300  44.267  1.00 83.93           H
ATOM   3627  CG  TYR A 228       4.141 -21.784  43.644  1.00 76.62           C
ATOM   3628  CD1 TYR A 228       5.293 -21.473  44.393  1.00 73.96           C
ATOM   3629  HD1 TYR A 228       5.214 -20.901  45.209  1.00 73.96           H
ATOM   3630  CD2 TYR A 228       4.267 -22.562  42.475  1.00 72.86           C
ATOM   3631  HD2 TYR A 228       3.456 -22.766  41.926  1.00 72.86           H
ATOM   3632  CE1 TYR A 228       6.559 -21.963  44.000  1.00 66.70           C
ATOM   3633  HE1 TYR A 228       7.373 -21.748  44.540  1.00 66.70           H
ATOM   3634  CE2 TYR A 228       5.525 -23.055  42.073  1.00 69.97           C
ATOM   3635  HE2 TYR A 228       5.606 -23.613  41.247  1.00 69.97           H
ATOM   3636  CZ  TYR A 228       6.665 -22.758  42.839  1.00 71.24           C
ATOM   3637  OH  TYR A 228       7.875 -23.240  42.467  1.00 69.56           O
ATOM   3638  HH  TYR A 228       7.826 -24.192  42.379  1.00 69.56           H
ATOM   3639  N   LYS A 229      -0.068 -21.249  45.790  1.00 84.04           N
ATOM   3640  H   LYS A 229      -0.318 -21.863  45.041  1.00 84.04           H
ATOM   3641  CA  LYS A 229      -1.144 -20.562  46.520  1.00 86.79           C
ATOM   3642  HA  LYS A 229      -0.886 -19.596  46.506  1.00 86.79           H
ATOM   3643  C   LYS A 229      -1.227 -21.016  47.984  1.00 86.02           C
ATOM   3644  O   LYS A 229      -1.420 -20.172  48.856  1.00 84.71           O
ATOM   3645  CB  LYS A 229      -2.491 -20.747  45.805  1.00 84.68           C
ATOM   3646 1HB  LYS A 229      -2.570 -21.701  45.515  1.00 84.68           H
ATOM   3647 2HB  LYS A 229      -3.226 -20.532  46.448  1.00 84.68           H
ATOM   3648  CG  LYS A 229      -2.632 -19.839  44.568  1.00 77.28           C
ATOM   3649 1HG  LYS A 229      -2.564 -18.883  44.852  1.00 77.28           H
ATOM   3650 2HG  LYS A 229      -1.898 -20.048  43.921  1.00 77.28           H
ATOM   3651  CD  LYS A 229      -3.981 -20.057  43.877  1.00 73.34           C
ATOM   3652 1HD  LYS A 229      -4.046 -21.009  43.579  1.00 73.34           H
ATOM   3653 2HD  LYS A 229      -4.716 -19.859  44.525  1.00 73.34           H
ATOM   3654  CE  LYS A 229      -4.129 -19.143  42.660  1.00 63.39           C
ATOM   3655 1HE  LYS A 229      -4.029 -18.191  42.951  1.00 63.39           H
ATOM   3656 2HE  LYS A 229      -3.416 -19.365  41.995  1.00 63.39           H
ATOM   3657  NZ  LYS A 229      -5.457 -19.288  41.986  1.00 56.41           N
ATOM   3658 1HZ  LYS A 229      -5.526 -18.680  41.195  1.00 56.41           H
ATOM   3659 2HZ  LYS A 229      -6.203 -19.063  42.613  1.00 56.41           H
ATOM   3660 3HZ  LYS A 229      -5.596 -20.225  41.666  1.00 56.41           H
ATOM   3661  N   SER A 230      -1.033 -22.289  48.255  1.00 86.32           N
ATOM   3662  H   SER A 230      -0.886 -22.920  47.493  1.00 86.32           H
ATOM   3663  CA  SER A 230      -1.022 -22.831  49.623  1.00 87.28           C
ATOM   3664  HA  SER A 230      -1.847 -22.472  50.059  1.00 87.28           H
ATOM   3665  C   SER A 230       0.190 -22.344  50.421  1.00 86.75           C
ATOM   3666  O   SER A 230       0.034 -21.892  51.551  1.00 83.52           O
ATOM   3667  CB  SER A 230      -1.064 -24.364  49.581  1.00 85.14           C
ATOM   3668 1HB  SER A 230      -0.297 -24.733  49.056  1.00 85.14           H
ATOM   3669 2HB  SER A 230      -1.054 -24.752  50.503  1.00 85.14           H
ATOM   3670  OG  SER A 230      -2.256 -24.777  48.952  1.00 71.80           O
ATOM   3671  HG  SER A 230      -2.105 -24.871  48.011  1.00 71.80           H
ATOM   3672  N   VAL A 231       1.380 -22.315  49.825  1.00 90.24           N
ATOM   3673  H   VAL A 231       1.447 -22.655  48.887  1.00 90.24           H
ATOM   3674  CA  VAL A 231       2.603 -21.809  50.472  1.00 90.82           C
ATOM   3675  HA  VAL A 231       2.648 -22.282  51.352  1.00 90.82           H
ATOM   3676  C   VAL A 231       2.527 -20.303  50.760  1.00 91.38           C
ATOM   3677  O   VAL A 231       2.998 -19.842  51.802  1.00 88.82           O
ATOM   3678  CB  VAL A 231       3.841 -22.164  49.630  1.00 89.53           C
ATOM   3679  HB  VAL A 231       3.663 -21.784  48.722  1.00 89.53           H
ATOM   3680  CG1 VAL A 231       5.133 -21.562  50.183  1.00 80.52           C
ATOM   3681 1HG1 VAL A 231       5.917 -21.811  49.614  1.00 80.52           H
ATOM   3682 2HG1 VAL A 231       5.311 -21.888  51.112  1.00 80.52           H
ATOM   3683 3HG1 VAL A 231       5.079 -20.564  50.212  1.00 80.52           H
ATOM   3684  CG2 VAL A 231       4.050 -23.683  49.576  1.00 81.19           C
ATOM   3685 1HG2 VAL A 231       4.854 -23.915  49.029  1.00 81.19           H
ATOM   3686 2HG2 VAL A 231       3.259 -24.139  49.168  1.00 81.19           H
ATOM   3687 3HG2 VAL A 231       4.183 -24.059  50.493  1.00 81.19           H
ATOM   3688  N   LYS A 232       1.885 -19.515  49.892  1.00 83.58           N
ATOM   3689  H   LYS A 232       1.496 -19.932  49.071  1.00 83.58           H
ATOM   3690  CA  LYS A 232       1.722 -18.066  50.083  1.00 86.49           C
ATOM   3691  HA  LYS A 232       2.613 -17.732  50.389  1.00 86.49           H
ATOM   3692  C   LYS A 232       0.736 -17.723  51.213  1.00 85.97           C
ATOM   3693  O   LYS A 232       0.924 -16.713  51.885  1.00 84.21           O
ATOM   3694  CB  LYS A 232       1.360 -17.404  48.737  1.00 83.24           C
ATOM   3695 1HB  LYS A 232       1.862 -17.868  48.007  1.00 83.24           H
ATOM   3696 2HB  LYS A 232       0.377 -17.508  48.584  1.00 83.24           H
ATOM   3697  CG  LYS A 232       1.710 -15.901  48.700  1.00 72.67           C
ATOM   3698 1HG  LYS A 232       1.134 -15.418  49.359  1.00 72.67           H
ATOM   3699 2HG  LYS A 232       2.671 -15.786  48.950  1.00 72.67           H
ATOM   3700  CD  LYS A 232       1.484 -15.293  47.304  1.00 70.09           C
ATOM   3701 1HD  LYS A 232       2.002 -15.817  46.628  1.00 70.09           H
ATOM   3702 2HD  LYS A 232       0.510 -15.331  47.081  1.00 70.09           H
ATOM   3703  CE  LYS A 232       1.950 -13.833  47.271  1.00 62.27           C
ATOM   3704 1HE  LYS A 232       1.447 -13.311  47.960  1.00 62.27           H
ATOM   3705 2HE  LYS A 232       2.929 -13.795  47.473  1.00 62.27           H
ATOM   3706  NZ  LYS A 232       1.732 -13.179  45.958  1.00 54.75           N
ATOM   3707 1HZ  LYS A 232       2.047 -12.230  45.974  1.00 54.75           H
ATOM   3708 2HZ  LYS A 232       0.762 -13.177  45.715  1.00 54.75           H
ATOM   3709 3HZ  LYS A 232       2.229 -13.656  45.233  1.00 54.75           H
ATOM   3710  N   ARG A 233      -0.276 -18.560  51.471  1.00 87.24           N
ATOM   3711  H   ARG A 233      -0.414 -19.336  50.855  1.00 87.24           H
ATOM   3712  CA  ARG A 233      -1.199 -18.405  52.611  1.00 88.16           C
ATOM   3713  HA  ARG A 233      -1.439 -17.434  52.599  1.00 88.16           H
ATOM   3714  C   ARG A 233      -0.546 -18.683  53.969  1.00 87.43           C
ATOM   3715  O   ARG A 233      -0.960 -18.088  54.952  1.00 84.14           O
ATOM   3716  CB  ARG A 233      -2.453 -19.275  52.409  1.00 85.21           C
ATOM   3717 1HB  ARG A 233      -2.180 -20.154  52.018  1.00 85.21           H
ATOM   3718 2HB  ARG A 233      -2.891 -19.426  53.295  1.00 85.21           H
ATOM   3719  CG  ARG A 233      -3.462 -18.609  51.468  1.00 76.52           C
ATOM   3720 1HG  ARG A 233      -3.734 -17.726  51.851  1.00 76.52           H
ATOM   3721 2HG  ARG A 233      -3.033 -18.468  50.576  1.00 76.52           H
ATOM   3722  CD  ARG A 233      -4.707 -19.486  51.294  1.00 74.03           C
ATOM   3723 1HD  ARG A 233      -4.466 -20.318  50.794  1.00 74.03           H
ATOM   3724 2HD  ARG A 233      -5.074 -19.731  52.191  1.00 74.03           H
ATOM   3725  NE  ARG A 233      -5.769 -18.798  50.543  1.00 64.58           N
ATOM   3726  HE  ARG A 233      -5.618 -17.831  50.338  1.00 64.58           H
ATOM   3727  CZ  ARG A 233      -6.903 -19.326  50.111  1.00 56.25           C
ATOM   3728  NH1 ARG A 233      -7.189 -20.593  50.304  1.00 52.17           N
ATOM   3729 1HH1 ARG A 233      -6.543 -21.183  50.788  1.00 52.17           H
ATOM   3730 2HH1 ARG A 233      -8.053 -20.967  49.967  1.00 52.17           H
ATOM   3731  NH2 ARG A 233      -7.783 -18.600  49.494  1.00 51.36           N
ATOM   3732 1HH2 ARG A 233      -7.609 -17.628  49.339  1.00 51.36           H
ATOM   3733 2HH2 ARG A 233      -8.635 -19.013  49.173  1.00 51.36           H
ATOM   3734  N   SER A 234       0.491 -19.504  54.028  1.00 86.90           N
ATOM   3735  H   SER A 234       0.819 -19.920  53.180  1.00 86.90           H
ATOM   3736  CA  SER A 234       1.183 -19.832  55.284  1.00 87.37           C
ATOM   3737  HA  SER A 234       0.453 -19.801  55.966  1.00 87.37           H
ATOM   3738  C   SER A 234       2.233 -18.805  55.726  1.00 85.27           C
ATOM   3739  O   SER A 234       2.786 -18.936  56.808  1.00 80.76           O
ATOM   3740  CB  SER A 234       1.814 -21.229  55.174  1.00 86.34           C
ATOM   3741 1HB  SER A 234       2.540 -21.241  54.486  1.00 86.34           H
ATOM   3742 2HB  SER A 234       2.184 -21.525  56.055  1.00 86.34           H
ATOM   3743  OG  SER A 234       0.849 -22.178  54.783  1.00 74.19           O
ATOM   3744  HG  SER A 234      -0.002 -21.750  54.694  1.00 74.19           H
ATOM   3745  N   ARG A 235       2.519 -17.772  54.907  1.00 83.67           N
ATOM   3746  H   ARG A 235       1.999 -17.691  54.057  1.00 83.67           H
ATOM   3747  CA  ARG A 235       3.555 -16.748  55.186  1.00 84.27           C
ATOM   3748  HA  ARG A 235       3.912 -17.003  56.085  1.00 84.27           H
ATOM   3749  C   ARG A 235       3.024 -15.313  55.379  1.00 83.56           C
ATOM   3750  O   ARG A 235       3.826 -14.395  55.484  1.00 78.00           O
ATOM   3751  CB  ARG A 235       4.664 -16.832  54.118  1.00 80.22           C
ATOM   3752 1HB  ARG A 235       4.305 -17.298  53.310  1.00 80.22           H
ATOM   3753 2HB  ARG A 235       4.950 -15.906  53.870  1.00 80.22           H
ATOM   3754  CG  ARG A 235       5.884 -17.608  54.642  1.00 71.87           C
ATOM   3755 1HG  ARG A 235       6.215 -17.173  55.479  1.00 71.87           H
ATOM   3756 2HG  ARG A 235       5.614 -18.550  54.840  1.00 71.87           H
ATOM   3757  CD  ARG A 235       7.012 -17.618  53.604  1.00 69.35           C
ATOM   3758 1HD  ARG A 235       6.739 -18.168  52.815  1.00 69.35           H
ATOM   3759 2HD  ARG A 235       7.206 -16.683  53.308  1.00 69.35           H
ATOM   3760  NE  ARG A 235       8.255 -18.188  54.146  1.00 62.13           N
ATOM   3761  HE  ARG A 235       8.266 -18.391  55.125  1.00 62.13           H
ATOM   3762  CZ  ARG A 235       9.355 -18.458  53.473  1.00 54.86           C
ATOM   3763  NH1 ARG A 235       9.447 -18.266  52.178  1.00 51.53           N
ATOM   3764 1HH1 ARG A 235       8.666 -17.903  51.670  1.00 51.53           H
ATOM   3765 2HH1 ARG A 235      10.298 -18.482  51.700  1.00 51.53           H
ATOM   3766  NH2 ARG A 235      10.408 -18.933  54.085  1.00 52.13           N
ATOM   3767 1HH2 ARG A 235      10.383 -19.094  55.072  1.00 52.13           H
ATOM   3768 2HH2 ARG A 235      11.239 -19.135  53.567  1.00 52.13           H
ATOM   3769  N   GLY A 236       1.723 -15.101  55.422  1.00 77.99           N
ATOM   3770  H   GLY A 236       1.120 -15.899  55.442  1.00 77.99           H
ATOM   3771  CA  GLY A 236       1.104 -13.777  55.443  1.00 78.92           C
ATOM   3772 1HA  GLY A 236       1.842 -13.102  55.437  1.00 78.92           H
ATOM   3773 2HA  GLY A 236       0.563 -13.687  54.607  1.00 78.92           H
ATOM   3774  C   GLY A 236       0.207 -13.533  56.653  1.00 76.24           C
ATOM   3775  O   GLY A 236      -0.997 -13.374  56.497  1.00 68.72           O
ATOM   3776  N   SER A 237       0.767 -13.484  57.853  1.00 66.21           N
ATOM   3777  H   SER A 237       1.650 -13.934  57.987  1.00 66.21           H
ATOM   3778  CA  SER A 237       0.151 -12.802  58.990  1.00 69.42           C
ATOM   3779  HA  SER A 237      -0.684 -12.369  58.649  1.00 69.42           H
ATOM   3780  C   SER A 237       1.128 -11.749  59.508  1.00 67.27           C
ATOM   3781  O   SER A 237       2.101 -12.077  60.177  1.00 59.55           O
ATOM   3782  CB  SER A 237      -0.267 -13.782  60.089  1.00 62.98           C
ATOM   3783 1HB  SER A 237      -0.843 -14.511  59.721  1.00 62.98           H
ATOM   3784 2HB  SER A 237       0.532 -14.182  60.537  1.00 62.98           H
ATOM   3785  OG  SER A 237      -1.015 -13.087  61.069  1.00 54.71           O
ATOM   3786  HG  SER A 237      -1.901 -12.930  60.743  1.00 54.71           H
ATOM   3787  N   SER A 238       0.847 -10.512  59.157  1.00 62.23           N
ATOM   3788  H   SER A 238       0.139 -10.449  58.453  1.00 62.23           H
ATOM   3789  CA  SER A 238       1.362  -9.202  59.589  1.00 68.09           C
ATOM   3790  HA  SER A 238       0.490  -8.759  59.795  1.00 68.09           H
ATOM   3791  C   SER A 238       2.056  -8.391  58.488  1.00 66.47           C
ATOM   3792  O   SER A 238       3.258  -8.481  58.290  1.00 60.89           O
ATOM   3793  CB  SER A 238       2.183  -9.211  60.886  1.00 62.44           C
ATOM   3794 1HB  SER A 238       2.380  -8.276  61.181  1.00 62.44           H
ATOM   3795 2HB  SER A 238       1.687  -9.691  61.610  1.00 62.44           H
ATOM   3796  OG  SER A 238       3.421  -9.856  60.758  1.00 53.96           O
ATOM   3797  HG  SER A 238       3.286 -10.803  60.729  1.00 53.96           H
ATOM   3798  N   LYS A 239       1.312  -7.519  57.845  1.00 43.35           N
ATOM   3799  H   LYS A 239       0.530  -7.872  57.331  1.00 43.35           H
ATOM   3800  CA  LYS A 239       1.539  -6.059  57.822  1.00 53.64           C
ATOM   3801  HA  LYS A 239       1.381  -5.802  58.775  1.00 53.64           H
ATOM   3802  C   LYS A 239       0.530  -5.324  56.933  1.00 50.55           C
ATOM   3803  O   LYS A 239       0.059  -5.845  55.921  1.00 48.99           O
ATOM   3804  CB  LYS A 239       2.983  -5.672  57.435  1.00 49.96           C
ATOM   3805 1HB  LYS A 239       3.425  -6.443  56.977  1.00 49.96           H
ATOM   3806 2HB  LYS A 239       2.965  -4.884  56.820  1.00 49.96           H
ATOM   3807  CG  LYS A 239       3.770  -5.311  58.708  1.00 45.33           C
ATOM   3808 1HG  LYS A 239       3.382  -4.478  59.104  1.00 45.33           H
ATOM   3809 2HG  LYS A 239       3.688  -6.062  59.364  1.00 45.33           H
ATOM   3810  CD  LYS A 239       5.256  -5.072  58.417  1.00 44.03           C
ATOM   3811 1HD  LYS A 239       5.662  -5.908  58.048  1.00 44.03           H
ATOM   3812 2HD  LYS A 239       5.350  -4.333  57.750  1.00 44.03           H
ATOM   3813  CE  LYS A 239       5.974  -4.684  59.715  1.00 38.84           C
ATOM   3814 1HE  LYS A 239       5.597  -3.826  60.064  1.00 38.84           H
ATOM   3815 2HE  LYS A 239       5.850  -5.405  60.397  1.00 38.84           H
ATOM   3816  NZ  LYS A 239       7.423  -4.496  59.507  1.00 36.05           N
ATOM   3817 1HZ  LYS A 239       7.878  -4.244  60.361  1.00 36.05           H
ATOM   3818 2HZ  LYS A 239       7.598  -3.772  58.840  1.00 36.05           H
ATOM   3819 3HZ  LYS A 239       7.848  -5.335  59.169  1.00 36.05           H
ATOM   3820  N   GLN A 240       0.228  -4.128  57.399  1.00 36.87           N
ATOM   3821  H   GLN A 240       0.744  -3.847  58.208  1.00 36.87           H
ATOM   3822  CA  GLN A 240      -0.742  -3.152  56.917  1.00 48.24           C
ATOM   3823  HA  GLN A 240      -1.615  -3.636  56.967  1.00 48.24           H
ATOM   3824  C   GLN A 240      -0.564  -2.705  55.453  1.00 46.62           C
ATOM   3825  O   GLN A 240       0.536  -2.702  54.895  1.00 46.46           O
ATOM   3826  CB  GLN A 240      -0.619  -1.918  57.826  1.00 45.37           C
ATOM   3827 1HB  GLN A 240       0.349  -1.765  58.024  1.00 45.37           H
ATOM   3828 2HB  GLN A 240      -0.989  -1.127  57.338  1.00 45.37           H
ATOM   3829  CG  GLN A 240      -1.363  -2.051  59.155  1.00 42.50           C
ATOM   3830 1HG  GLN A 240      -2.339  -1.906  58.994  1.00 42.50           H
ATOM   3831 2HG  GLN A 240      -1.217  -2.973  59.515  1.00 42.50           H
ATOM   3832  CD  GLN A 240      -0.881  -1.037  60.191  1.00 39.18           C
ATOM   3833  OE1 GLN A 240       0.299  -0.924  60.463  1.00 36.44           O
ATOM   3834  NE2 GLN A 240      -1.762  -0.286  60.817  1.00 36.43           N
ATOM   3835 1HE2 GLN A 240      -1.459   0.369  61.509  1.00 36.43           H
ATOM   3836 2HE2 GLN A 240      -2.735  -0.371  60.601  1.00 36.43           H
ATOM   3837  N   GLU A 241      -1.694  -2.271  54.967  1.00 32.33           N
ATOM   3838  H   GLU A 241      -2.494  -2.548  55.499  1.00 32.33           H
ATOM   3839  CA  GLU A 241      -2.017  -1.459  53.798  1.00 41.30           C
ATOM   3840  HA  GLU A 241      -2.173  -2.138  53.080  1.00 41.30           H
ATOM   3841  C   GLU A 241      -0.907  -0.535  53.280  1.00 38.51           C
ATOM   3842  O   GLU A 241      -0.347   0.282  54.010  1.00 37.52           O
ATOM   3843  CB  GLU A 241      -3.224  -0.588  54.187  1.00 39.59           C
ATOM   3844 1HB  GLU A 241      -2.965  -0.013  54.963  1.00 39.59           H
ATOM   3845 2HB  GLU A 241      -3.463  -0.009  53.408  1.00 39.59           H
ATOM   3846  CG  GLU A 241      -4.461  -1.420  54.581  1.00 35.87           C
ATOM   3847 1HG  GLU A 241      -4.829  -1.847  53.755  1.00 35.87           H
ATOM   3848 2HG  GLU A 241      -4.171  -2.130  55.223  1.00 35.87           H
ATOM   3849  CD  GLU A 241      -5.585  -0.601  55.242  1.00 34.43           C
ATOM   3850  OE1 GLU A 241      -6.731  -1.093  55.199  1.00 31.42           O
ATOM   3851  OE2 GLU A 241      -5.261   0.446  55.846  1.00 34.35           O
ATOM   3852  N   LYS A 242      -0.707  -0.588  51.968  1.00 24.66           N
ATOM   3853  H   LYS A 242      -0.769  -1.474  51.509  1.00 24.66           H
ATOM   3854  CA  LYS A 242      -0.400   0.595  51.168  1.00 38.91           C
ATOM   3855  HA  LYS A 242      -0.891   1.355  51.593  1.00 38.91           H
ATOM   3856  C   LYS A 242      -0.915   0.387  49.748  1.00 37.05           C
ATOM   3857  O   LYS A 242      -0.502  -0.542  49.050  1.00 36.02           O
ATOM   3858  CB  LYS A 242       1.099   0.937  51.201  1.00 37.31           C
ATOM   3859 1HB  LYS A 242       1.575   0.286  51.792  1.00 37.31           H
ATOM   3860 2HB  LYS A 242       1.473   0.882  50.275  1.00 37.31           H
ATOM   3861  CG  LYS A 242       1.296   2.360  51.747  1.00 34.45           C
ATOM   3862 1HG  LYS A 242       0.830   3.007  51.143  1.00 34.45           H
ATOM   3863 2HG  LYS A 242       0.898   2.414  52.663  1.00 34.45           H
ATOM   3864  CD  LYS A 242       2.781   2.738  51.828  1.00 33.85           C
ATOM   3865 1HD  LYS A 242       3.269   2.075  52.396  1.00 33.85           H
ATOM   3866 2HD  LYS A 242       3.178   2.748  50.910  1.00 33.85           H
ATOM   3867  CE  LYS A 242       2.902   4.123  52.448  1.00 28.98           C
ATOM   3868 1HE  LYS A 242       2.389   4.781  51.897  1.00 28.98           H
ATOM   3869 2HE  LYS A 242       2.534   4.106  53.377  1.00 28.98           H
ATOM   3870  NZ  LYS A 242       4.305   4.575  52.517  1.00 29.77           N
ATOM   3871 1HZ  LYS A 242       4.369   5.485  52.926  1.00 29.77           H
ATOM   3872 2HZ  LYS A 242       4.713   4.619  51.605  1.00 29.77           H
ATOM   3873 3HZ  LYS A 242       4.856   3.950  53.070  1.00 29.77           H
ATOM   3874  N   GLU A 243      -1.844   1.264  49.391  1.00 30.50           N
ATOM   3875  H   GLU A 243      -2.236   1.841  50.107  1.00 30.50           H
ATOM   3876  CA  GLU A 243      -2.334   1.447  48.031  1.00 38.44           C
ATOM   3877  HA  GLU A 243      -2.798   0.596  47.784  1.00 38.44           H
ATOM   3878  C   GLU A 243      -1.179   1.712  47.072  1.00 36.23           C
ATOM   3879  O   GLU A 243      -0.329   2.573  47.315  1.00 34.68           O
ATOM   3880  CB  GLU A 243      -3.267   2.672  48.010  1.00 36.93           C
ATOM   3881 1HB  GLU A 243      -2.792   3.434  48.449  1.00 36.93           H
ATOM   3882 2HB  GLU A 243      -3.458   2.903  47.056  1.00 36.93           H
ATOM   3883  CG  GLU A 243      -4.607   2.473  48.727  1.00 34.37           C
ATOM   3884 1HG  GLU A 243      -5.166   1.833  48.200  1.00 34.37           H
ATOM   3885 2HG  GLU A 243      -4.437   2.096  49.637  1.00 34.37           H
ATOM   3886  CD  GLU A 243      -5.358   3.814  48.863  1.00 32.80           C
ATOM   3887  OE1 GLU A 243      -6.504   3.886  48.371  1.00 29.52           O
ATOM   3888  OE2 GLU A 243      -4.755   4.734  49.452  1.00 33.43           O
ATOM   3889  N   SER A 244      -1.190   1.014  45.951  1.00 29.06           N
ATOM   3890  H   SER A 244      -1.583   0.095  45.961  1.00 29.06           H
ATOM   3891  CA  SER A 244      -0.652   1.531  44.703  1.00 39.51           C
ATOM   3892  HA  SER A 244      -0.847   2.512  44.715  1.00 39.51           H
ATOM   3893  C   SER A 244      -1.371   0.857  43.541  1.00 36.49           C
ATOM   3894  O   SER A 244      -1.195  -0.329  43.279  1.00 34.14           O
ATOM   3895  CB  SER A 244       0.873   1.373  44.601  1.00 37.26           C
ATOM   3896 1HB  SER A 244       1.202   1.669  43.704  1.00 37.26           H
ATOM   3897 2HB  SER A 244       1.333   1.900  45.316  1.00 37.26           H
ATOM   3898  OG  SER A 244       1.263   0.032  44.761  1.00 33.41           O
ATOM   3899  HG  SER A 244       0.485  -0.525  44.797  1.00 33.41           H
ATOM   3900  N   SER A 245      -2.201   1.670  42.900  1.00 24.88           N
ATOM   3901  H   SER A 245      -2.471   2.513  43.366  1.00 24.88           H
ATOM   3902  CA  SER A 245      -2.751   1.432  41.571  1.00 38.41           C
ATOM   3903  HA  SER A 245      -3.374   0.652  41.629  1.00 38.41           H
ATOM   3904  C   SER A 245      -1.629   1.117  40.585  1.00 35.53           C
ATOM   3905  O   SER A 245      -0.731   1.938  40.391  1.00 33.77           O
ATOM   3906  CB  SER A 245      -3.460   2.715  41.139  1.00 35.57           C
ATOM   3907 1HB  SER A 245      -3.691   2.685  40.167  1.00 35.57           H
ATOM   3908 2HB  SER A 245      -4.292   2.861  41.675  1.00 35.57           H
ATOM   3909  OG  SER A 245      -2.611   3.829  41.347  1.00 31.69           O
ATOM   3910  HG  SER A 245      -1.702   3.533  41.394  1.00 31.69           H
ATOM   3911  N   ALA A 246      -1.686  -0.038  39.957  1.00 23.51           N
ATOM   3912  H   ALA A 246      -2.304  -0.736  40.319  1.00 23.51           H
ATOM   3913  CA  ALA A 246      -0.913  -0.368  38.775  1.00 32.09           C
ATOM   3914  HA  ALA A 246      -0.589   0.483  38.362  1.00 32.09           H
ATOM   3915  C   ALA A 246      -1.841  -1.087  37.799  1.00 31.15           C
ATOM   3916  O   ALA A 246      -2.512  -2.050  38.145  1.00 30.04           O
ATOM   3917  CB  ALA A 246       0.332  -1.175  39.150  1.00 30.94           C
ATOM   3918 1HB  ALA A 246       0.909  -0.667  39.789  1.00 30.94           H
ATOM   3919 2HB  ALA A 246       0.880  -1.385  38.341  1.00 30.94           H
ATOM   3920 3HB  ALA A 246       0.081  -2.040  39.584  1.00 30.94           H
ATOM   3921  N   GLU A 247      -1.890  -0.511  36.623  1.00 24.18           N
ATOM   3922  H   GLU A 247      -1.196   0.187  36.446  1.00 24.18           H
ATOM   3923  CA  GLU A 247      -2.834  -0.765  35.543  1.00 29.10           C
ATOM   3924  HA  GLU A 247      -3.754  -0.630  35.910  1.00 29.10           H
ATOM   3925  C   GLU A 247      -2.793  -2.213  35.049  1.00 27.78           C
ATOM   3926  O   GLU A 247      -1.743  -2.812  34.834  1.00 26.07           O
ATOM   3927  CB  GLU A 247      -2.491   0.234  34.427  1.00 27.85           C
ATOM   3928 1HB  GLU A 247      -1.543   0.085  34.146  1.00 27.85           H
ATOM   3929 2HB  GLU A 247      -3.099   0.067  33.651  1.00 27.85           H
ATOM   3930  CG  GLU A 247      -2.656   1.706  34.892  1.00 26.18           C
ATOM   3931 1HG  GLU A 247      -3.632   1.905  34.978  1.00 26.18           H
ATOM   3932 2HG  GLU A 247      -2.214   1.810  35.783  1.00 26.18           H
ATOM   3933  CD  GLU A 247      -2.039   2.734  33.927  1.00 23.95           C
ATOM   3934  OE1 GLU A 247      -2.663   3.798  33.764  1.00 23.29           O
ATOM   3935  OE2 GLU A 247      -0.930   2.458  33.421  1.00 27.56           O
ATOM   3936  N   ASP A 248      -3.990  -2.749  34.884  1.00 22.07           N
ATOM   3937  H   ASP A 248      -4.770  -2.228  35.230  1.00 22.07           H
ATOM   3938  CA  ASP A 248      -4.281  -4.026  34.247  1.00 28.14           C
ATOM   3939  HA  ASP A 248      -3.681  -4.729  34.628  1.00 28.14           H
ATOM   3940  C   ASP A 248      -3.980  -3.940  32.741  1.00 26.96           C
ATOM   3941  O   ASP A 248      -4.819  -3.563  31.931  1.00 25.58           O
ATOM   3942  CB  ASP A 248      -5.757  -4.354  34.555  1.00 26.44           C
ATOM   3943 1HB  ASP A 248      -5.873  -4.373  35.548  1.00 26.44           H
ATOM   3944 2HB  ASP A 248      -6.326  -3.629  34.166  1.00 26.44           H
ATOM   3945  CG  ASP A 248      -6.249  -5.697  33.994  1.00 23.98           C
ATOM   3946  OD1 ASP A 248      -5.416  -6.625  33.898  1.00 23.04           O
ATOM   3947  OD2 ASP A 248      -7.462  -5.804  33.727  1.00 23.21           O
ATOM   3948  N   CYS A 249      -2.754  -4.278  32.354  1.00 17.61           N
ATOM   3949  H   CYS A 249      -2.028  -4.341  33.038  1.00 17.61           H
ATOM   3950  CA  CYS A 249      -2.441  -4.559  30.962  1.00 25.44           C
ATOM   3951  HA  CYS A 249      -2.989  -3.940  30.399  1.00 25.44           H
ATOM   3952  C   CYS A 249      -2.869  -5.998  30.632  1.00 24.28           C
ATOM   3953  O   CYS A 249      -2.095  -6.951  30.745  1.00 23.27           O
ATOM   3954  CB  CYS A 249      -0.978  -4.216  30.641  1.00 24.10           C
ATOM   3955 1HB  CYS A 249      -0.848  -4.513  29.695  1.00 24.10           H
ATOM   3956 2HB  CYS A 249      -0.934  -3.218  30.686  1.00 24.10           H
ATOM   3957  SG  CYS A 249       0.205  -5.001  31.769  1.00 23.05           S
ATOM   3958  HG  CYS A 249      -0.366  -5.192  32.944  1.00 23.05           H
ATOM   3959  N   GLY A 250      -4.129  -6.131  30.231  1.00 21.82           N
ATOM   3960  H   GLY A 250      -4.742  -5.348  30.333  1.00 21.82           H
ATOM   3961  CA  GLY A 250      -4.663  -7.348  29.655  1.00 28.19           C
ATOM   3962 1HA  GLY A 250      -4.623  -8.063  30.353  1.00 28.19           H
ATOM   3963 2HA  GLY A 250      -5.616  -7.179  29.405  1.00 28.19           H
ATOM   3964  C   GLY A 250      -3.870  -7.771  28.428  1.00 27.69           C
ATOM   3965  O   GLY A 250      -4.094  -7.278  27.322  1.00 25.52           O
ATOM   3966  N   VAL A 251      -2.935  -8.699  28.608  1.00 19.04           N
ATOM   3967  H   VAL A 251      -2.655  -8.914  29.544  1.00 19.04           H
ATOM   3968  CA  VAL A 251      -2.292  -9.424  27.506  1.00 23.46           C
ATOM   3969  HA  VAL A 251      -2.051  -8.768  26.791  1.00 23.46           H
ATOM   3970  C   VAL A 251      -3.318 -10.429  26.989  1.00 23.36           C
ATOM   3971  O   VAL A 251      -3.477 -11.518  27.537  1.00 21.84           O
ATOM   3972  CB  VAL A 251      -0.960 -10.063  27.922  1.00 21.54           C
ATOM   3973  HB  VAL A 251      -1.168 -10.699  28.665  1.00 21.54           H
ATOM   3974  CG1 VAL A 251      -0.306 -10.819  26.758  1.00 19.76           C
ATOM   3975 1HG1 VAL A 251       0.560 -11.231  27.040  1.00 19.76           H
ATOM   3976 2HG1 VAL A 251      -0.119 -10.205  25.992  1.00 19.76           H
ATOM   3977 3HG1 VAL A 251      -0.901 -11.551  26.427  1.00 19.76           H
ATOM   3978  CG2 VAL A 251       0.028  -8.999  28.397  1.00 19.72           C
ATOM   3979 1HG2 VAL A 251       0.897  -9.413  28.669  1.00 19.72           H
ATOM   3980 2HG2 VAL A 251      -0.334  -8.500  29.184  1.00 19.72           H
ATOM   3981 3HG2 VAL A 251       0.216  -8.336  27.672  1.00 19.72           H
ATOM   3982  N   SER A 252      -4.036 -10.030  25.948  1.00 22.17           N
ATOM   3983  H   SER A 252      -4.000  -9.062  25.699  1.00 22.17           H
ATOM   3984  CA  SER A 252      -4.871 -10.907  25.146  1.00 29.86           C
ATOM   3985  HA  SER A 252      -5.579 -11.281  25.746  1.00 29.86           H
ATOM   3986  C   SER A 252      -4.010 -12.040  24.586  1.00 28.41           C
ATOM   3987  O   SER A 252      -3.053 -11.800  23.841  1.00 26.64           O
ATOM   3988  CB  SER A 252      -5.532 -10.104  24.027  1.00 28.11           C
ATOM   3989 1HB  SER A 252      -6.110  -9.379  24.403  1.00 28.11           H
ATOM   3990 2HB  SER A 252      -4.843  -9.702  23.424  1.00 28.11           H
ATOM   3991  OG  SER A 252      -6.352 -10.911  23.233  1.00 25.60           O
ATOM   3992  HG  SER A 252      -7.172 -10.452  23.052  1.00 25.60           H
ATOM   3993  N   ASP A 253      -4.348 -13.254  24.971  1.00 20.83           N
ATOM   3994  H   ASP A 253      -5.062 -13.327  25.667  1.00 20.83           H
ATOM   3995  CA  ASP A 253      -3.779 -14.498  24.477  1.00 24.19           C
ATOM   3996  HA  ASP A 253      -2.785 -14.471  24.581  1.00 24.19           H
ATOM   3997  C   ASP A 253      -4.096 -14.628  22.979  1.00 24.37           C
ATOM   3998  O   ASP A 253      -5.170 -15.062  22.578  1.00 22.83           O
ATOM   3999  CB  ASP A 253      -4.340 -15.651  25.330  1.00 22.63           C
ATOM   4000 1HB  ASP A 253      -4.268 -15.387  26.292  1.00 22.63           H
ATOM   4001 2HB  ASP A 253      -5.303 -15.773  25.089  1.00 22.63           H
ATOM   4002  CG  ASP A 253      -3.635 -17.006  25.159  1.00 20.08           C
ATOM   4003  OD1 ASP A 253      -2.462 -17.003  24.722  1.00 18.43           O
ATOM   4004  OD2 ASP A 253      -4.224 -18.021  25.579  1.00 18.28           O
ATOM   4005  N   SER A 254      -3.185 -14.154  22.150  1.00 19.78           N
ATOM   4006  H   SER A 254      -2.387 -13.688  22.532  1.00 19.78           H
ATOM   4007  CA  SER A 254      -3.290 -14.280  20.707  1.00 26.06           C
ATOM   4008  HA  SER A 254      -4.214 -13.993  20.454  1.00 26.06           H
ATOM   4009  C   SER A 254      -3.067 -15.739  20.332  1.00 25.64           C
ATOM   4010  O   SER A 254      -1.939 -16.227  20.353  1.00 24.70           O
ATOM   4011  CB  SER A 254      -2.289 -13.360  20.003  1.00 24.81           C
ATOM   4012 1HB  SER A 254      -1.352 -13.578  20.274  1.00 24.81           H
ATOM   4013 2HB  SER A 254      -2.374 -13.433  19.009  1.00 24.81           H
ATOM   4014  OG  SER A 254      -2.529 -12.015  20.351  1.00 22.99           O
ATOM   4015  HG  SER A 254      -2.583 -11.484  19.556  1.00 22.99           H
ATOM   4016  N   GLU A 255      -4.153 -16.425  19.994  1.00 20.94           N
ATOM   4017  H   GLU A 255      -5.047 -16.021  20.186  1.00 20.94           H
ATOM   4018  CA  GLU A 255      -4.109 -17.744  19.354  1.00 23.47           C
ATOM   4019  HA  GLU A 255      -3.730 -18.364  20.041  1.00 23.47           H
ATOM   4020  C   GLU A 255      -3.204 -17.687  18.112  1.00 23.68           C
ATOM   4021  O   GLU A 255      -3.584 -17.193  17.050  1.00 22.56           O
ATOM   4022  CB  GLU A 255      -5.523 -18.214  18.953  1.00 22.58           C
ATOM   4023 1HB  GLU A 255      -6.011 -17.437  18.555  1.00 22.58           H
ATOM   4024 2HB  GLU A 255      -5.431 -18.937  18.268  1.00 22.58           H
ATOM   4025  CG  GLU A 255      -6.365 -18.762  20.113  1.00 20.29           C
ATOM   4026 1HG  GLU A 255      -5.827 -19.437  20.618  1.00 20.29           H
ATOM   4027 2HG  GLU A 255      -6.613 -18.009  20.722  1.00 20.29           H
ATOM   4028  CD  GLU A 255      -7.648 -19.429  19.579  1.00 18.50           C
ATOM   4029  OE1 GLU A 255      -7.852 -20.620  19.885  1.00 16.60           O
ATOM   4030  OE2 GLU A 255      -8.402 -18.767  18.834  1.00 19.00           O
ATOM   4031  N   LEU A 256      -2.005 -18.235  18.232  1.00 21.17           N
ATOM   4032  H   LEU A 256      -1.664 -18.441  19.149  1.00 21.17           H
ATOM   4033  CA  LEU A 256      -1.159 -18.552  17.088  1.00 22.51           C
ATOM   4034  HA  LEU A 256      -1.147 -17.758  16.480  1.00 22.51           H
ATOM   4035  C   LEU A 256      -1.774 -19.744  16.347  1.00 22.19           C
ATOM   4036  O   LEU A 256      -1.379 -20.895  16.515  1.00 20.86           O
ATOM   4037  CB  LEU A 256       0.285 -18.805  17.549  1.00 20.91           C
ATOM   4038 1HB  LEU A 256       0.259 -19.400  18.353  1.00 20.91           H
ATOM   4039 2HB  LEU A 256       0.775 -19.265  16.809  1.00 20.91           H
ATOM   4040  CG  LEU A 256       1.057 -17.532  17.918  1.00 18.82           C
ATOM   4041  HG  LEU A 256       0.453 -16.980  18.493  1.00 18.82           H
ATOM   4042  CD1 LEU A 256       2.356 -17.907  18.649  1.00 16.74           C
ATOM   4043 1HD1 LEU A 256       2.875 -17.090  18.899  1.00 16.74           H
ATOM   4044 2HD1 LEU A 256       2.940 -18.478  18.072  1.00 16.74           H
ATOM   4045 3HD1 LEU A 256       2.161 -18.416  19.488  1.00 16.74           H
ATOM   4046  CD2 LEU A 256       1.446 -16.721  16.685  1.00 17.70           C
ATOM   4047 1HD2 LEU A 256       1.948 -15.895  16.943  1.00 17.70           H
ATOM   4048 2HD2 LEU A 256       0.636 -16.440  16.171  1.00 17.70           H
ATOM   4049 3HD2 LEU A 256       2.028 -17.256  16.073  1.00 17.70           H
ATOM   4050  N   SER A 257      -2.765 -19.439  15.515  1.00 23.34           N
ATOM   4051  H   SER A 257      -3.196 -18.540  15.596  1.00 23.34           H
ATOM   4052  CA  SER A 257      -3.251 -20.351  14.493  1.00 26.78           C
ATOM   4053  HA  SER A 257      -3.467 -21.221  14.936  1.00 26.78           H
ATOM   4054  C   SER A 257      -2.141 -20.535  13.458  1.00 26.51           C
ATOM   4055  O   SER A 257      -1.799 -19.620  12.722  1.00 25.42           O
ATOM   4056  CB  SER A 257      -4.533 -19.812  13.861  1.00 25.86           C
ATOM   4057 1HB  SER A 257      -5.199 -19.560  14.563  1.00 25.86           H
ATOM   4058 2HB  SER A 257      -4.341 -19.019  13.283  1.00 25.86           H
ATOM   4059  OG  SER A 257      -5.124 -20.795  13.048  1.00 23.82           O
ATOM   4060  HG  SER A 257      -5.258 -21.593  13.559  1.00 23.82           H
ATOM   4061  N   PHE A 258      -1.558 -21.723  13.436  1.00 22.15           N
ATOM   4062  H   PHE A 258      -1.801 -22.376  14.154  1.00 22.15           H
ATOM   4063  CA  PHE A 258      -0.587 -22.142  12.437  1.00 25.33           C
ATOM   4064  HA  PHE A 258       0.135 -21.454  12.360  1.00 25.33           H
ATOM   4065  C   PHE A 258      -1.304 -22.244  11.083  1.00 25.35           C
ATOM   4066  O   PHE A 258      -1.919 -23.264  10.769  1.00 23.40           O
ATOM   4067  CB  PHE A 258       0.044 -23.467  12.905  1.00 23.40           C
ATOM   4068 1HB  PHE A 258      -0.024 -23.513  13.902  1.00 23.40           H
ATOM   4069 2HB  PHE A 258      -0.472 -24.222  12.500  1.00 23.40           H
ATOM   4070  CG  PHE A 258       1.503 -23.656  12.534  1.00 21.81           C
ATOM   4071  CD1 PHE A 258       1.866 -24.329  11.351  1.00 19.51           C
ATOM   4072  HD1 PHE A 258       1.158 -24.666  10.730  1.00 19.51           H
ATOM   4073  CD2 PHE A 258       2.505 -23.187  13.400  1.00 19.67           C
ATOM   4074  HD2 PHE A 258       2.253 -22.707  14.240  1.00 19.67           H
ATOM   4075  CE1 PHE A 258       3.225 -24.528  11.042  1.00 18.96           C
ATOM   4076  HE1 PHE A 258       3.482 -25.003  10.200  1.00 18.96           H
ATOM   4077  CE2 PHE A 258       3.853 -23.390  13.090  1.00 19.25           C
ATOM   4078  HE2 PHE A 258       4.562 -23.055  13.711  1.00 19.25           H
ATOM   4079  CZ  PHE A 258       4.217 -24.061  11.914  1.00 19.70           C
ATOM   4080  HZ  PHE A 258       5.183 -24.206  11.698  1.00 19.70           H
ATOM   4081  N   ARG A 259      -1.285 -21.165  10.301  1.00 23.96           N
ATOM   4082  H   ARG A 259      -0.927 -20.314  10.686  1.00 23.96           H
ATOM   4083  CA  ARG A 259      -1.755 -21.145   8.912  1.00 27.57           C
ATOM   4084  HA  ARG A 259      -2.531 -21.774   8.861  1.00 27.57           H
ATOM   4085  C   ARG A 259      -0.626 -21.631   8.011  1.00 27.15           C
ATOM   4086  O   ARG A 259       0.312 -20.889   7.718  1.00 24.96           O
ATOM   4087  CB  ARG A 259      -2.267 -19.758   8.496  1.00 25.64           C
ATOM   4088 1HB  ARG A 259      -1.694 -19.061   8.928  1.00 25.64           H
ATOM   4089 2HB  ARG A 259      -2.200 -19.676   7.502  1.00 25.64           H
ATOM   4090  CG  ARG A 259      -3.729 -19.527   8.915  1.00 23.13           C
ATOM   4091 1HG  ARG A 259      -4.293 -20.284   8.586  1.00 23.13           H
ATOM   4092 2HG  ARG A 259      -3.786 -19.477   9.912  1.00 23.13           H
ATOM   4093  CD  ARG A 259      -4.244 -18.216   8.314  1.00 20.51           C
ATOM   4094 1HD  ARG A 259      -3.807 -17.443   8.774  1.00 20.51           H
ATOM   4095 2HD  ARG A 259      -4.029 -18.188   7.338  1.00 20.51           H
ATOM   4096  NE  ARG A 259      -5.707 -18.069   8.463  1.00 19.63           N
ATOM   4097  HE  ARG A 259      -6.184 -18.775   8.986  1.00 19.63           H
ATOM   4098  CZ  ARG A 259      -6.442 -17.088   7.967  1.00 18.69           C
ATOM   4099  NH1 ARG A 259      -5.913 -16.085   7.322  1.00 18.20           N
ATOM   4100 1HH1 ARG A 259      -4.923 -16.042   7.190  1.00 18.20           H
ATOM   4101 2HH1 ARG A 259      -6.498 -15.359   6.960  1.00 18.20           H
ATOM   4102  NH2 ARG A 259      -7.739 -17.094   8.108  1.00 17.17           N
ATOM   4103 1HH2 ARG A 259      -8.186 -17.845   8.595  1.00 17.17           H
ATOM   4104 2HH2 ARG A 259      -8.287 -16.348   7.729  1.00 17.17           H
ATOM   4105  N   GLU A 260      -0.738 -22.864   7.580  1.00 22.33           N
ATOM   4106  H   GLU A 260      -1.324 -23.489   8.095  1.00 22.33           H
ATOM   4107  CA  GLU A 260      -0.063 -23.381   6.399  1.00 23.39           C
ATOM   4108  HA  GLU A 260       0.735 -22.821   6.178  1.00 23.39           H
ATOM   4109  C   GLU A 260      -1.062 -23.292   5.237  1.00 22.92           C
ATOM   4110  O   GLU A 260      -1.835 -24.210   5.013  1.00 21.68           O
ATOM   4111  CB  GLU A 260       0.455 -24.798   6.700  1.00 21.85           C
ATOM   4112 1HB  GLU A 260       0.929 -24.780   7.580  1.00 21.85           H
ATOM   4113 2HB  GLU A 260      -0.330 -25.415   6.756  1.00 21.85           H
ATOM   4114  CG  GLU A 260       1.428 -25.337   5.629  1.00 19.90           C
ATOM   4115 1HG  GLU A 260       0.909 -25.538   4.798  1.00 19.90           H
ATOM   4116 2HG  GLU A 260       2.110 -24.632   5.434  1.00 19.90           H
ATOM   4117  CD  GLU A 260       2.160 -26.624   6.081  1.00 17.71           C
ATOM   4118  OE1 GLU A 260       3.170 -26.979   5.424  1.00 16.95           O
ATOM   4119  OE2 GLU A 260       1.736 -27.252   7.074  1.00 19.09           O
ATOM   4120  N   ASP A 261      -1.116 -22.135   4.616  1.00 23.58           N
ATOM   4121  H   ASP A 261      -0.801 -21.334   5.125  1.00 23.58           H
ATOM   4122  CA  ASP A 261      -1.592 -21.906   3.252  1.00 26.37           C
ATOM   4123  HA  ASP A 261      -1.198 -22.622   2.676  1.00 26.37           H
ATOM   4124  C   ASP A 261      -1.082 -20.513   2.846  1.00 25.13           C
ATOM   4125  O   ASP A 261      -1.732 -19.487   3.048  1.00 23.78           O
ATOM   4126  CB  ASP A 261      -3.136 -22.055   3.111  1.00 25.29           C
ATOM   4127 1HB  ASP A 261      -3.558 -21.764   3.970  1.00 25.29           H
ATOM   4128 2HB  ASP A 261      -3.441 -21.457   2.370  1.00 25.29           H
ATOM   4129  CG  ASP A 261      -3.630 -23.487   2.800  1.00 23.11           C
ATOM   4130  OD1 ASP A 261      -2.904 -24.256   2.132  1.00 21.03           O
ATOM   4131  OD2 ASP A 261      -4.802 -23.821   3.131  1.00 20.45           O
ATOM   4132  N   GLN A 262       0.137 -20.460   2.326  1.00 17.54           N
ATOM   4133  H   GLN A 262       0.782 -21.194   2.536  1.00 17.54           H
ATOM   4134  CA  GLN A 262       0.570 -19.372   1.461  1.00 20.13           C
ATOM   4135  HA  GLN A 262       0.373 -18.509   1.925  1.00 20.13           H
ATOM   4136  C   GLN A 262      -0.198 -19.527   0.150  1.00 19.93           C
ATOM   4137  O   GLN A 262       0.033 -20.517  -0.539  1.00 18.85           O
ATOM   4138  CB  GLN A 262       2.076 -19.466   1.188  1.00 19.37           C
ATOM   4139 1HB  GLN A 262       2.312 -20.429   1.060  1.00 19.37           H
ATOM   4140 2HB  GLN A 262       2.275 -18.959   0.349  1.00 19.37           H
ATOM   4141  CG  GLN A 262       2.951 -18.899   2.316  1.00 17.15           C
ATOM   4142 1HG  GLN A 262       2.755 -17.923   2.414  1.00 17.15           H
ATOM   4143 2HG  GLN A 262       2.723 -19.372   3.167  1.00 17.15           H
ATOM   4144  CD  GLN A 262       4.448 -19.070   2.051  1.00 15.58           C
ATOM   4145  OE1 GLN A 262       4.903 -19.884   1.268  1.00 14.96           O
ATOM   4146  NE2 GLN A 262       5.290 -18.319   2.725  1.00 15.92           N
ATOM   4147 1HE2 GLN A 262       6.275 -18.425   2.588  1.00 15.92           H
ATOM   4148 2HE2 GLN A 262       4.946 -17.642   3.375  1.00 15.92           H
ATOM   4149  N   ILE A 263      -1.079 -18.596  -0.140  1.00 19.38           N
ATOM   4150  H   ILE A 263      -1.646 -18.286   0.623  1.00 19.38           H
ATOM   4151  CA  ILE A 263      -1.346 -17.947  -1.431  1.00 20.86           C
ATOM   4152  HA  ILE A 263      -0.518 -17.431  -1.653  1.00 20.86           H
ATOM   4153  C   ILE A 263      -2.559 -17.023  -1.225  1.00 20.80           C
ATOM   4154  O   ILE A 263      -3.632 -17.474  -0.852  1.00 19.29           O
ATOM   4155  CB  ILE A 263      -1.559 -18.944  -2.617  1.00 19.80           C
ATOM   4156  HB  ILE A 263      -2.084 -19.700  -2.226  1.00 19.80           H
ATOM   4157  CG1 ILE A 263      -0.209 -19.426  -3.218  1.00 18.11           C
ATOM   4158 1HG1 ILE A 263       0.039 -18.825  -3.978  1.00 18.11           H
ATOM   4159 2HG1 ILE A 263       0.495 -19.376  -2.510  1.00 18.11           H
ATOM   4160  CG2 ILE A 263      -2.345 -18.340  -3.780  1.00 17.39           C
ATOM   4161 1HG2 ILE A 263      -2.461 -19.005  -4.518  1.00 17.39           H
ATOM   4162 2HG2 ILE A 263      -1.873 -17.543  -4.156  1.00 17.39           H
ATOM   4163 3HG2 ILE A 263      -3.254 -18.047  -3.484  1.00 17.39           H
ATOM   4164  CD1 ILE A 263      -0.274 -20.875  -3.742  1.00 15.44           C
ATOM   4165 1HD1 ILE A 263       0.606 -21.158  -4.122  1.00 15.44           H
ATOM   4166 2HD1 ILE A 263      -0.963 -20.965  -4.461  1.00 15.44           H
ATOM   4167 3HD1 ILE A 263      -0.511 -21.511  -3.008  1.00 15.44           H
ATOM   4168  N   LEU A 264      -2.344 -15.723  -1.460  1.00 19.21           N
ATOM   4169  H   LEU A 264      -1.389 -15.427  -1.479  1.00 19.21           H
ATOM   4170  CA  LEU A 264      -3.361 -14.677  -1.695  1.00 21.67           C
ATOM   4171  HA  LEU A 264      -2.840 -13.836  -1.548  1.00 21.67           H
ATOM   4172  C   LEU A 264      -4.509 -14.547  -0.665  1.00 21.23           C
ATOM   4173  O   LEU A 264      -5.650 -14.910  -0.933  1.00 20.40           O
ATOM   4174  CB  LEU A 264      -3.871 -14.796  -3.141  1.00 20.18           C
ATOM   4175 1HB  LEU A 264      -3.963 -15.766  -3.368  1.00 20.18           H
ATOM   4176 2HB  LEU A 264      -4.765 -14.353  -3.201  1.00 20.18           H
ATOM   4177  CG  LEU A 264      -2.932 -14.142  -4.165  1.00 18.97           C
ATOM   4178  HG  LEU A 264      -2.022 -14.095  -3.754  1.00 18.97           H
ATOM   4179  CD1 LEU A 264      -2.839 -14.960  -5.443  1.00 17.46           C
ATOM   4180 1HD1 LEU A 264      -2.226 -14.526  -6.103  1.00 17.46           H
ATOM   4181 2HD1 LEU A 264      -3.736 -15.055  -5.874  1.00 17.46           H
ATOM   4182 3HD1 LEU A 264      -2.489 -15.878  -5.256  1.00 17.46           H
ATOM   4183  CD2 LEU A 264      -3.421 -12.739  -4.514  1.00 19.43           C
ATOM   4184 1HD2 LEU A 264      -2.816 -12.304  -5.181  1.00 19.43           H
ATOM   4185 2HD2 LEU A 264      -3.451 -12.157  -3.701  1.00 19.43           H
ATOM   4186 3HD2 LEU A 264      -4.341 -12.767  -4.906  1.00 19.43           H
ATOM   4187  N   SER A 265      -4.232 -13.880   0.453  1.00 21.10           N
ATOM   4188  H   SER A 265      -3.299 -13.908   0.812  1.00 21.10           H
ATOM   4189  CA  SER A 265      -5.252 -13.100   1.183  1.00 25.71           C
ATOM   4190  HA  SER A 265      -5.763 -12.621   0.469  1.00 25.71           H
ATOM   4191  C   SER A 265      -4.601 -12.051   2.084  1.00 25.28           C
ATOM   4192  O   SER A 265      -4.635 -12.126   3.304  1.00 23.94           O
ATOM   4193  CB  SER A 265      -6.267 -13.984   1.928  1.00 24.67           C
ATOM   4194 1HB  SER A 265      -6.812 -13.438   2.564  1.00 24.67           H
ATOM   4195 2HB  SER A 265      -6.873 -14.448   1.282  1.00 24.67           H
ATOM   4196  OG  SER A 265      -5.645 -14.984   2.686  1.00 23.50           O
ATOM   4197  HG  SER A 265      -5.503 -14.667   3.578  1.00 23.50           H
ATOM   4198  N   GLU A 266      -3.990 -11.052   1.437  1.00 19.91           N
ATOM   4199  H   GLU A 266      -3.802 -11.164   0.461  1.00 19.91           H
ATOM   4200  CA  GLU A 266      -3.580  -9.796   2.087  1.00 24.27           C
ATOM   4201  HA  GLU A 266      -3.707  -9.872   3.076  1.00 24.27           H
ATOM   4202  C   GLU A 266      -4.500  -8.667   1.575  1.00 24.19           C
ATOM   4203  O   GLU A 266      -4.081  -7.681   1.002  1.00 21.97           O
ATOM   4204  CB  GLU A 266      -2.077  -9.566   1.907  1.00 22.80           C
ATOM   4205 1HB  GLU A 266      -1.607 -10.447   1.971  1.00 22.80           H
ATOM   4206 2HB  GLU A 266      -1.919  -9.168   1.003  1.00 22.80           H
ATOM   4207  CG  GLU A 266      -1.507  -8.619   2.975  1.00 20.61           C
ATOM   4208 1HG  GLU A 266      -1.893  -7.708   2.830  1.00 20.61           H
ATOM   4209 2HG  GLU A 266      -1.779  -8.957   3.876  1.00 20.61           H
ATOM   4210  CD  GLU A 266       0.040  -8.522   2.922  1.00 18.38           C
ATOM   4211  OE1 GLU A 266       0.597  -7.952   3.881  1.00 16.56           O
ATOM   4212  OE2 GLU A 266       0.635  -9.039   1.954  1.00 19.28           O
ATOM   4213  N   LEU A 267      -5.794  -8.904   1.721  1.00 21.58           N
ATOM   4214  H   LEU A 267      -6.063  -9.815   2.033  1.00 21.58           H
ATOM   4215  CA  LEU A 267      -6.864  -7.936   1.461  1.00 25.91           C
ATOM   4216  HA  LEU A 267      -6.442  -7.039   1.332  1.00 25.91           H
ATOM   4217  C   LEU A 267      -7.786  -7.886   2.684  1.00 24.63           C
ATOM   4218  O   LEU A 267      -8.884  -8.428   2.684  1.00 23.12           O
ATOM   4219  CB  LEU A 267      -7.616  -8.303   0.162  1.00 24.33           C
ATOM   4220 1HB  LEU A 267      -7.876  -9.267   0.221  1.00 24.33           H
ATOM   4221 2HB  LEU A 267      -8.439  -7.738   0.115  1.00 24.33           H
ATOM   4222  CG  LEU A 267      -6.842  -8.109  -1.155  1.00 22.78           C
ATOM   4223  HG  LEU A 267      -5.992  -8.628  -1.065  1.00 22.78           H
ATOM   4224  CD1 LEU A 267      -7.704  -8.586  -2.330  1.00 21.56           C
ATOM   4225 1HD1 LEU A 267      -7.222  -8.470  -3.198  1.00 21.56           H
ATOM   4226 2HD1 LEU A 267      -8.558  -8.069  -2.381  1.00 21.56           H
ATOM   4227 3HD1 LEU A 267      -7.936  -9.554  -2.234  1.00 21.56           H
ATOM   4228  CD2 LEU A 267      -6.488  -6.656  -1.432  1.00 24.90           C
ATOM   4229 1HD2 LEU A 267      -5.987  -6.567  -2.293  1.00 24.90           H
ATOM   4230 2HD2 LEU A 267      -5.915  -6.281  -0.703  1.00 24.90           H
ATOM   4231 3HD2 LEU A 267      -7.312  -6.092  -1.496  1.00 24.90           H
ATOM   4232  N   GLY A 268      -7.320  -7.239   3.734  1.00 21.48           N
ATOM   4233  H   GLY A 268      -6.379  -6.903   3.690  1.00 21.48           H
ATOM   4234  CA  GLY A 268      -8.073  -6.976   4.955  1.00 25.70           C
ATOM   4235 1HA  GLY A 268      -8.810  -6.332   4.753  1.00 25.70           H
ATOM   4236 2HA  GLY A 268      -8.462  -7.834   5.291  1.00 25.70           H
ATOM   4237  C   GLY A 268      -7.110  -6.388   5.973  1.00 25.47           C
ATOM   4238  O   GLY A 268      -6.233  -7.101   6.426  1.00 23.61           O
ATOM   4239  N   HIS A 269      -7.180  -5.080   6.240  1.00 21.34           N
ATOM   4240  H   HIS A 269      -6.565  -4.466   5.745  1.00 21.34           H
ATOM   4241  CA  HIS A 269      -8.096  -4.496   7.206  1.00 24.86           C
ATOM   4242  HA  HIS A 269      -9.011  -4.823   6.971  1.00 24.86           H
ATOM   4243  C   HIS A 269      -8.033  -2.958   7.114  1.00 24.54           C
ATOM   4244  O   HIS A 269      -6.977  -2.398   6.896  1.00 22.25           O
ATOM   4245  CB  HIS A 269      -7.704  -4.960   8.616  1.00 22.87           C
ATOM   4246 1HB  HIS A 269      -6.727  -4.790   8.748  1.00 22.87           H
ATOM   4247 2HB  HIS A 269      -8.228  -4.431   9.283  1.00 22.87           H
ATOM   4248  CG  HIS A 269      -7.965  -6.432   8.873  1.00 21.20           C
ATOM   4249  ND1 HIS A 269      -9.207  -7.024   8.945  1.00 19.42           N
ATOM   4250  HD1 HIS A 269     -10.086  -6.550   8.885  1.00 19.42           H
ATOM   4251  CD2 HIS A 269      -7.042  -7.426   9.018  1.00 19.06           C
ATOM   4252  HD2 HIS A 269      -6.049  -7.309   9.018  1.00 19.06           H
ATOM   4253  CE1 HIS A 269      -9.036  -8.346   9.110  1.00 19.08           C
ATOM   4254  HE1 HIS A 269      -9.777  -9.013   9.180  1.00 19.08           H
ATOM   4255  NE2 HIS A 269      -7.729  -8.644   9.167  1.00 19.10           N
ATOM   4256  N   THR A 270      -9.156  -2.291   7.336  1.00 31.23           N
ATOM   4257  H   THR A 270      -9.947  -2.857   7.567  1.00 31.23           H
ATOM   4258  CA  THR A 270      -9.418  -0.828   7.294  1.00 35.40           C
ATOM   4259  HA  THR A 270     -10.201  -0.829   7.916  1.00 35.40           H
ATOM   4260  C   THR A 270      -9.963  -0.269   5.973  1.00 34.77           C
ATOM   4261  O   THR A 270      -9.429   0.637   5.361  1.00 31.62           O
ATOM   4262  CB  THR A 270      -8.351   0.077   7.950  1.00 31.33           C
ATOM   4263  HB  THR A 270      -8.742   0.996   7.997  1.00 31.33           H
ATOM   4264  OG1 THR A 270      -7.225   0.284   7.165  1.00 29.23           O
ATOM   4265  HG1 THR A 270      -6.450   0.332   7.725  1.00 29.23           H
ATOM   4266  CG2 THR A 270      -7.903  -0.417   9.330  1.00 31.96           C
ATOM   4267 1HG2 THR A 270      -7.214   0.192   9.722  1.00 31.96           H
ATOM   4268 2HG2 THR A 270      -7.506  -1.333   9.271  1.00 31.96           H
ATOM   4269 3HG2 THR A 270      -8.675  -0.457   9.964  1.00 31.96           H
ATOM   4270  N   ASN A 271     -11.129  -0.740   5.572  1.00 30.04           N
ATOM   4271  H   ASN A 271     -11.498  -1.561   6.008  1.00 30.04           H
ATOM   4272  CA  ASN A 271     -11.895  -0.094   4.507  1.00 31.71           C
ATOM   4273  HA  ASN A 271     -11.240   0.153   3.793  1.00 31.71           H
ATOM   4274  C   ASN A 271     -12.565   1.182   5.034  1.00 31.11           C
ATOM   4275  O   ASN A 271     -13.565   1.122   5.755  1.00 28.88           O
ATOM   4276  CB  ASN A 271     -12.931  -1.078   3.939  1.00 30.20           C
ATOM   4277 1HB  ASN A 271     -13.444  -1.485   4.695  1.00 30.20           H
ATOM   4278 2HB  ASN A 271     -13.558  -0.582   3.339  1.00 30.20           H
ATOM   4279  CG  ASN A 271     -12.290  -2.193   3.142  1.00 26.77           C
ATOM   4280  OD1 ASN A 271     -11.259  -2.028   2.518  1.00 26.05           O
ATOM   4281  ND2 ASN A 271     -12.884  -3.359   3.131  1.00 26.17           N
ATOM   4282 1HD2 ASN A 271     -12.490  -4.116   2.609  1.00 26.17           H
ATOM   4283 2HD2 ASN A 271     -13.732  -3.493   3.644  1.00 26.17           H
ATOM   4284  N   ARG A 272     -12.046   2.342   4.632  1.00 33.96           N
ATOM   4285  H   ARG A 272     -11.108   2.355   4.287  1.00 33.96           H
ATOM   4286  CA  ARG A 272     -12.800   3.602   4.677  1.00 39.63           C
ATOM   4287  HA  ARG A 272     -13.526   3.495   5.357  1.00 39.63           H
ATOM   4288  C   ARG A 272     -13.408   3.850   3.293  1.00 38.61           C
ATOM   4289  O   ARG A 272     -12.682   3.949   2.315  1.00 37.54           O
ATOM   4290  CB  ARG A 272     -11.932   4.763   5.156  1.00 37.97           C
ATOM   4291 1HB  ARG A 272     -11.078   4.759   4.636  1.00 37.97           H
ATOM   4292 2HB  ARG A 272     -12.421   5.619   4.987  1.00 37.97           H
ATOM   4293  CG  ARG A 272     -11.602   4.670   6.650  1.00 33.88           C
ATOM   4294 1HG  ARG A 272     -12.452   4.587   7.170  1.00 33.88           H
ATOM   4295 2HG  ARG A 272     -11.031   3.865   6.812  1.00 33.88           H
ATOM   4296  CD  ARG A 272     -10.848   5.926   7.108  1.00 32.51           C
ATOM   4297 1HD  ARG A 272     -10.020   6.043   6.559  1.00 32.51           H
ATOM   4298 2HD  ARG A 272     -11.434   6.730   7.003  1.00 32.51           H
ATOM   4299  NE  ARG A 272     -10.445   5.846   8.515  1.00 27.65           N
ATOM   4300  HE  ARG A 272     -10.824   5.093   9.052  1.00 27.65           H
ATOM   4301  CZ  ARG A 272      -9.625   6.678   9.143  1.00 26.66           C
ATOM   4302  NH1 ARG A 272      -9.088   7.714   8.543  1.00 25.05           N
ATOM   4303 1HH1 ARG A 272      -9.293   7.897   7.581  1.00 25.05           H
ATOM   4304 2HH1 ARG A 272      -8.474   8.321   9.047  1.00 25.05           H
ATOM   4305  NH2 ARG A 272      -9.304   6.488  10.394  1.00 23.86           N
ATOM   4306 1HH2 ARG A 272      -9.678   5.706  10.893  1.00 23.86           H
ATOM   4307 2HH2 ARG A 272      -8.684   7.124  10.853  1.00 23.86           H
ATOM   4308  N   ILE A 273     -14.726   3.924   3.242  1.00 33.03           N
ATOM   4309  H   ILE A 273     -15.245   3.687   4.063  1.00 33.03           H
ATOM   4310  CA  ILE A 273     -15.466   4.334   2.050  1.00 39.47           C
ATOM   4311  HA  ILE A 273     -15.131   3.802   1.272  1.00 39.47           H
ATOM   4312  C   ILE A 273     -15.193   5.828   1.839  1.00 38.52           C
ATOM   4313  O   ILE A 273     -15.508   6.626   2.721  1.00 35.58           O
ATOM   4314  CB  ILE A 273     -16.973   4.033   2.215  1.00 37.09           C
ATOM   4315  HB  ILE A 273     -17.308   4.541   3.008  1.00 37.09           H
ATOM   4316  CG1 ILE A 273     -17.213   2.522   2.465  1.00 34.96           C
ATOM   4317 1HG1 ILE A 273     -16.996   2.023   1.626  1.00 34.96           H
ATOM   4318 2HG1 ILE A 273     -16.604   2.221   3.199  1.00 34.96           H
ATOM   4319  CG2 ILE A 273     -17.758   4.513   0.990  1.00 36.08           C
ATOM   4320 1HG2 ILE A 273     -18.734   4.321   1.092  1.00 36.08           H
ATOM   4321 2HG2 ILE A 273     -17.440   4.057   0.159  1.00 36.08           H
ATOM   4322 3HG2 ILE A 273     -17.651   5.499   0.860  1.00 36.08           H
ATOM   4323  CD1 ILE A 273     -18.651   2.171   2.867  1.00 32.78           C
ATOM   4324 1HD1 ILE A 273     -18.752   1.187   3.016  1.00 32.78           H
ATOM   4325 2HD1 ILE A 273     -19.298   2.442   2.155  1.00 32.78           H
ATOM   4326 3HD1 ILE A 273     -18.911   2.638   3.712  1.00 32.78           H
ATOM   4327  N   TYR A 274     -14.602   6.209   0.704  1.00 34.99           N
ATOM   4328  H   TYR A 274     -14.286   5.508   0.065  1.00 34.99           H
ATOM   4329  CA  TYR A 274     -14.402   7.614   0.364  1.00 38.98           C
ATOM   4330  HA  TYR A 274     -14.669   8.137   1.174  1.00 38.98           H
ATOM   4331  C   TYR A 274     -15.316   8.006  -0.784  1.00 36.96           C
ATOM   4332  O   TYR A 274     -15.175   7.534  -1.909  1.00 34.77           O
ATOM   4333  CB  TYR A 274     -12.928   7.921   0.079  1.00 37.32           C
ATOM   4334 1HB  TYR A 274     -12.515   7.143  -0.395  1.00 37.32           H
ATOM   4335 2HB  TYR A 274     -12.866   8.735  -0.499  1.00 37.32           H
ATOM   4336  CG  TYR A 274     -12.161   8.174   1.358  1.00 35.43           C
ATOM   4337  CD1 TYR A 274     -12.059   9.475   1.886  1.00 33.18           C
ATOM   4338  HD1 TYR A 274     -12.454  10.244   1.384  1.00 33.18           H
ATOM   4339  CD2 TYR A 274     -11.618   7.094   2.063  1.00 33.99           C
ATOM   4340  HD2 TYR A 274     -11.687   6.168   1.691  1.00 33.99           H
ATOM   4341  CE1 TYR A 274     -11.409   9.706   3.111  1.00 31.54           C
ATOM   4342  HE1 TYR A 274     -11.334  10.635   3.474  1.00 31.54           H
ATOM   4343  CE2 TYR A 274     -10.972   7.312   3.300  1.00 31.62           C
ATOM   4344  HE2 TYR A 274     -10.590   6.540   3.808  1.00 31.62           H
ATOM   4345  CZ  TYR A 274     -10.866   8.625   3.821  1.00 32.75           C
ATOM   4346  OH  TYR A 274     -10.250   8.829   5.015  1.00 31.65           O
ATOM   4347  HH  TYR A 274     -10.907   8.877   5.709  1.00 31.65           H
ATOM   4348  N   GLY A 275     -16.239   8.898  -0.490  1.00 37.74           N
ATOM   4349  H   GLY A 275     -16.445   9.059   0.475  1.00 37.74           H
ATOM   4350  CA  GLY A 275     -16.978   9.664  -1.481  1.00 40.89           C
ATOM   4351 1HA  GLY A 275     -17.103   9.090  -2.291  1.00 40.89           H
ATOM   4352 2HA  GLY A 275     -17.871   9.895  -1.095  1.00 40.89           H
ATOM   4353  C   GLY A 275     -16.216  10.935  -1.847  1.00 39.34           C
ATOM   4354  O   GLY A 275     -15.714  11.639  -0.968  1.00 36.43           O
ATOM   4355  N   ASN A 276     -16.211  11.236  -3.141  1.00 40.46           N
ATOM   4356  H   ASN A 276     -16.453  10.497  -3.770  1.00 40.46           H
ATOM   4357  CA  ASN A 276     -15.893  12.521  -3.746  1.00 45.17           C
ATOM   4358  HA  ASN A 276     -15.975  12.326  -4.723  1.00 45.17           H
ATOM   4359  C   ASN A 276     -14.428  13.001  -3.646  1.00 41.73           C
ATOM   4360  O   ASN A 276     -14.052  13.787  -2.783  1.00 38.31           O
ATOM   4361  CB  ASN A 276     -16.943  13.557  -3.291  1.00 42.16           C
ATOM   4362 1HB  ASN A 276     -17.755  13.073  -2.965  1.00 42.16           H
ATOM   4363 2HB  ASN A 276     -16.558  14.102  -2.546  1.00 42.16           H
ATOM   4364  CG  ASN A 276     -17.373  14.504  -4.391  1.00 37.55           C
ATOM   4365  OD1 ASN A 276     -17.159  14.284  -5.569  1.00 34.52           O
ATOM   4366  ND2 ASN A 276     -18.044  15.580  -4.047  1.00 34.13           N
ATOM   4367 1HD2 ASN A 276     -18.374  16.210  -4.750  1.00 34.13           H
ATOM   4368 2HD2 ASN A 276     -18.225  15.769  -3.082  1.00 34.13           H
ATOM   4369  N   VAL A 277     -13.621  12.599  -4.621  1.00 35.16           N
ATOM   4370  H   VAL A 277     -13.937  11.866  -5.223  1.00 35.16           H
ATOM   4371  CA  VAL A 277     -12.290  13.170  -4.866  1.00 40.25           C
ATOM   4372  HA  VAL A 277     -11.943  13.469  -3.977  1.00 40.25           H
ATOM   4373  C   VAL A 277     -12.427  14.376  -5.799  1.00 39.07           C
ATOM   4374  O   VAL A 277     -12.726  14.232  -6.979  1.00 36.54           O
ATOM   4375  CB  VAL A 277     -11.306  12.118  -5.417  1.00 37.16           C
ATOM   4376  HB  VAL A 277     -11.654  11.832  -6.310  1.00 37.16           H
ATOM   4377  CG1 VAL A 277      -9.900  12.700  -5.573  1.00 34.95           C
ATOM   4378 1HG1 VAL A 277      -9.266  12.014  -5.930  1.00 34.95           H
ATOM   4379 2HG1 VAL A 277      -9.545  13.019  -4.694  1.00 34.95           H
ATOM   4380 3HG1 VAL A 277      -9.901  13.476  -6.204  1.00 34.95           H
ATOM   4381  CG2 VAL A 277     -11.201  10.917  -4.462  1.00 37.99           C
ATOM   4382 1HG2 VAL A 277     -10.564  10.232  -4.816  1.00 37.99           H
ATOM   4383 2HG2 VAL A 277     -12.090  10.476  -4.342  1.00 37.99           H
ATOM   4384 3HG2 VAL A 277     -10.876  11.203  -3.561  1.00 37.99           H
ATOM   4385  N   GLY A 278     -12.256  15.584  -5.260  1.00 38.30           N
ATOM   4386  H   GLY A 278     -12.159  15.653  -4.267  1.00 38.30           H
ATOM   4387  CA  GLY A 278     -12.204  16.813  -6.051  1.00 42.78           C
ATOM   4388 1HA  GLY A 278     -12.988  16.808  -6.671  1.00 42.78           H
ATOM   4389 2HA  GLY A 278     -12.283  17.584  -5.419  1.00 42.78           H
ATOM   4390  C   GLY A 278     -10.903  16.934  -6.859  1.00 41.16           C
ATOM   4391  O   GLY A 278      -9.820  16.620  -6.364  1.00 38.43           O
ATOM   4392  N   ASP A 279     -11.014  17.431  -8.095  1.00 35.26           N
ATOM   4393  H   ASP A 279     -11.926  17.509  -8.497  1.00 35.26           H
ATOM   4394  CA  ASP A 279      -9.863  17.866  -8.888  1.00 40.39           C
ATOM   4395  HA  ASP A 279      -9.222  17.099  -8.893  1.00 40.39           H
ATOM   4396  C   ASP A 279      -9.212  19.083  -8.222  1.00 38.15           C
ATOM   4397  O   ASP A 279      -9.818  20.145  -8.103  1.00 35.59           O
ATOM   4398  CB  ASP A 279     -10.278  18.179 -10.340  1.00 37.84           C
ATOM   4399 1HB  ASP A 279     -11.211  18.539 -10.337  1.00 37.84           H
ATOM   4400 2HB  ASP A 279      -9.656  18.868 -10.710  1.00 37.84           H
ATOM   4401  CG  ASP A 279     -10.239  16.957 -11.255  1.00 33.30           C
ATOM   4402  OD1 ASP A 279      -9.303  16.140 -11.121  1.00 32.38           O
ATOM   4403  OD2 ASP A 279     -11.141  16.791 -12.102  1.00 33.19           O
ATOM   4404  N   VAL A 280      -7.960  18.948  -7.801  1.00 28.17           N
ATOM   4405  H   VAL A 280      -7.542  18.040  -7.804  1.00 28.17           H
ATOM   4406  CA  VAL A 280      -7.174  20.091  -7.332  1.00 38.22           C
ATOM   4407  HA  VAL A 280      -7.833  20.774  -7.018  1.00 38.22           H
ATOM   4408  C   VAL A 280      -6.372  20.644  -8.513  1.00 36.68           C
ATOM   4409  O   VAL A 280      -5.219  20.295  -8.732  1.00 33.71           O
ATOM   4410  CB  VAL A 280      -6.301  19.759  -6.106  1.00 34.71           C
ATOM   4411  HB  VAL A 280      -5.628  19.085  -6.410  1.00 34.71           H
ATOM   4412  CG1 VAL A 280      -5.603  21.023  -5.566  1.00 31.96           C
ATOM   4413 1HG1 VAL A 280      -5.037  20.807  -4.771  1.00 31.96           H
ATOM   4414 2HG1 VAL A 280      -6.273  21.712  -5.289  1.00 31.96           H
ATOM   4415 3HG1 VAL A 280      -5.013  21.431  -6.262  1.00 31.96           H
ATOM   4416  CG2 VAL A 280      -7.150  19.189  -4.957  1.00 34.80           C
ATOM   4417 1HG2 VAL A 280      -6.581  18.975  -4.163  1.00 34.80           H
ATOM   4418 2HG2 VAL A 280      -7.615  18.349  -5.237  1.00 34.80           H
ATOM   4419 3HG2 VAL A 280      -7.847  19.845  -4.667  1.00 34.80           H
ATOM   4420  N   THR A 281      -7.014  21.509  -9.296  1.00 29.02           N
ATOM   4421  H   THR A 281      -8.014  21.509  -9.284  1.00 29.02           H
ATOM   4422  CA  THR A 281      -6.331  22.458 -10.171  1.00 36.89           C
ATOM   4423  HA  THR A 281      -5.439  22.050 -10.364  1.00 36.89           H
ATOM   4424  C   THR A 281      -6.181  23.784  -9.436  1.00 35.60           C
ATOM   4425  O   THR A 281      -7.174  24.386  -9.035  1.00 31.87           O
ATOM   4426  CB  THR A 281      -7.062  22.659 -11.508  1.00 32.42           C
ATOM   4427  HB  THR A 281      -6.759  23.523 -11.909  1.00 32.42           H
ATOM   4428  OG1 THR A 281      -8.451  22.797 -11.321  1.00 29.88           O
ATOM   4429  HG1 THR A 281      -8.886  22.828 -12.173  1.00 29.88           H
ATOM   4430  CG2 THR A 281      -6.837  21.486 -12.458  1.00 31.65           C
ATOM   4431 1HG2 THR A 281      -7.317  21.629 -13.323  1.00 31.65           H
ATOM   4432 2HG2 THR A 281      -7.171  20.632 -12.058  1.00 31.65           H
ATOM   4433 3HG2 THR A 281      -5.865  21.371 -12.661  1.00 31.65           H
ATOM   4434  N   GLY A 282      -4.954  24.252  -9.287  1.00 29.47           N
ATOM   4435  H   GLY A 282      -4.181  23.651  -9.489  1.00 29.47           H
ATOM   4436  CA  GLY A 282      -4.687  25.620  -8.836  1.00 35.08           C
ATOM   4437 1HA  GLY A 282      -4.029  26.022  -9.473  1.00 35.08           H
ATOM   4438 2HA  GLY A 282      -5.549  26.124  -8.884  1.00 35.08           H
ATOM   4439  C   GLY A 282      -4.132  25.711  -7.419  1.00 33.28           C
ATOM   4440  O   GLY A 282      -4.763  25.321  -6.450  1.00 30.68           O
ATOM   4441  N   GLY A 283      -2.924  26.251  -7.316  1.00 28.11           N
ATOM   4442  H   GLY A 283      -2.439  26.493  -8.157  1.00 28.11           H
ATOM   4443  CA  GLY A 283      -2.269  26.509  -6.044  1.00 33.03           C
ATOM   4444 1HA  GLY A 283      -2.179  25.636  -5.564  1.00 33.03           H
ATOM   4445 2HA  GLY A 283      -1.360  26.878  -6.238  1.00 33.03           H
ATOM   4446  C   GLY A 283      -3.049  27.490  -5.183  1.00 31.54           C
ATOM   4447  O   GLY A 283      -3.394  28.582  -5.625  1.00 29.43           O
ATOM   4448  N   GLN A 284      -3.251  27.115  -3.943  1.00 19.21           N
ATOM   4449  H   GLN A 284      -3.245  26.138  -3.728  1.00 19.21           H
ATOM   4450  CA  GLN A 284      -3.484  28.067  -2.869  1.00 26.51           C
ATOM   4451  HA  GLN A 284      -3.084  28.935  -3.164  1.00 26.51           H
ATOM   4452  C   GLN A 284      -2.749  27.607  -1.618  1.00 25.55           C
ATOM   4453  O   GLN A 284      -2.814  26.456  -1.193  1.00 24.02           O
ATOM   4454  CB  GLN A 284      -4.984  28.325  -2.654  1.00 25.08           C
ATOM   4455 1HB  GLN A 284      -5.514  27.743  -3.271  1.00 25.08           H
ATOM   4456 2HB  GLN A 284      -5.226  28.114  -1.707  1.00 25.08           H
ATOM   4457  CG  GLN A 284      -5.298  29.802  -2.947  1.00 23.05           C
ATOM   4458 1HG  GLN A 284      -4.865  30.362  -2.240  1.00 23.05           H
ATOM   4459 2HG  GLN A 284      -4.912  30.034  -3.840  1.00 23.05           H
ATOM   4460  CD  GLN A 284      -6.791  30.139  -2.972  1.00 20.74           C
ATOM   4461  OE1 GLN A 284      -7.657  29.289  -2.875  1.00 19.95           O
ATOM   4462  NE2 GLN A 284      -7.143  31.385  -3.120  1.00 22.53           N
ATOM   4463 1HE2 GLN A 284      -8.112  31.630  -3.152  1.00 22.53           H
ATOM   4464 2HE2 GLN A 284      -6.444  32.096  -3.201  1.00 22.53           H
ATOM   4465  N   LEU A 285      -1.981  28.563  -1.112  1.00 15.90           N
ATOM   4466  H   LEU A 285      -1.947  29.412  -1.639  1.00 15.90           H
ATOM   4467  CA  LEU A 285      -1.187  28.547   0.095  1.00 23.89           C
ATOM   4468  HA  LEU A 285      -0.390  27.967  -0.074  1.00 23.89           H
ATOM   4469  C   LEU A 285      -1.981  27.959   1.270  1.00 23.15           C
ATOM   4470  O   LEU A 285      -2.957  28.569   1.716  1.00 21.84           O
ATOM   4471  CB  LEU A 285      -0.834  30.018   0.389  1.00 21.84           C
ATOM   4472 1HB  LEU A 285      -1.680  30.552   0.378  1.00 21.84           H
ATOM   4473 2HB  LEU A 285      -0.421  30.066   1.299  1.00 21.84           H
ATOM   4474  CG  LEU A 285       0.147  30.646  -0.620  1.00 19.80           C
ATOM   4475  HG  LEU A 285       0.043  30.171  -1.494  1.00 19.80           H
ATOM   4476  CD1 LEU A 285      -0.146  32.136  -0.817  1.00 18.52           C
ATOM   4477 1HD1 LEU A 285       0.491  32.543  -1.472  1.00 18.52           H
ATOM   4478 2HD1 LEU A 285      -0.061  32.635   0.045  1.00 18.52           H
ATOM   4479 3HD1 LEU A 285      -1.074  32.276  -1.163  1.00 18.52           H
ATOM   4480  CD2 LEU A 285       1.575  30.485  -0.142  1.00 21.25           C
ATOM   4481 1HD2 LEU A 285       2.218  30.890  -0.792  1.00 21.25           H
ATOM   4482 2HD2 LEU A 285       1.811  29.519  -0.038  1.00 21.25           H
ATOM   4483 3HD2 LEU A 285       1.709  30.932   0.743  1.00 21.25           H
ATOM   4484  N   MET A 286      -1.506  26.854   1.806  1.00 26.37           N
ATOM   4485  H   MET A 286      -0.916  26.265   1.254  1.00 26.37           H
ATOM   4486  CA  MET A 286      -1.810  26.461   3.171  1.00 31.48           C
ATOM   4487  HA  MET A 286      -2.515  27.083   3.512  1.00 31.48           H
ATOM   4488  C   MET A 286      -0.536  26.616   3.999  1.00 30.05           C
ATOM   4489  O   MET A 286       0.438  25.885   3.812  1.00 27.14           O
ATOM   4490  CB  MET A 286      -2.402  25.044   3.232  1.00 28.41           C
ATOM   4491 1HB  MET A 286      -1.864  24.444   2.640  1.00 28.41           H
ATOM   4492 2HB  MET A 286      -2.353  24.714   4.175  1.00 28.41           H
ATOM   4493  CG  MET A 286      -3.873  25.019   2.767  1.00 26.38           C
ATOM   4494 1HG  MET A 286      -3.856  25.435   1.858  1.00 26.38           H
ATOM   4495 2HG  MET A 286      -4.094  24.047   2.685  1.00 26.38           H
ATOM   4496  SD  MET A 286      -5.020  25.879   3.879  1.00 22.82           S
ATOM   4497  CE  MET A 286      -6.551  25.724   2.929  1.00 22.49           C
ATOM   4498 1HE  MET A 286      -7.315  26.157   3.408  1.00 22.49           H
ATOM   4499 2HE  MET A 286      -6.785  24.763   2.781  1.00 22.49           H
ATOM   4500 3HE  MET A 286      -6.463  26.160   2.033  1.00 22.49           H
ATOM   4501  N   ASN A 287      -0.546  27.618   4.859  1.00 20.20           N
ATOM   4502  H   ASN A 287      -1.252  28.319   4.754  1.00 20.20           H
ATOM   4503  CA  ASN A 287       0.406  27.767   5.951  1.00 23.31           C
ATOM   4504  HA  ASN A 287       1.328  27.760   5.565  1.00 23.31           H
ATOM   4505  C   ASN A 287       0.232  26.584   6.909  1.00 22.75           C
ATOM   4506  O   ASN A 287      -0.564  26.635   7.840  1.00 20.79           O
ATOM   4507  CB  ASN A 287       0.151  29.109   6.663  1.00 21.04           C
ATOM   4508 1HB  ASN A 287      -0.836  29.236   6.760  1.00 21.04           H
ATOM   4509 2HB  ASN A 287       0.574  29.076   7.568  1.00 21.04           H
ATOM   4510  CG  ASN A 287       0.707  30.316   5.933  1.00 18.78           C
ATOM   4511  OD1 ASN A 287       1.636  30.238   5.153  1.00 16.98           O
ATOM   4512  ND2 ASN A 287       0.167  31.484   6.181  1.00 17.91           N
ATOM   4513 1HD2 ASN A 287       0.519  32.304   5.730  1.00 17.91           H
ATOM   4514 2HD2 ASN A 287      -0.598  31.555   6.822  1.00 17.91           H
ATOM   4515  N   GLY A 288       0.965  25.514   6.659  1.00 24.18           N
ATOM   4516  H   GLY A 288       1.411  25.461   5.766  1.00 24.18           H
ATOM   4517  CA  GLY A 288       1.174  24.414   7.572  1.00 27.39           C
ATOM   4518 1HA  GLY A 288       0.526  24.499   8.329  1.00 27.39           H
ATOM   4519 2HA  GLY A 288       1.007  23.557   7.084  1.00 27.39           H
ATOM   4520  C   GLY A 288       2.604  24.472   8.081  1.00 26.61           C
ATOM   4521  O   GLY A 288       3.534  24.131   7.353  1.00 24.61           O
ATOM   4522  N   SER A 289       2.775  24.958   9.304  1.00 20.21           N
ATOM   4523  H   SER A 289       1.995  25.401   9.746  1.00 20.21           H
ATOM   4524  CA  SER A 289       4.032  24.885  10.043  1.00 25.35           C
ATOM   4525  HA  SER A 289       4.723  25.409   9.546  1.00 25.35           H
ATOM   4526  C   SER A 289       4.473  23.427  10.144  1.00 24.67           C
ATOM   4527  O   SER A 289       3.894  22.651  10.894  1.00 22.87           O
ATOM   4528  CB  SER A 289       3.806  25.480  11.430  1.00 22.90           C
ATOM   4529 1HB  SER A 289       3.510  26.433  11.362  1.00 22.90           H
ATOM   4530 2HB  SER A 289       3.121  24.953  11.933  1.00 22.90           H
ATOM   4531  OG  SER A 289       4.983  25.466  12.195  1.00 20.67           O
ATOM   4532  HG  SER A 289       4.759  25.463  13.126  1.00 20.67           H
ATOM   4533  N   PHE A 290       5.490  23.047   9.380  1.00 20.79           N
ATOM   4534  H   PHE A 290       5.794  23.668   8.658  1.00 20.79           H
ATOM   4535  CA  PHE A 290       6.184  21.786   9.532  1.00 26.64           C
ATOM   4536  HA  PHE A 290       5.686  21.248  10.212  1.00 26.64           H
ATOM   4537  C   PHE A 290       7.591  22.085  10.055  1.00 25.85           C
ATOM   4538  O   PHE A 290       8.460  22.539   9.304  1.00 23.55           O
ATOM   4539  CB  PHE A 290       6.155  20.965   8.226  1.00 24.56           C
ATOM   4540 1HB  PHE A 290       5.495  21.378   7.598  1.00 24.56           H
ATOM   4541 2HB  PHE A 290       7.065  20.981   7.812  1.00 24.56           H
ATOM   4542  CG  PHE A 290       5.762  19.521   8.433  1.00 23.61           C
ATOM   4543  CD1 PHE A 290       6.741  18.522   8.630  1.00 21.60           C
ATOM   4544  HD1 PHE A 290       7.711  18.766   8.618  1.00 21.60           H
ATOM   4545  CD2 PHE A 290       4.399  19.164   8.453  1.00 22.25           C
ATOM   4546  HD2 PHE A 290       3.698  19.864   8.318  1.00 22.25           H
ATOM   4547  CE1 PHE A 290       6.357  17.188   8.842  1.00 20.32           C
ATOM   4548  HE1 PHE A 290       7.053  16.484   8.983  1.00 20.32           H
ATOM   4549  CE2 PHE A 290       4.023  17.823   8.663  1.00 21.37           C
ATOM   4550  HE2 PHE A 290       3.055  17.571   8.674  1.00 21.37           H
ATOM   4551  CZ  PHE A 290       5.003  16.843   8.856  1.00 22.95           C
ATOM   4552  HZ  PHE A 290       4.733  15.892   9.005  1.00 22.95           H
ATOM   4553  N   SER A 291       7.783  21.900  11.342  1.00 22.03           N
ATOM   4554  H   SER A 291       6.988  21.798  11.939  1.00 22.03           H
ATOM   4555  CA  SER A 291       9.113  21.839  11.926  1.00 27.71           C
ATOM   4556  HA  SER A 291       9.616  22.636  11.592  1.00 27.71           H
ATOM   4557  C   SER A 291       9.764  20.536  11.476  1.00 26.85           C
ATOM   4558  O   SER A 291       9.339  19.462  11.891  1.00 25.58           O
ATOM   4559  CB  SER A 291       9.050  21.904  13.453  1.00 25.94           C
ATOM   4560 1HB  SER A 291       8.376  21.258  13.812  1.00 25.94           H
ATOM   4561 2HB  SER A 291       9.944  21.711  13.857  1.00 25.94           H
ATOM   4562  OG  SER A 291       8.666  23.192  13.867  1.00 23.31           O
ATOM   4563  HG  SER A 291       8.579  23.761  13.102  1.00 23.31           H
ATOM   4564  N   MET A 292      10.771  20.632  10.629  1.00 22.64           N
ATOM   4565  H   MET A 292      10.893  21.498  10.143  1.00 22.64           H
ATOM   4566  CA  MET A 292      11.717  19.558  10.356  1.00 25.38           C
ATOM   4567  HA  MET A 292      11.432  18.759  10.886  1.00 25.38           H
ATOM   4568  C   MET A 292      13.103  20.035  10.805  1.00 25.04           C
ATOM   4569  O   MET A 292      13.777  20.785  10.096  1.00 23.00           O
ATOM   4570  CB  MET A 292      11.687  19.155   8.872  1.00 23.62           C
ATOM   4571 1HB  MET A 292      11.475  19.963   8.323  1.00 23.62           H
ATOM   4572 2HB  MET A 292      12.587  18.804   8.615  1.00 23.62           H
ATOM   4573  CG  MET A 292      10.633  18.072   8.587  1.00 22.12           C
ATOM   4574 1HG  MET A 292       9.812  18.388   9.062  1.00 22.12           H
ATOM   4575 2HG  MET A 292      10.486  18.117   7.599  1.00 22.12           H
ATOM   4576  SD  MET A 292      11.119  16.415   9.118  1.00 19.26           S
ATOM   4577  CE  MET A 292       9.625  15.481   8.666  1.00 19.76           C
ATOM   4578 1HE  MET A 292       9.724  14.513   8.897  1.00 19.76           H
ATOM   4579 2HE  MET A 292       9.445  15.545   7.684  1.00 19.76           H
ATOM   4580 3HE  MET A 292       8.823  15.832   9.149  1.00 19.76           H
ATOM   4581  N   ASP A 293      13.498  19.601  11.977  1.00 23.85           N
ATOM   4582  H   ASP A 293      12.808  19.290  12.631  1.00 23.85           H
ATOM   4583  CA  ASP A 293      14.901  19.553  12.366  1.00 29.13           C
ATOM   4584  HA  ASP A 293      15.288  20.456  12.177  1.00 29.13           H
ATOM   4585  C   ASP A 293      15.602  18.474  11.538  1.00 26.91           C
ATOM   4586  O   ASP A 293      15.262  17.295  11.626  1.00 25.14           O
ATOM   4587  CB  ASP A 293      15.029  19.244  13.863  1.00 27.36           C
ATOM   4588 1HB  ASP A 293      14.388  18.511  14.092  1.00 27.36           H
ATOM   4589 2HB  ASP A 293      15.964  18.938  14.045  1.00 27.36           H
ATOM   4590  CG  ASP A 293      14.727  20.457  14.758  1.00 25.00           C
ATOM   4591  OD1 ASP A 293      15.199  21.553  14.396  1.00 23.98           O
ATOM   4592  OD2 ASP A 293      14.077  20.245  15.791  1.00 24.78           O
ATOM   4593  N   GLY A 294      16.566  18.866  10.711  1.00 22.84           N
ATOM   4594  H   GLY A 294      16.722  19.844  10.571  1.00 22.84           H
ATOM   4595  CA  GLY A 294      17.399  17.903  10.005  1.00 28.28           C
ATOM   4596 1HA  GLY A 294      18.096  17.591  10.651  1.00 28.28           H
ATOM   4597 2HA  GLY A 294      16.809  17.135   9.754  1.00 28.28           H
ATOM   4598  C   GLY A 294      18.083  18.435   8.752  1.00 27.34           C
ATOM   4599  O   GLY A 294      17.578  18.274   7.656  1.00 24.63           O
ATOM   4600  N   THR A 295      19.282  18.998   8.932  1.00 21.09           N
ATOM   4601  H   THR A 295      19.479  19.357   9.844  1.00 21.09           H
ATOM   4602  CA  THR A 295      20.348  19.143   7.913  1.00 30.09           C
ATOM   4603  HA  THR A 295      20.933  19.833   8.339  1.00 30.09           H
ATOM   4604  C   THR A 295      19.947  19.774   6.575  1.00 30.42           C
ATOM   4605  O   THR A 295      19.689  19.101   5.581  1.00 27.67           O
ATOM   4606  CB  THR A 295      21.107  17.822   7.716  1.00 25.90           C
ATOM   4607  HB  THR A 295      21.697  17.910   6.913  1.00 25.90           H
ATOM   4608  OG1 THR A 295      20.247  16.764   7.413  1.00 23.02           O
ATOM   4609  HG1 THR A 295      19.350  17.091   7.344  1.00 23.02           H
ATOM   4610  CG2 THR A 295      21.878  17.433   8.977  1.00 24.04           C
ATOM   4611 1HG2 THR A 295      22.371  16.573   8.845  1.00 24.04           H
ATOM   4612 2HG2 THR A 295      21.259  17.317   9.754  1.00 24.04           H
ATOM   4613 3HG2 THR A 295      22.547  18.136   9.219  1.00 24.04           H
ATOM   4614  N   GLY A 296      19.990  21.115   6.534  1.00 28.22           N
ATOM   4615  H   GLY A 296      20.137  21.603   7.394  1.00 28.22           H
ATOM   4616  CA  GLY A 296      19.837  21.905   5.326  1.00 35.28           C
ATOM   4617 1HA  GLY A 296      18.929  21.712   4.955  1.00 35.28           H
ATOM   4618 2HA  GLY A 296      19.892  22.868   5.590  1.00 35.28           H
ATOM   4619  C   GLY A 296      20.892  21.606   4.270  1.00 35.12           C
ATOM   4620  O   GLY A 296      22.093  21.699   4.517  1.00 32.92           O
ATOM   4621  N   GLN A 297      20.432  21.343   3.047  1.00 29.08           N
ATOM   4622  H   GLN A 297      19.531  20.919   2.959  1.00 29.08           H
ATOM   4623  CA  GLN A 297      21.177  21.643   1.834  1.00 34.40           C
ATOM   4624  HA  GLN A 297      22.085  21.954   2.115  1.00 34.40           H
ATOM   4625  C   GLN A 297      20.447  22.765   1.102  1.00 33.50           C
ATOM   4626  O   GLN A 297      19.289  22.639   0.724  1.00 31.98           O
ATOM   4627  CB  GLN A 297      21.427  20.401   0.974  1.00 33.86           C
ATOM   4628 1HB  GLN A 297      20.584  19.866   0.918  1.00 33.86           H
ATOM   4629 2HB  GLN A 297      21.702  20.688   0.056  1.00 33.86           H
ATOM   4630  CG  GLN A 297      22.542  19.536   1.596  1.00 32.41           C
ATOM   4631 1HG  GLN A 297      23.310  20.131   1.833  1.00 32.41           H
ATOM   4632 2HG  GLN A 297      22.185  19.106   2.425  1.00 32.41           H
ATOM   4633  CD  GLN A 297      23.062  18.432   0.673  1.00 29.98           C
ATOM   4634  OE1 GLN A 297      22.500  18.120  -0.365  1.00 30.11           O
ATOM   4635  NE2 GLN A 297      24.165  17.798   1.014  1.00 32.31           N
ATOM   4636 1HE2 GLN A 297      24.528  17.075   0.426  1.00 32.31           H
ATOM   4637 2HE2 GLN A 297      24.639  18.040   1.861  1.00 32.31           H
ATOM   4638  N   SER A 298      21.145  23.883   0.997  1.00 26.18           N
ATOM   4639  H   SER A 298      22.097  23.841   1.300  1.00 26.18           H
ATOM   4640  CA  SER A 298      20.685  25.167   0.491  1.00 35.04           C
ATOM   4641  HA  SER A 298      19.823  25.375   0.954  1.00 35.04           H
ATOM   4642  C   SER A 298      20.413  25.112  -1.020  1.00 34.86           C
ATOM   4643  O   SER A 298      21.254  24.680  -1.801  1.00 32.48           O
ATOM   4644  CB  SER A 298      21.770  26.199   0.812  1.00 32.42           C
ATOM   4645 1HB  SER A 298      21.924  26.255   1.798  1.00 32.42           H
ATOM   4646 2HB  SER A 298      22.627  25.965   0.353  1.00 32.42           H
ATOM   4647  OG  SER A 298      21.416  27.484   0.382  1.00 29.46           O
ATOM   4648  HG  SER A 298      21.335  27.491  -0.572  1.00 29.46           H
ATOM   4649  N   TYR A 299      19.270  25.626  -1.424  1.00 27.36           N
ATOM   4650  H   TYR A 299      18.533  25.716  -0.754  1.00 27.36           H
ATOM   4651  CA  TYR A 299      19.010  26.074  -2.792  1.00 32.83           C
ATOM   4652  HA  TYR A 299      19.205  25.317  -3.416  1.00 32.83           H
ATOM   4653  C   TYR A 299      19.934  27.272  -3.078  1.00 32.12           C
ATOM   4654  O   TYR A 299      19.917  28.234  -2.316  1.00 29.94           O
ATOM   4655  CB  TYR A 299      17.529  26.475  -2.926  1.00 31.16           C
ATOM   4656 1HB  TYR A 299      17.334  27.194  -2.259  1.00 31.16           H
ATOM   4657 2HB  TYR A 299      17.379  26.827  -3.850  1.00 31.16           H
ATOM   4658  CG  TYR A 299      16.538  25.354  -2.695  1.00 28.82           C
ATOM   4659  CD1 TYR A 299      16.115  24.554  -3.774  1.00 26.76           C
ATOM   4660  HD1 TYR A 299      16.460  24.737  -4.695  1.00 26.76           H
ATOM   4661  CD2 TYR A 299      16.052  25.086  -1.398  1.00 27.83           C
ATOM   4662  HD2 TYR A 299      16.350  25.648  -0.627  1.00 27.83           H
ATOM   4663  CE1 TYR A 299      15.213  23.502  -3.564  1.00 26.16           C
ATOM   4664  HE1 TYR A 299      14.913  22.942  -4.336  1.00 26.16           H
ATOM   4665  CE2 TYR A 299      15.147  24.027  -1.188  1.00 26.07           C
ATOM   4666  HE2 TYR A 299      14.802  23.841  -0.268  1.00 26.07           H
ATOM   4667  CZ  TYR A 299      14.727  23.229  -2.270  1.00 26.36           C
ATOM   4668  OH  TYR A 299      13.869  22.204  -2.063  1.00 25.48           O
ATOM   4669  HH  TYR A 299      12.975  22.541  -2.014  1.00 25.48           H
ATOM   4670  N   GLN A 300      20.722  27.214  -4.142  1.00 33.08           N
ATOM   4671  H   GLN A 300      20.781  26.358  -4.656  1.00 33.08           H
ATOM   4672  CA  GLN A 300      21.508  28.364  -4.587  1.00 38.88           C
ATOM   4673  HA  GLN A 300      21.429  29.049  -3.863  1.00 38.88           H
ATOM   4674  C   GLN A 300      20.907  28.936  -5.872  1.00 37.84           C
ATOM   4675  O   GLN A 300      20.823  28.261  -6.900  1.00 35.53           O
ATOM   4676  CB  GLN A 300      23.001  28.022  -4.719  1.00 37.47           C
ATOM   4677 1HB  GLN A 300      23.093  27.140  -5.182  1.00 37.47           H
ATOM   4678 2HB  GLN A 300      23.450  28.732  -5.261  1.00 37.47           H
ATOM   4679  CG  GLN A 300      23.678  27.939  -3.335  1.00 38.32           C
ATOM   4680 1HG  GLN A 300      23.476  28.779  -2.831  1.00 38.32           H
ATOM   4681 2HG  GLN A 300      23.300  27.155  -2.842  1.00 38.32           H
ATOM   4682  CD  GLN A 300      25.196  27.775  -3.398  1.00 35.44           C
ATOM   4683  OE1 GLN A 300      25.796  27.528  -4.427  1.00 34.86           O
ATOM   4684  NE2 GLN A 300      25.892  27.884  -2.279  1.00 34.94           N
ATOM   4685 1HE2 GLN A 300      26.885  27.764  -2.294  1.00 34.94           H
ATOM   4686 2HE2 GLN A 300      25.426  28.086  -1.418  1.00 34.94           H
ATOM   4687  N   ASP A 301      20.485  30.191  -5.774  1.00 29.98           N
ATOM   4688  H   ASP A 301      20.427  30.586  -4.857  1.00 29.98           H
ATOM   4689  CA  ASP A 301      20.098  31.043  -6.897  1.00 35.77           C
ATOM   4690  HA  ASP A 301      19.651  30.484  -7.595  1.00 35.77           H
ATOM   4691  C   ASP A 301      21.379  31.650  -7.487  1.00 33.63           C
ATOM   4692  O   ASP A 301      22.235  32.145  -6.756  1.00 31.79           O
ATOM   4693  CB  ASP A 301      19.082  32.103  -6.413  1.00 34.16           C
ATOM   4694 1HB  ASP A 301      18.528  31.707  -5.681  1.00 34.16           H
ATOM   4695 2HB  ASP A 301      19.584  32.893  -6.061  1.00 34.16           H
ATOM   4696  CG  ASP A 301      18.143  32.584  -7.523  1.00 30.62           C
ATOM   4697  OD1 ASP A 301      18.566  32.574  -8.700  1.00 29.52           O
ATOM   4698  OD2 ASP A 301      16.968  32.895  -7.219  1.00 29.66           O
ATOM   4699  N   LEU A 302      21.541  31.607  -8.809  1.00 31.56           N
ATOM   4700  H   LEU A 302      20.786  31.266  -9.369  1.00 31.56           H
ATOM   4701  CA  LEU A 302      22.771  32.034  -9.485  1.00 38.41           C
ATOM   4702  HA  LEU A 302      23.508  31.684  -8.906  1.00 38.41           H
ATOM   4703  C   LEU A 302      22.957  33.567  -9.533  1.00 36.37           C
ATOM   4704  O   LEU A 302      23.887  34.040 -10.182  1.00 33.88           O
ATOM   4705  CB  LEU A 302      22.819  31.401 -10.896  1.00 36.40           C
ATOM   4706 1HB  LEU A 302      21.923  31.519 -11.325  1.00 36.40           H
ATOM   4707 2HB  LEU A 302      23.512  31.881 -11.433  1.00 36.40           H
ATOM   4708  CG  LEU A 302      23.160  29.901 -10.907  1.00 34.54           C
ATOM   4709  HG  LEU A 302      22.604  29.470 -10.197  1.00 34.54           H
ATOM   4710  CD1 LEU A 302      22.851  29.290 -12.276  1.00 34.12           C
ATOM   4711 1HD1 LEU A 302      23.070  28.314 -12.291  1.00 34.12           H
ATOM   4712 2HD1 LEU A 302      23.383  29.736 -12.996  1.00 34.12           H
ATOM   4713 3HD1 LEU A 302      21.882  29.391 -12.503  1.00 34.12           H
ATOM   4714  CD2 LEU A 302      24.650  29.663 -10.622  1.00 38.24           C
ATOM   4715 1HD2 LEU A 302      24.865  28.686 -10.631  1.00 38.24           H
ATOM   4716 2HD2 LEU A 302      24.906  30.026  -9.726  1.00 38.24           H
ATOM   4717 3HD2 LEU A 302      25.222  30.110 -11.310  1.00 38.24           H
ATOM   4718  N   ARG A 303      22.096  34.345  -8.873  1.00 30.93           N
ATOM   4719  H   ARG A 303      21.388  33.904  -8.321  1.00 30.93           H
ATOM   4720  CA  ARG A 303      22.131  35.826  -8.913  1.00 36.60           C
ATOM   4721  HA  ARG A 303      22.828  36.008  -9.606  1.00 36.60           H
ATOM   4722  C   ARG A 303      22.657  36.522  -7.652  1.00 35.64           C
ATOM   4723  O   ARG A 303      22.845  37.736  -7.702  1.00 32.33           O
ATOM   4724  CB  ARG A 303      20.773  36.385  -9.352  1.00 34.60           C
ATOM   4725 1HB  ARG A 303      20.050  35.930  -8.832  1.00 34.60           H
ATOM   4726 2HB  ARG A 303      20.750  37.367  -9.166  1.00 34.60           H
ATOM   4727  CG  ARG A 303      20.537  36.151 -10.852  1.00 31.98           C
ATOM   4728 1HG  ARG A 303      21.354  36.417 -11.363  1.00 31.98           H
ATOM   4729 2HG  ARG A 303      20.344  35.183 -11.012  1.00 31.98           H
ATOM   4730  CD  ARG A 303      19.352  36.984 -11.333  1.00 29.69           C
ATOM   4731 1HD  ARG A 303      18.532  36.734 -10.818  1.00 29.69           H
ATOM   4732 2HD  ARG A 303      19.546  37.956 -11.200  1.00 29.69           H
ATOM   4733  NE  ARG A 303      19.086  36.756 -12.766  1.00 27.76           N
ATOM   4734  HE  ARG A 303      19.465  35.920 -13.163  1.00 27.76           H
ATOM   4735  CZ  ARG A 303      18.401  37.537 -13.579  1.00 27.03           C
ATOM   4736  NH1 ARG A 303      17.887  38.664 -13.169  1.00 26.18           N
ATOM   4737 1HH1 ARG A 303      18.008  38.953 -12.219  1.00 26.18           H
ATOM   4738 2HH1 ARG A 303      17.372  39.239 -13.804  1.00 26.18           H
ATOM   4739  NH2 ARG A 303      18.216  37.174 -14.814  1.00 24.68           N
ATOM   4740 1HH2 ARG A 303      18.592  36.307 -15.142  1.00 24.68           H
ATOM   4741 2HH2 ARG A 303      17.698  37.761 -15.436  1.00 24.68           H
ATOM   4742  N   ASP A 304      22.972  35.830  -6.598  1.00 30.47           N
ATOM   4743  H   ASP A 304      22.832  34.840  -6.605  1.00 30.47           H
ATOM   4744  CA  ASP A 304      23.525  36.462  -5.403  1.00 38.08           C
ATOM   4745  HA  ASP A 304      23.091  37.361  -5.348  1.00 38.08           H
ATOM   4746  C   ASP A 304      25.039  36.704  -5.543  1.00 36.64           C
ATOM   4747  O   ASP A 304      25.871  35.872  -5.189  1.00 33.94           O
ATOM   4748  CB  ASP A 304      23.132  35.674  -4.140  1.00 36.29           C
ATOM   4749 1HB  ASP A 304      23.247  34.698  -4.323  1.00 36.29           H
ATOM   4750 2HB  ASP A 304      23.736  35.947  -3.391  1.00 36.29           H
ATOM   4751  CG  ASP A 304      21.677  35.925  -3.713  1.00 33.66           C
ATOM   4752  OD1 ASP A 304      21.175  37.037  -3.993  1.00 31.51           O
ATOM   4753  OD2 ASP A 304      21.105  35.015  -3.069  1.00 32.10           O
ATOM   4754  N   GLY A 305      25.385  37.861  -6.105  1.00 39.46           N
ATOM   4755  H   GLY A 305      24.670  38.447  -6.486  1.00 39.46           H
ATOM   4756  CA  GLY A 305      26.777  38.302  -6.183  1.00 47.12           C
ATOM   4757 1HA  GLY A 305      27.018  38.647  -5.276  1.00 47.12           H
ATOM   4758 2HA  GLY A 305      27.322  37.489  -6.386  1.00 47.12           H
ATOM   4759  C   GLY A 305      27.093  39.384  -7.225  1.00 47.08           C
ATOM   4760  O   GLY A 305      28.163  39.342  -7.832  1.00 42.25           O
ATOM   4761  N   SER A 306      26.201  40.361  -7.449  1.00 26.94           N
ATOM   4762  H   SER A 306      25.288  40.292  -7.047  1.00 26.94           H
ATOM   4763  CA  SER A 306      26.539  41.535  -8.276  1.00 34.45           C
ATOM   4764  HA  SER A 306      27.315  41.257  -8.842  1.00 34.45           H
ATOM   4765  C   SER A 306      26.940  42.729  -7.385  1.00 33.68           C
ATOM   4766  O   SER A 306      26.131  43.162  -6.576  1.00 31.02           O
ATOM   4767  CB  SER A 306      25.372  41.911  -9.189  1.00 32.86           C
ATOM   4768 1HB  SER A 306      25.062  41.122  -9.720  1.00 32.86           H
ATOM   4769 2HB  SER A 306      24.607  42.280  -8.661  1.00 32.86           H
ATOM   4770  OG  SER A 306      25.784  42.904 -10.098  1.00 27.98           O
ATOM   4771  HG  SER A 306      25.877  42.520 -10.970  1.00 27.98           H
ATOM   4772  N   PRO A 307      28.153  43.317  -7.537  1.00 27.24           N
ATOM   4773  CA  PRO A 307      28.643  44.386  -6.660  1.00 33.75           C
ATOM   4774  HA  PRO A 307      28.177  44.333  -5.777  1.00 33.75           H
ATOM   4775  C   PRO A 307      28.298  45.803  -7.161  1.00 34.72           C
ATOM   4776  O   PRO A 307      29.063  46.735  -6.922  1.00 32.04           O
ATOM   4777  CB  PRO A 307      30.145  44.114  -6.547  1.00 31.27           C
ATOM   4778 1HB  PRO A 307      30.649  44.950  -6.329  1.00 31.27           H
ATOM   4779 2HB  PRO A 307      30.336  43.419  -5.853  1.00 31.27           H
ATOM   4780  CG  PRO A 307      30.497  43.608  -7.943  1.00 33.04           C
ATOM   4781 1HG  PRO A 307      30.672  44.372  -8.565  1.00 33.04           H
ATOM   4782 2HG  PRO A 307      31.299  43.011  -7.913  1.00 33.04           H
ATOM   4783  CD  PRO A 307      29.247  42.828  -8.368  1.00 38.84           C
ATOM   4784 1HD  PRO A 307      29.029  42.992  -9.330  1.00 38.84           H
ATOM   4785 2HD  PRO A 307      29.364  41.847  -8.215  1.00 38.84           H
ATOM   4786  N   TYR A 308      27.169  46.010  -7.858  1.00 24.08           N
ATOM   4787  H   TYR A 308      26.587  45.230  -8.087  1.00 24.08           H
ATOM   4788  CA  TYR A 308      26.770  47.355  -8.291  1.00 29.33           C
ATOM   4789  HA  TYR A 308      27.387  47.991  -7.826  1.00 29.33           H
ATOM   4790  C   TYR A 308      25.375  47.716  -7.801  1.00 28.01           C
ATOM   4791  O   TYR A 308      24.396  47.033  -8.073  1.00 24.98           O
ATOM   4792  CB  TYR A 308      26.987  47.536  -9.801  1.00 28.35           C
ATOM   4793 1HB  TYR A 308      26.624  46.738 -10.282  1.00 28.35           H
ATOM   4794 2HB  TYR A 308      26.505  48.357 -10.105  1.00 28.35           H
ATOM   4795  CG  TYR A 308      28.457  47.682 -10.147  1.00 26.36           C
ATOM   4796  CD1 TYR A 308      29.104  48.933  -9.988  1.00 24.77           C
ATOM   4797  HD1 TYR A 308      28.578  49.728  -9.687  1.00 24.77           H
ATOM   4798  CD2 TYR A 308      29.212  46.565 -10.563  1.00 26.85           C
ATOM   4799  HD2 TYR A 308      28.766  45.677 -10.674  1.00 26.85           H
ATOM   4800  CE1 TYR A 308      30.467  49.065 -10.247  1.00 24.30           C
ATOM   4801  HE1 TYR A 308      30.912  49.954 -10.142  1.00 24.30           H
ATOM   4802  CE2 TYR A 308      30.589  46.695 -10.822  1.00 25.79           C
ATOM   4803  HE2 TYR A 308      31.120  45.902 -11.122  1.00 25.79           H
ATOM   4804  CZ  TYR A 308      31.218  47.945 -10.657  1.00 28.98           C
ATOM   4805  OH  TYR A 308      32.544  48.071 -10.901  1.00 30.78           O
ATOM   4806  HH  TYR A 308      33.020  48.101 -10.071  1.00 30.78           H
ATOM   4807  N   GLY A 309      25.343  48.797  -7.037  1.00 28.37           N
ATOM   4808  H   GLY A 309      26.190  49.323  -6.954  1.00 28.37           H
ATOM   4809  CA  GLY A 309      24.187  49.284  -6.311  1.00 35.46           C
ATOM   4810 1HA  GLY A 309      23.849  48.519  -5.762  1.00 35.46           H
ATOM   4811 2HA  GLY A 309      24.513  50.010  -5.706  1.00 35.46           H
ATOM   4812  C   GLY A 309      23.047  49.824  -7.178  1.00 34.65           C
ATOM   4813  O   GLY A 309      23.200  50.206  -8.335  1.00 31.31           O
ATOM   4814  N   ILE A 310      21.907  49.883  -6.542  1.00 24.53           N
ATOM   4815  H   ILE A 310      21.910  49.508  -5.615  1.00 24.53           H
ATOM   4816  CA  ILE A 310      20.627  50.423  -7.002  1.00 29.87           C
ATOM   4817  HA  ILE A 310      20.428  50.002  -7.887  1.00 29.87           H
ATOM   4818  C   ILE A 310      20.722  51.957  -7.174  1.00 29.04           C
ATOM   4819  O   ILE A 310      21.260  52.617  -6.279  1.00 26.84           O
ATOM   4820  CB  ILE A 310      19.560  50.080  -5.921  1.00 28.05           C
ATOM   4821  HB  ILE A 310      19.849  50.559  -5.092  1.00 28.05           H
ATOM   4822  CG1 ILE A 310      19.492  48.560  -5.603  1.00 26.62           C
ATOM   4823 1HG1 ILE A 310      19.011  48.099  -6.349  1.00 26.62           H
ATOM   4824 2HG1 ILE A 310      20.425  48.205  -5.538  1.00 26.62           H
ATOM   4825  CG2 ILE A 310      18.162  50.595  -6.304  1.00 27.88           C
ATOM   4826 1HG2 ILE A 310      17.490  50.366  -5.599  1.00 27.88           H
ATOM   4827 2HG2 ILE A 310      17.854  50.190  -7.165  1.00 27.88           H
ATOM   4828 3HG2 ILE A 310      18.164  51.589  -6.415  1.00 27.88           H
ATOM   4829  CD1 ILE A 310      18.757  48.244  -4.279  1.00 25.85           C
ATOM   4830 1HD1 ILE A 310      18.733  47.259  -4.109  1.00 25.85           H
ATOM   4831 2HD1 ILE A 310      17.813  48.574  -4.305  1.00 25.85           H
ATOM   4832 3HD1 ILE A 310      19.213  48.679  -3.503  1.00 25.85           H
ATOM   4833  N   PRO A 311      20.112  52.556  -8.201  1.00 23.87           N
ATOM   4834  CA  PRO A 311      19.471  53.855  -8.028  1.00 30.56           C
ATOM   4835  HA  PRO A 311      19.587  54.155  -7.081  1.00 30.56           H
ATOM   4836  C   PRO A 311      17.948  53.779  -8.245  1.00 30.32           C
ATOM   4837  O   PRO A 311      17.412  52.978  -9.006  1.00 28.11           O
ATOM   4838  CB  PRO A 311      20.189  54.805  -8.978  1.00 27.78           C
ATOM   4839 1HB  PRO A 311      19.571  55.521  -9.303  1.00 27.78           H
ATOM   4840 2HB  PRO A 311      20.981  55.224  -8.534  1.00 27.78           H
ATOM   4841  CG  PRO A 311      20.622  53.893 -10.124  1.00 27.10           C
ATOM   4842 1HG  PRO A 311      20.000  53.996 -10.900  1.00 27.10           H
ATOM   4843 2HG  PRO A 311      21.553  54.119 -10.411  1.00 27.10           H
ATOM   4844  CD  PRO A 311      20.562  52.456  -9.572  1.00 30.61           C
ATOM   4845 1HD  PRO A 311      19.913  51.895 -10.087  1.00 30.61           H
ATOM   4846 2HD  PRO A 311      21.463  52.022  -9.587  1.00 30.61           H
ATOM   4847  N   GLN A 312      17.290  54.652  -7.518  1.00 25.30           N
ATOM   4848  H   GLN A 312      17.851  55.337  -7.054  1.00 25.30           H
ATOM   4849  CA  GLN A 312      15.855  54.760  -7.295  1.00 33.75           C
ATOM   4850  HA  GLN A 312      15.549  53.832  -7.080  1.00 33.75           H
ATOM   4851  C   GLN A 312      15.069  55.226  -8.533  1.00 33.31           C
ATOM   4852  O   GLN A 312      15.572  55.954  -9.381  1.00 30.82           O
ATOM   4853  CB  GLN A 312      15.661  55.783  -6.154  1.00 31.76           C
ATOM   4854 1HB  GLN A 312      16.097  56.642  -6.421  1.00 31.76           H
ATOM   4855 2HB  GLN A 312      14.681  55.933  -6.026  1.00 31.76           H
ATOM   4856  CG  GLN A 312      16.263  55.330  -4.809  1.00 31.01           C
ATOM   4857 1HG  GLN A 312      15.742  54.546  -4.473  1.00 31.01           H
ATOM   4858 2HG  GLN A 312      17.214  55.059  -4.959  1.00 31.01           H
ATOM   4859  CD  GLN A 312      16.232  56.432  -3.738  1.00 27.15           C
ATOM   4860  OE1 GLN A 312      16.054  57.604  -4.018  1.00 25.90           O
ATOM   4861  NE2 GLN A 312      16.426  56.099  -2.481  1.00 26.72           N
ATOM   4862 1HE2 GLN A 312      16.426  56.804  -1.771  1.00 26.72           H
ATOM   4863 2HE2 GLN A 312      16.574  55.141  -2.235  1.00 26.72           H
ATOM   4864  N   SER A 313      13.781  54.844  -8.574  1.00 25.68           N
ATOM   4865  H   SER A 313      13.498  54.147  -7.915  1.00 25.68           H
ATOM   4866  CA  SER A 313      12.745  55.347  -9.489  1.00 32.24           C
ATOM   4867  HA  SER A 313      13.102  55.159 -10.404  1.00 32.24           H
ATOM   4868  C   SER A 313      12.490  56.853  -9.339  1.00 30.96           C
ATOM   4869  O   SER A 313      12.692  57.395  -8.258  1.00 28.20           O
ATOM   4870  CB  SER A 313      11.426  54.628  -9.174  1.00 29.94           C
ATOM   4871 1HB  SER A 313      11.056  54.937  -8.298  1.00 29.94           H
ATOM   4872 2HB  SER A 313      10.754  54.791  -9.896  1.00 29.94           H
ATOM   4873  OG  SER A 313      11.604  53.232  -9.080  1.00 27.33           O
ATOM   4874  HG  SER A 313      10.749  52.802  -9.059  1.00 27.33           H
ATOM   4875  N   PRO A 314      11.924  57.509 -10.374  1.00 24.83           N
ATOM   4876  CA  PRO A 314      10.633  58.157 -10.131  1.00 33.04           C
ATOM   4877  HA  PRO A 314      10.230  57.715  -9.330  1.00 33.04           H
ATOM   4878  C   PRO A 314       9.588  57.955 -11.240  1.00 33.28           C
ATOM   4879  O   PRO A 314       9.855  57.708 -12.406  1.00 30.85           O
ATOM   4880  CB  PRO A 314      10.956  59.630  -9.909  1.00 29.77           C
ATOM   4881 1HB  PRO A 314      10.181  60.209 -10.162  1.00 29.77           H
ATOM   4882 2HB  PRO A 314      11.204  59.803  -8.956  1.00 29.77           H
ATOM   4883  CG  PRO A 314      12.144  59.871 -10.835  1.00 29.84           C
ATOM   4884 1HG  PRO A 314      11.841  60.299 -11.687  1.00 29.84           H
ATOM   4885 2HG  PRO A 314      12.820  60.458 -10.389  1.00 29.84           H
ATOM   4886  CD  PRO A 314      12.729  58.473 -11.105  1.00 34.55           C
ATOM   4887 1HD  PRO A 314      12.692  58.251 -12.079  1.00 34.55           H
ATOM   4888 2HD  PRO A 314      13.674  58.412 -10.785  1.00 34.55           H
ATOM   4889  N   SER A 315       8.360  58.068 -10.783  1.00 23.25           N
ATOM   4890  H   SER A 315       8.325  58.136  -9.786  1.00 23.25           H
ATOM   4891  CA  SER A 315       7.032  58.117 -11.399  1.00 30.96           C
ATOM   4892  HA  SER A 315       6.847  57.174 -11.674  1.00 30.96           H
ATOM   4893  C   SER A 315       6.848  58.962 -12.669  1.00 30.58           C
ATOM   4894  O   SER A 315       7.369  60.078 -12.736  1.00 28.41           O
ATOM   4895  CB  SER A 315       6.176  58.787 -10.317  1.00 28.50           C
ATOM   4896 1HB  SER A 315       5.295  59.076 -10.691  1.00 28.50           H
ATOM   4897 2HB  SER A 315       6.024  58.164  -9.550  1.00 28.50           H
ATOM   4898  OG  SER A 315       6.827  59.944  -9.808  1.00 26.08           O
ATOM   4899  HG  SER A 315       7.760  59.761  -9.694  1.00 26.08           H
ATOM   4900  N   SER A 316       5.928  58.559 -13.563  1.00 19.26           N
ATOM   4901  H   SER A 316       6.134  57.716 -14.060  1.00 19.26           H
ATOM   4902  CA  SER A 316       4.639  59.221 -13.898  1.00 26.66           C
ATOM   4903  HA  SER A 316       4.043  58.724 -13.267  1.00 26.66           H
ATOM   4904  C   SER A 316       4.163  59.035 -15.358  1.00 26.12           C
ATOM   4905  O   SER A 316       4.923  59.259 -16.279  1.00 24.31           O
ATOM   4906  CB  SER A 316       4.629  60.739 -13.624  1.00 25.00           C
ATOM   4907 1HB  SER A 316       5.452  61.178 -13.985  1.00 25.00           H
ATOM   4908 2HB  SER A 316       3.819  61.173 -14.018  1.00 25.00           H
ATOM   4909  OG  SER A 316       4.601  60.975 -12.242  1.00 22.59           O
ATOM   4910  HG  SER A 316       4.595  61.918 -12.079  1.00 22.59           H
ATOM   4911  N   ILE A 317       2.836  58.784 -15.508  1.00 23.63           N
ATOM   4912  H   ILE A 317       2.425  58.306 -14.732  1.00 23.63           H
ATOM   4913  CA  ILE A 317       1.872  59.087 -16.613  1.00 30.79           C
ATOM   4914  HA  ILE A 317       1.081  58.546 -16.327  1.00 30.79           H
ATOM   4915  C   ILE A 317       2.146  58.490 -18.021  1.00 29.85           C
ATOM   4916  O   ILE A 317       3.244  58.561 -18.528  1.00 27.45           O
ATOM   4917  CB  ILE A 317       1.535  60.604 -16.636  1.00 28.32           C
ATOM   4918  HB  ILE A 317       1.217  60.814 -17.561  1.00 28.32           H
ATOM   4919  CG1 ILE A 317       2.745  61.539 -16.409  1.00 27.83           C
ATOM   4920 1HG1 ILE A 317       3.070  61.403 -15.473  1.00 27.83           H
ATOM   4921 2HG1 ILE A 317       3.464  61.278 -17.053  1.00 27.83           H
ATOM   4922  CG2 ILE A 317       0.414  60.905 -15.648  1.00 29.30           C
ATOM   4923 1HG2 ILE A 317       0.185  61.878 -15.651  1.00 29.30           H
ATOM   4924 2HG2 ILE A 317       0.680  60.655 -14.717  1.00 29.30           H
ATOM   4925 3HG2 ILE A 317      -0.414  60.394 -15.879  1.00 29.30           H
ATOM   4926  CD1 ILE A 317       2.461  63.042 -16.599  1.00 26.40           C
ATOM   4927 1HD1 ILE A 317       3.285  63.586 -16.437  1.00 26.40           H
ATOM   4928 2HD1 ILE A 317       1.755  63.356 -15.964  1.00 26.40           H
ATOM   4929 3HD1 ILE A 317       2.145  63.232 -17.528  1.00 26.40           H
ATOM   4930  N   SER A 318       1.201  57.910 -18.801  1.00 22.83           N
ATOM   4931  H   SER A 318       1.532  57.119 -19.316  1.00 22.83           H
ATOM   4932  CA  SER A 318      -0.220  58.221 -19.036  1.00 29.82           C
ATOM   4933  HA  SER A 318      -0.630  58.233 -18.124  1.00 29.82           H
ATOM   4934  C   SER A 318      -0.901  57.171 -19.964  1.00 28.57           C
ATOM   4935  O   SER A 318      -0.287  56.685 -20.898  1.00 26.62           O
ATOM   4936  CB  SER A 318      -0.315  59.563 -19.777  1.00 28.58           C
ATOM   4937 1HB  SER A 318      -1.164  59.614 -20.303  1.00 28.58           H
ATOM   4938 2HB  SER A 318      -0.277  60.325 -19.130  1.00 28.58           H
ATOM   4939  OG  SER A 318       0.736  59.756 -20.688  1.00 27.01           O
ATOM   4940  HG  SER A 318       1.566  59.800 -20.213  1.00 27.01           H
ATOM   4941  N   SER A 319      -2.188  56.917 -19.718  1.00 21.22           N
ATOM   4942  H   SER A 319      -2.407  56.818 -18.747  1.00 21.22           H
ATOM   4943  CA  SER A 319      -3.355  56.755 -20.626  1.00 29.38           C
ATOM   4944  HA  SER A 319      -3.946  56.254 -19.994  1.00 29.38           H
ATOM   4945  C   SER A 319      -3.354  55.804 -21.854  1.00 28.13           C
ATOM   4946  O   SER A 319      -2.743  56.094 -22.870  1.00 26.09           O
ATOM   4947  CB  SER A 319      -3.813  58.146 -21.065  1.00 27.65           C
ATOM   4948 1HB  SER A 319      -3.180  58.532 -21.736  1.00 27.65           H
ATOM   4949 2HB  SER A 319      -4.733  58.109 -21.456  1.00 27.65           H
ATOM   4950  OG  SER A 319      -3.850  59.024 -19.944  1.00 25.60           O
ATOM   4951  HG  SER A 319      -3.858  59.931 -20.249  1.00 25.60           H
ATOM   4952  N   LEU A 320      -4.209  54.766 -21.778  1.00 18.82           N
ATOM   4953  H   LEU A 320      -4.083  54.217 -20.952  1.00 18.82           H
ATOM   4954  CA  LEU A 320      -5.308  54.252 -22.658  1.00 28.88           C
ATOM   4955  HA  LEU A 320      -5.140  53.266 -22.644  1.00 28.88           H
ATOM   4956  C   LEU A 320      -5.313  54.542 -24.191  1.00 27.37           C
ATOM   4957  O   LEU A 320      -4.823  55.592 -24.595  1.00 24.89           O
ATOM   4958  CB  LEU A 320      -6.625  54.754 -22.024  1.00 26.09           C
ATOM   4959 1HB  LEU A 320      -6.532  55.735 -21.853  1.00 26.09           H
ATOM   4960 2HB  LEU A 320      -7.363  54.598 -22.680  1.00 26.09           H
ATOM   4961  CG  LEU A 320      -7.021  54.079 -20.698  1.00 24.04           C
ATOM   4962  HG  LEU A 320      -6.221  54.115 -20.100  1.00 24.04           H
ATOM   4963  CD1 LEU A 320      -8.206  54.814 -20.084  1.00 23.97           C
ATOM   4964 1HD1 LEU A 320      -8.481  54.392 -19.220  1.00 23.97           H
ATOM   4965 2HD1 LEU A 320      -8.995  54.798 -20.698  1.00 23.97           H
ATOM   4966 3HD1 LEU A 320      -7.978  55.770 -19.900  1.00 23.97           H
ATOM   4967  CD2 LEU A 320      -7.421  52.616 -20.875  1.00 28.40           C
ATOM   4968 1HD2 LEU A 320      -7.673  52.205 -19.999  1.00 28.40           H
ATOM   4969 2HD2 LEU A 320      -6.668  52.083 -21.260  1.00 28.40           H
ATOM   4970 3HD2 LEU A 320      -8.204  52.531 -21.491  1.00 28.40           H
ATOM   4971  N   PRO A 321      -5.979  53.710 -25.090  1.00 26.55           N
ATOM   4972  CA  PRO A 321      -7.236  52.971 -24.855  1.00 33.60           C
ATOM   4973  HA  PRO A 321      -7.266  52.801 -23.870  1.00 33.60           H
ATOM   4974  C   PRO A 321      -7.405  51.555 -25.488  1.00 33.64           C
ATOM   4975  O   PRO A 321      -6.623  51.082 -26.304  1.00 31.08           O
ATOM   4976  CB  PRO A 321      -8.279  53.905 -25.476  1.00 30.06           C
ATOM   4977 1HB  PRO A 321      -9.099  53.400 -25.746  1.00 30.06           H
ATOM   4978 2HB  PRO A 321      -8.531  54.635 -24.841  1.00 30.06           H
ATOM   4979  CG  PRO A 321      -7.556  54.468 -26.698  1.00 30.07           C
ATOM   4980 1HG  PRO A 321      -7.904  54.047 -27.536  1.00 30.07           H
ATOM   4981 2HG  PRO A 321      -7.674  55.460 -26.749  1.00 30.07           H
ATOM   4982  CD  PRO A 321      -6.082  54.111 -26.489  1.00 34.25           C
ATOM   4983 1HD  PRO A 321      -5.804  53.352 -27.077  1.00 34.25           H
ATOM   4984 2HD  PRO A 321      -5.489  54.898 -26.657  1.00 34.25           H
ATOM   4985  N   SER A 322      -8.509  50.917 -25.093  1.00 19.92           N
ATOM   4986  H   SER A 322      -9.010  51.369 -24.355  1.00 19.92           H
ATOM   4987  CA  SER A 322      -9.109  49.664 -25.562  1.00 28.78           C
ATOM   4988  HA  SER A 322      -8.374  48.995 -25.456  1.00 28.78           H
ATOM   4989  C   SER A 322      -9.586  49.685 -27.019  1.00 28.05           C
ATOM   4990  O   SER A 322     -10.147  50.690 -27.431  1.00 25.68           O
ATOM   4991  CB  SER A 322     -10.393  49.447 -24.742  1.00 25.56           C
ATOM   4992 1HB  SER A 322     -11.136  50.014 -25.098  1.00 25.56           H
ATOM   4993 2HB  SER A 322     -10.666  48.485 -24.767  1.00 25.56           H
ATOM   4994  OG  SER A 322     -10.240  49.788 -23.384  1.00 22.76           O
ATOM   4995  HG  SER A 322     -10.205  50.740 -23.296  1.00 22.76           H
ATOM   4996  N   HIS A 323      -9.554  48.570 -27.739  1.00 15.21           N
ATOM   4997  H   HIS A 323      -8.792  47.942 -27.583  1.00 15.21           H
ATOM   4998  CA  HIS A 323     -10.561  48.184 -28.756  1.00 26.18           C
ATOM   4999  HA  HIS A 323     -11.420  48.535 -28.384  1.00 26.18           H
ATOM   5000  C   HIS A 323     -10.713  46.655 -28.896  1.00 25.40           C
ATOM   5001  O   HIS A 323      -9.816  45.881 -28.564  1.00 23.36           O
ATOM   5002  CB  HIS A 323     -10.314  48.877 -30.110  1.00 23.68           C
ATOM   5003 1HB  HIS A 323      -9.330  48.915 -30.283  1.00 23.68           H
ATOM   5004 2HB  HIS A 323     -10.760  48.350 -30.834  1.00 23.68           H
ATOM   5005  CG  HIS A 323     -10.857  50.287 -30.147  1.00 21.76           C
ATOM   5006  ND1 HIS A 323     -12.178  50.659 -30.052  1.00 19.71           N
ATOM   5007  HD1 HIS A 323     -12.962  50.038 -30.041  1.00 19.71           H
ATOM   5008  CD2 HIS A 323     -10.126  51.448 -30.163  1.00 18.82           C
ATOM   5009  HD2 HIS A 323      -9.132  51.515 -30.246  1.00 18.82           H
ATOM   5010  CE1 HIS A 323     -12.234  52.008 -29.976  1.00 18.15           C
ATOM   5011  HE1 HIS A 323     -13.075  52.542 -29.883  1.00 18.15           H
ATOM   5012  NE2 HIS A 323     -11.013  52.521 -30.043  1.00 18.74           N
ATOM   5013  N   ALA A 324     -11.905  46.256 -29.348  1.00 21.10           N
ATOM   5014  H   ALA A 324     -12.439  46.973 -29.796  1.00 21.10           H
ATOM   5015  CA  ALA A 324     -12.566  44.945 -29.300  1.00 30.67           C
ATOM   5016  HA  ALA A 324     -12.334  44.543 -28.414  1.00 30.67           H
ATOM   5017  C   ALA A 324     -12.081  43.910 -30.358  1.00 29.42           C
ATOM   5018  O   ALA A 324     -11.387  44.281 -31.305  1.00 27.08           O
ATOM   5019  CB  ALA A 324     -14.054  45.260 -29.497  1.00 28.38           C
[truncated: 73,424 more chars]
