# Supplementary material for: Variety of genetic defects in GnRH and hypothalamic–pituitary signaling and development in normosmic patients with IHH
Source: Front Endocrinol (Lausanne). 2024 Jul 1;15:1396805. doi: 10.3389/fendo.2024.1396805 (PMC11246878; doi:10.3389/fendo.2024.1396805)
Supplement: Supplementary file 1 [file DataSheet_1.zip › LHX4_homology.pdb]

REMARK YASARA *************************************************************
REMARK YASARA *                                                           *
REMARK YASARA *                     Y  A  S  A  R  A                      *
REMARK YASARA *                                                           *
REMARK YASARA *   Yet Another Scientific Artificial Reality Application   *
REMARK YASARA *                                                           *
REMARK YASARA *            MOLECULE STRUCTURE FILE, PDB FORMAT            *
REMARK YASARA *                                                           *
REMARK YASARA * Just use YASARA every day to make your questions go away! *
REMARK YASARA *                                                           *
REMARK YASARA *                      www.YASARA.org                       *
REMARK YASARA *                                                           *
REMARK YASARA *************************************************************
REMARK YASARA
REMARK YASARA Version:           24.4.10.W.64
REMARK YASARA Written on:        Mon May 20 09:54:27 2024
REMARK YASARA Number of models:  1
REMARK YASARA Number of atoms:   5949
REMARK YASARA Please address questions or suggestions to: Eliza@yasara.org
REMARK YASARA
SEQRES   1 A  390  MET MET GLN SER ALA THR VAL PRO ALA GLU GLY ALA VAL 
SEQRES   2 A  390  LYS GLY LEU PRO GLU MET LEU GLY VAL PRO MET GLN GLN 
SEQRES   3 A  390  ILE PRO GLN CYS ALA GLY CYS ASN GLN HIS ILE LEU ASP 
SEQRES   4 A  390  LYS PHE ILE LEU LYS VAL LEU ASP ARG HIS TRP HIS SER 
SEQRES   5 A  390  SER CYS LEU LYS CYS ALA ASP CYS GLN MET GLN LEU ALA 
SEQRES   6 A  390  ASP ARG CYS PHE SER ARG ALA GLY SER VAL TYR CYS LYS 
SEQRES   7 A  390  GLU ASP PHE PHE LYS ARG PHE GLY THR LYS CYS THR ALA 
SEQRES   8 A  390  CYS GLN GLN GLY ILE PRO PRO THR GLN VAL VAL ARG LYS 
SEQRES   9 A  390  ALA GLN ASP PHE VAL TYR HIS LEU HIS CYS PHE ALA CYS 
SEQRES  10 A  390  ILE ILE CYS ASN ARG GLN LEU ALA THR GLY ASP GLU PHE 
SEQRES  11 A  390  TYR LEU MET GLU ASP GLY ARG LEU VAL CYS LYS GLU ASP 
SEQRES  12 A  390  TYR GLU THR ALA LYS GLN ASN ASP ASP SER GLU ALA GLY 
SEQRES  13 A  390  ALA LYS ARG PRO ARG THR THR ILE THR ALA LYS GLN LEU 
SEQRES  14 A  390  GLU THR LEU LYS ASN ALA TYR LYS ASN SER PRO LYS PRO 
SEQRES  15 A  390  ALA ARG HIS VAL ARG GLU GLN LEU SER SER GLU THR GLY 
SEQRES  16 A  390  LEU ASP MET ARG VAL VAL GLN VAL TRP PHE GLN ASN ARG 
SEQRES  17 A  390  ARG ALA LYS GLU LYS ARG LEU LYS LYS ASP ALA GLY ARG 
SEQRES  18 A  390  HIS ARG TRP GLY GLN PHE TYR LYS SER VAL LYS ARG SER 
SEQRES  19 A  390  ARG GLY SER SER LYS GLN GLU LYS GLU SER SER ALA GLU 
SEQRES  20 A  390  ASP CYS GLY VAL SER ASP SER GLU LEU SER PHE ARG GLU 
SEQRES  21 A  390  ASP GLN ILE LEU SER GLU LEU GLY HIS THR ASN ARG ILE 
SEQRES  22 A  390  TYR GLY ASN VAL GLY ASP VAL THR GLY GLY GLN LEU MET 
SEQRES  23 A  390  ASN GLY SER PHE SER MET ASP GLY THR GLY GLN SER TYR 
SEQRES  24 A  390  GLN ASP LEU ARG ASP GLY SER PRO TYR GLY ILE PRO GLN 
SEQRES  25 A  390  SER PRO SER SER ILE SER SER LEU PRO SER HIS ALA PRO 
SEQRES  26 A  390  LEU LEU ASN GLY LEU ASP TYR THR VAL ASP SER ASN LEU 
SEQRES  27 A  390  GLY ILE ILE ALA HIS ALA GLY GLN GLY VAL SER GLN THR 
SEQRES  28 A  390  LEU ARG ALA MET ALA GLY GLY PRO THR SER ASP ILE SER 
SEQRES  29 A  390  THR GLY SER SER VAL GLY TYR PRO ASP PHE PRO THR SER 
SEQRES  30 A  390  PRO GLY SER TRP LEU ASP GLU MET ASP HIS PRO PRO PHE 
ATOM      1  N   MET A   1      39.728 -80.778  27.317  1.00-33.33           N
ATOM      2 1H   MET A   1      39.983 -80.714  26.341  1.00-33.33           H
ATOM      3 2H   MET A   1      40.138 -81.605  27.726  1.00-33.33           H
ATOM      4 3H   MET A   1      40.078 -79.960  27.801  1.00-33.33           H
ATOM      5  CA  MET A   1      38.243 -80.829  27.442  1.00-33.33           C
ATOM      6  HA  MET A   1      37.878 -81.750  26.991  1.00-33.33           H
ATOM      7  C   MET A   1      37.668 -79.639  26.698  1.00-33.33           C
ATOM      8  O   MET A   1      38.463 -78.939  26.090  1.00-33.33           O
ATOM      9  CB  MET A   1      37.883 -80.810  28.935  1.00-33.33           C
ATOM     10 1HB  MET A   1      38.656 -81.362  29.468  1.00-33.33           H
ATOM     11 2HB  MET A   1      37.905 -79.779  29.289  1.00-33.33           H
ATOM     12  CG  MET A   1      36.534 -81.434  29.293  1.00-33.33           C
ATOM     13 1HG  MET A   1      35.747 -80.913  28.749  1.00-33.33           H
ATOM     14 2HG  MET A   1      36.531 -82.483  28.995  1.00-33.33           H
ATOM     15  SD  MET A   1      36.166 -81.322  31.054  1.00-33.33           S
ATOM     16  CE  MET A   1      37.303 -82.510  31.819  1.00-33.33           C
ATOM     17 1HE  MET A   1      37.108 -82.554  32.891  1.00-33.33           H
ATOM     18 2HE  MET A   1      38.335 -82.195  31.660  1.00-33.33           H
ATOM     19 3HE  MET A   1      37.148 -83.500  31.389  1.00-33.33           H
ATOM     20  N   MET A   2      36.371 -79.352  26.741  1.00-15.43           N
ATOM     21  H   MET A   2      35.704 -79.988  27.151  1.00-15.43           H
ATOM     22  CA  MET A   2      35.911 -78.000  26.415  1.00-15.43           C
ATOM     23  HA  MET A   2      36.394 -77.631  25.509  1.00-15.43           H
ATOM     24  C   MET A   2      36.404 -77.239  27.639  1.00-15.43           C
ATOM     25  O   MET A   2      36.155 -77.682  28.757  1.00-15.43           O
ATOM     26  CB  MET A   2      34.388 -77.922  26.296  1.00-15.43           C
ATOM     27 1HB  MET A   2      33.945 -78.287  27.222  1.00-15.43           H
ATOM     28 2HB  MET A   2      34.103 -76.878  26.165  1.00-15.43           H
ATOM     29  CG  MET A   2      33.830 -78.727  25.129  1.00-15.43           C
ATOM     30 1HG  MET A   2      34.317 -78.393  24.212  1.00-15.43           H
ATOM     31 2HG  MET A   2      34.054 -79.783  25.278  1.00-15.43           H
ATOM     32  SD  MET A   2      32.045 -78.527  24.936  1.00-15.43           S
ATOM     33  CE  MET A   2      31.365 -79.448  26.340  1.00-15.43           C
ATOM     34 1HE  MET A   2      30.276 -79.419  26.295  1.00-15.43           H
ATOM     35 2HE  MET A   2      31.693 -78.994  27.276  1.00-15.43           H
ATOM     36 3HE  MET A   2      31.696 -80.485  26.297  1.00-15.43           H
ATOM     37  N   GLN A   3      37.270 -76.257  27.444  1.00  8.48           N
ATOM     38  H   GLN A   3      37.408 -75.849  26.528  1.00  8.48           H
ATOM     39  CA  GLN A   3      38.160 -75.813  28.510  1.00  8.48           C
ATOM     40  HA  GLN A   3      37.635 -75.778  29.465  1.00  8.48           H
ATOM     41  C   GLN A   3      38.660 -74.438  28.098  1.00  8.48           C
ATOM     42  O   GLN A   3      38.645 -74.134  26.908  1.00  8.48           O
ATOM     43  CB  GLN A   3      39.325 -76.809  28.552  1.00  8.48           C
ATOM     44 1HB  GLN A   3      38.895 -77.805  28.493  1.00  8.48           H
ATOM     45 2HB  GLN A   3      39.936 -76.660  27.661  1.00  8.48           H
ATOM     46  CG  GLN A   3      40.228 -76.803  29.765  1.00  8.48           C
ATOM     47 1HG  GLN A   3      40.712 -75.833  29.860  1.00  8.48           H
ATOM     48 2HG  GLN A   3      39.634 -76.994  30.659  1.00  8.48           H
ATOM     49  CD  GLN A   3      41.288 -77.876  29.636  1.00  8.48           C
ATOM     50  OE1 GLN A   3      40.995 -79.027  29.308  1.00  8.48           O
ATOM     51  NE2 GLN A   3      42.523 -77.511  29.848  1.00  8.48           N
ATOM     52 1HE2 GLN A   3      43.249 -78.204  29.789  1.00  8.48           H
ATOM     53 2HE2 GLN A   3      42.736 -76.549  30.056  1.00  8.48           H
ATOM     54  N   SER A   4      39.129 -73.632  29.038  1.00  2.01           N
ATOM     55  H   SER A   4      39.077 -73.897  30.007  1.00  2.01           H
ATOM     56  CA  SER A   4      39.831 -72.404  28.680  1.00  2.01           C
ATOM     57  HA  SER A   4      39.291 -71.882  27.890  1.00  2.01           H
ATOM     58  C   SER A   4      41.215 -72.809  28.186  1.00  2.01           C
ATOM     59  O   SER A   4      41.783 -73.796  28.665  1.00  2.01           O
ATOM     60  CB  SER A   4      39.984 -71.485  29.896  1.00  2.01           C
ATOM     61 1HB  SER A   4      38.993 -71.229  30.271  1.00  2.01           H
ATOM     62 2HB  SER A   4      40.535 -72.010  30.677  1.00  2.01           H
ATOM     63  OG  SER A   4      40.670 -70.288  29.562  1.00  2.01           O
ATOM     64  HG  SER A   4      41.617 -70.474  29.482  1.00  2.01           H
ATOM     65  N   ALA A   5      41.782 -72.020  27.285  1.00 -2.17           N
ATOM     66  H   ALA A   5      41.252 -71.267  26.880  1.00 -2.17           H
ATOM     67  CA  ALA A   5      43.198 -72.134  26.962  1.00 -2.17           C
ATOM     68  HA  ALA A   5      43.457 -73.178  26.778  1.00 -2.17           H
ATOM     69  C   ALA A   5      43.961 -71.620  28.190  1.00 -2.17           C
ATOM     70  O   ALA A   5      43.402 -70.874  29.004  1.00 -2.17           O
ATOM     71  CB  ALA A   5      43.522 -71.289  25.722  1.00 -2.17           C
ATOM     72 1HB  ALA A   5      42.939 -71.643  24.871  1.00 -2.17           H
ATOM     73 2HB  ALA A   5      44.583 -71.373  25.486  1.00 -2.17           H
ATOM     74 3HB  ALA A   5      43.286 -70.241  25.916  1.00 -2.17           H
ATOM     75  N   THR A   6      45.232 -71.972  28.304  1.00 11.18           N
ATOM     76  H   THR A   6      45.651 -72.596  27.635  1.00 11.18           H
ATOM     77  CA  THR A   6      46.067 -71.435  29.375  1.00 11.18           C
ATOM     78  HA  THR A   6      45.560 -71.587  30.327  1.00 11.18           H
ATOM     79  C   THR A   6      46.270 -69.943  29.130  1.00 11.18           C
ATOM     80  O   THR A   6      46.702 -69.535  28.054  1.00 11.18           O
ATOM     81  CB  THR A   6      47.440 -72.134  29.398  1.00 11.18           C
ATOM     82  HB  THR A   6      48.000 -71.862  28.502  1.00 11.18           H
ATOM     83  OG1 THR A   6      47.230 -73.548  29.401  1.00 11.18           O
ATOM     84  HG1 THR A   6      48.086 -73.976  29.467  1.00 11.18           H
ATOM     85  CG2 THR A   6      48.251 -71.784  30.633  1.00 11.18           C
ATOM     86 1HG2 THR A   6      49.198 -72.322  30.608  1.00 11.18           H
ATOM     87 2HG2 THR A   6      47.703 -72.066  31.532  1.00 11.18           H
ATOM     88 3HG2 THR A   6      48.460 -70.713  30.654  1.00 11.18           H
ATOM     89  N   VAL A   7      45.945 -69.126  30.119  1.00-22.00           N
ATOM     90  H   VAL A   7      45.582 -69.499  30.980  1.00-22.00           H
ATOM     91  CA  VAL A   7      46.129 -67.683  30.013  1.00-22.00           C
ATOM     92  HA  VAL A   7      45.847 -67.357  29.015  1.00-22.00           H
ATOM     93  C   VAL A   7      47.620 -67.431  30.263  1.00-22.00           C
ATOM     94  O   VAL A   7      48.169 -67.967  31.233  1.00-22.00           O
ATOM     95  CB  VAL A   7      45.247 -66.941  31.059  1.00-22.00           C
ATOM     96  HB  VAL A   7      45.529 -67.277  32.057  1.00-22.00           H
ATOM     97  CG1 VAL A   7      45.432 -65.419  30.985  1.00-22.00           C
ATOM     98 1HG1 VAL A   7      44.778 -64.932  31.709  1.00-22.00           H
ATOM     99 2HG1 VAL A   7      45.195 -65.053  29.986  1.00-22.00           H
ATOM    100 3HG1 VAL A   7      46.460 -65.154  31.232  1.00-22.00           H
ATOM    101  CG2 VAL A   7      43.761 -67.284  30.838  1.00-22.00           C
ATOM    102 1HG2 VAL A   7      43.147 -66.743  31.559  1.00-22.00           H
ATOM    103 2HG2 VAL A   7      43.589 -68.351  30.978  1.00-22.00           H
ATOM    104 3HG2 VAL A   7      43.455 -67.005  29.829  1.00-22.00           H
ATOM    105  N   PRO A   8      48.306 -66.671  29.387  1.00  4.95           N
ATOM    106  CA  PRO A   8      49.716 -66.411  29.711  1.00  4.95           C
ATOM    107  HA  PRO A   8      50.269 -67.348  29.777  1.00  4.95           H
ATOM    108  C   PRO A   8      49.880 -65.600  30.994  1.00  4.95           C
ATOM    109  O   PRO A   8      49.020 -64.793  31.339  1.00  4.95           O
ATOM    110  CB  PRO A   8      50.199 -65.576  28.519  1.00  4.95           C
ATOM    111 1HB  PRO A   8      50.130 -64.514  28.758  1.00  4.95           H
ATOM    112 2HB  PRO A   8      51.220 -65.840  28.246  1.00  4.95           H
ATOM    113  CG  PRO A   8      49.252 -65.909  27.422  1.00  4.95           C
ATOM    114 1HG  PRO A   8      49.241 -65.127  26.662  1.00  4.95           H
ATOM    115 2HG  PRO A   8      49.514 -66.873  26.983  1.00  4.95           H
ATOM    116  CD  PRO A   8      47.932 -66.002  28.127  1.00  4.95           C
ATOM    117 1HD  PRO A   8      47.524 -65.009  28.328  1.00  4.95           H
ATOM    118 2HD  PRO A   8      47.232 -66.606  27.547  1.00  4.95           H
ATOM    119  N   ALA A   9      50.990 -65.796  31.688  1.00 -2.95           N
ATOM    120  H   ALA A   9      51.665 -66.471  31.378  1.00 -2.95           H
ATOM    121  CA  ALA A   9      51.281 -65.004  32.877  1.00 -2.95           C
ATOM    122  HA  ALA A   9      50.383 -64.939  33.492  1.00 -2.95           H
ATOM    123  C   ALA A   9      51.696 -63.591  32.454  1.00 -2.95           C
ATOM    124  O   ALA A   9      52.269 -63.397  31.381  1.00 -2.95           O
ATOM    125  CB  ALA A   9      52.402 -65.671  33.686  1.00 -2.95           C
ATOM    126 1HB  ALA A   9      52.096 -66.673  33.989  1.00 -2.95           H
ATOM    127 2HB  ALA A   9      52.611 -65.075  34.576  1.00 -2.95           H
ATOM    128 3HB  ALA A   9      53.309 -65.726  33.083  1.00 -2.95           H
ATOM    129  N   GLU A  10      51.450 -62.624  33.324  1.00 -0.95           N
ATOM    130  H   GLU A  10      50.940 -62.829  34.167  1.00 -0.95           H
ATOM    131  CA  GLU A  10      51.951 -61.265  33.136  1.00 -0.95           C
ATOM    132  HA  GLU A  10      51.778 -60.946  32.108  1.00 -0.95           H
ATOM    133  C   GLU A  10      53.452 -61.232  33.433  1.00 -0.95           C
ATOM    134  O   GLU A  10      53.988 -62.126  34.091  1.00 -0.95           O
ATOM    135  CB  GLU A  10      51.240 -60.302  34.092  1.00 -0.95           C
ATOM    136 1HB  GLU A  10      51.373 -60.665  35.112  1.00 -0.95           H
ATOM    137 2HB  GLU A  10      51.713 -59.324  34.010  1.00 -0.95           H
ATOM    138  CG  GLU A  10      49.750 -60.141  33.824  1.00 -0.95           C
ATOM    139 1HG  GLU A  10      49.610 -59.815  32.791  1.00 -0.95           H
ATOM    140 2HG  GLU A  10      49.258 -61.106  33.955  1.00 -0.95           H
ATOM    141  CD  GLU A  10      49.111 -59.126  34.761  1.00 -0.95           C
ATOM    142  OE1 GLU A  10      49.532 -57.948  34.746  1.00 -0.95           O
ATOM    143  OE2 GLU A  10      48.196 -59.508  35.523  1.00 -0.95           O
ATOM    144  N   GLY A  11      54.130 -60.179  32.999  1.00 26.75           N
ATOM    145  H   GLY A  11      53.668 -59.439  32.486  1.00 26.75           H
ATOM    146  CA  GLY A  11      55.540 -60.011  33.297  1.00 26.75           C
ATOM    147 1HA  GLY A  11      55.733 -60.292  34.332  1.00 26.75           H
ATOM    148 2HA  GLY A  11      56.145 -60.623  32.629  1.00 26.75           H
ATOM    149  C   GLY A  11      55.873 -58.549  33.106  1.00 26.75           C
ATOM    150  O   GLY A  11      55.085 -57.822  32.502  1.00 26.75           O
ATOM    151  N   ALA A  12      57.000 -58.098  33.638  1.00 -8.26           N
ATOM    152  H   ALA A  12      57.619 -58.732  34.112  1.00 -8.26           H
ATOM    153  CA  ALA A  12      57.375 -56.693  33.527  1.00 -8.26           C
ATOM    154  HA  ALA A  12      56.497 -56.078  33.731  1.00 -8.26           H
ATOM    155  C   ALA A  12      57.858 -56.400  32.104  1.00 -8.26           C
ATOM    156  O   ALA A  12      58.556 -57.210  31.499  1.00 -8.26           O
ATOM    157  CB  ALA A  12      58.470 -56.361  34.552  1.00 -8.26           C
ATOM    158 1HB  ALA A  12      58.111 -56.577  35.559  1.00 -8.26           H
ATOM    159 2HB  ALA A  12      58.725 -55.303  34.484  1.00 -8.26           H
ATOM    160 3HB  ALA A  12      59.362 -56.956  34.346  1.00 -8.26           H
ATOM    161  N   VAL A  13      57.522 -55.221  31.602  1.00-16.76           N
ATOM    162  H   VAL A  13      56.964 -54.584  32.152  1.00-16.76           H
ATOM    163  CA  VAL A  13      57.935 -54.772  30.274  1.00-16.76           C
ATOM    164  HA  VAL A  13      58.706 -55.426  29.872  1.00-16.76           H
ATOM    165  C   VAL A  13      58.502 -53.381  30.518  1.00-16.76           C
ATOM    166  O   VAL A  13      57.921 -52.611  31.284  1.00-16.76           O
ATOM    167  CB  VAL A  13      56.723 -54.721  29.290  1.00-16.76           C
ATOM    168  HB  VAL A  13      55.974 -54.043  29.697  1.00-16.76           H
ATOM    169  CG1 VAL A  13      57.139 -54.210  27.900  1.00-16.76           C
ATOM    170 1HG1 VAL A  13      56.275 -54.211  27.235  1.00-16.76           H
ATOM    171 2HG1 VAL A  13      57.914 -54.850  27.477  1.00-16.76           H
ATOM    172 3HG1 VAL A  13      57.508 -53.186  27.971  1.00-16.76           H
ATOM    173  CG2 VAL A  13      56.080 -56.111  29.145  1.00-16.76           C
ATOM    174 1HG2 VAL A  13      55.264 -56.072  28.423  1.00-16.76           H
ATOM    175 2HG2 VAL A  13      55.669 -56.435  30.102  1.00-16.76           H
ATOM    176 3HG2 VAL A  13      56.821 -56.840  28.815  1.00-16.76           H
ATOM    177  N   LYS A  14      59.637 -53.053  29.917  1.00 -0.92           N
ATOM    178  H   LYS A  14      60.090 -53.717  29.309  1.00 -0.92           H
ATOM    179  CA  LYS A  14      60.197 -51.709  30.066  1.00 -0.92           C
ATOM    180  HA  LYS A  14      60.163 -51.416  31.115  1.00 -0.92           H
ATOM    181  C   LYS A  14      59.318 -50.766  29.252  1.00 -0.92           C
ATOM    182  O   LYS A  14      59.117 -50.992  28.064  1.00 -0.92           O
ATOM    183  CB  LYS A  14      61.639 -51.653  29.550  1.00 -0.92           C
ATOM    184 1HB  LYS A  14      62.231 -52.406  30.070  1.00 -0.92           H
ATOM    185 2HB  LYS A  14      61.634 -51.889  28.485  1.00 -0.92           H
ATOM    186  CG  LYS A  14      62.294 -50.288  29.741  1.00 -0.92           C
ATOM    187 1HG  LYS A  14      61.667 -49.530  29.278  1.00 -0.92           H
ATOM    188 2HG  LYS A  14      62.377 -50.074  30.807  1.00 -0.92           H
ATOM    189  CD  LYS A  14      63.668 -50.214  29.101  1.00 -0.92           C
ATOM    190 1HD  LYS A  14      64.321 -50.960  29.555  1.00 -0.92           H
ATOM    191 2HD  LYS A  14      63.573 -50.418  28.033  1.00 -0.92           H
ATOM    192  CE  LYS A  14      64.253 -48.818  29.296  1.00 -0.92           C
ATOM    193 1HE  LYS A  14      63.554 -48.086  28.882  1.00 -0.92           H
ATOM    194 2HE  LYS A  14      64.358 -48.625  30.366  1.00 -0.92           H
ATOM    195  NZ  LYS A  14      65.590 -48.665  28.625  1.00 -0.92           N
ATOM    196 1HZ  LYS A  14      65.944 -47.729  28.775  1.00 -0.92           H
ATOM    197 2HZ  LYS A  14      65.495 -48.826  27.631  1.00 -0.92           H
ATOM    198 3HZ  LYS A  14      66.246 -49.332  29.008  1.00 -0.92           H
ATOM    199  N   GLY A  15      58.813 -49.714  29.877  1.00  6.63           N
ATOM    200  H   GLY A  15      58.980 -49.579  30.859  1.00  6.63           H
ATOM    201  CA  GLY A  15      58.024 -48.737  29.146  1.00  6.63           C
ATOM    202 1HA  GLY A  15      57.288 -49.262  28.537  1.00  6.63           H
ATOM    203 2HA  GLY A  15      57.497 -48.091  29.848  1.00  6.63           H
ATOM    204  C   GLY A  15      58.883 -47.877  28.238  1.00  6.63           C
ATOM    205  O   GLY A  15      60.071 -47.657  28.495  1.00  6.63           O
ATOM    206  N   LEU A  16      58.274 -47.377  27.174  1.00 -1.28           N
ATOM    207  H   LEU A  16      57.303 -47.589  27.013  1.00 -1.28           H
ATOM    208  CA  LEU A  16      58.937 -46.469  26.243  1.00 -1.28           C
ATOM    209  HA  LEU A  16      59.987 -46.737  26.141  1.00 -1.28           H
ATOM    210  C   LEU A  16      58.776 -45.062  26.830  1.00 -1.28           C
ATOM    211  O   LEU A  16      57.724 -44.779  27.409  1.00 -1.28           O
ATOM    212  CB  LEU A  16      58.229 -46.550  24.882  1.00 -1.28           C
ATOM    213 1HB  LEU A  16      58.112 -47.603  24.628  1.00 -1.28           H
ATOM    214 2HB  LEU A  16      57.231 -46.133  25.014  1.00 -1.28           H
ATOM    215  CG  LEU A  16      58.871 -45.853  23.670  1.00 -1.28           C
ATOM    216  HG  LEU A  16      59.117 -44.830  23.941  1.00 -1.28           H
ATOM    217  CD1 LEU A  16      60.157 -46.553  23.222  1.00 -1.28           C
ATOM    218 1HD1 LEU A  16      60.577 -46.026  22.365  1.00 -1.28           H
ATOM    219 2HD1 LEU A  16      59.943 -47.585  22.937  1.00 -1.28           H
ATOM    220 3HD1 LEU A  16      60.889 -46.544  24.026  1.00 -1.28           H
ATOM    221  CD2 LEU A  16      57.883 -45.807  22.509  1.00 -1.28           C
ATOM    222 1HD2 LEU A  16      58.335 -45.289  21.663  1.00 -1.28           H
ATOM    223 2HD2 LEU A  16      56.992 -45.256  22.811  1.00 -1.28           H
ATOM    224 3HD2 LEU A  16      57.602 -46.816  22.207  1.00 -1.28           H
ATOM    225  N   PRO A  17      59.785 -44.178  26.709  1.00 22.50           N
ATOM    226  CA  PRO A  17      59.469 -42.782  27.046  1.00 22.50           C
ATOM    227  HA  PRO A  17      59.185 -42.691  28.094  1.00 22.50           H
ATOM    228  C   PRO A  17      58.370 -42.221  26.144  1.00 22.50           C
ATOM    229  O   PRO A  17      58.165 -42.710  25.034  1.00 22.50           O
ATOM    230  CB  PRO A  17      60.787 -42.050  26.769  1.00 22.50           C
ATOM    231 1HB  PRO A  17      60.773 -41.632  25.762  1.00 22.50           H
ATOM    232 2HB  PRO A  17      60.959 -41.266  27.506  1.00 22.50           H
ATOM    233  CG  PRO A  17      61.827 -43.108  26.864  1.00 22.50           C
ATOM    234 1HG  PRO A  17      62.731 -42.818  26.329  1.00 22.50           H
ATOM    235 2HG  PRO A  17      62.047 -43.323  27.911  1.00 22.50           H
ATOM    236  CD  PRO A  17      61.171 -44.292  26.218  1.00 22.50           C
ATOM    237 1HD  PRO A  17      61.198 -44.205  25.130  1.00 22.50           H
ATOM    238 2HD  PRO A  17      61.635 -45.220  26.553  1.00 22.50           H
ATOM    239  N   GLU A  18      57.669 -41.191  26.592  1.00  2.66           N
ATOM    240  H   GLU A  18      57.866 -40.775  27.486  1.00  2.66           H
ATOM    241  CA  GLU A  18      56.593 -40.628  25.779  1.00  2.66           C
ATOM    242  HA  GLU A  18      55.926 -41.439  25.490  1.00  2.66           H
ATOM    243  C   GLU A  18      57.142 -39.981  24.505  1.00  2.66           C
ATOM    244  O   GLU A  18      57.899 -39.010  24.545  1.00  2.66           O
ATOM    245  CB  GLU A  18      55.780 -39.593  26.568  1.00  2.66           C
ATOM    246 1HB  GLU A  18      55.535 -40.008  27.545  1.00  2.66           H
ATOM    247 2HB  GLU A  18      56.393 -38.703  26.711  1.00  2.66           H
ATOM    248  CG  GLU A  18      54.484 -39.203  25.859  1.00  2.66           C
ATOM    249 1HG  GLU A  18      54.716 -38.973  24.824  1.00  2.66           H
ATOM    250 2HG  GLU A  18      53.802 -40.056  25.875  1.00  2.66           H
ATOM    251  CD  GLU A  18      53.794 -37.988  26.458  1.00  2.66           C
ATOM    252  OE1 GLU A  18      53.927 -37.735  27.672  1.00  2.66           O
ATOM    253  OE2 GLU A  18      53.116 -37.268  25.685  1.00  2.66           O
ATOM    254  N   MET A  19      56.732 -40.510  23.362  1.00 -5.86           N
ATOM    255  H   MET A  19      56.228 -41.382  23.371  1.00 -5.86           H
ATOM    256  CA  MET A  19      56.855 -39.786  22.105  1.00 -5.86           C
ATOM    257  HA  MET A  19      57.791 -39.230  22.074  1.00 -5.86           H
ATOM    258  C   MET A  19      55.669 -38.836  22.192  1.00 -5.86           C
ATOM    259  O   MET A  19      54.537 -39.299  22.296  1.00 -5.86           O
ATOM    260  CB  MET A  19      56.747 -40.735  20.910  1.00 -5.86           C
ATOM    261 1HB  MET A  19      55.811 -41.288  20.984  1.00 -5.86           H
ATOM    262 2HB  MET A  19      56.732 -40.142  19.996  1.00 -5.86           H
ATOM    263  CG  MET A  19      57.899 -41.735  20.843  1.00 -5.86           C
ATOM    264 1HG  MET A  19      58.839 -41.189  20.768  1.00 -5.86           H
ATOM    265 2HG  MET A  19      57.912 -42.317  21.766  1.00 -5.86           H
ATOM    266  SD  MET A  19      57.771 -42.880  19.448  1.00 -5.86           S
ATOM    267  CE  MET A  19      58.207 -41.841  18.036  1.00 -5.86           C
ATOM    268 1HE  MET A  19      58.201 -42.446  17.129  1.00 -5.86           H
ATOM    269 2HE  MET A  19      59.202 -41.421  18.183  1.00 -5.86           H
ATOM    270 3HE  MET A  19      57.481 -41.035  17.933  1.00 -5.86           H
ATOM    271  N   LEU A  20      55.948 -37.542  22.291  1.00 -9.93           N
ATOM    272  H   LEU A  20      56.873 -37.221  22.074  1.00 -9.93           H
ATOM    273  CA  LEU A  20      54.989 -36.573  22.828  1.00 -9.93           C
ATOM    274  HA  LEU A  20      54.800 -36.847  23.865  1.00 -9.93           H
ATOM    275  C   LEU A  20      53.638 -36.561  22.115  1.00 -9.93           C
ATOM    276  O   LEU A  20      53.567 -36.410  20.891  1.00 -9.93           O
ATOM    277  CB  LEU A  20      55.617 -35.174  22.790  1.00 -9.93           C
ATOM    278 1HB  LEU A  20      56.599 -35.238  23.257  1.00 -9.93           H
ATOM    279 2HB  LEU A  20      55.765 -34.917  21.742  1.00 -9.93           H
ATOM    280  CG  LEU A  20      54.860 -34.008  23.450  1.00 -9.93           C
ATOM    281  HG  LEU A  20      53.858 -33.956  23.026  1.00 -9.93           H
ATOM    282  CD1 LEU A  20      54.740 -34.158  24.962  1.00 -9.93           C
ATOM    283 1HD1 LEU A  20      54.231 -33.292  25.384  1.00 -9.93           H
ATOM    284 2HD1 LEU A  20      55.725 -34.257  25.418  1.00 -9.93           H
ATOM    285 3HD1 LEU A  20      54.149 -35.041  25.206  1.00 -9.93           H
ATOM    286  CD2 LEU A  20      55.580 -32.696  23.134  1.00 -9.93           C
ATOM    287 1HD2 LEU A  20      55.020 -31.863  23.559  1.00 -9.93           H
ATOM    288 2HD2 LEU A  20      55.640 -32.559  22.054  1.00 -9.93           H
ATOM    289 3HD2 LEU A  20      56.586 -32.707  23.556  1.00 -9.93           H
ATOM    290  N   GLY A  21      52.580 -36.706  22.903  1.00 23.41           N
ATOM    291  H   GLY A  21      52.728 -36.816  23.910  1.00 23.41           H
ATOM    292  CA  GLY A  21      51.212 -36.790  22.408  1.00 23.41           C
ATOM    293 1HA  GLY A  21      51.185 -37.519  21.598  1.00 23.41           H
ATOM    294 2HA  GLY A  21      50.591 -37.174  23.218  1.00 23.41           H
ATOM    295  C   GLY A  21      50.564 -35.513  21.905  1.00 23.41           C
ATOM    296  O   GLY A  21      49.480 -35.143  22.355  1.00 23.41           O
ATOM    297  N   VAL A  22      51.217 -34.822  20.983  1.00 -8.26           N
ATOM    298  H   VAL A  22      52.102 -35.187  20.645  1.00 -8.26           H
ATOM    299  CA  VAL A  22      50.685 -33.583  20.415  1.00 -8.26           C
ATOM    300  HA  VAL A  22      50.470 -32.899  21.232  1.00 -8.26           H
ATOM    301  C   VAL A  22      49.394 -33.922  19.657  1.00 -8.26           C
ATOM    302  O   VAL A  22      49.403 -34.802  18.788  1.00 -8.26           O
ATOM    303  CB  VAL A  22      51.708 -32.920  19.448  1.00 -8.26           C
ATOM    304  HB  VAL A  22      51.910 -33.606  18.627  1.00 -8.26           H
ATOM    305  CG1 VAL A  22      51.164 -31.604  18.863  1.00 -8.26           C
ATOM    306 1HG1 VAL A  22      51.914 -31.153  18.213  1.00 -8.26           H
ATOM    307 2HG1 VAL A  22      50.915 -30.908  19.664  1.00 -8.26           H
ATOM    308 3HG1 VAL A  22      50.273 -31.802  18.265  1.00 -8.26           H
ATOM    309  CG2 VAL A  22      53.035 -32.645  20.175  1.00 -8.26           C
ATOM    310 1HG2 VAL A  22      53.721 -32.124  19.508  1.00 -8.26           H
ATOM    311 2HG2 VAL A  22      53.501 -33.586  20.470  1.00 -8.26           H
ATOM    312 3HG2 VAL A  22      52.861 -32.036  21.063  1.00 -8.26           H
ATOM    313  N   PRO A  23      48.261 -33.270  19.988  1.00 -3.25           N
ATOM    314  CA  PRO A  23      47.061 -33.645  19.228  1.00 -3.25           C
ATOM    315  HA  PRO A  23      46.863 -34.709  19.351  1.00 -3.25           H
ATOM    316  C   PRO A  23      47.145 -33.288  17.748  1.00 -3.25           C
ATOM    317  O   PRO A  23      47.736 -32.277  17.369  1.00 -3.25           O
ATOM    318  CB  PRO A  23      45.957 -32.811  19.888  1.00 -3.25           C
ATOM    319 1HB  PRO A  23      45.804 -31.888  19.329  1.00 -3.25           H
ATOM    320 2HB  PRO A  23      45.027 -33.377  19.953  1.00 -3.25           H
ATOM    321  CG  PRO A  23      46.484 -32.500  21.244  1.00 -3.25           C
ATOM    322 1HG  PRO A  23      45.994 -31.622  21.665  1.00 -3.25           H
ATOM    323 2HG  PRO A  23      46.363 -33.364  21.899  1.00 -3.25           H
ATOM    324  CD  PRO A  23      47.938 -32.240  20.993  1.00 -3.25           C
ATOM    325 1HD  PRO A  23      48.092 -31.241  20.580  1.00 -3.25           H
ATOM    326 2HD  PRO A  23      48.513 -32.383  21.908  1.00 -3.25           H
ATOM    327  N   MET A  24      46.511 -34.091  16.907  1.00-14.95           N
ATOM    328  H   MET A  24      46.047 -34.915  17.251  1.00-14.95           H
ATOM    329  CA  MET A  24      46.423 -33.764  15.489  1.00-14.95           C
ATOM    330  HA  MET A  24      47.393 -33.417  15.134  1.00-14.95           H
ATOM    331  C   MET A  24      45.397 -32.644  15.350  1.00-14.95           C
ATOM    332  O   MET A  24      44.279 -32.757  15.851  1.00-14.95           O
ATOM    333  CB  MET A  24      45.988 -34.992  14.682  1.00-14.95           C
ATOM    334 1HB  MET A  24      46.686 -35.801  14.893  1.00-14.95           H
ATOM    335 2HB  MET A  24      44.996 -35.296  15.016  1.00-14.95           H
ATOM    336  CG  MET A  24      45.943 -34.763  13.174  1.00-14.95           C
ATOM    337 1HG  MET A  24      45.253 -33.945  12.965  1.00-14.95           H
ATOM    338 2HG  MET A  24      46.936 -34.481  12.824  1.00-14.95           H
ATOM    339  SD  MET A  24      45.389 -36.222  12.259  1.00-14.95           S
ATOM    340  CE  MET A  24      46.805 -37.341  12.385  1.00-14.95           C
ATOM    341 1HE  MET A  24      46.598 -38.251  11.820  1.00-14.95           H
ATOM    342 2HE  MET A  24      46.981 -37.601  13.428  1.00-14.95           H
ATOM    343 3HE  MET A  24      47.693 -36.858  11.974  1.00-14.95           H
ATOM    344  N   GLN A  25      45.767 -31.559  14.687  1.00 17.61           N
ATOM    345  H   GLN A  25      46.706 -31.480  14.334  1.00 17.61           H
ATOM    346  CA  GLN A  25      44.818 -30.483  14.431  1.00 17.61           C
ATOM    347  HA  GLN A  25      44.317 -30.208  15.359  1.00 17.61           H
ATOM    348  C   GLN A  25      43.800 -30.995  13.410  1.00 17.61           C
ATOM    349  O   GLN A  25      44.181 -31.619  12.420  1.00 17.61           O
ATOM    350  CB  GLN A  25      45.543 -29.264  13.847  1.00 17.61           C
ATOM    351 1HB  GLN A  25      46.423 -29.045  14.452  1.00 17.61           H
ATOM    352 2HB  GLN A  25      45.876 -29.521  12.841  1.00 17.61           H
ATOM    353  CG  GLN A  25      44.684 -28.005  13.769  1.00 17.61           C
ATOM    354 1HG  GLN A  25      43.677 -28.277  13.471  1.00 17.61           H
ATOM    355 2HG  GLN A  25      44.635 -27.536  14.751  1.00 17.61           H
ATOM    356  CD  GLN A  25      45.204 -27.010  12.758  1.00 17.61           C
ATOM    357  OE1 GLN A  25      46.272 -26.444  12.905  1.00 17.61           O
ATOM    358  NE2 GLN A  25      44.452 -26.803  11.710  1.00 17.61           N
ATOM    359 1HE2 GLN A  25      44.766 -26.140  11.023  1.00 17.61           H
ATOM    360 2HE2 GLN A  25      43.585 -27.315  11.605  1.00 17.61           H
ATOM    361  N   GLN A  26      42.525 -30.686  13.600  1.00  9.42           N
ATOM    362  H   GLN A  26      42.234 -30.246  14.457  1.00  9.42           H
ATOM    363  CA  GLN A  26      41.540 -30.888  12.541  1.00  9.42           C
ATOM    364  HA  GLN A  26      41.543 -31.931  12.225  1.00  9.42           H
ATOM    365  C   GLN A  26      41.949 -29.989  11.373  1.00  9.42           C
ATOM    366  O   GLN A  26      42.099 -28.775  11.541  1.00  9.42           O
ATOM    367  CB  GLN A  26      40.146 -30.485  13.040  1.00  9.42           C
ATOM    368 1HB  GLN A  26      39.931 -31.041  13.953  1.00  9.42           H
ATOM    369 2HB  GLN A  26      40.176 -29.423  13.288  1.00  9.42           H
ATOM    370  CG  GLN A  26      38.998 -30.713  12.046  1.00  9.42           C
ATOM    371 1HG  GLN A  26      39.219 -30.187  11.122  1.00  9.42           H
ATOM    372 2HG  GLN A  26      38.913 -31.778  11.832  1.00  9.42           H
ATOM    373  CD  GLN A  26      37.667 -30.201  12.568  1.00  9.42           C
ATOM    374  OE1 GLN A  26      37.603 -29.522  13.579  1.00  9.42           O
ATOM    375  NE2 GLN A  26      36.600 -30.501  11.878  1.00  9.42           N
ATOM    376 1HE2 GLN A  26      35.710 -30.177  12.215  1.00  9.42           H
ATOM    377 2HE2 GLN A  26      36.661 -31.037  11.020  1.00  9.42           H
ATOM    378  N   ILE A  27      42.121 -30.559  10.189  1.00 -8.79           N
ATOM    379  H   ILE A  27      42.071 -31.562  10.100  1.00 -8.79           H
ATOM    380  CA  ILE A  27      42.329 -29.743   8.995  1.00 -8.79           C
ATOM    381  HA  ILE A  27      43.087 -28.990   9.199  1.00 -8.79           H
ATOM    382  C   ILE A  27      40.951 -29.106   8.794  1.00 -8.79           C
ATOM    383  O   ILE A  27      39.961 -29.845   8.721  1.00 -8.79           O
ATOM    384  CB  ILE A  27      42.749 -30.581   7.756  1.00 -8.79           C
ATOM    385  HB  ILE A  27      41.976 -31.322   7.561  1.00 -8.79           H
ATOM    386  CG1 ILE A  27      44.068 -31.325   8.047  1.00 -8.79           C
ATOM    387 1HG1 ILE A  27      44.866 -30.589   8.154  1.00 -8.79           H
ATOM    388 2HG1 ILE A  27      43.976 -31.857   8.994  1.00 -8.79           H
ATOM    389  CG2 ILE A  27      42.894 -29.670   6.514  1.00 -8.79           C
ATOM    390 1HG2 ILE A  27      43.107 -30.270   5.630  1.00 -8.79           H
ATOM    391 2HG2 ILE A  27      43.705 -28.953   6.656  1.00 -8.79           H
ATOM    392 3HG2 ILE A  27      41.970 -29.122   6.329  1.00 -8.79           H
ATOM    393  CD1 ILE A  27      44.490 -32.353   6.985  1.00 -8.79           C
ATOM    394 1HD1 ILE A  27      45.366 -32.897   7.340  1.00 -8.79           H
ATOM    395 2HD1 ILE A  27      44.746 -31.851   6.052  1.00 -8.79           H
ATOM    396 3HD1 ILE A  27      43.679 -33.061   6.809  1.00 -8.79           H
ATOM    397  N   PRO A  28      40.847 -27.762   8.764  1.00 -4.53           N
ATOM    398  CA  PRO A  28      39.496 -27.181   8.736  1.00 -4.53           C
ATOM    399  HA  PRO A  28      38.953 -27.459   9.639  1.00 -4.53           H
ATOM    400  C   PRO A  28      38.690 -27.590   7.513  1.00 -4.53           C
ATOM    401  O   PRO A  28      39.258 -27.928   6.481  1.00 -4.53           O
ATOM    402  CB  PRO A  28      39.771 -25.675   8.725  1.00 -4.53           C
ATOM    403 1HB  PRO A  28      39.806 -25.305   7.702  1.00 -4.53           H
ATOM    404 2HB  PRO A  28      39.016 -25.145   9.303  1.00 -4.53           H
ATOM    405  CG  PRO A  28      41.097 -25.542   9.359  1.00 -4.53           C
ATOM    406 1HG  PRO A  28      41.563 -24.592   9.102  1.00 -4.53           H
ATOM    407 2HG  PRO A  28      41.005 -25.646  10.442  1.00 -4.53           H
ATOM    408  CD  PRO A  28      41.864 -26.694   8.789  1.00 -4.53           C
ATOM    409 1HD  PRO A  28      42.207 -26.471   7.776  1.00 -4.53           H
ATOM    410 2HD  PRO A  28      42.700 -26.950   9.439  1.00 -4.53           H
ATOM    411  N   GLN A  29      37.371 -27.558   7.624  1.00  2.55           N
ATOM    412  H   GLN A  29      36.946 -27.213   8.471  1.00  2.55           H
ATOM    413  CA  GLN A  29      36.481 -28.018   6.560  1.00  2.55           C
ATOM    414  HA  GLN A  29      37.061 -28.323   5.692  1.00  2.55           H
ATOM    415  C   GLN A  29      35.571 -26.878   6.137  1.00  2.55           C
ATOM    416  O   GLN A  29      35.166 -26.054   6.948  1.00  2.55           O
ATOM    417  CB  GLN A  29      35.662 -29.214   7.056  1.00  2.55           C
ATOM    418 1HB  GLN A  29      35.192 -28.942   8.002  1.00  2.55           H
ATOM    419 2HB  GLN A  29      34.880 -29.439   6.332  1.00  2.55           H
ATOM    420  CG  GLN A  29      36.509 -30.461   7.258  1.00  2.55           C
ATOM    421 1HG  GLN A  29      36.797 -30.852   6.284  1.00  2.55           H
ATOM    422 2HG  GLN A  29      37.411 -30.195   7.806  1.00  2.55           H
ATOM    423  CD  GLN A  29      35.814 -31.549   8.043  1.00  2.55           C
ATOM    424  OE1 GLN A  29      36.016 -31.677   9.242  1.00  2.55           O
ATOM    425  NE2 GLN A  29      35.013 -32.345   7.391  1.00  2.55           N
ATOM    426 1HE2 GLN A  29      34.557 -33.085   7.896  1.00  2.55           H
ATOM    427 2HE2 GLN A  29      34.870 -32.219   6.396  1.00  2.55           H
ATOM    428  N   CYS A  30      35.310 -26.801   4.842  1.00  3.38           N
ATOM    429  H   CYS A  30      35.684 -27.515   4.222  1.00  3.38           H
ATOM    430  CA  CYS A  30      34.510 -25.725   4.275  1.00  3.38           C
ATOM    431  HA  CYS A  30      34.778 -24.782   4.747  1.00  3.38           H
ATOM    432  C   CYS A  30      33.038 -25.999   4.518  1.00  3.38           C
ATOM    433  O   CYS A  30      32.523 -26.984   4.009  1.00  3.38           O
ATOM    434  CB  CYS A  30      34.784 -25.655   2.774  1.00  3.38           C
ATOM    435 1HB  CYS A  30      35.849 -25.472   2.627  1.00  3.38           H
ATOM    436 2HB  CYS A  30      34.540 -26.623   2.334  1.00  3.38           H
ATOM    437  SG  CYS A  30      33.839 -24.381   1.915  1.00  3.38           S
ATOM    438  HG  CYS A  30      32.805 -25.162   1.573  1.00  3.38           H
ATOM    439  N   ALA A  31      32.349 -25.139   5.250  1.00 11.84           N
ATOM    440  H   ALA A  31      32.814 -24.307   5.609  1.00 11.84           H
ATOM    441  CA  ALA A  31      30.963 -25.389   5.647  1.00 11.84           C
ATOM    442  HA  ALA A  31      30.956 -26.291   6.261  1.00 11.84           H
ATOM    443  C   ALA A  31      29.971 -25.636   4.504  1.00 11.84           C
ATOM    444  O   ALA A  31      28.989 -26.341   4.681  1.00 11.84           O
ATOM    445  CB  ALA A  31      30.488 -24.233   6.508  1.00 11.84           C
ATOM    446 1HB  ALA A  31      31.150 -24.127   7.368  1.00 11.84           H
ATOM    447 2HB  ALA A  31      29.476 -24.439   6.860  1.00 11.84           H
ATOM    448 3HB  ALA A  31      30.490 -23.308   5.929  1.00 11.84           H
ATOM    449  N   GLY A  32      30.240 -25.098   3.323  1.00  3.50           N
ATOM    450  H   GLY A  32      31.045 -24.502   3.219  1.00  3.50           H
ATOM    451  CA  GLY A  32      29.368 -25.347   2.184  1.00  3.50           C
ATOM    452 1HA  GLY A  32      28.338 -25.172   2.494  1.00  3.50           H
ATOM    453 2HA  GLY A  32      29.606 -24.628   1.400  1.00  3.50           H
ATOM    454  C   GLY A  32      29.439 -26.742   1.583  1.00  3.50           C
ATOM    455  O   GLY A  32      28.584 -27.098   0.783  1.00  3.50           O
ATOM    456  N   CYS A  33      30.457 -27.530   1.915  1.00 -3.40           N
ATOM    457  H   CYS A  33      31.144 -27.195   2.577  1.00 -3.40           H
ATOM    458  CA  CYS A  33      30.623 -28.861   1.315  1.00 -3.40           C
ATOM    459  HA  CYS A  33      29.640 -29.250   1.045  1.00 -3.40           H
ATOM    460  C   CYS A  33      31.300 -29.921   2.195  1.00 -3.40           C
ATOM    461  O   CYS A  33      31.526 -31.046   1.754  1.00 -3.40           O
ATOM    462  CB  CYS A  33      31.437 -28.690   0.029  1.00 -3.40           C
ATOM    463 1HB  CYS A  33      31.578 -29.667  -0.435  1.00 -3.40           H
ATOM    464 2HB  CYS A  33      30.856 -28.069  -0.656  1.00 -3.40           H
ATOM    465  SG  CYS A  33      33.048 -27.899   0.292  1.00 -3.40           S
ATOM    466  HG  CYS A  33      33.354 -27.776  -1.006  1.00 -3.40           H
ATOM    467  N   ASN A  34      31.680 -29.525   3.404  1.00 -4.33           N
ATOM    468  H   ASN A  34      31.464 -28.575   3.680  1.00 -4.33           H
ATOM    469  CA  ASN A  34      32.446 -30.304   4.389  1.00 -4.33           C
ATOM    470  HA  ASN A  34      32.657 -29.618   5.210  1.00 -4.33           H
ATOM    471  C   ASN A  34      33.815 -30.815   3.931  1.00 -4.33           C
ATOM    472  O   ASN A  34      34.447 -31.618   4.611  1.00 -4.33           O
ATOM    473  CB  ASN A  34      31.591 -31.429   4.985  1.00 -4.33           C
ATOM    474 1HB  ASN A  34      31.267 -32.101   4.193  1.00 -4.33           H
ATOM    475 2HB  ASN A  34      32.189 -31.995   5.697  1.00 -4.33           H
ATOM    476  CG  ASN A  34      30.390 -30.896   5.717  1.00 -4.33           C
ATOM    477  OD1 ASN A  34      30.490 -29.945   6.472  1.00 -4.33           O
ATOM    478  ND2 ASN A  34      29.247 -31.482   5.490  1.00 -4.33           N
ATOM    479 1HD2 ASN A  34      28.433 -31.131   5.964  1.00 -4.33           H
ATOM    480 2HD2 ASN A  34      29.191 -32.256   4.853  1.00 -4.33           H
ATOM    481  N   GLN A  35      34.303 -30.343   2.794  1.00 -9.94           N
ATOM    482  H   GLN A  35      33.757 -29.693   2.252  1.00 -9.94           H
ATOM    483  CA  GLN A  35      35.608 -30.776   2.300  1.00 -9.94           C
ATOM    484  HA  GLN A  35      35.729 -31.838   2.514  1.00 -9.94           H
ATOM    485  C   GLN A  35      36.725 -30.014   2.998  1.00 -9.94           C
ATOM    486  O   GLN A  35      36.587 -28.814   3.260  1.00 -9.94           O
ATOM    487  CB  GLN A  35      35.707 -30.570   0.787  1.00 -9.94           C
ATOM    488 1HB  GLN A  35      35.629 -29.506   0.564  1.00 -9.94           H
ATOM    489 2HB  GLN A  35      36.685 -30.921   0.457  1.00 -9.94           H
ATOM    490  CG  GLN A  35      34.628 -31.318   0.003  1.00 -9.94           C
ATOM    491 1HG  GLN A  35      33.657 -30.883   0.224  1.00 -9.94           H
ATOM    492 2HG  GLN A  35      34.817 -31.206  -1.065  1.00 -9.94           H
ATOM    493  CD  GLN A  35      34.581 -32.792   0.346  1.00 -9.94           C
ATOM    494  OE1 GLN A  35      35.582 -33.483   0.286  1.00 -9.94           O
ATOM    495  NE2 GLN A  35      33.432 -33.271   0.745  1.00 -9.94           N
ATOM    496 1HE2 GLN A  35      33.373 -34.253   0.950  1.00 -9.94           H
ATOM    497 2HE2 GLN A  35      32.637 -32.658   0.863  1.00 -9.94           H
ATOM    498  N   HIS A  36      37.826 -30.695   3.277  1.00 -7.39           N
ATOM    499  H   HIS A  36      37.887 -31.668   3.016  1.00 -7.39           H
ATOM    500  CA  HIS A  36      38.966 -30.084   3.957  1.00 -7.39           C
ATOM    501  HA  HIS A  36      38.618 -29.655   4.894  1.00 -7.39           H
ATOM    502  C   HIS A  36      39.592 -28.965   3.125  1.00 -7.39           C
ATOM    503  O   HIS A  36      39.572 -28.997   1.890  1.00 -7.39           O
ATOM    504  CB  HIS A  36      40.019 -31.146   4.274  1.00 -7.39           C
ATOM    505 1HB  HIS A  36      40.286 -31.661   3.351  1.00 -7.39           H
ATOM    506 2HB  HIS A  36      40.909 -30.653   4.659  1.00 -7.39           H
ATOM    507  CG  HIS A  36      39.563 -32.157   5.280  1.00 -7.39           C
ATOM    508  ND1 HIS A  36      39.469 -31.926   6.633  1.00 -7.39           N
ATOM    509  HD1 HIS A  36      39.689 -31.064   7.125  1.00 -7.39           H
ATOM    510  CD2 HIS A  36      39.157 -33.444   5.116  1.00 -7.39           C
ATOM    511  HD2 HIS A  36      39.113 -33.963   4.169  1.00 -7.39           H
ATOM    512  CE1 HIS A  36      39.015 -33.038   7.213  1.00 -7.39           C
ATOM    513  HE1 HIS A  36      38.831 -33.143   8.275  1.00 -7.39           H
ATOM    514  NE2 HIS A  36      38.802 -33.990   6.328  1.00 -7.39           N
ATOM    515  N   ILE A  37      40.105 -27.957   3.816  1.00 20.79           N
ATOM    516  H   ILE A  37      40.077 -27.997   4.833  1.00 20.79           H
ATOM    517  CA  ILE A  37      40.663 -26.751   3.210  1.00 20.79           C
ATOM    518  HA  ILE A  37      40.388 -26.710   2.163  1.00 20.79           H
ATOM    519  C   ILE A  37      42.179 -26.821   3.339  1.00 20.79           C
ATOM    520  O   ILE A  37      42.693 -27.010   4.433  1.00 20.79           O
ATOM    521  CB  ILE A  37      40.153 -25.466   3.929  1.00 20.79           C
ATOM    522  HB  ILE A  37      40.540 -25.470   4.948  1.00 20.79           H
ATOM    523  CG1 ILE A  37      38.614 -25.425   4.006  1.00 20.79           C
ATOM    524 1HG1 ILE A  37      38.223 -25.097   3.045  1.00 20.79           H
ATOM    525 2HG1 ILE A  37      38.220 -26.419   4.207  1.00 20.79           H
ATOM    526  CG2 ILE A  37      40.650 -24.199   3.194  1.00 20.79           C
ATOM    527 1HG2 ILE A  37      40.257 -23.301   3.670  1.00 20.79           H
ATOM    528 2HG2 ILE A  37      40.335 -24.210   2.152  1.00 20.79           H
ATOM    529 3HG2 ILE A  37      41.735 -24.147   3.241  1.00 20.79           H
ATOM    530  CD1 ILE A  37      38.088 -24.510   5.100  1.00 20.79           C
ATOM    531 1HD1 ILE A  37      37.003 -24.462   5.049  1.00 20.79           H
ATOM    532 2HD1 ILE A  37      38.487 -23.502   4.989  1.00 20.79           H
ATOM    533 3HD1 ILE A  37      38.373 -24.904   6.074  1.00 20.79           H
ATOM    534  N   LEU A  38      42.879 -26.682   2.220  1.00-10.45           N
ATOM    535  H   LEU A  38      42.399 -26.535   1.348  1.00-10.45           H
ATOM    536  CA  LEU A  38      44.343 -26.759   2.174  1.00-10.45           C
ATOM    537  HA  LEU A  38      44.748 -26.856   3.181  1.00-10.45           H
ATOM    538  C   LEU A  38      44.874 -25.469   1.551  1.00-10.45           C
ATOM    539  O   LEU A  38      45.956 -25.408   0.979  1.00-10.45           O
ATOM    540  CB  LEU A  38      44.764 -27.977   1.338  1.00-10.45           C
ATOM    541 1HB  LEU A  38      44.359 -27.845   0.335  1.00-10.45           H
ATOM    542 2HB  LEU A  38      45.851 -27.977   1.261  1.00-10.45           H
ATOM    543  CG  LEU A  38      44.331 -29.366   1.842  1.00-10.45           C
ATOM    544  HG  LEU A  38      43.249 -29.372   1.967  1.00-10.45           H
ATOM    545  CD1 LEU A  38      44.690 -30.427   0.804  1.00-10.45           C
ATOM    546 1HD1 LEU A  38      44.345 -31.404   1.142  1.00-10.45           H
ATOM    547 2HD1 LEU A  38      45.770 -30.458   0.654  1.00-10.45           H
ATOM    548 3HD1 LEU A  38      44.203 -30.195  -0.144  1.00-10.45           H
ATOM    549  CD2 LEU A  38      44.971 -29.732   3.182  1.00-10.45           C
ATOM    550 1HD2 LEU A  38      44.658 -30.732   3.481  1.00-10.45           H
ATOM    551 2HD2 LEU A  38      44.651 -29.027   3.949  1.00-10.45           H
ATOM    552 3HD2 LEU A  38      46.058 -29.703   3.101  1.00-10.45           H
ATOM    553  N   ASP A  39      44.032 -24.451   1.594  1.00 -1.89           N
ATOM    554  H   ASP A  39      43.186 -24.544   2.122  1.00 -1.89           H
ATOM    555  CA  ASP A  39      44.301 -23.190   0.905  1.00 -1.89           C
ATOM    556  HA  ASP A  39      44.701 -23.392  -0.088  1.00 -1.89           H
ATOM    557  C   ASP A  39      45.311 -22.393   1.730  1.00 -1.89           C
ATOM    558  O   ASP A  39      45.286 -22.461   2.953  1.00 -1.89           O
ATOM    559  CB  ASP A  39      43.029 -22.328   0.796  1.00 -1.89           C
ATOM    560 1HB  ASP A  39      42.648 -22.142   1.800  1.00 -1.89           H
ATOM    561 2HB  ASP A  39      43.292 -21.371   0.346  1.00 -1.89           H
ATOM    562  CG  ASP A  39      41.916 -22.967  -0.031  1.00 -1.89           C
ATOM    563  OD1 ASP A  39      42.046 -24.089  -0.556  1.00 -1.89           O
ATOM    564  OD2 ASP A  39      40.831 -22.346  -0.115  1.00 -1.89           O
ATOM    565  N   LYS A  40      46.102 -21.531   1.094  1.00-15.59           N
ATOM    566  H   LYS A  40      46.139 -21.547   0.087  1.00-15.59           H
ATOM    567  CA  LYS A  40      46.902 -20.536   1.838  1.00-15.59           C
ATOM    568  HA  LYS A  40      47.537 -21.048   2.563  1.00-15.59           H
ATOM    569  C   LYS A  40      45.956 -19.616   2.607  1.00-15.59           C
ATOM    570  O   LYS A  40      46.253 -19.112   3.686  1.00-15.59           O
ATOM    571  CB  LYS A  40      47.772 -19.691   0.888  1.00-15.59           C
ATOM    572 1HB  LYS A  40      48.403 -20.357   0.300  1.00-15.59           H
ATOM    573 2HB  LYS A  40      47.113 -19.147   0.209  1.00-15.59           H
ATOM    574  CG  LYS A  40      48.664 -18.669   1.617  1.00-15.59           C
ATOM    575 1HG  LYS A  40      48.029 -18.038   2.237  1.00-15.59           H
ATOM    576 2HG  LYS A  40      49.359 -19.202   2.266  1.00-15.59           H
ATOM    577  CD  LYS A  40      49.453 -17.741   0.699  1.00-15.59           C
ATOM    578 1HD  LYS A  40      50.156 -18.322   0.100  1.00-15.59           H
ATOM    579 2HD  LYS A  40      48.759 -17.218   0.041  1.00-15.59           H
ATOM    580  CE  LYS A  40      50.205 -16.714   1.563  1.00-15.59           C
ATOM    581 1HE  LYS A  40      49.477 -16.230   2.219  1.00-15.59           H
ATOM    582 2HE  LYS A  40      50.916 -17.250   2.197  1.00-15.59           H
ATOM    583  NZ  LYS A  40      50.944 -15.639   0.801  1.00-15.59           N
ATOM    584 1HZ  LYS A  40      51.330 -14.961   1.449  1.00-15.59           H
ATOM    585 2HZ  LYS A  40      50.310 -15.158   0.177  1.00-15.59           H
ATOM    586 3HZ  LYS A  40      51.695 -16.049   0.263  1.00-15.59           H
ATOM    587  N   PHE A  41      44.792 -19.409   2.017  1.00-11.23           N
ATOM    588  H   PHE A  41      44.590 -19.890   1.159  1.00-11.23           H
ATOM    589  CA  PHE A  41      43.774 -18.538   2.575  1.00-11.23           C
ATOM    590  HA  PHE A  41      44.180 -18.013   3.440  1.00-11.23           H
ATOM    591  C   PHE A  41      42.612 -19.395   3.054  1.00-11.23           C
ATOM    592  O   PHE A  41      41.568 -19.485   2.410  1.00-11.23           O
ATOM    593  CB  PHE A  41      43.357 -17.503   1.530  1.00-11.23           C
ATOM    594 1HB  PHE A  41      42.853 -18.013   0.710  1.00-11.23           H
ATOM    595 2HB  PHE A  41      42.656 -16.806   1.988  1.00-11.23           H
ATOM    596  CG  PHE A  41      44.517 -16.728   0.959  1.00-11.23           C
ATOM    597  CD1 PHE A  41      44.767 -16.737  -0.425  1.00-11.23           C
ATOM    598  HD1 PHE A  41      44.124 -17.303  -1.085  1.00-11.23           H
ATOM    599  CD2 PHE A  41      45.375 -15.996   1.800  1.00-11.23           C
ATOM    600  HD2 PHE A  41      45.221 -16.009   2.867  1.00-11.23           H
ATOM    601  CE1 PHE A  41      45.848 -15.997  -0.972  1.00-11.23           C
ATOM    602  HE1 PHE A  41      46.023 -16.006  -2.039  1.00-11.23           H
ATOM    603  CE2 PHE A  41      46.450 -15.246   1.272  1.00-11.23           C
ATOM    604  HE2 PHE A  41      47.080 -14.674   1.935  1.00-11.23           H
ATOM    605  CZ  PHE A  41      46.685 -15.240  -0.121  1.00-11.23           C
ATOM    606  HZ  PHE A  41      47.492 -14.654  -0.535  1.00-11.23           H
ATOM    607  N   ILE A  42      42.817 -20.051   4.186  1.00  9.05           N
ATOM    608  H   ILE A  42      43.732 -20.046   4.614  1.00  9.05           H
ATOM    609  CA  ILE A  42      41.705 -20.670   4.897  1.00  9.05           C
ATOM    610  HA  ILE A  42      41.102 -21.261   4.210  1.00  9.05           H
ATOM    611  C   ILE A  42      40.933 -19.445   5.371  1.00  9.05           C
ATOM    612  O   ILE A  42      41.522 -18.548   5.978  1.00  9.05           O
ATOM    613  CB  ILE A  42      42.151 -21.529   6.124  1.00  9.05           C
ATOM    614  HB  ILE A  42      42.676 -20.877   6.823  1.00  9.05           H
ATOM    615  CG1 ILE A  42      43.136 -22.629   5.679  1.00  9.05           C
ATOM    616 1HG1 ILE A  42      42.621 -23.304   5.004  1.00  9.05           H
ATOM    617 2HG1 ILE A  42      43.951 -22.163   5.130  1.00  9.05           H
ATOM    618  CG2 ILE A  42      40.913 -22.132   6.848  1.00  9.05           C
ATOM    619 1HG2 ILE A  42      41.228 -22.610   7.774  1.00  9.05           H
ATOM    620 2HG2 ILE A  42      40.431 -22.871   6.208  1.00  9.05           H
ATOM    621 3HG2 ILE A  42      40.200 -21.344   7.093  1.00  9.05           H
ATOM    622  CD1 ILE A  42      43.763 -23.468   6.795  1.00  9.05           C
ATOM    623 1HD1 ILE A  42      44.527 -24.117   6.364  1.00  9.05           H
ATOM    624 2HD1 ILE A  42      43.006 -24.090   7.269  1.00  9.05           H
ATOM    625 3HD1 ILE A  42      44.226 -22.817   7.537  1.00  9.05           H
ATOM    626  N   LEU A  43      39.646 -19.370   5.076  1.00 17.11           N
ATOM    627  H   LEU A  43      39.192 -20.121   4.565  1.00 17.11           H
ATOM    628  CA  LEU A  43      38.844 -18.223   5.487  1.00 17.11           C
ATOM    629  HA  LEU A  43      39.482 -17.438   5.891  1.00 17.11           H
ATOM    630  C   LEU A  43      37.931 -18.721   6.591  1.00 17.11           C
ATOM    631  O   LEU A  43      37.652 -19.920   6.665  1.00 17.11           O
ATOM    632  CB  LEU A  43      38.056 -17.656   4.298  1.00 17.11           C
ATOM    633 1HB  LEU A  43      37.373 -18.425   3.939  1.00 17.11           H
ATOM    634 2HB  LEU A  43      37.458 -16.821   4.664  1.00 17.11           H
ATOM    635  CG  LEU A  43      38.882 -17.158   3.096  1.00 17.11           C
ATOM    636  HG  LEU A  43      39.351 -18.016   2.619  1.00 17.11           H
ATOM    637  CD1 LEU A  43      37.969 -16.487   2.075  1.00 17.11           C
ATOM    638 1HD1 LEU A  43      38.538 -16.229   1.182  1.00 17.11           H
ATOM    639 2HD1 LEU A  43      37.535 -15.578   2.493  1.00 17.11           H
ATOM    640 3HD1 LEU A  43      37.167 -17.168   1.788  1.00 17.11           H
ATOM    641  CD2 LEU A  43      39.984 -16.167   3.485  1.00 17.11           C
ATOM    642 1HD2 LEU A  43      40.445 -15.759   2.585  1.00 17.11           H
ATOM    643 2HD2 LEU A  43      40.750 -16.686   4.061  1.00 17.11           H
ATOM    644 3HD2 LEU A  43      39.556 -15.364   4.080  1.00 17.11           H
ATOM    645  N   LYS A  44      37.459 -17.828   7.447  1.00  6.61           N
ATOM    646  H   LYS A  44      37.732 -16.854   7.380  1.00  6.61           H
ATOM    647  CA  LYS A  44      36.472 -18.189   8.458  1.00  6.61           C
ATOM    648  HA  LYS A  44      35.896 -19.043   8.110  1.00  6.61           H
ATOM    649  C   LYS A  44      35.550 -16.999   8.594  1.00  6.61           C
ATOM    650  O   LYS A  44      36.026 -15.870   8.593  1.00  6.61           O
ATOM    651  CB  LYS A  44      37.129 -18.527   9.802  1.00  6.61           C
ATOM    652 1HB  LYS A  44      37.941 -19.230   9.619  1.00  6.61           H
ATOM    653 2HB  LYS A  44      37.540 -17.621  10.248  1.00  6.61           H
ATOM    654  CG  LYS A  44      36.145 -19.176  10.763  1.00  6.61           C
ATOM    655 1HG  LYS A  44      35.318 -18.496  10.960  1.00  6.61           H
ATOM    656 2HG  LYS A  44      35.756 -20.068  10.278  1.00  6.61           H
ATOM    657  CD  LYS A  44      36.757 -19.599  12.078  1.00  6.61           C
ATOM    658 1HD  LYS A  44      37.660 -20.170  11.879  1.00  6.61           H
ATOM    659 2HD  LYS A  44      37.002 -18.725  12.683  1.00  6.61           H
ATOM    660  CE  LYS A  44      35.747 -20.484  12.791  1.00  6.61           C
ATOM    661 1HE  LYS A  44      34.908 -19.867  13.118  1.00  6.61           H
ATOM    662 2HE  LYS A  44      35.359 -21.205  12.068  1.00  6.61           H
ATOM    663  NZ  LYS A  44      36.282 -21.256  13.953  1.00  6.61           N
ATOM    664 1HZ  LYS A  44      35.541 -21.824  14.344  1.00  6.61           H
ATOM    665 2HZ  LYS A  44      36.631 -20.622  14.658  1.00  6.61           H
ATOM    666 3HZ  LYS A  44      37.027 -21.864  13.635  1.00  6.61           H
ATOM    667  N   VAL A  45      34.259 -17.253   8.700  1.00  4.18           N
ATOM    668  H   VAL A  45      33.931 -18.217   8.673  1.00  4.18           H
ATOM    669  CA  VAL A  45      33.268 -16.207   8.902  1.00  4.18           C
ATOM    670  HA  VAL A  45      33.761 -15.287   9.206  1.00  4.18           H
ATOM    671  C   VAL A  45      32.404 -16.731  10.036  1.00  4.18           C
ATOM    672  O   VAL A  45      31.863 -17.833   9.928  1.00  4.18           O
ATOM    673  CB  VAL A  45      32.441 -15.938   7.622  1.00  4.18           C
ATOM    674  HB  VAL A  45      31.926 -16.854   7.334  1.00  4.18           H
ATOM    675  CG1 VAL A  45      31.409 -14.852   7.873  1.00  4.18           C
ATOM    676 1HG1 VAL A  45      30.856 -14.653   6.959  1.00  4.18           H
ATOM    677 2HG1 VAL A  45      31.893 -13.932   8.196  1.00  4.18           H
ATOM    678 3HG1 VAL A  45      30.705 -15.183   8.638  1.00  4.18           H
ATOM    679  CG2 VAL A  45      33.358 -15.516   6.465  1.00  4.18           C
ATOM    680 1HG2 VAL A  45      32.757 -15.224   5.606  1.00  4.18           H
ATOM    681 2HG2 VAL A  45      33.994 -16.350   6.170  1.00  4.18           H
ATOM    682 3HG2 VAL A  45      33.984 -14.673   6.764  1.00  4.18           H
ATOM    683  N   LEU A  46      32.348 -15.977  11.127  1.00 35.66           N
ATOM    684  H   LEU A  46      32.796 -15.068  11.117  1.00 35.66           H
ATOM    685  CA  LEU A  46      31.737 -16.409  12.385  1.00 35.66           C
ATOM    686  HA  LEU A  46      32.051 -15.719  13.167  1.00 35.66           H
ATOM    687  C   LEU A  46      32.290 -17.787  12.769  1.00 35.66           C
ATOM    688  O   LEU A  46      33.502 -17.957  12.895  1.00 35.66           O
ATOM    689  CB  LEU A  46      30.198 -16.345  12.308  1.00 35.66           C
ATOM    690 1HB  LEU A  46      29.865 -16.999  11.501  1.00 35.66           H
ATOM    691 2HB  LEU A  46      29.790 -16.726  13.244  1.00 35.66           H
ATOM    692  CG  LEU A  46      29.582 -14.952  12.078  1.00 35.66           C
ATOM    693  HG  LEU A  46      30.024 -14.515  11.184  1.00 35.66           H
ATOM    694  CD1 LEU A  46      28.081 -15.073  11.845  1.00 35.66           C
ATOM    695 1HD1 LEU A  46      27.655 -14.082  11.681  1.00 35.66           H
ATOM    696 2HD1 LEU A  46      27.604 -15.545  12.705  1.00 35.66           H
ATOM    697 3HD1 LEU A  46      27.916 -15.672  10.953  1.00 35.66           H
ATOM    698  CD2 LEU A  46      29.820 -13.995  13.253  1.00 35.66           C
ATOM    699 1HD2 LEU A  46      29.335 -13.040  13.055  1.00 35.66           H
ATOM    700 2HD2 LEU A  46      30.888 -13.815  13.375  1.00 35.66           H
ATOM    701 3HD2 LEU A  46      29.419 -14.420  14.174  1.00 35.66           H
ATOM    702  N   ASP A  47      31.425 -18.770  12.951  1.00  9.30           N
ATOM    703  H   ASP A  47      30.437 -18.610  12.784  1.00  9.30           H
ATOM    704  CA  ASP A  47      31.816 -20.117  13.361  1.00  9.30           C
ATOM    705  HA  ASP A  47      32.604 -20.043  14.109  1.00  9.30           H
ATOM    706  C   ASP A  47      32.315 -20.996  12.212  1.00  9.30           C
ATOM    707  O   ASP A  47      32.980 -22.012  12.432  1.00  9.30           O
ATOM    708  CB  ASP A  47      30.604 -20.811  13.996  1.00  9.30           C
ATOM    709 1HB  ASP A  47      30.926 -21.770  14.403  1.00  9.30           H
ATOM    710 2HB  ASP A  47      30.232 -20.195  14.815  1.00  9.30           H
ATOM    711  CG  ASP A  47      29.474 -21.055  13.002  1.00  9.30           C
ATOM    712  OD1 ASP A  47      29.024 -20.096  12.325  1.00  9.30           O
ATOM    713  OD2 ASP A  47      29.029 -22.208  12.875  1.00  9.30           O
ATOM    714  N   ARG A  48      32.013 -20.615  10.980  1.00 -1.78           N
ATOM    715  H   ARG A  48      31.597 -19.697  10.833  1.00 -1.78           H
ATOM    716  CA  ARG A  48      32.212 -21.494   9.825  1.00 -1.78           C
ATOM    717  HA  ARG A  48      32.256 -22.527  10.168  1.00 -1.78           H
ATOM    718  C   ARG A  48      33.479 -21.205   9.044  1.00 -1.78           C
ATOM    719  O   ARG A  48      33.723 -20.081   8.623  1.00 -1.78           O
ATOM    720  CB  ARG A  48      31.013 -21.345   8.892  1.00 -1.78           C
ATOM    721 1HB  ARG A  48      30.801 -20.283   8.770  1.00 -1.78           H
ATOM    722 2HB  ARG A  48      31.270 -21.758   7.918  1.00 -1.78           H
ATOM    723  CG  ARG A  48      29.769 -22.054   9.400  1.00 -1.78           C
ATOM    724 1HG  ARG A  48      29.909 -23.131   9.315  1.00 -1.78           H
ATOM    725 2HG  ARG A  48      29.605 -21.802  10.441  1.00 -1.78           H
ATOM    726  CD  ARG A  48      28.555 -21.630   8.601  1.00 -1.78           C
ATOM    727 1HD  ARG A  48      28.384 -20.568   8.774  1.00 -1.78           H
ATOM    728 2HD  ARG A  48      28.775 -21.767   7.542  1.00 -1.78           H
ATOM    729  NE  ARG A  48      27.332 -22.382   8.921  1.00 -1.78           N
ATOM    730  HE  ARG A  48      27.080 -23.112   8.281  1.00 -1.78           H
ATOM    731  CZ  ARG A  48      26.498 -22.150   9.928  1.00 -1.78           C
ATOM    732  NH1 ARG A  48      25.302 -22.665   9.864  1.00 -1.78           N
ATOM    733 1HH1 ARG A  48      25.032 -23.216   9.071  1.00 -1.78           H
ATOM    734 2HH1 ARG A  48      24.655 -22.485  10.610  1.00 -1.78           H
ATOM    735  NH2 ARG A  48      26.779 -21.456  10.995  1.00 -1.78           N
ATOM    736 1HH2 ARG A  48      27.736 -21.182  11.201  1.00 -1.78           H
ATOM    737 2HH2 ARG A  48      26.055 -21.208  11.642  1.00 -1.78           H
ATOM    738  N   HIS A  49      34.280 -22.236   8.829  1.00  4.17           N
ATOM    739  H   HIS A  49      34.044 -23.136   9.216  1.00  4.17           H
ATOM    740  CA  HIS A  49      35.452 -22.134   7.963  1.00  4.17           C
ATOM    741  HA  HIS A  49      35.919 -21.158   8.072  1.00  4.17           H
ATOM    742  C   HIS A  49      35.015 -22.312   6.511  1.00  4.17           C
ATOM    743  O   HIS A  49      34.033 -23.002   6.230  1.00  4.17           O
ATOM    744  CB  HIS A  49      36.472 -23.216   8.310  1.00  4.17           C
ATOM    745 1HB  HIS A  49      35.958 -24.172   8.392  1.00  4.17           H
ATOM    746 2HB  HIS A  49      37.198 -23.278   7.503  1.00  4.17           H
ATOM    747  CG  HIS A  49      37.228 -22.958   9.573  1.00  4.17           C
ATOM    748  ND1 HIS A  49      38.402 -22.245   9.629  1.00  4.17           N
ATOM    749  HD1 HIS A  49      38.841 -21.762   8.857  1.00  4.17           H
ATOM    750  CD2 HIS A  49      37.029 -23.412  10.839  1.00  4.17           C
ATOM    751  HD2 HIS A  49      36.200 -24.033  11.149  1.00  4.17           H
ATOM    752  CE1 HIS A  49      38.870 -22.317  10.877  1.00  4.17           C
ATOM    753  HE1 HIS A  49      39.801 -21.873  11.207  1.00  4.17           H
ATOM    754  NE2 HIS A  49      38.046 -22.981  11.663  1.00  4.17           N
ATOM    755  N   TRP A  50      35.747 -21.703   5.589  1.00 43.66           N
ATOM    756  H   TRP A  50      36.541 -21.133   5.877  1.00 43.66           H
ATOM    757  CA  TRP A  50      35.444 -21.770   4.162  1.00 43.66           C
ATOM    758  HA  TRP A  50      34.795 -22.620   3.968  1.00 43.66           H
ATOM    759  C   TRP A  50      36.715 -21.900   3.325  1.00 43.66           C
ATOM    760  O   TRP A  50      37.769 -21.367   3.683  1.00 43.66           O
ATOM    761  CB  TRP A  50      34.713 -20.495   3.742  1.00 43.66           C
ATOM    762 1HB  TRP A  50      35.352 -19.639   3.955  1.00 43.66           H
ATOM    763 2HB  TRP A  50      34.528 -20.528   2.668  1.00 43.66           H
ATOM    764  CG  TRP A  50      33.401 -20.305   4.453  1.00 43.66           C
ATOM    765  CD1 TRP A  50      33.188 -19.637   5.620  1.00 43.66           C
ATOM    766  HD1 TRP A  50      33.971 -19.171   6.204  1.00 43.66           H
ATOM    767  CD2 TRP A  50      32.100 -20.749   4.027  1.00 43.66           C
ATOM    768  NE1 TRP A  50      31.868 -19.638   5.967  1.00 43.66           N
ATOM    769  HE1 TRP A  50      31.496 -19.206   6.804  1.00 43.66           H
ATOM    770  CE2 TRP A  50      31.164 -20.318   5.013  1.00 43.66           C
ATOM    771  CE3 TRP A  50      31.622 -21.438   2.894  1.00 43.66           C
ATOM    772  HE3 TRP A  50      32.302 -21.749   2.115  1.00 43.66           H
ATOM    773  CZ2 TRP A  50      29.783 -20.577   4.906  1.00 43.66           C
ATOM    774  HZ2 TRP A  50      29.096 -20.233   5.667  1.00 43.66           H
ATOM    775  CZ3 TRP A  50      30.232 -21.696   2.779  1.00 43.66           C
ATOM    776  HZ3 TRP A  50      29.852 -22.210   1.907  1.00 43.66           H
ATOM    777  CH2 TRP A  50      29.329 -21.267   3.796  1.00 43.66           C
ATOM    778  HH2 TRP A  50      28.273 -21.474   3.692  1.00 43.66           H
ATOM    779  N   HIS A  51      36.604 -22.576   2.189  1.00 15.68           N
ATOM    780  H   HIS A  51      35.734 -23.040   1.975  1.00 15.68           H
ATOM    781  CA  HIS A  51      37.655 -22.541   1.171  1.00 15.68           C
ATOM    782  HA  HIS A  51      38.643 -22.708   1.598  1.00 15.68           H
ATOM    783  C   HIS A  51      37.560 -21.132   0.611  1.00 15.68           C
ATOM    784  O   HIS A  51      36.455 -20.617   0.467  1.00 15.68           O
ATOM    785  CB  HIS A  51      37.359 -23.503   0.013  1.00 15.68           C
ATOM    786 1HB  HIS A  51      36.291 -23.686  -0.029  1.00 15.68           H
ATOM    787 2HB  HIS A  51      37.658 -23.022  -0.917  1.00 15.68           H
ATOM    788  CG  HIS A  51      38.076 -24.815   0.084  1.00 15.68           C
ATOM    789  ND1 HIS A  51      39.385 -24.985  -0.348  1.00 15.68           N
ATOM    790  HD1 HIS A  51      40.035 -24.240  -0.627  1.00 15.68           H
ATOM    791  CD2 HIS A  51      37.654 -26.064   0.410  1.00 15.68           C
ATOM    792  HD2 HIS A  51      36.666 -26.327   0.765  1.00 15.68           H
ATOM    793  CE1 HIS A  51      39.698 -26.269  -0.302  1.00 15.68           C
ATOM    794  HE1 HIS A  51      40.652 -26.690  -0.606  1.00 15.68           H
ATOM    795  NE2 HIS A  51      38.687 -26.934   0.201  1.00 15.68           N
ATOM    796  HE2 HIS A  51      38.702 -27.927   0.450  1.00 15.68           H
ATOM    797  N   SER A  52      38.673 -20.558   0.189  1.00 11.12           N
ATOM    798  H   SER A  52      39.560 -21.046   0.303  1.00 11.12           H
ATOM    799  CA  SER A  52      38.665 -19.244  -0.453  1.00 11.12           C
ATOM    800  HA  SER A  52      38.197 -18.523   0.213  1.00 11.12           H
ATOM    801  C   SER A  52      37.868 -19.261  -1.757  1.00 11.12           C
ATOM    802  O   SER A  52      37.197 -18.299  -2.112  1.00 11.12           O
ATOM    803  CB  SER A  52      40.107 -18.817  -0.725  1.00 11.12           C
ATOM    804 1HB  SER A  52      40.109 -17.880  -1.283  1.00 11.12           H
ATOM    805 2HB  SER A  52      40.618 -18.665   0.225  1.00 11.12           H
ATOM    806  OG  SER A  52      40.794 -19.821  -1.460  1.00 11.12           O
ATOM    807  HG  SER A  52      40.952 -20.585  -0.888  1.00 11.12           H
ATOM    808  N   SER A  53      37.889 -20.397  -2.439  1.00  2.30           N
ATOM    809  H   SER A  53      38.472 -21.153  -2.117  1.00  2.30           H
ATOM    810  CA  SER A  53      37.129 -20.588  -3.672  1.00  2.30           C
ATOM    811  HA  SER A  53      37.245 -19.715  -4.312  1.00  2.30           H
ATOM    812  C   SER A  53      35.635 -20.820  -3.453  1.00  2.30           C
ATOM    813  O   SER A  53      34.844 -20.752  -4.392  1.00  2.30           O
ATOM    814  CB  SER A  53      37.704 -21.805  -4.391  1.00  2.30           C
ATOM    815 1HB  SER A  53      37.144 -21.986  -5.310  1.00  2.30           H
ATOM    816 2HB  SER A  53      38.748 -21.610  -4.638  1.00  2.30           H
ATOM    817  OG  SER A  53      37.639 -22.942  -3.542  1.00  2.30           O
ATOM    818  HG  SER A  53      37.948 -23.705  -4.043  1.00  2.30           H
ATOM    819  N   CYS A  54      35.242 -21.134  -2.227  1.00 16.07           N
ATOM    820  H   CYS A  54      35.906 -21.095  -1.465  1.00 16.07           H
ATOM    821  CA  CYS A  54      33.871 -21.556  -1.939  1.00 16.07           C
ATOM    822  HA  CYS A  54      33.291 -21.537  -2.859  1.00 16.07           H
ATOM    823  C   CYS A  54      33.166 -20.658  -0.936  1.00 16.07           C
ATOM    824  O   CYS A  54      32.069 -20.976  -0.494  1.00 16.07           O
ATOM    825  CB  CYS A  54      33.860 -22.991  -1.418  1.00 16.07           C
ATOM    826 1HB  CYS A  54      34.376 -23.006  -0.462  1.00 16.07           H
ATOM    827 2HB  CYS A  54      32.824 -23.291  -1.247  1.00 16.07           H
ATOM    828  SG  CYS A  54      34.640 -24.186  -2.536  1.00 16.07           S
ATOM    829  HG  CYS A  54      35.721 -23.450  -2.832  1.00 16.07           H
ATOM    830  N   LEU A  55      33.778 -19.542  -0.576  1.00  9.05           N
ATOM    831  H   LEU A  55      34.704 -19.324  -0.914  1.00  9.05           H
ATOM    832  CA  LEU A  55      33.082 -18.559   0.240  1.00  9.05           C
ATOM    833  HA  LEU A  55      32.464 -19.066   0.981  1.00  9.05           H
ATOM    834  C   LEU A  55      32.199 -17.820  -0.759  1.00  9.05           C
ATOM    835  O   LEU A  55      32.707 -17.173  -1.672  1.00  9.05           O
ATOM    836  CB  LEU A  55      34.071 -17.610   0.926  1.00  9.05           C
ATOM    837 1HB  LEU A  55      34.767 -18.200   1.519  1.00  9.05           H
ATOM    838 2HB  LEU A  55      34.640 -17.098   0.153  1.00  9.05           H
ATOM    839  CG  LEU A  55      33.425 -16.555   1.838  1.00  9.05           C
ATOM    840  HG  LEU A  55      32.645 -16.041   1.281  1.00  9.05           H
ATOM    841  CD1 LEU A  55      32.799 -17.205   3.050  1.00  9.05           C
ATOM    842 1HD1 LEU A  55      32.410 -16.446   3.717  1.00  9.05           H
ATOM    843 2HD1 LEU A  55      33.550 -17.775   3.590  1.00  9.05           H
ATOM    844 3HD1 LEU A  55      31.976 -17.857   2.759  1.00  9.05           H
ATOM    845  CD2 LEU A  55      34.435 -15.519   2.318  1.00  9.05           C
ATOM    846 1HD2 LEU A  55      33.922 -14.726   2.857  1.00  9.05           H
ATOM    847 2HD2 LEU A  55      34.950 -15.085   1.462  1.00  9.05           H
ATOM    848 3HD2 LEU A  55      35.167 -15.983   2.977  1.00  9.05           H
ATOM    849  N   LYS A  56      30.887 -17.974  -0.657  1.00  0.67           N
ATOM    850  H   LYS A  56      30.500 -18.509   0.109  1.00  0.67           H
ATOM    851  CA  LYS A  56      29.964 -17.399  -1.639  1.00  0.67           C
ATOM    852  HA  LYS A  56      30.498 -16.747  -2.326  1.00  0.67           H
ATOM    853  C   LYS A  56      28.928 -16.584  -0.897  1.00  0.67           C
ATOM    854  O   LYS A  56      28.686 -16.815   0.284  1.00  0.67           O
ATOM    855  CB  LYS A  56      29.219 -18.484  -2.437  1.00  0.67           C
ATOM    856 1HB  LYS A  56      28.573 -19.022  -1.742  1.00  0.67           H
ATOM    857 2HB  LYS A  56      28.579 -17.986  -3.165  1.00  0.67           H
ATOM    858  CG  LYS A  56      30.058 -19.527  -3.184  1.00  0.67           C
ATOM    859 1HG  LYS A  56      30.645 -20.095  -2.465  1.00  0.67           H
ATOM    860 2HG  LYS A  56      29.368 -20.215  -3.674  1.00  0.67           H
ATOM    861  CD  LYS A  56      30.999 -18.962  -4.241  1.00  0.67           C
ATOM    862 1HD  LYS A  56      30.448 -18.287  -4.896  1.00  0.67           H
ATOM    863 2HD  LYS A  56      31.803 -18.417  -3.751  1.00  0.67           H
ATOM    864  CE  LYS A  56      31.593 -20.096  -5.070  1.00  0.67           C
ATOM    865 1HE  LYS A  56      32.062 -20.814  -4.396  1.00  0.67           H
ATOM    866 2HE  LYS A  56      30.779 -20.601  -5.595  1.00  0.67           H
ATOM    867  NZ  LYS A  56      32.617 -19.640  -6.072  1.00  0.67           N
ATOM    868 1HZ  LYS A  56      32.895 -20.415  -6.658  1.00  0.67           H
ATOM    869 2HZ  LYS A  56      33.448 -19.304  -5.596  1.00  0.67           H
ATOM    870 3HZ  LYS A  56      32.240 -18.901  -6.647  1.00  0.67           H
ATOM    871  N   CYS A  57      28.269 -15.690  -1.611  1.00 10.56           N
ATOM    872  H   CYS A  57      28.584 -15.479  -2.552  1.00 10.56           H
ATOM    873  CA  CYS A  57      27.058 -15.065  -1.107  1.00 10.56           C
ATOM    874  HA  CYS A  57      27.227 -14.678  -0.104  1.00 10.56           H
ATOM    875  C   CYS A  57      25.976 -16.136  -1.095  1.00 10.56           C
ATOM    876  O   CYS A  57      25.664 -16.673  -2.153  1.00 10.56           O
ATOM    877  CB  CYS A  57      26.609 -13.951  -2.053  1.00 10.56           C
ATOM    878 1HB  CYS A  57      26.318 -14.397  -3.003  1.00 10.56           H
ATOM    879 2HB  CYS A  57      25.733 -13.455  -1.633  1.00 10.56           H
ATOM    880  SG  CYS A  57      27.876 -12.730  -2.390  1.00 10.56           S
ATOM    881  HG  CYS A  57      28.752 -13.557  -2.984  1.00 10.56           H
ATOM    882  N   ALA A  58      25.348 -16.400   0.040  1.00  3.33           N
ATOM    883  H   ALA A  58      25.661 -15.931   0.888  1.00  3.33           H
ATOM    884  CA  ALA A  58      24.238 -17.354   0.145  1.00  3.33           C
ATOM    885  HA  ALA A  58      24.472 -18.216  -0.481  1.00  3.33           H
ATOM    886  C   ALA A  58      22.904 -16.760  -0.366  1.00  3.33           C
ATOM    887  O   ALA A  58      21.833 -16.948   0.219  1.00  3.33           O
ATOM    888  CB  ALA A  58      24.136 -17.841   1.599  1.00  3.33           C
ATOM    889 1HB  ALA A  58      25.054 -18.366   1.869  1.00  3.33           H
ATOM    890 2HB  ALA A  58      23.293 -18.525   1.701  1.00  3.33           H
ATOM    891 3HB  ALA A  58      24.002 -16.993   2.266  1.00  3.33           H
ATOM    892  N   ASP A  59      23.018 -16.023  -1.461  1.00 11.05           N
ATOM    893  H   ASP A  59      23.947 -15.941  -1.851  1.00 11.05           H
ATOM    894  CA  ASP A  59      21.924 -15.403  -2.208  1.00 11.05           C
ATOM    895  HA  ASP A  59      21.020 -16.004  -2.105  1.00 11.05           H
ATOM    896  C   ASP A  59      22.354 -15.413  -3.684  1.00 11.05           C
ATOM    897  O   ASP A  59      22.064 -16.371  -4.392  1.00 11.05           O
ATOM    898  CB  ASP A  59      21.643 -13.988  -1.689  1.00 11.05           C
ATOM    899 1HB  ASP A  59      21.446 -14.049  -0.621  1.00 11.05           H
ATOM    900 2HB  ASP A  59      22.520 -13.363  -1.829  1.00 11.05           H
ATOM    901  CG  ASP A  59      20.441 -13.334  -2.356  1.00 11.05           C
ATOM    902  OD1 ASP A  59      20.419 -13.139  -3.583  1.00 11.05           O
ATOM    903  OD2 ASP A  59      19.516 -12.937  -1.618  1.00 11.05           O
ATOM    904  N   CYS A  60      23.120 -14.424  -4.133  1.00  5.63           N
ATOM    905  H   CYS A  60      23.390 -13.670  -3.512  1.00  5.63           H
ATOM    906  CA  CYS A  60      23.493 -14.316  -5.548  1.00  5.63           C
ATOM    907  HA  CYS A  60      22.629 -14.604  -6.148  1.00  5.63           H
ATOM    908  C   CYS A  60      24.667 -15.188  -6.007  1.00  5.63           C
ATOM    909  O   CYS A  60      25.052 -15.149  -7.171  1.00  5.63           O
ATOM    910  CB  CYS A  60      23.815 -12.854  -5.864  1.00  5.63           C
ATOM    911 1HB  CYS A  60      23.936 -12.758  -6.944  1.00  5.63           H
ATOM    912 2HB  CYS A  60      22.973 -12.232  -5.555  1.00  5.63           H
ATOM    913  SG  CYS A  60      25.314 -12.248  -5.064  1.00  5.63           S
ATOM    914  HG  CYS A  60      24.739 -11.874  -3.906  1.00  5.63           H
ATOM    915  N   GLN A  61      25.237 -15.954  -5.084  1.00 10.41           N
ATOM    916  H   GLN A  61      24.872 -15.914  -4.145  1.00 10.41           H
ATOM    917  CA  GLN A  61      26.337 -16.901  -5.325  1.00 10.41           C
ATOM    918  HA  GLN A  61      26.576 -17.330  -4.353  1.00 10.41           H
ATOM    919  C   GLN A  61      27.653 -16.322  -5.851  1.00 10.41           C
ATOM    920  O   GLN A  61      28.571 -17.065  -6.208  1.00 10.41           O
ATOM    921  CB  GLN A  61      25.875 -18.075  -6.204  1.00 10.41           C
ATOM    922 1HB  GLN A  61      25.735 -17.720  -7.225  1.00 10.41           H
ATOM    923 2HB  GLN A  61      26.662 -18.830  -6.212  1.00 10.41           H
ATOM    924  CG  GLN A  61      24.576 -18.738  -5.744  1.00 10.41           C
ATOM    925 1HG  GLN A  61      23.753 -18.035  -5.861  1.00 10.41           H
ATOM    926 2HG  GLN A  61      24.375 -19.599  -6.380  1.00 10.41           H
ATOM    927  CD  GLN A  61      24.618 -19.198  -4.301  1.00 10.41           C
ATOM    928  OE1 GLN A  61      25.558 -19.846  -3.862  1.00 10.41           O
ATOM    929  NE2 GLN A  61      23.604 -18.860  -3.550  1.00 10.41           N
ATOM    930 1HE2 GLN A  61      23.587 -19.184  -2.601  1.00 10.41           H
ATOM    931 2HE2 GLN A  61      22.872 -18.270  -3.924  1.00 10.41           H
ATOM    932  N   MET A  62      27.791 -15.002  -5.846  1.00-18.21           N
ATOM    933  H   MET A  62      27.007 -14.418  -5.594  1.00-18.21           H
ATOM    934  CA  MET A  62      29.072 -14.384  -6.181  1.00-18.21           C
ATOM    935  HA  MET A  62      29.413 -14.755  -7.147  1.00-18.21           H
ATOM    936  C   MET A  62      30.078 -14.785  -5.112  1.00-18.21           C
ATOM    937  O   MET A  62      29.733 -14.900  -3.935  1.00-18.21           O
ATOM    938  CB  MET A  62      28.967 -12.859  -6.226  1.00-18.21           C
ATOM    939 1HB  MET A  62      28.552 -12.508  -5.282  1.00-18.21           H
ATOM    940 2HB  MET A  62      29.972 -12.452  -6.331  1.00-18.21           H
ATOM    941  CG  MET A  62      28.110 -12.329  -7.367  1.00-18.21           C
ATOM    942 1HG  MET A  62      28.541 -12.641  -8.318  1.00-18.21           H
ATOM    943 2HG  MET A  62      27.107 -12.746  -7.283  1.00-18.21           H
ATOM    944  SD  MET A  62      27.993 -10.523  -7.327  1.00-18.21           S
ATOM    945  CE  MET A  62      29.627  -9.989  -7.888  1.00-18.21           C
ATOM    946 1HE  MET A  62      29.650  -8.901  -7.946  1.00-18.21           H
ATOM    947 2HE  MET A  62      29.830 -10.407  -8.874  1.00-18.21           H
ATOM    948 3HE  MET A  62      30.388 -10.326  -7.184  1.00-18.21           H
ATOM    949  N   GLN A  63      31.314 -15.023  -5.522  1.00  8.51           N
ATOM    950  H   GLN A  63      31.551 -14.904  -6.492  1.00  8.51           H
ATOM    951  CA  GLN A  63      32.357 -15.421  -4.585  1.00  8.51           C
ATOM    952  HA  GLN A  63      31.959 -16.173  -3.907  1.00  8.51           H
ATOM    953  C   GLN A  63      32.781 -14.204  -3.776  1.00  8.51           C
ATOM    954  O   GLN A  63      32.819 -13.088  -4.290  1.00  8.51           O
ATOM    955  CB  GLN A  63      33.534 -16.020  -5.356  1.00  8.51           C
ATOM    956 1HB  GLN A  63      33.123 -16.748  -6.053  1.00  8.51           H
ATOM    957 2HB  GLN A  63      34.020 -15.233  -5.933  1.00  8.51           H
ATOM    958  CG  GLN A  63      34.584 -16.727  -4.495  1.00  8.51           C
ATOM    959 1HG  GLN A  63      35.098 -15.999  -3.869  1.00  8.51           H
ATOM    960 2HG  GLN A  63      34.093 -17.458  -3.856  1.00  8.51           H
ATOM    961  CD  GLN A  63      35.593 -17.454  -5.348  1.00  8.51           C
ATOM    962  OE1 GLN A  63      35.221 -18.203  -6.240  1.00  8.51           O
ATOM    963  NE2 GLN A  63      36.855 -17.241  -5.102  1.00  8.51           N
ATOM    964 1HE2 GLN A  63      37.540 -17.654  -5.710  1.00  8.51           H
ATOM    965 2HE2 GLN A  63      37.126 -16.697  -4.298  1.00  8.51           H
ATOM    966  N   LEU A  64      33.112 -14.431  -2.517  1.00 21.06           N
ATOM    967  H   LEU A  64      33.100 -15.386  -2.160  1.00 21.06           H
ATOM    968  CA  LEU A  64      33.545 -13.383  -1.609  1.00 21.06           C
ATOM    969  HA  LEU A  64      33.599 -12.419  -2.114  1.00 21.06           H
ATOM    970  C   LEU A  64      34.928 -13.808  -1.165  1.00 21.06           C
ATOM    971  O   LEU A  64      35.214 -14.997  -1.125  1.00 21.06           O
ATOM    972  CB  LEU A  64      32.590 -13.314  -0.416  1.00 21.06           C
ATOM    973 1HB  LEU A  64      32.555 -14.305   0.026  1.00 21.06           H
ATOM    974 2HB  LEU A  64      32.993 -12.623   0.324  1.00 21.06           H
ATOM    975  CG  LEU A  64      31.153 -12.894  -0.746  1.00 21.06           C
ATOM    976  HG  LEU A  64      30.804 -13.471  -1.600  1.00 21.06           H
ATOM    977  CD1 LEU A  64      30.232 -13.202   0.421  1.00 21.06           C
ATOM    978 1HD1 LEU A  64      29.203 -12.995   0.134  1.00 21.06           H
ATOM    979 2HD1 LEU A  64      30.491 -12.590   1.279  1.00 21.06           H
ATOM    980 3HD1 LEU A  64      30.308 -14.258   0.686  1.00 21.06           H
ATOM    981  CD2 LEU A  64      31.086 -11.407  -1.097  1.00 21.06           C
ATOM    982 1HD2 LEU A  64      30.056 -11.129  -1.307  1.00 21.06           H
ATOM    983 2HD2 LEU A  64      31.674 -11.211  -1.994  1.00 21.06           H
ATOM    984 3HD2 LEU A  64      31.465 -10.801  -0.273  1.00 21.06           H
ATOM    985  N   ALA A  65      35.774 -12.843  -0.846  1.00 38.50           N
ATOM    986  H   ALA A  65      35.467 -11.888  -0.907  1.00 38.50           H
ATOM    987  CA  ALA A  65      37.114 -13.127  -0.342  1.00 38.50           C
ATOM    988  HA  ALA A  65      37.059 -13.955   0.366  1.00 38.50           H
ATOM    989  C   ALA A  65      37.658 -11.905   0.390  1.00 38.50           C
ATOM    990  O   ALA A  65      38.223 -12.021   1.461  1.00 38.50           O
ATOM    991  CB  ALA A  65      38.058 -13.512  -1.501  1.00 38.50           C
ATOM    992 1HB  ALA A  65      37.708 -14.436  -1.965  1.00 38.50           H
ATOM    993 2HB  ALA A  65      39.064 -13.673  -1.111  1.00 38.50           H
ATOM    994 3HB  ALA A  65      38.084 -12.720  -2.249  1.00 38.50           H
ATOM    995  N   ASP A  66      37.504 -10.737  -0.218  1.00 16.41           N
ATOM    996  H   ASP A  66      37.058 -10.693  -1.117  1.00 16.41           H
ATOM    997  CA  ASP A  66      38.071  -9.508   0.340  1.00 16.41           C
ATOM    998  HA  ASP A  66      39.127  -9.688   0.547  1.00 16.41           H
ATOM    999  C   ASP A  66      37.413  -9.068   1.655  1.00 16.41           C
ATOM   1000  O   ASP A  66      38.086  -8.974   2.681  1.00 16.41           O
ATOM   1001  CB  ASP A  66      37.973  -8.405  -0.718  1.00 16.41           C
ATOM   1002 1HB  ASP A  66      38.323  -8.805  -1.670  1.00 16.41           H
ATOM   1003 2HB  ASP A  66      36.929  -8.110  -0.832  1.00 16.41           H
ATOM   1004  CG  ASP A  66      38.801  -7.184  -0.371  1.00 16.41           C
ATOM   1005  OD1 ASP A  66      39.762  -7.283   0.415  1.00 16.41           O
ATOM   1006  OD2 ASP A  66      38.466  -6.093  -0.867  1.00 16.41           O
ATOM   1007  N   ARG A  67      36.095  -8.868   1.645  1.00  5.12           N
ATOM   1008  H   ARG A  67      35.589  -8.968   0.776  1.00  5.12           H
ATOM   1009  CA  ARG A  67      35.302  -8.545   2.843  1.00  5.12           C
ATOM   1010  HA  ARG A  67      35.726  -9.050   3.708  1.00  5.12           H
ATOM   1011  C   ARG A  67      33.885  -9.056   2.642  1.00  5.12           C
ATOM   1012  O   ARG A  67      33.438  -9.155   1.497  1.00  5.12           O
ATOM   1013  CB  ARG A  67      35.264  -7.032   3.105  1.00  5.12           C
ATOM   1014 1HB  ARG A  67      35.494  -6.526   2.168  1.00  5.12           H
ATOM   1015 2HB  ARG A  67      34.260  -6.745   3.415  1.00  5.12           H
ATOM   1016  CG  ARG A  67      36.249  -6.596   4.196  1.00  5.12           C
ATOM   1017 1HG  ARG A  67      35.888  -6.949   5.162  1.00  5.12           H
ATOM   1018 2HG  ARG A  67      37.199  -7.085   4.006  1.00  5.12           H
ATOM   1019  CD  ARG A  67      36.517  -5.088   4.291  1.00  5.12           C
ATOM   1020 1HD  ARG A  67      35.631  -4.601   4.700  1.00  5.12           H
ATOM   1021 2HD  ARG A  67      37.343  -4.931   4.987  1.00  5.12           H
ATOM   1022  NE  ARG A  67      36.842  -4.459   2.998  1.00  5.12           N
ATOM   1023  HE  ARG A  67      36.176  -3.796   2.644  1.00  5.12           H
ATOM   1024  CZ  ARG A  67      37.891  -4.711   2.223  1.00  5.12           C
ATOM   1025  NH1 ARG A  67      37.922  -4.141   1.057  1.00  5.12           N
ATOM   1026 1HH1 ARG A  67      37.327  -3.365   0.838  1.00  5.12           H
ATOM   1027 2HH1 ARG A  67      38.518  -4.546   0.337  1.00  5.12           H
ATOM   1028  NH2 ARG A  67      38.811  -5.600   2.488  1.00  5.12           N
ATOM   1029 1HH2 ARG A  67      38.835  -6.057   3.381  1.00  5.12           H
ATOM   1030 2HH2 ARG A  67      39.455  -5.891   1.755  1.00  5.12           H
ATOM   1031  N   CYS A  68      33.191  -9.367   3.728  1.00 11.29           N
ATOM   1032  H   CYS A  68      33.628  -9.268   4.642  1.00 11.29           H
ATOM   1033  CA  CYS A  68      31.825  -9.893   3.685  1.00 11.29           C
ATOM   1034  HA  CYS A  68      31.259  -9.405   2.891  1.00 11.29           H
ATOM   1035  C   CYS A  68      31.098  -9.664   5.017  1.00 11.29           C
ATOM   1036  O   CYS A  68      31.727  -9.269   6.000  1.00 11.29           O
ATOM   1037  CB  CYS A  68      31.907 -11.391   3.392  1.00 11.29           C
ATOM   1038 1HB  CYS A  68      30.900 -11.808   3.392  1.00 11.29           H
ATOM   1039 2HB  CYS A  68      32.335 -11.519   2.397  1.00 11.29           H
ATOM   1040  SG  CYS A  68      32.940 -12.294   4.565  1.00 11.29           S
ATOM   1041  HG  CYS A  68      32.768 -13.504   4.022  1.00 11.29           H
ATOM   1042  N   PHE A  69      29.794  -9.927   5.039  1.00 10.84           N
ATOM   1043  H   PHE A  69      29.339 -10.247   4.188  1.00 10.84           H
ATOM   1044  CA  PHE A  69      28.955  -9.825   6.241  1.00 10.84           C
ATOM   1045  HA  PHE A  69      29.561  -9.591   7.116  1.00 10.84           H
ATOM   1046  C   PHE A  69      28.264 -11.171   6.459  1.00 10.84           C
ATOM   1047  O   PHE A  69      28.221 -11.976   5.529  1.00 10.84           O
ATOM   1048  CB  PHE A  69      27.875  -8.755   6.052  1.00 10.84           C
ATOM   1049 1HB  PHE A  69      27.281  -9.014   5.176  1.00 10.84           H
ATOM   1050 2HB  PHE A  69      27.219  -8.762   6.916  1.00 10.84           H
ATOM   1051  CG  PHE A  69      28.403  -7.354   5.886  1.00 10.84           C
ATOM   1052  CD1 PHE A  69      27.794  -6.490   4.963  1.00 10.84           C
ATOM   1053  HD1 PHE A  69      26.965  -6.840   4.365  1.00 10.84           H
ATOM   1054  CD2 PHE A  69      29.466  -6.870   6.672  1.00 10.84           C
ATOM   1055  HD2 PHE A  69      29.934  -7.508   7.407  1.00 10.84           H
ATOM   1056  CE1 PHE A  69      28.243  -5.156   4.810  1.00 10.84           C
ATOM   1057  HE1 PHE A  69      27.746  -4.498   4.115  1.00 10.84           H
ATOM   1058  CE2 PHE A  69      29.940  -5.546   6.515  1.00 10.84           C
ATOM   1059  HE2 PHE A  69      30.761  -5.191   7.119  1.00 10.84           H
ATOM   1060  CZ  PHE A  69      29.331  -4.687   5.575  1.00 10.84           C
ATOM   1061  HZ  PHE A  69      29.687  -3.675   5.453  1.00 10.84           H
ATOM   1062  N   SER A  70      27.704 -11.421   7.639  1.00  4.46           N
ATOM   1063  H   SER A  70      27.698 -10.706   8.362  1.00  4.46           H
ATOM   1064  CA  SER A  70      27.046 -12.699   7.935  1.00  4.46           C
ATOM   1065  HA  SER A  70      26.455 -12.996   7.069  1.00  4.46           H
ATOM   1066  C   SER A  70      26.139 -12.673   9.166  1.00  4.46           C
ATOM   1067  O   SER A  70      26.468 -12.057  10.176  1.00  4.46           O
ATOM   1068  CB  SER A  70      28.110 -13.765   8.198  1.00  4.46           C
ATOM   1069 1HB  SER A  70      28.758 -13.837   7.325  1.00  4.46           H
ATOM   1070 2HB  SER A  70      28.708 -13.471   9.062  1.00  4.46           H
ATOM   1071  OG  SER A  70      27.527 -15.033   8.441  1.00  4.46           O
ATOM   1072  HG  SER A  70      26.990 -15.263   7.669  1.00  4.46           H
ATOM   1073  N   ARG A  71      25.038 -13.418   9.122  1.00  2.69           N
ATOM   1074  H   ARG A  71      24.828 -13.944   8.276  1.00  2.69           H
ATOM   1075  CA  ARG A  71      24.171 -13.633  10.286  1.00  2.69           C
ATOM   1076  HA  ARG A  71      24.700 -13.372  11.203  1.00  2.69           H
ATOM   1077  C   ARG A  71      23.955 -15.132  10.206  1.00  2.69           C
ATOM   1078  O   ARG A  71      23.846 -15.653   9.099  1.00  2.69           O
ATOM   1079  CB  ARG A  71      22.840 -12.863  10.188  1.00  2.69           C
ATOM   1080 1HB  ARG A  71      22.932 -12.129   9.394  1.00  2.69           H
ATOM   1081 2HB  ARG A  71      22.049 -13.560   9.905  1.00  2.69           H
ATOM   1082  CG  ARG A  71      22.420 -12.128  11.479  1.00  2.69           C
ATOM   1083 1HG  ARG A  71      22.228 -12.859  12.264  1.00  2.69           H
ATOM   1084 2HG  ARG A  71      23.241 -11.488  11.798  1.00  2.69           H
ATOM   1085  CD  ARG A  71      21.161 -11.256  11.281  1.00  2.69           C
ATOM   1086 1HD  ARG A  71      21.292 -10.652  10.384  1.00  2.69           H
ATOM   1087 2HD  ARG A  71      20.302 -11.913  11.127  1.00  2.69           H
ATOM   1088  NE  ARG A  71      20.886 -10.355  12.419  1.00  2.69           N
ATOM   1089  HE  ARG A  71      21.525 -10.384  13.206  1.00  2.69           H
ATOM   1090  CZ  ARG A  71      19.879  -9.492  12.524  1.00  2.69           C
ATOM   1091  NH1 ARG A  71      19.764  -8.795  13.618  1.00  2.69           N
ATOM   1092 1HH1 ARG A  71      20.451  -8.908  14.352  1.00  2.69           H
ATOM   1093 2HH1 ARG A  71      19.036  -8.105  13.730  1.00  2.69           H
ATOM   1094  NH2 ARG A  71      19.029  -9.243  11.561  1.00  2.69           N
ATOM   1095 1HH2 ARG A  71      19.099  -9.732  10.688  1.00  2.69           H
ATOM   1096 2HH2 ARG A  71      18.327  -8.534  11.685  1.00  2.69           H
ATOM   1097  N   ALA A  72      23.974 -15.810  11.347  1.00 10.26           N
ATOM   1098  H   ALA A  72      24.120 -15.300  12.203  1.00 10.26           H
ATOM   1099  CA  ALA A  72      23.816 -17.269  11.452  1.00 10.26           C
ATOM   1100  HA  ALA A  72      23.960 -17.524  12.502  1.00 10.26           H
ATOM   1101  C   ALA A  72      24.842 -18.108  10.661  1.00 10.26           C
ATOM   1102  O   ALA A  72      24.627 -19.292  10.418  1.00 10.26           O
ATOM   1103  CB  ALA A  72      22.368 -17.676  11.092  1.00 10.26           C
ATOM   1104 1HB  ALA A  72      21.658 -17.090  11.677  1.00 10.26           H
ATOM   1105 2HB  ALA A  72      22.220 -18.734  11.314  1.00 10.26           H
ATOM   1106 3HB  ALA A  72      22.187 -17.512  10.029  1.00 10.26           H
ATOM   1107  N   GLY A  73      25.942 -17.491  10.250  1.00 11.28           N
ATOM   1108  H   GLY A  73      26.072 -16.513  10.450  1.00 11.28           H
ATOM   1109  CA  GLY A  73      26.982 -18.178   9.498  1.00 11.28           C
ATOM   1110 1HA  GLY A  73      27.932 -17.674   9.678  1.00 11.28           H
ATOM   1111 2HA  GLY A  73      27.071 -19.198   9.860  1.00 11.28           H
ATOM   1112  C   GLY A  73      26.752 -18.220   7.999  1.00 11.28           C
ATOM   1113  O   GLY A  73      27.639 -18.608   7.245  1.00 11.28           O
ATOM   1114  N   SER A  74      25.584 -17.789   7.545  1.00-14.41           N
ATOM   1115  H   SER A  74      24.869 -17.487   8.191  1.00-14.41           H
ATOM   1116  CA  SER A  74      25.324 -17.672   6.113  1.00-14.41           C
ATOM   1117  HA  SER A  74      25.797 -18.495   5.579  1.00-14.41           H
ATOM   1118  C   SER A  74      25.958 -16.349   5.705  1.00-14.41           C
ATOM   1119  O   SER A  74      25.784 -15.349   6.406  1.00-14.41           O
ATOM   1120  CB  SER A  74      23.822 -17.669   5.842  1.00-14.41           C
ATOM   1121 1HB  SER A  74      23.362 -16.847   6.391  1.00-14.41           H
ATOM   1122 2HB  SER A  74      23.648 -17.532   4.775  1.00-14.41           H
ATOM   1123  OG  SER A  74      23.246 -18.893   6.266  1.00-14.41           O
ATOM   1124  HG  SER A  74      22.302 -18.865   6.093  1.00-14.41           H
ATOM   1125  N   VAL A  75      26.758 -16.352   4.649  1.00 -6.00           N
ATOM   1126  H   VAL A  75      26.832 -17.175   4.073  1.00 -6.00           H
ATOM   1127  CA  VAL A  75      27.634 -15.221   4.335  1.00 -6.00           C
ATOM   1128  HA  VAL A  75      27.670 -14.550   5.191  1.00 -6.00           H
ATOM   1129  C   VAL A  75      27.097 -14.455   3.134  1.00 -6.00           C
ATOM   1130  O   VAL A  75      26.529 -15.059   2.228  1.00 -6.00           O
ATOM   1131  CB  VAL A  75      29.078 -15.720   4.058  1.00 -6.00           C
ATOM   1132  HB  VAL A  75      29.094 -16.241   3.101  1.00 -6.00           H
ATOM   1133  CG1 VAL A  75      30.053 -14.542   4.003  1.00 -6.00           C
ATOM   1134 1HG1 VAL A  75      31.062 -14.897   3.824  1.00 -6.00           H
ATOM   1135 2HG1 VAL A  75      30.028 -13.984   4.940  1.00 -6.00           H
ATOM   1136 3HG1 VAL A  75      29.784 -13.878   3.187  1.00 -6.00           H
ATOM   1137  CG2 VAL A  75      29.521 -16.716   5.145  1.00 -6.00           C
ATOM   1138 1HG2 VAL A  75      30.582 -16.936   5.044  1.00 -6.00           H
ATOM   1139 2HG2 VAL A  75      28.977 -17.654   5.040  1.00 -6.00           H
ATOM   1140 3HG2 VAL A  75      29.334 -16.307   6.139  1.00 -6.00           H
ATOM   1141  N   TYR A  76      27.223 -13.135   3.142  1.00 -2.30           N
ATOM   1142  H   TYR A  76      27.697 -12.687   3.923  1.00 -2.30           H
ATOM   1143  CA  TYR A  76      26.661 -12.275   2.106  1.00 -2.30           C
ATOM   1144  HA  TYR A  76      26.443 -12.870   1.221  1.00 -2.30           H
ATOM   1145  C   TYR A  76      27.580 -11.134   1.691  1.00 -2.30           C
ATOM   1146  O   TYR A  76      28.478 -10.714   2.432  1.00 -2.30           O
ATOM   1147  CB  TYR A  76      25.349 -11.688   2.627  1.00 -2.30           C
ATOM   1148 1HB  TYR A  76      25.546 -11.131   3.541  1.00 -2.30           H
ATOM   1149 2HB  TYR A  76      24.941 -11.008   1.883  1.00 -2.30           H
ATOM   1150  CG  TYR A  76      24.335 -12.771   2.896  1.00 -2.30           C
ATOM   1151  CD1 TYR A  76      24.209 -13.353   4.176  1.00 -2.30           C
ATOM   1152  HD1 TYR A  76      24.798 -12.977   5.001  1.00 -2.30           H
ATOM   1153  CD2 TYR A  76      23.552 -13.283   1.845  1.00 -2.30           C
ATOM   1154  HD2 TYR A  76      23.624 -12.853   0.855  1.00 -2.30           H
ATOM   1155  CE1 TYR A  76      23.341 -14.455   4.385  1.00 -2.30           C
ATOM   1156  HE1 TYR A  76      23.254 -14.896   5.365  1.00 -2.30           H
ATOM   1157  CE2 TYR A  76      22.686 -14.372   2.058  1.00 -2.30           C
ATOM   1158  HE2 TYR A  76      22.089 -14.752   1.249  1.00 -2.30           H
ATOM   1159  CZ  TYR A  76      22.594 -14.956   3.317  1.00 -2.30           C
ATOM   1160  OH  TYR A  76      21.751 -16.029   3.460  1.00 -2.30           O
ATOM   1161  HH  TYR A  76      21.470 -16.375   2.606  1.00 -2.30           H
ATOM   1162  N   CYS A  77      27.312 -10.625   0.495  1.00 11.87           N
ATOM   1163  H   CYS A  77      26.604 -11.059  -0.078  1.00 11.87           H
ATOM   1164  CA  CYS A  77      27.926  -9.397   0.003  1.00 11.87           C
ATOM   1165  HA  CYS A  77      29.004  -9.429   0.160  1.00 11.87           H
ATOM   1166  C   CYS A  77      27.324  -8.235   0.790  1.00 11.87           C
ATOM   1167  O   CYS A  77      26.290  -8.391   1.438  1.00 11.87           O
ATOM   1168  CB  CYS A  77      27.621  -9.232  -1.495  1.00 11.87           C
ATOM   1169 1HB  CYS A  77      27.884 -10.159  -1.999  1.00 11.87           H
ATOM   1170 2HB  CYS A  77      26.549  -9.076  -1.623  1.00 11.87           H
ATOM   1171  SG  CYS A  77      28.514  -7.891  -2.332  1.00 11.87           S
ATOM   1172  HG  CYS A  77      28.064  -8.147  -3.569  1.00 11.87           H
ATOM   1173  N   LYS A  78      27.934  -7.065   0.664  1.00  8.92           N
ATOM   1174  H   LYS A  78      28.741  -7.013   0.059  1.00  8.92           H
ATOM   1175  CA  LYS A  78      27.481  -5.842   1.328  1.00  8.92           C
ATOM   1176  HA  LYS A  78      27.598  -5.962   2.399  1.00  8.92           H
ATOM   1177  C   LYS A  78      26.001  -5.564   1.074  1.00  8.92           C
ATOM   1178  O   LYS A  78      25.194  -5.524   2.001  1.00  8.92           O
ATOM   1179  CB  LYS A  78      28.377  -4.698   0.833  1.00  8.92           C
ATOM   1180 1HB  LYS A  78      29.402  -4.917   1.134  1.00  8.92           H
ATOM   1181 2HB  LYS A  78      28.346  -4.698  -0.257  1.00  8.92           H
ATOM   1182  CG  LYS A  78      28.028  -3.292   1.291  1.00  8.92           C
ATOM   1183 1HG  LYS A  78      27.034  -3.043   0.926  1.00  8.92           H
ATOM   1184 2HG  LYS A  78      28.038  -3.234   2.378  1.00  8.92           H
ATOM   1185  CD  LYS A  78      29.039  -2.304   0.714  1.00  8.92           C
ATOM   1186 1HD  LYS A  78      29.992  -2.447   1.226  1.00  8.92           H
ATOM   1187 2HD  LYS A  78      29.180  -2.515  -0.347  1.00  8.92           H
ATOM   1188  CE  LYS A  78      28.602  -0.847   0.858  1.00  8.92           C
ATOM   1189 1HE  LYS A  78      28.201  -0.683   1.860  1.00  8.92           H
ATOM   1190 2HE  LYS A  78      29.472  -0.204   0.714  1.00  8.92           H
ATOM   1191  NZ  LYS A  78      27.571  -0.491  -0.176  1.00  8.92           N
ATOM   1192 1HZ  LYS A  78      27.314   0.483  -0.114  1.00  8.92           H
ATOM   1193 2HZ  LYS A  78      26.733  -1.057  -0.054  1.00  8.92           H
ATOM   1194 3HZ  LYS A  78      27.918  -0.694  -1.104  1.00  8.92           H
ATOM   1195  N   GLU A  79      25.638  -5.421  -0.189  1.00 -1.71           N
ATOM   1196  H   GLU A  79      26.336  -5.447  -0.917  1.00 -1.71           H
ATOM   1197  CA  GLU A  79      24.254  -5.132  -0.550  1.00 -1.71           C
ATOM   1198  HA  GLU A  79      23.896  -4.301   0.059  1.00 -1.71           H
ATOM   1199  C   GLU A  79      23.316  -6.301  -0.302  1.00 -1.71           C
ATOM   1200  O   GLU A  79      22.192  -6.092   0.135  1.00 -1.71           O
ATOM   1201  CB  GLU A  79      24.198  -4.707  -2.017  1.00 -1.71           C
ATOM   1202 1HB  GLU A  79      25.056  -5.139  -2.533  1.00 -1.71           H
ATOM   1203 2HB  GLU A  79      23.287  -5.093  -2.474  1.00 -1.71           H
ATOM   1204  CG  GLU A  79      24.221  -3.195  -2.177  1.00 -1.71           C
ATOM   1205 1HG  GLU A  79      24.248  -2.944  -3.238  1.00 -1.71           H
ATOM   1206 2HG  GLU A  79      23.298  -2.798  -1.752  1.00 -1.71           H
ATOM   1207  CD  GLU A  79      25.393  -2.546  -1.456  1.00 -1.71           C
ATOM   1208  OE1 GLU A  79      26.572  -2.815  -1.780  1.00 -1.71           O
ATOM   1209  OE2 GLU A  79      25.143  -1.770  -0.508  1.00 -1.71           O
ATOM   1210  N   ASP A  80      23.776  -7.528  -0.512  1.00 -6.70           N
ATOM   1211  H   ASP A  80      24.714  -7.654  -0.852  1.00 -6.70           H
ATOM   1212  CA  ASP A  80      22.937  -8.704  -0.255  1.00 -6.70           C
ATOM   1213  HA  ASP A  80      22.020  -8.641  -0.839  1.00 -6.70           H
ATOM   1214  C   ASP A  80      22.551  -8.774   1.208  1.00 -6.70           C
ATOM   1215  O   ASP A  80      21.443  -9.186   1.549  1.00 -6.70           O
ATOM   1216  CB  ASP A  80      23.661 -10.018  -0.550  1.00 -6.70           C
ATOM   1217 1HB  ASP A  80      24.723  -9.901  -0.347  1.00 -6.70           H
ATOM   1218 2HB  ASP A  80      23.264 -10.778   0.123  1.00 -6.70           H
ATOM   1219  CG  ASP A  80      23.455 -10.519  -1.959  1.00 -6.70           C
ATOM   1220  OD1 ASP A  80      22.620  -9.983  -2.716  1.00 -6.70           O
ATOM   1221  OD2 ASP A  80      24.128 -11.514  -2.291  1.00 -6.70           O
ATOM   1222  N   PHE A  81      23.446  -8.367   2.092  1.00 -1.37           N
ATOM   1223  H   PHE A  81      24.366  -8.046   1.799  1.00 -1.37           H
ATOM   1224  CA  PHE A  81      23.107  -8.412   3.498  1.00 -1.37           C
ATOM   1225  HA  PHE A  81      22.716  -9.406   3.717  1.00 -1.37           H
ATOM   1226  C   PHE A  81      22.022  -7.395   3.816  1.00 -1.37           C
ATOM   1227  O   PHE A  81      21.057  -7.714   4.511  1.00 -1.37           O
ATOM   1228  CB  PHE A  81      24.319  -8.174   4.389  1.00 -1.37           C
ATOM   1229 1HB  PHE A  81      25.152  -8.763   4.007  1.00 -1.37           H
ATOM   1230 2HB  PHE A  81      24.595  -7.120   4.356  1.00 -1.37           H
ATOM   1231  CG  PHE A  81      24.063  -8.586   5.799  1.00 -1.37           C
ATOM   1232  CD1 PHE A  81      24.380  -9.890   6.208  1.00 -1.37           C
ATOM   1233  HD1 PHE A  81      24.926 -10.547   5.547  1.00 -1.37           H
ATOM   1234  CD2 PHE A  81      23.389  -7.730   6.686  1.00 -1.37           C
ATOM   1235  HD2 PHE A  81      23.161  -6.716   6.388  1.00 -1.37           H
ATOM   1236  CE1 PHE A  81      23.964 -10.364   7.459  1.00 -1.37           C
ATOM   1237  HE1 PHE A  81      24.194 -11.374   7.749  1.00 -1.37           H
ATOM   1238  CE2 PHE A  81      22.965  -8.193   7.946  1.00 -1.37           C
ATOM   1239  HE2 PHE A  81      22.424  -7.537   8.613  1.00 -1.37           H
ATOM   1240  CZ  PHE A  81      23.236  -9.521   8.321  1.00 -1.37           C
ATOM   1241  HZ  PHE A  81      22.895  -9.890   9.271  1.00 -1.37           H
ATOM   1242  N   PHE A  82      22.137  -6.182   3.294  1.00 29.13           N
ATOM   1243  H   PHE A  82      22.928  -5.955   2.699  1.00 29.13           H
ATOM   1244  CA  PHE A  82      21.140  -5.153   3.593  1.00 29.13           C
ATOM   1245  HA  PHE A  82      21.020  -5.094   4.671  1.00 29.13           H
ATOM   1246  C   PHE A  82      19.791  -5.525   2.980  1.00 29.13           C
ATOM   1247  O   PHE A  82      18.744  -5.337   3.587  1.00 29.13           O
ATOM   1248  CB  PHE A  82      21.564  -3.780   3.072  1.00 29.13           C
ATOM   1249 1HB  PHE A  82      21.525  -3.793   1.982  1.00 29.13           H
ATOM   1250 2HB  PHE A  82      20.849  -3.046   3.438  1.00 29.13           H
ATOM   1251  CG  PHE A  82      22.948  -3.348   3.482  1.00 29.13           C
ATOM   1252  CD1 PHE A  82      23.749  -2.662   2.553  1.00 29.13           C
ATOM   1253  HD1 PHE A  82      23.366  -2.444   1.565  1.00 29.13           H
ATOM   1254  CD2 PHE A  82      23.463  -3.599   4.771  1.00 29.13           C
ATOM   1255  HD2 PHE A  82      22.857  -4.095   5.514  1.00 29.13           H
ATOM   1256  CE1 PHE A  82      25.055  -2.251   2.886  1.00 29.13           C
ATOM   1257  HE1 PHE A  82      25.646  -1.721   2.156  1.00 29.13           H
ATOM   1258  CE2 PHE A  82      24.786  -3.215   5.105  1.00 29.13           C
ATOM   1259  HE2 PHE A  82      25.186  -3.442   6.078  1.00 29.13           H
ATOM   1260  CZ  PHE A  82      25.582  -2.538   4.161  1.00 29.13           C
ATOM   1261  HZ  PHE A  82      26.587  -2.238   4.414  1.00 29.13           H
ATOM   1262  N   LYS A  83      19.842  -6.135   1.802  1.00 -5.60           N
ATOM   1263  H   LYS A  83      20.754  -6.252   1.358  1.00 -5.60           H
ATOM   1264  CA  LYS A  83      18.667  -6.642   1.084  1.00 -5.60           C
ATOM   1265  HA  LYS A  83      17.998  -5.811   0.858  1.00 -5.60           H
ATOM   1266  C   LYS A  83      17.889  -7.674   1.893  1.00 -5.60           C
ATOM   1267  O   LYS A  83      16.669  -7.780   1.756  1.00 -5.60           O
ATOM   1268  CB  LYS A  83      19.158  -7.278  -0.227  1.00 -5.60           C
ATOM   1269 1HB  LYS A  83      19.818  -6.562  -0.717  1.00 -5.60           H
ATOM   1270 2HB  LYS A  83      19.745  -8.155   0.028  1.00 -5.60           H
ATOM   1271  CG  LYS A  83      18.095  -7.692  -1.245  1.00 -5.60           C
ATOM   1272 1HG  LYS A  83      17.403  -8.403  -0.794  1.00 -5.60           H
ATOM   1273 2HG  LYS A  83      17.543  -6.802  -1.547  1.00 -5.60           H
ATOM   1274  CD  LYS A  83      18.730  -8.326  -2.494  1.00 -5.60           C
ATOM   1275 1HD  LYS A  83      17.987  -8.338  -3.292  1.00 -5.60           H
ATOM   1276 2HD  LYS A  83      19.572  -7.710  -2.813  1.00 -5.60           H
ATOM   1277  CE  LYS A  83      19.211  -9.766  -2.263  1.00 -5.60           C
ATOM   1278 1HE  LYS A  83      19.903  -9.793  -1.419  1.00 -5.60           H
ATOM   1279 2HE  LYS A  83      18.351 -10.394  -2.020  1.00 -5.60           H
ATOM   1280  NZ  LYS A  83      19.912 -10.340  -3.463  1.00 -5.60           N
ATOM   1281 1HZ  LYS A  83      19.953 -11.355  -3.387  1.00 -5.60           H
ATOM   1282 2HZ  LYS A  83      20.871 -10.004  -3.496  1.00 -5.60           H
ATOM   1283 3HZ  LYS A  83      19.429 -10.099  -4.314  1.00 -5.60           H
ATOM   1284  N   ARG A  84      18.576  -8.439   2.730  1.00-10.21           N
ATOM   1285  H   ARG A  84      19.574  -8.291   2.818  1.00-10.21           H
ATOM   1286  CA  ARG A  84      17.941  -9.536   3.470  1.00-10.21           C
ATOM   1287  HA  ARG A  84      16.943  -9.703   3.064  1.00-10.21           H
ATOM   1288  C   ARG A  84      17.756  -9.343   4.973  1.00-10.21           C
ATOM   1289  O   ARG A  84      16.692  -9.661   5.482  1.00-10.21           O
ATOM   1290  CB  ARG A  84      18.757 -10.805   3.236  1.00-10.21           C
ATOM   1291 1HB  ARG A  84      19.768 -10.618   3.596  1.00-10.21           H
ATOM   1292 2HB  ARG A  84      18.322 -11.611   3.826  1.00-10.21           H
ATOM   1293  CG  ARG A  84      18.851 -11.256   1.780  1.00-10.21           C
ATOM   1294 1HG  ARG A  84      17.881 -11.612   1.434  1.00-10.21           H
ATOM   1295 2HG  ARG A  84      19.167 -10.423   1.156  1.00-10.21           H
ATOM   1296  CD  ARG A  84      19.884 -12.358   1.659  1.00-10.21           C
ATOM   1297 1HD  ARG A  84      20.100 -12.533   0.610  1.00-10.21           H
ATOM   1298 2HD  ARG A  84      20.807 -12.018   2.133  1.00-10.21           H
ATOM   1299  NE  ARG A  84      19.449 -13.612   2.292  1.00-10.21           N
ATOM   1300  HE  ARG A  84      19.600 -13.680   3.283  1.00-10.21           H
ATOM   1301  CZ  ARG A  84      18.900 -14.658   1.685  1.00-10.21           C
ATOM   1302  NH1 ARG A  84      18.601 -15.703   2.403  1.00-10.21           N
ATOM   1303 1HH1 ARG A  84      18.764 -15.699   3.394  1.00-10.21           H
ATOM   1304 2HH1 ARG A  84      18.210 -16.513   1.955  1.00-10.21           H
ATOM   1305  NH2 ARG A  84      18.652 -14.727   0.404  1.00-10.21           N
ATOM   1306 1HH2 ARG A  84      18.893 -13.945  -0.203  1.00-10.21           H
ATOM   1307 2HH2 ARG A  84      18.237 -15.550   0.008  1.00-10.21           H
ATOM   1308  N   PHE A  85      18.768  -8.868   5.688  1.00 -9.26           N
ATOM   1309  H   PHE A  85      19.626  -8.598   5.218  1.00 -9.26           H
ATOM   1310  CA  PHE A  85      18.711  -8.789   7.156  1.00 -9.26           C
ATOM   1311  HA  PHE A  85      17.673  -8.890   7.473  1.00 -9.26           H
ATOM   1312  C   PHE A  85      19.263  -7.508   7.765  1.00 -9.26           C
ATOM   1313  O   PHE A  85      19.395  -7.426   8.984  1.00 -9.26           O
ATOM   1314  CB  PHE A  85      19.525  -9.909   7.817  1.00 -9.26           C
ATOM   1315 1HB  PHE A  85      20.526  -9.533   8.008  1.00 -9.26           H
ATOM   1316 2HB  PHE A  85      19.068 -10.162   8.773  1.00 -9.26           H
ATOM   1317  CG  PHE A  85      19.667 -11.150   6.997  1.00 -9.26           C
ATOM   1318  CD1 PHE A  85      20.767 -11.287   6.137  1.00 -9.26           C
ATOM   1319  HD1 PHE A  85      21.473 -10.475   6.029  1.00 -9.26           H
ATOM   1320  CD2 PHE A  85      18.743 -12.202   7.110  1.00 -9.26           C
ATOM   1321  HD2 PHE A  85      17.878 -12.096   7.749  1.00 -9.26           H
ATOM   1322  CE1 PHE A  85      20.959 -12.463   5.403  1.00 -9.26           C
ATOM   1323  HE1 PHE A  85      21.781 -12.522   4.712  1.00 -9.26           H
ATOM   1324  CE2 PHE A  85      18.943 -13.413   6.401  1.00 -9.26           C
ATOM   1325  HE2 PHE A  85      18.239 -14.227   6.509  1.00 -9.26           H
ATOM   1326  CZ  PHE A  85      20.068 -13.551   5.559  1.00 -9.26           C
ATOM   1327  HZ  PHE A  85      20.243 -14.478   5.035  1.00 -9.26           H
ATOM   1328  N   GLY A  86      19.672  -6.554   6.942  1.00 24.35           N
ATOM   1329  H   GLY A  86      19.556  -6.658   5.945  1.00 24.35           H
ATOM   1330  CA  GLY A  86      20.255  -5.328   7.461  1.00 24.35           C
ATOM   1331 1HA  GLY A  86      20.827  -5.542   8.363  1.00 24.35           H
ATOM   1332 2HA  GLY A  86      20.923  -4.898   6.717  1.00 24.35           H
ATOM   1333  C   GLY A  86      19.177  -4.319   7.785  1.00 24.35           C
ATOM   1334  O   GLY A  86      17.988  -4.607   7.658  1.00 24.35           O
ATOM   1335  N   THR A  87      19.578  -3.116   8.167  1.00 17.45           N
ATOM   1336  H   THR A  87      20.555  -2.903   8.305  1.00 17.45           H
ATOM   1337  CA  THR A  87      18.631  -2.018   8.285  1.00 17.45           C
ATOM   1338  HA  THR A  87      17.790  -2.298   8.918  1.00 17.45           H
ATOM   1339  C   THR A  87      18.139  -1.715   6.877  1.00 17.45           C
ATOM   1340  O   THR A  87      18.863  -1.924   5.900  1.00 17.45           O
ATOM   1341  CB  THR A  87      19.333  -0.775   8.844  1.00 17.45           C
ATOM   1342  HB  THR A  87      19.090   0.091   8.233  1.00 17.45           H
ATOM   1343  OG1 THR A  87      20.748  -1.007   8.826  1.00 17.45           O
ATOM   1344  HG1 THR A  87      21.077  -0.777   7.945  1.00 17.45           H
ATOM   1345  CG2 THR A  87      18.916  -0.499  10.272  1.00 17.45           C
ATOM   1346 1HG2 THR A  87      19.465   0.367  10.639  1.00 17.45           H
ATOM   1347 2HG2 THR A  87      19.141  -1.362  10.897  1.00 17.45           H
ATOM   1348 3HG2 THR A  87      17.848  -0.286  10.313  1.00 17.45           H
ATOM   1349  N   LYS A  88      16.919  -1.215   6.771  1.00  1.37           N
ATOM   1350  H   LYS A  88      16.367  -1.031   7.600  1.00  1.37           H
ATOM   1351  CA  LYS A  88      16.315  -0.863   5.492  1.00  1.37           C
ATOM   1352  HA  LYS A  88      17.069  -0.668   4.731  1.00  1.37           H
ATOM   1353  C   LYS A  88      15.514   0.383   5.753  1.00  1.37           C
ATOM   1354  O   LYS A  88      15.159   0.632   6.905  1.00  1.37           O
ATOM   1355  CB  LYS A  88      15.336  -1.936   5.018  1.00  1.37           C
ATOM   1356 1HB  LYS A  88      14.627  -2.136   5.822  1.00  1.37           H
ATOM   1357 2HB  LYS A  88      14.781  -1.540   4.166  1.00  1.37           H
ATOM   1358  CG  LYS A  88      15.974  -3.232   4.592  1.00  1.37           C
ATOM   1359 1HG  LYS A  88      16.674  -3.040   3.779  1.00  1.37           H
ATOM   1360 2HG  LYS A  88      16.503  -3.682   5.432  1.00  1.37           H
ATOM   1361  CD  LYS A  88      14.892  -4.169   4.118  1.00  1.37           C
ATOM   1362 1HD  LYS A  88      14.190  -4.357   4.931  1.00  1.37           H
ATOM   1363 2HD  LYS A  88      14.361  -3.706   3.289  1.00  1.37           H
ATOM   1364  CE  LYS A  88      15.491  -5.468   3.655  1.00  1.37           C
ATOM   1365 1HE  LYS A  88      16.244  -5.253   2.893  1.00  1.37           H
ATOM   1366 2HE  LYS A  88      15.980  -5.964   4.496  1.00  1.37           H
ATOM   1367  NZ  LYS A  88      14.442  -6.356   3.072  1.00  1.37           N
ATOM   1368 1HZ  LYS A  88      14.887  -7.176   2.673  1.00  1.37           H
ATOM   1369 2HZ  LYS A  88      13.949  -5.859   2.343  1.00  1.37           H
ATOM   1370 3HZ  LYS A  88      13.789  -6.635   3.790  1.00  1.37           H
ATOM   1371  N   CYS A  89      15.184   1.102   4.695  1.00  5.04           N
ATOM   1372  H   CYS A  89      15.583   0.878   3.791  1.00  5.04           H
ATOM   1373  CA  CYS A  89      14.177   2.133   4.786  1.00  5.04           C
ATOM   1374  HA  CYS A  89      14.383   2.792   5.628  1.00  5.04           H
ATOM   1375  C   CYS A  89      12.852   1.414   5.000  1.00  5.04           C
ATOM   1376  O   CYS A  89      12.525   0.469   4.288  1.00  5.04           O
ATOM   1377  CB  CYS A  89      14.159   2.924   3.488  1.00  5.04           C
ATOM   1378 1HB  CYS A  89      15.156   3.339   3.329  1.00  5.04           H
ATOM   1379 2HB  CYS A  89      13.959   2.227   2.674  1.00  5.04           H
ATOM   1380  SG  CYS A  89      12.932   4.231   3.470  1.00  5.04           S
ATOM   1381  N   THR A  90      12.076   1.871   5.958  1.00 17.14           N
ATOM   1382  H   THR A  90      12.418   2.628   6.542  1.00 17.14           H
ATOM   1383  CA  THR A  90      10.768   1.288   6.205  1.00 17.14           C
ATOM   1384  HA  THR A  90      10.875   0.209   6.304  1.00 17.14           H
ATOM   1385  C   THR A  90       9.853   1.588   5.021  1.00 17.14           C
ATOM   1386  O   THR A  90       9.098   0.727   4.576  1.00 17.14           O
ATOM   1387  CB  THR A  90      10.187   1.850   7.510  1.00 17.14           C
ATOM   1388  HB  THR A  90       9.968   2.911   7.385  1.00 17.14           H
ATOM   1389  OG1 THR A  90      11.170   1.690   8.538  1.00 17.14           O
ATOM   1390  HG1 THR A  90      11.928   2.243   8.312  1.00 17.14           H
ATOM   1391  CG2 THR A  90       8.933   1.114   7.944  1.00 17.14           C
ATOM   1392 1HG2 THR A  90       8.547   1.571   8.852  1.00 17.14           H
ATOM   1393 2HG2 THR A  90       9.164   0.067   8.143  1.00 17.14           H
ATOM   1394 3HG2 THR A  90       8.164   1.177   7.172  1.00 17.14           H
ATOM   1395  N   ALA A  91       9.959   2.794   4.477  1.00  5.55           N
ATOM   1396  H   ALA A  91      10.673   3.430   4.805  1.00  5.55           H
ATOM   1397  CA  ALA A  91       9.046   3.236   3.428  1.00  5.55           C
ATOM   1398  HA  ALA A  91       8.033   2.967   3.732  1.00  5.55           H
ATOM   1399  C   ALA A  91       9.293   2.577   2.065  1.00  5.55           C
ATOM   1400  O   ALA A  91       8.343   2.358   1.318  1.00  5.55           O
ATOM   1401  CB  ALA A  91       9.114   4.764   3.301  1.00  5.55           C
ATOM   1402 1HB  ALA A  91       8.814   5.228   4.241  1.00  5.55           H
ATOM   1403 2HB  ALA A  91       8.436   5.095   2.513  1.00  5.55           H
ATOM   1404 3HB  ALA A  91      10.129   5.076   3.052  1.00  5.55           H
ATOM   1405  N   CYS A  92      10.546   2.297   1.720  1.00 -1.43           N
ATOM   1406  H   CYS A  92      11.301   2.537   2.352  1.00 -1.43           H
ATOM   1407  CA  CYS A  92      10.851   1.720   0.402  1.00 -1.43           C
ATOM   1408  HA  CYS A  92       9.911   1.546  -0.121  1.00 -1.43           H
ATOM   1409  C   CYS A  92      11.578   0.372   0.392  1.00 -1.43           C
ATOM   1410  O   CYS A  92      11.794  -0.202  -0.676  1.00 -1.43           O
ATOM   1411  CB  CYS A  92      11.629   2.741  -0.429  1.00 -1.43           C
ATOM   1412 1HB  CYS A  92      11.633   2.404  -1.466  1.00 -1.43           H
ATOM   1413 2HB  CYS A  92      11.107   3.698  -0.383  1.00 -1.43           H
ATOM   1414  SG  CYS A  92      13.331   2.985   0.095  1.00 -1.43           S
ATOM   1415  HG  CYS A  92      13.074   3.553   1.289  1.00 -1.43           H
ATOM   1416  N   GLN A  93      11.941  -0.129   1.568  1.00  0.75           N
ATOM   1417  H   GLN A  93      11.767   0.416   2.404  1.00  0.75           H
ATOM   1418  CA  GLN A  93      12.582  -1.440   1.766  1.00  0.75           C
ATOM   1419  HA  GLN A  93      12.818  -1.509   2.826  1.00  0.75           H
ATOM   1420  C   GLN A  93      13.921  -1.642   1.053  1.00  0.75           C
ATOM   1421  O   GLN A  93      14.378  -2.772   0.865  1.00  0.75           O
ATOM   1422  CB  GLN A  93      11.599  -2.583   1.468  1.00  0.75           C
ATOM   1423 1HB  GLN A  93      11.246  -2.493   0.442  1.00  0.75           H
ATOM   1424 2HB  GLN A  93      12.117  -3.537   1.565  1.00  0.75           H
ATOM   1425  CG  GLN A  93      10.396  -2.611   2.411  1.00  0.75           C
ATOM   1426 1HG  GLN A  93       9.864  -1.662   2.357  1.00  0.75           H
ATOM   1427 2HG  GLN A  93       9.720  -3.403   2.092  1.00  0.75           H
ATOM   1428  CD  GLN A  93      10.801  -2.879   3.848  1.00  0.75           C
ATOM   1429  OE1 GLN A  93      11.546  -3.811   4.133  1.00  0.75           O
ATOM   1430  NE2 GLN A  93      10.320  -2.077   4.762  1.00  0.75           N
ATOM   1431 1HE2 GLN A  93      10.566  -2.245   5.721  1.00  0.75           H
ATOM   1432 2HE2 GLN A  93       9.726  -1.298   4.506  1.00  0.75           H
ATOM   1433  N   GLN A  94      14.576  -0.547   0.698  1.00 -9.37           N
ATOM   1434  H   GLN A  94      14.169   0.359   0.869  1.00 -9.37           H
ATOM   1435  CA  GLN A  94      15.911  -0.615   0.115  1.00 -9.37           C
ATOM   1436  HA  GLN A  94      16.036  -1.576  -0.383  1.00 -9.37           H
ATOM   1437  C   GLN A  94      16.909  -0.539   1.263  1.00 -9.37           C
ATOM   1438  O   GLN A  94      16.566  -0.090   2.357  1.00 -9.37           O
ATOM   1439  CB  GLN A  94      16.116   0.491  -0.922  1.00 -9.37           C
ATOM   1440 1HB  GLN A  94      16.054   1.458  -0.430  1.00 -9.37           H
ATOM   1441 2HB  GLN A  94      17.111   0.380  -1.353  1.00 -9.37           H
ATOM   1442  CG  GLN A  94      15.083   0.458  -2.048  1.00 -9.37           C
ATOM   1443 1HG  GLN A  94      14.113   0.738  -1.643  1.00 -9.37           H
ATOM   1444 2HG  GLN A  94      15.357   1.187  -2.808  1.00 -9.37           H
ATOM   1445  CD  GLN A  94      14.945  -0.908  -2.689  1.00 -9.37           C
ATOM   1446  OE1 GLN A  94      15.904  -1.490  -3.174  1.00 -9.37           O
ATOM   1447  NE2 GLN A  94      13.752  -1.441  -2.678  1.00 -9.37           N
ATOM   1448 1HE2 GLN A  94      13.621  -2.332  -3.121  1.00 -9.37           H
ATOM   1449 2HE2 GLN A  94      12.991  -0.969  -2.206  1.00 -9.37           H
ATOM   1450  N   GLY A  95      18.102  -1.070   1.046  1.00 13.26           N
ATOM   1451  H   GLY A  95      18.351  -1.384   0.122  1.00 13.26           H
ATOM   1452  CA  GLY A  95      19.042  -1.270   2.137  1.00 13.26           C
ATOM   1453 1HA  GLY A  95      18.508  -1.759   2.951  1.00 13.26           H
ATOM   1454 2HA  GLY A  95      19.813  -1.955   1.791  1.00 13.26           H
ATOM   1455  C   GLY A  95      19.742  -0.052   2.709  1.00 13.26           C
ATOM   1456  O   GLY A  95      20.107   0.881   2.000  1.00 13.26           O
ATOM   1457  N   ILE A  96      19.964  -0.091   4.015  1.00 13.48           N
ATOM   1458  H   ILE A  96      19.641  -0.894   4.553  1.00 13.48           H
ATOM   1459  CA  ILE A  96      20.624   0.984   4.755  1.00 13.48           C
ATOM   1460  HA  ILE A  96      20.936   1.757   4.059  1.00 13.48           H
ATOM   1461  C   ILE A  96      21.871   0.415   5.456  1.00 13.48           C
ATOM   1462  O   ILE A  96      21.765  -0.449   6.338  1.00 13.48           O
ATOM   1463  CB  ILE A  96      19.598   1.639   5.736  1.00 13.48           C
ATOM   1464  HB  ILE A  96      19.014   0.850   6.203  1.00 13.48           H
ATOM   1465  CG1 ILE A  96      18.653   2.535   4.913  1.00 13.48           C
ATOM   1466 1HG1 ILE A  96      19.262   3.275   4.394  1.00 13.48           H
ATOM   1467 2HG1 ILE A  96      18.164   1.919   4.158  1.00 13.48           H
ATOM   1468  CG2 ILE A  96      20.270   2.443   6.858  1.00 13.48           C
ATOM   1469 1HG2 ILE A  96      19.519   2.812   7.555  1.00 13.48           H
ATOM   1470 2HG2 ILE A  96      20.821   3.282   6.442  1.00 13.48           H
ATOM   1471 3HG2 ILE A  96      20.949   1.810   7.429  1.00 13.48           H
ATOM   1472  CD1 ILE A  96      17.571   3.289   5.677  1.00 13.48           C
ATOM   1473 1HD1 ILE A  96      16.860   3.705   4.964  1.00 13.48           H
ATOM   1474 2HD1 ILE A  96      18.008   4.104   6.248  1.00 13.48           H
ATOM   1475 3HD1 ILE A  96      17.046   2.613   6.350  1.00 13.48           H
ATOM   1476  N   PRO A  97      23.081   0.862   5.059  1.00 -6.39           N
ATOM   1477  CA  PRO A  97      24.244   0.612   5.925  1.00 -6.39           C
ATOM   1478  HA  PRO A  97      24.411  -0.460   6.021  1.00 -6.39           H
ATOM   1479  C   PRO A  97      24.100   1.279   7.297  1.00 -6.39           C
ATOM   1480  O   PRO A  97      23.458   2.318   7.401  1.00 -6.39           O
ATOM   1481  CB  PRO A  97      25.393   1.290   5.167  1.00 -6.39           C
ATOM   1482 1HB  PRO A  97      25.541   2.300   5.552  1.00 -6.39           H
ATOM   1483 2HB  PRO A  97      26.313   0.712   5.254  1.00 -6.39           H
ATOM   1484  CG  PRO A  97      24.941   1.354   3.762  1.00 -6.39           C
ATOM   1485 1HG  PRO A  97      25.447   2.157   3.225  1.00 -6.39           H
ATOM   1486 2HG  PRO A  97      25.118   0.400   3.271  1.00 -6.39           H
ATOM   1487  CD  PRO A  97      23.471   1.614   3.851  1.00 -6.39           C
ATOM   1488 1HD  PRO A  97      23.271   2.677   3.978  1.00 -6.39           H
ATOM   1489 2HD  PRO A  97      22.961   1.228   2.966  1.00 -6.39           H
ATOM   1490  N   PRO A  98      24.730   0.743   8.359  1.00  6.98           N
ATOM   1491  CA  PRO A  98      24.546   1.407   9.661  1.00  6.98           C
ATOM   1492  HA  PRO A  98      23.494   1.374   9.944  1.00  6.98           H
ATOM   1493  C   PRO A  98      25.040   2.848   9.768  1.00  6.98           C
ATOM   1494  O   PRO A  98      24.540   3.605  10.580  1.00  6.98           O
ATOM   1495  CB  PRO A  98      25.372   0.535  10.614  1.00  6.98           C
ATOM   1496 1HB  PRO A  98      26.376   0.946  10.723  1.00  6.98           H
ATOM   1497 2HB  PRO A  98      24.887   0.458  11.587  1.00  6.98           H
ATOM   1498  CG  PRO A  98      25.425  -0.780   9.955  1.00  6.98           C
ATOM   1499 1HG  PRO A  98      26.266  -1.370  10.322  1.00  6.98           H
ATOM   1500 2HG  PRO A  98      24.484  -1.307  10.116  1.00  6.98           H
ATOM   1501  CD  PRO A  98      25.590  -0.445   8.501  1.00  6.98           C
ATOM   1502 1HD  PRO A  98      26.629  -0.195   8.276  1.00  6.98           H
ATOM   1503 2HD  PRO A  98      25.240  -1.265   7.876  1.00  6.98           H
ATOM   1504  N   THR A  99      26.021   3.222   8.957  1.00 -4.62           N
ATOM   1505  H   THR A  99      26.414   2.564   8.304  1.00 -4.62           H
ATOM   1506  CA  THR A  99      26.602   4.565   8.981  1.00 -4.62           C
ATOM   1507  HA  THR A  99      26.502   4.989   9.979  1.00 -4.62           H
ATOM   1508  C   THR A  99      25.933   5.520   7.994  1.00 -4.62           C
ATOM   1509  O   THR A  99      26.392   6.641   7.772  1.00 -4.62           O
ATOM   1510  CB  THR A  99      28.091   4.479   8.624  1.00 -4.62           C
ATOM   1511  HB  THR A  99      28.506   5.480   8.505  1.00 -4.62           H
ATOM   1512  OG1 THR A  99      28.230   3.729   7.412  1.00 -4.62           O
ATOM   1513  HG1 THR A  99      29.087   3.947   7.036  1.00 -4.62           H
ATOM   1514  CG2 THR A  99      28.874   3.737   9.696  1.00 -4.62           C
ATOM   1515 1HG2 THR A  99      29.934   3.762   9.449  1.00 -4.62           H
ATOM   1516 2HG2 THR A  99      28.546   2.700   9.759  1.00 -4.62           H
ATOM   1517 3HG2 THR A  99      28.726   4.223  10.662  1.00 -4.62           H
ATOM   1518  N   GLN A 100      24.845   5.085   7.381  1.00  9.68           N
ATOM   1519  H   GLN A 100      24.472   4.169   7.597  1.00  9.68           H
ATOM   1520  CA  GLN A 100      24.106   5.943   6.463  1.00  9.68           C
ATOM   1521  HA  GLN A 100      24.783   6.371   5.724  1.00  9.68           H
ATOM   1522  C   GLN A 100      23.467   7.064   7.275  1.00  9.68           C
ATOM   1523  O   GLN A 100      22.929   6.831   8.350  1.00  9.68           O
ATOM   1524  CB  GLN A 100      23.041   5.096   5.765  1.00  9.68           C
ATOM   1525 1HB  GLN A 100      23.558   4.312   5.217  1.00  9.68           H
ATOM   1526 2HB  GLN A 100      22.439   4.627   6.539  1.00  9.68           H
ATOM   1527  CG  GLN A 100      22.091   5.811   4.813  1.00  9.68           C
ATOM   1528 1HG  GLN A 100      21.418   5.077   4.368  1.00  9.68           H
ATOM   1529 2HG  GLN A 100      21.491   6.516   5.381  1.00  9.68           H
ATOM   1530  CD  GLN A 100      22.798   6.563   3.713  1.00  9.68           C
ATOM   1531  OE1 GLN A 100      23.624   6.025   3.001  1.00  9.68           O
ATOM   1532  NE2 GLN A 100      22.488   7.825   3.575  1.00  9.68           N
ATOM   1533 1HE2 GLN A 100      22.923   8.343   2.831  1.00  9.68           H
ATOM   1534 2HE2 GLN A 100      21.834   8.260   4.216  1.00  9.68           H
ATOM   1535  N   VAL A 101      23.487   8.279   6.750  1.00 -4.71           N
ATOM   1536  H   VAL A 101      23.975   8.449   5.887  1.00 -4.71           H
ATOM   1537  CA  VAL A 101      22.754   9.373   7.379  1.00 -4.71           C
ATOM   1538  HA  VAL A 101      22.913   9.330   8.456  1.00 -4.71           H
ATOM   1539  C   VAL A 101      21.286   9.087   7.060  1.00 -4.71           C
ATOM   1540  O   VAL A 101      20.917   8.942   5.890  1.00 -4.71           O
ATOM   1541  CB  VAL A 101      23.207  10.758   6.845  1.00 -4.71           C
ATOM   1542  HB  VAL A 101      22.928  10.840   5.795  1.00 -4.71           H
ATOM   1543  CG1 VAL A 101      22.546  11.897   7.633  1.00 -4.71           C
ATOM   1544 1HG1 VAL A 101      22.827  12.856   7.196  1.00 -4.71           H
ATOM   1545 2HG1 VAL A 101      22.872  11.872   8.675  1.00 -4.71           H
ATOM   1546 3HG1 VAL A 101      21.464  11.802   7.599  1.00 -4.71           H
ATOM   1547  CG2 VAL A 101      24.734  10.895   6.941  1.00 -4.71           C
ATOM   1548 1HG2 VAL A 101      25.031  11.913   6.699  1.00 -4.71           H
ATOM   1549 2HG2 VAL A 101      25.221  10.221   6.238  1.00 -4.71           H
ATOM   1550 3HG2 VAL A 101      25.072  10.658   7.951  1.00 -4.71           H
ATOM   1551  N   VAL A 102      20.475   8.914   8.093  1.00  2.51           N
ATOM   1552  H   VAL A 102      20.831   9.065   9.026  1.00  2.51           H
ATOM   1553  CA  VAL A 102      19.092   8.442   7.973  1.00  2.51           C
ATOM   1554  HA  VAL A 102      18.794   8.390   6.928  1.00  2.51           H
ATOM   1555  C   VAL A 102      18.132   9.380   8.686  1.00  2.51           C
ATOM   1556  O   VAL A 102      18.546  10.276   9.421  1.00  2.51           O
ATOM   1557  CB  VAL A 102      18.929   7.021   8.599  1.00  2.51           C
ATOM   1558  HB  VAL A 102      17.873   6.762   8.615  1.00  2.51           H
ATOM   1559  CG1 VAL A 102      19.622   5.981   7.744  1.00  2.51           C
ATOM   1560 1HG1 VAL A 102      19.435   4.993   8.158  1.00  2.51           H
ATOM   1561 2HG1 VAL A 102      20.694   6.155   7.726  1.00  2.51           H
ATOM   1562 3HG1 VAL A 102      19.230   6.021   6.728  1.00  2.51           H
ATOM   1563  CG2 VAL A 102      19.467   6.957  10.046  1.00  2.51           C
ATOM   1564 1HG2 VAL A 102      19.226   5.987  10.481  1.00  2.51           H
ATOM   1565 2HG2 VAL A 102      19.006   7.733  10.658  1.00  2.51           H
ATOM   1566 3HG2 VAL A 102      20.552   7.080  10.058  1.00  2.51           H
ATOM   1567  N   ARG A 103      16.842   9.134   8.503  1.00  8.09           N
ATOM   1568  H   ARG A 103      16.569   8.390   7.861  1.00  8.09           H
ATOM   1569  CA  ARG A 103      15.798   9.734   9.333  1.00  8.09           C
ATOM   1570  HA  ARG A 103      16.210  10.469  10.025  1.00  8.09           H
ATOM   1571  C   ARG A 103      15.260   8.550  10.110  1.00  8.09           C
ATOM   1572  O   ARG A 103      15.368   7.424   9.633  1.00  8.09           O
ATOM   1573  CB  ARG A 103      14.682  10.332   8.476  1.00  8.09           C
ATOM   1574 1HB  ARG A 103      14.385   9.585   7.743  1.00  8.09           H
ATOM   1575 2HB  ARG A 103      13.822  10.530   9.117  1.00  8.09           H
ATOM   1576  CG  ARG A 103      15.025  11.617   7.738  1.00  8.09           C
ATOM   1577 1HG  ARG A 103      15.924  11.479   7.146  1.00  8.09           H
ATOM   1578 2HG  ARG A 103      14.209  11.849   7.060  1.00  8.09           H
ATOM   1579  CD  ARG A 103      15.207  12.793   8.676  1.00  8.09           C
ATOM   1580 1HD  ARG A 103      14.609  12.626   9.573  1.00  8.09           H
ATOM   1581 2HD  ARG A 103      16.259  12.866   8.957  1.00  8.09           H
ATOM   1582  NE  ARG A 103      14.752  14.043   8.045  1.00  8.09           N
ATOM   1583  HE  ARG A 103      14.211  13.957   7.198  1.00  8.09           H
ATOM   1584  CZ  ARG A 103      14.945  15.270   8.506  1.00  8.09           C
ATOM   1585  NH1 ARG A 103      14.362  16.269   7.916  1.00  8.09           N
ATOM   1586 1HH1 ARG A 103      13.688  16.109   7.172  1.00  8.09           H
ATOM   1587 2HH1 ARG A 103      14.551  17.207   8.229  1.00  8.09           H
ATOM   1588  NH2 ARG A 103      15.703  15.550   9.535  1.00  8.09           N
ATOM   1589 1HH2 ARG A 103      16.172  14.808  10.025  1.00  8.09           H
ATOM   1590 2HH2 ARG A 103      15.812  16.512   9.821  1.00  8.09           H
ATOM   1591  N   LYS A 104      14.678   8.785  11.276  1.00 -5.25           N
ATOM   1592  H   LYS A 104      14.606   9.727  11.635  1.00 -5.25           H
ATOM   1593  CA  LYS A 104      14.092   7.714  12.077  1.00 -5.25           C
ATOM   1594  HA  LYS A 104      13.769   6.909  11.421  1.00 -5.25           H
ATOM   1595  C   LYS A 104      12.883   8.323  12.775  1.00 -5.25           C
ATOM   1596  O   LYS A 104      12.964   9.487  13.161  1.00 -5.25           O
ATOM   1597  CB  LYS A 104      15.141   7.178  13.066  1.00 -5.25           C
ATOM   1598 1HB  LYS A 104      16.049   6.958  12.504  1.00 -5.25           H
ATOM   1599 2HB  LYS A 104      15.369   7.953  13.798  1.00 -5.25           H
ATOM   1600  CG  LYS A 104      14.728   5.909  13.795  1.00 -5.25           C
ATOM   1601 1HG  LYS A 104      13.869   6.125  14.430  1.00 -5.25           H
ATOM   1602 2HG  LYS A 104      14.439   5.164  13.056  1.00 -5.25           H
ATOM   1603  CD  LYS A 104      15.849   5.319  14.649  1.00 -5.25           C
ATOM   1604 1HD  LYS A 104      16.719   5.112  14.026  1.00 -5.25           H
ATOM   1605 2HD  LYS A 104      16.119   6.018  15.442  1.00 -5.25           H
ATOM   1606  CE  LYS A 104      15.329   4.027  15.251  1.00 -5.25           C
ATOM   1607 1HE  LYS A 104      14.444   4.279  15.835  1.00 -5.25           H
ATOM   1608 2HE  LYS A 104      15.007   3.377  14.434  1.00 -5.25           H
ATOM   1609  NZ  LYS A 104      16.228   3.228  16.139  1.00 -5.25           N
ATOM   1610 1HZ  LYS A 104      15.758   2.358  16.383  1.00 -5.25           H
ATOM   1611 2HZ  LYS A 104      16.411   3.737  16.991  1.00 -5.25           H
ATOM   1612 3HZ  LYS A 104      17.102   3.023  15.668  1.00 -5.25           H
ATOM   1613  N   ALA A 105      11.783   7.594  12.905  1.00 17.45           N
ATOM   1614  H   ALA A 105      11.772   6.642  12.540  1.00 17.45           H
ATOM   1615  CA  ALA A 105      10.589   8.068  13.611  1.00 17.45           C
ATOM   1616  HA  ALA A 105      10.888   8.698  14.449  1.00 17.45           H
ATOM   1617  C   ALA A 105       9.890   6.817  14.139  1.00 17.45           C
ATOM   1618  O   ALA A 105       9.829   5.832  13.418  1.00 17.45           O
ATOM   1619  CB  ALA A 105       9.672   8.851  12.669  1.00 17.45           C
ATOM   1620 1HB  ALA A 105      10.203   9.724  12.287  1.00 17.45           H
ATOM   1621 2HB  ALA A 105       8.788   9.184  13.211  1.00 17.45           H
ATOM   1622 3HB  ALA A 105       9.365   8.216  11.837  1.00 17.45           H
ATOM   1623  N   GLN A 106       9.440   6.836  15.391  1.00 18.45           N
ATOM   1624  H   GLN A 106       9.361   7.716  15.871  1.00 18.45           H
ATOM   1625  CA  GLN A 106       9.291   5.605  16.186  1.00 18.45           C
ATOM   1626  HA  GLN A 106       9.197   5.872  17.238  1.00 18.45           H
ATOM   1627  C   GLN A 106      10.627   4.873  16.008  1.00 18.45           C
ATOM   1628  O   GLN A 106      11.665   5.536  16.032  1.00 18.45           O
ATOM   1629  CB  GLN A 106       8.065   4.758  15.801  1.00 18.45           C
ATOM   1630 1HB  GLN A 106       8.115   4.498  14.746  1.00 18.45           H
ATOM   1631 2HB  GLN A 106       8.091   3.837  16.384  1.00 18.45           H
ATOM   1632  CG  GLN A 106       6.730   5.437  16.076  1.00 18.45           C
ATOM   1633 1HG  GLN A 106       6.702   5.751  17.119  1.00 18.45           H
ATOM   1634 2HG  GLN A 106       6.635   6.317  15.444  1.00 18.45           H
ATOM   1635  CD  GLN A 106       5.558   4.511  15.824  1.00 18.45           C
ATOM   1636  OE1 GLN A 106       5.492   3.425  16.364  1.00 18.45           O
ATOM   1637  NE2 GLN A 106       4.623   4.935  15.016  1.00 18.45           N
ATOM   1638 1HE2 GLN A 106       3.839   4.328  14.841  1.00 18.45           H
ATOM   1639 2HE2 GLN A 106       4.696   5.832  14.571  1.00 18.45           H
ATOM   1640  N   ASP A 107      10.635   3.565  15.784  1.00 -5.03           N
ATOM   1641  H   ASP A 107       9.782   3.028  15.808  1.00 -5.03           H
ATOM   1642  CA  ASP A 107      11.892   2.888  15.458  1.00 -5.03           C
ATOM   1643  HA  ASP A 107      12.696   3.551  15.744  1.00 -5.03           H
ATOM   1644  C   ASP A 107      12.045   2.640  13.957  1.00 -5.03           C
ATOM   1645  O   ASP A 107      12.996   2.017  13.496  1.00 -5.03           O
ATOM   1646  CB  ASP A 107      12.114   1.616  16.277  1.00 -5.03           C
ATOM   1647 1HB  ASP A 107      11.487   1.667  17.168  1.00 -5.03           H
ATOM   1648 2HB  ASP A 107      11.818   0.744  15.692  1.00 -5.03           H
ATOM   1649  CG  ASP A 107      13.567   1.490  16.721  1.00 -5.03           C
ATOM   1650  OD1 ASP A 107      14.385   0.805  16.077  1.00 -5.03           O
ATOM   1651  OD2 ASP A 107      13.938   2.206  17.675  1.00 -5.03           O
ATOM   1652  N   PHE A 108      11.115   3.168  13.174  1.00 -2.57           N
ATOM   1653  H   PHE A 108      10.383   3.742  13.569  1.00 -2.57           H
ATOM   1654  CA  PHE A 108      11.167   3.016  11.724  1.00 -2.57           C
ATOM   1655  HA  PHE A 108      11.329   1.968  11.473  1.00 -2.57           H
ATOM   1656  C   PHE A 108      12.331   3.857  11.216  1.00 -2.57           C
ATOM   1657  O   PHE A 108      12.394   5.053  11.496  1.00 -2.57           O
ATOM   1658  CB  PHE A 108       9.881   3.521  11.069  1.00 -2.57           C
ATOM   1659 1HB  PHE A 108       9.809   4.593  11.230  1.00 -2.57           H
ATOM   1660 2HB  PHE A 108       9.940   3.356   9.997  1.00 -2.57           H
ATOM   1661  CG  PHE A 108       8.623   2.892  11.595  1.00 -2.57           C
ATOM   1662  CD1 PHE A 108       7.572   3.718  12.022  1.00 -2.57           C
ATOM   1663  HD1 PHE A 108       7.694   4.790  11.992  1.00 -2.57           H
ATOM   1664  CD2 PHE A 108       8.456   1.496  11.635  1.00 -2.57           C
ATOM   1665  HD2 PHE A 108       9.251   0.845  11.298  1.00 -2.57           H
ATOM   1666  CE1 PHE A 108       6.349   3.168  12.472  1.00 -2.57           C
ATOM   1667  HE1 PHE A 108       5.536   3.813  12.766  1.00 -2.57           H
ATOM   1668  CE2 PHE A 108       7.243   0.929  12.101  1.00 -2.57           C
ATOM   1669  HE2 PHE A 108       7.118  -0.144  12.123  1.00 -2.57           H
ATOM   1670  CZ  PHE A 108       6.190   1.770  12.524  1.00 -2.57           C
ATOM   1671  HZ  PHE A 108       5.262   1.343  12.875  1.00 -2.57           H
ATOM   1672  N   VAL A 109      13.255   3.241  10.495  1.00  8.56           N
ATOM   1673  H   VAL A 109      13.143   2.259  10.295  1.00  8.56           H
ATOM   1674  CA  VAL A 109      14.430   3.921   9.947  1.00  8.56           C
ATOM   1675  HA  VAL A 109      14.615   4.854  10.477  1.00  8.56           H
ATOM   1676  C   VAL A 109      14.058   4.213   8.497  1.00  8.56           C
ATOM   1677  O   VAL A 109      13.318   3.434   7.907  1.00  8.56           O
ATOM   1678  CB  VAL A 109      15.690   3.001  10.047  1.00  8.56           C
ATOM   1679  HB  VAL A 109      15.504   2.093   9.474  1.00  8.56           H
ATOM   1680  CG1 VAL A 109      16.946   3.686   9.497  1.00  8.56           C
ATOM   1681 1HG1 VAL A 109      17.806   3.025   9.604  1.00  8.56           H
ATOM   1682 2HG1 VAL A 109      17.134   4.615  10.037  1.00  8.56           H
ATOM   1683 3HG1 VAL A 109      16.813   3.906   8.439  1.00  8.56           H
ATOM   1684  CG2 VAL A 109      15.955   2.599  11.511  1.00  8.56           C
ATOM   1685 1HG2 VAL A 109      16.841   1.968  11.568  1.00  8.56           H
ATOM   1686 2HG2 VAL A 109      15.110   2.034  11.906  1.00  8.56           H
ATOM   1687 3HG2 VAL A 109      16.109   3.488  12.120  1.00  8.56           H
ATOM   1688  N   TYR A 110      14.511   5.322   7.930  1.00  0.05           N
ATOM   1689  H   TYR A 110      15.086   5.961   8.472  1.00  0.05           H
ATOM   1690  CA  TYR A 110      14.191   5.697   6.554  1.00  0.05           C
ATOM   1691  HA  TYR A 110      13.809   4.839   6.006  1.00  0.05           H
ATOM   1692  C   TYR A 110      15.408   6.261   5.837  1.00  0.05           C
ATOM   1693  O   TYR A 110      16.255   6.910   6.468  1.00  0.05           O
ATOM   1694  CB  TYR A 110      13.148   6.814   6.542  1.00  0.05           C
ATOM   1695 1HB  TYR A 110      13.590   7.693   7.003  1.00  0.05           H
ATOM   1696 2HB  TYR A 110      12.908   7.056   5.507  1.00  0.05           H
ATOM   1697  CG  TYR A 110      11.865   6.504   7.266  1.00  0.05           C
ATOM   1698  CD1 TYR A 110      11.743   6.734   8.653  1.00  0.05           C
ATOM   1699  HD1 TYR A 110      12.598   7.076   9.220  1.00  0.05           H
ATOM   1700  CD2 TYR A 110      10.745   6.027   6.560  1.00  0.05           C
ATOM   1701  HD2 TYR A 110      10.824   5.834   5.499  1.00  0.05           H
ATOM   1702  CE1 TYR A 110      10.511   6.534   9.313  1.00  0.05           C
ATOM   1703  HE1 TYR A 110      10.421   6.716  10.372  1.00  0.05           H
ATOM   1704  CE2 TYR A 110       9.509   5.818   7.222  1.00  0.05           C
ATOM   1705  HE2 TYR A 110       8.650   5.461   6.676  1.00  0.05           H
ATOM   1706  CZ  TYR A 110       9.406   6.093   8.588  1.00  0.05           C
ATOM   1707  OH  TYR A 110       8.213   5.945   9.235  1.00  0.05           O
ATOM   1708  HH  TYR A 110       7.503   5.702   8.626  1.00  0.05           H
ATOM   1709  N   HIS A 111      15.448   6.138   4.516  1.00 14.81           N
ATOM   1710  H   HIS A 111      14.766   5.546   4.041  1.00 14.81           H
ATOM   1711  CA  HIS A 111      16.379   6.955   3.737  1.00 14.81           C
ATOM   1712  HA  HIS A 111      17.388   6.859   4.137  1.00 14.81           H
ATOM   1713  C   HIS A 111      15.888   8.390   3.896  1.00 14.81           C
ATOM   1714  O   HIS A 111      14.693   8.626   4.076  1.00 14.81           O
ATOM   1715  CB  HIS A 111      16.372   6.626   2.243  1.00 14.81           C
ATOM   1716 1HB  HIS A 111      15.347   6.669   1.882  1.00 14.81           H
ATOM   1717 2HB  HIS A 111      16.953   7.386   1.720  1.00 14.81           H
ATOM   1718  CG  HIS A 111      16.943   5.287   1.897  1.00 14.81           C
ATOM   1719  ND1 HIS A 111      18.246   4.900   2.119  1.00 14.81           N
ATOM   1720  HD1 HIS A 111      18.965   5.436   2.575  1.00 14.81           H
ATOM   1721  CD2 HIS A 111      16.377   4.245   1.241  1.00 14.81           C
ATOM   1722  HD2 HIS A 111      15.357   4.225   0.889  1.00 14.81           H
ATOM   1723  CE1 HIS A 111      18.399   3.665   1.625  1.00 14.81           C
ATOM   1724  HE1 HIS A 111      19.317   3.092   1.668  1.00 14.81           H
ATOM   1725  NE2 HIS A 111      17.282   3.224   1.087  1.00 14.81           N
ATOM   1726  N   LEU A 112      16.784   9.360   3.770  1.00 15.65           N
ATOM   1727  H   LEU A 112      17.738   9.132   3.535  1.00 15.65           H
ATOM   1728  CA  LEU A 112      16.428  10.761   4.009  1.00 15.65           C
ATOM   1729  HA  LEU A 112      16.119  10.862   5.047  1.00 15.65           H
ATOM   1730  C   LEU A 112      15.268  11.252   3.154  1.00 15.65           C
ATOM   1731  O   LEU A 112      14.405  11.973   3.638  1.00 15.65           O
ATOM   1732  CB  LEU A 112      17.638  11.667   3.743  1.00 15.65           C
ATOM   1733 1HB  LEU A 112      17.921  11.541   2.698  1.00 15.65           H
ATOM   1734 2HB  LEU A 112      17.313  12.699   3.870  1.00 15.65           H
ATOM   1735  CG  LEU A 112      18.899  11.465   4.594  1.00 15.65           C
ATOM   1736  HG  LEU A 112      19.205  10.424   4.513  1.00 15.65           H
ATOM   1737  CD1 LEU A 112      20.036  12.333   4.068  1.00 15.65           C
ATOM   1738 1HD1 LEU A 112      20.939  12.143   4.650  1.00 15.65           H
ATOM   1739 2HD1 LEU A 112      19.775  13.389   4.144  1.00 15.65           H
ATOM   1740 3HD1 LEU A 112      20.240  12.087   3.026  1.00 15.65           H
ATOM   1741  CD2 LEU A 112      18.645  11.784   6.058  1.00 15.65           C
ATOM   1742 1HD2 LEU A 112      19.567  11.669   6.623  1.00 15.65           H
ATOM   1743 2HD2 LEU A 112      17.922  11.084   6.466  1.00 15.65           H
ATOM   1744 3HD2 LEU A 112      18.279  12.805   6.172  1.00 15.65           H
ATOM   1745  N   HIS A 113      15.259  10.867   1.887  1.00 -9.15           N
ATOM   1746  H   HIS A 113      16.014  10.297   1.537  1.00 -9.15           H
ATOM   1747  CA  HIS A 113      14.241  11.317   0.940  1.00 -9.15           C
ATOM   1748  HA  HIS A 113      14.001  12.355   1.151  1.00 -9.15           H
ATOM   1749  C   HIS A 113      12.942  10.527   0.985  1.00 -9.15           C
ATOM   1750  O   HIS A 113      11.905  11.003   0.548  1.00 -9.15           O
ATOM   1751  CB  HIS A 113      14.829  11.248  -0.465  1.00 -9.15           C
ATOM   1752 1HB  HIS A 113      15.066  10.211  -0.700  1.00 -9.15           H
ATOM   1753 2HB  HIS A 113      14.085  11.604  -1.178  1.00 -9.15           H
ATOM   1754  CG  HIS A 113      16.075  12.064  -0.618  1.00 -9.15           C
ATOM   1755  ND1 HIS A 113      17.334  11.554  -0.362  1.00 -9.15           N
ATOM   1756  CD2 HIS A 113      16.230  13.377  -0.940  1.00 -9.15           C
ATOM   1757  HD2 HIS A 113      15.410  14.052  -1.157  1.00 -9.15           H
ATOM   1758  CE1 HIS A 113      18.202  12.585  -0.597  1.00 -9.15           C
ATOM   1759  HE1 HIS A 113      19.276  12.499  -0.512  1.00 -9.15           H
ATOM   1760  NE2 HIS A 113      17.555  13.726  -0.942  1.00 -9.15           N
ATOM   1761  HE2 HIS A 113      17.959  14.626  -1.159  1.00 -9.15           H
ATOM   1762  N   CYS A 114      13.000   9.317   1.523  1.00  3.12           N
ATOM   1763  H   CYS A 114      13.870   8.980   1.905  1.00  3.12           H
ATOM   1764  CA  CYS A 114      11.829   8.445   1.579  1.00  3.12           C
ATOM   1765  HA  CYS A 114      11.180   8.662   0.730  1.00  3.12           H
ATOM   1766  C   CYS A 114      11.033   8.694   2.855  1.00  3.12           C
ATOM   1767  O   CYS A 114       9.912   8.218   3.022  1.00  3.12           O
ATOM   1768  CB  CYS A 114      12.287   6.995   1.484  1.00  3.12           C
ATOM   1769 1HB  CYS A 114      12.903   6.759   2.353  1.00  3.12           H
ATOM   1770 2HB  CYS A 114      11.413   6.342   1.496  1.00  3.12           H
ATOM   1771  SG  CYS A 114      13.245   6.698  -0.024  1.00  3.12           S
ATOM   1772  HG  CYS A 114      12.268   6.997  -0.886  1.00  3.12           H
ATOM   1773  N   PHE A 115      11.613   9.503   3.729  1.00 13.77           N
ATOM   1774  H   PHE A 115      12.568   9.788   3.568  1.00 13.77           H
ATOM   1775  CA  PHE A 115      10.921  10.075   4.878  1.00 13.77           C
ATOM   1776  HA  PHE A 115      10.301   9.311   5.347  1.00 13.77           H
ATOM   1777  C   PHE A 115      10.035  11.221   4.378  1.00 13.77           C
ATOM   1778  O   PHE A 115      10.355  12.403   4.523  1.00 13.77           O
ATOM   1779  CB  PHE A 115      11.979  10.561   5.864  1.00 13.77           C
ATOM   1780 1HB  PHE A 115      12.689   9.750   6.015  1.00 13.77           H
ATOM   1781 2HB  PHE A 115      12.520  11.402   5.431  1.00 13.77           H
ATOM   1782  CG  PHE A 115      11.438  10.958   7.208  1.00 13.77           C
ATOM   1783  CD1 PHE A 115      10.892   9.991   8.059  1.00 13.77           C
ATOM   1784  HD1 PHE A 115      10.802   8.971   7.721  1.00 13.77           H
ATOM   1785  CD2 PHE A 115      11.522  12.288   7.651  1.00 13.77           C
ATOM   1786  HD2 PHE A 115      11.919  13.048   6.993  1.00 13.77           H
ATOM   1787  CE1 PHE A 115      10.448  10.329   9.352  1.00 13.77           C
ATOM   1788  HE1 PHE A 115      10.019   9.568   9.984  1.00 13.77           H
ATOM   1789  CE2 PHE A 115      11.092  12.648   8.955  1.00 13.77           C
ATOM   1790  HE2 PHE A 115      11.158  13.675   9.286  1.00 13.77           H
ATOM   1791  CZ  PHE A 115      10.553  11.660   9.809  1.00 13.77           C
ATOM   1792  HZ  PHE A 115      10.216  11.923  10.800  1.00 13.77           H
ATOM   1793  N   ALA A 116       8.968  10.852   3.685  1.00 20.23           N
ATOM   1794  H   ALA A 116       8.751   9.865   3.606  1.00 20.23           H
ATOM   1795  CA  ALA A 116       8.131  11.792   2.957  1.00 20.23           C
ATOM   1796  HA  ALA A 116       8.335  12.802   3.311  1.00 20.23           H
ATOM   1797  C   ALA A 116       6.647  11.514   3.171  1.00 20.23           C
ATOM   1798  O   ALA A 116       6.235  10.386   3.444  1.00 20.23           O
ATOM   1799  CB  ALA A 116       8.474  11.706   1.459  1.00 20.23           C
ATOM   1800 1HB  ALA A 116       9.535  11.913   1.313  1.00 20.23           H
ATOM   1801 2HB  ALA A 116       7.893  12.441   0.901  1.00 20.23           H
ATOM   1802 3HB  ALA A 116       8.251  10.706   1.084  1.00 20.23           H
ATOM   1803  N   CYS A 117       5.849  12.552   2.986  1.00  6.18           N
ATOM   1804  H   CYS A 117       6.266  13.457   2.777  1.00  6.18           H
ATOM   1805  CA  CYS A 117       4.400  12.423   3.009  1.00  6.18           C
ATOM   1806  HA  CYS A 117       4.093  11.924   3.926  1.00  6.18           H
ATOM   1807  C   CYS A 117       3.913  11.623   1.810  1.00  6.18           C
ATOM   1808  O   CYS A 117       4.197  11.976   0.669  1.00  6.18           O
ATOM   1809  CB  CYS A 117       3.767  13.806   2.934  1.00  6.18           C
ATOM   1810 1HB  CYS A 117       4.118  14.391   3.781  1.00  6.18           H
ATOM   1811 2HB  CYS A 117       4.101  14.292   2.016  1.00  6.18           H
ATOM   1812  SG  CYS A 117       1.961  13.759   2.931  1.00  6.18           S
ATOM   1813  HG  CYS A 117       1.774  15.094   2.890  1.00  6.18           H
ATOM   1814  N   ILE A 118       3.127  10.585   2.046  1.00  5.21           N
ATOM   1815  H   ILE A 118       2.917  10.324   3.006  1.00  5.21           H
ATOM   1816  CA  ILE A 118       2.600   9.767   0.952  1.00  5.21           C
ATOM   1817  HA  ILE A 118       3.430   9.536   0.285  1.00  5.21           H
ATOM   1818  C   ILE A 118       1.528  10.437   0.087  1.00  5.21           C
ATOM   1819  O   ILE A 118       1.178   9.905  -0.956  1.00  5.21           O
ATOM   1820  CB  ILE A 118       2.053   8.415   1.487  1.00  5.21           C
ATOM   1821  HB  ILE A 118       1.755   7.812   0.629  1.00  5.21           H
ATOM   1822  CG1 ILE A 118       0.809   8.630   2.378  1.00  5.21           C
ATOM   1823 1HG1 ILE A 118       1.114   9.140   3.290  1.00  5.21           H
ATOM   1824 2HG1 ILE A 118       0.108   9.276   1.851  1.00  5.21           H
ATOM   1825  CG2 ILE A 118       3.184   7.661   2.229  1.00  5.21           C
ATOM   1826 1HG2 ILE A 118       2.887   6.628   2.396  1.00  5.21           H
ATOM   1827 2HG2 ILE A 118       3.401   8.136   3.187  1.00  5.21           H
ATOM   1828 3HG2 ILE A 118       4.092   7.659   1.622  1.00  5.21           H
ATOM   1829  CD1 ILE A 118       0.047   7.367   2.768  1.00  5.21           C
ATOM   1830 1HD1 ILE A 118      -0.882   7.651   3.263  1.00  5.21           H
ATOM   1831 2HD1 ILE A 118       0.642   6.767   3.454  1.00  5.21           H
ATOM   1832 3HD1 ILE A 118      -0.189   6.786   1.875  1.00  5.21           H
ATOM   1833  N   ILE A 119       0.997  11.579   0.511  1.00 -2.76           N
ATOM   1834  H   ILE A 119       1.315  11.979   1.379  1.00 -2.76           H
ATOM   1835  CA  ILE A 119      -0.057  12.262  -0.251  1.00 -2.76           C
ATOM   1836  HA  ILE A 119      -0.610  11.516  -0.822  1.00 -2.76           H
ATOM   1837  C   ILE A 119       0.538  13.250  -1.259  1.00 -2.76           C
ATOM   1838  O   ILE A 119       0.114  13.304  -2.407  1.00 -2.76           O
ATOM   1839  CB  ILE A 119      -1.076  12.990   0.696  1.00 -2.76           C
ATOM   1840  HB  ILE A 119      -0.544  13.746   1.274  1.00 -2.76           H
ATOM   1841  CG1 ILE A 119      -1.690  11.964   1.675  1.00 -2.76           C
ATOM   1842 1HG1 ILE A 119      -2.165  11.177   1.089  1.00 -2.76           H
ATOM   1843 2HG1 ILE A 119      -0.888  11.510   2.257  1.00 -2.76           H
ATOM   1844  CG2 ILE A 119      -2.190  13.701  -0.122  1.00 -2.76           C
ATOM   1845 1HG2 ILE A 119      -2.854  14.258   0.539  1.00 -2.76           H
ATOM   1846 2HG2 ILE A 119      -2.768  12.970  -0.690  1.00 -2.76           H
ATOM   1847 3HG2 ILE A 119      -1.750  14.417  -0.817  1.00 -2.76           H
ATOM   1848  CD1 ILE A 119      -2.733  12.506   2.670  1.00 -2.76           C
ATOM   1849 1HD1 ILE A 119      -2.952  11.741   3.415  1.00 -2.76           H
ATOM   1850 2HD1 ILE A 119      -3.656  12.759   2.149  1.00 -2.76           H
ATOM   1851 3HD1 ILE A 119      -2.347  13.394   3.171  1.00 -2.76           H
ATOM   1852  N   CYS A 120       1.514  14.042  -0.832  1.00  2.11           N
ATOM   1853  H   CYS A 120       1.852  13.950   0.111  1.00  2.11           H
ATOM   1854  CA  CYS A 120       2.040  15.133  -1.660  1.00  2.11           C
ATOM   1855  HA  CYS A 120       1.505  15.165  -2.610  1.00  2.11           H
ATOM   1856  C   CYS A 120       3.530  15.024  -1.983  1.00  2.11           C
ATOM   1857  O   CYS A 120       4.106  15.923  -2.584  1.00  2.11           O
ATOM   1858  CB  CYS A 120       1.775  16.444  -0.922  1.00  2.11           C
ATOM   1859 1HB  CYS A 120       2.056  17.281  -1.564  1.00  2.11           H
ATOM   1860 2HB  CYS A 120       0.708  16.517  -0.704  1.00  2.11           H
ATOM   1861  SG  CYS A 120       2.692  16.546   0.624  1.00  2.11           S
ATOM   1862  HG  CYS A 120       1.717  17.146   1.340  1.00  2.11           H
ATOM   1863  N   ASN A 121       4.151  13.944  -1.523  1.00 -0.29           N
ATOM   1864  H   ASN A 121       3.611  13.261  -1.009  1.00 -0.29           H
ATOM   1865  CA  ASN A 121       5.580  13.645  -1.706  1.00 -0.29           C
ATOM   1866  HA  ASN A 121       5.770  12.734  -1.139  1.00 -0.29           H
ATOM   1867  C   ASN A 121       6.550  14.691  -1.145  1.00 -0.29           C
ATOM   1868  O   ASN A 121       7.730  14.708  -1.490  1.00 -0.29           O
ATOM   1869  CB  ASN A 121       5.895  13.330  -3.177  1.00 -0.29           C
ATOM   1870 1HB  ASN A 121       5.751  14.228  -3.775  1.00 -0.29           H
ATOM   1871 2HB  ASN A 121       6.935  13.018  -3.263  1.00 -0.29           H
ATOM   1872  CG  ASN A 121       5.019  12.239  -3.738  1.00 -0.29           C
ATOM   1873  OD1 ASN A 121       4.326  12.432  -4.717  1.00 -0.29           O
ATOM   1874  ND2 ASN A 121       5.031  11.088  -3.118  1.00 -0.29           N
ATOM   1875 1HD2 ASN A 121       4.429  10.363  -3.467  1.00 -0.29           H
ATOM   1876 2HD2 ASN A 121       5.617  10.946  -2.318  1.00 -0.29           H
ATOM   1877  N   ARG A 122       6.073  15.535  -0.239  1.00  3.48           N
ATOM   1878  H   ARG A 122       5.080  15.542  -0.061  1.00  3.48           H
ATOM   1879  CA  ARG A 122       6.940  16.434   0.527  1.00  3.48           C
ATOM   1880  HA  ARG A 122       7.549  17.030  -0.152  1.00  3.48           H
ATOM   1881  C   ARG A 122       7.856  15.589   1.393  1.00  3.48           C
ATOM   1882  O   ARG A 122       7.379  14.891   2.288  1.00  3.48           O
ATOM   1883  CB  ARG A 122       6.076  17.352   1.401  1.00  3.48           C
ATOM   1884 1HB  ARG A 122       5.504  18.000   0.737  1.00  3.48           H
ATOM   1885 2HB  ARG A 122       5.367  16.723   1.941  1.00  3.48           H
ATOM   1886  CG  ARG A 122       6.785  18.225   2.447  1.00  3.48           C
ATOM   1887 1HG  ARG A 122       7.166  17.589   3.248  1.00  3.48           H
ATOM   1888 2HG  ARG A 122       7.602  18.788   1.996  1.00  3.48           H
ATOM   1889  CD  ARG A 122       5.741  19.180   3.008  1.00  3.48           C
ATOM   1890 1HD  ARG A 122       5.594  19.993   2.296  1.00  3.48           H
ATOM   1891 2HD  ARG A 122       4.801  18.632   3.079  1.00  3.48           H
ATOM   1892  NE  ARG A 122       6.017  19.745   4.340  1.00  3.48           N
ATOM   1893  HE  ARG A 122       6.897  19.507   4.793  1.00  3.48           H
ATOM   1894  CZ  ARG A 122       5.178  20.506   5.034  1.00  3.48           C
ATOM   1895  NH1 ARG A 122       5.518  21.008   6.180  1.00  3.48           N
ATOM   1896 1HH1 ARG A 122       6.455  20.874   6.553  1.00  3.48           H
ATOM   1897 2HH1 ARG A 122       4.823  21.525   6.708  1.00  3.48           H
ATOM   1898  NH2 ARG A 122       3.968  20.791   4.632  1.00  3.48           N
ATOM   1899 1HH2 ARG A 122       3.621  20.435   3.762  1.00  3.48           H
ATOM   1900 2HH2 ARG A 122       3.393  21.358   5.246  1.00  3.48           H
ATOM   1901  N   GLN A 123       9.149  15.647   1.115  1.00  7.53           N
ATOM   1902  H   GLN A 123       9.454  16.129   0.286  1.00  7.53           H
ATOM   1903  CA  GLN A 123      10.158  15.098   2.013  1.00  7.53           C
ATOM   1904  HA  GLN A 123       9.958  14.050   2.225  1.00  7.53           H
ATOM   1905  C   GLN A 123      10.025  15.924   3.282  1.00  7.53           C
ATOM   1906  O   GLN A 123       9.956  17.150   3.208  1.00  7.53           O
ATOM   1907  CB  GLN A 123      11.551  15.263   1.405  1.00  7.53           C
ATOM   1908 1HB  GLN A 123      11.563  14.773   0.431  1.00  7.53           H
ATOM   1909 2HB  GLN A 123      11.737  16.327   1.259  1.00  7.53           H
ATOM   1910  CG  GLN A 123      12.677  14.691   2.254  1.00  7.53           C
ATOM   1911 1HG  GLN A 123      12.658  15.161   3.236  1.00  7.53           H
ATOM   1912 2HG  GLN A 123      12.520  13.621   2.380  1.00  7.53           H
ATOM   1913  CD  GLN A 123      14.045  14.929   1.641  1.00  7.53           C
ATOM   1914  OE1 GLN A 123      14.180  15.419   0.533  1.00  7.53           O
ATOM   1915  NE2 GLN A 123      15.075  14.573   2.358  1.00  7.53           N
ATOM   1916 1HE2 GLN A 123      15.993  14.763   1.998  1.00  7.53           H
ATOM   1917 2HE2 GLN A 123      14.928  14.093   3.230  1.00  7.53           H
ATOM   1918  N   LEU A 124       9.935  15.272   4.428  1.00  1.51           N
ATOM   1919  H   LEU A 124      10.018  14.259   4.453  1.00  1.51           H
ATOM   1920  CA  LEU A 124       9.689  15.994   5.667  1.00  1.51           C
ATOM   1921  HA  LEU A 124       8.891  16.714   5.493  1.00  1.51           H
ATOM   1922  C   LEU A 124      10.937  16.763   6.081  1.00  1.51           C
ATOM   1923  O   LEU A 124      12.044  16.208   6.199  1.00  1.51           O
ATOM   1924  CB  LEU A 124       9.254  15.029   6.768  1.00  1.51           C
ATOM   1925 1HB  LEU A 124      10.032  14.281   6.860  1.00  1.51           H
ATOM   1926 2HB  LEU A 124       9.201  15.579   7.708  1.00  1.51           H
ATOM   1927  CG  LEU A 124       7.918  14.301   6.556  1.00  1.51           C
ATOM   1928  HG  LEU A 124       7.912  13.850   5.565  1.00  1.51           H
ATOM   1929  CD1 LEU A 124       7.777  13.188   7.575  1.00  1.51           C
ATOM   1930 1HD1 LEU A 124       6.818  12.690   7.445  1.00  1.51           H
ATOM   1931 2HD1 LEU A 124       7.837  13.591   8.585  1.00  1.51           H
ATOM   1932 3HD1 LEU A 124       8.571  12.456   7.430  1.00  1.51           H
ATOM   1933  CD2 LEU A 124       6.723  15.240   6.667  1.00  1.51           C
ATOM   1934 1HD2 LEU A 124       5.799  14.686   6.515  1.00  1.51           H
ATOM   1935 2HD2 LEU A 124       6.788  16.019   5.906  1.00  1.51           H
ATOM   1936 3HD2 LEU A 124       6.702  15.712   7.650  1.00  1.51           H
ATOM   1937  N   ALA A 125      10.748  18.056   6.285  1.00  0.52           N
ATOM   1938  H   ALA A 125       9.810  18.435   6.152  1.00  0.52           H
ATOM   1939  CA  ALA A 125      11.802  18.954   6.728  1.00  0.52           C
ATOM   1940  HA  ALA A 125      12.708  18.761   6.154  1.00  0.52           H
ATOM   1941  C   ALA A 125      12.069  18.682   8.208  1.00  0.52           C
ATOM   1942  O   ALA A 125      11.277  18.049   8.906  1.00  0.52           O
ATOM   1943  CB  ALA A 125      11.370  20.410   6.512  1.00  0.52           C
ATOM   1944 1HB  ALA A 125      11.090  20.560   5.468  1.00  0.52           H
ATOM   1945 2HB  ALA A 125      12.185  21.088   6.766  1.00  0.52           H
ATOM   1946 3HB  ALA A 125      10.510  20.640   7.144  1.00  0.52           H
ATOM   1947  N   THR A 126      13.187  19.176   8.712  1.00 -0.09           N
ATOM   1948  H   THR A 126      13.811  19.720   8.137  1.00 -0.09           H
ATOM   1949  CA  THR A 126      13.466  19.039  10.137  1.00 -0.09           C
ATOM   1950  HA  THR A 126      13.229  18.026  10.460  1.00 -0.09           H
ATOM   1951  C   THR A 126      12.532  20.029  10.822  1.00 -0.09           C
ATOM   1952  O   THR A 126      12.646  21.226  10.595  1.00 -0.09           O
ATOM   1953  CB  THR A 126      14.939  19.361  10.458  1.00 -0.09           C
ATOM   1954  HB  THR A 126      15.140  20.410  10.236  1.00 -0.09           H
ATOM   1955  OG1 THR A 126      15.782  18.540   9.641  1.00 -0.09           O
ATOM   1956  HG1 THR A 126      16.665  18.924   9.665  1.00 -0.09           H
ATOM   1957  CG2 THR A 126      15.290  19.066  11.906  1.00 -0.09           C
ATOM   1958 1HG2 THR A 126      16.348  19.271  12.072  1.00 -0.09           H
ATOM   1959 2HG2 THR A 126      15.084  18.022  12.141  1.00 -0.09           H
ATOM   1960 3HG2 THR A 126      14.707  19.711  12.566  1.00 -0.09           H
ATOM   1961  N   GLY A 127      11.595  19.522  11.613  1.00 -4.87           N
ATOM   1962  H   GLY A 127      11.532  18.526  11.749  1.00 -4.87           H
ATOM   1963  CA  GLY A 127      10.602  20.368  12.256  1.00 -4.87           C
ATOM   1964 1HA  GLY A 127      10.500  20.054  13.294  1.00 -4.87           H
ATOM   1965 2HA  GLY A 127      10.935  21.406  12.249  1.00 -4.87           H
ATOM   1966  C   GLY A 127       9.227  20.300  11.620  1.00 -4.87           C
ATOM   1967  O   GLY A 127       8.307  20.920  12.140  1.00 -4.87           O
ATOM   1968  N   ASP A 128       9.055  19.530  10.552  1.00  6.00           N
ATOM   1969  H   ASP A 128       9.828  19.043  10.123  1.00  6.00           H
ATOM   1970  CA  ASP A 128       7.706  19.315  10.022  1.00  6.00           C
ATOM   1971  HA  ASP A 128       7.196  20.270   9.896  1.00  6.00           H
ATOM   1972  C   ASP A 128       6.950  18.485  11.054  1.00  6.00           C
ATOM   1973  O   ASP A 128       7.463  17.484  11.558  1.00  6.00           O
ATOM   1974  CB  ASP A 128       7.695  18.527   8.703  1.00  6.00           C
ATOM   1975 1HB  ASP A 128       8.445  17.737   8.745  1.00  6.00           H
ATOM   1976 2HB  ASP A 128       6.714  18.064   8.596  1.00  6.00           H
ATOM   1977  CG  ASP A 128       7.925  19.398   7.481  1.00  6.00           C
ATOM   1978  OD1 ASP A 128       7.973  20.634   7.596  1.00  6.00           O
ATOM   1979  OD2 ASP A 128       8.004  18.849   6.358  1.00  6.00           O
ATOM   1980  N   GLU A 129       5.727  18.884  11.365  1.00  1.03           N
ATOM   1981  H   GLU A 129       5.369  19.747  10.989  1.00  1.03           H
ATOM   1982  CA  GLU A 129       4.857  18.054  12.189  1.00  1.03           C
ATOM   1983  HA  GLU A 129       5.435  17.564  12.973  1.00  1.03           H
ATOM   1984  C   GLU A 129       4.267  17.009  11.245  1.00  1.03           C
ATOM   1985  O   GLU A 129       3.890  17.330  10.112  1.00  1.03           O
ATOM   1986  CB  GLU A 129       3.723  18.869  12.813  1.00  1.03           C
ATOM   1987 1HB  GLU A 129       3.199  19.398  12.018  1.00  1.03           H
ATOM   1988 2HB  GLU A 129       3.027  18.169  13.275  1.00  1.03           H
ATOM   1989  CG  GLU A 129       4.141  19.882  13.872  1.00  1.03           C
ATOM   1990 1HG  GLU A 129       4.726  19.373  14.640  1.00  1.03           H
ATOM   1991 2HG  GLU A 129       4.761  20.652  13.409  1.00  1.03           H
ATOM   1992  CD  GLU A 129       2.924  20.534  14.523  1.00  1.03           C
ATOM   1993  OE1 GLU A 129       2.329  19.928  15.443  1.00  1.03           O
ATOM   1994  OE2 GLU A 129       2.485  21.614  14.070  1.00  1.03           O
ATOM   1995  N   PHE A 130       4.166  15.764  11.686  1.00 -4.55           N
ATOM   1996  H   PHE A 130       4.459  15.522  12.621  1.00 -4.55           H
ATOM   1997  CA  PHE A 130       3.642  14.702  10.834  1.00 -4.55           C
ATOM   1998  HA  PHE A 130       2.948  15.138  10.118  1.00 -4.55           H
ATOM   1999  C   PHE A 130       2.866  13.661  11.628  1.00 -4.55           C
ATOM   2000  O   PHE A 130       3.031  13.517  12.837  1.00 -4.55           O
ATOM   2001  CB  PHE A 130       4.785  14.038  10.048  1.00 -4.55           C
ATOM   2002 1HB  PHE A 130       4.374  13.271   9.394  1.00 -4.55           H
ATOM   2003 2HB  PHE A 130       5.259  14.796   9.426  1.00 -4.55           H
ATOM   2004  CG  PHE A 130       5.845  13.410  10.915  1.00 -4.55           C
ATOM   2005  CD1 PHE A 130       5.694  12.099  11.401  1.00 -4.55           C
ATOM   2006  HD1 PHE A 130       4.805  11.535  11.159  1.00 -4.55           H
ATOM   2007  CD2 PHE A 130       7.014  14.124  11.229  1.00 -4.55           C
ATOM   2008  HD2 PHE A 130       7.146  15.130  10.853  1.00 -4.55           H
ATOM   2009  CE1 PHE A 130       6.695  11.505  12.210  1.00 -4.55           C
ATOM   2010  HE1 PHE A 130       6.562  10.503  12.586  1.00 -4.55           H
ATOM   2011  CE2 PHE A 130       8.026  13.547  12.031  1.00 -4.55           C
ATOM   2012  HE2 PHE A 130       8.913  14.115  12.271  1.00 -4.55           H
ATOM   2013  CZ  PHE A 130       7.866  12.233  12.525  1.00 -4.55           C
ATOM   2014  HZ  PHE A 130       8.631  11.791  13.146  1.00 -4.55           H
ATOM   2015  N   TYR A 131       2.040  12.928  10.901  1.00-17.06           N
ATOM   2016  H   TYR A 131       1.980  13.119   9.905  1.00-17.06           H
ATOM   2017  CA  TYR A 131       1.282  11.790  11.398  1.00-17.06           C
ATOM   2018  HA  TYR A 131       1.303  11.744  12.487  1.00-17.06           H
ATOM   2019  C   TYR A 131       2.013  10.592  10.807  1.00-17.06           C
ATOM   2020  O   TYR A 131       2.635  10.705   9.747  1.00-17.06           O
ATOM   2021  CB  TYR A 131      -0.164  11.843  10.894  1.00-17.06           C
ATOM   2022 1HB  TYR A 131      -0.155  12.059   9.826  1.00-17.06           H
ATOM   2023 2HB  TYR A 131      -0.618  10.864  11.040  1.00-17.06           H
ATOM   2024  CG  TYR A 131      -1.026  12.870  11.603  1.00-17.06           C
ATOM   2025  CD1 TYR A 131      -1.013  14.227  11.222  1.00-17.06           C
ATOM   2026  HD1 TYR A 131      -0.367  14.549  10.417  1.00-17.06           H
ATOM   2027  CD2 TYR A 131      -1.881  12.480  12.654  1.00-17.06           C
ATOM   2028  HD2 TYR A 131      -1.918  11.446  12.964  1.00-17.06           H
ATOM   2029  CE1 TYR A 131      -1.857  15.179  11.874  1.00-17.06           C
ATOM   2030  HE1 TYR A 131      -1.869  16.209  11.561  1.00-17.06           H
ATOM   2031  CE2 TYR A 131      -2.712  13.430  13.311  1.00-17.06           C
ATOM   2032  HE2 TYR A 131      -3.367  13.122  14.111  1.00-17.06           H
ATOM   2033  CZ  TYR A 131      -2.693  14.769  12.914  1.00-17.06           C
ATOM   2034  OH  TYR A 131      -3.526  15.649  13.563  1.00-17.06           O
ATOM   2035  HH  TYR A 131      -3.429  16.570  13.277  1.00-17.06           H
ATOM   2036  N   LEU A 132       1.954   9.460  11.490  1.00  1.51           N
ATOM   2037  H   LEU A 132       1.379   9.400  12.318  1.00  1.51           H
ATOM   2038  CA  LEU A 132       2.707   8.266  11.117  1.00  1.51           C
ATOM   2039  HA  LEU A 132       2.971   8.289  10.060  1.00  1.51           H
ATOM   2040  C   LEU A 132       1.826   7.052  11.378  1.00  1.51           C
ATOM   2041  O   LEU A 132       1.158   6.983  12.407  1.00  1.51           O
ATOM   2042  CB  LEU A 132       3.977   8.233  11.972  1.00  1.51           C
ATOM   2043 1HB  LEU A 132       4.568   9.104  11.692  1.00  1.51           H
ATOM   2044 2HB  LEU A 132       3.667   8.377  13.006  1.00  1.51           H
ATOM   2045  CG  LEU A 132       4.912   7.016  11.971  1.00  1.51           C
ATOM   2046  HG  LEU A 132       4.412   6.200  12.489  1.00  1.51           H
ATOM   2047  CD1 LEU A 132       5.312   6.525  10.602  1.00  1.51           C
ATOM   2048 1HD1 LEU A 132       6.045   5.726  10.698  1.00  1.51           H
ATOM   2049 2HD1 LEU A 132       5.742   7.329  10.013  1.00  1.51           H
ATOM   2050 3HD1 LEU A 132       4.450   6.120  10.079  1.00  1.51           H
ATOM   2051  CD2 LEU A 132       6.164   7.400  12.759  1.00  1.51           C
ATOM   2052 1HD2 LEU A 132       6.793   6.521  12.899  1.00  1.51           H
ATOM   2053 2HD2 LEU A 132       5.891   7.798  13.735  1.00  1.51           H
ATOM   2054 3HD2 LEU A 132       6.731   8.151  12.208  1.00  1.51           H
ATOM   2055  N   MET A 133       1.791   6.141  10.419  1.00  9.20           N
ATOM   2056  H   MET A 133       2.361   6.286   9.588  1.00  9.20           H
ATOM   2057  CA  MET A 133       0.985   4.925  10.485  1.00  9.20           C
ATOM   2058  HA  MET A 133       0.115   5.092  11.121  1.00  9.20           H
ATOM   2059  C   MET A 133       1.803   3.763  11.052  1.00  9.20           C
ATOM   2060  O   MET A 133       3.027   3.838  11.121  1.00  9.20           O
ATOM   2061  CB  MET A 133       0.512   4.582   9.070  1.00  9.20           C
ATOM   2062 1HB  MET A 133       1.388   4.409   8.448  1.00  9.20           H
ATOM   2063 2HB  MET A 133      -0.082   3.668   9.102  1.00  9.20           H
ATOM   2064  CG  MET A 133      -0.321   5.687   8.430  1.00  9.20           C
ATOM   2065 1HG  MET A 133      -1.173   5.904   9.073  1.00  9.20           H
ATOM   2066 2HG  MET A 133       0.288   6.587   8.340  1.00  9.20           H
ATOM   2067  SD  MET A 133      -0.927   5.239   6.792  1.00  9.20           S
ATOM   2068  CE  MET A 133      -1.640   6.788   6.256  1.00  9.20           C
ATOM   2069 1HE  MET A 133      -2.092   6.660   5.273  1.00  9.20           H
ATOM   2070 2HE  MET A 133      -0.859   7.547   6.199  1.00  9.20           H
ATOM   2071 3HE  MET A 133      -2.405   7.105   6.966  1.00  9.20           H
ATOM   2072  N   GLU A 134       1.130   2.676  11.410  1.00-15.92           N
ATOM   2073  H   GLU A 134       0.126   2.657  11.321  1.00-15.92           H
ATOM   2074  CA  GLU A 134       1.781   1.475  11.956  1.00-15.92           C
ATOM   2075  HA  GLU A 134       2.369   1.737  12.835  1.00-15.92           H
ATOM   2076  C   GLU A 134       2.703   0.806  10.939  1.00-15.92           C
ATOM   2077  O   GLU A 134       3.683   0.159  11.284  1.00-15.92           O
ATOM   2078  CB  GLU A 134       0.714   0.444  12.343  1.00-15.92           C
ATOM   2079 1HB  GLU A 134       0.131   0.212  11.452  1.00-15.92           H
ATOM   2080 2HB  GLU A 134       1.215  -0.466  12.670  1.00-15.92           H
ATOM   2081  CG  GLU A 134      -0.250   0.887  13.435  1.00-15.92           C
ATOM   2082 1HG  GLU A 134       0.308   1.083  14.353  1.00-15.92           H
ATOM   2083 2HG  GLU A 134      -0.741   1.810  13.121  1.00-15.92           H
ATOM   2084  CD  GLU A 134      -1.319  -0.166  13.697  1.00-15.92           C
ATOM   2085  OE1 GLU A 134      -2.502   0.116  13.400  1.00-15.92           O
ATOM   2086  OE2 GLU A 134      -0.994  -1.284  14.143  1.00-15.92           O
ATOM   2087  N   ASP A 135       2.387   0.994   9.667  1.00 -3.05           N
ATOM   2088  H   ASP A 135       1.574   1.544   9.445  1.00 -3.05           H
ATOM   2089  CA  ASP A 135       3.169   0.435   8.564  1.00 -3.05           C
ATOM   2090  HA  ASP A 135       3.626  -0.494   8.904  1.00 -3.05           H
ATOM   2091  C   ASP A 135       4.308   1.360   8.127  1.00 -3.05           C
ATOM   2092  O   ASP A 135       4.946   1.151   7.099  1.00 -3.05           O
ATOM   2093  CB  ASP A 135       2.239   0.095   7.391  1.00 -3.05           C
ATOM   2094 1HB  ASP A 135       2.813  -0.389   6.601  1.00 -3.05           H
ATOM   2095 2HB  ASP A 135       1.487  -0.609   7.749  1.00 -3.05           H
ATOM   2096  CG  ASP A 135       1.517   1.308   6.819  1.00 -3.05           C
ATOM   2097  OD1 ASP A 135       1.977   2.463   6.927  1.00 -3.05           O
ATOM   2098  OD2 ASP A 135       0.428   1.107   6.248  1.00 -3.05           O
ATOM   2099  N   GLY A 136       4.557   2.400   8.910  1.00-25.89           N
ATOM   2100  H   GLY A 136       3.990   2.549   9.738  1.00-25.89           H
ATOM   2101  CA  GLY A 136       5.659   3.308   8.642  1.00-25.89           C
ATOM   2102 1HA  GLY A 136       5.967   3.751   9.588  1.00-25.89           H
ATOM   2103 2HA  GLY A 136       6.499   2.731   8.259  1.00-25.89           H
ATOM   2104  C   GLY A 136       5.390   4.435   7.663  1.00-25.89           C
ATOM   2105  O   GLY A 136       6.246   5.302   7.491  1.00-25.89           O
ATOM   2106  N   ARG A 137       4.233   4.476   7.016  1.00-19.52           N
ATOM   2107  H   ARG A 137       3.543   3.737   7.157  1.00-19.52           H
ATOM   2108  CA  ARG A 137       3.945   5.574   6.086  1.00-19.52           C
ATOM   2109  HA  ARG A 137       4.819   5.735   5.457  1.00-19.52           H
ATOM   2110  C   ARG A 137       3.664   6.868   6.840  1.00-19.52           C
ATOM   2111  O   ARG A 137       3.049   6.853   7.906  1.00-19.52           O
ATOM   2112  CB  ARG A 137       2.752   5.217   5.203  1.00-19.52           C
ATOM   2113 1HB  ARG A 137       1.917   4.940   5.846  1.00-19.52           H
ATOM   2114 2HB  ARG A 137       2.470   6.103   4.639  1.00-19.52           H
ATOM   2115  CG  ARG A 137       3.045   4.085   4.220  1.00-19.52           C
ATOM   2116 1HG  ARG A 137       3.870   4.388   3.575  1.00-19.52           H
ATOM   2117 2HG  ARG A 137       3.333   3.184   4.761  1.00-19.52           H
ATOM   2118  CD  ARG A 137       1.833   3.784   3.352  1.00-19.52           C
ATOM   2119 1HD  ARG A 137       1.498   4.711   2.889  1.00-19.52           H
ATOM   2120 2HD  ARG A 137       2.122   3.083   2.568  1.00-19.52           H
ATOM   2121  NE  ARG A 137       0.737   3.199   4.138  1.00-19.52           N
ATOM   2122  HE  ARG A 137       0.981   2.813   5.050  1.00-19.52           H
ATOM   2123  CZ  ARG A 137      -0.534   3.097   3.777  1.00-19.52           C
ATOM   2124  NH1 ARG A 137      -1.343   2.438   4.551  1.00-19.52           N
ATOM   2125 1HH1 ARG A 137      -0.944   1.962   5.360  1.00-19.52           H
ATOM   2126 2HH1 ARG A 137      -2.324   2.378   4.351  1.00-19.52           H
ATOM   2127  NH2 ARG A 137      -1.022   3.618   2.678  1.00-19.52           N
ATOM   2128 1HH2 ARG A 137      -0.407   4.111   2.057  1.00-19.52           H
ATOM   2129 2HH2 ARG A 137      -1.996   3.511   2.463  1.00-19.52           H
ATOM   2130  N   LEU A 138       4.105   7.987   6.279  1.00-13.47           N
ATOM   2131  H   LEU A 138       4.562   7.948   5.383  1.00-13.47           H
ATOM   2132  CA  LEU A 138       4.002   9.293   6.936  1.00-13.47           C
ATOM   2133  HA  LEU A 138       3.619   9.165   7.948  1.00-13.47           H
ATOM   2134  C   LEU A 138       3.078  10.223   6.159  1.00-13.47           C
ATOM   2135  O   LEU A 138       2.915  10.065   4.945  1.00-13.47           O
ATOM   2136  CB  LEU A 138       5.388   9.945   7.003  1.00-13.47           C
ATOM   2137 1HB  LEU A 138       5.697  10.150   5.980  1.00-13.47           H
ATOM   2138 2HB  LEU A 138       5.294  10.903   7.514  1.00-13.47           H
ATOM   2139  CG  LEU A 138       6.513   9.144   7.676  1.00-13.47           C
ATOM   2140  HG  LEU A 138       6.191   8.113   7.803  1.00-13.47           H
ATOM   2141  CD1 LEU A 138       7.740   9.141   6.778  1.00-13.47           C
ATOM   2142 1HD1 LEU A 138       8.517   8.530   7.234  1.00-13.47           H
ATOM   2143 2HD1 LEU A 138       8.110  10.157   6.640  1.00-13.47           H
ATOM   2144 3HD1 LEU A 138       7.490   8.706   5.809  1.00-13.47           H
ATOM   2145  CD2 LEU A 138       6.866   9.693   9.048  1.00-13.47           C
ATOM   2146 1HD2 LEU A 138       7.600   9.041   9.520  1.00-13.47           H
ATOM   2147 2HD2 LEU A 138       5.971   9.725   9.668  1.00-13.47           H
ATOM   2148 3HD2 LEU A 138       7.279  10.698   8.965  1.00-13.47           H
ATOM   2149  N   VAL A 139       2.488  11.195   6.842  1.00  3.38           N
ATOM   2150  H   VAL A 139       2.624  11.243   7.852  1.00  3.38           H
ATOM   2151  CA  VAL A 139       1.627  12.213   6.226  1.00  3.38           C
ATOM   2152  HA  VAL A 139       1.835  12.286   5.163  1.00  3.38           H
ATOM   2153  C   VAL A 139       1.974  13.518   6.946  1.00  3.38           C
ATOM   2154  O   VAL A 139       2.101  13.473   8.160  1.00  3.38           O
ATOM   2155  CB  VAL A 139       0.112  11.883   6.447  1.00  3.38           C
ATOM   2156  HB  VAL A 139      -0.097  11.895   7.515  1.00  3.38           H
ATOM   2157  CG1 VAL A 139      -0.779  12.908   5.759  1.00  3.38           C
ATOM   2158 1HG1 VAL A 139      -1.828  12.636   5.880  1.00  3.38           H
ATOM   2159 2HG1 VAL A 139      -0.541  12.963   4.696  1.00  3.38           H
ATOM   2160 3HG1 VAL A 139      -0.632  13.886   6.208  1.00  3.38           H
ATOM   2161  CG2 VAL A 139      -0.253  10.487   5.911  1.00  3.38           C
ATOM   2162 1HG2 VAL A 139      -1.320  10.308   6.042  1.00  3.38           H
ATOM   2163 2HG2 VAL A 139       0.294   9.724   6.464  1.00  3.38           H
ATOM   2164 3HG2 VAL A 139      -0.002  10.416   4.853  1.00  3.38           H
ATOM   2165  N   CYS A 140       2.146  14.664   6.293  1.00  7.41           N
ATOM   2166  H   CYS A 140       2.034  14.722   5.291  1.00  7.41           H
ATOM   2167  CA  CYS A 140       2.434  15.889   7.053  1.00  7.41           C
ATOM   2168  HA  CYS A 140       3.246  15.703   7.757  1.00  7.41           H
ATOM   2169  C   CYS A 140       1.173  16.283   7.807  1.00  7.41           C
ATOM   2170  O   CYS A 140       0.070  15.927   7.387  1.00  7.41           O
ATOM   2171  CB  CYS A 140       2.798  17.077   6.161  1.00  7.41           C
ATOM   2172 1HB  CYS A 140       1.891  17.425   5.667  1.00  7.41           H
ATOM   2173 2HB  CYS A 140       3.164  17.892   6.791  1.00  7.41           H
ATOM   2174  SG  CYS A 140       4.006  16.727   4.896  1.00  7.41           S
ATOM   2175  HG  CYS A 140       3.110  16.727   3.891  1.00  7.41           H
ATOM   2176  N   LYS A 141       1.307  17.064   8.866  1.00-17.37           N
ATOM   2177  H   LYS A 141       2.237  17.366   9.164  1.00-17.37           H
ATOM   2178  CA  LYS A 141       0.139  17.512   9.619  1.00-17.37           C
ATOM   2179  HA  LYS A 141      -0.396  16.646   9.999  1.00-17.37           H
ATOM   2180  C   LYS A 141      -0.821  18.291   8.743  1.00-17.37           C
ATOM   2181  O   LYS A 141      -2.022  18.081   8.800  1.00-17.37           O
ATOM   2182  CB  LYS A 141       0.600  18.376  10.789  1.00-17.37           C
ATOM   2183 1HB  LYS A 141       1.287  17.785  11.394  1.00-17.37           H
ATOM   2184 2HB  LYS A 141       1.143  19.236  10.395  1.00-17.37           H
ATOM   2185  CG  LYS A 141      -0.517  18.880  11.680  1.00-17.37           C
ATOM   2186 1HG  LYS A 141      -1.212  19.483  11.096  1.00-17.37           H
ATOM   2187 2HG  LYS A 141      -1.042  18.036  12.121  1.00-17.37           H
ATOM   2188  CD  LYS A 141       0.062  19.718  12.780  1.00-17.37           C
ATOM   2189 1HD  LYS A 141       0.774  19.111  13.338  1.00-17.37           H
ATOM   2190 2HD  LYS A 141       0.591  20.565  12.342  1.00-17.37           H
ATOM   2191  CE  LYS A 141      -0.988  20.234  13.735  1.00-17.37           C
ATOM   2192 1HE  LYS A 141      -1.690  20.879  13.200  1.00-17.37           H
ATOM   2193 2HE  LYS A 141      -1.535  19.395  14.172  1.00-17.37           H
ATOM   2194  NZ  LYS A 141      -0.270  21.002  14.801  1.00-17.37           N
ATOM   2195 1HZ  LYS A 141      -0.922  21.368  15.477  1.00-17.37           H
ATOM   2196 2HZ  LYS A 141       0.262  21.755  14.381  1.00-17.37           H
ATOM   2197 3HZ  LYS A 141       0.411  20.402  15.260  1.00-17.37           H
ATOM   2198  N   GLU A 142      -0.298  19.161   7.902  1.00-18.94           N
ATOM   2199  H   GLU A 142       0.714  19.299   7.874  1.00-18.94           H
ATOM   2200  CA  GLU A 142      -1.148  19.990   7.057  1.00-18.94           C
ATOM   2201  HA  GLU A 142      -1.867  20.505   7.695  1.00-18.94           H
ATOM   2202  C   GLU A 142      -1.925  19.150   6.052  1.00-18.94           C
ATOM   2203  O   GLU A 142      -3.099  19.400   5.825  1.00-18.94           O
ATOM   2204  CB  GLU A 142      -0.311  21.032   6.309  1.00-18.94           C
ATOM   2205 1HB  GLU A 142       0.334  20.523   5.592  1.00-18.94           H
ATOM   2206 2HB  GLU A 142      -0.992  21.676   5.753  1.00-18.94           H
ATOM   2207  CG  GLU A 142       0.561  21.909   7.205  1.00-18.94           C
ATOM   2208 1HG  GLU A 142       0.552  22.924   6.806  1.00-18.94           H
ATOM   2209 2HG  GLU A 142       0.141  21.932   8.213  1.00-18.94           H
ATOM   2210  CD  GLU A 142       2.004  21.419   7.253  1.00-18.94           C
ATOM   2211  OE1 GLU A 142       2.243  20.240   7.598  1.00-18.94           O
ATOM   2212  OE2 GLU A 142       2.906  22.188   6.864  1.00-18.94           O
ATOM   2213  N   ASP A 143      -1.297  18.137   5.469  1.00  1.30           N
ATOM   2214  H   ASP A 143      -0.332  17.954   5.692  1.00  1.30           H
ATOM   2215  CA  ASP A 143      -1.984  17.290   4.488  1.00  1.30           C
ATOM   2216  HA  ASP A 143      -2.417  17.914   3.705  1.00  1.30           H
ATOM   2217  C   ASP A 143      -3.088  16.501   5.180  1.00  1.30           C
ATOM   2218  O   ASP A 143      -4.201  16.346   4.670  1.00  1.30           O
ATOM   2219  CB  ASP A 143      -1.024  16.273   3.866  1.00  1.30           C
ATOM   2220 1HB  ASP A 143      -0.546  15.713   4.668  1.00  1.30           H
ATOM   2221 2HB  ASP A 143      -1.590  15.579   3.245  1.00  1.30           H
ATOM   2222  CG  ASP A 143       0.056  16.910   3.025  1.00  1.30           C
ATOM   2223  OD1 ASP A 143      -0.221  17.544   1.994  1.00  1.30           O
ATOM   2224  OD2 ASP A 143       1.232  16.721   3.394  1.00  1.30           O
ATOM   2225  N   TYR A 144      -2.765  16.001   6.364  1.00 -9.54           N
ATOM   2226  H   TYR A 144      -1.837  16.175   6.740  1.00 -9.54           H
ATOM   2227  CA  TYR A 144      -3.692  15.193   7.145  1.00 -9.54           C
ATOM   2228  HA  TYR A 144      -4.039  14.350   6.547  1.00 -9.54           H
ATOM   2229  C   TYR A 144      -4.893  16.024   7.564  1.00 -9.54           C
ATOM   2230  O   TYR A 144      -6.037  15.602   7.448  1.00 -9.54           O
ATOM   2231  CB  TYR A 144      -2.982  14.677   8.398  1.00 -9.54           C
ATOM   2232 1HB  TYR A 144      -2.061  14.178   8.104  1.00 -9.54           H
ATOM   2233 2HB  TYR A 144      -2.715  15.527   9.025  1.00 -9.54           H
ATOM   2234  CG  TYR A 144      -3.807  13.719   9.226  1.00 -9.54           C
ATOM   2235  CD1 TYR A 144      -3.683  12.326   9.053  1.00 -9.54           C
ATOM   2236  HD1 TYR A 144      -3.001  11.936   8.311  1.00 -9.54           H
ATOM   2237  CD2 TYR A 144      -4.699  14.199  10.208  1.00 -9.54           C
ATOM   2238  HD2 TYR A 144      -4.805  15.262  10.364  1.00 -9.54           H
ATOM   2239  CE1 TYR A 144      -4.437  11.426   9.855  1.00 -9.54           C
ATOM   2240  HE1 TYR A 144      -4.338  10.361   9.715  1.00 -9.54           H
ATOM   2241  CE2 TYR A 144      -5.452  13.305  11.007  1.00 -9.54           C
ATOM   2242  HE2 TYR A 144      -6.126  13.682  11.760  1.00 -9.54           H
ATOM   2243  CZ  TYR A 144      -5.309  11.930  10.826  1.00 -9.54           C
ATOM   2244  OH  TYR A 144      -6.035  11.074  11.614  1.00 -9.54           O
ATOM   2245  HH  TYR A 144      -5.877  10.155  11.397  1.00 -9.54           H
ATOM   2246  N   GLU A 145      -4.639  17.222   8.059  1.00-13.03           N
ATOM   2247  H   GLU A 145      -3.677  17.556   8.120  1.00-13.03           H
ATOM   2248  CA  GLU A 145      -5.706  18.049   8.600  1.00-13.03           C
ATOM   2249  HA  GLU A 145      -6.414  17.394   9.098  1.00-13.03           H
ATOM   2250  C   GLU A 145      -6.479  18.753   7.489  1.00-13.03           C
ATOM   2251  O   GLU A 145      -7.655  19.048   7.657  1.00-13.03           O
ATOM   2252  CB  GLU A 145      -5.148  18.988   9.672  1.00-13.03           C
ATOM   2253 1HB  GLU A 145      -4.321  19.560   9.253  1.00-13.03           H
ATOM   2254 2HB  GLU A 145      -5.933  19.671   9.995  1.00-13.03           H
ATOM   2255  CG  GLU A 145      -4.666  18.169  10.882  1.00-13.03           C
ATOM   2256 1HG  GLU A 145      -5.518  17.617  11.283  1.00-13.03           H
ATOM   2257 2HG  GLU A 145      -3.925  17.442  10.550  1.00-13.03           H
ATOM   2258  CD  GLU A 145      -4.041  18.980  12.004  1.00-13.03           C
ATOM   2259  OE1 GLU A 145      -3.970  20.224  11.943  1.00-13.03           O
ATOM   2260  OE2 GLU A 145      -3.596  18.330  12.978  1.00-13.03           O
ATOM   2261  N   THR A 146      -5.896  18.902   6.308  1.00 -6.01           N
ATOM   2262  H   THR A 146      -4.898  18.732   6.205  1.00 -6.01           H
ATOM   2263  CA  THR A 146      -6.681  19.290   5.133  1.00 -6.01           C
ATOM   2264  HA  THR A 146      -7.265  20.176   5.374  1.00 -6.01           H
ATOM   2265  C   THR A 146      -7.653  18.170   4.769  1.00 -6.01           C
ATOM   2266  O   THR A 146      -8.823  18.427   4.501  1.00 -6.01           O
ATOM   2267  CB  THR A 146      -5.787  19.619   3.913  1.00 -6.01           C
ATOM   2268  HB  THR A 146      -5.226  18.734   3.616  1.00 -6.01           H
ATOM   2269  OG1 THR A 146      -4.882  20.666   4.269  1.00 -6.01           O
ATOM   2270  HG1 THR A 146      -4.192  20.286   4.830  1.00 -6.01           H
ATOM   2271  CG2 THR A 146      -6.585  20.138   2.729  1.00 -6.01           C
ATOM   2272 1HG2 THR A 146      -5.896  20.429   1.937  1.00 -6.01           H
ATOM   2273 2HG2 THR A 146      -7.170  21.008   3.030  1.00 -6.01           H
ATOM   2274 3HG2 THR A 146      -7.251  19.362   2.353  1.00 -6.01           H
ATOM   2275  N   ALA A 147      -7.212  16.919   4.808  1.00 -9.50           N
ATOM   2276  H   ALA A 147      -6.242  16.723   5.036  1.00 -9.50           H
ATOM   2277  CA  ALA A 147      -8.117  15.810   4.507  1.00 -9.50           C
ATOM   2278  HA  ALA A 147      -8.593  16.005   3.546  1.00 -9.50           H
ATOM   2279  C   ALA A 147      -9.220  15.722   5.571  1.00 -9.50           C
ATOM   2280  O   ALA A 147     -10.397  15.559   5.251  1.00 -9.50           O
ATOM   2281  CB  ALA A 147      -7.328  14.495   4.413  1.00 -9.50           C
ATOM   2282 1HB  ALA A 147      -6.559  14.582   3.643  1.00 -9.50           H
ATOM   2283 2HB  ALA A 147      -8.008  13.682   4.154  1.00 -9.50           H
ATOM   2284 3HB  ALA A 147      -6.854  14.271   5.369  1.00 -9.50           H
ATOM   2285  N   LYS A 148      -8.831  15.907   6.825  1.00 -6.86           N
ATOM   2286  H   LYS A 148      -7.837  16.030   7.006  1.00 -6.86           H
ATOM   2287  CA  LYS A 148      -9.746  15.900   7.971  1.00 -6.86           C
ATOM   2288  HA  LYS A 148     -10.252  14.933   8.022  1.00 -6.86           H
ATOM   2289  C   LYS A 148     -10.826  16.974   7.891  1.00 -6.86           C
ATOM   2290  O   LYS A 148     -11.921  16.782   8.396  1.00 -6.86           O
ATOM   2291  CB  LYS A 148      -8.919  16.104   9.243  1.00 -6.86           C
ATOM   2292 1HB  LYS A 148      -8.112  15.370   9.257  1.00 -6.86           H
ATOM   2293 2HB  LYS A 148      -8.483  17.098   9.190  1.00 -6.86           H
ATOM   2294  CG  LYS A 148      -9.678  16.014  10.551  1.00 -6.86           C
ATOM   2295 1HG  LYS A 148     -10.506  16.716  10.523  1.00 -6.86           H
ATOM   2296 2HG  LYS A 148     -10.068  15.005  10.690  1.00 -6.86           H
ATOM   2297  CD  LYS A 148      -8.759  16.382  11.706  1.00 -6.86           C
ATOM   2298 1HD  LYS A 148      -7.996  15.611  11.811  1.00 -6.86           H
ATOM   2299 2HD  LYS A 148      -8.272  17.333  11.489  1.00 -6.86           H
ATOM   2300  CE  LYS A 148      -9.535  16.518  13.010  1.00 -6.86           C
ATOM   2301 1HE  LYS A 148     -10.100  15.601  13.187  1.00 -6.86           H
ATOM   2302 2HE  LYS A 148      -8.824  16.661  13.827  1.00 -6.86           H
ATOM   2303  NZ  LYS A 148     -10.476  17.692  12.966  1.00 -6.86           N
ATOM   2304 1HZ  LYS A 148     -10.960  17.799  13.844  1.00 -6.86           H
ATOM   2305 2HZ  LYS A 148     -11.182  17.563  12.242  1.00 -6.86           H
ATOM   2306 3HZ  LYS A 148      -9.978  18.542  12.743  1.00 -6.86           H
ATOM   2307  N   GLN A 149     -10.581  18.081   7.207  1.00-16.10           N
ATOM   2308  H   GLN A 149      -9.673  18.228   6.787  1.00-16.10           H
ATOM   2309  CA  GLN A 149     -11.619  19.102   7.067  1.00-16.10           C
ATOM   2310  HA  GLN A 149     -11.972  19.356   8.065  1.00-16.10           H
ATOM   2311  C   GLN A 149     -12.843  18.615   6.287  1.00-16.10           C
ATOM   2312  O   GLN A 149     -13.930  19.167   6.440  1.00-16.10           O
ATOM   2313  CB  GLN A 149     -11.049  20.380   6.453  1.00-16.10           C
ATOM   2314 1HB  GLN A 149     -10.422  20.115   5.603  1.00-16.10           H
ATOM   2315 2HB  GLN A 149     -11.867  21.007   6.099  1.00-16.10           H
ATOM   2316  CG  GLN A 149     -10.239  21.181   7.460  1.00-16.10           C
ATOM   2317 1HG  GLN A 149     -10.919  21.669   8.157  1.00-16.10           H
ATOM   2318 2HG  GLN A 149      -9.609  20.504   8.030  1.00-16.10           H
ATOM   2319  CD  GLN A 149      -9.356  22.220   6.814  1.00-16.10           C
ATOM   2320  OE1 GLN A 149      -9.816  23.147   6.170  1.00-16.10           O
ATOM   2321  NE2 GLN A 149      -8.071  22.078   6.992  1.00-16.10           N
ATOM   2322 1HE2 GLN A 149      -7.453  22.769   6.604  1.00-16.10           H
ATOM   2323 2HE2 GLN A 149      -7.724  21.275   7.496  1.00-16.10           H
ATOM   2324  N   ASN A 150     -12.720  17.543   5.515  1.00-19.42           N
ATOM   2325  H   ASN A 150     -11.815  17.103   5.393  1.00-19.42           H
ATOM   2326  CA  ASN A 150     -13.898  16.962   4.868  1.00-19.42           C
ATOM   2327  HA  ASN A 150     -14.478  17.758   4.398  1.00-19.42           H
ATOM   2328  C   ASN A 150     -14.774  16.267   5.910  1.00-19.42           C
ATOM   2329  O   ASN A 150     -15.998  16.319   5.847  1.00-19.42           O
ATOM   2330  CB  ASN A 150     -13.491  15.939   3.805  1.00-19.42           C
ATOM   2331 1HB  ASN A 150     -12.851  15.186   4.261  1.00-19.42           H
ATOM   2332 2HB  ASN A 150     -14.387  15.450   3.425  1.00-19.42           H
ATOM   2333  CG  ASN A 150     -12.764  16.567   2.648  1.00-19.42           C
ATOM   2334  OD1 ASN A 150     -13.359  17.191   1.787  1.00-19.42           O
ATOM   2335  ND2 ASN A 150     -11.470  16.421   2.623  1.00-19.42           N
ATOM   2336 1HD2 ASN A 150     -10.955  16.834   1.867  1.00-19.42           H
ATOM   2337 2HD2 ASN A 150     -11.011  15.920   3.372  1.00-19.42           H
ATOM   2338  N   ASP A 151     -14.138  15.636   6.887  1.00-11.06           N
ATOM   2339  H   ASP A 151     -13.127  15.619   6.906  1.00-11.06           H
ATOM   2340  CA  ASP A 151     -14.858  14.928   7.947  1.00-11.06           C
ATOM   2341  HA  ASP A 151     -15.643  14.311   7.506  1.00-11.06           H
ATOM   2342  C   ASP A 151     -15.468  15.960   8.887  1.00-11.06           C
ATOM   2343  O   ASP A 151     -16.590  15.824   9.367  1.00-11.06           O
ATOM   2344  CB  ASP A 151     -13.900  14.043   8.751  1.00-11.06           C
ATOM   2345 1HB  ASP A 151     -13.137  14.674   9.205  1.00-11.06           H
ATOM   2346 2HB  ASP A 151     -14.453  13.546   9.548  1.00-11.06           H
ATOM   2347  CG  ASP A 151     -13.206  13.005   7.894  1.00-11.06           C
ATOM   2348  OD1 ASP A 151     -13.891  12.211   7.215  1.00-11.06           O
ATOM   2349  OD2 ASP A 151     -11.956  13.004   7.886  1.00-11.06           O
ATOM   2350  N   ASP A 152     -14.720  17.032   9.111  1.00 -3.45           N
ATOM   2351  H   ASP A 152     -13.788  17.067   8.707  1.00 -3.45           H
ATOM   2352  CA  ASP A 152     -15.169  18.138   9.958  1.00 -3.45           C
ATOM   2353  HA  ASP A 152     -15.470  17.747  10.929  1.00 -3.45           H
ATOM   2354  C   ASP A 152     -16.369  18.830   9.319  1.00 -3.45           C
ATOM   2355  O   ASP A 152     -17.230  19.376  10.009  1.00 -3.45           O
ATOM   2356  CB  ASP A 152     -14.066  19.183  10.168  1.00 -3.45           C
ATOM   2357 1HB  ASP A 152     -13.698  19.509   9.199  1.00 -3.45           H
ATOM   2358 2HB  ASP A 152     -14.501  20.046  10.674  1.00 -3.45           H
ATOM   2359  CG  ASP A 152     -12.904  18.672  11.011  1.00 -3.45           C
ATOM   2360  OD1 ASP A 152     -13.124  17.958  12.014  1.00 -3.45           O
ATOM   2361  OD2 ASP A 152     -11.742  19.032  10.717  1.00 -3.45           O
ATOM   2362  N   SER A 153     -16.460  18.783   7.998  1.00-11.78           N
ATOM   2363  H   SER A 153     -15.733  18.328   7.461  1.00-11.78           H
ATOM   2364  CA  SER A 153     -17.605  19.369   7.310  1.00-11.78           C
ATOM   2365  HA  SER A 153     -17.731  20.392   7.664  1.00-11.78           H
ATOM   2366  C   SER A 153     -18.877  18.601   7.646  1.00-11.78           C
ATOM   2367  O   SER A 153     -19.875  19.219   7.975  1.00-11.78           O
ATOM   2368  CB  SER A 153     -17.400  19.406   5.796  1.00-11.78           C
ATOM   2369 1HB  SER A 153     -17.234  18.396   5.424  1.00-11.78           H
ATOM   2370 2HB  SER A 153     -18.298  19.810   5.328  1.00-11.78           H
ATOM   2371  OG  SER A 153     -16.293  20.226   5.459  1.00-11.78           O
ATOM   2372  HG  SER A 153     -15.491  19.851   5.851  1.00-11.78           H
ATOM   2373  N   GLU A 154     -18.859  17.275   7.649  1.00 -1.39           N
ATOM   2374  H   GLU A 154     -18.016  16.772   7.393  1.00 -1.39           H
ATOM   2375  CA  GLU A 154     -20.058  16.519   8.040  1.00 -1.39           C
ATOM   2376  HA  GLU A 154     -20.938  16.996   7.605  1.00 -1.39           H
ATOM   2377  C   GLU A 154     -20.259  16.521   9.555  1.00 -1.39           C
ATOM   2378  O   GLU A 154     -21.355  16.289  10.056  1.00 -1.39           O
ATOM   2379  CB  GLU A 154     -20.004  15.079   7.519  1.00 -1.39           C
ATOM   2380 1HB  GLU A 154     -18.966  14.744   7.533  1.00 -1.39           H
ATOM   2381 2HB  GLU A 154     -20.579  14.437   8.187  1.00 -1.39           H
ATOM   2382  CG  GLU A 154     -20.572  14.921   6.106  1.00 -1.39           C
ATOM   2383 1HG  GLU A 154     -20.299  15.797   5.516  1.00 -1.39           H
ATOM   2384 2HG  GLU A 154     -20.119  14.043   5.643  1.00 -1.39           H
ATOM   2385  CD  GLU A 154     -22.097  14.751   6.086  1.00 -1.39           C
ATOM   2386  OE1 GLU A 154     -22.819  15.576   6.697  1.00 -1.39           O
ATOM   2387  OE2 GLU A 154     -22.588  13.795   5.432  1.00 -1.39           O
ATOM   2388  N   ALA A 155     -19.216  16.837  10.307  1.00 -1.16           N
ATOM   2389  H   ALA A 155     -18.302  16.942   9.877  1.00 -1.16           H
ATOM   2390  CA  ALA A 155     -19.354  17.014  11.748  1.00 -1.16           C
ATOM   2391  HA  ALA A 155     -19.962  16.195  12.134  1.00 -1.16           H
ATOM   2392  C   ALA A 155     -20.055  18.334  12.114  1.00 -1.16           C
ATOM   2393  O   ALA A 155     -20.605  18.446  13.214  1.00 -1.16           O
ATOM   2394  CB  ALA A 155     -17.975  16.938  12.415  1.00 -1.16           C
ATOM   2395 1HB  ALA A 155     -17.463  16.026  12.102  1.00 -1.16           H
ATOM   2396 2HB  ALA A 155     -18.093  16.934  13.498  1.00 -1.16           H
ATOM   2397 3HB  ALA A 155     -17.377  17.802  12.127  1.00 -1.16           H
ATOM   2398  N   GLY A 156     -20.021  19.325  11.228  1.00  3.09           N
ATOM   2399  H   GLY A 156     -19.546  19.172  10.345  1.00  3.09           H
ATOM   2400  CA  GLY A 156     -20.589  20.639  11.518  1.00  3.09           C
ATOM   2401 1HA  GLY A 156     -21.058  20.617  12.500  1.00  3.09           H
ATOM   2402 2HA  GLY A 156     -19.761  21.346  11.567  1.00  3.09           H
ATOM   2403  C   GLY A 156     -21.609  21.210  10.547  1.00  3.09           C
ATOM   2404  O   GLY A 156     -22.705  21.592  10.952  1.00  3.09           O
ATOM   2405  N   ALA A 157     -21.281  21.254   9.264  1.00 23.98           N
ATOM   2406  H   ALA A 157     -20.401  20.847   8.966  1.00 23.98           H
ATOM   2407  CA  ALA A 157     -22.155  21.773   8.208  1.00 23.98           C
ATOM   2408  HA  ALA A 157     -22.825  22.529   8.619  1.00 23.98           H
ATOM   2409  C   ALA A 157     -22.985  20.595   7.681  1.00 23.98           C
ATOM   2410  O   ALA A 157     -22.901  20.212   6.515  1.00 23.98           O
ATOM   2411  CB  ALA A 157     -21.303  22.400   7.093  1.00 23.98           C
ATOM   2412 1HB  ALA A 157     -20.714  23.224   7.495  1.00 23.98           H
ATOM   2413 2HB  ALA A 157     -21.956  22.773   6.303  1.00 23.98           H
ATOM   2414 3HB  ALA A 157     -20.636  21.645   6.671  1.00 23.98           H
ATOM   2415  N   LYS A 158     -23.684  19.957   8.608  1.00 -0.16           N
ATOM   2416  H   LYS A 158     -23.789  20.397   9.511  1.00 -0.16           H
ATOM   2417  CA  LYS A 158     -24.209  18.609   8.410  1.00 -0.16           C
ATOM   2418  HA  LYS A 158     -23.360  17.956   8.192  1.00 -0.16           H
ATOM   2419  C   LYS A 158     -25.201  18.463   7.273  1.00 -0.16           C
ATOM   2420  O   LYS A 158     -26.065  19.315   7.056  1.00 -0.16           O
ATOM   2421  CB  LYS A 158     -24.896  18.120   9.685  1.00 -0.16           C
ATOM   2422 1HB  LYS A 158     -25.807  18.698   9.845  1.00 -0.16           H
ATOM   2423 2HB  LYS A 158     -25.169  17.075   9.541  1.00 -0.16           H
ATOM   2424  CG  LYS A 158     -24.028  18.235  10.914  1.00 -0.16           C
ATOM   2425 1HG  LYS A 158     -23.050  17.828  10.688  1.00 -0.16           H
ATOM   2426 2HG  LYS A 158     -23.913  19.282  11.189  1.00 -0.16           H
ATOM   2427  CD  LYS A 158     -24.601  17.476  12.085  1.00 -0.16           C
ATOM   2428 1HD  LYS A 158     -25.577  17.884  12.349  1.00 -0.16           H
ATOM   2429 2HD  LYS A 158     -24.696  16.423  11.816  1.00 -0.16           H
ATOM   2430  CE  LYS A 158     -23.636  17.617  13.241  1.00 -0.16           C
ATOM   2431 1HE  LYS A 158     -22.661  17.250  12.911  1.00 -0.16           H
ATOM   2432 2HE  LYS A 158     -23.531  18.676  13.486  1.00 -0.16           H
ATOM   2433  NZ  LYS A 158     -24.044  16.860  14.458  1.00 -0.16           N
ATOM   2434 1HZ  LYS A 158     -23.344  16.983  15.177  1.00 -0.16           H
ATOM   2435 2HZ  LYS A 158     -24.119  15.877  14.232  1.00 -0.16           H
ATOM   2436 3HZ  LYS A 158     -24.935  17.201  14.790  1.00 -0.16           H
ATOM   2437  N   ARG A 159     -25.119  17.319   6.614  1.00 12.12           N
ATOM   2438  H   ARG A 159     -24.351  16.678   6.834  1.00 12.12           H
ATOM   2439  CA  ARG A 159     -26.082  16.908   5.596  1.00 12.12           C
ATOM   2440  HA  ARG A 159     -26.014  17.583   4.747  1.00 12.12           H
ATOM   2441  C   ARG A 159     -27.506  16.902   6.159  1.00 12.12           C
ATOM   2442  O   ARG A 159     -27.755  16.314   7.218  1.00 12.12           O
ATOM   2443  CB  ARG A 159     -25.658  15.506   5.187  1.00 12.12           C
ATOM   2444 1HB  ARG A 159     -24.623  15.572   4.853  1.00 12.12           H
ATOM   2445 2HB  ARG A 159     -25.678  14.882   6.082  1.00 12.12           H
ATOM   2446  CG  ARG A 159     -26.431  14.792   4.114  1.00 12.12           C
ATOM   2447 1HG  ARG A 159     -27.448  14.587   4.448  1.00 12.12           H
ATOM   2448 2HG  ARG A 159     -26.432  15.370   3.190  1.00 12.12           H
ATOM   2449  CD  ARG A 159     -25.657  13.502   3.935  1.00 12.12           C
ATOM   2450 1HD  ARG A 159     -24.636  13.759   3.643  1.00 12.12           H
ATOM   2451 2HD  ARG A 159     -25.608  12.997   4.902  1.00 12.12           H
ATOM   2452  NE  ARG A 159     -26.207  12.568   2.947  1.00 12.12           N
ATOM   2453  HE  ARG A 159     -27.081  12.823   2.521  1.00 12.12           H
ATOM   2454  CZ  ARG A 159     -25.640  11.423   2.592  1.00 12.12           C
ATOM   2455  NH1 ARG A 159     -26.241  10.666   1.715  1.00 12.12           N
ATOM   2456 1HH1 ARG A 159     -27.126  10.950   1.334  1.00 12.12           H
ATOM   2457 2HH1 ARG A 159     -25.816   9.801   1.431  1.00 12.12           H
ATOM   2458  NH2 ARG A 159     -24.490  11.016   3.075  1.00 12.12           N
ATOM   2459 1HH2 ARG A 159     -24.005  11.604   3.742  1.00 12.12           H
ATOM   2460 2HH2 ARG A 159     -24.094  10.138   2.791  1.00 12.12           H
ATOM   2461  N   PRO A 160     -28.460  17.560   5.471  1.00  7.62           N
ATOM   2462  CA  PRO A 160     -29.822  17.506   6.015  1.00  7.62           C
ATOM   2463  HA  PRO A 160     -29.839  17.930   7.019  1.00  7.62           H
ATOM   2464  C   PRO A 160     -30.428  16.106   6.024  1.00  7.62           C
ATOM   2465  O   PRO A 160     -30.091  15.249   5.205  1.00  7.62           O
ATOM   2466  CB  PRO A 160     -30.618  18.392   5.049  1.00  7.62           C
ATOM   2467 1HB  PRO A 160     -31.088  17.776   4.282  1.00  7.62           H
ATOM   2468 2HB  PRO A 160     -31.367  18.976   5.584  1.00  7.62           H
ATOM   2469  CG  PRO A 160     -29.602  19.279   4.433  1.00  7.62           C
ATOM   2470 1HG  PRO A 160     -29.953  19.679   3.482  1.00  7.62           H
ATOM   2471 2HG  PRO A 160     -29.343  20.085   5.122  1.00  7.62           H
ATOM   2472  CD  PRO A 160     -28.428  18.369   4.239  1.00  7.62           C
ATOM   2473 1HD  PRO A 160     -28.565  17.737   3.360  1.00  7.62           H
ATOM   2474 2HD  PRO A 160     -27.508  18.950   4.168  1.00  7.62           H
ATOM   2475  N   ARG A 161     -31.392  15.910   6.914  1.00 -9.50           N
ATOM   2476  H   ARG A 161     -31.650  16.667   7.532  1.00 -9.50           H
ATOM   2477  CA  ARG A 161     -32.161  14.670   6.999  1.00 -9.50           C
ATOM   2478  HA  ARG A 161     -31.828  13.960   6.241  1.00 -9.50           H
ATOM   2479  C   ARG A 161     -33.594  15.096   6.743  1.00 -9.50           C
ATOM   2480  O   ARG A 161     -34.002  16.148   7.221  1.00 -9.50           O
ATOM   2481  CB  ARG A 161     -32.029  14.071   8.403  1.00 -9.50           C
ATOM   2482 1HB  ARG A 161     -30.973  14.035   8.673  1.00 -9.50           H
ATOM   2483 2HB  ARG A 161     -32.527  14.747   9.099  1.00 -9.50           H
ATOM   2484  CG  ARG A 161     -32.615  12.666   8.566  1.00 -9.50           C
ATOM   2485 1HG  ARG A 161     -33.383  12.489   7.815  1.00 -9.50           H
ATOM   2486 2HG  ARG A 161     -31.817  11.935   8.432  1.00 -9.50           H
ATOM   2487  CD  ARG A 161     -33.240  12.496   9.944  1.00 -9.50           C
ATOM   2488 1HD  ARG A 161     -33.395  11.433  10.135  1.00 -9.50           H
ATOM   2489 2HD  ARG A 161     -32.560  12.898  10.696  1.00 -9.50           H
ATOM   2490  NE  ARG A 161     -34.537  13.188  10.010  1.00 -9.50           N
ATOM   2491  HE  ARG A 161     -34.962  13.455   9.127  1.00 -9.50           H
ATOM   2492  CZ  ARG A 161     -35.227  13.494  11.098  1.00 -9.50           C
ATOM   2493  NH1 ARG A 161     -36.375  14.083  10.934  1.00 -9.50           N
ATOM   2494 1HH1 ARG A 161     -36.686  14.268   9.989  1.00 -9.50           H
ATOM   2495 2HH1 ARG A 161     -36.931  14.352  11.727  1.00 -9.50           H
ATOM   2496  NH2 ARG A 161     -34.820  13.249  12.319  1.00 -9.50           N
ATOM   2497 1HH2 ARG A 161     -33.926  12.812  12.460  1.00 -9.50           H
ATOM   2498 2HH2 ARG A 161     -35.394  13.506  13.102  1.00 -9.50           H
ATOM   2499  N   THR A 162     -34.357  14.295   6.019  1.00 21.19           N
ATOM   2500  H   THR A 162     -33.982  13.445   5.622  1.00 21.19           H
ATOM   2501  CA  THR A 162     -35.756  14.590   5.741  1.00 21.19           C
ATOM   2502  HA  THR A 162     -35.820  15.494   5.136  1.00 21.19           H
ATOM   2503  C   THR A 162     -36.607  14.756   6.994  1.00 21.19           C
ATOM   2504  O   THR A 162     -36.448  14.018   7.974  1.00 21.19           O
ATOM   2505  CB  THR A 162     -36.333  13.404   4.961  1.00 21.19           C
ATOM   2506  HB  THR A 162     -36.916  12.772   5.631  1.00 21.19           H
ATOM   2507  OG1 THR A 162     -35.230  12.648   4.449  1.00 21.19           O
ATOM   2508  HG1 THR A 162     -35.582  11.982   3.851  1.00 21.19           H
ATOM   2509  CG2 THR A 162     -37.194  13.849   3.796  1.00 21.19           C
ATOM   2510 1HG2 THR A 162     -37.579  12.975   3.274  1.00 21.19           H
ATOM   2511 2HG2 THR A 162     -36.606  14.451   3.102  1.00 21.19           H
ATOM   2512 3HG2 THR A 162     -38.043  14.429   4.162  1.00 21.19           H
ATOM   2513  N   THR A 163     -37.548  15.685   6.954  1.00 -5.08           N
ATOM   2514  H   THR A 163     -37.573  16.357   6.203  1.00 -5.08           H
ATOM   2515  CA  THR A 163     -38.639  15.696   7.919  1.00 -5.08           C
ATOM   2516  HA  THR A 163     -38.245  15.665   8.932  1.00 -5.08           H
ATOM   2517  C   THR A 163     -39.462  14.451   7.620  1.00 -5.08           C
ATOM   2518  O   THR A 163     -39.776  14.190   6.463  1.00 -5.08           O
ATOM   2519  CB  THR A 163     -39.515  16.951   7.731  1.00 -5.08           C
ATOM   2520  HB  THR A 163     -40.001  16.911   6.756  1.00 -5.08           H
ATOM   2521  OG1 THR A 163     -38.669  18.101   7.784  1.00 -5.08           O
ATOM   2522  HG1 THR A 163     -39.215  18.882   7.665  1.00 -5.08           H
ATOM   2523  CG2 THR A 163     -40.567  17.097   8.821  1.00 -5.08           C
ATOM   2524 1HG2 THR A 163     -41.134  18.013   8.651  1.00 -5.08           H
ATOM   2525 2HG2 THR A 163     -40.088  17.151   9.798  1.00 -5.08           H
ATOM   2526 3HG2 THR A 163     -41.256  16.252   8.792  1.00 -5.08           H
ATOM   2527  N   ILE A 164     -39.790  13.674   8.643  1.00  3.16           N
ATOM   2528  H   ILE A 164     -39.485  13.898   9.576  1.00  3.16           H
ATOM   2529  CA  ILE A 164     -40.661  12.517   8.486  1.00  3.16           C
ATOM   2530  HA  ILE A 164     -41.133  12.536   7.504  1.00  3.16           H
ATOM   2531  C   ILE A 164     -41.701  12.798   9.563  1.00  3.16           C
ATOM   2532  O   ILE A 164     -41.355  12.989  10.728  1.00  3.16           O
ATOM   2533  CB  ILE A 164     -39.927  11.152   8.673  1.00  3.16           C
ATOM   2534  HB  ILE A 164     -39.520  11.108   9.683  1.00  3.16           H
ATOM   2535  CG1 ILE A 164     -38.765  11.022   7.664  1.00  3.16           C
ATOM   2536 1HG1 ILE A 164     -39.181  11.018   6.656  1.00  3.16           H
ATOM   2537 2HG1 ILE A 164     -38.123  11.896   7.755  1.00  3.16           H
ATOM   2538  CG2 ILE A 164     -40.918   9.987   8.478  1.00  3.16           C
ATOM   2539 1HG2 ILE A 164     -40.445   9.040   8.738  1.00  3.16           H
ATOM   2540 2HG2 ILE A 164     -41.250   9.948   7.442  1.00  3.16           H
ATOM   2541 3HG2 ILE A 164     -41.786  10.122   9.122  1.00  3.16           H
ATOM   2542  CD1 ILE A 164     -37.870   9.779   7.822  1.00  3.16           C
ATOM   2543 1HD1 ILE A 164     -37.021   9.860   7.144  1.00  3.16           H
ATOM   2544 2HD1 ILE A 164     -38.429   8.876   7.573  1.00  3.16           H
ATOM   2545 3HD1 ILE A 164     -37.504   9.712   8.847  1.00  3.16           H
ATOM   2546  N   THR A 165     -42.945  12.949   9.147  1.00 -7.58           N
ATOM   2547  H   THR A 165     -43.141  12.815   8.159  1.00 -7.58           H
ATOM   2548  CA  THR A 165     -44.055  13.308  10.025  1.00 -7.58           C
ATOM   2549  HA  THR A 165     -43.698  13.920  10.853  1.00 -7.58           H
ATOM   2550  C   THR A 165     -44.694  12.040  10.567  1.00 -7.58           C
ATOM   2551  O   THR A 165     -44.404  10.949  10.081  1.00 -7.58           O
ATOM   2552  CB  THR A 165     -45.144  14.075   9.247  1.00 -7.58           C
ATOM   2553  HB  THR A 165     -45.969  14.312   9.918  1.00 -7.58           H
ATOM   2554  OG1 THR A 165     -45.624  13.258   8.177  1.00 -7.58           O
ATOM   2555  HG1 THR A 165     -44.982  13.326   7.459  1.00 -7.58           H
ATOM   2556  CG2 THR A 165     -44.607  15.361   8.638  1.00 -7.58           C
ATOM   2557 1HG2 THR A 165     -45.424  15.897   8.154  1.00 -7.58           H
ATOM   2558 2HG2 THR A 165     -43.841  15.143   7.892  1.00 -7.58           H
ATOM   2559 3HG2 THR A 165     -44.183  15.995   9.417  1.00 -7.58           H
ATOM   2560  N   ALA A 166     -45.602  12.169  11.526  1.00  2.18           N
ATOM   2561  H   ALA A 166     -45.838  13.084  11.876  1.00  2.18           H
ATOM   2562  CA  ALA A 166     -46.253  11.004  12.121  1.00  2.18           C
ATOM   2563  HA  ALA A 166     -45.477  10.409  12.605  1.00  2.18           H
ATOM   2564  C   ALA A 166     -46.939  10.076  11.110  1.00  2.18           C
ATOM   2565  O   ALA A 166     -46.770   8.873  11.204  1.00  2.18           O
ATOM   2566  CB  ALA A 166     -47.245  11.461  13.198  1.00  2.18           C
ATOM   2567 1HB  ALA A 166     -46.723  12.037  13.964  1.00  2.18           H
ATOM   2568 2HB  ALA A 166     -47.691  10.582  13.669  1.00  2.18           H
ATOM   2569 3HB  ALA A 166     -48.035  12.068  12.757  1.00  2.18           H
ATOM   2570  N   LYS A 167     -47.658  10.590  10.114  1.00 -9.50           N
ATOM   2571  H   LYS A 167     -47.768  11.589  10.032  1.00 -9.50           H
ATOM   2572  CA  LYS A 167     -48.290   9.687   9.136  1.00 -9.50           C
ATOM   2573  HA  LYS A 167     -48.928   8.979   9.668  1.00 -9.50           H
ATOM   2574  C   LYS A 167     -47.221   8.883   8.414  1.00 -9.50           C
ATOM   2575  O   LYS A 167     -47.355   7.684   8.207  1.00 -9.50           O
ATOM   2576  CB  LYS A 167     -49.122  10.428   8.075  1.00 -9.50           C
ATOM   2577 1HB  LYS A 167     -49.879  11.041   8.563  1.00 -9.50           H
ATOM   2578 2HB  LYS A 167     -48.457  11.077   7.504  1.00 -9.50           H
ATOM   2579  CG  LYS A 167     -49.805   9.448   7.101  1.00 -9.50           C
ATOM   2580 1HG  LYS A 167     -49.055   8.749   6.743  1.00 -9.50           H
ATOM   2581 2HG  LYS A 167     -50.565   8.882   7.642  1.00 -9.50           H
ATOM   2582  CD  LYS A 167     -50.433  10.081   5.869  1.00 -9.50           C
ATOM   2583 1HD  LYS A 167     -51.239  10.750   6.174  1.00 -9.50           H
ATOM   2584 2HD  LYS A 167     -49.678  10.652   5.326  1.00 -9.50           H
ATOM   2585  CE  LYS A 167     -50.991   8.982   4.949  1.00 -9.50           C
ATOM   2586 1HE  LYS A 167     -51.736   8.408   5.505  1.00 -9.50           H
ATOM   2587 2HE  LYS A 167     -51.485   9.448   4.094  1.00 -9.50           H
ATOM   2588  NZ  LYS A 167     -49.932   8.037   4.442  1.00 -9.50           N
ATOM   2589 1HZ  LYS A 167     -50.357   7.190   4.073  1.00 -9.50           H
ATOM   2590 2HZ  LYS A 167     -49.314   7.752   5.191  1.00 -9.50           H
ATOM   2591 3HZ  LYS A 167     -49.390   8.469   3.699  1.00 -9.50           H
ATOM   2592  N   GLN A 168     -46.162   9.565   8.015  1.00-22.34           N
ATOM   2593  H   GLN A 168     -46.063  10.536   8.271  1.00-22.34           H
ATOM   2594  CA  GLN A 168     -45.125   8.932   7.219  1.00-22.34           C
ATOM   2595  HA  GLN A 168     -45.588   8.446   6.364  1.00-22.34           H
ATOM   2596  C   GLN A 168     -44.447   7.856   8.059  1.00-22.34           C
ATOM   2597  O   GLN A 168     -44.204   6.758   7.569  1.00-22.34           O
ATOM   2598  CB  GLN A 168     -44.146   9.994   6.718  1.00-22.34           C
ATOM   2599 1HB  GLN A 168     -43.746  10.521   7.581  1.00-22.34           H
ATOM   2600 2HB  GLN A 168     -43.324   9.505   6.195  1.00-22.34           H
ATOM   2601  CG  GLN A 168     -44.793  11.010   5.775  1.00-22.34           C
ATOM   2602 1HG  GLN A 168     -45.058  10.507   4.852  1.00-22.34           H
ATOM   2603 2HG  GLN A 168     -45.706  11.395   6.225  1.00-22.34           H
ATOM   2604  CD  GLN A 168     -43.900  12.195   5.474  1.00-22.34           C
ATOM   2605  OE1 GLN A 168     -43.397  12.822   6.389  1.00-22.34           O
ATOM   2606  NE2 GLN A 168     -43.745  12.549   4.235  1.00-22.34           N
ATOM   2607 1HE2 GLN A 168     -43.127  13.313   4.016  1.00-22.34           H
ATOM   2608 2HE2 GLN A 168     -44.248  12.065   3.499  1.00-22.34           H
ATOM   2609  N   LEU A 169     -44.225   8.136   9.338  1.00-12.93           N
ATOM   2610  H   LEU A 169     -44.449   9.059   9.697  1.00-12.93           H
ATOM   2611  CA  LEU A 169     -43.681   7.137  10.253  1.00-12.93           C
ATOM   2612  HA  LEU A 169     -42.742   6.764   9.848  1.00-12.93           H
ATOM   2613  C   LEU A 169     -44.614   5.947  10.403  1.00-12.93           C
ATOM   2614  O   LEU A 169     -44.147   4.818  10.368  1.00-12.93           O
ATOM   2615  CB  LEU A 169     -43.443   7.724  11.650  1.00-12.93           C
ATOM   2616 1HB  LEU A 169     -44.361   8.221  11.960  1.00-12.93           H
ATOM   2617 2HB  LEU A 169     -43.284   6.891  12.332  1.00-12.93           H
ATOM   2618  CG  LEU A 169     -42.282   8.706  11.852  1.00-12.93           C
ATOM   2619  HG  LEU A 169     -42.366   9.501  11.117  1.00-12.93           H
ATOM   2620  CD1 LEU A 169     -42.364   9.340  13.237  1.00-12.93           C
ATOM   2621 1HD1 LEU A 169     -41.570  10.078  13.348  1.00-12.93           H
ATOM   2622 2HD1 LEU A 169     -42.267   8.579  14.011  1.00-12.93           H
ATOM   2623 3HD1 LEU A 169     -43.323   9.846  13.351  1.00-12.93           H
ATOM   2624  CD2 LEU A 169     -40.921   8.018  11.685  1.00-12.93           C
ATOM   2625 1HD2 LEU A 169     -40.127   8.752  11.822  1.00-12.93           H
ATOM   2626 2HD2 LEU A 169     -40.837   7.602  10.681  1.00-12.93           H
ATOM   2627 3HD2 LEU A 169     -40.812   7.221  12.419  1.00-12.93           H
ATOM   2628  N   GLU A 170     -45.913   6.153  10.562  1.00-23.94           N
ATOM   2629  H   GLU A 170     -46.285   7.098  10.615  1.00-23.94           H
ATOM   2630  CA  GLU A 170     -46.803   5.007  10.735  1.00-23.94           C
ATOM   2631  HA  GLU A 170     -46.365   4.362  11.493  1.00-23.94           H
ATOM   2632  C   GLU A 170     -46.907   4.172   9.465  1.00-23.94           C
ATOM   2633  O   GLU A 170     -46.939   2.949   9.551  1.00-23.94           O
ATOM   2634  CB  GLU A 170     -48.204   5.394  11.223  1.00-23.94           C
ATOM   2635 1HB  GLU A 170     -48.696   6.010  10.470  1.00-23.94           H
ATOM   2636 2HB  GLU A 170     -48.774   4.471  11.329  1.00-23.94           H
ATOM   2637  CG  GLU A 170     -48.247   6.130  12.566  1.00-23.94           C
ATOM   2638 1HG  GLU A 170     -48.024   7.178  12.392  1.00-23.94           H
ATOM   2639 2HG  GLU A 170     -49.259   6.072  12.971  1.00-23.94           H
ATOM   2640  CD  GLU A 170     -47.248   5.600  13.589  1.00-23.94           C
ATOM   2641  OE1 GLU A 170     -47.295   4.409  13.974  1.00-23.94           O
ATOM   2642  OE2 GLU A 170     -46.357   6.379  13.996  1.00-23.94           O
ATOM   2643  N   THR A 171     -46.892   4.784   8.289  1.00-13.94           N
ATOM   2644  H   THR A 171     -46.909   5.801   8.238  1.00-13.94           H
ATOM   2645  CA  THR A 171     -46.867   4.008   7.047  1.00-13.94           C
ATOM   2646  HA  THR A 171     -47.718   3.329   7.039  1.00-13.94           H
ATOM   2647  C   THR A 171     -45.584   3.178   6.972  1.00-13.94           C
ATOM   2648  O   THR A 171     -45.629   1.987   6.662  1.00-13.94           O
ATOM   2649  CB  THR A 171     -46.937   4.920   5.802  1.00-13.94           C
ATOM   2650  HB  THR A 171     -46.054   5.556   5.786  1.00-13.94           H
ATOM   2651  OG1 THR A 171     -48.105   5.747   5.855  1.00-13.94           O
ATOM   2652  HG1 THR A 171     -48.792   5.325   5.317  1.00-13.94           H
ATOM   2653  CG2 THR A 171     -47.006   4.127   4.512  1.00-13.94           C
ATOM   2654 1HG2 THR A 171     -47.138   4.808   3.673  1.00-13.94           H
ATOM   2655 2HG2 THR A 171     -47.853   3.439   4.538  1.00-13.94           H
ATOM   2656 3HG2 THR A 171     -46.088   3.562   4.365  1.00-13.94           H
ATOM   2657  N   LEU A 172     -44.444   3.775   7.301  1.00-39.08           N
ATOM   2658  H   LEU A 172     -44.453   4.757   7.568  1.00-39.08           H
ATOM   2659  CA  LEU A 172     -43.164   3.061   7.275  1.00-39.08           C
ATOM   2660  HA  LEU A 172     -43.003   2.647   6.281  1.00-39.08           H
ATOM   2661  C   LEU A 172     -43.165   1.899   8.270  1.00-39.08           C
ATOM   2662  O   LEU A 172     -42.732   0.788   7.956  1.00-39.08           O
ATOM   2663  CB  LEU A 172     -42.028   4.034   7.618  1.00-39.08           C
ATOM   2664 1HB  LEU A 172     -42.338   4.600   8.494  1.00-39.08           H
ATOM   2665 2HB  LEU A 172     -41.161   3.448   7.907  1.00-39.08           H
ATOM   2666  CG  LEU A 172     -41.570   5.035   6.545  1.00-39.08           C
ATOM   2667  HG  LEU A 172     -42.444   5.402   6.009  1.00-39.08           H
ATOM   2668  CD1 LEU A 172     -40.874   6.229   7.187  1.00-39.08           C
ATOM   2669 1HD1 LEU A 172     -40.520   6.911   6.415  1.00-39.08           H
ATOM   2670 2HD1 LEU A 172     -40.031   5.895   7.785  1.00-39.08           H
ATOM   2671 3HD1 LEU A 172     -41.579   6.760   7.823  1.00-39.08           H
ATOM   2672  CD2 LEU A 172     -40.620   4.388   5.546  1.00-39.08           C
ATOM   2673 1HD2 LEU A 172     -40.353   5.113   4.778  1.00-39.08           H
ATOM   2674 2HD2 LEU A 172     -41.100   3.537   5.072  1.00-39.08           H
ATOM   2675 3HD2 LEU A 172     -39.715   4.049   6.050  1.00-39.08           H
ATOM   2676  N   LYS A 173     -43.708   2.126   9.459  1.00-33.36           N
ATOM   2677  H   LYS A 173     -44.048   3.063   9.673  1.00-33.36           H
ATOM   2678  CA  LYS A 173     -43.816   1.070  10.469  1.00-33.36           C
ATOM   2679  HA  LYS A 173     -42.838   0.615  10.624  1.00-33.36           H
ATOM   2680  C   LYS A 173     -44.773  -0.023  10.034  1.00-33.36           C
ATOM   2681  O   LYS A 173     -44.486  -1.196  10.227  1.00-33.36           O
ATOM   2682  CB  LYS A 173     -44.344   1.639  11.786  1.00-33.36           C
ATOM   2683 1HB  LYS A 173     -45.246   2.206  11.558  1.00-33.36           H
ATOM   2684 2HB  LYS A 173     -44.626   0.812  12.437  1.00-33.36           H
ATOM   2685  CG  LYS A 173     -43.390   2.542  12.558  1.00-33.36           C
ATOM   2686 1HG  LYS A 173     -42.600   1.949  13.018  1.00-33.36           H
ATOM   2687 2HG  LYS A 173     -42.946   3.276  11.889  1.00-33.36           H
ATOM   2688  CD  LYS A 173     -44.208   3.261  13.616  1.00-33.36           C
ATOM   2689 1HD  LYS A 173     -45.028   3.768  13.113  1.00-33.36           H
ATOM   2690 2HD  LYS A 173     -44.627   2.528  14.306  1.00-33.36           H
ATOM   2691  CE  LYS A 173     -43.439   4.305  14.399  1.00-33.36           C
ATOM   2692 1HE  LYS A 173     -42.623   3.833  14.949  1.00-33.36           H
ATOM   2693 2HE  LYS A 173     -43.038   5.050  13.708  1.00-33.36           H
ATOM   2694  NZ  LYS A 173     -44.400   4.965  15.348  1.00-33.36           N
ATOM   2695 1HZ  LYS A 173     -43.937   5.681  15.887  1.00-33.36           H
ATOM   2696 2HZ  LYS A 173     -44.818   4.282  15.962  1.00-33.36           H
ATOM   2697 3HZ  LYS A 173     -45.153   5.402  14.817  1.00-33.36           H
ATOM   2698  N   ASN A 174     -45.921   0.331   9.479  1.00-26.24           N
ATOM   2699  H   ASN A 174     -46.135   1.318   9.348  1.00-26.24           H
ATOM   2700  CA  ASN A 174     -46.905  -0.674   9.085  1.00-26.24           C
ATOM   2701  HA  ASN A 174     -47.065  -1.353   9.920  1.00-26.24           H
ATOM   2702  C   ASN A 174     -46.385  -1.503   7.925  1.00-26.24           C
ATOM   2703  O   ASN A 174     -46.600  -2.709   7.880  1.00-26.24           O
ATOM   2704  CB  ASN A 174     -48.247  -0.034   8.714  1.00-26.24           C
ATOM   2705 1HB  ASN A 174     -48.076   0.802   8.036  1.00-26.24           H
ATOM   2706 2HB  ASN A 174     -48.856  -0.778   8.202  1.00-26.24           H
ATOM   2707  CG  ASN A 174     -49.016   0.441   9.924  1.00-26.24           C
ATOM   2708  OD1 ASN A 174     -49.009  -0.201  10.973  1.00-26.24           O
ATOM   2709  ND2 ASN A 174     -49.695   1.546   9.796  1.00-26.24           N
ATOM   2710 1HD2 ASN A 174     -50.226   1.884  10.578  1.00-26.24           H
ATOM   2711 2HD2 ASN A 174     -49.660   2.060   8.932  1.00-26.24           H
ATOM   2712  N   ALA A 175     -45.653  -0.889   7.011  1.00-12.54           N
ATOM   2713  H   ALA A 175     -45.523   0.120   7.041  1.00-12.54           H
ATOM   2714  CA  ALA A 175     -45.042  -1.648   5.934  1.00-12.54           C
ATOM   2715  HA  ALA A 175     -45.813  -2.246   5.448  1.00-12.54           H
ATOM   2716  C   ALA A 175     -43.982  -2.604   6.488  1.00-12.54           C
ATOM   2717  O   ALA A 175     -43.873  -3.725   6.013  1.00-12.54           O
ATOM   2718  CB  ALA A 175     -44.452  -0.701   4.918  1.00-12.54           C
ATOM   2719 1HB  ALA A 175     -45.248  -0.102   4.471  1.00-12.54           H
ATOM   2720 2HB  ALA A 175     -43.947  -1.270   4.138  1.00-12.54           H
ATOM   2721 3HB  ALA A 175     -43.739  -0.033   5.403  1.00-12.54           H
ATOM   2722  N   TYR A 176     -43.241  -2.188   7.508  1.00-14.72           N
ATOM   2723  H   TYR A 176     -43.328  -1.233   7.838  1.00-14.72           H
ATOM   2724  CA  TYR A 176     -42.262  -3.072   8.146  1.00-14.72           C
ATOM   2725  HA  TYR A 176     -41.598  -3.457   7.374  1.00-14.72           H
ATOM   2726  C   TYR A 176     -42.933  -4.263   8.834  1.00-14.72           C
ATOM   2727  O   TYR A 176     -42.411  -5.371   8.812  1.00-14.72           O
ATOM   2728  CB  TYR A 176     -41.410  -2.298   9.157  1.00-14.72           C
ATOM   2729 1HB  TYR A 176     -41.150  -1.332   8.724  1.00-14.72           H
ATOM   2730 2HB  TYR A 176     -41.992  -2.127  10.061  1.00-14.72           H
ATOM   2731  CG  TYR A 176     -40.122  -3.013   9.522  1.00-14.72           C
ATOM   2732  CD1 TYR A 176     -38.911  -2.674   8.888  1.00-14.72           C
ATOM   2733  HD1 TYR A 176     -38.895  -1.881   8.156  1.00-14.72           H
ATOM   2734  CD2 TYR A 176     -40.104  -4.038  10.490  1.00-14.72           C
ATOM   2735  HD2 TYR A 176     -41.023  -4.338  10.974  1.00-14.72           H
ATOM   2736  CE1 TYR A 176     -37.705  -3.349   9.209  1.00-14.72           C
ATOM   2737  HE1 TYR A 176     -36.789  -3.078   8.714  1.00-14.72           H
ATOM   2738  CE2 TYR A 176     -38.895  -4.708  10.820  1.00-14.72           C
ATOM   2739  HE2 TYR A 176     -38.894  -5.501  11.552  1.00-14.72           H
ATOM   2740  CZ  TYR A 176     -37.706  -4.343  10.191  1.00-14.72           C
ATOM   2741  OH  TYR A 176     -36.541  -4.963  10.567  1.00-14.72           O
ATOM   2742  HH  TYR A 176     -36.680  -5.561  11.314  1.00-14.72           H
ATOM   2743  N   LYS A 177     -44.111  -4.054   9.416  1.00-13.90           N
ATOM   2744  H   LYS A 177     -44.484  -3.111   9.447  1.00-13.90           H
ATOM   2745  CA  LYS A 177     -44.883  -5.162   9.999  1.00-13.90           C
ATOM   2746  HA  LYS A 177     -44.273  -5.688  10.734  1.00-13.90           H
ATOM   2747  C   LYS A 177     -45.272  -6.157   8.918  1.00-13.90           C
ATOM   2748  O   LYS A 177     -45.264  -7.356   9.150  1.00-13.90           O
ATOM   2749  CB  LYS A 177     -46.190  -4.687  10.645  1.00-13.90           C
ATOM   2750 1HB  LYS A 177     -46.766  -4.162   9.887  1.00-13.90           H
ATOM   2751 2HB  LYS A 177     -46.765  -5.566  10.940  1.00-13.90           H
ATOM   2752  CG  LYS A 177     -46.062  -3.780  11.855  1.00-13.90           C
ATOM   2753 1HG  LYS A 177     -45.639  -4.332  12.695  1.00-13.90           H
ATOM   2754 2HG  LYS A 177     -45.412  -2.946  11.616  1.00-13.90           H
ATOM   2755  CD  LYS A 177     -47.440  -3.237  12.218  1.00-13.90           C
ATOM   2756 1HD  LYS A 177     -47.881  -2.793  11.326  1.00-13.90           H
ATOM   2757 2HD  LYS A 177     -48.078  -4.057  12.550  1.00-13.90           H
ATOM   2758  CE  LYS A 177     -47.362  -2.168  13.299  1.00-13.90           C
ATOM   2759 1HE  LYS A 177     -47.007  -2.619  14.228  1.00-13.90           H
ATOM   2760 2HE  LYS A 177     -46.657  -1.397  12.981  1.00-13.90           H
ATOM   2761  NZ  LYS A 177     -48.713  -1.539  13.508  1.00-13.90           N
ATOM   2762 1HZ  LYS A 177     -48.667  -0.845  14.240  1.00-13.90           H
ATOM   2763 2HZ  LYS A 177     -49.393  -2.246  13.752  1.00-13.90           H
ATOM   2764 3HZ  LYS A 177     -49.005  -1.083  12.647  1.00-13.90           H
ATOM   2765  N   ASN A 178     -45.646  -5.643   7.754  1.00-12.70           N
ATOM   2766  H   ASN A 178     -45.673  -4.640   7.641  1.00-12.70           H
ATOM   2767  CA  ASN A 178     -46.065  -6.504   6.651  1.00-12.70           C
ATOM   2768  HA  ASN A 178     -46.796  -7.222   7.026  1.00-12.70           H
ATOM   2769  C   ASN A 178     -44.865  -7.281   6.108  1.00-12.70           C
ATOM   2770  O   ASN A 178     -44.992  -8.445   5.741  1.00-12.70           O
ATOM   2771  CB  ASN A 178     -46.699  -5.686   5.519  1.00-12.70           C
ATOM   2772 1HB  ASN A 178     -45.994  -4.932   5.179  1.00-12.70           H
ATOM   2773 2HB  ASN A 178     -46.917  -6.357   4.688  1.00-12.70           H
ATOM   2774  CG  ASN A 178     -47.985  -5.005   5.930  1.00-12.70           C
ATOM   2775  OD1 ASN A 178     -48.705  -5.452   6.804  1.00-12.70           O
ATOM   2776  ND2 ASN A 178     -48.289  -3.912   5.283  1.00-12.70           N
ATOM   2777 1HD2 ASN A 178     -49.140  -3.440   5.531  1.00-12.70           H
ATOM   2778 2HD2 ASN A 178     -47.681  -3.560   4.568  1.00-12.70           H
ATOM   2779  N   SER A 179     -43.706  -6.634   6.056  1.00 20.37           N
ATOM   2780  H   SER A 179     -43.680  -5.639   6.265  1.00 20.37           H
ATOM   2781  CA  SER A 179     -42.431  -7.297   5.779  1.00 20.37           C
ATOM   2782  HA  SER A 179     -42.389  -8.225   6.345  1.00 20.37           H
ATOM   2783  C   SER A 179     -41.258  -6.381   6.140  1.00 20.37           C
ATOM   2784  O   SER A 179     -41.220  -5.236   5.690  1.00 20.37           O
ATOM   2785  CB  SER A 179     -42.302  -7.614   4.287  1.00 20.37           C
ATOM   2786 1HB  SER A 179     -43.115  -8.275   3.989  1.00 20.37           H
ATOM   2787 2HB  SER A 179     -42.371  -6.686   3.719  1.00 20.37           H
ATOM   2788  OG  SER A 179     -41.060  -8.247   4.007  1.00 20.37           O
ATOM   2789  HG  SER A 179     -41.060  -8.509   3.079  1.00 20.37           H
ATOM   2790  N   PRO A 180     -40.213  -6.891   6.822  1.00 -6.44           N
ATOM   2791  CA  PRO A 180     -38.969  -6.106   6.902  1.00 -6.44           C
ATOM   2792  HA  PRO A 180     -39.152  -5.162   7.415  1.00 -6.44           H
ATOM   2793  C   PRO A 180     -38.290  -5.838   5.555  1.00 -6.44           C
ATOM   2794  O   PRO A 180     -37.387  -5.005   5.447  1.00 -6.44           O
ATOM   2795  CB  PRO A 180     -38.052  -7.003   7.739  1.00 -6.44           C
ATOM   2796 1HB  PRO A 180     -37.442  -7.626   7.084  1.00 -6.44           H
ATOM   2797 2HB  PRO A 180     -37.418  -6.409   8.393  1.00 -6.44           H
ATOM   2798  CG  PRO A 180     -38.978  -7.845   8.528  1.00 -6.44           C
ATOM   2799 1HG  PRO A 180     -38.485  -8.753   8.876  1.00 -6.44           H
ATOM   2800 2HG  PRO A 180     -39.377  -7.275   9.368  1.00 -6.44           H
ATOM   2801  CD  PRO A 180     -40.071  -8.164   7.553  1.00 -6.44           C
ATOM   2802 1HD  PRO A 180     -39.771  -8.965   6.875  1.00 -6.44           H
ATOM   2803 2HD  PRO A 180     -40.990  -8.420   8.083  1.00 -6.44           H
ATOM   2804  N   LYS A 181     -38.701  -6.569   4.525  1.00  9.39           N
ATOM   2805  H   LYS A 181     -39.438  -7.251   4.684  1.00  9.39           H
ATOM   2806  CA  LYS A 181     -38.203  -6.413   3.154  1.00  9.39           C
ATOM   2807  HA  LYS A 181     -37.622  -5.495   3.072  1.00  9.39           H
ATOM   2808  C   LYS A 181     -39.393  -6.338   2.190  1.00  9.39           C
ATOM   2809  O   LYS A 181     -39.707  -7.336   1.535  1.00  9.39           O
ATOM   2810  CB  LYS A 181     -37.328  -7.610   2.763  1.00  9.39           C
ATOM   2811 1HB  LYS A 181     -37.936  -8.511   2.846  1.00  9.39           H
ATOM   2812 2HB  LYS A 181     -37.032  -7.487   1.721  1.00  9.39           H
ATOM   2813  CG  LYS A 181     -36.064  -7.807   3.601  1.00  9.39           C
ATOM   2814 1HG  LYS A 181     -35.511  -6.868   3.627  1.00  9.39           H
ATOM   2815 2HG  LYS A 181     -36.341  -8.081   4.619  1.00  9.39           H
ATOM   2816  CD  LYS A 181     -35.155  -8.899   3.014  1.00  9.39           C
ATOM   2817 1HD  LYS A 181     -34.925  -8.641   1.979  1.00  9.39           H
ATOM   2818 2HD  LYS A 181     -34.224  -8.916   3.582  1.00  9.39           H
ATOM   2819  CE  LYS A 181     -35.786 -10.301   3.052  1.00  9.39           C
ATOM   2820 1HE  LYS A 181     -36.052 -10.542   4.084  1.00  9.39           H
ATOM   2821 2HE  LYS A 181     -36.700 -10.299   2.454  1.00  9.39           H
ATOM   2822  NZ  LYS A 181     -34.861 -11.361   2.512  1.00  9.39           N
ATOM   2823 1HZ  LYS A 181     -35.313 -12.265   2.550  1.00  9.39           H
ATOM   2824 2HZ  LYS A 181     -34.013 -11.394   3.061  1.00  9.39           H
ATOM   2825 3HZ  LYS A 181     -34.624 -11.154   1.551  1.00  9.39           H
ATOM   2826  N   PRO A 182     -40.111  -5.202   2.131  1.00  4.15           N
ATOM   2827  CA  PRO A 182     -41.242  -5.240   1.195  1.00  4.15           C
ATOM   2828  HA  PRO A 182     -41.909  -6.064   1.447  1.00  4.15           H
ATOM   2829  C   PRO A 182     -40.781  -5.348  -0.260  1.00  4.15           C
ATOM   2830  O   PRO A 182     -39.693  -4.880  -0.609  1.00  4.15           O
ATOM   2831  CB  PRO A 182     -41.945  -3.900   1.438  1.00  4.15           C
ATOM   2832 1HB  PRO A 182     -41.653  -3.187   0.673  1.00  4.15           H
ATOM   2833 2HB  PRO A 182     -43.026  -4.027   1.443  1.00  4.15           H
ATOM   2834  CG  PRO A 182     -41.467  -3.443   2.769  1.00  4.15           C
ATOM   2835 1HG  PRO A 182     -41.545  -2.360   2.865  1.00  4.15           H
ATOM   2836 2HG  PRO A 182     -42.036  -3.940   3.556  1.00  4.15           H
ATOM   2837  CD  PRO A 182     -40.035  -3.892   2.803  1.00  4.15           C
ATOM   2838 1HD  PRO A 182     -39.399  -3.207   2.239  1.00  4.15           H
ATOM   2839 2HD  PRO A 182     -39.689  -3.992   3.832  1.00  4.15           H
ATOM   2840  N   ALA A 183     -41.604  -5.950  -1.109  1.00 -3.06           N
ATOM   2841  H   ALA A 183     -42.479  -6.314  -0.770  1.00 -3.06           H
ATOM   2842  CA  ALA A 183     -41.290  -6.094  -2.530  1.00 -3.06           C
ATOM   2843  HA  ALA A 183     -40.320  -6.584  -2.630  1.00 -3.06           H
ATOM   2844  C   ALA A 183     -41.213  -4.718  -3.203  1.00 -3.06           C
ATOM   2845  O   ALA A 183     -41.755  -3.748  -2.677  1.00 -3.06           O
ATOM   2846  CB  ALA A 183     -42.359  -6.970  -3.202  1.00 -3.06           C
ATOM   2847 1HB  ALA A 183     -42.398  -7.944  -2.709  1.00 -3.06           H
ATOM   2848 2HB  ALA A 183     -42.114  -7.125  -4.253  1.00 -3.06           H
ATOM   2849 3HB  ALA A 183     -43.337  -6.495  -3.126  1.00 -3.06           H
ATOM   2850  N   ARG A 184     -40.594  -4.643  -4.380  1.00 -4.10           N
ATOM   2851  H   ARG A 184     -40.226  -5.488  -4.792  1.00 -4.10           H
ATOM   2852  CA  ARG A 184     -40.406  -3.368  -5.097  1.00 -4.10           C
ATOM   2853  HA  ARG A 184     -39.672  -2.768  -4.559  1.00 -4.10           H
ATOM   2854  C   ARG A 184     -41.667  -2.521  -5.168  1.00 -4.10           C
ATOM   2855  O   ARG A 184     -41.656  -1.379  -4.741  1.00 -4.10           O
ATOM   2856  CB  ARG A 184     -39.908  -3.617  -6.533  1.00 -4.10           C
ATOM   2857 1HB  ARG A 184     -38.952  -4.140  -6.498  1.00 -4.10           H
ATOM   2858 2HB  ARG A 184     -40.631  -4.265  -7.031  1.00 -4.10           H
ATOM   2859  CG  ARG A 184     -39.760  -2.343  -7.384  1.00 -4.10           C
ATOM   2860 1HG  ARG A 184     -40.661  -1.742  -7.281  1.00 -4.10           H
ATOM   2861 2HG  ARG A 184     -38.913  -1.753  -7.034  1.00 -4.10           H
ATOM   2862  CD  ARG A 184     -39.607  -2.636  -8.868  1.00 -4.10           C
ATOM   2863 1HD  ARG A 184     -38.583  -2.940  -9.085  1.00 -4.10           H
ATOM   2864 2HD  ARG A 184     -40.296  -3.435  -9.148  1.00 -4.10           H
ATOM   2865  NE  ARG A 184     -39.962  -1.423  -9.616  1.00 -4.10           N
ATOM   2866  HE  ARG A 184     -40.201  -0.593  -9.074  1.00 -4.10           H
ATOM   2867  CZ  ARG A 184     -40.066  -1.278 -10.926  1.00 -4.10           C
ATOM   2868  NH1 ARG A 184     -40.482  -0.124 -11.358  1.00 -4.10           N
ATOM   2869 1HH1 ARG A 184     -40.718   0.587 -10.667  1.00 -4.10           H
ATOM   2870 2HH1 ARG A 184     -40.578   0.061 -12.340  1.00 -4.10           H
ATOM   2871  NH2 ARG A 184     -39.816  -2.226 -11.794  1.00 -4.10           N
ATOM   2872 1HH2 ARG A 184     -39.516  -3.128 -11.468  1.00 -4.10           H
ATOM   2873 2HH2 ARG A 184     -39.932  -2.049 -12.775  1.00 -4.10           H
ATOM   2874  N   HIS A 185     -42.749  -3.078  -5.684  1.00-15.27           N
ATOM   2875  H   HIS A 185     -42.732  -4.034  -5.992  1.00-15.27           H
ATOM   2876  CA  HIS A 185     -43.947  -2.281  -5.914  1.00-15.27           C
ATOM   2877  HA  HIS A 185     -43.652  -1.365  -6.426  1.00-15.27           H
ATOM   2878  C   HIS A 185     -44.631  -1.875  -4.616  1.00-15.27           C
ATOM   2879  O   HIS A 185     -45.248  -0.823  -4.530  1.00-15.27           O
ATOM   2880  CB  HIS A 185     -44.881  -3.051  -6.842  1.00-15.27           C
ATOM   2881 1HB  HIS A 185     -45.230  -3.951  -6.336  1.00-15.27           H
ATOM   2882 2HB  HIS A 185     -45.743  -2.421  -7.066  1.00-15.27           H
ATOM   2883  CG  HIS A 185     -44.220  -3.450  -8.125  1.00-15.27           C
ATOM   2884  ND1 HIS A 185     -43.613  -2.565  -8.984  1.00-15.27           N
ATOM   2885  HD1 HIS A 185     -43.537  -1.551  -8.854  1.00-15.27           H
ATOM   2886  CD2 HIS A 185     -43.986  -4.676  -8.663  1.00-15.27           C
ATOM   2887  HD2 HIS A 185     -44.314  -5.613  -8.235  1.00-15.27           H
ATOM   2888  CE1 HIS A 185     -43.093  -3.257  -9.995  1.00-15.27           C
ATOM   2889  HE1 HIS A 185     -42.583  -2.813 -10.839  1.00-15.27           H
ATOM   2890  NE2 HIS A 185     -43.258  -4.553  -9.825  1.00-15.27           N
ATOM   2891  N   VAL A 186     -44.444  -2.666  -3.569  1.00 -6.77           N
ATOM   2892  H   VAL A 186     -43.914  -3.516  -3.665  1.00 -6.77           H
ATOM   2893  CA  VAL A 186     -44.960  -2.296  -2.253  1.00 -6.77           C
ATOM   2894  HA  VAL A 186     -46.004  -2.002  -2.361  1.00 -6.77           H
ATOM   2895  C   VAL A 186     -44.171  -1.088  -1.754  1.00 -6.77           C
ATOM   2896  O   VAL A 186     -44.753  -0.162  -1.216  1.00 -6.77           O
ATOM   2897  CB  VAL A 186     -44.879  -3.474  -1.239  1.00 -6.77           C
ATOM   2898  HB  VAL A 186     -43.836  -3.747  -1.096  1.00 -6.77           H
ATOM   2899  CG1 VAL A 186     -45.476  -3.088   0.122  1.00 -6.77           C
ATOM   2900 1HG1 VAL A 186     -45.442  -3.939   0.803  1.00 -6.77           H
ATOM   2901 2HG1 VAL A 186     -46.514  -2.769   0.002  1.00 -6.77           H
ATOM   2902 3HG1 VAL A 186     -44.907  -2.269   0.563  1.00 -6.77           H
ATOM   2903  CG2 VAL A 186     -45.625  -4.703  -1.786  1.00 -6.77           C
ATOM   2904 1HG2 VAL A 186     -45.598  -5.510  -1.052  1.00 -6.77           H
ATOM   2905 2HG2 VAL A 186     -45.161  -5.057  -2.703  1.00 -6.77           H
ATOM   2906 3HG2 VAL A 186     -46.668  -4.448  -1.990  1.00 -6.77           H
ATOM   2907  N   ARG A 187     -42.861  -1.041  -1.977  1.00  3.27           N
ATOM   2908  H   ARG A 187     -42.401  -1.817  -2.444  1.00  3.27           H
ATOM   2909  CA  ARG A 187     -42.075   0.133  -1.567  1.00  3.27           C
ATOM   2910  HA  ARG A 187     -42.353   0.389  -0.544  1.00  3.27           H
ATOM   2911  C   ARG A 187     -42.380   1.351  -2.428  1.00  3.27           C
ATOM   2912  O   ARG A 187     -42.310   2.473  -1.949  1.00  3.27           O
ATOM   2913  CB  ARG A 187     -40.565  -0.131  -1.603  1.00  3.27           C
ATOM   2914 1HB  ARG A 187     -40.265  -0.345  -2.629  1.00  3.27           H
ATOM   2915 2HB  ARG A 187     -40.061   0.779  -1.278  1.00  3.27           H
ATOM   2916  CG  ARG A 187     -40.113  -1.272  -0.712  1.00  3.27           C
ATOM   2917 1HG  ARG A 187     -40.639  -1.199   0.240  1.00  3.27           H
ATOM   2918 2HG  ARG A 187     -40.376  -2.214  -1.186  1.00  3.27           H
ATOM   2919  CD  ARG A 187     -38.614  -1.260  -0.426  1.00  3.27           C
ATOM   2920 1HD  ARG A 187     -38.395  -0.380   0.180  1.00  3.27           H
ATOM   2921 2HD  ARG A 187     -38.364  -2.144   0.163  1.00  3.27           H
ATOM   2922  NE  ARG A 187     -37.757  -1.213  -1.622  1.00  3.27           N
ATOM   2923  HE  ARG A 187     -37.380  -0.308  -1.875  1.00  3.27           H
ATOM   2924  CZ  ARG A 187     -37.372  -2.232  -2.377  1.00  3.27           C
ATOM   2925  NH1 ARG A 187     -36.480  -1.999  -3.296  1.00  3.27           N
ATOM   2926 1HH1 ARG A 187     -36.051  -1.080  -3.335  1.00  3.27           H
ATOM   2927 2HH1 ARG A 187     -36.189  -2.724  -3.927  1.00  3.27           H
ATOM   2928  NH2 ARG A 187     -37.790  -3.463  -2.243  1.00  3.27           N
ATOM   2929 1HH2 ARG A 187     -38.491  -3.690  -1.545  1.00  3.27           H
ATOM   2930 2HH2 ARG A 187     -37.406  -4.189  -2.819  1.00  3.27           H
ATOM   2931  N   GLU A 188     -42.729   1.148  -3.687  1.00-23.10           N
ATOM   2932  H   GLU A 188     -42.723   0.207  -4.063  1.00-23.10           H
ATOM   2933  CA  GLU A 188     -43.109   2.259  -4.563  1.00-23.10           C
ATOM   2934  HA  GLU A 188     -42.361   3.048  -4.493  1.00-23.10           H
ATOM   2935  C   GLU A 188     -44.439   2.845  -4.094  1.00-23.10           C
ATOM   2936  O   GLU A 188     -44.575   4.061  -3.969  1.00-23.10           O
ATOM   2937  CB  GLU A 188     -43.189   1.783  -6.019  1.00-23.10           C
ATOM   2938 1HB  GLU A 188     -43.799   0.882  -6.052  1.00-23.10           H
ATOM   2939 2HB  GLU A 188     -43.667   2.553  -6.624  1.00-23.10           H
ATOM   2940  CG  GLU A 188     -41.807   1.488  -6.605  1.00-23.10           C
ATOM   2941 1HG  GLU A 188     -41.245   2.422  -6.648  1.00-23.10           H
ATOM   2942 2HG  GLU A 188     -41.275   0.814  -5.936  1.00-23.10           H
ATOM   2943  CD  GLU A 188     -41.823   0.852  -7.986  1.00-23.10           C
ATOM   2944  OE1 GLU A 188     -42.675  -0.014  -8.272  1.00-23.10           O
ATOM   2945  OE2 GLU A 188     -40.885   1.119  -8.767  1.00-23.10           O
ATOM   2946  N   GLN A 189     -45.388   1.988  -3.743  1.00-23.11           N
ATOM   2947  H   GLN A 189     -45.257   0.993  -3.901  1.00-23.11           H
ATOM   2948  CA  GLN A 189     -46.640   2.447  -3.146  1.00-23.11           C
ATOM   2949  HA  GLN A 189     -47.088   3.191  -3.804  1.00-23.11           H
ATOM   2950  C   GLN A 189     -46.403   3.110  -1.791  1.00-23.11           C
ATOM   2951  O   GLN A 189     -47.009   4.120  -1.479  1.00-23.11           O
ATOM   2952  CB  GLN A 189     -47.621   1.278  -3.003  1.00-23.11           C
ATOM   2953 1HB  GLN A 189     -47.770   0.841  -3.991  1.00-23.11           H
ATOM   2954 2HB  GLN A 189     -47.181   0.520  -2.356  1.00-23.11           H
ATOM   2955  CG  GLN A 189     -48.985   1.671  -2.430  1.00-23.11           C
ATOM   2956 1HG  GLN A 189     -49.631   0.794  -2.413  1.00-23.11           H
ATOM   2957 2HG  GLN A 189     -48.852   2.015  -1.405  1.00-23.11           H
ATOM   2958  CD  GLN A 189     -49.667   2.775  -3.217  1.00-23.11           C
ATOM   2959  OE1 GLN A 189     -49.847   2.685  -4.421  1.00-23.11           O
ATOM   2960  NE2 GLN A 189     -50.036   3.832  -2.546  1.00-23.11           N
ATOM   2961 1HE2 GLN A 189     -50.506   4.571  -3.037  1.00-23.11           H
ATOM   2962 2HE2 GLN A 189     -49.825   3.905  -1.565  1.00-23.11           H
ATOM   2963  N   LEU A 190     -45.498   2.574  -0.989  1.00  2.67           N
ATOM   2964  H   LEU A 190     -45.033   1.716  -1.267  1.00  2.67           H
ATOM   2965  CA  LEU A 190     -45.169   3.171   0.305  1.00  2.67           C
ATOM   2966  HA  LEU A 190     -46.075   3.229   0.910  1.00  2.67           H
ATOM   2967  C   LEU A 190     -44.617   4.580   0.090  1.00  2.67           C
ATOM   2968  O   LEU A 190     -44.965   5.518   0.802  1.00  2.67           O
ATOM   2969  CB  LEU A 190     -44.134   2.273   0.993  1.00  2.67           C
ATOM   2970 1HB  LEU A 190     -44.460   1.251   0.817  1.00  2.67           H
ATOM   2971 2HB  LEU A 190     -43.199   2.401   0.452  1.00  2.67           H
ATOM   2972  CG  LEU A 190     -43.791   2.328   2.485  1.00  2.67           C
ATOM   2973  HG  LEU A 190     -44.673   2.029   3.051  1.00  2.67           H
ATOM   2974  CD1 LEU A 190     -42.690   1.289   2.709  1.00  2.67           C
ATOM   2975 1HD1 LEU A 190     -42.440   1.252   3.766  1.00  2.67           H
ATOM   2976 2HD1 LEU A 190     -41.799   1.546   2.139  1.00  2.67           H
ATOM   2977 3HD1 LEU A 190     -43.040   0.304   2.401  1.00  2.67           H
ATOM   2978  CD2 LEU A 190     -43.332   3.668   3.009  1.00  2.67           C
ATOM   2979 1HD2 LEU A 190     -43.097   3.589   4.068  1.00  2.67           H
ATOM   2980 2HD2 LEU A 190     -44.136   4.387   2.898  1.00  2.67           H
ATOM   2981 3HD2 LEU A 190     -42.461   4.019   2.456  1.00  2.67           H
ATOM   2982  N   SER A 191     -43.784   4.739  -0.927  1.00-13.18           N
ATOM   2983  H   SER A 191     -43.542   3.939  -1.501  1.00-13.18           H
ATOM   2984  CA  SER A 191     -43.194   6.038  -1.235  1.00-13.18           C
ATOM   2985  HA  SER A 191     -42.712   6.422  -0.336  1.00-13.18           H
ATOM   2986  C   SER A 191     -44.270   7.037  -1.659  1.00-13.18           C
ATOM   2987  O   SER A 191     -44.274   8.178  -1.208  1.00-13.18           O
ATOM   2988  CB  SER A 191     -42.141   5.895  -2.338  1.00-13.18           C
ATOM   2989 1HB  SER A 191     -42.624   5.553  -3.253  1.00-13.18           H
ATOM   2990 2HB  SER A 191     -41.682   6.865  -2.526  1.00-13.18           H
ATOM   2991  OG  SER A 191     -41.137   4.959  -1.969  1.00-13.18           O
ATOM   2992  HG  SER A 191     -41.532   4.078  -1.929  1.00-13.18           H
ATOM   2993  N   SER A 192     -45.223   6.621  -2.482  1.00-29.09           N
ATOM   2994  H   SER A 192     -45.220   5.670  -2.845  1.00-29.09           H
ATOM   2995  CA  SER A 192     -46.286   7.536  -2.899  1.00-29.09           C
ATOM   2996  HA  SER A 192     -45.830   8.490  -3.165  1.00-29.09           H
ATOM   2997  C   SER A 192     -47.295   7.812  -1.783  1.00-29.09           C
ATOM   2998  O   SER A 192     -47.822   8.915  -1.687  1.00-29.09           O
ATOM   2999  CB  SER A 192     -46.995   6.992  -4.141  1.00-29.09           C
ATOM   3000 1HB  SER A 192     -47.773   7.693  -4.446  1.00-29.09           H
ATOM   3001 2HB  SER A 192     -46.266   6.898  -4.946  1.00-29.09           H
ATOM   3002  OG  SER A 192     -47.567   5.720  -3.899  1.00-29.09           O
ATOM   3003  HG  SER A 192     -47.917   5.371  -4.724  1.00-29.09           H
ATOM   3004  N   GLU A 193     -47.549   6.841  -0.917  1.00-13.84           N
ATOM   3005  H   GLU A 193     -47.129   5.924  -1.061  1.00-13.84           H
ATOM   3006  CA  GLU A 193     -48.482   7.021   0.196  1.00-13.84           C
ATOM   3007  HA  GLU A 193     -49.399   7.468  -0.187  1.00-13.84           H
ATOM   3008  C   GLU A 193     -47.896   7.942   1.268  1.00-13.84           C
ATOM   3009  O   GLU A 193     -48.615   8.669   1.960  1.00-13.84           O
ATOM   3010  CB  GLU A 193     -48.819   5.665   0.828  1.00-13.84           C
ATOM   3011 1HB  GLU A 193     -48.940   4.928   0.036  1.00-13.84           H
ATOM   3012 2HB  GLU A 193     -47.983   5.361   1.457  1.00-13.84           H
ATOM   3013  CG  GLU A 193     -50.099   5.667   1.654  1.00-13.84           C
ATOM   3014 1HG  GLU A 193     -50.295   6.680   2.004  1.00-13.84           H
ATOM   3015 2HG  GLU A 193     -50.933   5.364   1.018  1.00-13.84           H
ATOM   3016  CD  GLU A 193     -50.015   4.754   2.863  1.00-13.84           C
ATOM   3017  OE1 GLU A 193     -49.792   3.538   2.716  1.00-13.84           O
ATOM   3018  OE2 GLU A 193     -50.143   5.286   3.993  1.00-13.84           O
ATOM   3019  N   THR A 194     -46.581   7.912   1.426  1.00  0.40           N
ATOM   3020  H   THR A 194     -46.022   7.264   0.878  1.00  0.40           H
ATOM   3021  CA  THR A 194     -45.921   8.805   2.377  1.00  0.40           C
ATOM   3022  HA  THR A 194     -46.580   8.975   3.227  1.00  0.40           H
ATOM   3023  C   THR A 194     -45.581  10.162   1.789  1.00  0.40           C
ATOM   3024  O   THR A 194     -45.520  11.141   2.522  1.00  0.40           O
ATOM   3025  CB  THR A 194     -44.588   8.235   2.899  1.00  0.40           C
ATOM   3026  HB  THR A 194     -44.067   9.007   3.461  1.00  0.40           H
ATOM   3027  OG1 THR A 194     -43.778   7.803   1.805  1.00  0.40           O
ATOM   3028  HG1 THR A 194     -44.125   6.958   1.489  1.00  0.40           H
ATOM   3029  CG2 THR A 194     -44.794   7.055   3.792  1.00  0.40           C
ATOM   3030 1HG2 THR A 194     -43.828   6.702   4.153  1.00  0.40           H
ATOM   3031 2HG2 THR A 194     -45.287   6.256   3.244  1.00  0.40           H
ATOM   3032 3HG2 THR A 194     -45.412   7.335   4.639  1.00  0.40           H
ATOM   3033  N   GLY A 195     -45.312  10.240   0.496  1.00-25.98           N
ATOM   3034  H   GLY A 195     -45.409   9.427  -0.105  1.00-25.98           H
ATOM   3035  CA  GLY A 195     -44.765  11.465  -0.061  1.00-25.98           C
ATOM   3036 1HA  GLY A 195     -44.877  11.451  -1.145  1.00-25.98           H
ATOM   3037 2HA  GLY A 195     -45.296  12.326   0.344  1.00-25.98           H
ATOM   3038  C   GLY A 195     -43.289  11.583   0.281  1.00-25.98           C
ATOM   3039  O   GLY A 195     -42.755  12.683   0.403  1.00-25.98           O
ATOM   3040  N   LEU A 196     -42.622  10.449   0.450  1.00  3.48           N
ATOM   3041  H   LEU A 196     -43.102   9.565   0.323  1.00  3.48           H
ATOM   3042  CA  LEU A 196     -41.181  10.407   0.696  1.00  3.48           C
ATOM   3043  HA  LEU A 196     -40.770  11.411   0.789  1.00  3.48           H
ATOM   3044  C   LEU A 196     -40.597   9.736  -0.530  1.00  3.48           C
ATOM   3045  O   LEU A 196     -41.231   8.878  -1.130  1.00  3.48           O
ATOM   3046  CB  LEU A 196     -40.816   9.568   1.924  1.00  3.48           C
ATOM   3047 1HB  LEU A 196     -41.262   8.584   1.786  1.00  3.48           H
ATOM   3048 2HB  LEU A 196     -39.735   9.434   1.917  1.00  3.48           H
ATOM   3049  CG  LEU A 196     -41.199  10.065   3.324  1.00  3.48           C
ATOM   3050  HG  LEU A 196     -42.272  10.239   3.354  1.00  3.48           H
ATOM   3051  CD1 LEU A 196     -40.859   8.973   4.334  1.00  3.48           C
ATOM   3052 1HD1 LEU A 196     -41.127   9.303   5.334  1.00  3.48           H
ATOM   3053 2HD1 LEU A 196     -39.793   8.744   4.304  1.00  3.48           H
ATOM   3054 3HD1 LEU A 196     -41.426   8.070   4.102  1.00  3.48           H
ATOM   3055  CD2 LEU A 196     -40.487  11.363   3.704  1.00  3.48           C
ATOM   3056 1HD2 LEU A 196     -40.763  11.656   4.718  1.00  3.48           H
ATOM   3057 2HD2 LEU A 196     -40.794  12.159   3.025  1.00  3.48           H
ATOM   3058 3HD2 LEU A 196     -39.409  11.234   3.647  1.00  3.48           H
ATOM   3059  N   ASP A 197     -39.386  10.104  -0.907  1.00 10.12           N
ATOM   3060  H   ASP A 197     -38.885  10.810  -0.396  1.00 10.12           H
ATOM   3061  CA  ASP A 197     -38.745   9.444  -2.035  1.00 10.12           C
ATOM   3062  HA  ASP A 197     -39.488   9.302  -2.820  1.00 10.12           H
ATOM   3063  C   ASP A 197     -38.241   8.064  -1.596  1.00 10.12           C
ATOM   3064  O   ASP A 197     -37.992   7.815  -0.412  1.00 10.12           O
ATOM   3065  CB  ASP A 197     -37.619  10.315  -2.604  1.00 10.12           C
ATOM   3066 1HB  ASP A 197     -37.824  10.498  -3.659  1.00 10.12           H
ATOM   3067 2HB  ASP A 197     -37.607  11.273  -2.082  1.00 10.12           H
ATOM   3068  CG  ASP A 197     -36.261   9.665  -2.487  1.00 10.12           C
ATOM   3069  OD1 ASP A 197     -35.801   9.027  -3.463  1.00 10.12           O
ATOM   3070  OD2 ASP A 197     -35.659   9.722  -1.407  1.00 10.12           O
ATOM   3071  N   MET A 198     -38.065   7.178  -2.567  1.00  0.79           N
ATOM   3072  H   MET A 198     -38.253   7.459  -3.516  1.00  0.79           H
ATOM   3073  CA  MET A 198     -37.601   5.811  -2.331  1.00  0.79           C
ATOM   3074  HA  MET A 198     -38.369   5.265  -1.781  1.00  0.79           H
ATOM   3075  C   MET A 198     -36.303   5.731  -1.529  1.00  0.79           C
ATOM   3076  O   MET A 198     -36.125   4.821  -0.724  1.00  0.79           O
ATOM   3077  CB  MET A 198     -37.387   5.144  -3.696  1.00  0.79           C
ATOM   3078 1HB  MET A 198     -38.322   5.198  -4.252  1.00  0.79           H
ATOM   3079 2HB  MET A 198     -36.642   5.725  -4.240  1.00  0.79           H
ATOM   3080  CG  MET A 198     -36.907   3.691  -3.665  1.00  0.79           C
ATOM   3081 1HG  MET A 198     -36.719   3.370  -4.690  1.00  0.79           H
ATOM   3082 2HG  MET A 198     -35.964   3.648  -3.123  1.00  0.79           H
ATOM   3083  SD  MET A 198     -38.053   2.520  -2.907  1.00  0.79           S
ATOM   3084  CE  MET A 198     -39.330   2.475  -4.136  1.00  0.79           C
ATOM   3085 1HE  MET A 198     -40.030   1.675  -3.907  1.00  0.79           H
ATOM   3086 2HE  MET A 198     -38.896   2.297  -5.120  1.00  0.79           H
ATOM   3087 3HE  MET A 198     -39.867   3.424  -4.143  1.00  0.79           H
ATOM   3088  N   ARG A 199     -35.379   6.665  -1.707  1.00-18.17           N
ATOM   3089  H   ARG A 199     -35.560   7.454  -2.328  1.00-18.17           H
ATOM   3090  CA  ARG A 199     -34.109   6.593  -0.982  1.00-18.17           C
ATOM   3091  HA  ARG A 199     -33.691   5.594  -1.102  1.00-18.17           H
ATOM   3092  C   ARG A 199     -34.364   6.819   0.500  1.00-18.17           C
ATOM   3093  O   ARG A 199     -33.839   6.076   1.315  1.00-18.17           O
ATOM   3094  CB  ARG A 199     -33.103   7.630  -1.491  1.00-18.17           C
ATOM   3095 1HB  ARG A 199     -33.507   8.618  -1.293  1.00-18.17           H
ATOM   3096 2HB  ARG A 199     -32.177   7.534  -0.924  1.00-18.17           H
ATOM   3097  CG  ARG A 199     -32.783   7.542  -2.979  1.00-18.17           C
ATOM   3098 1HG  ARG A 199     -32.087   6.723  -3.161  1.00-18.17           H
ATOM   3099 2HG  ARG A 199     -33.695   7.368  -3.547  1.00-18.17           H
ATOM   3100  CD  ARG A 199     -32.178   8.862  -3.438  1.00-18.17           C
ATOM   3101 1HD  ARG A 199     -32.868   9.670  -3.185  1.00-18.17           H
ATOM   3102 2HD  ARG A 199     -31.246   9.026  -2.894  1.00-18.17           H
ATOM   3103  NE  ARG A 199     -31.904   8.899  -4.884  1.00-18.17           N
ATOM   3104  HE  ARG A 199     -30.970   8.662  -5.167  1.00-18.17           H
ATOM   3105  CZ  ARG A 199     -32.757   9.252  -5.839  1.00-18.17           C
ATOM   3106  NH1 ARG A 199     -32.310   9.350  -7.061  1.00-18.17           N
ATOM   3107 1HH1 ARG A 199     -31.341   9.173  -7.261  1.00-18.17           H
ATOM   3108 2HH1 ARG A 199     -32.938   9.607  -7.802  1.00-18.17           H
ATOM   3109  NH2 ARG A 199     -34.027   9.503  -5.647  1.00-18.17           N
ATOM   3110 1HH2 ARG A 199     -34.442   9.373  -4.726  1.00-18.17           H
ATOM   3111 2HH2 ARG A 199     -34.607   9.811  -6.406  1.00-18.17           H
ATOM   3112  N   VAL A 200     -35.195   7.788   0.855  1.00  1.42           N
ATOM   3113  H   VAL A 200     -35.627   8.368   0.136  1.00  1.42           H
ATOM   3114  CA  VAL A 200     -35.497   8.052   2.268  1.00  1.42           C
ATOM   3115  HA  VAL A 200     -34.559   8.184   2.806  1.00  1.42           H
ATOM   3116  C   VAL A 200     -36.215   6.850   2.872  1.00  1.42           C
ATOM   3117  O   VAL A 200     -35.871   6.407   3.971  1.00  1.42           O
ATOM   3118  CB  VAL A 200     -36.364   9.337   2.445  1.00  1.42           C
ATOM   3119  HB  VAL A 200     -37.282   9.223   1.873  1.00  1.42           H
ATOM   3120  CG1 VAL A 200     -36.735   9.574   3.921  1.00  1.42           C
ATOM   3121 1HG1 VAL A 200     -37.301  10.498   4.020  1.00  1.42           H
ATOM   3122 2HG1 VAL A 200     -35.833   9.632   4.533  1.00  1.42           H
ATOM   3123 3HG1 VAL A 200     -37.356   8.755   4.285  1.00  1.42           H
ATOM   3124  CG2 VAL A 200     -35.612  10.568   1.921  1.00  1.42           C
ATOM   3125 1HG2 VAL A 200     -36.248  11.448   1.995  1.00  1.42           H
ATOM   3126 2HG2 VAL A 200     -35.355  10.438   0.874  1.00  1.42           H
ATOM   3127 3HG2 VAL A 200     -34.693  10.723   2.488  1.00  1.42           H
ATOM   3128  N   VAL A 201     -37.163   6.282   2.137  1.00 -7.80           N
ATOM   3129  H   VAL A 201     -37.398   6.682   1.230  1.00 -7.80           H
ATOM   3130  CA  VAL A 201     -37.890   5.099   2.602  1.00 -7.80           C
ATOM   3131  HA  VAL A 201     -38.381   5.334   3.545  1.00 -7.80           H
ATOM   3132  C   VAL A 201     -36.918   3.949   2.864  1.00 -7.80           C
ATOM   3133  O   VAL A 201     -36.966   3.290   3.906  1.00 -7.80           O
ATOM   3134  CB  VAL A 201     -38.963   4.683   1.546  1.00 -7.80           C
ATOM   3135  HB  VAL A 201     -38.474   4.609   0.576  1.00 -7.80           H
ATOM   3136  CG1 VAL A 201     -39.592   3.322   1.848  1.00 -7.80           C
ATOM   3137 1HG1 VAL A 201     -40.362   3.108   1.105  1.00 -7.80           H
ATOM   3138 2HG1 VAL A 201     -40.036   3.322   2.842  1.00 -7.80           H
ATOM   3139 3HG1 VAL A 201     -38.838   2.538   1.792  1.00 -7.80           H
ATOM   3140  CG2 VAL A 201     -40.064   5.748   1.449  1.00 -7.80           C
ATOM   3141 1HG2 VAL A 201     -40.786   5.461   0.685  1.00 -7.80           H
ATOM   3142 2HG2 VAL A 201     -39.641   6.708   1.159  1.00 -7.80           H
ATOM   3143 3HG2 VAL A 201     -40.578   5.858   2.404  1.00 -7.80           H
ATOM   3144  N   GLN A 202     -36.001   3.709   1.942  1.00-19.42           N
ATOM   3145  H   GLN A 202     -35.967   4.284   1.102  1.00-19.42           H
ATOM   3146  CA  GLN A 202     -35.068   2.598   2.090  1.00-19.42           C
ATOM   3147  HA  GLN A 202     -35.631   1.721   2.406  1.00-19.42           H
ATOM   3148  C   GLN A 202     -34.010   2.847   3.159  1.00-19.42           C
ATOM   3149  O   GLN A 202     -33.595   1.897   3.814  1.00-19.42           O
ATOM   3150  CB  GLN A 202     -34.418   2.275   0.746  1.00-19.42           C
ATOM   3151 1HB  GLN A 202     -33.990   3.192   0.341  1.00-19.42           H
ATOM   3152 2HB  GLN A 202     -33.620   1.549   0.903  1.00-19.42           H
ATOM   3153  CG  GLN A 202     -35.428   1.679  -0.243  1.00-19.42           C
ATOM   3154 1HG  GLN A 202     -35.830   0.761   0.185  1.00-19.42           H
ATOM   3155 2HG  GLN A 202     -36.254   2.372  -0.382  1.00-19.42           H
ATOM   3156  CD  GLN A 202     -34.852   1.355  -1.607  1.00-19.42           C
ATOM   3157  OE1 GLN A 202     -35.283   0.406  -2.249  1.00-19.42           O
ATOM   3158  NE2 GLN A 202     -33.893   2.119  -2.064  1.00-19.42           N
ATOM   3159 1HE2 GLN A 202     -33.493   1.899  -2.960  1.00-19.42           H
ATOM   3160 2HE2 GLN A 202     -33.580   2.910  -1.529  1.00-19.42           H
ATOM   3161  N   VAL A 203     -33.606   4.088   3.391  1.00-17.43           N
ATOM   3162  H   VAL A 203     -33.943   4.850   2.804  1.00-17.43           H
ATOM   3163  CA  VAL A 203     -32.684   4.398   4.489  1.00-17.43           C
ATOM   3164  HA  VAL A 203     -31.856   3.691   4.465  1.00-17.43           H
ATOM   3165  C   VAL A 203     -33.398   4.204   5.823  1.00-17.43           C
ATOM   3166  O   VAL A 203     -32.819   3.614   6.737  1.00-17.43           O
ATOM   3167  CB  VAL A 203     -32.096   5.839   4.364  1.00-17.43           C
ATOM   3168  HB  VAL A 203     -32.918   6.540   4.217  1.00-17.43           H
ATOM   3169  CG1 VAL A 203     -31.316   6.266   5.620  1.00-17.43           C
ATOM   3170 1HG1 VAL A 203     -30.865   7.246   5.461  1.00-17.43           H
ATOM   3171 2HG1 VAL A 203     -30.534   5.539   5.845  1.00-17.43           H
ATOM   3172 3HG1 VAL A 203     -31.993   6.339   6.471  1.00-17.43           H
ATOM   3173  CG2 VAL A 203     -31.142   5.922   3.158  1.00-17.43           C
ATOM   3174 1HG2 VAL A 203     -30.832   6.957   3.008  1.00-17.43           H
ATOM   3175 2HG2 VAL A 203     -31.638   5.578   2.254  1.00-17.43           H
ATOM   3176 3HG2 VAL A 203     -30.261   5.302   3.330  1.00-17.43           H
ATOM   3177  N   TRP A 204     -34.657   4.613   5.942  1.00 15.38           N
ATOM   3178  H   TRP A 204     -35.111   5.103   5.173  1.00 15.38           H
ATOM   3179  CA  TRP A 204     -35.404   4.381   7.181  1.00 15.38           C
ATOM   3180  HA  TRP A 204     -34.875   4.850   8.010  1.00 15.38           H
ATOM   3181  C   TRP A 204     -35.488   2.885   7.449  1.00 15.38           C
ATOM   3182  O   TRP A 204     -35.202   2.418   8.551  1.00 15.38           O
ATOM   3183  CB  TRP A 204     -36.820   4.959   7.094  1.00 15.38           C
ATOM   3184 1HB  TRP A 204     -36.753   6.007   6.799  1.00 15.38           H
ATOM   3185 2HB  TRP A 204     -37.376   4.424   6.327  1.00 15.38           H
ATOM   3186  CG  TRP A 204     -37.583   4.873   8.396  1.00 15.38           C
ATOM   3187  CD1 TRP A 204     -37.711   5.852   9.331  1.00 15.38           C
ATOM   3188  HD1 TRP A 204     -37.248   6.827   9.249  1.00 15.38           H
ATOM   3189  CD2 TRP A 204     -38.365   3.765   8.897  1.00 15.38           C
ATOM   3190  NE1 TRP A 204     -38.514   5.458  10.368  1.00 15.38           N
ATOM   3191  HE1 TRP A 204     -38.754   6.042  11.155  1.00 15.38           H
ATOM   3192  CE2 TRP A 204     -38.932   4.176  10.138  1.00 15.38           C
ATOM   3193  CE3 TRP A 204     -38.661   2.473   8.415  1.00 15.38           C
ATOM   3194  HE3 TRP A 204     -38.266   2.143   7.472  1.00 15.38           H
ATOM   3195  CZ2 TRP A 204     -39.775   3.335  10.898  1.00 15.38           C
ATOM   3196  HZ2 TRP A 204     -40.204   3.678  11.827  1.00 15.38           H
ATOM   3197  CZ3 TRP A 204     -39.498   1.620   9.179  1.00 15.38           C
ATOM   3198  HZ3 TRP A 204     -39.734   0.631   8.811  1.00 15.38           H
ATOM   3199  CH2 TRP A 204     -40.044   2.064  10.417  1.00 15.38           C
ATOM   3200  HH2 TRP A 204     -40.685   1.403  10.980  1.00 15.38           H
ATOM   3201  N   PHE A 205     -35.814   2.121   6.416  1.00-11.43           N
ATOM   3202  H   PHE A 205     -36.033   2.553   5.522  1.00-11.43           H
ATOM   3203  CA  PHE A 205     -35.902   0.672   6.550  1.00-11.43           C
ATOM   3204  HA  PHE A 205     -36.579   0.435   7.372  1.00-11.43           H
ATOM   3205  C   PHE A 205     -34.562   0.030   6.874  1.00-11.43           C
ATOM   3206  O   PHE A 205     -34.500  -0.903   7.664  1.00-11.43           O
ATOM   3207  CB  PHE A 205     -36.464   0.064   5.268  1.00-11.43           C
ATOM   3208 1HB  PHE A 205     -36.273   0.744   4.438  1.00-11.43           H
ATOM   3209 2HB  PHE A 205     -35.938  -0.864   5.072  1.00-11.43           H
ATOM   3210  CG  PHE A 205     -37.930  -0.236   5.345  1.00-11.43           C
ATOM   3211  CD1 PHE A 205     -38.881   0.796   5.266  1.00-11.43           C
ATOM   3212  HD1 PHE A 205     -38.563   1.816   5.113  1.00-11.43           H
ATOM   3213  CD2 PHE A 205     -38.370  -1.559   5.533  1.00-11.43           C
ATOM   3214  HD2 PHE A 205     -37.654  -2.365   5.606  1.00-11.43           H
ATOM   3215  CE1 PHE A 205     -40.257   0.518   5.412  1.00-11.43           C
ATOM   3216  HE1 PHE A 205     -40.976   1.322   5.398  1.00-11.43           H
ATOM   3217  CE2 PHE A 205     -39.747  -1.852   5.645  1.00-11.43           C
ATOM   3218  HE2 PHE A 205     -40.076  -2.872   5.790  1.00-11.43           H
ATOM   3219  CZ  PHE A 205     -40.688  -0.809   5.588  1.00-11.43           C
ATOM   3220  HZ  PHE A 205     -41.737  -1.026   5.689  1.00-11.43           H
ATOM   3221  N   GLN A 206     -33.476   0.519   6.297  1.00-18.80           N
ATOM   3222  H   GLN A 206     -33.553   1.280   5.627  1.00-18.80           H
ATOM   3223  CA  GLN A 206     -32.164  -0.042   6.591  1.00-18.80           C
ATOM   3224  HA  GLN A 206     -32.226  -1.124   6.494  1.00-18.80           H
ATOM   3225  C   GLN A 206     -31.756   0.277   8.022  1.00-18.80           C
ATOM   3226  O   GLN A 206     -31.182  -0.563   8.704  1.00-18.80           O
ATOM   3227  CB  GLN A 206     -31.116   0.486   5.603  1.00-18.80           C
ATOM   3228 1HB  GLN A 206     -31.522   0.413   4.595  1.00-18.80           H
ATOM   3229 2HB  GLN A 206     -30.937   1.539   5.822  1.00-18.80           H
ATOM   3230  CG  GLN A 206     -29.772  -0.252   5.624  1.00-18.80           C
ATOM   3231 1HG  GLN A 206     -29.033   0.376   5.127  1.00-18.80           H
ATOM   3232 2HG  GLN A 206     -29.450  -0.399   6.654  1.00-18.80           H
ATOM   3233  CD  GLN A 206     -29.801  -1.598   4.914  1.00-18.80           C
ATOM   3234  OE1 GLN A 206     -30.686  -2.428   5.116  1.00-18.80           O
ATOM   3235  NE2 GLN A 206     -28.840  -1.820   4.059  1.00-18.80           N
ATOM   3236 1HE2 GLN A 206     -28.830  -2.693   3.558  1.00-18.80           H
ATOM   3237 2HE2 GLN A 206     -28.128  -1.126   3.903  1.00-18.80           H
ATOM   3238  N   ASN A 207     -32.093   1.462   8.508  1.00 -9.42           N
ATOM   3239  H   ASN A 207     -32.591   2.125   7.916  1.00 -9.42           H
ATOM   3240  CA  ASN A 207     -31.756   1.843   9.876  1.00 -9.42           C
ATOM   3241  HA  ASN A 207     -30.703   1.625  10.058  1.00 -9.42           H
ATOM   3242  C   ASN A 207     -32.582   1.030  10.869  1.00 -9.42           C
ATOM   3243  O   ASN A 207     -32.072   0.549  11.884  1.00 -9.42           O
ATOM   3244  CB  ASN A 207     -32.014   3.341  10.055  1.00 -9.42           C
ATOM   3245 1HB  ASN A 207     -31.473   3.886   9.283  1.00 -9.42           H
ATOM   3246 2HB  ASN A 207     -33.078   3.543   9.938  1.00 -9.42           H
ATOM   3247  CG  ASN A 207     -31.582   3.844  11.401  1.00 -9.42           C
ATOM   3248  OD1 ASN A 207     -32.353   3.873  12.351  1.00 -9.42           O
ATOM   3249  ND2 ASN A 207     -30.350   4.261  11.498  1.00 -9.42           N
ATOM   3250 1HD2 ASN A 207     -30.023   4.622  12.376  1.00 -9.42           H
ATOM   3251 2HD2 ASN A 207     -29.744   4.225  10.696  1.00 -9.42           H
ATOM   3252  N   ARG A 208     -33.847   0.818  10.535  1.00-23.34           N
ATOM   3253  H   ARG A 208     -34.225   1.279   9.706  1.00-23.34           H
ATOM   3254  CA  ARG A 208     -34.733  -0.037  11.322  1.00-23.34           C
ATOM   3255  HA  ARG A 208     -34.735   0.320  12.351  1.00-23.34           H
ATOM   3256  C   ARG A 208     -34.231  -1.484  11.353  1.00-23.34           C
ATOM   3257  O   ARG A 208     -34.184  -2.089  12.429  1.00-23.34           O
ATOM   3258  CB  ARG A 208     -36.152   0.102  10.747  1.00-23.34           C
ATOM   3259 1HB  ARG A 208     -36.461   1.143  10.848  1.00-23.34           H
ATOM   3260 2HB  ARG A 208     -36.117  -0.130   9.683  1.00-23.34           H
ATOM   3261  CG  ARG A 208     -37.216  -0.779  11.362  1.00-23.34           C
ATOM   3262 1HG  ARG A 208     -38.147  -0.647  10.810  1.00-23.34           H
ATOM   3263 2HG  ARG A 208     -36.894  -1.809  11.238  1.00-23.34           H
ATOM   3264  CD  ARG A 208     -37.486  -0.556  12.843  1.00-23.34           C
ATOM   3265 1HD  ARG A 208     -36.547  -0.601  13.395  1.00-23.34           H
ATOM   3266 2HD  ARG A 208     -37.944   0.423  12.989  1.00-23.34           H
ATOM   3267  NE  ARG A 208     -38.380  -1.618  13.330  1.00-23.34           N
ATOM   3268  HE  ARG A 208     -39.352  -1.388  13.430  1.00-23.34           H
ATOM   3269  CZ  ARG A 208     -38.023  -2.869  13.604  1.00-23.34           C
ATOM   3270  NH1 ARG A 208     -38.927  -3.739  13.949  1.00-23.34           N
ATOM   3271 1HH1 ARG A 208     -39.886  -3.469  14.065  1.00-23.34           H
ATOM   3272 2HH1 ARG A 208     -38.646  -4.702  14.065  1.00-23.34           H
ATOM   3273  NH2 ARG A 208     -36.807  -3.321  13.483  1.00-23.34           N
ATOM   3274 1HH2 ARG A 208     -36.046  -2.701  13.249  1.00-23.34           H
ATOM   3275 2HH2 ARG A 208     -36.649  -4.320  13.557  1.00-23.34           H
ATOM   3276  N   ARG A 209     -33.793  -2.024  10.221  1.00-11.87           N
ATOM   3277  H   ARG A 209     -33.884  -1.499   9.353  1.00-11.87           H
ATOM   3278  CA  ARG A 209     -33.201  -3.370  10.185  1.00-11.87           C
ATOM   3279  HA  ARG A 209     -33.881  -4.066  10.679  1.00-11.87           H
ATOM   3280  C   ARG A 209     -31.868  -3.453  10.920  1.00-11.87           C
ATOM   3281  O   ARG A 209     -31.597  -4.450  11.576  1.00-11.87           O
ATOM   3282  CB  ARG A 209     -32.969  -3.844   8.744  1.00-11.87           C
ATOM   3283 1HB  ARG A 209     -32.435  -3.066   8.198  1.00-11.87           H
ATOM   3284 2HB  ARG A 209     -32.331  -4.727   8.787  1.00-11.87           H
ATOM   3285  CG  ARG A 209     -34.233  -4.232   7.975  1.00-11.87           C
ATOM   3286 1HG  ARG A 209     -34.763  -4.998   8.542  1.00-11.87           H
ATOM   3287 2HG  ARG A 209     -34.880  -3.367   7.864  1.00-11.87           H
ATOM   3288  CD  ARG A 209     -33.907  -4.794   6.592  1.00-11.87           C
ATOM   3289 1HD  ARG A 209     -33.177  -5.596   6.711  1.00-11.87           H
ATOM   3290 2HD  ARG A 209     -34.815  -5.224   6.167  1.00-11.87           H
ATOM   3291  NE  ARG A 209     -33.363  -3.786   5.666  1.00-11.87           N
ATOM   3292  HE  ARG A 209     -32.378  -3.566   5.744  1.00-11.87           H
ATOM   3293  CZ  ARG A 209     -34.034  -3.128   4.730  1.00-11.87           C
ATOM   3294  NH1 ARG A 209     -33.381  -2.268   4.004  1.00-11.87           N
ATOM   3295 1HH1 ARG A 209     -32.392  -2.140   4.176  1.00-11.87           H
ATOM   3296 2HH1 ARG A 209     -33.850  -1.737   3.294  1.00-11.87           H
ATOM   3297  NH2 ARG A 209     -35.297  -3.314   4.449  1.00-11.87           N
ATOM   3298 1HH2 ARG A 209     -35.847  -3.974   4.991  1.00-11.87           H
ATOM   3299 2HH2 ARG A 209     -35.733  -2.792   3.711  1.00-11.87           H
ATOM   3300  N   ALA A 210     -31.024  -2.437  10.819  1.00-16.29           N
ATOM   3301  H   ALA A 210     -31.267  -1.638  10.242  1.00-16.29           H
ATOM   3302  CA  ALA A 210     -29.715  -2.462  11.474  1.00-16.29           C
ATOM   3303  HA  ALA A 210     -29.188  -3.363  11.158  1.00-16.29           H
ATOM   3304  C   ALA A 210     -29.856  -2.514  12.995  1.00-16.29           C
ATOM   3305  O   ALA A 210     -29.145  -3.253  13.679  1.00-16.29           O
ATOM   3306  CB  ALA A 210     -28.897  -1.237  11.050  1.00-16.29           C
ATOM   3307 1HB  ALA A 210     -28.772  -1.232   9.966  1.00-16.29           H
ATOM   3308 2HB  ALA A 210     -27.914  -1.273  11.521  1.00-16.29           H
ATOM   3309 3HB  ALA A 210     -29.406  -0.321  11.354  1.00-16.29           H
ATOM   3310  N   LYS A 211     -30.811  -1.758  13.522  1.00-17.33           N
ATOM   3311  H   LYS A 211     -31.355  -1.148  12.918  1.00-17.33           H
ATOM   3312  CA  LYS A 211     -31.092  -1.793  14.958  1.00-17.33           C
ATOM   3313  HA  LYS A 211     -30.178  -1.583  15.513  1.00-17.33           H
ATOM   3314  C   LYS A 211     -31.560  -3.178  15.362  1.00-17.33           C
ATOM   3315  O   LYS A 211     -31.128  -3.705  16.381  1.00-17.33           O
ATOM   3316  CB  LYS A 211     -32.154  -0.750  15.304  1.00-17.33           C
ATOM   3317 1HB  LYS A 211     -32.961  -0.824  14.575  1.00-17.33           H
ATOM   3318 2HB  LYS A 211     -32.559  -0.964  16.294  1.00-17.33           H
ATOM   3319  CG  LYS A 211     -31.604   0.666  15.304  1.00-17.33           C
ATOM   3320 1HG  LYS A 211     -30.951   0.790  16.168  1.00-17.33           H
ATOM   3321 2HG  LYS A 211     -31.022   0.830  14.398  1.00-17.33           H
ATOM   3322  CD  LYS A 211     -32.713   1.699  15.349  1.00-17.33           C
ATOM   3323 1HD  LYS A 211     -33.310   1.607  14.440  1.00-17.33           H
ATOM   3324 2HD  LYS A 211     -33.347   1.531  16.220  1.00-17.33           H
ATOM   3325  CE  LYS A 211     -32.105   3.092  15.418  1.00-17.33           C
ATOM   3326 1HE  LYS A 211     -31.646   3.238  16.398  1.00-17.33           H
ATOM   3327 2HE  LYS A 211     -31.330   3.170  14.652  1.00-17.33           H
ATOM   3328  NZ  LYS A 211     -33.129   4.156  15.161  1.00-17.33           N
ATOM   3329 1HZ  LYS A 211     -32.727   5.068  15.328  1.00-17.33           H
ATOM   3330 2HZ  LYS A 211     -33.932   4.023  15.759  1.00-17.33           H
ATOM   3331 3HZ  LYS A 211     -33.412   4.105  14.187  1.00-17.33           H
ATOM   3332  N   GLU A 212     -32.408  -3.787  14.549  1.00-16.26           N
ATOM   3333  H   GLU A 212     -32.738  -3.316  13.716  1.00-16.26           H
ATOM   3334  CA  GLU A 212     -32.899  -5.130  14.845  1.00-16.26           C
ATOM   3335  HA  GLU A 212     -33.322  -5.122  15.849  1.00-16.26           H
ATOM   3336  C   GLU A 212     -31.793  -6.181  14.803  1.00-16.26           C
ATOM   3337  O   GLU A 212     -31.765  -7.082  15.632  1.00-16.26           O
ATOM   3338  CB  GLU A 212     -34.004  -5.507  13.866  1.00-16.26           C
ATOM   3339 1HB  GLU A 212     -34.638  -4.638  13.735  1.00-16.26           H
ATOM   3340 2HB  GLU A 212     -33.565  -5.763  12.902  1.00-16.26           H
ATOM   3341  CG  GLU A 212     -34.862  -6.656  14.354  1.00-16.26           C
ATOM   3342 1HG  GLU A 212     -34.232  -7.532  14.498  1.00-16.26           H
ATOM   3343 2HG  GLU A 212     -35.302  -6.383  15.315  1.00-16.26           H
ATOM   3344  CD  GLU A 212     -35.972  -6.994  13.383  1.00-16.26           C
ATOM   3345  OE1 GLU A 212     -36.819  -6.117  13.106  1.00-16.26           O
ATOM   3346  OE2 GLU A 212     -36.010  -8.144  12.900  1.00-16.26           O
ATOM   3347  N   LYS A 213     -30.847  -6.051  13.879  1.00-11.99           N
ATOM   3348  H   LYS A 213     -30.917  -5.293  13.202  1.00-11.99           H
ATOM   3349  CA  LYS A 213     -29.714  -6.981  13.811  1.00-11.99           C
ATOM   3350  HA  LYS A 213     -30.084  -7.996  13.667  1.00-11.99           H
ATOM   3351  C   LYS A 213     -28.924  -6.969  15.110  1.00-11.99           C
ATOM   3352  O   LYS A 213     -28.574  -8.031  15.628  1.00-11.99           O
ATOM   3353  CB  LYS A 213     -28.759  -6.611  12.673  1.00-11.99           C
ATOM   3354 1HB  LYS A 213     -28.560  -5.542  12.723  1.00-11.99           H
ATOM   3355 2HB  LYS A 213     -27.816  -7.134  12.838  1.00-11.99           H
ATOM   3356  CG  LYS A 213     -29.237  -6.960  11.276  1.00-11.99           C
ATOM   3357 1HG  LYS A 213     -29.290  -8.045  11.180  1.00-11.99           H
ATOM   3358 2HG  LYS A 213     -30.224  -6.538  11.101  1.00-11.99           H
ATOM   3359  CD  LYS A 213     -28.258  -6.390  10.253  1.00-11.99           C
ATOM   3360 1HD  LYS A 213     -28.237  -5.305  10.364  1.00-11.99           H
ATOM   3361 2HD  LYS A 213     -27.258  -6.776  10.454  1.00-11.99           H
ATOM   3362  CE  LYS A 213     -28.643  -6.730   8.818  1.00-11.99           C
ATOM   3363 1HE  LYS A 213     -29.687  -6.451   8.655  1.00-11.99           H
ATOM   3364 2HE  LYS A 213     -28.016  -6.146   8.140  1.00-11.99           H
ATOM   3365  NZ  LYS A 213     -28.450  -8.194   8.525  1.00-11.99           N
ATOM   3366 1HZ  LYS A 213     -28.707  -8.392   7.567  1.00-11.99           H
ATOM   3367 2HZ  LYS A 213     -29.025  -8.747   9.145  1.00-11.99           H
ATOM   3368 3HZ  LYS A 213     -27.480  -8.447   8.664  1.00-11.99           H
ATOM   3369  N   ARG A 214     -28.666  -5.784  15.650  1.00-15.89           N
ATOM   3370  H   ARG A 214     -28.966  -4.939  15.176  1.00-15.89           H
ATOM   3371  CA  ARG A 214     -27.962  -5.699  16.931  1.00-15.89           C
ATOM   3372  HA  ARG A 214     -27.035  -6.270  16.868  1.00-15.89           H
ATOM   3373  C   ARG A 214     -28.816  -6.324  18.020  1.00-15.89           C
ATOM   3374  O   ARG A 214     -28.326  -7.129  18.800  1.00-15.89           O
ATOM   3375  CB  ARG A 214     -27.642  -4.249  17.309  1.00-15.89           C
ATOM   3376 1HB  ARG A 214     -27.091  -3.777  16.495  1.00-15.89           H
ATOM   3377 2HB  ARG A 214     -28.581  -3.716  17.446  1.00-15.89           H
ATOM   3378  CG  ARG A 214     -26.817  -4.154  18.598  1.00-15.89           C
ATOM   3379 1HG  ARG A 214     -27.310  -4.733  19.376  1.00-15.89           H
ATOM   3380 2HG  ARG A 214     -25.831  -4.584  18.422  1.00-15.89           H
ATOM   3381  CD  ARG A 214     -26.659  -2.733  19.115  1.00-15.89           C
ATOM   3382 1HD  ARG A 214     -25.998  -2.747  19.983  1.00-15.89           H
ATOM   3383 2HD  ARG A 214     -26.196  -2.126  18.336  1.00-15.89           H
ATOM   3384  NE  ARG A 214     -27.950  -2.133  19.491  1.00-15.89           N
ATOM   3385  HE  ARG A 214     -28.385  -1.550  18.798  1.00-15.89           H
ATOM   3386  CZ  ARG A 214     -28.585  -2.274  20.649  1.00-15.89           C
ATOM   3387  NH1 ARG A 214     -29.701  -1.622  20.820  1.00-15.89           N
ATOM   3388 1HH1 ARG A 214     -30.063  -1.043  20.085  1.00-15.89           H
ATOM   3389 2HH1 ARG A 214     -30.198  -1.714  21.689  1.00-15.89           H
ATOM   3390  NH2 ARG A 214     -28.185  -3.033  21.634  1.00-15.89           N
ATOM   3391 1HH2 ARG A 214     -27.360  -3.622  21.524  1.00-15.89           H
ATOM   3392 2HH2 ARG A 214     -28.692  -3.058  22.499  1.00-15.89           H
ATOM   3393  N   LEU A 215     -30.091  -5.967  18.065  1.00-15.08           N
ATOM   3394  H   LEU A 215     -30.453  -5.327  17.366  1.00-15.08           H
ATOM   3395  CA  LEU A 215     -30.988  -6.443  19.118  1.00-15.08           C
ATOM   3396  HA  LEU A 215     -30.584  -6.142  20.084  1.00-15.08           H
ATOM   3397  C   LEU A 215     -31.117  -7.957  19.155  1.00-15.08           C
ATOM   3398  O   LEU A 215     -31.178  -8.526  20.236  1.00-15.08           O
ATOM   3399  CB  LEU A 215     -32.379  -5.823  18.950  1.00-15.08           C
ATOM   3400 1HB  LEU A 215     -32.668  -5.929  17.907  1.00-15.08           H
ATOM   3401 2HB  LEU A 215     -33.081  -6.405  19.547  1.00-15.08           H
ATOM   3402  CG  LEU A 215     -32.533  -4.349  19.357  1.00-15.08           C
ATOM   3403  HG  LEU A 215     -31.744  -3.766  18.885  1.00-15.08           H
ATOM   3404  CD1 LEU A 215     -33.877  -3.814  18.866  1.00-15.08           C
ATOM   3405 1HD1 LEU A 215     -33.981  -2.766  19.142  1.00-15.08           H
ATOM   3406 2HD1 LEU A 215     -34.696  -4.383  19.312  1.00-15.08           H
ATOM   3407 3HD1 LEU A 215     -33.931  -3.897  17.782  1.00-15.08           H
ATOM   3408  CD2 LEU A 215     -32.426  -4.157  20.873  1.00-15.08           C
ATOM   3409 1HD2 LEU A 215     -32.593  -3.112  21.127  1.00-15.08           H
ATOM   3410 2HD2 LEU A 215     -31.435  -4.451  21.218  1.00-15.08           H
ATOM   3411 3HD2 LEU A 215     -33.174  -4.769  21.382  1.00-15.08           H
ATOM   3412  N   LYS A 216     -31.118  -8.628  18.012  1.00-12.44           N
ATOM   3413  H   LYS A 216     -31.087  -8.123  17.129  1.00-12.44           H
ATOM   3414  CA  LYS A 216     -31.172 -10.093  18.023  1.00-12.44           C
ATOM   3415  HA  LYS A 216     -32.052 -10.405  18.586  1.00-12.44           H
ATOM   3416  C   LYS A 216     -29.960 -10.698  18.724  1.00-12.44           C
ATOM   3417  O   LYS A 216     -30.120 -11.587  19.561  1.00-12.44           O
ATOM   3418  CB  LYS A 216     -31.257 -10.660  16.605  1.00-12.44           C
ATOM   3419 1HB  LYS A 216     -30.443 -10.242  16.013  1.00-12.44           H
ATOM   3420 2HB  LYS A 216     -31.125 -11.740  16.664  1.00-12.44           H
ATOM   3421  CG  LYS A 216     -32.578 -10.382  15.901  1.00-12.44           C
ATOM   3422 1HG  LYS A 216     -33.395 -10.809  16.484  1.00-12.44           H
ATOM   3423 2HG  LYS A 216     -32.730  -9.311  15.824  1.00-12.44           H
ATOM   3424  CD  LYS A 216     -32.588 -10.981  14.506  1.00-12.44           C
ATOM   3425 1HD  LYS A 216     -31.617 -10.808  14.039  1.00-12.44           H
ATOM   3426 2HD  LYS A 216     -32.755 -12.056  14.581  1.00-12.44           H
ATOM   3427  CE  LYS A 216     -33.663 -10.353  13.627  1.00-12.44           C
ATOM   3428 1HE  LYS A 216     -33.437  -9.290  13.523  1.00-12.44           H
ATOM   3429 2HE  LYS A 216     -33.603 -10.802  12.634  1.00-12.44           H
ATOM   3430  NZ  LYS A 216     -35.077 -10.486  14.126  1.00-12.44           N
ATOM   3431 1HZ  LYS A 216     -35.675  -9.868  13.579  1.00-12.44           H
ATOM   3432 2HZ  LYS A 216     -35.132 -10.201  15.093  1.00-12.44           H
ATOM   3433 3HZ  LYS A 216     -35.398 -11.439  14.028  1.00-12.44           H
ATOM   3434  N   LYS A 217     -28.756 -10.225  18.423  1.00-16.55           N
ATOM   3435  H   LYS A 217     -28.661  -9.469  17.754  1.00-16.55           H
ATOM   3436  CA  LYS A 217     -27.566 -10.794  19.068  1.00-16.55           C
ATOM   3437  HA  LYS A 217     -27.669 -11.880  19.076  1.00-16.55           H
ATOM   3438  C   LYS A 217     -27.481 -10.335  20.515  1.00-16.55           C
ATOM   3439  O   LYS A 217     -27.133 -11.113  21.395  1.00-16.55           O
ATOM   3440  CB  LYS A 217     -26.276 -10.439  18.313  1.00-16.55           C
ATOM   3441 1HB  LYS A 217     -26.425 -10.666  17.257  1.00-16.55           H
ATOM   3442 2HB  LYS A 217     -26.075  -9.372  18.418  1.00-16.55           H
ATOM   3443  CG  LYS A 217     -25.064 -11.243  18.817  1.00-16.55           C
ATOM   3444 1HG  LYS A 217     -24.883 -10.995  19.862  1.00-16.55           H
ATOM   3445 2HG  LYS A 217     -25.309 -12.303  18.752  1.00-16.55           H
ATOM   3446  CD  LYS A 217     -23.776 -11.003  18.030  1.00-16.55           C
ATOM   3447 1HD  LYS A 217     -23.958 -11.211  16.975  1.00-16.55           H
ATOM   3448 2HD  LYS A 217     -23.466  -9.964  18.147  1.00-16.55           H
ATOM   3449  CE  LYS A 217     -22.672 -11.939  18.551  1.00-16.55           C
ATOM   3450 1HE  LYS A 217     -22.513 -11.737  19.612  1.00-16.55           H
ATOM   3451 2HE  LYS A 217     -23.017 -12.971  18.456  1.00-16.55           H
ATOM   3452  NZ  LYS A 217     -21.354 -11.820  17.838  1.00-16.55           N
ATOM   3453 1HZ  LYS A 217     -20.674 -12.456  18.256  1.00-16.55           H
ATOM   3454 2HZ  LYS A 217     -20.990 -10.881  17.901  1.00-16.55           H
ATOM   3455 3HZ  LYS A 217     -21.446 -12.093  16.870  1.00-16.55           H
ATOM   3456  N   ASP A 218     -27.813  -9.084  20.782  1.00-10.93           N
ATOM   3457  H   ASP A 218     -28.099  -8.463  20.030  1.00-10.93           H
ATOM   3458  CA  ASP A 218     -27.706  -8.548  22.138  1.00-10.93           C
ATOM   3459  HA  ASP A 218     -26.740  -8.841  22.544  1.00-10.93           H
ATOM   3460  C   ASP A 218     -28.747  -9.119  23.084  1.00-10.93           C
ATOM   3461  O   ASP A 218     -28.462  -9.264  24.265  1.00-10.93           O
ATOM   3462  CB  ASP A 218     -27.765  -7.019  22.148  1.00-10.93           C
ATOM   3463 1HB  ASP A 218     -28.565  -6.676  21.492  1.00-10.93           H
ATOM   3464 2HB  ASP A 218     -27.988  -6.693  23.164  1.00-10.93           H
ATOM   3465  CG  ASP A 218     -26.442  -6.389  21.743  1.00-10.93           C
ATOM   3466  OD1 ASP A 218     -25.482  -7.135  21.447  1.00-10.93           O
ATOM   3467  OD2 ASP A 218     -26.312  -5.149  21.796  1.00-10.93           O
ATOM   3468  N   ALA A 219     -29.903  -9.540  22.590  1.00-12.51           N
ATOM   3469  H   ALA A 219     -30.146  -9.346  21.621  1.00-12.51           H
ATOM   3470  CA  ALA A 219     -30.848 -10.275  23.426  1.00-12.51           C
ATOM   3471  HA  ALA A 219     -31.065  -9.689  24.320  1.00-12.51           H
ATOM   3472  C   ALA A 219     -30.197 -11.593  23.854  1.00-12.51           C
ATOM   3473  O   ALA A 219     -30.299 -12.007  25.009  1.00-12.51           O
ATOM   3474  CB  ALA A 219     -32.152 -10.535  22.659  1.00-12.51           C
ATOM   3475 1HB  ALA A 219     -32.608  -9.581  22.389  1.00-12.51           H
ATOM   3476 2HB  ALA A 219     -32.841 -11.098  23.287  1.00-12.51           H
ATOM   3477 3HB  ALA A 219     -31.944 -11.098  21.747  1.00-12.51           H
ATOM   3478  N   GLY A 220     -29.496 -12.234  22.930  1.00-13.46           N
ATOM   3479  H   GLY A 220     -29.452 -11.867  21.986  1.00-13.46           H
ATOM   3480  CA  GLY A 220     -28.757 -13.443  23.260  1.00-13.46           C
ATOM   3481 1HA  GLY A 220     -29.441 -14.174  23.689  1.00-13.46           H
ATOM   3482 2HA  GLY A 220     -28.318 -13.855  22.351  1.00-13.46           H
ATOM   3483  C   GLY A 220     -27.647 -13.170  24.257  1.00-13.46           C
ATOM   3484  O   GLY A 220     -27.506 -13.904  25.234  1.00-13.46           O
ATOM   3485  N   ARG A 221     -26.883 -12.102  24.057  1.00-18.99           N
ATOM   3486  H   ARG A 221     -27.044 -11.533  23.228  1.00-18.99           H
ATOM   3487  CA  ARG A 221     -25.803 -11.742  24.985  1.00-18.99           C
ATOM   3488  HA  ARG A 221     -25.147 -12.605  25.105  1.00-18.99           H
ATOM   3489  C   ARG A 221     -26.341 -11.405  26.365  1.00-18.99           C
ATOM   3490  O   ARG A 221     -25.737 -11.782  27.361  1.00-18.99           O
ATOM   3491  CB  ARG A 221     -24.969 -10.555  24.483  1.00-18.99           C
ATOM   3492 1HB  ARG A 221     -25.621  -9.696  24.323  1.00-18.99           H
ATOM   3493 2HB  ARG A 221     -24.265 -10.299  25.276  1.00-18.99           H
ATOM   3494  CG  ARG A 221     -24.163 -10.821  23.214  1.00-18.99           C
ATOM   3495 1HG  ARG A 221     -23.762 -11.834  23.263  1.00-18.99           H
ATOM   3496 2HG  ARG A 221     -24.805 -10.736  22.341  1.00-18.99           H
ATOM   3497  CD  ARG A 221     -22.989  -9.848  23.084  1.00-18.99           C
ATOM   3498 1HD  ARG A 221     -22.395  -9.910  23.997  1.00-18.99           H
ATOM   3499 2HD  ARG A 221     -22.364 -10.168  22.249  1.00-18.99           H
ATOM   3500  NE  ARG A 221     -23.393  -8.450  22.858  1.00-18.99           N
ATOM   3501  HE  ARG A 221     -24.275  -8.284  22.376  1.00-18.99           H
ATOM   3502  CZ  ARG A 221     -22.709  -7.362  23.188  1.00-18.99           C
ATOM   3503  NH1 ARG A 221     -23.205  -6.200  22.873  1.00-18.99           N
ATOM   3504 1HH1 ARG A 221     -24.079  -6.167  22.352  1.00-18.99           H
ATOM   3505 2HH1 ARG A 221     -22.737  -5.350  23.131  1.00-18.99           H
ATOM   3506  NH2 ARG A 221     -21.563  -7.384  23.822  1.00-18.99           N
ATOM   3507 1HH2 ARG A 221     -21.157  -8.266  24.077  1.00-18.99           H
ATOM   3508 2HH2 ARG A 221     -21.098  -6.522  24.045  1.00-18.99           H
ATOM   3509  N   HIS A 222     -27.478 -10.732  26.440  1.00 -8.83           N
ATOM   3510  H   HIS A 222     -27.926 -10.403  25.588  1.00 -8.83           H
ATOM   3511  CA  HIS A 222     -28.095 -10.421  27.725  1.00 -8.83           C
ATOM   3512  HA  HIS A 222     -27.375  -9.892  28.349  1.00 -8.83           H
ATOM   3513  C   HIS A 222     -28.493 -11.707  28.435  1.00 -8.83           C
ATOM   3514  O   HIS A 222     -28.172 -11.898  29.604  1.00 -8.83           O
ATOM   3515  CB  HIS A 222     -29.334  -9.542  27.530  1.00 -8.83           C
ATOM   3516 1HB  HIS A 222     -29.042  -8.633  27.004  1.00 -8.83           H
ATOM   3517 2HB  HIS A 222     -30.053 -10.077  26.910  1.00 -8.83           H
ATOM   3518  CG  HIS A 222     -30.006  -9.164  28.814  1.00 -8.83           C
ATOM   3519  ND1 HIS A 222     -29.767  -7.998  29.502  1.00 -8.83           N
ATOM   3520  HD1 HIS A 222     -29.141  -7.259  29.220  1.00 -8.83           H
ATOM   3521  CD2 HIS A 222     -30.938  -9.823  29.553  1.00 -8.83           C
ATOM   3522  HD2 HIS A 222     -31.365 -10.781  29.297  1.00 -8.83           H
ATOM   3523  CE1 HIS A 222     -30.524  -8.003  30.602  1.00 -8.83           C
ATOM   3524  HE1 HIS A 222     -30.548  -7.205  31.332  1.00 -8.83           H
ATOM   3525  NE2 HIS A 222     -31.251  -9.099  30.682  1.00 -8.83           N
ATOM   3526  N   ARG A 223     -29.163 -12.612  27.734  1.00 -8.08           N
ATOM   3527  H   ARG A 223     -29.392 -12.422  26.760  1.00 -8.08           H
ATOM   3528  CA  ARG A 223     -29.599 -13.871  28.347  1.00 -8.08           C
ATOM   3529  HA  ARG A 223     -30.195 -13.650  29.233  1.00 -8.08           H
ATOM   3530  C   ARG A 223     -28.405 -14.691  28.805  1.00 -8.08           C
ATOM   3531  O   ARG A 223     -28.400 -15.182  29.930  1.00 -8.08           O
ATOM   3532  CB  ARG A 223     -30.443 -14.676  27.358  1.00 -8.08           C
ATOM   3533 1HB  ARG A 223     -29.888 -14.760  26.423  1.00 -8.08           H
ATOM   3534 2HB  ARG A 223     -30.603 -15.678  27.757  1.00 -8.08           H
ATOM   3535  CG  ARG A 223     -31.802 -14.045  27.074  1.00 -8.08           C
ATOM   3536 1HG  ARG A 223     -32.457 -14.188  27.933  1.00 -8.08           H
ATOM   3537 2HG  ARG A 223     -31.678 -12.977  26.905  1.00 -8.08           H
ATOM   3538  CD  ARG A 223     -32.435 -14.655  25.835  1.00 -8.08           C
ATOM   3539 1HD  ARG A 223     -31.732 -14.566  25.005  1.00 -8.08           H
ATOM   3540 2HD  ARG A 223     -32.639 -15.712  26.019  1.00 -8.08           H
ATOM   3541  NE  ARG A 223     -33.682 -13.959  25.483  1.00 -8.08           N
ATOM   3542  HE  ARG A 223     -33.972 -13.223  26.104  1.00 -8.08           H
ATOM   3543  CZ  ARG A 223     -34.448 -14.202  24.427  1.00 -8.08           C
ATOM   3544  NH1 ARG A 223     -35.534 -13.496  24.266  1.00 -8.08           N
ATOM   3545 1HH1 ARG A 223     -35.772 -12.779  24.929  1.00 -8.08           H
ATOM   3546 2HH1 ARG A 223     -36.132 -13.671  23.476  1.00 -8.08           H
ATOM   3547  NH2 ARG A 223     -34.176 -15.115  23.528  1.00 -8.08           N
ATOM   3548 1HH2 ARG A 223     -33.340 -15.666  23.622  1.00 -8.08           H
ATOM   3549 2HH2 ARG A 223     -34.793 -15.258  22.748  1.00 -8.08           H
ATOM   3550  N   TRP A 224     -27.378 -14.786  27.971  1.00 23.04           N
ATOM   3551  H   TRP A 224     -27.440 -14.369  27.046  1.00 23.04           H
ATOM   3552  CA  TRP A 224     -26.155 -15.493  28.345  1.00 23.04           C
ATOM   3553  HA  TRP A 224     -26.403 -16.521  28.607  1.00 23.04           H
ATOM   3554  C   TRP A 224     -25.522 -14.835  29.562  1.00 23.04           C
ATOM   3555  O   TRP A 224     -25.126 -15.516  30.492  1.00 23.04           O
ATOM   3556  CB  TRP A 224     -25.157 -15.501  27.182  1.00 23.04           C
ATOM   3557 1HB  TRP A 224     -25.650 -15.912  26.301  1.00 23.04           H
ATOM   3558 2HB  TRP A 224     -24.859 -14.476  26.961  1.00 23.04           H
ATOM   3559  CG  TRP A 224     -23.917 -16.313  27.465  1.00 23.04           C
ATOM   3560  CD1 TRP A 224     -23.721 -17.634  27.201  1.00 23.04           C
ATOM   3561  HD1 TRP A 224     -24.462 -18.274  26.741  1.00 23.04           H
ATOM   3562  CD2 TRP A 224     -22.682 -15.855  28.052  1.00 23.04           C
ATOM   3563  NE1 TRP A 224     -22.470 -18.042  27.579  1.00 23.04           N
ATOM   3564  HE1 TRP A 224     -22.107 -18.976  27.466  1.00 23.04           H
ATOM   3565  CE2 TRP A 224     -21.802 -16.975  28.112  1.00 23.04           C
ATOM   3566  CE3 TRP A 224     -22.222 -14.607  28.524  1.00 23.04           C
ATOM   3567  HE3 TRP A 224     -22.862 -13.740  28.482  1.00 23.04           H
ATOM   3568  CZ2 TRP A 224     -20.491 -16.879  28.622  1.00 23.04           C
ATOM   3569  HZ2 TRP A 224     -19.841 -17.742  28.647  1.00 23.04           H
ATOM   3570  CZ3 TRP A 224     -20.908 -14.508  29.048  1.00 23.04           C
ATOM   3571  HZ3 TRP A 224     -20.546 -13.560  29.419  1.00 23.04           H
ATOM   3572  CH2 TRP A 224     -20.054 -15.648  29.080  1.00 23.04           C
ATOM   3573  HH2 TRP A 224     -19.053 -15.549  29.475  1.00 23.04           H
ATOM   3574  N   GLY A 225     -25.474 -13.513  29.596  1.00 -7.16           N
ATOM   3575  H   GLY A 225     -25.834 -12.968  28.816  1.00 -7.16           H
ATOM   3576  CA  GLY A 225     -24.867 -12.816  30.716  1.00 -7.16           C
ATOM   3577 1HA  GLY A 225     -23.865 -13.219  30.869  1.00 -7.16           H
ATOM   3578 2HA  GLY A 225     -24.778 -11.760  30.465  1.00 -7.16           H
ATOM   3579  C   GLY A 225     -25.628 -12.948  32.018  1.00 -7.16           C
ATOM   3580  O   GLY A 225     -25.011 -12.988  33.080  1.00 -7.16           O
ATOM   3581  N   GLN A 226     -26.949 -13.031  31.990  1.00-15.09           N
ATOM   3582  H   GLN A 226     -27.444 -12.959  31.103  1.00-15.09           H
ATOM   3583  CA  GLN A 226     -27.701 -13.213  33.232  1.00-15.09           C
ATOM   3584  HA  GLN A 226     -27.267 -12.582  34.006  1.00-15.09           H
ATOM   3585  C   GLN A 226     -27.585 -14.661  33.701  1.00-15.09           C
ATOM   3586  O   GLN A 226     -27.434 -14.921  34.897  1.00-15.09           O
ATOM   3587  CB  GLN A 226     -29.172 -12.823  33.051  1.00-15.09           C
ATOM   3588 1HB  GLN A 226     -29.594 -13.425  32.246  1.00-15.09           H
ATOM   3589 2HB  GLN A 226     -29.705 -13.062  33.971  1.00-15.09           H
ATOM   3590  CG  GLN A 226     -29.414 -11.341  32.728  1.00-15.09           C
ATOM   3591 1HG  GLN A 226     -28.903 -11.079  31.808  1.00-15.09           H
ATOM   3592 2HG  GLN A 226     -30.483 -11.194  32.576  1.00-15.09           H
ATOM   3593  CD  GLN A 226     -28.950 -10.388  33.813  1.00-15.09           C
ATOM   3594  OE1 GLN A 226     -27.765 -10.085  33.945  1.00-15.09           O
ATOM   3595  NE2 GLN A 226     -29.874  -9.897  34.593  1.00-15.09           N
ATOM   3596 1HE2 GLN A 226     -29.606  -9.257  35.320  1.00-15.09           H
ATOM   3597 2HE2 GLN A 226     -30.838 -10.147  34.452  1.00-15.09           H
ATOM   3598  N   PHE A 227     -27.584 -15.592  32.757  1.00 -5.64           N
ATOM   3599  H   PHE A 227     -27.725 -15.326  31.785  1.00 -5.64           H
ATOM   3600  CA  PHE A 227     -27.377 -17.008  33.055  1.00 -5.64           C
ATOM   3601  HA  PHE A 227     -28.125 -17.349  33.771  1.00 -5.64           H
ATOM   3602  C   PHE A 227     -25.995 -17.208  33.669  1.00 -5.64           C
ATOM   3603  O   PHE A 227     -25.845 -17.883  34.678  1.00 -5.64           O
ATOM   3604  CB  PHE A 227     -27.513 -17.801  31.750  1.00 -5.64           C
ATOM   3605 1HB  PHE A 227     -28.512 -17.637  31.344  1.00 -5.64           H
ATOM   3606 2HB  PHE A 227     -26.789 -17.421  31.032  1.00 -5.64           H
ATOM   3607  CG  PHE A 227     -27.286 -19.279  31.894  1.00 -5.64           C
ATOM   3608  CD1 PHE A 227     -28.364 -20.152  32.122  1.00 -5.64           C
ATOM   3609  HD1 PHE A 227     -29.363 -19.755  32.242  1.00 -5.64           H
ATOM   3610  CD2 PHE A 227     -25.992 -19.811  31.752  1.00 -5.64           C
ATOM   3611  HD2 PHE A 227     -25.154 -19.150  31.578  1.00 -5.64           H
ATOM   3612  CE1 PHE A 227     -28.161 -21.555  32.179  1.00 -5.64           C
ATOM   3613  HE1 PHE A 227     -28.997 -22.218  32.348  1.00 -5.64           H
ATOM   3614  CE2 PHE A 227     -25.772 -21.202  31.820  1.00 -5.64           C
ATOM   3615  HE2 PHE A 227     -24.774 -21.591  31.719  1.00 -5.64           H
ATOM   3616  CZ  PHE A 227     -26.858 -22.081  32.021  1.00 -5.64           C
ATOM   3617  HZ  PHE A 227     -26.694 -23.149  32.065  1.00 -5.64           H
ATOM   3618  N   TYR A 228     -24.994 -16.559  33.096  1.00 -1.98           N
ATOM   3619  H   TYR A 228     -25.179 -16.011  32.259  1.00 -1.98           H
ATOM   3620  CA  TYR A 228     -23.617 -16.622  33.577  1.00 -1.98           C
ATOM   3621  HA  TYR A 228     -23.247 -17.644  33.490  1.00 -1.98           H
ATOM   3622  C   TYR A 228     -23.508 -16.195  35.034  1.00 -1.98           C
ATOM   3623  O   TYR A 228     -22.944 -16.913  35.863  1.00 -1.98           O
ATOM   3624  CB  TYR A 228     -22.780 -15.692  32.700  1.00 -1.98           C
ATOM   3625 1HB  TYR A 228     -22.922 -15.981  31.659  1.00 -1.98           H
ATOM   3626 2HB  TYR A 228     -23.147 -14.675  32.815  1.00 -1.98           H
ATOM   3627  CG  TYR A 228     -21.304 -15.682  32.976  1.00 -1.98           C
ATOM   3628  CD1 TYR A 228     -20.451 -16.512  32.236  1.00 -1.98           C
ATOM   3629  HD1 TYR A 228     -20.864 -17.212  31.522  1.00 -1.98           H
ATOM   3630  CD2 TYR A 228     -20.738 -14.791  33.914  1.00 -1.98           C
ATOM   3631  HD2 TYR A 228     -21.377 -14.151  34.505  1.00 -1.98           H
ATOM   3632  CE1 TYR A 228     -19.058 -16.411  32.372  1.00 -1.98           C
ATOM   3633  HE1 TYR A 228     -18.425 -17.032  31.769  1.00 -1.98           H
ATOM   3634  CE2 TYR A 228     -19.327 -14.707  34.069  1.00 -1.98           C
ATOM   3635  HE2 TYR A 228     -18.889 -14.022  34.779  1.00 -1.98           H
ATOM   3636  CZ  TYR A 228     -18.501 -15.506  33.276  1.00 -1.98           C
ATOM   3637  OH  TYR A 228     -17.137 -15.416  33.400  1.00 -1.98           O
ATOM   3638  HH  TYR A 228     -16.665 -15.891  32.696  1.00 -1.98           H
ATOM   3639  N   LYS A 229     -24.088 -15.047  35.367  1.00-10.93           N
ATOM   3640  H   LYS A 229     -24.557 -14.502  34.650  1.00-10.93           H
ATOM   3641  CA  LYS A 229     -24.048 -14.558  36.748  1.00-10.93           C
ATOM   3642  HA  LYS A 229     -23.010 -14.464  37.068  1.00-10.93           H
ATOM   3643  C   LYS A 229     -24.736 -15.543  37.672  1.00-10.93           C
ATOM   3644  O   LYS A 229     -24.204 -15.886  38.721  1.00-10.93           O
ATOM   3645  CB  LYS A 229     -24.760 -13.208  36.881  1.00-10.93           C
ATOM   3646 1HB  LYS A 229     -25.771 -13.319  36.489  1.00-10.93           H
ATOM   3647 2HB  LYS A 229     -24.831 -12.955  37.939  1.00-10.93           H
ATOM   3648  CG  LYS A 229     -24.089 -12.057  36.156  1.00-10.93           C
ATOM   3649 1HG  LYS A 229     -23.114 -11.853  36.601  1.00-10.93           H
ATOM   3650 2HG  LYS A 229     -23.941 -12.331  35.118  1.00-10.93           H
ATOM   3651  CD  LYS A 229     -24.964 -10.807  36.230  1.00-10.93           C
ATOM   3652 1HD  LYS A 229     -25.993 -11.070  35.980  1.00-10.93           H
ATOM   3653 2HD  LYS A 229     -24.941 -10.422  37.250  1.00-10.93           H
ATOM   3654  CE  LYS A 229     -24.496  -9.726  35.263  1.00-10.93           C
ATOM   3655 1HE  LYS A 229     -24.981  -8.782  35.524  1.00-10.93           H
ATOM   3656 2HE  LYS A 229     -23.414  -9.606  35.344  1.00-10.93           H
ATOM   3657  NZ  LYS A 229     -24.876 -10.093  33.857  1.00-10.93           N
ATOM   3658 1HZ  LYS A 229     -24.485  -9.430  33.204  1.00-10.93           H
ATOM   3659 2HZ  LYS A 229     -25.889 -10.087  33.772  1.00-10.93           H
ATOM   3660 3HZ  LYS A 229     -24.544 -11.027  33.640  1.00-10.93           H
ATOM   3661  N   SER A 230     -25.922 -15.984  37.289  1.00 -6.06           N
ATOM   3662  H   SER A 230     -26.302 -15.702  36.392  1.00 -6.06           H
ATOM   3663  CA  SER A 230     -26.728 -16.830  38.161  1.00 -6.06           C
ATOM   3664  HA  SER A 230     -26.840 -16.328  39.122  1.00 -6.06           H
ATOM   3665  C   SER A 230     -26.093 -18.190  38.407  1.00 -6.06           C
ATOM   3666  O   SER A 230     -25.981 -18.642  39.545  1.00 -6.06           O
ATOM   3667  CB  SER A 230     -28.111 -17.012  37.540  1.00 -6.06           C
ATOM   3668 1HB  SER A 230     -28.022 -17.566  36.605  1.00 -6.06           H
ATOM   3669 2HB  SER A 230     -28.748 -17.568  38.229  1.00 -6.06           H
ATOM   3670  OG  SER A 230     -28.680 -15.741  37.275  1.00 -6.06           O
ATOM   3671  HG  SER A 230     -28.391 -15.446  36.401  1.00 -6.06           H
ATOM   3672  N   VAL A 231     -25.653 -18.852  37.350  1.00 -3.19           N
ATOM   3673  H   VAL A 231     -25.724 -18.437  36.421  1.00 -3.19           H
ATOM   3674  CA  VAL A 231     -25.120 -20.204  37.471  1.00 -3.19           C
ATOM   3675  HA  VAL A 231     -25.767 -20.761  38.147  1.00 -3.19           H
ATOM   3676  C   VAL A 231     -23.732 -20.181  38.111  1.00 -3.19           C
ATOM   3677  O   VAL A 231     -23.416 -21.043  38.932  1.00 -3.19           O
ATOM   3678  CB  VAL A 231     -25.184 -20.929  36.095  1.00 -3.19           C
ATOM   3679  HB  VAL A 231     -24.593 -20.372  35.369  1.00 -3.19           H
ATOM   3680  CG1 VAL A 231     -24.647 -22.353  36.175  1.00 -3.19           C
ATOM   3681 1HG1 VAL A 231     -24.821 -22.871  35.231  1.00 -3.19           H
ATOM   3682 2HG1 VAL A 231     -25.138 -22.902  36.981  1.00 -3.19           H
ATOM   3683 3HG1 VAL A 231     -23.579 -22.322  36.355  1.00 -3.19           H
ATOM   3684  CG2 VAL A 231     -26.646 -20.993  35.615  1.00 -3.19           C
ATOM   3685 1HG2 VAL A 231     -26.701 -21.553  34.683  1.00 -3.19           H
ATOM   3686 2HG2 VAL A 231     -27.034 -19.995  35.425  1.00 -3.19           H
ATOM   3687 3HG2 VAL A 231     -27.272 -21.486  36.360  1.00 -3.19           H
ATOM   3688  N   LYS A 232     -22.897 -19.181  37.849  1.00-14.35           N
ATOM   3689  H   LYS A 232     -23.131 -18.460  37.167  1.00-14.35           H
ATOM   3690  CA  LYS A 232     -21.627 -19.125  38.581  1.00-14.35           C
ATOM   3691  HA  LYS A 232     -21.202 -20.128  38.595  1.00-14.35           H
ATOM   3692  C   LYS A 232     -21.836 -18.764  40.053  1.00-14.35           C
ATOM   3693  O   LYS A 232     -21.202 -19.374  40.908  1.00-14.35           O
ATOM   3694  CB  LYS A 232     -20.591 -18.215  37.909  1.00-14.35           C
ATOM   3695 1HB  LYS A 232     -21.013 -17.225  37.738  1.00-14.35           H
ATOM   3696 2HB  LYS A 232     -19.743 -18.121  38.588  1.00-14.35           H
ATOM   3697  CG  LYS A 232     -20.074 -18.806  36.589  1.00-14.35           C
ATOM   3698 1HG  LYS A 232     -19.813 -19.847  36.771  1.00-14.35           H
ATOM   3699 2HG  LYS A 232     -20.862 -18.770  35.836  1.00-14.35           H
ATOM   3700  CD  LYS A 232     -18.824 -18.111  36.056  1.00-14.35           C
ATOM   3701 1HD  LYS A 232     -19.044 -17.065  35.841  1.00-14.35           H
ATOM   3702 2HD  LYS A 232     -18.044 -18.166  36.816  1.00-14.35           H
ATOM   3703  CE  LYS A 232     -18.329 -18.816  34.788  1.00-14.35           C
ATOM   3704 1HE  LYS A 232     -18.274 -19.886  34.984  1.00-14.35           H
ATOM   3705 2HE  LYS A 232     -19.055 -18.658  33.989  1.00-14.35           H
ATOM   3706  NZ  LYS A 232     -16.974 -18.357  34.324  1.00-14.35           N
ATOM   3707 1HZ  LYS A 232     -16.742 -18.804  33.437  1.00-14.35           H
ATOM   3708 2HZ  LYS A 232     -16.267 -18.600  35.001  1.00-14.35           H
ATOM   3709 3HZ  LYS A 232     -16.973 -17.357  34.169  1.00-14.35           H
ATOM   3710  N   ARG A 233     -22.741 -17.850  40.387  1.00-15.06           N
ATOM   3711  H   ARG A 233     -23.272 -17.362  39.670  1.00-15.06           H
ATOM   3712  CA  ARG A 233     -22.969 -17.531  41.805  1.00-15.06           C
ATOM   3713  HA  ARG A 233     -22.005 -17.354  42.283  1.00-15.06           H
ATOM   3714  C   ARG A 233     -23.619 -18.665  42.579  1.00-15.06           C
ATOM   3715  O   ARG A 233     -23.214 -18.936  43.699  1.00-15.06           O
ATOM   3716  CB  ARG A 233     -23.842 -16.288  41.987  1.00-15.06           C
ATOM   3717 1HB  ARG A 233     -24.716 -16.364  41.339  1.00-15.06           H
ATOM   3718 2HB  ARG A 233     -24.189 -16.277  43.021  1.00-15.06           H
ATOM   3719  CG  ARG A 233     -23.125 -14.971  41.732  1.00-15.06           C
ATOM   3720 1HG  ARG A 233     -22.262 -14.909  42.395  1.00-15.06           H
ATOM   3721 2HG  ARG A 233     -22.788 -14.917  40.698  1.00-15.06           H
ATOM   3722  CD  ARG A 233     -24.061 -13.807  42.032  1.00-15.06           C
ATOM   3723 1HD  ARG A 233     -24.903 -13.841  41.338  1.00-15.06           H
ATOM   3724 2HD  ARG A 233     -24.439 -13.923  43.050  1.00-15.06           H
ATOM   3725  NE  ARG A 233     -23.379 -12.508  41.925  1.00-15.06           N
ATOM   3726  HE  ARG A 233     -22.416 -12.532  41.634  1.00-15.06           H
ATOM   3727  CZ  ARG A 233     -23.906 -11.321  42.198  1.00-15.06           C
ATOM   3728  NH1 ARG A 233     -23.147 -10.263  42.110  1.00-15.06           N
ATOM   3729 1HH1 ARG A 233     -22.180 -10.355  41.849  1.00-15.06           H
ATOM   3730 2HH1 ARG A 233     -23.527  -9.355  42.319  1.00-15.06           H
ATOM   3731  NH2 ARG A 233     -25.152 -11.146  42.564  1.00-15.06           N
ATOM   3732 1HH2 ARG A 233     -25.759 -11.943  42.649  1.00-15.06           H
ATOM   3733 2HH2 ARG A 233     -25.496 -10.224  42.770  1.00-15.06           H
ATOM   3734  N   SER A 234     -24.606 -19.336  42.006  1.00 -6.15           N
ATOM   3735  H   SER A 234     -24.928 -19.081  41.079  1.00 -6.15           H
ATOM   3736  CA  SER A 234     -25.287 -20.413  42.728  1.00 -6.15           C
ATOM   3737  HA  SER A 234     -25.657 -20.020  43.675  1.00 -6.15           H
ATOM   3738  C   SER A 234     -24.339 -21.562  43.052  1.00 -6.15           C
ATOM   3739  O   SER A 234     -24.373 -22.101  44.153  1.00 -6.15           O
ATOM   3740  CB  SER A 234     -26.477 -20.935  41.925  1.00 -6.15           C
ATOM   3741 1HB  SER A 234     -26.880 -21.825  42.410  1.00 -6.15           H
ATOM   3742 2HB  SER A 234     -27.249 -20.165  41.894  1.00 -6.15           H
ATOM   3743  OG  SER A 234     -26.086 -21.236  40.599  1.00 -6.15           O
ATOM   3744  HG  SER A 234     -26.172 -20.428  40.076  1.00 -6.15           H
ATOM   3745  N   ARG A 235     -23.438 -21.905  42.141  1.00 10.04           N
ATOM   3746  H   ARG A 235     -23.449 -21.451  41.233  1.00 10.04           H
ATOM   3747  CA  ARG A 235     -22.453 -22.958  42.418  1.00 10.04           C
ATOM   3748  HA  ARG A 235     -22.966 -23.802  42.882  1.00 10.04           H
ATOM   3749  C   ARG A 235     -21.381 -22.500  43.402  1.00 10.04           C
ATOM   3750  O   ARG A 235     -20.788 -23.315  44.104  1.00 10.04           O
ATOM   3751  CB  ARG A 235     -21.829 -23.444  41.111  1.00 10.04           C
ATOM   3752 1HB  ARG A 235     -21.383 -22.592  40.599  1.00 10.04           H
ATOM   3753 2HB  ARG A 235     -21.045 -24.164  41.345  1.00 10.04           H
ATOM   3754  CG  ARG A 235     -22.859 -24.121  40.202  1.00 10.04           C
ATOM   3755 1HG  ARG A 235     -23.276 -24.982  40.722  1.00 10.04           H
ATOM   3756 2HG  ARG A 235     -23.671 -23.427  39.985  1.00 10.04           H
ATOM   3757  CD  ARG A 235     -22.256 -24.581  38.890  1.00 10.04           C
ATOM   3758 1HD  ARG A 235     -21.404 -25.233  39.094  1.00 10.04           H
ATOM   3759 2HD  ARG A 235     -23.008 -25.139  38.331  1.00 10.04           H
ATOM   3760  NE  ARG A 235     -21.813 -23.430  38.100  1.00 10.04           N
ATOM   3761  HE  ARG A 235     -21.933 -22.524  38.529  1.00 10.04           H
ATOM   3762  CZ  ARG A 235     -21.269 -23.473  36.894  1.00 10.04           C
ATOM   3763  NH1 ARG A 235     -20.709 -22.395  36.433  1.00 10.04           N
ATOM   3764 1HH1 ARG A 235     -20.739 -21.540  36.955  1.00 10.04           H
ATOM   3765 2HH1 ARG A 235     -20.191 -22.448  35.562  1.00 10.04           H
ATOM   3766  NH2 ARG A 235     -21.277 -24.532  36.130  1.00 10.04           N
ATOM   3767 1HH2 ARG A 235     -21.710 -25.381  36.452  1.00 10.04           H
ATOM   3768 2HH2 ARG A 235     -20.804 -24.494  35.236  1.00 10.04           H
ATOM   3769  N   GLY A 236     -21.204 -21.193  43.529  1.00 -4.65           N
ATOM   3770  H   GLY A 236     -21.719 -20.556  42.937  1.00 -4.65           H
ATOM   3771  CA  GLY A 236     -20.299 -20.627  44.520  1.00 -4.65           C
ATOM   3772 1HA  GLY A 236     -19.309 -21.064  44.385  1.00 -4.65           H
ATOM   3773 2HA  GLY A 236     -20.228 -19.552  44.358  1.00 -4.65           H
ATOM   3774  C   GLY A 236     -20.733 -20.870  45.956  1.00 -4.65           C
ATOM   3775  O   GLY A 236     -19.913 -20.798  46.872  1.00 -4.65           O
ATOM   3776  N   SER A 237     -21.988 -21.257  46.155  1.00-11.65           N
ATOM   3777  H   SER A 237     -22.627 -21.297  45.372  1.00-11.65           H
ATOM   3778  CA  SER A 237     -22.501 -21.641  47.474  1.00-11.65           C
ATOM   3779  HA  SER A 237     -22.335 -20.817  48.168  1.00-11.65           H
ATOM   3780  C   SER A 237     -21.824 -22.887  48.044  1.00-11.65           C
ATOM   3781  O   SER A 237     -21.954 -23.182  49.221  1.00-11.65           O
ATOM   3782  CB  SER A 237     -24.001 -21.913  47.396  1.00-11.65           C
ATOM   3783 1HB  SER A 237     -24.164 -22.872  46.903  1.00-11.65           H
ATOM   3784 2HB  SER A 237     -24.414 -21.956  48.405  1.00-11.65           H
ATOM   3785  OG  SER A 237     -24.649 -20.900  46.646  1.00-11.65           O
ATOM   3786  HG  SER A 237     -24.735 -21.220  45.738  1.00-11.65           H
ATOM   3787  N   SER A 238     -21.038 -23.576  47.225  1.00 31.46           N
ATOM   3788  H   SER A 238     -20.969 -23.297  46.255  1.00 31.46           H
ATOM   3789  CA  SER A 238     -20.217 -24.696  47.688  1.00 31.46           C
ATOM   3790  HA  SER A 238     -20.863 -25.442  48.151  1.00 31.46           H
ATOM   3791  C   SER A 238     -19.172 -24.258  48.720  1.00 31.46           C
ATOM   3792  O   SER A 238     -18.608 -25.084  49.435  1.00 31.46           O
ATOM   3793  CB  SER A 238     -19.483 -25.332  46.504  1.00 31.46           C
ATOM   3794 1HB  SER A 238     -18.743 -24.627  46.125  1.00 31.46           H
ATOM   3795 2HB  SER A 238     -18.969 -26.231  46.848  1.00 31.46           H
ATOM   3796  OG  SER A 238     -20.375 -25.668  45.449  1.00 31.46           O
ATOM   3797  HG  SER A 238     -20.524 -24.873  44.915  1.00 31.46           H
ATOM   3798  N   LYS A 239     -18.900 -22.962  48.828  1.00 11.60           N
ATOM   3799  H   LYS A 239     -19.371 -22.293  48.225  1.00 11.60           H
ATOM   3800  CA  LYS A 239     -17.981 -22.472  49.855  1.00 11.60           C
ATOM   3801  HA  LYS A 239     -17.160 -23.185  49.931  1.00 11.60           H
ATOM   3802  C   LYS A 239     -18.658 -22.407  51.228  1.00 11.60           C
ATOM   3803  O   LYS A 239     -19.124 -21.353  51.659  1.00 11.60           O
ATOM   3804  CB  LYS A 239     -17.388 -21.110  49.476  1.00 11.60           C
ATOM   3805 1HB  LYS A 239     -17.015 -21.159  48.453  1.00 11.60           H
ATOM   3806 2HB  LYS A 239     -18.173 -20.354  49.521  1.00 11.60           H
ATOM   3807  CG  LYS A 239     -16.238 -20.707  50.401  1.00 11.60           C
ATOM   3808 1HG  LYS A 239     -16.584 -20.750  51.433  1.00 11.60           H
ATOM   3809 2HG  LYS A 239     -15.417 -21.414  50.281  1.00 11.60           H
ATOM   3810  CD  LYS A 239     -15.733 -19.304  50.142  1.00 11.60           C
ATOM   3811 1HD  LYS A 239     -15.359 -19.230  49.120  1.00 11.60           H
ATOM   3812 2HD  LYS A 239     -16.554 -18.599  50.282  1.00 11.60           H
ATOM   3813  CE  LYS A 239     -14.619 -18.989  51.136  1.00 11.60           C
ATOM   3814 1HE  LYS A 239     -15.003 -19.144  52.148  1.00 11.60           H
ATOM   3815 2HE  LYS A 239     -13.795 -19.689  50.978  1.00 11.60           H
ATOM   3816  NZ  LYS A 239     -14.113 -17.582  51.014  1.00 11.60           N
ATOM   3817 1HZ  LYS A 239     -13.386 -17.421  51.698  1.00 11.60           H
ATOM   3818 2HZ  LYS A 239     -14.870 -16.932  51.178  1.00 11.60           H
ATOM   3819 3HZ  LYS A 239     -13.738 -17.431  50.087  1.00 11.60           H
ATOM   3820  N   GLN A 240     -18.605 -23.534  51.923  1.00 20.52           N
ATOM   3821  H   GLN A 240     -18.508 -24.393  51.389  1.00 20.52           H
ATOM   3822  CA  GLN A 240     -18.603 -23.650  53.392  1.00 20.52           C
ATOM   3823  HA  GLN A 240     -18.392 -24.698  53.606  1.00 20.52           H
ATOM   3824  C   GLN A 240     -19.875 -23.342  54.196  1.00 20.52           C
ATOM   3825  O   GLN A 240     -20.125 -24.066  55.158  1.00 20.52           O
ATOM   3826  CB  GLN A 240     -17.437 -22.842  53.982  1.00 20.52           C
ATOM   3827 1HB  GLN A 240     -17.572 -21.791  53.732  1.00 20.52           H
ATOM   3828 2HB  GLN A 240     -17.466 -22.936  55.068  1.00 20.52           H
ATOM   3829  CG  GLN A 240     -16.057 -23.291  53.500  1.00 20.52           C
ATOM   3830 1HG  GLN A 240     -15.885 -24.314  53.832  1.00 20.52           H
ATOM   3831 2HG  GLN A 240     -16.021 -23.269  52.412  1.00 20.52           H
ATOM   3832  CD  GLN A 240     -14.947 -22.406  54.022  1.00 20.52           C
ATOM   3833  OE1 GLN A 240     -14.730 -21.301  53.540  1.00 20.52           O
ATOM   3834  NE2 GLN A 240     -14.220 -22.888  54.994  1.00 20.52           N
ATOM   3835 1HE2 GLN A 240     -13.476 -22.321  55.363  1.00 20.52           H
ATOM   3836 2HE2 GLN A 240     -14.413 -23.801  55.368  1.00 20.52           H
ATOM   3837  N   GLU A 241     -20.636 -22.320  53.817  1.00 27.04           N
ATOM   3838  H   GLU A 241     -20.339 -21.816  52.987  1.00 27.04           H
ATOM   3839  CA  GLU A 241     -21.860 -21.820  54.483  1.00 27.04           C
ATOM   3840  HA  GLU A 241     -22.158 -20.918  53.949  1.00 27.04           H
ATOM   3841  C   GLU A 241     -21.767 -21.399  55.962  1.00 27.04           C
ATOM   3842  O   GLU A 241     -21.986 -20.235  56.286  1.00 27.04           O
ATOM   3843  CB  GLU A 241     -23.020 -22.819  54.316  1.00 27.04           C
ATOM   3844 1HB  GLU A 241     -23.106 -23.090  53.263  1.00 27.04           H
ATOM   3845 2HB  GLU A 241     -22.779 -23.718  54.872  1.00 27.04           H
ATOM   3846  CG  GLU A 241     -24.379 -22.296  54.805  1.00 27.04           C
ATOM   3847 1HG  GLU A 241     -24.245 -21.793  55.761  1.00 27.04           H
ATOM   3848 2HG  GLU A 241     -24.760 -21.565  54.089  1.00 27.04           H
ATOM   3849  CD  GLU A 241     -25.405 -23.401  55.014  1.00 27.04           C
ATOM   3850  OE1 GLU A 241     -25.790 -24.080  54.038  1.00 27.04           O
ATOM   3851  OE2 GLU A 241     -25.844 -23.576  56.177  1.00 27.04           O
ATOM   3852  N   LYS A 242     -21.467 -22.357  56.830  1.00 27.60           N
ATOM   3853  H   LYS A 242     -21.144 -23.234  56.430  1.00 27.60           H
ATOM   3854  CA  LYS A 242     -21.730 -22.327  58.274  1.00 27.60           C
ATOM   3855  HA  LYS A 242     -21.394 -23.290  58.642  1.00 27.60           H
ATOM   3856  C   LYS A 242     -23.251 -22.239  58.526  1.00 27.60           C
ATOM   3857  O   LYS A 242     -23.770 -21.222  58.968  1.00 27.60           O
ATOM   3858  CB  LYS A 242     -20.889 -21.300  59.050  1.00 27.60           C
ATOM   3859 1HB  LYS A 242     -20.057 -20.992  58.416  1.00 27.60           H
ATOM   3860 2HB  LYS A 242     -21.484 -20.416  59.275  1.00 27.60           H
ATOM   3861  CG  LYS A 242     -20.304 -21.881  60.349  1.00 27.60           C
ATOM   3862 1HG  LYS A 242     -19.704 -22.752  60.086  1.00 27.60           H
ATOM   3863 2HG  LYS A 242     -19.650 -21.140  60.808  1.00 27.60           H
ATOM   3864  CD  LYS A 242     -21.362 -22.315  61.377  1.00 27.60           C
ATOM   3865 1HD  LYS A 242     -21.896 -21.438  61.745  1.00 27.60           H
ATOM   3866 2HD  LYS A 242     -22.077 -22.981  60.906  1.00 27.60           H
ATOM   3867  CE  LYS A 242     -20.733 -23.072  62.536  1.00 27.60           C
ATOM   3868 1HE  LYS A 242     -20.125 -23.887  62.134  1.00 27.60           H
ATOM   3869 2HE  LYS A 242     -20.092 -22.398  63.106  1.00 27.60           H
ATOM   3870  NZ  LYS A 242     -21.797 -23.655  63.420  1.00 27.60           N
ATOM   3871 1HZ  LYS A 242     -21.380 -24.155  64.191  1.00 27.60           H
ATOM   3872 2HZ  LYS A 242     -22.368 -24.313  62.890  1.00 27.60           H
ATOM   3873 3HZ  LYS A 242     -22.404 -22.927  63.770  1.00 27.60           H
ATOM   3874  N   GLU A 243     -23.956 -23.345  58.321  1.00 41.54           N
ATOM   3875  H   GLU A 243     -24.808 -23.298  57.754  1.00 41.54           H
ATOM   3876  CA  GLU A 243     -23.548 -24.639  58.871  1.00 41.54           C
ATOM   3877  HA  GLU A 243     -22.926 -24.407  59.727  1.00 41.54           H
ATOM   3878  C   GLU A 243     -22.664 -25.440  57.918  1.00 41.54           C
ATOM   3879  O   GLU A 243     -22.792 -25.386  56.709  1.00 41.54           O
ATOM   3880  CB  GLU A 243     -24.737 -25.440  59.415  1.00 41.54           C
ATOM   3881 1HB  GLU A 243     -25.379 -24.749  59.961  1.00 41.54           H
ATOM   3882 2HB  GLU A 243     -25.307 -25.865  58.589  1.00 41.54           H
ATOM   3883  CG  GLU A 243     -24.310 -26.554  60.384  1.00 41.54           C
ATOM   3884 1HG  GLU A 243     -25.195 -26.998  60.843  1.00 41.54           H
ATOM   3885 2HG  GLU A 243     -23.794 -27.328  59.814  1.00 41.54           H
ATOM   3886  CD  GLU A 243     -23.359 -26.040  61.469  1.00 41.54           C
ATOM   3887  OE1 GLU A 243     -23.789 -25.341  62.406  1.00 41.54           O
ATOM   3888  OE2 GLU A 243     -22.127 -26.246  61.324  1.00 41.54           O
ATOM   3889  N   SER A 244     -21.644 -26.051  58.499  1.00 37.52           N
ATOM   3890  H   SER A 244     -21.755 -26.361  59.461  1.00 37.52           H
ATOM   3891  CA  SER A 244     -20.301 -26.120  57.926  1.00 37.52           C
ATOM   3892  HA  SER A 244     -20.066 -25.126  57.549  1.00 37.52           H
ATOM   3893  C   SER A 244     -20.004 -27.101  56.784  1.00 37.52           C
ATOM   3894  O   SER A 244     -18.913 -27.662  56.750  1.00 37.52           O
ATOM   3895  CB  SER A 244     -19.350 -26.408  59.089  1.00 37.52           C
ATOM   3896 1HB  SER A 244     -19.451 -27.452  59.387  1.00 37.52           H
ATOM   3897 2HB  SER A 244     -18.322 -26.220  58.776  1.00 37.52           H
ATOM   3898  OG  SER A 244     -19.673 -25.576  60.200  1.00 37.52           O
ATOM   3899  HG  SER A 244     -20.448 -25.941  60.654  1.00 37.52           H
ATOM   3900  N   SER A 245     -20.957 -27.312  55.881  1.00 12.41           N
ATOM   3901  H   SER A 245     -21.833 -26.799  55.986  1.00 12.41           H
ATOM   3902  CA  SER A 245     -20.808 -28.197  54.714  1.00 12.41           C
ATOM   3903  HA  SER A 245     -21.795 -28.353  54.278  1.00 12.41           H
ATOM   3904  C   SER A 245     -20.228 -29.574  55.036  1.00 12.41           C
ATOM   3905  O   SER A 245     -19.302 -30.044  54.386  1.00 12.41           O
ATOM   3906  CB  SER A 245     -19.951 -27.512  53.649  1.00 12.41           C
ATOM   3907 1HB  SER A 245     -18.941 -27.367  54.032  1.00 12.41           H
ATOM   3908 2HB  SER A 245     -19.913 -28.136  52.755  1.00 12.41           H
ATOM   3909  OG  SER A 245     -20.521 -26.258  53.318  1.00 12.41           O
ATOM   3910  HG  SER A 245     -20.652 -25.753  54.131  1.00 12.41           H
ATOM   3911  N   ALA A 246     -20.771 -30.213  56.063  1.00 17.80           N
ATOM   3912  H   ALA A 246     -21.534 -29.778  56.552  1.00 17.80           H
ATOM   3913  CA  ALA A 246     -20.310 -31.525  56.523  1.00 17.80           C
ATOM   3914  HA  ALA A 246     -19.220 -31.533  56.484  1.00 17.80           H
ATOM   3915  C   ALA A 246     -20.817 -32.691  55.647  1.00 17.80           C
ATOM   3916  O   ALA A 246     -21.314 -33.692  56.159  1.00 17.80           O
ATOM   3917  CB  ALA A 246     -20.742 -31.715  57.989  1.00 17.80           C
ATOM   3918 1HB  ALA A 246     -20.356 -30.895  58.596  1.00 17.80           H
ATOM   3919 2HB  ALA A 246     -20.338 -32.656  58.366  1.00 17.80           H
ATOM   3920 3HB  ALA A 246     -21.830 -31.745  58.054  1.00 17.80           H
ATOM   3921  N   GLU A 247     -20.713 -32.547  54.335  1.00  5.32           N
ATOM   3922  H   GLU A 247     -20.240 -31.726  53.958  1.00  5.32           H
ATOM   3923  CA  GLU A 247     -21.182 -33.530  53.365  1.00  5.32           C
ATOM   3924  HA  GLU A 247     -21.187 -34.531  53.796  1.00  5.32           H
ATOM   3925  C   GLU A 247     -20.151 -33.432  52.246  1.00  5.32           C
ATOM   3926  O   GLU A 247     -19.585 -32.359  52.050  1.00  5.32           O
ATOM   3927  CB  GLU A 247     -22.584 -33.155  52.863  1.00  5.32           C
ATOM   3928 1HB  GLU A 247     -23.232 -33.029  53.730  1.00  5.32           H
ATOM   3929 2HB  GLU A 247     -22.522 -32.201  52.340  1.00  5.32           H
ATOM   3930  CG  GLU A 247     -23.225 -34.188  51.940  1.00  5.32           C
ATOM   3931 1HG  GLU A 247     -22.598 -34.319  51.057  1.00  5.32           H
ATOM   3932 2HG  GLU A 247     -23.275 -35.141  52.470  1.00  5.32           H
ATOM   3933  CD  GLU A 247     -24.627 -33.790  51.497  1.00  5.32           C
ATOM   3934  OE1 GLU A 247     -24.784 -32.751  50.816  1.00  5.32           O
ATOM   3935  OE2 GLU A 247     -25.579 -34.529  51.825  1.00  5.32           O
ATOM   3936  N   ASP A 248     -19.888 -34.515  51.528  1.00 -6.90           N
ATOM   3937  H   ASP A 248     -20.358 -35.380  51.730  1.00 -6.90           H
ATOM   3938  CA  ASP A 248     -18.982 -34.478  50.378  1.00 -6.90           C
ATOM   3939  HA  ASP A 248     -18.159 -33.794  50.585  1.00 -6.90           H
ATOM   3940  C   ASP A 248     -19.776 -33.953  49.179  1.00 -6.90           C
ATOM   3941  O   ASP A 248     -20.341 -34.715  48.394  1.00 -6.90           O
ATOM   3942  CB  ASP A 248     -18.413 -35.872  50.097  1.00 -6.90           C
ATOM   3943 1HB  ASP A 248     -17.988 -36.266  51.021  1.00 -6.90           H
ATOM   3944 2HB  ASP A 248     -19.218 -36.537  49.784  1.00 -6.90           H
ATOM   3945  CG  ASP A 248     -17.328 -35.857  49.032  1.00 -6.90           C
ATOM   3946  OD1 ASP A 248     -16.877 -34.761  48.631  1.00 -6.90           O
ATOM   3947  OD2 ASP A 248     -16.877 -36.957  48.642  1.00 -6.90           O
ATOM   3948  N   CYS A 249     -19.941 -32.639  49.130  1.00 -9.40           N
ATOM   3949  H   CYS A 249     -19.464 -32.054  49.808  1.00 -9.40           H
ATOM   3950  CA  CYS A 249     -20.854 -32.005  48.189  1.00 -9.40           C
ATOM   3951  HA  CYS A 249     -20.969 -32.645  47.314  1.00 -9.40           H
ATOM   3952  C   CYS A 249     -20.340 -30.639  47.745  1.00 -9.40           C
ATOM   3953  O   CYS A 249     -19.776 -29.878  48.528  1.00 -9.40           O
ATOM   3954  CB  CYS A 249     -22.209 -31.858  48.887  1.00 -9.40           C
ATOM   3955 1HB  CYS A 249     -22.483 -32.834  49.287  1.00 -9.40           H
ATOM   3956 2HB  CYS A 249     -22.092 -31.176  49.730  1.00 -9.40           H
ATOM   3957  SG  CYS A 249     -23.586 -31.280  47.864  1.00 -9.40           S
ATOM   3958  HG  CYS A 249     -24.519 -31.556  48.793  1.00 -9.40           H
ATOM   3959  N   GLY A 250     -20.556 -30.322  46.478  1.00 10.09           N
ATOM   3960  H   GLY A 250     -20.991 -30.990  45.854  1.00 10.09           H
ATOM   3961  CA  GLY A 250     -20.195 -29.031  45.923  1.00 10.09           C
ATOM   3962 1HA  GLY A 250     -20.824 -28.248  46.345  1.00 10.09           H
ATOM   3963 2HA  GLY A 250     -19.142 -28.815  46.101  1.00 10.09           H
ATOM   3964  C   GLY A 250     -20.460 -29.181  44.443  1.00 10.09           C
ATOM   3965  O   GLY A 250     -20.694 -30.311  44.010  1.00 10.09           O
ATOM   3966  N   VAL A 251     -20.456 -28.106  43.666  1.00-13.02           N
ATOM   3967  H   VAL A 251     -20.279 -27.191  44.069  1.00-13.02           H
ATOM   3968  CA  VAL A 251     -20.721 -28.205  42.227  1.00-13.02           C
ATOM   3969  HA  VAL A 251     -20.697 -29.255  41.940  1.00-13.02           H
ATOM   3970  C   VAL A 251     -19.628 -27.467  41.458  1.00-13.02           C
ATOM   3971  O   VAL A 251     -19.393 -26.283  41.683  1.00-13.02           O
ATOM   3972  CB  VAL A 251     -22.126 -27.641  41.854  1.00-13.02           C
ATOM   3973  HB  VAL A 251     -22.125 -26.564  42.017  1.00-13.02           H
ATOM   3974  CG1 VAL A 251     -22.458 -27.932  40.382  1.00-13.02           C
ATOM   3975 1HG1 VAL A 251     -23.432 -27.513  40.132  1.00-13.02           H
ATOM   3976 2HG1 VAL A 251     -22.481 -29.009  40.207  1.00-13.02           H
ATOM   3977 3HG1 VAL A 251     -21.708 -27.484  39.730  1.00-13.02           H
ATOM   3978  CG2 VAL A 251     -23.231 -28.250  42.737  1.00-13.02           C
ATOM   3979 1HG2 VAL A 251     -24.210 -27.908  42.401  1.00-13.02           H
ATOM   3980 2HG2 VAL A 251     -23.098 -27.935  43.772  1.00-13.02           H
ATOM   3981 3HG2 VAL A 251     -23.195 -29.341  42.689  1.00-13.02           H
ATOM   3982  N   SER A 252     -18.938 -28.181  40.580  1.00  4.95           N
ATOM   3983  H   SER A 252     -19.173 -29.149  40.443  1.00  4.95           H
ATOM   3984  CA  SER A 252     -17.862 -27.604  39.770  1.00  4.95           C
ATOM   3985  HA  SER A 252     -17.270 -26.922  40.379  1.00  4.95           H
ATOM   3986  C   SER A 252     -18.445 -26.847  38.579  1.00  4.95           C
ATOM   3987  O   SER A 252     -19.586 -27.087  38.177  1.00  4.95           O
ATOM   3988  CB  SER A 252     -16.955 -28.727  39.250  1.00  4.95           C
ATOM   3989 1HB  SER A 252     -16.599 -29.307  40.102  1.00  4.95           H
ATOM   3990 2HB  SER A 252     -17.532 -29.381  38.595  1.00  4.95           H
ATOM   3991  OG  SER A 252     -15.828 -28.229  38.544  1.00  4.95           O
ATOM   3992  HG  SER A 252     -16.081 -28.042  37.629  1.00  4.95           H
ATOM   3993  N   ASP A 253     -17.646 -25.987  37.963  1.00 10.35           N
ATOM   3994  H   ASP A 253     -16.746 -25.763  38.356  1.00 10.35           H
ATOM   3995  CA  ASP A 253     -17.977 -25.493  36.631  1.00 10.35           C
ATOM   3996  HA  ASP A 253     -19.049 -25.369  36.564  1.00 10.35           H
ATOM   3997  C   ASP A 253     -17.529 -26.562  35.635  1.00 10.35           C
ATOM   3998  O   ASP A 253     -16.563 -27.284  35.891  1.00 10.35           O
ATOM   3999  CB  ASP A 253     -17.301 -24.151  36.326  1.00 10.35           C
ATOM   4000 1HB  ASP A 253     -17.299 -23.556  37.240  1.00 10.35           H
ATOM   4001 2HB  ASP A 253     -16.268 -24.325  36.022  1.00 10.35           H
ATOM   4002  CG  ASP A 253     -18.035 -23.356  35.248  1.00 10.35           C
ATOM   4003  OD1 ASP A 253     -18.926 -23.908  34.560  1.00 10.35           O
ATOM   4004  OD2 ASP A 253     -17.832 -22.131  35.179  1.00 10.35           O
ATOM   4005  N   SER A 254     -18.230 -26.667  34.519  1.00  7.87           N
ATOM   4006  H   SER A 254     -19.002 -26.027  34.359  1.00  7.87           H
ATOM   4007  CA  SER A 254     -17.933 -27.614  33.455  1.00  7.87           C
ATOM   4008  HA  SER A 254     -16.860 -27.687  33.286  1.00  7.87           H
ATOM   4009  C   SER A 254     -18.638 -27.013  32.252  1.00  7.87           C
ATOM   4010  O   SER A 254     -19.693 -26.414  32.446  1.00  7.87           O
ATOM   4011  CB  SER A 254     -18.534 -28.986  33.770  1.00  7.87           C
ATOM   4012 1HB  SER A 254     -18.371 -29.655  32.924  1.00  7.87           H
ATOM   4013 2HB  SER A 254     -18.042 -29.398  34.651  1.00  7.87           H
ATOM   4014  OG  SER A 254     -19.925 -28.878  34.029  1.00  7.87           O
ATOM   4015  HG  SER A 254     -20.300 -28.223  33.428  1.00  7.87           H
ATOM   4016  N   GLU A 255     -18.074 -27.184  31.061  1.00  4.51           N
ATOM   4017  H   GLU A 255     -17.185 -27.656  31.032  1.00  4.51           H
ATOM   4018  CA  GLU A 255     -18.635 -26.770  29.758  1.00  4.51           C
ATOM   4019  HA  GLU A 255     -17.876 -27.016  29.015  1.00  4.51           H
ATOM   4020  C   GLU A 255     -18.945 -25.283  29.501  1.00  4.51           C
ATOM   4021  O   GLU A 255     -18.690 -24.794  28.404  1.00  4.51           O
ATOM   4022  CB  GLU A 255     -19.839 -27.671  29.432  1.00  4.51           C
ATOM   4023 1HB  GLU A 255     -19.509 -28.700  29.573  1.00  4.51           H
ATOM   4024 2HB  GLU A 255     -20.634 -27.490  30.153  1.00  4.51           H
ATOM   4025  CG  GLU A 255     -20.395 -27.562  28.004  1.00  4.51           C
ATOM   4026 1HG  GLU A 255     -19.562 -27.412  27.315  1.00  4.51           H
ATOM   4027 2HG  GLU A 255     -20.876 -28.509  27.753  1.00  4.51           H
ATOM   4028  CD  GLU A 255     -21.419 -26.445  27.821  1.00  4.51           C
ATOM   4029  OE1 GLU A 255     -21.653 -26.001  26.678  1.00  4.51           O
ATOM   4030  OE2 GLU A 255     -22.052 -26.024  28.808  1.00  4.51           O
ATOM   4031  N   LEU A 256     -19.393 -24.520  30.486  1.00  7.68           N
ATOM   4032  H   LEU A 256     -19.578 -24.946  31.391  1.00  7.68           H
ATOM   4033  CA  LEU A 256     -19.681 -23.100  30.285  1.00  7.68           C
ATOM   4034  HA  LEU A 256     -20.334 -23.003  29.419  1.00  7.68           H
ATOM   4035  C   LEU A 256     -18.421 -22.300  29.998  1.00  7.68           C
ATOM   4036  O   LEU A 256     -18.474 -21.288  29.312  1.00  7.68           O
ATOM   4037  CB  LEU A 256     -20.382 -22.495  31.502  1.00  7.68           C
ATOM   4038 1HB  LEU A 256     -19.696 -22.541  32.347  1.00  7.68           H
ATOM   4039 2HB  LEU A 256     -20.562 -21.443  31.281  1.00  7.68           H
ATOM   4040  CG  LEU A 256     -21.716 -23.115  31.942  1.00  7.68           C
ATOM   4041  HG  LEU A 256     -21.530 -24.129  32.294  1.00  7.68           H
ATOM   4042  CD1 LEU A 256     -22.276 -22.296  33.100  1.00  7.68           C
ATOM   4043 1HD1 LEU A 256     -23.175 -22.778  33.482  1.00  7.68           H
ATOM   4044 2HD1 LEU A 256     -22.517 -21.285  32.770  1.00  7.68           H
ATOM   4045 3HD1 LEU A 256     -21.537 -22.245  33.895  1.00  7.68           H
ATOM   4046  CD2 LEU A 256     -22.750 -23.179  30.821  1.00  7.68           C
ATOM   4047 1HD2 LEU A 256     -23.685 -23.582  31.209  1.00  7.68           H
ATOM   4048 2HD2 LEU A 256     -22.399 -23.856  30.041  1.00  7.68           H
ATOM   4049 3HD2 LEU A 256     -22.915 -22.190  30.398  1.00  7.68           H
ATOM   4050  N   SER A 257     -17.282 -22.798  30.452  1.00 -3.90           N
ATOM   4051  H   SER A 257     -17.285 -23.630  31.020  1.00 -3.90           H
ATOM   4052  CA  SER A 257     -15.996 -22.193  30.126  1.00 -3.90           C
ATOM   4053  HA  SER A 257     -15.993 -21.147  30.425  1.00 -3.90           H
ATOM   4054  C   SER A 257     -15.712 -22.254  28.629  1.00 -3.90           C
ATOM   4055  O   SER A 257     -15.144 -21.332  28.065  1.00 -3.90           O
ATOM   4056  CB  SER A 257     -14.910 -22.936  30.894  1.00 -3.90           C
ATOM   4057 1HB  SER A 257     -13.950 -22.802  30.394  1.00 -3.90           H
ATOM   4058 2HB  SER A 257     -14.853 -22.528  31.904  1.00 -3.90           H
ATOM   4059  OG  SER A 257     -15.246 -24.316  30.977  1.00 -3.90           O
ATOM   4060  HG  SER A 257     -14.489 -24.780  31.346  1.00 -3.90           H
ATOM   4061  N   PHE A 258     -16.187 -23.287  27.948  1.00-14.00           N
ATOM   4062  H   PHE A 258     -16.710 -24.015  28.416  1.00-14.00           H
ATOM   4063  CA  PHE A 258     -15.990 -23.363  26.503  1.00-14.00           C
ATOM   4064  HA  PHE A 258     -14.953 -23.109  26.279  1.00-14.00           H
ATOM   4065  C   PHE A 258     -16.882 -22.341  25.805  1.00-14.00           C
ATOM   4066  O   PHE A 258     -16.572 -21.859  24.727  1.00-14.00           O
ATOM   4067  CB  PHE A 258     -16.280 -24.768  25.976  1.00-14.00           C
ATOM   4068 1HB  PHE A 258     -15.612 -25.470  26.475  1.00-14.00           H
ATOM   4069 2HB  PHE A 258     -17.308 -25.034  26.220  1.00-14.00           H
ATOM   4070  CG  PHE A 258     -16.097 -24.894  24.489  1.00-14.00           C
ATOM   4071  CD1 PHE A 258     -14.813 -24.815  23.920  1.00-14.00           C
ATOM   4072  HD1 PHE A 258     -13.948 -24.682  24.557  1.00-14.00           H
ATOM   4073  CD2 PHE A 258     -17.213 -25.050  23.646  1.00-14.00           C
ATOM   4074  HD2 PHE A 258     -18.206 -25.101  24.071  1.00-14.00           H
ATOM   4075  CE1 PHE A 258     -14.638 -24.882  22.515  1.00-14.00           C
ATOM   4076  HE1 PHE A 258     -13.648 -24.804  22.091  1.00-14.00           H
ATOM   4077  CE2 PHE A 258     -17.055 -25.130  22.241  1.00-14.00           C
ATOM   4078  HE2 PHE A 258     -17.920 -25.256  21.606  1.00-14.00           H
ATOM   4079  CZ  PHE A 258     -15.763 -25.040  21.673  1.00-14.00           C
ATOM   4080  HZ  PHE A 258     -15.635 -25.092  20.603  1.00-14.00           H
ATOM   4081  N   ARG A 259     -17.976 -21.939  26.432  1.00 -1.29           N
ATOM   4082  H   ARG A 259     -18.215 -22.334  27.333  1.00 -1.29           H
ATOM   4083  CA  ARG A 259     -18.818 -20.898  25.839  1.00 -1.29           C
ATOM   4084  HA  ARG A 259     -18.939 -21.115  24.778  1.00 -1.29           H
ATOM   4085  C   ARG A 259     -18.118 -19.552  25.960  1.00 -1.29           C
ATOM   4086  O   ARG A 259     -18.269 -18.690  25.104  1.00 -1.29           O
ATOM   4087  CB  ARG A 259     -20.203 -20.865  26.486  1.00 -1.29           C
ATOM   4088 1HB  ARG A 259     -20.108 -20.555  27.526  1.00 -1.29           H
ATOM   4089 2HB  ARG A 259     -20.810 -20.129  25.959  1.00 -1.29           H
ATOM   4090  CG  ARG A 259     -20.901 -22.218  26.439  1.00 -1.29           C
ATOM   4091 1HG  ARG A 259     -20.908 -22.587  25.413  1.00 -1.29           H
ATOM   4092 2HG  ARG A 259     -20.360 -22.926  27.065  1.00 -1.29           H
ATOM   4093  CD  ARG A 259     -22.327 -22.122  26.939  1.00 -1.29           C
ATOM   4094 1HD  ARG A 259     -22.331 -21.638  27.917  1.00 -1.29           H
ATOM   4095 2HD  ARG A 259     -22.912 -21.528  26.236  1.00 -1.29           H
ATOM   4096  NE  ARG A 259     -22.910 -23.463  27.067  1.00 -1.29           N
ATOM   4097  HE  ARG A 259     -22.283 -24.260  26.931  1.00 -1.29           H
ATOM   4098  CZ  ARG A 259     -24.161 -23.767  27.371  1.00 -1.29           C
ATOM   4099  NH1 ARG A 259     -24.458 -25.019  27.541  1.00 -1.29           N
ATOM   4100 1HH1 ARG A 259     -23.689 -25.685  27.553  1.00 -1.29           H
ATOM   4101 2HH1 ARG A 259     -25.402 -25.319  27.694  1.00 -1.29           H
ATOM   4102  NH2 ARG A 259     -25.115 -22.880  27.514  1.00 -1.29           N
ATOM   4103 1HH2 ARG A 259     -24.902 -21.910  27.379  1.00 -1.29           H
ATOM   4104 2HH2 ARG A 259     -26.039 -23.179  27.763  1.00 -1.29           H
ATOM   4105  N   GLU A 260     -17.309 -19.387  26.994  1.00 -1.77           N
ATOM   4106  H   GLU A 260     -17.230 -20.114  27.693  1.00 -1.77           H
ATOM   4107  CA  GLU A 260     -16.491 -18.182  27.129  1.00 -1.77           C
ATOM   4108  HA  GLU A 260     -17.114 -17.304  26.957  1.00 -1.77           H
ATOM   4109  C   GLU A 260     -15.407 -18.222  26.053  1.00 -1.77           C
ATOM   4110  O   GLU A 260     -15.160 -17.220  25.388  1.00 -1.77           O
ATOM   4111  CB  GLU A 260     -15.863 -18.084  28.528  1.00 -1.77           C
ATOM   4112 1HB  GLU A 260     -15.234 -18.953  28.697  1.00 -1.77           H
ATOM   4113 2HB  GLU A 260     -15.235 -17.194  28.573  1.00 -1.77           H
ATOM   4114  CG  GLU A 260     -16.899 -18.013  29.639  1.00 -1.77           C
ATOM   4115 1HG  GLU A 260     -17.470 -17.093  29.522  1.00 -1.77           H
ATOM   4116 2HG  GLU A 260     -17.588 -18.850  29.539  1.00 -1.77           H
ATOM   4117  CD  GLU A 260     -16.310 -18.057  31.043  1.00 -1.77           C
ATOM   4118  OE1 GLU A 260     -15.936 -16.993  31.586  1.00 -1.77           O
ATOM   4119  OE2 GLU A 260     -16.381 -19.120  31.695  1.00 -1.77           O
ATOM   4120  N   ASP A 261     -14.826 -19.392  25.814  1.00 -4.49           N
ATOM   4121  H   ASP A 261     -15.035 -20.186  26.413  1.00 -4.49           H
ATOM   4122  CA  ASP A 261     -13.836 -19.563  24.743  1.00 -4.49           C
ATOM   4123  HA  ASP A 261     -13.014 -18.867  24.912  1.00 -4.49           H
ATOM   4124  C   ASP A 261     -14.430 -19.265  23.369  1.00 -4.49           C
ATOM   4125  O   ASP A 261     -13.763 -18.706  22.505  1.00 -4.49           O
ATOM   4126  CB  ASP A 261     -13.263 -20.986  24.697  1.00 -4.49           C
ATOM   4127 1HB  ASP A 261     -14.075 -21.705  24.635  1.00 -4.49           H
ATOM   4128 2HB  ASP A 261     -12.655 -21.081  23.797  1.00 -4.49           H
ATOM   4129  CG  ASP A 261     -12.392 -21.317  25.892  1.00 -4.49           C
ATOM   4130  OD1 ASP A 261     -11.547 -20.478  26.273  1.00 -4.49           O
ATOM   4131  OD2 ASP A 261     -12.518 -22.447  26.418  1.00 -4.49           O
ATOM   4132  N   GLN A 262     -15.695 -19.591  23.150  1.00-21.34           N
ATOM   4133  H   GLN A 262     -16.205 -20.098  23.868  1.00-21.34           H
ATOM   4134  CA  GLN A 262     -16.352 -19.254  21.886  1.00-21.34           C
ATOM   4135  HA  GLN A 262     -15.741 -19.627  21.065  1.00-21.34           H
ATOM   4136  C   GLN A 262     -16.481 -17.741  21.709  1.00-21.34           C
ATOM   4137  O   GLN A 262     -16.246 -17.229  20.615  1.00-21.34           O
ATOM   4138  CB  GLN A 262     -17.735 -19.907  21.799  1.00-21.34           C
ATOM   4139 1HB  GLN A 262     -18.287 -19.677  22.709  1.00-21.34           H
ATOM   4140 2HB  GLN A 262     -18.273 -19.475  20.955  1.00-21.34           H
ATOM   4141  CG  GLN A 262     -17.689 -21.420  21.604  1.00-21.34           C
ATOM   4142 1HG  GLN A 262     -17.236 -21.636  20.637  1.00-21.34           H
ATOM   4143 2HG  GLN A 262     -17.068 -21.873  22.369  1.00-21.34           H
ATOM   4144  CD  GLN A 262     -19.060 -22.062  21.661  1.00-21.34           C
ATOM   4145  OE1 GLN A 262     -19.834 -21.856  22.581  1.00-21.34           O
ATOM   4146  NE2 GLN A 262     -19.379 -22.842  20.662  1.00-21.34           N
ATOM   4147 1HE2 GLN A 262     -20.284 -23.277  20.674  1.00-21.34           H
ATOM   4148 2HE2 GLN A 262     -18.727 -23.000  19.915  1.00-21.34           H
ATOM   4149  N   ILE A 263     -16.793 -17.006  22.766  1.00 -6.49           N
ATOM   4150  H   ILE A 263     -16.975 -17.458  23.658  1.00 -6.49           H
ATOM   4151  CA  ILE A 263     -16.871 -15.542  22.674  1.00 -6.49           C
ATOM   4152  HA  ILE A 263     -17.497 -15.268  21.825  1.00 -6.49           H
ATOM   4153  C   ILE A 263     -15.461 -15.002  22.418  1.00 -6.49           C
ATOM   4154  O   ILE A 263     -15.252 -14.130  21.570  1.00 -6.49           O
ATOM   4155  CB  ILE A 263     -17.486 -14.924  23.967  1.00 -6.49           C
ATOM   4156  HB  ILE A 263     -16.901 -15.259  24.824  1.00 -6.49           H
ATOM   4157  CG1 ILE A 263     -18.939 -15.418  24.132  1.00 -6.49           C
ATOM   4158 1HG1 ILE A 263     -19.556 -14.937  23.371  1.00 -6.49           H
ATOM   4159 2HG1 ILE A 263     -18.976 -16.490  23.952  1.00 -6.49           H
ATOM   4160  CG2 ILE A 263     -17.455 -13.371  23.920  1.00 -6.49           C
ATOM   4161 1HG2 ILE A 263     -17.883 -12.957  24.833  1.00 -6.49           H
ATOM   4162 2HG2 ILE A 263     -18.017 -13.011  23.055  1.00 -6.49           H
ATOM   4163 3HG2 ILE A 263     -16.425 -13.020  23.842  1.00 -6.49           H
ATOM   4164  CD1 ILE A 263     -19.569 -15.169  25.504  1.00 -6.49           C
ATOM   4165 1HD1 ILE A 263     -20.558 -15.627  25.534  1.00 -6.49           H
ATOM   4166 2HD1 ILE A 263     -19.669 -14.101  25.692  1.00 -6.49           H
ATOM   4167 3HD1 ILE A 263     -18.948 -15.619  26.279  1.00 -6.49           H
ATOM   4168  N   LEU A 264     -14.468 -15.561  23.094  1.00-18.21           N
ATOM   4169  H   LEU A 264     -14.670 -16.293  23.775  1.00-18.21           H
ATOM   4170  CA  LEU A 264     -13.082 -15.149  22.878  1.00-18.21           C
ATOM   4171  HA  LEU A 264     -13.011 -14.070  23.007  1.00-18.21           H
ATOM   4172  C   LEU A 264     -12.626 -15.461  21.456  1.00-18.21           C
ATOM   4173  O   LEU A 264     -11.831 -14.717  20.890  1.00-18.21           O
ATOM   4174  CB  LEU A 264     -12.144 -15.833  23.880  1.00-18.21           C
ATOM   4175 1HB  LEU A 264     -12.299 -16.908  23.800  1.00-18.21           H
ATOM   4176 2HB  LEU A 264     -11.121 -15.629  23.566  1.00-18.21           H
ATOM   4177  CG  LEU A 264     -12.256 -15.444  25.363  1.00-18.21           C
ATOM   4178  HG  LEU A 264     -13.287 -15.560  25.683  1.00-18.21           H
ATOM   4179  CD1 LEU A 264     -11.386 -16.369  26.209  1.00-18.21           C
ATOM   4180 1HD1 LEU A 264     -11.500 -16.123  27.264  1.00-18.21           H
ATOM   4181 2HD1 LEU A 264     -10.338 -16.280  25.926  1.00-18.21           H
ATOM   4182 3HD1 LEU A 264     -11.704 -17.406  26.072  1.00-18.21           H
ATOM   4183  CD2 LEU A 264     -11.845 -13.988  25.614  1.00-18.21           C
ATOM   4184 1HD2 LEU A 264     -11.898 -13.776  26.682  1.00-18.21           H
ATOM   4185 2HD2 LEU A 264     -12.528 -13.318  25.097  1.00-18.21           H
ATOM   4186 3HD2 LEU A 264     -10.827 -13.819  25.263  1.00-18.21           H
ATOM   4187  N   SER A 265     -13.134 -16.521  20.846  1.00-22.10           N
ATOM   4188  H   SER A 265     -13.742 -17.154  21.361  1.00-22.10           H
ATOM   4189  CA  SER A 265     -12.778 -16.829  19.464  1.00-22.10           C
ATOM   4190  HA  SER A 265     -11.692 -16.780  19.396  1.00-22.10           H
ATOM   4191  C   SER A 265     -13.343 -15.814  18.473  1.00-22.10           C
ATOM   4192  O   SER A 265     -12.691 -15.534  17.466  1.00-22.10           O
ATOM   4193  CB  SER A 265     -13.193 -18.251  19.072  1.00-22.10           C
ATOM   4194 1HB  SER A 265     -12.672 -18.519  18.153  1.00-22.10           H
ATOM   4195 2HB  SER A 265     -12.884 -18.941  19.859  1.00-22.10           H
ATOM   4196  OG  SER A 265     -14.585 -18.389  18.842  1.00-22.10           O
ATOM   4197  HG  SER A 265     -15.080 -17.958  19.554  1.00-22.10           H
ATOM   4198  N   GLU A 266     -14.491 -15.205  18.753  1.00 -9.96           N
ATOM   4199  H   GLU A 266     -15.018 -15.455  19.584  1.00 -9.96           H
ATOM   4200  CA  GLU A 266     -15.002 -14.152  17.868  1.00 -9.96           C
ATOM   4201  HA  GLU A 266     -15.039 -14.524  16.844  1.00 -9.96           H
ATOM   4202  C   GLU A 266     -14.038 -12.976  17.929  1.00 -9.96           C
ATOM   4203  O   GLU A 266     -13.631 -12.419  16.908  1.00 -9.96           O
ATOM   4204  CB  GLU A 266     -16.390 -13.633  18.275  1.00 -9.96           C
ATOM   4205 1HB  GLU A 266     -16.347 -13.261  19.297  1.00 -9.96           H
ATOM   4206 2HB  GLU A 266     -16.621 -12.790  17.623  1.00 -9.96           H
ATOM   4207  CG  GLU A 266     -17.540 -14.622  18.167  1.00 -9.96           C
ATOM   4208 1HG  GLU A 266     -17.466 -15.136  17.207  1.00 -9.96           H
ATOM   4209 2HG  GLU A 266     -17.460 -15.359  18.967  1.00 -9.96           H
ATOM   4210  CD  GLU A 266     -18.897 -13.919  18.241  1.00 -9.96           C
ATOM   4211  OE1 GLU A 266     -19.176 -13.162  19.201  1.00 -9.96           O
ATOM   4212  OE2 GLU A 266     -19.701 -14.063  17.293  1.00 -9.96           O
ATOM   4213  N   LEU A 267     -13.632 -12.637  19.145  1.00-14.01           N
ATOM   4214  H   LEU A 267     -13.983 -13.156  19.944  1.00-14.01           H
ATOM   4215  CA  LEU A 267     -12.730 -11.510  19.366  1.00-14.01           C
ATOM   4216  HA  LEU A 267     -13.145 -10.630  18.877  1.00-14.01           H
ATOM   4217  C   LEU A 267     -11.360 -11.779  18.755  1.00-14.01           C
ATOM   4218  O   LEU A 267     -10.711 -10.882  18.224  1.00-14.01           O
ATOM   4219  CB  LEU A 267     -12.592 -11.234  20.867  1.00-14.01           C
ATOM   4220 1HB  LEU A 267     -12.204 -12.136  21.339  1.00-14.01           H
ATOM   4221 2HB  LEU A 267     -11.853 -10.444  20.999  1.00-14.01           H
ATOM   4222  CG  LEU A 267     -13.872 -10.820  21.612  1.00-14.01           C
ATOM   4223  HG  LEU A 267     -14.651 -11.551  21.408  1.00-14.01           H
ATOM   4224  CD1 LEU A 267     -13.618 -10.813  23.117  1.00-14.01           C
ATOM   4225 1HD1 LEU A 267     -14.537 -10.552  23.641  1.00-14.01           H
ATOM   4226 2HD1 LEU A 267     -12.840 -10.091  23.367  1.00-14.01           H
ATOM   4227 3HD1 LEU A 267     -13.309 -11.807  23.438  1.00-14.01           H
ATOM   4228  CD2 LEU A 267     -14.380  -9.444  21.171  1.00-14.01           C
ATOM   4229 1HD2 LEU A 267     -15.271  -9.183  21.740  1.00-14.01           H
ATOM   4230 2HD2 LEU A 267     -14.643  -9.469  20.113  1.00-14.01           H
ATOM   4231 3HD2 LEU A 267     -13.611  -8.688  21.332  1.00-14.01           H
ATOM   4232  N   GLY A 268     -10.928 -13.029  18.786  1.00 -2.97           N
ATOM   4233  H   GLY A 268     -11.482 -13.738  19.259  1.00 -2.97           H
ATOM   4234  CA  GLY A 268      -9.662 -13.396  18.177  1.00 -2.97           C
ATOM   4235 1HA  GLY A 268      -8.872 -12.789  18.618  1.00 -2.97           H
ATOM   4236 2HA  GLY A 268      -9.456 -14.448  18.372  1.00 -2.97           H
ATOM   4237  C   GLY A 268      -9.666 -13.159  16.681  1.00 -2.97           C
ATOM   4238  O   GLY A 268      -8.662 -12.722  16.125  1.00 -2.97           O
ATOM   4239  N   HIS A 269     -10.788 -13.399  16.017  1.00 -7.74           N
ATOM   4240  H   HIS A 269     -11.604 -13.756  16.504  1.00 -7.74           H
ATOM   4241  CA  HIS A 269     -10.869 -13.127  14.585  1.00 -7.74           C
ATOM   4242  HA  HIS A 269      -9.956 -13.487  14.110  1.00 -7.74           H
ATOM   4243  C   HIS A 269     -10.964 -11.633  14.302  1.00 -7.74           C
ATOM   4244  O   HIS A 269     -10.332 -11.157  13.363  1.00 -7.74           O
ATOM   4245  CB  HIS A 269     -12.053 -13.850  13.943  1.00 -7.74           C
ATOM   4246 1HB  HIS A 269     -12.956 -13.656  14.522  1.00 -7.74           H
ATOM   4247 2HB  HIS A 269     -12.194 -13.445  12.941  1.00 -7.74           H
ATOM   4248  CG  HIS A 269     -11.844 -15.326  13.805  1.00 -7.74           C
ATOM   4249  ND1 HIS A 269     -12.121 -16.251  14.782  1.00 -7.74           N
ATOM   4250  HD1 HIS A 269     -12.502 -16.051  15.705  1.00 -7.74           H
ATOM   4251  CD2 HIS A 269     -11.342 -16.050  12.770  1.00 -7.74           C
ATOM   4252  HD2 HIS A 269     -11.018 -15.634  11.828  1.00 -7.74           H
ATOM   4253  CE1 HIS A 269     -11.789 -17.457  14.320  1.00 -7.74           C
ATOM   4254  HE1 HIS A 269     -11.902 -18.377  14.878  1.00 -7.74           H
ATOM   4255  NE2 HIS A 269     -11.295 -17.386  13.100  1.00 -7.74           N
ATOM   4256  N   THR A 270     -11.694 -10.870  15.106  1.00  3.41           N
ATOM   4257  H   THR A 270     -12.199 -11.273  15.894  1.00  3.41           H
ATOM   4258  CA  THR A 270     -11.809  -9.430  14.850  1.00  3.41           C
ATOM   4259  HA  THR A 270     -12.045  -9.282  13.797  1.00  3.41           H
ATOM   4260  C   THR A 270     -10.497  -8.702  15.116  1.00  3.41           C
ATOM   4261  O   THR A 270     -10.232  -7.655  14.537  1.00  3.41           O
ATOM   4262  CB  THR A 270     -12.921  -8.767  15.693  1.00  3.41           C
ATOM   4263  HB  THR A 270     -12.904  -7.689  15.531  1.00  3.41           H
ATOM   4264  OG1 THR A 270     -12.724  -9.052  17.079  1.00  3.41           O
ATOM   4265  HG1 THR A 270     -11.880  -8.684  17.360  1.00  3.41           H
ATOM   4266  CG2 THR A 270     -14.296  -9.303  15.324  1.00  3.41           C
ATOM   4267 1HG2 THR A 270     -15.047  -8.788  15.921  1.00  3.41           H
ATOM   4268 2HG2 THR A 270     -14.354 -10.370  15.533  1.00  3.41           H
ATOM   4269 3HG2 THR A 270     -14.493  -9.125  14.267  1.00  3.41           H
ATOM   4270  N   ASN A 271      -9.635  -9.286  15.937  1.00 -1.47           N
ATOM   4271  H   ASN A 271      -9.901 -10.139  16.417  1.00 -1.47           H
ATOM   4272  CA  ASN A 271      -8.315  -8.709  16.184  1.00 -1.47           C
ATOM   4273  HA  ASN A 271      -8.430  -7.639  16.369  1.00 -1.47           H
ATOM   4274  C   ASN A 271      -7.373  -8.857  14.988  1.00 -1.47           C
ATOM   4275  O   ASN A 271      -6.338  -8.195  14.930  1.00 -1.47           O
ATOM   4276  CB  ASN A 271      -7.663  -9.349  17.416  1.00 -1.47           C
ATOM   4277 1HB  ASN A 271      -7.689 -10.432  17.319  1.00 -1.47           H
ATOM   4278 2HB  ASN A 271      -6.624  -9.028  17.464  1.00 -1.47           H
ATOM   4279  CG  ASN A 271      -8.327  -8.940  18.709  1.00 -1.47           C
ATOM   4280  OD1 ASN A 271      -8.932  -7.887  18.812  1.00 -1.47           O
ATOM   4281  ND2 ASN A 271      -8.184  -9.752  19.720  1.00 -1.47           N
ATOM   4282 1HD2 ASN A 271      -8.610  -9.496  20.592  1.00 -1.47           H
ATOM   4283 2HD2 ASN A 271      -7.678 -10.611  19.610  1.00 -1.47           H
ATOM   4284  N   ARG A 272      -7.714  -9.675  13.999  1.00 26.50           N
ATOM   4285  H   ARG A 272      -8.597 -10.177  14.043  1.00 26.50           H
ATOM   4286  CA  ARG A 272      -6.867  -9.837  12.807  1.00 26.50           C
ATOM   4287  HA  ARG A 272      -5.824  -9.709  13.101  1.00 26.50           H
ATOM   4288  C   ARG A 272      -7.186  -8.764  11.772  1.00 26.50           C
ATOM   4289  O   ARG A 272      -7.482  -9.059  10.621  1.00 26.50           O
ATOM   4290  CB  ARG A 272      -7.013 -11.235  12.193  1.00 26.50           C
ATOM   4291 1HB  ARG A 272      -8.048 -11.381  11.881  1.00 26.50           H
ATOM   4292 2HB  ARG A 272      -6.374 -11.289  11.312  1.00 26.50           H
ATOM   4293  CG  ARG A 272      -6.621 -12.360  13.143  1.00 26.50           C
ATOM   4294 1HG  ARG A 272      -5.627 -12.165  13.546  1.00 26.50           H
ATOM   4295 2HG  ARG A 272      -7.334 -12.389  13.964  1.00 26.50           H
ATOM   4296  CD  ARG A 272      -6.620 -13.717  12.451  1.00 26.50           C
ATOM   4297 1HD  ARG A 272      -6.548 -14.493  13.214  1.00 26.50           H
ATOM   4298 2HD  ARG A 272      -7.563 -13.838  11.916  1.00 26.50           H
ATOM   4299  NE  ARG A 272      -5.497 -13.874  11.511  1.00 26.50           N
ATOM   4300  HE  ARG A 272      -4.811 -13.127  11.462  1.00 26.50           H
ATOM   4301  CZ  ARG A 272      -5.267 -14.918  10.727  1.00 26.50           C
ATOM   4302  NH1 ARG A 272      -4.218 -14.886   9.970  1.00 26.50           N
ATOM   4303 1HH1 ARG A 272      -3.634 -14.058   9.994  1.00 26.50           H
ATOM   4304 2HH1 ARG A 272      -3.943 -15.688   9.417  1.00 26.50           H
ATOM   4305  NH2 ARG A 272      -6.004 -15.999  10.700  1.00 26.50           N
ATOM   4306 1HH2 ARG A 272      -6.816 -16.060  11.286  1.00 26.50           H
ATOM   4307 2HH2 ARG A 272      -5.739 -16.756  10.095  1.00 26.50           H
ATOM   4308  N   ILE A 273      -7.090  -7.508  12.180  1.00-15.55           N
ATOM   4309  H   ILE A 273      -6.831  -7.338  13.147  1.00-15.55           H
ATOM   4310  CA  ILE A 273      -7.363  -6.361  11.305  1.00-15.55           C
ATOM   4311  HA  ILE A 273      -8.374  -6.450  10.905  1.00-15.55           H
ATOM   4312  C   ILE A 273      -6.379  -6.386  10.132  1.00-15.55           C
ATOM   4313  O   ILE A 273      -6.740  -6.215   8.968  1.00-15.55           O
ATOM   4314  CB  ILE A 273      -7.237  -5.022  12.101  1.00-15.55           C
ATOM   4315  HB  ILE A 273      -6.224  -4.958  12.502  1.00-15.55           H
ATOM   4316  CG1 ILE A 273      -8.225  -5.020  13.289  1.00-15.55           C
ATOM   4317 1HG1 ILE A 273      -9.241  -4.991  12.896  1.00-15.55           H
ATOM   4318 2HG1 ILE A 273      -8.112  -5.946  13.852  1.00-15.55           H
ATOM   4319  CG2 ILE A 273      -7.473  -3.799  11.178  1.00-15.55           C
ATOM   4320 1HG2 ILE A 273      -7.331  -2.873  11.736  1.00-15.55           H
ATOM   4321 2HG2 ILE A 273      -8.486  -3.822  10.772  1.00-15.55           H
ATOM   4322 3HG2 ILE A 273      -6.757  -3.800  10.355  1.00-15.55           H
ATOM   4323  CD1 ILE A 273      -8.056  -3.870  14.291  1.00-15.55           C
ATOM   4324 1HD1 ILE A 273      -8.731  -4.028  15.134  1.00-15.55           H
ATOM   4325 2HD1 ILE A 273      -8.300  -2.917  13.821  1.00-15.55           H
ATOM   4326 3HD1 ILE A 273      -7.029  -3.843  14.659  1.00-15.55           H
ATOM   4327  N   TYR A 274      -5.131  -6.713  10.431  1.00  9.31           N
ATOM   4328  H   TYR A 274      -4.877  -6.860  11.395  1.00  9.31           H
ATOM   4329  CA  TYR A 274      -4.101  -6.853   9.405  1.00  9.31           C
ATOM   4330  HA  TYR A 274      -4.304  -6.120   8.625  1.00  9.31           H
ATOM   4331  C   TYR A 274      -4.118  -8.221   8.713  1.00  9.31           C
ATOM   4332  O   TYR A 274      -3.181  -8.588   8.024  1.00  9.31           O
ATOM   4333  CB  TYR A 274      -2.733  -6.500   9.994  1.00  9.31           C
ATOM   4334 1HB  TYR A 274      -2.563  -7.070  10.907  1.00  9.31           H
ATOM   4335 2HB  TYR A 274      -1.957  -6.755   9.271  1.00  9.31           H
ATOM   4336  CG  TYR A 274      -2.632  -5.012  10.277  1.00  9.31           C
ATOM   4337  CD1 TYR A 274      -2.789  -4.489  11.580  1.00  9.31           C
ATOM   4338  HD1 TYR A 274      -2.937  -5.153  12.419  1.00  9.31           H
ATOM   4339  CD2 TYR A 274      -2.405  -4.108   9.218  1.00  9.31           C
ATOM   4340  HD2 TYR A 274      -2.267  -4.483   8.216  1.00  9.31           H
ATOM   4341  CE1 TYR A 274      -2.741  -3.079  11.809  1.00  9.31           C
ATOM   4342  HE1 TYR A 274      -2.850  -2.679  12.808  1.00  9.31           H
ATOM   4343  CE2 TYR A 274      -2.365  -2.709   9.444  1.00  9.31           C
ATOM   4344  HE2 TYR A 274      -2.195  -2.024   8.626  1.00  9.31           H
ATOM   4345  CZ  TYR A 274      -2.541  -2.207  10.733  1.00  9.31           C
ATOM   4346  OH  TYR A 274      -2.521  -0.846  10.893  1.00  9.31           O
ATOM   4347  HH  TYR A 274      -2.619  -0.578  11.819  1.00  9.31           H
ATOM   4348  N   GLY A 275      -5.244  -8.921   8.789  1.00 20.70           N
ATOM   4349  H   GLY A 275      -6.002  -8.612   9.389  1.00 20.70           H
ATOM   4350  CA  GLY A 275      -5.481 -10.091   7.956  1.00 20.70           C
ATOM   4351 1HA  GLY A 275      -4.567 -10.681   7.884  1.00 20.70           H
ATOM   4352 2HA  GLY A 275      -6.266 -10.701   8.402  1.00 20.70           H
ATOM   4353  C   GLY A 275      -5.906  -9.681   6.556  1.00 20.70           C
ATOM   4354  O   GLY A 275      -6.056 -10.508   5.671  1.00 20.70           O
ATOM   4355  N   ASN A 276      -6.044  -8.376   6.342  1.00  3.45           N
ATOM   4356  H   ASN A 276      -5.969  -7.745   7.126  1.00  3.45           H
ATOM   4357  CA  ASN A 276      -6.246  -7.801   5.006  1.00  3.45           C
ATOM   4358  HA  ASN A 276      -6.767  -8.524   4.376  1.00  3.45           H
ATOM   4359  C   ASN A 276      -4.886  -7.484   4.365  1.00  3.45           C
ATOM   4360  O   ASN A 276      -4.765  -6.688   3.439  1.00  3.45           O
ATOM   4361  CB  ASN A 276      -7.088  -6.525   5.115  1.00  3.45           C
ATOM   4362 1HB  ASN A 276      -7.931  -6.710   5.779  1.00  3.45           H
ATOM   4363 2HB  ASN A 276      -6.474  -5.732   5.538  1.00  3.45           H
ATOM   4364  CG  ASN A 276      -7.627  -6.072   3.777  1.00  3.45           C
ATOM   4365  OD1 ASN A 276      -8.273  -6.822   3.068  1.00  3.45           O
ATOM   4366  ND2 ASN A 276      -7.390  -4.834   3.433  1.00  3.45           N
ATOM   4367 1HD2 ASN A 276      -7.753  -4.514   2.554  1.00  3.45           H
ATOM   4368 2HD2 ASN A 276      -6.835  -4.246   4.026  1.00  3.45           H
ATOM   4369  N   VAL A 277      -3.844  -8.077   4.927  1.00  2.18           N
ATOM   4370  H   VAL A 277      -4.000  -8.729   5.687  1.00  2.18           H
ATOM   4371  CA  VAL A 277      -2.459  -7.944   4.485  1.00  2.18           C
ATOM   4372  HA  VAL A 277      -2.409  -7.589   3.457  1.00  2.18           H
ATOM   4373  C   VAL A 277      -2.083  -9.421   4.590  1.00  2.18           C
ATOM   4374  O   VAL A 277      -2.842 -10.174   5.199  1.00  2.18           O
ATOM   4375  CB  VAL A 277      -1.621  -7.014   5.432  1.00  2.18           C
ATOM   4376  HB  VAL A 277      -1.545  -7.481   6.411  1.00  2.18           H
ATOM   4377  CG1 VAL A 277      -0.194  -6.776   4.895  1.00  2.18           C
ATOM   4378 1HG1 VAL A 277       0.325  -6.064   5.538  1.00  2.18           H
ATOM   4379 2HG1 VAL A 277      -0.234  -6.376   3.880  1.00  2.18           H
ATOM   4380 3HG1 VAL A 277       0.369  -7.707   4.908  1.00  2.18           H
ATOM   4381  CG2 VAL A 277      -2.313  -5.649   5.606  1.00  2.18           C
ATOM   4382 1HG2 VAL A 277      -1.664  -4.968   6.156  1.00  2.18           H
ATOM   4383 2HG2 VAL A 277      -3.238  -5.777   6.167  1.00  2.18           H
ATOM   4384 3HG2 VAL A 277      -2.542  -5.218   4.630  1.00  2.18           H
ATOM   4385  N   GLY A 278      -0.966  -9.852   4.014  1.00 15.91           N
ATOM   4386  H   GLY A 278      -0.378  -9.197   3.529  1.00 15.91           H
ATOM   4387  CA  GLY A 278      -0.549 -11.249   4.076  1.00 15.91           C
ATOM   4388 1HA  GLY A 278      -1.390 -11.871   3.771  1.00 15.91           H
ATOM   4389 2HA  GLY A 278       0.256 -11.404   3.358  1.00 15.91           H
ATOM   4390  C   GLY A 278      -0.071 -11.752   5.429  1.00 15.91           C
ATOM   4391  O   GLY A 278       1.113 -12.016   5.617  1.00 15.91           O
ATOM   4392  N   ASP A 279      -0.991 -11.862   6.373  1.00 35.05           N
ATOM   4393  H   ASP A 279      -1.940 -11.576   6.149  1.00 35.05           H
ATOM   4394  CA  ASP A 279      -0.727 -12.399   7.705  1.00 35.05           C
ATOM   4395  HA  ASP A 279       0.095 -11.849   8.163  1.00 35.05           H
ATOM   4396  C   ASP A 279      -0.331 -13.871   7.567  1.00 35.05           C
ATOM   4397  O   ASP A 279      -1.063 -14.690   7.017  1.00 35.05           O
ATOM   4398  CB  ASP A 279      -1.986 -12.245   8.565  1.00 35.05           C
ATOM   4399 1HB  ASP A 279      -2.295 -11.200   8.552  1.00 35.05           H
ATOM   4400 2HB  ASP A 279      -2.784 -12.845   8.126  1.00 35.05           H
ATOM   4401  CG  ASP A 279      -1.789 -12.684  10.009  1.00 35.05           C
ATOM   4402  OD1 ASP A 279      -0.705 -13.180  10.391  1.00 35.05           O
ATOM   4403  OD2 ASP A 279      -2.785 -12.601  10.764  1.00 35.05           O
ATOM   4404  N   VAL A 280       0.860 -14.182   8.055  1.00  3.24           N
ATOM   4405  H   VAL A 280       1.389 -13.458   8.515  1.00  3.24           H
ATOM   4406  CA  VAL A 280       1.469 -15.506   7.936  1.00  3.24           C
ATOM   4407  HA  VAL A 280       1.377 -15.844   6.904  1.00  3.24           H
ATOM   4408  C   VAL A 280       0.750 -16.511   8.844  1.00  3.24           C
ATOM   4409  O   VAL A 280       0.834 -17.728   8.654  1.00  3.24           O
ATOM   4410  CB  VAL A 280       2.991 -15.395   8.292  1.00  3.24           C
ATOM   4411  HB  VAL A 280       3.082 -15.118   9.342  1.00  3.24           H
ATOM   4412  CG1 VAL A 280       3.755 -16.711   8.062  1.00  3.24           C
ATOM   4413 1HG1 VAL A 280       4.815 -16.569   8.272  1.00  3.24           H
ATOM   4414 2HG1 VAL A 280       3.631 -17.041   7.029  1.00  3.24           H
ATOM   4415 3HG1 VAL A 280       3.374 -17.483   8.730  1.00  3.24           H
ATOM   4416  CG2 VAL A 280       3.661 -14.287   7.445  1.00  3.24           C
ATOM   4417 1HG2 VAL A 280       4.734 -14.272   7.633  1.00  3.24           H
ATOM   4418 2HG2 VAL A 280       3.261 -13.308   7.704  1.00  3.24           H
ATOM   4419 3HG2 VAL A 280       3.485 -14.470   6.383  1.00  3.24           H
ATOM   4420  N   THR A 281       0.015 -16.019   9.832  1.00  6.45           N
ATOM   4421  H   THR A 281      -0.082 -15.012   9.937  1.00  6.45           H
ATOM   4422  CA  THR A 281      -0.673 -16.895  10.777  1.00  6.45           C
ATOM   4423  HA  THR A 281       0.077 -17.545  11.224  1.00  6.45           H
ATOM   4424  C   THR A 281      -1.722 -17.770  10.080  1.00  6.45           C
ATOM   4425  O   THR A 281      -2.738 -17.295   9.576  1.00  6.45           O
ATOM   4426  CB  THR A 281      -1.335 -16.065  11.897  1.00  6.45           C
ATOM   4427  HB  THR A 281      -2.185 -15.517  11.494  1.00  6.45           H
ATOM   4428  OG1 THR A 281      -0.383 -15.127  12.402  1.00  6.45           O
ATOM   4429  HG1 THR A 281      -0.447 -14.324  11.864  1.00  6.45           H
ATOM   4430  CG2 THR A 281      -1.791 -16.927  13.062  1.00  6.45           C
ATOM   4431 1HG2 THR A 281      -2.201 -16.280  13.837  1.00  6.45           H
ATOM   4432 2HG2 THR A 281      -0.941 -17.474  13.472  1.00  6.45           H
ATOM   4433 3HG2 THR A 281      -2.563 -17.624  12.736  1.00  6.45           H
ATOM   4434  N   GLY A 282      -1.464 -19.070  10.027  1.00  3.92           N
ATOM   4435  H   GLY A 282      -0.615 -19.426  10.438  1.00  3.92           H
ATOM   4436  CA  GLY A 282      -2.360 -19.984   9.334  1.00  3.92           C
ATOM   4437 1HA  GLY A 282      -2.216 -20.986   9.737  1.00  3.92           H
ATOM   4438 2HA  GLY A 282      -3.392 -19.687   9.521  1.00  3.92           H
ATOM   4439  C   GLY A 282      -2.149 -20.044   7.831  1.00  3.92           C
ATOM   4440  O   GLY A 282      -2.973 -20.621   7.121  1.00  3.92           O
ATOM   4441  N   GLY A 283      -1.052 -19.480   7.339  1.00 35.71           N
ATOM   4442  H   GLY A 283      -0.404 -18.998   7.958  1.00 35.71           H
ATOM   4443  CA  GLY A 283      -0.720 -19.528   5.922  1.00 35.71           C
ATOM   4444 1HA  GLY A 283      -1.603 -19.263   5.341  1.00 35.71           H
ATOM   4445 2HA  GLY A 283       0.065 -18.801   5.712  1.00 35.71           H
ATOM   4446  C   GLY A 283      -0.239 -20.899   5.480  1.00 35.71           C
ATOM   4447  O   GLY A 283       0.947 -21.210   5.510  1.00 35.71           O
ATOM   4448  N   GLN A 284      -1.183 -21.752   5.115  1.00 -2.95           N
ATOM   4449  H   GLN A 284      -2.144 -21.445   5.140  1.00 -2.95           H
ATOM   4450  CA  GLN A 284      -0.885 -23.116   4.691  1.00 -2.95           C
ATOM   4451  HA  GLN A 284      -0.169 -23.562   5.381  1.00 -2.95           H
ATOM   4452  C   GLN A 284      -0.288 -23.140   3.286  1.00 -2.95           C
ATOM   4453  O   GLN A 284      -0.606 -22.293   2.449  1.00 -2.95           O
ATOM   4454  CB  GLN A 284      -2.172 -23.944   4.696  1.00 -2.95           C
ATOM   4455 1HB  GLN A 284      -2.896 -23.464   4.038  1.00 -2.95           H
ATOM   4456 2HB  GLN A 284      -1.952 -24.937   4.303  1.00 -2.95           H
ATOM   4457  CG  GLN A 284      -2.798 -24.098   6.076  1.00 -2.95           C
ATOM   4458 1HG  GLN A 284      -2.088 -24.592   6.740  1.00 -2.95           H
ATOM   4459 2HG  GLN A 284      -3.028 -23.116   6.481  1.00 -2.95           H
ATOM   4460  CD  GLN A 284      -4.075 -24.901   6.036  1.00 -2.95           C
ATOM   4461  OE1 GLN A 284      -4.090 -26.051   5.637  1.00 -2.95           O
ATOM   4462  NE2 GLN A 284      -5.161 -24.296   6.437  1.00 -2.95           N
ATOM   4463 1HE2 GLN A 284      -6.025 -24.811   6.414  1.00 -2.95           H
ATOM   4464 2HE2 GLN A 284      -5.124 -23.342   6.752  1.00 -2.95           H
ATOM   4465  N   LEU A 285       0.523 -24.155   3.018  1.00-12.28           N
ATOM   4466  H   LEU A 285       0.728 -24.821   3.745  1.00-12.28           H
ATOM   4467  CA  LEU A 285       1.133 -24.375   1.701  1.00-12.28           C
ATOM   4468  HA  LEU A 285       1.425 -23.410   1.286  1.00-12.28           H
ATOM   4469  C   LEU A 285       0.134 -25.011   0.730  1.00-12.28           C
ATOM   4470  O   LEU A 285       0.241 -26.170   0.337  1.00-12.28           O
ATOM   4471  CB  LEU A 285       2.383 -25.256   1.831  1.00-12.28           C
ATOM   4472 1HB  LEU A 285       2.073 -26.219   2.236  1.00-12.28           H
ATOM   4473 2HB  LEU A 285       2.773 -25.429   0.828  1.00-12.28           H
ATOM   4474  CG  LEU A 285       3.540 -24.731   2.697  1.00-12.28           C
ATOM   4475  HG  LEU A 285       3.166 -24.546   3.704  1.00-12.28           H
ATOM   4476  CD1 LEU A 285       4.632 -25.794   2.786  1.00-12.28           C
ATOM   4477 1HD1 LEU A 285       5.435 -25.442   3.433  1.00-12.28           H
ATOM   4478 2HD1 LEU A 285       5.035 -26.004   1.794  1.00-12.28           H
ATOM   4479 3HD1 LEU A 285       4.222 -26.712   3.208  1.00-12.28           H
ATOM   4480  CD2 LEU A 285       4.139 -23.429   2.160  1.00-12.28           C
ATOM   4481 1HD2 LEU A 285       4.983 -23.129   2.780  1.00-12.28           H
ATOM   4482 2HD2 LEU A 285       3.393 -22.635   2.195  1.00-12.28           H
ATOM   4483 3HD2 LEU A 285       4.477 -23.565   1.132  1.00-12.28           H
ATOM   4484  N   MET A 286      -0.883 -24.238   0.395  1.00-12.59           N
ATOM   4485  H   MET A 286      -0.917 -23.303   0.786  1.00-12.59           H
ATOM   4486  CA  MET A 286      -1.934 -24.656  -0.525  1.00-12.59           C
ATOM   4487  HA  MET A 286      -2.296 -25.646  -0.250  1.00-12.59           H
ATOM   4488  C   MET A 286      -1.365 -24.701  -1.941  1.00-12.59           C
ATOM   4489  O   MET A 286      -0.441 -23.959  -2.270  1.00-12.59           O
ATOM   4490  CB  MET A 286      -3.080 -23.647  -0.443  1.00-12.59           C
ATOM   4491 1HB  MET A 286      -2.682 -22.661  -0.684  1.00-12.59           H
ATOM   4492 2HB  MET A 286      -3.843 -23.904  -1.177  1.00-12.59           H
ATOM   4493  CG  MET A 286      -3.725 -23.602   0.941  1.00-12.59           C
ATOM   4494 1HG  MET A 286      -4.198 -24.565   1.136  1.00-12.59           H
ATOM   4495 2HG  MET A 286      -2.955 -23.439   1.694  1.00-12.59           H
ATOM   4496  SD  MET A 286      -4.955 -22.298   1.116  1.00-12.59           S
ATOM   4497  CE  MET A 286      -3.901 -20.830   1.297  1.00-12.59           C
ATOM   4498 1HE  MET A 286      -4.523 -19.961   1.514  1.00-12.59           H
ATOM   4499 2HE  MET A 286      -3.348 -20.654   0.374  1.00-12.59           H
ATOM   4500 3HE  MET A 286      -3.196 -20.981   2.115  1.00-12.59           H
ATOM   4501  N   ASN A 287      -1.930 -25.549  -2.791  1.00  5.39           N
ATOM   4502  H   ASN A 287      -2.722 -26.094  -2.494  1.00  5.39           H
ATOM   4503  CA  ASN A 287      -1.440 -25.709  -4.162  1.00  5.39           C
ATOM   4504  HA  ASN A 287      -0.349 -25.683  -4.136  1.00  5.39           H
ATOM   4505  C   ASN A 287      -1.886 -24.587  -5.105  1.00  5.39           C
ATOM   4506  O   ASN A 287      -2.809 -24.748  -5.903  1.00  5.39           O
ATOM   4507  CB  ASN A 287      -1.871 -27.064  -4.733  1.00  5.39           C
ATOM   4508 1HB  ASN A 287      -1.542 -27.856  -4.061  1.00  5.39           H
ATOM   4509 2HB  ASN A 287      -2.957 -27.091  -4.810  1.00  5.39           H
ATOM   4510  CG  ASN A 287      -1.288 -27.318  -6.103  1.00  5.39           C
ATOM   4511  OD1 ASN A 287      -0.205 -26.864  -6.423  1.00  5.39           O
ATOM   4512  ND2 ASN A 287      -2.005 -28.034  -6.925  1.00  5.39           N
ATOM   4513 1HD2 ASN A 287      -1.629 -28.225  -7.837  1.00  5.39           H
ATOM   4514 2HD2 ASN A 287      -2.908 -28.370  -6.647  1.00  5.39           H
ATOM   4515  N   GLY A 288      -1.210 -23.452  -5.011  1.00 24.39           N
ATOM   4516  H   GLY A 288      -0.488 -23.374  -4.302  1.00 24.39           H
ATOM   4517  CA  GLY A 288      -1.449 -22.318  -5.893  1.00 24.39           C
ATOM   4518 1HA  GLY A 288      -2.519 -22.219  -6.080  1.00 24.39           H
ATOM   4519 2HA  GLY A 288      -1.093 -21.408  -5.410  1.00 24.39           H
ATOM   4520  C   GLY A 288      -0.735 -22.472  -7.221  1.00 24.39           C
ATOM   4521  O   GLY A 288       0.164 -21.701  -7.541  1.00 24.39           O
ATOM   4522  N   SER A 289      -1.085 -23.503  -7.973  1.00  2.44           N
ATOM   4523  H   SER A 289      -1.821 -24.118  -7.651  1.00  2.44           H
ATOM   4524  CA  SER A 289      -0.464 -23.743  -9.273  1.00  2.44           C
ATOM   4525  HA  SER A 289       0.603 -23.535  -9.202  1.00  2.44           H
ATOM   4526  C   SER A 289      -1.092 -22.808 -10.301  1.00  2.44           C
ATOM   4527  O   SER A 289      -2.312 -22.774 -10.455  1.00  2.44           O
ATOM   4528  CB  SER A 289      -0.663 -25.197  -9.700  1.00  2.44           C
ATOM   4529 1HB  SER A 289      -0.250 -25.851  -8.932  1.00  2.44           H
ATOM   4530 2HB  SER A 289      -1.730 -25.397  -9.805  1.00  2.44           H
ATOM   4531  OG  SER A 289      -0.008 -25.457 -10.930  1.00  2.44           O
ATOM   4532  HG  SER A 289      -0.129 -26.383 -11.152  1.00  2.44           H
ATOM   4533  N   PHE A 290      -0.257 -22.041 -10.988  1.00-18.27           N
ATOM   4534  H   PHE A 290       0.734 -22.119 -10.818  1.00-18.27           H
ATOM   4535  CA  PHE A 290      -0.692 -21.087 -12.006  1.00-18.27           C
ATOM   4536  HA  PHE A 290      -1.704 -21.319 -12.336  1.00-18.27           H
ATOM   4537  C   PHE A 290       0.275 -21.221 -13.175  1.00-18.27           C
ATOM   4538  O   PHE A 290       1.321 -21.851 -13.037  1.00-18.27           O
ATOM   4539  CB  PHE A 290      -0.662 -19.656 -11.455  1.00-18.27           C
ATOM   4540 1HB  PHE A 290       0.359 -19.411 -11.161  1.00-18.27           H
ATOM   4541 2HB  PHE A 290      -0.965 -18.971 -12.246  1.00-18.27           H
ATOM   4542  CG  PHE A 290      -1.576 -19.444 -10.276  1.00-18.27           C
ATOM   4543  CD1 PHE A 290      -1.047 -19.239  -8.990  1.00-18.27           C
ATOM   4544  HD1 PHE A 290       0.024 -19.233  -8.843  1.00-18.27           H
ATOM   4545  CD2 PHE A 290      -2.973 -19.461 -10.445  1.00-18.27           C
ATOM   4546  HD2 PHE A 290      -3.395 -19.620 -11.426  1.00-18.27           H
ATOM   4547  CE1 PHE A 290      -1.900 -19.063  -7.871  1.00-18.27           C
ATOM   4548  HE1 PHE A 290      -1.477 -18.915  -6.889  1.00-18.27           H
ATOM   4549  CE2 PHE A 290      -3.841 -19.289  -9.336  1.00-18.27           C
ATOM   4550  HE2 PHE A 290      -4.911 -19.318  -9.477  1.00-18.27           H
ATOM   4551  CZ  PHE A 290      -3.301 -19.093  -8.045  1.00-18.27           C
ATOM   4552  HZ  PHE A 290      -3.957 -18.969  -7.195  1.00-18.27           H
ATOM   4553  N   SER A 291      -0.042 -20.609 -14.307  1.00 16.63           N
ATOM   4554  H   SER A 291      -0.873 -20.035 -14.360  1.00 16.63           H
ATOM   4555  CA  SER A 291       0.795 -20.676 -15.502  1.00 16.63           C
ATOM   4556  HA  SER A 291       1.824 -20.922 -15.241  1.00 16.63           H
ATOM   4557  C   SER A 291       0.743 -19.295 -16.133  1.00 16.63           C
ATOM   4558  O   SER A 291      -0.201 -18.550 -15.885  1.00 16.63           O
ATOM   4559  CB  SER A 291       0.240 -21.719 -16.479  1.00 16.63           C
ATOM   4560 1HB  SER A 291       0.273 -22.701 -16.006  1.00 16.63           H
ATOM   4561 2HB  SER A 291      -0.798 -21.472 -16.710  1.00 16.63           H
ATOM   4562  OG  SER A 291       0.988 -21.754 -17.685  1.00 16.63           O
ATOM   4563  HG  SER A 291       0.608 -22.432 -18.257  1.00 16.63           H
ATOM   4564  N   MET A 292       1.724 -18.966 -16.964  1.00 -8.59           N
ATOM   4565  H   MET A 292       2.486 -19.611 -17.110  1.00 -8.59           H
ATOM   4566  CA  MET A 292       1.690 -17.723 -17.738  1.00 -8.59           C
ATOM   4567  HA  MET A 292       1.403 -16.891 -17.096  1.00 -8.59           H
ATOM   4568  C   MET A 292       0.671 -17.852 -18.864  1.00 -8.59           C
ATOM   4569  O   MET A 292       0.216 -16.856 -19.426  1.00 -8.59           O
ATOM   4570  CB  MET A 292       3.050 -17.434 -18.378  1.00 -8.59           C
ATOM   4571 1HB  MET A 292       3.341 -18.294 -18.980  1.00 -8.59           H
ATOM   4572 2HB  MET A 292       2.936 -16.575 -19.039  1.00 -8.59           H
ATOM   4573  CG  MET A 292       4.162 -17.133 -17.386  1.00 -8.59           C
ATOM   4574 1HG  MET A 292       3.893 -16.255 -16.799  1.00 -8.59           H
ATOM   4575 2HG  MET A 292       4.282 -17.983 -16.715  1.00 -8.59           H
ATOM   4576  SD  MET A 292       5.738 -16.829 -18.222  1.00 -8.59           S
ATOM   4577  CE  MET A 292       5.507 -15.182 -18.966  1.00 -8.59           C
ATOM   4578 1HE  MET A 292       6.430 -14.870 -19.456  1.00 -8.59           H
ATOM   4579 2HE  MET A 292       5.252 -14.458 -18.192  1.00 -8.59           H
ATOM   4580 3HE  MET A 292       4.709 -15.213 -19.709  1.00 -8.59           H
ATOM   4581  N   ASP A 293       0.322 -19.084 -19.207  1.00 11.38           N
ATOM   4582  H   ASP A 293       0.696 -19.879 -18.711  1.00 11.38           H
ATOM   4583  CA  ASP A 293      -0.629 -19.318 -20.287  1.00 11.38           C
ATOM   4584  HA  ASP A 293      -0.436 -18.572 -21.058  1.00 11.38           H
ATOM   4585  C   ASP A 293      -2.072 -19.131 -19.828  1.00 11.38           C
ATOM   4586  O   ASP A 293      -2.790 -20.059 -19.466  1.00 11.38           O
ATOM   4587  CB  ASP A 293      -0.456 -20.686 -20.941  1.00 11.38           C
ATOM   4588 1HB  ASP A 293       0.600 -20.835 -21.169  1.00 11.38           H
ATOM   4589 2HB  ASP A 293      -0.772 -21.466 -20.247  1.00 11.38           H
ATOM   4590  CG  ASP A 293      -1.255 -20.798 -22.233  1.00 11.38           C
ATOM   4591  OD1 ASP A 293      -1.849 -19.775 -22.662  1.00 11.38           O
ATOM   4592  OD2 ASP A 293      -1.251 -21.884 -22.844  1.00 11.38           O
ATOM   4593  N   GLY A 294      -2.469 -17.872 -19.868  1.00 23.90           N
ATOM   4594  H   GLY A 294      -1.761 -17.148 -19.814  1.00 23.90           H
ATOM   4595  CA  GLY A 294      -3.842 -17.480 -20.126  1.00 23.90           C
ATOM   4596 1HA  GLY A 294      -4.468 -18.352 -20.317  1.00 23.90           H
ATOM   4597 2HA  GLY A 294      -4.233 -16.889 -19.299  1.00 23.90           H
ATOM   4598  C   GLY A 294      -3.733 -16.629 -21.372  1.00 23.90           C
ATOM   4599  O   GLY A 294      -4.161 -15.479 -21.372  1.00 23.90           O
ATOM   4600  N   THR A 295      -3.024 -17.152 -22.370  1.00 28.40           N
ATOM   4601  H   THR A 295      -2.761 -18.140 -22.324  1.00 28.40           H
ATOM   4602  CA  THR A 295      -2.544 -16.399 -23.540  1.00 28.40           C
ATOM   4603  HA  THR A 295      -1.809 -17.037 -24.030  1.00 28.40           H
ATOM   4604  C   THR A 295      -1.776 -15.134 -23.143  1.00 28.40           C
ATOM   4605  O   THR A 295      -1.917 -14.061 -23.728  1.00 28.40           O
ATOM   4606  CB  THR A 295      -3.657 -16.134 -24.598  1.00 28.40           C
ATOM   4607  HB  THR A 295      -3.236 -15.572 -25.432  1.00 28.40           H
ATOM   4608  OG1 THR A 295      -4.750 -15.407 -24.031  1.00 28.40           O
ATOM   4609  HG1 THR A 295      -4.552 -15.249 -23.099  1.00 28.40           H
ATOM   4610  CG2 THR A 295      -4.232 -17.442 -25.123  1.00 28.40           C
ATOM   4611 1HG2 THR A 295      -4.951 -17.221 -25.910  1.00 28.40           H
ATOM   4612 2HG2 THR A 295      -4.738 -17.977 -24.320  1.00 28.40           H
ATOM   4613 3HG2 THR A 295      -3.435 -18.065 -25.529  1.00 28.40           H
ATOM   4614  N   GLY A 296      -0.936 -15.286 -22.127  1.00 18.81           N
ATOM   4615  H   GLY A 296      -0.832 -16.190 -21.697  1.00 18.81           H
ATOM   4616  CA  GLY A 296      -0.121 -14.186 -21.640  1.00 18.81           C
ATOM   4617 1HA  GLY A 296      -0.739 -13.293 -21.545  1.00 18.81           H
ATOM   4618 2HA  GLY A 296       0.272 -14.447 -20.657  1.00 18.81           H
ATOM   4619  C   GLY A 296       1.044 -13.885 -22.562  1.00 18.81           C
ATOM   4620  O   GLY A 296       1.394 -14.680 -23.433  1.00 18.81           O
ATOM   4621  N   GLN A 297       1.673 -12.733 -22.374  1.00 -1.72           N
ATOM   4622  H   GLN A 297       1.381 -12.117 -21.634  1.00 -1.72           H
ATOM   4623  CA  GLN A 297       2.818 -12.359 -23.201  1.00 -1.72           C
ATOM   4624  HA  GLN A 297       2.540 -12.435 -24.252  1.00 -1.72           H
ATOM   4625  C   GLN A 297       3.997 -13.290 -22.936  1.00 -1.72           C
ATOM   4626  O   GLN A 297       4.318 -13.594 -21.787  1.00 -1.72           O
ATOM   4627  CB  GLN A 297       3.281 -10.931 -22.893  1.00 -1.72           C
ATOM   4628 1HB  GLN A 297       3.513 -10.866 -21.830  1.00 -1.72           H
ATOM   4629 2HB  GLN A 297       4.197 -10.742 -23.453  1.00 -1.72           H
ATOM   4630  CG  GLN A 297       2.285  -9.835 -23.243  1.00 -1.72           C
ATOM   4631 1HG  GLN A 297       2.051  -9.893 -24.305  1.00 -1.72           H
ATOM   4632 2HG  GLN A 297       1.369  -9.979 -22.671  1.00 -1.72           H
ATOM   4633  CD  GLN A 297       2.838  -8.457 -22.932  1.00 -1.72           C
ATOM   4634  OE1 GLN A 297       3.153  -8.146 -21.797  1.00 -1.72           O
ATOM   4635  NE2 GLN A 297       2.970  -7.629 -23.935  1.00 -1.72           N
ATOM   4636 1HE2 GLN A 297       3.333  -6.710 -23.743  1.00 -1.72           H
ATOM   4637 2HE2 GLN A 297       2.722  -7.910 -24.866  1.00 -1.72           H
ATOM   4638  N   SER A 298       4.688 -13.677 -23.997  1.00 14.23           N
ATOM   4639  H   SER A 298       4.353 -13.456 -24.919  1.00 14.23           H
ATOM   4640  CA  SER A 298       5.995 -14.306 -23.855  1.00 14.23           C
ATOM   4641  HA  SER A 298       5.977 -15.044 -23.053  1.00 14.23           H
ATOM   4642  C   SER A 298       6.935 -13.160 -23.504  1.00 14.23           C
ATOM   4643  O   SER A 298       6.713 -12.030 -23.945  1.00 14.23           O
ATOM   4644  CB  SER A 298       6.432 -14.960 -25.165  1.00 14.23           C
ATOM   4645 1HB  SER A 298       5.710 -15.729 -25.442  1.00 14.23           H
ATOM   4646 2HB  SER A 298       6.468 -14.203 -25.950  1.00 14.23           H
ATOM   4647  OG  SER A 298       7.710 -15.554 -25.027  1.00 14.23           O
ATOM   4648  HG  SER A 298       8.057 -15.735 -25.914  1.00 14.23           H
ATOM   4649  N   TYR A 299       7.984 -13.421 -22.738  1.00 -4.44           N
ATOM   4650  H   TYR A 299       8.146 -14.365 -22.427  1.00 -4.44           H
ATOM   4651  CA  TYR A 299       8.927 -12.373 -22.343  1.00 -4.44           C
ATOM   4652  HA  TYR A 299       8.367 -11.448 -22.214  1.00 -4.44           H
ATOM   4653  C   TYR A 299       9.971 -12.146 -23.447  1.00 -4.44           C
ATOM   4654  O   TYR A 299      11.162 -12.400 -23.283  1.00 -4.44           O
ATOM   4655  CB  TYR A 299       9.567 -12.722 -20.994  1.00 -4.44           C
ATOM   4656 1HB  TYR A 299       8.804 -13.178 -20.364  1.00 -4.44           H
ATOM   4657 2HB  TYR A 299      10.366 -13.449 -21.138  1.00 -4.44           H
ATOM   4658  CG  TYR A 299      10.099 -11.504 -20.264  1.00 -4.44           C
ATOM   4659  CD1 TYR A 299       9.262 -10.775 -19.393  1.00 -4.44           C
ATOM   4660  HD1 TYR A 299       8.243 -11.098 -19.231  1.00 -4.44           H
ATOM   4661  CD2 TYR A 299      11.427 -11.063 -20.445  1.00 -4.44           C
ATOM   4662  HD2 TYR A 299      12.092 -11.614 -21.096  1.00 -4.44           H
ATOM   4663  CE1 TYR A 299       9.737  -9.609 -18.732  1.00 -4.44           C
ATOM   4664  HE1 TYR A 299       9.085  -9.058 -18.072  1.00 -4.44           H
ATOM   4665  CE2 TYR A 299      11.900  -9.893 -19.793  1.00 -4.44           C
ATOM   4666  HE2 TYR A 299      12.914  -9.555 -19.945  1.00 -4.44           H
ATOM   4667  CZ  TYR A 299      11.048  -9.178 -18.950  1.00 -4.44           C
ATOM   4668  OH  TYR A 299      11.509  -8.043 -18.334  1.00 -4.44           O
ATOM   4669  HH  TYR A 299      10.849  -7.637 -17.771  1.00 -4.44           H
ATOM   4670  N   GLN A 300       9.503 -11.749 -24.620  1.00 10.51           N
ATOM   4671  H   GLN A 300       8.509 -11.547 -24.713  1.00 10.51           H
ATOM   4672  CA  GLN A 300      10.347 -11.598 -25.800  1.00 10.51           C
ATOM   4673  HA  GLN A 300      11.398 -11.601 -25.513  1.00 10.51           H
ATOM   4674  C   GLN A 300      10.029 -10.270 -26.464  1.00 10.51           C
ATOM   4675  O   GLN A 300       8.870  -9.946 -26.676  1.00 10.51           O
ATOM   4676  CB  GLN A 300      10.091 -12.745 -26.782  1.00 10.51           C
ATOM   4677 1HB  GLN A 300       9.020 -12.801 -26.979  1.00 10.51           H
ATOM   4678 2HB  GLN A 300      10.604 -12.525 -27.718  1.00 10.51           H
ATOM   4679  CG  GLN A 300      10.576 -14.101 -26.280  1.00 10.51           C
ATOM   4680 1HG  GLN A 300      11.655 -14.060 -26.140  1.00 10.51           H
ATOM   4681 2HG  GLN A 300      10.111 -14.323 -25.321  1.00 10.51           H
ATOM   4682  CD  GLN A 300      10.244 -15.221 -27.237  1.00 10.51           C
ATOM   4683  OE1 GLN A 300       9.089 -15.560 -27.438  1.00 10.51           O
ATOM   4684  NE2 GLN A 300      11.247 -15.817 -27.824  1.00 10.51           N
ATOM   4685 1HE2 GLN A 300      11.043 -16.569 -28.461  1.00 10.51           H
ATOM   4686 2HE2 GLN A 300      12.191 -15.532 -27.634  1.00 10.51           H
ATOM   4687  N   ASP A 301      11.086  -9.516 -26.739  1.00  6.45           N
ATOM   4688  H   ASP A 301      11.994  -9.856 -26.473  1.00  6.45           H
ATOM   4689  CA  ASP A 301      11.029  -8.206 -27.401  1.00  6.45           C
ATOM   4690  HA  ASP A 301      12.006  -7.754 -27.236  1.00  6.45           H
ATOM   4691  C   ASP A 301       9.995  -7.226 -26.836  1.00  6.45           C
ATOM   4692  O   ASP A 301       9.286  -6.534 -27.553  1.00  6.45           O
ATOM   4693  CB  ASP A 301      10.872  -8.334 -28.920  1.00  6.45           C
ATOM   4694 1HB  ASP A 301      11.494  -9.159 -29.269  1.00  6.45           H
ATOM   4695 2HB  ASP A 301       9.832  -8.559 -29.159  1.00  6.45           H
ATOM   4696  CG  ASP A 301      11.303  -7.064 -29.644  1.00  6.45           C
ATOM   4697  OD1 ASP A 301      12.157  -6.333 -29.090  1.00  6.45           O
ATOM   4698  OD2 ASP A 301      10.823  -6.775 -30.758  1.00  6.45           O
ATOM   4699  N   LEU A 302       9.940  -7.138 -25.514  1.00 27.85           N
ATOM   4700  H   LEU A 302      10.528  -7.737 -24.960  1.00 27.85           H
ATOM   4701  CA  LEU A 302       9.032  -6.208 -24.830  1.00 27.85           C
ATOM   4702  HA  LEU A 302       8.091  -6.171 -25.382  1.00 27.85           H
ATOM   4703  C   LEU A 302       9.604  -4.784 -24.801  1.00 27.85           C
ATOM   4704  O   LEU A 302       9.131  -3.898 -24.081  1.00 27.85           O
ATOM   4705  CB  LEU A 302       8.744  -6.711 -23.410  1.00 27.85           C
ATOM   4706 1HB  LEU A 302       9.677  -6.683 -22.848  1.00 27.85           H
ATOM   4707 2HB  LEU A 302       8.055  -6.007 -22.943  1.00 27.85           H
ATOM   4708  CG  LEU A 302       8.143  -8.122 -23.260  1.00 27.85           C
ATOM   4709  HG  LEU A 302       8.846  -8.846 -23.670  1.00 27.85           H
ATOM   4710  CD1 LEU A 302       7.962  -8.424 -21.778  1.00 27.85           C
ATOM   4711 1HD1 LEU A 302       7.547  -9.423 -21.653  1.00 27.85           H
ATOM   4712 2HD1 LEU A 302       7.281  -7.701 -21.325  1.00 27.85           H
ATOM   4713 3HD1 LEU A 302       8.926  -8.381 -21.271  1.00 27.85           H
ATOM   4714  CD2 LEU A 302       6.803  -8.300 -23.974  1.00 27.85           C
ATOM   4715 1HD2 LEU A 302       6.414  -9.301 -23.784  1.00 27.85           H
ATOM   4716 2HD2 LEU A 302       6.944  -8.194 -25.051  1.00 27.85           H
ATOM   4717 3HD2 LEU A 302       6.086  -7.558 -23.623  1.00 27.85           H
ATOM   4718  N   ARG A 303      10.637  -4.574 -25.607  1.00 15.32           N
ATOM   4719  H   ARG A 303      10.933  -5.338 -26.195  1.00 15.32           H
ATOM   4720  CA  ARG A 303      11.266  -3.272 -25.814  1.00 15.32           C
ATOM   4721  HA  ARG A 303      11.610  -2.857 -24.869  1.00 15.32           H
ATOM   4722  C   ARG A 303      10.156  -2.396 -26.385  1.00 15.32           C
ATOM   4723  O   ARG A 303       9.408  -2.827 -27.252  1.00 15.32           O
ATOM   4724  CB  ARG A 303      12.442  -3.459 -26.789  1.00 15.32           C
ATOM   4725 1HB  ARG A 303      13.334  -3.705 -26.212  1.00 15.32           H
ATOM   4726 2HB  ARG A 303      12.213  -4.338 -27.387  1.00 15.32           H
ATOM   4727  CG  ARG A 303      12.782  -2.286 -27.737  1.00 15.32           C
ATOM   4728 1HG  ARG A 303      11.973  -1.568 -27.748  1.00 15.32           H
ATOM   4729 2HG  ARG A 303      13.673  -1.774 -27.370  1.00 15.32           H
ATOM   4730  CD  ARG A 303      13.017  -2.732 -29.185  1.00 15.32           C
ATOM   4731 1HD  ARG A 303      13.145  -1.847 -29.812  1.00 15.32           H
ATOM   4732 2HD  ARG A 303      13.936  -3.317 -29.222  1.00 15.32           H
ATOM   4733  NE  ARG A 303      11.921  -3.560 -29.714  1.00 15.32           N
ATOM   4734  HE  ARG A 303      12.049  -4.571 -29.662  1.00 15.32           H
ATOM   4735  CZ  ARG A 303      10.767  -3.150 -30.222  1.00 15.32           C
ATOM   4736  NH1 ARG A 303       9.941  -4.054 -30.661  1.00 15.32           N
ATOM   4737 1HH1 ARG A 303      10.222  -5.033 -30.650  1.00 15.32           H
ATOM   4738 2HH1 ARG A 303       9.030  -3.793 -30.984  1.00 15.32           H
ATOM   4739  NH2 ARG A 303      10.393  -1.901 -30.311  1.00 15.32           N
ATOM   4740 1HH2 ARG A 303      10.971  -1.161 -29.921  1.00 15.32           H
ATOM   4741 2HH2 ARG A 303       9.507  -1.671 -30.716  1.00 15.32           H
ATOM   4742  N   ASP A 304      10.044  -1.195 -25.833  1.00  7.23           N
ATOM   4743  H   ASP A 304      10.716  -0.932 -25.133  1.00  7.23           H
ATOM   4744  CA  ASP A 304       9.037  -0.179 -26.182  1.00  7.23           C
ATOM   4745  HA  ASP A 304       9.224   0.672 -25.527  1.00  7.23           H
ATOM   4746  C   ASP A 304       7.581  -0.601 -25.941  1.00  7.23           C
ATOM   4747  O   ASP A 304       6.655   0.139 -26.247  1.00  7.23           O
ATOM   4748  CB  ASP A 304       9.225   0.337 -27.618  1.00  7.23           C
ATOM   4749 1HB  ASP A 304       8.968  -0.457 -28.317  1.00  7.23           H
ATOM   4750 2HB  ASP A 304       8.551   1.176 -27.788  1.00  7.23           H
ATOM   4751  CG  ASP A 304      10.651   0.787 -27.894  1.00  7.23           C
ATOM   4752  OD1 ASP A 304      11.305   1.336 -26.981  1.00  7.23           O
ATOM   4753  OD2 ASP A 304      11.149   0.526 -29.014  1.00  7.23           O
ATOM   4754  N   GLY A 305       7.378  -1.773 -25.349  1.00 15.91           N
ATOM   4755  H   GLY A 305       8.168  -2.377 -25.158  1.00 15.91           H
ATOM   4756  CA  GLY A 305       6.048  -2.258 -25.008  1.00 15.91           C
ATOM   4757 1HA  GLY A 305       5.290  -1.675 -25.530  1.00 15.91           H
ATOM   4758 2HA  GLY A 305       5.963  -3.300 -25.316  1.00 15.91           H
ATOM   4759  C   GLY A 305       5.793  -2.178 -23.518  1.00 15.91           C
ATOM   4760  O   GLY A 305       4.792  -2.678 -23.009  1.00 15.91           O
ATOM   4761  N   SER A 306       6.728  -1.579 -22.796  1.00  4.84           N
ATOM   4762  H   SER A 306       7.522  -1.176 -23.263  1.00  4.84           H
ATOM   4763  CA  SER A 306       6.600  -1.461 -21.346  1.00  4.84           C
ATOM   4764  HA  SER A 306       6.325  -2.433 -20.941  1.00  4.84           H
ATOM   4765  C   SER A 306       5.535  -0.417 -21.015  1.00  4.84           C
ATOM   4766  O   SER A 306       5.578   0.687 -21.556  1.00  4.84           O
ATOM   4767  CB  SER A 306       7.911  -1.002 -20.708  1.00  4.84           C
ATOM   4768 1HB  SER A 306       8.698  -1.722 -20.933  1.00  4.84           H
ATOM   4769 2HB  SER A 306       8.185  -0.027 -21.112  1.00  4.84           H
ATOM   4770  OG  SER A 306       7.751  -0.900 -19.301  1.00  4.84           O
ATOM   4771  HG  SER A 306       8.223  -0.114 -18.984  1.00  4.84           H
ATOM   4772  N   PRO A 307       4.608  -0.710 -20.084  1.00-12.78           N
ATOM   4773  CA  PRO A 307       3.642   0.338 -19.728  1.00-12.78           C
ATOM   4774  HA  PRO A 307       3.247   0.817 -20.624  1.00-12.78           H
ATOM   4775  C   PRO A 307       4.191   1.409 -18.777  1.00-12.78           C
ATOM   4776  O   PRO A 307       3.462   2.305 -18.363  1.00-12.78           O
ATOM   4777  CB  PRO A 307       2.536  -0.465 -19.040  1.00-12.78           C
ATOM   4778 1HB  PRO A 307       1.978   0.151 -18.334  1.00-12.78           H
ATOM   4779 2HB  PRO A 307       1.865  -0.896 -19.783  1.00-12.78           H
ATOM   4780  CG  PRO A 307       3.281  -1.537 -18.337  1.00-12.78           C
ATOM   4781 1HG  PRO A 307       3.737  -1.141 -17.429  1.00-12.78           H
ATOM   4782 2HG  PRO A 307       2.626  -2.376 -18.100  1.00-12.78           H
ATOM   4783  CD  PRO A 307       4.346  -1.949 -19.324  1.00-12.78           C
ATOM   4784 1HD  PRO A 307       5.242  -2.289 -18.802  1.00-12.78           H
ATOM   4785 2HD  PRO A 307       3.968  -2.724 -19.994  1.00-12.78           H
ATOM   4786  N   TYR A 308       5.454   1.299 -18.384  1.00 -4.04           N
ATOM   4787  H   TYR A 308       6.041   0.579 -18.779  1.00 -4.04           H
ATOM   4788  CA  TYR A 308       6.038   2.183 -17.381  1.00 -4.04           C
ATOM   4789  HA  TYR A 308       5.523   3.145 -17.390  1.00 -4.04           H
ATOM   4790  C   TYR A 308       7.521   2.422 -17.652  1.00 -4.04           C
ATOM   4791  O   TYR A 308       8.231   1.526 -18.112  1.00 -4.04           O
ATOM   4792  CB  TYR A 308       5.864   1.538 -15.999  1.00 -4.04           C
ATOM   4793 1HB  TYR A 308       4.799   1.408 -15.809  1.00 -4.04           H
ATOM   4794 2HB  TYR A 308       6.333   0.554 -16.012  1.00 -4.04           H
ATOM   4795  CG  TYR A 308       6.465   2.347 -14.868  1.00 -4.04           C
ATOM   4796  CD1 TYR A 308       5.801   3.484 -14.363  1.00 -4.04           C
ATOM   4797  HD1 TYR A 308       4.837   3.767 -14.765  1.00 -4.04           H
ATOM   4798  CD2 TYR A 308       7.715   1.997 -14.315  1.00 -4.04           C
ATOM   4799  HD2 TYR A 308       8.239   1.125 -14.683  1.00 -4.04           H
ATOM   4800  CE1 TYR A 308       6.388   4.273 -13.334  1.00 -4.04           C
ATOM   4801  HE1 TYR A 308       5.877   5.149 -12.965  1.00 -4.04           H
ATOM   4802  CE2 TYR A 308       8.301   2.781 -13.287  1.00 -4.04           C
ATOM   4803  HE2 TYR A 308       9.254   2.504 -12.866  1.00 -4.04           H
ATOM   4804  CZ  TYR A 308       7.636   3.915 -12.815  1.00 -4.04           C
ATOM   4805  OH  TYR A 308       8.212   4.676 -11.829  1.00 -4.04           O
ATOM   4806  HH  TYR A 308       7.654   5.408 -11.563  1.00 -4.04           H
ATOM   4807  N   GLY A 309       7.991   3.610 -17.301  1.00 14.88           N
ATOM   4808  H   GLY A 309       7.366   4.319 -16.935  1.00 14.88           H
ATOM   4809  CA  GLY A 309       9.408   3.914 -17.244  1.00 14.88           C
ATOM   4810 1HA  GLY A 309       9.988   3.017 -17.023  1.00 14.88           H
ATOM   4811 2HA  GLY A 309       9.753   4.397 -18.158  1.00 14.88           H
ATOM   4812  C   GLY A 309       9.449   4.870 -16.073  1.00 14.88           C
ATOM   4813  O   GLY A 309       8.401   5.427 -15.743  1.00 14.88           O
ATOM   4814  N   ILE A 310      10.589   5.043 -15.421  1.00-30.43           N
ATOM   4815  H   ILE A 310      11.431   4.597 -15.744  1.00-30.43           H
ATOM   4816  CA  ILE A 310      10.652   5.889 -14.227  1.00-30.43           C
ATOM   4817  HA  ILE A 310       9.750   5.731 -13.640  1.00-30.43           H
ATOM   4818  C   ILE A 310      10.719   7.340 -14.710  1.00-30.43           C
ATOM   4819  O   ILE A 310      11.608   7.671 -15.500  1.00-30.43           O
ATOM   4820  CB  ILE A 310      11.891   5.557 -13.339  1.00-30.43           C
ATOM   4821  HB  ILE A 310      12.794   5.737 -13.923  1.00-30.43           H
ATOM   4822  CG1 ILE A 310      11.864   4.069 -12.926  1.00-30.43           C
ATOM   4823 1HG1 ILE A 310      11.020   3.914 -12.253  1.00-30.43           H
ATOM   4824 2HG1 ILE A 310      11.702   3.454 -13.810  1.00-30.43           H
ATOM   4825  CG2 ILE A 310      11.922   6.461 -12.078  1.00-30.43           C
ATOM   4826 1HG2 ILE A 310      12.811   6.253 -11.483  1.00-30.43           H
ATOM   4827 2HG2 ILE A 310      11.034   6.291 -11.466  1.00-30.43           H
ATOM   4828 3HG2 ILE A 310      11.962   7.512 -12.368  1.00-30.43           H
ATOM   4829  CD1 ILE A 310      13.135   3.545 -12.240  1.00-30.43           C
ATOM   4830 1HD1 ILE A 310      13.046   2.468 -12.094  1.00-30.43           H
ATOM   4831 2HD1 ILE A 310      13.263   4.020 -11.267  1.00-30.43           H
ATOM   4832 3HD1 ILE A 310      14.006   3.749 -12.864  1.00-30.43           H
ATOM   4833  N   PRO A 311       9.781   8.211 -14.284  1.00-10.85           N
ATOM   4834  CA  PRO A 311       9.927   9.599 -14.743  1.00-10.85           C
ATOM   4835  HA  PRO A 311       9.891   9.636 -15.832  1.00-10.85           H
ATOM   4836  C   PRO A 311      11.206  10.256 -14.228  1.00-10.85           C
ATOM   4837  O   PRO A 311      11.642   9.994 -13.108  1.00-10.85           O
ATOM   4838  CB  PRO A 311       8.705  10.297 -14.134  1.00-10.85           C
ATOM   4839 1HB  PRO A 311       8.977  10.761 -13.186  1.00-10.85           H
ATOM   4840 2HB  PRO A 311       8.297  11.039 -14.820  1.00-10.85           H
ATOM   4841  CG  PRO A 311       7.729   9.197 -13.898  1.00-10.85           C
ATOM   4842 1HG  PRO A 311       6.995   9.478 -13.142  1.00-10.85           H
ATOM   4843 2HG  PRO A 311       7.238   8.925 -14.833  1.00-10.85           H
ATOM   4844  CD  PRO A 311       8.595   8.071 -13.420  1.00-10.85           C
ATOM   4845 1HD  PRO A 311       8.868   8.206 -12.371  1.00-10.85           H
ATOM   4846 2HD  PRO A 311       8.097   7.114 -13.579  1.00-10.85           H
ATOM   4847  N   GLN A 312      11.801  11.119 -15.038  1.00 17.82           N
ATOM   4848  H   GLN A 312      11.408  11.323 -15.949  1.00 17.82           H
ATOM   4849  CA  GLN A 312      13.032  11.818 -14.690  1.00 17.82           C
ATOM   4850  HA  GLN A 312      13.019  12.126 -13.645  1.00 17.82           H
ATOM   4851  C   GLN A 312      12.996  13.017 -15.630  1.00 17.82           C
ATOM   4852  O   GLN A 312      12.228  12.987 -16.591  1.00 17.82           O
ATOM   4853  CB  GLN A 312      14.239  10.911 -14.980  1.00 17.82           C
ATOM   4854 1HB  GLN A 312      14.022   9.926 -14.565  1.00 17.82           H
ATOM   4855 2HB  GLN A 312      14.344  10.805 -16.060  1.00 17.82           H
ATOM   4856  CG  GLN A 312      15.572  11.381 -14.394  1.00 17.82           C
ATOM   4857 1HG  GLN A 312      15.807  12.371 -14.779  1.00 17.82           H
ATOM   4858 2HG  GLN A 312      15.482  11.436 -13.309  1.00 17.82           H
ATOM   4859  CD  GLN A 312      16.719  10.457 -14.744  1.00 17.82           C
ATOM   4860  OE1 GLN A 312      17.675  10.856 -15.383  1.00 17.82           O
ATOM   4861  NE2 GLN A 312      16.640   9.221 -14.323  1.00 17.82           N
ATOM   4862 1HE2 GLN A 312      17.399   8.599 -14.539  1.00 17.82           H
ATOM   4863 2HE2 GLN A 312      15.834   8.911 -13.810  1.00 17.82           H
ATOM   4864  N   SER A 313      13.816  14.031 -15.399  1.00  9.95           N
ATOM   4865  H   SER A 313      14.422  14.028 -14.588  1.00  9.95           H
ATOM   4866  CA  SER A 313      13.984  15.137 -16.333  1.00  9.95           C
ATOM   4867  HA  SER A 313      13.767  14.811 -17.349  1.00  9.95           H
ATOM   4868  C   SER A 313      15.459  15.481 -16.166  1.00  9.95           C
ATOM   4869  O   SER A 313      15.976  15.319 -15.052  1.00  9.95           O
ATOM   4870  CB  SER A 313      13.097  16.324 -15.951  1.00  9.95           C
ATOM   4871 1HB  SER A 313      12.055  16.000 -15.941  1.00  9.95           H
ATOM   4872 2HB  SER A 313      13.374  16.672 -14.956  1.00  9.95           H
ATOM   4873  OG  SER A 313      13.242  17.383 -16.881  1.00  9.95           O
ATOM   4874  HG  SER A 313      12.878  18.186 -16.498  1.00  9.95           H
ATOM   4875  N   PRO A 314      16.168  15.875 -17.239  1.00 -4.63           N
ATOM   4876  CA  PRO A 314      17.574  16.242 -17.021  1.00 -4.63           C
ATOM   4877  HA  PRO A 314      18.124  15.405 -16.591  1.00 -4.63           H
ATOM   4878  C   PRO A 314      17.733  17.489 -16.156  1.00 -4.63           C
ATOM   4879  O   PRO A 314      16.835  18.324 -16.080  1.00 -4.63           O
ATOM   4880  CB  PRO A 314      18.076  16.548 -18.438  1.00 -4.63           C
ATOM   4881 1HB  PRO A 314      18.029  17.622 -18.622  1.00 -4.63           H
ATOM   4882 2HB  PRO A 314      19.092  16.180 -18.579  1.00 -4.63           H
ATOM   4883  CG  PRO A 314      17.127  15.840 -19.338  1.00 -4.63           C
ATOM   4884 1HG  PRO A 314      17.127  16.281 -20.335  1.00 -4.63           H
ATOM   4885 2HG  PRO A 314      17.376  14.779 -19.383  1.00 -4.63           H
ATOM   4886  CD  PRO A 314      15.806  16.035 -18.660  1.00 -4.63           C
ATOM   4887 1HD  PRO A 314      15.416  17.038 -18.843  1.00 -4.63           H
ATOM   4888 2HD  PRO A 314      15.096  15.272 -18.981  1.00 -4.63           H
ATOM   4889  N   SER A 315      18.902  17.654 -15.556  1.00 13.05           N
ATOM   4890  H   SER A 315      19.625  16.950 -15.635  1.00 13.05           H
ATOM   4891  CA  SER A 315      19.230  18.867 -14.814  1.00 13.05           C
ATOM   4892  HA  SER A 315      18.727  19.725 -15.258  1.00 13.05           H
ATOM   4893  C   SER A 315      20.734  19.030 -14.942  1.00 13.05           C
ATOM   4894  O   SER A 315      21.449  18.034 -15.049  1.00 13.05           O
ATOM   4895  CB  SER A 315      18.823  18.733 -13.346  1.00 13.05           C
ATOM   4896 1HB  SER A 315      17.744  18.585 -13.289  1.00 13.05           H
ATOM   4897 2HB  SER A 315      19.325  17.867 -12.912  1.00 13.05           H
ATOM   4898  OG  SER A 315      19.175  19.897 -12.616  1.00 13.05           O
ATOM   4899  HG  SER A 315      18.844  19.806 -11.718  1.00 13.05           H
ATOM   4900  N   SER A 316      21.211  20.265 -14.946  1.00 13.38           N
ATOM   4901  H   SER A 316      20.568  21.034 -14.837  1.00 13.38           H
ATOM   4902  CA  SER A 316      22.629  20.590 -15.120  1.00 13.38           C
ATOM   4903  HA  SER A 316      23.053  19.923 -15.871  1.00 13.38           H
ATOM   4904  C   SER A 316      23.440  20.445 -13.832  1.00 13.38           C
ATOM   4905  O   SER A 316      24.124  21.374 -13.407  1.00 13.38           O
ATOM   4906  CB  SER A 316      22.741  22.028 -15.622  1.00 13.38           C
ATOM   4907 1HB  SER A 316      22.426  22.711 -14.832  1.00 13.38           H
ATOM   4908 2HB  SER A 316      23.776  22.242 -15.893  1.00 13.38           H
ATOM   4909  OG  SER A 316      21.897  22.208 -16.749  1.00 13.38           O
ATOM   4910  HG  SER A 316      22.073  23.074 -17.128  1.00 13.38           H
ATOM   4911  N   ILE A 317      23.324  19.301 -13.178  1.00-22.31           N
ATOM   4912  H   ILE A 317      22.770  18.555 -13.587  1.00-22.31           H
ATOM   4913  CA  ILE A 317      23.997  19.075 -11.901  1.00-22.31           C
ATOM   4914  HA  ILE A 317      23.853  19.952 -11.272  1.00-22.31           H
ATOM   4915  C   ILE A 317      25.490  18.916 -12.188  1.00-22.31           C
ATOM   4916  O   ILE A 317      25.906  18.025 -12.926  1.00-22.31           O
ATOM   4917  CB  ILE A 317      23.440  17.820 -11.160  1.00-22.31           C
ATOM   4918  HB  ILE A 317      23.603  16.947 -11.792  1.00-22.31           H
ATOM   4919  CG1 ILE A 317      21.921  17.979 -10.931  1.00-22.31           C
ATOM   4920 1HG1 ILE A 317      21.760  18.792 -10.221  1.00-22.31           H
ATOM   4921 2HG1 ILE A 317      21.449  18.258 -11.870  1.00-22.31           H
ATOM   4922  CG2 ILE A 317      24.180  17.603  -9.811  1.00-22.31           C
ATOM   4923 1HG2 ILE A 317      23.818  16.699  -9.322  1.00-22.31           H
ATOM   4924 2HG2 ILE A 317      24.027  18.456  -9.149  1.00-22.31           H
ATOM   4925 3HG2 ILE A 317      25.250  17.475  -9.986  1.00-22.31           H
ATOM   4926  CD1 ILE A 317      21.191  16.729 -10.416  1.00-22.31           C
ATOM   4927 1HD1 ILE A 317      20.119  16.924 -10.387  1.00-22.31           H
ATOM   4928 2HD1 ILE A 317      21.529  16.478  -9.411  1.00-22.31           H
ATOM   4929 3HD1 ILE A 317      21.381  15.888 -11.085  1.00-22.31           H
ATOM   4930  N   SER A 318      26.292  19.805 -11.622  1.00 19.56           N
ATOM   4931  H   SER A 318      25.897  20.538 -11.059  1.00 19.56           H
ATOM   4932  CA  SER A 318      27.742  19.735 -11.770  1.00 19.56           C
ATOM   4933  HA  SER A 318      27.995  19.416 -12.780  1.00 19.56           H
ATOM   4934  C   SER A 318      28.283  18.733 -10.761  1.00 19.56           C
ATOM   4935  O   SER A 318      27.736  18.588  -9.669  1.00 19.56           O
ATOM   4936  CB  SER A 318      28.373  21.102 -11.494  1.00 19.56           C
ATOM   4937 1HB  SER A 318      27.948  21.831 -12.185  1.00 19.56           H
ATOM   4938 2HB  SER A 318      28.142  21.406 -10.472  1.00 19.56           H
ATOM   4939  OG  SER A 318      29.782  21.075 -11.672  1.00 19.56           O
ATOM   4940  HG  SER A 318      30.194  20.649 -10.906  1.00 19.56           H
ATOM   4941  N   SER A 319      29.399  18.101 -11.091  1.00 -0.52           N
ATOM   4942  H   SER A 319      29.783  18.220 -12.013  1.00 -0.52           H
ATOM   4943  CA  SER A 319      30.158  17.358 -10.090  1.00 -0.52           C
ATOM   4944  HA  SER A 319      29.488  16.728  -9.505  1.00 -0.52           H
ATOM   4945  C   SER A 319      30.792  18.418  -9.193  1.00 -0.52           C
ATOM   4946  O   SER A 319      31.064  19.532  -9.652  1.00 -0.52           O
ATOM   4947  CB  SER A 319      31.236  16.496 -10.746  1.00 -0.52           C
ATOM   4948 1HB  SER A 319      30.760  15.793 -11.430  1.00 -0.52           H
ATOM   4949 2HB  SER A 319      31.918  17.136 -11.307  1.00 -0.52           H
ATOM   4950  OG  SER A 319      31.962  15.772  -9.768  1.00 -0.52           O
ATOM   4951  HG  SER A 319      32.649  15.260 -10.204  1.00 -0.52           H
ATOM   4952  N   LEU A 320      31.011  18.096  -7.926  1.00 -6.17           N
ATOM   4953  H   LEU A 320      30.830  17.152  -7.616  1.00 -6.17           H
ATOM   4954  CA  LEU A 320      31.528  19.051  -6.949  1.00 -6.17           C
ATOM   4955  HA  LEU A 320      31.898  19.940  -7.457  1.00 -6.17           H
ATOM   4956  C   LEU A 320      32.667  18.382  -6.190  1.00 -6.17           C
ATOM   4957  O   LEU A 320      32.688  17.153  -6.092  1.00 -6.17           O
ATOM   4958  CB  LEU A 320      30.420  19.443  -5.958  1.00 -6.17           C
ATOM   4959 1HB  LEU A 320      30.072  18.528  -5.478  1.00 -6.17           H
ATOM   4960 2HB  LEU A 320      30.868  20.066  -5.186  1.00 -6.17           H
ATOM   4961  CG  LEU A 320      29.188  20.189  -6.496  1.00 -6.17           C
ATOM   4962  HG  LEU A 320      28.732  19.590  -7.281  1.00 -6.17           H
ATOM   4963  CD1 LEU A 320      28.165  20.364  -5.372  1.00 -6.17           C
ATOM   4964 1HD1 LEU A 320      27.262  20.821  -5.778  1.00 -6.17           H
ATOM   4965 2HD1 LEU A 320      28.566  20.997  -4.583  1.00 -6.17           H
ATOM   4966 3HD1 LEU A 320      27.896  19.388  -4.966  1.00 -6.17           H
ATOM   4967  CD2 LEU A 320      29.541  21.562  -7.075  1.00 -6.17           C
ATOM   4968 1HD2 LEU A 320      28.632  22.057  -7.416  1.00 -6.17           H
ATOM   4969 2HD2 LEU A 320      30.196  21.439  -7.938  1.00 -6.17           H
ATOM   4970 3HD2 LEU A 320      30.033  22.182  -6.328  1.00 -6.17           H
ATOM   4971  N   PRO A 321      33.596  19.168  -5.611  1.00  1.09           N
ATOM   4972  CA  PRO A 321      34.548  18.525  -4.696  1.00  1.09           C
ATOM   4973  HA  PRO A 321      35.150  17.785  -5.223  1.00  1.09           H
ATOM   4974  C   PRO A 321      33.837  17.887  -3.506  1.00  1.09           C
ATOM   4975  O   PRO A 321      32.704  18.245  -3.193  1.00  1.09           O
ATOM   4976  CB  PRO A 321      35.415  19.696  -4.218  1.00  1.09           C
ATOM   4977 1HB  PRO A 321      35.029  20.082  -3.274  1.00  1.09           H
ATOM   4978 2HB  PRO A 321      36.456  19.392  -4.110  1.00  1.09           H
ATOM   4979  CG  PRO A 321      35.273  20.724  -5.281  1.00  1.09           C
ATOM   4980 1HG  PRO A 321      35.512  21.718  -4.902  1.00  1.09           H
ATOM   4981 2HG  PRO A 321      35.908  20.471  -6.131  1.00  1.09           H
ATOM   4982  CD  PRO A 321      33.828  20.623  -5.667  1.00  1.09           C
ATOM   4983 1HD  PRO A 321      33.195  21.139  -4.944  1.00  1.09           H
ATOM   4984 2HD  PRO A 321      33.675  21.013  -6.674  1.00  1.09           H
ATOM   4985  N   SER A 322      34.517  16.977  -2.823  1.00 17.71           N
ATOM   4986  H   SER A 322      35.459  16.742  -3.102  1.00 17.71           H
ATOM   4987  CA  SER A 322      33.967  16.235  -1.689  1.00 17.71           C
ATOM   4988  HA  SER A 322      33.279  15.490  -2.089  1.00 17.71           H
ATOM   4989  C   SER A 322      33.216  17.046  -0.630  1.00 17.71           C
ATOM   4990  O   SER A 322      33.807  17.787   0.155  1.00 17.71           O
ATOM   4991  CB  SER A 322      35.133  15.501  -1.034  1.00 17.71           C
ATOM   4992 1HB  SER A 322      35.725  16.208  -0.451  1.00 17.71           H
ATOM   4993 2HB  SER A 322      34.757  14.713  -0.381  1.00 17.71           H
ATOM   4994  OG  SER A 322      35.949  14.955  -2.057  1.00 17.71           O
ATOM   4995  HG  SER A 322      36.640  14.422  -1.651  1.00 17.71           H
ATOM   4996  N   HIS A 323      31.896  16.902  -0.608  1.00 -4.81           N
ATOM   4997  H   HIS A 323      31.458  16.346  -1.329  1.00 -4.81           H
ATOM   4998  CA  HIS A 323      31.035  17.554   0.388  1.00 -4.81           C
ATOM   4999  HA  HIS A 323      31.649  18.036   1.148  1.00 -4.81           H
ATOM   5000  C   HIS A 323      30.184  16.499   1.088  1.00 -4.81           C
ATOM   5001  O   HIS A 323      28.988  16.675   1.282  1.00 -4.81           O
ATOM   5002  CB  HIS A 323      30.134  18.613  -0.266  1.00 -4.81           C
ATOM   5003 1HB  HIS A 323      29.465  18.123  -0.975  1.00 -4.81           H
ATOM   5004 2HB  HIS A 323      29.525  19.077   0.511  1.00 -4.81           H
ATOM   5005  CG  HIS A 323      30.882  19.697  -0.983  1.00 -4.81           C
ATOM   5006  ND1 HIS A 323      32.155  20.129  -0.625  1.00 -4.81           N
ATOM   5007  HD1 HIS A 323      32.725  19.714   0.108  1.00 -4.81           H
ATOM   5008  CD2 HIS A 323      30.551  20.451  -2.062  1.00 -4.81           C
ATOM   5009  HD2 HIS A 323      29.628  20.371  -2.622  1.00 -4.81           H
ATOM   5010  CE1 HIS A 323      32.528  21.109  -1.436  1.00 -4.81           C
ATOM   5011  HE1 HIS A 323      33.473  21.638  -1.385  1.00 -4.81           H
ATOM   5012  NE2 HIS A 323      31.576  21.318  -2.316  1.00 -4.81           N
ATOM   5013  HE2 HIS A 323      31.599  21.997  -3.067  1.00 -4.81           H
ATOM   5014  N   ALA A 324      30.803  15.372   1.406  1.00  5.28           N
ATOM   5015  H   ALA A 324      31.787  15.276   1.234  1.00  5.28           H
ATOM   5016  CA  ALA A 324      30.096  14.287   2.078  1.00  5.28           C
ATOM   5017  HA  ALA A 324      29.177  14.072   1.532  1.00  5.28           H
ATOM   5018  C   ALA A 324      29.756  14.760   3.500  1.00  5.28           C
ATOM   5019  O   ALA A 324      30.520  15.542   4.076  1.00  5.28           O
[truncated: 73,503 more chars]
