# Supplementary material for: Variety of genetic defects in GnRH and hypothalamic–pituitary signaling and development in normosmic patients with IHH
Source: Front Endocrinol (Lausanne). 2024 Jul 1;15:1396805. doi: 10.3389/fendo.2024.1396805 (PMC11246878; doi:10.3389/fendo.2024.1396805)
Supplement: Supplementary file 1 [file DataSheet_1.zip › NR0B1_afold3.pdb]

REMARK YASARA *************************************************************
REMARK YASARA *                                                           *
REMARK YASARA *                     Y  A  S  A  R  A                      *
REMARK YASARA *                                                           *
REMARK YASARA *   Yet Another Scientific Artificial Reality Application   *
REMARK YASARA *                                                           *
REMARK YASARA *            MOLECULE STRUCTURE FILE, PDB FORMAT            *
REMARK YASARA *                                                           *
REMARK YASARA * Just use YASARA every day to make your questions go away! *
REMARK YASARA *                                                           *
REMARK YASARA *                      www.YASARA.org                       *
REMARK YASARA *                                                           *
REMARK YASARA *************************************************************
REMARK YASARA
REMARK YASARA Version:           24.4.10.W.64
REMARK YASARA Written on:        Mon May 20 09:13:55 2024
REMARK YASARA Number of models:  1
REMARK YASARA Number of atoms:   7221
REMARK YASARA Please address questions or suggestions to: Eliza@yasara.org
REMARK YASARA
COMPND    MOL_ID: 1;
COMPND   2 MOLECULE: .;
COMPND   3 CHAIN: ;
SEQRES   1 A  470  MET ALA GLY GLU ASN HIS GLN TRP GLN GLY SER ILE LEU 
SEQRES   2 A  470  TYR ASN MET LEU MET SER ALA LYS GLN THR ARG ALA ALA 
SEQRES   3 A  470  PRO GLU ALA PRO GLU THR ARG LEU VAL ASP GLN CYS TRP 
SEQRES   4 A  470  GLY CYS SER CYS GLY ASP GLU PRO GLY VAL GLY ARG GLU 
SEQRES   5 A  470  GLY LEU LEU GLY GLY ARG ASN VAL ALA LEU LEU TYR ARG 
SEQRES   6 A  470  CYS CYS PHE CYS GLY LYS ASP HIS PRO ARG GLN GLY SER 
SEQRES   7 A  470  ILE LEU TYR SER MET LEU THR SER ALA LYS GLN THR TYR 
SEQRES   8 A  470  ALA ALA PRO LYS ALA PRO GLU ALA THR LEU GLY PRO CYS 
SEQRES   9 A  470  TRP GLY CYS SER CYS GLY SER ASP PRO GLY VAL GLY ARG 
SEQRES  10 A  470  ALA GLY LEU PRO GLY GLY ARG PRO VAL ALA LEU LEU TYR 
SEQRES  11 A  470  ARG CYS CYS PHE CYS GLY GLU ASP HIS PRO ARG GLN GLY 
SEQRES  12 A  470  SER ILE LEU TYR SER LEU LEU THR SER SER LYS GLN THR 
SEQRES  13 A  470  HIS VAL ALA PRO ALA ALA PRO GLU ALA ARG PRO GLY GLY 
SEQRES  14 A  470  ALA TRP TRP ASP ARG SER TYR PHE ALA GLN ARG PRO GLY 
SEQRES  15 A  470  GLY LYS GLU ALA LEU PRO GLY GLY ARG ALA THR ALA LEU 
SEQRES  16 A  470  LEU TYR ARG CYS CYS PHE CYS GLY GLU ASP HIS PRO GLN 
SEQRES  17 A  470  GLN GLY SER THR LEU TYR CYS VAL PRO THR SER THR ASN 
SEQRES  18 A  470  GLN ALA GLN ALA ALA PRO GLU GLU ARG PRO ARG ALA PRO 
SEQRES  19 A  470  TRP TRP ASP THR SER SER GLY ALA LEU ARG PRO VAL ALA 
SEQRES  20 A  470  LEU LYS SER PRO GLN VAL VAL CYS GLU ALA ALA SER ALA 
SEQRES  21 A  470  GLY LEU LEU LYS THR LEU ARG PHE VAL LYS TYR LEU PRO 
SEQRES  22 A  470  CYS PHE GLN VAL LEU PRO LEU ASP GLN GLN LEU VAL LEU 
SEQRES  23 A  470  VAL ARG ASN CYS TRP ALA SER LEU LEU MET LEU GLU LEU 
SEQRES  24 A  470  ALA GLN ASP ARG LEU GLN PHE GLU THR VAL GLU VAL SER 
SEQRES  25 A  470  GLU PRO SER MET LEU GLN LYS ILE LEU THR THR ARG ARG 
SEQRES  26 A  470  ARG GLU THR GLY GLY ASN GLU PRO LEU PRO VAL PRO THR 
SEQRES  27 A  470  LEU GLN HIS HIS LEU ALA PRO PRO ALA GLU ALA ARG LYS 
SEQRES  28 A  470  VAL PRO SER ALA SER GLN VAL GLN ALA ILE LYS CYS PHE 
SEQRES  29 A  470  LEU SER LYS CYS TRP SER LEU ASN ILE SER THR LYS GLU 
SEQRES  30 A  470  TYR ALA TYR LEU LYS GLY THR VAL LEU PHE ASN PRO ASP 
SEQRES  31 A  470  VAL PRO GLY LEU GLN CYS VAL LYS TYR ILE GLN GLY LEU 
SEQRES  32 A  470  GLN TRP GLY THR GLN GLN ILE LEU SER GLU HIS THR ARG 
SEQRES  33 A  470  MET THR HIS GLN GLY PRO HIS ASP ARG PHE ILE GLU LEU 
SEQRES  34 A  470  ASN SER THR LEU PHE LEU LEU ARG PHE ILE ASN ALA ASN 
SEQRES  35 A  470  VAL ILE ALA GLU LEU PHE PHE ARG PRO ILE ILE GLY THR 
SEQRES  36 A  470  VAL SER MET ASP ASP MET MET LEU GLU MET LEU CYS THR 
SEQRES  37 A  470  LYS ILE 
SSBOND   0 CYS A   38    CYS A   41                                       2.90
ATOM      1  N   MET A   1      13.496  27.398 -32.662  1.00 14.03           N
ATOM      2 1H   MET A   1      13.599  28.392 -32.637  1.00 14.03           H
ATOM      3 2H   MET A   1      12.667  27.188 -33.179  1.00 14.03           H
ATOM      4 3H   MET A   1      14.275  27.020 -33.163  1.00 14.03           H
ATOM      5  CA  MET A   1      13.424  26.840 -31.298  1.00 28.03           C
ATOM      6  HA  MET A   1      14.268  27.072 -30.814  1.00 28.03           H
ATOM      7  C   MET A   1      13.269  25.335 -31.454  1.00 28.28           C
ATOM      8  O   MET A   1      12.214  24.891 -31.885  1.00 24.49           O
ATOM      9  CB  MET A   1      12.269  27.447 -30.489  1.00 26.31           C
ATOM     10 1HB  MET A   1      11.422  27.341 -31.009  1.00 26.31           H
ATOM     11 2HB  MET A   1      12.191  26.956 -29.621  1.00 26.31           H
ATOM     12  CG  MET A   1      12.481  28.937 -30.193  1.00 23.17           C
ATOM     13 1HG  MET A   1      13.453  29.100 -30.361  1.00 23.17           H
ATOM     14 2HG  MET A   1      11.938  29.419 -30.881  1.00 23.17           H
ATOM     15  SD  MET A   1      11.999  29.384 -28.514  1.00 20.20           S
ATOM     16  CE  MET A   1      12.223  31.173 -28.538  1.00 18.06           C
ATOM     17 1HE  MET A   1      11.989  31.575 -27.653  1.00 18.06           H
ATOM     18 2HE  MET A   1      11.642  31.598 -29.232  1.00 18.06           H
ATOM     19 3HE  MET A   1      13.172  31.413 -28.743  1.00 18.06           H
ATOM     20  N   ALA A   2      14.363  24.604 -31.294  1.00 19.32           N
ATOM     21  H   ALA A   2      15.199  25.069 -31.003  1.00 19.32           H
ATOM     22  CA  ALA A   2      14.424  23.158 -31.517  1.00 31.31           C
ATOM     23  HA  ALA A   2      13.850  22.927 -32.302  1.00 31.31           H
ATOM     24  C   ALA A   2      13.871  22.437 -30.279  1.00 32.16           C
ATOM     25  O   ALA A   2      14.327  22.689 -29.175  1.00 28.31           O
ATOM     26  CB  ALA A   2      15.880  22.772 -31.827  1.00 29.11           C
ATOM     27 1HB  ALA A   2      16.214  23.255 -32.636  1.00 29.11           H
ATOM     28 2HB  ALA A   2      15.962  21.790 -31.999  1.00 29.11           H
ATOM     29 3HB  ALA A   2      16.482  23.001 -31.062  1.00 29.11           H
ATOM     30  N   GLY A   3      12.855  21.604 -30.487  1.00 23.95           N
ATOM     31  H   GLY A   3      12.420  21.591 -31.387  1.00 23.95           H
ATOM     32  CA  GLY A   3      12.353  20.711 -29.453  1.00 32.41           C
ATOM     33 1HA  GLY A   3      12.271  21.229 -28.602  1.00 32.41           H
ATOM     34 2HA  GLY A   3      11.451  20.382 -29.732  1.00 32.41           H
ATOM     35  C   GLY A   3      13.310  19.537 -29.267  1.00 33.05           C
ATOM     36  O   GLY A   3      13.561  18.804 -30.223  1.00 30.06           O
ATOM     37  N   GLU A   4      13.854  19.392 -28.088  1.00 24.98           N
ATOM     38  H   GLU A   4      13.695  20.104 -27.404  1.00 24.98           H
ATOM     39  CA  GLU A   4      14.680  18.249 -27.714  1.00 32.97           C
ATOM     40  HA  GLU A   4      15.361  18.136 -28.437  1.00 32.97           H
ATOM     41  C   GLU A   4      13.805  16.987 -27.635  1.00 32.91           C
ATOM     42  O   GLU A   4      12.980  16.822 -26.740  1.00 29.61           O
ATOM     43  CB  GLU A   4      15.412  18.529 -26.390  1.00 30.54           C
ATOM     44 1HB  GLU A   4      14.748  18.846 -25.713  1.00 30.54           H
ATOM     45 2HB  GLU A   4      15.836  17.682 -26.069  1.00 30.54           H
ATOM     46  CG  GLU A   4      16.503  19.601 -26.558  1.00 26.80           C
ATOM     47 1HG  GLU A   4      17.168  19.275 -27.230  1.00 26.80           H
ATOM     48 2HG  GLU A   4      16.075  20.440 -26.892  1.00 26.80           H
ATOM     49  CD  GLU A   4      17.246  19.917 -25.244  1.00 23.91           C
ATOM     50  OE1 GLU A   4      18.402  20.388 -25.355  1.00 21.66           O
ATOM     51  OE2 GLU A   4      16.643  19.733 -24.171  1.00 26.55           O
ATOM     52  N   ASN A   5      13.979  16.091 -28.611  1.00 23.36           N
ATOM     53  H   ASN A   5      14.493  16.366 -29.424  1.00 23.36           H
ATOM     54  CA  ASN A   5      13.457  14.733 -28.549  1.00 31.40           C
ATOM     55  HA  ASN A   5      12.508  14.790 -28.237  1.00 31.40           H
ATOM     56  C   ASN A   5      14.288  13.931 -27.539  1.00 31.82           C
ATOM     57  O   ASN A   5      15.343  13.401 -27.871  1.00 29.33           O
ATOM     58  CB  ASN A   5      13.495  14.094 -29.954  1.00 29.10           C
ATOM     59 1HB  ASN A   5      14.298  14.439 -30.439  1.00 29.10           H
ATOM     60 2HB  ASN A   5      13.569  13.102 -29.851  1.00 29.10           H
ATOM     61  CG  ASN A   5      12.281  14.378 -30.814  1.00 24.72           C
ATOM     62  OD1 ASN A   5      11.180  14.613 -30.347  1.00 22.51           O
ATOM     63  ND2 ASN A   5      12.421  14.311 -32.118  1.00 22.43           N
ATOM     64 1HD2 ASN A   5      11.630  14.452 -32.714  1.00 22.43           H
ATOM     65 2HD2 ASN A   5      13.318  14.119 -32.515  1.00 22.43           H
ATOM     66  N   HIS A   6      13.814  13.824 -26.306  1.00 29.90           N
ATOM     67  H   HIS A   6      13.039  14.393 -26.029  1.00 29.90           H
ATOM     68  CA  HIS A   6      14.396  12.897 -25.346  1.00 35.09           C
ATOM     69  HA  HIS A   6      15.371  13.114 -25.296  1.00 35.09           H
ATOM     70  C   HIS A   6      14.226  11.450 -25.843  1.00 34.98           C
ATOM     71  O   HIS A   6      13.115  10.979 -26.094  1.00 32.99           O
ATOM     72  CB  HIS A   6      13.789  13.115 -23.959  1.00 33.06           C
ATOM     73 1HB  HIS A   6      12.794  13.158 -24.048  1.00 33.06           H
ATOM     74 2HB  HIS A   6      14.039  12.343 -23.375  1.00 33.06           H
ATOM     75  CG  HIS A   6      14.265  14.392 -23.292  1.00 29.70           C
ATOM     76  ND1 HIS A   6      15.562  14.696 -22.954  1.00 27.16           N
ATOM     77  HD1 HIS A   6      16.361  14.113 -23.104  1.00 27.16           H
ATOM     78  CD2 HIS A   6      13.489  15.449 -22.910  1.00 27.07           C
ATOM     79  HD2 HIS A   6      12.499  15.523 -23.027  1.00 27.07           H
ATOM     80  CE1 HIS A   6      15.568  15.923 -22.383  1.00 27.02           C
ATOM     81  HE1 HIS A   6      16.385  16.396 -22.052  1.00 27.02           H
ATOM     82  NE2 HIS A   6      14.323  16.413 -22.325  1.00 27.74           N
ATOM     83  N   GLN A   7      15.339  10.744 -26.008  1.00 30.09           N
ATOM     84  H   GLN A   7      16.207  11.220 -25.870  1.00 30.09           H
ATOM     85  CA  GLN A   7      15.403   9.328 -26.374  1.00 33.38           C
ATOM     86  HA  GLN A   7      14.827   9.217 -27.184  1.00 33.38           H
ATOM     87  C   GLN A   7      14.860   8.461 -25.218  1.00 34.58           C
ATOM     88  O   GLN A   7      15.592   8.078 -24.308  1.00 33.21           O
ATOM     89  CB  GLN A   7      16.855   8.941 -26.709  1.00 31.60           C
ATOM     90 1HB  GLN A   7      17.462   9.407 -26.065  1.00 31.60           H
ATOM     91 2HB  GLN A   7      16.950   7.952 -26.600  1.00 31.60           H
ATOM     92  CG  GLN A   7      17.291   9.311 -28.133  1.00 28.59           C
ATOM     93 1HG  GLN A   7      16.719   8.814 -28.785  1.00 28.59           H
ATOM     94 2HG  GLN A   7      17.168  10.295 -28.263  1.00 28.59           H
ATOM     95  CD  GLN A   7      18.755   8.961 -28.400  1.00 25.59           C
ATOM     96  OE1 GLN A   7      19.596   8.962 -27.522  1.00 24.33           O
ATOM     97  NE2 GLN A   7      19.137   8.667 -29.625  1.00 24.62           N
ATOM     98 1HE2 GLN A   7      20.096   8.453 -29.812  1.00 24.62           H
ATOM     99 2HE2 GLN A   7      18.468   8.658 -30.369  1.00 24.62           H
ATOM    100  N   TRP A   8      13.587   8.095 -25.278  1.00 36.06           N
ATOM    101  H   TRP A   8      13.039   8.443 -26.039  1.00 36.06           H
ATOM    102  CA  TRP A   8      12.925   7.216 -24.308  1.00 37.39           C
ATOM    103  HA  TRP A   8      13.296   7.506 -23.426  1.00 37.39           H
ATOM    104  C   TRP A   8      13.269   5.715 -24.458  1.00 37.21           C
ATOM    105  O   TRP A   8      12.753   4.896 -23.704  1.00 34.54           O
ATOM    106  CB  TRP A   8      11.408   7.439 -24.402  1.00 35.40           C
ATOM    107 1HB  TRP A   8      11.120   7.293 -25.348  1.00 35.40           H
ATOM    108 2HB  TRP A   8      10.949   6.779 -23.807  1.00 35.40           H
ATOM    109  CG  TRP A   8      10.956   8.810 -23.995  1.00 32.72           C
ATOM    110  CD1 TRP A   8      10.693   9.849 -24.810  1.00 28.50           C
ATOM    111  HD1 TRP A   8      10.751   9.820 -25.808  1.00 28.50           H
ATOM    112  CD2 TRP A   8      10.739   9.329 -22.641  1.00 29.57           C
ATOM    113  NE1 TRP A   8      10.333  10.959 -24.074  1.00 26.91           N
ATOM    114  HE1 TRP A   8      10.094  11.844 -24.473  1.00 26.91           H
ATOM    115  CE2 TRP A   8      10.344  10.697 -22.724  1.00 27.75           C
ATOM    116  CE3 TRP A   8      10.840   8.762 -21.339  1.00 30.75           C
ATOM    117  HE3 TRP A   8      11.112   7.805 -21.236  1.00 30.75           H
ATOM    118  CZ2 TRP A   8      10.063  11.468 -21.586  1.00 30.10           C
ATOM    119  HZ2 TRP A   8       9.786  12.424 -21.677  1.00 30.10           H
ATOM    120  CZ3 TRP A   8      10.560   9.535 -20.194  1.00 30.22           C
ATOM    121  HZ3 TRP A   8      10.635   9.122 -19.286  1.00 30.22           H
ATOM    122  CH2 TRP A   8      10.177  10.877 -20.317  1.00 30.45           C
ATOM    123  HH2 TRP A   8       9.984  11.417 -19.498  1.00 30.45           H
ATOM    124  N   GLN A   9      14.109   5.351 -25.409  1.00 31.77           N
ATOM    125  H   GLN A   9      14.587   6.066 -25.919  1.00 31.77           H
ATOM    126  CA  GLN A   9      14.377   3.949 -25.757  1.00 36.55           C
ATOM    127  HA  GLN A   9      13.473   3.523 -25.708  1.00 36.55           H
ATOM    128  C   GLN A   9      15.268   3.182 -24.746  1.00 37.07           C
ATOM    129  O   GLN A   9      15.446   1.976 -24.901  1.00 35.54           O
ATOM    130  CB  GLN A   9      14.943   3.874 -27.181  1.00 35.55           C
ATOM    131 1HB  GLN A   9      15.666   4.558 -27.275  1.00 35.55           H
ATOM    132 2HB  GLN A   9      15.326   2.962 -27.326  1.00 35.55           H
ATOM    133  CG  GLN A   9      13.856   4.140 -28.248  1.00 32.81           C
ATOM    134 1HG  GLN A   9      13.126   3.465 -28.142  1.00 32.81           H
ATOM    135 2HG  GLN A   9      13.484   5.058 -28.109  1.00 32.81           H
ATOM    136  CD  GLN A   9      14.374   4.053 -29.672  1.00 29.24           C
ATOM    137  OE1 GLN A   9      15.561   4.145 -29.955  1.00 29.50           O
ATOM    138  NE2 GLN A   9      13.508   3.893 -30.658  1.00 30.47           N
ATOM    139 1HE2 GLN A   9      13.830   3.850 -31.604  1.00 30.47           H
ATOM    140 2HE2 GLN A   9      12.531   3.815 -30.458  1.00 30.47           H
ATOM    141  N   GLY A  10      15.784   3.848 -23.705  1.00 44.18           N
ATOM    142  H   GLY A  10      15.575   4.822 -23.623  1.00 44.18           H
ATOM    143  CA  GLY A  10      16.638   3.240 -22.675  1.00 47.52           C
ATOM    144 1HA  GLY A  10      16.854   2.315 -22.987  1.00 47.52           H
ATOM    145 2HA  GLY A  10      17.477   3.783 -22.637  1.00 47.52           H
ATOM    146  C   GLY A  10      16.032   3.161 -21.265  1.00 49.42           C
ATOM    147  O   GLY A  10      16.720   2.731 -20.342  1.00 46.34           O
ATOM    148  N   SER A  11      14.770   3.590 -21.075  1.00 42.75           N
ATOM    149  H   SER A  11      14.242   3.913 -21.860  1.00 42.75           H
ATOM    150  CA  SER A  11      14.149   3.595 -19.743  1.00 49.01           C
ATOM    151  HA  SER A  11      14.825   4.008 -19.133  1.00 49.01           H
ATOM    152  C   SER A  11      13.860   2.161 -19.254  1.00 49.55           C
ATOM    153  O   SER A  11      13.336   1.323 -19.985  1.00 48.42           O
ATOM    154  CB  SER A  11      12.889   4.467 -19.737  1.00 46.66           C
ATOM    155 1HB  SER A  11      13.131   5.436 -19.681  1.00 46.66           H
ATOM    156 2HB  SER A  11      12.345   4.306 -20.561  1.00 46.66           H
ATOM    157  OG  SER A  11      12.059   4.186 -18.635  1.00 40.60           O
ATOM    158  HG  SER A  11      11.150   4.122 -18.928  1.00 40.60           H
ATOM    159  N   ILE A  12      14.150   1.899 -17.985  1.00 47.07           N
ATOM    160  H   ILE A  12      14.619   2.610 -17.461  1.00 47.07           H
ATOM    161  CA  ILE A  12      13.832   0.640 -17.294  1.00 51.94           C
ATOM    162  HA  ILE A  12      14.303  -0.095 -17.781  1.00 51.94           H
ATOM    163  C   ILE A  12      12.327   0.366 -17.353  1.00 52.92           C
ATOM    164  O   ILE A  12      11.905  -0.769 -17.594  1.00 52.98           O
ATOM    165  CB  ILE A  12      14.334   0.724 -15.836  1.00 50.84           C
ATOM    166  HB  ILE A  12      13.954   1.550 -15.420  1.00 50.84           H
ATOM    167  CG1 ILE A  12      15.874   0.791 -15.832  1.00 47.21           C
ATOM    168 1HG1 ILE A  12      16.242  -0.131 -15.950  1.00 47.21           H
ATOM    169 2HG1 ILE A  12      16.178   1.371 -16.588  1.00 47.21           H
ATOM    170  CG2 ILE A  12      13.845  -0.453 -14.984  1.00 47.54           C
ATOM    171 1HG2 ILE A  12      14.181  -0.379 -14.045  1.00 47.54           H
ATOM    172 2HG2 ILE A  12      14.165  -1.323 -15.358  1.00 47.54           H
ATOM    173 3HG2 ILE A  12      12.846  -0.481 -14.952  1.00 47.54           H
ATOM    174  CD1 ILE A  12      16.410   1.370 -14.523  1.00 43.25           C
ATOM    175 1HD1 ILE A  12      17.409   1.409 -14.531  1.00 43.25           H
ATOM    176 2HD1 ILE A  12      16.130   0.811 -13.743  1.00 43.25           H
ATOM    177 3HD1 ILE A  12      16.067   2.298 -14.375  1.00 43.25           H
ATOM    178  N   LEU A  13      11.520   1.418 -17.236  1.00 42.57           N
ATOM    179  H   LEU A  13      11.929   2.308 -17.036  1.00 42.57           H
ATOM    180  CA  LEU A  13      10.073   1.343 -17.384  1.00 44.22           C
ATOM    181  HA  LEU A  13       9.765   0.671 -16.711  1.00 44.22           H
ATOM    182  C   LEU A  13       9.662   0.861 -18.786  1.00 45.04           C
ATOM    183  O   LEU A  13       8.724   0.071 -18.912  1.00 44.74           O
ATOM    184  CB  LEU A  13       9.488   2.736 -17.117  1.00 43.17           C
ATOM    185 1HB  LEU A  13       9.887   3.095 -16.273  1.00 43.17           H
ATOM    186 2HB  LEU A  13       9.726   3.336 -17.881  1.00 43.17           H
ATOM    187  CG  LEU A  13       7.962   2.712 -16.968  1.00 39.67           C
ATOM    188  HG  LEU A  13       7.601   2.052 -17.627  1.00 39.67           H
ATOM    189  CD1 LEU A  13       7.550   2.290 -15.560  1.00 36.28           C
ATOM    190 1HD1 LEU A  13       6.554   2.276 -15.467  1.00 36.28           H
ATOM    191 2HD1 LEU A  13       7.913   2.922 -14.876  1.00 36.28           H
ATOM    192 3HD1 LEU A  13       7.892   1.375 -15.346  1.00 36.28           H
ATOM    193  CD2 LEU A  13       7.384   4.091 -17.247  1.00 40.43           C
ATOM    194 1HD2 LEU A  13       6.388   4.088 -17.153  1.00 40.43           H
ATOM    195 2HD2 LEU A  13       7.604   4.391 -18.175  1.00 40.43           H
ATOM    196 3HD2 LEU A  13       7.751   4.769 -16.610  1.00 40.43           H
ATOM    197  N   TYR A  14      10.354   1.306 -19.845  1.00 45.17           N
ATOM    198  H   TYR A  14      11.075   1.982 -19.690  1.00 45.17           H
ATOM    199  CA  TYR A  14      10.111   0.857 -21.211  1.00 46.52           C
ATOM    200  HA  TYR A  14       9.143   1.028 -21.394  1.00 46.52           H
ATOM    201  C   TYR A  14      10.372  -0.647 -21.338  1.00 46.00           C
ATOM    202  O   TYR A  14       9.513  -1.367 -21.842  1.00 44.81           O
ATOM    203  CB  TYR A  14      10.953   1.674 -22.196  1.00 45.42           C
ATOM    204 1HB  TYR A  14      10.712   2.640 -22.097  1.00 45.42           H
ATOM    205 2HB  TYR A  14      11.919   1.546 -21.972  1.00 45.42           H
ATOM    206  CG  TYR A  14      10.753   1.288 -23.645  1.00 42.79           C
ATOM    207  CD1 TYR A  14      11.625   0.371 -24.260  1.00 40.25           C
ATOM    208  HD1 TYR A  14      12.383  -0.023 -23.740  1.00 40.25           H
ATOM    209  CD2 TYR A  14       9.685   1.838 -24.375  1.00 39.94           C
ATOM    210  HD2 TYR A  14       9.066   2.490 -23.937  1.00 39.94           H
ATOM    211  CE1 TYR A  14      11.433   0.006 -25.610  1.00 36.77           C
ATOM    212  HE1 TYR A  14      12.055  -0.642 -26.049  1.00 36.77           H
ATOM    213  CE2 TYR A  14       9.482   1.474 -25.723  1.00 38.41           C
ATOM    214  HE2 TYR A  14       8.719   1.863 -26.240  1.00 38.41           H
ATOM    215  CZ  TYR A  14      10.360   0.560 -26.335  1.00 41.03           C
ATOM    216  OH  TYR A  14      10.167   0.201 -27.645  1.00 39.62           O
ATOM    217  HH  TYR A  14      10.122  -0.753 -27.711  1.00 39.62           H
ATOM    218  N   ASN A  15      11.473  -1.142 -20.789  1.00 49.33           N
ATOM    219  H   ASN A  15      12.113  -0.514 -20.346  1.00 49.33           H
ATOM    220  CA  ASN A  15      11.789  -2.570 -20.805  1.00 51.59           C
ATOM    221  HA  ASN A  15      11.735  -2.857 -21.761  1.00 51.59           H
ATOM    222  C   ASN A  15      10.749  -3.399 -20.033  1.00 48.03           C
ATOM    223  O   ASN A  15      10.265  -4.399 -20.553  1.00 47.24           O
ATOM    224  CB  ASN A  15      13.219  -2.773 -20.273  1.00 51.13           C
ATOM    225 1HB  ASN A  15      13.304  -2.318 -19.387  1.00 51.13           H
ATOM    226 2HB  ASN A  15      13.389  -3.752 -20.162  1.00 51.13           H
ATOM    227  CG  ASN A  15      14.273  -2.203 -21.212  1.00 47.29           C
ATOM    228  OD1 ASN A  15      14.088  -2.091 -22.411  1.00 44.75           O
ATOM    229  ND2 ASN A  15      15.418  -1.833 -20.694  1.00 45.22           N
ATOM    230 1HD2 ASN A  15      16.136  -1.460 -21.282  1.00 45.22           H
ATOM    231 2HD2 ASN A  15      15.574  -1.923 -19.710  1.00 45.22           H
ATOM    232  N   MET A  16      10.307  -2.937 -18.851  1.00 48.89           N
ATOM    233  H   MET A  16      10.720  -2.105 -18.481  1.00 48.89           H
ATOM    234  CA  MET A  16       9.245  -3.595 -18.074  1.00 50.18           C
ATOM    235  HA  MET A  16       9.566  -4.535 -17.958  1.00 50.18           H
ATOM    236  C   MET A  16       7.898  -3.613 -18.820  1.00 48.35           C
ATOM    237  O   MET A  16       7.207  -4.630 -18.838  1.00 48.68           O
ATOM    238  CB  MET A  16       9.070  -2.887 -16.718  1.00 50.20           C
ATOM    239 1HB  MET A  16       8.956  -1.907 -16.883  1.00 50.20           H
ATOM    240 2HB  MET A  16       8.250  -3.248 -16.274  1.00 50.20           H
ATOM    241  CG  MET A  16      10.255  -3.080 -15.769  1.00 48.25           C
ATOM    242 1HG  MET A  16      10.296  -4.067 -15.613  1.00 48.25           H
ATOM    243 2HG  MET A  16      11.053  -2.793 -16.299  1.00 48.25           H
ATOM    244  SD  MET A  16      10.096  -2.152 -14.221  1.00 45.64           S
ATOM    245  CE  MET A  16       8.903  -3.176 -13.335  1.00 40.59           C
ATOM    246 1HE  MET A  16       8.700  -2.792 -12.434  1.00 40.59           H
ATOM    247 2HE  MET A  16       9.255  -4.102 -13.202  1.00 40.59           H
ATOM    248 3HE  MET A  16       8.043  -3.244 -13.841  1.00 40.59           H
ATOM    249  N   LEU A  17       7.525  -2.506 -19.463  1.00 47.11           N
ATOM    250  H   LEU A  17       8.119  -1.703 -19.405  1.00 47.11           H
ATOM    251  CA  LEU A  17       6.295  -2.401 -20.248  1.00 46.65           C
ATOM    252  HA  LEU A  17       5.584  -2.778 -19.654  1.00 46.65           H
ATOM    253  C   LEU A  17       6.343  -3.233 -21.535  1.00 44.94           C
ATOM    254  O   LEU A  17       5.314  -3.781 -21.942  1.00 43.04           O
ATOM    255  CB  LEU A  17       6.031  -0.926 -20.594  1.00 44.74           C
ATOM    256 1HB  LEU A  17       6.888  -0.523 -20.915  1.00 44.74           H
ATOM    257 2HB  LEU A  17       5.352  -0.895 -21.328  1.00 44.74           H
ATOM    258  CG  LEU A  17       5.510  -0.077 -19.420  1.00 41.91           C
ATOM    259  HG  LEU A  17       6.115  -0.229 -18.638  1.00 41.91           H
ATOM    260  CD1 LEU A  17       5.492   1.396 -19.832  1.00 39.41           C
ATOM    261 1HD1 LEU A  17       5.157   1.972 -19.087  1.00 39.41           H
ATOM    262 2HD1 LEU A  17       4.897   1.540 -20.623  1.00 39.41           H
ATOM    263 3HD1 LEU A  17       6.409   1.711 -20.076  1.00 39.41           H
ATOM    264  CD2 LEU A  17       4.075  -0.467 -19.038  1.00 42.75           C
ATOM    265 1HD2 LEU A  17       3.744   0.088 -18.275  1.00 42.75           H
ATOM    266 2HD2 LEU A  17       4.026  -1.427 -18.763  1.00 42.75           H
ATOM    267 3HD2 LEU A  17       3.451  -0.335 -19.808  1.00 42.75           H
ATOM    268  N   MET A  18       7.496  -3.331 -22.181  1.00 46.75           N
ATOM    269  H   MET A  18       8.285  -2.834 -21.819  1.00 46.75           H
ATOM    270  CA  MET A  18       7.677  -4.127 -23.395  1.00 48.52           C
ATOM    271  HA  MET A  18       6.877  -3.929 -23.961  1.00 48.52           H
ATOM    272  C   MET A  18       7.678  -5.628 -23.093  1.00 47.10           C
ATOM    273  O   MET A  18       6.985  -6.365 -23.795  1.00 44.41           O
ATOM    274  CB  MET A  18       8.942  -3.690 -24.143  1.00 45.81           C
ATOM    275 1HB  MET A  18       9.703  -3.647 -23.496  1.00 45.81           H
ATOM    276 2HB  MET A  18       9.147  -4.363 -24.854  1.00 45.81           H
ATOM    277  CG  MET A  18       8.764  -2.313 -24.796  1.00 41.32           C
ATOM    278 1HG  MET A  18       8.635  -1.700 -24.016  1.00 41.32           H
ATOM    279 2HG  MET A  18       9.655  -2.137 -25.215  1.00 41.32           H
ATOM    280  SD  MET A  18       7.407  -2.157 -26.008  1.00 36.64           S
ATOM    281  CE  MET A  18       8.100  -3.120 -27.376  1.00 33.07           C
ATOM    282 1HE  MET A  18       7.471  -3.143 -28.153  1.00 33.07           H
ATOM    283 2HE  MET A  18       8.278  -4.063 -27.096  1.00 33.07           H
ATOM    284 3HE  MET A  18       8.963  -2.725 -27.691  1.00 33.07           H
ATOM    285  N   SER A  19       8.307  -6.071 -22.014  1.00 47.44           N
ATOM    286  H   SER A  19       8.872  -5.429 -21.497  1.00 47.44           H
ATOM    287  CA  SER A  19       8.215  -7.459 -21.540  1.00 51.02           C
ATOM    288  HA  SER A  19       8.564  -8.012 -22.296  1.00 51.02           H
ATOM    289  C   SER A  19       6.763  -7.859 -21.250  1.00 48.27           C
ATOM    290  O   SER A  19       6.297  -8.890 -21.719  1.00 46.33           O
ATOM    291  CB  SER A  19       9.086  -7.672 -20.297  1.00 49.76           C
ATOM    292 1HB  SER A  19       8.866  -7.002 -19.588  1.00 49.76           H
ATOM    293 2HB  SER A  19       8.966  -8.595 -19.932  1.00 49.76           H
ATOM    294  OG  SER A  19      10.455  -7.515 -20.627  1.00 44.28           O
ATOM    295  HG  SER A  19      10.975  -7.480 -19.824  1.00 44.28           H
ATOM    296  N   ALA A  20       5.988  -6.976 -20.594  1.00 46.03           N
ATOM    297  H   ALA A  20       6.398  -6.121 -20.278  1.00 46.03           H
ATOM    298  CA  ALA A  20       4.570  -7.215 -20.324  1.00 47.89           C
ATOM    299  HA  ALA A  20       4.533  -8.141 -19.948  1.00 47.89           H
ATOM    300  C   ALA A  20       3.674  -7.222 -21.586  1.00 45.77           C
ATOM    301  O   ALA A  20       2.578  -7.780 -21.561  1.00 43.43           O
ATOM    302  CB  ALA A  20       4.099  -6.162 -19.314  1.00 45.14           C
ATOM    303 1HB  ALA A  20       4.680  -6.161 -18.500  1.00 45.14           H
ATOM    304 2HB  ALA A  20       3.160  -6.342 -19.021  1.00 45.14           H
ATOM    305 3HB  ALA A  20       4.126  -5.245 -19.713  1.00 45.14           H
ATOM    306  N   LYS A  21       4.101  -6.584 -22.684  1.00 42.82           N
ATOM    307  H   LYS A  21       4.977  -6.104 -22.638  1.00 42.82           H
ATOM    308  CA  LYS A  21       3.359  -6.547 -23.954  1.00 46.12           C
ATOM    309  HA  LYS A  21       2.406  -6.650 -23.670  1.00 46.12           H
ATOM    310  C   LYS A  21       3.698  -7.709 -24.899  1.00 42.87           C
ATOM    311  O   LYS A  21       2.835  -8.107 -25.674  1.00 40.52           O
ATOM    312  CB  LYS A  21       3.580  -5.208 -24.667  1.00 44.59           C
ATOM    313 1HB  LYS A  21       4.536  -4.938 -24.551  1.00 44.59           H
ATOM    314 2HB  LYS A  21       3.382  -5.327 -25.640  1.00 44.59           H
ATOM    315  CG  LYS A  21       2.684  -4.091 -24.117  1.00 41.89           C
ATOM    316 1HG  LYS A  21       1.724  -4.351 -24.221  1.00 41.89           H
ATOM    317 2HG  LYS A  21       2.888  -3.946 -23.149  1.00 41.89           H
ATOM    318  CD  LYS A  21       2.949  -2.797 -24.894  1.00 40.48           C
ATOM    319 1HD  LYS A  21       3.901  -2.523 -24.757  1.00 40.48           H
ATOM    320 2HD  LYS A  21       2.785  -2.961 -25.867  1.00 40.48           H
ATOM    321  CE  LYS A  21       2.030  -1.668 -24.415  1.00 36.56           C
ATOM    322 1HE  LYS A  21       1.074  -1.920 -24.567  1.00 36.56           H
ATOM    323 2HE  LYS A  21       2.180  -1.499 -23.441  1.00 36.56           H
ATOM    324  NZ  LYS A  21       2.304  -0.416 -25.153  1.00 35.21           N
ATOM    325 1HZ  LYS A  21       1.705   0.322 -24.842  1.00 35.21           H
ATOM    326 2HZ  LYS A  21       2.156  -0.539 -26.134  1.00 35.21           H
ATOM    327 3HZ  LYS A  21       3.250  -0.121 -25.019  1.00 35.21           H
ATOM    328  N   GLN A  22       4.915  -8.236 -24.848  1.00 43.81           N
ATOM    329  H   GLN A  22       5.555  -7.896 -24.159  1.00 43.81           H
ATOM    330  CA  GLN A  22       5.362  -9.295 -25.757  1.00 46.47           C
ATOM    331  HA  GLN A  22       5.062  -8.986 -26.660  1.00 46.47           H
ATOM    332  C   GLN A  22       4.677 -10.653 -25.515  1.00 43.86           C
ATOM    333  O   GLN A  22       4.562 -11.446 -26.440  1.00 41.95           O
ATOM    334  CB  GLN A  22       6.894  -9.408 -25.703  1.00 45.22           C
ATOM    335 1HB  GLN A  22       7.195  -9.317 -24.754  1.00 45.22           H
ATOM    336 2HB  GLN A  22       7.168 -10.303 -26.055  1.00 45.22           H
ATOM    337  CG  GLN A  22       7.559  -8.311 -26.548  1.00 42.34           C
ATOM    338 1HG  GLN A  22       7.291  -8.437 -27.503  1.00 42.34           H
ATOM    339 2HG  GLN A  22       7.237  -7.421 -26.226  1.00 42.34           H
ATOM    340  CD  GLN A  22       9.083  -8.327 -26.471  1.00 39.45           C
ATOM    341  OE1 GLN A  22       9.698  -8.976 -25.641  1.00 39.07           O
ATOM    342  NE2 GLN A  22       9.757  -7.608 -27.332  1.00 38.17           N
ATOM    343 1HE2 GLN A  22      10.756  -7.598 -27.301  1.00 38.17           H
ATOM    344 2HE2 GLN A  22       9.273  -7.069 -28.021  1.00 38.17           H
ATOM    345  N   THR A  23       4.098 -10.871 -24.329  1.00 38.03           N
ATOM    346  H   THR A  23       4.199 -10.173 -23.620  1.00 38.03           H
ATOM    347  CA  THR A  23       3.317 -12.084 -24.004  1.00 41.85           C
ATOM    348  HA  THR A  23       3.881 -12.809 -24.399  1.00 41.85           H
ATOM    349  C   THR A  23       1.937 -12.167 -24.684  1.00 39.89           C
ATOM    350  O   THR A  23       1.187 -13.106 -24.437  1.00 37.31           O
ATOM    351  CB  THR A  23       3.175 -12.262 -22.481  1.00 39.84           C
ATOM    352  HB  THR A  23       2.201 -12.306 -22.260  1.00 39.84           H
ATOM    353  OG1 THR A  23       3.671 -11.155 -21.756  1.00 36.52           O
ATOM    354  HG1 THR A  23       3.783 -10.410 -22.347  1.00 36.52           H
ATOM    355  CG2 THR A  23       3.964 -13.483 -22.006  1.00 36.70           C
ATOM    356 1HG2 THR A  23       3.876 -13.604 -21.017  1.00 36.70           H
ATOM    357 2HG2 THR A  23       4.936 -13.386 -22.218  1.00 36.70           H
ATOM    358 3HG2 THR A  23       3.634 -14.317 -22.448  1.00 36.70           H
ATOM    359  N   ARG A  24       1.575 -11.200 -25.551  1.00 28.76           N
ATOM    360  H   ARG A  24       2.250 -10.501 -25.788  1.00 28.76           H
ATOM    361  CA  ARG A  24       0.234 -11.117 -26.171  1.00 34.34           C
ATOM    362  HA  ARG A  24      -0.253 -11.904 -25.791  1.00 34.34           H
ATOM    363  C   ARG A  24       0.195 -11.373 -27.684  1.00 31.83           C
ATOM    364  O   ARG A  24      -0.813 -11.065 -28.313  1.00 30.56           O
ATOM    365  CB  ARG A  24      -0.471  -9.813 -25.744  1.00 32.98           C
ATOM    366 1HB  ARG A  24       0.102  -9.327 -25.084  1.00 32.98           H
ATOM    367 2HB  ARG A  24      -0.617  -9.236 -26.548  1.00 32.98           H
ATOM    368  CG  ARG A  24      -1.828 -10.128 -25.097  1.00 30.48           C
ATOM    369 1HG  ARG A  24      -2.387 -10.651 -25.740  1.00 30.48           H
ATOM    370 2HG  ARG A  24      -1.682 -10.667 -24.267  1.00 30.48           H
ATOM    371  CD  ARG A  24      -2.563  -8.844 -24.731  1.00 29.04           C
ATOM    372 1HD  ARG A  24      -1.959  -8.248 -24.202  1.00 29.04           H
ATOM    373 2HD  ARG A  24      -2.853  -8.372 -25.563  1.00 29.04           H
ATOM    374  NE  ARG A  24      -3.759  -9.126 -23.920  1.00 25.54           N
ATOM    375  HE  ARG A  24      -3.860 -10.061 -23.581  1.00 25.54           H
ATOM    376  CZ  ARG A  24      -4.720  -8.266 -23.591  1.00 25.51           C
ATOM    377  NH1 ARG A  24      -4.688  -7.024 -24.007  1.00 23.25           N
ATOM    378 1HH1 ARG A  24      -3.933  -6.708 -24.582  1.00 23.25           H
ATOM    379 2HH1 ARG A  24      -5.419  -6.392 -23.750  1.00 23.25           H
ATOM    380  NH2 ARG A  24      -5.700  -8.639 -22.841  1.00 22.08           N
ATOM    381 1HH2 ARG A  24      -5.741  -9.579 -22.503  1.00 22.08           H
ATOM    382 2HH2 ARG A  24      -6.419  -7.988 -22.597  1.00 22.08           H
ATOM    383  N   ALA A  25       1.230 -11.948 -28.252  1.00 29.11           N
ATOM    384  H   ALA A  25       2.041 -12.118 -27.693  1.00 29.11           H
ATOM    385  CA  ALA A  25       1.262 -12.353 -29.654  1.00 35.52           C
ATOM    386  HA  ALA A  25       0.423 -12.021 -30.086  1.00 35.52           H
ATOM    387  C   ALA A  25       1.259 -13.890 -29.773  1.00 33.79           C
ATOM    388  O   ALA A  25       2.311 -14.528 -29.822  1.00 32.13           O
ATOM    389  CB  ALA A  25       2.447 -11.677 -30.345  1.00 33.18           C
ATOM    390 1HB  ALA A  25       2.404 -10.683 -30.240  1.00 33.18           H
ATOM    391 2HB  ALA A  25       2.456 -11.882 -31.324  1.00 33.18           H
ATOM    392 3HB  ALA A  25       3.314 -11.990 -29.957  1.00 33.18           H
ATOM    393  N   ALA A  26       0.056 -14.481 -29.800  1.00 25.29           N
ATOM    394  H   ALA A  26      -0.725 -13.943 -29.482  1.00 25.29           H
ATOM    395  CA  ALA A  26      -0.212 -15.844 -30.254  1.00 32.79           C
ATOM    396  HA  ALA A  26       0.506 -16.105 -30.900  1.00 32.79           H
ATOM    397  C   ALA A  26      -1.574 -15.869 -30.985  1.00 31.34           C
ATOM    398  O   ALA A  26      -2.404 -14.994 -30.717  1.00 29.82           O
ATOM    399  CB  ALA A  26      -0.125 -16.816 -29.071  1.00 30.39           C
ATOM    400 1HB  ALA A  26       0.771 -16.765 -28.630  1.00 30.39           H
ATOM    401 2HB  ALA A  26      -0.267 -17.759 -29.371  1.00 30.39           H
ATOM    402 3HB  ALA A  26      -0.819 -16.605 -28.382  1.00 30.39           H
ATOM    403  N   PRO A  27      -1.769 -16.759 -31.977  1.00 23.09           N
ATOM    404  CA  PRO A  27      -2.555 -16.493 -33.179  1.00 29.85           C
ATOM    405  HA  PRO A  27      -2.382 -15.542 -33.436  1.00 29.85           H
ATOM    406  C   PRO A  27      -4.078 -16.556 -32.991  1.00 29.27           C
ATOM    407  O   PRO A  27      -4.588 -17.218 -32.089  1.00 27.08           O
ATOM    408  CB  PRO A  27      -2.066 -17.528 -34.201  1.00 26.60           C
ATOM    409 1HB  PRO A  27      -2.796 -17.783 -34.835  1.00 26.60           H
ATOM    410 2HB  PRO A  27      -1.281 -17.184 -34.716  1.00 26.60           H
ATOM    411  CG  PRO A  27      -1.668 -18.710 -33.320  1.00 26.06           C
ATOM    412 1HG  PRO A  27      -2.462 -19.272 -33.091  1.00 26.06           H
ATOM    413 2HG  PRO A  27      -0.976 -19.276 -33.768  1.00 26.06           H
ATOM    414  CD  PRO A  27      -1.102 -18.042 -32.081  1.00 29.08           C
ATOM    415 1HD  PRO A  27      -1.291 -18.583 -31.261  1.00 29.08           H
ATOM    416 2HD  PRO A  27      -0.116 -17.899 -32.167  1.00 29.08           H
ATOM    417  N   GLU A  28      -4.779 -15.869 -33.904  1.00 15.21           N
ATOM    418  H   GLU A  28      -4.250 -15.357 -34.581  1.00 15.21           H
ATOM    419  CA  GLU A  28      -6.235 -15.788 -34.016  1.00 21.77           C
ATOM    420  HA  GLU A  28      -6.514 -15.325 -33.175  1.00 21.77           H
ATOM    421  C   GLU A  28      -6.913 -17.173 -34.089  1.00 21.48           C
ATOM    422  O   GLU A  28      -6.553 -18.033 -34.892  1.00 19.83           O
ATOM    423  CB  GLU A  28      -6.606 -14.996 -35.280  1.00 21.51           C
ATOM    424 1HB  GLU A  28      -6.094 -15.375 -36.051  1.00 21.51           H
ATOM    425 2HB  GLU A  28      -7.586 -15.105 -35.444  1.00 21.51           H
ATOM    426  CG  GLU A  28      -6.296 -13.494 -35.185  1.00 18.55           C
ATOM    427 1HG  GLU A  28      -6.854 -13.101 -34.454  1.00 18.55           H
ATOM    428 2HG  GLU A  28      -5.328 -13.384 -34.961  1.00 18.55           H
ATOM    429  CD  GLU A  28      -6.588 -12.730 -36.492  1.00 16.54           C
ATOM    430  OE1 GLU A  28      -7.030 -11.568 -36.388  1.00 15.31           O
ATOM    431  OE2 GLU A  28      -6.327 -13.302 -37.573  1.00 17.65           O
ATOM    432  N   ALA A  29      -7.962 -17.341 -33.285  1.00 20.09           N
ATOM    433  H   ALA A  29      -8.067 -16.689 -32.534  1.00 20.09           H
ATOM    434  CA  ALA A  29      -8.975 -18.391 -33.399  1.00 27.89           C
ATOM    435  HA  ALA A  29      -9.024 -18.678 -34.356  1.00 27.89           H
ATOM    436  C   ALA A  29     -10.362 -17.818 -32.977  1.00 26.71           C
ATOM    437  O   ALA A  29     -10.407 -16.809 -32.283  1.00 25.13           O
ATOM    438  CB  ALA A  29      -8.531 -19.606 -32.575  1.00 25.78           C
ATOM    439 1HB  ALA A  29      -7.639 -19.939 -32.880  1.00 25.78           H
ATOM    440 2HB  ALA A  29      -9.186 -20.357 -32.663  1.00 25.78           H
ATOM    441 3HB  ALA A  29      -8.458 -19.374 -31.605  1.00 25.78           H
ATOM    442  N   PRO A  30     -11.475 -18.389 -33.489  1.00 18.29           N
ATOM    443  CA  PRO A  30     -12.607 -17.619 -33.992  1.00 25.07           C
ATOM    444  HA  PRO A  30     -12.226 -16.779 -34.379  1.00 25.07           H
ATOM    445  C   PRO A  30     -13.598 -17.117 -32.929  1.00 25.08           C
ATOM    446  O   PRO A  30     -13.735 -17.664 -31.837  1.00 23.22           O
ATOM    447  CB  PRO A  30     -13.290 -18.546 -35.007  1.00 22.58           C
ATOM    448 1HB  PRO A  30     -14.271 -18.359 -35.066  1.00 22.58           H
ATOM    449 2HB  PRO A  30     -12.878 -18.457 -35.914  1.00 22.58           H
ATOM    450  CG  PRO A  30     -13.030 -19.930 -34.421  1.00 22.44           C
ATOM    451 1HG  PRO A  30     -13.699 -20.154 -33.712  1.00 22.44           H
ATOM    452 2HG  PRO A  30     -13.050 -20.633 -35.132  1.00 22.44           H
ATOM    453  CD  PRO A  30     -11.637 -19.789 -33.832  1.00 26.19           C
ATOM    454 1HD  PRO A  30     -11.537 -20.346 -33.007  1.00 26.19           H
ATOM    455 2HD  PRO A  30     -10.937 -20.050 -34.497  1.00 26.19           H
ATOM    456  N   GLU A  31     -14.324 -16.075 -33.338  1.00 17.53           N
ATOM    457  H   GLU A  31     -14.141 -15.750 -34.266  1.00 17.53           H
ATOM    458  CA  GLU A  31     -15.353 -15.351 -32.598  1.00 21.47           C
ATOM    459  HA  GLU A  31     -14.835 -14.829 -31.920  1.00 21.47           H
ATOM    460  C   GLU A  31     -16.347 -16.263 -31.858  1.00 20.67           C
ATOM    461  O   GLU A  31     -17.213 -16.907 -32.444  1.00 19.37           O
ATOM    462  CB  GLU A  31     -16.140 -14.472 -33.582  1.00 20.90           C
ATOM    463 1HB  GLU A  31     -16.509 -15.062 -34.300  1.00 20.90           H
ATOM    464 2HB  GLU A  31     -16.893 -14.043 -33.082  1.00 20.90           H
ATOM    465  CG  GLU A  31     -15.317 -13.361 -34.253  1.00 18.65           C
ATOM    466 1HG  GLU A  31     -14.931 -12.774 -33.541  1.00 18.65           H
ATOM    467 2HG  GLU A  31     -14.576 -13.783 -34.775  1.00 18.65           H
ATOM    468  CD  GLU A  31     -16.168 -12.495 -35.206  1.00 17.24           C
ATOM    469  OE1 GLU A  31     -15.807 -11.306 -35.389  1.00 15.82           O
ATOM    470  OE2 GLU A  31     -17.193 -13.002 -35.717  1.00 19.11           O
ATOM    471  N   THR A  32     -16.287 -16.220 -30.543  1.00 17.03           N
ATOM    472  H   THR A  32     -15.424 -15.951 -30.114  1.00 17.03           H
ATOM    473  CA  THR A  32     -17.424 -16.547 -29.678  1.00 22.30           C
ATOM    474  HA  THR A  32     -18.173 -16.804 -30.289  1.00 22.30           H
ATOM    475  C   THR A  32     -17.781 -15.301 -28.869  1.00 22.47           C
ATOM    476  O   THR A  32     -16.954 -14.754 -28.146  1.00 21.18           O
ATOM    477  CB  THR A  32     -17.180 -17.769 -28.786  1.00 20.60           C
ATOM    478  HB  THR A  32     -17.678 -17.628 -27.930  1.00 20.60           H
ATOM    479  OG1 THR A  32     -15.827 -17.900 -28.421  1.00 17.87           O
ATOM    480  HG1 THR A  32     -15.755 -17.930 -27.467  1.00 17.87           H
ATOM    481  CG2 THR A  32     -17.571 -19.063 -29.493  1.00 19.10           C
ATOM    482 1HG2 THR A  32     -17.409 -19.856 -28.905  1.00 19.10           H
ATOM    483 2HG2 THR A  32     -17.040 -19.188 -30.331  1.00 19.10           H
ATOM    484 3HG2 THR A  32     -18.540 -19.057 -29.741  1.00 19.10           H
ATOM    485  N   ARG A  33     -19.010 -14.825 -29.047  1.00 13.08           N
ATOM    486  H   ARG A  33     -19.582 -15.272 -29.735  1.00 13.08           H
ATOM    487  CA  ARG A  33     -19.592 -13.698 -28.316  1.00 17.58           C
ATOM    488  HA  ARG A  33     -19.053 -12.892 -28.560  1.00 17.58           H
ATOM    489  C   ARG A  33     -19.511 -13.959 -26.811  1.00 17.30           C
ATOM    490  O   ARG A  33     -20.324 -14.703 -26.269  1.00 16.09           O
ATOM    491  CB  ARG A  33     -21.067 -13.524 -28.722  1.00 16.85           C
ATOM    492 1HB  ARG A  33     -21.503 -14.424 -28.714  1.00 16.85           H
ATOM    493 2HB  ARG A  33     -21.510 -12.932 -28.049  1.00 16.85           H
ATOM    494  CG  ARG A  33     -21.275 -12.906 -30.109  1.00 14.74           C
ATOM    495 1HG  ARG A  33     -20.888 -11.984 -30.124  1.00 14.74           H
ATOM    496 2HG  ARG A  33     -20.818 -13.470 -30.796  1.00 14.74           H
ATOM    497  CD  ARG A  33     -22.787 -12.841 -30.411  1.00 14.17           C
ATOM    498 1HD  ARG A  33     -23.155 -13.766 -30.504  1.00 14.17           H
ATOM    499 2HD  ARG A  33     -23.261 -12.366 -29.670  1.00 14.17           H
ATOM    500  NE  ARG A  33     -23.073 -12.120 -31.658  1.00 12.39           N
ATOM    501  HE  ARG A  33     -22.296 -11.706 -32.132  1.00 12.39           H
ATOM    502  CZ  ARG A  33     -24.263 -11.969 -32.210  1.00 12.20           C
ATOM    503  NH1 ARG A  33     -25.341 -12.494 -31.696  1.00 11.67           N
ATOM    504 1HH1 ARG A  33     -25.283 -13.032 -30.855  1.00 11.67           H
ATOM    505 2HH1 ARG A  33     -26.225 -12.358 -32.143  1.00 11.67           H
ATOM    506  NH2 ARG A  33     -24.387 -11.270 -33.306  1.00 11.36           N
ATOM    507 1HH2 ARG A  33     -23.582 -10.851 -33.725  1.00 11.36           H
ATOM    508 2HH2 ARG A  33     -25.287 -11.154 -33.726  1.00 11.36           H
ATOM    509  N   LEU A  34     -18.558 -13.321 -26.143  1.00 15.61           N
ATOM    510  H   LEU A  34     -17.827 -12.883 -26.666  1.00 15.61           H
ATOM    511  CA  LEU A  34     -18.518 -13.224 -24.691  1.00 21.73           C
ATOM    512  HA  LEU A  34     -19.083 -13.963 -24.324  1.00 21.73           H
ATOM    513  C   LEU A  34     -19.130 -11.883 -24.268  1.00 20.96           C
ATOM    514  O   LEU A  34     -18.707 -10.810 -24.692  1.00 19.87           O
ATOM    515  CB  LEU A  34     -17.087 -13.449 -24.168  1.00 20.10           C
ATOM    516 1HB  LEU A  34     -16.446 -12.980 -24.775  1.00 20.10           H
ATOM    517 2HB  LEU A  34     -17.017 -13.064 -23.248  1.00 20.10           H
ATOM    518  CG  LEU A  34     -16.708 -14.939 -24.108  1.00 17.95           C
ATOM    519  HG  LEU A  34     -17.009 -15.340 -24.973  1.00 17.95           H
ATOM    520  CD1 LEU A  34     -15.192 -15.099 -23.919  1.00 17.22           C
ATOM    521 1HD1 LEU A  34     -14.936 -16.065 -23.879  1.00 17.22           H
ATOM    522 2HD1 LEU A  34     -14.889 -14.665 -23.071  1.00 17.22           H
ATOM    523 3HD1 LEU A  34     -14.690 -14.679 -24.675  1.00 17.22           H
ATOM    524  CD2 LEU A  34     -17.393 -15.668 -22.940  1.00 18.57           C
ATOM    525 1HD2 LEU A  34     -17.134 -16.634 -22.919  1.00 18.57           H
ATOM    526 2HD2 LEU A  34     -18.388 -15.619 -23.021  1.00 18.57           H
ATOM    527 3HD2 LEU A  34     -17.136 -15.261 -22.063  1.00 18.57           H
ATOM    528  N   VAL A  35     -20.180 -11.999 -23.473  1.00 17.24           N
ATOM    529  H   VAL A  35     -20.545 -12.919 -23.333  1.00 17.24           H
ATOM    530  CA  VAL A  35     -20.856 -10.902 -22.779  1.00 22.77           C
ATOM    531  HA  VAL A  35     -21.243 -10.273 -23.453  1.00 22.77           H
ATOM    532  C   VAL A  35     -19.821 -10.154 -21.926  1.00 22.74           C
ATOM    533  O   VAL A  35     -19.212 -10.748 -21.035  1.00 21.31           O
ATOM    534  CB  VAL A  35     -21.981 -11.506 -21.918  1.00 20.27           C
ATOM    535  HB  VAL A  35     -21.537 -12.177 -21.324  1.00 20.27           H
ATOM    536  CG1 VAL A  35     -22.679 -10.478 -21.031  1.00 17.24           C
ATOM    537 1HG1 VAL A  35     -23.402 -10.905 -20.488  1.00 17.24           H
ATOM    538 2HG1 VAL A  35     -23.095  -9.754 -21.581  1.00 17.24           H
ATOM    539 3HG1 VAL A  35     -22.032 -10.051 -20.400  1.00 17.24           H
ATOM    540  CG2 VAL A  35     -23.044 -12.177 -22.796  1.00 17.46           C
ATOM    541 1HG2 VAL A  35     -23.775 -12.569 -22.237  1.00 17.46           H
ATOM    542 2HG2 VAL A  35     -22.645 -12.914 -23.342  1.00 17.46           H
ATOM    543 3HG2 VAL A  35     -23.458 -11.518 -23.425  1.00 17.46           H
ATOM    544  N   ASP A  36     -19.616  -8.869 -22.220  1.00 19.99           N
ATOM    545  H   ASP A  36     -20.083  -8.500 -23.024  1.00 19.99           H
ATOM    546  CA  ASP A  36     -18.762  -7.956 -21.459  1.00 24.53           C
ATOM    547  HA  ASP A  36     -17.848  -8.362 -21.483  1.00 24.53           H
ATOM    548  C   ASP A  36     -19.247  -7.840 -20.003  1.00 24.24           C
ATOM    549  O   ASP A  36     -20.149  -7.060 -19.679  1.00 22.24           O
ATOM    550  CB  ASP A  36     -18.768  -6.561 -22.119  1.00 22.08           C
ATOM    551 1HB  ASP A  36     -19.693  -6.376 -22.452  1.00 22.08           H
ATOM    552 2HB  ASP A  36     -18.522  -5.885 -21.425  1.00 22.08           H
ATOM    553  CG  ASP A  36     -17.809  -6.392 -23.293  1.00 18.69           C
ATOM    554  OD1 ASP A  36     -16.694  -6.955 -23.222  1.00 16.50           O
ATOM    555  OD2 ASP A  36     -18.159  -5.602 -24.204  1.00 15.52           O
ATOM    556  N   GLN A  37     -18.651  -8.601 -19.088  1.00 22.08           N
ATOM    557  H   GLN A  37     -18.071  -9.356 -19.394  1.00 22.08           H
ATOM    558  CA  GLN A  37     -18.811  -8.376 -17.655  1.00 23.71           C
ATOM    559  HA  GLN A  37     -19.748  -8.050 -17.534  1.00 23.71           H
ATOM    560  C   GLN A  37     -17.854  -7.279 -17.186  1.00 23.38           C
ATOM    561  O   GLN A  37     -16.647  -7.461 -17.095  1.00 22.33           O
ATOM    562  CB  GLN A  37     -18.670  -9.686 -16.853  1.00 22.35           C
ATOM    563 1HB  GLN A  37     -17.955 -10.249 -17.268  1.00 22.35           H
ATOM    564 2HB  GLN A  37     -18.418  -9.467 -15.910  1.00 22.35           H
ATOM    565  CG  GLN A  37     -19.983 -10.479 -16.845  1.00 20.35           C
ATOM    566 1HG  GLN A  37     -20.711  -9.880 -16.512  1.00 20.35           H
ATOM    567 2HG  GLN A  37     -20.186 -10.762 -17.782  1.00 20.35           H
ATOM    568  CD  GLN A  37     -19.944 -11.731 -15.960  1.00 18.48           C
ATOM    569  OE1 GLN A  37     -18.925 -12.170 -15.457  1.00 17.69           O
ATOM    570  NE2 GLN A  37     -21.075 -12.373 -15.729  1.00 18.67           N
ATOM    571 1HE2 GLN A  37     -21.077 -13.193 -15.156  1.00 18.67           H
ATOM    572 2HE2 GLN A  37     -21.930 -12.039 -16.127  1.00 18.67           H
ATOM    573  N   CYS A  38     -18.429  -6.131 -16.863  1.00 23.63           N
ATOM    574  H   CYS A  38     -19.379  -5.985 -17.138  1.00 23.63           H
ATOM    575  CA  CYS A  38     -17.756  -5.069 -16.130  1.00 26.38           C
ATOM    576  HA  CYS A  38     -16.920  -4.827 -16.623  1.00 26.38           H
ATOM    577  C   CYS A  38     -17.364  -5.564 -14.722  1.00 27.55           C
ATOM    578  O   CYS A  38     -18.192  -6.152 -14.027  1.00 25.38           O
ATOM    579  CB  CYS A  38     -18.705  -3.868 -16.080  1.00 24.03           C
ATOM    580 1HB  CYS A  38     -18.897  -3.632 -17.033  1.00 24.03           H
ATOM    581 2HB  CYS A  38     -19.541  -4.199 -15.643  1.00 24.03           H
ATOM    582  SG  CYS A  38     -17.943  -2.509 -15.172  1.00 20.70           S
ATOM    583  N   TRP A  39     -16.134  -5.296 -14.286  1.00 27.06           N
ATOM    584  H   TRP A  39     -15.538  -4.768 -14.891  1.00 27.06           H
ATOM    585  CA  TRP A  39     -15.581  -5.713 -12.989  1.00 26.26           C
ATOM    586  HA  TRP A  39     -15.876  -6.660 -12.862  1.00 26.26           H
ATOM    587  C   TRP A  39     -16.164  -4.920 -11.796  1.00 26.05           C
ATOM    588  O   TRP A  39     -15.431  -4.398 -10.964  1.00 23.97           O
ATOM    589  CB  TRP A  39     -14.050  -5.655 -13.055  1.00 24.13           C
ATOM    590 1HB  TRP A  39     -13.779  -4.742 -13.359  1.00 24.13           H
ATOM    591 2HB  TRP A  39     -13.685  -5.824 -12.139  1.00 24.13           H
ATOM    592  CG  TRP A  39     -13.420  -6.651 -13.987  1.00 22.15           C
ATOM    593  CD1 TRP A  39     -13.127  -6.452 -15.289  1.00 18.60           C
ATOM    594  HD1 TRP A  39     -13.288  -5.602 -15.791  1.00 18.60           H
ATOM    595  CD2 TRP A  39     -13.021  -8.037 -13.691  1.00 18.72           C
ATOM    596  NE1 TRP A  39     -12.569  -7.603 -15.826  1.00 17.11           N
ATOM    597  HE1 TRP A  39     -12.267  -7.695 -16.775  1.00 17.11           H
ATOM    598  CE2 TRP A  39     -12.485  -8.606 -14.878  1.00 17.52           C
ATOM    599  CE3 TRP A  39     -13.059  -8.844 -12.532  1.00 19.36           C
ATOM    600  HE3 TRP A  39     -13.428  -8.471 -11.680  1.00 19.36           H
ATOM    601  CZ2 TRP A  39     -12.006  -9.934 -14.918  1.00 19.68           C
ATOM    602  HZ2 TRP A  39     -11.632 -10.312 -15.765  1.00 19.68           H
ATOM    603  CZ3 TRP A  39     -12.582 -10.169 -12.566  1.00 20.70           C
ATOM    604  HZ3 TRP A  39     -12.614 -10.726 -11.736  1.00 20.70           H
ATOM    605  CH2 TRP A  39     -12.061 -10.719 -13.753  1.00 20.74           C
ATOM    606  HH2 TRP A  39     -11.732 -11.663 -13.767  1.00 20.74           H
ATOM    607  N   GLY A  40     -17.488  -4.842 -11.701  1.00 25.72           N
ATOM    608  H   GLY A  40     -18.030  -5.138 -12.488  1.00 25.72           H
ATOM    609  CA  GLY A  40     -18.205  -4.353 -10.526  1.00 26.42           C
ATOM    610 1HA  GLY A  40     -19.077  -4.842 -10.503  1.00 26.42           H
ATOM    611 2HA  GLY A  40     -17.656  -4.612  -9.731  1.00 26.42           H
ATOM    612  C   GLY A  40     -18.481  -2.843 -10.467  1.00 27.02           C
ATOM    613  O   GLY A  40     -18.781  -2.349  -9.388  1.00 24.69           O
ATOM    614  N   CYS A  41     -18.439  -2.117 -11.585  1.00 25.87           N
ATOM    615  H   CYS A  41     -17.978  -2.481 -12.394  1.00 25.87           H
ATOM    616  CA  CYS A  41     -19.060  -0.794 -11.640  1.00 27.87           C
ATOM    617  HA  CYS A  41     -19.138  -0.487 -10.692  1.00 27.87           H
ATOM    618  C   CYS A  41     -20.481  -0.898 -12.220  1.00 28.04           C
ATOM    619  O   CYS A  41     -20.683  -1.460 -13.294  1.00 25.66           O
ATOM    620  CB  CYS A  41     -18.160   0.241 -12.324  1.00 25.40           C
ATOM    621 1HB  CYS A  41     -18.563   1.110 -12.037  1.00 25.40           H
ATOM    622 2HB  CYS A  41     -17.283   0.112 -11.862  1.00 25.40           H
ATOM    623  SG  CYS A  41     -17.958   0.187 -14.112  1.00 22.59           S
ATOM    624  N   SER A  42     -21.469  -0.345 -11.531  1.00 23.67           N
ATOM    625  H   SER A  42     -21.265  -0.013 -10.610  1.00 23.67           H
ATOM    626  CA  SER A  42     -22.837  -0.186 -12.024  1.00 26.97           C
ATOM    627  HA  SER A  42     -23.066  -1.042 -12.488  1.00 26.97           H
ATOM    628  C   SER A  42     -22.915   0.964 -13.037  1.00 27.08           C
ATOM    629  O   SER A  42     -23.570   1.976 -12.799  1.00 24.48           O
ATOM    630  CB  SER A  42     -23.806   0.022 -10.854  1.00 24.55           C
ATOM    631 1HB  SER A  42     -23.615   0.882 -10.380  1.00 24.55           H
ATOM    632 2HB  SER A  42     -24.754   0.019 -11.171  1.00 24.55           H
ATOM    633  OG  SER A  42     -23.670  -1.020  -9.913  1.00 21.60           O
ATOM    634  HG  SER A  42     -23.639  -0.651  -9.030  1.00 21.60           H
ATOM    635  N   CYS A  43     -22.203   0.866 -14.154  1.00 21.44           N
ATOM    636  H   CYS A  43     -21.482   0.175 -14.209  1.00 21.44           H
ATOM    637  CA  CYS A  43     -22.437   1.729 -15.297  1.00 25.75           C
ATOM    638  HA  CYS A  43     -22.671   2.643 -14.966  1.00 25.75           H
ATOM    639  C   CYS A  43     -23.635   1.162 -16.070  1.00 26.21           C
ATOM    640  O   CYS A  43     -23.473   0.335 -16.958  1.00 23.48           O
ATOM    641  CB  CYS A  43     -21.152   1.906 -16.120  1.00 23.15           C
ATOM    642 1HB  CYS A  43     -21.434   2.443 -16.915  1.00 23.15           H
ATOM    643 2HB  CYS A  43     -20.555   2.459 -15.539  1.00 23.15           H
ATOM    644  SG  CYS A  43     -20.370   0.345 -16.602  1.00 19.93           S
ATOM    645  HG  CYS A  43     -21.292  -0.592 -16.719  1.00 19.93           H
ATOM    646  N   GLY A  44     -24.833   1.559 -15.668  1.00 19.54           N
ATOM    647  H   GLY A  44     -24.900   2.119 -14.842  1.00 19.54           H
ATOM    648  CA  GLY A  44     -26.051   1.216 -16.374  1.00 23.16           C
ATOM    649 1HA  GLY A  44     -26.115   0.219 -16.417  1.00 23.16           H
ATOM    650 2HA  GLY A  44     -26.825   1.578 -15.854  1.00 23.16           H
ATOM    651  C   GLY A  44     -26.036   1.807 -17.782  1.00 23.47           C
ATOM    652  O   GLY A  44     -25.886   3.014 -17.935  1.00 20.83           O
ATOM    653  N   ASP A  45     -26.177   0.957 -18.786  1.00 17.62           N
ATOM    654  H   ASP A  45     -26.037  -0.016 -18.605  1.00 17.62           H
ATOM    655  CA  ASP A  45     -26.526   1.362 -20.143  1.00 21.94           C
ATOM    656  HA  ASP A  45     -25.935   2.125 -20.404  1.00 21.94           H
ATOM    657  C   ASP A  45     -27.999   1.803 -20.135  1.00 21.49           C
ATOM    658  O   ASP A  45     -28.899   0.972 -20.118  1.00 19.31           O
ATOM    659  CB  ASP A  45     -26.280   0.192 -21.120  1.00 20.25           C
ATOM    660 1HB  ASP A  45     -26.731  -0.621 -20.752  1.00 20.25           H
ATOM    661 2HB  ASP A  45     -26.689   0.431 -22.001  1.00 20.25           H
ATOM    662  CG  ASP A  45     -24.801  -0.155 -21.363  1.00 17.33           C
ATOM    663  OD1 ASP A  45     -24.001   0.768 -21.656  1.00 15.95           O
ATOM    664  OD2 ASP A  45     -24.459  -1.360 -21.282  1.00 15.07           O
ATOM    665  N   GLU A  46     -28.263   3.107 -20.127  1.00 17.04           N
ATOM    666  H   GLU A  46     -27.560   3.748 -19.819  1.00 17.04           H
ATOM    667  CA  GLU A  46     -29.567   3.622 -20.562  1.00 20.46           C
ATOM    668  HA  GLU A  46     -30.212   2.887 -20.354  1.00 20.46           H
ATOM    669  C   GLU A  46     -29.512   3.918 -22.070  1.00 19.83           C
ATOM    670  O   GLU A  46     -28.575   4.576 -22.539  1.00 17.94           O
ATOM    671  CB  GLU A  46     -30.045   4.845 -19.773  1.00 19.21           C
ATOM    672 1HB  GLU A  46     -29.261   5.445 -19.613  1.00 19.21           H
ATOM    673 2HB  GLU A  46     -30.729   5.328 -20.320  1.00 19.21           H
ATOM    674  CG  GLU A  46     -30.670   4.475 -18.415  1.00 16.79           C
ATOM    675 1HG  GLU A  46     -31.104   3.578 -18.500  1.00 16.79           H
ATOM    676 2HG  GLU A  46     -29.941   4.430 -17.732  1.00 16.79           H
ATOM    677  CD  GLU A  46     -31.730   5.492 -17.938  1.00 15.35           C
ATOM    678  OE1 GLU A  46     -32.646   5.067 -17.207  1.00 14.11           O
ATOM    679  OE2 GLU A  46     -31.628   6.682 -18.311  1.00 16.09           O
ATOM    680  N   PRO A  47     -30.483   3.434 -22.867  1.00 16.68           N
ATOM    681  CA  PRO A  47     -30.538   3.720 -24.284  1.00 19.56           C
ATOM    682  HA  PRO A  47     -29.633   3.591 -24.689  1.00 19.56           H
ATOM    683  C   PRO A  47     -30.914   5.188 -24.524  1.00 19.96           C
ATOM    684  O   PRO A  47     -31.868   5.706 -23.953  1.00 18.05           O
ATOM    685  CB  PRO A  47     -31.552   2.728 -24.864  1.00 17.31           C
ATOM    686 1HB  PRO A  47     -32.044   3.128 -25.637  1.00 17.31           H
ATOM    687 2HB  PRO A  47     -31.102   1.884 -25.155  1.00 17.31           H
ATOM    688  CG  PRO A  47     -32.496   2.469 -23.688  1.00 16.14           C
ATOM    689 1HG  PRO A  47     -33.241   3.136 -23.678  1.00 16.14           H
ATOM    690 2HG  PRO A  47     -32.876   1.545 -23.735  1.00 16.14           H
ATOM    691  CD  PRO A  47     -31.614   2.626 -22.452  1.00 16.50           C
ATOM    692 1HD  PRO A  47     -32.102   3.093 -21.715  1.00 16.50           H
ATOM    693 2HD  PRO A  47     -31.286   1.740 -22.126  1.00 16.50           H
ATOM    694  N   GLY A  48     -30.151   5.854 -25.393  1.00 15.59           N
ATOM    695  H   GLY A  48     -29.416   5.354 -25.850  1.00 15.59           H
ATOM    696  CA  GLY A  48     -30.321   7.259 -25.717  1.00 19.55           C
ATOM    697 1HA  GLY A  48     -30.178   7.778 -24.875  1.00 19.55           H
ATOM    698 2HA  GLY A  48     -29.613   7.499 -26.381  1.00 19.55           H
ATOM    699  C   GLY A  48     -31.699   7.585 -26.294  1.00 19.41           C
ATOM    700  O   GLY A  48     -32.115   7.017 -27.300  1.00 17.40           O
ATOM    701  N   VAL A  49     -32.357   8.563 -25.704  1.00 12.39           N
ATOM    702  H   VAL A  49     -32.087   8.818 -24.776  1.00 12.39           H
ATOM    703  CA  VAL A  49     -33.460   9.298 -26.328  1.00 19.40           C
ATOM    704  HA  VAL A  49     -33.855   8.715 -27.039  1.00 19.40           H
ATOM    705  C   VAL A  49     -32.872  10.561 -26.950  1.00 19.11           C
ATOM    706  O   VAL A  49     -32.308  11.406 -26.259  1.00 17.68           O
ATOM    707  CB  VAL A  49     -34.599   9.585 -25.336  1.00 17.33           C
ATOM    708  HB  VAL A  49     -34.211  10.128 -24.592  1.00 17.33           H
ATOM    709  CG1 VAL A  49     -35.740  10.359 -26.014  1.00 14.51           C
ATOM    710 1HG1 VAL A  49     -36.480  10.545 -25.368  1.00 14.51           H
ATOM    711 2HG1 VAL A  49     -36.122   9.838 -26.777  1.00 14.51           H
ATOM    712 3HG1 VAL A  49     -35.416  11.235 -26.371  1.00 14.51           H
ATOM    713  CG2 VAL A  49     -35.187   8.273 -24.797  1.00 14.76           C
ATOM    714 1HG2 VAL A  49     -35.929   8.452 -24.151  1.00 14.76           H
ATOM    715 2HG2 VAL A  49     -34.489   7.736 -24.323  1.00 14.76           H
ATOM    716 3HG2 VAL A  49     -35.554   7.713 -25.540  1.00 14.76           H
ATOM    717  N   GLY A  50     -32.958  10.654 -28.284  1.00 14.34           N
ATOM    718  H   GLY A  50     -33.405   9.909 -28.779  1.00 14.34           H
ATOM    719  CA  GLY A  50     -32.442  11.770 -29.052  1.00 21.89           C
ATOM    720 1HA  GLY A  50     -31.472  11.860 -28.826  1.00 21.89           H
ATOM    721 2HA  GLY A  50     -32.539  11.533 -30.019  1.00 21.89           H
ATOM    722  C   GLY A  50     -33.155  13.092 -28.777  1.00 21.48           C
ATOM    723  O   GLY A  50     -34.359  13.136 -28.507  1.00 19.39           O
ATOM    724  N   ARG A  51     -32.410  14.180 -28.929  1.00 12.04           N
ATOM    725  H   ARG A  51     -31.418  14.095 -28.837  1.00 12.04           H
ATOM    726  CA  ARG A  51     -32.975  15.500 -29.225  1.00 19.03           C
ATOM    727  HA  ARG A  51     -33.810  15.349 -29.754  1.00 19.03           H
ATOM    728  C   ARG A  51     -32.007  16.289 -30.094  1.00 18.76           C
ATOM    729  O   ARG A  51     -30.928  16.666 -29.663  1.00 17.40           O
ATOM    730  CB  ARG A  51     -33.375  16.236 -27.934  1.00 18.11           C
ATOM    731 1HB  ARG A  51     -33.273  15.615 -27.157  1.00 18.11           H
ATOM    732 2HB  ARG A  51     -32.778  17.028 -27.809  1.00 18.11           H
ATOM    733  CG  ARG A  51     -34.836  16.711 -28.014  1.00 15.85           C
ATOM    734 1HG  ARG A  51     -34.936  17.332 -28.791  1.00 15.85           H
ATOM    735 2HG  ARG A  51     -35.432  15.918 -28.142  1.00 15.85           H
ATOM    736  CD  ARG A  51     -35.256  17.443 -26.741  1.00 14.92           C
ATOM    737 1HD  ARG A  51     -35.097  16.856 -25.947  1.00 14.92           H
ATOM    738 2HD  ARG A  51     -34.724  18.284 -26.646  1.00 14.92           H
ATOM    739  NE  ARG A  51     -36.692  17.802 -26.774  1.00 13.95           N
ATOM    740  HE  ARG A  51     -37.265  17.299 -27.421  1.00 13.95           H
ATOM    741  CZ  ARG A  51     -37.295  18.719 -26.037  1.00 14.20           C
ATOM    742  NH1 ARG A  51     -36.640  19.439 -25.167  1.00 13.84           N
ATOM    743 1HH1 ARG A  51     -35.657  19.304 -25.045  1.00 13.84           H
ATOM    744 2HH1 ARG A  51     -37.122  20.126 -24.623  1.00 13.84           H
ATOM    745  NH2 ARG A  51     -38.574  18.925 -26.165  1.00 13.67           N
ATOM    746 1HH2 ARG A  51     -39.103  18.389 -26.822  1.00 13.67           H
ATOM    747 2HH2 ARG A  51     -39.027  19.619 -25.606  1.00 13.67           H
ATOM    748  N   GLU A  52     -32.412  16.509 -31.341  1.00 13.80           N
ATOM    749  H   GLU A  52     -33.190  15.973 -31.668  1.00 13.80           H
ATOM    750  CA  GLU A  52     -31.823  17.463 -32.276  1.00 20.25           C
ATOM    751  HA  GLU A  52     -30.844  17.259 -32.300  1.00 20.25           H
ATOM    752  C   GLU A  52     -32.042  18.906 -31.801  1.00 19.36           C
ATOM    753  O   GLU A  52     -33.079  19.217 -31.215  1.00 18.00           O
ATOM    754  CB  GLU A  52     -32.497  17.283 -33.649  1.00 19.66           C
ATOM    755 1HB  GLU A  52     -33.488  17.339 -33.525  1.00 19.66           H
ATOM    756 2HB  GLU A  52     -32.194  18.023 -34.249  1.00 19.66           H
ATOM    757  CG  GLU A  52     -32.180  15.956 -34.336  1.00 17.89           C
ATOM    758 1HG  GLU A  52     -31.201  15.925 -34.536  1.00 17.89           H
ATOM    759 2HG  GLU A  52     -32.418  15.209 -33.715  1.00 17.89           H
ATOM    760  CD  GLU A  52     -32.971  15.791 -35.652  1.00 16.58           C
ATOM    761  OE1 GLU A  52     -32.330  15.490 -36.668  1.00 15.80           O
ATOM    762  OE2 GLU A  52     -34.200  15.970 -35.592  1.00 19.55           O
ATOM    763  N   GLY A  53     -31.078  19.799 -32.110  1.00 14.16           N
ATOM    764  H   GLY A  53     -30.182  19.469 -32.409  1.00 14.16           H
ATOM    765  CA  GLY A  53     -31.317  21.240 -32.017  1.00 21.62           C
ATOM    766 1HA  GLY A  53     -31.758  21.507 -32.874  1.00 21.62           H
ATOM    767 2HA  GLY A  53     -31.956  21.370 -31.259  1.00 21.62           H
ATOM    768  C   GLY A  53     -30.099  22.145 -31.791  1.00 21.58           C
ATOM    769  O   GLY A  53     -29.898  22.623 -30.685  1.00 19.48           O
ATOM    770  N   LEU A  54     -29.376  22.439 -32.884  1.00 10.26           N
ATOM    771  H   LEU A  54     -29.222  21.687 -33.525  1.00 10.26           H
ATOM    772  CA  LEU A  54     -28.782  23.739 -33.252  1.00 20.28           C
ATOM    773  HA  LEU A  54     -28.300  23.445 -34.077  1.00 20.28           H
ATOM    774  C   LEU A  54     -27.584  24.348 -32.476  1.00 19.49           C
ATOM    775  O   LEU A  54     -27.711  24.964 -31.427  1.00 18.22           O
ATOM    776  CB  LEU A  54     -29.921  24.756 -33.480  1.00 18.71           C
ATOM    777 1HB  LEU A  54     -30.522  24.741 -32.681  1.00 18.71           H
ATOM    778 2HB  LEU A  54     -29.517  25.666 -33.576  1.00 18.71           H
ATOM    779  CG  LEU A  54     -30.769  24.456 -34.742  1.00 16.75           C
ATOM    780  HG  LEU A  54     -30.885  23.465 -34.807  1.00 16.75           H
ATOM    781  CD1 LEU A  54     -32.137  25.117 -34.640  1.00 16.22           C
ATOM    782 1HD1 LEU A  54     -32.688  24.926 -35.452  1.00 16.22           H
ATOM    783 2HD1 LEU A  54     -32.050  26.109 -34.553  1.00 16.22           H
ATOM    784 3HD1 LEU A  54     -32.638  24.782 -33.842  1.00 16.22           H
ATOM    785  CD2 LEU A  54     -30.078  24.955 -36.010  1.00 18.18           C
ATOM    786 1HD2 LEU A  54     -30.630  24.758 -36.820  1.00 18.18           H
ATOM    787 2HD2 LEU A  54     -29.188  24.515 -36.130  1.00 18.18           H
ATOM    788 3HD2 LEU A  54     -29.929  25.943 -35.972  1.00 18.18           H
ATOM    789  N   LEU A  55     -26.445  24.326 -33.190  1.00 11.04           N
ATOM    790  H   LEU A  55     -26.221  23.437 -33.589  1.00 11.04           H
ATOM    791  CA  LEU A  55     -25.467  25.398 -33.485  1.00 23.01           C
ATOM    792  HA  LEU A  55     -24.716  24.827 -33.815  1.00 23.01           H
ATOM    793  C   LEU A  55     -24.783  26.180 -32.345  1.00 22.11           C
ATOM    794  O   LEU A  55     -25.339  27.098 -31.755  1.00 20.44           O
ATOM    795  CB  LEU A  55     -26.078  26.376 -34.522  1.00 20.73           C
ATOM    796 1HB  LEU A  55     -26.938  26.724 -34.150  1.00 20.73           H
ATOM    797 2HB  LEU A  55     -25.438  27.134 -34.647  1.00 20.73           H
ATOM    798  CG  LEU A  55     -26.373  25.766 -35.914  1.00 18.53           C
ATOM    799  HG  LEU A  55     -26.876  24.915 -35.763  1.00 18.53           H
ATOM    800  CD1 LEU A  55     -27.202  26.741 -36.756  1.00 17.16           C
ATOM    801 1HD1 LEU A  55     -27.399  26.357 -37.658  1.00 17.16           H
ATOM    802 2HD1 LEU A  55     -26.715  27.604 -36.889  1.00 17.16           H
ATOM    803 3HD1 LEU A  55     -28.074  26.946 -36.312  1.00 17.16           H
ATOM    804  CD2 LEU A  55     -25.094  25.440 -36.687  1.00 19.89           C
ATOM    805 1HD2 LEU A  55     -25.306  25.048 -37.582  1.00 19.89           H
ATOM    806 2HD2 LEU A  55     -24.532  24.781 -36.188  1.00 19.89           H
ATOM    807 3HD2 LEU A  55     -24.545  26.263 -36.835  1.00 19.89           H
ATOM    808  N   GLY A  56     -23.455  25.984 -32.258  1.00 19.66           N
ATOM    809  H   GLY A  56     -23.102  25.053 -32.352  1.00 19.66           H
ATOM    810  CA  GLY A  56     -22.497  27.081 -32.030  1.00 29.97           C
ATOM    811 1HA  GLY A  56     -21.848  27.060 -32.791  1.00 29.97           H
ATOM    812 2HA  GLY A  56     -23.021  27.932 -32.061  1.00 29.97           H
ATOM    813  C   GLY A  56     -21.709  27.049 -30.725  1.00 29.82           C
ATOM    814  O   GLY A  56     -21.919  27.879 -29.856  1.00 26.54           O
ATOM    815  N   GLY A  57     -20.726  26.159 -30.635  1.00 22.05           N
ATOM    816  H   GLY A  57     -20.678  25.427 -31.315  1.00 22.05           H
ATOM    817  CA  GLY A  57     -19.707  26.205 -29.579  1.00 29.80           C
ATOM    818 1HA  GLY A  57     -19.032  26.900 -29.827  1.00 29.80           H
ATOM    819 2HA  GLY A  57     -20.155  26.465 -28.724  1.00 29.80           H
ATOM    820  C   GLY A  57     -19.019  24.855 -29.410  1.00 29.68           C
ATOM    821  O   GLY A  57     -19.640  23.900 -28.963  1.00 26.98           O
ATOM    822  N   ARG A  58     -17.732  24.756 -29.792  1.00 22.25           N
ATOM    823  H   ARG A  58     -17.312  25.530 -30.265  1.00 22.25           H
ATOM    824  CA  ARG A  58     -16.919  23.558 -29.543  1.00 31.52           C
ATOM    825  HA  ARG A  58     -17.449  22.783 -29.888  1.00 31.52           H
ATOM    826  C   ARG A  58     -16.681  23.399 -28.029  1.00 30.70           C
ATOM    827  O   ARG A  58     -15.634  23.781 -27.521  1.00 28.45           O
ATOM    828  CB  ARG A  58     -15.580  23.636 -30.311  1.00 29.10           C
ATOM    829 1HB  ARG A  58     -15.258  24.582 -30.287  1.00 29.10           H
ATOM    830 2HB  ARG A  58     -14.917  23.047 -29.849  1.00 29.10           H
ATOM    831  CG  ARG A  58     -15.664  23.198 -31.781  1.00 25.85           C
ATOM    832 1HG  ARG A  58     -15.975  22.249 -31.828  1.00 25.85           H
ATOM    833 2HG  ARG A  58     -16.311  23.786 -32.267  1.00 25.85           H
ATOM    834  CD  ARG A  58     -14.265  23.320 -32.425  1.00 24.11           C
ATOM    835 1HD  ARG A  58     -14.023  24.286 -32.517  1.00 24.11           H
ATOM    836 2HD  ARG A  58     -13.590  22.861 -31.847  1.00 24.11           H
ATOM    837  NE  ARG A  58     -14.197  22.707 -33.773  1.00 21.72           N
ATOM    838  HE  ARG A  58     -15.001  22.197 -34.079  1.00 21.72           H
ATOM    839  CZ  ARG A  58     -13.171  22.770 -34.614  1.00 20.43           C
ATOM    840  NH1 ARG A  58     -12.092  23.436 -34.342  1.00 19.79           N
ATOM    841 1HH1 ARG A  58     -12.012  23.925 -33.474  1.00 19.79           H
ATOM    842 2HH1 ARG A  58     -11.340  23.460 -35.001  1.00 19.79           H
ATOM    843  NH2 ARG A  58     -13.221  22.148 -35.756  1.00 20.77           N
ATOM    844 1HH2 ARG A  58     -14.034  21.620 -36.003  1.00 20.77           H
ATOM    845 2HH2 ARG A  58     -12.447  22.198 -36.387  1.00 20.77           H
ATOM    846  N   ASN A  59     -17.623  22.807 -27.329  1.00 23.17           N
ATOM    847  H   ASN A  59     -18.537  22.721 -27.725  1.00 23.17           H
ATOM    848  CA  ASN A  59     -17.381  22.274 -26.003  1.00 29.71           C
ATOM    849  HA  ASN A  59     -16.795  22.921 -25.516  1.00 29.71           H
ATOM    850  C   ASN A  59     -16.654  20.930 -26.155  1.00 29.20           C
ATOM    851  O   ASN A  59     -17.264  19.911 -26.469  1.00 27.60           O
ATOM    852  CB  ASN A  59     -18.701  22.163 -25.219  1.00 28.21           C
ATOM    853 1HB  ASN A  59     -19.423  21.857 -25.840  1.00 28.21           H
ATOM    854 2HB  ASN A  59     -18.587  21.494 -24.484  1.00 28.21           H
ATOM    855  CG  ASN A  59     -19.129  23.481 -24.602  1.00 24.40           C
ATOM    856  OD1 ASN A  59     -18.337  24.374 -24.350  1.00 22.62           O
ATOM    857  ND2 ASN A  59     -20.400  23.654 -24.311  1.00 22.38           N
ATOM    858 1HD2 ASN A  59     -20.705  24.508 -23.889  1.00 22.38           H
ATOM    859 2HD2 ASN A  59     -21.062  22.931 -24.511  1.00 22.38           H
ATOM    860  N   VAL A  60     -15.333  20.931 -25.949  1.00 31.09           N
ATOM    861  H   VAL A  60     -14.853  21.807 -25.908  1.00 31.09           H
ATOM    862  CA  VAL A  60     -14.565  19.703 -25.782  1.00 35.82           C
ATOM    863  HA  VAL A  60     -14.778  19.103 -26.553  1.00 35.82           H
ATOM    864  C   VAL A  60     -15.007  19.070 -24.460  1.00 35.40           C
ATOM    865  O   VAL A  60     -14.595  19.502 -23.386  1.00 33.45           O
ATOM    866  CB  VAL A  60     -13.048  19.974 -25.823  1.00 32.95           C
ATOM    867  HB  VAL A  60     -12.842  20.584 -25.058  1.00 32.95           H
ATOM    868  CG1 VAL A  60     -12.243  18.677 -25.680  1.00 28.11           C
ATOM    869 1HG1 VAL A  60     -11.260  18.860 -25.707  1.00 28.11           H
ATOM    870 2HG1 VAL A  60     -12.457  18.039 -26.419  1.00 28.11           H
ATOM    871 3HG1 VAL A  60     -12.447  18.222 -24.813  1.00 28.11           H
ATOM    872  CG2 VAL A  60     -12.643  20.632 -27.149  1.00 29.09           C
ATOM    873 1HG2 VAL A  60     -11.659  20.808 -27.176  1.00 29.09           H
ATOM    874 2HG2 VAL A  60     -13.115  21.505 -27.275  1.00 29.09           H
ATOM    875 3HG2 VAL A  60     -12.871  20.044 -27.925  1.00 29.09           H
ATOM    876  N   ALA A  61     -15.892  18.084 -24.552  1.00 30.32           N
ATOM    877  H   ALA A  61     -16.306  17.877 -25.439  1.00 30.32           H
ATOM    878  CA  ALA A  61     -16.270  17.300 -23.388  1.00 35.68           C
ATOM    879  HA  ALA A  61     -16.626  17.918 -22.687  1.00 35.68           H
ATOM    880  C   ALA A  61     -15.012  16.592 -22.861  1.00 36.12           C
ATOM    881  O   ALA A  61     -14.425  15.748 -23.535  1.00 35.32           O
ATOM    882  CB  ALA A  61     -17.386  16.320 -23.776  1.00 35.05           C
ATOM    883 1HB  ALA A  61     -18.190  16.808 -24.115  1.00 35.05           H
ATOM    884 2HB  ALA A  61     -17.669  15.770 -22.990  1.00 35.05           H
ATOM    885 3HB  ALA A  61     -17.081  15.695 -24.495  1.00 35.05           H
ATOM    886  N   LEU A  62     -14.576  16.959 -21.662  1.00 35.01           N
ATOM    887  H   LEU A  62     -15.022  17.726 -21.201  1.00 35.01           H
ATOM    888  CA  LEU A  62     -13.473  16.286 -20.994  1.00 38.51           C
ATOM    889  HA  LEU A  62     -12.726  16.194 -21.652  1.00 38.51           H
ATOM    890  C   LEU A  62     -13.952  14.898 -20.558  1.00 38.20           C
ATOM    891  O   LEU A  62     -14.692  14.767 -19.575  1.00 36.21           O
ATOM    892  CB  LEU A  62     -12.968  17.134 -19.813  1.00 36.42           C
ATOM    893 1HB  LEU A  62     -13.758  17.395 -19.258  1.00 36.42           H
ATOM    894 2HB  LEU A  62     -12.349  16.569 -19.267  1.00 36.42           H
ATOM    895  CG  LEU A  62     -12.217  18.420 -20.222  1.00 32.28           C
ATOM    896  HG  LEU A  62     -12.781  18.901 -20.893  1.00 32.28           H
ATOM    897  CD1 LEU A  62     -11.974  19.285 -18.980  1.00 30.48           C
ATOM    898 1HD1 LEU A  62     -11.488  20.126 -19.218  1.00 30.48           H
ATOM    899 2HD1 LEU A  62     -11.425  18.794 -18.303  1.00 30.48           H
ATOM    900 3HD1 LEU A  62     -12.838  19.542 -18.547  1.00 30.48           H
ATOM    901  CD2 LEU A  62     -10.860  18.117 -20.864  1.00 32.13           C
ATOM    902 1HD2 LEU A  62     -10.389  18.961 -21.122  1.00 32.13           H
ATOM    903 2HD2 LEU A  62     -10.970  17.562 -21.689  1.00 32.13           H
ATOM    904 3HD2 LEU A  62     -10.269  17.616 -20.232  1.00 32.13           H
ATOM    905  N   LEU A  63     -13.536  13.880 -21.304  1.00 37.91           N
ATOM    906  H   LEU A  63     -13.038  14.090 -22.146  1.00 37.91           H
ATOM    907  CA  LEU A  63     -13.757  12.484 -20.977  1.00 41.70           C
ATOM    908  HA  LEU A  63     -14.634  12.432 -20.500  1.00 41.70           H
ATOM    909  C   LEU A  63     -12.657  11.987 -20.027  1.00 42.67           C
ATOM    910  O   LEU A  63     -11.518  12.462 -20.074  1.00 40.47           O
ATOM    911  CB  LEU A  63     -13.835  11.658 -22.276  1.00 40.93           C
ATOM    912 1HB  LEU A  63     -12.952  11.727 -22.740  1.00 40.93           H
ATOM    913 2HB  LEU A  63     -14.007  10.705 -22.027  1.00 40.93           H
ATOM    914  CG  LEU A  63     -14.935  12.103 -23.266  1.00 36.14           C
ATOM    915  HG  LEU A  63     -14.789  13.077 -23.438  1.00 36.14           H
ATOM    916  CD1 LEU A  63     -14.839  11.307 -24.570  1.00 34.76           C
ATOM    917 1HD1 LEU A  63     -15.548  11.590 -25.216  1.00 34.76           H
ATOM    918 2HD1 LEU A  63     -14.950  10.328 -24.401  1.00 34.76           H
ATOM    919 3HD1 LEU A  63     -13.951  11.444 -25.009  1.00 34.76           H
ATOM    920  CD2 LEU A  63     -16.345  11.915 -22.700  1.00 37.65           C
ATOM    921 1HD2 LEU A  63     -17.038  12.210 -23.358  1.00 37.65           H
ATOM    922 2HD2 LEU A  63     -16.469  12.449 -21.863  1.00 37.65           H
ATOM    923 3HD2 LEU A  63     -16.518  10.955 -22.481  1.00 37.65           H
ATOM    924  N   TYR A  64     -12.974  11.035 -19.150  1.00 39.18           N
ATOM    925  H   TYR A  64     -13.942  10.846 -18.984  1.00 39.18           H
ATOM    926  CA  TYR A  64     -11.982  10.257 -18.422  1.00 41.12           C
ATOM    927  HA  TYR A  64     -11.090  10.519 -18.790  1.00 41.12           H
ATOM    928  C   TYR A  64     -12.222   8.777 -18.682  1.00 41.86           C
ATOM    929  O   TYR A  64     -13.362   8.322 -18.736  1.00 39.97           O
ATOM    930  CB  TYR A  64     -11.987  10.596 -16.924  1.00 40.02           C
ATOM    931 1HB  TYR A  64     -11.106  10.322 -16.539  1.00 40.02           H
ATOM    932 2HB  TYR A  64     -12.100  11.585 -16.828  1.00 40.02           H
ATOM    933  CG  TYR A  64     -13.078   9.924 -16.106  1.00 36.24           C
ATOM    934  CD1 TYR A  64     -14.357  10.507 -16.016  1.00 31.48           C
ATOM    935  HD1 TYR A  64     -14.542  11.375 -16.477  1.00 31.48           H
ATOM    936  CD2 TYR A  64     -12.819   8.699 -15.460  1.00 31.27           C
ATOM    937  HD2 TYR A  64     -11.912   8.282 -15.523  1.00 31.27           H
ATOM    938  CE1 TYR A  64     -15.372   9.874 -15.282  1.00 27.30           C
ATOM    939  HE1 TYR A  64     -16.277  10.294 -15.215  1.00 27.30           H
ATOM    940  CE2 TYR A  64     -13.839   8.062 -14.725  1.00 28.23           C
ATOM    941  HE2 TYR A  64     -13.654   7.194 -14.264  1.00 28.23           H
ATOM    942  CZ  TYR A  64     -15.116   8.645 -14.638  1.00 27.93           C
ATOM    943  OH  TYR A  64     -16.102   8.027 -13.939  1.00 27.29           O
ATOM    944  HH  TYR A  64     -16.856   7.882 -14.511  1.00 27.29           H
ATOM    945  N   ARG A  65     -11.155   8.016 -18.834  1.00 40.06           N
ATOM    946  H   ARG A  65     -10.253   8.448 -18.826  1.00 40.06           H
ATOM    947  CA  ARG A  65     -11.235   6.568 -19.013  1.00 42.18           C
ATOM    948  HA  ARG A  65     -12.039   6.355 -19.568  1.00 42.18           H
ATOM    949  C   ARG A  65     -11.430   5.893 -17.657  1.00 41.74           C
ATOM    950  O   ARG A  65     -10.604   6.069 -16.760  1.00 40.25           O
ATOM    951  CB  ARG A  65     -10.012   6.088 -19.783  1.00 41.45           C
ATOM    952 1HB  ARG A  65      -9.841   6.714 -20.544  1.00 41.45           H
ATOM    953 2HB  ARG A  65      -9.222   6.084 -19.169  1.00 41.45           H
ATOM    954  CG  ARG A  65     -10.234   4.672 -20.332  1.00 36.56           C
ATOM    955 1HG  ARG A  65     -10.141   4.006 -19.592  1.00 36.56           H
ATOM    956 2HG  ARG A  65     -11.150   4.605 -20.728  1.00 36.56           H
ATOM    957  CD  ARG A  65      -9.196   4.378 -21.409  1.00 34.33           C
ATOM    958 1HD  ARG A  65      -9.194   5.113 -22.087  1.00 34.33           H
ATOM    959 2HD  ARG A  65      -8.289   4.305 -20.994  1.00 34.33           H
ATOM    960  NE  ARG A  65      -9.499   3.107 -22.098  1.00 31.52           N
ATOM    961  HE  ARG A  65     -10.209   2.529 -21.695  1.00 31.52           H
ATOM    962  CZ  ARG A  65      -8.919   2.665 -23.196  1.00 27.42           C
ATOM    963  NH1 ARG A  65      -7.952   3.327 -23.761  1.00 26.37           N
ATOM    964 1HH1 ARG A  65      -7.636   4.188 -23.363  1.00 26.37           H
ATOM    965 2HH1 ARG A  65      -7.525   2.975 -24.594  1.00 26.37           H
ATOM    966  NH2 ARG A  65      -9.309   1.554 -23.736  1.00 25.94           N
ATOM    967 1HH2 ARG A  65     -10.052   1.029 -23.320  1.00 25.94           H
ATOM    968 2HH2 ARG A  65      -8.867   1.221 -24.569  1.00 25.94           H
ATOM    969  N   CYS A  66     -12.516   5.150 -17.501  1.00 36.63           N
ATOM    970  H   CYS A  66     -13.156   5.074 -18.265  1.00 36.63           H
ATOM    971  CA  CYS A  66     -12.818   4.442 -16.271  1.00 33.21           C
ATOM    972  HA  CYS A  66     -12.722   5.100 -15.524  1.00 33.21           H
ATOM    973  C   CYS A  66     -11.814   3.300 -16.052  1.00 34.79           C
ATOM    974  O   CYS A  66     -11.639   2.441 -16.916  1.00 32.21           O
ATOM    975  CB  CYS A  66     -14.261   3.939 -16.323  1.00 32.29           C
ATOM    976 1HB  CYS A  66     -14.824   4.756 -16.445  1.00 32.29           H
ATOM    977 2HB  CYS A  66     -14.316   3.370 -17.144  1.00 32.29           H
ATOM    978  SG  CYS A  66     -14.678   3.024 -14.812  1.00 26.67           S
ATOM    979  HG  CYS A  66     -14.779   3.866 -13.801  1.00 26.67           H
ATOM    980  N   CYS A  67     -11.178   3.264 -14.894  1.00 43.79           N
ATOM    981  H   CYS A  67     -11.362   3.990 -14.231  1.00 43.79           H
ATOM    982  CA  CYS A  67     -10.222   2.223 -14.529  1.00 43.46           C
ATOM    983  HA  CYS A  67      -9.651   2.124 -15.344  1.00 43.46           H
ATOM    984  C   CYS A  67     -10.864   0.853 -14.269  1.00 41.64           C
ATOM    985  O   CYS A  67     -10.149  -0.144 -14.228  1.00 38.46           O
ATOM    986  CB  CYS A  67      -9.395   2.685 -13.324  1.00 41.22           C
ATOM    987 1HB  CYS A  67      -8.831   1.898 -13.074  1.00 41.22           H
ATOM    988 2HB  CYS A  67      -8.810   3.418 -13.671  1.00 41.22           H
ATOM    989  SG  CYS A  67     -10.464   3.237 -11.958  1.00 37.56           S
ATOM    990  HG  CYS A  67     -11.703   3.371 -12.394  1.00 37.56           H
ATOM    991  N   PHE A  68     -12.187   0.786 -14.117  1.00 34.38           N
ATOM    992  H   PHE A  68     -12.710   1.636 -14.176  1.00 34.38           H
ATOM    993  CA  PHE A  68     -12.920  -0.455 -13.869  1.00 34.90           C
ATOM    994  HA  PHE A  68     -12.242  -1.086 -13.491  1.00 34.90           H
ATOM    995  C   PHE A  68     -13.473  -1.089 -15.151  1.00 34.89           C
ATOM    996  O   PHE A  68     -13.374  -2.295 -15.307  1.00 32.26           O
ATOM    997  CB  PHE A  68     -14.044  -0.184 -12.865  1.00 33.15           C
ATOM    998 1HB  PHE A  68     -14.622   0.547 -13.226  1.00 33.15           H
ATOM    999 2HB  PHE A  68     -14.586  -1.018 -12.763  1.00 33.15           H
ATOM   1000  CG  PHE A  68     -13.554   0.235 -11.487  1.00 30.63           C
ATOM   1001  CD1 PHE A  68     -13.084  -0.731 -10.586  1.00 27.05           C
ATOM   1002  HD1 PHE A  68     -13.075  -1.695 -10.853  1.00 27.05           H
ATOM   1003  CD2 PHE A  68     -13.564   1.587 -11.116  1.00 27.41           C
ATOM   1004  HD2 PHE A  68     -13.893   2.281 -11.757  1.00 27.41           H
ATOM   1005  CE1 PHE A  68     -12.627  -0.359  -9.317  1.00 25.06           C
ATOM   1006  HE1 PHE A  68     -12.291  -1.055  -8.682  1.00 25.06           H
ATOM   1007  CE2 PHE A  68     -13.107   1.966  -9.834  1.00 24.27           C
ATOM   1008  HE2 PHE A  68     -13.116   2.929  -9.566  1.00 24.27           H
ATOM   1009  CZ  PHE A  68     -12.640   0.992  -8.935  1.00 25.31           C
ATOM   1010  HZ  PHE A  68     -12.318   1.260  -8.027  1.00 25.31           H
ATOM   1011  N   CYS A  69     -14.029  -0.300 -16.069  1.00 44.73           N
ATOM   1012  H   CYS A  69     -14.048   0.686 -15.906  1.00 44.73           H
ATOM   1013  CA  CYS A  69     -14.616  -0.822 -17.314  1.00 47.23           C
ATOM   1014  HA  CYS A  69     -14.542  -1.816 -17.231  1.00 47.23           H
ATOM   1015  C   CYS A  69     -13.835  -0.457 -18.586  1.00 46.43           C
ATOM   1016  O   CYS A  69     -14.178  -0.920 -19.665  1.00 42.85           O
ATOM   1017  CB  CYS A  69     -16.082  -0.387 -17.398  1.00 45.04           C
ATOM   1018 1HB  CYS A  69     -16.463  -0.892 -18.172  1.00 45.04           H
ATOM   1019 2HB  CYS A  69     -16.502  -0.709 -16.550  1.00 45.04           H
ATOM   1020  SG  CYS A  69     -16.226   1.413 -17.604  1.00 39.80           S
ATOM   1021  HG  CYS A  69     -16.261   1.708 -18.890  1.00 39.80           H
ATOM   1022  N   GLY A  70     -12.809   0.395 -18.475  1.00 44.57           N
ATOM   1023  H   GLY A  70     -12.583   0.754 -17.570  1.00 44.57           H
ATOM   1024  CA  GLY A  70     -12.006   0.823 -19.613  1.00 48.42           C
ATOM   1025 1HA  GLY A  70     -11.208   1.295 -19.239  1.00 48.42           H
ATOM   1026 2HA  GLY A  70     -11.711  -0.008 -20.085  1.00 48.42           H
ATOM   1027  C   GLY A  70     -12.710   1.746 -20.616  1.00 50.84           C
ATOM   1028  O   GLY A  70     -12.076   2.174 -21.578  1.00 47.84           O
ATOM   1029  N   LYS A  71     -14.002   2.082 -20.400  1.00 39.87           N
ATOM   1030  H   LYS A  71     -14.455   1.690 -19.599  1.00 39.87           H
ATOM   1031  CA  LYS A  71     -14.793   2.985 -21.259  1.00 49.10           C
ATOM   1032  HA  LYS A  71     -14.459   2.839 -22.190  1.00 49.10           H
ATOM   1033  C   LYS A  71     -14.546   4.455 -20.883  1.00 49.88           C
ATOM   1034  O   LYS A  71     -14.214   4.780 -19.737  1.00 46.63           O
ATOM   1035  CB  LYS A  71     -16.293   2.620 -21.208  1.00 47.56           C
ATOM   1036 1HB  LYS A  71     -16.588   2.650 -20.253  1.00 47.56           H
ATOM   1037 2HB  LYS A  71     -16.798   3.304 -21.735  1.00 47.56           H
ATOM   1038  CG  LYS A  71     -16.634   1.221 -21.777  1.00 45.15           C
ATOM   1039 1HG  LYS A  71     -16.304   1.164 -22.719  1.00 45.15           H
ATOM   1040 2HG  LYS A  71     -16.179   0.525 -21.222  1.00 45.15           H
ATOM   1041  CD  LYS A  71     -18.160   0.958 -21.762  1.00 42.57           C
ATOM   1042 1HD  LYS A  71     -18.487   1.019 -20.819  1.00 42.57           H
ATOM   1043 2HD  LYS A  71     -18.612   1.656 -22.318  1.00 42.57           H
ATOM   1044  CE  LYS A  71     -18.536  -0.424 -22.318  1.00 38.09           C
ATOM   1045 1HE  LYS A  71     -18.221  -0.491 -23.265  1.00 38.09           H
ATOM   1046 2HE  LYS A  71     -18.089  -1.129 -21.767  1.00 38.09           H
ATOM   1047  NZ  LYS A  71     -20.015  -0.688 -22.300  1.00 31.54           N
ATOM   1048 1HZ  LYS A  71     -20.222  -1.594 -22.668  1.00 31.54           H
ATOM   1049 2HZ  LYS A  71     -20.506  -0.013 -22.851  1.00 31.54           H
ATOM   1050 3HZ  LYS A  71     -20.375  -0.645 -21.368  1.00 31.54           H
ATOM   1051  N   ASP A  72     -14.715   5.337 -21.862  1.00 44.82           N
ATOM   1052  H   ASP A  72     -14.922   4.995 -22.779  1.00 44.82           H
ATOM   1053  CA  ASP A  72     -14.613   6.780 -21.666  1.00 48.00           C
ATOM   1054  HA  ASP A  72     -13.921   6.921 -20.958  1.00 48.00           H
ATOM   1055  C   ASP A  72     -15.946   7.348 -21.162  1.00 49.60           C
ATOM   1056  O   ASP A  72     -16.978   7.213 -21.811  1.00 46.50           O
ATOM   1057  CB  ASP A  72     -14.151   7.457 -22.970  1.00 46.68           C
ATOM   1058 1HB  ASP A  72     -14.762   7.176 -23.710  1.00 46.68           H
ATOM   1059 2HB  ASP A  72     -14.205   8.449 -22.852  1.00 46.68           H
ATOM   1060  CG  ASP A  72     -12.714   7.092 -23.362  1.00 43.01           C
ATOM   1061  OD1 ASP A  72     -11.858   7.004 -22.450  1.00 39.69           O
ATOM   1062  OD2 ASP A  72     -12.462   6.896 -24.567  1.00 41.43           O
ATOM   1063  N   HIS A  73     -15.915   7.989 -20.005  1.00 44.36           N
ATOM   1064  H   HIS A  73     -15.039   8.052 -19.526  1.00 44.36           H
ATOM   1065  CA  HIS A  73     -17.085   8.611 -19.384  1.00 44.96           C
ATOM   1066  HA  HIS A  73     -17.867   8.335 -19.943  1.00 44.96           H
ATOM   1067  C   HIS A  73     -16.968  10.141 -19.400  1.00 43.87           C
ATOM   1068  O   HIS A  73     -15.878  10.674 -19.168  1.00 40.97           O
ATOM   1069  CB  HIS A  73     -17.259   8.096 -17.952  1.00 42.55           C
ATOM   1070 1HB  HIS A  73     -16.410   8.255 -17.448  1.00 42.55           H
ATOM   1071 2HB  HIS A  73     -18.005   8.601 -17.518  1.00 42.55           H
ATOM   1072  CG  HIS A  73     -17.582   6.624 -17.871  1.00 39.26           C
ATOM   1073  ND1 HIS A  73     -18.816   6.055 -18.052  1.00 35.37           N
ATOM   1074  HD1 HIS A  73     -19.665   6.541 -18.258  1.00 35.37           H
ATOM   1075  CD2 HIS A  73     -16.692   5.626 -17.618  1.00 34.74           C
ATOM   1076  HD2 HIS A  73     -15.712   5.734 -17.449  1.00 34.74           H
ATOM   1077  CE1 HIS A  73     -18.679   4.731 -17.904  1.00 32.73           C
ATOM   1078  HE1 HIS A  73     -19.422   4.067 -17.981  1.00 32.73           H
ATOM   1079  NE2 HIS A  73     -17.399   4.425 -17.638  1.00 33.79           N
ATOM   1080  N   PRO A  74     -18.072  10.876 -19.645  1.00 34.53           N
ATOM   1081  CA  PRO A  74     -18.064  12.326 -19.529  1.00 36.15           C
ATOM   1082  HA  PRO A  74     -17.308  12.704 -20.063  1.00 36.15           H
ATOM   1083  C   PRO A  74     -17.827  12.746 -18.073  1.00 36.83           C
ATOM   1084  O   PRO A  74     -18.421  12.183 -17.152  1.00 35.79           O
ATOM   1085  CB  PRO A  74     -19.425  12.790 -20.069  1.00 34.80           C
ATOM   1086 1HB  PRO A  74     -19.747  13.601 -19.580  1.00 34.80           H
ATOM   1087 2HB  PRO A  74     -19.374  12.989 -21.048  1.00 34.80           H
ATOM   1088  CG  PRO A  74     -20.338  11.584 -19.799  1.00 34.82           C
ATOM   1089 1HG  PRO A  74     -20.718  11.622 -18.875  1.00 34.82           H
ATOM   1090 2HG  PRO A  74     -21.083  11.543 -20.465  1.00 34.82           H
ATOM   1091  CD  PRO A  74     -19.408  10.383 -19.952  1.00 38.39           C
ATOM   1092 1HD  PRO A  74     -19.650   9.653 -19.312  1.00 38.39           H
ATOM   1093 2HD  PRO A  74     -19.426  10.027 -20.886  1.00 38.39           H
ATOM   1094  N   ARG A  75     -16.981  13.750 -17.854  1.00 34.48           N
ATOM   1095  H   ARG A  75     -16.446  14.103 -18.622  1.00 34.48           H
ATOM   1096  CA  ARG A  75     -16.801  14.364 -16.524  1.00 36.76           C
ATOM   1097  HA  ARG A  75     -16.657  13.614 -15.878  1.00 36.76           H
ATOM   1098  C   ARG A  75     -18.067  15.133 -16.144  1.00 36.05           C
ATOM   1099  O   ARG A  75     -18.139  16.346 -16.322  1.00 33.56           O
ATOM   1100  CB  ARG A  75     -15.558  15.268 -16.487  1.00 34.87           C
ATOM   1101 1HB  ARG A  75     -15.568  15.855 -17.296  1.00 34.87           H
ATOM   1102 2HB  ARG A  75     -15.601  15.834 -15.664  1.00 34.87           H
ATOM   1103  CG  ARG A  75     -14.238  14.488 -16.470  1.00 31.22           C
ATOM   1104 1HG  ARG A  75     -14.259  13.814 -15.731  1.00 31.22           H
ATOM   1105 2HG  ARG A  75     -14.117  14.020 -17.345  1.00 31.22           H
ATOM   1106  CD  ARG A  75     -13.072  15.469 -16.242  1.00 28.40           C
ATOM   1107 1HD  ARG A  75     -13.027  16.121 -16.999  1.00 28.40           H
ATOM   1108 2HD  ARG A  75     -13.210  15.963 -15.383  1.00 28.40           H
ATOM   1109  NE  ARG A  75     -11.771  14.785 -16.162  1.00 26.60           N
ATOM   1110  HE  ARG A  75     -11.745  13.833 -16.465  1.00 26.60           H
ATOM   1111  CZ  ARG A  75     -10.632  15.303 -15.729  1.00 24.37           C
ATOM   1112  NH1 ARG A  75     -10.540  16.545 -15.332  1.00 23.45           N
ATOM   1113 1HH1 ARG A  75     -11.346  17.137 -15.349  1.00 23.45           H
ATOM   1114 2HH1 ARG A  75      -9.664  16.904 -15.011  1.00 23.45           H
ATOM   1115  NH2 ARG A  75      -9.549  14.586 -15.695  1.00 22.86           N
ATOM   1116 1HH2 ARG A  75      -9.570  13.633 -15.998  1.00 22.86           H
ATOM   1117 2HH2 ARG A  75      -8.694  14.987 -15.366  1.00 22.86           H
ATOM   1118  N   GLN A  76     -19.053  14.442 -15.607  1.00 31.27           N
ATOM   1119  H   GLN A  76     -19.054  13.445 -15.684  1.00 31.27           H
ATOM   1120  CA  GLN A  76     -20.142  15.107 -14.903  1.00 32.56           C
ATOM   1121  HA  GLN A  76     -20.434  15.872 -15.477  1.00 32.56           H
ATOM   1122  C   GLN A  76     -19.608  15.637 -13.569  1.00 31.92           C
ATOM   1123  O   GLN A  76     -18.988  14.916 -12.789  1.00 30.27           O
ATOM   1124  CB  GLN A  76     -21.361  14.185 -14.740  1.00 30.85           C
ATOM   1125 1HB  GLN A  76     -21.053  13.287 -14.425  1.00 30.85           H
ATOM   1126 2HB  GLN A  76     -21.982  14.581 -14.064  1.00 30.85           H
ATOM   1127  CG  GLN A  76     -22.104  14.026 -16.084  1.00 28.13           C
ATOM   1128 1HG  GLN A  76     -22.289  14.934 -16.459  1.00 28.13           H
ATOM   1129 2HG  GLN A  76     -21.520  13.517 -16.716  1.00 28.13           H
ATOM   1130  CD  GLN A  76     -23.435  13.279 -15.944  1.00 25.61           C
ATOM   1131  OE1 GLN A  76     -23.771  12.764 -14.894  1.00 25.79           O
ATOM   1132  NE2 GLN A  76     -24.224  13.198 -16.979  1.00 25.84           N
ATOM   1133 1HE2 GLN A  76     -25.097  12.716 -16.906  1.00 25.84           H
ATOM   1134 2HE2 GLN A  76     -23.956  13.618 -17.846  1.00 25.84           H
ATOM   1135  N   GLY A  77     -19.757  16.946 -13.368  1.00 28.79           N
ATOM   1136  H   GLY A  77     -20.351  17.440 -14.002  1.00 28.79           H
ATOM   1137  CA  GLY A  77     -19.129  17.720 -12.304  1.00 30.80           C
ATOM   1138 1HA  GLY A  77     -18.143  17.718 -12.470  1.00 30.80           H
ATOM   1139 2HA  GLY A  77     -19.475  18.656 -12.366  1.00 30.80           H
ATOM   1140  C   GLY A  77     -19.415  17.160 -10.915  1.00 30.90           C
ATOM   1141  O   GLY A  77     -20.491  17.344 -10.362  1.00 28.80           O
ATOM   1142  N   SER A  78     -18.412  16.528 -10.327  1.00 26.46           N
ATOM   1143  H   SER A  78     -17.657  16.190 -10.889  1.00 26.46           H
ATOM   1144  CA  SER A  78     -18.373  16.310  -8.894  1.00 28.21           C
ATOM   1145  HA  SER A  78     -19.192  15.801  -8.631  1.00 28.21           H
ATOM   1146  C   SER A  78     -18.364  17.677  -8.196  1.00 28.55           C
ATOM   1147  O   SER A  78     -17.497  18.504  -8.485  1.00 26.66           O
ATOM   1148  CB  SER A  78     -17.138  15.474  -8.545  1.00 26.04           C
ATOM   1149 1HB  SER A  78     -17.303  14.506  -8.733  1.00 26.04           H
ATOM   1150 2HB  SER A  78     -16.343  15.784  -9.067  1.00 26.04           H
ATOM   1151  OG  SER A  78     -16.797  15.573  -7.188  1.00 23.23           O
ATOM   1152  HG  SER A  78     -17.594  15.596  -6.659  1.00 23.23           H
ATOM   1153  N   ILE A  79     -19.292  17.900  -7.279  1.00 22.88           N
ATOM   1154  H   ILE A  79     -20.014  17.218  -7.160  1.00 22.88           H
ATOM   1155  CA  ILE A  79     -19.318  19.105  -6.420  1.00 24.61           C
ATOM   1156  HA  ILE A  79     -19.477  19.897  -7.010  1.00 24.61           H
ATOM   1157  C   ILE A  79     -17.953  19.302  -5.732  1.00 25.82           C
ATOM   1158  O   ILE A  79     -17.497  20.430  -5.548  1.00 24.14           O
ATOM   1159  CB  ILE A  79     -20.482  18.983  -5.407  1.00 22.74           C
ATOM   1160  HB  ILE A  79     -20.389  18.103  -4.941  1.00 22.74           H
ATOM   1161  CG1 ILE A  79     -21.840  19.041  -6.152  1.00 20.03           C
ATOM   1162 1HG1 ILE A  79     -21.977  19.973  -6.488  1.00 20.03           H
ATOM   1163 2HG1 ILE A  79     -21.803  18.409  -6.926  1.00 20.03           H
ATOM   1164  CG2 ILE A  79     -20.421  20.064  -4.317  1.00 19.41           C
ATOM   1165 1HG2 ILE A  79     -21.181  19.968  -3.674  1.00 19.41           H
ATOM   1166 2HG2 ILE A  79     -20.471  20.979  -4.717  1.00 19.41           H
ATOM   1167 3HG2 ILE A  79     -19.569  20.002  -3.798  1.00 19.41           H
ATOM   1168  CD1 ILE A  79     -23.053  18.665  -5.288  1.00 17.50           C
ATOM   1169 1HD1 ILE A  79     -23.900  18.719  -5.817  1.00 17.50           H
ATOM   1170 2HD1 ILE A  79     -23.140  19.281  -4.505  1.00 17.50           H
ATOM   1171 3HD1 ILE A  79     -22.968  17.732  -4.938  1.00 17.50           H
ATOM   1172  N   LEU A  80     -17.240  18.205  -5.447  1.00 25.45           N
ATOM   1173  H   LEU A  80     -17.671  17.317  -5.610  1.00 25.45           H
ATOM   1174  CA  LEU A  80     -15.874  18.209  -4.914  1.00 26.41           C
ATOM   1175  HA  LEU A  80     -15.889  18.798  -4.106  1.00 26.41           H
ATOM   1176  C   LEU A  80     -14.869  18.815  -5.901  1.00 27.02           C
ATOM   1177  O   LEU A  80     -13.964  19.542  -5.482  1.00 25.82           O
ATOM   1178  CB  LEU A  80     -15.491  16.766  -4.549  1.00 24.56           C
ATOM   1179 1HB  LEU A  80     -16.311  16.198  -4.614  1.00 24.56           H
ATOM   1180 2HB  LEU A  80     -14.811  16.446  -5.208  1.00 24.56           H
ATOM   1181  CG  LEU A  80     -14.903  16.623  -3.124  1.00 21.84           C
ATOM   1182  HG  LEU A  80     -14.863  17.531  -2.707  1.00 21.84           H
ATOM   1183  CD1 LEU A  80     -15.787  15.712  -2.279  1.00 19.34           C
ATOM   1184 1HD1 LEU A  80     -15.418  15.611  -1.355  1.00 19.34           H
ATOM   1185 2HD1 LEU A  80     -15.854  14.800  -2.685  1.00 19.34           H
ATOM   1186 3HD1 LEU A  80     -16.713  16.082  -2.202  1.00 19.34           H
ATOM   1187  CD2 LEU A  80     -13.491  16.044  -3.163  1.00 20.17           C
ATOM   1188 1HD2 LEU A  80     -13.115  15.953  -2.241  1.00 20.17           H
ATOM   1189 2HD2 LEU A  80     -12.877  16.632  -3.689  1.00 20.17           H
ATOM   1190 3HD2 LEU A  80     -13.487  15.138  -3.587  1.00 20.17           H
ATOM   1191  N   TYR A  81     -15.012  18.573  -7.220  1.00 27.61           N
ATOM   1192  H   TYR A  81     -15.730  17.941  -7.511  1.00 27.61           H
ATOM   1193  CA  TYR A  81     -14.171  19.188  -8.246  1.00 28.28           C
ATOM   1194  HA  TYR A  81     -13.226  19.040  -7.955  1.00 28.28           H
ATOM   1195  C   TYR A  81     -14.401  20.697  -8.326  1.00 28.48           C
ATOM   1196  O   TYR A  81     -13.443  21.459  -8.351  1.00 26.88           O
ATOM   1197  CB  TYR A  81     -14.412  18.500  -9.596  1.00 26.84           C
ATOM   1198 1HB  TYR A  81     -14.244  17.520  -9.487  1.00 26.84           H
ATOM   1199 2HB  TYR A  81     -15.365  18.647  -9.862  1.00 26.84           H
ATOM   1200  CG  TYR A  81     -13.523  19.011 -10.720  1.00 24.06           C
ATOM   1201  CD1 TYR A  81     -14.013  19.958 -11.633  1.00 21.47           C
ATOM   1202  HD1 TYR A  81     -14.953  20.289 -11.551  1.00 21.47           H
ATOM   1203  CD2 TYR A  81     -12.201  18.544 -10.844  1.00 21.51           C
ATOM   1204  HD2 TYR A  81     -11.851  17.868 -10.195  1.00 21.51           H
ATOM   1205  CE1 TYR A  81     -13.181  20.445 -12.669  1.00 20.83           C
ATOM   1206  HE1 TYR A  81     -13.532  21.120 -13.318  1.00 20.83           H
ATOM   1207  CE2 TYR A  81     -11.370  19.019 -11.870  1.00 20.20           C
ATOM   1208  HE2 TYR A  81     -10.433  18.679 -11.953  1.00 20.20           H
ATOM   1209  CZ  TYR A  81     -11.857  19.976 -12.783  1.00 20.09           C
ATOM   1210  OH  TYR A  81     -11.053  20.440 -13.772  1.00 19.31           O
ATOM   1211  HH  TYR A  81     -10.164  20.549 -13.436  1.00 19.31           H
ATOM   1212  N   SER A  82     -15.651  21.146  -8.266  1.00 26.88           N
ATOM   1213  H   SER A  82     -16.395  20.478  -8.259  1.00 26.88           H
ATOM   1214  CA  SER A  82     -15.994  22.568  -8.210  1.00 29.19           C
ATOM   1215  HA  SER A  82     -15.548  22.970  -9.010  1.00 29.19           H
ATOM   1216  C   SER A  82     -15.440  23.246  -6.952  1.00 28.88           C
ATOM   1217  O   SER A  82     -14.876  24.330  -7.046  1.00 26.87           O
ATOM   1218  CB  SER A  82     -17.515  22.749  -8.292  1.00 27.95           C
ATOM   1219 1HB  SER A  82     -17.969  22.334  -7.504  1.00 27.95           H
ATOM   1220 2HB  SER A  82     -17.759  23.717  -8.346  1.00 27.95           H
ATOM   1221  OG  SER A  82     -18.010  22.117  -9.453  1.00 24.96           O
ATOM   1222  HG  SER A  82     -18.122  21.181  -9.284  1.00 24.96           H
ATOM   1223  N   MET A  83     -15.505  22.596  -5.794  1.00 27.16           N
ATOM   1224  H   MET A  83     -15.958  21.705  -5.773  1.00 27.16           H
ATOM   1225  CA  MET A  83     -14.943  23.124  -4.544  1.00 27.80           C
ATOM   1226  HA  MET A  83     -15.285  24.063  -4.495  1.00 27.80           H
ATOM   1227  C   MET A  83     -13.407  23.182  -4.557  1.00 27.63           C
ATOM   1228  O   MET A  83     -12.828  24.160  -4.083  1.00 26.12           O
ATOM   1229  CB  MET A  83     -15.446  22.300  -3.348  1.00 26.49           C
ATOM   1230 1HB  MET A  83     -15.285  21.331  -3.534  1.00 26.49           H
ATOM   1231 2HB  MET A  83     -14.936  22.572  -2.532  1.00 26.49           H
ATOM   1232  CG  MET A  83     -16.946  22.512  -3.087  1.00 23.48           C
ATOM   1233 1HG  MET A  83     -17.031  23.491  -2.904  1.00 23.48           H
ATOM   1234 2HG  MET A  83     -17.383  22.296  -3.960  1.00 23.48           H
ATOM   1235  SD  MET A  83     -17.617  21.511  -1.730  1.00 21.21           S
ATOM   1236  CE  MET A  83     -17.239  22.581  -0.321  1.00 19.64           C
ATOM   1237 1HE  MET A  83     -17.550  22.169   0.535  1.00 19.64           H
ATOM   1238 2HE  MET A  83     -17.687  23.470  -0.416  1.00 19.64           H
ATOM   1239 3HE  MET A  83     -16.255  22.740  -0.246  1.00 19.64           H
ATOM   1240  N   LEU A  84     -12.737  22.179  -5.151  1.00 28.59           N
ATOM   1241  H   LEU A  84     -13.264  21.425  -5.543  1.00 28.59           H
ATOM   1242  CA  LEU A  84     -11.270  22.132  -5.255  1.00 29.29           C
ATOM   1243  HA  LEU A  84     -10.935  22.466  -4.374  1.00 29.29           H
ATOM   1244  C   LEU A  84     -10.711  23.070  -6.337  1.00 28.64           C
ATOM   1245  O   LEU A  84      -9.602  23.583  -6.184  1.00 27.10           O
ATOM   1246  CB  LEU A  84     -10.830  20.680  -5.509  1.00 27.52           C
ATOM   1247 1HB  LEU A  84     -11.386  20.313  -6.254  1.00 27.52           H
ATOM   1248 2HB  LEU A  84      -9.869  20.690  -5.784  1.00 27.52           H
ATOM   1249  CG  LEU A  84     -10.974  19.743  -4.292  1.00 25.06           C
ATOM   1250  HG  LEU A  84     -11.891  19.874  -3.915  1.00 25.06           H
ATOM   1251  CD1 LEU A  84     -10.754  18.296  -4.736  1.00 23.33           C
ATOM   1252 1HD1 LEU A  84     -10.842  17.667  -3.964  1.00 23.33           H
ATOM   1253 2HD1 LEU A  84      -9.842  18.176  -5.128  1.00 23.33           H
ATOM   1254 3HD1 LEU A  84     -11.423  18.028  -5.429  1.00 23.33           H
ATOM   1255  CD2 LEU A  84      -9.956  20.056  -3.199  1.00 24.82           C
ATOM   1256 1HD2 LEU A  84     -10.065  19.439  -2.420  1.00 24.82           H
ATOM   1257 2HD2 LEU A  84     -10.064  20.993  -2.866  1.00 24.82           H
ATOM   1258 3HD2 LEU A  84      -9.021  19.957  -3.541  1.00 24.82           H
ATOM   1259  N   THR A  85     -11.448  23.315  -7.421  1.00 29.33           N
ATOM   1260  H   THR A  85     -12.310  22.821  -7.534  1.00 29.33           H
ATOM   1261  CA  THR A  85     -11.047  24.283  -8.461  1.00 31.11           C
ATOM   1262  HA  THR A  85     -10.061  24.137  -8.541  1.00 31.11           H
ATOM   1263  C   THR A  85     -11.304  25.731  -8.039  1.00 30.86           C
ATOM   1264  O   THR A  85     -10.483  26.592  -8.343  1.00 27.98           O
ATOM   1265  CB  THR A  85     -11.694  23.996  -9.817  1.00 28.57           C
ATOM   1266  HB  THR A  85     -11.598  24.809 -10.391  1.00 28.57           H
ATOM   1267  OG1 THR A  85     -13.073  23.794  -9.701  1.00 25.57           O
ATOM   1268  HG1 THR A  85     -13.519  24.641  -9.675  1.00 25.57           H
ATOM   1269  CG2 THR A  85     -11.099  22.756 -10.474  1.00 24.92           C
ATOM   1270 1HG2 THR A  85     -11.529  22.578 -11.359  1.00 24.92           H
ATOM   1271 2HG2 THR A  85     -11.231  21.948  -9.900  1.00 24.92           H
ATOM   1272 3HG2 THR A  85     -10.117  22.867 -10.626  1.00 24.92           H
ATOM   1273  N   SER A  86     -12.351  26.002  -7.261  1.00 26.09           N
ATOM   1274  H   SER A  86     -13.016  25.277  -7.081  1.00 26.09           H
ATOM   1275  CA  SER A  86     -12.567  27.325  -6.656  1.00 29.71           C
ATOM   1276  HA  SER A  86     -12.548  27.959  -7.429  1.00 29.71           H
ATOM   1277  C   SER A  86     -11.454  27.704  -5.673  1.00 28.79           C
ATOM   1278  O   SER A  86     -11.079  28.869  -5.596  1.00 26.82           O
ATOM   1279  CB  SER A  86     -13.922  27.380  -5.949  1.00 28.01           C
ATOM   1280 1HB  SER A  86     -14.015  26.627  -5.298  1.00 28.01           H
ATOM   1281 2HB  SER A  86     -14.039  28.251  -5.471  1.00 28.01           H
ATOM   1282  OG  SER A  86     -14.971  27.264  -6.886  1.00 24.88           O
ATOM   1283  HG  SER A  86     -14.607  27.238  -7.771  1.00 24.88           H
ATOM   1284  N   ALA A  87     -10.849  26.734  -4.987  1.00 25.74           N
ATOM   1285  H   ALA A  87     -11.195  25.800  -5.080  1.00 25.74           H
ATOM   1286  CA  ALA A  87      -9.701  26.966  -4.103  1.00 27.78           C
ATOM   1287  HA  ALA A  87      -9.954  27.757  -3.546  1.00 27.78           H
ATOM   1288  C   ALA A  87      -8.406  27.357  -4.851  1.00 27.48           C
ATOM   1289  O   ALA A  87      -7.517  27.956  -4.254  1.00 25.38           O
ATOM   1290  CB  ALA A  87      -9.502  25.727  -3.231  1.00 24.96           C
ATOM   1291 1HB  ALA A  87     -10.347  25.485  -2.753  1.00 24.96           H
ATOM   1292 2HB  ALA A  87      -8.794  25.883  -2.543  1.00 24.96           H
ATOM   1293 3HB  ALA A  87      -9.226  24.941  -3.783  1.00 24.96           H
ATOM   1294  N   LYS A  88      -8.292  27.041  -6.164  1.00 21.80           N
ATOM   1295  H   LYS A  88      -9.038  26.532  -6.594  1.00 21.80           H
ATOM   1296  CA  LYS A  88      -7.133  27.405  -6.991  1.00 26.14           C
ATOM   1297  HA  LYS A  88      -6.393  27.478  -6.323  1.00 26.14           H
ATOM   1298  C   LYS A  88      -7.244  28.780  -7.663  1.00 25.27           C
ATOM   1299  O   LYS A  88      -6.230  29.281  -8.138  1.00 23.21           O
ATOM   1300  CB  LYS A  88      -6.840  26.298  -8.028  1.00 24.89           C
ATOM   1301 1HB  LYS A  88      -7.695  25.837  -8.265  1.00 24.89           H
ATOM   1302 2HB  LYS A  88      -6.447  26.714  -8.848  1.00 24.89           H
ATOM   1303  CG  LYS A  88      -5.854  25.259  -7.479  1.00 22.27           C
ATOM   1304 1HG  LYS A  88      -5.028  25.729  -7.168  1.00 22.27           H
ATOM   1305 2HG  LYS A  88      -6.279  24.785  -6.708  1.00 22.27           H
ATOM   1306  CD  LYS A  88      -5.468  24.225  -8.550  1.00 20.51           C
ATOM   1307 1HD  LYS A  88      -6.274  23.689  -8.800  1.00 20.51           H
ATOM   1308 2HD  LYS A  88      -5.118  24.698  -9.358  1.00 20.51           H
ATOM   1309  CE  LYS A  88      -4.382  23.287  -7.997  1.00 17.76           C
ATOM   1310 1HE  LYS A  88      -3.575  23.820  -7.744  1.00 17.76           H
ATOM   1311 2HE  LYS A  88      -4.731  22.808  -7.192  1.00 17.76           H
ATOM   1312  NZ  LYS A  88      -3.963  22.270  -8.984  1.00 17.03           N
ATOM   1313 1HZ  LYS A  88      -3.257  21.672  -8.604  1.00 17.03           H
ATOM   1314 2HZ  LYS A  88      -3.591  22.701  -9.806  1.00 17.03           H
ATOM   1315 3HZ  LYS A  88      -4.736  21.698  -9.259  1.00 17.03           H
ATOM   1316  N   GLN A  89      -8.414  29.393  -7.723  1.00 22.13           N
ATOM   1317  H   GLN A  89      -9.202  28.957  -7.288  1.00 22.13           H
ATOM   1318  CA  GLN A  89      -8.615  30.685  -8.398  1.00 25.36           C
ATOM   1319  HA  GLN A  89      -7.860  30.739  -9.052  1.00 25.36           H
ATOM   1320  C   GLN A  89      -8.453  31.909  -7.475  1.00 24.76           C
ATOM   1321  O   GLN A  89      -8.495  33.032  -7.956  1.00 23.15           O
ATOM   1322  CB  GLN A  89      -9.954  30.683  -9.151  1.00 24.07           C
ATOM   1323 1HB  GLN A  89     -10.653  30.258  -8.576  1.00 24.07           H
ATOM   1324 2HB  GLN A  89     -10.217  31.626  -9.354  1.00 24.07           H
ATOM   1325  CG  GLN A  89      -9.832  29.895 -10.468  1.00 21.24           C
ATOM   1326 1HG  GLN A  89      -9.091  30.290 -11.010  1.00 21.24           H
ATOM   1327 2HG  GLN A  89      -9.616  28.943 -10.253  1.00 21.24           H
ATOM   1328  CD  GLN A  89     -11.108  29.921 -11.307  1.00 19.16           C
ATOM   1329  OE1 GLN A  89     -12.206  30.158 -10.843  1.00 18.71           O
ATOM   1330  NE2 GLN A  89     -11.017  29.647 -12.591  1.00 19.01           N
ATOM   1331 1HE2 GLN A  89     -11.839  29.637 -13.160  1.00 19.01           H
ATOM   1332 2HE2 GLN A  89     -10.125  29.448 -12.998  1.00 19.01           H
ATOM   1333  N   THR A  90      -8.197  31.732  -6.183  1.00 18.31           N
ATOM   1334  H   THR A  90      -8.046  30.798  -5.859  1.00 18.31           H
ATOM   1335  CA  THR A  90      -8.122  32.825  -5.196  1.00 21.82           C
ATOM   1336  HA  THR A  90      -8.556  33.573  -5.698  1.00 21.82           H
ATOM   1337  C   THR A  90      -6.697  33.297  -4.871  1.00 21.76           C
ATOM   1338  O   THR A  90      -6.468  33.870  -3.813  1.00 20.33           O
ATOM   1339  CB  THR A  90      -8.947  32.540  -3.926  1.00 19.92           C
ATOM   1340  HB  THR A  90      -8.333  32.589  -3.138  1.00 19.92           H
ATOM   1341  OG1 THR A  90      -9.464  31.237  -3.883  1.00 17.81           O
ATOM   1342  HG1 THR A  90     -10.420  31.273  -3.873  1.00 17.81           H
ATOM   1343  CG2 THR A  90     -10.147  33.487  -3.845  1.00 18.01           C
ATOM   1344 1HG2 THR A  90     -10.689  33.309  -3.023  1.00 18.01           H
ATOM   1345 2HG2 THR A  90     -10.746  33.375  -4.638  1.00 18.01           H
ATOM   1346 3HG2 THR A  90      -9.849  34.441  -3.817  1.00 18.01           H
ATOM   1347  N   TYR A  91      -5.730  33.129  -5.778  1.00 15.91           N
ATOM   1348  H   TYR A  91      -5.916  32.545  -6.568  1.00 15.91           H
ATOM   1349  CA  TYR A  91      -4.411  33.757  -5.672  1.00 21.91           C
ATOM   1350  HA  TYR A  91      -4.500  34.434  -4.942  1.00 21.91           H
ATOM   1351  C   TYR A  91      -4.050  34.522  -6.954  1.00 21.13           C
ATOM   1352  O   TYR A  91      -3.139  34.174  -7.691  1.00 19.48           O
ATOM   1353  CB  TYR A  91      -3.340  32.759  -5.212  1.00 20.13           C
ATOM   1354 1HB  TYR A  91      -3.499  31.886  -5.673  1.00 20.13           H
ATOM   1355 2HB  TYR A  91      -2.441  33.114  -5.470  1.00 20.13           H
ATOM   1356  CG  TYR A  91      -3.341  32.512  -3.711  1.00 17.93           C
ATOM   1357  CD1 TYR A  91      -2.687  33.418  -2.858  1.00 16.09           C
ATOM   1358  HD1 TYR A  91      -2.225  34.219  -3.240  1.00 16.09           H
ATOM   1359  CD2 TYR A  91      -3.996  31.389  -3.181  1.00 14.69           C
ATOM   1360  HD2 TYR A  91      -4.462  30.746  -3.789  1.00 14.69           H
ATOM   1361  CE1 TYR A  91      -2.682  33.200  -1.470  1.00 15.28           C
ATOM   1362  HE1 TYR A  91      -2.212  33.843  -0.865  1.00 15.28           H
ATOM   1363  CE2 TYR A  91      -3.995  31.171  -1.791  1.00 15.99           C
ATOM   1364  HE2 TYR A  91      -4.462  30.371  -1.414  1.00 15.99           H
ATOM   1365  CZ  TYR A  91      -3.340  32.072  -0.926  1.00 16.16           C
ATOM   1366  OH  TYR A  91      -3.335  31.851   0.415  1.00 17.78           O
ATOM   1367  HH  TYR A  91      -3.334  32.689   0.877  1.00 17.78           H
ATOM   1368  N   ALA A  92      -4.787  35.606  -7.196  1.00 16.36           N
ATOM   1369  H   ALA A  92      -5.715  35.634  -6.825  1.00 16.36           H
ATOM   1370  CA  ALA A  92      -4.325  36.751  -7.967  1.00 22.65           C
ATOM   1371  HA  ALA A  92      -3.333  36.689  -8.081  1.00 22.65           H
ATOM   1372  C   ALA A  92      -4.694  38.006  -7.163  1.00 22.14           C
ATOM   1373  O   ALA A  92      -5.867  38.329  -7.015  1.00 20.49           O
ATOM   1374  CB  ALA A  92      -4.929  36.730  -9.377  1.00 20.78           C
ATOM   1375 1HB  ALA A  92      -4.666  35.899  -9.867  1.00 20.78           H
ATOM   1376 2HB  ALA A  92      -4.616  37.514  -9.913  1.00 20.78           H
ATOM   1377 3HB  ALA A  92      -5.928  36.762  -9.340  1.00 20.78           H
ATOM   1378  N   ALA A  93      -3.691  38.649  -6.582  1.00 16.78           N
ATOM   1379  H   ALA A  93      -2.765  38.295  -6.716  1.00 16.78           H
ATOM   1380  CA  ALA A  93      -3.856  39.838  -5.762  1.00 22.86           C
ATOM   1381  HA  ALA A  93      -4.547  39.615  -5.074  1.00 22.86           H
ATOM   1382  C   ALA A  93      -4.352  41.037  -6.602  1.00 22.64           C
ATOM   1383  O   ALA A  93      -3.797  41.284  -7.678  1.00 20.94           O
ATOM   1384  CB  ALA A  93      -2.502  40.158  -5.121  1.00 20.65           C
ATOM   1385 1HB  ALA A  93      -2.173  39.387  -4.575  1.00 20.65           H
ATOM   1386 2HB  ALA A  93      -2.569  40.954  -4.520  1.00 20.65           H
ATOM   1387 3HB  ALA A  93      -1.813  40.357  -5.818  1.00 20.65           H
ATOM   1388  N   PRO A  94      -5.274  41.835  -6.088  1.00 16.43           N
ATOM   1389  CA  PRO A  94      -5.353  43.242  -6.436  1.00 22.30           C
ATOM   1390  HA  PRO A  94      -4.654  43.445  -7.121  1.00 22.30           H
ATOM   1391  C   PRO A  94      -5.036  44.137  -5.226  1.00 22.23           C
ATOM   1392  O   PRO A  94      -5.263  43.798  -4.069  1.00 19.99           O
ATOM   1393  CB  PRO A  94      -6.753  43.463  -7.010  1.00 19.49           C
ATOM   1394 1HB  PRO A  94      -7.138  44.325  -6.681  1.00 19.49           H
ATOM   1395 2HB  PRO A  94      -6.729  43.469  -8.010  1.00 19.49           H
ATOM   1396  CG  PRO A  94      -7.567  42.276  -6.496  1.00 18.44           C
ATOM   1397 1HG  PRO A  94      -8.318  42.596  -5.918  1.00 18.44           H
ATOM   1398 2HG  PRO A  94      -7.936  41.752  -7.264  1.00 18.44           H
ATOM   1399  CD  PRO A  94      -6.599  41.413  -5.680  1.00 19.63           C
ATOM   1400 1HD  PRO A  94      -6.710  41.566  -4.698  1.00 19.63           H
ATOM   1401 2HD  PRO A  94      -6.716  40.440  -5.881  1.00 19.63           H
ATOM   1402  N   LYS A  95      -4.466  45.307  -5.565  1.00 11.93           N
ATOM   1403  H   LYS A  95      -4.325  45.448  -6.545  1.00 11.93           H
ATOM   1404  CA  LYS A  95      -4.022  46.405  -4.699  1.00 20.42           C
ATOM   1405  HA  LYS A  95      -3.259  46.029  -4.174  1.00 20.42           H
ATOM   1406  C   LYS A  95      -5.086  46.878  -3.702  1.00 20.19           C
ATOM   1407  O   LYS A  95      -6.270  46.906  -4.012  1.00 18.65           O
ATOM   1408  CB  LYS A  95      -3.652  47.590  -5.613  1.00 19.63           C
ATOM   1409 1HB  LYS A  95      -4.382  47.709  -6.286  1.00 19.63           H
ATOM   1410 2HB  LYS A  95      -3.581  48.413  -5.049  1.00 19.63           H
ATOM   1411  CG  LYS A  95      -2.329  47.415  -6.370  1.00 16.77           C
ATOM   1412 1HG  LYS A  95      -1.570  47.439  -5.720  1.00 16.77           H
ATOM   1413 2HG  LYS A  95      -2.333  46.536  -6.846  1.00 16.77           H
ATOM   1414  CD  LYS A  95      -2.161  48.549  -7.393  1.00 15.40           C
ATOM   1415 1HD  LYS A  95      -2.830  48.431  -8.127  1.00 15.40           H
ATOM   1416 2HD  LYS A  95      -2.315  49.426  -6.939  1.00 15.40           H
ATOM   1417  CE  LYS A  95      -0.758  48.544  -7.997  1.00 12.96           C
ATOM   1418 1HE  LYS A  95      -0.086  48.713  -7.276  1.00 12.96           H
ATOM   1419 2HE  LYS A  95      -0.581  47.654  -8.416  1.00 12.96           H
ATOM   1420  NZ  LYS A  95      -0.599  49.595  -9.043  1.00 11.62           N
ATOM   1421 1HZ  LYS A  95       0.323  49.580  -9.429  1.00 11.62           H
ATOM   1422 2HZ  LYS A  95      -0.758  50.506  -8.663  1.00 11.62           H
ATOM   1423 3HZ  LYS A  95      -1.248  49.457  -9.791  1.00 11.62           H
ATOM   1424  N   ALA A  96      -4.597  47.349  -2.558  1.00 15.82           N
ATOM   1425  H   ALA A  96      -3.622  47.211  -2.384  1.00 15.82           H
ATOM   1426  CA  ALA A  96      -5.366  48.050  -1.537  1.00 21.18           C
ATOM   1427  HA  ALA A  96      -6.098  47.422  -1.271  1.00 21.18           H
ATOM   1428  C   ALA A  96      -6.027  49.346  -2.057  1.00 21.05           C
ATOM   1429  O   ALA A  96      -5.437  50.019  -2.910  1.00 19.64           O
ATOM   1430  CB  ALA A  96      -4.397  48.379  -0.388  1.00 19.31           C
ATOM   1431 1HB  ALA A  96      -3.960  47.550  -0.039  1.00 19.31           H
ATOM   1432 2HB  ALA A  96      -4.878  48.816   0.372  1.00 19.31           H
ATOM   1433 3HB  ALA A  96      -3.676  49.001  -0.694  1.00 19.31           H
ATOM   1434  N   PRO A  97      -7.156  49.740  -1.476  1.00 14.56           N
ATOM   1435  CA  PRO A  97      -7.397  51.144  -1.145  1.00 20.29           C
ATOM   1436  HA  PRO A  97      -6.543  51.654  -1.251  1.00 20.29           H
ATOM   1437  C   PRO A  97      -7.800  51.351   0.328  1.00 20.27           C
ATOM   1438  O   PRO A  97      -8.118  50.426   1.070  1.00 18.47           O
ATOM   1439  CB  PRO A  97      -8.456  51.611  -2.136  1.00 18.18           C
ATOM   1440 1HB  PRO A  97      -9.012  52.345  -1.746  1.00 18.18           H
ATOM   1441 2HB  PRO A  97      -8.036  51.927  -2.987  1.00 18.18           H
ATOM   1442  CG  PRO A  97      -9.291  50.350  -2.369  1.00 17.35           C
ATOM   1443 1HG  PRO A  97     -10.139  50.391  -1.841  1.00 17.35           H
ATOM   1444 2HG  PRO A  97      -9.507  50.250  -3.340  1.00 17.35           H
ATOM   1445  CD  PRO A  97      -8.427  49.182  -1.895  1.00 18.91           C
ATOM   1446 1HD  PRO A  97      -8.850  48.713  -1.120  1.00 18.91           H
ATOM   1447 2HD  PRO A  97      -8.269  48.528  -2.635  1.00 18.91           H
ATOM   1448  N   GLU A  98      -7.694  52.618   0.712  1.00 13.43           N
ATOM   1449  H   GLU A  98      -7.611  53.277  -0.036  1.00 13.43           H
ATOM   1450  CA  GLU A  98      -7.679  53.207   2.051  1.00 18.48           C
ATOM   1451  HA  GLU A  98      -6.968  52.689   2.527  1.00 18.48           H
ATOM   1452  C   GLU A  98      -8.945  53.028   2.905  1.00 18.16           C
ATOM   1453  O   GLU A  98     -10.040  52.726   2.441  1.00 17.02           O
ATOM   1454  CB  GLU A  98      -7.401  54.706   1.865  1.00 18.11           C
ATOM   1455 1HB  GLU A  98      -8.025  55.063   1.170  1.00 18.11           H
ATOM   1456 2HB  GLU A  98      -7.568  55.172   2.734  1.00 18.11           H
ATOM   1457  CG  GLU A  98      -5.957  54.991   1.423  1.00 16.06           C
ATOM   1458 1HG  GLU A  98      -5.349  54.844   2.203  1.00 16.06           H
ATOM   1459 2HG  GLU A  98      -5.716  54.357   0.688  1.00 16.06           H
ATOM   1460  CD  GLU A  98      -5.768  56.431   0.915  1.00 15.11           C
ATOM   1461  OE1 GLU A  98      -4.779  57.063   1.348  1.00 14.24           O
ATOM   1462  OE2 GLU A  98      -6.587  56.837   0.071  1.00 17.53           O
ATOM   1463  N   ALA A  99      -8.739  53.283   4.196  1.00 14.72           N
ATOM   1464  H   ALA A  99      -7.811  53.562   4.444  1.00 14.72           H
ATOM   1465  CA  ALA A  99      -9.696  53.206   5.291  1.00 19.79           C
ATOM   1466  HA  ALA A  99     -10.102  52.294   5.235  1.00 19.79           H
ATOM   1467  C   ALA A  99     -10.857  54.213   5.190  1.00 19.65           C
ATOM   1468  O   ALA A  99     -10.648  55.386   4.898  1.00 18.22           O
ATOM   1469  CB  ALA A  99      -8.893  53.466   6.570  1.00 17.94           C
ATOM   1470 1HB  ALA A  99      -8.133  52.821   6.654  1.00 17.94           H
ATOM   1471 2HB  ALA A  99      -9.470  53.369   7.381  1.00 17.94           H
ATOM   1472 3HB  ALA A  99      -8.513  54.391   6.573  1.00 17.94           H
ATOM   1473  N   THR A 100     -12.045  53.775   5.596  1.00 11.44           N
ATOM   1474  H   THR A 100     -12.253  52.801   5.503  1.00 11.44           H
ATOM   1475  CA  THR A 100     -13.071  54.663   6.178  1.00 17.34           C
ATOM   1476  HA  THR A 100     -12.539  55.385   6.621  1.00 17.34           H
ATOM   1477  C   THR A 100     -13.915  53.889   7.203  1.00 17.97           C
ATOM   1478  O   THR A 100     -14.152  52.694   7.078  1.00 16.74           O
ATOM   1479  CB  THR A 100     -13.965  55.360   5.143  1.00 16.09           C
ATOM   1480  HB  THR A 100     -14.698  54.722   4.907  1.00 16.09           H
ATOM   1481  OG1 THR A 100     -13.288  55.648   3.941  1.00 13.76           O
ATOM   1482  HG1 THR A 100     -12.348  55.713   4.111  1.00 13.76           H
ATOM   1483  CG2 THR A 100     -14.438  56.725   5.664  1.00 14.35           C
ATOM   1484 1HG2 THR A 100     -15.021  57.183   4.992  1.00 14.35           H
ATOM   1485 2HG2 THR A 100     -13.661  57.324   5.855  1.00 14.35           H
ATOM   1486 3HG2 THR A 100     -14.963  56.624   6.509  1.00 14.35           H
ATOM   1487  N   LEU A 101     -14.303  54.606   8.271  1.00 10.22           N
ATOM   1488  H   LEU A 101     -14.258  55.598   8.155  1.00 10.22           H
ATOM   1489  CA  LEU A 101     -14.780  54.156   9.576  1.00 15.77           C
ATOM   1490  HA  LEU A 101     -14.221  53.358   9.800  1.00 15.77           H
ATOM   1491  C   LEU A 101     -16.259  53.695   9.615  1.00 15.60           C
ATOM   1492  O   LEU A 101     -17.139  54.433   9.177  1.00 14.80           O
ATOM   1493  CB  LEU A 101     -14.627  55.380  10.502  1.00 14.37           C
ATOM   1494 1HB  LEU A 101     -15.063  56.159  10.052  1.00 14.37           H
ATOM   1495 2HB  LEU A 101     -15.105  55.177  11.357  1.00 14.37           H
ATOM   1496  CG  LEU A 101     -13.181  55.789  10.856  1.00 12.49           C
ATOM   1497  HG  LEU A 101     -12.587  55.520  10.098  1.00 12.49           H
ATOM   1498  CD1 LEU A 101     -13.058  57.301  11.065  1.00 11.50           C
ATOM   1499 1HD1 LEU A 101     -12.118  57.556  11.294  1.00 11.50           H
ATOM   1500 2HD1 LEU A 101     -13.650  57.609  11.810  1.00 11.50           H
ATOM   1501 3HD1 LEU A 101     -13.319  57.799  10.238  1.00 11.50           H
ATOM   1502  CD2 LEU A 101     -12.752  55.090  12.141  1.00 11.70           C
ATOM   1503 1HD2 LEU A 101     -11.817  55.341  12.390  1.00 11.70           H
ATOM   1504 2HD2 LEU A 101     -12.787  54.096  12.037  1.00 11.70           H
ATOM   1505 3HD2 LEU A 101     -13.350  55.340  12.902  1.00 11.70           H
ATOM   1506  N   GLY A 102     -16.507  52.554  10.301  1.00 14.77           N
ATOM   1507  H   GLY A 102     -15.828  51.828  10.196  1.00 14.77           H
ATOM   1508  CA  GLY A 102     -17.655  52.239  11.189  1.00 19.07           C
ATOM   1509 1HA  GLY A 102     -17.420  51.375  11.634  1.00 19.07           H
ATOM   1510 2HA  GLY A 102     -17.675  52.971  11.870  1.00 19.07           H
ATOM   1511  C   GLY A 102     -19.084  52.097  10.604  1.00 18.94           C
ATOM   1512  O   GLY A 102     -19.325  52.518   9.489  1.00 17.50           O
ATOM   1513  N   PRO A 103     -20.080  51.576  11.381  1.00 14.68           N
ATOM   1514  CA  PRO A 103     -20.030  50.901  12.686  1.00 16.81           C
ATOM   1515  HA  PRO A 103     -19.072  50.699  12.888  1.00 16.81           H
ATOM   1516  C   PRO A 103     -20.754  49.527  12.750  1.00 17.68           C
ATOM   1517  O   PRO A 103     -21.492  49.134  11.851  1.00 16.23           O
ATOM   1518  CB  PRO A 103     -20.725  51.910  13.617  1.00 15.33           C
ATOM   1519 1HB  PRO A 103     -21.106  51.455  14.422  1.00 15.33           H
ATOM   1520 2HB  PRO A 103     -20.092  52.627  13.908  1.00 15.33           H
ATOM   1521  CG  PRO A 103     -21.838  52.483  12.727  1.00 14.29           C
ATOM   1522 1HG  PRO A 103     -22.715  52.055  12.943  1.00 14.29           H
ATOM   1523 2HG  PRO A 103     -21.911  53.473  12.850  1.00 14.29           H
ATOM   1524  CD  PRO A 103     -21.423  52.153  11.291  1.00 14.67           C
ATOM   1525 1HD  PRO A 103     -22.045  51.487  10.880  1.00 14.67           H
ATOM   1526 2HD  PRO A 103     -21.395  52.977  10.725  1.00 14.67           H
ATOM   1527  N   CYS A 104     -20.534  48.803  13.859  1.00 13.37           N
ATOM   1528  H   CYS A 104     -19.859  49.169  14.500  1.00 13.37           H
ATOM   1529  CA  CYS A 104     -21.172  47.534  14.240  1.00 15.28           C
ATOM   1530  HA  CYS A 104     -21.105  46.963  13.422  1.00 15.28           H
ATOM   1531  C   CYS A 104     -22.640  47.688  14.661  1.00 16.43           C
ATOM   1532  O   CYS A 104     -22.924  48.548  15.483  1.00 15.31           O
ATOM   1533  CB  CYS A 104     -20.447  47.010  15.489  1.00 13.92           C
ATOM   1534 1HB  CYS A 104     -20.565  47.730  16.173  1.00 13.92           H
ATOM   1535 2HB  CYS A 104     -20.965  46.200  15.764  1.00 13.92           H
ATOM   1536  SG  CYS A 104     -18.703  46.631  15.201  1.00 11.73           S
ATOM   1537  HG  CYS A 104     -18.542  45.323  15.131  1.00 11.73           H
ATOM   1538  N   TRP A 105     -23.499  46.748  14.262  1.00 14.59           N
ATOM   1539  H   TRP A 105     -23.289  46.303  13.392  1.00 14.59           H
ATOM   1540  CA  TRP A 105     -24.729  46.281  14.951  1.00 13.86           C
ATOM   1541  HA  TRP A 105     -24.561  46.273  15.937  1.00 13.86           H
ATOM   1542  C   TRP A 105     -25.039  44.876  14.372  1.00 14.25           C
ATOM   1543  O   TRP A 105     -24.854  44.682  13.176  1.00 13.33           O
ATOM   1544  CB  TRP A 105     -25.908  47.231  14.697  1.00 13.08           C
ATOM   1545 1HB  TRP A 105     -25.983  47.377  13.711  1.00 13.08           H
ATOM   1546 2HB  TRP A 105     -26.740  46.790  15.033  1.00 13.08           H
ATOM   1547  CG  TRP A 105     -25.835  48.588  15.340  1.00 11.24           C
ATOM   1548  CD1 TRP A 105     -25.305  49.698  14.783  1.00  9.64           C
ATOM   1549  HD1 TRP A 105     -24.951  49.756  13.849  1.00  9.64           H
ATOM   1550  CD2 TRP A 105     -26.236  48.987  16.698  1.00  9.65           C
ATOM   1551  NE1 TRP A 105     -25.321  50.744  15.688  1.00  8.55           N
ATOM   1552  HE1 TRP A 105     -24.971  51.662  15.500  1.00  8.55           H
ATOM   1553  CE2 TRP A 105     -25.881  50.353  16.877  1.00  9.01           C
ATOM   1554  CE3 TRP A 105     -26.848  48.329  17.778  1.00 10.00           C
ATOM   1555  HE3 TRP A 105     -27.120  47.371  17.685  1.00 10.00           H
ATOM   1556  CZ2 TRP A 105     -26.104  51.036  18.083  1.00 10.82           C
ATOM   1557  HZ2 TRP A 105     -25.834  51.994  18.179  1.00 10.82           H
ATOM   1558  CZ3 TRP A 105     -27.084  49.011  18.998  1.00 11.84           C
ATOM   1559  HZ3 TRP A 105     -27.522  48.526  19.755  1.00 11.84           H
ATOM   1560  CH2 TRP A 105     -26.715  50.352  19.161  1.00 11.80           C
ATOM   1561  HH2 TRP A 105     -26.881  50.821  20.029  1.00 11.80           H
ATOM   1562  N   GLY A 106     -25.463  43.827  15.069  1.00 13.50           N
ATOM   1563  H   GLY A 106     -25.455  42.983  14.533  1.00 13.50           H
ATOM   1564  CA  GLY A 106     -25.938  43.618  16.434  1.00 14.53           C
ATOM   1565 1HA  GLY A 106     -25.157  43.606  17.058  1.00 14.53           H
ATOM   1566 2HA  GLY A 106     -26.556  44.362  16.687  1.00 14.53           H
ATOM   1567  C   GLY A 106     -26.668  42.265  16.430  1.00 15.54           C
ATOM   1568  O   GLY A 106     -27.445  41.990  15.517  1.00 14.34           O
ATOM   1569  N   CYS A 107     -26.386  41.385  17.395  1.00 13.57           N
ATOM   1570  H   CYS A 107     -25.651  41.610  18.035  1.00 13.57           H
ATOM   1571  CA  CYS A 107     -27.090  40.106  17.574  1.00 15.06           C
ATOM   1572  HA  CYS A 107     -27.030  39.621  16.702  1.00 15.06           H
ATOM   1573  C   CYS A 107     -28.562  40.334  17.924  1.00 16.14           C
ATOM   1574  O   CYS A 107     -28.873  41.227  18.696  1.00 14.79           O
ATOM   1575  CB  CYS A 107     -26.413  39.332  18.720  1.00 13.71           C
ATOM   1576 1HB  CYS A 107     -26.535  39.903  19.532  1.00 13.71           H
ATOM   1577 2HB  CYS A 107     -26.944  38.491  18.820  1.00 13.71           H
ATOM   1578  SG  CYS A 107     -24.664  39.002  18.369  1.00 11.44           S
ATOM   1579  HG  CYS A 107     -23.995  38.922  19.504  1.00 11.44           H
ATOM   1580  N   SER A 108     -29.454  39.461  17.447  1.00 12.55           N
ATOM   1581  H   SER A 108     -29.219  38.921  16.639  1.00 12.55           H
ATOM   1582  CA  SER A 108     -30.765  39.269  18.070  1.00 15.87           C
ATOM   1583  HA  SER A 108     -30.614  39.478  19.036  1.00 15.87           H
ATOM   1584  C   SER A 108     -31.230  37.828  17.922  1.00 16.69           C
ATOM   1585  O   SER A 108     -31.402  37.296  16.827  1.00 15.18           O
ATOM   1586  CB  SER A 108     -31.814  40.236  17.539  1.00 14.56           C
ATOM   1587 1HB  SER A 108     -31.750  40.325  16.545  1.00 14.56           H
ATOM   1588 2HB  SER A 108     -32.736  39.939  17.789  1.00 14.56           H
ATOM   1589  OG  SER A 108     -31.584  41.512  18.117  1.00 12.26           O
ATOM   1590  HG  SER A 108     -31.532  42.171  17.425  1.00 12.26           H
ATOM   1591  N   CYS A 109     -31.373  37.199  19.071  1.00 12.43           N
ATOM   1592  H   CYS A 109     -30.973  37.656  19.866  1.00 12.43           H
ATOM   1593  CA  CYS A 109     -32.033  35.931  19.341  1.00 15.66           C
ATOM   1594  HA  CYS A 109     -31.881  35.330  18.556  1.00 15.66           H
ATOM   1595  C   CYS A 109     -33.547  36.120  19.500  1.00 16.61           C
ATOM   1596  O   CYS A 109     -33.998  37.117  20.054  1.00 14.98           O
ATOM   1597  CB  CYS A 109     -31.410  35.387  20.644  1.00 13.98           C
ATOM   1598 1HB  CYS A 109     -32.017  34.646  20.931  1.00 13.98           H
ATOM   1599 2HB  CYS A 109     -30.526  35.007  20.370  1.00 13.98           H
ATOM   1600  SG  CYS A 109     -31.241  36.680  21.925  1.00 11.57           S
ATOM   1601  HG  CYS A 109     -31.200  37.867  21.350  1.00 11.57           H
ATOM   1602  N   GLY A 110     -34.311  35.084  19.111  1.00 14.31           N
ATOM   1603  H   GLY A 110     -33.972  34.502  18.372  1.00 14.31           H
ATOM   1604  CA  GLY A 110     -35.609  34.755  19.703  1.00 17.34           C
ATOM   1605 1HA  GLY A 110     -35.674  33.757  19.703  1.00 17.34           H
ATOM   1606 2HA  GLY A 110     -35.581  35.087  20.646  1.00 17.34           H
ATOM   1607  C   GLY A 110     -36.857  35.320  19.029  1.00 18.10           C
ATOM   1608  O   GLY A 110     -37.087  36.521  19.057  1.00 16.16           O
ATOM   1609  N   SER A 111     -37.682  34.422  18.498  1.00 14.45           N
ATOM   1610  H   SER A 111     -37.322  33.839  17.770  1.00 14.45           H
ATOM   1611  CA  SER A 111     -39.089  34.219  18.900  1.00 18.86           C
ATOM   1612  HA  SER A 111     -38.992  33.742  19.774  1.00 18.86           H
ATOM   1613  C   SER A 111     -39.846  33.388  17.853  1.00 18.89           C
ATOM   1614  O   SER A 111     -39.994  33.807  16.711  1.00 16.89           O
ATOM   1615  CB  SER A 111     -39.876  35.518  19.119  1.00 16.85           C
ATOM   1616 1HB  SER A 111     -39.747  36.147  18.352  1.00 16.85           H
ATOM   1617 2HB  SER A 111     -40.851  35.329  19.236  1.00 16.85           H
ATOM   1618  OG  SER A 111     -39.415  36.169  20.297  1.00 14.31           O
ATOM   1619  HG  SER A 111     -39.312  37.105  20.125  1.00 14.31           H
ATOM   1620  N   ASP A 112     -40.347  32.234  18.275  1.00 15.11           N
ATOM   1621  H   ASP A 112     -39.915  31.795  19.063  1.00 15.11           H
ATOM   1622  CA  ASP A 112     -41.498  31.560  17.655  1.00 19.11           C
ATOM   1623  HA  ASP A 112     -41.324  31.535  16.670  1.00 19.11           H
ATOM   1624  C   ASP A 112     -42.797  32.349  17.948  1.00 18.89           C
ATOM   1625  O   ASP A 112     -42.872  33.010  18.993  1.00 16.99           O
ATOM   1626  CB  ASP A 112     -41.614  30.135  18.240  1.00 17.61           C
ATOM   1627 1HB  ASP A 112     -41.146  30.116  19.123  1.00 17.61           H
ATOM   1628 2HB  ASP A 112     -42.583  29.924  18.371  1.00 17.61           H
ATOM   1629  CG  ASP A 112     -41.006  29.042  17.357  1.00 14.70           C
ATOM   1630  OD1 ASP A 112     -41.255  29.087  16.132  1.00 13.47           O
ATOM   1631  OD2 ASP A 112     -40.349  28.134  17.922  1.00 13.30           O
ATOM   1632  N   PRO A 113     -43.808  32.287  17.072  1.00 15.61           N
ATOM   1633  CA  PRO A 113     -44.909  31.370  17.381  1.00 18.84           C
ATOM   1634  HA  PRO A 113     -44.488  30.595  17.853  1.00 18.84           H
ATOM   1635  C   PRO A 113     -45.657  30.748  16.173  1.00 19.52           C
ATOM   1636  O   PRO A 113     -46.001  31.421  15.208  1.00 17.69           O
ATOM   1637  CB  PRO A 113     -45.881  32.214  18.204  1.00 16.75           C
ATOM   1638 1HB  PRO A 113     -46.816  31.871  18.113  1.00 16.75           H
ATOM   1639 2HB  PRO A 113     -45.620  32.220  19.169  1.00 16.75           H
ATOM   1640  CG  PRO A 113     -45.745  33.612  17.589  1.00 15.63           C
ATOM   1641 1HG  PRO A 113     -46.531  33.821  17.007  1.00 15.63           H
ATOM   1642 2HG  PRO A 113     -45.665  34.307  18.304  1.00 15.63           H
ATOM   1643  CD  PRO A 113     -44.467  33.548  16.759  1.00 15.63           C
ATOM   1644 1HD  PRO A 113     -44.676  33.574  15.781  1.00 15.63           H
ATOM   1645 2HD  PRO A 113     -43.854  34.304  16.990  1.00 15.63           H
ATOM   1646  N   GLY A 114     -46.024  29.464  16.310  1.00 14.58           N
ATOM   1647  H   GLY A 114     -45.306  28.787  16.472  1.00 14.58           H
ATOM   1648  CA  GLY A 114     -47.410  28.989  16.238  1.00 19.65           C
ATOM   1649 1HA  GLY A 114     -47.389  28.077  16.648  1.00 19.65           H
ATOM   1650 2HA  GLY A 114     -47.923  29.609  16.831  1.00 19.65           H
ATOM   1651  C   GLY A 114     -48.180  28.879  14.910  1.00 19.74           C
ATOM   1652  O   GLY A 114     -48.803  29.826  14.463  1.00 17.49           O
ATOM   1653  N   VAL A 115     -48.329  27.613  14.449  1.00 13.48           N
ATOM   1654  H   VAL A 115     -47.502  27.050  14.444  1.00 13.48           H
ATOM   1655  CA  VAL A 115     -49.559  26.958  13.952  1.00 19.44           C
ATOM   1656  HA  VAL A 115     -49.137  26.090  13.689  1.00 19.44           H
ATOM   1657  C   VAL A 115     -50.212  27.439  12.636  1.00 19.60           C
ATOM   1658  O   VAL A 115     -50.870  28.467  12.560  1.00 18.27           O
ATOM   1659  CB  VAL A 115     -50.620  26.816  15.072  1.00 17.49           C
ATOM   1660  HB  VAL A 115     -50.922  27.749  15.265  1.00 17.49           H
ATOM   1661  CG1 VAL A 115     -51.806  25.944  14.641  1.00 14.49           C
ATOM   1662 1HG1 VAL A 115     -52.479  25.865  15.377  1.00 14.49           H
ATOM   1663 2HG1 VAL A 115     -51.504  25.022  14.400  1.00 14.49           H
ATOM   1664 3HG1 VAL A 115     -52.267  26.334  13.844  1.00 14.49           H
ATOM   1665  CG2 VAL A 115     -50.043  26.150  16.334  1.00 14.60           C
ATOM   1666 1HG2 VAL A 115     -50.740  26.066  17.046  1.00 14.60           H
ATOM   1667 2HG2 VAL A 115     -49.285  26.685  16.707  1.00 14.60           H
ATOM   1668 3HG2 VAL A 115     -49.700  25.233  16.130  1.00 14.60           H
ATOM   1669  N   GLY A 116     -50.211  26.528  11.643  1.00 15.20           N
ATOM   1670  H   GLY A 116     -49.552  25.778  11.701  1.00 15.20           H
ATOM   1671  CA  GLY A 116     -51.100  26.558  10.493  1.00 21.77           C
ATOM   1672 1HA  GLY A 116     -52.037  26.615  10.838  1.00 21.77           H
ATOM   1673 2HA  GLY A 116     -50.887  27.383   9.969  1.00 21.77           H
ATOM   1674  C   GLY A 116     -50.941  25.312   9.602  1.00 21.48           C
ATOM   1675  O   GLY A 116     -49.986  25.182   8.858  1.00 19.35           O
ATOM   1676  N   ARG A 117     -51.855  24.366   9.730  1.00 13.62           N
ATOM   1677  H   ARG A 117     -52.643  24.591  10.303  1.00 13.62           H
ATOM   1678  CA  ARG A 117     -51.852  23.020   9.130  1.00 18.75           C
ATOM   1679  HA  ARG A 117     -50.911  22.717   8.979  1.00 18.75           H
ATOM   1680  C   ARG A 117     -52.549  23.042   7.762  1.00 18.64           C
ATOM   1681  O   ARG A 117     -53.713  23.397   7.704  1.00 17.45           O
ATOM   1682  CB  ARG A 117     -52.612  22.123  10.133  1.00 17.69           C
ATOM   1683 1HB  ARG A 117     -52.257  22.322  11.046  1.00 17.69           H
ATOM   1684 2HB  ARG A 117     -53.579  22.373  10.089  1.00 17.69           H
ATOM   1685  CG  ARG A 117     -52.534  20.611   9.945  1.00 15.17           C
ATOM   1686 1HG  ARG A 117     -52.801  20.376   9.010  1.00 15.17           H
ATOM   1687 2HG  ARG A 117     -51.598  20.302  10.112  1.00 15.17           H
ATOM   1688  CD  ARG A 117     -53.491  19.941  10.945  1.00 13.89           C
ATOM   1689 1HD  ARG A 117     -53.424  20.406  11.828  1.00 13.89           H
ATOM   1690 2HD  ARG A 117     -54.428  20.010  10.602  1.00 13.89           H
ATOM   1691  NE  ARG A 117     -53.206  18.508  11.174  1.00 12.70           N
ATOM   1692  HE  ARG A 117     -52.263  18.210  11.029  1.00 12.70           H
ATOM   1693  CZ  ARG A 117     -54.065  17.586  11.549  1.00 12.44           C
ATOM   1694  NH1 ARG A 117     -55.345  17.825  11.677  1.00 11.98           N
ATOM   1695 1HH1 ARG A 117     -55.705  18.739  11.487  1.00 11.98           H
ATOM   1696 2HH1 ARG A 117     -55.964  17.094  11.965  1.00 11.98           H
ATOM   1697  NH2 ARG A 117     -53.657  16.357  11.811  1.00 12.09           N
ATOM   1698 1HH2 ARG A 117     -52.689  16.123  11.725  1.00 12.09           H
ATOM   1699 2HH2 ARG A 117     -54.316  15.661  12.096  1.00 12.09           H
ATOM   1700  N   ALA A 118     -51.884  22.566   6.702  1.00 15.93           N
ATOM   1701  H   ALA A 118     -50.886  22.630   6.711  1.00 15.93           H
ATOM   1702  CA  ALA A 118     -52.519  21.958   5.531  1.00 23.67           C
ATOM   1703  HA  ALA A 118     -53.240  21.368   5.895  1.00 23.67           H
ATOM   1704  C   ALA A 118     -51.476  21.136   4.745  1.00 22.96           C
ATOM   1705  O   ALA A 118     -50.385  21.621   4.465  1.00 21.27           O
ATOM   1706  CB  ALA A 118     -53.167  23.015   4.626  1.00 21.73           C
ATOM   1707 1HB  ALA A 118     -53.844  23.551   5.130  1.00 21.73           H
ATOM   1708 2HB  ALA A 118     -53.629  22.587   3.850  1.00 21.73           H
ATOM   1709 3HB  ALA A 118     -52.481  23.647   4.265  1.00 21.73           H
ATOM   1710  N   GLY A 119     -51.748  19.864   4.485  1.00 17.59           N
ATOM   1711  H   GLY A 119     -52.684  19.552   4.649  1.00 17.59           H
ATOM   1712  CA  GLY A 119     -50.796  18.886   3.980  1.00 26.48           C
ATOM   1713 1HA  GLY A 119     -49.901  19.135   4.351  1.00 26.48           H
ATOM   1714 2HA  GLY A 119     -51.073  17.997   4.346  1.00 26.48           H
ATOM   1715  C   GLY A 119     -50.693  18.787   2.462  1.00 26.17           C
ATOM   1716  O   GLY A 119     -51.560  19.269   1.744  1.00 23.76           O
ATOM   1717  N   LEU A 120     -49.655  18.075   2.011  1.00 12.40           N
ATOM   1718  H   LEU A 120     -48.797  18.179   2.515  1.00 12.40           H
ATOM   1719  CA  LEU A 120     -49.625  17.162   0.868  1.00 23.38           C
ATOM   1720  HA  LEU A 120     -50.488  16.656   0.886  1.00 23.38           H
ATOM   1721  C   LEU A 120     -48.412  16.211   1.038  1.00 22.42           C
ATOM   1722  O   LEU A 120     -47.401  16.615   1.615  1.00 20.72           O
ATOM   1723  CB  LEU A 120     -49.561  17.931  -0.471  1.00 21.12           C
ATOM   1724 1HB  LEU A 120     -49.129  18.817  -0.302  1.00 21.12           H
ATOM   1725 2HB  LEU A 120     -49.000  17.402  -1.108  1.00 21.12           H
ATOM   1726  CG  LEU A 120     -50.940  18.181  -1.130  1.00 18.70           C
ATOM   1727  HG  LEU A 120     -51.541  18.546  -0.419  1.00 18.70           H
ATOM   1728  CD1 LEU A 120     -50.781  19.166  -2.296  1.00 17.34           C
ATOM   1729 1HD1 LEU A 120     -51.660  19.343  -2.738  1.00 17.34           H
ATOM   1730 2HD1 LEU A 120     -50.157  18.804  -2.988  1.00 17.34           H
ATOM   1731 3HD1 LEU A 120     -50.415  20.041  -1.979  1.00 17.34           H
ATOM   1732  CD2 LEU A 120     -51.592  16.908  -1.670  1.00 19.97           C
ATOM   1733 1HD2 LEU A 120     -52.478  17.109  -2.087  1.00 19.97           H
ATOM   1734 2HD2 LEU A 120     -51.740  16.243  -0.938  1.00 19.97           H
ATOM   1735 3HD2 LEU A 120     -51.016  16.477  -2.365  1.00 19.97           H
ATOM   1736  N   PRO A 121     -48.510  14.936   0.609  1.00 20.11           N
ATOM   1737  CA  PRO A 121     -47.569  13.893   1.000  1.00 26.61           C
ATOM   1738  HA  PRO A 121     -47.104  14.165   1.842  1.00 26.61           H
ATOM   1739  C   PRO A 121     -46.448  13.680  -0.029  1.00 27.38           C
ATOM   1740  O   PRO A 121     -46.671  13.813  -1.232  1.00 25.35           O
ATOM   1741  CB  PRO A 121     -48.458  12.649   1.136  1.00 23.75           C
ATOM   1742 1HB  PRO A 121     -47.927  11.811   1.013  1.00 23.75           H
ATOM   1743 2HB  PRO A 121     -48.914  12.627   2.026  1.00 23.75           H
ATOM   1744  CG  PRO A 121     -49.471  12.829   0.003  1.00 24.01           C
ATOM   1745 1HG  PRO A 121     -49.126  12.433  -0.848  1.00 24.01           H
ATOM   1746 2HG  PRO A 121     -50.346  12.405   0.238  1.00 24.01           H
ATOM   1747  CD  PRO A 121     -49.623  14.340  -0.129  1.00 27.47           C
ATOM   1748 1HD  PRO A 121     -49.575  14.622  -1.087  1.00 27.47           H
ATOM   1749 2HD  PRO A 121     -50.488  14.649   0.267  1.00 27.47           H
ATOM   1750  N   GLY A 122     -45.265  13.223   0.425  1.00 24.30           N
ATOM   1751  H   GLY A 122     -45.048  13.327   1.396  1.00 24.30           H
ATOM   1752  CA  GLY A 122     -44.281  12.576  -0.459  1.00 36.18           C
ATOM   1753 1HA  GLY A 122     -44.164  11.644  -0.117  1.00 36.18           H
ATOM   1754 2HA  GLY A 122     -44.694  12.548  -1.369  1.00 36.18           H
ATOM   1755  C   GLY A 122     -42.901  13.216  -0.581  1.00 36.73           C
ATOM   1756  O   GLY A 122     -42.307  13.143  -1.645  1.00 32.95           O
ATOM   1757  N   GLY A 123     -42.353  13.772   0.475  1.00 27.59           N
ATOM   1758  H   GLY A 123     -42.926  13.981   1.268  1.00 27.59           H
ATOM   1759  CA  GLY A 123     -40.927  14.094   0.523  1.00 36.02           C
ATOM   1760 1HA  GLY A 123     -40.627  14.304  -0.408  1.00 36.02           H
ATOM   1761 2HA  GLY A 123     -40.813  14.902   1.101  1.00 36.02           H
ATOM   1762  C   GLY A 123     -40.106  12.926   1.087  1.00 36.48           C
ATOM   1763  O   GLY A 123     -39.973  12.824   2.294  1.00 33.28           O
ATOM   1764  N   ARG A 124     -39.570  12.048   0.230  1.00 29.88           N
ATOM   1765  H   ARG A 124     -39.897  12.009  -0.714  1.00 29.88           H
ATOM   1766  CA  ARG A 124     -38.501  11.141   0.674  1.00 38.57           C
ATOM   1767  HA  ARG A 124     -38.891  10.580   1.404  1.00 38.57           H
ATOM   1768  C   ARG A 124     -37.322  11.994   1.168  1.00 37.79           C
ATOM   1769  O   ARG A 124     -36.934  12.913   0.462  1.00 36.17           O
ATOM   1770  CB  ARG A 124     -38.026  10.222  -0.470  1.00 37.25           C
ATOM   1771 1HB  ARG A 124     -37.971  10.762  -1.310  1.00 37.25           H
ATOM   1772 2HB  ARG A 124     -37.119   9.870  -0.240  1.00 37.25           H
ATOM   1773  CG  ARG A 124     -38.963   9.028  -0.719  1.00 33.41           C
ATOM   1774 1HG  ARG A 124     -39.030   8.482   0.116  1.00 33.41           H
ATOM   1775 2HG  ARG A 124     -39.870   9.367  -0.970  1.00 33.41           H
ATOM   1776  CD  ARG A 124     -38.417   8.149  -1.857  1.00 31.43           C
ATOM   1777 1HD  ARG A 124     -38.440   8.660  -2.717  1.00 31.43           H
ATOM   1778 2HD  ARG A 124     -37.475   7.881  -1.653  1.00 31.43           H
ATOM   1779  NE  ARG A 124     -39.206   6.917  -2.043  1.00 28.41           N
ATOM   1780  HE  ARG A 124     -39.957   6.764  -1.400  1.00 28.41           H
ATOM   1781  CZ  ARG A 124     -39.023   5.991  -2.974  1.00 26.60           C
ATOM   1782  NH1 ARG A 124     -38.084   6.103  -3.870  1.00 25.87           N
ATOM   1783 1HH1 ARG A 124     -37.481   6.901  -3.866  1.00 25.87           H
ATOM   1784 2HH1 ARG A 124     -37.966   5.391  -4.562  1.00 25.87           H
ATOM   1785  NH2 ARG A 124     -39.774   4.925  -3.018  1.00 26.65           N
ATOM   1786 1HH2 ARG A 124     -40.501   4.797  -2.343  1.00 26.65           H
ATOM   1787 2HH2 ARG A 124     -39.623   4.236  -3.727  1.00 26.65           H
ATOM   1788  N   PRO A 125     -36.734  11.698   2.342  1.00 32.41           N
ATOM   1789  CA  PRO A 125     -35.513  12.374   2.747  1.00 36.26           C
ATOM   1790  HA  PRO A 125     -35.636  13.366   2.777  1.00 36.26           H
ATOM   1791  C   PRO A 125     -34.432  12.067   1.705  1.00 36.45           C
ATOM   1792  O   PRO A 125     -34.075  10.911   1.487  1.00 35.73           O
ATOM   1793  CB  PRO A 125     -35.186  11.844   4.148  1.00 33.18           C
ATOM   1794 1HB  PRO A 125     -34.198  11.751   4.272  1.00 33.18           H
ATOM   1795 2HB  PRO A 125     -35.555  12.450   4.853  1.00 33.18           H
ATOM   1796  CG  PRO A 125     -35.870  10.476   4.196  1.00 32.77           C
ATOM   1797 1HG  PRO A 125     -35.263   9.760   3.851  1.00 32.77           H
ATOM   1798 2HG  PRO A 125     -36.155  10.251   5.128  1.00 32.77           H
ATOM   1799  CD  PRO A 125     -37.082  10.646   3.284  1.00 38.02           C
ATOM   1800 1HD  PRO A 125     -37.278   9.803   2.783  1.00 38.02           H
ATOM   1801 2HD  PRO A 125     -37.890  10.921   3.805  1.00 38.02           H
ATOM   1802  N   VAL A 126     -33.924  13.099   1.022  1.00 35.23           N
ATOM   1803  H   VAL A 126     -34.353  13.996   1.129  1.00 35.23           H
ATOM   1804  CA  VAL A 126     -32.779  12.984   0.131  1.00 42.14           C
ATOM   1805  HA  VAL A 126     -32.955  12.223  -0.494  1.00 42.14           H
ATOM   1806  C   VAL A 126     -31.563  12.698   1.006  1.00 42.74           C
ATOM   1807  O   VAL A 126     -30.988  13.599   1.610  1.00 40.97           O
ATOM   1808  CB  VAL A 126     -32.598  14.244  -0.740  1.00 38.96           C
ATOM   1809  HB  VAL A 126     -32.457  15.008  -0.110  1.00 38.96           H
ATOM   1810  CG1 VAL A 126     -31.388  14.121  -1.671  1.00 32.26           C
ATOM   1811 1HG1 VAL A 126     -31.281  14.943  -2.230  1.00 32.26           H
ATOM   1812 2HG1 VAL A 126     -31.488  13.341  -2.288  1.00 32.26           H
ATOM   1813 3HG1 VAL A 126     -30.545  13.993  -1.148  1.00 32.26           H
ATOM   1814  CG2 VAL A 126     -33.838  14.484  -1.622  1.00 34.96           C
ATOM   1815 1HG2 VAL A 126     -33.723  15.301  -2.188  1.00 34.96           H
ATOM   1816 2HG2 VAL A 126     -34.657  14.611  -1.062  1.00 34.96           H
ATOM   1817 3HG2 VAL A 126     -34.000  13.708  -2.232  1.00 34.96           H
ATOM   1818  N   ALA A 127     -31.197  11.422   1.127  1.00 43.31           N
ATOM   1819  H   ALA A 127     -31.797  10.710   0.762  1.00 43.31           H
ATOM   1820  CA  ALA A 127     -29.960  11.033   1.770  1.00 51.05           C
ATOM   1821  HA  ALA A 127     -29.959  11.392   2.703  1.00 51.05           H
ATOM   1822  C   ALA A 127     -28.802  11.650   0.975  1.00 52.02           C
ATOM   1823  O   ALA A 127     -28.623  11.356  -0.208  1.00 51.32           O
ATOM   1824  CB  ALA A 127     -29.883   9.506   1.852  1.00 48.91           C
ATOM   1825 1HB  ALA A 127     -30.650   9.136   2.376  1.00 48.91           H
ATOM   1826 2HB  ALA A 127     -29.037   9.213   2.298  1.00 48.91           H
ATOM   1827 3HB  ALA A 127     -29.907   9.096   0.940  1.00 48.91           H
ATOM   1828  N   LEU A 128     -28.035  12.529   1.601  1.00 45.20           N
ATOM   1829  H   LEU A 128     -28.291  12.829   2.520  1.00 45.20           H
ATOM   1830  CA  LEU A 128     -26.831  13.071   0.991  1.00 50.44           C
ATOM   1831  HA  LEU A 128     -27.061  13.390   0.072  1.00 50.44           H
ATOM   1832  C   LEU A 128     -25.801  11.944   0.903  1.00 51.02           C
ATOM   1833  O   LEU A 128     -25.272  11.500   1.921  1.00 49.65           O
ATOM   1834  CB  LEU A 128     -26.324  14.277   1.803  1.00 47.86           C
ATOM   1835 1HB  LEU A 128     -26.266  14.004   2.763  1.00 47.86           H
ATOM   1836 2HB  LEU A 128     -25.412  14.516   1.469  1.00 47.86           H
ATOM   1837  CG  LEU A 128     -27.210  15.532   1.716  1.00 42.32           C
ATOM   1838  HG  LEU A 128     -28.148  15.244   1.907  1.00 42.32           H
ATOM   1839  CD1 LEU A 128     -26.729  16.578   2.733  1.00 41.17           C
ATOM   1840 1HD1 LEU A 128     -27.293  17.403   2.692  1.00 41.17           H
ATOM   1841 2HD1 LEU A 128     -25.782  16.844   2.553  1.00 41.17           H
ATOM   1842 3HD1 LEU A 128     -26.776  16.219   3.665  1.00 41.17           H
ATOM   1843  CD2 LEU A 128     -27.160  16.176   0.324  1.00 43.92           C
ATOM   1844 1HD2 LEU A 128     -27.740  16.989   0.284  1.00 43.92           H
ATOM   1845 2HD2 LEU A 128     -27.477  15.538  -0.378  1.00 43.92           H
ATOM   1846 3HD2 LEU A 128     -26.228  16.452   0.090  1.00 43.92           H
ATOM   1847  N   LEU A 129     -25.528  11.475  -0.314  1.00 52.00           N
ATOM   1848  H   LEU A 129     -26.041  11.858  -1.082  1.00 52.00           H
ATOM   1849  CA  LEU A 129     -24.539  10.446  -0.613  1.00 57.30           C
ATOM   1850  HA  LEU A 129     -24.404   9.904   0.216  1.00 57.30           H
ATOM   1851  C   LEU A 129     -23.202  11.104  -0.978  1.00 57.97           C
ATOM   1852  O   LEU A 129     -23.159  12.219  -1.495  1.00 56.09           O
ATOM   1853  CB  LEU A 129     -25.078   9.524  -1.718  1.00 56.87           C
ATOM   1854 1HB  LEU A 129     -25.191  10.074  -2.545  1.00 56.87           H
ATOM   1855 2HB  LEU A 129     -24.394   8.813  -1.881  1.00 56.87           H
ATOM   1856  CG  LEU A 129     -26.430   8.831  -1.413  1.00 52.65           C
ATOM   1857  HG  LEU A 129     -27.082   9.561  -1.206  1.00 52.65           H
ATOM   1858  CD1 LEU A 129     -26.905   8.018  -2.614  1.00 50.72           C
ATOM   1859 1HD1 LEU A 129     -27.777   7.569  -2.421  1.00 50.72           H
ATOM   1860 2HD1 LEU A 129     -26.241   7.309  -2.852  1.00 50.72           H
ATOM   1861 3HD1 LEU A 129     -27.031   8.603  -3.415  1.00 50.72           H
ATOM   1862  CD2 LEU A 129     -26.358   7.889  -0.208  1.00 54.72           C
ATOM   1863 1HD2 LEU A 129     -27.244   7.458  -0.037  1.00 54.72           H
ATOM   1864 2HD2 LEU A 129     -26.092   8.385   0.619  1.00 54.72           H
ATOM   1865 3HD2 LEU A 129     -25.687   7.163  -0.360  1.00 54.72           H
ATOM   1866  N   TYR A 130     -22.091  10.407  -0.710  1.00 50.77           N
ATOM   1867  H   TYR A 130     -22.160   9.616  -0.102  1.00 50.77           H
ATOM   1868  CA  TYR A 130     -20.779  10.747  -1.264  1.00 53.01           C
ATOM   1869  HA  TYR A 130     -20.936  11.484  -1.922  1.00 53.01           H
ATOM   1870  C   TYR A 130     -20.200   9.536  -1.989  1.00 53.79           C
ATOM   1871  O   TYR A 130     -20.323   8.407  -1.515  1.00 52.98           O
ATOM   1872  CB  TYR A 130     -19.828  11.274  -0.179  1.00 51.97           C
ATOM   1873 1HB  TYR A 130     -19.091  11.780  -0.627  1.00 51.97           H
ATOM   1874 2HB  TYR A 130     -20.343  11.891   0.416  1.00 51.97           H
ATOM   1875  CG  TYR A 130     -19.192  10.206   0.697  1.00 47.53           C
ATOM   1876  CD1 TYR A 130     -19.861   9.732   1.841  1.00 43.37           C
ATOM   1877  HD1 TYR A 130     -20.752  10.113   2.087  1.00 43.37           H
ATOM   1878  CD2 TYR A 130     -17.936   9.666   0.346  1.00 43.60           C
ATOM   1879  HD2 TYR A 130     -17.457  10.002  -0.465  1.00 43.60           H
ATOM   1880  CE1 TYR A 130     -19.288   8.728   2.641  1.00 37.06           C
ATOM   1881  HE1 TYR A 130     -19.767   8.398   3.455  1.00 37.06           H
ATOM   1882  CE2 TYR A 130     -17.356   8.656   1.136  1.00 40.43           C
ATOM   1883  HE2 TYR A 130     -16.469   8.269   0.885  1.00 40.43           H
ATOM   1884  CZ  TYR A 130     -18.034   8.190   2.288  1.00 42.35           C
ATOM   1885  OH  TYR A 130     -17.481   7.202   3.048  1.00 41.66           O
ATOM   1886  HH  TYR A 130     -17.351   7.521   3.941  1.00 41.66           H
ATOM   1887  N   ARG A 131     -19.554   9.753  -3.124  1.00 57.18           N
ATOM   1888  H   ARG A 131     -19.498  10.690  -3.470  1.00 57.18           H
ATOM   1889  CA  ARG A 131     -18.917   8.684  -3.897  1.00 61.38           C
ATOM   1890  HA  ARG A 131     -19.466   7.852  -3.813  1.00 61.38           H
ATOM   1891  C   ARG A 131     -17.550   8.350  -3.304  1.00 61.33           C
ATOM   1892  O   ARG A 131     -16.688   9.220  -3.182  1.00 58.06           O
ATOM   1893  CB  ARG A 131     -18.906   9.071  -5.376  1.00 59.78           C
ATOM   1894 1HB  ARG A 131     -19.844   9.255  -5.670  1.00 59.78           H
ATOM   1895 2HB  ARG A 131     -18.352   9.896  -5.491  1.00 59.78           H
ATOM   1896  CG  ARG A 131     -18.323   7.957  -6.247  1.00 55.29           C
ATOM   1897 1HG  ARG A 131     -17.331   7.937  -6.126  1.00 55.29           H
ATOM   1898 2HG  ARG A 131     -18.712   7.082  -5.958  1.00 55.29           H
ATOM   1899  CD  ARG A 131     -18.634   8.169  -7.726  1.00 56.09           C
ATOM   1900 1HD  ARG A 131     -18.757   9.144  -7.913  1.00 56.09           H
ATOM   1901 2HD  ARG A 131     -17.886   7.814  -8.286  1.00 56.09           H
ATOM   1902  NE  ARG A 131     -19.872   7.462  -8.097  1.00 49.76           N
ATOM   1903  HE  ARG A 131     -20.420   7.092  -7.347  1.00 49.76           H
ATOM   1904  CZ  ARG A 131     -20.333   7.267  -9.324  1.00 44.89           C
ATOM   1905  NH1 ARG A 131     -19.758   7.789 -10.373  1.00 41.66           N
ATOM   1906 1HH1 ARG A 131     -18.942   8.357 -10.265  1.00 41.66           H
ATOM   1907 2HH1 ARG A 131     -20.133   7.621 -11.285  1.00 41.66           H
ATOM   1908  NH2 ARG A 131     -21.388   6.525  -9.508  1.00 40.93           N
ATOM   1909 1HH2 ARG A 131     -21.847   6.105  -8.725  1.00 40.93           H
ATOM   1910 2HH2 ARG A 131     -21.739   6.375 -10.432  1.00 40.93           H
ATOM   1911  N   CYS A 132     -17.337   7.089  -2.944  1.00 61.93           N
ATOM   1912  H   CYS A 132     -18.083   6.435  -3.070  1.00 61.93           H
ATOM   1913  CA  CYS A 132     -16.091   6.599  -2.379  1.00 62.64           C
ATOM   1914  HA  CYS A 132     -15.819   7.252  -1.672  1.00 62.64           H
ATOM   1915  C   CYS A 132     -14.985   6.550  -3.447  1.00 63.25           C
ATOM   1916  O   CYS A 132     -15.157   5.947  -4.500  1.00 58.27           O
ATOM   1917  CB  CYS A 132     -16.337   5.232  -1.749  1.00 61.16           C
ATOM   1918 1HB  CYS A 132     -17.058   5.377  -1.072  1.00 61.16           H
ATOM   1919 2HB  CYS A 132     -16.685   4.656  -2.489  1.00 61.16           H
ATOM   1920  SG  CYS A 132     -14.811   4.579  -1.015  1.00 55.04           S
ATOM   1921  HG  CYS A 132     -14.980   4.421   0.284  1.00 55.04           H
ATOM   1922  N   CYS A 133     -13.816   7.116  -3.161  1.00 63.59           N
ATOM   1923  H   CYS A 133     -13.717   7.578  -2.280  1.00 63.59           H
ATOM   1924  CA  CYS A 133     -12.670   7.099  -4.063  1.00 62.88           C
ATOM   1925  HA  CYS A 133     -13.065   7.330  -4.952  1.00 62.88           H
ATOM   1926  C   CYS A 133     -12.003   5.716  -4.206  1.00 60.94           C
ATOM   1927  O   CYS A 133     -11.205   5.532  -5.119  1.00 57.81           O
ATOM   1928  CB  CYS A 133     -11.650   8.149  -3.606  1.00 60.02           C
ATOM   1929 1HB  CYS A 133     -10.888   8.073  -4.249  1.00 60.02           H
ATOM   1930 2HB  CYS A 133     -12.106   9.030  -3.732  1.00 60.02           H
ATOM   1931  SG  CYS A 133     -11.132   7.878  -1.887  1.00 53.48           S
ATOM   1932  HG  CYS A 133     -12.198   7.812  -1.111  1.00 53.48           H
ATOM   1933  N   PHE A 134     -12.324   4.760  -3.339  1.00 63.58           N
ATOM   1934  H   PHE A 134     -12.989   4.976  -2.624  1.00 63.58           H
ATOM   1935  CA  PHE A 134     -11.762   3.412  -3.371  1.00 64.61           C
ATOM   1936  HA  PHE A 134     -10.905   3.515  -3.876  1.00 64.61           H
ATOM   1937  C   PHE A 134     -12.649   2.410  -4.122  1.00 64.29           C
ATOM   1938  O   PHE A 134     -12.132   1.602  -4.882  1.00 59.22           O
ATOM   1939  CB  PHE A 134     -11.524   2.920  -1.938  1.00 62.23           C
ATOM   1940 1HB  PHE A 134     -12.370   3.029  -1.417  1.00 62.23           H
ATOM   1941 2HB  PHE A 134     -11.273   1.952  -1.969  1.00 62.23           H
ATOM   1942  CG  PHE A 134     -10.428   3.665  -1.212  1.00 61.99           C
ATOM   1943  CD1 PHE A 134      -9.088   3.326  -1.458  1.00 56.28           C
ATOM   1944  HD1 PHE A 134      -8.869   2.592  -2.101  1.00 56.28           H
ATOM   1945  CD2 PHE A 134     -10.741   4.690  -0.305  1.00 57.12           C
ATOM   1946  HD2 PHE A 134     -11.696   4.927  -0.126  1.00 57.12           H
ATOM   1947  CE1 PHE A 134      -8.054   4.016  -0.802  1.00 51.36           C
ATOM   1948  HE1 PHE A 134      -7.099   3.774  -0.975  1.00 51.36           H
ATOM   1949  CE2 PHE A 134      -9.706   5.383   0.351  1.00 52.46           C
ATOM   1950  HE2 PHE A 134      -9.925   6.114   0.997  1.00 52.46           H
ATOM   1951  CZ  PHE A 134      -8.369   5.047   0.098  1.00 57.84           C
ATOM   1952  HZ  PHE A 134      -7.635   5.544   0.561  1.00 57.84           H
ATOM   1953  N   CYS A 135     -13.958   2.449  -3.917  1.00 67.93           N
ATOM   1954  H   CYS A 135     -14.330   3.158  -3.319  1.00 67.93           H
ATOM   1955  CA  CYS A 135     -14.883   1.489  -4.536  1.00 71.82           C
ATOM   1956  HA  CYS A 135     -14.291   0.857  -5.037  1.00 71.82           H
ATOM   1957  C   CYS A 135     -15.807   2.092  -5.597  1.00 72.71           C
ATOM   1958  O   CYS A 135     -16.489   1.353  -6.290  1.00 69.26           O
ATOM   1959  CB  CYS A 135     -15.663   0.757  -3.435  1.00 68.20           C
ATOM   1960 1HB  CYS A 135     -16.142   0.012  -3.899  1.00 68.20           H
ATOM   1961 2HB  CYS A 135     -14.968   0.377  -2.824  1.00 68.20           H
ATOM   1962  SG  CYS A 135     -16.800   1.890  -2.578  1.00 63.49           S
ATOM   1963  HG  CYS A 135     -16.197   3.046  -2.371  1.00 63.49           H
ATOM   1964  N   GLY A 136     -15.839   3.420  -5.740  1.00 67.82           N
ATOM   1965  H   GLY A 136     -15.239   3.970  -5.160  1.00 67.82           H
ATOM   1966  CA  GLY A 136     -16.698   4.114  -6.693  1.00 71.35           C
ATOM   1967 1HA  GLY A 136     -16.358   5.052  -6.757  1.00 71.35           H
ATOM   1968 2HA  GLY A 136     -16.580   3.656  -7.574  1.00 71.35           H
ATOM   1969  C   GLY A 136     -18.189   4.145  -6.342  1.00 74.56           C
ATOM   1970  O   GLY A 136     -18.969   4.711  -7.104  1.00 71.68           O
ATOM   1971  N   GLU A 137     -18.589   3.562  -5.207  1.00 60.31           N
ATOM   1972  H   GLU A 137     -17.897   3.129  -4.629  1.00 60.31           H
ATOM   1973  CA  GLU A 137     -19.988   3.523  -4.762  1.00 68.40           C
ATOM   1974  HA  GLU A 137     -20.511   3.524  -5.614  1.00 68.40           H
ATOM   1975  C   GLU A 137     -20.379   4.753  -3.945  1.00 69.27           C
ATOM   1976  O   GLU A 137     -19.542   5.414  -3.319  1.00 66.19           O
ATOM   1977  CB  GLU A 137     -20.278   2.252  -3.965  1.00 66.04           C
ATOM   1978 1HB  GLU A 137     -19.606   2.168  -3.229  1.00 66.04           H
ATOM   1979 2HB  GLU A 137     -21.196   2.314  -3.574  1.00 66.04           H
ATOM   1980  CG  GLU A 137     -20.194   1.014  -4.879  1.00 62.54           C
ATOM   1981 1HG  GLU A 137     -20.854   1.118  -5.623  1.00 62.54           H
ATOM   1982 2HG  GLU A 137     -19.271   0.957  -5.259  1.00 62.54           H
ATOM   1983  CD  GLU A 137     -20.497  -0.294  -4.140  1.00 58.84           C
ATOM   1984  OE1 GLU A 137     -20.732  -1.305  -4.830  1.00 52.29           O
ATOM   1985  OE2 GLU A 137     -20.347  -0.374  -2.901  1.00 54.94           O
ATOM   1986  N   ASP A 138     -21.667   5.048  -3.949  1.00 62.31           N
ATOM   1987  H   ASP A 138     -22.276   4.494  -4.516  1.00 62.31           H
ATOM   1988  CA  ASP A 138     -22.247   6.130  -3.177  1.00 65.02           C
ATOM   1989  HA  ASP A 138     -21.548   6.841  -3.095  1.00 65.02           H
ATOM   1990  C   ASP A 138     -22.591   5.641  -1.764  1.00 65.58           C
ATOM   1991  O   ASP A 138     -23.420   4.756  -1.577  1.00 62.03           O
ATOM   1992  CB  ASP A 138     -23.457   6.710  -3.933  1.00 63.39           C
ATOM   1993 1HB  ASP A 138     -24.104   5.969  -4.113  1.00 63.39           H
ATOM   1994 2HB  ASP A 138     -23.892   7.400  -3.355  1.00 63.39           H
ATOM   1995  CG  ASP A 138     -23.079   7.364  -5.274  1.00 62.42           C
ATOM   1996  OD1 ASP A 138     -22.051   8.078  -5.321  1.00 59.03           O
ATOM   1997  OD2 ASP A 138     -23.793   7.153  -6.275  1.00 62.27           O
ATOM   1998  N   HIS A 139     -21.949   6.236  -0.769  1.00 64.46           N
ATOM   1999  H   HIS A 139     -21.265   6.928  -0.998  1.00 64.46           H
ATOM   2000  CA  HIS A 139     -22.182   5.940   0.648  1.00 61.95           C
ATOM   2001  HA  HIS A 139     -22.668   5.067   0.673  1.00 61.95           H
ATOM   2002  C   HIS A 139     -23.053   7.028   1.295  1.00 59.79           C
ATOM   2003  O   HIS A 139     -22.873   8.210   0.998  1.00 56.02           O
ATOM   2004  CB  HIS A 139     -20.845   5.811   1.382  1.00 60.27           C
ATOM   2005 1HB  HIS A 139     -20.302   6.633   1.210  1.00 60.27           H
ATOM   2006 2HB  HIS A 139     -21.023   5.728   2.363  1.00 60.27           H
ATOM   2007  CG  HIS A 139     -20.037   4.610   0.944  1.00 58.93           C
ATOM   2008  ND1 HIS A 139     -20.197   3.315   1.393  1.00 53.07           N
ATOM   2009  HD1 HIS A 139     -20.855   3.003   2.078  1.00 53.07           H
ATOM   2010  CD2 HIS A 139     -19.039   4.615   0.016  1.00 54.83           C
ATOM   2011  HD2 HIS A 139     -18.699   5.409  -0.488  1.00 54.83           H
ATOM   2012  CE1 HIS A 139     -19.313   2.556   0.745  1.00 55.37           C
ATOM   2013  HE1 HIS A 139     -19.210   1.569   0.869  1.00 55.37           H
ATOM   2014  NE2 HIS A 139     -18.581   3.301  -0.097  1.00 58.04           N
ATOM   2015  N   PRO A 140     -23.980   6.664   2.207  1.00 48.11           N
ATOM   2016  CA  PRO A 140     -24.794   7.645   2.915  1.00 49.69           C
ATOM   2017  HA  PRO A 140     -25.211   8.273   2.257  1.00 49.69           H
ATOM   2018  C   PRO A 140     -23.926   8.503   3.848  1.00 49.20           C
ATOM   2019  O   PRO A 140     -23.070   7.995   4.573  1.00 48.43           O
ATOM   2020  CB  PRO A 140     -25.852   6.828   3.675  1.00 48.42           C
ATOM   2021 1HB  PRO A 140     -26.077   7.257   4.550  1.00 48.42           H
ATOM   2022 2HB  PRO A 140     -26.684   6.723   3.131  1.00 48.42           H
ATOM   2023  CG  PRO A 140     -25.171   5.478   3.891  1.00 48.65           C
ATOM   2024 1HG  PRO A 140     -24.617   5.488   4.723  1.00 48.65           H
ATOM   2025 2HG  PRO A 140     -25.847   4.744   3.949  1.00 48.65           H
ATOM   2026  CD  PRO A 140     -24.290   5.312   2.651  1.00 56.37           C
ATOM   2027 1HD  PRO A 140     -23.442   4.830   2.869  1.00 56.37           H
ATOM   2028 2HD  PRO A 140     -24.773   4.824   1.924  1.00 56.37           H
ATOM   2029  N   ARG A 141     -24.167   9.806   3.875  1.00 43.55           N
ATOM   2030  H   ARG A 141     -24.797  10.184   3.197  1.00 43.55           H
ATOM   2031  CA  ARG A 141     -23.558  10.728   4.849  1.00 45.49           C
ATOM   2032  HA  ARG A 141     -22.587  10.492   4.878  1.00 45.49           H
ATOM   2033  C   ARG A 141     -24.187  10.520   6.236  1.00 43.86           C
ATOM   2034  O   ARG A 141     -24.967  11.347   6.695  1.00 41.35           O
ATOM   2035  CB  ARG A 141     -23.696  12.192   4.395  1.00 43.09           C
ATOM   2036 1HB  ARG A 141     -24.651  12.356   4.148  1.00 43.09           H
ATOM   2037 2HB  ARG A 141     -23.443  12.784   5.160  1.00 43.09           H
ATOM   2038  CG  ARG A 141     -22.820  12.564   3.192  1.00 38.75           C
ATOM   2039 1HG  ARG A 141     -21.870  12.309   3.375  1.00 38.75           H
ATOM   2040 2HG  ARG A 141     -23.144  12.083   2.377  1.00 38.75           H
ATOM   2041  CD  ARG A 141     -22.916  14.079   2.971  1.00 36.83           C
ATOM   2042 1HD  ARG A 141     -23.869  14.330   2.800  1.00 36.83           H
ATOM   2043 2HD  ARG A 141     -22.588  14.555   3.787  1.00 36.83           H
ATOM   2044  NE  ARG A 141     -22.112  14.547   1.821  1.00 33.68           N
ATOM   2045  HE  ARG A 141     -21.728  13.845   1.221  1.00 33.68           H
ATOM   2046  CZ  ARG A 141     -21.854  15.805   1.513  1.00 30.98           C
ATOM   2047  NH1 ARG A 141     -22.297  16.803   2.226  1.00 30.02           N
ATOM   2048 1HH1 ARG A 141     -22.853  16.629   3.038  1.00 30.02           H
ATOM   2049 2HH1 ARG A 141     -22.080  17.742   1.960  1.00 30.02           H
ATOM   2050  NH2 ARG A 141     -21.134  16.090   0.467  1.00 29.86           N
ATOM   2051 1HH2 ARG A 141     -20.774  15.355  -0.107  1.00 29.86           H
ATOM   2052 2HH2 ARG A 141     -20.941  17.044   0.238  1.00 29.86           H
ATOM   2053  N   GLN A 142     -23.826   9.452   6.909  1.00 39.88           N
ATOM   2054  H   GLN A 142     -23.370   8.703   6.429  1.00 39.88           H
ATOM   2055  CA  GLN A 142     -24.076   9.335   8.341  1.00 41.07           C
ATOM   2056  HA  GLN A 142     -24.945   9.791   8.535  1.00 41.07           H
ATOM   2057  C   GLN A 142     -22.934  10.040   9.080  1.00 40.42           C
ATOM   2058  O   GLN A 142     -21.805   9.570   9.060  1.00 38.08           O
ATOM   2059  CB  GLN A 142     -24.244   7.871   8.760  1.00 38.82           C
ATOM   2060 1HB  GLN A 142     -23.500   7.335   8.361  1.00 38.82           H
ATOM   2061 2HB  GLN A 142     -24.198   7.814   9.757  1.00 38.82           H
ATOM   2062  CG  GLN A 142     -25.599   7.299   8.279  1.00 35.17           C
ATOM   2063 1HG  GLN A 142     -26.332   7.912   8.574  1.00 35.17           H
ATOM   2064 2HG  GLN A 142     -25.591   7.244   7.281  1.00 35.17           H
ATOM   2065  CD  GLN A 142     -25.885   5.904   8.835  1.00 31.70           C
ATOM   2066  OE1 GLN A 142     -25.106   5.322   9.565  1.00 31.15           O
ATOM   2067  NE2 GLN A 142     -27.027   5.326   8.535  1.00 31.03           N
ATOM   2068 1HE2 GLN A 142     -27.243   4.423   8.906  1.00 31.03           H
ATOM   2069 2HE2 GLN A 142     -27.680   5.790   7.936  1.00 31.03           H
ATOM   2070  N   GLY A 143     -23.226  11.198   9.681  1.00 33.79           N
ATOM   2071  H   GLY A 143     -24.042  11.685   9.369  1.00 33.79           H
ATOM   2072  CA  GLY A 143     -22.444  11.814  10.765  1.00 35.41           C
ATOM   2073 1HA  GLY A 143     -22.774  12.753  10.857  1.00 35.41           H
ATOM   2074 2HA  GLY A 143     -22.657  11.302  11.597  1.00 35.41           H
ATOM   2075  C   GLY A 143     -20.922  11.847  10.589  1.00 35.80           C
ATOM   2076  O   GLY A 143     -20.185  11.595  11.536  1.00 33.37           O
ATOM   2077  N   SER A 144     -20.420  12.125   9.371  1.00 33.06           N
ATOM   2078  H   SER A 144     -21.047  12.333   8.620  1.00 33.06           H
ATOM   2079  CA  SER A 144     -18.993  12.130   9.122  1.00 35.01           C
ATOM   2080  HA  SER A 144     -18.649  11.250   9.449  1.00 35.01           H
ATOM   2081  C   SER A 144     -18.332  13.265   9.913  1.00 35.57           C
ATOM   2082  O   SER A 144     -18.475  14.438   9.561  1.00 33.30           O
ATOM   2083  CB  SER A 144     -18.710  12.234   7.623  1.00 32.49           C
ATOM   2084 1HB  SER A 144     -19.050  11.427   7.140  1.00 32.49           H
ATOM   2085 2HB  SER A 144     -19.131  13.055   7.238  1.00 32.49           H
ATOM   2086  OG  SER A 144     -17.330  12.317   7.376  1.00 28.76           O
ATOM   2087  HG  SER A 144     -16.857  12.336   8.208  1.00 28.76           H
ATOM   2088  N   ILE A 145     -17.556  12.903  10.927  1.00 32.78           N
ATOM   2089  H   ILE A 145     -17.589  11.949  11.224  1.00 32.78           H
ATOM   2090  CA  ILE A 145     -16.647  13.820  11.644  1.00 34.72           C
ATOM   2091  HA  ILE A 145     -17.212  14.513  12.092  1.00 34.72           H
ATOM   2092  C   ILE A 145     -15.722  14.540  10.647  1.00 35.51           C
ATOM   2093  O   ILE A 145     -15.332  15.680  10.882  1.00 33.56           O
ATOM   2094  CB  ILE A 145     -15.859  13.031  12.721  1.00 32.78           C
ATOM   2095  HB  ILE A 145     -15.429  12.248  12.272  1.00 32.78           H
ATOM   2096  CG1 ILE A 145     -16.817  12.531  13.827  1.00 29.11           C
ATOM   2097 1HG1 ILE A 145     -17.127  13.321  14.356  1.00 29.11           H
ATOM   2098 2HG1 ILE A 145     -17.602  12.093  13.389  1.00 29.11           H
ATOM   2099  CG2 ILE A 145     -14.730  13.866  13.337  1.00 28.26           C
ATOM   2100 1HG2 ILE A 145     -14.233  13.342  14.029  1.00 28.26           H
ATOM   2101 2HG2 ILE A 145     -15.091  14.689  13.776  1.00 28.26           H
ATOM   2102 3HG2 ILE A 145     -14.074  14.153  12.639  1.00 28.26           H
ATOM   2103  CD1 ILE A 145     -16.189  11.521  14.801  1.00 25.38           C
ATOM   2104 1HD1 ILE A 145     -16.850  11.232  15.493  1.00 25.38           H
ATOM   2105 2HD1 ILE A 145     -15.404  11.920  15.274  1.00 25.38           H
ATOM   2106 3HD1 ILE A 145     -15.874  10.705  14.317  1.00 25.38           H
ATOM   2107  N   LEU A 146     -15.452  13.946   9.475  1.00 34.45           N
ATOM   2108  H   LEU A 146     -15.757  13.002   9.346  1.00 34.45           H
ATOM   2109  CA  LEU A 146     -14.742  14.589   8.378  1.00 35.74           C
ATOM   2110  HA  LEU A 146     -13.886  14.911   8.783  1.00 35.74           H
ATOM   2111  C   LEU A 146     -15.499  15.805   7.818  1.00 36.41           C
ATOM   2112  O   LEU A 146     -14.886  16.818   7.508  1.00 34.70           O
ATOM   2113  CB  LEU A 146     -14.504  13.553   7.259  1.00 33.53           C
ATOM   2114 1HB  LEU A 146     -14.458  12.643   7.671  1.00 33.53           H
ATOM   2115 2HB  LEU A 146     -15.273  13.591   6.620  1.00 33.53           H
ATOM   2116  CG  LEU A 146     -13.209  13.792   6.471  1.00 29.85           C
ATOM   2117  HG  LEU A 146     -13.007  14.771   6.495  1.00 29.85           H
ATOM   2118  CD1 LEU A 146     -12.058  13.021   7.097  1.00 26.82           C
ATOM   2119 1HD1 LEU A 146     -11.209  13.170   6.590  1.00 26.82           H
ATOM   2120 2HD1 LEU A 146     -12.245  12.039   7.101  1.00 26.82           H
ATOM   2121 3HD1 LEU A 146     -11.906  13.309   8.043  1.00 26.82           H
ATOM   2122  CD2 LEU A 146     -13.367  13.341   5.021  1.00 27.78           C
ATOM   2123 1HD2 LEU A 146     -12.525  13.495   4.504  1.00 27.78           H
ATOM   2124 2HD2 LEU A 146     -14.103  13.844   4.567  1.00 27.78           H
ATOM   2125 3HD2 LEU A 146     -13.585  12.366   4.971  1.00 27.78           H
ATOM   2126  N   TYR A 147     -16.839  15.741   7.723  1.00 31.94           N
ATOM   2127  H   TYR A 147     -17.291  14.871   7.920  1.00 31.94           H
ATOM   2128  CA  TYR A 147     -17.665  16.887   7.345  1.00 32.96           C
ATOM   2129  HA  TYR A 147     -17.257  17.264   6.514  1.00 32.96           H
ATOM   2130  C   TYR A 147     -17.631  17.962   8.432  1.00 33.25           C
ATOM   2131  O   TYR A 147     -17.440  19.133   8.119  1.00 31.65           O
ATOM   2132  CB  TYR A 147     -19.096  16.431   7.042  1.00 31.25           C
ATOM   2133 1HB  TYR A 147     -19.064  15.727   6.332  1.00 31.25           H
ATOM   2134 2HB  TYR A 147     -19.492  16.046   7.876  1.00 31.25           H
ATOM   2135  CG  TYR A 147     -20.004  17.542   6.561  1.00 27.76           C
ATOM   2136  CD1 TYR A 147     -20.911  18.163   7.445  1.00 24.60           C
ATOM   2137  HD1 TYR A 147     -20.961  17.863   8.398  1.00 24.60           H
ATOM   2138  CD2 TYR A 147     -19.940  17.968   5.217  1.00 24.50           C
ATOM   2139  HD2 TYR A 147     -19.302  17.528   4.585  1.00 24.50           H
ATOM   2140  CE1 TYR A 147     -21.745  19.201   6.994  1.00 23.08           C
ATOM   2141  HE1 TYR A 147     -22.388  19.636   7.624  1.00 23.08           H
ATOM   2142  CE2 TYR A 147     -20.772  19.012   4.762  1.00 22.57           C
ATOM   2143  HE2 TYR A 147     -20.722  19.314   3.810  1.00 22.57           H
ATOM   2144  CZ  TYR A 147     -21.674  19.628   5.653  1.00 22.73           C
ATOM   2145  OH  TYR A 147     -22.480  20.633   5.215  1.00 21.97           O
ATOM   2146  HH  TYR A 147     -21.965  21.433   5.112  1.00 21.97           H
ATOM   2147  N   SER A 148     -17.704  17.568   9.703  1.00 32.93           N
ATOM   2148  H   SER A 148     -17.879  16.601   9.890  1.00 32.93           H
ATOM   2149  CA  SER A 148     -17.542  18.473  10.836  1.00 35.11           C
ATOM   2150  HA  SER A 148     -18.222  19.191  10.686  1.00 35.11           H
ATOM   2151  C   SER A 148     -16.156  19.115  10.855  1.00 34.31           C
ATOM   2152  O   SER A 148     -16.073  20.322  10.989  1.00 32.25           O
ATOM   2153  CB  SER A 148     -17.825  17.743  12.157  1.00 34.22           C
ATOM   2154 1HB  SER A 148     -17.162  17.010  12.312  1.00 34.22           H
ATOM   2155 2HB  SER A 148     -17.807  18.378  12.929  1.00 34.22           H
ATOM   2156  OG  SER A 148     -19.114  17.157  12.109  1.00 30.40           O
ATOM   2157  HG  SER A 148     -19.778  17.846  12.098  1.00 30.40           H
ATOM   2158  N   LEU A 149     -15.073  18.371  10.610  1.00 32.77           N
ATOM   2159  H   LEU A 149     -15.203  17.390  10.466  1.00 32.77           H
ATOM   2160  CA  LEU A 149     -13.699  18.901  10.538  1.00 33.92           C
ATOM   2161  HA  LEU A 149     -13.580  19.447  11.367  1.00 33.92           H
ATOM   2162  C   LEU A 149     -13.486  19.839   9.346  1.00 33.39           C
ATOM   2163  O   LEU A 149     -12.820  20.861   9.486  1.00 31.30           O
ATOM   2164  CB  LEU A 149     -12.705  17.727  10.494  1.00 32.23           C
ATOM   2165 1HB  LEU A 149     -13.061  17.038   9.862  1.00 32.23           H
ATOM   2166 2HB  LEU A 149     -11.829  18.070  10.155  1.00 32.23           H
ATOM   2167  CG  LEU A 149     -12.461  17.051  11.849  1.00 29.07           C
ATOM   2168  HG  LEU A 149     -13.356  16.915  12.274  1.00 29.07           H
ATOM   2169  CD1 LEU A 149     -11.737  15.719  11.644  1.00 27.19           C
ATOM   2170 1HD1 LEU A 149     -11.570  15.264  12.519  1.00 27.19           H
ATOM   2171 2HD1 LEU A 149     -10.854  15.856  11.195  1.00 27.19           H
ATOM   2172 3HD1 LEU A 149     -12.279  15.101  11.074  1.00 27.19           H
ATOM   2173  CD2 LEU A 149     -11.596  17.912  12.771  1.00 27.75           C
ATOM   2174 1HD2 LEU A 149     -11.446  17.458  13.649  1.00 27.75           H
ATOM   2175 2HD2 LEU A 149     -12.032  18.794  12.951  1.00 27.75           H
ATOM   2176 3HD2 LEU A 149     -10.702  18.090  12.361  1.00 27.75           H
ATOM   2177  N   LEU A 150     -14.072  19.529   8.180  1.00 33.87           N
ATOM   2178  H   LEU A 150     -14.595  18.679   8.122  1.00 33.87           H
ATOM   2179  CA  LEU A 150     -13.983  20.376   6.985  1.00 34.41           C
ATOM   2180  HA  LEU A 150     -13.032  20.685   6.957  1.00 34.41           H
ATOM   2181  C   LEU A 150     -14.865  21.631   7.070  1.00 33.31           C
ATOM   2182  O   LEU A 150     -14.526  22.652   6.475  1.00 31.24           O
ATOM   2183  CB  LEU A 150     -14.335  19.538   5.744  1.00 32.79           C
ATOM   2184 1HB  LEU A 150     -15.190  19.053   5.927  1.00 32.79           H
ATOM   2185 2HB  LEU A 150     -14.463  20.161   4.973  1.00 32.79           H
ATOM   2186  CG  LEU A 150     -13.262  18.499   5.355  1.00 30.26           C
ATOM   2187  HG  LEU A 150     -13.014  18.004   6.188  1.00 30.26           H
ATOM   2188  CD1 LEU A 150     -13.826  17.553   4.285  1.00 28.38           C
ATOM   2189 1HD1 LEU A 150     -13.147  16.870   4.017  1.00 28.38           H
ATOM   2190 2HD1 LEU A 150     -14.094  18.059   3.465  1.00 28.38           H
ATOM   2191 3HD1 LEU A 150     -14.632  17.068   4.624  1.00 28.38           H
ATOM   2192  CD2 LEU A 150     -11.995  19.145   4.791  1.00 29.80           C
ATOM   2193 1HD2 LEU A 150     -11.317  18.451   4.547  1.00 29.80           H
ATOM   2194 2HD2 LEU A 150     -11.578  19.760   5.460  1.00 29.80           H
ATOM   2195 3HD2 LEU A 150     -12.199  19.677   3.969  1.00 29.80           H
ATOM   2196  N   THR A 151     -15.969  21.587   7.813  1.00 32.53           N
ATOM   2197  H   THR A 151     -16.212  20.720   8.247  1.00 32.53           H
ATOM   2198  CA  THR A 151     -16.854  22.749   8.031  1.00 33.50           C
ATOM   2199  HA  THR A 151     -16.695  23.315   7.222  1.00 33.50           H
ATOM   2200  C   THR A 151     -16.470  23.565   9.273  1.00 32.58           C
ATOM   2201  O   THR A 151     -16.655  24.781   9.268  1.00 29.56           O
ATOM   2202  CB  THR A 151     -18.332  22.351   8.070  1.00 30.76           C
ATOM   2203  HB  THR A 151     -18.858  23.137   8.394  1.00 30.76           H
ATOM   2204  OG1 THR A 151     -18.567  21.332   9.005  1.00 27.81           O
ATOM   2205  HG1 THR A 151     -18.620  21.710   9.883  1.00 27.81           H
ATOM   2206  CG2 THR A 151     -18.825  21.852   6.712  1.00 27.57           C
ATOM   2207 1HG2 THR A 151     -19.791  21.596   6.753  1.00 27.57           H
ATOM   2208 2HG2 THR A 151     -18.307  21.050   6.415  1.00 27.57           H
ATOM   2209 3HG2 THR A 151     -18.724  22.559   6.012  1.00 27.57           H
ATOM   2210  N   SER A 152     -15.835  22.962  10.280  1.00 29.69           N
ATOM   2211  H   SER A 152     -15.693  21.974  10.214  1.00 29.69           H
ATOM   2212  CA  SER A 152     -15.330  23.645  11.478  1.00 32.68           C
ATOM   2213  HA  SER A 152     -16.094  24.250  11.701  1.00 32.68           H
ATOM   2214  C   SER A 152     -14.077  24.484  11.226  1.00 31.33           C
ATOM   2215  O   SER A 152     -13.721  25.290  12.079  1.00 28.93           O
ATOM   2216  CB  SER A 152     -15.044  22.670  12.626  1.00 30.48           C
ATOM   2217 1HB  SER A 152     -14.419  21.947  12.332  1.00 30.48           H
ATOM   2218 2HB  SER A 152     -14.653  23.150  13.412  1.00 30.48           H
ATOM   2219  OG  SER A 152     -16.239  22.049  13.058  1.00 26.90           O
ATOM   2220  HG  SER A 152     -16.925  22.709  13.156  1.00 26.90           H
ATOM   2221  N   SER A 153     -13.443  24.399  10.046  1.00 26.53           N
ATOM   2222  H   SER A 153     -13.714  23.683   9.403  1.00 26.53           H
ATOM   2223  CA  SER A 153     -12.366  25.320   9.667  1.00 28.47           C
ATOM   2224  HA  SER A 153     -11.729  25.255  10.436  1.00 28.47           H
ATOM   2225  C   SER A 153     -12.816  26.789   9.554  1.00 27.75           C
ATOM   2226  O   SER A 153     -11.980  27.679   9.384  1.00 25.56           O
ATOM   2227  CB  SER A 153     -11.697  24.859   8.365  1.00 25.71           C
ATOM   2228 1HB  SER A 153     -10.939  25.464   8.122  1.00 25.71           H
ATOM   2229 2HB  SER A 153     -11.360  23.921   8.452  1.00 25.71           H
ATOM   2230  OG  SER A 153     -12.610  24.878   7.288  1.00 23.22           O
ATOM   2231  HG  SER A 153     -12.128  24.882   6.461  1.00 23.22           H
ATOM   2232  N   LYS A 154     -14.123  27.079   9.687  1.00 19.08           N
ATOM   2233  H   LYS A 154     -14.761  26.310   9.732  1.00 19.08           H
ATOM   2234  CA  LYS A 154     -14.691  28.432   9.771  1.00 24.10           C
ATOM   2235  HA  LYS A 154     -13.902  29.017   9.583  1.00 24.10           H
ATOM   2236  C   LYS A 154     -15.200  28.830  11.169  1.00 23.55           C
ATOM   2237  O   LYS A 154     -15.664  29.954  11.320  1.00 21.17           O
ATOM   2238  CB  LYS A 154     -15.778  28.624   8.702  1.00 22.50           C
ATOM   2239 1HB  LYS A 154     -16.383  27.828   8.706  1.00 22.50           H
ATOM   2240 2HB  LYS A 154     -16.306  29.445   8.918  1.00 22.50           H
ATOM   2241  CG  LYS A 154     -15.171  28.779   7.304  1.00 19.48           C
ATOM   2242 1HG  LYS A 154     -14.463  29.485   7.328  1.00 19.48           H
ATOM   2243 2HG  LYS A 154     -14.765  27.909   7.022  1.00 19.48           H
ATOM   2244  CD  LYS A 154     -16.253  29.182   6.297  1.00 17.94           C
ATOM   2245 1HD  LYS A 154     -16.927  28.447   6.223  1.00 17.94           H
ATOM   2246 2HD  LYS A 154     -16.704  30.018   6.611  1.00 17.94           H
ATOM   2247  CE  LYS A 154     -15.626  29.432   4.926  1.00 15.33           C
ATOM   2248 1HE  LYS A 154     -14.921  30.137   5.004  1.00 15.33           H
ATOM   2249 2HE  LYS A 154     -15.215  28.586   4.587  1.00 15.33           H
ATOM   2250  NZ  LYS A 154     -16.637  29.890   3.938  1.00 14.37           N
ATOM   2251 1HZ  LYS A 154     -16.218  30.051   3.045  1.00 14.37           H
ATOM   2252 2HZ  LYS A 154     -17.067  30.743   4.234  1.00 14.37           H
ATOM   2253 3HZ  LYS A 154     -17.358  29.207   3.821  1.00 14.37           H
ATOM   2254  N   GLN A 155     -15.122  27.969  12.172  1.00 23.71           N
ATOM   2255  H   GLN A 155     -14.772  27.051  11.985  1.00 23.71           H
ATOM   2256  CA  GLN A 155     -15.524  28.298  13.543  1.00 26.57           C
ATOM   2257  HA  GLN A 155     -15.733  29.276  13.558  1.00 26.57           H
ATOM   2258  C   GLN A 155     -14.359  28.039  14.501  1.00 26.09           C
ATOM   2259  O   GLN A 155     -14.015  26.900  14.811  1.00 24.56           O
ATOM   2260  CB  GLN A 155     -16.807  27.557  13.936  1.00 25.32           C
ATOM   2261 1HB  GLN A 155     -16.734  26.604  13.642  1.00 25.32           H
ATOM   2262 2HB  GLN A 155     -16.910  27.592  14.930  1.00 25.32           H
ATOM   2263  CG  GLN A 155     -18.046  28.194  13.278  1.00 22.71           C
ATOM   2264 1HG  GLN A 155     -18.103  29.151  13.562  1.00 22.71           H
ATOM   2265 2HG  GLN A 155     -17.941  28.147  12.285  1.00 22.71           H
ATOM   2266  CD  GLN A 155     -19.355  27.514  13.646  1.00 20.56           C
ATOM   2267  OE1 GLN A 155     -19.410  26.386  14.090  1.00 20.42           O
ATOM   2268  NE2 GLN A 155     -20.483  28.166  13.444  1.00 20.59           N
ATOM   2269 1HE2 GLN A 155     -21.358  27.730  13.656  1.00 20.59           H
ATOM   2270 2HE2 GLN A 155     -20.464  29.097  13.079  1.00 20.59           H
ATOM   2271  N   THR A 156     -13.753  29.117  14.963  1.00 19.17           N
ATOM   2272  H   THR A 156     -13.973  29.992  14.533  1.00 19.17           H
ATOM   2273  CA  THR A 156     -12.782  29.126  16.059  1.00 22.09           C
ATOM   2274  HA  THR A 156     -12.053  28.492  15.802  1.00 22.09           H
ATOM   2275  C   THR A 156     -13.455  28.663  17.351  1.00 22.29           C
ATOM   2276  O   THR A 156     -13.943  29.487  18.111  1.00 20.30           O
ATOM   2277  CB  THR A 156     -12.229  30.547  16.248  1.00 19.83           C
ATOM   2278  HB  THR A 156     -11.884  30.647  17.181  1.00 19.83           H
ATOM   2279  OG1 THR A 156     -13.264  31.490  16.085  1.00 17.23           O
ATOM   2280  HG1 THR A 156     -12.891  32.371  16.048  1.00 17.23           H
ATOM   2281  CG2 THR A 156     -11.147  30.878  15.231  1.00 17.11           C
ATOM   2282 1HG2 THR A 156     -10.798  31.805  15.368  1.00 17.11           H
ATOM   2283 2HG2 THR A 156     -11.502  30.817  14.298  1.00 17.11           H
ATOM   2284 3HG2 THR A 156     -10.377  30.245  15.309  1.00 17.11           H
ATOM   2285  N   HIS A 157     -13.476  27.366  17.598  1.00 17.66           N
ATOM   2286  H   HIS A 157     -13.340  26.726  16.842  1.00 17.66           H
ATOM   2287  CA  HIS A 157     -13.693  26.838  18.946  1.00 21.59           C
ATOM   2288  HA  HIS A 157     -13.451  27.584  19.567  1.00 21.59           H
ATOM   2289  C   HIS A 157     -12.746  25.668  19.225  1.00 21.52           C
ATOM   2290  O   HIS A 157     -12.527  24.788  18.403  1.00 19.95           O
ATOM   2291  CB  HIS A 157     -15.170  26.514  19.211  1.00 19.62           C
ATOM   2292 1HB  HIS A 157     -15.611  26.247  18.354  1.00 19.62           H
ATOM   2293 2HB  HIS A 157     -15.233  25.762  19.867  1.00 19.62           H
ATOM   2294  CG  HIS A 157     -15.896  27.710  19.775  1.00 17.40           C
ATOM   2295  ND1 HIS A 157     -15.795  28.183  21.059  1.00 15.75           N
ATOM   2296  HD1 HIS A 157     -15.276  27.761  21.802  1.00 15.75           H
ATOM   2297  CD2 HIS A 157     -16.702  28.578  19.089  1.00 14.55           C
ATOM   2298  HD2 HIS A 157     -16.969  28.496  18.129  1.00 14.55           H
ATOM   2299  CE1 HIS A 157     -16.519  29.316  21.142  1.00 14.21           C
ATOM   2300  HE1 HIS A 157     -16.618  29.869  21.969  1.00 14.21           H
ATOM   2301  NE2 HIS A 157     -17.088  29.599  19.964  1.00 14.66           N
ATOM   2302  N   VAL A 158     -12.149  25.769  20.407  1.00 18.50           N
ATOM   2303  H   VAL A 158     -12.423  26.553  20.964  1.00 18.50           H
ATOM   2304  CA  VAL A 158     -11.146  24.890  21.005  1.00 24.64           C
ATOM   2305  HA  VAL A 158     -10.299  25.003  20.486  1.00 24.64           H
ATOM   2306  C   VAL A 158     -11.586  23.418  20.900  1.00 24.61           C
ATOM   2307  O   VAL A 158     -12.624  23.037  21.431  1.00 23.19           O
ATOM   2308  CB  VAL A 158     -10.958  25.315  22.476  1.00 22.39           C
ATOM   2309  HB  VAL A 158     -11.855  25.213  22.906  1.00 22.39           H
ATOM   2310  CG1 VAL A 158      -9.978  24.438  23.239  1.00 18.77           C
ATOM   2311 1HG1 VAL A 158      -9.884  24.745  24.186  1.00 18.77           H
ATOM   2312 2HG1 VAL A 158      -9.072  24.462  22.817  1.00 18.77           H
ATOM   2313 3HG1 VAL A 158     -10.285  23.486  23.254  1.00 18.77           H
ATOM   2314  CG2 VAL A 158     -10.449  26.765  22.560  1.00 19.37           C
ATOM   2315 1HG2 VAL A 158     -10.325  27.047  23.511  1.00 19.37           H
ATOM   2316 2HG2 VAL A 158     -11.096  27.397  22.134  1.00 19.37           H
ATOM   2317 3HG2 VAL A 158      -9.570  26.864  22.093  1.00 19.37           H
ATOM   2318  N   ALA A 159     -10.782  22.608  20.197  1.00 22.98           N
ATOM   2319  H   ALA A 159     -10.023  23.009  19.683  1.00 22.98           H
ATOM   2320  CA  ALA A 159     -10.974  21.160  20.154  1.00 26.58           C
ATOM   2321  HA  ALA A 159     -11.915  20.987  19.864  1.00 26.58           H
ATOM   2322  C   ALA A 159     -10.763  20.560  21.553  1.00 26.67           C
ATOM   2323  O   ALA A 159      -9.816  20.948  22.240  1.00 24.67           O
ATOM   2324  CB  ALA A 159      -9.993  20.566  19.139  1.00 24.52           C
ATOM   2325 1HB  ALA A 159     -10.135  20.960  18.231  1.00 24.52           H
ATOM   2326 2HB  ALA A 159     -10.109  19.575  19.066  1.00 24.52           H
ATOM   2327 3HB  ALA A 159      -9.047  20.746  19.408  1.00 24.52           H
ATOM   2328  N   PRO A 160     -11.588  19.581  21.997  1.00 22.90           N
ATOM   2329  CA  PRO A 160     -11.280  18.823  23.195  1.00 25.13           C
ATOM   2330  HA  PRO A 160     -11.170  19.430  23.982  1.00 25.13           H
ATOM   2331  C   PRO A 160      -9.948  18.095  22.989  1.00 25.40           C
ATOM   2332  O   PRO A 160      -9.704  17.521  21.927  1.00 23.15           O
ATOM   2333  CB  PRO A 160     -12.469  17.879  23.415  1.00 22.53           C
ATOM   2334 1HB  PRO A 160     -12.165  16.996  23.773  1.00 22.53           H
ATOM   2335 2HB  PRO A 160     -13.136  18.282  24.042  1.00 22.53           H
ATOM   2336  CG  PRO A 160     -13.062  17.724  22.016  1.00 21.40           C
ATOM   2337 1HG  PRO A 160     -12.635  16.959  21.534  1.00 21.40           H
ATOM   2338 2HG  PRO A 160     -14.050  17.578  22.065  1.00 21.40           H
ATOM   2339  CD  PRO A 160     -12.748  19.041  21.316  1.00 22.47           C
ATOM   2340 1HD  PRO A 160     -12.530  18.897  20.351  1.00 22.47           H
ATOM   2341 2HD  PRO A 160     -13.509  19.685  21.394  1.00 22.47           H
ATOM   2342  N   ALA A 161      -9.069  18.166  23.980  1.00 24.38           N
ATOM   2343  H   ALA A 161      -9.333  18.671  24.802  1.00 24.38           H
ATOM   2344  CA  ALA A 161      -7.749  17.561  23.953  1.00 30.20           C
ATOM   2345  HA  ALA A 161      -7.222  18.019  23.237  1.00 30.20           H
ATOM   2346  C   ALA A 161      -7.859  16.067  23.598  1.00 29.87           C
ATOM   2347  O   ALA A 161      -8.500  15.291  24.315  1.00 28.24           O
ATOM   2348  CB  ALA A 161      -7.071  17.796  25.302  1.00 28.94           C
ATOM   2349 1HB  ALA A 161      -7.012  18.773  25.508  1.00 28.94           H
ATOM   2350 2HB  ALA A 161      -6.142  17.425  25.306  1.00 28.94           H
ATOM   2351 3HB  ALA A 161      -7.581  17.356  26.041  1.00 28.94           H
ATOM   2352  N   ALA A 162      -7.242  15.670  22.490  1.00 25.85           N
ATOM   2353  H   ALA A 162      -6.931  16.359  21.835  1.00 25.85           H
ATOM   2354  CA  ALA A 162      -7.005  14.265  22.200  1.00 29.55           C
ATOM   2355  HA  ALA A 162      -7.887  13.796  22.160  1.00 29.55           H
ATOM   2356  C   ALA A 162      -6.142  13.675  23.333  1.00 29.90           C
ATOM   2357  O   ALA A 162      -5.237  14.359  23.801  1.00 27.77           O
ATOM   2358  CB  ALA A 162      -6.325  14.144  20.836  1.00 27.38           C
ATOM   2359 1HB  ALA A 162      -6.898  14.531  20.114  1.00 27.38           H
ATOM   2360 2HB  ALA A 162      -6.148  13.187  20.607  1.00 27.38           H
ATOM   2361 3HB  ALA A 162      -5.450  14.629  20.827  1.00 27.38           H
ATOM   2362  N   PRO A 163      -6.393  12.429  23.774  1.00 23.27           N
ATOM   2363  CA  PRO A 163      -5.534  11.805  24.771  1.00 26.85           C
ATOM   2364  HA  PRO A 163      -5.521  12.335  25.619  1.00 26.85           H
ATOM   2365  C   PRO A 163      -4.097  11.770  24.237  1.00 27.48           C
ATOM   2366  O   PRO A 163      -3.876  11.371  23.092  1.00 25.34           O
ATOM   2367  CB  PRO A 163      -6.132  10.415  25.020  1.00 24.35           C
ATOM   2368 1HB  PRO A 163      -5.412   9.734  25.151  1.00 24.35           H
ATOM   2369 2HB  PRO A 163      -6.733  10.422  25.819  1.00 24.35           H
ATOM   2370  CG  PRO A 163      -6.925  10.127  23.748  1.00 23.55           C
ATOM   2371 1HG  PRO A 163      -6.345   9.694  23.058  1.00 23.55           H
ATOM   2372 2HG  PRO A 163      -7.709   9.537  23.943  1.00 23.55           H
ATOM   2373  CD  PRO A 163      -7.386  11.504  23.282  1.00 25.01           C
ATOM   2374 1HD  PRO A 163      -7.426  11.558  22.284  1.00 25.01           H
ATOM   2375 2HD  PRO A 163      -8.279  11.740  23.665  1.00 25.01           H
ATOM   2376  N   GLU A 164      -3.152  12.225  25.061  1.00 27.50           N
ATOM   2377  H   GLU A 164      -3.432  12.523  25.973  1.00 27.50           H
ATOM   2378  CA  GLU A 164      -1.735  12.316  24.718  1.00 31.29           C
ATOM   2379  HA  GLU A 164      -1.688  13.031  24.020  1.00 31.29           H
ATOM   2380  C   GLU A 164      -1.223  10.988  24.140  1.00 30.66           C
ATOM   2381  O   GLU A 164      -1.238   9.936  24.786  1.00 29.17           O
ATOM   2382  CB  GLU A 164      -0.896  12.726  25.938  1.00 30.74           C
ATOM   2383 1HB  GLU A 164      -1.190  12.184  26.725  1.00 30.74           H
ATOM   2384 2HB  GLU A 164       0.066  12.536  25.743  1.00 30.74           H
ATOM   2385  CG  GLU A 164      -1.040  14.214  26.286  1.00 27.26           C
ATOM   2386 1HG  GLU A 164      -0.778  14.755  25.487  1.00 27.26           H
ATOM   2387 2HG  GLU A 164      -1.996  14.397  26.514  1.00 27.26           H
ATOM   2388  CD  GLU A 164      -0.149  14.623  27.486  1.00 25.17           C
ATOM   2389  OE1 GLU A 164       0.282  15.796  27.504  1.00 22.60           O
ATOM   2390  OE2 GLU A 164       0.063  13.756  28.361  1.00 27.33           O
ATOM   2391  N   ALA A 165      -0.788  11.036  22.884  1.00 31.71           N
ATOM   2392  H   ALA A 165      -0.918  11.882  22.366  1.00 31.71           H
ATOM   2393  CA  ALA A 165      -0.134   9.918  22.230  1.00 37.00           C
ATOM   2394  HA  ALA A 165      -0.667   9.090  22.406  1.00 37.00           H
ATOM   2395  C   ALA A 165       1.269   9.743  22.829  1.00 37.96           C
ATOM   2396  O   ALA A 165       2.110  10.624  22.703  1.00 36.19           O
ATOM   2397  CB  ALA A 165      -0.105  10.182  20.721  1.00 34.47           C
ATOM   2398 1HB  ALA A 165      -1.031  10.292  20.359  1.00 34.47           H
ATOM   2399 2HB  ALA A 165       0.328   9.424  20.233  1.00 34.47           H
ATOM   2400 3HB  ALA A 165       0.407  11.015  20.513  1.00 34.47           H
ATOM   2401  N   ARG A 166       1.525   8.583  23.437  1.00 28.90           N
ATOM   2402  H   ARG A 166       0.766   7.991  23.709  1.00 28.90           H
ATOM   2403  CA  ARG A 166       2.901   8.164  23.712  1.00 34.58           C
ATOM   2404  HA  ARG A 166       3.324   8.901  24.240  1.00 34.58           H
ATOM   2405  C   ARG A 166       3.619   7.959  22.375  1.00 34.81           C
ATOM   2406  O   ARG A 166       3.076   7.248  21.524  1.00 32.53           O
ATOM   2407  CB  ARG A 166       2.951   6.890  24.564  1.00 32.38           C
ATOM   2408 1HB  ARG A 166       2.348   6.206  24.153  1.00 32.38           H
ATOM   2409 2HB  ARG A 166       3.890   6.546  24.570  1.00 32.38           H
ATOM   2410  CG  ARG A 166       2.506   7.133  26.013  1.00 28.51           C
ATOM   2411 1HG  ARG A 166       3.050   7.874  26.407  1.00 28.51           H
ATOM   2412 2HG  ARG A 166       1.539   7.387  26.024  1.00 28.51           H
ATOM   2413  CD  ARG A 166       2.708   5.855  26.842  1.00 26.21           C
ATOM   2414 1HD  ARG A 166       2.164   5.110  26.455  1.00 26.21           H
ATOM   2415 2HD  ARG A 166       3.674   5.598  26.839  1.00 26.21           H
ATOM   2416  NE  ARG A 166       2.292   6.042  28.241  1.00 23.54           N
ATOM   2417  HE  ARG A 166       1.850   6.910  28.467  1.00 23.54           H
ATOM   2418  CZ  ARG A 166       2.444   5.175  29.231  1.00 22.26           C
ATOM   2419  NH1 ARG A 166       3.004   4.009  29.042  1.00 21.69           N
ATOM   2420 1HH1 ARG A 166       3.330   3.753  28.132  1.00 21.69           H
ATOM   2421 2HH1 ARG A 166       3.106   3.373  29.807  1.00 21.69           H
ATOM   2422  NH2 ARG A 166       2.037   5.465  30.436  1.00 20.79           N
ATOM   2423 1HH2 ARG A 166       1.606   6.348  30.619  1.00 20.79           H
ATOM   2424 2HH2 ARG A 166       2.156   4.804  31.177  1.00 20.79           H
ATOM   2425  N   PRO A 167       4.815   8.531  22.161  1.00 33.39           N
ATOM   2426  CA  PRO A 167       5.580   8.312  20.948  1.00 36.31           C
ATOM   2427  HA  PRO A 167       4.996   8.405  20.141  1.00 36.31           H
ATOM   2428  C   PRO A 167       6.142   6.877  20.942  1.00 37.65           C
ATOM   2429  O   PRO A 167       6.662   6.420  21.958  1.00 35.99           O
ATOM   2430  CB  PRO A 167       6.672   9.386  20.970  1.00 32.73           C
ATOM   2431 1HB  PRO A 167       7.511   9.048  20.545  1.00 32.73           H
ATOM   2432 2HB  PRO A 167       6.367  10.212  20.496  1.00 32.73           H
ATOM   2433  CG  PRO A 167       6.892   9.664  22.459  1.00 32.71           C
ATOM   2434 1HG  PRO A 167       7.580   9.046  22.839  1.00 32.71           H
ATOM   2435 2HG  PRO A 167       7.176  10.611  22.606  1.00 32.71           H
ATOM   2436  CD  PRO A 167       5.526   9.405  23.089  1.00 36.41           C
ATOM   2437 1HD  PRO A 167       5.617   8.948  23.974  1.00 36.41           H
ATOM   2438 2HD  PRO A 167       5.014  10.256  23.204  1.00 36.41           H
ATOM   2439  N   GLY A 168       6.047   6.179  19.807  1.00 33.03           N
ATOM   2440  H   GLY A 168       5.404   6.489  19.107  1.00 33.03           H
ATOM   2441  CA  GLY A 168       6.847   4.976  19.543  1.00 37.66           C
ATOM   2442 1HA  GLY A 168       7.445   5.207  18.775  1.00 37.66           H
ATOM   2443 2HA  GLY A 168       7.400   4.829  20.363  1.00 37.66           H
ATOM   2444  C   GLY A 168       6.131   3.663  19.210  1.00 38.91           C
ATOM   2445  O   GLY A 168       6.808   2.641  19.119  1.00 36.13           O
ATOM   2446  N   GLY A 169       4.814   3.645  18.998  1.00 35.19           N
ATOM   2447  H   GLY A 169       4.295   4.486  19.148  1.00 35.19           H
ATOM   2448  CA  GLY A 169       4.091   2.445  18.554  1.00 39.37           C
ATOM   2449 1HA  GLY A 169       4.754   1.703  18.458  1.00 39.37           H
ATOM   2450 2HA  GLY A 169       3.424   2.207  19.260  1.00 39.37           H
ATOM   2451  C   GLY A 169       3.373   2.662  17.228  1.00 40.63           C
ATOM   2452  O   GLY A 169       2.587   3.600  17.108  1.00 38.66           O
ATOM   2453  N   ALA A 170       3.606   1.803  16.253  1.00 42.28           N
ATOM   2454  H   ALA A 170       4.310   1.105  16.384  1.00 42.28           H
ATOM   2455  CA  ALA A 170       2.874   1.836  14.992  1.00 46.56           C
ATOM   2456  HA  ALA A 170       2.981   2.751  14.604  1.00 46.56           H
ATOM   2457  C   ALA A 170       1.367   1.623  15.218  1.00 47.96           C
ATOM   2458  O   ALA A 170       0.958   0.871  16.104  1.00 45.71           O
ATOM   2459  CB  ALA A 170       3.499   0.802  14.048  1.00 43.24           C
ATOM   2460 1HB  ALA A 170       4.477   0.973  13.926  1.00 43.24           H
ATOM   2461 2HB  ALA A 170       3.067   0.832  13.147  1.00 43.24           H
ATOM   2462 3HB  ALA A 170       3.392  -0.124  14.409  1.00 43.24           H
ATOM   2463  N   TRP A 171       0.520   2.250  14.430  1.00 43.24           N
ATOM   2464  H   TRP A 171       0.890   2.701  13.618  1.00 43.24           H
ATOM   2465  CA  TRP A 171      -0.935   2.337  14.657  1.00 44.00           C
ATOM   2466  HA  TRP A 171      -1.032   2.765  15.555  1.00 44.00           H
ATOM   2467  C   TRP A 171      -1.650   0.971  14.743  1.00 43.65           C
ATOM   2468  O   TRP A 171      -2.700   0.881  15.375  1.00 42.01           O
ATOM   2469  CB  TRP A 171      -1.540   3.194  13.548  1.00 43.03           C
ATOM   2470 1HB  TRP A 171      -2.521   3.291  13.718  1.00 43.03           H
ATOM   2471 2HB  TRP A 171      -1.107   4.095  13.568  1.00 43.03           H
ATOM   2472  CG  TRP A 171      -1.372   2.641  12.170  1.00 40.57           C
ATOM   2473  CD1 TRP A 171      -0.366   2.937  11.322  1.00 36.77           C
ATOM   2474  HD1 TRP A 171       0.360   3.601  11.500  1.00 36.77           H
ATOM   2475  CD2 TRP A 171      -2.192   1.652  11.491  1.00 38.53           C
ATOM   2476  NE1 TRP A 171      -0.488   2.189  10.177  1.00 34.69           N
ATOM   2477  HE1 TRP A 171       0.142   2.236   9.401  1.00 34.69           H
ATOM   2478  CE2 TRP A 171      -1.590   1.366  10.236  1.00 36.94           C
ATOM   2479  CE3 TRP A 171      -3.375   0.959  11.821  1.00 39.14           C
ATOM   2480  HE3 TRP A 171      -3.839   1.157  12.685  1.00 39.14           H
ATOM   2481  CZ2 TRP A 171      -2.115   0.395   9.360  1.00 37.39           C
ATOM   2482  HZ2 TRP A 171      -1.670   0.203   8.485  1.00 37.39           H
ATOM   2483  CZ3 TRP A 171      -3.915  -0.014  10.944  1.00 36.80           C
ATOM   2484  HZ3 TRP A 171      -4.755  -0.497  11.189  1.00 36.80           H
ATOM   2485  CH2 TRP A 171      -3.275  -0.297   9.741  1.00 36.97           C
ATOM   2486  HH2 TRP A 171      -3.647  -1.004   9.139  1.00 36.97           H
ATOM   2487  N   TRP A 172      -1.087  -0.088  14.179  1.00 48.56           N
ATOM   2488  H   TRP A 172      -0.241   0.053  13.666  1.00 48.56           H
ATOM   2489  CA  TRP A 172      -1.621  -1.456  14.256  1.00 48.04           C
ATOM   2490  HA  TRP A 172      -2.615  -1.349  14.241  1.00 48.04           H
ATOM   2491  C   TRP A 172      -1.299  -2.174  15.578  1.00 46.94           C
ATOM   2492  O   TRP A 172      -1.881  -3.225  15.836  1.00 43.20           O
ATOM   2493  CB  TRP A 172      -1.145  -2.250  13.031  1.00 46.15           C
ATOM   2494 1HB  TRP A 172      -1.384  -3.213  13.155  1.00 46.15           H
ATOM   2495 2HB  TRP A 172      -1.602  -1.895  12.215  1.00 46.15           H
ATOM   2496  CG  TRP A 172       0.324  -2.176  12.794  1.00 44.28           C
ATOM   2497  CD1 TRP A 172       1.264  -2.751  13.559  1.00 40.71           C
ATOM   2498  HD1 TRP A 172       1.086  -3.354  14.336  1.00 40.71           H
ATOM   2499  CD2 TRP A 172       1.053  -1.418  11.763  1.00 42.94           C
ATOM   2500  NE1 TRP A 172       2.510  -2.383  13.110  1.00 37.08           N
ATOM   2501  HE1 TRP A 172       3.366  -2.683  13.532  1.00 37.08           H
ATOM   2502  CE2 TRP A 172       2.445  -1.560  12.020  1.00 41.31           C
ATOM   2503  CE3 TRP A 172       0.671  -0.644  10.673  1.00 43.85           C
ATOM   2504  HE3 TRP A 172      -0.299  -0.539  10.456  1.00 43.85           H
ATOM   2505  CZ2 TRP A 172       3.423  -0.917  11.241  1.00 44.09           C
ATOM   2506  HZ2 TRP A 172       4.394  -1.025  11.455  1.00 44.09           H
ATOM   2507  CZ3 TRP A 172       1.646  -0.001   9.865  1.00 41.92           C
ATOM   2508  HZ3 TRP A 172       1.356   0.543   9.078  1.00 41.92           H
ATOM   2509  CH2 TRP A 172       3.018  -0.123  10.162  1.00 42.75           C
ATOM   2510  HH2 TRP A 172       3.698   0.355   9.605  1.00 42.75           H
ATOM   2511  N   ASP A 173      -0.426  -1.611  16.432  1.00 41.96           N
ATOM   2512  H   ASP A 173       0.091  -0.814  16.121  1.00 41.96           H
ATOM   2513  CA  ASP A 173      -0.189  -2.103  17.800  1.00 44.90           C
ATOM   2514  HA  ASP A 173      -0.219  -3.099  17.713  1.00 44.90           H
ATOM   2515  C   ASP A 173      -1.299  -1.686  18.780  1.00 44.14           C
ATOM   2516  O   ASP A 173      -1.370  -2.171  19.908  1.00 40.69           O
ATOM   2517  CB  ASP A 173       1.199  -1.657  18.307  1.00 42.10           C
ATOM   2518 1HB  ASP A 173       1.475  -0.841  17.799  1.00 42.10           H
ATOM   2519 2HB  ASP A 173       1.126  -1.436  19.279  1.00 42.10           H
ATOM   2520  CG  ASP A 173       2.292  -2.722  18.137  1.00 36.16           C
ATOM   2521  OD1 ASP A 173       1.975  -3.917  18.320  1.00 33.52           O
ATOM   2522  OD2 ASP A 173       3.446  -2.356  17.804  1.00 33.06           O
ATOM   2523  N   ARG A 174      -2.208  -0.793  18.383  1.00 41.49           N
ATOM   2524  H   ARG A 174      -2.110  -0.390  17.473  1.00 41.49           H
ATOM   2525  CA  ARG A 174      -3.341  -0.372  19.210  1.00 42.96           C
ATOM   2526  HA  ARG A 174      -3.012  -0.349  20.154  1.00 42.96           H
ATOM   2527  C   ARG A 174      -4.471  -1.404  19.107  1.00 40.51           C
ATOM   2528  O   ARG A 174      -5.368  -1.287  18.282  1.00 37.01           O
ATOM   2529  CB  ARG A 174      -3.793   1.049  18.851  1.00 40.27           C
ATOM   2530 1HB  ARG A 174      -4.011   1.084  17.876  1.00 40.27           H
ATOM   2531 2HB  ARG A 174      -4.609   1.275  19.384  1.00 40.27           H
ATOM   2532  CG  ARG A 174      -2.694   2.079  19.156  1.00 35.33           C
ATOM   2533 1HG  ARG A 174      -2.406   1.983  20.109  1.00 35.33           H
ATOM   2534 2HG  ARG A 174      -1.913   1.918  18.553  1.00 35.33           H
ATOM   2535  CD  ARG A 174      -3.213   3.498  18.932  1.00 33.26           C
ATOM   2536 1HD  ARG A 174      -3.553   3.590  17.996  1.00 33.26           H
ATOM   2537 2HD  ARG A 174      -3.952   3.694  19.577  1.00 33.26           H
ATOM   2538  NE  ARG A 174      -2.152   4.496  19.134  1.00 30.37           N
ATOM   2539  HE  ARG A 174      -1.215   4.149  19.169  1.00 30.37           H
ATOM   2540  CZ  ARG A 174      -2.303   5.798  19.274  1.00 28.07           C
ATOM   2541  NH1 ARG A 174      -3.484   6.360  19.290  1.00 25.98           N
ATOM   2542 1HH1 ARG A 174      -4.306   5.799  19.194  1.00 25.98           H
ATOM   2543 2HH1 ARG A 174      -3.565   7.351  19.398  1.00 25.98           H
ATOM   2544  NH2 ARG A 174      -1.260   6.568  19.400  1.00 26.38           N
ATOM   2545 1HH2 ARG A 174      -0.342   6.172  19.391  1.00 26.38           H
ATOM   2546 2HH2 ARG A 174      -1.377   7.555  19.506  1.00 26.38           H
ATOM   2547  N   SER A 175      -4.435  -2.389  19.995  1.00 38.08           N
ATOM   2548  H   SER A 175      -3.600  -2.521  20.529  1.00 38.08           H
ATOM   2549  CA  SER A 175      -5.561  -3.289  20.228  1.00 40.26           C
ATOM   2550  HA  SER A 175      -5.750  -3.736  19.354  1.00 40.26           H
ATOM   2551  C   SER A 175      -6.780  -2.484  20.687  1.00 40.39           C
ATOM   2552  O   SER A 175      -6.823  -1.992  21.813  1.00 37.65           O
ATOM   2553  CB  SER A 175      -5.193  -4.343  21.274  1.00 36.05           C
ATOM   2554 1HB  SER A 175      -4.959  -3.913  22.146  1.00 36.05           H
ATOM   2555 2HB  SER A 175      -5.945  -4.987  21.411  1.00 36.05           H
ATOM   2556  OG  SER A 175      -4.069  -5.084  20.849  1.00 32.11           O
ATOM   2557  HG  SER A 175      -4.311  -6.005  20.753  1.00 32.11           H
ATOM   2558  N   TYR A 176      -7.792  -2.368  19.838  1.00 34.92           N
ATOM   2559  H   TYR A 176      -7.653  -2.661  18.892  1.00 34.92           H
ATOM   2560  CA  TYR A 176      -9.099  -1.834  20.213  1.00 36.00           C
ATOM   2561  HA  TYR A 176      -8.940  -1.011  20.758  1.00 36.00           H
ATOM   2562  C   TYR A 176      -9.839  -2.881  21.064  1.00 34.68           C
ATOM   2563  O   TYR A 176     -10.725  -3.578  20.585  1.00 31.24           O
ATOM   2564  CB  TYR A 176      -9.891  -1.419  18.965  1.00 32.97           C
ATOM   2565 1HB  TYR A 176      -9.857  -2.171  18.306  1.00 32.97           H
ATOM   2566 2HB  TYR A 176     -10.840  -1.254  19.234  1.00 32.97           H
ATOM   2567  CG  TYR A 176      -9.386  -0.173  18.269  1.00 30.19           C
ATOM   2568  CD1 TYR A 176      -9.830   1.094  18.690  1.00 26.97           C
ATOM   2569  HD1 TYR A 176     -10.465   1.167  19.459  1.00 26.97           H
ATOM   2570  CD2 TYR A 176      -8.489  -0.272  17.190  1.00 25.62           C
ATOM   2571  HD2 TYR A 176      -8.171  -1.170  16.886  1.00 25.62           H
ATOM   2572  CE1 TYR A 176      -9.388   2.255  18.039  1.00 23.95           C
ATOM   2573  HE1 TYR A 176      -9.710   3.153  18.339  1.00 23.95           H
ATOM   2574  CE2 TYR A 176      -8.037   0.891  16.536  1.00 24.47           C
ATOM   2575  HE2 TYR A 176      -7.396   0.820  15.772  1.00 24.47           H
ATOM   2576  CZ  TYR A 176      -8.489   2.151  16.961  1.00 24.77           C
ATOM   2577  OH  TYR A 176      -8.058   3.274  16.318  1.00 25.27           O
ATOM   2578  HH  TYR A 176      -7.957   3.089  15.384  1.00 25.27           H
ATOM   2579  N   PHE A 177      -9.489  -2.990  22.340  1.00 29.06           N
ATOM   2580  H   PHE A 177      -8.619  -2.602  22.643  1.00 29.06           H
ATOM   2581  CA  PHE A 177     -10.347  -3.665  23.311  1.00 30.16           C
ATOM   2582  HA  PHE A 177     -10.740  -4.465  22.858  1.00 30.16           H
ATOM   2583  C   PHE A 177     -11.462  -2.693  23.718  1.00 28.44           C
ATOM   2584  O   PHE A 177     -11.221  -1.704  24.407  1.00 26.24           O
ATOM   2585  CB  PHE A 177      -9.545  -4.203  24.503  1.00 27.25           C
ATOM   2586 1HB  PHE A 177      -8.818  -3.553  24.724  1.00 27.25           H
ATOM   2587 2HB  PHE A 177     -10.157  -4.300  25.288  1.00 27.25           H
ATOM   2588  CG  PHE A 177      -8.911  -5.550  24.224  1.00 24.59           C
ATOM   2589  CD1 PHE A 177      -9.682  -6.731  24.302  1.00 22.13           C
ATOM   2590  HD1 PHE A 177     -10.648  -6.677  24.554  1.00 22.13           H
ATOM   2591  CD2 PHE A 177      -7.543  -5.644  23.880  1.00 21.79           C
ATOM   2592  HD2 PHE A 177      -6.985  -4.816  23.832  1.00 21.79           H
ATOM   2593  CE1 PHE A 177      -9.102  -7.979  24.029  1.00 20.43           C
ATOM   2594  HE1 PHE A 177      -9.655  -8.810  24.085  1.00 20.43           H
ATOM   2595  CE2 PHE A 177      -6.964  -6.892  23.606  1.00 21.49           C
ATOM   2596  HE2 PHE A 177      -5.996  -6.951  23.360  1.00 21.49           H
ATOM   2597  CZ  PHE A 177      -7.745  -8.061  23.677  1.00 22.09           C
ATOM   2598  HZ  PHE A 177      -7.333  -8.950  23.477  1.00 22.09           H
ATOM   2599  N   ALA A 178     -12.676  -2.993  23.295  1.00 26.43           N
ATOM   2600  H   ALA A 178     -12.775  -3.704  22.599  1.00 26.43           H
ATOM   2601  CA  ALA A 178     -13.874  -2.340  23.792  1.00 27.75           C
ATOM   2602  HA  ALA A 178     -13.790  -1.362  23.599  1.00 27.75           H
ATOM   2603  C   ALA A 178     -13.974  -2.552  25.317  1.00 27.04           C
ATOM   2604  O   ALA A 178     -14.066  -3.682  25.794  1.00 24.69           O
ATOM   2605  CB  ALA A 178     -15.094  -2.902  23.045  1.00 24.63           C
ATOM   2606 1HB  ALA A 178     -15.010  -2.755  22.059  1.00 24.63           H
ATOM   2607 2HB  ALA A 178     -15.937  -2.459  23.351  1.00 24.63           H
ATOM   2608 3HB  ALA A 178     -15.189  -3.885  23.202  1.00 24.63           H
ATOM   2609  N   GLN A 179     -13.962  -1.463  26.076  1.00 21.95           N
ATOM   2610  H   GLN A 179     -13.719  -0.589  25.654  1.00 21.95           H
ATOM   2611  CA  GLN A 179     -14.288  -1.484  27.497  1.00 22.88           C
ATOM   2612  HA  GLN A 179     -13.665  -2.132  27.935  1.00 22.88           H
ATOM   2613  C   GLN A 179     -15.742  -1.940  27.651  1.00 21.72           C
ATOM   2614  O   GLN A 179     -16.668  -1.242  27.243  1.00 19.91           O
ATOM   2615  CB  GLN A 179     -14.079  -0.094  28.118  1.00 21.06           C
ATOM   2616 1HB  GLN A 179     -14.527   0.584  27.536  1.00 21.06           H
ATOM   2617 2HB  GLN A 179     -14.500  -0.085  29.025  1.00 21.06           H
ATOM   2618  CG  GLN A 179     -12.593   0.287  28.262  1.00 18.74           C
ATOM   2619 1HG  GLN A 179     -12.150  -0.381  28.860  1.00 18.74           H
ATOM   2620 2HG  GLN A 179     -12.168   0.259  27.357  1.00 18.74           H
ATOM   2621  CD  GLN A 179     -12.383   1.691  28.857  1.00 16.57           C
ATOM   2622  OE1 GLN A 179     -13.308   2.435  29.151  1.00 15.57           O
ATOM   2623  NE2 GLN A 179     -11.157   2.108  29.044  1.00 15.71           N
ATOM   2624 1HE2 GLN A 179     -10.991   3.019  29.421  1.00 15.71           H
ATOM   2625 2HE2 GLN A 179     -10.386   1.515  28.810  1.00 15.71           H
ATOM   2626  N   ARG A 180     -15.953  -3.120  28.238  1.00 18.76           N
ATOM   2627  H   ARG A 180     -15.195  -3.766  28.322  1.00 18.76           H
ATOM   2628  CA  ARG A 180     -17.272  -3.490  28.762  1.00 20.74           C
ATOM   2629  HA  ARG A 180     -17.925  -3.242  28.046  1.00 20.74           H
ATOM   2630  C   ARG A 180     -17.528  -2.708  30.058  1.00 20.44           C
ATOM   2631  O   ARG A 180     -16.633  -2.662  30.905  1.00 18.54           O
ATOM   2632  CB  ARG A 180     -17.384  -5.004  29.033  1.00 18.94           C
ATOM   2633 1HB  ARG A 180     -16.537  -5.316  29.463  1.00 18.94           H
ATOM   2634 2HB  ARG A 180     -18.152  -5.163  29.654  1.00 18.94           H
ATOM   2635  CG  ARG A 180     -17.613  -5.822  27.752  1.00 16.14           C
ATOM   2636 1HG  ARG A 180     -18.385  -5.437  27.246  1.00 16.14           H
ATOM   2637 2HG  ARG A 180     -16.791  -5.786  27.184  1.00 16.14           H
ATOM   2638  CD  ARG A 180     -17.919  -7.280  28.101  1.00 14.38           C
ATOM   2639 1HD  ARG A 180     -17.130  -7.689  28.559  1.00 14.38           H
ATOM   2640 2HD  ARG A 180     -18.714  -7.321  28.706  1.00 14.38           H
ATOM   2641  NE  ARG A 180     -18.217  -8.089  26.918  1.00 12.73           N
ATOM   2642  HE  ARG A 180     -17.955  -7.703  26.033  1.00 12.73           H
ATOM   2643  CZ  ARG A 180     -18.795  -9.274  26.898  1.00 11.91           C
ATOM   2644  NH1 ARG A 180     -19.168  -9.882  27.993  1.00 11.65           N
ATOM   2645 1HH1 ARG A 180     -19.018  -9.449  28.882  1.00 11.65           H
ATOM   2646 2HH1 ARG A 180     -19.604 -10.781  27.942  1.00 11.65           H
ATOM   2647  NH2 ARG A 180     -19.019  -9.887  25.765  1.00 10.83           N
ATOM   2648 1HH2 ARG A 180     -18.751  -9.457  24.903  1.00 10.83           H
ATOM   2649 2HH2 ARG A 180     -19.458 -10.785  25.761  1.00 10.83           H
ATOM   2650  N   PRO A 181     -18.728  -2.137  30.271  1.00 17.28           N
ATOM   2651  CA  PRO A 181     -19.093  -1.563  31.558  1.00 19.63           C
ATOM   2652  HA  PRO A 181     -18.373  -0.951  31.886  1.00 19.63           H
ATOM   2653  C   PRO A 181     -19.236  -2.684  32.605  1.00 19.96           C
ATOM   2654  O   PRO A 181     -19.786  -3.750  32.327  1.00 18.04           O
ATOM   2655  CB  PRO A 181     -20.380  -0.773  31.313  1.00 17.23           C
ATOM   2656 1HB  PRO A 181     -20.979  -0.810  32.113  1.00 17.23           H
ATOM   2657 2HB  PRO A 181     -20.176   0.181  31.093  1.00 17.23           H
ATOM   2658  CG  PRO A 181     -21.019  -1.486  30.117  1.00 15.89           C
ATOM   2659 1HG  PRO A 181     -21.630  -2.215  30.424  1.00 15.89           H
ATOM   2660 2HG  PRO A 181     -21.530  -0.839  29.550  1.00 15.89           H
ATOM   2661  CD  PRO A 181     -19.839  -2.065  29.341  1.00 15.86           C
ATOM   2662 1HD  PRO A 181     -20.045  -2.983  29.003  1.00 15.86           H
ATOM   2663 2HD  PRO A 181     -19.588  -1.475  28.573  1.00 15.86           H
ATOM   2664  N   GLY A 182     -18.690  -2.439  33.781  1.00 14.82           N
ATOM   2665  H   GLY A 182     -18.277  -1.540  33.929  1.00 14.82           H
ATOM   2666  CA  GLY A 182     -18.652  -3.397  34.876  1.00 19.36           C
ATOM   2667 1HA  GLY A 182     -18.239  -4.238  34.526  1.00 19.36           H
ATOM   2668 2HA  GLY A 182     -18.070  -3.012  35.592  1.00 19.36           H
ATOM   2669  C   GLY A 182     -20.030  -3.706  35.450  1.00 19.10           C
ATOM   2670  O   GLY A 182     -20.754  -2.813  35.862  1.00 16.82           O
ATOM   2671  N   GLY A 183     -20.338  -4.996  35.553  1.00 15.63           N
ATOM   2672  H   GLY A 183     -19.819  -5.633  34.983  1.00 15.63           H
ATOM   2673  CA  GLY A 183     -21.358  -5.565  36.416  1.00 20.60           C
ATOM   2674 1HA  GLY A 183     -21.728  -4.839  36.996  1.00 20.60           H
ATOM   2675 2HA  GLY A 183     -22.088  -5.940  35.845  1.00 20.60           H
ATOM   2676  C   GLY A 183     -20.722  -6.662  37.266  1.00 20.33           C
ATOM   2677  O   GLY A 183     -20.205  -7.635  36.725  1.00 17.96           O
ATOM   2678  N   LYS A 184     -20.672  -6.461  38.576  1.00 13.39           N
ATOM   2679  H   LYS A 184     -20.927  -5.557  38.918  1.00 13.39           H
ATOM   2680  CA  LYS A 184     -20.269  -7.471  39.557  1.00 21.03           C
ATOM   2681  HA  LYS A 184     -19.459  -7.927  39.188  1.00 21.03           H
ATOM   2682  C   LYS A 184     -21.431  -8.439  39.755  1.00 20.18           C
ATOM   2683  O   LYS A 184     -22.462  -7.991  40.219  1.00 18.17           O
ATOM   2684  CB  LYS A 184     -19.952  -6.810  40.908  1.00 19.26           C
ATOM   2685 1HB  LYS A 184     -20.717  -6.211  41.144  1.00 19.26           H
ATOM   2686 2HB  LYS A 184     -19.871  -7.534  41.593  1.00 19.26           H
ATOM   2687  CG  LYS A 184     -18.673  -5.973  40.964  1.00 16.68           C
ATOM   2688 1HG  LYS A 184     -17.885  -6.558  40.774  1.00 16.68           H
ATOM   2689 2HG  LYS A 184     -18.721  -5.246  40.279  1.00 16.68           H
ATOM   2690  CD  LYS A 184     -18.526  -5.353  42.358  1.00 15.23           C
ATOM   2691 1HD  LYS A 184     -19.289  -4.726  42.517  1.00 15.23           H
ATOM   2692 2HD  LYS A 184     -18.545  -6.082  43.042  1.00 15.23           H
ATOM   2693  CE  LYS A 184     -17.208  -4.579  42.490  1.00 12.65           C
ATOM   2694 1HE  LYS A 184     -16.437  -5.203  42.366  1.00 12.65           H
ATOM   2695 2HE  LYS A 184     -17.169  -3.859  41.797  1.00 12.65           H
ATOM   2696  NZ  LYS A 184     -17.081  -3.945  43.823  1.00 12.04           N
ATOM   2697 1HZ  LYS A 184     -16.220  -3.443  43.900  1.00 12.04           H
ATOM   2698 2HZ  LYS A 184     -17.103  -4.631  44.550  1.00 12.04           H
ATOM   2699 3HZ  LYS A 184     -17.828  -3.301  43.986  1.00 12.04           H
ATOM   2700  N   GLU A 185     -21.217  -9.718  39.511  1.00 14.48           N
ATOM   2701  H   GLU A 185     -20.553  -9.966  38.805  1.00 14.48           H
ATOM   2702  CA  GLU A 185     -21.912 -10.792  40.232  1.00 18.92           C
ATOM   2703  HA  GLU A 185     -21.984 -10.499  41.186  1.00 18.92           H
ATOM   2704  C   GLU A 185     -21.069 -12.073  40.166  1.00 18.49           C
ATOM   2705  O   GLU A 185     -20.604 -12.492  39.108  1.00 16.80           O
ATOM   2706  CB  GLU A 185     -23.354 -10.976  39.745  1.00 18.47           C
ATOM   2707 1HB  GLU A 185     -23.511 -10.391  38.950  1.00 18.47           H
ATOM   2708 2HB  GLU A 185     -23.497 -11.932  39.489  1.00 18.47           H
ATOM   2709  CG  GLU A 185     -24.337 -10.592  40.869  1.00 16.00           C
ATOM   2710 1HG  GLU A 185     -24.306 -11.302  41.573  1.00 16.00           H
ATOM   2711 2HG  GLU A 185     -24.044  -9.720  41.262  1.00 16.00           H
ATOM   2712  CD  GLU A 185     -25.793 -10.444  40.393  1.00 14.42           C
ATOM   2713  OE1 GLU A 185     -26.568  -9.827  41.157  1.00 13.27           O
ATOM   2714  OE2 GLU A 185     -26.119 -10.955  39.296  1.00 15.57           O
ATOM   2715  N   ALA A 186     -20.786 -12.622  41.351  1.00 18.21           N
ATOM   2716  H   ALA A 186     -21.166 -12.180  42.164  1.00 18.21           H
ATOM   2717  CA  ALA A 186     -19.973 -13.807  41.557  1.00 23.02           C
ATOM   2718  HA  ALA A 186     -19.360 -13.898  40.772  1.00 23.02           H
ATOM   2719  C   ALA A 186     -20.870 -15.048  41.646  1.00 22.40           C
ATOM   2720  O   ALA A 186     -21.846 -15.037  42.397  1.00 20.85           O
ATOM   2721  CB  ALA A 186     -19.176 -13.616  42.843  1.00 21.74           C
ATOM   2722 1HB  ALA A 186     -18.591 -12.807  42.785  1.00 21.74           H
ATOM   2723 2HB  ALA A 186     -18.590 -14.407  43.022  1.00 21.74           H
ATOM   2724 3HB  ALA A 186     -19.785 -13.500  43.628  1.00 21.74           H
ATOM   2725  N   LEU A 187     -20.497 -16.125  40.944  1.00 13.68           N
ATOM   2726  H   LEU A 187     -19.860 -15.992  40.185  1.00 13.68           H
ATOM   2727  CA  LEU A 187     -20.962 -17.480  41.218  1.00 20.33           C
ATOM   2728  HA  LEU A 187     -21.243 -17.487  42.178  1.00 20.33           H
ATOM   2729  C   LEU A 187     -19.808 -18.482  41.030  1.00 19.61           C
ATOM   2730  O   LEU A 187     -18.956 -18.274  40.170  1.00 18.26           O
ATOM   2731  CB  LEU A 187     -22.190 -17.823  40.346  1.00 18.74           C
ATOM   2732 1HB  LEU A 187     -22.109 -17.327  39.482  1.00 18.74           H
ATOM   2733 2HB  LEU A 187     -22.183 -18.807  40.168  1.00 18.74           H
ATOM   2734  CG  LEU A 187     -23.546 -17.457  40.990  1.00 16.76           C
ATOM   2735  HG  LEU A 187     -23.466 -16.525  41.344  1.00 16.76           H
ATOM   2736  CD1 LEU A 187     -24.660 -17.555  39.944  1.00 15.67           C
ATOM   2737 1HD1 LEU A 187     -25.547 -17.321  40.342  1.00 15.67           H
ATOM   2738 2HD1 LEU A 187     -24.724 -18.482  39.574  1.00 15.67           H
ATOM   2739 3HD1 LEU A 187     -24.491 -16.931  39.181  1.00 15.67           H
ATOM   2740  CD2 LEU A 187     -23.907 -18.388  42.150  1.00 17.96           C
ATOM   2741 1HD2 LEU A 187     -24.787 -18.135  42.552  1.00 17.96           H
ATOM   2742 2HD2 LEU A 187     -23.216 -18.347  42.871  1.00 17.96           H
ATOM   2743 3HD2 LEU A 187     -23.972 -19.337  41.841  1.00 17.96           H
ATOM   2744  N   PRO A 188     -19.739 -19.537  41.871  1.00 17.34           N
ATOM   2745  CA  PRO A 188     -18.548 -20.373  41.997  1.00 22.24           C
ATOM   2746  HA  PRO A 188     -17.758 -19.874  41.642  1.00 22.24           H
ATOM   2747  C   PRO A 188     -18.621 -21.663  41.162  1.00 23.19           C
ATOM   2748  O   PRO A 188     -19.682 -22.248  40.987  1.00 20.78           O
ATOM   2749  CB  PRO A 188     -18.482 -20.676  43.496  1.00 19.93           C
ATOM   2750 1HB  PRO A 188     -17.982 -21.524  43.671  1.00 19.93           H
ATOM   2751 2HB  PRO A 188     -18.051 -19.926  43.997  1.00 19.93           H
ATOM   2752  CG  PRO A 188     -19.955 -20.817  43.879  1.00 19.23           C
ATOM   2753 1HG  PRO A 188     -20.263 -21.761  43.763  1.00 19.23           H
ATOM   2754 2HG  PRO A 188     -20.104 -20.531  44.826  1.00 19.23           H
ATOM   2755  CD  PRO A 188     -20.690 -19.893  42.919  1.00 21.34           C
ATOM   2756 1HD  PRO A 188     -21.477 -20.355  42.510  1.00 21.34           H
ATOM   2757 2HD  PRO A 188     -20.996 -19.063  43.385  1.00 21.34           H
ATOM   2758  N   GLY A 189     -17.451 -22.159  40.757  1.00 17.72           N
ATOM   2759  H   GLY A 189     -16.660 -21.548  40.742  1.00 17.72           H
ATOM   2760  CA  GLY A 189     -17.259 -23.549  40.332  1.00 25.69           C
ATOM   2761 1HA  GLY A 189     -16.349 -23.824  40.643  1.00 25.69           H
ATOM   2762 2HA  GLY A 189     -17.952 -24.095  40.803  1.00 25.69           H
ATOM   2763  C   GLY A 189     -17.367 -23.803  38.826  1.00 25.60           C
ATOM   2764  O   GLY A 189     -18.423 -24.133  38.313  1.00 22.56           O
ATOM   2765  N   GLY A 190     -16.243 -23.757  38.142  1.00 19.18           N
ATOM   2766  H   GLY A 190     -15.431 -23.374  38.583  1.00 19.18           H
ATOM   2767  CA  GLY A 190     -16.129 -24.239  36.770  1.00 26.42           C
ATOM   2768 1HA  GLY A 190     -16.575 -25.132  36.715  1.00 26.42           H
ATOM   2769 2HA  GLY A 190     -16.603 -23.592  36.172  1.00 26.42           H
ATOM   2770  C   GLY A 190     -14.657 -24.357  36.361  1.00 26.28           C
ATOM   2771  O   GLY A 190     -13.921 -23.380  36.431  1.00 23.33           O
ATOM   2772  N   ARG A 191     -14.235 -25.562  35.988  1.00 16.30           N
ATOM   2773  H   ARG A 191     -14.891 -26.315  36.034  1.00 16.30           H
ATOM   2774  CA  ARG A 191     -12.885 -25.871  35.516  1.00 22.25           C
ATOM   2775  HA  ARG A 191     -12.288 -25.796  36.315  1.00 22.25           H
ATOM   2776  C   ARG A 191     -12.453 -24.875  34.424  1.00 22.13           C
ATOM   2777  O   ARG A 191     -13.166 -24.693  33.445  1.00 20.62           O
ATOM   2778  CB  ARG A 191     -12.871 -27.290  34.927  1.00 21.76           C
ATOM   2779 1HB  ARG A 191     -13.716 -27.423  34.409  1.00 21.76           H
ATOM   2780 2HB  ARG A 191     -12.087 -27.367  34.311  1.00 21.76           H
ATOM   2781  CG  ARG A 191     -12.768 -28.403  35.990  1.00 18.28           C
ATOM   2782 1HG  ARG A 191     -11.871 -28.364  36.429  1.00 18.28           H
ATOM   2783 2HG  ARG A 191     -13.482 -28.276  36.678  1.00 18.28           H
ATOM   2784  CD  ARG A 191     -12.946 -29.771  35.323  1.00 17.20           C
ATOM   2785 1HD  ARG A 191     -13.902 -29.892  35.057  1.00 17.20           H
ATOM   2786 2HD  ARG A 191     -12.365 -29.826  34.511  1.00 17.20           H
ATOM   2787  NE  ARG A 191     -12.580 -30.883  36.219  1.00 15.23           N
ATOM   2788  HE  ARG A 191     -12.098 -30.641  37.061  1.00 15.23           H
ATOM   2789  CZ  ARG A 191     -12.826 -32.180  36.021  1.00 14.33           C
ATOM   2790  NH1 ARG A 191     -13.517 -32.588  34.991  1.00 13.75           N
ATOM   2791 1HH1 ARG A 191     -13.873 -31.924  34.333  1.00 13.75           H
ATOM   2792 2HH1 ARG A 191     -13.691 -33.564  34.860  1.00 13.75           H
ATOM   2793  NH2 ARG A 191     -12.376 -33.069  36.858  1.00 13.92           N
ATOM   2794 1HH2 ARG A 191     -11.843 -32.782  37.654  1.00 13.92           H
ATOM   2795 2HH2 ARG A 191     -12.563 -34.039  36.705  1.00 13.92           H
ATOM   2796  N   ALA A 192     -11.256 -24.315  34.577  1.00 21.85           N
ATOM   2797  H   ALA A 192     -10.772 -24.448  35.442  1.00 21.85           H
ATOM   2798  CA  ALA A 192     -10.624 -23.520  33.541  1.00 26.22           C
ATOM   2799  HA  ALA A 192     -11.264 -22.797  33.280  1.00 26.22           H
ATOM   2800  C   ALA A 192     -10.346 -24.397  32.309  1.00 26.04           C
ATOM   2801  O   ALA A 192      -9.417 -25.200  32.298  1.00 24.88           O
ATOM   2802  CB  ALA A 192      -9.340 -22.899  34.117  1.00 24.76           C
ATOM   2803 1HB  ALA A 192      -9.543 -22.333  34.916  1.00 24.76           H
ATOM   2804 2HB  ALA A 192      -8.886 -22.321  33.439  1.00 24.76           H
ATOM   2805 3HB  ALA A 192      -8.694 -23.608  34.398  1.00 24.76           H
ATOM   2806  N   THR A 193     -11.165 -24.261  31.277  1.00 22.32           N
ATOM   2807  H   THR A 193     -12.049 -23.817  31.422  1.00 22.32           H
ATOM   2808  CA  THR A 193     -10.829 -24.733  29.937  1.00 25.18           C
ATOM   2809  HA  THR A 193     -10.486 -25.666  30.041  1.00 25.18           H
ATOM   2810  C   THR A 193      -9.756 -23.805  29.373  1.00 25.12           C
ATOM   2811  O   THR A 193     -10.015 -22.636  29.105  1.00 23.64           O
ATOM   2812  CB  THR A 193     -12.063 -24.782  29.010  1.00 23.25           C
ATOM   2813  HB  THR A 193     -11.817 -24.392  28.123  1.00 23.25           H
ATOM   2814  OG1 THR A 193     -13.120 -23.985  29.507  1.00 20.15           O
ATOM   2815  HG1 THR A 193     -12.815 -23.085  29.619  1.00 20.15           H
ATOM   2816  CG2 THR A 193     -12.604 -26.206  28.901  1.00 20.41           C
ATOM   2817 1HG2 THR A 193     -13.403 -26.241  28.301  1.00 20.41           H
ATOM   2818 2HG2 THR A 193     -12.877 -26.555  29.797  1.00 20.41           H
ATOM   2819 3HG2 THR A 193     -11.912 -26.824  28.528  1.00 20.41           H
ATOM   2820  N   ALA A 194      -8.531 -24.317  29.253  1.00 21.57           N
ATOM   2821  H   ALA A 194      -8.337 -25.206  29.668  1.00 21.57           H
ATOM   2822  CA  ALA A 194      -7.467 -23.630  28.541  1.00 25.19           C
ATOM   2823  HA  ALA A 194      -7.302 -22.751  28.988  1.00 25.19           H
ATOM   2824  C   ALA A 194      -7.922 -23.394  27.094  1.00 25.60           C
ATOM   2825  O   ALA A 194      -8.203 -24.348  26.370  1.00 24.28           O
ATOM   2826  CB  ALA A 194      -6.189 -24.463  28.623  1.00 24.37           C
ATOM   2827 1HB  ALA A 194      -5.913 -24.603  29.574  1.00 24.37           H
ATOM   2828 2HB  ALA A 194      -5.435 -24.010  28.148  1.00 24.37           H
ATOM   2829 3HB  ALA A 194      -6.320 -25.362  28.205  1.00 24.37           H
ATOM   2830  N   LEU A 195      -8.030 -22.136  26.696  1.00 22.94           N
ATOM   2831  H   LEU A 195      -7.942 -21.404  27.372  1.00 22.94           H
ATOM   2832  CA  LEU A 195      -8.274 -21.785  25.302  1.00 26.22           C
ATOM   2833  HA  LEU A 195      -9.025 -22.347  24.956  1.00 26.22           H
ATOM   2834  C   LEU A 195      -6.987 -22.082  24.524  1.00 25.93           C
ATOM   2835  O   LEU A 195      -5.975 -21.400  24.686  1.00 24.20           O
ATOM   2836  CB  LEU A 195      -8.709 -20.318  25.191  1.00 24.52           C
ATOM   2837 1HB  LEU A 195      -8.061 -19.762  25.711  1.00 24.52           H
ATOM   2838 2HB  LEU A 195      -8.674 -20.056  24.227  1.00 24.52           H
ATOM   2839  CG  LEU A 195     -10.135 -20.037  25.724  1.00 21.53           C
ATOM   2840  HG  LEU A 195     -10.210 -20.466  26.624  1.00 21.53           H
ATOM   2841  CD1 LEU A 195     -10.373 -18.524  25.826  1.00 20.30           C
ATOM   2842 1HD1 LEU A 195     -11.291 -18.328  26.169  1.00 20.30           H
ATOM   2843 2HD1 LEU A 195     -10.279 -18.085  24.932  1.00 20.30           H
ATOM   2844 3HD1 LEU A 195      -9.715 -18.099  26.448  1.00 20.30           H
ATOM   2845  CD2 LEU A 195     -11.212 -20.635  24.823  1.00 21.17           C
ATOM   2846 1HD2 LEU A 195     -12.126 -20.444  25.182  1.00 21.17           H
ATOM   2847 2HD2 LEU A 195     -11.110 -21.627  24.753  1.00 21.17           H
ATOM   2848 3HD2 LEU A 195     -11.159 -20.255  23.900  1.00 21.17           H
ATOM   2849  N   LEU A 196      -7.026 -23.142  23.731  1.00 22.00           N
ATOM   2850  H   LEU A 196      -7.844 -23.717  23.754  1.00 22.00           H
ATOM   2851  CA  LEU A 196      -5.951 -23.519  22.830  1.00 26.14           C
ATOM   2852  HA  LEU A 196      -5.089 -23.281  23.278  1.00 26.14           H
ATOM   2853  C   LEU A 196      -6.085 -22.719  21.526  1.00 26.38           C
ATOM   2854  O   LEU A 196      -7.172 -22.598  20.969  1.00 24.26           O
ATOM   2855  CB  LEU A 196      -5.986 -25.040  22.586  1.00 23.98           C
ATOM   2856 1HB  LEU A 196      -6.884 -25.276  22.215  1.00 23.98           H
ATOM   2857 2HB  LEU A 196      -5.279 -25.265  21.916  1.00 23.98           H
ATOM   2858  CG  LEU A 196      -5.747 -25.900  23.838  1.00 20.53           C
ATOM   2859  HG  LEU A 196      -6.392 -25.579  24.531  1.00 20.53           H
ATOM   2860  CD1 LEU A 196      -5.975 -27.379  23.518  1.00 19.65           C
ATOM   2861 1HD1 LEU A 196      -5.822 -27.948  24.326  1.00 19.65           H
ATOM   2862 2HD1 LEU A 196      -5.352 -27.691  22.800  1.00 19.65           H
ATOM   2863 3HD1 LEU A 196      -6.911 -27.537  23.203  1.00 19.65           H
ATOM   2864  CD2 LEU A 196      -4.329 -25.755  24.388  1.00 21.59           C
ATOM   2865 1HD2 LEU A 196      -4.200 -26.323  25.201  1.00 21.59           H
ATOM   2866 2HD2 LEU A 196      -4.139 -24.807  24.643  1.00 21.59           H
ATOM   2867 3HD2 LEU A 196      -3.651 -26.033  23.708  1.00 21.59           H
ATOM   2868  N   TYR A 197      -4.974 -22.162  21.046  1.00 27.79           N
ATOM   2869  H   TYR A 197      -4.158 -22.177  21.624  1.00 27.79           H
ATOM   2870  CA  TYR A 197      -4.866 -21.535  19.740  1.00 28.84           C
ATOM   2871  HA  TYR A 197      -5.793 -21.342  19.418  1.00 28.84           H
ATOM   2872  C   TYR A 197      -4.171 -22.509  18.785  1.00 29.55           C
ATOM   2873  O   TYR A 197      -3.031 -22.914  19.037  1.00 27.12           O
ATOM   2874  CB  TYR A 197      -4.103 -20.215  19.858  1.00 27.55           C
ATOM   2875 1HB  TYR A 197      -4.687 -19.552  20.326  1.00 27.55           H
ATOM   2876 2HB  TYR A 197      -3.277 -20.373  20.400  1.00 27.55           H
ATOM   2877  CG  TYR A 197      -3.687 -19.620  18.525  1.00 24.85           C
ATOM   2878  CD1 TYR A 197      -2.380 -19.813  18.035  1.00 21.21           C
ATOM   2879  HD1 TYR A 197      -1.717 -20.327  18.580  1.00 21.21           H
ATOM   2880  CD2 TYR A 197      -4.619 -18.898  17.756  1.00 20.38           C
ATOM   2881  HD2 TYR A 197      -5.548 -18.758  18.098  1.00 20.38           H
ATOM   2882  CE1 TYR A 197      -2.000 -19.291  16.789  1.00 18.70           C
ATOM   2883  HE1 TYR A 197      -1.071 -19.433  16.448  1.00 18.70           H
ATOM   2884  CE2 TYR A 197      -4.242 -18.371  16.502  1.00 18.56           C
ATOM   2885  HE2 TYR A 197      -4.905 -17.859  15.956  1.00 18.56           H
ATOM   2886  CZ  TYR A 197      -2.932 -18.565  16.019  1.00 18.12           C
ATOM   2887  OH  TYR A 197      -2.567 -18.058  14.813  1.00 18.26           O
ATOM   2888  HH  TYR A 197      -2.481 -18.771  14.180  1.00 18.26           H
ATOM   2889  N   ARG A 198      -4.830 -22.882  17.703  1.00 25.35           N
ATOM   2890  H   ARG A 198      -5.777 -22.582  17.586  1.00 25.35           H
ATOM   2891  CA  ARG A 198      -4.224 -23.717  16.673  1.00 26.26           C
ATOM   2892  HA  ARG A 198      -3.689 -24.422  17.139  1.00 26.26           H
ATOM   2893  C   ARG A 198      -3.262 -22.888  15.824  1.00 27.32           C
ATOM   2894  O   ARG A 198      -3.675 -21.955  15.141  1.00 25.25           O
ATOM   2895  CB  ARG A 198      -5.308 -24.422  15.857  1.00 25.90           C
ATOM   2896 1HB  ARG A 198      -5.998 -24.794  16.478  1.00 25.90           H
ATOM   2897 2HB  ARG A 198      -5.736 -23.762  15.240  1.00 25.90           H
ATOM   2898  CG  ARG A 198      -4.700 -25.563  15.035  1.00 22.02           C
ATOM   2899 1HG  ARG A 198      -4.184 -25.183  14.267  1.00 22.02           H
ATOM   2900 2HG  ARG A 198      -4.089 -26.103  15.614  1.00 22.02           H
ATOM   2901  CD  ARG A 198      -5.805 -26.461  14.500  1.00 19.83           C
ATOM   2902 1HD  ARG A 198      -6.425 -26.712  15.243  1.00 19.83           H
ATOM   2903 2HD  ARG A 198      -6.316 -25.980  13.787  1.00 19.83           H
ATOM   2904  NE  ARG A 198      -5.249 -27.696  13.921  1.00 19.79           N
ATOM   2905  HE  ARG A 198      -4.253 -27.756  13.848  1.00 19.79           H
ATOM   2906  CZ  ARG A 198      -5.944 -28.729  13.490  1.00 16.33           C
ATOM   2907  NH1 ARG A 198      -7.245 -28.719  13.507  1.00 15.93           N
ATOM   2908 1HH1 ARG A 198      -7.734 -27.918  13.851  1.00 15.93           H
ATOM   2909 2HH1 ARG A 198      -7.755 -29.513  13.176  1.00 15.93           H
ATOM   2910  NH2 ARG A 198      -5.327 -29.780  13.050  1.00 16.43           N
ATOM   2911 1HH2 ARG A 198      -4.327 -29.805  13.039  1.00 16.43           H
ATOM   2912 2HH2 ARG A 198      -5.850 -30.566  12.722  1.00 16.43           H
ATOM   2913  N   CYS A 199      -1.988 -23.212  15.893  1.00 28.30           N
ATOM   2914  H   CYS A 199      -1.723 -23.978  16.479  1.00 28.30           H
ATOM   2915  CA  CYS A 199      -0.949 -22.512  15.160  1.00 29.01           C
ATOM   2916  HA  CYS A 199      -1.081 -21.534  15.322  1.00 29.01           H
ATOM   2917  C   CYS A 199      -1.086 -22.772  13.655  1.00 29.66           C
ATOM   2918  O   CYS A 199      -1.002 -23.908  13.194  1.00 27.07           O
ATOM   2919  CB  CYS A 199       0.414 -22.940  15.702  1.00 27.49           C
ATOM   2920 1HB  CYS A 199       0.386 -22.755  16.684  1.00 27.49           H
ATOM   2921 2HB  CYS A 199       0.469 -23.927  15.550  1.00 27.49           H
ATOM   2922  SG  CYS A 199       1.733 -22.038  14.866  1.00 22.54           S
ATOM   2923  HG  CYS A 199       2.758 -22.845  14.662  1.00 22.54           H
ATOM   2924  N   CYS A 200      -1.241 -21.703  12.872  1.00 35.18           N
ATOM   2925  H   CYS A 200      -1.296 -20.801  13.301  1.00 35.18           H
ATOM   2926  CA  CYS A 200      -1.334 -21.789  11.417  1.00 35.97           C
ATOM   2927  HA  CYS A 200      -2.047 -22.475  11.274  1.00 35.97           H
ATOM   2928  C   CYS A 200      -0.041 -22.290  10.725  1.00 35.10           C
ATOM   2929  O   CYS A 200      -0.070 -22.546   9.532  1.00 31.98           O
ATOM   2930  CB  CYS A 200      -1.716 -20.408  10.856  1.00 33.18           C
ATOM   2931 1HB  CYS A 200      -0.933 -19.817  11.052  1.00 33.18           H
ATOM   2932 2HB  CYS A 200      -1.797 -20.537   9.868  1.00 33.18           H
ATOM   2933  SG  CYS A 200      -3.255 -19.787  11.600  1.00 29.59           S
ATOM   2934  HG  CYS A 200      -4.169 -19.637  10.660  1.00 29.59           H
ATOM   2935  N   PHE A 201       1.067 -22.378  11.460  1.00 28.47           N
ATOM   2936  H   PHE A 201       0.999 -22.179  12.438  1.00 28.47           H
ATOM   2937  CA  PHE A 201       2.378 -22.748  10.924  1.00 29.82           C
ATOM   2938  HA  PHE A 201       2.303 -22.585   9.940  1.00 29.82           H
ATOM   2939  C   PHE A 201       2.718 -24.226  11.104  1.00 29.76           C
ATOM   2940  O   PHE A 201       3.307 -24.820  10.199  1.00 27.20           O
ATOM   2941  CB  PHE A 201       3.453 -21.867  11.576  1.00 28.01           C
ATOM   2942 1HB  PHE A 201       3.389 -21.969  12.569  1.00 28.01           H
ATOM   2943 2HB  PHE A 201       4.351 -22.179  11.266  1.00 28.01           H
ATOM   2944  CG  PHE A 201       3.334 -20.393  11.251  1.00 25.35           C
ATOM   2945  CD1 PHE A 201       3.948 -19.872  10.099  1.00 21.80           C
ATOM   2946  HD1 PHE A 201       4.456 -20.480   9.489  1.00 21.80           H
ATOM   2947  CD2 PHE A 201       2.612 -19.526  12.101  1.00 22.19           C
ATOM   2948  HD2 PHE A 201       2.169 -19.886  12.922  1.00 22.19           H
ATOM   2949  CE1 PHE A 201       3.853 -18.506   9.798  1.00 20.45           C
ATOM   2950  HE1 PHE A 201       4.299 -18.145   8.979  1.00 20.45           H
ATOM   2951  CE2 PHE A 201       2.515 -18.152  11.793  1.00 20.20           C
ATOM   2952  HE2 PHE A 201       2.003 -17.540  12.396  1.00 20.20           H
ATOM   2953  CZ  PHE A 201       3.136 -17.642  10.640  1.00 21.55           C
ATOM   2954  HZ  PHE A 201       3.067 -16.669  10.421  1.00 21.55           H
ATOM   2955  N   CYS A 202       2.348 -24.829  12.245  1.00 29.81           N
ATOM   2956  H   CYS A 202       1.856 -24.291  12.930  1.00 29.81           H
ATOM   2957  CA  CYS A 202       2.631 -26.242  12.537  1.00 34.73           C
ATOM   2958  HA  CYS A 202       3.124 -26.571  11.732  1.00 34.73           H
ATOM   2959  C   CYS A 202       1.374 -27.117  12.657  1.00 34.83           C
ATOM   2960  O   CYS A 202       1.476 -28.332  12.685  1.00 30.47           O
ATOM   2961  CB  CYS A 202       3.512 -26.340  13.785  1.00 31.89           C
ATOM   2962 1HB  CYS A 202       3.695 -27.315  13.910  1.00 31.89           H
ATOM   2963 2HB  CYS A 202       4.362 -25.868  13.552  1.00 31.89           H
ATOM   2964  SG  CYS A 202       2.676 -25.601  15.213  1.00 26.16           S
ATOM   2965  HG  CYS A 202       1.399 -25.421  14.931  1.00 26.16           H
ATOM   2966  N   GLY A 203       0.179 -26.509  12.698  1.00 29.10           N
ATOM   2967  H   GLY A 203       0.150 -25.513  12.608  1.00 29.10           H
ATOM   2968  CA  GLY A 203      -1.081 -27.225  12.867  1.00 31.75           C
ATOM   2969 1HA  GLY A 203      -1.812 -26.594  12.609  1.00 31.75           H
ATOM   2970 2HA  GLY A 203      -1.066 -27.996  12.231  1.00 31.75           H
ATOM   2971  C   GLY A 203      -1.344 -27.746  14.282  1.00 33.97           C
ATOM   2972  O   GLY A 203      -2.375 -28.390  14.488  1.00 29.56           O
ATOM   2973  N   GLU A 204      -0.461 -27.460  15.248  1.00 27.10           N
ATOM   2974  H   GLU A 204       0.333 -26.908  14.994  1.00 27.10           H
ATOM   2975  CA  GLU A 204      -0.560 -27.887  16.641  1.00 32.93           C
ATOM   2976  HA  GLU A 204      -1.116 -28.717  16.598  1.00 32.93           H
ATOM   2977  C   GLU A 204      -1.278 -26.839  17.518  1.00 33.26           C
ATOM   2978  O   GLU A 204      -1.254 -25.634  17.235  1.00 29.42           O
ATOM   2979  CB  GLU A 204       0.822 -28.222  17.216  1.00 31.01           C
ATOM   2980 1HB  GLU A 204       1.413 -27.422  17.116  1.00 31.01           H
ATOM   2981 2HB  GLU A 204       0.721 -28.443  18.186  1.00 31.01           H
ATOM   2982  CG  GLU A 204       1.477 -29.417  16.500  1.00 27.67           C
ATOM   2983 1HG  GLU A 204       0.871 -30.208  16.585  1.00 27.67           H
ATOM   2984 2HG  GLU A 204       1.589 -29.185  15.534  1.00 27.67           H
ATOM   2985  CD  GLU A 204       2.856 -29.792  17.077  1.00 24.66           C
ATOM   2986  OE1 GLU A 204       3.292 -30.931  16.811  1.00 23.72           O
ATOM   2987  OE2 GLU A 204       3.467 -28.928  17.744  1.00 26.13           O
ATOM   2988  N   ASP A 205      -1.915 -27.316  18.593  1.00 22.30           N
ATOM   2989  H   ASP A 205      -1.890 -28.304  18.746  1.00 22.30           H
ATOM   2990  CA  ASP A 205      -2.640 -26.503  19.554  1.00 19.63           C
ATOM   2991  HA  ASP A 205      -2.982 -25.713  19.045  1.00 19.63           H
ATOM   2992  C   ASP A 205      -1.698 -26.009  20.669  1.00 23.97           C
ATOM   2993  O   ASP A 205      -1.127 -26.808  21.407  1.00 19.82           O
ATOM   2994  CB  ASP A 205      -3.826 -27.295  20.115  1.00 20.28           C
ATOM   2995 1HB  ASP A 205      -3.484 -28.170  20.457  1.00 20.28           H
ATOM   2996 2HB  ASP A 205      -4.221 -26.773  20.871  1.00 20.28           H
ATOM   2997  CG  ASP A 205      -4.935 -27.574  19.084  1.00 16.25           C
ATOM   2998  OD1 ASP A 205      -5.235 -26.662  18.282  1.00 14.87           O
ATOM   2999  OD2 ASP A 205      -5.505 -28.684  19.113  1.00 17.75           O
ATOM   3000  N   HIS A 206      -1.567 -24.699  20.817  1.00 24.55           N
ATOM   3001  H   HIS A 206      -2.073 -24.102  20.194  1.00 24.55           H
ATOM   3002  CA  HIS A 206      -0.724 -24.072  21.839  1.00 25.26           C
ATOM   3003  HA  HIS A 206      -0.219 -24.823  22.263  1.00 25.26           H
ATOM   3004  C   HIS A 206      -1.568 -23.373  22.924  1.00 26.39           C
ATOM   3005  O   HIS A 206      -2.553 -22.712  22.603  1.00 22.36           O
ATOM   3006  CB  HIS A 206       0.260 -23.099  21.186  1.00 23.76           C
ATOM   3007 1HB  HIS A 206      -0.255 -22.443  20.634  1.00 23.76           H
ATOM   3008 2HB  HIS A 206       0.756 -22.612  21.905  1.00 23.76           H
ATOM   3009  CG  HIS A 206       1.271 -23.778  20.292  1.00 19.55           C
ATOM   3010  ND1 HIS A 206       2.380 -24.483  20.708  1.00 17.51           N
ATOM   3011  HD1 HIS A 206       2.671 -24.620  21.655  1.00 17.51           H
ATOM   3012  CD2 HIS A 206       1.235 -23.825  18.927  1.00 17.95           C
ATOM   3013  HD2 HIS A 206       0.547 -23.405  18.335  1.00 17.95           H
ATOM   3014  CE1 HIS A 206       2.997 -24.951  19.614  1.00 16.93           C
ATOM   3015  HE1 HIS A 206       3.829 -25.505  19.620  1.00 16.93           H
ATOM   3016  NE2 HIS A 206       2.341 -24.571  18.517  1.00 17.85           N
ATOM   3017  N   PRO A 207      -1.194 -23.476  24.221  1.00 23.48           N
ATOM   3018  CA  PRO A 207      -1.895 -22.783  25.297  1.00 23.29           C
ATOM   3019  HA  PRO A 207      -2.882 -22.890  25.176  1.00 23.29           H
ATOM   3020  C   PRO A 207      -1.621 -21.273  25.259  1.00 24.94           C
ATOM   3021  O   PRO A 207      -0.474 -20.836  25.118  1.00 22.49           O
ATOM   3022  CB  PRO A 207      -1.396 -23.440  26.591  1.00 21.27           C
ATOM   3023 1HB  PRO A 207      -1.357 -22.776  27.338  1.00 21.27           H
ATOM   3024 2HB  PRO A 207      -1.984 -24.205  26.855  1.00 21.27           H
ATOM   3025  CG  PRO A 207       0.006 -23.931  26.222  1.00 20.67           C
ATOM   3026 1HG  PRO A 207       0.685 -23.211  26.366  1.00 20.67           H
ATOM   3027 2HG  PRO A 207       0.254 -24.736  26.760  1.00 20.67           H
ATOM   3028  CD  PRO A 207      -0.105 -24.283  24.739  1.00 23.26           C
ATOM   3029 1HD  PRO A 207       0.737 -24.059  24.248  1.00 23.26           H
ATOM   3030 2HD  PRO A 207      -0.319 -25.251  24.610  1.00 23.26           H
ATOM   3031  N   GLN A 208      -2.667 -20.453  25.443  1.00 25.66           N
ATOM   3032  H   GLN A 208      -3.583 -20.853  25.472  1.00 25.66           H
ATOM   3033  CA  GLN A 208      -2.539 -19.004  25.603  1.00 28.78           C
ATOM   3034  HA  GLN A 208      -1.966 -18.685  24.849  1.00 28.78           H
ATOM   3035  C   GLN A 208      -1.854 -18.689  26.946  1.00 28.35           C
ATOM   3036  O   GLN A 208      -2.447 -18.868  28.008  1.00 26.37           O
ATOM   3037  CB  GLN A 208      -3.926 -18.332  25.512  1.00 27.38           C
ATOM   3038 1HB  GLN A 208      -4.624 -19.047  25.470  1.00 27.38           H
ATOM   3039 2HB  GLN A 208      -4.066 -17.777  26.332  1.00 27.38           H
ATOM   3040  CG  GLN A 208      -4.085 -17.426  24.281  1.00 24.81           C
ATOM   3041 1HG  GLN A 208      -3.363 -16.734  24.300  1.00 24.81           H
ATOM   3042 2HG  GLN A 208      -3.988 -17.987  23.459  1.00 24.81           H
ATOM   3043  CD  GLN A 208      -5.436 -16.710  24.218  1.00 21.78           C
ATOM   3044  OE1 GLN A 208      -6.306 -16.823  25.056  1.00 22.30           O
ATOM   3045  NE2 GLN A 208      -5.668 -15.902  23.195  1.00 22.65           N
ATOM   3046 1HE2 GLN A 208      -6.537 -15.411  23.133  1.00 22.65           H
ATOM   3047 2HE2 GLN A 208      -4.975 -15.783  22.484  1.00 22.65           H
ATOM   3048  N   GLN A 209      -0.610 -18.205  26.923  1.00 24.31           N
ATOM   3049  H   GLN A 209      -0.100 -18.230  26.063  1.00 24.31           H
ATOM   3050  CA  GLN A 209       0.037 -17.639  28.110  1.00 25.70           C
ATOM   3051  HA  GLN A 209      -0.215 -18.225  28.880  1.00 25.70           H
ATOM   3052  C   GLN A 209      -0.498 -16.223  28.347  1.00 24.85           C
ATOM   3053  O   GLN A 209      -0.219 -15.302  27.586  1.00 23.74           O
ATOM   3054  CB  GLN A 209       1.564 -17.688  28.007  1.00 24.61           C
ATOM   3055 1HB  GLN A 209       1.834 -17.382  27.094  1.00 24.61           H
ATOM   3056 2HB  GLN A 209       1.952 -17.073  28.693  1.00 24.61           H
ATOM   3057  CG  GLN A 209       2.108 -19.113  28.243  1.00 22.41           C
ATOM   3058 1HG  GLN A 209       1.759 -19.448  29.118  1.00 22.41           H
ATOM   3059 2HG  GLN A 209       1.784 -19.706  27.506  1.00 22.41           H
ATOM   3060  CD  GLN A 209       3.637 -19.180  28.277  1.00 20.35           C
ATOM   3061  OE1 GLN A 209       4.345 -18.236  27.997  1.00 21.09           O
ATOM   3062  NE2 GLN A 209       4.202 -20.313  28.637  1.00 22.01           N
ATOM   3063 1HE2 GLN A 209       5.199 -20.384  28.676  1.00 22.01           H
ATOM   3064 2HE2 GLN A 209       3.635 -21.102  28.872  1.00 22.01           H
ATOM   3065  N   GLY A 210      -1.295 -16.065  29.414  1.00 20.79           N
ATOM   3066  H   GLY A 210      -1.605 -16.885  29.896  1.00 20.79           H
ATOM   3067  CA  GLY A 210      -1.736 -14.769  29.912  1.00 23.23           C
ATOM   3068 1HA  GLY A 210      -2.161 -14.275  29.154  1.00 23.23           H
ATOM   3069 2HA  GLY A 210      -2.415 -14.928  30.629  1.00 23.23           H
ATOM   3070  C   GLY A 210      -0.559 -13.964  30.471  1.00 22.83           C
ATOM   3071  O   GLY A 210       0.237 -14.469  31.255  1.00 21.20           O
ATOM   3072  N   SER A 211      -0.467 -12.705  30.077  1.00 19.86           N
ATOM   3073  H   SER A 211      -1.099 -12.396  29.366  1.00 19.86           H
ATOM   3074  CA  SER A 211       0.488 -11.732  30.602  1.00 22.38           C
ATOM   3075  HA  SER A 211       1.397 -12.143  30.532  1.00 22.38           H
ATOM   3076  C   SER A 211       0.195 -11.438  32.075  1.00 21.80           C
ATOM   3077  O   SER A 211      -0.817 -10.827  32.405  1.00 20.47           O
ATOM   3078  CB  SER A 211       0.402 -10.450  29.757  1.00 20.47           C
ATOM   3079 1HB  SER A 211       0.688 -10.623  28.814  1.00 20.47           H
ATOM   3080 2HB  SER A 211      -0.527 -10.081  29.761  1.00 20.47           H
ATOM   3081  OG  SER A 211       1.244  -9.451  30.265  1.00 18.13           O
ATOM   3082  HG  SER A 211       2.126  -9.805  30.381  1.00 18.13           H
ATOM   3083  N   THR A 212       1.095 -11.863  32.970  1.00 16.68           N
ATOM   3084  H   THR A 212       1.827 -12.465  32.652  1.00 16.68           H
ATOM   3085  CA  THR A 212       1.070 -11.495  34.396  1.00 17.98           C
ATOM   3086  HA  THR A 212       0.108 -11.420  34.659  1.00 17.98           H
ATOM   3087  C   THR A 212       1.776 -10.150  34.567  1.00 18.09           C
ATOM   3088  O   THR A 212       2.979 -10.045  34.366  1.00 16.94           O
ATOM   3089  CB  THR A 212       1.719 -12.580  35.274  1.00 16.99           C
ATOM   3090  HB  THR A 212       2.713 -12.520  35.180  1.00 16.99           H
ATOM   3091  OG1 THR A 212       1.344 -13.864  34.836  1.00 15.10           O
ATOM   3092  HG1 THR A 212       1.259 -14.447  35.591  1.00 15.10           H
ATOM   3093  CG2 THR A 212       1.278 -12.470  36.728  1.00 14.82           C
ATOM   3094 1HG2 THR A 212       1.706 -13.180  37.287  1.00 14.82           H
ATOM   3095 2HG2 THR A 212       0.286 -12.570  36.810  1.00 14.82           H
ATOM   3096 3HG2 THR A 212       1.530 -11.582  37.113  1.00 14.82           H
ATOM   3097  N   LEU A 213       1.013  -9.112  34.898  1.00 13.82           N
ATOM   3098  H   LEU A 213       0.021  -9.236  34.888  1.00 13.82           H
ATOM   3099  CA  LEU A 213       1.540  -7.794  35.278  1.00 15.97           C
ATOM   3100  HA  LEU A 213       2.177  -7.509  34.562  1.00 15.97           H
ATOM   3101  C   LEU A 213       2.291  -7.900  36.614  1.00 15.72           C
ATOM   3102  O   LEU A 213       1.675  -8.131  37.652  1.00 15.10           O
ATOM   3103  CB  LEU A 213       0.364  -6.796  35.392  1.00 14.84           C
ATOM   3104 1HB  LEU A 213      -0.406  -7.265  35.825  1.00 14.84           H
ATOM   3105 2HB  LEU A 213       0.655  -6.031  35.967  1.00 14.84           H
ATOM   3106  CG  LEU A 213      -0.119  -6.226  34.046  1.00 13.29           C
ATOM   3107  HG  LEU A 213      -0.085  -6.968  33.377  1.00 13.29           H
ATOM   3108  CD1 LEU A 213      -1.547  -5.699  34.165  1.00 12.17           C
ATOM   3109 1HD1 LEU A 213      -1.866  -5.327  33.293  1.00 12.17           H
ATOM   3110 2HD1 LEU A 213      -1.605  -4.971  34.849  1.00 12.17           H
ATOM   3111 3HD1 LEU A 213      -2.176  -6.427  34.437  1.00 12.17           H
ATOM   3112  CD2 LEU A 213       0.775  -5.068  33.586  1.00 12.45           C
ATOM   3113 1HD2 LEU A 213       0.461  -4.698  32.712  1.00 12.45           H
ATOM   3114 2HD2 LEU A 213       1.721  -5.370  33.470  1.00 12.45           H
ATOM   3115 3HD2 LEU A 213       0.770  -4.324  34.254  1.00 12.45           H
ATOM   3116  N   TYR A 214       3.604  -7.681  36.596  1.00 15.61           N
ATOM   3117  H   TYR A 214       4.083  -7.720  35.719  1.00 15.61           H
ATOM   3118  CA  TYR A 214       4.377  -7.386  37.805  1.00 16.56           C
ATOM   3119  HA  TYR A 214       3.892  -7.820  38.565  1.00 16.56           H
ATOM   3120  C   TYR A 214       4.420  -5.866  38.025  1.00 16.58           C
ATOM   3121  O   TYR A 214       4.910  -5.118  37.192  1.00 15.13           O
ATOM   3122  CB  TYR A 214       5.787  -8.002  37.728  1.00 15.66           C
ATOM   3123 1HB  TYR A 214       6.082  -8.018  36.773  1.00 15.66           H
ATOM   3124 2HB  TYR A 214       6.417  -7.438  38.262  1.00 15.66           H
ATOM   3125  CG  TYR A 214       5.856  -9.413  38.262  1.00 14.21           C
ATOM   3126  CD1 TYR A 214       6.106  -9.631  39.635  1.00 12.63           C
ATOM   3127  HD1 TYR A 214       6.240  -8.852  40.247  1.00 12.63           H
ATOM   3128  CD2 TYR A 214       5.667 -10.517  37.411  1.00 11.88           C
ATOM   3129  HD2 TYR A 214       5.491 -10.369  36.438  1.00 11.88           H
ATOM   3130  CE1 TYR A 214       6.167 -10.935  40.141  1.00 11.53           C
ATOM   3131  HE1 TYR A 214       6.350 -11.085  41.113  1.00 11.53           H
ATOM   3132  CE2 TYR A 214       5.724 -11.822  37.917  1.00 12.53           C
ATOM   3133  HE2 TYR A 214       5.589 -12.601  37.305  1.00 12.53           H
ATOM   3134  CZ  TYR A 214       5.971 -12.038  39.282  1.00 12.20           C
ATOM   3135  OH  TYR A 214       6.035 -13.305  39.781  1.00 13.07           O
ATOM   3136  HH  TYR A 214       6.050 -13.271  40.737  1.00 13.07           H
ATOM   3137  N   CYS A 215       3.915  -5.427  39.195  1.00 14.03           N
ATOM   3138  H   CYS A 215       3.353  -6.057  39.730  1.00 14.03           H
ATOM   3139  CA  CYS A 215       4.140  -4.089  39.726  1.00 16.64           C
ATOM   3140  HA  CYS A 215       4.006  -3.445  38.973  1.00 16.64           H
ATOM   3141  C   CYS A 215       5.577  -4.006  40.274  1.00 16.84           C
ATOM   3142  O   CYS A 215       5.961  -4.822  41.104  1.00 15.56           O
ATOM   3143  CB  CYS A 215       3.132  -3.815  40.856  1.00 15.67           C
ATOM   3144 1HB  CYS A 215       3.254  -4.561  41.511  1.00 15.67           H
ATOM   3145 2HB  CYS A 215       3.424  -2.954  41.273  1.00 15.67           H
ATOM   3146  SG  CYS A 215       1.434  -3.732  40.204  1.00 13.48           S
ATOM   3147  HG  CYS A 215       1.469  -3.712  38.885  1.00 13.48           H
ATOM   3148  N   VAL A 216       6.332  -2.993  39.841  1.00 12.79           N
ATOM   3149  H   VAL A 216       6.005  -2.455  39.064  1.00 12.79           H
ATOM   3150  CA  VAL A 216       7.621  -2.628  40.449  1.00 17.56           C
ATOM   3151  HA  VAL A 216       7.737  -3.224  41.243  1.00 17.56           H
ATOM   3152  C   VAL A 216       7.556  -1.158  40.892  1.00 17.24           C
ATOM   3153  O   VAL A 216       7.036  -0.333  40.133  1.00 15.86           O
ATOM   3154  CB  VAL A 216       8.812  -2.894  39.496  1.00 16.37           C
ATOM   3155  HB  VAL A 216       8.652  -2.330  38.686  1.00 16.37           H
ATOM   3156  CG1 VAL A 216      10.158  -2.513  40.125  1.00 14.15           C
ATOM   3157 1HG1 VAL A 216      10.912  -2.693  39.494  1.00 14.15           H
ATOM   3158 2HG1 VAL A 216      10.325  -3.037  40.960  1.00 14.15           H
ATOM   3159 3HG1 VAL A 216      10.181  -1.542  40.362  1.00 14.15           H
ATOM   3160  CG2 VAL A 216       8.897  -4.384  39.126  1.00 14.24           C
ATOM   3161 1HG2 VAL A 216       9.666  -4.557  38.510  1.00 14.24           H
ATOM   3162 2HG2 VAL A 216       8.062  -4.688  38.667  1.00 14.24           H
ATOM   3163 3HG2 VAL A 216       9.023  -4.949  39.941  1.00 14.24           H
ATOM   3164  N   PRO A 217       8.014  -0.814  42.117  1.00 16.23           N
ATOM   3165  CA  PRO A 217       7.882   0.521  42.672  1.00 18.41           C
ATOM   3166  HA  PRO A 217       6.997   0.892  42.391  1.00 18.41           H
ATOM   3167  C   PRO A 217       8.927   1.500  42.117  1.00 18.74           C
ATOM   3168  O   PRO A 217      10.036   1.138  41.734  1.00 16.91           O
ATOM   3169  CB  PRO A 217       7.994   0.337  44.191  1.00 16.58           C
ATOM   3170 1HB  PRO A 217       8.382   1.149  44.627  1.00 16.58           H
ATOM   3171 2HB  PRO A 217       7.104   0.133  44.598  1.00 16.58           H
ATOM   3172  CG  PRO A 217       8.935  -0.850  44.320  1.00 15.47           C
ATOM   3173 1HG  PRO A 217       9.888  -0.547  44.318  1.00 15.47           H
ATOM   3174 2HG  PRO A 217       8.748  -1.359  45.160  1.00 15.47           H
ATOM   3175  CD  PRO A 217       8.637  -1.705  43.092  1.00 15.62           C
ATOM   3176 1HD  PRO A 217       9.477  -2.086  42.706  1.00 15.62           H
ATOM   3177 2HD  PRO A 217       8.006  -2.448  43.315  1.00 15.62           H
ATOM   3178  N   THR A 218       8.551   2.774  42.119  1.00 13.23           N
ATOM   3179  H   THR A 218       7.612   2.949  42.416  1.00 13.23           H
ATOM   3180  CA  THR A 218       9.329   3.954  41.744  1.00 17.33           C
ATOM   3181  HA  THR A 218       9.585   3.779  40.793  1.00 17.33           H
ATOM   3182  C   THR A 218      10.597   4.137  42.590  1.00 17.91           C
ATOM   3183  O   THR A 218      10.500   4.284  43.810  1.00 16.05           O
ATOM   3184  CB  THR A 218       8.457   5.211  41.939  1.00 15.68           C
ATOM   3185  HB  THR A 218       9.047   5.976  42.199  1.00 15.68           H
ATOM   3186  OG1 THR A 218       7.541   5.021  42.994  1.00 13.31           O
ATOM   3187  HG1 THR A 218       6.652   4.978  42.641  1.00 13.31           H
ATOM   3188  CG2 THR A 218       7.642   5.544  40.701  1.00 12.80           C
ATOM   3189 1HG2 THR A 218       7.084   6.361  40.848  1.00 12.80           H
ATOM   3190 2HG2 THR A 218       7.028   4.791  40.463  1.00 12.80           H
ATOM   3191 3HG2 THR A 218       8.237   5.715  39.916  1.00 12.80           H
ATOM   3192  N   SER A 219      11.750   4.270  41.939  1.00 14.31           N
ATOM   3193  H   SER A 219      11.851   3.819  41.052  1.00 14.31           H
ATOM   3194  CA  SER A 219      12.878   5.045  42.459  1.00 20.74           C
ATOM   3195  HA  SER A 219      12.430   5.790  42.953  1.00 20.74           H
ATOM   3196  C   SER A 219      13.723   5.649  41.328  1.00 20.07           C
ATOM   3197  O   SER A 219      13.716   5.188  40.186  1.00 18.31           O
ATOM   3198  CB  SER A 219      13.727   4.274  43.486  1.00 19.06           C
ATOM   3199 1HB  SER A 219      14.410   4.872  43.906  1.00 19.06           H
ATOM   3200 2HB  SER A 219      13.150   3.875  44.199  1.00 19.06           H
ATOM   3201  OG  SER A 219      14.422   3.214  42.867  1.00 16.29           O
ATOM   3202  HG  SER A 219      13.825   2.479  42.727  1.00 16.29           H
ATOM   3203  N   THR A 220      14.363   6.753  41.676  1.00 12.66           N
ATOM   3204  H   THR A 220      14.509   6.862  42.659  1.00 12.66           H
ATOM   3205  CA  THR A 220      14.891   7.838  40.853  1.00 19.85           C
ATOM   3206  HA  THR A 220      14.219   7.914  40.117  1.00 19.85           H
ATOM   3207  C   THR A 220      16.259   7.582  40.187  1.00 19.76           C
ATOM   3208  O   THR A 220      17.125   6.950  40.778  1.00 17.83           O
ATOM   3209  CB  THR A 220      15.031   9.068  41.769  1.00 17.35           C
ATOM   3210  HB  THR A 220      15.862   9.555  41.501  1.00 17.35           H
ATOM   3211  OG1 THR A 220      15.173   8.687  43.132  1.00 14.75           O
ATOM   3212  HG1 THR A 220      15.205   9.470  43.681  1.00 14.75           H
ATOM   3213  CG2 THR A 220      13.801   9.960  41.718  1.00 15.19           C
ATOM   3214 1HG2 THR A 220      13.908  10.753  42.318  1.00 15.19           H
ATOM   3215 2HG2 THR A 220      12.985   9.462  42.010  1.00 15.19           H
ATOM   3216 3HG2 THR A 220      13.640  10.296  40.790  1.00 15.19           H
ATOM   3217  N   ASN A 221      16.444   8.243  39.033  1.00 10.15           N
ATOM   3218  H   ASN A 221      15.614   8.428  38.507  1.00 10.15           H
ATOM   3219  CA  ASN A 221      17.699   8.736  38.429  1.00 17.91           C
ATOM   3220  HA  ASN A 221      17.335   9.064  37.557  1.00 17.91           H
ATOM   3221  C   ASN A 221      18.787   7.727  37.994  1.00 17.70           C
ATOM   3222  O   ASN A 221      19.605   7.305  38.808  1.00 15.55           O
ATOM   3223  CB  ASN A 221      18.308   9.840  39.318  1.00 16.29           C
ATOM   3224 1HB  ASN A 221      18.406   9.485  40.248  1.00 16.29           H
ATOM   3225 2HB  ASN A 221      19.208  10.082  38.957  1.00 16.29           H
ATOM   3226  CG  ASN A 221      17.478  11.106  39.388  1.00 12.89           C
ATOM   3227  OD1 ASN A 221      16.593  11.350  38.591  1.00 11.71           O
ATOM   3228  ND2 ASN A 221      17.759  11.970  40.333  1.00 11.93           N
ATOM   3229 1HD2 ASN A 221      17.246  12.826  40.396  1.00 11.93           H
ATOM   3230 2HD2 ASN A 221      18.486  11.773  40.990  1.00 11.93           H
ATOM   3231  N   GLN A 222      18.950   7.543  36.681  1.00 14.38           N
ATOM   3232  H   GLN A 222      18.245   7.029  36.191  1.00 14.38           H
ATOM   3233  CA  GLN A 222      20.103   8.048  35.901  1.00 21.23           C
ATOM   3234  HA  GLN A 222      20.063   9.037  36.046  1.00 21.23           H
ATOM   3235  C   GLN A 222      19.949   7.729  34.407  1.00 20.17           C
ATOM   3236  O   GLN A 222      19.535   6.640  34.016  1.00 18.91           O
ATOM   3237  CB  GLN A 222      21.464   7.535  36.419  1.00 20.22           C
ATOM   3238 1HB  GLN A 222      21.316   6.716  36.974  1.00 20.22           H
ATOM   3239 2HB  GLN A 222      22.047   7.308  35.639  1.00 20.22           H
ATOM   3240  CG  GLN A 222      22.163   8.611  37.279  1.00 17.92           C
ATOM   3241 1HG  GLN A 222      22.377   9.396  36.697  1.00 17.92           H
ATOM   3242 2HG  GLN A 222      21.537   8.895  38.005  1.00 17.92           H
ATOM   3243  CD  GLN A 222      23.458   8.141  37.930  1.00 16.36           C
ATOM   3244  OE1 GLN A 222      23.933   7.037  37.739  1.00 16.10           O
ATOM   3245  NE2 GLN A 222      24.096   8.979  38.724  1.00 17.08           N
ATOM   3246 1HE2 GLN A 222      24.954   8.703  39.157  1.00 17.08           H
ATOM   3247 2HE2 GLN A 222      23.722   9.891  38.893  1.00 17.08           H
ATOM   3248  N   ALA A 223      20.285   8.715  33.579  1.00 17.31           N
ATOM   3249  H   ALA A 223      20.585   9.578  33.985  1.00 17.31           H
ATOM   3250  CA  ALA A 223      20.248   8.630  32.133  1.00 26.83           C
ATOM   3251  HA  ALA A 223      19.406   8.150  31.887  1.00 26.83           H
ATOM   3252  C   ALA A 223      21.440   7.819  31.597  1.00 25.37           C
ATOM   3253  O   ALA A 223      22.586   8.255  31.728  1.00 23.64           O
ATOM   3254  CB  ALA A 223      20.257  10.062  31.584  1.00 24.75           C
ATOM   3255 1HB  ALA A 223      19.481  10.585  31.935  1.00 24.75           H
ATOM   3256 2HB  ALA A 223      20.202  10.063  30.585  1.00 24.75           H
ATOM   3257 3HB  ALA A 223      21.095  10.541  31.847  1.00 24.75           H
ATOM   3258  N   GLN A 224      21.150   6.702  30.925  1.00 18.06           N
ATOM   3259  H   GLN A 224      20.280   6.248  31.118  1.00 18.06           H
ATOM   3260  CA  GLN A 224      22.033   6.104  29.923  1.00 25.63           C
ATOM   3261  HA  GLN A 224      22.644   6.827  29.602  1.00 25.63           H
ATOM   3262  C   GLN A 224      21.172   5.599  28.766  1.00 24.23           C
ATOM   3263  O   GLN A 224      20.188   4.890  28.973  1.00 23.03           O
ATOM   3264  CB  GLN A 224      22.925   5.003  30.526  1.00 24.71           C
ATOM   3265 1HB  GLN A 224      22.390   4.472  31.183  1.00 24.71           H
ATOM   3266 2HB  GLN A 224      23.244   4.403  29.793  1.00 24.71           H
ATOM   3267  CG  GLN A 224      24.143   5.603  31.244  1.00 22.40           C
ATOM   3268 1HG  GLN A 224      24.647   6.164  30.588  1.00 22.40           H
ATOM   3269 2HG  GLN A 224      23.812   6.179  31.991  1.00 22.40           H
ATOM   3270  CD  GLN A 224      25.115   4.584  31.833  1.00 20.16           C
ATOM   3271  OE1 GLN A 224      24.856   3.390  31.898  1.00 20.83           O
ATOM   3272  NE2 GLN A 224      26.260   5.016  32.294  1.00 20.90           N
ATOM   3273 1HE2 GLN A 224      26.913   4.373  32.694  1.00 20.90           H
ATOM   3274 2HE2 GLN A 224      26.483   5.990  32.246  1.00 20.90           H
ATOM   3275  N   ALA A 225      21.505   6.028  27.559  1.00 18.28           N
ATOM   3276  H   ALA A 225      22.273   6.665  27.492  1.00 18.28           H
ATOM   3277  CA  ALA A 225      20.845   5.647  26.328  1.00 28.36           C
ATOM   3278  HA  ALA A 225      19.873   5.864  26.418  1.00 28.36           H
ATOM   3279  C   ALA A 225      20.978   4.134  26.105  1.00 27.54           C
ATOM   3280  O   ALA A 225      22.075   3.630  25.885  1.00 25.79           O
ATOM   3281  CB  ALA A 225      21.456   6.466  25.190  1.00 26.75           C
ATOM   3282 1HB  ALA A 225      21.356   7.446  25.360  1.00 26.75           H
ATOM   3283 2HB  ALA A 225      21.010   6.258  24.319  1.00 26.75           H
ATOM   3284 3HB  ALA A 225      22.431   6.269  25.091  1.00 26.75           H
ATOM   3285  N   ALA A 226      19.857   3.418  26.156  1.00 22.78           N
ATOM   3286  H   ALA A 226      19.028   3.860  26.498  1.00 22.78           H
ATOM   3287  CA  ALA A 226      19.776   2.029  25.741  1.00 33.28           C
ATOM   3288  HA  ALA A 226      20.642   1.590  25.980  1.00 33.28           H
ATOM   3289  C   ALA A 226      19.591   1.956  24.213  1.00 31.93           C
ATOM   3290  O   ALA A 226      18.880   2.796  23.650  1.00 30.48           O
ATOM   3291  CB  ALA A 226      18.627   1.349  26.508  1.00 31.01           C
ATOM   3292 1HB  ALA A 226      18.770   1.410  27.496  1.00 31.01           H
ATOM   3293 2HB  ALA A 226      18.558   0.381  26.266  1.00 31.01           H
ATOM   3294 3HB  ALA A 226      17.750   1.781  26.297  1.00 31.01           H
ATOM   3295  N   PRO A 227      20.224   0.984  23.533  1.00 24.79           N
ATOM   3296  CA  PRO A 227      20.044   0.789  22.102  1.00 32.05           C
ATOM   3297  HA  PRO A 227      20.177   1.649  21.610  1.00 32.05           H
ATOM   3298  C   PRO A 227      18.609   0.336  21.815  1.00 31.98           C
ATOM   3299  O   PRO A 227      18.059  -0.489  22.541  1.00 30.87           O
ATOM   3300  CB  PRO A 227      21.099  -0.242  21.696  1.00 29.06           C
ATOM   3301 1HB  PRO A 227      20.761  -0.828  20.960  1.00 29.06           H
ATOM   3302 2HB  PRO A 227      21.943   0.207  21.403  1.00 29.06           H
ATOM   3303  CG  PRO A 227      21.326  -1.049  22.975  1.00 29.29           C
ATOM   3304 1HG  PRO A 227      20.688  -1.817  23.028  1.00 29.29           H
ATOM   3305 2HG  PRO A 227      22.265  -1.391  23.017  1.00 29.29           H
ATOM   3306  CD  PRO A 227      21.065  -0.055  24.101  1.00 34.10           C
ATOM   3307 1HD  PRO A 227      20.586  -0.490  24.864  1.00 34.10           H
ATOM   3308 2HD  PRO A 227      21.918   0.351  24.430  1.00 34.10           H
ATOM   3309  N   GLU A 228      18.002   0.874  20.747  1.00 28.99           N
ATOM   3310  H   GLU A 228      18.471   1.616  20.269  1.00 28.99           H
ATOM   3311  CA  GLU A 228      16.699   0.447  20.235  1.00 34.58           C
ATOM   3312  HA  GLU A 228      16.037   0.756  20.918  1.00 34.58           H
ATOM   3313  C   GLU A 228      16.660  -1.085  20.079  1.00 33.29           C
ATOM   3314  O   GLU A 228      17.301  -1.658  19.189  1.00 32.64           O
ATOM   3315  CB  GLU A 228      16.417   1.093  18.865  1.00 34.50           C
ATOM   3316 1HB  GLU A 228      17.267   1.090  18.339  1.00 34.50           H
ATOM   3317 2HB  GLU A 228      15.732   0.537  18.394  1.00 34.50           H
ATOM   3318  CG  GLU A 228      15.898   2.541  18.927  1.00 31.06           C
ATOM   3319 1HG  GLU A 228      15.048   2.558  19.454  1.00 31.06           H
ATOM   3320 2HG  GLU A 228      16.583   3.111  19.380  1.00 31.06           H
ATOM   3321  CD  GLU A 228      15.627   3.104  17.510  1.00 28.89           C
ATOM   3322  OE1 GLU A 228      14.564   3.728  17.319  1.00 26.85           O
ATOM   3323  OE2 GLU A 228      16.497   2.904  16.633  1.00 31.58           O
ATOM   3324  N   GLU A 229      15.880  -1.746  20.930  1.00 29.13           N
ATOM   3325  H   GLU A 229      15.535  -1.269  21.739  1.00 29.13           H
ATOM   3326  CA  GLU A 229      15.508  -3.150  20.723  1.00 37.08           C
ATOM   3327  HA  GLU A 229      16.363  -3.653  20.594  1.00 37.08           H
ATOM   3328  C   GLU A 229      14.636  -3.244  19.464  1.00 36.84           C
ATOM   3329  O   GLU A 229      13.446  -2.952  19.467  1.00 36.11           O
ATOM   3330  CB  GLU A 229      14.803  -3.751  21.957  1.00 36.50           C
ATOM   3331 1HB  GLU A 229      14.300  -3.021  22.420  1.00 36.50           H
ATOM   3332 2HB  GLU A 229      14.162  -4.452  21.645  1.00 36.50           H
ATOM   3333  CG  GLU A 229      15.768  -4.394  22.971  1.00 32.87           C
ATOM   3334 1HG  GLU A 229      16.399  -4.992  22.477  1.00 32.87           H
ATOM   3335 2HG  GLU A 229      16.284  -3.668  23.425  1.00 32.87           H
ATOM   3336  CD  GLU A 229      15.036  -5.226  24.044  1.00 30.41           C
ATOM   3337  OE1 GLU A 229      15.521  -6.353  24.360  1.00 27.32           O
ATOM   3338  OE2 GLU A 229      13.968  -4.788  24.499  1.00 31.26           O
ATOM   3339  N   ARG A 230      15.246  -3.686  18.369  1.00 37.30           N
ATOM   3340  H   ARG A 230      16.246  -3.685  18.342  1.00 37.30           H
ATOM   3341  CA  ARG A 230      14.510  -4.174  17.200  1.00 43.12           C
ATOM   3342  HA  ARG A 230      14.015  -3.393  16.818  1.00 43.12           H
ATOM   3343  C   ARG A 230      13.554  -5.285  17.662  1.00 42.67           C
ATOM   3344  O   ARG A 230      13.964  -6.120  18.469  1.00 41.52           O
ATOM   3345  CB  ARG A 230      15.468  -4.716  16.139  1.00 42.57           C
ATOM   3346 1HB  ARG A 230      16.096  -5.360  16.577  1.00 42.57           H
ATOM   3347 2HB  ARG A 230      14.933  -5.193  15.442  1.00 42.57           H
ATOM   3348  CG  ARG A 230      16.288  -3.600  15.462  1.00 38.59           C
ATOM   3349 1HG  ARG A 230      15.668  -2.940  15.039  1.00 38.59           H
ATOM   3350 2HG  ARG A 230      16.851  -3.137  16.147  1.00 38.59           H
ATOM   3351  CD  ARG A 230      17.195  -4.195  14.387  1.00 36.97           C
ATOM   3352 1HD  ARG A 230      17.820  -4.856  14.802  1.00 36.97           H
ATOM   3353 2HD  ARG A 230      16.639  -4.652  13.692  1.00 36.97           H
ATOM   3354  NE  ARG A 230      18.000  -3.151  13.722  1.00 34.79           N
ATOM   3355  HE  ARG A 230      17.886  -2.217  14.059  1.00 34.79           H
ATOM   3356  CZ  ARG A 230      18.857  -3.320  12.727  1.00 32.30           C
ATOM   3357  NH1 ARG A 230      19.077  -4.498  12.217  1.00 32.15           N
ATOM   3358 1HH1 ARG A 230      18.594  -5.297  12.577  1.00 32.15           H
ATOM   3359 2HH1 ARG A 230      19.728  -4.604  11.466  1.00 32.15           H
ATOM   3360  NH2 ARG A 230      19.503  -2.307  12.240  1.00 31.11           N
ATOM   3361 1HH2 ARG A 230      19.355  -1.392  12.616  1.00 31.11           H
ATOM   3362 2HH2 ARG A 230      20.149  -2.440  11.488  1.00 31.11           H
ATOM   3363  N   PRO A 231      12.313  -5.340  17.144  1.00 40.88           N
ATOM   3364  CA  PRO A 231      11.384  -6.417  17.475  1.00 44.41           C
ATOM   3365  HA  PRO A 231      11.125  -6.363  18.439  1.00 44.41           H
ATOM   3366  C   PRO A 231      12.077  -7.765  17.241  1.00 44.64           C
ATOM   3367  O   PRO A 231      12.627  -7.996  16.161  1.00 43.79           O
ATOM   3368  CB  PRO A 231      10.151  -6.227  16.590  1.00 42.38           C
ATOM   3369 1HB  PRO A 231      10.047  -7.005  15.970  1.00 42.38           H
ATOM   3370 2HB  PRO A 231       9.330  -6.139  17.155  1.00 42.38           H
ATOM   3371  CG  PRO A 231      10.380  -4.947  15.793  1.00 42.17           C
ATOM   3372 1HG  PRO A 231      10.320  -5.138  14.813  1.00 42.17           H
ATOM   3373 2HG  PRO A 231       9.696  -4.261  16.042  1.00 42.17           H
ATOM   3374  CD  PRO A 231      11.778  -4.445  16.144  1.00 45.41           C
ATOM   3375 1HD  PRO A 231      12.376  -4.457  15.343  1.00 45.41           H
ATOM   3376 2HD  PRO A 231      11.744  -3.519  16.521  1.00 45.41           H
ATOM   3377  N   ARG A 232      12.069  -8.627  18.268  1.00 42.95           N
ATOM   3378  H   ARG A 232      11.624  -8.350  19.120  1.00 42.95           H
ATOM   3379  CA  ARG A 232      12.682  -9.958  18.201  1.00 48.02           C
ATOM   3380  HA  ARG A 232      13.664  -9.817  18.073  1.00 48.02           H
ATOM   3381  C   ARG A 232      12.084 -10.715  17.013  1.00 48.28           C
ATOM   3382  O   ARG A 232      10.861 -10.786  16.879  1.00 46.54           O
ATOM   3383  CB  ARG A 232      12.484 -10.734  19.505  1.00 46.32           C
ATOM   3384 1HB  ARG A 232      11.519 -10.689  19.762  1.00 46.32           H
ATOM   3385 2HB  ARG A 232      12.745 -11.687  19.354  1.00 46.32           H
ATOM   3386  CG  ARG A 232      13.327 -10.168  20.653  1.00 40.30           C
ATOM   3387 1HG  ARG A 232      14.288 -10.153  20.377  1.00 40.30           H
ATOM   3388 2HG  ARG A 232      13.023  -9.237  20.854  1.00 40.30           H
ATOM   3389  CD  ARG A 232      13.173 -11.037  21.915  1.00 37.12           C
ATOM   3390 1HD  ARG A 232      12.213 -11.065  22.192  1.00 37.12           H
ATOM   3391 2HD  ARG A 232      13.494 -11.966  21.729  1.00 37.12           H
ATOM   3392  NE  ARG A 232      13.961 -10.496  23.043  1.00 34.05           N
ATOM   3393  HE  ARG A 232      14.316  -9.568  22.934  1.00 34.05           H
ATOM   3394  CZ  ARG A 232      14.245 -11.105  24.175  1.00 31.30           C
ATOM   3395  NH1 ARG A 232      13.833 -12.314  24.430  1.00 29.88           N
ATOM   3396 1HH1 ARG A 232      13.284 -12.808  23.756  1.00 29.88           H
ATOM   3397 2HH1 ARG A 232      14.066 -12.749  25.300  1.00 29.88           H
ATOM   3398  NH2 ARG A 232      14.949 -10.485  25.075  1.00 28.11           N
ATOM   3399 1HH2 ARG A 232      15.270  -9.553  24.904  1.00 28.11           H
ATOM   3400 2HH2 ARG A 232      15.170 -10.940  25.938  1.00 28.11           H
ATOM   3401  N   ALA A 233      12.965 -11.271  16.175  1.00 45.90           N
ATOM   3402  H   ALA A 233      13.939 -11.094  16.318  1.00 45.90           H
ATOM   3403  CA  ALA A 233      12.567 -12.121  15.066  1.00 48.98           C
ATOM   3404  HA  ALA A 233      12.003 -11.574  14.448  1.00 48.98           H
ATOM   3405  C   ALA A 233      11.724 -13.314  15.578  1.00 49.01           C
ATOM   3406  O   ALA A 233      11.967 -13.799  16.690  1.00 47.12           O
ATOM   3407  CB  ALA A 233      13.827 -12.569  14.338  1.00 46.94           C
ATOM   3408 1HB  ALA A 233      14.354 -11.782  14.017  1.00 46.94           H
ATOM   3409 2HB  ALA A 233      13.601 -13.132  13.543  1.00 46.94           H
ATOM   3410 3HB  ALA A 233      14.416 -13.109  14.940  1.00 46.94           H
ATOM   3411  N   PRO A 234      10.729 -13.786  14.820  1.00 47.81           N
ATOM   3412  CA  PRO A 234       9.920 -14.920  15.215  1.00 49.84           C
ATOM   3413  HA  PRO A 234       9.497 -14.708  16.096  1.00 49.84           H
ATOM   3414  C   PRO A 234      10.766 -16.181  15.441  1.00 49.44           C
ATOM   3415  O   PRO A 234      11.812 -16.374  14.825  1.00 48.68           O
ATOM   3416  CB  PRO A 234       8.880 -15.102  14.103  1.00 48.40           C
ATOM   3417 1HB  PRO A 234       9.170 -15.805  13.454  1.00 48.40           H
ATOM   3418 2HB  PRO A 234       7.988 -15.347  14.484  1.00 48.40           H
ATOM   3419  CG  PRO A 234       8.826 -13.730  13.431  1.00 48.20           C
ATOM   3420 1HG  PRO A 234       8.581 -13.811  12.465  1.00 48.20           H
ATOM   3421 2HG  PRO A 234       8.173 -13.128  13.891  1.00 48.20           H
ATOM   3422  CD  PRO A 234      10.238 -13.210  13.586  1.00 50.95           C
ATOM   3423 1HD  PRO A 234      10.817 -13.502  12.825  1.00 50.95           H
ATOM   3424 2HD  PRO A 234      10.252 -12.212  13.652  1.00 50.95           H
ATOM   3425  N   TRP A 235      10.283 -17.082  16.290  1.00 45.63           N
ATOM   3426  H   TRP A 235       9.363 -16.924  16.648  1.00 45.63           H
ATOM   3427  CA  TRP A 235      10.988 -18.300  16.752  1.00 44.73           C
ATOM   3428  HA  TRP A 235      11.817 -17.966  17.201  1.00 44.73           H
ATOM   3429  C   TRP A 235      11.481 -19.250  15.639  1.00 44.49           C
ATOM   3430  O   TRP A 235      12.321 -20.104  15.890  1.00 42.06           O
ATOM   3431  CB  TRP A 235      10.047 -19.033  17.703  1.00 43.40           C
ATOM   3432 1HB  TRP A 235      10.508 -19.853  18.041  1.00 43.40           H
ATOM   3433 2HB  TRP A 235       9.834 -18.430  18.471  1.00 43.40           H
ATOM   3434  CG  TRP A 235       8.754 -19.458  17.084  1.00 40.36           C
ATOM   3435  CD1 TRP A 235       7.616 -18.730  17.053  1.00 36.58           C
ATOM   3436  HD1 TRP A 235       7.496 -17.830  17.472  1.00 36.58           H
ATOM   3437  CD2 TRP A 235       8.455 -20.698  16.363  1.00 37.93           C
ATOM   3438  NE1 TRP A 235       6.641 -19.421  16.352  1.00 33.87           N
ATOM   3439  HE1 TRP A 235       5.715 -19.080  16.189  1.00 33.87           H
ATOM   3440  CE2 TRP A 235       7.108 -20.636  15.908  1.00 36.92           C
ATOM   3441  CE3 TRP A 235       9.198 -21.855  16.062  1.00 38.55           C
ATOM   3442  HE3 TRP A 235      10.144 -21.933  16.377  1.00 38.55           H
ATOM   3443  CZ2 TRP A 235       6.524 -21.676  15.164  1.00 36.39           C
ATOM   3444  HZ2 TRP A 235       5.578 -21.608  14.848  1.00 36.39           H
ATOM   3445  CZ3 TRP A 235       8.616 -22.909  15.317  1.00 36.89           C
ATOM   3446  HZ3 TRP A 235       9.153 -23.726  15.108  1.00 36.89           H
ATOM   3447  CH2 TRP A 235       7.298 -22.813  14.874  1.00 37.05           C
ATOM   3448  HH2 TRP A 235       6.899 -23.561  14.344  1.00 37.05           H
ATOM   3449  N   TRP A 236      10.992 -19.116  14.407  1.00 46.07           N
ATOM   3450  H   TRP A 236      10.287 -18.424  14.254  1.00 46.07           H
ATOM   3451  CA  TRP A 236      11.425 -19.922  13.261  1.00 46.33           C
ATOM   3452  HA  TRP A 236      11.590 -20.828  13.650  1.00 46.33           H
ATOM   3453  C   TRP A 236      12.768 -19.488  12.647  1.00 45.93           C
ATOM   3454  O   TRP A 236      13.323 -20.242  11.858  1.00 42.76           O
ATOM   3455  CB  TRP A 236      10.301 -19.984  12.223  1.00 44.92           C
ATOM   3456 1HB  TRP A 236      10.673 -20.389  11.388  1.00 44.92           H
ATOM   3457 2HB  TRP A 236       9.578 -20.572  12.585  1.00 44.92           H
ATOM   3458  CG  TRP A 236       9.656 -18.691  11.830  1.00 42.55           C
ATOM   3459  CD1 TRP A 236       8.441 -18.277  12.244  1.00 39.12           C
ATOM   3460  HD1 TRP A 236       7.849 -18.781  12.873  1.00 39.12           H
ATOM   3461  CD2 TRP A 236      10.135 -17.643  10.918  1.00 40.20           C
ATOM   3462  NE1 TRP A 236       8.135 -17.065  11.678  1.00 36.81           N
ATOM   3463  HE1 TRP A 236       7.284 -16.566  11.843  1.00 36.81           H
ATOM   3464  CE2 TRP A 236       9.145 -16.622  10.854  1.00 39.27           C
ATOM   3465  CE3 TRP A 236      11.294 -17.469  10.152  1.00 40.39           C
ATOM   3466  HE3 TRP A 236      12.003 -18.174  10.165  1.00 40.39           H
ATOM   3467  CZ2 TRP A 236       9.306 -15.466  10.061  1.00 38.81           C
ATOM   3468  HZ2 TRP A 236       8.590 -14.769  10.026  1.00 38.81           H
ATOM   3469  CZ3 TRP A 236      11.478 -16.304   9.354  1.00 38.06           C
ATOM   3470  HZ3 TRP A 236      12.313 -16.193   8.816  1.00 38.06           H
ATOM   3471  CH2 TRP A 236      10.485 -15.312   9.324  1.00 38.43           C
ATOM   3472  HH2 TRP A 236      10.621 -14.489   8.772  1.00 38.43           H
ATOM   3473  N   ASP A 237      13.316 -18.344  13.042  1.00 45.53           N
ATOM   3474  H   ASP A 237      12.811 -17.785  13.699  1.00 45.53           H
ATOM   3475  CA  ASP A 237      14.622 -17.848  12.572  1.00 46.56           C
ATOM   3476  HA  ASP A 237      14.580 -17.943  11.577  1.00 46.56           H
ATOM   3477  C   ASP A 237      15.819 -18.702  13.048  1.00 45.64           C
ATOM   3478  O   ASP A 237      16.933 -18.560  12.558  1.00 43.07           O
ATOM   3479  CB  ASP A 237      14.789 -16.368  12.993  1.00 44.63           C
ATOM   3480 1HB  ASP A 237      14.008 -16.120  13.566  1.00 44.63           H
ATOM   3481 2HB  ASP A 237      15.632 -16.291  13.526  1.00 44.63           H
ATOM   3482  CG  ASP A 237      14.868 -15.352  11.835  1.00 41.10           C
ATOM   3483  OD1 ASP A 237      14.915 -15.770  10.659  1.00 38.36           O
ATOM   3484  OD2 ASP A 237      14.888 -14.147  12.141  1.00 37.84           O
ATOM   3485  N   THR A 238      15.591 -19.607  14.010  1.00 45.13           N
ATOM   3486  H   THR A 238      14.646 -19.755  14.301  1.00 45.13           H
ATOM   3487  CA  THR A 238      16.649 -20.396  14.664  1.00 45.97           C
ATOM   3488  HA  THR A 238      17.465 -19.869  14.425  1.00 45.97           H
ATOM   3489  C   THR A 238      16.842 -21.812  14.096  1.00 46.68           C
ATOM   3490  O   THR A 238      17.700 -22.541  14.572  1.00 42.58           O
ATOM   3491  CB  THR A 238      16.457 -20.452  16.196  1.00 41.76           C
ATOM   3492  HB  THR A 238      16.423 -21.413  16.470  1.00 41.76           H
ATOM   3493  OG1 THR A 238      15.225 -19.930  16.627  1.00 37.47           O
ATOM   3494  HG1 THR A 238      15.297 -18.981  16.725  1.00 37.47           H
ATOM   3495  CG2 THR A 238      17.546 -19.653  16.905  1.00 36.26           C
ATOM   3496 1HG2 THR A 238      17.426 -19.686  17.897  1.00 36.26           H
ATOM   3497 2HG2 THR A 238      17.526 -18.693  16.625  1.00 36.26           H
ATOM   3498 3HG2 THR A 238      18.453 -20.017  16.693  1.00 36.26           H
ATOM   3499  N   SER A 239      16.060 -22.232  13.093  1.00 51.06           N
ATOM   3500  H   SER A 239      15.345 -21.629  12.740  1.00 51.06           H
ATOM   3501  CA  SER A 239      16.239 -23.566  12.505  1.00 52.67           C
ATOM   3502  HA  SER A 239      16.516 -24.149  13.269  1.00 52.67           H
ATOM   3503  C   SER A 239      17.372 -23.583  11.468  1.00 54.92           C
ATOM   3504  O   SER A 239      17.479 -22.694  10.624  1.00 50.26           O
ATOM   3505  CB  SER A 239      14.922 -24.118  11.951  1.00 47.14           C
ATOM   3506 1HB  SER A 239      15.008 -25.094  11.753  1.00 47.14           H
ATOM   3507 2HB  SER A 239      14.180 -23.975  12.606  1.00 47.14           H
ATOM   3508  OG  SER A 239      14.533 -23.491  10.751  1.00 41.18           O
ATOM   3509  HG  SER A 239      14.445 -24.149  10.061  1.00 41.18           H
ATOM   3510  N   SER A 240      18.200 -24.613  11.487  1.00 59.19           N
ATOM   3511  H   SER A 240      18.015 -25.352  12.135  1.00 59.19           H
ATOM   3512  CA  SER A 240      19.379 -24.739  10.613  1.00 63.64           C
ATOM   3513  HA  SER A 240      19.915 -23.928  10.846  1.00 63.64           H
ATOM   3514  C   SER A 240      19.067 -24.697   9.098  1.00 65.75           C
ATOM   3515  O   SER A 240      19.974 -24.526   8.289  1.00 60.03           O
ATOM   3516  CB  SER A 240      20.119 -26.043  10.927  1.00 57.87           C
ATOM   3517 1HB  SER A 240      19.581 -26.834  10.635  1.00 57.87           H
ATOM   3518 2HB  SER A 240      21.011 -26.061  10.475  1.00 57.87           H
ATOM   3519  OG  SER A 240      20.342 -26.167  12.326  1.00 49.66           O
ATOM   3520  HG  SER A 240      19.501 -26.195  12.782  1.00 49.66           H
ATOM   3521  N   GLY A 241      17.794 -24.852   8.717  1.00 66.22           N
ATOM   3522  H   GLY A 241      17.117 -25.068   9.420  1.00 66.22           H
ATOM   3523  CA  GLY A 241      17.329 -24.724   7.329  1.00 71.86           C
ATOM   3524 1HA  GLY A 241      18.099 -24.959   6.736  1.00 71.86           H
ATOM   3525 2HA  GLY A 241      16.594 -25.390   7.201  1.00 71.86           H
ATOM   3526  C   GLY A 241      16.814 -23.331   6.954  1.00 74.94           C
ATOM   3527  O   GLY A 241      16.698 -23.031   5.771  1.00 72.00           O
ATOM   3528  N   ALA A 242      16.529 -22.450   7.930  1.00 74.15           N
ATOM   3529  H   ALA A 242      16.764 -22.694   8.871  1.00 74.15           H
ATOM   3530  CA  ALA A 242      15.895 -21.156   7.688  1.00 79.00           C
ATOM   3531  HA  ALA A 242      15.118 -21.346   7.087  1.00 79.00           H
ATOM   3532  C   ALA A 242      16.807 -20.167   6.941  1.00 81.82           C
ATOM   3533  O   ALA A 242      16.321 -19.349   6.158  1.00 79.52           O
ATOM   3534  CB  ALA A 242      15.439 -20.584   9.036  1.00 73.27           C
ATOM   3535 1HB  ALA A 242      14.847 -21.230   9.518  1.00 73.27           H
ATOM   3536 2HB  ALA A 242      14.928 -19.734   8.910  1.00 73.27           H
ATOM   3537 3HB  ALA A 242      16.223 -20.387   9.625  1.00 73.27           H
ATOM   3538  N   LEU A 243      18.129 -20.283   7.138  1.00 75.90           N
ATOM   3539  H   LEU A 243      18.450 -21.015   7.739  1.00 75.90           H
ATOM   3540  CA  LEU A 243      19.130 -19.407   6.530  1.00 80.67           C
ATOM   3541  HA  LEU A 243      18.660 -18.531   6.424  1.00 80.67           H
ATOM   3542  C   LEU A 243      19.569 -19.848   5.119  1.00 83.25           C
ATOM   3543  O   LEU A 243      20.404 -19.176   4.515  1.00 81.28           O
ATOM   3544  CB  LEU A 243      20.336 -19.290   7.478  1.00 76.74           C
ATOM   3545 1HB  LEU A 243      20.670 -20.211   7.678  1.00 76.74           H
ATOM   3546 2HB  LEU A 243      21.052 -18.769   7.013  1.00 76.74           H
ATOM   3547  CG  LEU A 243      20.022 -18.593   8.809  1.00 67.65           C
ATOM   3548  HG  LEU A 243      19.232 -19.055   9.211  1.00 67.65           H
ATOM   3549  CD1 LEU A 243      21.241 -18.681   9.724  1.00 63.94           C
ATOM   3550 1HD1 LEU A 243      21.064 -18.234  10.601  1.00 63.94           H
ATOM   3551 2HD1 LEU A 243      22.035 -18.238   9.307  1.00 63.94           H
ATOM   3552 3HD1 LEU A 243      21.483 -19.634   9.908  1.00 63.94           H
ATOM   3553  CD2 LEU A 243      19.673 -17.116   8.622  1.00 64.94           C
ATOM   3554 1HD2 LEU A 243      19.472 -16.681   9.500  1.00 64.94           H
ATOM   3555 2HD2 LEU A 243      18.870 -17.009   8.035  1.00 64.94           H
ATOM   3556 3HD2 LEU A 243      20.431 -16.619   8.199  1.00 64.94           H
ATOM   3557  N   ARG A 244      19.028 -20.954   4.603  1.00 81.82           N
ATOM   3558  H   ARG A 244      18.335 -21.454   5.122  1.00 81.82           H
ATOM   3559  CA  ARG A 244      19.438 -21.442   3.287  1.00 84.03           C
ATOM   3560  HA  ARG A 244      20.435 -21.504   3.332  1.00 84.03           H
ATOM   3561  C   ARG A 244      19.040 -20.461   2.192  1.00 86.78           C
ATOM   3562  O   ARG A 244      17.887 -20.030   2.166  1.00 87.32           O
ATOM   3563  CB  ARG A 244      18.846 -22.824   3.003  1.00 80.11           C
ATOM   3564 1HB  ARG A 244      17.857 -22.788   3.146  1.00 80.11           H
ATOM   3565 2HB  ARG A 244      19.038 -23.070   2.053  1.00 80.11           H
ATOM   3566  CG  ARG A 244      19.450 -23.891   3.930  1.00 72.99           C
ATOM   3567 1HG  ARG A 244      20.442 -23.923   3.806  1.00 72.99           H
ATOM   3568 2HG  ARG A 244      19.240 -23.669   4.882  1.00 72.99           H
ATOM   3569  CD  ARG A 244      18.853 -25.249   3.584  1.00 69.05           C
ATOM   3570 1HD  ARG A 244      17.856 -25.204   3.644  1.00 69.05           H
ATOM   3571 2HD  ARG A 244      19.120 -25.508   2.656  1.00 69.05           H
ATOM   3572  NE  ARG A 244      19.310 -26.299   4.491  1.00 57.63           N
ATOM   3573  HE  ARG A 244      19.855 -26.022   5.282  1.00 57.63           H
ATOM   3574  CZ  ARG A 244      19.056 -27.587   4.343  1.00 50.13           C
ATOM   3575  NH1 ARG A 244      18.367 -28.035   3.323  1.00 46.86           N
ATOM   3576 1HH1 ARG A 244      18.021 -27.397   2.635  1.00 46.86           H
ATOM   3577 2HH1 ARG A 244      18.187 -29.015   3.232  1.00 46.86           H
ATOM   3578  NH2 ARG A 244      19.483 -28.447   5.220  1.00 44.24           N
ATOM   3579 1HH2 ARG A 244      20.007 -28.135   6.012  1.00 44.24           H
ATOM   3580 2HH2 ARG A 244      19.287 -29.421   5.102  1.00 44.24           H
ATOM   3581  N   PRO A 245      19.958 -20.101   1.285  1.00 83.30           N
ATOM   3582  CA  PRO A 245      19.642 -19.226   0.166  1.00 86.58           C
ATOM   3583  HA  PRO A 245      19.160 -18.410   0.485  1.00 86.58           H
ATOM   3584  C   PRO A 245      18.697 -19.932  -0.808  1.00 87.46           C
ATOM   3585  O   PRO A 245      18.892 -21.093  -1.164  1.00 85.98           O
ATOM   3586  CB  PRO A 245      20.991 -18.865  -0.456  1.00 83.71           C
ATOM   3587 1HB  PRO A 245      20.907 -18.735  -1.444  1.00 83.71           H
ATOM   3588 2HB  PRO A 245      21.366 -18.036  -0.041  1.00 83.71           H
ATOM   3589  CG  PRO A 245      21.864 -20.071  -0.141  1.00 83.20           C
ATOM   3590 1HG  PRO A 245      21.745 -20.789  -0.827  1.00 83.20           H
ATOM   3591 2HG  PRO A 245      22.829 -19.812  -0.093  1.00 83.20           H
ATOM   3592  CD  PRO A 245      21.354 -20.526   1.218  1.00 88.14           C
ATOM   3593 1HD  PRO A 245      21.406 -21.521   1.307  1.00 88.14           H
ATOM   3594 2HD  PRO A 245      21.871 -20.097   1.959  1.00 88.14           H
ATOM   3595  N   VAL A 246      17.663 -19.208  -1.242  1.00 90.72           N
ATOM   3596  H   VAL A 246      17.562 -18.272  -0.904  1.00 90.72           H
ATOM   3597  CA  VAL A 246      16.670 -19.718  -2.190  1.00 91.64           C
ATOM   3598  HA  VAL A 246      17.073 -20.575  -2.512  1.00 91.64           H
ATOM   3599  C   VAL A 246      16.490 -18.770  -3.368  1.00 91.73           C
ATOM   3600  O   VAL A 246      16.577 -17.554  -3.228  1.00 90.01           O
ATOM   3601  CB  VAL A 246      15.316 -20.027  -1.528  1.00 89.56           C
ATOM   3602  HB  VAL A 246      14.707 -20.295  -2.275  1.00 89.56           H
ATOM   3603  CG1 VAL A 246      15.427 -21.171  -0.522  1.00 84.12           C
ATOM   3604 1HG1 VAL A 246      14.542 -21.363  -0.098  1.00 84.12           H
ATOM   3605 2HG1 VAL A 246      16.074 -20.946   0.207  1.00 84.12           H
ATOM   3606 3HG1 VAL A 246      15.743 -22.009  -0.966  1.00 84.12           H
ATOM   3607  CG2 VAL A 246      14.699 -18.818  -0.832  1.00 85.10           C
ATOM   3608 1HG2 VAL A 246      13.822 -19.054  -0.414  1.00 85.10           H
ATOM   3609 2HG2 VAL A 246      14.540 -18.074  -1.481  1.00 85.10           H
ATOM   3610 3HG2 VAL A 246      15.301 -18.474  -0.111  1.00 85.10           H
ATOM   3611  N   ALA A 247      16.187 -19.337  -4.533  1.00 91.22           N
ATOM   3612  H   ALA A 247      16.188 -20.336  -4.582  1.00 91.22           H
ATOM   3613  CA  ALA A 247      15.854 -18.593  -5.742  1.00 91.67           C
ATOM   3614  HA  ALA A 247      15.763 -17.632  -5.481  1.00 91.67           H
ATOM   3615  C   ALA A 247      14.511 -19.059  -6.313  1.00 92.20           C
ATOM   3616  O   ALA A 247      14.018 -20.135  -5.989  1.00 90.94           O
ATOM   3617  CB  ALA A 247      16.992 -18.742  -6.749  1.00 89.62           C
ATOM   3618 1HB  ALA A 247      17.859 -18.433  -6.358  1.00 89.62           H
ATOM   3619 2HB  ALA A 247      16.816 -18.201  -7.572  1.00 89.62           H
ATOM   3620 3HB  ALA A 247      17.103 -19.696  -7.026  1.00 89.62           H
ATOM   3621  N   LEU A 248      13.914 -18.239  -7.185  1.00 90.91           N
ATOM   3622  H   LEU A 248      14.308 -17.333  -7.341  1.00 90.91           H
ATOM   3623  CA  LEU A 248      12.714 -18.616  -7.914  1.00 90.86           C
ATOM   3624  HA  LEU A 248      12.059 -18.912  -7.219  1.00 90.86           H
ATOM   3625  C   LEU A 248      13.005 -19.776  -8.872  1.00 91.05           C
ATOM   3626  O   LEU A 248      14.006 -19.757  -9.583  1.00 89.61           O
ATOM   3627  CB  LEU A 248      12.168 -17.406  -8.688  1.00 89.67           C
ATOM   3628 1HB  LEU A 248      12.900 -17.055  -9.273  1.00 89.67           H
ATOM   3629 2HB  LEU A 248      11.407 -17.719  -9.257  1.00 89.67           H
ATOM   3630  CG  LEU A 248      11.664 -16.251  -7.802  1.00 90.62           C
ATOM   3631  HG  LEU A 248      12.377 -16.030  -7.137  1.00 90.62           H
ATOM   3632  CD1 LEU A 248      11.356 -15.037  -8.673  1.00 87.50           C
ATOM   3633 1HD1 LEU A 248      11.026 -14.273  -8.119  1.00 87.50           H
ATOM   3634 2HD1 LEU A 248      10.652 -15.251  -9.351  1.00 87.50           H
ATOM   3635 3HD1 LEU A 248      12.172 -14.732  -9.164  1.00 87.50           H
ATOM   3636  CD2 LEU A 248      10.402 -16.640  -7.039  1.00 89.29           C
ATOM   3637 1HD2 LEU A 248      10.082 -15.885  -6.467  1.00 89.29           H
ATOM   3638 2HD2 LEU A 248      10.571 -17.426  -6.444  1.00 89.29           H
ATOM   3639 3HD2 LEU A 248       9.664 -16.883  -7.668  1.00 89.29           H
ATOM   3640  N   LYS A 249      12.100 -20.747  -8.931  1.00 90.31           N
ATOM   3641  H   LYS A 249      11.323 -20.714  -8.302  1.00 90.31           H
ATOM   3642  CA  LYS A 249      12.188 -21.868  -9.878  1.00 90.77           C
ATOM   3643  HA  LYS A 249      13.123 -22.220  -9.829  1.00 90.77           H
ATOM   3644  C   LYS A 249      11.964 -21.421 -11.326  1.00 90.15           C
ATOM   3645  O   LYS A 249      12.647 -21.886 -12.228  1.00 86.57           O
ATOM   3646  CB  LYS A 249      11.184 -22.940  -9.446  1.00 89.87           C
ATOM   3647 1HB  LYS A 249      11.361 -23.172  -8.489  1.00 89.87           H
ATOM   3648 2HB  LYS A 249      10.262 -22.563  -9.533  1.00 89.87           H
ATOM   3649  CG  LYS A 249      11.262 -24.223 -10.277  1.00 86.56           C
ATOM   3650 1HG  LYS A 249      11.036 -24.022 -11.230  1.00 86.56           H
ATOM   3651 2HG  LYS A 249      12.186 -24.603 -10.226  1.00 86.56           H
ATOM   3652  CD  LYS A 249      10.251 -25.227  -9.701  1.00 84.31           C
ATOM   3653 1HD  LYS A 249      10.537 -25.468  -8.773  1.00 84.31           H
ATOM   3654 2HD  LYS A 249       9.352 -24.789  -9.670  1.00 84.31           H
ATOM   3655  CE  LYS A 249      10.117 -26.513 -10.497  1.00 76.96           C
ATOM   3656 1HE  LYS A 249       9.883 -26.306 -11.447  1.00 76.96           H
ATOM   3657 2HE  LYS A 249      10.976 -27.025 -10.469  1.00 76.96           H
ATOM   3658  NZ  LYS A 249       9.044 -27.341  -9.906  1.00 68.64           N
ATOM   3659 1HZ  LYS A 249       8.933 -28.197 -10.411  1.00 68.64           H
ATOM   3660 2HZ  LYS A 249       8.168 -26.858  -9.923  1.00 68.64           H
ATOM   3661 3HZ  LYS A 249       9.251 -27.570  -8.955  1.00 68.64           H
ATOM   3662  N   SER A 250      11.025 -20.481 -11.519  1.00 90.97           N
ATOM   3663  H   SER A 250      10.517 -20.157 -10.721  1.00 90.97           H
ATOM   3664  CA  SER A 250      10.696 -19.899 -12.820  1.00 91.31           C
ATOM   3665  HA  SER A 250      11.358 -20.261 -13.476  1.00 91.31           H
ATOM   3666  C   SER A 250      10.837 -18.371 -12.756  1.00 91.60           C
ATOM   3667  O   SER A 250       9.819 -17.664 -12.701  1.00 89.91           O
ATOM   3668  CB  SER A 250       9.280 -20.328 -13.247  1.00 89.42           C
ATOM   3669 1HB  SER A 250       8.595 -20.008 -12.593  1.00 89.42           H
ATOM   3670 2HB  SER A 250       9.059 -19.982 -14.159  1.00 89.42           H
ATOM   3671  OG  SER A 250       9.194 -21.735 -13.296  1.00 79.84           O
ATOM   3672  HG  SER A 250       8.274 -21.999 -13.307  1.00 79.84           H
ATOM   3673  N   PRO A 251      12.069 -17.838 -12.710  1.00 91.37           N
ATOM   3674  CA  PRO A 251      12.305 -16.430 -12.413  1.00 90.68           C
ATOM   3675  HA  PRO A 251      11.857 -16.211 -11.546  1.00 90.68           H
ATOM   3676  C   PRO A 251      11.669 -15.509 -13.451  1.00 91.50           C
ATOM   3677  O   PRO A 251      11.035 -14.538 -13.070  1.00 90.21           O
ATOM   3678  CB  PRO A 251      13.825 -16.259 -12.331  1.00 88.10           C
ATOM   3679 1HB  PRO A 251      14.108 -15.385 -12.726  1.00 88.10           H
ATOM   3680 2HB  PRO A 251      14.140 -16.314 -11.383  1.00 88.10           H
ATOM   3681  CG  PRO A 251      14.369 -17.425 -13.151  1.00 85.85           C
ATOM   3682 1HG  PRO A 251      14.417 -17.190 -14.122  1.00 85.85           H
ATOM   3683 2HG  PRO A 251      15.275 -17.700 -12.829  1.00 85.85           H
ATOM   3684  CD  PRO A 251      13.334 -18.525 -12.898  1.00 89.65           C
ATOM   3685 1HD  PRO A 251      13.262 -19.145 -13.679  1.00 89.65           H
ATOM   3686 2HD  PRO A 251      13.553 -19.049 -12.075  1.00 89.65           H
ATOM   3687  N   GLN A 252      11.748 -15.819 -14.749  1.00 91.96           N
ATOM   3688  H   GLN A 252      12.188 -16.679 -15.009  1.00 91.96           H
ATOM   3689  CA  GLN A 252      11.222 -14.961 -15.801  1.00 91.38           C
ATOM   3690  HA  GLN A 252      11.688 -14.082 -15.700  1.00 91.38           H
ATOM   3691  C   GLN A 252       9.721 -14.694 -15.630  1.00 92.14           C
ATOM   3692  O   GLN A 252       9.313 -13.550 -15.457  1.00 91.74           O
ATOM   3693  CB  GLN A 252      11.558 -15.575 -17.163  1.00 89.19           C
ATOM   3694 1HB  GLN A 252      12.542 -15.744 -17.211  1.00 89.19           H
ATOM   3695 2HB  GLN A 252      11.066 -16.440 -17.262  1.00 89.19           H
ATOM   3696  CG  GLN A 252      11.152 -14.631 -18.304  1.00 77.50           C
ATOM   3697 1HG  GLN A 252      10.158 -14.520 -18.291  1.00 77.50           H
ATOM   3698 2HG  GLN A 252      11.589 -13.743 -18.158  1.00 77.50           H
ATOM   3699  CD  GLN A 252      11.556 -15.141 -19.675  1.00 70.55           C
ATOM   3700  OE1 GLN A 252      12.210 -16.159 -19.844  1.00 64.51           O
ATOM   3701  NE2 GLN A 252      11.175 -14.431 -20.717  1.00 59.37           N
ATOM   3702 1HE2 GLN A 252      11.421 -14.726 -21.640  1.00 59.37           H
ATOM   3703 2HE2 GLN A 252      10.640 -13.597 -20.585  1.00 59.37           H
ATOM   3704  N   VAL A 253       8.900 -15.743 -15.554  1.00 93.12           N
ATOM   3705  H   VAL A 253       9.305 -16.657 -15.570  1.00 93.12           H
ATOM   3706  CA  VAL A 253       7.436 -15.638 -15.448  1.00 93.81           C
ATOM   3707  HA  VAL A 253       7.156 -15.085 -16.232  1.00 93.81           H
ATOM   3708  C   VAL A 253       7.012 -14.923 -14.163  1.00 94.91           C
ATOM   3709  O   VAL A 253       6.150 -14.051 -14.174  1.00 94.19           O
ATOM   3710  CB  VAL A 253       6.796 -17.037 -15.508  1.00 92.93           C
ATOM   3711  HB  VAL A 253       7.159 -17.535 -14.720  1.00 92.93           H
ATOM   3712  CG1 VAL A 253       5.273 -16.997 -15.393  1.00 86.33           C
ATOM   3713 1HG1 VAL A 253       4.886 -17.918 -15.435  1.00 86.33           H
ATOM   3714 2HG1 VAL A 253       4.872 -16.461 -16.136  1.00 86.33           H
ATOM   3715 3HG1 VAL A 253       4.990 -16.584 -14.528  1.00 86.33           H
ATOM   3716  CG2 VAL A 253       7.155 -17.758 -16.820  1.00 86.62           C
ATOM   3717 1HG2 VAL A 253       6.738 -18.666 -16.856  1.00 86.62           H
ATOM   3718 2HG2 VAL A 253       8.145 -17.871 -16.908  1.00 86.62           H
ATOM   3719 3HG2 VAL A 253       6.833 -17.241 -17.613  1.00 86.62           H
ATOM   3720  N   VAL A 254       7.638 -15.268 -13.038  1.00 94.59           N
ATOM   3721  H   VAL A 254       8.375 -15.941 -13.089  1.00 94.59           H
ATOM   3722  CA  VAL A 254       7.293 -14.703 -11.726  1.00 95.33           C
ATOM   3723  HA  VAL A 254       6.296 -14.749 -11.664  1.00 95.33           H
ATOM   3724  C   VAL A 254       7.705 -13.236 -11.630  1.00 95.80           C
ATOM   3725  O   VAL A 254       6.938 -12.415 -11.126  1.00 95.42           O
ATOM   3726  CB  VAL A 254       7.911 -15.542 -10.595  1.00 95.25           C
ATOM   3727  HB  VAL A 254       8.900 -15.537 -10.745  1.00 95.25           H
ATOM   3728  CG1 VAL A 254       7.588 -14.957  -9.218  1.00 92.61           C
ATOM   3729 1HG1 VAL A 254       7.994 -15.509  -8.490  1.00 92.61           H
ATOM   3730 2HG1 VAL A 254       6.600 -14.925  -9.065  1.00 92.61           H
ATOM   3731 3HG1 VAL A 254       7.943 -14.026  -9.132  1.00 92.61           H
ATOM   3732  CG2 VAL A 254       7.374 -16.974 -10.616  1.00 92.50           C
ATOM   3733 1HG2 VAL A 254       7.777 -17.519  -9.880  1.00 92.50           H
ATOM   3734 2HG2 VAL A 254       7.587 -17.424 -11.483  1.00 92.50           H
ATOM   3735 3HG2 VAL A 254       6.381 -16.986 -10.499  1.00 92.50           H
ATOM   3736  N   CYS A 255       8.883 -12.870 -12.131  1.00 94.44           N
ATOM   3737  H   CYS A 255       9.471 -13.574 -12.529  1.00 94.44           H
ATOM   3738  CA  CYS A 255       9.355 -11.491 -12.126  1.00 94.43           C
ATOM   3739  HA  CYS A 255       9.206 -11.173 -11.190  1.00 94.43           H
ATOM   3740  C   CYS A 255       8.543 -10.597 -13.075  1.00 94.36           C
ATOM   3741  O   CYS A 255       8.255  -9.448 -12.738  1.00 94.42           O
ATOM   3742  CB  CYS A 255      10.846 -11.448 -12.474  1.00 93.94           C
ATOM   3743 1HB  CYS A 255      10.919 -11.886 -13.370  1.00 93.94           H
ATOM   3744 2HB  CYS A 255      11.068 -10.477 -12.558  1.00 93.94           H
ATOM   3745  SG  CYS A 255      11.851 -12.283 -11.209  1.00 91.85           S
ATOM   3746  HG  CYS A 255      11.120 -12.485 -10.129  1.00 91.85           H
ATOM   3747  N   GLU A 256       8.108 -11.115 -14.230  1.00 94.23           N
ATOM   3748  H   GLU A 256       8.425 -12.027 -14.492  1.00 94.23           H
ATOM   3749  CA  GLU A 256       7.191 -10.412 -15.129  1.00 94.47           C
ATOM   3750  HA  GLU A 256       7.628  -9.531 -15.308  1.00 94.47           H
ATOM   3751  C   GLU A 256       5.830 -10.171 -14.465  1.00 94.96           C
ATOM   3752  O   GLU A 256       5.333  -9.043 -14.463  1.00 95.41           O
ATOM   3753  CB  GLU A 256       7.010 -11.209 -16.436  1.00 93.99           C
ATOM   3754 1HB  GLU A 256       6.875 -12.173 -16.208  1.00 93.99           H
ATOM   3755 2HB  GLU A 256       6.202 -10.863 -16.913  1.00 93.99           H
ATOM   3756  CG  GLU A 256       8.226 -11.090 -17.374  1.00 84.09           C
ATOM   3757 1HG  GLU A 256       8.298 -10.141 -17.682  1.00 84.09           H
ATOM   3758 2HG  GLU A 256       9.048 -11.338 -16.862  1.00 84.09           H
ATOM   3759  CD  GLU A 256       8.129 -12.000 -18.612  1.00 77.99           C
ATOM   3760  OE1 GLU A 256       9.163 -12.138 -19.312  1.00 68.46           O
ATOM   3761  OE2 GLU A 256       7.041 -12.556 -18.864  1.00 70.19           O
ATOM   3762  N   ALA A 257       5.263 -11.180 -13.801  1.00 95.35           N
ATOM   3763  H   ALA A 257       5.714 -12.072 -13.814  1.00 95.35           H
ATOM   3764  CA  ALA A 257       4.014 -11.042 -13.056  1.00 95.74           C
ATOM   3765  HA  ALA A 257       3.344 -10.672 -13.700  1.00 95.74           H
ATOM   3766  C   ALA A 257       4.137 -10.038 -11.891  1.00 96.32           C
ATOM   3767  O   ALA A 257       3.265  -9.188 -11.718  1.00 96.24           O
ATOM   3768  CB  ALA A 257       3.589 -12.431 -12.566  1.00 95.88           C
ATOM   3769 1HB  ALA A 257       3.513 -13.072 -13.329  1.00 95.88           H
ATOM   3770 2HB  ALA A 257       2.702 -12.393 -12.107  1.00 95.88           H
ATOM   3771 3HB  ALA A 257       4.255 -12.802 -11.918  1.00 95.88           H
ATOM   3772  N   ALA A 258       5.245 -10.071 -11.144  1.00 96.49           N
ATOM   3773  H   ALA A 258       5.922 -10.786 -11.322  1.00 96.49           H
ATOM   3774  CA  ALA A 258       5.508  -9.111 -10.083  1.00 96.59           C
ATOM   3775  HA  ALA A 258       4.696  -9.128  -9.500  1.00 96.59           H
ATOM   3776  C   ALA A 258       5.674  -7.676 -10.622  1.00 96.61           C
ATOM   3777  O   ALA A 258       5.166  -6.725 -10.026  1.00 96.54           O
ATOM   3778  CB  ALA A 258       6.747  -9.562  -9.302  1.00 96.88           C
ATOM   3779 1HB  ALA A 258       6.633 -10.493  -8.955  1.00 96.88           H
ATOM   3780 2HB  ALA A 258       6.916  -8.962  -8.520  1.00 96.88           H
ATOM   3781 3HB  ALA A 258       7.561  -9.548  -9.882  1.00 96.88           H
ATOM   3782  N   SER A 259       6.314  -7.516 -11.774  1.00 96.76           N
ATOM   3783  H   SER A 259       6.713  -8.323 -12.210  1.00 96.76           H
ATOM   3784  CA  SER A 259       6.468  -6.216 -12.443  1.00 96.22           C
ATOM   3785  HA  SER A 259       6.850  -5.608 -11.747  1.00 96.22           H
ATOM   3786  C   SER A 259       5.122  -5.659 -12.921  1.00 96.27           C
ATOM   3787  O   SER A 259       4.827  -4.485 -12.702  1.00 95.99           O
ATOM   3788  CB  SER A 259       7.420  -6.346 -13.634  1.00 95.19           C
ATOM   3789 1HB  SER A 259       7.076  -7.013 -14.295  1.00 95.19           H
ATOM   3790 2HB  SER A 259       7.548  -5.464 -14.087  1.00 95.19           H
ATOM   3791  OG  SER A 259       8.689  -6.791 -13.193  1.00 86.49           O
ATOM   3792  HG  SER A 259       8.677  -7.743 -13.093  1.00 86.49           H
ATOM   3793  N   ALA A 260       4.265  -6.506 -13.490  1.00 96.34           N
ATOM   3794  H   ALA A 260       4.571  -7.439 -13.680  1.00 96.34           H
ATOM   3795  CA  ALA A 260       2.900  -6.133 -13.848  1.00 96.36           C
ATOM   3796  HA  ALA A 260       2.961  -5.326 -14.435  1.00 96.36           H
ATOM   3797  C   ALA A 260       2.077  -5.733 -12.612  1.00 96.42           C
ATOM   3798  O   ALA A 260       1.384  -4.715 -12.632  1.00 96.21           O
ATOM   3799  CB  ALA A 260       2.272  -7.305 -14.609  1.00 96.24           C
ATOM   3800 1HB  ALA A 260       2.822  -7.549 -15.408  1.00 96.24           H
ATOM   3801 2HB  ALA A 260       1.353  -7.074 -14.927  1.00 96.24           H
ATOM   3802 3HB  ALA A 260       2.201  -8.114 -14.026  1.00 96.24           H
ATOM   3803  N   GLY A 261       2.216  -6.477 -11.508  1.00 97.27           N
ATOM   3804  H   GLY A 261       2.771  -7.307 -11.567  1.00 97.27           H
ATOM   3805  CA  GLY A 261       1.605  -6.150 -10.220  1.00 97.56           C
ATOM   3806 1HA  GLY A 261       0.614  -6.126 -10.352  1.00 97.56           H
ATOM   3807 2HA  GLY A 261       1.839  -6.882  -9.579  1.00 97.56           H
ATOM   3808  C   GLY A 261       2.080  -4.808  -9.661  1.00 97.67           C
ATOM   3809  O   GLY A 261       1.267  -4.007  -9.213  1.00 97.16           O
ATOM   3810  N   LEU A 262       3.373  -4.492  -9.765  1.00 97.47           N
ATOM   3811  H   LEU A 262       3.999  -5.164 -10.160  1.00 97.47           H
ATOM   3812  CA  LEU A 262       3.914  -3.203  -9.325  1.00 97.28           C
ATOM   3813  HA  LEU A 262       3.600  -3.084  -8.383  1.00 97.28           H
ATOM   3814  C   LEU A 262       3.359  -2.030 -10.152  1.00 97.05           C
ATOM   3815  O   LEU A 262       2.949  -1.016  -9.591  1.00 96.72           O
ATOM   3816  CB  LEU A 262       5.447  -3.252  -9.368  1.00 97.19           C
ATOM   3817 1HB  LEU A 262       5.751  -4.037  -8.828  1.00 97.19           H
ATOM   3818 2HB  LEU A 262       5.730  -3.372 -10.319  1.00 97.19           H
ATOM   3819  CG  LEU A 262       6.123  -1.980  -8.811  1.00 96.62           C
ATOM   3820  HG  LEU A 262       5.782  -1.200  -9.336  1.00 96.62           H
ATOM   3821  CD1 LEU A 262       5.793  -1.733  -7.343  1.00 94.61           C
ATOM   3822 1HD1 LEU A 262       6.243  -0.905  -7.009  1.00 94.61           H
ATOM   3823 2HD1 LEU A 262       6.095  -2.498  -6.774  1.00 94.61           H
ATOM   3824 3HD1 LEU A 262       4.808  -1.622  -7.211  1.00 94.61           H
ATOM   3825  CD2 LEU A 262       7.637  -2.116  -8.940  1.00 94.36           C
ATOM   3826 1HD2 LEU A 262       8.101  -1.304  -8.586  1.00 94.36           H
ATOM   3827 2HD2 LEU A 262       7.906  -2.232  -9.896  1.00 94.36           H
ATOM   3828 3HD2 LEU A 262       7.971  -2.908  -8.429  1.00 94.36           H
ATOM   3829  N   LEU A 263       3.277  -2.185 -11.479  1.00 96.65           N
ATOM   3830  H   LEU A 263       3.650  -3.017 -11.888  1.00 96.65           H
ATOM   3831  CA  LEU A 263       2.663  -1.186 -12.356  1.00 96.05           C
ATOM   3832  HA  LEU A 263       3.168  -0.339 -12.188  1.00 96.05           H
ATOM   3833  C   LEU A 263       1.190  -0.958 -12.009  1.00 96.00           C
ATOM   3834  O   LEU A 263       0.745   0.190 -11.916  1.00 95.60           O
ATOM   3835  CB  LEU A 263       2.792  -1.638 -13.822  1.00 95.23           C
ATOM   3836 1HB  LEU A 263       2.508  -2.595 -13.880  1.00 95.23           H
ATOM   3837 2HB  LEU A 263       2.181  -1.074 -14.378  1.00 95.23           H
ATOM   3838  CG  LEU A 263       4.215  -1.522 -14.401  1.00 87.16           C
ATOM   3839  HG  LEU A 263       4.854  -1.939 -13.755  1.00 87.16           H
ATOM   3840  CD1 LEU A 263       4.276  -2.232 -15.745  1.00 83.02           C
ATOM   3841 1HD1 LEU A 263       5.192  -2.170 -16.142  1.00 83.02           H
ATOM   3842 2HD1 LEU A 263       3.632  -1.827 -16.394  1.00 83.02           H
ATOM   3843 3HD1 LEU A 263       4.047  -3.201 -15.649  1.00 83.02           H
ATOM   3844  CD2 LEU A 263       4.616  -0.069 -14.608  1.00 83.05           C
ATOM   3845 1HD2 LEU A 263       5.540  -0.002 -14.984  1.00 83.05           H
ATOM   3846 2HD2 LEU A 263       4.598   0.434 -13.744  1.00 83.05           H
ATOM   3847 3HD2 LEU A 263       3.993   0.388 -15.242  1.00 83.05           H
ATOM   3848  N   LYS A 264       0.429  -2.029 -11.768  1.00 96.55           N
ATOM   3849  H   LYS A 264       0.846  -2.932 -11.873  1.00 96.55           H
ATOM   3850  CA  LYS A 264      -0.980  -1.968 -11.359  1.00 96.46           C
ATOM   3851  HA  LYS A 264      -1.473  -1.409 -12.026  1.00 96.46           H
ATOM   3852  C   LYS A 264      -1.139  -1.275 -10.001  1.00 96.66           C
ATOM   3853  O   LYS A 264      -2.001  -0.413  -9.854  1.00 96.31           O
ATOM   3854  CB  LYS A 264      -1.527  -3.396 -11.358  1.00 95.93           C
ATOM   3855 1HB  LYS A 264      -1.344  -3.803 -12.253  1.00 95.93           H
ATOM   3856 2HB  LYS A 264      -1.047  -3.915 -10.651  1.00 95.93           H
ATOM   3857  CG  LYS A 264      -3.033  -3.486 -11.085  1.00 89.99           C
ATOM   3858 1HG  LYS A 264      -3.243  -3.076 -10.197  1.00 89.99           H
ATOM   3859 2HG  LYS A 264      -3.538  -3.005 -11.802  1.00 89.99           H
ATOM   3860  CD  LYS A 264      -3.424  -4.966 -11.079  1.00 90.38           C
ATOM   3861 1HD  LYS A 264      -3.342  -5.320 -12.011  1.00 90.38           H
ATOM   3862 2HD  LYS A 264      -2.794  -5.459 -10.478  1.00 90.38           H
ATOM   3863  CE  LYS A 264      -4.851  -5.213 -10.591  1.00 82.80           C
ATOM   3864 1HE  LYS A 264      -5.027  -4.680  -9.763  1.00 82.80           H
ATOM   3865 2HE  LYS A 264      -5.506  -4.953 -11.301  1.00 82.80           H
ATOM   3866  NZ  LYS A 264      -5.027  -6.654 -10.281  1.00 79.35           N
ATOM   3867 1HZ  LYS A 264      -5.955  -6.841  -9.959  1.00 79.35           H
ATOM   3868 2HZ  LYS A 264      -4.390  -6.948  -9.569  1.00 79.35           H
ATOM   3869 3HZ  LYS A 264      -4.864  -7.217 -11.091  1.00 79.35           H
ATOM   3870  N   THR A 265      -0.261  -1.575  -9.052  1.00 97.07           N
ATOM   3871  H   THR A 265       0.413  -2.284  -9.258  1.00 97.07           H
ATOM   3872  CA  THR A 265      -0.198  -0.950  -7.721  1.00 96.95           C
ATOM   3873  HA  THR A 265      -1.090  -1.125  -7.303  1.00 96.95           H
ATOM   3874  C   THR A 265       0.023   0.555  -7.827  1.00 96.85           C
ATOM   3875  O   THR A 265      -0.741   1.337  -7.263  1.00 96.28           O
ATOM   3876  CB  THR A 265       0.929  -1.578  -6.886  1.00 96.85           C
ATOM   3877  HB  THR A 265       1.782  -1.509  -7.403  1.00 96.85           H
ATOM   3878  OG1 THR A 265       0.679  -2.941  -6.683  1.00 93.61           O
ATOM   3879  HG1 THR A 265      -0.266  -3.089  -6.637  1.00 93.61           H
ATOM   3880  CG2 THR A 265       1.071  -0.943  -5.505  1.00 93.84           C
ATOM   3881 1HG2 THR A 265       1.811  -1.373  -4.987  1.00 93.84           H
ATOM   3882 2HG2 THR A 265       0.228  -1.043  -4.976  1.00 93.84           H
ATOM   3883 3HG2 THR A 265       1.274   0.033  -5.579  1.00 93.84           H
ATOM   3884  N   LEU A 266       1.038   0.998  -8.580  1.00 97.26           N
ATOM   3885  H   LEU A 266       1.615   0.334  -9.056  1.00 97.26           H
ATOM   3886  CA  LEU A 266       1.327   2.418  -8.726  1.00 97.05           C
ATOM   3887  HA  LEU A 266       1.311   2.780  -7.794  1.00 97.05           H
ATOM   3888  C   LEU A 266       0.253   3.144  -9.523  1.00 97.08           C
ATOM   3889  O   LEU A 266      -0.095   4.278  -9.185  1.00 96.36           O
ATOM   3890  CB  LEU A 266       2.712   2.618  -9.347  1.00 96.86           C
ATOM   3891 1HB  LEU A 266       2.772   2.058 -10.173  1.00 96.86           H
ATOM   3892 2HB  LEU A 266       2.813   3.583  -9.590  1.00 96.86           H
ATOM   3893  CG  LEU A 266       3.862   2.228  -8.408  1.00 94.55           C
ATOM   3894  HG  LEU A 266       3.744   1.260  -8.184  1.00 94.55           H
ATOM   3895  CD1 LEU A 266       5.181   2.509  -9.113  1.00 89.45           C
ATOM   3896 1HD1 LEU A 266       5.957   2.267  -8.531  1.00 89.45           H
ATOM   3897 2HD1 LEU A 266       5.263   3.478  -9.347  1.00 89.45           H
ATOM   3898 3HD1 LEU A 266       5.255   1.981  -9.959  1.00 89.45           H
ATOM   3899  CD2 LEU A 266       3.873   3.036  -7.106  1.00 88.95           C
ATOM   3900 1HD2 LEU A 266       4.633   2.758  -6.518  1.00 88.95           H
ATOM   3901 2HD2 LEU A 266       3.024   2.903  -6.595  1.00 88.95           H
ATOM   3902 3HD2 LEU A 266       3.970   4.014  -7.292  1.00 88.95           H
ATOM   3903  N   ARG A 267      -0.347   2.488 -10.527  1.00 96.61           N
ATOM   3904  H   ARG A 267       0.018   1.599 -10.805  1.00 96.61           H
ATOM   3905  CA  ARG A 267      -1.513   3.018 -11.233  1.00 96.31           C
ATOM   3906  HA  ARG A 267      -1.260   3.904 -11.622  1.00 96.31           H
ATOM   3907  C   ARG A 267      -2.666   3.253 -10.254  1.00 96.45           C
ATOM   3908  O   ARG A 267      -3.211   4.347 -10.234  1.00 95.78           O
ATOM   3909  CB  ARG A 267      -1.879   2.078 -12.376  1.00 95.81           C
ATOM   3910 1HB  ARG A 267      -1.063   1.908 -12.929  1.00 95.81           H
ATOM   3911 2HB  ARG A 267      -2.208   1.215 -11.992  1.00 95.81           H
ATOM   3912  CG  ARG A 267      -2.970   2.677 -13.267  1.00 89.20           C
ATOM   3913 1HG  ARG A 267      -3.781   2.858 -12.710  1.00 89.20           H
ATOM   3914 2HG  ARG A 267      -2.635   3.535 -13.657  1.00 89.20           H
ATOM   3915  CD  ARG A 267      -3.355   1.735 -14.406  1.00 86.36           C
ATOM   3916 1HD  ARG A 267      -3.599   0.840 -14.032  1.00 86.36           H
ATOM   3917 2HD  ARG A 267      -4.136   2.113 -14.903  1.00 86.36           H
ATOM   3918  NE  ARG A 267      -2.258   1.541 -15.366  1.00 76.60           N
ATOM   3919  HE  ARG A 267      -1.697   2.346 -15.562  1.00 76.60           H
ATOM   3920  CZ  ARG A 267      -1.926   0.436 -15.997  1.00 72.53           C
ATOM   3921  NH1 ARG A 267      -2.620  -0.663 -15.868  1.00 66.35           N
ATOM   3922 1HH1 ARG A 267      -3.427  -0.678 -15.277  1.00 66.35           H
ATOM   3923 2HH1 ARG A 267      -2.345  -1.489 -16.360  1.00 66.35           H
ATOM   3924  NH2 ARG A 267      -0.881   0.416 -16.768  1.00 64.25           N
ATOM   3925 1HH2 ARG A 267      -0.328   1.241 -16.882  1.00 64.25           H
ATOM   3926 2HH2 ARG A 267      -0.629  -0.425 -17.247  1.00 64.25           H
ATOM   3927  N   PHE A 268      -2.987   2.283  -9.407  1.00 96.49           N
ATOM   3928  H   PHE A 268      -2.503   1.410  -9.477  1.00 96.49           H
ATOM   3929  CA  PHE A 268      -4.014   2.429  -8.376  1.00 96.48           C
ATOM   3930  HA  PHE A 268      -4.871   2.587  -8.867  1.00 96.48           H
ATOM   3931  C   PHE A 268      -3.750   3.650  -7.486  1.00 96.82           C
ATOM   3932  O   PHE A 268      -4.631   4.497  -7.346  1.00 96.38           O
ATOM   3933  CB  PHE A 268      -4.107   1.133  -7.548  1.00 96.38           C
ATOM   3934 1HB  PHE A 268      -4.530   0.424  -8.113  1.00 96.38           H
ATOM   3935 2HB  PHE A 268      -3.182   0.850  -7.294  1.00 96.38           H
ATOM   3936  CG  PHE A 268      -4.916   1.251  -6.277  1.00 96.43           C
ATOM   3937  CD1 PHE A 268      -4.282   1.528  -5.051  1.00 94.37           C
ATOM   3938  HD1 PHE A 268      -3.287   1.620  -5.016  1.00 94.37           H
ATOM   3939  CD2 PHE A 268      -6.318   1.122  -6.311  1.00 94.35           C
ATOM   3940  HD2 PHE A 268      -6.778   0.930  -7.178  1.00 94.35           H
ATOM   3941  CE1 PHE A 268      -5.035   1.676  -3.881  1.00 94.17           C
ATOM   3942  HE1 PHE A 268      -4.578   1.879  -3.015  1.00 94.17           H
ATOM   3943  CE2 PHE A 268      -7.072   1.261  -5.141  1.00 93.79           C
ATOM   3944  HE2 PHE A 268      -8.067   1.162  -5.173  1.00 93.79           H
ATOM   3945  CZ  PHE A 268      -6.432   1.540  -3.921  1.00 94.53           C
ATOM   3946  HZ  PHE A 268      -6.970   1.641  -3.084  1.00 94.53           H
ATOM   3947  N   VAL A 269      -2.533   3.790  -6.958  1.00 96.98           N
ATOM   3948  H   VAL A 269      -1.848   3.089  -7.155  1.00 96.98           H
ATOM   3949  CA  VAL A 269      -2.146   4.920  -6.102  1.00 97.17           C
ATOM   3950  HA  VAL A 269      -2.802   4.922  -5.347  1.00 97.17           H
ATOM   3951  C   VAL A 269      -2.278   6.256  -6.835  1.00 97.10           C
ATOM   3952  O   VAL A 269      -2.934   7.173  -6.336  1.00 96.64           O
ATOM   3953  CB  VAL A 269      -0.718   4.711  -5.559  1.00 97.11           C
ATOM   3954  HB  VAL A 269      -0.130   4.550  -6.352  1.00 97.11           H
ATOM   3955  CG1 VAL A 269      -0.213   5.932  -4.792  1.00 95.34           C
ATOM   3956 1HG1 VAL A 269       0.713   5.781  -4.447  1.00 95.34           H
ATOM   3957 2HG1 VAL A 269      -0.803   6.133  -4.010  1.00 95.34           H
ATOM   3958 3HG1 VAL A 269      -0.194   6.741  -5.379  1.00 95.34           H
ATOM   3959  CG2 VAL A 269      -0.672   3.521  -4.600  1.00 95.36           C
ATOM   3960 1HG2 VAL A 269       0.253   3.382  -4.245  1.00 95.36           H
ATOM   3961 2HG2 VAL A 269      -0.955   2.679  -5.060  1.00 95.36           H
ATOM   3962 3HG2 VAL A 269      -1.282   3.665  -3.821  1.00 95.36           H
ATOM   3963  N   LYS A 270      -1.728   6.368  -8.052  1.00 96.82           N
ATOM   3964  H   LYS A 270      -1.279   5.562  -8.437  1.00 96.82           H
ATOM   3965  CA  LYS A 270      -1.741   7.593  -8.855  1.00 96.59           C
ATOM   3966  HA  LYS A 270      -1.346   8.276  -8.241  1.00 96.59           H
ATOM   3967  C   LYS A 270      -3.147   8.060  -9.243  1.00 96.15           C
ATOM   3968  O   LYS A 270      -3.333   9.250  -9.496  1.00 95.16           O
ATOM   3969  CB  LYS A 270      -0.894   7.407 -10.119  1.00 95.87           C
ATOM   3970 1HB  LYS A 270      -1.149   6.543 -10.553  1.00 95.87           H
ATOM   3971 2HB  LYS A 270      -1.082   8.163 -10.746  1.00 95.87           H
ATOM   3972  CG  LYS A 270       0.614   7.383  -9.799  1.00 93.80           C
ATOM   3973 1HG  LYS A 270       0.875   8.261  -9.398  1.00 93.80           H
ATOM   3974 2HG  LYS A 270       0.795   6.650  -9.144  1.00 93.80           H
ATOM   3975  CD  LYS A 270       1.467   7.144 -11.047  1.00 92.82           C
ATOM   3976 1HD  LYS A 270       2.411   6.968 -10.766  1.00 92.82           H
ATOM   3977 2HD  LYS A 270       1.111   6.348 -11.536  1.00 92.82           H
ATOM   3978  CE  LYS A 270       1.442   8.358 -11.984  1.00 87.84           C
ATOM   3979 1HE  LYS A 270       0.583   8.369 -12.495  1.00 87.84           H
ATOM   3980 2HE  LYS A 270       1.521   9.198 -11.447  1.00 87.84           H
ATOM   3981  NZ  LYS A 270       2.558   8.328 -12.959  1.00 84.44           N
ATOM   3982 1HZ  LYS A 270       2.528   9.125 -13.562  1.00 84.44           H
ATOM   3983 2HZ  LYS A 270       2.513   7.508 -13.530  1.00 84.44           H
ATOM   3984 3HZ  LYS A 270       3.442   8.329 -12.492  1.00 84.44           H
ATOM   3985  N   TYR A 271      -4.115   7.162  -9.315  1.00 94.94           N
ATOM   3986  H   TYR A 271      -3.891   6.203  -9.142  1.00 94.94           H
ATOM   3987  CA  TYR A 271      -5.500   7.509  -9.637  1.00 94.33           C
ATOM   3988  HA  TYR A 271      -5.414   8.320 -10.215  1.00 94.33           H
ATOM   3989  C   TYR A 271      -6.332   7.947  -8.428  1.00 94.78           C
ATOM   3990  O   TYR A 271      -7.450   8.415  -8.620  1.00 93.08           O
ATOM   3991  CB  TYR A 271      -6.164   6.374 -10.424  1.00 92.42           C
ATOM   3992 1HB  TYR A 271      -5.869   5.501 -10.035  1.00 92.42           H
ATOM   3993 2HB  TYR A 271      -7.156   6.461 -10.334  1.00 92.42           H
ATOM   3994  CG  TYR A 271      -5.818   6.377 -11.905  1.00 85.26           C
ATOM   3995  CD1 TYR A 271      -6.230   7.447 -12.720  1.00 79.46           C
ATOM   3996  HD1 TYR A 271      -6.765   8.196 -12.330  1.00 79.46           H
ATOM   3997  CD2 TYR A 271      -5.086   5.320 -12.466  1.00 77.25           C
ATOM   3998  HD2 TYR A 271      -4.805   4.552 -11.891  1.00 77.25           H
ATOM   3999  CE1 TYR A 271      -5.887   7.462 -14.093  1.00 72.11           C
ATOM   4000  HE1 TYR A 271      -6.173   8.226 -14.672  1.00 72.11           H
ATOM   4001  CE2 TYR A 271      -4.742   5.331 -13.836  1.00 72.12           C
ATOM   4002  HE2 TYR A 271      -4.214   4.578 -14.228  1.00 72.12           H
ATOM   4003  CZ  TYR A 271      -5.145   6.403 -14.642  1.00 69.91           C
ATOM   4004  OH  TYR A 271      -4.799   6.423 -15.966  1.00 67.96           O
ATOM   4005  HH  TYR A 271      -3.845   6.428 -16.047  1.00 67.96           H
ATOM   4006  N   LEU A 272      -5.815   7.846  -7.203  1.00 95.39           N
ATOM   4007  H   LEU A 272      -4.910   7.434  -7.093  1.00 95.39           H
ATOM   4008  CA  LEU A 272      -6.527   8.318  -6.013  1.00 95.71           C
ATOM   4009  HA  LEU A 272      -7.465   7.985  -6.109  1.00 95.71           H
ATOM   4010  C   LEU A 272      -6.524   9.856  -5.959  1.00 95.96           C
ATOM   4011  O   LEU A 272      -5.453  10.457  -5.824  1.00 95.20           O
ATOM   4012  CB  LEU A 272      -5.889   7.733  -4.739  1.00 95.99           C
ATOM   4013 1HB  LEU A 272      -4.919   7.975  -4.736  1.00 95.99           H
ATOM   4014 2HB  LEU A 272      -6.339   8.145  -3.947  1.00 95.99           H
ATOM   4015  CG  LEU A 272      -6.001   6.205  -4.611  1.00 95.56           C
ATOM   4016  HG  LEU A 272      -5.620   5.805  -5.444  1.00 95.56           H
ATOM   4017  CD1 LEU A 272      -5.236   5.746  -3.366  1.00 93.72           C
ATOM   4018 1HD1 LEU A 272      -5.292   4.754  -3.257  1.00 93.72           H
ATOM   4019 2HD1 LEU A 272      -5.610   6.167  -2.540  1.00 93.72           H
ATOM   4020 3HD1 LEU A 272      -4.269   5.995  -3.427  1.00 93.72           H
ATOM   4021  CD2 LEU A 272      -7.448   5.734  -4.483  1.00 93.69           C
ATOM   4022 1HD2 LEU A 272      -7.495   4.738  -4.401  1.00 93.69           H
ATOM   4023 2HD2 LEU A 272      -7.984   6.002  -5.283  1.00 93.69           H
ATOM   4024 3HD2 LEU A 272      -7.883   6.130  -3.674  1.00 93.69           H
ATOM   4025  N   PRO A 273      -7.691  10.526  -5.995  1.00 95.10           N
ATOM   4026  CA  PRO A 273      -7.756  11.987  -5.944  1.00 94.83           C
ATOM   4027  HA  PRO A 273      -7.238  12.348  -6.719  1.00 94.83           H
ATOM   4028  C   PRO A 273      -7.090  12.575  -4.702  1.00 95.28           C
ATOM   4029  O   PRO A 273      -6.400  13.593  -4.778  1.00 94.22           O
ATOM   4030  CB  PRO A 273      -9.247  12.331  -5.998  1.00 94.21           C
ATOM   4031 1HB  PRO A 273      -9.626  12.426  -5.077  1.00 94.21           H
ATOM   4032 2HB  PRO A 273      -9.401  13.175  -6.511  1.00 94.21           H
ATOM   4033  CG  PRO A 273      -9.866  11.137  -6.719  1.00 93.03           C
ATOM   4034 1HG  PRO A 273     -10.827  11.023  -6.468  1.00 93.03           H
ATOM   4035 2HG  PRO A 273      -9.789  11.235  -7.711  1.00 93.03           H
ATOM   4036  CD  PRO A 273      -9.027   9.970  -6.218  1.00 94.63           C
ATOM   4037 1HD  PRO A 273      -9.390   9.605  -5.361  1.00 94.63           H
ATOM   4038 2HD  PRO A 273      -8.980   9.239  -6.899  1.00 94.63           H
ATOM   4039  N   CYS A 274      -7.253  11.930  -3.551  1.00 96.05           N
ATOM   4040  H   CYS A 274      -7.827  11.111  -3.548  1.00 96.05           H
ATOM   4041  CA  CYS A 274      -6.643  12.347  -2.287  1.00 96.23           C
ATOM   4042  HA  CYS A 274      -6.827  13.328  -2.222  1.00 96.23           H
ATOM   4043  C   CYS A 274      -5.114  12.187  -2.256  1.00 96.50           C
ATOM   4044  O   CYS A 274      -4.463  12.850  -1.457  1.00 95.75           O
ATOM   4045  CB  CYS A 274      -7.306  11.561  -1.144  1.00 95.37           C
ATOM   4046 1HB  CYS A 274      -6.819  11.836  -0.315  1.00 95.37           H
ATOM   4047 2HB  CYS A 274      -8.248  11.894  -1.104  1.00 95.37           H
ATOM   4048  SG  CYS A 274      -7.215   9.770  -1.440  1.00 93.41           S
ATOM   4049  HG  CYS A 274      -7.193   9.133  -0.284  1.00 93.41           H
ATOM   4050  N   PHE A 275      -4.535  11.359  -3.131  1.00 96.62           N
ATOM   4051  H   PHE A 275      -5.127  10.783  -3.694  1.00 96.62           H
ATOM   4052  CA  PHE A 275      -3.088  11.244  -3.315  1.00 97.02           C
ATOM   4053  HA  PHE A 275      -2.656  11.448  -2.437  1.00 97.02           H
ATOM   4054  C   PHE A 275      -2.571  12.276  -4.324  1.00 97.19           C
ATOM   4055  O   PHE A 275      -1.552  12.917  -4.081  1.00 96.60           O
ATOM   4056  CB  PHE A 275      -2.767   9.809  -3.728  1.00 97.15           C
ATOM   4057 1HB  PHE A 275      -3.120   9.188  -3.029  1.00 97.15           H
ATOM   4058 2HB  PHE A 275      -3.216   9.619  -4.601  1.00 97.15           H
ATOM   4059  CG  PHE A 275      -1.291   9.542  -3.891  1.00 97.62           C
ATOM   4060  CD1 PHE A 275      -0.687   9.622  -5.152  1.00 96.42           C
ATOM   4061  HD1 PHE A 275      -1.235   9.869  -5.951  1.00 96.42           H
ATOM   4062  CD2 PHE A 275      -0.511   9.215  -2.762  1.00 96.33           C
ATOM   4063  HD2 PHE A 275      -0.933   9.175  -1.856  1.00 96.33           H
ATOM   4064  CE1 PHE A 275       0.683   9.358  -5.300  1.00 96.45           C
ATOM   4065  HE1 PHE A 275       1.110   9.413  -6.203  1.00 96.45           H
ATOM   4066  CE2 PHE A 275       0.855   8.946  -2.910  1.00 96.40           C
ATOM   4067  HE2 PHE A 275       1.406   8.703  -2.111  1.00 96.40           H
ATOM   4068  CZ  PHE A 275       1.452   9.017  -4.177  1.00 97.25           C
ATOM   4069  HZ  PHE A 275       2.428   8.824  -4.280  1.00 97.25           H
ATOM   4070  N   GLN A 276      -3.299  12.502  -5.419  1.00 96.99           N
ATOM   4071  H   GLN A 276      -4.150  11.989  -5.532  1.00 96.99           H
ATOM   4072  CA  GLN A 276      -2.924  13.462  -6.470  1.00 96.59           C
ATOM   4073  HA  GLN A 276      -2.026  13.135  -6.764  1.00 96.59           H
ATOM   4074  C   GLN A 276      -2.791  14.913  -5.984  1.00 96.70           C
ATOM   4075  O   GLN A 276      -2.063  15.696  -6.589  1.00 96.06           O
ATOM   4076  CB  GLN A 276      -3.982  13.445  -7.582  1.00 95.89           C
ATOM   4077 1HB  GLN A 276      -4.885  13.542  -7.164  1.00 95.89           H
ATOM   4078 2HB  GLN A 276      -3.813  14.217  -8.195  1.00 95.89           H
ATOM   4079  CG  GLN A 276      -3.962  12.152  -8.407  1.00 93.83           C
ATOM   4080 1HG  GLN A 276      -3.078  12.078  -8.869  1.00 93.83           H
ATOM   4081 2HG  GLN A 276      -4.083  11.374  -7.791  1.00 93.83           H
ATOM   4082  CD  GLN A 276      -5.070  12.119  -9.460  1.00 92.72           C
ATOM   4083  OE1 GLN A 276      -5.883  13.011  -9.617  1.00 87.27           O
ATOM   4084  NE2 GLN A 276      -5.132  11.066 -10.232  1.00 85.27           N
ATOM   4085 1HE2 GLN A 276      -5.839  11.004 -10.937  1.00 85.27           H
ATOM   4086 2HE2 GLN A 276      -4.473  10.323 -10.118  1.00 85.27           H
ATOM   4087  N   VAL A 277      -3.510  15.290  -4.926  1.00 96.48           N
ATOM   4088  H   VAL A 277      -4.134  14.628  -4.510  1.00 96.48           H
ATOM   4089  CA  VAL A 277      -3.423  16.642  -4.344  1.00 96.03           C
ATOM   4090  HA  VAL A 277      -3.394  17.232  -5.151  1.00 96.03           H
ATOM   4091  C   VAL A 277      -2.145  16.866  -3.541  1.00 96.38           C
ATOM   4092  O   VAL A 277      -1.828  18.016  -3.240  1.00 95.03           O
ATOM   4093  CB  VAL A 277      -4.653  16.979  -3.483  1.00 94.91           C
ATOM   4094  HB  VAL A 277      -4.491  17.896  -3.119  1.00 94.91           H
ATOM   4095  CG1 VAL A 277      -5.937  16.973  -4.318  1.00 86.90           C
ATOM   4096 1HG1 VAL A 277      -6.733  17.193  -3.753  1.00 86.90           H
ATOM   4097 2HG1 VAL A 277      -6.092  16.076  -4.731  1.00 86.90           H
ATOM   4098 3HG1 VAL A 277      -5.888  17.647  -5.055  1.00 86.90           H
ATOM   4099  CG2 VAL A 277      -4.827  16.030  -2.300  1.00 86.78           C
ATOM   4100 1HG2 VAL A 277      -5.633  16.274  -1.760  1.00 86.78           H
ATOM   4101 2HG2 VAL A 277      -4.031  16.061  -1.695  1.00 86.78           H
ATOM   4102 3HG2 VAL A 277      -4.939  15.086  -2.611  1.00 86.78           H
ATOM   4103  N   LEU A 278      -1.416  15.814  -3.186  1.00 96.29           N
ATOM   4104  H   LEU A 278      -1.745  14.903  -3.434  1.00 96.29           H
ATOM   4105  CA  LEU A 278      -0.165  15.920  -2.456  1.00 96.49           C
ATOM   4106  HA  LEU A 278      -0.349  16.583  -1.731  1.00 96.49           H
ATOM   4107  C   LEU A 278       0.962  16.435  -3.373  1.00 96.81           C
ATOM   4108  O   LEU A 278       1.023  16.056  -4.544  1.00 96.69           O
ATOM   4109  CB  LEU A 278       0.222  14.561  -1.848  1.00 96.55           C
ATOM   4110 1HB  LEU A 278       0.283  13.894  -2.590  1.00 96.55           H
ATOM   4111 2HB  LEU A 278       1.117  14.658  -1.412  1.00 96.55           H
ATOM   4112  CG  LEU A 278      -0.763  14.021  -0.800  1.00 95.98           C
ATOM   4113  HG  LEU A 278      -1.679  14.039  -1.200  1.00 95.98           H
ATOM   4114  CD1 LEU A 278      -0.357  12.597  -0.411  1.00 94.23           C
ATOM   4115 1HD1 LEU A 278      -0.983  12.220   0.272  1.00 94.23           H
ATOM   4116 2HD1 LEU A 278       0.565  12.580  -0.025  1.00 94.23           H
ATOM   4117 3HD1 LEU A 278      -0.369  11.991  -1.206  1.00 94.23           H
ATOM   4118  CD2 LEU A 278      -0.763  14.878   0.467  1.00 93.84           C
ATOM   4119 1HD2 LEU A 278      -1.407  14.519   1.143  1.00 93.84           H
ATOM   4120 2HD2 LEU A 278      -1.027  15.821   0.262  1.00 93.84           H
ATOM   4121 3HD2 LEU A 278       0.144  14.897   0.887  1.00 93.84           H
ATOM   4122  N   PRO A 279       1.894  17.249  -2.840  1.00 96.97           N
ATOM   4123  CA  PRO A 279       3.140  17.565  -3.525  1.00 97.05           C
ATOM   4124  HA  PRO A 279       2.929  18.012  -4.394  1.00 97.05           H
ATOM   4125  C   PRO A 279       3.934  16.297  -3.866  1.00 97.37           C
ATOM   4126  O   PRO A 279       3.868  15.304  -3.141  1.00 97.09           O
ATOM   4127  CB  PRO A 279       3.911  18.474  -2.558  1.00 96.47           C
ATOM   4128 1HB  PRO A 279       4.572  17.947  -2.023  1.00 96.47           H
ATOM   4129 2HB  PRO A 279       4.387  19.200  -3.054  1.00 96.47           H
ATOM   4130  CG  PRO A 279       2.841  19.060  -1.654  1.00 94.76           C
ATOM   4131 1HG  PRO A 279       3.215  19.294  -0.757  1.00 94.76           H
ATOM   4132 2HG  PRO A 279       2.427  19.872  -2.065  1.00 94.76           H
ATOM   4133  CD  PRO A 279       1.836  17.922  -1.552  1.00 96.72           C
ATOM   4134 1HD  PRO A 279       2.084  17.281  -0.825  1.00 96.72           H
ATOM   4135 2HD  PRO A 279       0.911  18.266  -1.393  1.00 96.72           H
ATOM   4136  N   LEU A 280       4.697  16.321  -4.966  1.00 96.27           N
ATOM   4137  H   LEU A 280       4.781  17.185  -5.463  1.00 96.27           H
ATOM   4138  CA  LEU A 280       5.417  15.152  -5.483  1.00 96.45           C
ATOM   4139  HA  LEU A 280       4.709  14.466  -5.651  1.00 96.45           H
ATOM   4140  C   LEU A 280       6.399  14.552  -4.465  1.00 96.82           C
ATOM   4141  O   LEU A 280       6.537  13.337  -4.376  1.00 96.77           O
ATOM   4142  CB  LEU A 280       6.152  15.548  -6.781  1.00 95.85           C
ATOM   4143 1HB  LEU A 280       5.468  15.842  -7.449  1.00 95.85           H
ATOM   4144 2HB  LEU A 280       6.764  16.311  -6.572  1.00 95.85           H
ATOM   4145  CG  LEU A 280       6.991  14.420  -7.417  1.00 94.02           C
ATOM   4146  HG  LEU A 280       7.627  14.094  -6.717  1.00 94.02           H
ATOM   4147  CD1 LEU A 280       6.130  13.239  -7.876  1.00 90.64           C
ATOM   4148 1HD1 LEU A 280       6.694  12.521  -8.284  1.00 90.64           H
ATOM   4149 2HD1 LEU A 280       5.459  13.528  -8.559  1.00 90.64           H
ATOM   4150 3HD1 LEU A 280       5.632  12.838  -7.107  1.00 90.64           H
ATOM   4151  CD2 LEU A 280       7.745  14.958  -8.636  1.00 90.45           C
ATOM   4152 1HD2 LEU A 280       8.295  14.240  -9.062  1.00 90.45           H
ATOM   4153 2HD2 LEU A 280       8.359  15.703  -8.377  1.00 90.45           H
ATOM   4154 3HD2 LEU A 280       7.110  15.308  -9.324  1.00 90.45           H
ATOM   4155  N   ASP A 281       7.064  15.394  -3.683  1.00 96.30           N
ATOM   4156  H   ASP A 281       6.942  16.375  -3.837  1.00 96.30           H
ATOM   4157  CA  ASP A 281       7.966  14.973  -2.609  1.00 96.45           C
ATOM   4158  HA  ASP A 281       8.647  14.382  -3.040  1.00 96.45           H
ATOM   4159  C   ASP A 281       7.225  14.150  -1.542  1.00 97.07           C
ATOM   4160  O   ASP A 281       7.691  13.085  -1.146  1.00 96.87           O
ATOM   4161  CB  ASP A 281       8.640  16.216  -1.989  1.00 95.62           C
ATOM   4162 1HB  ASP A 281       9.294  15.915  -1.295  1.00 95.62           H
ATOM   4163 2HB  ASP A 281       9.123  16.714  -2.709  1.00 95.62           H
ATOM   4164  CG  ASP A 281       7.638  17.168  -1.330  1.00 89.63           C
ATOM   4165  OD1 ASP A 281       6.651  17.520  -2.013  1.00 81.29           O
ATOM   4166  OD2 ASP A 281       7.806  17.472  -0.133  1.00 82.68           O
ATOM   4167  N   GLN A 282       6.032  14.575  -1.141  1.00 97.22           N
ATOM   4168  H   GLN A 282       5.684  15.431  -1.524  1.00 97.22           H
ATOM   4169  CA  GLN A 282       5.198  13.866  -0.173  1.00 97.49           C
ATOM   4170  HA  GLN A 282       5.820  13.615   0.569  1.00 97.49           H
ATOM   4171  C   GLN A 282       4.601  12.580  -0.763  1.00 97.75           C
ATOM   4172  O   GLN A 282       4.522  11.566  -0.074  1.00 97.49           O
ATOM   4173  CB  GLN A 282       4.090  14.794   0.347  1.00 97.24           C
ATOM   4174 1HB  GLN A 282       3.525  15.077  -0.428  1.00 97.24           H
ATOM   4175 2HB  GLN A 282       3.530  14.284   1.000  1.00 97.24           H
ATOM   4176  CG  GLN A 282       4.635  16.056   1.046  1.00 96.05           C
ATOM   4177 1HG  GLN A 282       5.174  16.587   0.392  1.00 96.05           H
ATOM   4178 2HG  GLN A 282       3.868  16.608   1.372  1.00 96.05           H
ATOM   4179  CD  GLN A 282       5.520  15.702   2.234  1.00 95.28           C
ATOM   4180  OE1 GLN A 282       5.066  15.153   3.227  1.00 89.23           O
ATOM   4181  NE2 GLN A 282       6.801  15.981   2.186  1.00 88.26           N
ATOM   4182 1HE2 GLN A 282       7.393  15.745   2.956  1.00 88.26           H
ATOM   4183 2HE2 GLN A 282       7.185  16.430   1.379  1.00 88.26           H
ATOM   4184  N   GLN A 283       4.230  12.592  -2.052  1.00 97.61           N
ATOM   4185  H   GLN A 283       4.221  13.463  -2.543  1.00 97.61           H
ATOM   4186  CA  GLN A 283       3.837  11.374  -2.765  1.00 97.88           C
ATOM   4187  HA  GLN A 283       3.044  11.032  -2.260  1.00 97.88           H
ATOM   4188  C   GLN A 283       4.964  10.338  -2.749  1.00 97.95           C
ATOM   4189  O   GLN A 283       4.735   9.169  -2.455  1.00 97.76           O
ATOM   4190  CB  GLN A 283       3.470  11.689  -4.228  1.00 97.86           C
ATOM   4191 1HB  GLN A 283       4.229  12.191  -4.644  1.00 97.86           H
ATOM   4192 2HB  GLN A 283       3.335  10.825  -4.714  1.00 97.86           H
ATOM   4193  CG  GLN A 283       2.196  12.530  -4.381  1.00 97.16           C
ATOM   4194 1HG  GLN A 283       1.445  12.061  -3.916  1.00 97.16           H
ATOM   4195 2HG  GLN A 283       2.348  13.421  -3.954  1.00 97.16           H
ATOM   4196  CD  GLN A 283       1.802  12.751  -5.844  1.00 96.76           C
ATOM   4197  OE1 GLN A 283       2.237  12.060  -6.754  1.00 93.44           O
ATOM   4198  NE2 GLN A 283       0.956  13.706  -6.120  1.00 92.62           N
ATOM   4199 1HE2 GLN A 283       0.672  13.865  -7.066  1.00 92.62           H
ATOM   4200 2HE2 GLN A 283       0.592  14.279  -5.386  1.00 92.62           H
ATOM   4201  N   LEU A 284       6.190  10.786  -3.034  1.00 97.68           N
ATOM   4202  H   LEU A 284       6.307  11.761  -3.221  1.00 97.68           H
ATOM   4203  CA  LEU A 284       7.365   9.927  -3.087  1.00 97.50           C
ATOM   4204  HA  LEU A 284       7.129   9.153  -3.674  1.00 97.50           H
ATOM   4205  C   LEU A 284       7.711   9.343  -1.718  1.00 97.64           C
ATOM   4206  O   LEU A 284       7.992   8.151  -1.624  1.00 97.46           O
ATOM   4207  CB  LEU A 284       8.525  10.737  -3.686  1.00 97.00           C
ATOM   4208 1HB  LEU A 284       8.227  11.112  -4.564  1.00 97.00           H
ATOM   4209 2HB  LEU A 284       8.743  11.486  -3.060  1.00 97.00           H
ATOM   4210  CG  LEU A 284       9.802   9.913  -3.919  1.00 92.58           C
ATOM   4211  HG  LEU A 284      10.058   9.485  -3.052  1.00 92.58           H
ATOM   4212  CD1 LEU A 284       9.587   8.804  -4.956  1.00 88.99           C
ATOM   4213 1HD1 LEU A 284      10.425   8.277  -5.097  1.00 88.99           H
ATOM   4214 2HD1 LEU A 284       9.313   9.187  -5.838  1.00 88.99           H
ATOM   4215 3HD1 LEU A 284       8.872   8.170  -4.660  1.00 88.99           H
ATOM   4216  CD2 LEU A 284      10.908  10.843  -4.423  1.00 89.16           C
ATOM   4217 1HD2 LEU A 284      11.755  10.337  -4.585  1.00 89.16           H
ATOM   4218 2HD2 LEU A 284      11.102  11.563  -3.757  1.00 89.16           H
ATOM   4219 3HD2 LEU A 284      10.643  11.282  -5.281  1.00 89.16           H
ATOM   4220  N   VAL A 285       7.640  10.148  -0.645  1.00 98.05           N
ATOM   4221  H   VAL A 285       7.437  11.115  -0.796  1.00 98.05           H
ATOM   4222  CA  VAL A 285       7.843   9.692   0.738  1.00 98.07           C
ATOM   4223  HA  VAL A 285       8.775   9.332   0.774  1.00 98.07           H
ATOM   4224  C   VAL A 285       6.875   8.553   1.089  1.00 98.11           C
ATOM   4225  O   VAL A 285       7.306   7.506   1.571  1.00 97.63           O
ATOM   4226  CB  VAL A 285       7.710  10.878   1.720  1.00 97.75           C
ATOM   4227  HB  VAL A 285       6.879  11.363   1.448  1.00 97.75           H
ATOM   4228  CG1 VAL A 285       7.569  10.444   3.181  1.00 95.22           C
ATOM   4229 1HG1 VAL A 285       7.486  11.237   3.784  1.00 95.22           H
ATOM   4230 2HG1 VAL A 285       8.365   9.916   3.476  1.00 95.22           H
ATOM   4231 3HG1 VAL A 285       6.757   9.874   3.309  1.00 95.22           H
ATOM   4232  CG2 VAL A 285       8.946  11.781   1.643  1.00 95.22           C
ATOM   4233 1HG2 VAL A 285       8.867  12.551   2.276  1.00 95.22           H
ATOM   4234 2HG2 VAL A 285       9.062  12.151   0.721  1.00 95.22           H
ATOM   4235 3HG2 VAL A 285       9.775  11.274   1.878  1.00 95.22           H
ATOM   4236  N   LEU A 286       5.585   8.720   0.785  1.00 98.13           N
ATOM   4237  H   LEU A 286       5.293   9.582   0.370  1.00 98.13           H
ATOM   4238  CA  LEU A 286       4.587   7.684   1.040  1.00 98.14           C
ATOM   4239  HA  LEU A 286       4.681   7.472   2.013  1.00 98.14           H
ATOM   4240  C   LEU A 286       4.865   6.414   0.227  1.00 98.10           C
ATOM   4241  O   LEU A 286       4.909   5.313   0.792  1.00 97.83           O
ATOM   4242  CB  LEU A 286       3.177   8.221   0.721  1.00 98.10           C
ATOM   4243 1HB  LEU A 286       3.200   8.639  -0.187  1.00 98.10           H
ATOM   4244 2HB  LEU A 286       2.542   7.449   0.717  1.00 98.10           H
ATOM   4245  CG  LEU A 286       2.648   9.268   1.714  1.00 97.67           C
ATOM   4246  HG  LEU A 286       3.345   9.980   1.803  1.00 97.67           H
ATOM   4247  CD1 LEU A 286       1.323   9.830   1.185  1.00 96.67           C
ATOM   4248 1HD1 LEU A 286       0.950  10.516   1.809  1.00 96.67           H
ATOM   4249 2HD1 LEU A 286       0.642   9.105   1.083  1.00 96.67           H
ATOM   4250 3HD1 LEU A 286       1.448  10.262   0.292  1.00 96.67           H
ATOM   4251  CD2 LEU A 286       2.397   8.683   3.102  1.00 96.49           C
ATOM   4252 1HD2 LEU A 286       2.054   9.382   3.729  1.00 96.49           H
ATOM   4253 2HD2 LEU A 286       3.239   8.308   3.491  1.00 96.49           H
ATOM   4254 3HD2 LEU A 286       1.722   7.946   3.064  1.00 96.49           H
ATOM   4255  N   VAL A 287       5.090   6.544  -1.087  1.00 98.20           N
ATOM   4256  H   VAL A 287       5.124   7.464  -1.476  1.00 98.20           H
ATOM   4257  CA  VAL A 287       5.289   5.398  -1.981  1.00 98.21           C
ATOM   4258  HA  VAL A 287       4.511   4.793  -1.810  1.00 98.21           H
ATOM   4259  C   VAL A 287       6.558   4.630  -1.633  1.00 98.10           C
ATOM   4260  O   VAL A 287       6.496   3.407  -1.527  1.00 97.70           O
ATOM   4261  CB  VAL A 287       5.258   5.828  -3.452  1.00 97.88           C
ATOM   4262  HB  VAL A 287       5.893   6.596  -3.536  1.00 97.88           H
ATOM   4263  CG1 VAL A 287       5.698   4.713  -4.404  1.00 95.35           C
ATOM   4264 1HG1 VAL A 287       5.668   5.021  -5.355  1.00 95.35           H
ATOM   4265 2HG1 VAL A 287       5.102   3.915  -4.321  1.00 95.35           H
ATOM   4266 3HG1 VAL A 287       6.633   4.420  -4.205  1.00 95.35           H
ATOM   4267  CG2 VAL A 287       3.823   6.207  -3.843  1.00 95.48           C
ATOM   4268 1HG2 VAL A 287       3.776   6.492  -4.800  1.00 95.48           H
ATOM   4269 2HG2 VAL A 287       3.486   6.962  -3.281  1.00 95.48           H
ATOM   4270 3HG2 VAL A 287       3.202   5.433  -3.722  1.00 95.48           H
ATOM   4271  N   ARG A 288       7.684   5.312  -1.391  1.00 97.97           N
ATOM   4272  H   ARG A 288       7.669   6.308  -1.483  1.00 97.97           H
ATOM   4273  CA  ARG A 288       8.943   4.660  -0.995  1.00 97.64           C
ATOM   4274  HA  ARG A 288       9.154   4.048  -1.757  1.00 97.64           H
ATOM   4275  C   ARG A 288       8.795   3.823   0.277  1.00 97.52           C
ATOM   4276  O   ARG A 288       9.360   2.744   0.372  1.00 97.12           O
ATOM   4277  CB  ARG A 288      10.051   5.712  -0.792  1.00 97.43           C
ATOM   4278 1HB  ARG A 288       9.671   6.501  -0.310  1.00 97.43           H
ATOM   4279 2HB  ARG A 288      10.788   5.312  -0.248  1.00 97.43           H
ATOM   4280  CG  ARG A 288      10.625   6.182  -2.126  1.00 94.53           C
ATOM   4281 1HG  ARG A 288      11.023   5.400  -2.606  1.00 94.53           H
ATOM   4282 2HG  ARG A 288       9.891   6.575  -2.679  1.00 94.53           H
ATOM   4283  CD  ARG A 288      11.711   7.243  -1.890  1.00 92.81           C
ATOM   4284 1HD  ARG A 288      11.291   8.097  -1.583  1.00 92.81           H
ATOM   4285 2HD  ARG A 288      12.357   6.921  -1.198  1.00 92.81           H
ATOM   4286  NE  ARG A 288      12.464   7.522  -3.123  1.00 89.24           N
ATOM   4287  HE  ARG A 288      12.295   6.915  -3.900  1.00 89.24           H
ATOM   4288  CZ  ARG A 288      13.335   8.487  -3.307  1.00 87.91           C
ATOM   4289  NH1 ARG A 288      13.593   9.384  -2.390  1.00 84.04           N
ATOM   4290 1HH1 ARG A 288      13.119   9.350  -1.510  1.00 84.04           H
ATOM   4291 2HH1 ARG A 288      14.264  10.104  -2.569  1.00 84.04           H
ATOM   4292  NH2 ARG A 288      13.986   8.563  -4.439  1.00 82.10           N
ATOM   4293 1HH2 ARG A 288      13.819   7.888  -5.158  1.00 82.10           H
ATOM   4294 2HH2 ARG A 288      14.651   9.296  -4.585  1.00 82.10           H
ATOM   4295  N   ASN A 289       7.988   4.299   1.224  1.00 97.60           N
ATOM   4296  H   ASN A 289       7.526   5.174   1.078  1.00 97.60           H
ATOM   4297  CA  ASN A 289       7.762   3.572   2.471  1.00 97.36           C
ATOM   4298  HA  ASN A 289       8.656   3.223   2.751  1.00 97.36           H
ATOM   4299  C   ASN A 289       6.852   2.339   2.305  1.00 97.41           C
ATOM   4300  O   ASN A 289       7.024   1.348   3.013  1.00 96.53           O
ATOM   4301  CB  ASN A 289       7.195   4.566   3.492  1.00 96.60           C
ATOM   4302 1HB  ASN A 289       7.820   5.341   3.585  1.00 96.60           H
ATOM   4303 2HB  ASN A 289       6.303   4.892   3.180  1.00 96.60           H
ATOM   4304  CG  ASN A 289       7.028   3.914   4.841  1.00 87.56           C
ATOM   4305  OD1 ASN A 289       7.969   3.699   5.577  1.00 77.28           O
ATOM   4306  ND2 ASN A 289       5.820   3.560   5.218  1.00 75.00           N
ATOM   4307 1HD2 ASN A 289       5.682   3.118   6.104  1.00 75.00           H
ATOM   4308 2HD2 ASN A 289       5.038   3.733   4.619  1.00 75.00           H
ATOM   4309  N   CYS A 290       5.867   2.368   1.400  1.00 97.68           N
ATOM   4310  H   CYS A 290       5.849   3.101   0.720  1.00 97.68           H
ATOM   4311  CA  CYS A 290       4.812   1.348   1.384  1.00 97.71           C
ATOM   4312  HA  CYS A 290       5.103   0.708   2.095  1.00 97.71           H
ATOM   4313  C   CYS A 290       4.723   0.498   0.105  1.00 98.10           C
ATOM   4314  O   CYS A 290       3.936  -0.443   0.086  1.00 97.79           O
ATOM   4315  CB  CYS A 290       3.469   2.007   1.726  1.00 96.76           C
ATOM   4316 1HB  CYS A 290       2.848   1.253   1.940  1.00 96.76           H
ATOM   4317 2HB  CYS A 290       3.638   2.545   2.552  1.00 96.76           H
ATOM   4318  SG  CYS A 290       2.878   3.025   0.339  1.00 95.47           S
ATOM   4319  HG  CYS A 290       2.735   2.268  -0.733  1.00 95.47           H
ATOM   4320  N   TRP A 291       5.522   0.774  -0.940  1.00 98.05           N
ATOM   4321  H   TRP A 291       6.220   1.483  -0.834  1.00 98.05           H
ATOM   4322  CA  TRP A 291       5.416   0.081  -2.231  1.00 98.28           C
ATOM   4323  HA  TRP A 291       4.502   0.326  -2.555  1.00 98.28           H
ATOM   4324  C   TRP A 291       5.474  -1.444  -2.108  1.00 98.30           C
ATOM   4325  O   TRP A 291       4.688  -2.145  -2.750  1.00 98.25           O
ATOM   4326  CB  TRP A 291       6.507   0.577  -3.200  1.00 98.19           C
ATOM   4327 1HB  TRP A 291       6.278   0.263  -4.122  1.00 98.19           H
ATOM   4328 2HB  TRP A 291       6.517   1.577  -3.181  1.00 98.19           H
ATOM   4329  CG  TRP A 291       7.907   0.106  -2.897  1.00 98.28           C
ATOM   4330  CD1 TRP A 291       8.847   0.791  -2.204  1.00 97.86           C
ATOM   4331  HD1 TRP A 291       8.733   1.716  -1.841  1.00 97.86           H
ATOM   4332  CD2 TRP A 291       8.526  -1.179  -3.224  1.00 98.10           C
ATOM   4333  NE1 TRP A 291       9.984   0.024  -2.074  1.00 97.62           N
ATOM   4334  HE1 TRP A 291      10.814   0.328  -1.606  1.00 97.62           H
ATOM   4335  CE2 TRP A 291       9.842  -1.204  -2.661  1.00 97.86           C
ATOM   4336  CE3 TRP A 291       8.099  -2.326  -3.920  1.00 97.76           C
ATOM   4337  HE3 TRP A 291       7.190  -2.341  -4.337  1.00 97.76           H
ATOM   4338  CZ2 TRP A 291      10.681  -2.332  -2.764  1.00 97.14           C
ATOM   4339  HZ2 TRP A 291      11.594  -2.329  -2.356  1.00 97.14           H
ATOM   4340  CZ3 TRP A 291       8.934  -3.451  -4.037  1.00 97.22           C
ATOM   4341  HZ3 TRP A 291       8.617  -4.253  -4.543  1.00 97.22           H
ATOM   4342  CH2 TRP A 291      10.208  -3.458  -3.451  1.00 96.71           C
ATOM   4343  HH2 TRP A 291      10.783  -4.273  -3.524  1.00 96.71           H
ATOM   4344  N   ALA A 292       6.342  -1.942  -1.248  1.00 98.17           N
ATOM   4345  H   ALA A 292       6.904  -1.305  -0.721  1.00 98.17           H
ATOM   4346  CA  ALA A 292       6.525  -3.368  -1.025  1.00 98.30           C
ATOM   4347  HA  ALA A 292       6.656  -3.790  -1.922  1.00 98.30           H
ATOM   4348  C   ALA A 292       5.281  -4.018  -0.406  1.00 98.49           C
ATOM   4349  O   ALA A 292       4.802  -5.041  -0.888  1.00 98.31           O
ATOM   4350  CB  ALA A 292       7.764  -3.539  -0.135  1.00 98.09           C
ATOM   4351 1HB  ALA A 292       8.566  -3.111  -0.551  1.00 98.09           H
ATOM   4352 2HB  ALA A 292       7.972  -4.507   0.008  1.00 98.09           H
ATOM   4353 3HB  ALA A 292       7.622  -3.119   0.762  1.00 98.09           H
ATOM   4354  N   SER A 293       4.702  -3.380   0.620  1.00 98.38           N
ATOM   4355  H   SER A 293       5.132  -2.544   0.961  1.00 98.38           H
ATOM   4356  CA  SER A 293       3.472  -3.842   1.269  1.00 98.41           C
ATOM   4357  HA  SER A 293       3.646  -4.798   1.504  1.00 98.41           H
ATOM   4358  C   SER A 293       2.259  -3.782   0.336  1.00 98.62           C
ATOM   4359  O   SER A 293       1.454  -4.708   0.300  1.00 98.39           O
ATOM   4360  CB  SER A 293       3.205  -2.994   2.514  1.00 98.01           C
ATOM   4361 1HB  SER A 293       3.109  -2.028   2.274  1.00 98.01           H
ATOM   4362 2HB  SER A 293       2.380  -3.304   2.987  1.00 98.01           H
ATOM   4363  OG  SER A 293       4.280  -3.102   3.419  1.00 92.71           O
ATOM   4364  HG  SER A 293       3.942  -3.126   4.314  1.00 92.71           H
ATOM   4365  N   LEU A 294       2.148  -2.713  -0.459  1.00 98.47           N
ATOM   4366  H   LEU A 294       2.807  -1.968  -0.352  1.00 98.47           H
ATOM   4367  CA  LEU A 294       1.107  -2.583  -1.477  1.00 98.43           C
ATOM   4368  HA  LEU A 294       0.244  -2.723  -0.991  1.00 98.43           H
ATOM   4369  C   LEU A 294       1.240  -3.648  -2.566  1.00 98.55           C
ATOM   4370  O   LEU A 294       0.237  -4.231  -2.967  1.00 98.35           O
ATOM   4371  CB  LEU A 294       1.176  -1.187  -2.106  1.00 98.32           C
ATOM   4372 1HB  LEU A 294       2.116  -1.037  -2.411  1.00 98.32           H
ATOM   4373 2HB  LEU A 294       0.563  -1.178  -2.896  1.00 98.32           H
ATOM   4374  CG  LEU A 294       0.784  -0.015  -1.193  1.00 97.82           C
ATOM   4375  HG  LEU A 294       1.372  -0.041  -0.384  1.00 97.82           H
ATOM   4376  CD1 LEU A 294       0.940   1.280  -1.995  1.00 96.99           C
ATOM   4377 1HD1 LEU A 294       0.695   2.076  -1.441  1.00 96.99           H
ATOM   4378 2HD1 LEU A 294       0.351   1.274  -2.803  1.00 96.99           H
ATOM   4379 3HD1 LEU A 294       1.884   1.399  -2.304  1.00 96.99           H
ATOM   4380  CD2 LEU A 294      -0.659  -0.098  -0.709  1.00 96.63           C
ATOM   4381 1HD2 LEU A 294      -0.884   0.677  -0.118  1.00 96.63           H
ATOM   4382 2HD2 LEU A 294      -0.814  -0.937  -0.188  1.00 96.63           H
ATOM   4383 3HD2 LEU A 294      -1.296  -0.092  -1.480  1.00 96.63           H
ATOM   4384  N   LEU A 295       2.458  -3.929  -3.011  1.00 98.36           N
ATOM   4385  H   LEU A 295       3.225  -3.380  -2.678  1.00 98.36           H
ATOM   4386  CA  LEU A 295       2.731  -4.997  -3.959  1.00 98.44           C
ATOM   4387  HA  LEU A 295       2.161  -4.809  -4.759  1.00 98.44           H
ATOM   4388  C   LEU A 295       2.320  -6.353  -3.387  1.00 98.59           C
ATOM   4389  O   LEU A 295       1.656  -7.110  -4.085  1.00 98.39           O
ATOM   4390  CB  LEU A 295       4.208  -4.970  -4.366  1.00 98.27           C
ATOM   4391 1HB  LEU A 295       4.396  -4.095  -4.811  1.00 98.27           H
ATOM   4392 2HB  LEU A 295       4.764  -5.049  -3.539  1.00 98.27           H
ATOM   4393  CG  LEU A 295       4.597  -6.108  -5.332  1.00 97.86           C
ATOM   4394  HG  LEU A 295       4.333  -6.973  -4.906  1.00 97.86           H
ATOM   4395  CD1 LEU A 295       3.874  -6.013  -6.677  1.00 96.21           C
ATOM   4396 1HD1 LEU A 295       4.144  -6.761  -7.283  1.00 96.21           H
ATOM   4397 2HD1 LEU A 295       4.087  -5.152  -7.138  1.00 96.21           H
ATOM   4398 3HD1 LEU A 295       2.883  -6.059  -6.555  1.00 96.21           H
ATOM   4399  CD2 LEU A 295       6.100  -6.059  -5.585  1.00 96.06           C
ATOM   4400 1HD2 LEU A 295       6.382  -6.787  -6.210  1.00 96.06           H
ATOM   4401 2HD2 LEU A 295       6.611  -6.170  -4.732  1.00 96.06           H
ATOM   4402 3HD2 LEU A 295       6.367  -5.185  -5.991  1.00 96.06           H
ATOM   4403  N   MET A 296       2.636  -6.661  -2.128  1.00 98.59           N
ATOM   4404  H   MET A 296       3.180  -6.016  -1.592  1.00 98.59           H
ATOM   4405  CA  MET A 296       2.207  -7.920  -1.509  1.00 98.58           C
ATOM   4406  HA  MET A 296       2.606  -8.628  -2.092  1.00 98.58           H
ATOM   4407  C   MET A 296       0.686  -8.089  -1.514  1.00 98.67           C
ATOM   4408  O   MET A 296       0.193  -9.171  -1.824  1.00 98.50           O
ATOM   4409  CB  MET A 296       2.747  -8.032  -0.079  1.00 98.46           C
ATOM   4410 1HB  MET A 296       2.539  -7.181   0.404  1.00 98.46           H
ATOM   4411 2HB  MET A 296       2.284  -8.794   0.374  1.00 98.46           H
ATOM   4412  CG  MET A 296       4.261  -8.272  -0.007  1.00 97.05           C
ATOM   4413 1HG  MET A 296       4.655  -7.447  -0.412  1.00 97.05           H
ATOM   4414 2HG  MET A 296       4.456  -8.287   0.974  1.00 97.05           H
ATOM   4415  SD  MET A 296       4.854  -9.780  -0.836  1.00 95.81           S
ATOM   4416  CE  MET A 296       5.348  -9.109  -2.439  1.00 87.59           C
ATOM   4417 1HE  MET A 296       5.707  -9.828  -3.033  1.00 87.59           H
ATOM   4418 2HE  MET A 296       6.059  -8.414  -2.333  1.00 87.59           H
ATOM   4419 3HE  MET A 296       4.571  -8.685  -2.905  1.00 87.59           H
ATOM   4420  N   LEU A 297      -0.066  -7.016  -1.222  1.00 98.61           N
ATOM   4421  H   LEU A 297       0.390  -6.179  -0.921  1.00 98.61           H
ATOM   4422  CA  LEU A 297      -1.525  -7.020  -1.326  1.00 98.57           C
ATOM   4423  HA  LEU A 297      -1.821  -7.806  -0.783  1.00 98.57           H
ATOM   4424  C   LEU A 297      -2.003  -7.226  -2.773  1.00 98.55           C
ATOM   4425  O   LEU A 297      -2.965  -7.949  -2.990  1.00 98.30           O
ATOM   4426  CB  LEU A 297      -2.086  -5.704  -0.752  1.00 98.49           C
ATOM   4427 1HB  LEU A 297      -1.557  -4.944  -1.129  1.00 98.49           H
ATOM   4428 2HB  LEU A 297      -3.041  -5.618  -1.035  1.00 98.49           H
ATOM   4429  CG  LEU A 297      -2.031  -5.611   0.777  1.00 98.26           C
ATOM   4430  HG  LEU A 297      -1.116  -5.904   1.056  1.00 98.26           H
ATOM   4431  CD1 LEU A 297      -2.319  -4.172   1.218  1.00 97.43           C
ATOM   4432 1HD1 LEU A 297      -2.288  -4.089   2.214  1.00 97.43           H
ATOM   4433 2HD1 LEU A 297      -3.225  -3.878   0.913  1.00 97.43           H
ATOM   4434 3HD1 LEU A 297      -1.646  -3.539   0.836  1.00 97.43           H
ATOM   4435  CD2 LEU A 297      -3.079  -6.512   1.440  1.00 97.23           C
ATOM   4436 1HD2 LEU A 297      -3.033  -6.442   2.436  1.00 97.23           H
ATOM   4437 2HD2 LEU A 297      -2.936  -7.470   1.192  1.00 97.23           H
ATOM   4438 3HD2 LEU A 297      -4.003  -6.256   1.157  1.00 97.23           H
ATOM   4439  N   GLU A 298      -1.332  -6.623  -3.758  1.00 98.22           N
ATOM   4440  H   GLU A 298      -0.576  -6.013  -3.521  1.00 98.22           H
ATOM   4441  CA  GLU A 298      -1.661  -6.820  -5.175  1.00 98.13           C
ATOM   4442  HA  GLU A 298      -2.640  -6.631  -5.248  1.00 98.13           H
ATOM   4443  C   GLU A 298      -1.400  -8.268  -5.623  1.00 98.23           C
ATOM   4444  O   GLU A 298      -2.277  -8.885  -6.205  1.00 97.91           O
ATOM   4445  CB  GLU A 298      -0.849  -5.839  -6.039  1.00 97.81           C
ATOM   4446 1HB  GLU A 298      -0.916  -4.928  -5.633  1.00 97.81           H
ATOM   4447 2HB  GLU A 298       0.107  -6.134  -6.041  1.00 97.81           H
ATOM   4448  CG  GLU A 298      -1.345  -5.766  -7.498  1.00 94.85           C
ATOM   4449 1HG  GLU A 298      -0.702  -5.220  -8.034  1.00 94.85           H
ATOM   4450 2HG  GLU A 298      -1.391  -6.692  -7.874  1.00 94.85           H
ATOM   4451  CD  GLU A 298      -2.738  -5.124  -7.589  1.00 95.46           C
ATOM   4452  OE1 GLU A 298      -3.629  -5.661  -8.276  1.00 88.82           O
ATOM   4453  OE2 GLU A 298      -2.965  -4.056  -6.966  1.00 90.88           O
ATOM   4454  N   LEU A 299      -0.243  -8.832  -5.274  1.00 98.32           N
ATOM   4455  H   LEU A 299       0.418  -8.290  -4.755  1.00 98.32           H
ATOM   4456  CA  LEU A 299       0.098 -10.211  -5.619  1.00 98.24           C
ATOM   4457  HA  LEU A 299      -0.048 -10.272  -6.606  1.00 98.24           H
ATOM   4458  C   LEU A 299      -0.824 -11.226  -4.935  1.00 98.24           C
ATOM   4459  O   LEU A 299      -1.170 -12.242  -5.534  1.00 97.81           O
ATOM   4460  CB  LEU A 299       1.567 -10.489  -5.252  1.00 98.26           C
ATOM   4461 1HB  LEU A 299       1.673 -10.320  -4.272  1.00 98.26           H
ATOM   4462 2HB  LEU A 299       1.752 -11.452  -5.447  1.00 98.26           H
ATOM   4463  CG  LEU A 299       2.624  -9.643  -5.996  1.00 97.91           C
ATOM   4464  HG  LEU A 299       2.496  -8.690  -5.721  1.00 97.91           H
ATOM   4465  CD1 LEU A 299       4.020 -10.126  -5.618  1.00 96.74           C
ATOM   4466 1HD1 LEU A 299       4.723  -9.593  -6.088  1.00 96.74           H
ATOM   4467 2HD1 LEU A 299       4.146 -11.087  -5.866  1.00 96.74           H
ATOM   4468 3HD1 LEU A 299       4.175 -10.039  -4.634  1.00 96.74           H
ATOM   4469  CD2 LEU A 299       2.468  -9.677  -7.512  1.00 96.78           C
ATOM   4470 1HD2 LEU A 299       3.169  -9.119  -7.957  1.00 96.78           H
ATOM   4471 2HD2 LEU A 299       1.574  -9.325  -7.788  1.00 96.78           H
ATOM   4472 3HD2 LEU A 299       2.552 -10.611  -7.860  1.00 96.78           H
ATOM   4473  N   ALA A 300      -1.274 -10.925  -3.710  1.00 98.59           N
ATOM   4474  H   ALA A 300      -0.901 -10.123  -3.244  1.00 98.59           H
ATOM   4475  CA  ALA A 300      -2.287 -11.723  -3.032  1.00 98.50           C
ATOM   4476  HA  ALA A 300      -1.970 -12.670  -3.076  1.00 98.50           H
ATOM   4477  C   ALA A 300      -3.637 -11.648  -3.746  1.00 98.48           C
ATOM   4478  O   ALA A 300      -4.297 -12.677  -3.943  1.00 98.01           O
ATOM   4479  CB  ALA A 300      -2.401 -11.250  -1.577  1.00 98.51           C
ATOM   4480 1HB  ALA A 300      -1.516 -11.300  -1.113  1.00 98.51           H
ATOM   4481 2HB  ALA A 300      -3.048 -11.815  -1.066  1.00 98.51           H
ATOM   4482 3HB  ALA A 300      -2.718 -10.303  -1.532  1.00 98.51           H
ATOM   4483  N   GLN A 301      -4.050 -10.454  -4.181  1.00 98.31           N
ATOM   4484  H   GLN A 301      -3.475  -9.661  -3.979  1.00 98.31           H
ATOM   4485  CA  GLN A 301      -5.284 -10.227  -4.932  1.00 98.27           C
ATOM   4486  HA  GLN A 301      -6.023 -10.623  -4.387  1.00 98.27           H
ATOM   4487  C   GLN A 301      -5.272 -10.956  -6.281  1.00 98.04           C
ATOM   4488  O   GLN A 301      -6.265 -11.596  -6.649  1.00 97.23           O
ATOM   4489  CB  GLN A 301      -5.490  -8.713  -5.101  1.00 97.95           C
ATOM   4490 1HB  GLN A 301      -5.462  -8.277  -4.201  1.00 97.95           H
ATOM   4491 2HB  GLN A 301      -4.756  -8.346  -5.672  1.00 97.95           H
ATOM   4492  CG  GLN A 301      -6.835  -8.400  -5.761  1.00 97.12           C
ATOM   4493 1HG  GLN A 301      -6.839  -8.799  -6.678  1.00 97.12           H
ATOM   4494 2HG  GLN A 301      -7.561  -8.816  -5.213  1.00 97.12           H
ATOM   4495  CD  GLN A 301      -7.116  -6.899  -5.883  1.00 96.78           C
ATOM   4496  OE1 GLN A 301      -6.369  -6.014  -5.493  1.00 94.01           O
ATOM   4497  NE2 GLN A 301      -8.259  -6.545  -6.437  1.00 92.65           N
ATOM   4498 1HE2 GLN A 301      -8.492  -5.577  -6.528  1.00 92.65           H
ATOM   4499 2HE2 GLN A 301      -8.893  -7.245  -6.767  1.00 92.65           H
ATOM   4500  N   ASP A 302      -4.140 -10.913  -6.984  1.00 97.81           N
ATOM   4501  H   ASP A 302      -3.375 -10.390  -6.609  1.00 97.81           H
ATOM   4502  CA  ASP A 302      -3.947 -11.584  -8.271  1.00 97.44           C
ATOM   4503  HA  ASP A 302      -4.834 -11.520  -8.729  1.00 97.44           H
ATOM   4504  C   ASP A 302      -3.650 -13.089  -8.139  1.00 97.44           C
ATOM   4505  O   ASP A 302      -3.464 -13.779  -9.140  1.00 96.08           O
ATOM   4506  CB  ASP A 302      -2.851 -10.837  -9.070  1.00 96.80           C
ATOM   4507 1HB  ASP A 302      -2.049 -10.726  -8.483  1.00 96.80           H
ATOM   4508 2HB  ASP A 302      -2.607 -11.389  -9.867  1.00 96.80           H
ATOM   4509  CG  ASP A 302      -3.280  -9.447  -9.563  1.00 94.77           C
ATOM   4510  OD1 ASP A 302      -4.490  -9.100  -9.545  1.00 91.66           O
ATOM   4511  OD2 ASP A 302      -2.414  -8.691 -10.041  1.00 91.15           O
ATOM   4512  N   ARG A 303      -3.647 -13.626  -6.902  1.00 97.86           N
ATOM   4513  H   ARG A 303      -3.814 -13.012  -6.131  1.00 97.86           H
ATOM   4514  CA  ARG A 303      -3.416 -15.050  -6.602  1.00 97.77           C
ATOM   4515  HA  ARG A 303      -3.337 -15.090  -5.606  1.00 97.77           H
ATOM   4516  C   ARG A 303      -2.085 -15.567  -7.169  1.00 97.72           C
ATOM   4517  O   ARG A 303      -2.007 -16.714  -7.608  1.00 96.24           O
ATOM   4518  CB  ARG A 303      -4.620 -15.905  -7.039  1.00 97.12           C
ATOM   4519 1HB  ARG A 303      -4.742 -15.787  -8.024  1.00 97.12           H
ATOM   4520 2HB  ARG A 303      -4.408 -16.862  -6.841  1.00 97.12           H
ATOM   4521  CG  ARG A 303      -5.953 -15.558  -6.347  1.00 94.23           C
ATOM   4522 1HG  ARG A 303      -6.060 -14.564  -6.325  1.00 94.23           H
ATOM   4523 2HG  ARG A 303      -6.705 -15.963  -6.867  1.00 94.23           H
ATOM   4524  CD  ARG A 303      -6.001 -16.092  -4.910  1.00 89.70           C
ATOM   4525 1HD  ARG A 303      -5.830 -17.077  -4.910  1.00 89.70           H
ATOM   4526 2HD  ARG A 303      -5.307 -15.633  -4.355  1.00 89.70           H
ATOM   4527  NE  ARG A 303      -7.310 -15.859  -4.282  1.00 84.18           N
ATOM   4528  HE  ARG A 303      -7.833 -15.075  -4.616  1.00 84.18           H
ATOM   4529  CZ  ARG A 303      -7.872 -16.582  -3.315  1.00 78.61           C
ATOM   4530  NH1 ARG A 303      -7.284 -17.635  -2.810  1.00 71.95           N
ATOM   4531 1HH1 ARG A 303      -6.387 -17.918  -3.149  1.00 71.95           H
ATOM   4532 2HH1 ARG A 303      -7.731 -18.158  -2.084  1.00 71.95           H
ATOM   4533  NH2 ARG A 303      -9.029 -16.260  -2.826  1.00 72.07           N
ATOM   4534 1HH2 ARG A 303      -9.514 -15.458  -3.175  1.00 72.07           H
ATOM   4535 2HH2 ARG A 303      -9.437 -16.814  -2.100  1.00 72.07           H
ATOM   4536  N   LEU A 304      -1.019 -14.747  -7.134  1.00 96.83           N
ATOM   4537  H   LEU A 304      -1.130 -13.828  -6.755  1.00 96.83           H
ATOM   4538  CA  LEU A 304       0.292 -15.150  -7.629  1.00 96.72           C
ATOM   4539  HA  LEU A 304       0.131 -15.453  -8.568  1.00 96.72           H
ATOM   4540  C   LEU A 304       0.851 -16.320  -6.820  1.00 96.80           C
ATOM   4541  O   LEU A 304       1.165 -16.189  -5.641  1.00 96.20           O
ATOM   4542  CB  LEU A 304       1.268 -13.962  -7.629  1.00 96.46           C
ATOM   4543 1HB  LEU A 304       0.872 -13.225  -8.176  1.00 96.46           H
ATOM   4544 2HB  LEU A 304       1.390 -13.650  -6.687  1.00 96.46           H
ATOM   4545  CG  LEU A 304       2.652 -14.333  -8.216  1.00 95.03           C
ATOM   4546  HG  LEU A 304       2.961 -15.162  -7.750  1.00 95.03           H
ATOM   4547  CD1 LEU A 304       2.567 -14.583  -9.730  1.00 89.53           C
ATOM   4548 1HD1 LEU A 304       3.463 -14.822 -10.105  1.00 89.53           H
ATOM   4549 2HD1 LEU A 304       2.241 -13.769 -10.210  1.00 89.53           H
ATOM   4550 3HD1 LEU A 304       1.938 -15.333  -9.935  1.00 89.53           H
ATOM   4551  CD2 LEU A 304       3.664 -13.228  -7.978  1.00 89.15           C
ATOM   4552 1HD2 LEU A 304       4.556 -13.471  -8.358  1.00 89.15           H
ATOM   4553 2HD2 LEU A 304       3.783 -13.056  -7.000  1.00 89.15           H
ATOM   4554 3HD2 LEU A 304       3.370 -12.374  -8.407  1.00 89.15           H
ATOM   4555  N   GLN A 305       1.059 -17.452  -7.490  1.00 96.58           N
ATOM   4556  H   GLN A 305       0.725 -17.508  -8.431  1.00 96.58           H
ATOM   4557  CA  GLN A 305       1.743 -18.614  -6.937  1.00 96.11           C
ATOM   4558  HA  GLN A 305       1.810 -18.461  -5.951  1.00 96.11           H
ATOM   4559  C   GLN A 305       3.145 -18.714  -7.520  1.00 96.05           C
ATOM   4560  O   GLN A 305       3.355 -18.488  -8.710  1.00 94.89           O
ATOM   4561  CB  GLN A 305       0.930 -19.894  -7.207  1.00 94.89           C
ATOM   4562 1HB  GLN A 305       0.777 -19.982  -8.191  1.00 94.89           H
ATOM   4563 2HB  GLN A 305       1.446 -20.685  -6.877  1.00 94.89           H
ATOM   4564  CG  GLN A 305      -0.426 -19.858  -6.497  1.00 89.39           C
ATOM   4565 1HG  GLN A 305      -0.271 -19.710  -5.520  1.00 89.39           H
ATOM   4566 2HG  GLN A 305      -0.960 -19.099  -6.868  1.00 89.39           H
ATOM   4567  CD  GLN A 305      -1.229 -21.145  -6.670  1.00 84.76           C
ATOM   4568  OE1 GLN A 305      -0.788 -22.126  -7.239  1.00 75.62           O
ATOM   4569  NE2 GLN A 305      -2.445 -21.195  -6.179  1.00 71.82           N
ATOM   4570 1HE2 GLN A 305      -2.990 -22.028  -6.276  1.00 71.82           H
ATOM   4571 2HE2 GLN A 305      -2.827 -20.400  -5.708  1.00 71.82           H
ATOM   4572  N   PHE A 306       4.115 -19.060  -6.675  1.00 94.94           N
ATOM   4573  H   PHE A 306       3.895 -19.175  -5.706  1.00 94.94           H
ATOM   4574  CA  PHE A 306       5.481 -19.276  -7.117  1.00 95.20           C
ATOM   4575  HA  PHE A 306       5.396 -19.617  -8.053  1.00 95.20           H
ATOM   4576  C   PHE A 306       6.181 -20.343  -6.269  1.00 95.75           C
ATOM   4577  O   PHE A 306       5.921 -20.499  -5.079  1.00 94.45           O
ATOM   4578  CB  PHE A 306       6.264 -17.955  -7.115  1.00 94.71           C
ATOM   4579 1HB  PHE A 306       7.164 -18.121  -7.518  1.00 94.71           H
ATOM   4580 2HB  PHE A 306       5.766 -17.292  -7.673  1.00 94.71           H
ATOM   4581  CG  PHE A 306       6.473 -17.345  -5.740  1.00 96.52           C
ATOM   4582  CD1 PHE A 306       5.504 -16.478  -5.202  1.00 94.39           C
ATOM   4583  HD1 PHE A 306       4.677 -16.265  -5.723  1.00 94.39           H
ATOM   4584  CD2 PHE A 306       7.627 -17.644  -5.010  1.00 94.45           C
ATOM   4585  HD2 PHE A 306       8.316 -18.259  -5.393  1.00 94.45           H
ATOM   4586  CE1 PHE A 306       5.701 -15.911  -3.928  1.00 93.72           C
ATOM   4587  HE1 PHE A 306       5.015 -15.292  -3.546  1.00 93.72           H
ATOM   4588  CE2 PHE A 306       7.819 -17.080  -3.737  1.00 94.04           C
ATOM   4589  HE2 PHE A 306       8.644 -17.298  -3.216  1.00 94.04           H
ATOM   4590  CZ  PHE A 306       6.859 -16.213  -3.193  1.00 94.88           C
ATOM   4591  HZ  PHE A 306       6.999 -15.813  -2.287  1.00 94.88           H
ATOM   4592  N   GLU A 307       7.095 -21.056  -6.918  1.00 92.97           N
ATOM   4593  H   GLU A 307       7.201 -20.901  -7.900  1.00 92.97           H
ATOM   4594  CA  GLU A 307       7.951 -22.048  -6.289  1.00 93.24           C
ATOM   4595  HA  GLU A 307       7.574 -22.172  -5.371  1.00 93.24           H
ATOM   4596  C   GLU A 307       9.383 -21.537  -6.183  1.00 93.07           C
ATOM   4597  O   GLU A 307       9.856 -20.755  -7.016  1.00 90.98           O
ATOM   4598  CB  GLU A 307       7.900 -23.378  -7.045  1.00 91.83           C
ATOM   4599 1HB  GLU A 307       8.123 -23.210  -8.005  1.00 91.83           H
ATOM   4600 2HB  GLU A 307       8.577 -23.998  -6.649  1.00 91.83           H
ATOM   4601  CG  GLU A 307       6.524 -24.043  -6.970  1.00 83.28           C
ATOM   4602 1HG  GLU A 307       6.279 -24.160  -6.008  1.00 83.28           H
ATOM   4603 2HG  GLU A 307       5.856 -23.445  -7.414  1.00 83.28           H
ATOM   4604  CD  GLU A 307       6.490 -25.414  -7.657  1.00 77.46           C
ATOM   4605  OE1 GLU A 307       5.426 -26.057  -7.604  1.00 67.55           O
ATOM   4606  OE2 GLU A 307       7.522 -25.853  -8.241  1.00 68.84           O
ATOM   4607  N   THR A 308      10.084 -22.007  -5.151  1.00 93.11           N
ATOM   4608  H   THR A 308       9.621 -22.604  -4.496  1.00 93.11           H
ATOM   4609  CA  THR A 308      11.489 -21.696  -4.928  1.00 93.03           C
ATOM   4610  HA  THR A 308      11.749 -21.163  -5.733  1.00 93.03           H
ATOM   4611  C   THR A 308      12.321 -22.962  -4.854  1.00 92.67           C
ATOM   4612  O   THR A 308      11.841 -23.994  -4.388  1.00 90.92           O
ATOM   4613  CB  THR A 308      11.700 -20.861  -3.657  1.00 91.46           C
ATOM   4614  HB  THR A 308      12.674 -20.843  -3.432  1.00 91.46           H
ATOM   4615  OG1 THR A 308      11.050 -21.457  -2.546  1.00 87.04           O
ATOM   4616  HG1 THR A 308      10.125 -21.591  -2.752  1.00 87.04           H
ATOM   4617  CG2 THR A 308      11.144 -19.456  -3.824  1.00 86.33           C
ATOM   4618 1HG2 THR A 308      11.283 -18.915  -2.995  1.00 86.33           H
ATOM   4619 2HG2 THR A 308      10.163 -19.479  -4.015  1.00 86.33           H
ATOM   4620 3HG2 THR A 308      11.593 -18.980  -4.580  1.00 86.33           H
ATOM   4621  N   VAL A 309      13.573 -22.851  -5.265  1.00 92.84           N
ATOM   4622  H   VAL A 309      13.850 -21.979  -5.668  1.00 92.84           H
ATOM   4623  CA  VAL A 309      14.586 -23.906  -5.176  1.00 92.59           C
ATOM   4624  HA  VAL A 309      14.136 -24.698  -4.764  1.00 92.59           H
ATOM   4625  C   VAL A 309      15.721 -23.431  -4.275  1.00 92.24           C
ATOM   4626  O   VAL A 309      16.074 -22.254  -4.297  1.00 88.91           O
ATOM   4627  CB  VAL A 309      15.093 -24.329  -6.563  1.00 91.22           C
ATOM   4628  HB  VAL A 309      15.856 -24.954  -6.398  1.00 91.22           H
ATOM   4629  CG1 VAL A 309      13.977 -25.025  -7.345  1.00 80.82           C
ATOM   4630 1HG1 VAL A 309      14.295 -25.305  -8.251  1.00 80.82           H
ATOM   4631 2HG1 VAL A 309      13.193 -24.416  -7.469  1.00 80.82           H
ATOM   4632 3HG1 VAL A 309      13.659 -25.842  -6.864  1.00 80.82           H
ATOM   4633  CG2 VAL A 309      15.636 -23.172  -7.402  1.00 81.83           C
ATOM   4634 1HG2 VAL A 309      15.954 -23.494  -8.294  1.00 81.83           H
ATOM   4635 2HG2 VAL A 309      16.406 -22.727  -6.944  1.00 81.83           H
ATOM   4636 3HG2 VAL A 309      14.931 -22.481  -7.558  1.00 81.83           H
ATOM   4637  N   GLU A 310      16.271 -24.328  -3.475  1.00 88.85           N
ATOM   4638  H   GLU A 310      15.853 -25.234  -3.403  1.00 88.85           H
ATOM   4639  CA  GLU A 310      17.468 -24.039  -2.694  1.00 87.91           C
ATOM   4640  HA  GLU A 310      17.261 -23.195  -2.199  1.00 87.91           H
ATOM   4641  C   GLU A 310      18.660 -23.842  -3.646  1.00 86.44           C
ATOM   4642  O   GLU A 310      18.896 -24.649  -4.547  1.00 83.59           O
ATOM   4643  CB  GLU A 310      17.764 -25.135  -1.658  1.00 85.15           C
ATOM   4644 1HB  GLU A 310      17.811 -26.017  -2.128  1.00 85.15           H
ATOM   4645 2HB  GLU A 310      18.645 -24.940  -1.227  1.00 85.15           H
ATOM   4646  CG  GLU A 310      16.683 -25.212  -0.565  1.00 76.56           C
ATOM   4647 1HG  GLU A 310      16.567 -24.299  -0.175  1.00 76.56           H
ATOM   4648 2HG  GLU A 310      15.827 -25.504  -0.992  1.00 76.56           H
ATOM   4649  CD  GLU A 310      17.002 -26.184   0.581  1.00 73.73           C
ATOM   4650  OE1 GLU A 310      16.158 -26.326   1.495  1.00 65.86           O
ATOM   4651  OE2 GLU A 310      18.110 -26.769   0.625  1.00 68.78           O
ATOM   4652  N   VAL A 311      19.406 -22.770  -3.441  1.00 89.22           N
ATOM   4653  H   VAL A 311      19.116 -22.112  -2.746  1.00 89.22           H
ATOM   4654  CA  VAL A 311      20.634 -22.504  -4.183  1.00 86.17           C
ATOM   4655  HA  VAL A 311      20.558 -22.950  -5.075  1.00 86.17           H
ATOM   4656  C   VAL A 311      21.773 -23.094  -3.369  1.00 83.24           C
ATOM   4657  O   VAL A 311      22.161 -22.556  -2.339  1.00 75.67           O
ATOM   4658  CB  VAL A 311      20.833 -21.002  -4.447  1.00 82.78           C
ATOM   4659  HB  VAL A 311      20.921 -20.555  -3.557  1.00 82.78           H
ATOM   4660  CG1 VAL A 311      22.090 -20.751  -5.276  1.00 73.70           C
ATOM   4661 1HG1 VAL A 311      22.218 -19.774  -5.447  1.00 73.70           H
ATOM   4662 2HG1 VAL A 311      22.034 -21.213  -6.161  1.00 73.70           H
ATOM   4663 3HG1 VAL A 311      22.904 -21.090  -4.804  1.00 73.70           H
ATOM   4664  CG2 VAL A 311      19.642 -20.424  -5.222  1.00 75.71           C
ATOM   4665 1HG2 VAL A 311      19.768 -19.447  -5.396  1.00 75.71           H
ATOM   4666 2HG2 VAL A 311      18.791 -20.538  -4.709  1.00 75.71           H
ATOM   4667 3HG2 VAL A 311      19.533 -20.882  -6.104  1.00 75.71           H
ATOM   4668  N   SER A 312      22.336 -24.190  -3.830  1.00 80.69           N
ATOM   4669  H   SER A 312      21.902 -24.689  -4.581  1.00 80.69           H
ATOM   4670  CA  SER A 312      23.581 -24.687  -3.263  1.00 78.43           C
ATOM   4671  HA  SER A 312      23.463 -24.719  -2.271  1.00 78.43           H
ATOM   4672  C   SER A 312      24.699 -23.717  -3.621  1.00 77.37           C
ATOM   4673  O   SER A 312      25.104 -23.637  -4.786  1.00 69.75           O
ATOM   4674  CB  SER A 312      23.876 -26.109  -3.749  1.00 71.18           C
ATOM   4675 1HB  SER A 312      24.765 -26.421  -3.415  1.00 71.18           H
ATOM   4676 2HB  SER A 312      23.164 -26.743  -3.445  1.00 71.18           H
ATOM   4677  OG  SER A 312      23.914 -26.164  -5.157  1.00 60.11           O
ATOM   4678  HG  SER A 312      23.923 -27.078  -5.441  1.00 60.11           H
ATOM   4679  N   GLU A 313      25.224 -22.990  -2.645  1.00 66.52           N
ATOM   4680  H   GLU A 313      24.750 -22.913  -1.768  1.00 66.52           H
ATOM   4681  CA  GLU A 313      26.495 -22.302  -2.853  1.00 67.51           C
ATOM   4682  HA  GLU A 313      26.317 -21.661  -3.600  1.00 67.51           H
ATOM   4683  C   GLU A 313      27.568 -23.342  -3.208  1.00 67.09           C
ATOM   4684  O   GLU A 313      27.651 -24.387  -2.556  1.00 62.86           O
ATOM   4685  CB  GLU A 313      26.948 -21.492  -1.636  1.00 63.17           C
ATOM   4686 1HB  GLU A 313      26.791 -22.039  -0.814  1.00 63.17           H
ATOM   4687 2HB  GLU A 313      27.925 -21.301  -1.727  1.00 63.17           H
ATOM   4688  CG  GLU A 313      26.204 -20.163  -1.486  1.00 55.90           C
ATOM   4689 1HG  GLU A 313      25.976 -19.826  -2.399  1.00 55.90           H
ATOM   4690 2HG  GLU A 313      25.362 -20.330  -0.973  1.00 55.90           H
ATOM   4691  CD  GLU A 313      27.016 -19.081  -0.754  1.00 52.40           C
ATOM   4692  OE1 GLU A 313      26.433 -18.005  -0.508  1.00 48.41           O
ATOM   4693  OE2 GLU A 313      28.243 -19.274  -0.561  1.00 47.45           O
ATOM   4694  N   PRO A 314      28.401 -23.071  -4.218  1.00 59.87           N
ATOM   4695  CA  PRO A 314      29.538 -23.925  -4.483  1.00 60.59           C
ATOM   4696  HA  PRO A 314      29.240 -24.851  -4.715  1.00 60.59           H
ATOM   4697  C   PRO A 314      30.383 -24.026  -3.212  1.00 59.79           C
ATOM   4698  O   PRO A 314      30.734 -22.995  -2.615  1.00 56.29           O
ATOM   4699  CB  PRO A 314      30.278 -23.287  -5.670  1.00 57.03           C
ATOM   4700 1HB  PRO A 314      31.269 -23.353  -5.552  1.00 57.03           H
ATOM   4701 2HB  PRO A 314      30.016 -23.722  -6.531  1.00 57.03           H
ATOM   4702  CG  PRO A 314      29.823 -21.828  -5.638  1.00 56.15           C
ATOM   4703 1HG  PRO A 314      30.418 -21.282  -5.049  1.00 56.15           H
ATOM   4704 2HG  PRO A 314      29.815 -21.437  -6.558  1.00 56.15           H
ATOM   4705  CD  PRO A 314      28.412 -21.896  -5.067  1.00 61.27           C
ATOM   4706 1HD  PRO A 314      28.200 -21.086  -4.521  1.00 61.27           H
ATOM   4707 2HD  PRO A 314      27.730 -21.999  -5.791  1.00 61.27           H
ATOM   4708  N   SER A 315      30.668 -25.247  -2.774  1.00 55.24           N
ATOM   4709  H   SER A 315      30.365 -26.030  -3.317  1.00 55.24           H
ATOM   4710  CA  SER A 315      31.402 -25.502  -1.538  1.00 56.88           C
ATOM   4711  HA  SER A 315      30.813 -25.166  -0.803  1.00 56.88           H
ATOM   4712  C   SER A 315      32.727 -24.724  -1.544  1.00 55.34           C
ATOM   4713  O   SER A 315      33.307 -24.472  -2.601  1.00 53.32           O
ATOM   4714  CB  SER A 315      31.637 -27.006  -1.328  1.00 52.55           C
ATOM   4715 1HB  SER A 315      32.034 -27.180  -0.427  1.00 52.55           H
ATOM   4716 2HB  SER A 315      30.781 -27.514  -1.419  1.00 52.55           H
ATOM   4717  OG  SER A 315      32.532 -27.530  -2.281  1.00 45.88           O
ATOM   4718  HG  SER A 315      33.393 -27.649  -1.879  1.00 45.88           H
ATOM   4719  N   MET A 316      33.232 -24.366  -0.361  1.00 51.59           N
ATOM   4720  H   MET A 316      32.706 -24.553   0.469  1.00 51.59           H
ATOM   4721  CA  MET A 316      34.542 -23.704  -0.245  1.00 54.83           C
ATOM   4722  HA  MET A 316      34.429 -22.803  -0.664  1.00 54.83           H
ATOM   4723  C   MET A 316      35.632 -24.460  -1.014  1.00 53.93           C
ATOM   4724  O   MET A 316      36.474 -23.840  -1.659  1.00 54.57           O
ATOM   4725  CB  MET A 316      34.924 -23.573   1.239  1.00 53.27           C
ATOM   4726 1HB  MET A 316      34.680 -24.419   1.713  1.00 53.27           H
ATOM   4727 2HB  MET A 316      35.910 -23.424   1.309  1.00 53.27           H
ATOM   4728  CG  MET A 316      34.204 -22.408   1.915  1.00 48.05           C
ATOM   4729 1HG  MET A 316      33.237 -22.568   1.717  1.00 48.05           H
ATOM   4730 2HG  MET A 316      34.373 -22.547   2.891  1.00 48.05           H
ATOM   4731  SD  MET A 316      34.755 -20.766   1.352  1.00 45.00           S
ATOM   4732  CE  MET A 316      36.368 -20.657   2.182  1.00 37.22           C
ATOM   4733 1HE  MET A 316      36.820 -19.790   1.974  1.00 37.22           H
ATOM   4734 2HE  MET A 316      36.973 -21.398   1.889  1.00 37.22           H
ATOM   4735 3HE  MET A 316      36.265 -20.719   3.175  1.00 37.22           H
ATOM   4736  N   LEU A 317      35.537 -25.782  -1.037  1.00 51.33           N
ATOM   4737  H   LEU A 317      34.832 -26.217  -0.477  1.00 51.33           H
ATOM   4738  CA  LEU A 317      36.412 -26.636  -1.840  1.00 50.54           C
ATOM   4739  HA  LEU A 317      37.341 -26.369  -1.585  1.00 50.54           H
ATOM   4740  C   LEU A 317      36.249 -26.392  -3.348  1.00 48.85           C
ATOM   4741  O   LEU A 317      37.252 -26.281  -4.047  1.00 50.85           O
ATOM   4742  CB  LEU A 317      36.133 -28.113  -1.496  1.00 52.17           C
ATOM   4743 1HB  LEU A 317      35.143 -28.244  -1.439  1.00 52.17           H
ATOM   4744 2HB  LEU A 317      36.504 -28.684  -2.228  1.00 52.17           H
ATOM   4745  CG  LEU A 317      36.763 -28.559  -0.160  1.00 50.95           C
ATOM   4746  HG  LEU A 317      36.606 -27.838   0.515  1.00 50.95           H
ATOM   4747  CD1 LEU A 317      36.125 -29.866   0.309  1.00 46.98           C
ATOM   4748 1HD1 LEU A 317      36.523 -30.169   1.175  1.00 46.98           H
ATOM   4749 2HD1 LEU A 317      36.262 -30.593  -0.363  1.00 46.98           H
ATOM   4750 3HD1 LEU A 317      35.141 -29.756   0.445  1.00 46.98           H
ATOM   4751  CD2 LEU A 317      38.267 -28.784  -0.310  1.00 51.12           C
ATOM   4752 1HD2 LEU A 317      38.674 -29.073   0.556  1.00 51.12           H
ATOM   4753 2HD2 LEU A 317      38.727 -27.946  -0.602  1.00 51.12           H
ATOM   4754 3HD2 LEU A 317      38.457 -29.492  -0.990  1.00 51.12           H
ATOM   4755  N   GLN A 318      35.026 -26.239  -3.855  1.00 54.08           N
ATOM   4756  H   GLN A 318      34.236 -26.356  -3.253  1.00 54.08           H
ATOM   4757  CA  GLN A 318      34.799 -25.907  -5.259  1.00 54.17           C
ATOM   4758  HA  GLN A 318      35.339 -26.586  -5.757  1.00 54.17           H
ATOM   4759  C   GLN A 318      35.310 -24.505  -5.614  1.00 53.48           C
ATOM   4760  O   GLN A 318      35.914 -24.339  -6.674  1.00 57.35           O
ATOM   4761  CB  GLN A 318      33.303 -26.025  -5.610  1.00 56.06           C
ATOM   4762 1HB  GLN A 318      32.764 -25.869  -4.782  1.00 56.06           H
ATOM   4763 2HB  GLN A 318      33.076 -25.330  -6.292  1.00 56.06           H
ATOM   4764  CG  GLN A 318      32.938 -27.400  -6.176  1.00 53.24           C
ATOM   4765 1HG  GLN A 318      33.381 -27.506  -7.066  1.00 53.24           H
ATOM   4766 2HG  GLN A 318      33.275 -28.103  -5.550  1.00 53.24           H
ATOM   4767  CD  GLN A 318      31.430 -27.589  -6.355  1.00 49.03           C
ATOM   4768  OE1 GLN A 318      30.624 -26.976  -5.675  1.00 46.49           O
ATOM   4769  NE2 GLN A 318      30.999 -28.449  -7.244  1.00 43.82           N
ATOM   4770 1HE2 GLN A 318      30.017 -28.598  -7.360  1.00 43.82           H
ATOM   4771 2HE2 GLN A 318      31.652 -28.956  -7.806  1.00 43.82           H
ATOM   4772  N   LYS A 319      35.115 -23.521  -4.712  1.00 54.41           N
ATOM   4773  H   LYS A 319      34.576 -23.719  -3.893  1.00 54.41           H
ATOM   4774  CA  LYS A 319      35.666 -22.166  -4.887  1.00 57.39           C
ATOM   4775  HA  LYS A 319      35.326 -21.836  -5.767  1.00 57.39           H
ATOM   4776  C   LYS A 319      37.204 -22.216  -4.959  1.00 55.35           C
ATOM   4777  O   LYS A 319      37.785 -21.679  -5.897  1.00 57.09           O
ATOM   4778  CB  LYS A 319      35.149 -21.217  -3.774  1.00 57.34           C
ATOM   4779 1HB  LYS A 319      35.320 -21.647  -2.887  1.00 57.34           H
ATOM   4780 2HB  LYS A 319      35.656 -20.357  -3.831  1.00 57.34           H
ATOM   4781  CG  LYS A 319      33.635 -20.901  -3.880  1.00 54.80           C
ATOM   4782 1HG  LYS A 319      33.469 -20.430  -4.747  1.00 54.80           H
ATOM   4783 2HG  LYS A 319      33.129 -21.764  -3.867  1.00 54.80           H
ATOM   4784  CD  LYS A 319      33.105 -20.011  -2.736  1.00 52.81           C
ATOM   4785 1HD  LYS A 319      33.305 -20.455  -1.862  1.00 52.81           H
ATOM   4786 2HD  LYS A 319      33.568 -19.126  -2.774  1.00 52.81           H
ATOM   4787  CE  LYS A 319      31.578 -19.785  -2.847  1.00 46.27           C
ATOM   4788 1HE  LYS A 319      31.397 -19.190  -3.630  1.00 46.27           H
ATOM   4789 2HE  LYS A 319      31.131 -20.668  -2.989  1.00 46.27           H
ATOM   4790  NZ  LYS A 319      30.933 -19.154  -1.658  1.00 42.24           N
ATOM   4791 1HZ  LYS A 319      29.950 -19.040  -1.802  1.00 42.24           H
ATOM   4792 2HZ  LYS A 319      31.324 -18.252  -1.475  1.00 42.24           H
ATOM   4793 3HZ  LYS A 319      31.061 -19.716  -0.841  1.00 42.24           H
ATOM   4794  N   ILE A 320      37.850 -22.944  -4.053  1.00 64.19           N
ATOM   4795  H   ILE A 320      37.311 -23.407  -3.349  1.00 64.19           H
ATOM   4796  CA  ILE A 320      39.306 -23.107  -4.027  1.00 62.80           C
ATOM   4797  HA  ILE A 320      39.676 -22.178  -4.050  1.00 62.80           H
ATOM   4798  C   ILE A 320      39.813 -23.845  -5.280  1.00 61.11           C
ATOM   4799  O   ILE A 320      40.773 -23.402  -5.914  1.00 60.78           O
ATOM   4800  CB  ILE A 320      39.744 -23.815  -2.716  1.00 63.49           C
ATOM   4801  HB  ILE A 320      39.209 -24.656  -2.630  1.00 63.49           H
ATOM   4802  CG1 ILE A 320      39.479 -22.901  -1.499  1.00 62.13           C
ATOM   4803 1HG1 ILE A 320      40.178 -22.186  -1.481  1.00 62.13           H
ATOM   4804 2HG1 ILE A 320      38.577 -22.483  -1.607  1.00 62.13           H
ATOM   4805  CG2 ILE A 320      41.232 -24.203  -2.748  1.00 62.72           C
ATOM   4806 1HG2 ILE A 320      41.502 -24.658  -1.899  1.00 62.72           H
ATOM   4807 2HG2 ILE A 320      41.811 -23.395  -2.862  1.00 62.72           H
ATOM   4808 3HG2 ILE A 320      41.423 -24.827  -3.505  1.00 62.72           H
ATOM   4809  CD1 ILE A 320      39.509 -23.637  -0.150  1.00 56.61           C
ATOM   4810 1HD1 ILE A 320      39.333 -23.007   0.606  1.00 56.61           H
ATOM   4811 2HD1 ILE A 320      40.400 -24.063   0.006  1.00 56.61           H
ATOM   4812 3HD1 ILE A 320      38.815 -24.356  -0.119  1.00 56.61           H
ATOM   4813  N   LEU A 321      39.152 -24.931  -5.674  1.00 61.04           N
ATOM   4814  H   LEU A 321      38.351 -25.223  -5.152  1.00 61.04           H
ATOM   4815  CA  LEU A 321      39.556 -25.715  -6.847  1.00 59.26           C
ATOM   4816  HA  LEU A 321      40.536 -25.876  -6.729  1.00 59.26           H
ATOM   4817  C   LEU A 321      39.386 -24.953  -8.161  1.00 57.45           C
ATOM   4818  O   LEU A 321      40.233 -25.070  -9.051  1.00 57.00           O
ATOM   4819  CB  LEU A 321      38.753 -27.035  -6.872  1.00 61.55           C
ATOM   4820 1HB  LEU A 321      37.787 -26.817  -6.733  1.00 61.55           H
ATOM   4821 2HB  LEU A 321      38.874 -27.459  -7.770  1.00 61.55           H
ATOM   4822  CG  LEU A 321      39.170 -28.058  -5.802  1.00 60.09           C
ATOM   4823  HG  LEU A 321      39.202 -27.576  -4.926  1.00 60.09           H
ATOM   4824  CD1 LEU A 321      38.155 -29.206  -5.765  1.00 57.99           C
ATOM   4825 1HD1 LEU A 321      38.407 -29.885  -5.075  1.00 57.99           H
ATOM   4826 2HD1 LEU A 321      38.107 -29.670  -6.649  1.00 57.99           H
ATOM   4827 3HD1 LEU A 321      37.240 -28.868  -5.545  1.00 57.99           H
ATOM   4828  CD2 LEU A 321      40.554 -28.657  -6.085  1.00 61.52           C
ATOM   4829 1HD2 LEU A 321      40.809 -29.319  -5.380  1.00 61.52           H
ATOM   4830 2HD2 LEU A 321      41.255 -27.945  -6.105  1.00 61.52           H
ATOM   4831 3HD2 LEU A 321      40.567 -29.127  -6.968  1.00 61.52           H
ATOM   4832  N   THR A 322      38.322 -24.148  -8.292  1.00 63.43           N
ATOM   4833  H   THR A 322      37.653 -24.107  -7.550  1.00 63.43           H
ATOM   4834  CA  THR A 322      38.106 -23.323  -9.492  1.00 62.44           C
ATOM   4835  HA  THR A 322      38.306 -23.960 -10.236  1.00 62.44           H
ATOM   4836  C   THR A 322      39.069 -22.137  -9.575  1.00 59.46           C
ATOM   4837  O   THR A 322      39.531 -21.810 -10.670  1.00 55.63           O
ATOM   4838  CB  THR A 322      36.661 -22.836  -9.618  1.00 61.04           C
ATOM   4839  HB  THR A 322      36.646 -22.094 -10.288  1.00 61.04           H
ATOM   4840  OG1 THR A 322      36.195 -22.277  -8.413  1.00 55.60           O
ATOM   4841  HG1 THR A 322      36.089 -21.332  -8.519  1.00 55.60           H
ATOM   4842  CG2 THR A 322      35.704 -23.970  -9.991  1.00 55.22           C
ATOM   4843 1HG2 THR A 322      34.765 -23.635 -10.069  1.00 55.22           H
ATOM   4844 2HG2 THR A 322      35.716 -24.692  -9.299  1.00 55.22           H
ATOM   4845 3HG2 THR A 322      35.958 -24.380 -10.867  1.00 55.22           H
ATOM   4846  N   THR A 323      39.432 -21.545  -8.430  1.00 62.54           N
ATOM   4847  H   THR A 323      38.997 -21.840  -7.579  1.00 62.54           H
ATOM   4848  CA  THR A 323      40.446 -20.476  -8.371  1.00 61.39           C
ATOM   4849  HA  THR A 323      40.184 -19.808  -9.067  1.00 61.39           H
ATOM   4850  C   THR A 323      41.829 -21.026  -8.716  1.00 58.35           C
ATOM   4851  O   THR A 323      42.506 -20.490  -9.595  1.00 54.18           O
ATOM   4852  CB  THR A 323      40.445 -19.794  -6.991  1.00 59.50           C
ATOM   4853  HB  THR A 323      40.760 -20.446  -6.301  1.00 59.50           H
ATOM   4854  OG1 THR A 323      39.132 -19.413  -6.660  1.00 54.41           O
ATOM   4855  HG1 THR A 323      39.085 -18.460  -6.585  1.00 54.41           H
ATOM   4856  CG2 THR A 323      41.286 -18.517  -6.974  1.00 54.00           C
ATOM   4857 1HG2 THR A 323      41.272 -18.091  -6.070  1.00 54.00           H
ATOM   4858 2HG2 THR A 323      40.939 -17.850  -7.634  1.00 54.00           H
ATOM   4859 3HG2 THR A 323      42.239 -18.712  -7.207  1.00 54.00           H
ATOM   4860  N   ARG A 324      42.196 -22.171  -8.135  1.00 56.50           N
ATOM   4861  H   ARG A 324      41.565 -22.605  -7.491  1.00 56.50           H
ATOM   4862  CA  ARG A 324      43.486 -22.821  -8.401  1.00 58.72           C
ATOM   4863  HA  ARG A 324      44.184 -22.123  -8.240  1.00 58.72           H
ATOM   4864  C   ARG A 324      43.640 -23.261  -9.866  1.00 54.90           C
ATOM   4865  O   ARG A 324      44.723 -23.169 -10.426  1.00 54.38           O
ATOM   4866  CB  ARG A 324      43.673 -23.981  -7.421  1.00 57.47           C
ATOM   4867 1HB  ARG A 324      43.255 -23.733  -6.547  1.00 57.47           H
ATOM   4868 2HB  ARG A 324      43.216 -24.790  -7.791  1.00 57.47           H
ATOM   4869  CG  ARG A 324      45.154 -24.312  -7.186  1.00 53.68           C
ATOM   4870 1HG  ARG A 324      45.569 -24.608  -8.047  1.00 53.68           H
ATOM   4871 2HG  ARG A 324      45.627 -23.497  -6.851  1.00 53.68           H
ATOM   4872  CD  ARG A 324      45.285 -25.432  -6.152  1.00 53.73           C
ATOM   4873 1HD  ARG A 324      44.699 -25.237  -5.366  1.00 53.73           H
ATOM   4874 2HD  ARG A 324      45.015 -26.304  -6.561  1.00 53.73           H
ATOM   4875  NE  ARG A 324      46.669 -25.562  -5.670  1.00 46.55           N
ATOM   4876  HE  ARG A 324      47.332 -24.901  -6.022  1.00 46.55           H
ATOM   4877  CZ  ARG A 324      47.127 -26.470  -4.814  1.00 42.76           C
ATOM   4878  NH1 ARG A 324      46.363 -27.409  -4.337  1.00 38.45           N
ATOM   4879 1HH1 ARG A 324      45.403 -27.461  -4.613  1.00 38.45           H
ATOM   4880 2HH1 ARG A 324      46.736 -28.078  -3.694  1.00 38.45           H
ATOM   4881  NH2 ARG A 324      48.363 -26.433  -4.422  1.00 38.91           N
ATOM   4882 1HH2 ARG A 324      48.975 -25.720  -4.764  1.00 38.91           H
ATOM   4883 2HH2 ARG A 324      48.704 -27.118  -3.778  1.00 38.91           H
ATOM   4884  N   ARG A 325      42.539 -23.683 -10.504  1.00 60.40           N
ATOM   4885  H   ARG A 325      41.678 -23.738  -9.998  1.00 60.40           H
ATOM   4886  CA  ARG A 325      42.555 -24.070 -11.932  1.00 60.91           C
ATOM   4887  HA  ARG A 325      43.357 -24.656 -12.044  1.00 60.91           H
ATOM   4888  C   ARG A 325      42.773 -22.886 -12.878  1.00 57.70           C
ATOM   4889  O   ARG A 325      43.303 -23.081 -13.966  1.00 57.66           O
ATOM   4890  CB  ARG A 325      41.271 -24.850 -12.263  1.00 59.13           C
ATOM   4891 1HB  ARG A 325      41.071 -25.475 -11.508  1.00 59.13           H
ATOM   4892 2HB  ARG A 325      40.518 -24.200 -12.367  1.00 59.13           H
ATOM   4893  CG  ARG A 325      41.404 -25.668 -13.563  1.00 53.93           C
ATOM   4894 1HG  ARG A 325      41.530 -25.045 -14.335  1.00 53.93           H
ATOM   4895 2HG  ARG A 325      42.194 -26.277 -13.493  1.00 53.93           H
ATOM   4896  CD  ARG A 325      40.143 -26.507 -13.795  1.00 53.34           C
ATOM   4897 1HD  ARG A 325      39.934 -27.036 -12.972  1.00 53.34           H
ATOM   4898 2HD  ARG A 325      39.373 -25.906 -14.009  1.00 53.34           H
ATOM   4899  NE  ARG A 325      40.312 -27.452 -14.916  1.00 46.78           N
ATOM   4900  HE  ARG A 325      41.175 -27.408 -15.420  1.00 46.78           H
ATOM   4901  CZ  ARG A 325      39.431 -28.351 -15.317  1.00 41.57           C
ATOM   4902  NH1 ARG A 325      38.254 -28.468 -14.759  1.00 38.75           N
ATOM   4903 1HH1 ARG A 325      37.997 -27.866 -14.003  1.00 38.75           H
ATOM   4904 2HH1 ARG A 325      37.611 -29.160 -15.088  1.00 38.75           H
ATOM   4905  NH2 ARG A 325      39.721 -29.164 -16.300  1.00 38.43           N
ATOM   4906 1HH2 ARG A 325      40.612 -29.106 -16.750  1.00 38.43           H
ATOM   4907 2HH2 ARG A 325      39.052 -29.843 -16.601  1.00 38.43           H
ATOM   4908  N   ARG A 326      42.396 -21.666 -12.470  1.00 56.99           N
ATOM   4909  H   ARG A 326      41.880 -21.584 -11.617  1.00 56.99           H
ATOM   4910  CA  ARG A 326      42.710 -20.442 -13.225  1.00 58.62           C
ATOM   4911  HA  ARG A 326      42.531 -20.687 -14.178  1.00 58.62           H
ATOM   4912  C   ARG A 326      44.181 -20.042 -13.097  1.00 55.25           C
ATOM   4913  O   ARG A 326      44.734 -19.531 -14.066  1.00 55.21           O
ATOM   4914  CB  ARG A 326      41.801 -19.279 -12.791  1.00 57.73           C
ATOM   4915 1HB  ARG A 326      41.581 -19.383 -11.821  1.00 57.73           H
ATOM   4916 2HB  ARG A 326      42.287 -18.416 -12.932  1.00 57.73           H
ATOM   4917  CG  ARG A 326      40.493 -19.255 -13.601  1.00 52.92           C
ATOM   4918 1HG  ARG A 326      40.707 -19.188 -14.576  1.00 52.92           H
ATOM   4919 2HG  ARG A 326      39.979 -20.096 -13.429  1.00 52.92           H
ATOM   4920  CD  ARG A 326      39.642 -18.052 -13.189  1.00 52.25           C
ATOM   4921 1HD  ARG A 326      39.335 -18.168 -12.245  1.00 52.25           H
ATOM   4922 2HD  ARG A 326      40.187 -17.217 -13.262  1.00 52.25           H
ATOM   4923  NE  ARG A 326      38.446 -17.894 -14.043  1.00 46.60           N
ATOM   4924  HE  ARG A 326      38.435 -18.411 -14.899  1.00 46.60           H
ATOM   4925  CZ  ARG A 326      37.395 -17.144 -13.794  1.00 41.76           C
ATOM   4926  NH1 ARG A 326      37.313 -16.429 -12.692  1.00 40.03           N
ATOM   4927 1HH1 ARG A 326      38.058 -16.450 -12.026  1.00 40.03           H
ATOM   4928 2HH1 ARG A 326      36.505 -15.865 -12.521  1.00 40.03           H
ATOM   4929  NH2 ARG A 326      36.416 -17.078 -14.637  1.00 39.10           N
ATOM   4930 1HH2 ARG A 326      36.453 -17.601 -15.489  1.00 39.10           H
ATOM   4931 2HH2 ARG A 326      35.622 -16.504 -14.437  1.00 39.10           H
ATOM   4932  N   GLU A 327      44.783 -20.309 -11.953  1.00 50.10           N
ATOM   4933  H   GLU A 327      44.264 -20.760 -11.227  1.00 50.10           H
ATOM   4934  CA  GLU A 327      46.197 -19.963 -11.712  1.00 53.24           C
ATOM   4935  HA  GLU A 327      46.336 -19.074 -12.149  1.00 53.24           H
ATOM   4936  C   GLU A 327      47.183 -20.933 -12.382  1.00 50.07           C
ATOM   4937  O   GLU A 327      48.293 -20.535 -12.726  1.00 47.07           O
ATOM   4938  CB  GLU A 327      46.432 -19.884 -10.193  1.00 52.61           C
ATOM   4939 1HB  GLU A 327      46.107 -20.731  -9.772  1.00 52.61           H
ATOM   4940 2HB  GLU A 327      47.412 -19.782 -10.023  1.00 52.61           H
ATOM   4941  CG  GLU A 327      45.695 -18.700  -9.552  1.00 48.71           C
ATOM   4942 1HG  GLU A 327      46.091 -17.854  -9.909  1.00 48.71           H
ATOM   4943 2HG  GLU A 327      44.731 -18.753  -9.812  1.00 48.71           H
ATOM   4944  CD  GLU A 327      45.788 -18.674  -8.009  1.00 44.82           C
ATOM   4945  OE1 GLU A 327      45.375 -17.645  -7.431  1.00 42.02           O
ATOM   4946  OE2 GLU A 327      46.204 -19.696  -7.417  1.00 44.54           O
ATOM   4947  N   THR A 328      46.781 -22.196 -12.618  1.00 55.18           N
ATOM   4948  H   THR A 328      45.846 -22.455 -12.374  1.00 55.18           H
ATOM   4949  CA  THR A 328      47.665 -23.217 -13.223  1.00 59.11           C
ATOM   4950  HA  THR A 328      48.562 -22.844 -12.984  1.00 59.11           H
ATOM   4951  C   THR A 328      47.589 -23.311 -14.751  1.00 57.11           C
ATOM   4952  O   THR A 328      48.330 -24.094 -15.354  1.00 51.05           O
ATOM   4953  CB  THR A 328      47.478 -24.621 -12.606  1.00 55.79           C
ATOM   4954  HB  THR A 328      47.171 -25.222 -13.344  1.00 55.79           H
ATOM   4955  OG1 THR A 328      46.458 -24.702 -11.648  1.00 50.90           O
ATOM   4956  HG1 THR A 328      45.608 -24.720 -12.087  1.00 50.90           H
ATOM   4957  CG2 THR A 328      48.749 -25.086 -11.892  1.00 51.32           C
ATOM   4958 1HG2 THR A 328      48.624 -25.995 -11.494  1.00 51.32           H
ATOM   4959 2HG2 THR A 328      48.995 -24.458 -11.154  1.00 51.32           H
ATOM   4960 3HG2 THR A 328      49.520 -25.132 -12.527  1.00 51.32           H
ATOM   4961  N   GLY A 329      46.717 -22.541 -15.399  1.00 46.27           N
ATOM   4962  H   GLY A 329      46.200 -21.871 -14.866  1.00 46.27           H
ATOM   4963  CA  GLY A 329      46.462 -22.610 -16.852  1.00 51.49           C
ATOM   4964 1HA  GLY A 329      46.780 -23.507 -17.159  1.00 51.49           H
ATOM   4965 2HA  GLY A 329      45.472 -22.547 -16.975  1.00 51.49           H
ATOM   4966  C   GLY A 329      47.134 -21.529 -17.712  1.00 49.28           C
ATOM   4967  O   GLY A 329      46.890 -21.491 -18.910  1.00 45.14           O
ATOM   4968  N   GLY A 330      47.915 -20.636 -17.130  1.00 42.30           N
ATOM   4969  H   GLY A 330      48.135 -20.764 -16.163  1.00 42.30           H
ATOM   4970  CA  GLY A 330      48.476 -19.473 -17.814  1.00 47.43           C
ATOM   4971 1HA  GLY A 330      48.148 -19.490 -18.758  1.00 47.43           H
ATOM   4972 2HA  GLY A 330      48.129 -18.655 -17.355  1.00 47.43           H
ATOM   4973  C   GLY A 330      50.002 -19.453 -17.805  1.00 45.75           C
ATOM   4974  O   GLY A 330      50.591 -18.744 -17.003  1.00 41.68           O
ATOM   4975  N   ASN A 331      50.631 -20.218 -18.691  1.00 29.36           N
ATOM   4976  H   ASN A 331      50.104 -20.905 -19.192  1.00 29.36           H
ATOM   4977  CA  ASN A 331      52.063 -20.095 -18.963  1.00 39.95           C
ATOM   4978  HA  ASN A 331      52.438 -19.377 -18.376  1.00 39.95           H
ATOM   4979  C   ASN A 331      52.266 -19.636 -20.418  1.00 39.72           C
ATOM   4980  O   ASN A 331      52.677 -20.407 -21.273  1.00 37.03           O
ATOM   4981  CB  ASN A 331      52.786 -21.400 -18.573  1.00 37.44           C
ATOM   4982 1HB  ASN A 331      52.274 -21.845 -17.839  1.00 37.44           H
ATOM   4983 2HB  ASN A 331      52.816 -22.002 -19.371  1.00 37.44           H
ATOM   4984  CG  ASN A 331      54.217 -21.167 -18.090  1.00 33.60           C
ATOM   4985  OD1 ASN A 331      54.589 -20.130 -17.584  1.00 30.79           O
ATOM   4986  ND2 ASN A 331      55.068 -22.168 -18.174  1.00 30.15           N
ATOM   4987 1HD2 ASN A 331      55.999 -22.063 -17.824  1.00 30.15           H
ATOM   4988 2HD2 ASN A 331      54.783 -23.033 -18.587  1.00 30.15           H
ATOM   4989  N   GLU A 332      51.927 -18.388 -20.692  1.00 35.23           N
ATOM   4990  H   GLU A 332      51.308 -17.924 -20.058  1.00 35.23           H
ATOM   4991  CA  GLU A 332      52.397 -17.635 -21.864  1.00 40.02           C
ATOM   4992  HA  GLU A 332      53.280 -18.047 -22.090  1.00 40.02           H
ATOM   4993  C   GLU A 332      52.558 -16.141 -21.495  1.00 38.16           C
ATOM   4994  O   GLU A 332      51.808 -15.637 -20.656  1.00 37.28           O
ATOM   4995  CB  GLU A 332      51.489 -17.808 -23.094  1.00 39.63           C
ATOM   4996 1HB  GLU A 332      50.647 -18.269 -22.814  1.00 39.63           H
ATOM   4997 2HB  GLU A 332      51.269 -16.906 -23.464  1.00 39.63           H
ATOM   4998  CG  GLU A 332      52.181 -18.646 -24.188  1.00 35.58           C
ATOM   4999 1HG  GLU A 332      53.144 -18.380 -24.229  1.00 35.58           H
ATOM   5000 2HG  GLU A 332      52.112 -19.612 -23.938  1.00 35.58           H
ATOM   5001  CD  GLU A 332      51.565 -18.461 -25.588  1.00 32.63           C
ATOM   5002  OE1 GLU A 332      52.357 -18.394 -26.545  1.00 29.72           O
ATOM   5003  OE2 GLU A 332      50.322 -18.392 -25.677  1.00 33.35           O
ATOM   5004  N   PRO A 333      53.557 -15.436 -22.029  1.00 32.40           N
ATOM   5005  CA  PRO A 333      53.944 -14.116 -21.541  1.00 36.67           C
ATOM   5006  HA  PRO A 333      53.956 -14.143 -20.541  1.00 36.67           H
ATOM   5007  C   PRO A 333      52.923 -13.049 -21.939  1.00 35.96           C
ATOM   5008  O   PRO A 333      52.665 -12.813 -23.119  1.00 35.51           O
ATOM   5009  CB  PRO A 333      55.335 -13.824 -22.120  1.00 34.33           C
ATOM   5010 1HB  PRO A 333      55.296 -13.060 -22.764  1.00 34.33           H
ATOM   5011 2HB  PRO A 333      55.984 -13.612 -21.390  1.00 34.33           H
ATOM   5012  CG  PRO A 333      55.740 -15.107 -22.838  1.00 34.15           C
[truncated: 174,668 more chars]
