# Supplementary material for: Variety of genetic defects in GnRH and hypothalamic–pituitary signaling and development in normosmic patients with IHH
Source: Front Endocrinol (Lausanne). 2024 Jul 1;15:1396805. doi: 10.3389/fendo.2024.1396805 (PMC11246878; doi:10.3389/fendo.2024.1396805)
Supplement: Supplementary file 1 [file DataSheet_1.zip › NR0B1_Asn440Ile_Afold3.pdb]

REMARK YASARA *************************************************************
REMARK YASARA *                                                           *
REMARK YASARA *                     Y  A  S  A  R  A                      *
REMARK YASARA *                                                           *
REMARK YASARA *   Yet Another Scientific Artificial Reality Application   *
REMARK YASARA *                                                           *
REMARK YASARA *            MOLECULE STRUCTURE FILE, PDB FORMAT            *
REMARK YASARA *                                                           *
REMARK YASARA * Just use YASARA every day to make your questions go away! *
REMARK YASARA *                                                           *
REMARK YASARA *                      www.YASARA.org                       *
REMARK YASARA *                                                           *
REMARK YASARA *************************************************************
REMARK YASARA
REMARK YASARA Version:           24.4.10.W.64
REMARK YASARA Written on:        Mon May 20 11:44:33 2024
REMARK YASARA Number of models:  1
REMARK YASARA Number of atoms:   7228
REMARK YASARA Please address questions or suggestions to: Eliza@yasara.org
REMARK YASARA
COMPND    MOL_ID: 1;
COMPND   2 MOLECULE: .;
COMPND   3 CHAIN: ;
SEQRES   1 A  470  MET ALA GLY GLU ASN HIS GLN TRP GLN GLY SER ILE LEU 
SEQRES   2 A  470  TYR ASN MET LEU MET SER ALA LYS GLN THR ARG ALA ALA 
SEQRES   3 A  470  PRO GLU ALA PRO GLU THR ARG LEU VAL ASP GLN CYS TRP 
SEQRES   4 A  470  GLY CYS SER CYS GLY ASP GLU PRO GLY VAL GLY ARG GLU 
SEQRES   5 A  470  GLY LEU LEU GLY GLY ARG ASN VAL ALA LEU LEU TYR ARG 
SEQRES   6 A  470  CYS CYS PHE CYS GLY LYS ASP HIS PRO ARG GLN GLY SER 
SEQRES   7 A  470  ILE LEU TYR SER MET LEU THR SER ALA LYS GLN THR TYR 
SEQRES   8 A  470  ALA ALA PRO LYS ALA PRO GLU ALA THR LEU GLY PRO CYS 
SEQRES   9 A  470  TRP GLY CYS SER CYS GLY SER ASP PRO GLY VAL GLY ARG 
SEQRES  10 A  470  ALA GLY LEU PRO GLY GLY ARG PRO VAL ALA LEU LEU TYR 
SEQRES  11 A  470  ARG CYS CYS PHE CYS GLY GLU ASP HIS PRO ARG GLN GLY 
SEQRES  12 A  470  SER ILE LEU TYR SER LEU LEU THR SER SER LYS GLN THR 
SEQRES  13 A  470  HIS VAL ALA PRO ALA ALA PRO GLU ALA ARG PRO GLY GLY 
SEQRES  14 A  470  ALA TRP TRP ASP ARG SER TYR PHE ALA GLN ARG PRO GLY 
SEQRES  15 A  470  GLY LYS GLU ALA LEU PRO GLY GLY ARG ALA THR ALA LEU 
SEQRES  16 A  470  LEU TYR ARG CYS CYS PHE CYS GLY GLU ASP HIS PRO GLN 
SEQRES  17 A  470  GLN GLY SER THR LEU TYR CYS VAL PRO THR SER THR ASN 
SEQRES  18 A  470  GLN ALA GLN ALA ALA PRO GLU GLU ARG PRO ARG ALA PRO 
SEQRES  19 A  470  TRP TRP ASP THR SER SER GLY ALA LEU ARG PRO VAL ALA 
SEQRES  20 A  470  LEU LYS SER PRO GLN VAL VAL CYS GLU ALA ALA SER ALA 
SEQRES  21 A  470  GLY LEU LEU LYS THR LEU ARG PHE VAL LYS TYR LEU PRO 
SEQRES  22 A  470  CYS PHE GLN VAL LEU PRO LEU ASP GLN GLN LEU VAL LEU 
SEQRES  23 A  470  VAL ARG ASN CYS TRP ALA SER LEU LEU MET LEU GLU LEU 
SEQRES  24 A  470  ALA GLN ASP ARG LEU GLN PHE GLU THR VAL GLU VAL SER 
SEQRES  25 A  470  GLU PRO SER MET LEU GLN LYS ILE LEU THR THR ARG ARG 
SEQRES  26 A  470  ARG GLU THR GLY GLY ASN GLU PRO LEU PRO VAL PRO THR 
SEQRES  27 A  470  LEU GLN HIS HIS LEU ALA PRO PRO ALA GLU ALA ARG LYS 
SEQRES  28 A  470  VAL PRO SER ALA SER GLN VAL GLN ALA ILE LYS CYS PHE 
SEQRES  29 A  470  LEU SER LYS CYS TRP SER LEU ASN ILE SER THR LYS GLU 
SEQRES  30 A  470  TYR ALA TYR LEU LYS GLY THR VAL LEU PHE ASN PRO ASP 
SEQRES  31 A  470  VAL PRO GLY LEU GLN CYS VAL LYS TYR ILE GLN GLY LEU 
SEQRES  32 A  470  GLN TRP GLY THR GLN GLN ILE LEU SER GLU HIS THR ARG 
SEQRES  33 A  470  MET THR HIS GLN GLY PRO HIS ASP ARG PHE ILE GLU LEU 
SEQRES  34 A  470  ASN SER THR LEU PHE LEU LEU ARG PHE ILE ILE ALA ASN 
SEQRES  35 A  470  VAL ILE ALA GLU LEU PHE PHE ARG PRO ILE ILE GLY THR 
SEQRES  36 A  470  VAL SER MET ASP ASP MET MET LEU GLU MET LEU CYS THR 
SEQRES  37 A  470  LYS ILE 
ATOM      1  N   MET A   1     -17.664  33.734  16.475  1.00 12.33           N
ATOM      2 1H   MET A   1     -18.609  34.057  16.519  1.00 12.33           H
ATOM      3 2H   MET A   1     -17.352  33.825  15.529  1.00 12.33           H
ATOM      4 3H   MET A   1     -17.105  34.339  17.042  1.00 12.33           H
ATOM      5  CA  MET A   1     -17.561  32.333  16.934  1.00 26.33           C
ATOM      6  HA  MET A   1     -17.873  32.275  17.882  1.00 26.33           H
ATOM      7  C   MET A   1     -16.095  31.944  16.827  1.00 26.28           C
ATOM      8  O   MET A   1     -15.551  31.979  15.731  1.00 23.36           O
ATOM      9  CB  MET A   1     -18.469  31.406  16.117  1.00 24.70           C
ATOM     10 1HB  MET A   1     -18.328  31.585  15.143  1.00 24.70           H
ATOM     11 2HB  MET A   1     -18.233  30.455  16.319  1.00 24.70           H
ATOM     12  CG  MET A   1     -19.947  31.648  16.469  1.00 21.71           C
ATOM     13 1HG  MET A   1     -20.003  31.514  17.458  1.00 21.71           H
ATOM     14 2HG  MET A   1     -20.111  32.610  16.253  1.00 21.71           H
ATOM     15  SD  MET A   1     -21.068  30.545  15.566  1.00 19.37           S
ATOM     16  CE  MET A   1     -22.647  30.988  16.336  1.00 16.90           C
ATOM     17 1HE  MET A   1     -23.398  30.457  15.944  1.00 16.90           H
ATOM     18 2HE  MET A   1     -22.852  31.957  16.201  1.00 16.90           H
ATOM     19 3HE  MET A   1     -22.627  30.812  17.320  1.00 16.90           H
ATOM     20  N   ALA A   2     -15.447  31.770  17.968  1.00 18.12           N
ATOM     21  H   ALA A   2     -15.982  31.786  18.813  1.00 18.12           H
ATOM     22  CA  ALA A   2     -14.011  31.557  18.082  1.00 31.31           C
ATOM     23  HA  ALA A   2     -13.559  32.184  17.448  1.00 31.31           H
ATOM     24  C   ALA A   2     -13.652  30.121  17.674  1.00 31.36           C
ATOM     25  O   ALA A   2     -14.302  29.182  18.110  1.00 27.95           O
ATOM     26  CB  ALA A   2     -13.585  31.876  19.518  1.00 28.66           C
ATOM     27 1HB  ALA A   2     -13.828  32.815  19.764  1.00 28.66           H
ATOM     28 2HB  ALA A   2     -12.596  31.775  19.629  1.00 28.66           H
ATOM     29 3HB  ALA A   2     -14.032  31.263  20.169  1.00 28.66           H
ATOM     30  N   GLY A   3     -12.646  29.973  16.811  1.00 21.55           N
ATOM     31  H   GLY A   3     -12.281  30.789  16.362  1.00 21.55           H
ATOM     32  CA  GLY A   3     -12.053  28.682  16.490  1.00 30.51           C
ATOM     33 1HA  GLY A   3     -12.791  28.027  16.328  1.00 30.51           H
ATOM     34 2HA  GLY A   3     -11.508  28.783  15.658  1.00 30.51           H
ATOM     35  C   GLY A   3     -11.174  28.212  17.643  1.00 30.95           C
ATOM     36  O   GLY A   3     -10.184  28.854  17.959  1.00 28.16           O
ATOM     37  N   GLU A   4     -11.568  27.112  18.279  1.00 22.48           N
ATOM     38  H   GLU A   4     -12.454  26.715  18.038  1.00 22.48           H
ATOM     39  CA  GLU A   4     -10.772  26.457  19.310  1.00 31.27           C
ATOM     40  HA  GLU A   4     -10.401  27.180  19.893  1.00 31.27           H
ATOM     41  C   GLU A   4      -9.617  25.684  18.648  1.00 31.11           C
ATOM     42  O   GLU A   4      -9.819  24.698  17.938  1.00 27.75           O
ATOM     43  CB  GLU A   4     -11.656  25.552  20.177  1.00 28.78           C
ATOM     44 1HB  GLU A   4     -12.204  24.967  19.579  1.00 28.78           H
ATOM     45 2HB  GLU A   4     -11.069  24.983  20.753  1.00 28.78           H
ATOM     46  CG  GLU A   4     -12.598  26.382  21.077  1.00 25.12           C
ATOM     47 1HG  GLU A   4     -12.041  26.961  21.672  1.00 25.12           H
ATOM     48 2HG  GLU A   4     -13.171  26.957  20.493  1.00 25.12           H
ATOM     49  CD  GLU A   4     -13.516  25.519  21.960  1.00 22.09           C
ATOM     50  OE1 GLU A   4     -13.939  26.042  23.019  1.00 19.85           O
ATOM     51  OE2 GLU A   4     -13.824  24.385  21.561  1.00 24.01           O
ATOM     52  N   ASN A   5      -8.388  26.155  18.861  1.00 22.46           N
ATOM     53  H   ASN A   5      -8.296  27.076  19.239  1.00 22.46           H
ATOM     54  CA  ASN A   5      -7.171  25.407  18.576  1.00 30.30           C
ATOM     55  HA  ASN A   5      -7.265  25.017  17.660  1.00 30.30           H
ATOM     56  C   ASN A   5      -7.025  24.286  19.616  1.00 30.62           C
ATOM     57  O   ASN A   5      -6.478  24.502  20.698  1.00 28.19           O
ATOM     58  CB  ASN A   5      -5.960  26.358  18.609  1.00 27.88           C
ATOM     59 1HB  ASN A   5      -6.110  27.036  19.329  1.00 27.88           H
ATOM     60 2HB  ASN A   5      -5.143  25.822  18.821  1.00 27.88           H
ATOM     61  CG  ASN A   5      -5.702  27.107  17.310  1.00 23.63           C
ATOM     62  OD1 ASN A   5      -5.990  26.643  16.223  1.00 21.41           O
ATOM     63  ND2 ASN A   5      -5.097  28.262  17.380  1.00 21.09           N
ATOM     64 1HD2 ASN A   5      -4.873  28.761  16.543  1.00 21.09           H
ATOM     65 2HD2 ASN A   5      -4.858  28.648  18.271  1.00 21.09           H
ATOM     66  N   HIS A   6      -7.494  23.086  19.294  1.00 26.20           N
ATOM     67  H   HIS A   6      -8.058  22.984  18.475  1.00 26.20           H
ATOM     68  CA  HIS A   6      -7.203  21.917  20.111  1.00 31.29           C
ATOM     69  HA  HIS A   6      -7.308  22.197  21.065  1.00 31.29           H
ATOM     70  C   HIS A   6      -5.745  21.474  19.906  1.00 31.38           C
ATOM     71  O   HIS A   6      -5.366  20.886  18.900  1.00 29.10           O
ATOM     72  CB  HIS A   6      -8.229  20.814  19.850  1.00 28.93           C
ATOM     73 1HB  HIS A   6      -8.332  20.693  18.863  1.00 28.93           H
ATOM     74 2HB  HIS A   6      -7.901  19.962  20.259  1.00 28.93           H
ATOM     75  CG  HIS A   6      -9.584  21.134  20.435  1.00 25.55           C
ATOM     76  ND1 HIS A   6      -9.869  21.319  21.767  1.00 23.28           N
ATOM     77  HD1 HIS A   6      -9.217  21.263  22.523  1.00 23.28           H
ATOM     78  CD2 HIS A   6     -10.751  21.284  19.737  1.00 23.02           C
ATOM     79  HD2 HIS A   6     -10.858  21.206  18.746  1.00 23.02           H
ATOM     80  CE1 HIS A   6     -11.192  21.590  21.871  1.00 23.58           C
ATOM     81  HE1 HIS A   6     -11.670  21.780  22.729  1.00 23.58           H
ATOM     82  NE2 HIS A   6     -11.772  21.567  20.660  1.00 24.29           N
ATOM     83  N   GLN A   7      -4.921  21.784  20.909  1.00 25.99           N
ATOM     84  H   GLN A   7      -5.291  22.341  21.652  1.00 25.99           H
ATOM     85  CA  GLN A   7      -3.523  21.376  21.010  1.00 28.98           C
ATOM     86  HA  GLN A   7      -3.091  21.376  20.108  1.00 28.98           H
ATOM     87  C   GLN A   7      -3.459  19.927  21.529  1.00 29.98           C
ATOM     88  O   GLN A   7      -3.422  19.680  22.730  1.00 28.89           O
ATOM     89  CB  GLN A   7      -2.816  22.417  21.902  1.00 27.59           C
ATOM     90 1HB  GLN A   7      -3.103  23.330  21.613  1.00 27.59           H
ATOM     91 2HB  GLN A   7      -3.094  22.264  22.850  1.00 27.59           H
ATOM     92  CG  GLN A   7      -1.286  22.351  21.834  1.00 24.95           C
ATOM     93 1HG  GLN A   7      -0.982  21.486  22.233  1.00 24.95           H
ATOM     94 2HG  GLN A   7      -1.004  22.394  20.876  1.00 24.95           H
ATOM     95  CD  GLN A   7      -0.626  23.506  22.597  1.00 22.53           C
ATOM     96  OE1 GLN A   7      -1.252  24.303  23.270  1.00 21.54           O
ATOM     97  NE2 GLN A   7       0.674  23.642  22.522  1.00 21.87           N
ATOM     98 1HE2 GLN A   7       1.128  24.387  23.011  1.00 21.87           H
ATOM     99 2HE2 GLN A   7       1.213  23.001  21.976  1.00 21.87           H
ATOM    100  N   TRP A   8      -3.447  18.940  20.620  1.00 33.06           N
ATOM    101  H   TRP A   8      -3.457  19.202  19.655  1.00 33.06           H
ATOM    102  CA  TRP A   8      -3.420  17.503  20.932  1.00 34.19           C
ATOM    103  HA  TRP A   8      -4.011  17.403  21.732  1.00 34.19           H
ATOM    104  C   TRP A   8      -2.013  16.997  21.333  1.00 34.11           C
ATOM    105  O   TRP A   8      -1.477  16.076  20.733  1.00 31.59           O
ATOM    106  CB  TRP A   8      -3.998  16.708  19.758  1.00 32.22           C
ATOM    107 1HB  TRP A   8      -3.478  16.936  18.935  1.00 32.22           H
ATOM    108 2HB  TRP A   8      -3.899  15.733  19.956  1.00 32.22           H
ATOM    109  CG  TRP A   8      -5.452  16.970  19.468  1.00 29.89           C
ATOM    110  CD1 TRP A   8      -5.940  17.789  18.515  1.00 25.93           C
ATOM    111  HD1 TRP A   8      -5.386  18.332  17.885  1.00 25.93           H
ATOM    112  CD2 TRP A   8      -6.618  16.394  20.137  1.00 27.15           C
ATOM    113  NE1 TRP A   8      -7.319  17.765  18.540  1.00 25.42           N
ATOM    114  HE1 TRP A   8      -7.902  18.298  17.927  1.00 25.42           H
ATOM    115  CE2 TRP A   8      -7.792  16.916  19.515  1.00 25.59           C
ATOM    116  CE3 TRP A   8      -6.797  15.474  21.193  1.00 28.60           C
ATOM    117  HE3 TRP A   8      -5.998  15.085  21.651  1.00 28.60           H
ATOM    118  CZ2 TRP A   8      -9.081  16.541  19.925  1.00 27.31           C
ATOM    119  HZ2 TRP A   8      -9.886  16.924  19.472  1.00 27.31           H
ATOM    120  CZ3 TRP A   8      -8.090  15.098  21.608  1.00 27.58           C
ATOM    121  HZ3 TRP A   8      -8.197  14.449  22.361  1.00 27.58           H
ATOM    122  CH2 TRP A   8      -9.229  15.621  20.979  1.00 27.81           C
ATOM    123  HH2 TRP A   8     -10.141  15.342  21.278  1.00 27.81           H
ATOM    124  N   GLN A   9      -1.402  17.583  22.367  1.00 30.07           N
ATOM    125  H   GLN A   9      -1.801  18.416  22.750  1.00 30.07           H
ATOM    126  CA  GLN A   9      -0.166  17.053  22.966  1.00 33.65           C
ATOM    127  HA  GLN A   9       0.354  16.720  22.179  1.00 33.65           H
ATOM    128  C   GLN A   9      -0.381  15.825  23.883  1.00 34.07           C
ATOM    129  O   GLN A   9       0.567  15.357  24.513  1.00 32.38           O
ATOM    130  CB  GLN A   9       0.615  18.180  23.663  1.00 32.25           C
ATOM    131 1HB  GLN A   9      -0.033  18.782  24.130  1.00 32.25           H
ATOM    132 2HB  GLN A   9       1.238  17.776  24.333  1.00 32.25           H
ATOM    133  CG  GLN A   9       1.433  19.009  22.654  1.00 29.08           C
ATOM    134 1HG  GLN A   9       2.008  18.390  22.119  1.00 29.08           H
ATOM    135 2HG  GLN A   9       0.802  19.488  22.044  1.00 29.08           H
ATOM    136  CD  GLN A   9       2.333  20.043  23.322  1.00 25.89           C
ATOM    137  OE1 GLN A   9       2.177  20.415  24.470  1.00 26.24           O
ATOM    138  NE2 GLN A   9       3.329  20.547  22.618  1.00 27.08           N
ATOM    139 1HE2 GLN A   9       3.940  21.223  23.030  1.00 27.08           H
ATOM    140 2HE2 GLN A   9       3.472  20.253  21.673  1.00 27.08           H
ATOM    141  N   GLY A  10      -1.595  15.297  23.967  1.00 35.88           N
ATOM    142  H   GLY A  10      -2.299  15.651  23.352  1.00 35.88           H
ATOM    143  CA  GLY A  10      -1.975  14.237  24.893  1.00 38.82           C
ATOM    144 1HA  GLY A  10      -1.141  13.960  25.371  1.00 38.82           H
ATOM    145 2HA  GLY A  10      -2.615  14.642  25.546  1.00 38.82           H
ATOM    146  C   GLY A  10      -2.621  13.001  24.264  1.00 40.12           C
ATOM    147  O   GLY A  10      -3.257  12.247  25.000  1.00 37.59           O
ATOM    148  N   SER A  11      -2.513  12.770  22.938  1.00 37.75           N
ATOM    149  H   SER A  11      -2.037  13.422  22.348  1.00 37.75           H
ATOM    150  CA  SER A  11      -3.102  11.551  22.374  1.00 42.31           C
ATOM    151  HA  SER A  11      -4.035  11.522  22.733  1.00 42.31           H
ATOM    152  C   SER A  11      -2.366  10.309  22.887  1.00 43.15           C
ATOM    153  O   SER A  11      -1.135  10.286  22.990  1.00 41.29           O
ATOM    154  CB  SER A  11      -3.249  11.610  20.843  1.00 40.50           C
ATOM    155 1HB  SER A  11      -3.964  10.981  20.537  1.00 40.50           H
ATOM    156 2HB  SER A  11      -3.474  12.539  20.550  1.00 40.50           H
ATOM    157  OG  SER A  11      -2.077  11.247  20.154  1.00 35.58           O
ATOM    158  HG  SER A  11      -1.354  11.165  20.775  1.00 35.58           H
ATOM    159  N   ILE A  12      -3.118   9.282  23.248  1.00 38.87           N
ATOM    160  H   ILE A  12      -4.111   9.382  23.180  1.00 38.87           H
ATOM    161  CA  ILE A  12      -2.587   8.000  23.743  1.00 42.14           C
ATOM    162  HA  ILE A  12      -2.097   8.183  24.595  1.00 42.14           H
ATOM    163  C   ILE A  12      -1.582   7.429  22.734  1.00 43.12           C
ATOM    164  O   ILE A  12      -0.525   6.928  23.119  1.00 41.91           O
ATOM    165  CB  ILE A  12      -3.759   7.029  24.034  1.00 40.87           C
ATOM    166  HB  ILE A  12      -4.334   6.974  23.218  1.00 40.87           H
ATOM    167  CG1 ILE A  12      -4.592   7.561  25.227  1.00 36.47           C
ATOM    168 1HG1 ILE A  12      -4.048   7.465  26.060  1.00 36.47           H
ATOM    169 2HG1 ILE A  12      -4.790   8.528  25.068  1.00 36.47           H
ATOM    170  CG2 ILE A  12      -3.264   5.606  24.316  1.00 35.40           C
ATOM    171 1HG2 ILE A  12      -4.030   4.990  24.502  1.00 35.40           H
ATOM    172 2HG2 ILE A  12      -2.656   5.589  25.110  1.00 35.40           H
ATOM    173 3HG2 ILE A  12      -2.759   5.241  23.534  1.00 35.40           H
ATOM    174  CD1 ILE A  12      -5.929   6.825  25.438  1.00 32.49           C
ATOM    175 1HD1 ILE A  12      -6.428   7.204  26.217  1.00 32.49           H
ATOM    176 2HD1 ILE A  12      -5.779   5.852  25.613  1.00 32.49           H
ATOM    177 3HD1 ILE A  12      -6.514   6.905  24.631  1.00 32.49           H
ATOM    178  N   LEU A  13      -1.847   7.613  21.437  1.00 39.47           N
ATOM    179  H   LEU A  13      -2.709   8.060  21.197  1.00 39.47           H
ATOM    180  CA  LEU A  13      -0.968   7.208  20.350  1.00 42.52           C
ATOM    181  HA  LEU A  13      -0.773   6.239  20.503  1.00 42.52           H
ATOM    182  C   LEU A  13       0.376   7.957  20.370  1.00 43.54           C
ATOM    183  O   LEU A  13       1.427   7.328  20.216  1.00 42.48           O
ATOM    184  CB  LEU A  13      -1.714   7.449  19.022  1.00 41.09           C
ATOM    185 1HB  LEU A  13      -2.672   7.187  19.141  1.00 41.09           H
ATOM    186 2HB  LEU A  13      -1.660   8.422  18.797  1.00 41.09           H
ATOM    187  CG  LEU A  13      -1.129   6.643  17.849  1.00 37.22           C
ATOM    188  HG  LEU A  13      -0.133   6.636  17.938  1.00 37.22           H
ATOM    189  CD1 LEU A  13      -1.645   5.203  17.871  1.00 34.30           C
ATOM    190 1HD1 LEU A  13      -1.267   4.675  17.110  1.00 34.30           H
ATOM    191 2HD1 LEU A  13      -2.642   5.178  17.797  1.00 34.30           H
ATOM    192 3HD1 LEU A  13      -1.388   4.743  18.721  1.00 34.30           H
ATOM    193  CD2 LEU A  13      -1.514   7.287  16.521  1.00 36.64           C
ATOM    194 1HD2 LEU A  13      -1.139   6.771  15.751  1.00 36.64           H
ATOM    195 2HD2 LEU A  13      -1.167   8.223  16.463  1.00 36.64           H
ATOM    196 3HD2 LEU A  13      -2.508   7.321  16.414  1.00 36.64           H
ATOM    197  N   TYR A  14       0.389   9.279  20.609  1.00 38.17           N
ATOM    198  H   TYR A  14      -0.488   9.746  20.717  1.00 38.17           H
ATOM    199  CA  TYR A  14       1.612  10.076  20.720  1.00 40.02           C
ATOM    200  HA  TYR A  14       2.138   9.903  19.887  1.00 40.02           H
ATOM    201  C   TYR A  14       2.454   9.627  21.913  1.00 40.40           C
ATOM    202  O   TYR A  14       3.651   9.371  21.765  1.00 39.08           O
ATOM    203  CB  TYR A  14       1.253  11.565  20.811  1.00 38.78           C
ATOM    204 1HB  TYR A  14       0.717  11.814  20.004  1.00 38.78           H
ATOM    205 2HB  TYR A  14       0.705  11.711  21.634  1.00 38.78           H
ATOM    206  CG  TYR A  14       2.452  12.487  20.878  1.00 34.92           C
ATOM    207  CD1 TYR A  14       2.918  12.949  22.127  1.00 31.54           C
ATOM    208  HD1 TYR A  14       2.449  12.678  22.967  1.00 31.54           H
ATOM    209  CD2 TYR A  14       3.114  12.873  19.695  1.00 31.98           C
ATOM    210  HD2 TYR A  14       2.782  12.549  18.809  1.00 31.98           H
ATOM    211  CE1 TYR A  14       4.046  13.794  22.190  1.00 29.41           C
ATOM    212  HE1 TYR A  14       4.378  14.121  23.075  1.00 29.41           H
ATOM    213  CE2 TYR A  14       4.242  13.714  19.757  1.00 29.57           C
ATOM    214  HE2 TYR A  14       4.714  13.983  18.917  1.00 29.57           H
ATOM    215  CZ  TYR A  14       4.703  14.175  21.006  1.00 30.80           C
ATOM    216  OH  TYR A  14       5.798  14.984  21.068  1.00 29.47           O
ATOM    217  HH  TYR A  14       6.591  14.448  21.083  1.00 29.47           H
ATOM    218  N   ASN A  15       1.833   9.419  23.073  1.00 40.43           N
ATOM    219  H   ASN A  15       0.849   9.592  23.126  1.00 40.43           H
ATOM    220  CA  ASN A  15       2.524   8.949  24.273  1.00 43.39           C
ATOM    221  HA  ASN A  15       3.311   9.552  24.399  1.00 43.39           H
ATOM    222  C   ASN A  15       3.090   7.529  24.108  1.00 41.83           C
ATOM    223  O   ASN A  15       4.203   7.263  24.546  1.00 40.21           O
ATOM    224  CB  ASN A  15       1.563   9.067  25.464  1.00 42.55           C
ATOM    225 1HB  ASN A  15       0.695   8.632  25.223  1.00 42.55           H
ATOM    226 2HB  ASN A  15       1.964   8.597  26.250  1.00 42.55           H
ATOM    227  CG  ASN A  15       1.288  10.516  25.854  1.00 37.27           C
ATOM    228  OD1 ASN A  15       2.090  11.410  25.635  1.00 35.46           O
ATOM    229  ND2 ASN A  15       0.159  10.785  26.456  1.00 35.13           N
ATOM    230 1HD2 ASN A  15      -0.047  11.722  26.737  1.00 35.13           H
ATOM    231 2HD2 ASN A  15      -0.498  10.053  26.636  1.00 35.13           H
ATOM    232  N   MET A  16       2.389   6.637  23.407  1.00 40.59           N
ATOM    233  H   MET A  16       1.483   6.900  23.074  1.00 40.59           H
ATOM    234  CA  MET A  16       2.879   5.292  23.100  1.00 42.08           C
ATOM    235  HA  MET A  16       3.236   4.948  23.968  1.00 42.08           H
ATOM    236  C   MET A  16       4.028   5.306  22.082  1.00 42.05           C
ATOM    237  O   MET A  16       5.029   4.615  22.278  1.00 40.78           O
ATOM    238  CB  MET A  16       1.725   4.410  22.608  1.00 40.26           C
ATOM    239 1HB  MET A  16       1.215   4.904  21.904  1.00 40.26           H
ATOM    240 2HB  MET A  16       2.101   3.569  22.219  1.00 40.26           H
ATOM    241  CG  MET A  16       0.771   4.044  23.742  1.00 35.79           C
ATOM    242 1HG  MET A  16       1.358   3.616  24.429  1.00 35.79           H
ATOM    243 2HG  MET A  16       0.446   4.926  24.084  1.00 35.79           H
ATOM    244  SD  MET A  16      -0.595   2.965  23.258  1.00 32.18           S
ATOM    245  CE  MET A  16       0.264   1.375  23.250  1.00 30.10           C
ATOM    246 1HE  MET A  16      -0.357   0.634  22.995  1.00 30.10           H
ATOM    247 2HE  MET A  16       0.639   1.166  24.153  1.00 30.10           H
ATOM    248 3HE  MET A  16       1.021   1.380  22.597  1.00 30.10           H
ATOM    249  N   LEU A  17       3.955   6.149  21.046  1.00 41.31           N
ATOM    250  H   LEU A  17       3.118   6.685  20.932  1.00 41.31           H
ATOM    251  CA  LEU A  17       5.030   6.332  20.069  1.00 41.85           C
ATOM    252  HA  LEU A  17       5.247   5.408  19.755  1.00 41.85           H
ATOM    253  C   LEU A  17       6.300   6.945  20.691  1.00 40.44           C
ATOM    254  O   LEU A  17       7.407   6.639  20.250  1.00 38.70           O
ATOM    255  CB  LEU A  17       4.523   7.228  18.920  1.00 39.98           C
ATOM    256 1HB  LEU A  17       4.051   8.014  19.319  1.00 39.98           H
ATOM    257 2HB  LEU A  17       5.314   7.544  18.396  1.00 39.98           H
ATOM    258  CG  LEU A  17       3.553   6.523  17.952  1.00 36.93           C
ATOM    259  HG  LEU A  17       2.858   6.066  18.506  1.00 36.93           H
ATOM    260  CD1 LEU A  17       2.927   7.560  17.006  1.00 35.23           C
ATOM    261 1HD1 LEU A  17       2.292   7.125  16.367  1.00 35.23           H
ATOM    262 2HD1 LEU A  17       3.630   8.027  16.470  1.00 35.23           H
ATOM    263 3HD1 LEU A  17       2.420   8.253  17.519  1.00 35.23           H
ATOM    264  CD2 LEU A  17       4.264   5.475  17.089  1.00 37.31           C
ATOM    265 1HD2 LEU A  17       3.622   5.027  16.467  1.00 37.31           H
ATOM    266 2HD2 LEU A  17       4.685   4.768  17.658  1.00 37.31           H
ATOM    267 3HD2 LEU A  17       4.985   5.894  16.537  1.00 37.31           H
ATOM    268  N   MET A  18       6.151   7.785  21.725  1.00 35.75           N
ATOM    269  H   MET A  18       5.224   8.044  21.996  1.00 35.75           H
ATOM    270  CA  MET A  18       7.277   8.344  22.480  1.00 37.72           C
ATOM    271  HA  MET A  18       7.993   8.513  21.803  1.00 37.72           H
ATOM    272  C   MET A  18       7.849   7.352  23.502  1.00 37.40           C
ATOM    273  O   MET A  18       9.072   7.290  23.652  1.00 35.08           O
ATOM    274  CB  MET A  18       6.853   9.664  23.138  1.00 35.98           C
ATOM    275 1HB  MET A  18       6.003   9.514  23.643  1.00 35.98           H
ATOM    276 2HB  MET A  18       7.571   9.954  23.771  1.00 35.98           H
ATOM    277  CG  MET A  18       6.627  10.774  22.091  1.00 31.61           C
ATOM    278 1HG  MET A  18       5.887  10.420  21.519  1.00 31.61           H
ATOM    279 2HG  MET A  18       6.293  11.549  22.628  1.00 31.61           H
ATOM    280  SD  MET A  18       8.082  11.225  21.100  1.00 27.27           S
ATOM    281  CE  MET A  18       9.003  12.190  22.328  1.00 25.63           C
ATOM    282 1HE  MET A  18       9.862  12.530  21.945  1.00 25.63           H
ATOM    283 2HE  MET A  18       9.223  11.634  23.130  1.00 25.63           H
ATOM    284 3HE  MET A  18       8.471  12.978  22.637  1.00 25.63           H
ATOM    285  N   SER A  19       7.020   6.521  24.133  1.00 36.84           N
ATOM    286  H   SER A  19       6.040   6.609  23.955  1.00 36.84           H
ATOM    287  CA  SER A  19       7.462   5.482  25.075  1.00 40.22           C
ATOM    288  HA  SER A  19       8.053   5.966  25.720  1.00 40.22           H
ATOM    289  C   SER A  19       8.284   4.382  24.394  1.00 38.87           C
ATOM    290  O   SER A  19       9.278   3.924  24.949  1.00 36.81           O
ATOM    291  CB  SER A  19       6.257   4.867  25.798  1.00 38.75           C
ATOM    292 1HB  SER A  19       5.602   4.489  25.144  1.00 38.75           H
ATOM    293 2HB  SER A  19       6.547   4.151  26.433  1.00 38.75           H
ATOM    294  OG  SER A  19       5.588   5.858  26.549  1.00 34.31           O
ATOM    295  HG  SER A  19       5.437   6.627  26.000  1.00 34.31           H
ATOM    296  N   ALA A  20       7.965   4.042  23.143  1.00 35.43           N
ATOM    297  H   ALA A  20       7.151   4.453  22.734  1.00 35.43           H
ATOM    298  CA  ALA A  20       8.744   3.099  22.339  1.00 37.39           C
ATOM    299  HA  ALA A  20       8.840   2.288  22.915  1.00 37.39           H
ATOM    300  C   ALA A  20      10.181   3.581  22.009  1.00 36.27           C
ATOM    301  O   ALA A  20      11.023   2.794  21.591  1.00 33.93           O
ATOM    302  CB  ALA A  20       7.953   2.800  21.065  1.00 34.81           C
ATOM    303 1HB  ALA A  20       7.028   2.490  21.282  1.00 34.81           H
ATOM    304 2HB  ALA A  20       8.398   2.085  20.526  1.00 34.81           H
ATOM    305 3HB  ALA A  20       7.877   3.615  20.491  1.00 34.81           H
ATOM    306  N   LYS A  21      10.488   4.879  22.207  1.00 31.12           N
ATOM    307  H   LYS A  21       9.751   5.502  22.469  1.00 31.12           H
ATOM    308  CA  LYS A  21      11.843   5.434  22.061  1.00 34.72           C
ATOM    309  HA  LYS A  21      12.261   4.837  21.376  1.00 34.72           H
ATOM    310  C   LYS A  21      12.693   5.342  23.333  1.00 32.67           C
ATOM    311  O   LYS A  21      13.893   5.587  23.250  1.00 30.41           O
ATOM    312  CB  LYS A  21      11.786   6.883  21.563  1.00 33.78           C
ATOM    313 1HB  LYS A  21      11.106   7.379  22.104  1.00 33.78           H
ATOM    314 2HB  LYS A  21      12.685   7.300  21.694  1.00 33.78           H
ATOM    315  CG  LYS A  21      11.406   6.990  20.078  1.00 31.28           C
ATOM    316 1HG  LYS A  21      12.067   6.482  19.525  1.00 31.28           H
ATOM    317 2HG  LYS A  21      10.492   6.610  19.938  1.00 31.28           H
ATOM    318  CD  LYS A  21      11.419   8.473  19.667  1.00 29.74           C
ATOM    319 1HD  LYS A  21      10.718   8.966  20.183  1.00 29.74           H
ATOM    320 2HD  LYS A  21      12.317   8.864  19.868  1.00 29.74           H
ATOM    321  CE  LYS A  21      11.137   8.633  18.184  1.00 26.67           C
ATOM    322 1HE  LYS A  21      11.879   8.222  17.654  1.00 26.67           H
ATOM    323 2HE  LYS A  21      10.274   8.182  17.955  1.00 26.67           H
ATOM    324  NZ  LYS A  21      11.034  10.074  17.829  1.00 26.03           N
ATOM    325 1HZ  LYS A  21      10.848  10.190  16.853  1.00 26.03           H
ATOM    326 2HZ  LYS A  21      11.884  10.557  18.040  1.00 26.03           H
ATOM    327 3HZ  LYS A  21      10.295  10.516  18.337  1.00 26.03           H
ATOM    328  N   GLN A  22      12.122   5.033  24.495  1.00 31.51           N
ATOM    329  H   GLN A  22      11.164   4.745  24.489  1.00 31.51           H
ATOM    330  CA  GLN A  22      12.820   5.092  25.786  1.00 34.87           C
ATOM    331  HA  GLN A  22      13.623   5.652  25.583  1.00 34.87           H
ATOM    332  C   GLN A  22      13.385   3.749  26.287  1.00 33.26           C
ATOM    333  O   GLN A  22      14.160   3.745  27.242  1.00 31.22           O
ATOM    334  CB  GLN A  22      11.933   5.783  26.834  1.00 33.93           C
ATOM    335 1HB  GLN A  22      11.001   5.430  26.758  1.00 33.93           H
ATOM    336 2HB  GLN A  22      12.291   5.586  27.747  1.00 33.93           H
ATOM    337  CG  GLN A  22      11.915   7.306  26.617  1.00 31.15           C
ATOM    338 1HG  GLN A  22      12.857   7.641  26.621  1.00 31.15           H
ATOM    339 2HG  GLN A  22      11.496   7.498  25.730  1.00 31.15           H
ATOM    340  CD  GLN A  22      11.132   8.057  27.692  1.00 28.83           C
ATOM    341  OE1 GLN A  22      10.278   7.526  28.378  1.00 28.49           O
ATOM    342  NE2 GLN A  22      11.382   9.337  27.869  1.00 28.60           N
ATOM    343 1HE2 GLN A  22      10.874   9.855  28.557  1.00 28.60           H
ATOM    344 2HE2 GLN A  22      12.080   9.791  27.315  1.00 28.60           H
ATOM    345  N   THR A  23      13.114   2.626  25.627  1.00 28.33           N
ATOM    346  H   THR A  23      12.498   2.672  24.841  1.00 28.33           H
ATOM    347  CA  THR A  23      13.681   1.315  26.001  1.00 33.05           C
ATOM    348  HA  THR A  23      14.014   1.442  26.935  1.00 33.05           H
ATOM    349  C   THR A  23      14.903   0.940  25.165  1.00 31.89           C
ATOM    350  O   THR A  23      14.882  -0.009  24.386  1.00 29.83           O
ATOM    351  CB  THR A  23      12.604   0.218  26.029  1.00 31.10           C
ATOM    352  HB  THR A  23      13.022  -0.676  25.868  1.00 31.10           H
ATOM    353  OG1 THR A  23      11.688   0.394  24.985  1.00 28.20           O
ATOM    354  HG1 THR A  23      12.157   0.434  24.152  1.00 28.20           H
ATOM    355  CG2 THR A  23      11.831   0.252  27.337  1.00 28.76           C
ATOM    356 1HG2 THR A  23      11.130  -0.461  27.358  1.00 28.76           H
ATOM    357 2HG2 THR A  23      11.377   1.134  27.462  1.00 28.76           H
ATOM    358 3HG2 THR A  23      12.440   0.107  28.117  1.00 28.76           H
ATOM    359  N   ARG A  24      16.001   1.691  25.333  1.00 21.26           N
ATOM    360  H   ARG A  24      15.879   2.633  25.646  1.00 21.26           H
ATOM    361  CA  ARG A  24      17.375   1.222  25.087  1.00 27.54           C
ATOM    362  HA  ARG A  24      17.423   0.312  25.498  1.00 27.54           H
ATOM    363  C   ARG A  24      18.386   2.140  25.795  1.00 25.63           C
ATOM    364  O   ARG A  24      19.076   2.931  25.169  1.00 24.14           O
ATOM    365  CB  ARG A  24      17.673   1.065  23.578  1.00 26.28           C
ATOM    366 1HB  ARG A  24      16.923   1.465  23.051  1.00 26.28           H
ATOM    367 2HB  ARG A  24      18.525   1.541  23.360  1.00 26.28           H
ATOM    368  CG  ARG A  24      17.816  -0.427  23.204  1.00 23.98           C
ATOM    369 1HG  ARG A  24      18.571  -0.827  23.724  1.00 23.98           H
ATOM    370 2HG  ARG A  24      16.967  -0.906  23.427  1.00 23.98           H
ATOM    371  CD  ARG A  24      18.101  -0.591  21.709  1.00 22.78           C
ATOM    372 1HD  ARG A  24      17.421  -0.089  21.175  1.00 22.78           H
ATOM    373 2HD  ARG A  24      19.014  -0.244  21.496  1.00 22.78           H
ATOM    374  NE  ARG A  24      18.042  -2.007  21.318  1.00 20.09           N
ATOM    375  HE  ARG A  24      17.659  -2.645  21.987  1.00 20.09           H
ATOM    376  CZ  ARG A  24      18.448  -2.521  20.162  1.00 20.27           C
ATOM    377  NH1 ARG A  24      18.994  -1.782  19.232  1.00 18.46           N
ATOM    378 1HH1 ARG A  24      19.116  -0.801  19.381  1.00 18.46           H
ATOM    379 2HH1 ARG A  24      19.290  -2.198  18.372  1.00 18.46           H
ATOM    380  NH2 ARG A  24      18.310  -3.785  19.921  1.00 17.65           N
ATOM    381 1HH2 ARG A  24      17.895  -4.382  20.607  1.00 17.65           H
ATOM    382 2HH2 ARG A  24      18.618  -4.164  19.048  1.00 17.65           H
ATOM    383  N   ALA A  25      18.467   1.986  27.107  1.00 21.71           N
ATOM    384  H   ALA A  25      17.698   1.571  27.594  1.00 21.71           H
ATOM    385  CA  ALA A  25      19.640   2.402  27.865  1.00 28.82           C
ATOM    386  HA  ALA A  25      20.064   3.184  27.408  1.00 28.82           H
ATOM    387  C   ALA A  25      20.638   1.227  27.887  1.00 27.39           C
ATOM    388  O   ALA A  25      20.335   0.161  28.428  1.00 25.73           O
ATOM    389  CB  ALA A  25      19.203   2.866  29.260  1.00 26.85           C
ATOM    390 1HB  ALA A  25      18.558   3.627  29.199  1.00 26.85           H
ATOM    391 2HB  ALA A  25      19.988   3.171  29.798  1.00 26.85           H
ATOM    392 3HB  ALA A  25      18.757   2.124  29.761  1.00 26.85           H
ATOM    393  N   ALA A  26      21.773   1.400  27.247  1.00 19.79           N
ATOM    394  H   ALA A  26      21.816   2.134  26.569  1.00 19.79           H
ATOM    395  CA  ALA A  26      22.973   0.599  27.454  1.00 27.29           C
ATOM    396  HA  ALA A  26      22.718  -0.262  27.893  1.00 27.29           H
ATOM    397  C   ALA A  26      23.924   1.392  28.376  1.00 26.34           C
ATOM    398  O   ALA A  26      23.840   2.617  28.390  1.00 24.76           O
ATOM    399  CB  ALA A  26      23.597   0.271  26.093  1.00 24.99           C
ATOM    400 1HB  ALA A  26      22.958  -0.242  25.520  1.00 24.99           H
ATOM    401 2HB  ALA A  26      24.424  -0.281  26.201  1.00 24.99           H
ATOM    402 3HB  ALA A  26      23.847   1.106  25.603  1.00 24.99           H
ATOM    403  N   PRO A  27      24.774   0.726  29.184  1.00 17.29           N
ATOM    404  CA  PRO A  27      25.422   1.325  30.346  1.00 24.05           C
ATOM    405  HA  PRO A  27      24.741   1.882  30.822  1.00 24.05           H
ATOM    406  C   PRO A  27      26.546   2.308  29.985  1.00 24.07           C
ATOM    407  O   PRO A  27      27.221   2.172  28.962  1.00 21.86           O
ATOM    408  CB  PRO A  27      25.924   0.141  31.186  1.00 21.15           C
ATOM    409 1HB  PRO A  27      26.763   0.376  31.677  1.00 21.15           H
ATOM    410 2HB  PRO A  27      25.229  -0.160  31.838  1.00 21.15           H
ATOM    411  CG  PRO A  27      26.188  -0.933  30.130  1.00 20.38           C
ATOM    412 1HG  PRO A  27      27.099  -0.827  29.731  1.00 20.38           H
ATOM    413 2HG  PRO A  27      26.100  -1.849  30.521  1.00 20.38           H
ATOM    414  CD  PRO A  27      25.107  -0.682  29.088  1.00 22.24           C
ATOM    415 1HD  PRO A  27      25.440  -0.882  28.166  1.00 22.24           H
ATOM    416 2HD  PRO A  27      24.291  -1.229  29.274  1.00 22.24           H
ATOM    417  N   GLU A  28      26.726   3.281  30.873  1.00 13.31           N
ATOM    418  H   GLU A  28      26.139   3.245  31.682  1.00 13.31           H
ATOM    419  CA  GLU A  28      27.671   4.398  30.822  1.00 19.47           C
ATOM    420  HA  GLU A  28      27.478   4.826  29.939  1.00 19.47           H
ATOM    421  C   GLU A  28      29.155   3.978  30.858  1.00 19.38           C
ATOM    422  O   GLU A  28      29.547   3.038  31.552  1.00 17.76           O
ATOM    423  CB  GLU A  28      27.417   5.305  32.036  1.00 19.15           C
ATOM    424 1HB  GLU A  28      27.473   4.745  32.862  1.00 19.15           H
ATOM    425 2HB  GLU A  28      28.131   6.005  32.058  1.00 19.15           H
ATOM    426  CG  GLU A  28      26.057   6.012  32.031  1.00 16.44           C
ATOM    427 1HG  GLU A  28      26.024   6.631  31.246  1.00 16.44           H
ATOM    428 2HG  GLU A  28      25.340   5.321  31.942  1.00 16.44           H
ATOM    429  CD  GLU A  28      25.808   6.826  33.320  1.00 14.84           C
ATOM    430  OE1 GLU A  28      25.209   7.917  33.209  1.00 13.88           O
ATOM    431  OE2 GLU A  28      26.191   6.323  34.403  1.00 15.87           O
ATOM    432  N   ALA A  29      29.981   4.782  30.196  1.00 14.19           N
ATOM    433  H   ALA A  29      29.609   5.269  29.406  1.00 14.19           H
ATOM    434  CA  ALA A  29      31.394   5.017  30.526  1.00 22.59           C
ATOM    435  HA  ALA A  29      31.502   4.960  31.519  1.00 22.59           H
ATOM    436  C   ALA A  29      31.796   6.445  30.068  1.00 22.01           C
ATOM    437  O   ALA A  29      31.108   7.012  29.227  1.00 20.46           O
ATOM    438  CB  ALA A  29      32.253   3.904  29.914  1.00 20.92           C
ATOM    439 1HB  ALA A  29      31.958   3.005  30.237  1.00 20.92           H
ATOM    440 2HB  ALA A  29      33.216   4.018  30.160  1.00 20.92           H
ATOM    441 3HB  ALA A  29      32.188   3.909  28.916  1.00 20.92           H
ATOM    442  N   PRO A  30      32.833   7.070  30.707  1.00 13.39           N
ATOM    443  CA  PRO A  30      32.656   8.360  31.373  1.00 19.97           C
ATOM    444  HA  PRO A  30      31.670   8.482  31.486  1.00 19.97           H
ATOM    445  C   PRO A  30      33.081   9.614  30.582  1.00 20.18           C
ATOM    446  O   PRO A  30      33.787   9.578  29.584  1.00 18.17           O
ATOM    447  CB  PRO A  30      33.466   8.222  32.668  1.00 17.84           C
ATOM    448 1HB  PRO A  30      33.760   9.115  33.009  1.00 17.84           H
ATOM    449 2HB  PRO A  30      32.941   7.750  33.376  1.00 17.84           H
ATOM    450  CG  PRO A  30      34.663   7.379  32.205  1.00 17.37           C
ATOM    451 1HG  PRO A  30      35.368   7.951  31.786  1.00 17.37           H
ATOM    452 2HG  PRO A  30      35.059   6.865  32.965  1.00 17.37           H
ATOM    453  CD  PRO A  30      34.045   6.441  31.180  1.00 20.04           C
ATOM    454 1HD  PRO A  30      34.662   6.298  30.406  1.00 20.04           H
ATOM    455 2HD  PRO A  30      33.816   5.559  31.592  1.00 20.04           H
ATOM    456  N   GLU A  31      32.631  10.726  31.130  1.00 15.63           N
ATOM    457  H   GLU A  31      32.104  10.570  31.966  1.00 15.63           H
ATOM    458  CA  GLU A  31      32.740  12.130  30.774  1.00 20.57           C
ATOM    459  HA  GLU A  31      32.053  12.185  30.049  1.00 20.57           H
ATOM    460  C   GLU A  31      34.082  12.624  30.188  1.00 19.57           C
ATOM    461  O   GLU A  31      35.158  12.357  30.718  1.00 18.37           O
ATOM    462  CB  GLU A  31      32.502  12.960  32.054  1.00 20.09           C
ATOM    463 1HB  GLU A  31      33.241  12.755  32.696  1.00 20.09           H
ATOM    464 2HB  GLU A  31      32.536  13.928  31.804  1.00 20.09           H
ATOM    465  CG  GLU A  31      31.165  12.705  32.776  1.00 17.98           C
ATOM    466 1HG  GLU A  31      30.420  12.862  32.127  1.00 17.98           H
ATOM    467 2HG  GLU A  31      31.147  11.753  33.080  1.00 17.98           H
ATOM    468  CD  GLU A  31      30.957  13.627  34.008  1.00 16.88           C
ATOM    469  OE1 GLU A  31      29.793  13.749  34.445  1.00 15.47           O
ATOM    470  OE2 GLU A  31      31.921  14.271  34.478  1.00 19.12           O
ATOM    471  N   THR A  32      33.988  13.561  29.251  1.00 12.73           N
ATOM    472  H   THR A  32      33.320  13.441  28.516  1.00 12.73           H
ATOM    473  CA  THR A  32      34.828  14.766  29.253  1.00 18.20           C
ATOM    474  HA  THR A  32      35.133  14.824  30.203  1.00 18.20           H
ATOM    475  C   THR A  32      33.986  15.983  28.846  1.00 18.57           C
ATOM    476  O   THR A  32      33.330  16.004  27.813  1.00 17.29           O
ATOM    477  CB  THR A  32      36.105  14.677  28.401  1.00 16.75           C
ATOM    478  HB  THR A  32      36.137  15.482  27.808  1.00 16.75           H
ATOM    479  OG1 THR A  32      36.098  13.569  27.530  1.00 14.42           O
ATOM    480  HG1 THR A  32      36.096  12.760  28.042  1.00 14.42           H
ATOM    481  CG2 THR A  32      37.344  14.551  29.264  1.00 15.61           C
ATOM    482 1HG2 THR A  32      38.169  14.494  28.701  1.00 15.61           H
ATOM    483 2HG2 THR A  32      37.303  13.730  29.833  1.00 15.61           H
ATOM    484 3HG2 THR A  32      37.440  15.340  29.871  1.00 15.61           H
ATOM    485  N   ARG A  33      33.975  16.969  29.741  1.00 10.88           N
ATOM    486  H   ARG A  33      34.530  16.827  30.560  1.00 10.88           H
ATOM    487  CA  ARG A  33      33.243  18.240  29.666  1.00 17.18           C
ATOM    488  HA  ARG A  33      32.327  18.003  29.342  1.00 17.18           H
ATOM    489  C   ARG A  33      33.913  19.220  28.700  1.00 16.70           C
ATOM    490  O   ARG A  33      35.134  19.206  28.598  1.00 15.56           O
ATOM    491  CB  ARG A  33      33.256  18.897  31.058  1.00 16.54           C
ATOM    492 1HB  ARG A  33      34.209  18.995  31.345  1.00 16.54           H
ATOM    493 2HB  ARG A  33      32.838  19.802  30.977  1.00 16.54           H
ATOM    494  CG  ARG A  33      32.510  18.131  32.158  1.00 14.53           C
ATOM    495 1HG  ARG A  33      31.537  18.085  31.930  1.00 14.53           H
ATOM    496 2HG  ARG A  33      32.880  17.205  32.228  1.00 14.53           H
ATOM    497  CD  ARG A  33      32.689  18.858  33.500  1.00 14.34           C
ATOM    498 1HD  ARG A  33      33.655  18.858  33.760  1.00 14.34           H
ATOM    499 2HD  ARG A  33      32.364  19.801  33.422  1.00 14.34           H
ATOM    500  NE  ARG A  33      31.929  18.204  34.576  1.00 12.46           N
ATOM    501  HE  ARG A  33      31.462  17.352  34.340  1.00 12.46           H
ATOM    502  CZ  ARG A  33      31.799  18.624  35.820  1.00 12.39           C
ATOM    503  NH1 ARG A  33      32.379  19.715  36.253  1.00 11.77           N
ATOM    504 1HH1 ARG A  33      32.943  20.261  35.634  1.00 11.77           H
ATOM    505 2HH1 ARG A  33      32.258  20.002  37.203  1.00 11.77           H
ATOM    506  NH2 ARG A  33      31.058  17.949  36.661  1.00 11.53           N
ATOM    507 1HH2 ARG A  33      30.592  17.117  36.360  1.00 11.53           H
ATOM    508 2HH2 ARG A  33      30.958  18.265  37.604  1.00 11.53           H
ATOM    509  N   LEU A  34      33.113  20.133  28.133  1.00  9.81           N
ATOM    510  H   LEU A  34      32.276  19.774  27.721  1.00  9.81           H
ATOM    511  CA  LEU A  34      33.293  21.594  28.030  1.00 17.43           C
ATOM    512  HA  LEU A  34      33.323  21.965  28.958  1.00 17.43           H
ATOM    513  C   LEU A  34      32.078  22.141  27.228  1.00 16.66           C
ATOM    514  O   LEU A  34      31.936  21.829  26.055  1.00 15.85           O
ATOM    515  CB  LEU A  34      34.644  21.968  27.377  1.00 16.27           C
ATOM    516 1HB  LEU A  34      34.897  21.239  26.741  1.00 16.27           H
ATOM    517 2HB  LEU A  34      34.523  22.824  26.874  1.00 16.27           H
ATOM    518  CG  LEU A  34      35.801  22.156  28.392  1.00 14.66           C
ATOM    519  HG  LEU A  34      35.681  21.456  29.096  1.00 14.66           H
ATOM    520  CD1 LEU A  34      37.158  21.992  27.707  1.00 14.55           C
ATOM    521 1HD1 LEU A  34      37.906  22.113  28.360  1.00 14.55           H
ATOM    522 2HD1 LEU A  34      37.275  22.666  26.977  1.00 14.55           H
ATOM    523 3HD1 LEU A  34      37.247  21.082  27.302  1.00 14.55           H
ATOM    524  CD2 LEU A  34      35.776  23.531  29.062  1.00 16.57           C
ATOM    525 1HD2 LEU A  34      36.531  23.627  29.711  1.00 16.57           H
ATOM    526 2HD2 LEU A  34      34.921  23.671  29.562  1.00 16.57           H
ATOM    527 3HD2 LEU A  34      35.858  24.262  28.384  1.00 16.57           H
ATOM    528  N   VAL A  35      31.077  22.670  27.902  1.00 12.74           N
ATOM    529  H   VAL A  35      30.397  22.012  28.226  1.00 12.74           H
ATOM    530  CA  VAL A  35      30.793  24.078  28.259  1.00 18.47           C
ATOM    531  HA  VAL A  35      30.090  23.939  28.957  1.00 18.47           H
ATOM    532  C   VAL A  35      30.144  24.898  27.124  1.00 18.44           C
ATOM    533  O   VAL A  35      30.784  25.230  26.138  1.00 17.10           O
ATOM    534  CB  VAL A  35      31.943  24.821  28.971  1.00 16.51           C
ATOM    535  HB  VAL A  35      32.734  24.720  28.368  1.00 16.51           H
ATOM    536  CG1 VAL A  35      31.646  26.314  29.208  1.00 13.96           C
ATOM    537 1HG1 VAL A  35      32.411  26.763  29.670  1.00 13.96           H
ATOM    538 2HG1 VAL A  35      30.832  26.432  29.776  1.00 13.96           H
ATOM    539 3HG1 VAL A  35      31.488  26.790  28.343  1.00 13.96           H
ATOM    540  CG2 VAL A  35      32.176  24.226  30.371  1.00 14.45           C
ATOM    541 1HG2 VAL A  35      32.920  24.700  30.843  1.00 14.45           H
ATOM    542 2HG2 VAL A  35      32.417  23.257  30.313  1.00 14.45           H
ATOM    543 3HG2 VAL A  35      31.354  24.305  30.935  1.00 14.45           H
ATOM    544  N   ASP A  36      28.867  25.172  27.347  1.00 13.79           N
ATOM    545  H   ASP A  36      28.401  24.449  27.857  1.00 13.79           H
ATOM    546  CA  ASP A  36      27.978  26.296  27.016  1.00 18.63           C
ATOM    547  HA  ASP A  36      27.230  25.794  26.582  1.00 18.63           H
ATOM    548  C   ASP A  36      28.378  27.348  25.948  1.00 18.64           C
ATOM    549  O   ASP A  36      29.397  28.004  26.068  1.00 16.86           O
ATOM    550  CB  ASP A  36      27.685  27.037  28.331  1.00 16.57           C
ATOM    551 1HB  ASP A  36      28.545  27.394  28.695  1.00 16.57           H
ATOM    552 2HB  ASP A  36      27.063  27.796  28.139  1.00 16.57           H
ATOM    553  CG  ASP A  36      27.045  26.152  29.396  1.00 13.54           C
ATOM    554  OD1 ASP A  36      26.125  25.396  29.019  1.00 12.04           O
ATOM    555  OD2 ASP A  36      27.497  26.212  30.561  1.00 11.66           O
ATOM    556  N   GLN A  37      27.418  27.698  25.077  1.00 12.48           N
ATOM    557  H   GLN A  37      27.300  27.164  24.240  1.00 12.48           H
ATOM    558  CA  GLN A  37      26.533  28.853  25.327  1.00 14.81           C
ATOM    559  HA  GLN A  37      26.187  28.631  26.238  1.00 14.81           H
ATOM    560  C   GLN A  37      25.331  28.950  24.374  1.00 14.98           C
ATOM    561  O   GLN A  37      25.390  28.586  23.198  1.00 13.98           O
ATOM    562  CB  GLN A  37      27.297  30.198  25.353  1.00 14.04           C
ATOM    563 1HB  GLN A  37      28.178  30.088  24.893  1.00 14.04           H
ATOM    564 2HB  GLN A  37      26.758  30.895  24.880  1.00 14.04           H
ATOM    565  CG  GLN A  37      27.535  30.641  26.812  1.00 12.30           C
ATOM    566 1HG  GLN A  37      26.647  30.810  27.240  1.00 12.30           H
ATOM    567 2HG  GLN A  37      28.002  29.900  27.295  1.00 12.30           H
ATOM    568  CD  GLN A  37      28.377  31.904  26.964  1.00 11.36           C
ATOM    569  OE1 GLN A  37      28.686  32.627  26.031  1.00 11.06           O
ATOM    570  NE2 GLN A  37      28.776  32.241  28.178  1.00 11.51           N
ATOM    571 1HE2 GLN A  37      29.317  33.071  28.314  1.00 11.51           H
ATOM    572 2HE2 GLN A  37      28.537  31.666  28.961  1.00 11.51           H
ATOM    573  N   CYS A  38      24.238  29.434  24.966  1.00 11.43           N
ATOM    574  H   CYS A  38      24.358  29.694  25.924  1.00 11.43           H
ATOM    575  CA  CYS A  38      22.893  29.644  24.435  1.00 13.68           C
ATOM    576  HA  CYS A  38      22.699  28.847  23.862  1.00 13.68           H
ATOM    577  C   CYS A  38      22.749  30.893  23.529  1.00 15.15           C
ATOM    578  O   CYS A  38      23.724  31.583  23.265  1.00 13.65           O
ATOM    579  CB  CYS A  38      21.983  29.803  25.671  1.00 12.41           C
ATOM    580 1HB  CYS A  38      22.367  30.571  26.184  1.00 12.41           H
ATOM    581 2HB  CYS A  38      21.087  30.060  25.307  1.00 12.41           H
ATOM    582  SG  CYS A  38      21.904  28.297  26.664  1.00 10.03           S
ATOM    583  HG  CYS A  38      21.885  28.615  27.945  1.00 10.03           H
ATOM    584  N   TRP A  39      21.472  31.205  23.241  1.00 13.26           N
ATOM    585  H   TRP A  39      20.816  30.491  23.487  1.00 13.26           H
ATOM    586  CA  TRP A  39      20.853  32.403  22.630  1.00 12.86           C
ATOM    587  HA  TRP A  39      20.004  32.498  23.150  1.00 12.86           H
ATOM    588  C   TRP A  39      20.454  32.190  21.154  1.00 13.05           C
ATOM    589  O   TRP A  39      21.287  31.830  20.334  1.00 12.29           O
ATOM    590  CB  TRP A  39      21.649  33.700  22.872  1.00 12.15           C
ATOM    591 1HB  TRP A  39      22.525  33.624  22.396  1.00 12.15           H
ATOM    592 2HB  TRP A  39      21.127  34.464  22.491  1.00 12.15           H
ATOM    593  CG  TRP A  39      21.947  34.031  24.319  1.00 10.44           C
ATOM    594  CD1 TRP A  39      23.070  33.699  24.993  1.00  9.07           C
ATOM    595  HD1 TRP A  39      23.857  33.224  24.599  1.00  9.07           H
ATOM    596  CD2 TRP A  39      21.104  34.723  25.287  1.00  9.17           C
ATOM    597  NE1 TRP A  39      22.970  34.113  26.307  1.00  8.18           N
ATOM    598  HE1 TRP A  39      23.675  33.961  27.000  1.00  8.18           H
ATOM    599  CE2 TRP A  39      21.785  34.757  26.541  1.00  8.54           C
ATOM    600  CE3 TRP A  39      19.830  35.332  25.236  1.00  9.40           C
ATOM    601  HE3 TRP A  39      19.315  35.325  24.379  1.00  9.40           H
ATOM    602  CZ2 TRP A  39      21.231  35.360  27.685  1.00 10.33           C
ATOM    603  HZ2 TRP A  39      21.730  35.360  28.551  1.00 10.33           H
ATOM    604  CZ3 TRP A  39      19.273  35.950  26.376  1.00 11.68           C
ATOM    605  HZ3 TRP A  39      18.374  36.384  26.315  1.00 11.68           H
ATOM    606  CH2 TRP A  39      19.966  35.961  27.591  1.00 11.74           C
ATOM    607  HH2 TRP A  39      19.560  36.398  28.394  1.00 11.74           H
ATOM    608  N   GLY A  40      19.213  32.366  20.739  1.00 14.02           N
ATOM    609  H   GLY A  40      19.036  31.964  19.840  1.00 14.02           H
ATOM    610  CA  GLY A  40      18.041  33.026  21.318  1.00 15.12           C
ATOM    611 1HA  GLY A  40      17.298  32.358  21.364  1.00 15.12           H
ATOM    612 2HA  GLY A  40      18.277  33.327  22.242  1.00 15.12           H
ATOM    613  C   GLY A  40      17.619  34.228  20.462  1.00 16.12           C
ATOM    614  O   GLY A  40      18.250  35.270  20.551  1.00 14.79           O
ATOM    615  N   CYS A  41      16.572  34.036  19.657  1.00 12.27           N
ATOM    616  H   CYS A  41      16.447  33.092  19.350  1.00 12.27           H
ATOM    617  CA  CYS A  41      15.569  34.988  19.146  1.00 13.87           C
ATOM    618  HA  CYS A  41      15.314  34.505  18.308  1.00 13.87           H
ATOM    619  C   CYS A  41      15.956  36.380  18.584  1.00 15.14           C
ATOM    620  O   CYS A  41      16.528  37.214  19.257  1.00 13.58           O
ATOM    621  CB  CYS A  41      14.492  35.142  20.227  1.00 12.48           C
ATOM    622 1HB  CYS A  41      14.959  35.528  21.022  1.00 12.48           H
ATOM    623 2HB  CYS A  41      13.840  35.809  19.867  1.00 12.48           H
ATOM    624  SG  CYS A  41      13.727  33.516  20.573  1.00 10.21           S
ATOM    625  HG  CYS A  41      12.417  33.654  20.656  1.00 10.21           H
ATOM    626  N   SER A  42      15.353  36.649  17.428  1.00 11.27           N
ATOM    627  H   SER A  42      15.416  35.934  16.731  1.00 11.27           H
ATOM    628  CA  SER A  42      14.606  37.855  17.036  1.00 14.97           C
ATOM    629  HA  SER A  42      14.153  37.416  16.260  1.00 14.97           H
ATOM    630  C   SER A  42      15.301  39.073  16.385  1.00 15.88           C
ATOM    631  O   SER A  42      16.180  39.698  16.956  1.00 14.25           O
ATOM    632  CB  SER A  42      13.662  38.326  18.149  1.00 13.51           C
ATOM    633 1HB  SER A  42      14.162  38.479  19.001  1.00 13.51           H
ATOM    634 2HB  SER A  42      13.188  39.166  17.885  1.00 13.51           H
ATOM    635  OG  SER A  42      12.679  37.333  18.395  1.00 11.26           O
ATOM    636  HG  SER A  42      11.816  37.744  18.450  1.00 11.26           H
ATOM    637  N   CYS A  43      14.686  39.425  15.258  1.00 10.44           N
ATOM    638  H   CYS A  43      14.366  38.654  14.707  1.00 10.44           H
ATOM    639  CA  CYS A  43      14.391  40.751  14.674  1.00 13.55           C
ATOM    640  HA  CYS A  43      14.161  40.445  13.750  1.00 13.55           H
ATOM    641  C   CYS A  43      15.504  41.749  14.320  1.00 14.71           C
ATOM    642  O   CYS A  43      16.237  42.242  15.166  1.00 12.91           O
ATOM    643  CB  CYS A  43      13.234  41.412  15.450  1.00 12.05           C
ATOM    644 1HB  CYS A  43      13.050  42.263  14.958  1.00 12.05           H
ATOM    645 2HB  CYS A  43      12.461  40.788  15.337  1.00 12.05           H
ATOM    646  SG  CYS A  43      13.620  41.707  17.202  1.00  9.63           S
ATOM    647  HG  CYS A  43      12.498  41.778  17.894  1.00  9.63           H
ATOM    648  N   GLY A  44      15.448  42.159  13.042  1.00 10.84           N
ATOM    649  H   GLY A  44      15.347  41.462  12.332  1.00 10.84           H
ATOM    650  CA  GLY A  44      15.525  43.562  12.617  1.00 15.06           C
ATOM    651 1HA  GLY A  44      15.017  43.629  11.758  1.00 15.06           H
ATOM    652 2HA  GLY A  44      15.062  44.100  13.322  1.00 15.06           H
ATOM    653  C   GLY A  44      16.914  44.147  12.400  1.00 15.97           C
ATOM    654  O   GLY A  44      17.599  44.450  13.359  1.00 13.65           O
ATOM    655  N   ASP A  45      17.287  44.314  11.138  1.00 11.12           N
ATOM    656  H   ASP A  45      17.369  43.499  10.564  1.00 11.12           H
ATOM    657  CA  ASP A  45      17.589  45.621  10.526  1.00 15.34           C
ATOM    658  HA  ASP A  45      16.682  45.967  10.286  1.00 15.34           H
ATOM    659  C   ASP A  45      18.446  45.451   9.257  1.00 15.59           C
ATOM    660  O   ASP A  45      19.544  44.896   9.283  1.00 13.80           O
ATOM    661  CB  ASP A  45      18.237  46.639  11.502  1.00 14.25           C
ATOM    662 1HB  ASP A  45      18.900  46.157  12.075  1.00 14.25           H
ATOM    663 2HB  ASP A  45      18.706  47.342  10.967  1.00 14.25           H
ATOM    664  CG  ASP A  45      17.217  47.332  12.422  1.00 11.67           C
ATOM    665  OD1 ASP A  45      16.036  47.446  12.017  1.00 10.83           O
ATOM    666  OD2 ASP A  45      17.625  47.794  13.510  1.00 10.49           O
ATOM    667  N   GLU A  46      17.930  45.939   8.139  1.00 12.04           N
ATOM    668  H   GLU A  46      16.936  46.012   8.058  1.00 12.04           H
ATOM    669  CA  GLU A  46      18.767  46.377   7.014  1.00 15.46           C
ATOM    670  HA  GLU A  46      19.480  45.684   6.908  1.00 15.46           H
ATOM    671  C   GLU A  46      19.347  47.770   7.350  1.00 15.33           C
ATOM    672  O   GLU A  46      18.659  48.549   8.023  1.00 13.92           O
ATOM    673  CB  GLU A  46      17.951  46.464   5.712  1.00 14.54           C
ATOM    674 1HB  GLU A  46      17.055  46.850   5.931  1.00 14.54           H
ATOM    675 2HB  GLU A  46      18.432  47.074   5.082  1.00 14.54           H
ATOM    676  CG  GLU A  46      17.730  45.123   4.999  1.00 12.58           C
ATOM    677 1HG  GLU A  46      18.599  44.628   4.979  1.00 12.58           H
ATOM    678 2HG  GLU A  46      17.057  44.595   5.518  1.00 12.58           H
ATOM    679  CD  GLU A  46      17.219  45.295   3.548  1.00 11.70           C
ATOM    680  OE1 GLU A  46      17.545  44.414   2.720  1.00 11.03           O
ATOM    681  OE2 GLU A  46      16.539  46.292   3.271  1.00 12.16           O
ATOM    682  N   PRO A  47      20.554  48.108   6.911  1.00 13.68           N
ATOM    683  CA  PRO A  47      20.687  48.665   5.555  1.00 17.16           C
ATOM    684  HA  PRO A  47      20.036  48.184   4.968  1.00 17.16           H
ATOM    685  C   PRO A  47      22.068  48.469   4.874  1.00 17.76           C
ATOM    686  O   PRO A  47      23.083  48.198   5.511  1.00 15.82           O
ATOM    687  CB  PRO A  47      20.448  50.163   5.789  1.00 15.33           C
ATOM    688 1HB  PRO A  47      20.873  50.711   5.068  1.00 15.33           H
ATOM    689 2HB  PRO A  47      19.470  50.368   5.831  1.00 15.33           H
ATOM    690  CG  PRO A  47      21.119  50.422   7.141  1.00 14.06           C
ATOM    691 1HG  PRO A  47      22.004  50.870   7.017  1.00 14.06           H
ATOM    692 2HG  PRO A  47      20.536  50.989   7.723  1.00 14.06           H
ATOM    693  CD  PRO A  47      21.301  49.041   7.753  1.00 14.37           C
ATOM    694 1HD  PRO A  47      22.266  48.779   7.763  1.00 14.37           H
ATOM    695 2HD  PRO A  47      20.937  49.012   8.684  1.00 14.37           H
ATOM    696  N   GLY A  48      22.126  48.734   3.566  1.00 12.49           N
ATOM    697  H   GLY A  48      21.365  48.481   2.968  1.00 12.49           H
ATOM    698  CA  GLY A  48      23.312  49.399   3.009  1.00 17.65           C
ATOM    699 1HA  GLY A  48      23.000  50.281   2.655  1.00 17.65           H
ATOM    700 2HA  GLY A  48      23.937  49.549   3.775  1.00 17.65           H
ATOM    701  C   GLY A  48      24.076  48.673   1.897  1.00 17.91           C
ATOM    702  O   GLY A  48      24.829  47.745   2.112  1.00 15.65           O
ATOM    703  N   VAL A  49      23.918  49.213   0.715  1.00 10.39           N
ATOM    704  H   VAL A  49      23.201  49.908   0.660  1.00 10.39           H
ATOM    705  CA  VAL A  49      24.630  48.956  -0.541  1.00 19.20           C
ATOM    706  HA  VAL A  49      24.434  48.004  -0.777  1.00 19.20           H
ATOM    707  C   VAL A  49      26.158  49.091  -0.419  1.00 19.11           C
ATOM    708  O   VAL A  49      26.653  50.067   0.129  1.00 17.58           O
ATOM    709  CB  VAL A  49      24.109  49.997  -1.563  1.00 17.06           C
ATOM    710  HB  VAL A  49      24.297  50.887  -1.148  1.00 17.06           H
ATOM    711  CG1 VAL A  49      24.830  49.982  -2.899  1.00 14.13           C
ATOM    712 1HG1 VAL A  49      24.453  50.672  -3.517  1.00 14.13           H
ATOM    713 2HG1 VAL A  49      24.742  49.090  -3.343  1.00 14.13           H
ATOM    714 3HG1 VAL A  49      25.805  50.173  -2.782  1.00 14.13           H
ATOM    715  CG2 VAL A  49      22.603  49.801  -1.832  1.00 14.83           C
ATOM    716 1HG2 VAL A  49      22.266  50.473  -2.492  1.00 14.83           H
ATOM    717 2HG2 VAL A  49      22.072  49.904  -0.991  1.00 14.83           H
ATOM    718 3HG2 VAL A  49      22.421  48.890  -2.201  1.00 14.83           H
ATOM    719  N   GLY A  50      26.893  48.153  -1.050  1.00 12.34           N
ATOM    720  H   GLY A  50      26.436  47.318  -1.358  1.00 12.34           H
ATOM    721  CA  GLY A  50      28.318  48.296  -1.305  1.00 20.99           C
ATOM    722 1HA  GLY A  50      28.468  49.211  -1.680  1.00 20.99           H
ATOM    723 2HA  GLY A  50      28.792  48.214  -0.428  1.00 20.99           H
ATOM    724  C   GLY A  50      28.843  47.237  -2.284  1.00 20.68           C
ATOM    725  O   GLY A  50      28.635  46.046  -2.089  1.00 18.54           O
ATOM    726  N   ARG A  51      29.451  47.675  -3.351  1.00 11.04           N
ATOM    727  H   ARG A  51      29.668  48.651  -3.357  1.00 11.04           H
ATOM    728  CA  ARG A  51      29.859  46.924  -4.545  1.00 17.53           C
ATOM    729  HA  ARG A  51      29.191  46.188  -4.655  1.00 17.53           H
ATOM    730  C   ARG A  51      31.247  46.271  -4.406  1.00 17.36           C
ATOM    731  O   ARG A  51      32.110  46.827  -3.744  1.00 16.15           O
ATOM    732  CB  ARG A  51      29.880  47.929  -5.713  1.00 16.68           C
ATOM    733 1HB  ARG A  51      29.612  48.823  -5.353  1.00 16.68           H
ATOM    734 2HB  ARG A  51      30.817  47.976  -6.060  1.00 16.68           H
ATOM    735  CG  ARG A  51      28.967  47.619  -6.899  1.00 14.57           C
ATOM    736 1HG  ARG A  51      29.188  46.718  -7.272  1.00 14.57           H
ATOM    737 2HG  ARG A  51      28.011  47.633  -6.606  1.00 14.57           H
ATOM    738  CD  ARG A  51      29.201  48.693  -7.960  1.00 13.82           C
ATOM    739 1HD  ARG A  51      29.030  49.594  -7.560  1.00 13.82           H
ATOM    740 2HD  ARG A  51      30.148  48.643  -8.277  1.00 13.82           H
ATOM    741  NE  ARG A  51      28.322  48.548  -9.140  1.00 12.86           N
ATOM    742  HE  ARG A  51      27.502  47.985  -9.037  1.00 12.86           H
ATOM    743  CZ  ARG A  51      28.534  49.104 -10.322  1.00 13.22           C
ATOM    744  NH1 ARG A  51      29.593  49.836 -10.561  1.00 12.97           N
ATOM    745 1HH1 ARG A  51      30.269  49.988  -9.840  1.00 12.97           H
ATOM    746 2HH1 ARG A  51      29.726  50.243 -11.465  1.00 12.97           H
ATOM    747  NH2 ARG A  51      27.679  48.950 -11.283  1.00 12.73           N
ATOM    748 1HH2 ARG A  51      26.852  48.408 -11.134  1.00 12.73           H
ATOM    749 2HH2 ARG A  51      27.846  49.373 -12.173  1.00 12.73           H
ATOM    750  N   GLU A  52      31.428  45.199  -5.178  1.00 13.30           N
ATOM    751  H   GLU A  52      30.604  44.663  -5.360  1.00 13.30           H
ATOM    752  CA  GLU A  52      32.658  44.686  -5.803  1.00 19.45           C
ATOM    753  HA  GLU A  52      32.222  43.961  -6.336  1.00 19.45           H
ATOM    754  C   GLU A  52      33.689  43.872  -4.992  1.00 18.56           C
ATOM    755  O   GLU A  52      34.251  44.333  -4.011  1.00 17.42           O
ATOM    756  CB  GLU A  52      33.333  45.778  -6.657  1.00 19.01           C
ATOM    757 1HB  GLU A  52      33.250  46.657  -6.188  1.00 19.01           H
ATOM    758 2HB  GLU A  52      34.300  45.551  -6.772  1.00 19.01           H
ATOM    759  CG  GLU A  52      32.682  45.892  -8.042  1.00 17.46           C
ATOM    760 1HG  GLU A  52      33.007  45.130  -8.602  1.00 17.46           H
ATOM    761 2HG  GLU A  52      31.691  45.822  -7.927  1.00 17.46           H
ATOM    762  CD  GLU A  52      32.992  47.207  -8.785  1.00 16.45           C
ATOM    763  OE1 GLU A  52      32.137  47.598  -9.620  1.00 15.60           O
ATOM    764  OE2 GLU A  52      34.024  47.823  -8.509  1.00 19.42           O
ATOM    765  N   GLY A  53      34.012  42.668  -5.534  1.00 13.56           N
ATOM    766  H   GLY A  53      33.308  42.128  -5.996  1.00 13.56           H
ATOM    767  CA  GLY A  53      35.384  42.152  -5.447  1.00 20.42           C
ATOM    768 1HA  GLY A  53      35.802  42.335  -6.337  1.00 20.42           H
ATOM    769 2HA  GLY A  53      35.839  42.701  -4.745  1.00 20.42           H
ATOM    770  C   GLY A  53      35.605  40.671  -5.112  1.00 20.38           C
ATOM    771  O   GLY A  53      36.053  40.359  -4.027  1.00 18.39           O
ATOM    772  N   LEU A  54      35.381  39.786  -6.097  1.00  9.16           N
ATOM    773  H   LEU A  54      34.540  39.904  -6.625  1.00  9.16           H
ATOM    774  CA  LEU A  54      36.248  38.660  -6.477  1.00 18.68           C
ATOM    775  HA  LEU A  54      35.607  38.229  -7.112  1.00 18.68           H
ATOM    776  C   LEU A  54      36.554  37.462  -5.523  1.00 17.99           C
ATOM    777  O   LEU A  54      37.192  37.581  -4.489  1.00 16.89           O
ATOM    778  CB  LEU A  54      37.551  39.231  -7.076  1.00 17.28           C
ATOM    779 1HB  LEU A  54      37.885  39.953  -6.471  1.00 17.28           H
ATOM    780 2HB  LEU A  54      38.226  38.494  -7.121  1.00 17.28           H
ATOM    781  CG  LEU A  54      37.375  39.823  -8.497  1.00 15.45           C
ATOM    782  HG  LEU A  54      36.522  40.345  -8.513  1.00 15.45           H
ATOM    783  CD1 LEU A  54      38.540  40.736  -8.834  1.00 15.02           C
ATOM    784 1HD1 LEU A  54      38.438  41.125  -9.750  1.00 15.02           H
ATOM    785 2HD1 LEU A  54      39.406  40.237  -8.807  1.00 15.02           H
ATOM    786 3HD1 LEU A  54      38.601  41.493  -8.184  1.00 15.02           H
ATOM    787  CD2 LEU A  54      37.303  38.725  -9.557  1.00 16.90           C
ATOM    788 1HD2 LEU A  54      37.189  39.116 -10.471  1.00 16.90           H
ATOM    789 2HD2 LEU A  54      36.531  38.112  -9.387  1.00 16.90           H
ATOM    790 3HD2 LEU A  54      38.138  38.174  -9.560  1.00 16.90           H
ATOM    791  N   LEU A  55      36.294  36.275  -6.094  1.00 10.44           N
ATOM    792  H   LEU A  55      35.470  36.261  -6.660  1.00 10.44           H
ATOM    793  CA  LEU A  55      37.010  34.991  -6.032  1.00 21.41           C
ATOM    794  HA  LEU A  55      36.495  34.509  -6.741  1.00 21.41           H
ATOM    795  C   LEU A  55      36.819  34.071  -4.809  1.00 20.51           C
ATOM    796  O   LEU A  55      37.275  34.337  -3.708  1.00 19.02           O
ATOM    797  CB  LEU A  55      38.511  35.182  -6.376  1.00 19.54           C
ATOM    798 1HB  LEU A  55      38.890  35.870  -5.757  1.00 19.54           H
ATOM    799 2HB  LEU A  55      38.980  34.310  -6.233  1.00 19.54           H
ATOM    800  CG  LEU A  55      38.781  35.640  -7.826  1.00 17.28           C
ATOM    801  HG  LEU A  55      38.117  36.356  -8.041  1.00 17.28           H
ATOM    802  CD1 LEU A  55      40.216  36.167  -7.947  1.00 16.00           C
ATOM    803 1HD1 LEU A  55      40.409  36.469  -8.881  1.00 16.00           H
ATOM    804 2HD1 LEU A  55      40.880  35.458  -7.710  1.00 16.00           H
ATOM    805 3HD1 LEU A  55      40.365  36.944  -7.336  1.00 16.00           H
ATOM    806  CD2 LEU A  55      38.601  34.508  -8.836  1.00 18.63           C
ATOM    807 1HD2 LEU A  55      38.780  34.826  -9.767  1.00 18.63           H
ATOM    808 2HD2 LEU A  55      37.668  34.148  -8.809  1.00 18.63           H
ATOM    809 3HD2 LEU A  55      39.227  33.753  -8.643  1.00 18.63           H
ATOM    810  N   GLY A  56      36.255  32.855  -5.089  1.00 18.96           N
ATOM    811  H   GLY A  56      35.677  32.782  -5.902  1.00 18.96           H
ATOM    812  CA  GLY A  56      36.447  31.653  -4.270  1.00 28.97           C
ATOM    813 1HA  GLY A  56      36.974  31.012  -4.828  1.00 28.97           H
ATOM    814 2HA  GLY A  56      36.991  31.933  -3.479  1.00 28.97           H
ATOM    815  C   GLY A  56      35.191  30.939  -3.766  1.00 28.52           C
ATOM    816  O   GLY A  56      35.159  30.486  -2.635  1.00 25.75           O
ATOM    817  N   GLY A  57      34.167  30.800  -4.600  1.00 21.95           N
ATOM    818  H   GLY A  57      34.213  31.230  -5.502  1.00 21.95           H
ATOM    819  CA  GLY A  57      32.976  30.037  -4.237  1.00 28.80           C
ATOM    820 1HA  GLY A  57      32.705  30.318  -3.316  1.00 28.80           H
ATOM    821 2HA  GLY A  57      32.253  30.277  -4.885  1.00 28.80           H
ATOM    822  C   GLY A  57      33.217  28.522  -4.267  1.00 28.58           C
ATOM    823  O   GLY A  57      33.088  27.895  -5.306  1.00 26.23           O
ATOM    824  N   ARG A  58      33.532  27.931  -3.110  1.00 21.05           N
ATOM    825  H   ARG A  58      33.885  28.490  -2.360  1.00 21.05           H
ATOM    826  CA  ARG A  58      33.375  26.486  -2.907  1.00 29.72           C
ATOM    827  HA  ARG A  58      33.922  26.038  -3.614  1.00 29.72           H
ATOM    828  C   ARG A  58      31.894  26.129  -3.054  1.00 28.80           C
ATOM    829  O   ARG A  58      31.076  26.564  -2.254  1.00 26.91           O
ATOM    830  CB  ARG A  58      33.892  26.059  -1.514  1.00 27.57           C
ATOM    831 1HB  ARG A  58      33.685  26.788  -0.861  1.00 27.57           H
ATOM    832 2HB  ARG A  58      33.417  25.222  -1.242  1.00 27.57           H
ATOM    833  CG  ARG A  58      35.408  25.790  -1.475  1.00 24.46           C
ATOM    834 1HG  ARG A  58      35.630  25.045  -2.104  1.00 24.46           H
ATOM    835 2HG  ARG A  58      35.900  26.616  -1.750  1.00 24.46           H
ATOM    836  CD  ARG A  58      35.833  25.397  -0.054  1.00 22.90           C
ATOM    837 1HD  ARG A  58      35.774  26.195   0.545  1.00 22.90           H
ATOM    838 2HD  ARG A  58      35.229  24.677   0.288  1.00 22.90           H
ATOM    839  NE  ARG A  58      37.222  24.890  -0.003  1.00 20.66           N
ATOM    840  HE  ARG A  58      37.680  24.746  -0.880  1.00 20.66           H
ATOM    841  CZ  ARG A  58      37.920  24.608   1.087  1.00 19.52           C
ATOM    842  NH1 ARG A  58      37.446  24.808   2.286  1.00 19.00           N
ATOM    843 1HH1 ARG A  58      36.528  25.186   2.404  1.00 19.00           H
ATOM    844 2HH1 ARG A  58      38.001  24.583   3.087  1.00 19.00           H
ATOM    845  NH2 ARG A  58      39.127  24.121   0.997  1.00 19.64           N
ATOM    846 1HH2 ARG A  58      39.534  23.957   0.099  1.00 19.64           H
ATOM    847 2HH2 ARG A  58      39.645  23.912   1.826  1.00 19.64           H
ATOM    848  N   ASN A  59      31.558  25.302  -4.025  1.00 20.57           N
ATOM    849  H   ASN A  59      32.250  25.079  -4.712  1.00 20.57           H
ATOM    850  CA  ASN A  59      30.238  24.691  -4.159  1.00 26.41           C
ATOM    851  HA  ASN A  59      29.569  25.433  -4.198  1.00 26.41           H
ATOM    852  C   ASN A  59      29.950  23.821  -2.932  1.00 26.10           C
ATOM    853  O   ASN A  59      30.443  22.702  -2.829  1.00 24.41           O
ATOM    854  CB  ASN A  59      30.180  23.869  -5.463  1.00 25.41           C
ATOM    855 1HB  ASN A  59      31.038  23.366  -5.566  1.00 25.41           H
ATOM    856 2HB  ASN A  59      29.420  23.222  -5.403  1.00 25.41           H
ATOM    857  CG  ASN A  59      29.980  24.712  -6.705  1.00 21.76           C
ATOM    858  OD1 ASN A  59      29.308  25.726  -6.692  1.00 20.27           O
ATOM    859  ND2 ASN A  59      30.527  24.315  -7.829  1.00 20.19           N
ATOM    860 1HD2 ASN A  59      30.390  24.845  -8.666  1.00 20.19           H
ATOM    861 2HD2 ASN A  59      31.081  23.483  -7.849  1.00 20.19           H
ATOM    862  N   VAL A  60      29.136  24.324  -2.003  1.00 26.19           N
ATOM    863  H   VAL A  60      28.909  25.297  -2.042  1.00 26.19           H
ATOM    864  CA  VAL A  60      28.561  23.514  -0.929  1.00 30.22           C
ATOM    865  HA  VAL A  60      29.293  22.956  -0.539  1.00 30.22           H
ATOM    866  C   VAL A  60      27.483  22.635  -1.561  1.00 30.20           C
ATOM    867  O   VAL A  60      26.385  23.094  -1.865  1.00 28.54           O
ATOM    868  CB  VAL A  60      28.016  24.382   0.219  1.00 28.02           C
ATOM    869  HB  VAL A  60      27.299  24.960  -0.170  1.00 28.02           H
ATOM    870  CG1 VAL A  60      27.430  23.519   1.341  1.00 23.31           C
ATOM    871 1HG1 VAL A  60      27.078  24.088   2.084  1.00 23.31           H
ATOM    872 2HG1 VAL A  60      28.124  22.909   1.724  1.00 23.31           H
ATOM    873 3HG1 VAL A  60      26.677  22.954   1.003  1.00 23.31           H
ATOM    874  CG2 VAL A  60      29.131  25.247   0.828  1.00 24.27           C
ATOM    875 1HG2 VAL A  60      28.779  25.812   1.574  1.00 24.27           H
ATOM    876 2HG2 VAL A  60      29.527  25.857   0.141  1.00 24.27           H
ATOM    877 3HG2 VAL A  60      29.867  24.677   1.194  1.00 24.27           H
ATOM    878  N   ALA A  61      27.809  21.377  -1.813  1.00 27.92           N
ATOM    879  H   ALA A  61      28.759  21.092  -1.685  1.00 27.92           H
ATOM    880  CA  ALA A  61      26.846  20.399  -2.266  1.00 32.88           C
ATOM    881  HA  ALA A  61      26.387  20.767  -3.075  1.00 32.88           H
ATOM    882  C   ALA A  61      25.820  20.167  -1.141  1.00 33.12           C
ATOM    883  O   ALA A  61      26.145  19.598  -0.098  1.00 32.34           O
ATOM    884  CB  ALA A  61      27.574  19.120  -2.672  1.00 32.04           C
ATOM    885 1HB  ALA A  61      28.233  19.299  -3.403  1.00 32.04           H
ATOM    886 2HB  ALA A  61      26.930  18.430  -3.002  1.00 32.04           H
ATOM    887 3HB  ALA A  61      28.072  18.730  -1.898  1.00 32.04           H
ATOM    888  N   LEU A  62      24.585  20.604  -1.347  1.00 30.01           N
ATOM    889  H   LEU A  62      24.403  21.172  -2.150  1.00 30.01           H
ATOM    890  CA  LEU A  62      23.480  20.286  -0.443  1.00 33.61           C
ATOM    891  HA  LEU A  62      23.765  20.509   0.489  1.00 33.61           H
ATOM    892  C   LEU A  62      23.189  18.784  -0.549  1.00 33.30           C
ATOM    893  O   LEU A  62      22.701  18.307  -1.570  1.00 31.35           O
ATOM    894  CB  LEU A  62      22.250  21.144  -0.795  1.00 31.50           C
ATOM    895 1HB  LEU A  62      22.112  21.099  -1.784  1.00 31.50           H
ATOM    896 2HB  LEU A  62      21.455  20.755  -0.330  1.00 31.50           H
ATOM    897  CG  LEU A  62      22.371  22.631  -0.388  1.00 27.29           C
ATOM    898  HG  LEU A  62      23.260  22.972  -0.695  1.00 27.29           H
ATOM    899  CD1 LEU A  62      21.236  23.429  -1.031  1.00 25.87           C
ATOM    900 1HD1 LEU A  62      21.292  24.396  -0.782  1.00 25.87           H
ATOM    901 2HD1 LEU A  62      20.344  23.087  -0.734  1.00 25.87           H
ATOM    902 3HD1 LEU A  62      21.273  23.365  -2.028  1.00 25.87           H
ATOM    903  CD2 LEU A  62      22.294  22.809   1.122  1.00 27.34           C
ATOM    904 1HD2 LEU A  62      22.373  23.774   1.374  1.00 27.34           H
ATOM    905 2HD2 LEU A  62      23.030  22.310   1.580  1.00 27.34           H
ATOM    906 3HD2 LEU A  62      21.424  22.469   1.479  1.00 27.34           H
ATOM    907  N   LEU A  63      23.500  18.060   0.512  1.00 32.61           N
ATOM    908  H   LEU A  63      23.981  18.515   1.261  1.00 32.61           H
ATOM    909  CA  LEU A  63      23.189  16.642   0.665  1.00 37.20           C
ATOM    910  HA  LEU A  63      23.249  16.221  -0.240  1.00 37.20           H
ATOM    911  C   LEU A  63      21.754  16.486   1.177  1.00 38.07           C
ATOM    912  O   LEU A  63      21.261  17.307   1.950  1.00 35.85           O
ATOM    913  CB  LEU A  63      24.228  15.977   1.589  1.00 35.75           C
ATOM    914 1HB  LEU A  63      24.161  16.409   2.488  1.00 35.75           H
ATOM    915 2HB  LEU A  63      23.995  15.008   1.667  1.00 35.75           H
ATOM    916  CG  LEU A  63      25.697  16.082   1.112  1.00 31.13           C
ATOM    917  HG  LEU A  63      25.891  17.051   0.959  1.00 31.13           H
ATOM    918  CD1 LEU A  63      26.634  15.495   2.168  1.00 30.07           C
ATOM    919 1HD1 LEU A  63      27.588  15.556   1.874  1.00 30.07           H
ATOM    920 2HD1 LEU A  63      26.425  14.532   2.337  1.00 30.07           H
ATOM    921 3HD1 LEU A  63      26.548  15.985   3.036  1.00 30.07           H
ATOM    922  CD2 LEU A  63      25.942  15.339  -0.195  1.00 33.14           C
ATOM    923 1HD2 LEU A  63      26.897  15.422  -0.481  1.00 33.14           H
ATOM    924 2HD2 LEU A  63      25.369  15.705  -0.928  1.00 33.14           H
ATOM    925 3HD2 LEU A  63      25.734  14.366  -0.098  1.00 33.14           H
ATOM    926  N   TYR A  64      21.052  15.427   0.752  1.00 34.68           N
ATOM    927  H   TYR A  64      21.402  14.907  -0.027  1.00 34.68           H
ATOM    928  CA  TYR A  64      19.806  14.995   1.367  1.00 37.12           C
ATOM    929  HA  TYR A  64      19.668  15.586   2.162  1.00 37.12           H
ATOM    930  C   TYR A  64      19.945  13.546   1.829  1.00 37.96           C
ATOM    931  O   TYR A  64      20.575  12.727   1.153  1.00 36.12           O
ATOM    932  CB  TYR A  64      18.611  15.198   0.424  1.00 36.08           C
ATOM    933 1HB  TYR A  64      17.776  15.230   0.973  1.00 36.08           H
ATOM    934 2HB  TYR A  64      18.729  16.068  -0.055  1.00 36.08           H
ATOM    935  CG  TYR A  64      18.436  14.118  -0.618  1.00 32.61           C
ATOM    936  CD1 TYR A  64      19.162  14.171  -1.822  1.00 28.13           C
ATOM    937  HD1 TYR A  64      19.762  14.949  -2.008  1.00 28.13           H
ATOM    938  CD2 TYR A  64      17.582  13.032  -0.358  1.00 27.75           C
ATOM    939  HD2 TYR A  64      17.058  13.002   0.493  1.00 27.75           H
ATOM    940  CE1 TYR A  64      19.047  13.134  -2.765  1.00 24.50           C
ATOM    941  HE1 TYR A  64      19.560  13.174  -3.623  1.00 24.50           H
ATOM    942  CE2 TYR A  64      17.463  11.987  -1.292  1.00 25.18           C
ATOM    943  HE2 TYR A  64      16.857  11.214  -1.105  1.00 25.18           H
ATOM    944  CZ  TYR A  64      18.200  12.033  -2.491  1.00 24.79           C
ATOM    945  OH  TYR A  64      18.110  11.006  -3.361  1.00 24.81           O
ATOM    946  HH  TYR A  64      18.089  10.180  -2.878  1.00 24.81           H
ATOM    947  N   ARG A  65      19.361  13.217   2.970  1.00 34.36           N
ATOM    948  H   ARG A  65      18.867  13.926   3.473  1.00 34.36           H
ATOM    949  CA  ARG A  65      19.403  11.870   3.530  1.00 35.48           C
ATOM    950  HA  ARG A  65      20.278  11.448   3.292  1.00 35.48           H
ATOM    951  C   ARG A  65      18.327  11.003   2.896  1.00 36.54           C
ATOM    952  O   ARG A  65      17.148  11.349   2.927  1.00 34.86           O
ATOM    953  CB  ARG A  65      19.309  11.974   5.053  1.00 35.99           C
ATOM    954 1HB  ARG A  65      19.850  12.757   5.360  1.00 35.99           H
ATOM    955 2HB  ARG A  65      18.352  12.107   5.312  1.00 35.99           H
ATOM    956  CG  ARG A  65      19.839  10.703   5.728  1.00 31.49           C
ATOM    957 1HG  ARG A  65      19.189   9.955   5.593  1.00 31.49           H
ATOM    958 2HG  ARG A  65      20.721  10.454   5.329  1.00 31.49           H
ATOM    959  CD  ARG A  65      20.012  10.965   7.224  1.00 29.21           C
ATOM    960 1HD  ARG A  65      20.526  11.811   7.364  1.00 29.21           H
ATOM    961 2HD  ARG A  65      19.116  11.042   7.662  1.00 29.21           H
ATOM    962  NE  ARG A  65      20.747   9.867   7.869  1.00 27.41           N
ATOM    963  HE  ARG A  65      20.960   9.068   7.307  1.00 27.41           H
ATOM    964  CZ  ARG A  65      21.150   9.844   9.127  1.00 23.55           C
ATOM    965  NH1 ARG A  65      20.884  10.826   9.942  1.00 22.28           N
ATOM    966 1HH1 ARG A  65      20.365  11.617   9.619  1.00 22.28           H
ATOM    967 2HH1 ARG A  65      21.199  10.788  10.890  1.00 22.28           H
ATOM    968  NH2 ARG A  65      21.834   8.842   9.572  1.00 22.32           N
ATOM    969 1HH2 ARG A  65      22.060   8.081   8.964  1.00 22.32           H
ATOM    970 2HH2 ARG A  65      22.138   8.828  10.525  1.00 22.32           H
ATOM    971  N   CYS A  66      18.722   9.890   2.302  1.00 35.93           N
ATOM    972  H   CYS A  66      19.699   9.679   2.287  1.00 35.93           H
ATOM    973  CA  CYS A  66      17.803   8.960   1.671  1.00 33.71           C
ATOM    974  HA  CYS A  66      17.130   9.503   1.169  1.00 33.71           H
ATOM    975  C   CYS A  66      17.071   8.128   2.736  1.00 34.99           C
ATOM    976  O   CYS A  66      17.699   7.414   3.509  1.00 32.26           O
ATOM    977  CB  CYS A  66      18.579   8.086   0.693  1.00 32.76           C
ATOM    978 1HB  CYS A  66      18.981   8.721   0.033  1.00 32.76           H
ATOM    979 2HB  CYS A  66      19.306   7.664   1.235  1.00 32.76           H
ATOM    980  SG  CYS A  66      17.505   6.863  -0.091  1.00 27.08           S
ATOM    981  HG  CYS A  66      16.308   7.386  -0.282  1.00 27.08           H
ATOM    982  N   CYS A  67      15.740   8.159   2.718  1.00 42.19           N
ATOM    983  H   CYS A  67      15.287   8.719   2.025  1.00 42.19           H
ATOM    984  CA  CYS A  67      14.909   7.414   3.662  1.00 42.26           C
ATOM    985  HA  CYS A  67      15.314   7.613   4.554  1.00 42.26           H
ATOM    986  C   CYS A  67      14.959   5.886   3.467  1.00 40.74           C
ATOM    987  O   CYS A  67      14.580   5.156   4.373  1.00 37.42           O
ATOM    988  CB  CYS A  67      13.466   7.920   3.562  1.00 39.86           C
ATOM    989 1HB  CYS A  67      13.161   7.701   2.635  1.00 39.86           H
ATOM    990 2HB  CYS A  67      12.940   7.383   4.221  1.00 39.86           H
ATOM    991  SG  CYS A  67      13.426   9.703   3.914  1.00 36.12           S
ATOM    992  HG  CYS A  67      13.416  10.376   2.778  1.00 36.12           H
ATOM    993  N   PHE A  68      15.438   5.409   2.319  1.00 36.48           N
ATOM    994  H   PHE A  68      15.753   6.059   1.628  1.00 36.48           H
ATOM    995  CA  PHE A  68      15.526   3.975   2.020  1.00 38.30           C
ATOM    996  HA  PHE A  68      14.808   3.554   2.574  1.00 38.30           H
ATOM    997  C   PHE A  68      16.852   3.345   2.446  1.00 38.29           C
ATOM    998  O   PHE A  68      16.863   2.203   2.890  1.00 35.37           O
ATOM    999  CB  PHE A  68      15.286   3.756   0.526  1.00 36.14           C
ATOM   1000 1HB  PHE A  68      15.828   4.421   0.013  1.00 36.14           H
ATOM   1001 2HB  PHE A  68      15.580   2.831   0.286  1.00 36.14           H
ATOM   1002  CG  PHE A  68      13.837   3.913   0.120  1.00 33.41           C
ATOM   1003  CD1 PHE A  68      12.963   2.822   0.251  1.00 29.36           C
ATOM   1004  HD1 PHE A  68      13.305   1.951   0.604  1.00 29.36           H
ATOM   1005  CD2 PHE A  68      13.358   5.138  -0.367  1.00 29.50           C
ATOM   1006  HD2 PHE A  68      13.977   5.919  -0.455  1.00 29.50           H
ATOM   1007  CE1 PHE A  68      11.615   2.946  -0.110  1.00 27.03           C
ATOM   1008  HE1 PHE A  68      10.996   2.166  -0.016  1.00 27.03           H
ATOM   1009  CE2 PHE A  68      11.998   5.267  -0.734  1.00 26.27           C
ATOM   1010  HE2 PHE A  68      11.654   6.138  -1.085  1.00 26.27           H
ATOM   1011  CZ  PHE A  68      11.135   4.172  -0.605  1.00 27.59           C
ATOM   1012  HZ  PHE A  68      10.174   4.262  -0.866  1.00 27.59           H
ATOM   1013  N   CYS A  69      17.968   4.055   2.319  1.00 46.13           N
ATOM   1014  H   CYS A  69      17.903   4.990   1.971  1.00 46.13           H
ATOM   1015  CA  CYS A  69      19.290   3.526   2.667  1.00 48.73           C
ATOM   1016  HA  CYS A  69      19.108   2.607   3.018  1.00 48.73           H
ATOM   1017  C   CYS A  69      19.984   4.256   3.823  1.00 48.63           C
ATOM   1018  O   CYS A  69      21.062   3.847   4.237  1.00 44.88           O
ATOM   1019  CB  CYS A  69      20.155   3.466   1.401  1.00 46.26           C
ATOM   1020 1HB  CYS A  69      20.960   2.928   1.652  1.00 46.26           H
ATOM   1021 2HB  CYS A  69      19.612   2.960   0.730  1.00 46.26           H
ATOM   1022  SG  CYS A  69      20.585   5.138   0.831  1.00 40.27           S
ATOM   1023  HG  CYS A  69      20.689   5.142  -0.485  1.00 40.27           H
ATOM   1024  N   GLY A  70      19.401   5.351   4.320  1.00 43.17           N
ATOM   1025  H   GLY A  70      18.529   5.638   3.925  1.00 43.17           H
ATOM   1026  CA  GLY A  70      19.959   6.154   5.405  1.00 47.02           C
ATOM   1027 1HA  GLY A  70      19.247   6.800   5.682  1.00 47.02           H
ATOM   1028 2HA  GLY A  70      20.152   5.526   6.159  1.00 47.02           H
ATOM   1029  C   GLY A  70      21.233   6.932   5.065  1.00 49.04           C
ATOM   1030  O   GLY A  70      21.785   7.587   5.944  1.00 46.08           O
ATOM   1031  N   LYS A  71      21.700   6.887   3.802  1.00 38.77           N
ATOM   1032  H   LYS A  71      21.179   6.359   3.131  1.00 38.77           H
ATOM   1033  CA  LYS A  71      22.923   7.561   3.344  1.00 47.60           C
ATOM   1034  HA  LYS A  71      23.482   7.672   4.166  1.00 47.60           H
ATOM   1035  C   LYS A  71      22.623   8.949   2.775  1.00 48.28           C
ATOM   1036  O   LYS A  71      21.544   9.192   2.227  1.00 44.73           O
ATOM   1037  CB  LYS A  71      23.674   6.694   2.321  1.00 46.13           C
ATOM   1038 1HB  LYS A  71      23.059   6.493   1.559  1.00 46.13           H
ATOM   1039 2HB  LYS A  71      24.464   7.207   1.986  1.00 46.13           H
ATOM   1040  CG  LYS A  71      24.167   5.366   2.919  1.00 43.42           C
ATOM   1041 1HG  LYS A  71      24.741   5.560   3.714  1.00 43.42           H
ATOM   1042 2HG  LYS A  71      23.377   4.823   3.202  1.00 43.42           H
ATOM   1043  CD  LYS A  71      24.984   4.562   1.900  1.00 41.26           C
ATOM   1044 1HD  LYS A  71      24.416   4.367   1.100  1.00 41.26           H
ATOM   1045 2HD  LYS A  71      25.782   5.096   1.620  1.00 41.26           H
ATOM   1046  CE  LYS A  71      25.453   3.243   2.518  1.00 36.85           C
ATOM   1047 1HE  LYS A  71      26.011   3.435   3.325  1.00 36.85           H
ATOM   1048 2HE  LYS A  71      24.656   2.700   2.785  1.00 36.85           H
ATOM   1049  NZ  LYS A  71      26.270   2.435   1.569  1.00 30.47           N
ATOM   1050 1HZ  LYS A  71      26.566   1.578   1.991  1.00 30.47           H
ATOM   1051 2HZ  LYS A  71      27.087   2.936   1.283  1.00 30.47           H
ATOM   1052 3HZ  LYS A  71      25.746   2.208   0.748  1.00 30.47           H
ATOM   1053  N   ASP A  72      23.609   9.840   2.882  1.00 41.92           N
ATOM   1054  H   ASP A  72      24.441   9.566   3.365  1.00 41.92           H
ATOM   1055  CA  ASP A  72      23.545  11.188   2.337  1.00 45.30           C
ATOM   1056  HA  ASP A  72      22.592  11.480   2.414  1.00 45.30           H
ATOM   1057  C   ASP A  72      23.936  11.185   0.852  1.00 46.60           C
ATOM   1058  O   ASP A  72      24.998  10.688   0.473  1.00 43.69           O
ATOM   1059  CB  ASP A  72      24.424  12.131   3.169  1.00 44.20           C
ATOM   1060 1HB  ASP A  72      25.356  11.770   3.192  1.00 44.20           H
ATOM   1061 2HB  ASP A  72      24.426  13.035   2.741  1.00 44.20           H
ATOM   1062  CG  ASP A  72      23.913  12.267   4.604  1.00 40.26           C
ATOM   1063  OD1 ASP A  72      22.683  12.423   4.780  1.00 37.39           O
ATOM   1064  OD2 ASP A  72      24.733  12.168   5.536  1.00 38.73           O
ATOM   1065  N   HIS A  73      23.071  11.733   0.004  1.00 42.46           N
ATOM   1066  H   HIS A  73      22.223  12.107   0.379  1.00 42.46           H
ATOM   1067  CA  HIS A  73      23.279  11.825  -1.441  1.00 42.66           C
ATOM   1068  HA  HIS A  73      24.148  11.365  -1.623  1.00 42.66           H
ATOM   1069  C   HIS A  73      23.371  13.297  -1.888  1.00 41.57           C
ATOM   1070  O   HIS A  73      22.600  14.131  -1.405  1.00 38.60           O
ATOM   1071  CB  HIS A  73      22.147  11.106  -2.177  1.00 40.47           C
ATOM   1072 1HB  HIS A  73      21.275  11.494  -1.880  1.00 40.47           H
ATOM   1073 2HB  HIS A  73      22.260  11.253  -3.160  1.00 40.47           H
ATOM   1074  CG  HIS A  73      22.111   9.615  -1.924  1.00 36.69           C
ATOM   1075  ND1 HIS A  73      22.898   8.669  -2.540  1.00 33.21           N
ATOM   1076  HD1 HIS A  73      23.592   8.843  -3.239  1.00 33.21           H
ATOM   1077  CD2 HIS A  73      21.297   8.972  -1.039  1.00 32.74           C
ATOM   1078  HD2 HIS A  73      20.613   9.397  -0.446  1.00 32.74           H
ATOM   1079  CE1 HIS A  73      22.567   7.470  -2.035  1.00 30.91           C
ATOM   1080  HE1 HIS A  73      22.982   6.601  -2.304  1.00 30.91           H
ATOM   1081  NE2 HIS A  73      21.596   7.608  -1.114  1.00 32.15           N
ATOM   1082  N   PRO A  74      24.272  13.636  -2.831  1.00 32.23           N
ATOM   1083  CA  PRO A  74      24.379  14.990  -3.352  1.00 34.25           C
ATOM   1084  HA  PRO A  74      24.414  15.638  -2.591  1.00 34.25           H
ATOM   1085  C   PRO A  74      23.140  15.359  -4.189  1.00 34.93           C
ATOM   1086  O   PRO A  74      22.708  14.593  -5.049  1.00 33.94           O
ATOM   1087  CB  PRO A  74      25.672  15.006  -4.173  1.00 33.11           C
ATOM   1088 1HB  PRO A  74      25.584  15.610  -4.965  1.00 33.11           H
ATOM   1089 2HB  PRO A  74      26.446  15.300  -3.613  1.00 33.11           H
ATOM   1090  CG  PRO A  74      25.839  13.548  -4.614  1.00 33.27           C
ATOM   1091 1HG  PRO A  74      25.341  13.371  -5.463  1.00 33.27           H
ATOM   1092 2HG  PRO A  74      26.804  13.320  -4.740  1.00 33.27           H
ATOM   1093  CD  PRO A  74      25.240  12.754  -3.458  1.00 37.00           C
ATOM   1094 1HD  PRO A  74      24.777  11.930  -3.785  1.00 37.00           H
ATOM   1095 2HD  PRO A  74      25.940  12.500  -2.791  1.00 37.00           H
ATOM   1096  N   ARG A  75      22.589  16.554  -3.975  1.00 30.38           N
ATOM   1097  H   ARG A  75      22.885  17.083  -3.180  1.00 30.38           H
ATOM   1098  CA  ARG A  75      21.562  17.127  -4.862  1.00 32.86           C
ATOM   1099  HA  ARG A  75      20.888  16.406  -5.023  1.00 32.86           H
ATOM   1100  C   ARG A  75      22.215  17.544  -6.182  1.00 32.55           C
ATOM   1101  O   ARG A  75      22.672  18.677  -6.312  1.00 30.07           O
ATOM   1102  CB  ARG A  75      20.846  18.313  -4.199  1.00 30.83           C
ATOM   1103 1HB  ARG A  75      21.529  18.870  -3.726  1.00 30.83           H
ATOM   1104 2HB  ARG A  75      20.408  18.858  -4.914  1.00 30.83           H
ATOM   1105  CG  ARG A  75      19.775  17.905  -3.185  1.00 27.18           C
ATOM   1106 1HG  ARG A  75      19.163  17.232  -3.602  1.00 27.18           H
ATOM   1107 2HG  ARG A  75      20.215  17.503  -2.382  1.00 27.18           H
ATOM   1108  CD  ARG A  75      18.967  19.145  -2.764  1.00 24.77           C
ATOM   1109 1HD  ARG A  75      19.569  19.798  -2.305  1.00 24.77           H
ATOM   1110 2HD  ARG A  75      18.564  19.574  -3.573  1.00 24.77           H
ATOM   1111  NE  ARG A  75      17.870  18.815  -1.836  1.00 22.95           N
ATOM   1112  HE  ARG A  75      17.925  17.930  -1.373  1.00 22.95           H
ATOM   1113  CZ  ARG A  75      16.813  19.575  -1.551  1.00 21.29           C
ATOM   1114  NH1 ARG A  75      16.639  20.751  -2.087  1.00 20.50           N
ATOM   1115 1HH1 ARG A  75      17.311  21.109  -2.735  1.00 20.50           H
ATOM   1116 2HH1 ARG A  75      15.834  21.294  -1.850  1.00 20.50           H
ATOM   1117  NH2 ARG A  75      15.914  19.162  -0.721  1.00 19.94           N
ATOM   1118 1HH2 ARG A  75      16.008  18.266  -0.287  1.00 19.94           H
ATOM   1119 2HH2 ARG A  75      15.124  19.738  -0.512  1.00 19.94           H
ATOM   1120  N   GLN A  76      22.214  16.667  -7.158  1.00 29.77           N
ATOM   1121  H   GLN A  76      22.078  15.698  -6.950  1.00 29.77           H
ATOM   1122  CA  GLN A  76      22.408  17.086  -8.542  1.00 31.26           C
ATOM   1123  HA  GLN A  76      23.128  17.780  -8.549  1.00 31.26           H
ATOM   1124  C   GLN A  76      21.102  17.714  -9.051  1.00 30.62           C
ATOM   1125  O   GLN A  76      20.026  17.129  -8.913  1.00 29.10           O
ATOM   1126  CB  GLN A  76      22.929  15.933  -9.407  1.00 29.67           C
ATOM   1127 1HB  GLN A  76      22.391  15.112  -9.215  1.00 29.67           H
ATOM   1128 2HB  GLN A  76      22.831  16.178 -10.372  1.00 29.67           H
ATOM   1129  CG  GLN A  76      24.416  15.655  -9.097  1.00 27.06           C
ATOM   1130 1HG  GLN A  76      24.927  16.510  -9.188  1.00 27.06           H
ATOM   1131 2HG  GLN A  76      24.490  15.320  -8.158  1.00 27.06           H
ATOM   1132  CD  GLN A  76      25.045  14.615 -10.030  1.00 24.62           C
ATOM   1133  OE1 GLN A  76      24.384  13.943 -10.790  1.00 24.76           O
ATOM   1134  NE2 GLN A  76      26.340  14.455  -9.998  1.00 24.82           N
ATOM   1135 1HE2 GLN A  76      26.776  13.783 -10.597  1.00 24.82           H
ATOM   1136 2HE2 GLN A  76      26.896  15.004  -9.374  1.00 24.82           H
ATOM   1137  N   GLY A  77      21.196  18.951  -9.527  1.00 28.59           N
ATOM   1138  H   GLY A  77      22.114  19.315  -9.683  1.00 28.59           H
ATOM   1139  CA  GLY A  77      20.069  19.820  -9.840  1.00 30.80           C
ATOM   1140 1HA  GLY A  77      19.635  20.072  -8.975  1.00 30.80           H
ATOM   1141 2HA  GLY A  77      20.435  20.639 -10.281  1.00 30.80           H
ATOM   1142  C   GLY A  77      19.040  19.157 -10.758  1.00 30.80           C
ATOM   1143  O   GLY A  77      19.328  18.833 -11.899  1.00 28.65           O
ATOM   1144  N   SER A  78      17.816  19.001 -10.261  1.00 24.86           N
ATOM   1145  H   SER A  78      17.663  19.165  -9.286  1.00 24.86           H
ATOM   1146  CA  SER A  78      16.695  18.600 -11.092  1.00 26.91           C
ATOM   1147  HA  SER A  78      17.027  17.841 -11.651  1.00 26.91           H
ATOM   1148  C   SER A  78      16.284  19.769 -11.997  1.00 27.25           C
ATOM   1149  O   SER A  78      16.216  20.911 -11.554  1.00 25.58           O
ATOM   1150  CB  SER A  78      15.527  18.078 -10.246  1.00 24.80           C
ATOM   1151 1HB  SER A  78      14.809  17.701 -10.831  1.00 24.80           H
ATOM   1152 2HB  SER A  78      15.841  17.375  -9.608  1.00 24.80           H
ATOM   1153  OG  SER A  78      14.937  19.100  -9.475  1.00 21.96           O
ATOM   1154  HG  SER A  78      14.803  19.875 -10.021  1.00 21.96           H
ATOM   1155  N   ILE A  79      15.944  19.468 -13.239  1.00 21.68           N
ATOM   1156  H   ILE A  79      16.081  18.524 -13.538  1.00 21.68           H
ATOM   1157  CA  ILE A  79      15.379  20.413 -14.217  1.00 23.71           C
ATOM   1158  HA  ILE A  79      16.080  21.100 -14.407  1.00 23.71           H
ATOM   1159  C   ILE A  79      14.166  21.173 -13.637  1.00 24.52           C
ATOM   1160  O   ILE A  79      13.931  22.335 -13.972  1.00 23.05           O
ATOM   1161  CB  ILE A  79      15.027  19.618 -15.504  1.00 22.25           C
ATOM   1162  HB  ILE A  79      14.458  18.841 -15.235  1.00 22.25           H
ATOM   1163  CG1 ILE A  79      16.320  19.108 -16.184  1.00 19.71           C
ATOM   1164 1HG1 ILE A  79      16.794  19.890 -16.589  1.00 19.71           H
ATOM   1165 2HG1 ILE A  79      16.901  18.690 -15.486  1.00 19.71           H
ATOM   1166  CG2 ILE A  79      14.192  20.440 -16.494  1.00 19.28           C
ATOM   1167 1HG2 ILE A  79      13.979  19.907 -17.313  1.00 19.28           H
ATOM   1168 2HG2 ILE A  79      14.684  21.262 -16.782  1.00 19.28           H
ATOM   1169 3HG2 ILE A  79      13.328  20.728 -16.081  1.00 19.28           H
ATOM   1170  CD1 ILE A  79      16.086  18.072 -17.288  1.00 17.54           C
ATOM   1171 1HD1 ILE A  79      16.952  17.777 -17.692  1.00 17.54           H
ATOM   1172 2HD1 ILE A  79      15.518  18.450 -18.019  1.00 17.54           H
ATOM   1173 3HD1 ILE A  79      15.624  17.262 -16.927  1.00 17.54           H
ATOM   1174  N   LEU A  80      13.461  20.575 -12.674  1.00 21.75           N
ATOM   1175  H   LEU A  80      13.711  19.636 -12.439  1.00 21.75           H
ATOM   1176  CA  LEU A  80      12.353  21.180 -11.934  1.00 22.91           C
ATOM   1177  HA  LEU A  80      11.713  21.513 -12.627  1.00 22.91           H
ATOM   1178  C   LEU A  80      12.793  22.393 -11.090  1.00 23.32           C
ATOM   1179  O   LEU A  80      12.053  23.365 -10.996  1.00 22.33           O
ATOM   1180  CB  LEU A  80      11.723  20.094 -11.044  1.00 21.46           C
ATOM   1181 1HB  LEU A  80      11.855  19.206 -11.485  1.00 21.46           H
ATOM   1182 2HB  LEU A  80      12.189  20.099 -10.159  1.00 21.46           H
ATOM   1183  CG  LEU A  80      10.214  20.305 -10.806  1.00 18.99           C
ATOM   1184  HG  LEU A  80      10.043  21.288 -10.742  1.00 18.99           H
ATOM   1185  CD1 LEU A  80       9.394  19.732 -11.958  1.00 16.85           C
ATOM   1186 1HD1 LEU A  80       8.415  19.869 -11.804  1.00 16.85           H
ATOM   1187 2HD1 LEU A  80       9.555  18.750 -12.059  1.00 16.85           H
ATOM   1188 3HD1 LEU A  80       9.634  20.173 -12.823  1.00 16.85           H
ATOM   1189  CD2 LEU A  80       9.782  19.607  -9.513  1.00 17.83           C
ATOM   1190 1HD2 LEU A  80       8.805  19.736  -9.346  1.00 17.83           H
ATOM   1191 2HD2 LEU A  80      10.279  19.972  -8.726  1.00 17.83           H
ATOM   1192 3HD2 LEU A  80       9.959  18.624  -9.560  1.00 17.83           H
ATOM   1193  N   TYR A  81      13.991  22.371 -10.482  1.00 22.51           N
ATOM   1194  H   TYR A  81      14.548  21.544 -10.559  1.00 22.51           H
ATOM   1195  CA  TYR A  81      14.522  23.498  -9.713  1.00 22.58           C
ATOM   1196  HA  TYR A  81      13.796  23.781  -9.086  1.00 22.58           H
ATOM   1197  C   TYR A  81      14.844  24.689 -10.621  1.00 23.28           C
ATOM   1198  O   TYR A  81      14.439  25.812 -10.324  1.00 21.77           O
ATOM   1199  CB  TYR A  81      15.740  23.041  -8.908  1.00 21.73           C
ATOM   1200 1HB  TYR A  81      15.487  22.232  -8.378  1.00 21.73           H
ATOM   1201 2HB  TYR A  81      16.474  22.806  -9.546  1.00 21.73           H
ATOM   1202  CG  TYR A  81      16.264  24.093  -7.948  1.00 19.15           C
ATOM   1203  CD1 TYR A  81      17.388  24.875  -8.294  1.00 16.82           C
ATOM   1204  HD1 TYR A  81      17.844  24.730  -9.172  1.00 16.82           H
ATOM   1205  CD2 TYR A  81      15.619  24.310  -6.713  1.00 16.91           C
ATOM   1206  HD2 TYR A  81      14.819  23.762  -6.466  1.00 16.91           H
ATOM   1207  CE1 TYR A  81      17.868  25.854  -7.412  1.00 16.26           C
ATOM   1208  HE1 TYR A  81      18.669  26.400  -7.658  1.00 16.26           H
ATOM   1209  CE2 TYR A  81      16.095  25.294  -5.825  1.00 15.67           C
ATOM   1210  HE2 TYR A  81      15.637  25.443  -4.949  1.00 15.67           H
ATOM   1211  CZ  TYR A  81      17.217  26.067  -6.174  1.00 16.11           C
ATOM   1212  OH  TYR A  81      17.676  27.021  -5.323  1.00 16.15           O
ATOM   1213  HH  TYR A  81      17.784  27.846  -5.796  1.00 16.15           H
ATOM   1214  N   SER A  82      15.453  24.446 -11.778  1.00 24.98           N
ATOM   1215  H   SER A  82      15.749  23.510 -11.969  1.00 24.98           H
ATOM   1216  CA  SER A  82      15.714  25.478 -12.790  1.00 27.39           C
ATOM   1217  HA  SER A  82      16.202  26.201 -12.301  1.00 27.39           H
ATOM   1218  C   SER A  82      14.427  26.076 -13.365  1.00 27.18           C
ATOM   1219  O   SER A  82      14.356  27.278 -13.596  1.00 25.10           O
ATOM   1220  CB  SER A  82      16.573  24.892 -13.917  1.00 26.19           C
ATOM   1221 1HB  SER A  82      16.068  24.193 -14.423  1.00 26.19           H
ATOM   1222 2HB  SER A  82      16.873  25.609 -14.547  1.00 26.19           H
ATOM   1223  OG  SER A  82      17.732  24.280 -13.384  1.00 23.39           O
ATOM   1224  HG  SER A  82      17.572  23.344 -13.264  1.00 23.39           H
ATOM   1225  N   MET A  83      13.367  25.279 -13.534  1.00 23.96           N
ATOM   1226  H   MET A  83      13.472  24.302 -13.348  1.00 23.96           H
ATOM   1227  CA  MET A  83      12.056  25.768 -13.979  1.00 24.30           C
ATOM   1228  HA  MET A  83      12.264  26.366 -14.753  1.00 24.30           H
ATOM   1229  C   MET A  83      11.336  26.608 -12.910  1.00 24.23           C
ATOM   1230  O   MET A  83      10.714  27.612 -13.245  1.00 22.91           O
ATOM   1231  CB  MET A  83      11.176  24.586 -14.416  1.00 23.47           C
ATOM   1232 1HB  MET A  83      11.279  23.842 -13.755  1.00 23.47           H
ATOM   1233 2HB  MET A  83      10.221  24.882 -14.438  1.00 23.47           H
ATOM   1234  CG  MET A  83      11.564  24.070 -15.804  1.00 20.78           C
ATOM   1235 1HG  MET A  83      11.498  24.870 -16.400  1.00 20.78           H
ATOM   1236 2HG  MET A  83      12.522  23.798 -15.716  1.00 20.78           H
ATOM   1237  SD  MET A  83      10.517  22.704 -16.375  1.00 18.88           S
ATOM   1238  CE  MET A  83      10.724  22.883 -18.167  1.00 17.41           C
ATOM   1239 1HE  MET A  83      10.199  22.189 -18.660  1.00 17.41           H
ATOM   1240 2HE  MET A  83      11.684  22.785 -18.428  1.00 17.41           H
ATOM   1241 3HE  MET A  83      10.411  23.781 -18.476  1.00 17.41           H
ATOM   1242  N   LEU A  84      11.434  26.233 -11.623  1.00 22.19           N
ATOM   1243  H   LEU A  84      11.958  25.409 -11.408  1.00 22.19           H
ATOM   1244  CA  LEU A  84      10.812  26.970 -10.516  1.00 23.39           C
ATOM   1245  HA  LEU A  84       9.904  27.224 -10.849  1.00 23.39           H
ATOM   1246  C   LEU A  84      11.538  28.279 -10.174  1.00 23.34           C
ATOM   1247  O   LEU A  84      10.900  29.223  -9.724  1.00 21.86           O
ATOM   1248  CB  LEU A  84      10.731  26.044  -9.286  1.00 21.46           C
ATOM   1249 1HB  LEU A  84      11.617  25.594  -9.172  1.00 21.46           H
ATOM   1250 2HB  LEU A  84      10.536  26.605  -8.482  1.00 21.46           H
ATOM   1251  CG  LEU A  84       9.648  24.956  -9.389  1.00 19.00           C
ATOM   1252  HG  LEU A  84       9.736  24.539 -10.294  1.00 19.00           H
ATOM   1253  CD1 LEU A  84       9.847  23.925  -8.267  1.00 17.60           C
ATOM   1254 1HD1 LEU A  84       9.153  23.206  -8.314  1.00 17.60           H
ATOM   1255 2HD1 LEU A  84       9.782  24.357  -7.368  1.00 17.60           H
ATOM   1256 3HD1 LEU A  84      10.745  23.490  -8.335  1.00 17.60           H
ATOM   1257  CD2 LEU A  84       8.234  25.522  -9.262  1.00 19.74           C
ATOM   1258 1HD2 LEU A  84       7.550  24.796  -9.332  1.00 19.74           H
ATOM   1259 2HD2 LEU A  84       8.049  26.189  -9.983  1.00 19.74           H
ATOM   1260 3HD2 LEU A  84       8.109  25.979  -8.381  1.00 19.74           H
ATOM   1261  N   THR A  85      12.850  28.360 -10.405  1.00 23.93           N
ATOM   1262  H   THR A  85      13.337  27.541 -10.709  1.00 23.93           H
ATOM   1263  CA  THR A  85      13.607  29.612 -10.228  1.00 25.21           C
ATOM   1264  HA  THR A  85      13.193  30.032  -9.420  1.00 25.21           H
ATOM   1265  C   THR A  85      13.439  30.571 -11.407  1.00 25.76           C
ATOM   1266  O   THR A  85      13.388  31.783 -11.194  1.00 23.18           O
ATOM   1267  CB  THR A  85      15.088  29.341  -9.957  1.00 22.87           C
ATOM   1268  HB  THR A  85      15.590  30.198 -10.076  1.00 22.87           H
ATOM   1269  OG1 THR A  85      15.626  28.438 -10.896  1.00 19.90           O
ATOM   1270  HG1 THR A  85      15.748  27.583 -10.483  1.00 19.90           H
ATOM   1271  CG2 THR A  85      15.301  28.728  -8.574  1.00 19.30           C
ATOM   1272 1HG2 THR A  85      16.271  28.554  -8.405  1.00 19.30           H
ATOM   1273 2HG2 THR A  85      14.813  27.859  -8.488  1.00 19.30           H
ATOM   1274 3HG2 THR A  85      14.968  29.339  -7.856  1.00 19.30           H
ATOM   1275  N   SER A  86      13.239  30.065 -12.626  1.00 22.69           N
ATOM   1276  H   SER A  86      13.270  29.072 -12.743  1.00 22.69           H
ATOM   1277  CA  SER A  86      12.975  30.905 -13.803  1.00 26.51           C
ATOM   1278  HA  SER A  86      13.658  31.632 -13.726  1.00 26.51           H
ATOM   1279  C   SER A  86      11.574  31.539 -13.796  1.00 25.69           C
ATOM   1280  O   SER A  86      11.383  32.605 -14.371  1.00 23.64           O
ATOM   1281  CB  SER A  86      13.162  30.100 -15.094  1.00 24.88           C
ATOM   1282 1HB  SER A  86      12.553  29.307 -15.112  1.00 24.88           H
ATOM   1283 2HB  SER A  86      12.991  30.670 -15.898  1.00 24.88           H
ATOM   1284  OG  SER A  86      14.489  29.622 -15.184  1.00 21.90           O
ATOM   1285  HG  SER A  86      14.483  28.665 -15.204  1.00 21.90           H
ATOM   1286  N   ALA A  87      10.605  30.951 -13.088  1.00 21.54           N
ATOM   1287  H   ALA A  87      10.819  30.095 -12.617  1.00 21.54           H
ATOM   1288  CA  ALA A  87       9.246  31.488 -12.961  1.00 23.28           C
ATOM   1289  HA  ALA A  87       9.015  31.829 -13.872  1.00 23.28           H
ATOM   1290  C   ALA A  87       9.128  32.706 -12.015  1.00 23.08           C
ATOM   1291  O   ALA A  87       8.069  33.322 -11.942  1.00 21.33           O
ATOM   1292  CB  ALA A  87       8.317  30.346 -12.548  1.00 20.90           C
ATOM   1293 1HB  ALA A  87       8.407  29.568 -13.170  1.00 20.90           H
ATOM   1294 2HB  ALA A  87       7.361  30.640 -12.559  1.00 20.90           H
ATOM   1295 3HB  ALA A  87       8.530  30.027 -11.624  1.00 20.90           H
ATOM   1296  N   LYS A  88      10.187  33.080 -11.281  1.00 18.40           N
ATOM   1297  H   LYS A  88      11.022  32.535 -11.357  1.00 18.40           H
ATOM   1298  CA  LYS A  88      10.205  34.242 -10.368  1.00 22.74           C
ATOM   1299  HA  LYS A  88       9.237  34.459 -10.245  1.00 22.74           H
ATOM   1300  C   LYS A  88      10.825  35.511 -10.959  1.00 22.07           C
ATOM   1301  O   LYS A  88      10.907  36.512 -10.257  1.00 19.96           O
ATOM   1302  CB  LYS A  88      10.836  33.858  -9.021  1.00 21.38           C
ATOM   1303 1HB  LYS A  88      11.608  33.245  -9.189  1.00 21.38           H
ATOM   1304 2HB  LYS A  88      11.161  34.688  -8.568  1.00 21.38           H
ATOM   1305  CG  LYS A  88       9.832  33.150  -8.098  1.00 18.57           C
ATOM   1306 1HG  LYS A  88       9.002  33.703  -8.029  1.00 18.57           H
ATOM   1307 2HG  LYS A  88       9.605  32.255  -8.483  1.00 18.57           H
ATOM   1308  CD  LYS A  88      10.430  32.959  -6.696  1.00 17.18           C
ATOM   1309 1HD  LYS A  88      11.210  32.336  -6.753  1.00 17.18           H
ATOM   1310 2HD  LYS A  88      10.735  33.844  -6.345  1.00 17.18           H
ATOM   1311  CE  LYS A  88       9.385  32.370  -5.739  1.00 14.71           C
ATOM   1312 1HE  LYS A  88       8.578  32.960  -5.715  1.00 14.71           H
ATOM   1313 2HE  LYS A  88       9.122  31.456  -6.047  1.00 14.71           H
ATOM   1314  NZ  LYS A  88       9.910  32.257  -4.365  1.00 13.81           N
ATOM   1315 1HZ  LYS A  88       9.222  31.872  -3.749  1.00 13.81           H
ATOM   1316 2HZ  LYS A  88      10.176  33.153  -4.008  1.00 13.81           H
ATOM   1317 3HZ  LYS A  88      10.714  31.664  -4.336  1.00 13.81           H
ATOM   1318  N   GLN A  89      11.240  35.504 -12.215  1.00 19.83           N
ATOM   1319  H   GLN A  89      11.143  34.661 -12.744  1.00 19.83           H
ATOM   1320  CA  GLN A  89      11.835  36.673 -12.867  1.00 22.76           C
ATOM   1321  HA  GLN A  89      11.823  37.389 -12.169  1.00 22.76           H
ATOM   1322  C   GLN A  89      10.993  37.166 -14.050  1.00 22.36           C
ATOM   1323  O   GLN A  89      11.431  37.122 -15.188  1.00 20.77           O
ATOM   1324  CB  GLN A  89      13.288  36.385 -13.275  1.00 21.69           C
ATOM   1325 1HB  GLN A  89      13.323  35.491 -13.722  1.00 21.69           H
ATOM   1326 2HB  GLN A  89      13.585  37.091 -13.918  1.00 21.69           H
ATOM   1327  CG  GLN A  89      14.255  36.373 -12.085  1.00 18.98           C
ATOM   1328 1HG  GLN A  89      14.160  37.233 -11.583  1.00 18.98           H
ATOM   1329 2HG  GLN A  89      14.019  35.609 -11.485  1.00 18.98           H
ATOM   1330  CD  GLN A  89      15.713  36.219 -12.529  1.00 17.23           C
ATOM   1331  OE1 GLN A  89      16.016  35.812 -13.638  1.00 17.37           O
ATOM   1332  NE2 GLN A  89      16.660  36.519 -11.680  1.00 17.23           N
ATOM   1333 1HE2 GLN A  89      17.619  36.414 -11.943  1.00 17.23           H
ATOM   1334 2HE2 GLN A  89      16.426  36.854 -10.767  1.00 17.23           H
ATOM   1335  N   THR A  90       9.780  37.649 -13.778  1.00 16.11           N
ATOM   1336  H   THR A  90       9.359  37.441 -12.895  1.00 16.11           H
ATOM   1337  CA  THR A  90       9.042  38.485 -14.749  1.00 19.72           C
ATOM   1338  HA  THR A  90       9.771  38.946 -15.254  1.00 19.72           H
ATOM   1339  C   THR A  90       8.155  39.492 -14.019  1.00 19.76           C
ATOM   1340  O   THR A  90       6.948  39.307 -13.944  1.00 18.40           O
ATOM   1341  CB  THR A  90       8.196  37.685 -15.761  1.00 18.09           C
ATOM   1342  HB  THR A  90       7.458  38.282 -16.075  1.00 18.09           H
ATOM   1343  OG1 THR A  90       7.570  36.588 -15.151  1.00 16.01           O
ATOM   1344  HG1 THR A  90       6.644  36.785 -15.012  1.00 16.01           H
ATOM   1345  CG2 THR A  90       8.994  37.159 -16.950  1.00 16.32           C
ATOM   1346 1HG2 THR A  90       8.407  36.648 -17.578  1.00 16.32           H
ATOM   1347 2HG2 THR A  90       9.726  36.548 -16.648  1.00 16.32           H
ATOM   1348 3HG2 THR A  90       9.412  37.910 -17.462  1.00 16.32           H
ATOM   1349  N   TYR A  91       8.757  40.556 -13.482  1.00 13.01           N
ATOM   1350  H   TYR A  91       9.702  40.457 -13.170  1.00 13.01           H
ATOM   1351  CA  TYR A  91       8.106  41.864 -13.324  1.00 18.81           C
ATOM   1352  HA  TYR A  91       7.567  41.982 -14.158  1.00 18.81           H
ATOM   1353  C   TYR A  91       9.184  42.953 -13.198  1.00 18.23           C
ATOM   1354  O   TYR A  91       9.631  43.254 -12.109  1.00 16.70           O
ATOM   1355  CB  TYR A  91       7.128  41.919 -12.129  1.00 17.45           C
ATOM   1356 1HB  TYR A  91       7.434  41.264 -11.438  1.00 17.45           H
ATOM   1357 2HB  TYR A  91       7.148  42.842 -11.745  1.00 17.45           H
ATOM   1358  CG  TYR A  91       5.680  41.588 -12.482  1.00 15.19           C
ATOM   1359  CD1 TYR A  91       4.907  42.499 -13.226  1.00 13.69           C
ATOM   1360  HD1 TYR A  91       5.290  43.387 -13.479  1.00 13.69           H
ATOM   1361  CD2 TYR A  91       5.128  40.355 -12.101  1.00 12.40           C
ATOM   1362  HD2 TYR A  91       5.666  39.715 -11.552  1.00 12.40           H
ATOM   1363  CE1 TYR A  91       3.598  42.165 -13.614  1.00 12.89           C
ATOM   1364  HE1 TYR A  91       3.055  42.812 -14.149  1.00 12.89           H
ATOM   1365  CE2 TYR A  91       3.821  40.018 -12.490  1.00 13.51           C
ATOM   1366  HE2 TYR A  91       3.435  39.134 -12.226  1.00 13.51           H
ATOM   1367  CZ  TYR A  91       3.051  40.920 -13.250  1.00 13.89           C
ATOM   1368  OH  TYR A  91       1.797  40.579 -13.650  1.00 15.64           O
ATOM   1369  HH  TYR A  91       1.777  40.499 -14.604  1.00 15.64           H
ATOM   1370  N   ALA A  92       9.616  43.494 -14.329  1.00 15.56           N
ATOM   1371  H   ALA A  92       9.620  42.914 -15.144  1.00 15.56           H
ATOM   1372  CA  ALA A  92      10.087  44.872 -14.480  1.00 22.05           C
ATOM   1373  HA  ALA A  92       9.335  45.440 -14.146  1.00 22.05           H
ATOM   1374  C   ALA A  92      10.395  45.149 -15.971  1.00 21.54           C
ATOM   1375  O   ALA A  92      11.403  44.689 -16.496  1.00 20.10           O
ATOM   1376  CB  ALA A  92      11.326  45.160 -13.618  1.00 20.48           C
ATOM   1377 1HB  ALA A  92      11.139  44.984 -12.652  1.00 20.48           H
ATOM   1378 2HB  ALA A  92      11.611  46.114 -13.707  1.00 20.48           H
ATOM   1379 3HB  ALA A  92      12.095  44.583 -13.892  1.00 20.48           H
ATOM   1380  N   ALA A  93       9.527  45.876 -16.606  1.00 16.88           N
ATOM   1381  H   ALA A  93       8.573  45.842 -16.307  1.00 16.88           H
ATOM   1382  CA  ALA A  93       9.868  46.744 -17.738  1.00 22.06           C
ATOM   1383  HA  ALA A  93      10.737  46.476 -18.153  1.00 22.06           H
ATOM   1384  C   ALA A  93       9.976  48.178 -17.164  1.00 21.94           C
ATOM   1385  O   ALA A  93       9.346  48.418 -16.125  1.00 20.35           O
ATOM   1386  CB  ALA A  93       8.787  46.583 -18.816  1.00 19.93           C
ATOM   1387 1HB  ALA A  93       8.756  45.643 -19.155  1.00 19.93           H
ATOM   1388 2HB  ALA A  93       8.965  47.184 -19.595  1.00 19.93           H
ATOM   1389 3HB  ALA A  93       7.883  46.809 -18.453  1.00 19.93           H
ATOM   1390  N   PRO A  94      10.716  49.167 -17.738  1.00 15.73           N
ATOM   1391  CA  PRO A  94      10.499  49.579 -19.136  1.00 20.80           C
ATOM   1392  HA  PRO A  94      10.285  48.758 -19.666  1.00 20.80           H
ATOM   1393  C   PRO A  94      11.704  50.200 -19.908  1.00 20.83           C
ATOM   1394  O   PRO A  94      12.741  50.540 -19.343  1.00 18.82           O
ATOM   1395  CB  PRO A  94       9.407  50.635 -18.945  1.00 18.42           C
ATOM   1396 1HB  PRO A  94       9.366  51.253 -19.730  1.00 18.42           H
ATOM   1397 2HB  PRO A  94       8.514  50.206 -18.811  1.00 18.42           H
ATOM   1398  CG  PRO A  94       9.855  51.379 -17.682  1.00 17.40           C
ATOM   1399 1HG  PRO A  94      10.291  52.248 -17.916  1.00 17.40           H
ATOM   1400 2HG  PRO A  94       9.079  51.548 -17.074  1.00 17.40           H
ATOM   1401  CD  PRO A  94      10.851  50.446 -17.024  1.00 18.40           C
ATOM   1402 1HD  PRO A  94      11.784  50.793 -17.119  1.00 18.40           H
ATOM   1403 2HD  PRO A  94      10.639  50.320 -16.055  1.00 18.40           H
ATOM   1404  N   LYS A  95      11.423  50.455 -21.187  1.00 13.03           N
ATOM   1405  H   LYS A  95      10.703  49.875 -21.569  1.00 13.03           H
ATOM   1406  CA  LYS A  95      11.980  51.439 -22.147  1.00 21.02           C
ATOM   1407  HA  LYS A  95      11.197  51.454 -22.769  1.00 21.02           H
ATOM   1408  C   LYS A  95      13.127  51.018 -23.084  1.00 20.69           C
ATOM   1409  O   LYS A  95      14.267  50.836 -22.701  1.00 19.14           O
ATOM   1410  CB  LYS A  95      12.200  52.828 -21.527  1.00 20.36           C
ATOM   1411 1HB  LYS A  95      12.675  52.723 -20.653  1.00 20.36           H
ATOM   1412 2HB  LYS A  95      12.761  53.376 -22.147  1.00 20.36           H
ATOM   1413  CG  LYS A  95      10.868  53.553 -21.287  1.00 17.44           C
ATOM   1414 1HG  LYS A  95      10.363  53.599 -22.149  1.00 17.44           H
ATOM   1415 2HG  LYS A  95      10.335  53.039 -20.615  1.00 17.44           H
ATOM   1416  CD  LYS A  95      11.085  54.976 -20.763  1.00 16.02           C
ATOM   1417 1HD  LYS A  95      11.537  54.936 -19.872  1.00 16.02           H
ATOM   1418 2HD  LYS A  95      11.659  55.483 -21.406  1.00 16.02           H
ATOM   1419  CE  LYS A  95       9.736  55.686 -20.617  1.00 13.53           C
ATOM   1420 1HE  LYS A  95       9.269  55.706 -21.501  1.00 13.53           H
ATOM   1421 2HE  LYS A  95       9.170  55.199 -19.952  1.00 13.53           H
ATOM   1422  NZ  LYS A  95       9.909  57.083 -20.149  1.00 12.22           N
ATOM   1423 1HZ  LYS A  95       9.025  57.542 -20.055  1.00 12.22           H
ATOM   1424 2HZ  LYS A  95      10.463  57.611 -20.793  1.00 12.22           H
ATOM   1425 3HZ  LYS A  95      10.364  57.109 -19.259  1.00 12.22           H
ATOM   1426  N   ALA A  96      12.734  50.982 -24.342  1.00 15.42           N
ATOM   1427  H   ALA A  96      11.757  50.826 -24.486  1.00 15.42           H
ATOM   1428  CA  ALA A  96      13.538  51.140 -25.561  1.00 20.48           C
ATOM   1429  HA  ALA A  96      14.392  50.625 -25.489  1.00 20.48           H
ATOM   1430  C   ALA A  96      13.942  52.629 -25.765  1.00 20.35           C
ATOM   1431  O   ALA A  96      13.440  53.458 -24.995  1.00 18.93           O
ATOM   1432  CB  ALA A  96      12.633  50.595 -26.686  1.00 18.74           C
ATOM   1433 1HB  ALA A  96      12.394  49.638 -26.522  1.00 18.74           H
ATOM   1434 2HB  ALA A  96      13.092  50.650 -27.573  1.00 18.74           H
ATOM   1435 3HB  ALA A  96      11.783  51.118 -26.747  1.00 18.74           H
ATOM   1436  N   PRO A  97      14.782  53.049 -26.753  1.00 14.16           N
ATOM   1437  CA  PRO A  97      14.490  52.817 -28.185  1.00 19.29           C
ATOM   1438  HA  PRO A  97      14.038  51.928 -28.257  1.00 19.29           H
ATOM   1439  C   PRO A  97      15.694  52.678 -29.179  1.00 19.47           C
ATOM   1440  O   PRO A  97      16.853  52.751 -28.790  1.00 17.65           O
ATOM   1441  CB  PRO A  97      13.678  54.071 -28.514  1.00 17.35           C
ATOM   1442 1HB  PRO A  97      13.663  54.241 -29.499  1.00 17.35           H
ATOM   1443 2HB  PRO A  97      12.741  53.991 -28.175  1.00 17.35           H
ATOM   1444  CG  PRO A  97      14.445  55.176 -27.772  1.00 16.39           C
ATOM   1445 1HG  PRO A  97      15.037  55.682 -28.399  1.00 16.39           H
ATOM   1446 2HG  PRO A  97      13.814  55.810 -27.325  1.00 16.39           H
ATOM   1447  CD  PRO A  97      15.276  54.424 -26.737  1.00 17.61           C
ATOM   1448 1HD  PRO A  97      16.247  54.434 -26.977  1.00 17.61           H
ATOM   1449 2HD  PRO A  97      15.154  54.813 -25.824  1.00 17.61           H
ATOM   1450  N   GLU A  98      15.277  52.504 -30.431  1.00 13.63           N
ATOM   1451  H   GLU A  98      14.354  52.127 -30.510  1.00 13.63           H
ATOM   1452  CA  GLU A  98      15.942  52.772 -31.730  1.00 18.18           C
ATOM   1453  HA  GLU A  98      15.175  52.661 -32.363  1.00 18.18           H
ATOM   1454  C   GLU A  98      16.889  51.702 -32.306  1.00 17.96           C
ATOM   1455  O   GLU A  98      17.945  51.415 -31.766  1.00 16.81           O
ATOM   1456  CB  GLU A  98      16.432  54.222 -31.816  1.00 18.01           C
ATOM   1457 1HB  GLU A  98      16.876  54.475 -30.956  1.00 18.01           H
ATOM   1458 2HB  GLU A  98      17.086  54.308 -32.568  1.00 18.01           H
ATOM   1459  CG  GLU A  98      15.224  55.148 -32.069  1.00 16.04           C
ATOM   1460 1HG  GLU A  98      14.892  54.977 -32.997  1.00 16.04           H
ATOM   1461 2HG  GLU A  98      14.510  54.912 -31.410  1.00 16.04           H
ATOM   1462  CD  GLU A  98      15.506  56.654 -31.939  1.00 15.21           C
ATOM   1463  OE1 GLU A  98      14.497  57.395 -32.001  1.00 14.32           O
ATOM   1464  OE2 GLU A  98      16.673  57.033 -31.759  1.00 17.72           O
ATOM   1465  N   ALA A  99      16.423  50.932 -33.264  1.00 15.12           N
ATOM   1466  H   ALA A  99      16.049  50.059 -32.950  1.00 15.12           H
ATOM   1467  CA  ALA A  99      16.357  51.136 -34.726  1.00 19.79           C
ATOM   1468  HA  ALA A  99      15.661  50.493 -35.045  1.00 19.79           H
ATOM   1469  C   ALA A  99      17.701  50.758 -35.396  1.00 19.65           C
ATOM   1470  O   ALA A  99      18.745  51.229 -34.976  1.00 18.22           O
ATOM   1471  CB  ALA A  99      15.821  52.525 -35.118  1.00 18.04           C
ATOM   1472 1HB  ALA A  99      14.954  52.717 -34.658  1.00 18.04           H
ATOM   1473 2HB  ALA A  99      15.666  52.584 -36.104  1.00 18.04           H
ATOM   1474 3HB  ALA A  99      16.469  53.244 -34.865  1.00 18.04           H
ATOM   1475  N   THR A 100      17.745  49.857 -36.380  1.00 11.94           N
ATOM   1476  H   THR A 100      18.060  48.932 -36.168  1.00 11.94           H
ATOM   1477  CA  THR A 100      17.349  50.168 -37.768  1.00 18.44           C
ATOM   1478  HA  THR A 100      16.407  50.495 -37.689  1.00 18.44           H
ATOM   1479  C   THR A 100      17.442  48.909 -38.673  1.00 19.07           C
ATOM   1480  O   THR A 100      18.414  48.173 -38.592  1.00 17.76           O
ATOM   1481  CB  THR A 100      18.286  51.243 -38.371  1.00 17.22           C
ATOM   1482  HB  THR A 100      19.101  50.742 -38.664  1.00 17.22           H
ATOM   1483  OG1 THR A 100      18.699  52.215 -37.449  1.00 14.79           O
ATOM   1484  HG1 THR A 100      18.793  53.057 -37.894  1.00 14.79           H
ATOM   1485  CG2 THR A 100      17.632  52.070 -39.472  1.00 15.58           C
ATOM   1486 1HG2 THR A 100      18.268  52.751 -39.834  1.00 15.58           H
ATOM   1487 2HG2 THR A 100      16.828  52.554 -39.127  1.00 15.58           H
ATOM   1488 3HG2 THR A 100      17.339  51.488 -40.231  1.00 15.58           H
ATOM   1489  N   LEU A 101      16.453  48.780 -39.566  1.00 10.82           N
ATOM   1490  H   LEU A 101      15.593  49.209 -39.290  1.00 10.82           H
ATOM   1491  CA  LEU A 101      16.405  48.118 -40.885  1.00 16.67           C
ATOM   1492  HA  LEU A 101      15.456  48.338 -41.112  1.00 16.67           H
ATOM   1493  C   LEU A 101      16.360  46.569 -41.008  1.00 16.40           C
ATOM   1494  O   LEU A 101      17.294  45.850 -40.673  1.00 15.54           O
ATOM   1495  CB  LEU A 101      17.435  48.766 -41.834  1.00 15.13           C
ATOM   1496 1HB  LEU A 101      18.339  48.693 -41.414  1.00 15.13           H
ATOM   1497 2HB  LEU A 101      17.427  48.262 -42.698  1.00 15.13           H
ATOM   1498  CG  LEU A 101      17.157  50.255 -42.136  1.00 13.14           C
ATOM   1499  HG  LEU A 101      16.940  50.693 -41.263  1.00 13.14           H
ATOM   1500  CD1 LEU A 101      18.384  50.915 -42.770  1.00 12.05           C
ATOM   1501 1HD1 LEU A 101      18.210  51.880 -42.968  1.00 12.05           H
ATOM   1502 2HD1 LEU A 101      18.630  50.465 -43.628  1.00 12.05           H
ATOM   1503 3HD1 LEU A 101      19.174  50.864 -42.159  1.00 12.05           H
ATOM   1504  CD2 LEU A 101      15.962  50.459 -43.050  1.00 12.31           C
ATOM   1505 1HD2 LEU A 101      15.808  51.431 -43.227  1.00 12.31           H
ATOM   1506 2HD2 LEU A 101      15.130  50.085 -42.641  1.00 12.31           H
ATOM   1507 3HD2 LEU A 101      16.102  50.005 -43.930  1.00 12.31           H
ATOM   1508  N   GLY A 102      15.230  46.126 -41.600  1.00 14.57           N
ATOM   1509  H   GLY A 102      14.492  46.796 -41.677  1.00 14.57           H
ATOM   1510  CA  GLY A 102      14.936  44.792 -42.147  1.00 18.87           C
ATOM   1511 1HA  GLY A 102      15.286  44.122 -41.492  1.00 18.87           H
ATOM   1512 2HA  GLY A 102      13.941  44.712 -42.208  1.00 18.87           H
ATOM   1513  C   GLY A 102      15.564  44.530 -43.543  1.00 18.74           C
ATOM   1514  O   GLY A 102      16.578  45.153 -43.848  1.00 17.38           O
ATOM   1515  N   PRO A 103      14.987  43.683 -44.428  1.00 13.78           N
ATOM   1516  CA  PRO A 103      13.566  43.314 -44.531  1.00 16.21           C
ATOM   1517  HA  PRO A 103      13.130  43.542 -43.660  1.00 16.21           H
ATOM   1518  C   PRO A 103      13.245  41.803 -44.702  1.00 16.98           C
ATOM   1519  O   PRO A 103      14.111  40.934 -44.697  1.00 15.61           O
ATOM   1520  CB  PRO A 103      13.114  44.117 -45.757  1.00 14.88           C
ATOM   1521 1HB  PRO A 103      12.303  43.708 -46.175  1.00 14.88           H
ATOM   1522 2HB  PRO A 103      12.920  45.067 -45.513  1.00 14.88           H
ATOM   1523  CG  PRO A 103      14.321  44.027 -46.696  1.00 13.85           C
ATOM   1524 1HG  PRO A 103      14.157  43.357 -47.420  1.00 13.85           H
ATOM   1525 2HG  PRO A 103      14.518  44.918 -47.105  1.00 13.85           H
ATOM   1526  CD  PRO A 103      15.475  43.580 -45.805  1.00 14.21           C
ATOM   1527 1HD  PRO A 103      15.733  42.633 -45.999  1.00 14.21           H
ATOM   1528 2HD  PRO A 103      16.271  44.174 -45.923  1.00 14.21           H
ATOM   1529  N   CYS A 104      11.936  41.578 -44.811  1.00 13.57           N
ATOM   1530  H   CYS A 104      11.382  42.409 -44.857  1.00 13.57           H
ATOM   1531  CA  CYS A 104      11.158  40.337 -44.876  1.00 15.78           C
ATOM   1532  HA  CYS A 104      11.518  39.759 -44.144  1.00 15.78           H
ATOM   1533  C   CYS A 104      11.297  39.509 -46.178  1.00 16.83           C
ATOM   1534  O   CYS A 104      12.019  39.889 -47.085  1.00 15.73           O
ATOM   1535  CB  CYS A 104       9.696  40.800 -44.748  1.00 14.47           C
ATOM   1536 1HB  CYS A 104       9.497  41.262 -45.613  1.00 14.47           H
ATOM   1537 2HB  CYS A 104       9.164  39.955 -44.691  1.00 14.47           H
ATOM   1538  SG  CYS A 104       9.414  41.882 -43.316  1.00 12.22           S
ATOM   1539  HG  CYS A 104       9.346  43.137 -43.719  1.00 12.22           H
ATOM   1540  N   TRP A 105      10.420  38.496 -46.233  1.00 14.59           N
ATOM   1541  H   TRP A 105       9.945  38.316 -45.372  1.00 14.59           H
ATOM   1542  CA  TRP A 105      10.030  37.595 -47.346  1.00 14.16           C
ATOM   1543  HA  TRP A 105       9.088  37.358 -47.108  1.00 14.16           H
ATOM   1544  C   TRP A 105      10.826  36.276 -47.385  1.00 14.45           C
ATOM   1545  O   TRP A 105      12.037  36.292 -47.266  1.00 13.64           O
ATOM   1546  CB  TRP A 105      10.000  38.304 -48.712  1.00 13.36           C
ATOM   1547 1HB  TRP A 105      10.934  38.573 -48.947  1.00 13.36           H
ATOM   1548 2HB  TRP A 105       9.658  37.657 -49.394  1.00 13.36           H
ATOM   1549  CG  TRP A 105       9.148  39.538 -48.806  1.00 11.53           C
ATOM   1550  CD1 TRP A 105       9.538  40.797 -48.502  1.00  9.91           C
ATOM   1551  HD1 TRP A 105      10.454  41.053 -48.193  1.00  9.91           H
ATOM   1552  CD2 TRP A 105       7.753  39.652 -49.222  1.00  9.97           C
ATOM   1553  NE1 TRP A 105       8.487  41.680 -48.680  1.00  8.85           N
ATOM   1554  HE1 TRP A 105       8.537  42.664 -48.511  1.00  8.85           H
ATOM   1555  CE2 TRP A 105       7.366  41.020 -49.120  1.00  9.25           C
ATOM   1556  CE3 TRP A 105       6.776  38.737 -49.667  1.00 10.37           C
ATOM   1557  HE3 TRP A 105       7.006  37.767 -49.740  1.00 10.37           H
ATOM   1558  CZ2 TRP A 105       6.079  41.466 -49.455  1.00 11.14           C
ATOM   1559  HZ2 TRP A 105       5.838  42.433 -49.376  1.00 11.14           H
ATOM   1560  CZ3 TRP A 105       5.482  39.171 -50.010  1.00 12.29           C
ATOM   1561  HZ3 TRP A 105       4.807  38.507 -50.331  1.00 12.29           H
ATOM   1562  CH2 TRP A 105       5.128  40.521 -49.907  1.00 12.28           C
ATOM   1563  HH2 TRP A 105       4.205  40.817 -50.152  1.00 12.28           H
ATOM   1564  N   GLY A 106      10.242  35.115 -47.566  1.00 13.40           N
ATOM   1565  H   GLY A 106      10.870  34.346 -47.443  1.00 13.40           H
ATOM   1566  CA  GLY A 106       8.881  34.682 -47.907  1.00 14.93           C
ATOM   1567 1HA  GLY A 106       8.266  34.913 -47.153  1.00 14.93           H
ATOM   1568 2HA  GLY A 106       8.585  35.157 -48.736  1.00 14.93           H
ATOM   1569  C   GLY A 106       8.913  33.169 -48.134  1.00 15.74           C
ATOM   1570  O   GLY A 106       9.969  32.577 -48.339  1.00 14.57           O
ATOM   1571  N   CYS A 107       7.747  32.544 -48.063  1.00 12.57           N
ATOM   1572  H   CYS A 107       6.952  33.115 -47.860  1.00 12.57           H
ATOM   1573  CA  CYS A 107       7.485  31.110 -48.247  1.00 14.56           C
ATOM   1574  HA  CYS A 107       7.911  30.653 -47.466  1.00 14.56           H
ATOM   1575  C   CYS A 107       8.094  30.521 -49.526  1.00 15.54           C
ATOM   1576  O   CYS A 107       8.091  31.187 -50.550  1.00 14.24           O
ATOM   1577  CB  CYS A 107       5.958  30.969 -48.354  1.00 13.20           C
ATOM   1578 1HB  CYS A 107       5.727  31.319 -49.262  1.00 13.20           H
ATOM   1579 2HB  CYS A 107       5.784  29.985 -48.321  1.00 13.20           H
ATOM   1580  SG  CYS A 107       5.093  31.867 -47.028  1.00 11.00           S
ATOM   1581  HG  CYS A 107       4.884  33.115 -47.405  1.00 11.00           H
ATOM   1582  N   SER A 108       8.461  29.242 -49.500  1.00 10.85           N
ATOM   1583  H   SER A 108       8.974  28.913 -48.707  1.00 10.85           H
ATOM   1584  CA  SER A 108       8.153  28.284 -50.576  1.00 14.57           C
ATOM   1585  HA  SER A 108       7.160  28.387 -50.641  1.00 14.57           H
ATOM   1586  C   SER A 108       8.527  26.837 -50.226  1.00 15.29           C
ATOM   1587  O   SER A 108       9.624  26.514 -49.807  1.00 14.04           O
ATOM   1588  CB  SER A 108       8.793  28.636 -51.916  1.00 13.45           C
ATOM   1589 1HB  SER A 108       9.677  29.086 -51.788  1.00 13.45           H
ATOM   1590 2HB  SER A 108       8.913  27.822 -52.485  1.00 13.45           H
ATOM   1591  OG  SER A 108       7.929  29.533 -52.596  1.00 11.34           O
ATOM   1592  HG  SER A 108       8.384  30.361 -52.749  1.00 11.34           H
ATOM   1593  N   CYS A 109       7.527  26.027 -50.439  1.00 12.33           N
ATOM   1594  H   CYS A 109       6.639  26.486 -50.435  1.00 12.33           H
ATOM   1595  CA  CYS A 109       7.432  24.586 -50.683  1.00 15.76           C
ATOM   1596  HA  CYS A 109       7.476  24.170 -49.774  1.00 15.76           H
ATOM   1597  C   CYS A 109       8.573  23.900 -51.462  1.00 16.61           C
ATOM   1598  O   CYS A 109       9.061  24.421 -52.460  1.00 15.09           O
ATOM   1599  CB  CYS A 109       6.131  24.448 -51.497  1.00 14.15           C
ATOM   1600 1HB  CYS A 109       6.124  23.500 -51.814  1.00 14.15           H
ATOM   1601 2HB  CYS A 109       5.395  24.584 -50.834  1.00 14.15           H
ATOM   1602  SG  CYS A 109       6.054  25.648 -52.881  1.00 11.78           S
ATOM   1603  HG  CYS A 109       6.035  24.996 -54.029  1.00 11.78           H
ATOM   1604  N   GLY A 110       8.782  22.642 -51.092  1.00 13.11           N
ATOM   1605  H   GLY A 110       8.863  22.448 -50.114  1.00 13.11           H
ATOM   1606  CA  GLY A 110       8.901  21.517 -52.031  1.00 16.74           C
ATOM   1607 1HA  GLY A 110       8.575  20.707 -51.544  1.00 16.74           H
ATOM   1608 2HA  GLY A 110       8.285  21.718 -52.793  1.00 16.74           H
ATOM   1609  C   GLY A 110      10.283  21.209 -52.601  1.00 17.50           C
ATOM   1610  O   GLY A 110      10.799  21.982 -53.396  1.00 15.52           O
ATOM   1611  N   SER A 111      10.805  20.042 -52.263  1.00 14.15           N
ATOM   1612  H   SER A 111      10.865  19.836 -51.286  1.00 14.15           H
ATOM   1613  CA  SER A 111      11.307  19.017 -53.198  1.00 19.26           C
ATOM   1614  HA  SER A 111      10.462  18.567 -53.486  1.00 19.26           H
ATOM   1615  C   SER A 111      12.277  18.058 -52.494  1.00 19.09           C
ATOM   1616  O   SER A 111      13.333  18.468 -52.025  1.00 17.20           O
ATOM   1617  CB  SER A 111      12.034  19.588 -54.430  1.00 17.34           C
ATOM   1618 1HB  SER A 111      12.745  20.236 -54.156  1.00 17.34           H
ATOM   1619 2HB  SER A 111      12.443  18.855 -54.974  1.00 17.34           H
ATOM   1620  OG  SER A 111      11.118  20.284 -55.267  1.00 14.83           O
ATOM   1621  HG  SER A 111      11.521  20.440 -56.121  1.00 14.83           H
ATOM   1622  N   ASP A 112      11.928  16.772 -52.477  1.00 15.41           N
ATOM   1623  H   ASP A 112      10.955  16.541 -52.502  1.00 15.41           H
ATOM   1624  CA  ASP A 112      12.906  15.681 -52.423  1.00 20.01           C
ATOM   1625  HA  ASP A 112      13.491  15.854 -51.630  1.00 20.01           H
ATOM   1626  C   ASP A 112      13.746  15.667 -53.720  1.00 19.59           C
ATOM   1627  O   ASP A 112      13.214  16.027 -54.777  1.00 17.70           O
ATOM   1628  CB  ASP A 112      12.156  14.341 -52.276  1.00 18.40           C
ATOM   1629 1HB  ASP A 112      11.283  14.414 -52.758  1.00 18.40           H
ATOM   1630 2HB  ASP A 112      12.710  13.622 -52.695  1.00 18.40           H
ATOM   1631  CG  ASP A 112      11.866  13.934 -50.828  1.00 15.36           C
ATOM   1632  OD1 ASP A 112      12.795  14.050 -50.000  1.00 14.06           O
ATOM   1633  OD2 ASP A 112      10.739  13.450 -50.576  1.00 13.92           O
ATOM   1634  N   PRO A 113      15.015  15.269 -53.699  1.00 16.41           N
ATOM   1635  CA  PRO A 113      15.317  13.837 -53.874  1.00 19.34           C
ATOM   1636  HA  PRO A 113      14.593  13.331 -53.405  1.00 19.34           H
ATOM   1637  C   PRO A 113      16.627  13.315 -53.239  1.00 20.02           C
ATOM   1638  O   PRO A 113      17.613  14.024 -53.095  1.00 18.11           O
ATOM   1639  CB  PRO A 113      15.401  13.690 -55.391  1.00 17.21           C
ATOM   1640 1HB  PRO A 113      15.967  12.904 -55.641  1.00 17.21           H
ATOM   1641 2HB  PRO A 113      14.490  13.584 -55.789  1.00 17.21           H
ATOM   1642  CG  PRO A 113      16.050  15.001 -55.849  1.00 16.06           C
ATOM   1643 1HG  PRO A 113      17.012  14.858 -56.080  1.00 16.06           H
ATOM   1644 2HG  PRO A 113      15.569  15.376 -56.641  1.00 16.06           H
ATOM   1645  CD  PRO A 113      15.918  15.936 -54.646  1.00 16.14           C
ATOM   1646 1HD  PRO A 113      16.805  16.086 -54.210  1.00 16.14           H
ATOM   1647 2HD  PRO A 113      15.526  16.815 -54.917  1.00 16.14           H
ATOM   1648  N   GLY A 114      16.660  12.007 -52.992  1.00 14.28           N
ATOM   1649  H   GLY A 114      15.907  11.591 -52.482  1.00 14.28           H
ATOM   1650  CA  GLY A 114      17.769  11.156 -53.446  1.00 19.75           C
ATOM   1651 1HA  GLY A 114      17.371  10.249 -53.584  1.00 19.75           H
ATOM   1652 2HA  GLY A 114      18.052  11.533 -54.328  1.00 19.75           H
ATOM   1653  C   GLY A 114      19.026  10.993 -52.577  1.00 19.84           C
ATOM   1654  O   GLY A 114      19.933  11.800 -52.602  1.00 17.60           O
ATOM   1655  N   VAL A 115      19.109   9.827 -51.926  1.00 13.48           N
ATOM   1656  H   VAL A 115      18.276   9.534 -51.457  1.00 13.48           H
ATOM   1657  CA  VAL A 115      20.265   8.912 -51.806  1.00 19.44           C
ATOM   1658  HA  VAL A 115      20.129   8.589 -50.870  1.00 19.44           H
ATOM   1659  C   VAL A 115      21.688   9.519 -51.814  1.00 19.60           C
ATOM   1660  O   VAL A 115      22.221   9.906 -52.845  1.00 18.32           O
ATOM   1661  CB  VAL A 115      20.174   7.808 -52.888  1.00 17.47           C
ATOM   1662  HB  VAL A 115      20.329   8.271 -53.761  1.00 17.47           H
ATOM   1663  CG1 VAL A 115      21.228   6.712 -52.685  1.00 14.43           C
ATOM   1664 1HG1 VAL A 115      21.154   6.009 -53.392  1.00 14.43           H
ATOM   1665 2HG1 VAL A 115      21.116   6.267 -51.796  1.00 14.43           H
ATOM   1666 3HG1 VAL A 115      22.152   7.092 -52.725  1.00 14.43           H
ATOM   1667  CG2 VAL A 115      18.797   7.105 -52.863  1.00 14.50           C
ATOM   1668 1HG2 VAL A 115      18.745   6.394 -53.564  1.00 14.50           H
ATOM   1669 2HG2 VAL A 115      18.058   7.758 -53.032  1.00 14.50           H
ATOM   1670 3HG2 VAL A 115      18.630   6.675 -51.976  1.00 14.50           H
ATOM   1671  N   GLY A 116      22.378   9.380 -50.679  1.00 15.90           N
ATOM   1672  H   GLY A 116      21.872   9.151 -49.848  1.00 15.90           H
ATOM   1673  CA  GLY A 116      23.821   9.541 -50.577  1.00 22.77           C
ATOM   1674 1HA  GLY A 116      24.232   9.107 -51.379  1.00 22.77           H
ATOM   1675 2HA  GLY A 116      24.019  10.521 -50.590  1.00 22.77           H
ATOM   1676  C   GLY A 116      24.382   8.911 -49.296  1.00 22.38           C
ATOM   1677  O   GLY A 116      24.258   9.449 -48.210  1.00 20.20           O
ATOM   1678  N   ARG A 117      24.965   7.741 -49.428  1.00 13.12           N
ATOM   1679  H   ARG A 117      24.973   7.346 -50.346  1.00 13.12           H
ATOM   1680  CA  ARG A 117      25.605   6.955 -48.369  1.00 18.05           C
ATOM   1681  HA  ARG A 117      25.110   7.069 -47.508  1.00 18.05           H
ATOM   1682  C   ARG A 117      27.042   7.459 -48.174  1.00 18.14           C
ATOM   1683  O   ARG A 117      27.848   7.303 -49.076  1.00 16.84           O
ATOM   1684  CB  ARG A 117      25.570   5.489 -48.831  1.00 17.14           C
ATOM   1685 1HB  ARG A 117      24.662   5.311 -49.209  1.00 17.14           H
ATOM   1686 2HB  ARG A 117      26.257   5.380 -49.549  1.00 17.14           H
ATOM   1687  CG  ARG A 117      25.842   4.423 -47.770  1.00 14.62           C
ATOM   1688 1HG  ARG A 117      26.711   4.620 -47.317  1.00 14.62           H
ATOM   1689 2HG  ARG A 117      25.104   4.431 -47.095  1.00 14.62           H
ATOM   1690  CD  ARG A 117      25.911   3.041 -48.446  1.00 13.40           C
ATOM   1691 1HD  ARG A 117      25.231   2.995 -49.178  1.00 13.40           H
ATOM   1692 2HD  ARG A 117      26.824   2.904 -48.830  1.00 13.40           H
ATOM   1693  NE  ARG A 117      25.645   1.922 -47.521  1.00 12.24           N
ATOM   1694  HE  ARG A 117      25.027   2.111 -46.758  1.00 12.24           H
ATOM   1695  CZ  ARG A 117      26.137   0.696 -47.594  1.00 11.93           C
ATOM   1696  NH1 ARG A 117      27.024   0.350 -48.483  1.00 11.43           N
ATOM   1697 1HH1 ARG A 117      27.358   1.022 -49.144  1.00 11.43           H
ATOM   1698 2HH1 ARG A 117      27.371  -0.588 -48.505  1.00 11.43           H
ATOM   1699  NH2 ARG A 117      25.737  -0.221 -46.757  1.00 11.54           N
ATOM   1700 1HH2 ARG A 117      25.057   0.002 -46.058  1.00 11.54           H
ATOM   1701 2HH2 ARG A 117      26.110  -1.147 -46.814  1.00 11.54           H
ATOM   1702  N   ALA A 118      27.366   7.986 -46.987  1.00 16.33           N
ATOM   1703  H   ALA A 118      26.630   8.307 -46.391  1.00 16.33           H
ATOM   1704  CA  ALA A 118      28.746   8.115 -46.521  1.00 23.97           C
ATOM   1705  HA  ALA A 118      29.236   7.308 -46.850  1.00 23.97           H
ATOM   1706  C   ALA A 118      28.755   8.165 -44.981  1.00 23.26           C
ATOM   1707  O   ALA A 118      28.074   8.987 -44.367  1.00 21.38           O
ATOM   1708  CB  ALA A 118      29.421   9.340 -47.128  1.00 21.92           C
ATOM   1709 1HB  ALA A 118      29.410   9.297 -48.127  1.00 21.92           H
ATOM   1710 2HB  ALA A 118      30.375   9.406 -46.834  1.00 21.92           H
ATOM   1711 3HB  ALA A 118      28.955  10.180 -46.851  1.00 21.92           H
ATOM   1712  N   GLY A 119      29.445   7.236 -44.344  1.00 17.79           N
ATOM   1713  H   GLY A 119      29.918   6.550 -44.896  1.00 17.79           H
ATOM   1714  CA  GLY A 119      29.567   7.138 -42.895  1.00 25.68           C
ATOM   1715 1HA  GLY A 119      28.691   7.417 -42.501  1.00 25.68           H
ATOM   1716 2HA  GLY A 119      29.742   6.179 -42.673  1.00 25.68           H
ATOM   1717  C   GLY A 119      30.681   8.002 -42.317  1.00 25.47           C
ATOM   1718  O   GLY A 119      31.553   8.467 -43.051  1.00 23.02           O
ATOM   1719  N   LEU A 120      30.625   8.146 -40.995  1.00 12.90           N
ATOM   1720  H   LEU A 120      29.697   8.215 -40.628  1.00 12.90           H
ATOM   1721  CA  LEU A 120      31.693   8.223 -39.968  1.00 23.28           C
ATOM   1722  HA  LEU A 120      31.919   7.280 -39.724  1.00 23.28           H
ATOM   1723  C   LEU A 120      31.144   8.993 -38.732  1.00 22.42           C
ATOM   1724  O   LEU A 120      30.149   9.684 -38.859  1.00 20.67           O
ATOM   1725  CB  LEU A 120      32.993   8.850 -40.518  1.00 21.12           C
ATOM   1726 1HB  LEU A 120      32.740   9.586 -41.146  1.00 21.12           H
ATOM   1727 2HB  LEU A 120      33.503   9.230 -39.747  1.00 21.12           H
ATOM   1728  CG  LEU A 120      33.922   7.865 -41.275  1.00 18.76           C
ATOM   1729  HG  LEU A 120      33.345   7.329 -41.891  1.00 18.76           H
ATOM   1730  CD1 LEU A 120      34.987   8.652 -42.044  1.00 17.48           C
ATOM   1731 1HD1 LEU A 120      35.599   8.036 -42.541  1.00 17.48           H
ATOM   1732 2HD1 LEU A 120      35.544   9.203 -41.422  1.00 17.48           H
ATOM   1733 3HD1 LEU A 120      34.566   9.269 -42.709  1.00 17.48           H
ATOM   1734  CD2 LEU A 120      34.646   6.893 -40.344  1.00 20.05           C
ATOM   1735 1HD2 LEU A 120      35.236   6.273 -40.862  1.00 20.05           H
ATOM   1736 2HD2 LEU A 120      33.994   6.338 -39.828  1.00 20.05           H
ATOM   1737 3HD2 LEU A 120      35.218   7.385 -39.687  1.00 20.05           H
ATOM   1738  N   PRO A 121      31.753   8.922 -37.536  1.00 19.91           N
ATOM   1739  CA  PRO A 121      31.727   7.771 -36.635  1.00 26.21           C
ATOM   1740  HA  PRO A 121      31.103   7.084 -37.008  1.00 26.21           H
ATOM   1741  C   PRO A 121      31.202   8.113 -35.221  1.00 27.18           C
ATOM   1742  O   PRO A 121      31.336   9.233 -34.729  1.00 25.11           O
ATOM   1743  CB  PRO A 121      33.205   7.356 -36.562  1.00 23.55           C
ATOM   1744 1HB  PRO A 121      33.407   6.906 -35.692  1.00 23.55           H
ATOM   1745 2HB  PRO A 121      33.442   6.745 -37.317  1.00 23.55           H
ATOM   1746  CG  PRO A 121      33.961   8.688 -36.678  1.00 23.80           C
ATOM   1747 1HG  PRO A 121      34.281   8.989 -35.780  1.00 23.80           H
ATOM   1748 2HG  PRO A 121      34.741   8.596 -37.297  1.00 23.80           H
ATOM   1749  CD  PRO A 121      32.945   9.683 -37.244  1.00 27.49           C
ATOM   1750 1HD  PRO A 121      32.724  10.396 -36.579  1.00 27.49           H
ATOM   1751 2HD  PRO A 121      33.279  10.105 -38.087  1.00 27.49           H
ATOM   1752  N   GLY A 122      30.690   7.119 -34.477  1.00 23.70           N
ATOM   1753  H   GLY A 122      30.166   6.401 -34.935  1.00 23.70           H
ATOM   1754  CA  GLY A 122      30.865   7.039 -33.024  1.00 35.98           C
ATOM   1755 1HA  GLY A 122      30.578   6.116 -32.769  1.00 35.98           H
ATOM   1756 2HA  GLY A 122      31.847   7.139 -32.865  1.00 35.98           H
ATOM   1757  C   GLY A 122      30.133   8.032 -32.111  1.00 36.53           C
ATOM   1758  O   GLY A 122      30.735   8.553 -31.179  1.00 32.50           O
ATOM   1759  N   GLY A 123      28.842   8.223 -32.294  1.00 27.49           N
ATOM   1760  H   GLY A 123      28.432   7.977 -33.172  1.00 27.49           H
ATOM   1761  CA  GLY A 123      27.994   8.786 -31.245  1.00 36.22           C
ATOM   1762 1HA  GLY A 123      28.554   9.398 -30.686  1.00 36.22           H
ATOM   1763 2HA  GLY A 123      27.263   9.309 -31.683  1.00 36.22           H
ATOM   1764  C   GLY A 123      27.400   7.665 -30.376  1.00 36.88           C
ATOM   1765  O   GLY A 123      26.464   7.012 -30.801  1.00 33.50           O
ATOM   1766  N   ARG A 124      27.941   7.430 -29.177  1.00 31.58           N
ATOM   1767  H   ARG A 124      28.828   7.832 -28.949  1.00 31.58           H
ATOM   1768  CA  ARG A 124      27.254   6.592 -28.191  1.00 39.87           C
ATOM   1769  HA  ARG A 124      27.201   5.681 -28.599  1.00 39.87           H
ATOM   1770  C   ARG A 124      25.863   7.193 -27.919  1.00 38.69           C
ATOM   1771  O   ARG A 124      25.807   8.376 -27.565  1.00 36.92           O
ATOM   1772  CB  ARG A 124      28.037   6.521 -26.864  1.00 38.50           C
ATOM   1773 1HB  ARG A 124      28.441   7.418 -26.685  1.00 38.50           H
ATOM   1774 2HB  ARG A 124      27.398   6.290 -26.130  1.00 38.50           H
ATOM   1775  CG  ARG A 124      29.164   5.475 -26.873  1.00 35.04           C
ATOM   1776 1HG  ARG A 124      28.775   4.567 -27.029  1.00 35.04           H
ATOM   1777 2HG  ARG A 124      29.813   5.690 -27.603  1.00 35.04           H
ATOM   1778  CD  ARG A 124      29.892   5.494 -25.520  1.00 33.25           C
ATOM   1779 1HD  ARG A 124      30.398   6.351 -25.422  1.00 33.25           H
ATOM   1780 2HD  ARG A 124      29.226   5.414 -24.779  1.00 33.25           H
ATOM   1781  NE  ARG A 124      30.854   4.380 -25.391  1.00 30.14           N
ATOM   1782  HE  ARG A 124      30.877   3.719 -26.141  1.00 30.14           H
ATOM   1783  CZ  ARG A 124      31.687   4.167 -24.389  1.00 28.06           C
ATOM   1784  NH1 ARG A 124      31.765   4.993 -23.376  1.00 27.34           N
ATOM   1785 1HH1 ARG A 124      31.185   5.807 -23.349  1.00 27.34           H
ATOM   1786 2HH1 ARG A 124      32.404   4.809 -22.629  1.00 27.34           H
ATOM   1787  NH2 ARG A 124      32.460   3.122 -24.368  1.00 28.10           N
ATOM   1788 1HH2 ARG A 124      32.430   2.463 -25.119  1.00 28.10           H
ATOM   1789 2HH2 ARG A 124      33.085   2.977 -23.601  1.00 28.10           H
ATOM   1790  N   PRO A 125      24.768   6.434 -28.022  1.00 33.41           N
ATOM   1791  CA  PRO A 125      23.479   6.936 -27.585  1.00 37.26           C
ATOM   1792  HA  PRO A 125      23.259   7.807 -28.025  1.00 37.26           H
ATOM   1793  C   PRO A 125      23.551   7.168 -26.072  1.00 37.45           C
ATOM   1794  O   PRO A 125      23.731   6.238 -25.288  1.00 36.63           O
ATOM   1795  CB  PRO A 125      22.454   5.876 -27.989  1.00 34.23           C
ATOM   1796 1HB  PRO A 125      21.729   5.804 -27.304  1.00 34.23           H
ATOM   1797 2HB  PRO A 125      22.053   6.091 -28.879  1.00 34.23           H
ATOM   1798  CG  PRO A 125      23.269   4.582 -28.057  1.00 33.89           C
ATOM   1799 1HG  PRO A 125      23.281   4.122 -27.169  1.00 33.89           H
ATOM   1800 2HG  PRO A 125      22.896   3.963 -28.748  1.00 33.89           H
ATOM   1801  CD  PRO A 125      24.672   5.044 -28.445  1.00 39.62           C
ATOM   1802 1HD  PRO A 125      25.373   4.505 -27.978  1.00 39.62           H
ATOM   1803 2HD  PRO A 125      24.811   4.987 -29.434  1.00 39.62           H
ATOM   1804  N   VAL A 126      23.450   8.428 -25.650  1.00 35.93           N
ATOM   1805  H   VAL A 126      23.496   9.163 -26.326  1.00 35.93           H
ATOM   1806  CA  VAL A 126      23.275   8.784 -24.245  1.00 42.64           C
ATOM   1807  HA  VAL A 126      23.988   8.326 -23.714  1.00 42.64           H
ATOM   1808  C   VAL A 126      21.893   8.290 -23.839  1.00 43.24           C
ATOM   1809  O   VAL A 126      20.879   8.891 -24.194  1.00 41.67           O
ATOM   1810  CB  VAL A 126      23.453  10.296 -24.013  1.00 39.44           C
ATOM   1811  HB  VAL A 126      22.769  10.757 -24.578  1.00 39.44           H
ATOM   1812  CG1 VAL A 126      23.238  10.672 -22.544  1.00 32.75           C
ATOM   1813 1HG1 VAL A 126      23.356  11.655 -22.405  1.00 32.75           H
ATOM   1814 2HG1 VAL A 126      23.891  10.198 -21.953  1.00 32.75           H
ATOM   1815 3HG1 VAL A 126      22.316  10.427 -22.243  1.00 32.75           H
ATOM   1816  CG2 VAL A 126      24.865  10.746 -24.408  1.00 35.86           C
ATOM   1817 1HG2 VAL A 126      24.983  11.728 -24.258  1.00 35.86           H
ATOM   1818 2HG2 VAL A 126      25.044  10.559 -25.374  1.00 35.86           H
ATOM   1819 3HG2 VAL A 126      25.558  10.267 -23.869  1.00 35.86           H
ATOM   1820  N   ALA A 127      21.833   7.159 -23.150  1.00 43.61           N
ATOM   1821  H   ALA A 127      22.671   6.629 -23.023  1.00 43.61           H
ATOM   1822  CA  ALA A 127      20.600   6.660 -22.573  1.00 50.65           C
ATOM   1823  HA  ALA A 127      19.928   6.553 -23.306  1.00 50.65           H
ATOM   1824  C   ALA A 127      20.098   7.696 -21.554  1.00 51.32           C
ATOM   1825  O   ALA A 127      20.727   7.926 -20.523  1.00 51.08           O
ATOM   1826  CB  ALA A 127      20.847   5.281 -21.949  1.00 48.86           C
ATOM   1827 1HB  ALA A 127      21.172   4.630 -22.635  1.00 48.86           H
ATOM   1828 2HB  ALA A 127      20.007   4.913 -21.550  1.00 48.86           H
ATOM   1829 3HB  ALA A 127      21.535   5.333 -21.225  1.00 48.86           H
ATOM   1830  N   LEU A 128      18.975   8.345 -21.857  1.00 47.10           N
ATOM   1831  H   LEU A 128      18.569   8.216 -22.762  1.00 47.10           H
ATOM   1832  CA  LEU A 128      18.322   9.235 -20.913  1.00 52.34           C
ATOM   1833  HA  LEU A 128      19.002   9.878 -20.560  1.00 52.34           H
ATOM   1834  C   LEU A 128      17.772   8.379 -19.770  1.00 52.82           C
ATOM   1835  O   LEU A 128      16.870   7.573 -19.978  1.00 51.67           O
ATOM   1836  CB  LEU A 128      17.233  10.049 -21.624  1.00 49.91           C
ATOM   1837 1HB  LEU A 128      16.658   9.414 -22.140  1.00 49.91           H
ATOM   1838 2HB  LEU A 128      16.682  10.506 -20.926  1.00 49.91           H
ATOM   1839  CG  LEU A 128      17.756  11.118 -22.596  1.00 44.41           C
ATOM   1840  HG  LEU A 128      18.420  10.671 -23.196  1.00 44.41           H
ATOM   1841  CD1 LEU A 128      16.601  11.698 -23.409  1.00 43.85           C
ATOM   1842 1HD1 LEU A 128      16.927  12.396 -24.047  1.00 43.85           H
ATOM   1843 2HD1 LEU A 128      15.919  12.121 -22.812  1.00 43.85           H
ATOM   1844 3HD1 LEU A 128      16.144  10.985 -23.941  1.00 43.85           H
ATOM   1845  CD2 LEU A 128      18.444  12.273 -21.860  1.00 47.00           C
ATOM   1846 1HD2 LEU A 128      18.779  12.960 -22.505  1.00 47.00           H
ATOM   1847 2HD2 LEU A 128      19.225  11.945 -21.328  1.00 47.00           H
ATOM   1848 3HD2 LEU A 128      17.811  12.724 -21.231  1.00 47.00           H
ATOM   1849  N   LEU A 129      18.323   8.547 -18.577  1.00 56.90           N
ATOM   1850  H   LEU A 129      19.098   9.175 -18.505  1.00 56.90           H
ATOM   1851  CA  LEU A 129      17.876   7.879 -17.363  1.00 61.50           C
ATOM   1852  HA  LEU A 129      17.479   7.001 -17.632  1.00 61.50           H
ATOM   1853  C   LEU A 129      16.781   8.715 -16.687  1.00 61.57           C
ATOM   1854  O   LEU A 129      16.757   9.941 -16.792  1.00 59.53           O
ATOM   1855  CB  LEU A 129      19.083   7.611 -16.446  1.00 60.82           C
ATOM   1856 1HB  LEU A 129      19.465   8.495 -16.177  1.00 60.82           H
ATOM   1857 2HB  LEU A 129      18.750   7.131 -15.635  1.00 60.82           H
ATOM   1858  CG  LEU A 129      20.219   6.763 -17.081  1.00 56.93           C
ATOM   1859  HG  LEU A 129      20.497   7.229 -17.921  1.00 56.93           H
ATOM   1860  CD1 LEU A 129      21.401   6.646 -16.125  1.00 54.70           C
ATOM   1861 1HD1 LEU A 129      22.136   6.101 -16.529  1.00 54.70           H
ATOM   1862 2HD1 LEU A 129      21.127   6.207 -15.269  1.00 54.70           H
ATOM   1863 3HD1 LEU A 129      21.773   7.547 -15.903  1.00 54.70           H
ATOM   1864  CD2 LEU A 129      19.769   5.354 -17.450  1.00 58.59           C
ATOM   1865 1HD2 LEU A 129      20.520   4.833 -17.856  1.00 58.59           H
ATOM   1866 2HD2 LEU A 129      19.019   5.379 -18.111  1.00 58.59           H
ATOM   1867 3HD2 LEU A 129      19.450   4.857 -16.643  1.00 58.59           H
ATOM   1868  N   TYR A 130      15.845   8.058 -16.001  1.00 54.47           N
ATOM   1869  H   TYR A 130      15.780   7.067 -16.122  1.00 54.47           H
ATOM   1870  CA  TYR A 130      14.910   8.703 -15.084  1.00 57.11           C
ATOM   1871  HA  TYR A 130      15.168   9.669 -15.062  1.00 57.11           H
ATOM   1872  C   TYR A 130      15.063   8.098 -13.691  1.00 58.09           C
ATOM   1873  O   TYR A 130      15.295   6.900 -13.548  1.00 57.51           O
ATOM   1874  CB  TYR A 130      13.464   8.611 -15.590  1.00 55.38           C
ATOM   1875 1HB  TYR A 130      12.923   9.315 -15.130  1.00 55.38           H
ATOM   1876 2HB  TYR A 130      13.463   8.781 -16.575  1.00 55.38           H
ATOM   1877  CG  TYR A 130      12.788   7.275 -15.349  1.00 50.45           C
ATOM   1878  CD1 TYR A 130      12.935   6.230 -16.278  1.00 46.43           C
ATOM   1879  HD1 TYR A 130      13.479   6.375 -17.104  1.00 46.43           H
ATOM   1880  CD2 TYR A 130      12.023   7.067 -14.181  1.00 46.41           C
ATOM   1881  HD2 TYR A 130      11.914   7.808 -13.518  1.00 46.41           H
ATOM   1882  CE1 TYR A 130      12.328   4.991 -16.058  1.00 39.46           C
ATOM   1883  HE1 TYR A 130      12.433   4.255 -16.727  1.00 39.46           H
ATOM   1884  CE2 TYR A 130      11.411   5.816 -13.945  1.00 42.99           C
ATOM   1885  HE2 TYR A 130      10.873   5.667 -13.115  1.00 42.99           H
ATOM   1886  CZ  TYR A 130      11.564   4.780 -14.886  1.00 44.90           C
ATOM   1887  OH  TYR A 130      10.984   3.579 -14.668  1.00 43.84           O
ATOM   1888  HH  TYR A 130      10.034   3.688 -14.616  1.00 43.84           H
ATOM   1889  N   ARG A 131      14.919   8.914 -12.669  1.00 59.28           N
ATOM   1890  H   ARG A 131      14.712   9.876 -12.845  1.00 59.28           H
ATOM   1891  CA  ARG A 131      15.051   8.461 -11.284  1.00 62.98           C
ATOM   1892  HA  ARG A 131      15.729   7.727 -11.252  1.00 62.98           H
ATOM   1893  C   ARG A 131      13.739   7.862 -10.791  1.00 62.83           C
ATOM   1894  O   ARG A 131      12.707   8.523 -10.828  1.00 59.71           O
ATOM   1895  CB  ARG A 131      15.564   9.615 -10.436  1.00 61.70           C
ATOM   1896 1HB  ARG A 131      16.302  10.081 -10.925  1.00 61.70           H
ATOM   1897 2HB  ARG A 131      14.817  10.258 -10.268  1.00 61.70           H
ATOM   1898  CG  ARG A 131      16.091   9.098  -9.104  1.00 57.57           C
ATOM   1899 1HG  ARG A 131      15.326   8.791  -8.537  1.00 57.57           H
ATOM   1900 2HG  ARG A 131      16.715   8.333  -9.264  1.00 57.57           H
ATOM   1901  CD  ARG A 131      16.832  10.217  -8.393  1.00 58.17           C
ATOM   1902 1HD  ARG A 131      17.507  10.625  -9.007  1.00 58.17           H
ATOM   1903 2HD  ARG A 131      16.186  10.919  -8.093  1.00 58.17           H
ATOM   1904  NE  ARG A 131      17.529   9.696  -7.218  1.00 52.07           N
ATOM   1905  HE  ARG A 131      17.322   8.756  -6.947  1.00 52.07           H
ATOM   1906  CZ  ARG A 131      18.401  10.350  -6.487  1.00 47.00           C
ATOM   1907  NH1 ARG A 131      18.676  11.608  -6.708  1.00 43.19           N
ATOM   1908 1HH1 ARG A 131      18.218  12.097  -7.450  1.00 43.19           H
ATOM   1909 2HH1 ARG A 131      19.345  12.082  -6.135  1.00 43.19           H
ATOM   1910  NH2 ARG A 131      19.014   9.741  -5.512  1.00 42.54           N
ATOM   1911 1HH2 ARG A 131      18.819   8.779  -5.323  1.00 42.54           H
ATOM   1912 2HH2 ARG A 131      19.679  10.236  -4.953  1.00 42.54           H
ATOM   1913  N   CYS A 132      13.782   6.630 -10.309  1.00 62.43           N
ATOM   1914  H   CYS A 132      14.660   6.151 -10.312  1.00 62.43           H
ATOM   1915  CA  CYS A 132      12.622   5.938  -9.776  1.00 64.34           C
ATOM   1916  HA  CYS A 132      11.870   6.096 -10.416  1.00 64.34           H
ATOM   1917  C   CYS A 132      12.226   6.516  -8.409  1.00 64.85           C
ATOM   1918  O   CYS A 132      13.022   6.532  -7.475  1.00 60.97           O
ATOM   1919  CB  CYS A 132      12.918   4.445  -9.708  1.00 63.00           C
ATOM   1920 1HB  CYS A 132      13.151   4.173 -10.642  1.00 63.00           H
ATOM   1921 2HB  CYS A 132      13.724   4.356  -9.123  1.00 63.00           H
ATOM   1922  SG  CYS A 132      11.487   3.553  -9.060  1.00 57.36           S
ATOM   1923  HG  CYS A 132      10.480   4.392  -8.902  1.00 57.36           H
ATOM   1924  N   CYS A 133      10.958   6.899  -8.258  1.00 65.69           N
ATOM   1925  H   CYS A 133      10.348   6.849  -9.049  1.00 65.69           H
ATOM   1926  CA  CYS A 133      10.415   7.390  -6.987  1.00 65.38           C
ATOM   1927  HA  CYS A 133      11.075   8.080  -6.688  1.00 65.38           H
ATOM   1928  C   CYS A 133      10.341   6.324  -5.885  1.00 63.84           C
ATOM   1929  O   CYS A 133      10.215   6.671  -4.721  1.00 60.74           O
ATOM   1930  CB  CYS A 133       9.023   7.982  -7.236  1.00 62.55           C
ATOM   1931 1HB  CYS A 133       8.468   7.226  -7.581  1.00 62.55           H
ATOM   1932 2HB  CYS A 133       8.685   8.261  -6.337  1.00 62.55           H
ATOM   1933  SG  CYS A 133       9.127   9.374  -8.412  1.00 55.62           S
ATOM   1934  HG  CYS A 133       9.152   8.907  -9.646  1.00 55.62           H
ATOM   1935  N   PHE A 134      10.411   5.035  -6.245  1.00 63.68           N
ATOM   1936  H   PHE A 134      10.552   4.823  -7.212  1.00 63.68           H
ATOM   1937  CA  PHE A 134      10.293   3.921  -5.305  1.00 65.81           C
ATOM   1938  HA  PHE A 134       9.798   4.313  -4.529  1.00 65.81           H
ATOM   1939  C   PHE A 134      11.630   3.417  -4.779  1.00 65.79           C
ATOM   1940  O   PHE A 134      11.752   3.134  -3.595  1.00 60.79           O
ATOM   1941  CB  PHE A 134       9.517   2.773  -5.956  1.00 63.50           C
ATOM   1942 1HB  PHE A 134       9.939   2.557  -6.836  1.00 63.50           H
ATOM   1943 2HB  PHE A 134       9.564   1.973  -5.358  1.00 63.50           H
ATOM   1944  CG  PHE A 134       8.061   3.096  -6.198  1.00 64.60           C
ATOM   1945  CD1 PHE A 134       7.146   2.964  -5.151  1.00 59.15           C
ATOM   1946  HD1 PHE A 134       7.454   2.628  -4.261  1.00 59.15           H
ATOM   1947  CD2 PHE A 134       7.639   3.563  -7.450  1.00 59.51           C
ATOM   1948  HD2 PHE A 134       8.295   3.652  -8.199  1.00 59.51           H
ATOM   1949  CE1 PHE A 134       5.800   3.300  -5.341  1.00 53.31           C
ATOM   1950  HE1 PHE A 134       5.146   3.195  -4.592  1.00 53.31           H
ATOM   1951  CE2 PHE A 134       6.288   3.906  -7.650  1.00 54.89           C
ATOM   1952  HE2 PHE A 134       5.981   4.234  -8.543  1.00 54.89           H
ATOM   1953  CZ  PHE A 134       5.372   3.786  -6.592  1.00 60.70           C
ATOM   1954  HZ  PHE A 134       4.416   4.046  -6.727  1.00 60.70           H
ATOM   1955  N   CYS A 135      12.648   3.295  -5.632  1.00 68.83           N
ATOM   1956  H   CYS A 135      12.514   3.570  -6.584  1.00 68.83           H
ATOM   1957  CA  CYS A 135      13.955   2.772  -5.225  1.00 72.82           C
ATOM   1958  HA  CYS A 135      13.835   2.500  -4.270  1.00 72.82           H
ATOM   1959  C   CYS A 135      15.074   3.828  -5.229  1.00 73.81           C
ATOM   1960  O   CYS A 135      16.156   3.571  -4.711  1.00 70.78           O
ATOM   1961  CB  CYS A 135      14.301   1.550  -6.068  1.00 69.77           C
ATOM   1962 1HB  CYS A 135      15.128   1.169  -5.655  1.00 69.77           H
ATOM   1963 2HB  CYS A 135      13.540   0.915  -5.938  1.00 69.77           H
ATOM   1964  SG  CYS A 135      14.538   2.006  -7.809  1.00 66.02           S
ATOM   1965  HG  CYS A 135      14.595   0.913  -8.547  1.00 66.02           H
ATOM   1966  N   GLY A 136      14.830   5.010  -5.798  1.00 68.42           N
ATOM   1967  H   GLY A 136      13.916   5.177  -6.168  1.00 68.42           H
ATOM   1968  CA  GLY A 136      15.823   6.071  -5.909  1.00 72.25           C
ATOM   1969 1HA  GLY A 136      15.331   6.904  -6.160  1.00 72.25           H
ATOM   1970 2HA  GLY A 136      16.230   6.184  -5.003  1.00 72.25           H
ATOM   1971  C   GLY A 136      16.934   5.823  -6.927  1.00 75.26           C
ATOM   1972  O   GLY A 136      17.865   6.623  -7.000  1.00 72.61           O
ATOM   1973  N   GLU A 137      16.848   4.734  -7.707  1.00 61.31           N
ATOM   1974  H   GLU A 137      16.071   4.120  -7.566  1.00 61.31           H
ATOM   1975  CA  GLU A 137      17.817   4.382  -8.755  1.00 69.50           C
ATOM   1976  HA  GLU A 137      18.683   4.787  -8.462  1.00 69.50           H
ATOM   1977  C   GLU A 137      17.421   4.990 -10.106  1.00 70.57           C
ATOM   1978  O   GLU A 137      16.249   5.264 -10.382  1.00 67.32           O
ATOM   1979  CB  GLU A 137      17.977   2.858  -8.859  1.00 67.25           C
ATOM   1980 1HB  GLU A 137      17.073   2.445  -8.966  1.00 67.25           H
ATOM   1981 2HB  GLU A 137      18.538   2.646  -9.659  1.00 67.25           H
ATOM   1982  CG  GLU A 137      18.651   2.271  -7.604  1.00 64.22           C
ATOM   1983 1HG  GLU A 137      19.574   2.650  -7.538  1.00 64.22           H
ATOM   1984 2HG  GLU A 137      18.118   2.548  -6.804  1.00 64.22           H
ATOM   1985  CD  GLU A 137      18.762   0.737  -7.597  1.00 60.20           C
ATOM   1986  OE1 GLU A 137      19.395   0.195  -6.664  1.00 53.58           O
ATOM   1987  OE2 GLU A 137      18.121   0.036  -8.406  1.00 56.01           O
ATOM   1988  N   ASP A 138      18.423   5.184 -10.962  1.00 64.81           N
ATOM   1989  H   ASP A 138      19.352   4.977 -10.655  1.00 64.81           H
ATOM   1990  CA  ASP A 138      18.245   5.679 -12.316  1.00 66.62           C
ATOM   1991  HA  ASP A 138      17.454   6.290 -12.290  1.00 66.62           H
ATOM   1992  C   ASP A 138      17.954   4.507 -13.271  1.00 67.18           C
ATOM   1993  O   ASP A 138      18.767   3.606 -13.435  1.00 63.43           O
ATOM   1994  CB  ASP A 138      19.476   6.483 -12.752  1.00 65.27           C
ATOM   1995 1HB  ASP A 138      20.289   5.916 -12.619  1.00 65.27           H
ATOM   1996 2HB  ASP A 138      19.381   6.708 -13.722  1.00 65.27           H
ATOM   1997  CG  ASP A 138      19.655   7.788 -11.962  1.00 64.04           C
ATOM   1998  OD1 ASP A 138      18.641   8.492 -11.747  1.00 60.50           O
ATOM   1999  OD2 ASP A 138      20.806   8.103 -11.587  1.00 63.66           O
ATOM   2000  N   HIS A 139      16.793   4.549 -13.910  1.00 68.66           N
ATOM   2001  H   HIS A 139      16.174   5.309 -13.712  1.00 68.66           H
ATOM   2002  CA  HIS A 139      16.362   3.545 -14.891  1.00 65.65           C
ATOM   2003  HA  HIS A 139      17.000   2.780 -14.807  1.00 65.65           H
ATOM   2004  C   HIS A 139      16.432   4.113 -16.321  1.00 63.09           C
ATOM   2005  O   HIS A 139      16.168   5.302 -16.517  1.00 59.33           O
ATOM   2006  CB  HIS A 139      14.943   3.074 -14.563  1.00 64.37           C
ATOM   2007 1HB  HIS A 139      14.345   3.872 -14.492  1.00 64.37           H
ATOM   2008 2HB  HIS A 139      14.620   2.479 -15.299  1.00 64.37           H
ATOM   2009  CG  HIS A 139      14.855   2.309 -13.273  1.00 64.09           C
ATOM   2010  ND1 HIS A 139      15.160   0.972 -13.094  1.00 57.62           N
ATOM   2011  HD1 HIS A 139      15.469   0.336 -13.801  1.00 57.62           H
ATOM   2012  CD2 HIS A 139      14.475   2.812 -12.062  1.00 59.86           C
ATOM   2013  HD2 HIS A 139      14.197   3.753 -11.871  1.00 59.86           H
ATOM   2014  CE1 HIS A 139      14.966   0.688 -11.807  1.00 60.32           C
ATOM   2015  HE1 HIS A 139      15.114  -0.212 -11.396  1.00 60.32           H
ATOM   2016  NE2 HIS A 139      14.548   1.766 -11.140  1.00 63.29           N
ATOM   2017  N   PRO A 140      16.757   3.294 -17.337  1.00 51.21           N
ATOM   2018  CA  PRO A 140      16.793   3.746 -18.720  1.00 53.09           C
ATOM   2019  HA  PRO A 140      17.374   4.557 -18.789  1.00 53.09           H
ATOM   2020  C   PRO A 140      15.398   4.177 -19.202  1.00 52.40           C
ATOM   2021  O   PRO A 140      14.407   3.476 -19.003  1.00 51.56           O
ATOM   2022  CB  PRO A 140      17.365   2.568 -19.519  1.00 51.81           C
ATOM   2023 1HB  PRO A 140      16.940   2.511 -20.422  1.00 51.81           H
ATOM   2024 2HB  PRO A 140      18.356   2.656 -19.622  1.00 51.81           H
ATOM   2025  CG  PRO A 140      17.010   1.340 -18.669  1.00 52.06           C
ATOM   2026 1HG  PRO A 140      16.094   1.004 -18.888  1.00 52.06           H
ATOM   2027 2HG  PRO A 140      17.675   0.606 -18.803  1.00 52.06           H
ATOM   2028  CD  PRO A 140      17.068   1.874 -17.238  1.00 60.40           C
ATOM   2029 1HD  PRO A 140      16.392   1.424 -16.654  1.00 60.40           H
ATOM   2030 2HD  PRO A 140      17.980   1.758 -16.844  1.00 60.40           H
ATOM   2031  N   ARG A 141      15.307   5.329 -19.861  1.00 46.15           N
ATOM   2032  H   ARG A 141      16.124   5.903 -19.920  1.00 46.15           H
ATOM   2033  CA  ARG A 141      14.077   5.807 -20.507  1.00 48.19           C
ATOM   2034  HA  ARG A 141      13.347   5.662 -19.839  1.00 48.19           H
ATOM   2035  C   ARG A 141      13.805   4.991 -21.776  1.00 46.46           C
ATOM   2036  O   ARG A 141      14.138   5.424 -22.872  1.00 44.06           O
ATOM   2037  CB  ARG A 141      14.154   7.306 -20.831  1.00 45.59           C
ATOM   2038 1HB  ARG A 141      15.029   7.487 -21.280  1.00 45.59           H
ATOM   2039 2HB  ARG A 141      13.406   7.532 -21.455  1.00 45.59           H
ATOM   2040  CG  ARG A 141      14.046   8.214 -19.597  1.00 40.97           C
ATOM   2041 1HG  ARG A 141      13.231   7.973 -19.070  1.00 40.97           H
ATOM   2042 2HG  ARG A 141      14.858   8.103 -19.024  1.00 40.97           H
ATOM   2043  CD  ARG A 141      13.943   9.667 -20.067  1.00 39.26           C
ATOM   2044 1HD  ARG A 141      14.761   9.906 -20.590  1.00 39.26           H
ATOM   2045 2HD  ARG A 141      13.134   9.773 -20.645  1.00 39.26           H
ATOM   2046  NE  ARG A 141      13.827  10.618 -18.937  1.00 35.75           N
ATOM   2047  HE  ARG A 141      14.048  10.268 -18.027  1.00 35.75           H
ATOM   2048  CZ  ARG A 141      13.457  11.893 -19.017  1.00 33.09           C
ATOM   2049  NH1 ARG A 141      13.156  12.446 -20.155  1.00 31.79           N
ATOM   2050 1HH1 ARG A 141      13.200  11.910 -20.998  1.00 31.79           H
ATOM   2051 2HH1 ARG A 141      12.881  13.407 -20.187  1.00 31.79           H
ATOM   2052  NH2 ARG A 141      13.394  12.627 -17.952  1.00 31.42           N
ATOM   2053 1HH2 ARG A 141      13.624  12.236 -17.061  1.00 31.42           H
ATOM   2054 2HH2 ARG A 141      13.115  13.585 -18.021  1.00 31.42           H
ATOM   2055  N   GLN A 142      13.153   3.870 -21.629  1.00 41.08           N
ATOM   2056  H   GLN A 142      13.151   3.419 -20.736  1.00 41.08           H
ATOM   2057  CA  GLN A 142      12.427   3.260 -22.737  1.00 42.17           C
ATOM   2058  HA  GLN A 142      12.957   3.387 -23.576  1.00 42.17           H
ATOM   2059  C   GLN A 142      11.081   3.980 -22.849  1.00 41.52           C
ATOM   2060  O   GLN A 142      10.188   3.728 -22.054  1.00 39.12           O
ATOM   2061  CB  GLN A 142      12.285   1.747 -22.527  1.00 40.02           C
ATOM   2062 1HB  GLN A 142      11.943   1.584 -21.602  1.00 40.02           H
ATOM   2063 2HB  GLN A 142      11.628   1.393 -23.193  1.00 40.02           H
ATOM   2064  CG  GLN A 142      13.632   1.005 -22.704  1.00 36.43           C
ATOM   2065 1HG  GLN A 142      14.015   1.241 -23.597  1.00 36.43           H
ATOM   2066 2HG  GLN A 142      14.260   1.300 -21.984  1.00 36.43           H
ATOM   2067  CD  GLN A 142      13.498  -0.514 -22.628  1.00 33.02           C
ATOM   2068  OE1 GLN A 142      12.440  -1.056 -22.373  1.00 32.51           O
ATOM   2069  NE2 GLN A 142      14.559  -1.247 -22.843  1.00 32.33           N
ATOM   2070 1HE2 GLN A 142      14.496  -2.244 -22.797  1.00 32.33           H
ATOM   2071 2HE2 GLN A 142      15.434  -0.811 -23.053  1.00 32.33           H
ATOM   2072  N   GLY A 143      10.984   4.959 -23.772  1.00 35.09           N
ATOM   2073  H   GLY A 143      11.844   5.314 -24.139  1.00 35.09           H
ATOM   2074  CA  GLY A 143       9.748   5.561 -24.297  1.00 36.61           C
ATOM   2075 1HA  GLY A 143       9.981   6.494 -24.572  1.00 36.61           H
ATOM   2076 2HA  GLY A 143       9.495   5.029 -25.105  1.00 36.61           H
ATOM   2077  C   GLY A 143       8.539   5.620 -23.355  1.00 37.00           C
ATOM   2078  O   GLY A 143       7.473   5.120 -23.693  1.00 34.44           O
ATOM   2079  N   SER A 144       8.688   6.190 -22.157  1.00 33.56           N
ATOM   2080  H   SER A 144       9.543   6.657 -21.930  1.00 33.56           H
ATOM   2081  CA  SER A 144       7.609   6.134 -21.180  1.00 35.61           C
ATOM   2082  HA  SER A 144       7.218   5.219 -21.278  1.00 35.61           H
ATOM   2083  C   SER A 144       6.528   7.161 -21.517  1.00 36.17           C
ATOM   2084  O   SER A 144       6.791   8.357 -21.615  1.00 33.76           O
ATOM   2085  CB  SER A 144       8.123   6.249 -19.738  1.00 33.13           C
ATOM   2086 1HB  SER A 144       7.391   6.042 -19.089  1.00 33.13           H
ATOM   2087 2HB  SER A 144       8.888   5.623 -19.589  1.00 33.13           H
ATOM   2088  OG  SER A 144       8.590   7.542 -19.425  1.00 29.34           O
ATOM   2089  HG  SER A 144       9.544   7.528 -19.354  1.00 29.34           H
ATOM   2090  N   ILE A 145       5.298   6.686 -21.622  1.00 33.88           N
ATOM   2091  H   ILE A 145       5.198   5.691 -21.630  1.00 33.88           H
ATOM   2092  CA  ILE A 145       4.060   7.478 -21.729  1.00 36.22           C
ATOM   2093  HA  ILE A 145       4.088   7.961 -22.604  1.00 36.22           H
ATOM   2094  C   ILE A 145       3.987   8.549 -20.615  1.00 36.91           C
ATOM   2095  O   ILE A 145       3.404   9.610 -20.818  1.00 35.10           O
ATOM   2096  CB  ILE A 145       2.855   6.504 -21.689  1.00 34.56           C
ATOM   2097  HB  ILE A 145       2.967   5.921 -20.885  1.00 34.56           H
ATOM   2098  CG1 ILE A 145       2.833   5.638 -22.973  1.00 30.91           C
ATOM   2099 1HG1 ILE A 145       2.567   6.221 -23.741  1.00 30.91           H
ATOM   2100 2HG1 ILE A 145       3.754   5.281 -23.128  1.00 30.91           H
ATOM   2101  CG2 ILE A 145       1.513   7.222 -21.504  1.00 30.08           C
ATOM   2102 1HG2 ILE A 145       0.757   6.568 -21.482  1.00 30.08           H
ATOM   2103 2HG2 ILE A 145       1.343   7.863 -22.252  1.00 30.08           H
ATOM   2104 3HG2 ILE A 145       1.498   7.738 -20.648  1.00 30.08           H
ATOM   2105  CD1 ILE A 145       1.860   4.444 -22.918  1.00 27.20           C
ATOM   2106 1HD1 ILE A 145       1.886   3.921 -23.770  1.00 27.20           H
ATOM   2107 2HD1 ILE A 145       0.920   4.754 -22.776  1.00 27.20           H
ATOM   2108 3HD1 ILE A 145       2.095   3.824 -22.169  1.00 27.20           H
ATOM   2109  N   LEU A 146       4.667   8.338 -19.489  1.00 34.85           N
ATOM   2110  H   LEU A 146       5.109   7.449 -19.373  1.00 34.85           H
ATOM   2111  CA  LEU A 146       4.813   9.316 -18.408  1.00 36.04           C
ATOM   2112  HA  LEU A 146       3.880   9.537 -18.124  1.00 36.04           H
ATOM   2113  C   LEU A 146       5.485  10.618 -18.876  1.00 36.51           C
ATOM   2114  O   LEU A 146       5.073  11.700 -18.469  1.00 34.70           O
ATOM   2115  CB  LEU A 146       5.626   8.675 -17.266  1.00 33.77           C
ATOM   2116 1HB  LEU A 146       5.513   7.682 -17.310  1.00 33.77           H
ATOM   2117 2HB  LEU A 146       6.591   8.907 -17.390  1.00 33.77           H
ATOM   2118  CG  LEU A 146       5.176   9.162 -15.874  1.00 30.12           C
ATOM   2119  HG  LEU A 146       4.815  10.089 -15.970  1.00 30.12           H
ATOM   2120  CD1 LEU A 146       4.090   8.253 -15.313  1.00 27.21           C
ATOM   2121 1HD1 LEU A 146       3.794   8.564 -14.410  1.00 27.21           H
ATOM   2122 2HD1 LEU A 146       4.421   7.314 -15.222  1.00 27.21           H
ATOM   2123 3HD1 LEU A 146       3.289   8.240 -15.912  1.00 27.21           H
ATOM   2124  CD2 LEU A 146       6.357   9.159 -14.898  1.00 28.46           C
ATOM   2125 1HD2 LEU A 146       6.074   9.474 -13.992  1.00 28.46           H
ATOM   2126 2HD2 LEU A 146       7.088   9.762 -15.218  1.00 28.46           H
ATOM   2127 3HD2 LEU A 146       6.738   8.240 -14.799  1.00 28.46           H
ATOM   2128  N   TYR A 147       6.499  10.547 -19.760  1.00 31.14           N
ATOM   2129  H   TYR A 147       6.832   9.644 -20.033  1.00 31.14           H
ATOM   2130  CA  TYR A 147       7.136  11.731 -20.339  1.00 32.16           C
ATOM   2131  HA  TYR A 147       7.342  12.334 -19.568  1.00 32.16           H
ATOM   2132  C   TYR A 147       6.186  12.470 -21.286  1.00 32.35           C
ATOM   2133  O   TYR A 147       6.059  13.692 -21.207  1.00 30.56           O
ATOM   2134  CB  TYR A 147       8.435  11.334 -21.048  1.00 30.40           C
ATOM   2135 1HB  TYR A 147       9.017  10.843 -20.400  1.00 30.40           H
ATOM   2136 2HB  TYR A 147       8.210  10.734 -21.816  1.00 30.40           H
ATOM   2137  CG  TYR A 147       9.218  12.514 -21.585  1.00 26.84           C
ATOM   2138  CD1 TYR A 147       9.213  12.810 -22.965  1.00 23.59           C
ATOM   2139  HD1 TYR A 147       8.691  12.236 -23.596  1.00 23.59           H
ATOM   2140  CD2 TYR A 147       9.950  13.334 -20.706  1.00 23.43           C
ATOM   2141  HD2 TYR A 147       9.956  13.129 -19.727  1.00 23.43           H
ATOM   2142  CE1 TYR A 147       9.943  13.915 -23.458  1.00 22.26           C
ATOM   2143  HE1 TYR A 147       9.941  14.119 -24.437  1.00 22.26           H
ATOM   2144  CE2 TYR A 147      10.675  14.441 -21.191  1.00 21.70           C
ATOM   2145  HE2 TYR A 147      11.189  15.021 -20.559  1.00 21.70           H
ATOM   2146  CZ  TYR A 147      10.672  14.727 -22.573  1.00 21.87           C
ATOM   2147  OH  TYR A 147      11.373  15.794 -23.040  1.00 21.26           O
ATOM   2148  HH  TYR A 147      12.292  15.549 -23.150  1.00 21.26           H
ATOM   2149  N   SER A 148       5.439  11.735 -22.112  1.00 34.13           N
ATOM   2150  H   SER A 148       5.586  10.746 -22.128  1.00 34.13           H
ATOM   2151  CA  SER A 148       4.417  12.295 -22.995  1.00 36.61           C
ATOM   2152  HA  SER A 148       4.882  13.013 -23.514  1.00 36.61           H
ATOM   2153  C   SER A 148       3.270  12.936 -22.208  1.00 35.51           C
ATOM   2154  O   SER A 148       2.864  14.040 -22.538  1.00 33.54           O
ATOM   2155  CB  SER A 148       3.895  11.215 -23.943  1.00 35.82           C
ATOM   2156 1HB  SER A 148       3.418  10.497 -23.436  1.00 35.82           H
ATOM   2157 2HB  SER A 148       3.278  11.608 -24.625  1.00 35.82           H
ATOM   2158  OG  SER A 148       4.980  10.613 -24.634  1.00 31.86           O
ATOM   2159  HG  SER A 148       5.709  10.478 -24.028  1.00 31.86           H
ATOM   2160  N   LEU A 149       2.799  12.317 -21.118  1.00 35.77           N
ATOM   2161  H   LEU A 149       3.192  11.430 -20.874  1.00 35.77           H
ATOM   2162  CA  LEU A 149       1.737  12.865 -20.258  1.00 37.42           C
ATOM   2163  HA  LEU A 149       1.011  13.146 -20.886  1.00 37.42           H
ATOM   2164  C   LEU A 149       2.185  14.114 -19.482  1.00 36.49           C
ATOM   2165  O   LEU A 149       1.410  15.057 -19.355  1.00 34.46           O
ATOM   2166  CB  LEU A 149       1.241  11.771 -19.297  1.00 35.68           C
ATOM   2167 1HB  LEU A 149       2.039  11.303 -18.919  1.00 35.68           H
ATOM   2168 2HB  LEU A 149       0.732  12.212 -18.558  1.00 35.68           H
ATOM   2169  CG  LEU A 149       0.326  10.716 -19.953  1.00 32.17           C
ATOM   2170  HG  LEU A 149       0.771  10.415 -20.797  1.00 32.17           H
ATOM   2171  CD1 LEU A 149       0.118   9.544 -18.996  1.00 30.33           C
ATOM   2172 1HD1 LEU A 149      -0.473   8.849 -19.404  1.00 30.33           H
ATOM   2173 2HD1 LEU A 149      -0.308   9.848 -18.144  1.00 30.33           H
ATOM   2174 3HD1 LEU A 149       0.989   9.110 -18.766  1.00 30.33           H
ATOM   2175  CD2 LEU A 149      -1.049  11.284 -20.300  1.00 30.98           C
ATOM   2176 1HD2 LEU A 149      -1.628  10.587 -20.724  1.00 30.98           H
ATOM   2177 2HD2 LEU A 149      -0.970  12.049 -20.940  1.00 30.98           H
ATOM   2178 3HD2 LEU A 149      -1.517  11.616 -19.481  1.00 30.98           H
ATOM   2179  N   LEU A 150       3.433  14.166 -19.020  1.00 35.37           N
ATOM   2180  H   LEU A 150       4.021  13.368 -19.154  1.00 35.37           H
ATOM   2181  CA  LEU A 150       3.994  15.335 -18.322  1.00 36.11           C
ATOM   2182  HA  LEU A 150       3.269  15.644 -17.706  1.00 36.11           H
ATOM   2183  C   LEU A 150       4.320  16.504 -19.268  1.00 34.81           C
ATOM   2184  O   LEU A 150       4.328  17.654 -18.831  1.00 32.70           O
ATOM   2185  CB  LEU A 150       5.236  14.906 -17.534  1.00 34.27           C
ATOM   2186 1HB  LEU A 150       5.818  14.368 -18.143  1.00 34.27           H
ATOM   2187 2HB  LEU A 150       5.723  15.732 -17.251  1.00 34.27           H
ATOM   2188  CG  LEU A 150       4.933  14.061 -16.274  1.00 31.52           C
ATOM   2189  HG  LEU A 150       4.288  13.343 -16.536  1.00 31.52           H
ATOM   2190  CD1 LEU A 150       6.241  13.471 -15.733  1.00 29.54           C
ATOM   2191 1HD1 LEU A 150       6.074  12.919 -14.916  1.00 29.54           H
ATOM   2192 2HD1 LEU A 150       6.886  14.195 -15.488  1.00 29.54           H
ATOM   2193 3HD1 LEU A 150       6.680  12.886 -16.415  1.00 29.54           H
ATOM   2194  CD2 LEU A 150       4.289  14.882 -15.162  1.00 31.39           C
ATOM   2195 1HD2 LEU A 150       4.103  14.315 -14.360  1.00 31.39           H
ATOM   2196 2HD2 LEU A 150       3.423  15.279 -15.465  1.00 31.39           H
ATOM   2197 3HD2 LEU A 150       4.887  15.631 -14.877  1.00 31.39           H
ATOM   2198  N   THR A 151       4.565  16.232 -20.542  1.00 32.73           N
ATOM   2199  H   THR A 151       4.569  15.275 -20.831  1.00 32.73           H
ATOM   2200  CA  THR A 151       4.832  17.272 -21.555  1.00 33.90           C
ATOM   2201  HA  THR A 151       5.146  18.049 -21.009  1.00 33.90           H
ATOM   2202  C   THR A 151       3.570  17.704 -22.319  1.00 33.28           C
ATOM   2203  O   THR A 151       3.497  18.856 -22.733  1.00 30.16           O
ATOM   2204  CB  THR A 151       5.946  16.855 -22.524  1.00 31.30           C
ATOM   2205  HB  THR A 151       5.945  17.497 -23.291  1.00 31.30           H
ATOM   2206  OG1 THR A 151       5.696  15.592 -23.087  1.00 28.16           O
ATOM   2207  HG1 THR A 151       5.639  14.938 -22.391  1.00 28.16           H
ATOM   2208  CG2 THR A 151       7.311  16.777 -21.827  1.00 27.62           C
ATOM   2209 1HG2 THR A 151       8.027  16.504 -22.470  1.00 27.62           H
ATOM   2210 2HG2 THR A 151       7.296  16.109 -21.083  1.00 27.62           H
ATOM   2211 3HG2 THR A 151       7.567  17.663 -21.440  1.00 27.62           H
ATOM   2212  N   SER A 152       2.545  16.859 -22.429  1.00 31.69           N
ATOM   2213  H   SER A 152       2.637  15.957 -22.007  1.00 31.69           H
ATOM   2214  CA  SER A 152       1.288  17.163 -23.128  1.00 35.08           C
ATOM   2215  HA  SER A 152       1.615  17.682 -23.918  1.00 35.08           H
ATOM   2216  C   SER A 152       0.322  18.052 -22.340  1.00 33.43           C
ATOM   2217  O   SER A 152      -0.629  18.563 -22.918  1.00 31.20           O
ATOM   2218  CB  SER A 152       0.560  15.885 -23.561  1.00 33.20           C
ATOM   2219 1HB  SER A 152       0.405  15.280 -22.780  1.00 33.20           H
ATOM   2220 2HB  SER A 152      -0.315  16.102 -23.993  1.00 33.20           H
ATOM   2221  OG  SER A 152       1.339  15.174 -24.505  1.00 29.66           O
ATOM   2222  HG  SER A 152       2.211  15.014 -24.144  1.00 29.66           H
ATOM   2223  N   SER A 153       0.554  18.315 -21.055  1.00 28.83           N
ATOM   2224  H   SER A 153       1.336  17.878 -20.610  1.00 28.83           H
ATOM   2225  CA  SER A 153      -0.295  19.224 -20.260  1.00 30.77           C
ATOM   2226  HA  SER A 153      -1.223  18.926 -20.485  1.00 30.77           H
ATOM   2227  C   SER A 153      -0.194  20.711 -20.666  1.00 29.65           C
ATOM   2228  O   SER A 153      -0.785  21.568 -20.019  1.00 27.43           O
ATOM   2229  CB  SER A 153      -0.018  19.040 -18.762  1.00 28.17           C
ATOM   2230 1HB  SER A 153      -0.606  19.635 -18.214  1.00 28.17           H
ATOM   2231 2HB  SER A 153      -0.158  18.089 -18.487  1.00 28.17           H
ATOM   2232  OG  SER A 153       1.314  19.372 -18.457  1.00 25.63           O
ATOM   2233  HG  SER A 153       1.835  18.572 -18.388  1.00 25.63           H
ATOM   2234  N   LYS A 154       0.539  21.048 -21.744  1.00 19.88           N
ATOM   2235  H   LYS A 154       1.025  20.313 -22.216  1.00 19.88           H
ATOM   2236  CA  LYS A 154       0.684  22.412 -22.286  1.00 25.00           C
ATOM   2237  HA  LYS A 154       0.089  22.951 -21.690  1.00 25.00           H
ATOM   2238  C   LYS A 154       0.127  22.621 -23.701  1.00 24.05           C
ATOM   2239  O   LYS A 154       0.305  23.710 -24.235  1.00 21.51           O
ATOM   2240  CB  LYS A 154       2.135  22.889 -22.163  1.00 23.29           C
ATOM   2241 1HB  LYS A 154       2.744  22.144 -22.436  1.00 23.29           H
ATOM   2242 2HB  LYS A 154       2.270  23.671 -22.772  1.00 23.29           H
ATOM   2243  CG  LYS A 154       2.479  23.311 -20.729  1.00 20.44           C
ATOM   2244 1HG  LYS A 154       1.776  23.938 -20.393  1.00 20.44           H
ATOM   2245 2HG  LYS A 154       2.508  22.500 -20.145  1.00 20.44           H
ATOM   2246  CD  LYS A 154       3.847  24.013 -20.694  1.00 18.91           C
ATOM   2247 1HD  LYS A 154       4.560  23.367 -20.967  1.00 18.91           H
ATOM   2248 2HD  LYS A 154       3.839  24.788 -21.326  1.00 18.91           H
ATOM   2249  CE  LYS A 154       4.146  24.520 -19.287  1.00 16.33           C
ATOM   2250 1HE  LYS A 154       3.409  25.126 -18.986  1.00 16.33           H
ATOM   2251 2HE  LYS A 154       4.217  23.744 -18.660  1.00 16.33           H
ATOM   2252  NZ  LYS A 154       5.419  25.276 -19.237  1.00 15.59           N
ATOM   2253 1HZ  LYS A 154       5.605  25.604 -18.311  1.00 15.59           H
ATOM   2254 2HZ  LYS A 154       5.388  26.070 -19.843  1.00 15.59           H
ATOM   2255 3HZ  LYS A 154       6.188  24.703 -19.521  1.00 15.59           H
ATOM   2256  N   GLN A 155      -0.561  21.655 -24.307  1.00 22.71           N
ATOM   2257  H   GLN A 155      -0.651  20.767 -23.857  1.00 22.71           H
ATOM   2258  CA  GLN A 155      -1.191  21.857 -25.616  1.00 26.27           C
ATOM   2259  HA  GLN A 155      -1.095  22.833 -25.814  1.00 26.27           H
ATOM   2260  C   GLN A 155      -2.692  21.559 -25.565  1.00 25.39           C
ATOM   2261  O   GLN A 155      -3.138  20.442 -25.344  1.00 23.79           O
ATOM   2262  CB  GLN A 155      -0.445  21.088 -26.719  1.00 24.98           C
ATOM   2263 1HB  GLN A 155      -0.240  20.165 -26.394  1.00 24.98           H
ATOM   2264 2HB  GLN A 155      -1.026  21.034 -27.531  1.00 24.98           H
ATOM   2265  CG  GLN A 155       0.875  21.811 -27.078  1.00 22.43           C
ATOM   2266 1HG  GLN A 155       0.660  22.740 -27.379  1.00 22.43           H
ATOM   2267 2HG  GLN A 155       1.451  21.850 -26.261  1.00 22.43           H
ATOM   2268  CD  GLN A 155       1.674  21.134 -28.182  1.00 20.46           C
ATOM   2269  OE1 GLN A 155       1.494  19.973 -28.509  1.00 20.53           O
ATOM   2270  NE2 GLN A 155       2.615  21.820 -28.785  1.00 20.81           N
ATOM   2271 1HE2 GLN A 155       3.169  21.390 -29.498  1.00 20.81           H
ATOM   2272 2HE2 GLN A 155       2.779  22.773 -28.532  1.00 20.81           H
ATOM   2273  N   THR A 156      -3.464  22.626 -25.740  1.00 18.37           N
ATOM   2274  H   THR A 156      -2.999  23.509 -25.806  1.00 18.37           H
ATOM   2275  CA  THR A 156      -4.925  22.645 -25.847  1.00 22.19           C
ATOM   2276  HA  THR A 156      -5.258  22.048 -25.117  1.00 22.19           H
ATOM   2277  C   THR A 156      -5.398  22.108 -27.202  1.00 22.29           C
ATOM   2278  O   THR A 156      -4.844  22.469 -28.227  1.00 20.26           O
ATOM   2279  CB  THR A 156      -5.417  24.090 -25.685  1.00 19.79           C
ATOM   2280  HB  THR A 156      -6.317  24.173 -26.113  1.00 19.79           H
ATOM   2281  OG1 THR A 156      -4.549  24.981 -26.355  1.00 17.39           O
ATOM   2282  HG1 THR A 156      -3.706  24.553 -26.506  1.00 17.39           H
ATOM   2283  CG2 THR A 156      -5.446  24.521 -24.220  1.00 17.46           C
ATOM   2284 1HG2 THR A 156      -5.768  25.463 -24.130  1.00 17.46           H
ATOM   2285 2HG2 THR A 156      -4.534  24.468 -23.813  1.00 17.46           H
ATOM   2286 3HG2 THR A 156      -6.056  23.935 -23.686  1.00 17.46           H
ATOM   2287  N   HIS A 157      -6.501  21.359 -27.135  1.00 16.16           N
ATOM   2288  H   HIS A 157      -6.718  20.982 -26.235  1.00 16.16           H
ATOM   2289  CA  HIS A 157      -7.437  21.018 -28.215  1.00 20.39           C
ATOM   2290  HA  HIS A 157      -8.004  20.345 -27.739  1.00 20.39           H
ATOM   2291  C   HIS A 157      -6.915  20.226 -29.432  1.00 20.02           C
ATOM   2292  O   HIS A 157      -6.332  20.782 -30.348  1.00 18.58           O
ATOM   2293  CB  HIS A 157      -8.209  22.283 -28.654  1.00 18.61           C
ATOM   2294 1HB  HIS A 157      -7.560  23.031 -28.794  1.00 18.61           H
ATOM   2295 2HB  HIS A 157      -8.689  22.093 -29.510  1.00 18.61           H
ATOM   2296  CG  HIS A 157      -9.227  22.732 -27.637  1.00 16.41           C
ATOM   2297  ND1 HIS A 157     -10.462  22.182 -27.449  1.00 15.12           N
ATOM   2298  HD1 HIS A 157     -10.854  21.423 -27.969  1.00 15.12           H
ATOM   2299  CD2 HIS A 157      -9.089  23.745 -26.720  1.00 13.81           C
ATOM   2300  HD2 HIS A 157      -8.291  24.338 -26.615  1.00 13.81           H
ATOM   2301  CE1 HIS A 157     -11.060  22.844 -26.438  1.00 13.70           C
ATOM   2302  HE1 HIS A 157     -11.977  22.646 -26.093  1.00 13.70           H
ATOM   2303  NE2 HIS A 157     -10.260  23.801 -25.960  1.00 14.25           N
ATOM   2304  N   VAL A 158      -7.291  18.960 -29.497  1.00 17.10           N
ATOM   2305  H   VAL A 158      -6.864  18.344 -28.836  1.00 17.10           H
ATOM   2306  CA  VAL A 158      -8.268  18.336 -30.428  1.00 24.24           C
ATOM   2307  HA  VAL A 158      -9.134  18.813 -30.276  1.00 24.24           H
ATOM   2308  C   VAL A 158      -8.341  16.842 -30.066  1.00 23.71           C
ATOM   2309  O   VAL A 158      -7.330  16.165 -29.945  1.00 22.29           O
ATOM   2310  CB  VAL A 158      -7.929  18.521 -31.940  1.00 21.82           C
ATOM   2311  HB  VAL A 158      -6.941  18.378 -32.002  1.00 21.82           H
ATOM   2312  CG1 VAL A 158      -8.669  17.536 -32.853  1.00 18.22           C
ATOM   2313 1HG1 VAL A 158      -8.427  17.685 -33.812  1.00 18.22           H
ATOM   2314 2HG1 VAL A 158      -9.660  17.642 -32.766  1.00 18.22           H
ATOM   2315 3HG1 VAL A 158      -8.439  16.591 -32.621  1.00 18.22           H
ATOM   2316  CG2 VAL A 158      -8.355  19.909 -32.445  1.00 19.11           C
ATOM   2317 1HG2 VAL A 158      -8.135  20.021 -33.414  1.00 19.11           H
ATOM   2318 2HG2 VAL A 158      -7.888  20.634 -31.938  1.00 19.11           H
ATOM   2319 3HG2 VAL A 158      -9.340  20.043 -32.336  1.00 19.11           H
ATOM   2320  N   ALA A 159      -9.559  16.344 -29.827  1.00 21.68           N
ATOM   2321  H   ALA A 159     -10.341  16.963 -29.902  1.00 21.68           H
ATOM   2322  CA  ALA A 159      -9.820  14.951 -29.463  1.00 25.58           C
ATOM   2323  HA  ALA A 159      -9.037  14.646 -28.922  1.00 25.58           H
ATOM   2324  C   ALA A 159      -9.930  14.046 -30.704  1.00 25.47           C
ATOM   2325  O   ALA A 159     -10.695  14.381 -31.612  1.00 23.71           O
ATOM   2326  CB  ALA A 159     -11.120  14.911 -28.652  1.00 23.45           C
ATOM   2327 1HB  ALA A 159     -11.056  15.497 -27.844  1.00 23.45           H
ATOM   2328 2HB  ALA A 159     -11.321  13.981 -28.343  1.00 23.45           H
ATOM   2329 3HB  ALA A 159     -11.894  15.227 -29.200  1.00 23.45           H
ATOM   2330  N   PRO A 160      -9.296  12.878 -30.727  1.00 21.00           N
ATOM   2331  CA  PRO A 160      -9.767  11.726 -31.489  1.00 24.13           C
ATOM   2332  HA  PRO A 160     -10.321  12.028 -32.265  1.00 24.13           H
ATOM   2333  C   PRO A 160     -10.660  10.852 -30.594  1.00 24.40           C
ATOM   2334  O   PRO A 160     -10.388  10.661 -29.408  1.00 22.11           O
ATOM   2335  CB  PRO A 160      -8.526  11.002 -31.998  1.00 21.59           C
ATOM   2336 1HB  PRO A 160      -8.549  10.039 -31.730  1.00 21.59           H
ATOM   2337 2HB  PRO A 160      -8.466  11.069 -32.994  1.00 21.59           H
ATOM   2338  CG  PRO A 160      -7.345  11.722 -31.334  1.00 20.24           C
ATOM   2339 1HG  PRO A 160      -6.711  11.062 -30.932  1.00 20.24           H
ATOM   2340 2HG  PRO A 160      -6.859  12.289 -31.999  1.00 20.24           H
ATOM   2341  CD  PRO A 160      -7.965  12.591 -30.248  1.00 21.38           C
ATOM   2342 1HD  PRO A 160      -8.018  12.107 -29.374  1.00 21.38           H
ATOM   2343 2HD  PRO A 160      -7.459  13.445 -30.126  1.00 21.38           H
ATOM   2344  N   ALA A 161     -11.739  10.359 -31.173  1.00 20.18           N
ATOM   2345  H   ALA A 161     -11.846  10.533 -32.152  1.00 20.18           H
ATOM   2346  CA  ALA A 161     -12.788   9.586 -30.524  1.00 26.80           C
ATOM   2347  HA  ALA A 161     -13.182  10.188 -29.829  1.00 26.80           H
ATOM   2348  C   ALA A 161     -12.253   8.335 -29.790  1.00 26.27           C
ATOM   2349  O   ALA A 161     -11.463   7.557 -30.327  1.00 24.49           O
ATOM   2350  CB  ALA A 161     -13.812   9.208 -31.597  1.00 25.39           C
ATOM   2351 1HB  ALA A 161     -14.154  10.021 -32.068  1.00 25.39           H
ATOM   2352 2HB  ALA A 161     -14.595   8.734 -31.194  1.00 25.39           H
ATOM   2353 3HB  ALA A 161     -13.406   8.604 -32.283  1.00 25.39           H
ATOM   2354  N   ALA A 162     -12.720   8.147 -28.553  1.00 23.25           N
ATOM   2355  H   ALA A 162     -13.279   8.872 -28.151  1.00 23.25           H
ATOM   2356  CA  ALA A 162     -12.472   6.960 -27.751  1.00 27.75           C
ATOM   2357  HA  ALA A 162     -11.511   6.718 -27.885  1.00 27.75           H
ATOM   2358  C   ALA A 162     -13.363   5.790 -28.216  1.00 27.60           C
ATOM   2359  O   ALA A 162     -14.536   6.011 -28.509  1.00 25.99           O
ATOM   2360  CB  ALA A 162     -12.761   7.303 -26.285  1.00 25.59           C
ATOM   2361 1HB  ALA A 162     -12.187   8.061 -25.975  1.00 25.59           H
ATOM   2362 2HB  ALA A 162     -12.581   6.519 -25.691  1.00 25.59           H
ATOM   2363 3HB  ALA A 162     -13.717   7.570 -26.161  1.00 25.59           H
ATOM   2364  N   PRO A 163     -12.874   4.543 -28.227  1.00 21.97           N
ATOM   2365  CA  PRO A 163     -13.754   3.387 -28.270  1.00 26.55           C
ATOM   2366  HA  PRO A 163     -14.484   3.515 -28.941  1.00 26.55           H
ATOM   2367  C   PRO A 163     -14.430   3.212 -26.903  1.00 26.78           C
ATOM   2368  O   PRO A 163     -13.782   3.313 -25.853  1.00 24.59           O
ATOM   2369  CB  PRO A 163     -12.865   2.214 -28.676  1.00 23.73           C
ATOM   2370 1HB  PRO A 163     -13.177   1.365 -28.249  1.00 23.73           H
ATOM   2371 2HB  PRO A 163     -12.853   2.103 -29.670  1.00 23.73           H
ATOM   2372  CG  PRO A 163     -11.484   2.613 -28.154  1.00 22.57           C
ATOM   2373 1HG  PRO A 163     -11.341   2.257 -27.231  1.00 22.57           H
ATOM   2374 2HG  PRO A 163     -10.767   2.268 -28.759  1.00 22.57           H
ATOM   2375  CD  PRO A 163     -11.485   4.138 -28.143  1.00 24.60           C
ATOM   2376 1HD  PRO A 163     -11.087   4.494 -27.297  1.00 24.60           H
ATOM   2377 2HD  PRO A 163     -10.985   4.506 -28.927  1.00 24.60           H
ATOM   2378  N   GLU A 164     -15.738   2.987 -26.926  1.00 22.40           N
ATOM   2379  H   GLU A 164     -16.177   2.925 -27.822  1.00 22.40           H
ATOM   2380  CA  GLU A 164     -16.591   2.822 -25.749  1.00 26.39           C
ATOM   2381  HA  GLU A 164     -16.526   3.695 -25.265  1.00 26.39           H
ATOM   2382  C   GLU A 164     -16.095   1.692 -24.826  1.00 25.76           C
ATOM   2383  O   GLU A 164     -15.999   0.530 -25.212  1.00 24.09           O
ATOM   2384  CB  GLU A 164     -18.034   2.520 -26.197  1.00 25.74           C
ATOM   2385 1HB  GLU A 164     -18.012   1.757 -26.843  1.00 25.74           H
ATOM   2386 2HB  GLU A 164     -18.567   2.260 -25.392  1.00 25.74           H
ATOM   2387  CG  GLU A 164     -18.731   3.712 -26.877  1.00 22.60           C
ATOM   2388 1HG  GLU A 164     -18.771   4.472 -26.228  1.00 22.60           H
ATOM   2389 2HG  GLU A 164     -18.195   3.983 -27.676  1.00 22.60           H
ATOM   2390  CD  GLU A 164     -20.169   3.364 -27.332  1.00 20.76           C
ATOM   2391  OE1 GLU A 164     -21.008   4.287 -27.330  1.00 18.65           O
ATOM   2392  OE2 GLU A 164     -20.400   2.180 -27.668  1.00 22.99           O
ATOM   2393  N   ALA A 165     -15.806   2.042 -23.573  1.00 29.51           N
ATOM   2394  H   ALA A 165     -15.779   3.016 -23.349  1.00 29.51           H
ATOM   2395  CA  ALA A 165     -15.527   1.086 -22.512  1.00 35.70           C
ATOM   2396  HA  ALA A 165     -15.193   0.245 -22.937  1.00 35.70           H
ATOM   2397  C   ALA A 165     -16.821   0.762 -21.750  1.00 36.56           C
ATOM   2398  O   ALA A 165     -17.430   1.642 -21.145  1.00 35.03           O
ATOM   2399  CB  ALA A 165     -14.433   1.659 -21.604  1.00 33.26           C
ATOM   2400 1HB  ALA A 165     -13.604   1.860 -22.125  1.00 33.26           H
ATOM   2401 2HB  ALA A 165     -14.192   1.012 -20.881  1.00 33.26           H
ATOM   2402 3HB  ALA A 165     -14.736   2.507 -21.169  1.00 33.26           H
ATOM   2403  N   ARG A 166     -17.226  -0.509 -21.749  1.00 24.00           N
ATOM   2404  H   ARG A 166     -16.799  -1.144 -22.393  1.00 24.00           H
ATOM   2405  CA  ARG A 166     -18.264  -1.021 -20.852  1.00 30.48           C
ATOM   2406  HA  ARG A 166     -19.006  -0.352 -20.893  1.00 30.48           H
ATOM   2407  C   ARG A 166     -17.720  -1.125 -19.414  1.00 30.11           C
ATOM   2408  O   ARG A 166     -16.552  -1.478 -19.246  1.00 28.20           O
ATOM   2409  CB  ARG A 166     -18.790  -2.382 -21.334  1.00 28.80           C
ATOM   2410 1HB  ARG A 166     -18.009  -2.985 -21.496  1.00 28.80           H
ATOM   2411 2HB  ARG A 166     -19.369  -2.771 -20.617  1.00 28.80           H
ATOM   2412  CG  ARG A 166     -19.613  -2.284 -22.631  1.00 25.36           C
ATOM   2413 1HG  ARG A 166     -20.356  -1.627 -22.505  1.00 25.36           H
ATOM   2414 2HG  ARG A 166     -19.022  -1.979 -23.378  1.00 25.36           H
ATOM   2415  CD  ARG A 166     -20.203  -3.654 -22.980  1.00 23.60           C
ATOM   2416 1HD  ARG A 166     -19.464  -4.318 -23.093  1.00 23.60           H
ATOM   2417 2HD  ARG A 166     -20.812  -3.954 -22.246  1.00 23.60           H
ATOM   2418  NE  ARG A 166     -20.983  -3.615 -24.238  1.00 20.96           N
ATOM   2419  HE  ARG A 166     -20.953  -2.763 -24.760  1.00 20.96           H
ATOM   2420  CZ  ARG A 166     -21.712  -4.591 -24.738  1.00 19.76           C
ATOM   2421  NH1 ARG A 166     -21.817  -5.759 -24.148  1.00 19.34           N
ATOM   2422 1HH1 ARG A 166     -21.334  -5.931 -23.289  1.00 19.34           H
ATOM   2423 2HH1 ARG A 166     -22.380  -6.477 -24.557  1.00 19.34           H
ATOM   2424  NH2 ARG A 166     -22.357  -4.428 -25.866  1.00 18.94           N
ATOM   2425 1HH2 ARG A 166     -22.298  -3.557 -26.354  1.00 18.94           H
ATOM   2426 2HH2 ARG A 166     -22.908  -5.174 -26.239  1.00 18.94           H
ATOM   2427  N   PRO A 167     -18.534  -0.862 -18.380  1.00 30.79           N
ATOM   2428  CA  PRO A 167     -18.098  -0.913 -16.990  1.00 34.81           C
ATOM   2429  HA  PRO A 167     -17.141  -0.632 -16.922  1.00 34.81           H
ATOM   2430  C   PRO A 167     -18.160  -2.343 -16.438  1.00 36.55           C
ATOM   2431  O   PRO A 167     -19.152  -3.047 -16.638  1.00 34.80           O
ATOM   2432  CB  PRO A 167     -19.054   0.040 -16.256  1.00 31.14           C
ATOM   2433 1HB  PRO A 167     -19.169  -0.233 -15.301  1.00 31.14           H
ATOM   2434 2HB  PRO A 167     -18.722   0.982 -16.296  1.00 31.14           H
ATOM   2435  CG  PRO A 167     -20.368  -0.111 -17.032  1.00 30.95           C
ATOM   2436 1HG  PRO A 167     -20.920  -0.856 -16.657  1.00 30.95           H
ATOM   2437 2HG  PRO A 167     -20.895   0.739 -17.010  1.00 30.95           H
ATOM   2438  CD  PRO A 167     -19.930  -0.433 -18.454  1.00 34.64           C
ATOM   2439 1HD  PRO A 167     -20.484  -1.171 -18.839  1.00 34.64           H
ATOM   2440 2HD  PRO A 167     -19.998   0.375 -19.039  1.00 34.64           H
ATOM   2441  N   GLY A 168     -17.129  -2.750 -15.698  1.00 32.63           N
ATOM   2442  H   GLY A 168     -16.290  -2.206 -15.726  1.00 32.63           H
ATOM   2443  CA  GLY A 168     -17.143  -3.942 -14.846  1.00 37.76           C
ATOM   2444 1HA  GLY A 168     -17.204  -3.630 -13.898  1.00 37.76           H
ATOM   2445 2HA  GLY A 168     -17.963  -4.465 -15.079  1.00 37.76           H
ATOM   2446  C   GLY A 168     -15.912  -4.835 -15.005  1.00 39.01           C
ATOM   2447  O   GLY A 168     -15.869  -5.671 -15.897  1.00 36.15           O
ATOM   2448  N   GLY A 169     -14.933  -4.684 -14.123  1.00 35.79           N
ATOM   2449  H   GLY A 169     -14.969  -3.889 -13.518  1.00 35.79           H
ATOM   2450  CA  GLY A 169     -13.804  -5.604 -13.976  1.00 40.27           C
ATOM   2451 1HA  GLY A 169     -14.142  -6.457 -13.579  1.00 40.27           H
ATOM   2452 2HA  GLY A 169     -13.425  -5.785 -14.883  1.00 40.27           H
ATOM   2453  C   GLY A 169     -12.735  -4.999 -13.076  1.00 41.33           C
ATOM   2454  O   GLY A 169     -12.184  -3.953 -13.397  1.00 38.96           O
ATOM   2455  N   ALA A 170     -12.486  -5.629 -11.940  1.00 41.28           N
ATOM   2456  H   ALA A 170     -13.006  -6.458 -11.734  1.00 41.28           H
ATOM   2457  CA  ALA A 170     -11.496  -5.178 -10.976  1.00 46.06           C
ATOM   2458  HA  ALA A 170     -11.688  -4.219 -10.766  1.00 46.06           H
ATOM   2459  C   ALA A 170     -10.073  -5.233 -11.569  1.00 47.06           C
ATOM   2460  O   ALA A 170      -9.768  -6.089 -12.403  1.00 44.44           O
ATOM   2461  CB  ALA A 170     -11.655  -6.039  -9.719  1.00 42.93           C
ATOM   2462 1HB  ALA A 170     -12.587  -5.981  -9.361  1.00 42.93           H
ATOM   2463 2HB  ALA A 170     -11.029  -5.740  -8.998  1.00 42.93           H
ATOM   2464 3HB  ALA A 170     -11.460  -7.000  -9.916  1.00 42.93           H
ATOM   2465  N   TRP A 171      -9.189  -4.346 -11.144  1.00 42.24           N
ATOM   2466  H   TRP A 171      -9.448  -3.771 -10.368  1.00 42.24           H
ATOM   2467  CA  TRP A 171      -7.852  -4.141 -11.728  1.00 42.40           C
ATOM   2468  HA  TRP A 171      -8.028  -3.877 -12.676  1.00 42.40           H
ATOM   2469  C   TRP A 171      -6.973  -5.401 -11.800  1.00 42.15           C
ATOM   2470  O   TRP A 171      -6.122  -5.508 -12.679  1.00 40.27           O
ATOM   2471  CB  TRP A 171      -7.152  -3.040 -10.933  1.00 41.05           C
ATOM   2472 1HB  TRP A 171      -6.285  -2.828 -11.385  1.00 41.05           H
ATOM   2473 2HB  TRP A 171      -7.737  -2.229 -10.937  1.00 41.05           H
ATOM   2474  CG  TRP A 171      -6.846  -3.370  -9.500  1.00 38.58           C
ATOM   2475  CD1 TRP A 171      -7.643  -3.110  -8.444  1.00 35.03           C
ATOM   2476  HD1 TRP A 171      -8.533  -2.656  -8.494  1.00 35.03           H
ATOM   2477  CD2 TRP A 171      -5.671  -4.026  -8.955  1.00 36.80           C
ATOM   2478  NE1 TRP A 171      -7.048  -3.563  -7.285  1.00 33.13           N
ATOM   2479  HE1 TRP A 171      -7.451  -3.485  -6.373  1.00 33.13           H
ATOM   2480  CE2 TRP A 171      -5.828  -4.136  -7.551  1.00 35.42           C
ATOM   2481  CE3 TRP A 171      -4.482  -4.531  -9.517  1.00 37.94           C
ATOM   2482  HE3 TRP A 171      -4.335  -4.464 -10.504  1.00 37.94           H
ATOM   2483  CZ2 TRP A 171      -4.850  -4.732  -6.728  1.00 36.28           C
ATOM   2484  HZ2 TRP A 171      -4.986  -4.798  -5.740  1.00 36.28           H
ATOM   2485  CZ3 TRP A 171      -3.489  -5.135  -8.699  1.00 35.97           C
ATOM   2486  HZ3 TRP A 171      -2.651  -5.492  -9.112  1.00 35.97           H
ATOM   2487  CH2 TRP A 171      -3.682  -5.230  -7.324  1.00 36.16           C
ATOM   2488  HH2 TRP A 171      -2.980  -5.658  -6.755  1.00 36.16           H
ATOM   2489  N   TRP A 172      -7.203  -6.381 -10.922  1.00 45.66           N
ATOM   2490  H   TRP A 172      -7.909  -6.234 -10.229  1.00 45.66           H
ATOM   2491  CA  TRP A 172      -6.483  -7.661 -10.911  1.00 45.04           C
ATOM   2492  HA  TRP A 172      -5.524  -7.417 -11.057  1.00 45.04           H
ATOM   2493  C   TRP A 172      -6.860  -8.593 -12.065  1.00 43.94           C
ATOM   2494  O   TRP A 172      -6.050  -9.444 -12.418  1.00 40.30           O
ATOM   2495  CB  TRP A 172      -6.677  -8.337  -9.550  1.00 42.85           C
ATOM   2496 1HB  TRP A 172      -6.366  -9.285  -9.619  1.00 42.85           H
ATOM   2497 2HB  TRP A 172      -6.124  -7.852  -8.873  1.00 42.85           H
ATOM   2498  CG  TRP A 172      -8.089  -8.361  -9.046  1.00 40.61           C
ATOM   2499  CD1 TRP A 172      -9.073  -9.174  -9.474  1.00 36.98           C
ATOM   2500  HD1 TRP A 172      -8.970  -9.894 -10.161  1.00 36.98           H
ATOM   2501  CD2 TRP A 172      -8.693  -7.491  -8.038  1.00 38.93           C
ATOM   2502  NE1 TRP A 172     -10.246  -8.859  -8.817  1.00 33.95           N
ATOM   2503  HE1 TRP A 172     -11.118  -9.323  -8.973  1.00 33.95           H
ATOM   2504  CE2 TRP A 172     -10.068  -7.830  -7.923  1.00 37.78           C
ATOM   2505  CE3 TRP A 172      -8.195  -6.468  -7.217  1.00 40.94           C
ATOM   2506  HE3 TRP A 172      -7.227  -6.221  -7.260  1.00 40.94           H
ATOM   2507  CZ2 TRP A 172     -10.935  -7.149  -7.044  1.00 40.97           C
ATOM   2508  HZ2 TRP A 172     -11.903  -7.396  -6.991  1.00 40.97           H
ATOM   2509  CZ3 TRP A 172      -9.057  -5.784  -6.328  1.00 38.96           C
ATOM   2510  HZ3 TRP A 172      -8.691  -5.053  -5.752  1.00 38.96           H
ATOM   2511  CH2 TRP A 172     -10.416  -6.116  -6.242  1.00 39.73           C
ATOM   2512  HH2 TRP A 172     -11.015  -5.620  -5.613  1.00 39.73           H
ATOM   2513  N   ASP A 173      -8.027  -8.417 -12.712  1.00 41.06           N
ATOM   2514  H   ASP A 173      -8.662  -7.726 -12.366  1.00 41.06           H
ATOM   2515  CA  ASP A 173      -8.415  -9.188 -13.901  1.00 44.10           C
ATOM   2516  HA  ASP A 173      -8.108 -10.119 -13.704  1.00 44.10           H
ATOM   2517  C   ASP A 173      -7.707  -8.703 -15.178  1.00 42.84           C
ATOM   2518  O   ASP A 173      -7.497  -9.468 -16.115  1.00 39.69           O
ATOM   2519  CB  ASP A 173      -9.941  -9.142 -14.089  1.00 41.53           C
ATOM   2520 1HB  ASP A 173     -10.260  -8.227 -13.843  1.00 41.53           H
ATOM   2521 2HB  ASP A 173     -10.144  -9.319 -15.052  1.00 41.53           H
ATOM   2522  CG  ASP A 173     -10.711 -10.163 -13.240  1.00 35.70           C
ATOM   2523  OD1 ASP A 173     -10.123 -11.220 -12.908  1.00 33.37           O
ATOM   2524  OD2 ASP A 173     -11.898  -9.892 -12.958  1.00 33.19           O
ATOM   2525  N   ARG A 174      -7.283  -7.434 -15.234  1.00 41.09           N
ATOM   2526  H   ARG A 174      -7.400  -6.860 -14.423  1.00 41.09           H
ATOM   2527  CA  ARG A 174      -6.653  -6.836 -16.427  1.00 42.46           C
ATOM   2528  HA  ARG A 174      -7.136  -7.266 -17.190  1.00 42.46           H
ATOM   2529  C   ARG A 174      -5.170  -7.187 -16.603  1.00 40.21           C
ATOM   2530  O   ARG A 174      -4.666  -7.091 -17.719  1.00 36.54           O
ATOM   2531  CB  ARG A 174      -6.866  -5.318 -16.434  1.00 39.43           C
ATOM   2532 1HB  ARG A 174      -6.720  -4.964 -15.510  1.00 39.43           H
ATOM   2533 2HB  ARG A 174      -6.208  -4.899 -17.060  1.00 39.43           H
ATOM   2534  CG  ARG A 174      -8.291  -4.966 -16.890  1.00 34.23           C
ATOM   2535 1HG  ARG A 174      -8.471  -5.390 -17.778  1.00 34.23           H
ATOM   2536 2HG  ARG A 174      -8.949  -5.306 -16.218  1.00 34.23           H
ATOM   2537  CD  ARG A 174      -8.436  -3.446 -17.016  1.00 31.90           C
ATOM   2538 1HD  ARG A 174      -8.455  -3.032 -16.106  1.00 31.90           H
ATOM   2539 2HD  ARG A 174      -7.666  -3.075 -17.535  1.00 31.90           H
ATOM   2540  NE  ARG A 174      -9.675  -3.070 -17.711  1.00 28.96           N
ATOM   2541  HE  ARG A 174     -10.364  -3.785 -17.828  1.00 28.96           H
ATOM   2542  CZ  ARG A 174      -9.965  -1.871 -18.197  1.00 27.03           C
ATOM   2543  NH1 ARG A 174      -9.145  -0.856 -18.069  1.00 24.96           N
ATOM   2544 1HH1 ARG A 174      -8.273  -0.974 -17.594  1.00 24.96           H
ATOM   2545 2HH1 ARG A 174      -9.392   0.037 -18.446  1.00 24.96           H
ATOM   2546  NH2 ARG A 174     -11.086  -1.679 -18.820  1.00 25.50           N
ATOM   2547 1HH2 ARG A 174     -11.731  -2.435 -18.934  1.00 25.50           H
ATOM   2548 2HH2 ARG A 174     -11.306  -0.775 -19.187  1.00 25.50           H
ATOM   2549  N   SER A 175      -4.476  -7.611 -15.552  1.00 40.58           N
ATOM   2550  H   SER A 175      -4.955  -7.745 -14.684  1.00 40.58           H
ATOM   2551  CA  SER A 175      -3.031  -7.892 -15.611  1.00 42.56           C
ATOM   2552  HA  SER A 175      -2.674  -7.132 -16.154  1.00 42.56           H
ATOM   2553  C   SER A 175      -2.650  -9.181 -16.361  1.00 42.19           C
ATOM   2554  O   SER A 175      -1.478  -9.381 -16.645  1.00 39.32           O
ATOM   2555  CB  SER A 175      -2.442  -7.894 -14.198  1.00 39.12           C
ATOM   2556 1HB  SER A 175      -2.929  -8.537 -13.607  1.00 39.12           H
ATOM   2557 2HB  SER A 175      -1.469  -8.126 -14.215  1.00 39.12           H
ATOM   2558  OG  SER A 175      -2.569  -6.606 -13.631  1.00 35.48           O
ATOM   2559  HG  SER A 175      -2.598  -5.951 -14.329  1.00 35.48           H
ATOM   2560  N   TYR A 176      -3.615 -10.030 -16.718  1.00 34.92           N
ATOM   2561  H   TYR A 176      -4.567  -9.750 -16.596  1.00 34.92           H
ATOM   2562  CA  TYR A 176      -3.341 -11.358 -17.282  1.00 36.40           C
ATOM   2563  HA  TYR A 176      -2.363 -11.488 -17.120  1.00 36.40           H
ATOM   2564  C   TYR A 176      -3.520 -11.472 -18.809  1.00 34.98           C
ATOM   2565  O   TYR A 176      -3.174 -12.500 -19.372  1.00 31.77           O
ATOM   2566  CB  TYR A 176      -4.178 -12.400 -16.533  1.00 33.36           C
ATOM   2567 1HB  TYR A 176      -5.136 -12.115 -16.547  1.00 33.36           H
ATOM   2568 2HB  TYR A 176      -4.085 -13.282 -16.996  1.00 33.36           H
ATOM   2569  CG  TYR A 176      -3.746 -12.568 -15.085  1.00 30.41           C
ATOM   2570  CD1 TYR A 176      -2.618 -13.348 -14.772  1.00 27.16           C
ATOM   2571  HD1 TYR A 176      -2.114 -13.809 -15.503  1.00 27.16           H
ATOM   2572  CD2 TYR A 176      -4.456 -11.924 -14.056  1.00 25.97           C
ATOM   2573  HD2 TYR A 176      -5.263 -11.375 -14.273  1.00 25.97           H
ATOM   2574  CE1 TYR A 176      -2.195 -13.484 -13.440  1.00 24.48           C
ATOM   2575  HE1 TYR A 176      -1.394 -14.042 -13.224  1.00 24.48           H
ATOM   2576  CE2 TYR A 176      -4.030 -12.053 -12.717  1.00 24.99           C
ATOM   2577  HE2 TYR A 176      -4.532 -11.589 -11.987  1.00 24.99           H
ATOM   2578  CZ  TYR A 176      -2.901 -12.833 -12.406  1.00 25.54           C
ATOM   2579  OH  TYR A 176      -2.484 -12.950 -11.127  1.00 25.79           O
ATOM   2580  HH  TYR A 176      -3.243 -12.978 -10.545  1.00 25.79           H
ATOM   2581  N   PHE A 177      -4.019 -10.438 -19.505  1.00 31.06           N
ATOM   2582  H   PHE A 177      -4.108  -9.550 -19.054  1.00 31.06           H
ATOM   2583  CA  PHE A 177      -4.442 -10.570 -20.920  1.00 32.86           C
ATOM   2584  HA  PHE A 177      -4.153 -11.497 -21.157  1.00 32.86           H
ATOM   2585  C   PHE A 177      -3.677  -9.732 -21.953  1.00 31.14           C
ATOM   2586  O   PHE A 177      -4.084  -9.659 -23.110  1.00 28.78           O
ATOM   2587  CB  PHE A 177      -5.971 -10.447 -21.023  1.00 29.81           C
ATOM   2588 1HB  PHE A 177      -6.299  -9.822 -20.315  1.00 29.81           H
ATOM   2589 2HB  PHE A 177      -6.212 -10.086 -21.924  1.00 29.81           H
ATOM   2590  CG  PHE A 177      -6.661 -11.779 -20.842  1.00 27.06           C
ATOM   2591  CD1 PHE A 177      -6.695 -12.708 -21.905  1.00 24.34           C
ATOM   2592  HD1 PHE A 177      -6.279 -12.471 -22.783  1.00 24.34           H
ATOM   2593  CD2 PHE A 177      -7.242 -12.124 -19.603  1.00 23.97           C
ATOM   2594  HD2 PHE A 177      -7.222 -11.476 -18.842  1.00 23.97           H
ATOM   2595  CE1 PHE A 177      -7.306 -13.957 -21.742  1.00 22.32           C
ATOM   2596  HE1 PHE A 177      -7.331 -14.606 -22.502  1.00 22.32           H
ATOM   2597  CE2 PHE A 177      -7.849 -13.382 -19.442  1.00 23.29           C
ATOM   2598  HE2 PHE A 177      -8.259 -13.627 -18.563  1.00 23.29           H
ATOM   2599  CZ  PHE A 177      -7.884 -14.296 -20.506  1.00 23.95           C
ATOM   2600  HZ  PHE A 177      -8.320 -15.188 -20.385  1.00 23.95           H
ATOM   2601  N   ALA A 178      -2.548  -9.150 -21.612  1.00 30.23           N
ATOM   2602  H   ALA A 178      -2.242  -9.207 -20.662  1.00 30.23           H
ATOM   2603  CA  ALA A 178      -1.727  -8.423 -22.578  1.00 32.55           C
ATOM   2604  HA  ALA A 178      -2.287  -8.294 -23.397  1.00 32.55           H
ATOM   2605  C   ALA A 178      -0.507  -9.251 -23.013  1.00 31.34           C
ATOM   2606  O   ALA A 178       0.573  -9.100 -22.453  1.00 28.99           O
ATOM   2607  CB  ALA A 178      -1.381  -7.040 -22.019  1.00 29.99           C
ATOM   2608 1HB  ALA A 178      -2.207  -6.544 -21.752  1.00 29.99           H
ATOM   2609 2HB  ALA A 178      -0.899  -6.489 -22.700  1.00 29.99           H
ATOM   2610 3HB  ALA A 178      -0.794  -7.116 -21.213  1.00 29.99           H
ATOM   2611  N   GLN A 179      -0.700 -10.106 -24.018  1.00 26.55           N
ATOM   2612  H   GLN A 179      -1.563 -10.610 -23.984  1.00 26.55           H
ATOM   2613  CA  GLN A 179       0.161 -10.423 -25.172  1.00 28.28           C
ATOM   2614  HA  GLN A 179      -0.262  -9.861 -25.882  1.00 28.28           H
ATOM   2615  C   GLN A 179       0.091 -11.910 -25.554  1.00 26.32           C
ATOM   2616  O   GLN A 179       0.819 -12.752 -25.030  1.00 24.39           O
ATOM   2617  CB  GLN A 179       1.638  -9.978 -25.028  1.00 26.81           C
ATOM   2618 1HB  GLN A 179       1.944 -10.170 -24.096  1.00 26.81           H
ATOM   2619 2HB  GLN A 179       2.196 -10.497 -25.676  1.00 26.81           H
ATOM   2620  CG  GLN A 179       1.832  -8.477 -25.307  1.00 24.89           C
ATOM   2621 1HG  GLN A 179       1.624  -8.305 -26.270  1.00 24.89           H
ATOM   2622 2HG  GLN A 179       1.196  -7.964 -24.731  1.00 24.89           H
ATOM   2623  CD  GLN A 179       3.244  -7.965 -25.028  1.00 22.50           C
ATOM   2624  OE1 GLN A 179       4.192  -8.711 -24.863  1.00 22.05           O
ATOM   2625  NE2 GLN A 179       3.451  -6.671 -24.982  1.00 22.15           N
ATOM   2626 1HE2 GLN A 179       4.371  -6.317 -24.814  1.00 22.15           H
ATOM   2627 2HE2 GLN A 179       2.689  -6.038 -25.114  1.00 22.15           H
ATOM   2628  N   ARG A 180      -0.732 -12.216 -26.562  1.00 22.66           N
ATOM   2629  H   ARG A 180      -1.574 -11.688 -26.677  1.00 22.66           H
ATOM   2630  CA  ARG A 180      -0.438 -13.307 -27.509  1.00 25.24           C
ATOM   2631  HA  ARG A 180       0.281 -13.860 -27.088  1.00 25.24           H
ATOM   2632  C   ARG A 180       0.008 -12.668 -28.832  1.00 23.84           C
ATOM   2633  O   ARG A 180      -0.782 -11.912 -29.405  1.00 21.77           O
ATOM   2634  CB  ARG A 180      -1.638 -14.232 -27.746  1.00 23.05           C
ATOM   2635 1HB  ARG A 180      -2.472 -13.681 -27.731  1.00 23.05           H
ATOM   2636 2HB  ARG A 180      -1.537 -14.660 -28.644  1.00 23.05           H
ATOM   2637  CG  ARG A 180      -1.763 -15.338 -26.688  1.00 19.96           C
ATOM   2638 1HG  ARG A 180      -0.878 -15.788 -26.573  1.00 19.96           H
ATOM   2639 2HG  ARG A 180      -2.048 -14.935 -25.819  1.00 19.96           H
ATOM   2640  CD  ARG A 180      -2.803 -16.373 -27.131  1.00 17.85           C
ATOM   2641 1HD  ARG A 180      -3.696 -15.933 -27.224  1.00 17.85           H
ATOM   2642 2HD  ARG A 180      -2.532 -16.767 -28.010  1.00 17.85           H
ATOM   2643  NE  ARG A 180      -2.941 -17.475 -26.167  1.00 15.83           N
ATOM   2644  HE  ARG A 180      -2.490 -17.358 -25.282  1.00 15.83           H
ATOM   2645  CZ  ARG A 180      -3.598 -18.599 -26.353  1.00 15.18           C
ATOM   2646  NH1 ARG A 180      -4.228 -18.861 -27.472  1.00 14.74           N
ATOM   2647 1HH1 ARG A 180      -4.219 -18.196 -28.219  1.00 14.74           H
ATOM   2648 2HH1 ARG A 180      -4.718 -19.726 -27.579  1.00 14.74           H
ATOM   2649  NH2 ARG A 180      -3.653 -19.512 -25.414  1.00 13.94           N
ATOM   2650 1HH2 ARG A 180      -3.191 -19.359 -24.540  1.00 13.94           H
ATOM   2651 2HH2 ARG A 180      -4.157 -20.361 -25.571  1.00 13.94           H
ATOM   2652  N   PRO A 181       1.207 -12.976 -29.364  1.00 18.68           N
ATOM   2653  CA  PRO A 181       1.513 -12.687 -30.754  1.00 21.63           C
ATOM   2654  HA  PRO A 181       1.252 -11.748 -30.977  1.00 21.63           H
ATOM   2655  C   PRO A 181       0.703 -13.654 -31.638  1.00 21.56           C
ATOM   2656  O   PRO A 181       0.654 -14.858 -31.380  1.00 19.57           O
ATOM   2657  CB  PRO A 181       3.026 -12.860 -30.921  1.00 18.88           C
ATOM   2658 1HB  PRO A 181       3.224 -13.542 -31.625  1.00 18.88           H
ATOM   2659 2HB  PRO A 181       3.451 -11.990 -31.171  1.00 18.88           H
ATOM   2660  CG  PRO A 181       3.541 -13.334 -29.560  1.00 17.79           C
ATOM   2661 1HG  PRO A 181       4.129 -14.135 -29.670  1.00 17.79           H
ATOM   2662 2HG  PRO A 181       4.053 -12.604 -29.108  1.00 17.79           H
ATOM   2663  CD  PRO A 181       2.299 -13.694 -28.746  1.00 18.28           C
ATOM   2664 1HD  PRO A 181       2.112 -14.676 -28.780  1.00 18.28           H
ATOM   2665 2HD  PRO A 181       2.390 -13.404 -27.793  1.00 18.28           H
ATOM   2666  N   GLY A 182       0.049 -13.111 -32.640  1.00 16.82           N
ATOM   2667  H   GLY A 182       0.020 -12.114 -32.709  1.00 16.82           H
ATOM   2668  CA  GLY A 182      -0.634 -13.899 -33.652  1.00 21.96           C
ATOM   2669 1HA  GLY A 182      -1.257 -14.527 -33.185  1.00 21.96           H
ATOM   2670 2HA  GLY A 182      -1.161 -13.273 -34.227  1.00 21.96           H
ATOM   2671  C   GLY A 182       0.362 -14.684 -34.506  1.00 21.40           C
ATOM   2672  O   GLY A 182       1.202 -14.091 -35.173  1.00 18.99           O
ATOM   2673  N   GLY A 183       0.238 -15.989 -34.493  1.00 15.83           N
ATOM   2674  H   GLY A 183      -0.345 -16.389 -33.785  1.00 15.83           H
ATOM   2675  CA  GLY A 183       0.882 -16.904 -35.428  1.00 22.20           C
ATOM   2676 1HA  GLY A 183       1.118 -16.403 -36.260  1.00 22.20           H
ATOM   2677 2HA  GLY A 183       1.715 -17.263 -35.007  1.00 22.20           H
ATOM   2678  C   GLY A 183      -0.089 -18.034 -35.741  1.00 21.83           C
ATOM   2679  O   GLY A 183      -0.431 -18.815 -34.861  1.00 19.25           O
ATOM   2680  N   LYS A 184      -0.598 -18.061 -36.958  1.00 12.09           N
ATOM   2681  H   LYS A 184      -0.448 -17.265 -37.545  1.00 12.09           H
ATOM   2682  CA  LYS A 184      -1.365 -19.175 -37.503  1.00 21.03           C
ATOM   2683  HA  LYS A 184      -2.034 -19.440 -36.809  1.00 21.03           H
ATOM   2684  C   LYS A 184      -0.386 -20.299 -37.825  1.00 19.98           C
ATOM   2685  O   LYS A 184       0.472 -20.076 -38.661  1.00 17.95           O
ATOM   2686  CB  LYS A 184      -2.061 -18.750 -38.815  1.00 19.32           C
ATOM   2687 1HB  LYS A 184      -1.376 -18.320 -39.404  1.00 19.32           H
ATOM   2688 2HB  LYS A 184      -2.414 -19.573 -39.259  1.00 19.32           H
ATOM   2689  CG  LYS A 184      -3.226 -17.769 -38.668  1.00 16.73           C
ATOM   2690 1HG  LYS A 184      -3.950 -18.195 -38.125  1.00 16.73           H
ATOM   2691 2HG  LYS A 184      -2.905 -16.943 -38.205  1.00 16.73           H
ATOM   2692  CD  LYS A 184      -3.770 -17.405 -40.071  1.00 15.25           C
ATOM   2693 1HD  LYS A 184      -3.060 -16.924 -40.585  1.00 15.25           H
ATOM   2694 2HD  LYS A 184      -4.022 -18.243 -40.555  1.00 15.25           H
ATOM   2695  CE  LYS A 184      -5.002 -16.505 -39.975  1.00 12.81           C
ATOM   2696 1HE  LYS A 184      -5.737 -16.988 -39.499  1.00 12.81           H
ATOM   2697 2HE  LYS A 184      -4.772 -15.671 -39.474  1.00 12.81           H
ATOM   2698  NZ  LYS A 184      -5.492 -16.121 -41.315  1.00 12.27           N
ATOM   2699 1HZ  LYS A 184      -6.298 -15.533 -41.247  1.00 12.27           H
ATOM   2700 2HZ  LYS A 184      -5.745 -16.928 -41.849  1.00 12.27           H
ATOM   2701 3HZ  LYS A 184      -4.790 -15.623 -41.824  1.00 12.27           H
ATOM   2702  N   GLU A 185      -0.576 -21.462 -37.243  1.00 15.28           N
ATOM   2703  H   GLU A 185      -0.891 -21.468 -36.294  1.00 15.28           H
ATOM   2704  CA  GLU A 185      -0.353 -22.751 -37.904  1.00 20.62           C
ATOM   2705  HA  GLU A 185      -0.832 -22.682 -38.779  1.00 20.62           H
ATOM   2706  C   GLU A 185      -0.978 -23.876 -37.068  1.00 19.69           C
ATOM   2707  O   GLU A 185      -0.842 -23.931 -35.845  1.00 18.08           O
ATOM   2708  CB  GLU A 185       1.128 -23.006 -38.243  1.00 20.28           C
ATOM   2709 1HB  GLU A 185       1.696 -22.321 -37.787  1.00 20.28           H
ATOM   2710 2HB  GLU A 185       1.389 -23.919 -37.928  1.00 20.28           H
ATOM   2711  CG  GLU A 185       1.331 -22.910 -39.771  1.00 17.90           C
ATOM   2712 1HG  GLU A 185       0.951 -23.733 -40.193  1.00 17.90           H
ATOM   2713 2HG  GLU A 185       0.839 -22.106 -40.105  1.00 17.90           H
ATOM   2714  CD  GLU A 185       2.803 -22.785 -40.199  1.00 16.39           C
ATOM   2715  OE1 GLU A 185       3.013 -22.357 -41.357  1.00 15.23           O
ATOM   2716  OE2 GLU A 185       3.681 -23.124 -39.381  1.00 18.52           O
ATOM   2717  N   ALA A 186      -1.753 -24.721 -37.736  1.00 18.31           N
ATOM   2718  H   ALA A 186      -1.830 -24.582 -38.723  1.00 18.31           H
ATOM   2719  CA  ALA A 186      -2.498 -25.826 -37.168  1.00 25.02           C
ATOM   2720  HA  ALA A 186      -2.612 -25.643 -36.192  1.00 25.02           H
ATOM   2721  C   ALA A 186      -1.720 -27.134 -37.353  1.00 24.00           C
ATOM   2722  O   ALA A 186      -1.316 -27.425 -38.481  1.00 22.28           O
ATOM   2723  CB  ALA A 186      -3.849 -25.899 -37.885  1.00 23.70           C
ATOM   2724 1HB  ALA A 186      -4.363 -25.049 -37.769  1.00 23.70           H
ATOM   2725 2HB  ALA A 186      -4.406 -26.647 -37.524  1.00 23.70           H
ATOM   2726 3HB  ALA A 186      -3.726 -26.053 -38.866  1.00 23.70           H
ATOM   2727  N   LEU A 187      -1.580 -27.921 -36.295  1.00 11.78           N
ATOM   2728  H   LEU A 187      -1.644 -27.501 -35.390  1.00 11.78           H
ATOM   2729  CA  LEU A 187      -1.337 -29.366 -36.364  1.00 19.63           C
ATOM   2730  HA  LEU A 187      -1.812 -29.686 -37.183  1.00 19.63           H
ATOM   2731  C   LEU A 187      -1.932 -30.053 -35.109  1.00 18.81           C
ATOM   2732  O   LEU A 187      -1.971 -29.436 -34.043  1.00 17.61           O
ATOM   2733  CB  LEU A 187       0.167 -29.675 -36.540  1.00 18.27           C
ATOM   2734 1HB  LEU A 187       0.689 -28.945 -36.099  1.00 18.27           H
ATOM   2735 2HB  LEU A 187       0.361 -30.545 -36.086  1.00 18.27           H
ATOM   2736  CG  LEU A 187       0.639 -29.783 -38.006  1.00 16.45           C
ATOM   2737  HG  LEU A 187       0.298 -28.970 -38.478  1.00 16.45           H
ATOM   2738  CD1 LEU A 187       2.171 -29.866 -38.047  1.00 15.51           C
ATOM   2739 1HD1 LEU A 187       2.501 -29.937 -38.988  1.00 15.51           H
ATOM   2740 2HD1 LEU A 187       2.500 -30.666 -37.545  1.00 15.51           H
ATOM   2741 3HD1 LEU A 187       2.585 -29.054 -37.636  1.00 15.51           H
ATOM   2742  CD2 LEU A 187       0.084 -31.010 -38.733  1.00 18.11           C
ATOM   2743 1HD2 LEU A 187       0.411 -31.045 -39.677  1.00 18.11           H
ATOM   2744 2HD2 LEU A 187      -0.916 -30.992 -38.754  1.00 18.11           H
ATOM   2745 3HD2 LEU A 187       0.367 -31.854 -38.278  1.00 18.11           H
ATOM   2746  N   PRO A 188      -2.436 -31.291 -35.224  1.00 16.64           N
ATOM   2747  CA  PRO A 188      -3.305 -31.902 -34.227  1.00 21.54           C
ATOM   2748  HA  PRO A 188      -3.698 -31.183 -33.653  1.00 21.54           H
ATOM   2749  C   PRO A 188      -2.557 -32.829 -33.256  1.00 22.79           C
ATOM   2750  O   PRO A 188      -1.602 -33.497 -33.623  1.00 20.39           O
ATOM   2751  CB  PRO A 188      -4.325 -32.677 -35.072  1.00 19.64           C
ATOM   2752 1HB  PRO A 188      -4.725 -33.433 -34.553  1.00 19.64           H
ATOM   2753 2HB  PRO A 188      -5.053 -32.076 -35.402  1.00 19.64           H
ATOM   2754  CG  PRO A 188      -3.477 -33.196 -36.230  1.00 19.05           C
ATOM   2755 1HG  PRO A 188      -3.068 -34.079 -36.001  1.00 19.05           H
ATOM   2756 2HG  PRO A 188      -4.029 -33.289 -37.059  1.00 19.05           H
ATOM   2757  CD  PRO A 188      -2.398 -32.131 -36.414  1.00 21.28           C
ATOM   2758 1HD  PRO A 188      -1.492 -32.547 -36.496  1.00 21.28           H
ATOM   2759 2HD  PRO A 188      -2.581 -31.569 -37.221  1.00 21.28           H
ATOM   2760  N   GLY A 189      -3.084 -32.956 -32.049  1.00 19.82           N
ATOM   2761  H   GLY A 189      -3.762 -32.281 -31.758  1.00 19.82           H
ATOM   2762  CA  GLY A 189      -2.733 -34.026 -31.115  1.00 29.19           C
ATOM   2763 1HA  GLY A 189      -3.590 -34.439 -30.808  1.00 29.19           H
ATOM   2764 2HA  GLY A 189      -2.203 -34.701 -31.629  1.00 29.19           H
ATOM   2765  C   GLY A 189      -1.926 -33.580 -29.893  1.00 29.30           C
ATOM   2766  O   GLY A 189      -0.710 -33.613 -29.895  1.00 25.61           O
ATOM   2767  N   GLY A 190      -2.623 -33.243 -28.831  1.00 20.68           N
ATOM   2768  H   GLY A 190      -3.614 -33.136 -28.917  1.00 20.68           H
ATOM   2769  CA  GLY A 190      -1.999 -33.019 -27.530  1.00 29.02           C
ATOM   2770 1HA  GLY A 190      -1.321 -33.739 -27.381  1.00 29.02           H
ATOM   2771 2HA  GLY A 190      -1.543 -32.130 -27.552  1.00 29.02           H
ATOM   2772  C   GLY A 190      -3.045 -33.045 -26.416  1.00 28.68           C
ATOM   2773  O   GLY A 190      -3.959 -32.237 -26.412  1.00 25.44           O
ATOM   2774  N   ARG A 191      -2.915 -34.011 -25.514  1.00 16.00           N
ATOM   2775  H   ARG A 191      -2.185 -34.680 -25.656  1.00 16.00           H
ATOM   2776  CA  ARG A 191      -3.760 -34.172 -24.325  1.00 22.75           C
ATOM   2777  HA  ARG A 191      -4.657 -34.453 -24.666  1.00 22.75           H
ATOM   2778  C   ARG A 191      -3.879 -32.851 -23.552  1.00 22.53           C
ATOM   2779  O   ARG A 191      -2.869 -32.272 -23.168  1.00 20.97           O
ATOM   2780  CB  ARG A 191      -3.136 -35.231 -23.395  1.00 22.41           C
ATOM   2781 1HB  ARG A 191      -2.143 -35.118 -23.413  1.00 22.41           H
ATOM   2782 2HB  ARG A 191      -3.473 -35.072 -22.467  1.00 22.41           H
ATOM   2783  CG  ARG A 191      -3.460 -36.684 -23.780  1.00 18.85           C
ATOM   2784 1HG  ARG A 191      -4.432 -36.862 -23.626  1.00 18.85           H
ATOM   2785 2HG  ARG A 191      -3.242 -36.831 -24.745  1.00 18.85           H
ATOM   2786  CD  ARG A 191      -2.628 -37.639 -22.922  1.00 17.56           C
ATOM   2787 1HD  ARG A 191      -1.679 -37.629 -23.238  1.00 17.56           H
ATOM   2788 2HD  ARG A 191      -2.665 -37.345 -21.967  1.00 17.56           H
ATOM   2789  NE  ARG A 191      -3.110 -39.031 -22.985  1.00 15.78           N
ATOM   2790  HE  ARG A 191      -4.010 -39.176 -23.396  1.00 15.78           H
ATOM   2791  CZ  ARG A 191      -2.472 -40.110 -22.552  1.00 15.13           C
ATOM   2792  NH1 ARG A 191      -1.263 -40.046 -22.068  1.00 14.49           N
ATOM   2793 1HH1 ARG A 191      -0.791 -39.166 -22.016  1.00 14.49           H
ATOM   2794 2HH1 ARG A 191      -0.807 -40.877 -21.749  1.00 14.49           H
ATOM   2795  NH2 ARG A 191      -3.042 -41.279 -22.600  1.00 15.01           N
ATOM   2796 1HH2 ARG A 191      -3.968 -41.369 -22.966  1.00 15.01           H
ATOM   2797 2HH2 ARG A 191      -2.554 -42.087 -22.271  1.00 15.01           H
ATOM   2798  N   ALA A 192      -5.101 -32.430 -23.263  1.00 22.25           N
ATOM   2799  H   ALA A 192      -5.876 -32.875 -23.711  1.00 22.25           H
ATOM   2800  CA  ALA A 192      -5.368 -31.355 -22.329  1.00 27.02           C
ATOM   2801  HA  ALA A 192      -4.789 -30.580 -22.583  1.00 27.02           H
ATOM   2802  C   ALA A 192      -4.996 -31.808 -20.902  1.00 26.74           C
ATOM   2803  O   ALA A 192      -5.731 -32.549 -20.263  1.00 25.51           O
ATOM   2804  CB  ALA A 192      -6.847 -30.952 -22.453  1.00 25.46           C
ATOM   2805 1HB  ALA A 192      -7.063 -30.663 -23.386  1.00 25.46           H
ATOM   2806 2HB  ALA A 192      -7.065 -30.194 -21.838  1.00 25.46           H
ATOM   2807 3HB  ALA A 192      -7.448 -31.717 -22.222  1.00 25.46           H
ATOM   2808  N   THR A 193      -3.839 -31.380 -20.408  1.00 23.22           N
ATOM   2809  H   THR A 193      -3.149 -31.027 -21.040  1.00 23.22           H
ATOM   2810  CA  THR A 193      -3.532 -31.404 -18.977  1.00 26.38           C
ATOM   2811  HA  THR A 193      -3.801 -32.302 -18.629  1.00 26.38           H
ATOM   2812  C   THR A 193      -4.341 -30.287 -18.311  1.00 26.32           C
ATOM   2813  O   THR A 193      -4.048 -29.113 -18.482  1.00 24.89           O
ATOM   2814  CB  THR A 193      -2.025 -31.238 -18.719  1.00 24.32           C
ATOM   2815  HB  THR A 193      -1.898 -30.710 -17.879  1.00 24.32           H
ATOM   2816  OG1 THR A 193      -1.400 -30.491 -19.743  1.00 21.21           O
ATOM   2817  HG1 THR A 193      -1.259 -31.051 -20.506  1.00 21.21           H
ATOM   2818  CG2 THR A 193      -1.330 -32.594 -18.671  1.00 21.25           C
ATOM   2819 1HG2 THR A 193      -0.350 -32.489 -18.503  1.00 21.25           H
ATOM   2820 2HG2 THR A 193      -1.443 -33.085 -19.535  1.00 21.25           H
ATOM   2821 3HG2 THR A 193      -1.707 -33.164 -17.941  1.00 21.25           H
ATOM   2822  N   ALA A 194      -5.385 -30.677 -17.582  1.00 22.77           N
ATOM   2823  H   ALA A 194      -5.688 -31.629 -17.635  1.00 22.77           H
ATOM   2824  CA  ALA A 194      -6.096 -29.756 -16.711  1.00 26.59           C
ATOM   2825  HA  ALA A 194      -6.409 -28.976 -17.252  1.00 26.59           H
ATOM   2826  C   ALA A 194      -5.124 -29.270 -15.624  1.00 27.00           C
ATOM   2827  O   ALA A 194      -4.666 -30.056 -14.799  1.00 25.87           O
ATOM   2828  CB  ALA A 194      -7.317 -30.473 -16.128  1.00 25.61           C
ATOM   2829 1HB  ALA A 194      -7.933 -30.779 -16.854  1.00 25.61           H
ATOM   2830 2HB  ALA A 194      -7.833 -29.867 -15.522  1.00 25.61           H
ATOM   2831 3HB  ALA A 194      -7.042 -31.276 -15.599  1.00 25.61           H
ATOM   2832  N   LEU A 195      -4.787 -27.987 -15.647  1.00 25.94           N
ATOM   2833  H   LEU A 195      -5.068 -27.430 -16.429  1.00 25.94           H
ATOM   2834  CA  LEU A 195      -4.021 -27.355 -14.573  1.00 29.52           C
ATOM   2835  HA  LEU A 195      -3.254 -27.950 -14.332  1.00 29.52           H
ATOM   2836  C   LEU A 195      -4.952 -27.200 -13.369  1.00 28.93           C
ATOM   2837  O   LEU A 195      -5.869 -26.375 -13.378  1.00 27.23           O
ATOM   2838  CB  LEU A 195      -3.437 -26.015 -15.053  1.00 27.40           C
ATOM   2839 1HB  LEU A 195      -4.172 -25.491 -15.484  1.00 27.40           H
ATOM   2840 2HB  LEU A 195      -3.098 -25.519 -14.254  1.00 27.40           H
ATOM   2841  CG  LEU A 195      -2.281 -26.150 -16.065  1.00 24.07           C
ATOM   2842  HG  LEU A 195      -2.581 -26.800 -16.764  1.00 24.07           H
ATOM   2843  CD1 LEU A 195      -1.959 -24.788 -16.691  1.00 22.73           C
ATOM   2844 1HD1 LEU A 195      -1.210 -24.864 -17.349  1.00 22.73           H
ATOM   2845 2HD1 LEU A 195      -1.687 -24.127 -15.991  1.00 22.73           H
ATOM   2846 3HD1 LEU A 195      -2.754 -24.417 -17.171  1.00 22.73           H
ATOM   2847  CD2 LEU A 195      -1.004 -26.686 -15.418  1.00 24.03           C
ATOM   2848 1HD2 LEU A 195      -0.268 -26.766 -16.090  1.00 24.03           H
ATOM   2849 2HD2 LEU A 195      -1.156 -27.591 -15.020  1.00 24.03           H
ATOM   2850 3HD2 LEU A 195      -0.690 -26.078 -14.689  1.00 24.03           H
ATOM   2851  N   LEU A 196      -4.730 -28.025 -12.360  1.00 24.20           N
ATOM   2852  H   LEU A 196      -4.086 -28.777 -12.502  1.00 24.20           H
ATOM   2853  CA  LEU A 196      -5.366 -27.906 -11.052  1.00 28.24           C
ATOM   2854  HA  LEU A 196      -6.299 -27.573 -11.188  1.00 28.24           H
ATOM   2855  C   LEU A 196      -4.567 -26.896 -10.216  1.00 28.38           C
ATOM   2856  O   LEU A 196      -3.344 -26.930 -10.220  1.00 26.11           O
ATOM   2857  CB  LEU A 196      -5.426 -29.288 -10.380  1.00 25.76           C
ATOM   2858 1HB  LEU A 196      -4.489 -29.623 -10.283  1.00 25.76           H
ATOM   2859 2HB  LEU A 196      -5.834 -29.171  -9.474  1.00 25.76           H
ATOM   2860  CG  LEU A 196      -6.244 -30.357 -11.143  1.00 21.91           C
ATOM   2861  HG  LEU A 196      -5.901 -30.387 -12.082  1.00 21.91           H
ATOM   2862  CD1 LEU A 196      -6.083 -31.717 -10.482  1.00 20.57           C
ATOM   2863 1HD1 LEU A 196      -6.608 -32.416 -10.968  1.00 20.57           H
ATOM   2864 2HD1 LEU A 196      -6.403 -31.695  -9.535  1.00 20.57           H
ATOM   2865 3HD1 LEU A 196      -5.124 -32.001 -10.476  1.00 20.57           H
ATOM   2866  CD2 LEU A 196      -7.731 -30.021 -11.178  1.00 22.59           C
ATOM   2867 1HD2 LEU A 196      -8.245 -30.721 -11.674  1.00 22.59           H
ATOM   2868 2HD2 LEU A 196      -7.890 -29.144 -11.631  1.00 22.59           H
ATOM   2869 3HD2 LEU A 196      -8.107 -29.961 -10.253  1.00 22.59           H
ATOM   2870  N   TYR A 197      -5.251 -26.004  -9.493  1.00 29.49           N
ATOM   2871  H   TYR A 197      -6.229 -25.887  -9.668  1.00 29.49           H
ATOM   2872  CA  TYR A 197      -4.618 -25.197  -8.459  1.00 31.34           C
ATOM   2873  HA  TYR A 197      -3.639 -25.391  -8.516  1.00 31.34           H
ATOM   2874  C   TYR A 197      -5.145 -25.626  -7.090  1.00 31.85           C
ATOM   2875  O   TYR A 197      -6.344 -25.856  -6.913  1.00 29.66           O
ATOM   2876  CB  TYR A 197      -4.799 -23.695  -8.716  1.00 29.97           C
ATOM   2877 1HB  TYR A 197      -4.108 -23.201  -8.189  1.00 29.97           H
ATOM   2878 2HB  TYR A 197      -4.659 -23.525  -9.691  1.00 29.97           H
ATOM   2879  CG  TYR A 197      -6.154 -23.131  -8.340  1.00 27.05           C
ATOM   2880  CD1 TYR A 197      -7.213 -23.167  -9.272  1.00 23.20           C
ATOM   2881  HD1 TYR A 197      -7.064 -23.554 -10.182  1.00 23.20           H
ATOM   2882  CD2 TYR A 197      -6.363 -22.587  -7.060  1.00 22.28           C
ATOM   2883  HD2 TYR A 197      -5.612 -22.559  -6.401  1.00 22.28           H
ATOM   2884  CE1 TYR A 197      -8.477 -22.660  -8.923  1.00 20.57           C
ATOM   2885  HE1 TYR A 197      -9.227 -22.685  -9.584  1.00 20.57           H
ATOM   2886  CE2 TYR A 197      -7.630 -22.082  -6.706  1.00 20.79           C
ATOM   2887  HE2 TYR A 197      -7.779 -21.700  -5.794  1.00 20.79           H
ATOM   2888  CZ  TYR A 197      -8.686 -22.115  -7.637  1.00 20.36           C
ATOM   2889  OH  TYR A 197      -9.909 -21.637  -7.294  1.00 20.41           O
ATOM   2890  HH  TYR A 197      -9.868 -20.684  -7.213  1.00 20.41           H
ATOM   2891  N   ARG A 198      -4.260 -25.731  -6.120  1.00 28.55           N
ATOM   2892  H   ARG A 198      -3.295 -25.571  -6.329  1.00 28.55           H
ATOM   2893  CA  ARG A 198      -4.634 -26.072  -4.753  1.00 29.86           C
ATOM   2894  HA  ARG A 198      -5.412 -26.700  -4.789  1.00 29.86           H
ATOM   2895  C   ARG A 198      -5.092 -24.821  -4.018  1.00 30.42           C
ATOM   2896  O   ARG A 198      -4.340 -23.861  -3.876  1.00 28.17           O
ATOM   2897  CB  ARG A 198      -3.478 -26.799  -4.072  1.00 29.56           C
ATOM   2898 1HB  ARG A 198      -3.091 -27.466  -4.708  1.00 29.56           H
ATOM   2899 2HB  ARG A 198      -2.776 -26.133  -3.819  1.00 29.56           H
ATOM   2900  CG  ARG A 198      -3.958 -27.524  -2.816  1.00 25.13           C
ATOM   2901 1HG  ARG A 198      -4.136 -26.856  -2.093  1.00 25.13           H
ATOM   2902 2HG  ARG A 198      -4.798 -28.026  -3.021  1.00 25.13           H
ATOM   2903  CD  ARG A 198      -2.884 -28.502  -2.350  1.00 23.11           C
ATOM   2904 1HD  ARG A 198      -2.588 -29.072  -3.116  1.00 23.11           H
ATOM   2905 2HD  ARG A 198      -2.100 -27.998  -1.987  1.00 23.11           H
ATOM   2906  NE  ARG A 198      -3.391 -29.382  -1.294  1.00 22.96           N
ATOM   2907  HE  ARG A 198      -4.287 -29.163  -0.907  1.00 22.96           H
ATOM   2908  CZ  ARG A 198      -2.769 -30.435  -0.812  1.00 19.32           C
ATOM   2909  NH1 ARG A 198      -1.578 -30.767  -1.208  1.00 19.14           N
ATOM   2910 1HH1 ARG A 198      -1.109 -30.216  -1.898  1.00 19.14           H
ATOM   2911 2HH1 ARG A 198      -1.130 -31.574  -0.823  1.00 19.14           H
ATOM   2912  NH2 ARG A 198      -3.348 -31.175   0.097  1.00 19.70           N
ATOM   2913 1HH2 ARG A 198      -4.263 -30.940   0.425  1.00 19.70           H
ATOM   2914 2HH2 ARG A 198      -2.876 -31.976   0.464  1.00 19.70           H
ATOM   2915  N   CYS A 199      -6.332 -24.824  -3.561  1.00 34.00           N
ATOM   2916  H   CYS A 199      -6.903 -25.629  -3.725  1.00 34.00           H
ATOM   2917  CA  CYS A 199      -6.900 -23.702  -2.828  1.00 35.51           C
ATOM   2918  HA  CYS A 199      -6.652 -22.861  -3.310  1.00 35.51           H
ATOM   2919  C   CYS A 199      -6.301 -23.642  -1.419  1.00 35.46           C
ATOM   2920  O   CYS A 199      -6.458 -24.563  -0.620  1.00 32.49           O
ATOM   2921  CB  CYS A 199      -8.418 -23.830  -2.822  1.00 34.11           C
ATOM   2922 1HB  CYS A 199      -8.689 -23.880  -3.783  1.00 34.11           H
ATOM   2923 2HB  CYS A 199      -8.614 -24.702  -2.374  1.00 34.11           H
ATOM   2924  SG  CYS A 199      -9.162 -22.427  -1.964  1.00 27.86           S
ATOM   2925  HG  CYS A 199      -9.344 -21.435  -2.816  1.00 27.86           H
ATOM   2926  N   CYS A 200      -5.658 -22.518  -1.079  1.00 40.28           N
ATOM   2927  H   CYS A 200      -5.567 -21.795  -1.764  1.00 40.28           H
ATOM   2928  CA  CYS A 200      -5.082 -22.299   0.248  1.00 40.57           C
ATOM   2929  HA  CYS A 200      -4.541 -23.123   0.417  1.00 40.57           H
ATOM   2930  C   CYS A 200      -6.120 -22.203   1.382  1.00 39.20           C
ATOM   2931  O   CYS A 200      -5.733 -22.227   2.548  1.00 35.55           O
ATOM   2932  CB  CYS A 200      -4.221 -21.029   0.206  1.00 37.53           C
ATOM   2933 1HB  CYS A 200      -4.851 -20.287  -0.023  1.00 37.53           H
ATOM   2934 2HB  CYS A 200      -3.884 -20.904   1.139  1.00 37.53           H
ATOM   2935  SG  CYS A 200      -2.875 -21.194  -1.001  1.00 33.22           S
ATOM   2936  HG  CYS A 200      -1.718 -21.234  -0.367  1.00 33.22           H
ATOM   2937  N   PHE A 201      -7.412 -22.070   1.054  1.00 32.67           N
ATOM   2938  H   PHE A 201      -7.656 -22.065   0.084  1.00 32.67           H
ATOM   2939  CA  PHE A 201      -8.488 -21.932   2.040  1.00 34.62           C
ATOM   2940  HA  PHE A 201      -8.041 -21.555   2.851  1.00 34.62           H
ATOM   2941  C   PHE A 201      -9.114 -23.274   2.434  1.00 34.46           C
ATOM   2942  O   PHE A 201      -9.433 -23.463   3.594  1.00 31.45           O
ATOM   2943  CB  PHE A 201      -9.558 -20.975   1.506  1.00 32.08           C
ATOM   2944 1HB  PHE A 201      -9.814 -21.265   0.584  1.00 32.08           H
ATOM   2945 2HB  PHE A 201     -10.357 -21.023   2.105  1.00 32.08           H
ATOM   2946  CG  PHE A 201      -9.099 -19.529   1.440  1.00 29.18           C
ATOM   2947  CD1 PHE A 201      -9.182 -18.719   2.595  1.00 25.15           C
ATOM   2948  HD1 PHE A 201      -9.557 -19.099   3.441  1.00 25.15           H
ATOM   2949  CD2 PHE A 201      -8.569 -18.994   0.260  1.00 25.32           C
ATOM   2950  HD2 PHE A 201      -8.510 -19.560  -0.562  1.00 25.32           H
ATOM   2951  CE1 PHE A 201      -8.744 -17.388   2.566  1.00 22.87           C
ATOM   2952  HE1 PHE A 201      -8.813 -16.817   3.384  1.00 22.87           H
ATOM   2953  CE2 PHE A 201      -8.117 -17.654   0.228  1.00 22.95           C
ATOM   2954  HE2 PHE A 201      -7.735 -17.275  -0.615  1.00 22.95           H
ATOM   2955  CZ  PHE A 201      -8.205 -16.859   1.376  1.00 24.78           C
ATOM   2956  HZ  PHE A 201      -7.884 -15.912   1.352  1.00 24.78           H
ATOM   2957  N   CYS A 202      -9.274 -24.201   1.479  1.00 33.11           N
ATOM   2958  H   CYS A 202      -8.966 -23.990   0.551  1.00 33.11           H
ATOM   2959  CA  CYS A 202      -9.880 -25.509   1.737  1.00 38.83           C
ATOM   2960  HA  CYS A 202     -10.120 -25.487   2.708  1.00 38.83           H
ATOM   2961  C   CYS A 202      -8.910 -26.693   1.562  1.00 38.53           C
ATOM   2962  O   CYS A 202      -9.226 -27.804   1.961  1.00 34.19           O
ATOM   2963  CB  CYS A 202     -11.134 -25.663   0.866  1.00 35.96           C
ATOM   2964 1HB  CYS A 202     -11.523 -26.552   1.106  1.00 35.96           H
ATOM   2965 2HB  CYS A 202     -11.757 -24.937   1.157  1.00 35.96           H
ATOM   2966  SG  CYS A 202     -10.706 -25.546  -0.887  1.00 29.51           S
ATOM   2967  HG  CYS A 202      -9.393 -25.518  -1.019  1.00 29.51           H
ATOM   2968  N   GLY A 203      -7.711 -26.457   1.005  1.00 34.40           N
ATOM   2969  H   GLY A 203      -7.483 -25.518   0.747  1.00 34.40           H
ATOM   2970  CA  GLY A 203      -6.721 -27.507   0.757  1.00 36.95           C
ATOM   2971 1HA  GLY A 203      -5.851 -27.051   0.567  1.00 36.95           H
ATOM   2972 2HA  GLY A 203      -6.641 -28.040   1.599  1.00 36.95           H
ATOM   2973  C   GLY A 203      -7.055 -28.449  -0.401  1.00 39.47           C
ATOM   2974  O   GLY A 203      -6.320 -29.417  -0.614  1.00 35.01           O
ATOM   2975  N   GLU A 204      -8.133 -28.187  -1.157  1.00 30.50           N
ATOM   2976  H   GLU A 204      -8.660 -27.367  -0.935  1.00 30.50           H
ATOM   2977  CA  GLU A 204      -8.599 -29.000  -2.275  1.00 36.73           C
ATOM   2978  HA  GLU A 204      -8.192 -29.899  -2.110  1.00 36.73           H
ATOM   2979  C   GLU A 204      -8.093 -28.469  -3.625  1.00 36.66           C
ATOM   2980  O   GLU A 204      -7.839 -27.270  -3.799  1.00 32.95           O
ATOM   2981  CB  GLU A 204     -10.132 -29.104  -2.270  1.00 34.63           C
ATOM   2982 1HB  GLU A 204     -10.515 -28.181  -2.294  1.00 34.63           H
ATOM   2983 2HB  GLU A 204     -10.421 -29.606  -3.085  1.00 34.63           H
ATOM   2984  CG  GLU A 204     -10.665 -29.835  -1.017  1.00 31.16           C
ATOM   2985 1HG  GLU A 204     -10.243 -30.740  -0.973  1.00 31.16           H
ATOM   2986 2HG  GLU A 204     -10.408 -29.307  -0.207  1.00 31.16           H
ATOM   2987  CD  GLU A 204     -12.192 -30.013  -1.014  1.00 28.22           C
ATOM   2988  OE1 GLU A 204     -12.660 -30.881  -0.240  1.00 27.24           O
ATOM   2989  OE2 GLU A 204     -12.884 -29.279  -1.759  1.00 30.24           O
ATOM   2990  N   ASP A 205      -7.930 -29.392  -4.587  1.00 25.40           N
ATOM   2991  H   ASP A 205      -8.106 -30.349  -4.355  1.00 25.40           H
ATOM   2992  CA  ASP A 205      -7.513 -29.084  -5.948  1.00 24.33           C
ATOM   2993  HA  ASP A 205      -6.904 -28.293  -5.891  1.00 24.33           H
ATOM   2994  C   ASP A 205      -8.737 -28.714  -6.802  1.00 27.87           C
ATOM   2995  O   ASP A 205      -9.637 -29.529  -7.004  1.00 23.33           O
ATOM   2996  CB  ASP A 205      -6.731 -30.262  -6.536  1.00 24.55           C
ATOM   2997 1HB  ASP A 205      -7.291 -31.086  -6.451  1.00 24.55           H
ATOM   2998 2HB  ASP A 205      -6.558 -30.074  -7.503  1.00 24.55           H
ATOM   2999  CG  ASP A 205      -5.385 -30.513  -5.839  1.00 19.55           C
ATOM   3000  OD1 ASP A 205      -4.672 -29.522  -5.557  1.00 18.16           O
ATOM   3001  OD2 ASP A 205      -5.052 -31.691  -5.589  1.00 21.00           O
ATOM   3002  N   HIS A 206      -8.756 -27.503  -7.330  1.00 26.65           N
ATOM   3003  H   HIS A 206      -7.988 -26.892  -7.138  1.00 26.65           H
ATOM   3004  CA  HIS A 206      -9.836 -27.006  -8.179  1.00 28.56           C
ATOM   3005  HA  HIS A 206     -10.571 -27.680  -8.105  1.00 28.56           H
ATOM   3006  C   HIS A 206      -9.387 -26.918  -9.649  1.00 28.99           C
ATOM   3007  O   HIS A 206      -8.292 -26.421  -9.930  1.00 25.17           O
ATOM   3008  CB  HIS A 206     -10.331 -25.649  -7.662  1.00 27.03           C
ATOM   3009 1HB  HIS A 206      -9.551 -25.029  -7.576  1.00 27.03           H
ATOM   3010 2HB  HIS A 206     -10.987 -25.271  -8.315  1.00 27.03           H
ATOM   3011  CG  HIS A 206     -11.005 -25.740  -6.322  1.00 22.43           C
ATOM   3012  ND1 HIS A 206     -12.261 -26.258  -6.074  1.00 20.47           N
ATOM   3013  HD1 HIS A 206     -12.898 -26.618  -6.756  1.00 20.47           H
ATOM   3014  CD2 HIS A 206     -10.472 -25.359  -5.117  1.00 21.03           C
ATOM   3015  HD2 HIS A 206      -9.572 -24.950  -4.969  1.00 21.03           H
ATOM   3016  CE1 HIS A 206     -12.469 -26.190  -4.750  1.00 20.41           C
ATOM   3017  HE1 HIS A 206     -13.297 -26.503  -4.285  1.00 20.41           H
ATOM   3018  NE2 HIS A 206     -11.415 -25.647  -4.143  1.00 21.99           N
ATOM   3019  N   PRO A 207     -10.211 -27.365 -10.611  1.00 25.48           N
ATOM   3020  CA  PRO A 207      -9.928 -27.181 -12.027  1.00 26.49           C
ATOM   3021  HA  PRO A 207      -8.993 -27.471 -12.231  1.00 26.49           H
ATOM   3022  C   PRO A 207     -10.035 -25.693 -12.397  1.00 27.44           C
ATOM   3023  O   PRO A 207     -10.959 -24.998 -11.969  1.00 24.98           O
ATOM   3024  CB  PRO A 207     -10.944 -28.049 -12.767  1.00 23.89           C
ATOM   3025 1HB  PRO A 207     -11.207 -27.630 -13.636  1.00 23.89           H
ATOM   3026 2HB  PRO A 207     -10.578 -28.964 -12.935  1.00 23.89           H
ATOM   3027  CG  PRO A 207     -12.130 -28.103 -11.805  1.00 23.38           C
ATOM   3028 1HG  PRO A 207     -12.743 -27.326 -11.952  1.00 23.38           H
ATOM   3029 2HG  PRO A 207     -12.640 -28.956 -11.916  1.00 23.38           H
ATOM   3030  CD  PRO A 207     -11.483 -28.032 -10.422  1.00 26.20           C
ATOM   3031 1HD  PRO A 207     -12.043 -27.502  -9.785  1.00 26.20           H
ATOM   3032 2HD  PRO A 207     -11.325 -28.945 -10.047  1.00 26.20           H
ATOM   3033  N   GLN A 208      -9.115 -25.205 -13.225  1.00 28.76           N
ATOM   3034  H   GLN A 208      -8.370 -25.809 -13.508  1.00 28.76           H
ATOM   3035  CA  GLN A 208      -9.128 -23.842 -13.745  1.00 31.28           C
ATOM   3036  HA  GLN A 208      -9.255 -23.200 -12.989  1.00 31.28           H
ATOM   3037  C   GLN A 208     -10.325 -23.681 -14.705  1.00 30.55           C
ATOM   3038  O   GLN A 208     -10.218 -23.954 -15.897  1.00 28.45           O
ATOM   3039  CB  GLN A 208      -7.763 -23.557 -14.386  1.00 29.62           C
ATOM   3040 1HB  GLN A 208      -7.048 -23.882 -13.767  1.00 29.62           H
ATOM   3041 2HB  GLN A 208      -7.708 -24.056 -15.251  1.00 29.62           H
ATOM   3042  CG  GLN A 208      -7.530 -22.061 -14.665  1.00 26.96           C
ATOM   3043 1HG  GLN A 208      -8.209 -21.751 -15.330  1.00 26.96           H
ATOM   3044 2HG  GLN A 208      -7.645 -21.555 -13.810  1.00 26.96           H
ATOM   3045  CD  GLN A 208      -6.127 -21.768 -15.223  1.00 23.73           C
ATOM   3046  OE1 GLN A 208      -5.416 -22.625 -15.713  1.00 24.04           O
ATOM   3047  NE2 GLN A 208      -5.684 -20.535 -15.188  1.00 24.55           N
ATOM   3048 1HE2 GLN A 208      -4.781 -20.317 -15.559  1.00 24.55           H
ATOM   3049 2HE2 GLN A 208      -6.249 -19.812 -14.791  1.00 24.55           H
ATOM   3050  N   GLN A 209     -11.472 -23.260 -14.185  1.00 26.01           N
ATOM   3051  H   GLN A 209     -11.543 -23.158 -13.193  1.00 26.01           H
ATOM   3052  CA  GLN A 209     -12.637 -22.940 -15.013  1.00 27.20           C
ATOM   3053  HA  GLN A 209     -12.703 -23.670 -15.694  1.00 27.20           H
ATOM   3054  C   GLN A 209     -12.410 -21.600 -15.720  1.00 26.35           C
ATOM   3055  O   GLN A 209     -12.372 -20.539 -15.104  1.00 25.09           O
ATOM   3056  CB  GLN A 209     -13.938 -22.960 -14.201  1.00 25.84           C
ATOM   3057 1HB  GLN A 209     -13.781 -22.501 -13.327  1.00 25.84           H
ATOM   3058 2HB  GLN A 209     -14.646 -22.473 -14.712  1.00 25.84           H
ATOM   3059  CG  GLN A 209     -14.411 -24.401 -13.935  1.00 23.50           C
ATOM   3060 1HG  GLN A 209     -14.462 -24.887 -14.808  1.00 23.50           H
ATOM   3061 2HG  GLN A 209     -13.744 -24.851 -13.341  1.00 23.50           H
ATOM   3062  CD  GLN A 209     -15.784 -24.475 -13.262  1.00 21.30           C
ATOM   3063  OE1 GLN A 209     -16.366 -23.500 -12.835  1.00 21.92           O
ATOM   3064  NE2 GLN A 209     -16.361 -25.653 -13.138  1.00 23.01           N
ATOM   3065 1HE2 GLN A 209     -17.257 -25.727 -12.700  1.00 23.01           H
ATOM   3066 2HE2 GLN A 209     -15.903 -26.473 -13.481  1.00 23.01           H
ATOM   3067  N   GLY A 210     -12.255 -21.676 -17.045  1.00 22.69           N
ATOM   3068  H   GLY A 210     -11.962 -22.544 -17.446  1.00 22.69           H
ATOM   3069  CA  GLY A 210     -12.497 -20.545 -17.924  1.00 25.03           C
ATOM   3070 1HA  GLY A 210     -11.854 -19.816 -17.687  1.00 25.03           H
ATOM   3071 2HA  GLY A 210     -12.337 -20.837 -18.867  1.00 25.03           H
ATOM   3072  C   GLY A 210     -13.935 -20.065 -17.751  1.00 24.43           C
ATOM   3073  O   GLY A 210     -14.869 -20.859 -17.697  1.00 22.71           O
ATOM   3074  N   SER A 211     -14.097 -18.753 -17.655  1.00 21.16           N
ATOM   3075  H   SER A 211     -13.268 -18.194 -17.668  1.00 21.16           H
ATOM   3076  CA  SER A 211     -15.365 -18.047 -17.532  1.00 23.28           C
ATOM   3077  HA  SER A 211     -15.716 -18.242 -16.616  1.00 23.28           H
ATOM   3078  C   SER A 211     -16.405 -18.536 -18.546  1.00 22.70           C
ATOM   3079  O   SER A 211     -16.227 -18.354 -19.753  1.00 21.33           O
ATOM   3080  CB  SER A 211     -15.061 -16.556 -17.784  1.00 21.28           C
ATOM   3081 1HB  SER A 211     -14.441 -16.195 -17.087  1.00 21.28           H
ATOM   3082 2HB  SER A 211     -14.660 -16.421 -18.690  1.00 21.28           H
ATOM   3083  OG  SER A 211     -16.221 -15.777 -17.736  1.00 18.89           O
ATOM   3084  HG  SER A 211     -15.983 -14.850 -17.725  1.00 18.89           H
ATOM   3085  N   THR A 212     -17.520 -19.096 -18.071  1.00 17.38           N
ATOM   3086  H   THR A 212     -17.491 -19.513 -17.162  1.00 17.38           H
ATOM   3087  CA  THR A 212     -18.786 -19.132 -18.813  1.00 18.78           C
ATOM   3088  HA  THR A 212     -18.724 -18.284 -19.339  1.00 18.78           H
ATOM   3089  C   THR A 212     -19.990 -19.085 -17.878  1.00 18.89           C
ATOM   3090  O   THR A 212     -20.055 -19.753 -16.853  1.00 17.73           O
ATOM   3091  CB  THR A 212     -18.927 -20.288 -19.824  1.00 17.64           C
ATOM   3092  HB  THR A 212     -19.799 -20.745 -19.646  1.00 17.64           H
ATOM   3093  OG1 THR A 212     -17.954 -21.288 -19.650  1.00 15.67           O
ATOM   3094  HG1 THR A 212     -18.380 -22.144 -19.610  1.00 15.67           H
ATOM   3095  CG2 THR A 212     -18.794 -19.791 -21.263  1.00 15.22           C
ATOM   3096 1HG2 THR A 212     -18.886 -20.546 -21.913  1.00 15.22           H
ATOM   3097 2HG2 THR A 212     -17.903 -19.363 -21.413  1.00 15.22           H
ATOM   3098 3HG2 THR A 212     -19.499 -19.115 -21.475  1.00 15.22           H
ATOM   3099  N   LEU A 213     -20.905 -18.237 -18.297  1.00 14.22           N
ATOM   3100  H   LEU A 213     -20.658 -17.758 -19.140  1.00 14.22           H
ATOM   3101  CA  LEU A 213     -22.208 -17.864 -17.766  1.00 16.57           C
ATOM   3102  HA  LEU A 213     -22.019 -17.337 -16.938  1.00 16.57           H
ATOM   3103  C   LEU A 213     -23.106 -19.031 -17.318  1.00 16.22           C
ATOM   3104  O   LEU A 213     -23.107 -20.101 -17.909  1.00 15.57           O
ATOM   3105  CB  LEU A 213     -22.898 -17.117 -18.929  1.00 15.28           C
ATOM   3106 1HB  LEU A 213     -22.816 -17.674 -19.755  1.00 15.28           H
ATOM   3107 2HB  LEU A 213     -23.864 -17.000 -18.700  1.00 15.28           H
ATOM   3108  CG  LEU A 213     -22.301 -15.729 -19.222  1.00 13.47           C
ATOM   3109  HG  LEU A 213     -21.368 -15.718 -18.862  1.00 13.47           H
ATOM   3110  CD1 LEU A 213     -22.225 -15.436 -20.716  1.00 12.15           C
ATOM   3111 1HD1 LEU A 213     -21.835 -14.531 -20.884  1.00 12.15           H
ATOM   3112 2HD1 LEU A 213     -23.134 -15.461 -21.133  1.00 12.15           H
ATOM   3113 3HD1 LEU A 213     -21.653 -16.109 -21.185  1.00 12.15           H
ATOM   3114  CD2 LEU A 213     -23.147 -14.650 -18.548  1.00 12.35           C
ATOM   3115 1HD2 LEU A 213     -22.775 -13.739 -18.727  1.00 12.35           H
ATOM   3116 2HD2 LEU A 213     -23.173 -14.782 -17.557  1.00 12.35           H
ATOM   3117 3HD2 LEU A 213     -24.088 -14.669 -18.886  1.00 12.35           H
ATOM   3118  N   TYR A 214     -23.913 -18.710 -16.318  1.00 14.91           N
ATOM   3119  H   TYR A 214     -23.598 -17.954 -15.744  1.00 14.91           H
ATOM   3120  CA  TYR A 214     -25.198 -19.296 -15.927  1.00 16.06           C
ATOM   3121  HA  TYR A 214     -24.963 -19.774 -15.080  1.00 16.06           H
ATOM   3122  C   TYR A 214     -25.811 -20.339 -16.887  1.00 16.08           C
ATOM   3123  O   TYR A 214     -26.205 -19.997 -17.997  1.00 14.68           O
ATOM   3124  CB  TYR A 214     -26.212 -18.143 -15.810  1.00 15.08           C
ATOM   3125 1HB  TYR A 214     -26.027 -17.485 -16.540  1.00 15.08           H
ATOM   3126 2HB  TYR A 214     -27.131 -18.519 -15.925  1.00 15.08           H
ATOM   3127  CG  TYR A 214     -26.190 -17.387 -14.500  1.00 13.54           C
ATOM   3128  CD1 TYR A 214     -27.120 -17.725 -13.497  1.00 11.92           C
ATOM   3129  HD1 TYR A 214     -27.769 -18.470 -13.651  1.00 11.92           H
ATOM   3130  CD2 TYR A 214     -25.273 -16.335 -14.274  1.00 11.08           C
ATOM   3131  HD2 TYR A 214     -24.613 -16.085 -14.983  1.00 11.08           H
ATOM   3132  CE1 TYR A 214     -27.141 -17.025 -12.288  1.00 10.75           C
ATOM   3133  HE1 TYR A 214     -27.809 -17.265 -11.583  1.00 10.75           H
ATOM   3134  CE2 TYR A 214     -25.290 -15.644 -13.059  1.00 11.83           C
ATOM   3135  HE2 TYR A 214     -24.636 -14.905 -12.899  1.00 11.83           H
ATOM   3136  CZ  TYR A 214     -26.221 -15.981 -12.061  1.00 11.67           C
ATOM   3137  OH  TYR A 214     -26.240 -15.305 -10.880  1.00 12.56           O
ATOM   3138  HH  TYR A 214     -26.244 -14.363 -11.051  1.00 12.56           H
ATOM   3139  N   CYS A 215     -26.086 -21.555 -16.373  1.00 14.03           N
ATOM   3140  H   CYS A 215     -25.480 -21.905 -15.658  1.00 14.03           H
ATOM   3141  CA  CYS A 215     -27.209 -22.400 -16.787  1.00 17.04           C
ATOM   3142  HA  CYS A 215     -27.890 -21.780 -17.176  1.00 17.04           H
ATOM   3143  C   CYS A 215     -27.807 -23.122 -15.563  1.00 17.14           C
ATOM   3144  O   CYS A 215     -27.102 -23.684 -14.732  1.00 15.69           O
ATOM   3145  CB  CYS A 215     -26.793 -23.380 -17.888  1.00 15.86           C
ATOM   3146 1HB  CYS A 215     -25.864 -23.670 -17.657  1.00 15.86           H
ATOM   3147 2HB  CYS A 215     -27.415 -24.159 -17.807  1.00 15.86           H
ATOM   3148  SG  CYS A 215     -26.889 -22.575 -19.510  1.00 13.51           S
ATOM   3149  HG  CYS A 215     -26.912 -23.494 -20.457  1.00 13.51           H
ATOM   3150  N   VAL A 216     -29.120 -23.036 -15.469  1.00 11.89           N
ATOM   3151  H   VAL A 216     -29.563 -22.467 -16.162  1.00 11.89           H
ATOM   3152  CA  VAL A 216     -30.027 -23.658 -14.490  1.00 16.86           C
ATOM   3153  HA  VAL A 216     -29.682 -23.487 -13.567  1.00 16.86           H
ATOM   3154  C   VAL A 216     -30.066 -25.189 -14.689  1.00 16.54           C
ATOM   3155  O   VAL A 216     -29.890 -25.636 -15.822  1.00 15.17           O
ATOM   3156  CB  VAL A 216     -31.417 -23.008 -14.708  1.00 15.61           C
ATOM   3157  HB  VAL A 216     -31.600 -23.139 -15.682  1.00 15.61           H
ATOM   3158  CG1 VAL A 216     -32.576 -23.653 -13.956  1.00 13.40           C
ATOM   3159 1HG1 VAL A 216     -33.435 -23.179 -14.147  1.00 13.40           H
ATOM   3160 2HG1 VAL A 216     -32.423 -23.624 -12.968  1.00 13.40           H
ATOM   3161 3HG1 VAL A 216     -32.687 -24.611 -14.222  1.00 13.40           H
ATOM   3162  CG2 VAL A 216     -31.388 -21.527 -14.297  1.00 13.34           C
ATOM   3163 1HG2 VAL A 216     -32.281 -21.099 -14.434  1.00 13.34           H
ATOM   3164 2HG2 VAL A 216     -30.717 -21.018 -14.837  1.00 13.34           H
ATOM   3165 3HG2 VAL A 216     -31.145 -21.428 -13.332  1.00 13.34           H
ATOM   3166  N   PRO A 217     -30.293 -26.008 -13.642  1.00 15.83           N
ATOM   3167  CA  PRO A 217     -30.161 -27.460 -13.731  1.00 18.11           C
ATOM   3168  HA  PRO A 217     -29.408 -27.680 -14.351  1.00 18.11           H
ATOM   3169  C   PRO A 217     -31.420 -28.117 -14.322  1.00 18.54           C
ATOM   3170  O   PRO A 217     -32.539 -27.858 -13.885  1.00 16.79           O
ATOM   3171  CB  PRO A 217     -29.900 -27.925 -12.298  1.00 16.40           C
ATOM   3172 1HB  PRO A 217     -30.240 -28.854 -12.155  1.00 16.40           H
ATOM   3173 2HB  PRO A 217     -28.924 -27.890 -12.082  1.00 16.40           H
ATOM   3174  CG  PRO A 217     -30.680 -26.924 -11.452  1.00 15.43           C
ATOM   3175 1HG  PRO A 217     -31.628 -27.220 -11.334  1.00 15.43           H
ATOM   3176 2HG  PRO A 217     -30.253 -26.807 -10.555  1.00 15.43           H
ATOM   3177  CD  PRO A 217     -30.611 -25.631 -12.261  1.00 15.64           C
ATOM   3178 1HD  PRO A 217     -31.489 -25.152 -12.242  1.00 15.64           H
ATOM   3179 2HD  PRO A 217     -29.895 -25.029 -11.909  1.00 15.64           H
ATOM   3180  N   THR A 218     -31.221 -29.048 -15.262  1.00 12.83           N
ATOM   3181  H   THR A 218     -30.342 -29.056 -15.738  1.00 12.83           H
ATOM   3182  CA  THR A 218     -32.215 -30.056 -15.634  1.00 17.03           C
ATOM   3183  HA  THR A 218     -33.053 -29.753 -15.181  1.00 17.03           H
ATOM   3184  C   THR A 218     -31.786 -31.428 -15.115  1.00 17.61           C
ATOM   3185  O   THR A 218     -30.684 -31.906 -15.383  1.00 15.77           O
ATOM   3186  CB  THR A 218     -32.514 -30.098 -17.133  1.00 15.37           C
ATOM   3187  HB  THR A 218     -32.827 -31.017 -17.372  1.00 15.37           H
ATOM   3188  OG1 THR A 218     -31.348 -29.877 -17.892  1.00 12.99           O
ATOM   3189  HG1 THR A 218     -30.591 -29.827 -17.308  1.00 12.99           H
ATOM   3190  CG2 THR A 218     -33.526 -29.029 -17.526  1.00 12.44           C
ATOM   3191 1HG2 THR A 218     -33.718 -29.061 -18.507  1.00 12.44           H
ATOM   3192 2HG2 THR A 218     -33.184 -28.115 -17.309  1.00 12.44           H
ATOM   3193 3HG2 THR A 218     -34.390 -29.157 -17.039  1.00 12.44           H
ATOM   3194  N   SER A 219     -32.681 -32.033 -14.347  1.00 13.01           N
ATOM   3195  H   SER A 219     -33.522 -31.525 -14.160  1.00 13.01           H
ATOM   3196  CA  SER A 219     -32.577 -33.356 -13.745  1.00 20.14           C
ATOM   3197  HA  SER A 219     -31.725 -33.342 -13.221  1.00 20.14           H
ATOM   3198  C   SER A 219     -32.524 -34.467 -14.793  1.00 19.67           C
ATOM   3199  O   SER A 219     -33.348 -34.473 -15.710  1.00 17.81           O
ATOM   3200  CB  SER A 219     -33.827 -33.590 -12.895  1.00 18.33           C
ATOM   3201 1HB  SER A 219     -34.635 -33.676 -13.477  1.00 18.33           H
ATOM   3202 2HB  SER A 219     -33.725 -34.416 -12.341  1.00 18.33           H
ATOM   3203  OG  SER A 219     -34.063 -32.513 -12.004  1.00 15.54           O
ATOM   3204  HG  SER A 219     -34.116 -31.695 -12.499  1.00 15.54           H
ATOM   3205  N   THR A 220     -31.691 -35.470 -14.580  1.00 12.46           N
ATOM   3206  H   THR A 220     -30.806 -35.277 -14.157  1.00 12.46           H
ATOM   3207  CA  THR A 220     -32.015 -36.860 -14.941  1.00 19.85           C
ATOM   3208  HA  THR A 220     -33.010 -36.875 -14.844  1.00 19.85           H
ATOM   3209  C   THR A 220     -31.334 -37.842 -13.978  1.00 19.86           C
ATOM   3210  O   THR A 220     -30.132 -37.773 -13.726  1.00 18.00           O
ATOM   3211  CB  THR A 220     -31.699 -37.248 -16.394  1.00 17.39           C
ATOM   3212  HB  THR A 220     -31.387 -38.198 -16.391  1.00 17.39           H
ATOM   3213  OG1 THR A 220     -30.630 -36.510 -16.922  1.00 14.83           O
ATOM   3214  HG1 THR A 220     -29.874 -37.084 -17.042  1.00 14.83           H
ATOM   3215  CG2 THR A 220     -32.890 -37.039 -17.323  1.00 15.27           C
ATOM   3216 1HG2 THR A 220     -32.662 -37.297 -18.262  1.00 15.27           H
ATOM   3217 2HG2 THR A 220     -33.176 -36.081 -17.329  1.00 15.27           H
ATOM   3218 3HG2 THR A 220     -33.672 -37.591 -17.033  1.00 15.27           H
ATOM   3219  N   ASN A 221     -32.160 -38.733 -13.427  1.00 10.25           N
ATOM   3220  H   ASN A 221     -33.132 -38.616 -13.631  1.00 10.25           H
ATOM   3221  CA  ASN A 221     -31.818 -39.853 -12.566  1.00 16.91           C
ATOM   3222  HA  ASN A 221     -31.313 -39.453 -11.801  1.00 16.91           H
ATOM   3223  C   ASN A 221     -30.945 -40.902 -13.284  1.00 16.80           C
ATOM   3224  O   ASN A 221     -31.287 -41.294 -14.398  1.00 14.76           O
ATOM   3225  CB  ASN A 221     -33.133 -40.544 -12.173  1.00 15.34           C
ATOM   3226 1HB  ASN A 221     -33.672 -40.695 -13.001  1.00 15.34           H
ATOM   3227 2HB  ASN A 221     -32.916 -41.424 -11.751  1.00 15.34           H
ATOM   3228  CG  ASN A 221     -33.989 -39.764 -11.200  1.00 12.17           C
ATOM   3229  OD1 ASN A 221     -33.499 -39.156 -10.270  1.00 11.00           O
ATOM   3230  ND2 ASN A 221     -35.295 -39.780 -11.350  1.00 11.11           N
ATOM   3231 1HD2 ASN A 221     -35.879 -39.293 -10.700  1.00 11.11           H
ATOM   3232 2HD2 ASN A 221     -35.704 -40.279 -12.114  1.00 11.11           H
ATOM   3233  N   GLN A 222     -29.968 -41.460 -12.571  1.00 13.88           N
ATOM   3234  H   GLN A 222     -29.369 -40.879 -12.019  1.00 13.88           H
ATOM   3235  CA  GLN A 222     -29.754 -42.911 -12.580  1.00 19.93           C
ATOM   3236  HA  GLN A 222     -30.669 -43.314 -12.560  1.00 19.93           H
ATOM   3237  C   GLN A 222     -29.000 -43.348 -11.323  1.00 19.17           C
ATOM   3238  O   GLN A 222     -27.935 -42.835 -10.992  1.00 17.91           O
ATOM   3239  CB  GLN A 222     -29.071 -43.387 -13.873  1.00 19.11           C
ATOM   3240 1HB  GLN A 222     -28.798 -42.591 -14.414  1.00 19.11           H
ATOM   3241 2HB  GLN A 222     -28.261 -43.925 -13.639  1.00 19.11           H
ATOM   3242  CG  GLN A 222     -30.051 -44.258 -14.694  1.00 16.93           C
ATOM   3243 1HG  GLN A 222     -30.201 -45.119 -14.207  1.00 16.93           H
ATOM   3244 2HG  GLN A 222     -30.919 -43.769 -14.782  1.00 16.93           H
ATOM   3245  CD  GLN A 222     -29.551 -44.588 -16.095  1.00 15.36           C
ATOM   3246  OE1 GLN A 222     -28.398 -44.417 -16.447  1.00 15.04           O
ATOM   3247  NE2 GLN A 222     -30.405 -45.094 -16.959  1.00 15.95           N
ATOM   3248 1HE2 GLN A 222     -30.102 -45.329 -17.882  1.00 15.95           H
ATOM   3249 2HE2 GLN A 222     -31.357 -45.243 -16.692  1.00 15.95           H
ATOM   3250  N   ALA A 223     -29.607 -44.283 -10.611  1.00 15.81           N
ATOM   3251  H   ALA A 223     -30.516 -44.565 -10.917  1.00 15.81           H
ATOM   3252  CA  ALA A 223     -29.081 -44.938  -9.430  1.00 24.53           C
ATOM   3253  HA  ALA A 223     -28.506 -44.277  -8.948  1.00 24.53           H
ATOM   3254  C   ALA A 223     -28.213 -46.139  -9.809  1.00 23.37           C
ATOM   3255  O   ALA A 223     -28.582 -46.863 -10.741  1.00 21.51           O
ATOM   3256  CB  ALA A 223     -30.299 -45.400  -8.605  1.00 22.64           C
ATOM   3257 1HB  ALA A 223     -30.875 -44.623  -8.351  1.00 22.64           H
ATOM   3258 2HB  ALA A 223     -30.010 -45.856  -7.764  1.00 22.64           H
ATOM   3259 3HB  ALA A 223     -30.862 -46.042  -9.125  1.00 22.64           H
ATOM   3260  N   GLN A 224     -27.143 -46.405  -9.047  1.00 16.56           N
ATOM   3261  H   GLN A 224     -26.467 -45.681  -8.909  1.00 16.56           H
ATOM   3262  CA  GLN A 224     -26.913 -47.708  -8.404  1.00 23.63           C
ATOM   3263  HA  GLN A 224     -27.715 -47.768  -7.810  1.00 23.63           H
ATOM   3264  C   GLN A 224     -25.632 -47.753  -7.545  1.00 22.53           C
ATOM   3265  O   GLN A 224     -24.563 -47.326  -7.969  1.00 21.28           O
ATOM   3266  CB  GLN A 224     -26.912 -48.887  -9.399  1.00 22.51           C
ATOM   3267 1HB  GLN A 224     -26.754 -48.537 -10.322  1.00 22.51           H
ATOM   3268 2HB  GLN A 224     -26.180 -49.523  -9.153  1.00 22.51           H
ATOM   3269  CG  GLN A 224     -28.275 -49.628  -9.355  1.00 19.95           C
ATOM   3270 1HG  GLN A 224     -28.346 -50.111  -8.482  1.00 19.95           H
ATOM   3271 2HG  GLN A 224     -29.007 -48.950  -9.422  1.00 19.95           H
ATOM   3272  CD  GLN A 224     -28.482 -50.649 -10.470  1.00 17.65           C
ATOM   3273  OE1 GLN A 224     -27.618 -50.911 -11.293  1.00 17.82           O
ATOM   3274  NE2 GLN A 224     -29.628 -51.281 -10.534  1.00 17.98           N
ATOM   3275 1HE2 GLN A 224     -29.783 -51.964 -11.248  1.00 17.98           H
ATOM   3276 2HE2 GLN A 224     -30.348 -51.080  -9.869  1.00 17.98           H
ATOM   3277  N   ALA A 225     -25.794 -48.392  -6.385  1.00 15.98           N
ATOM   3278  H   ALA A 225     -26.735 -48.393  -6.046  1.00 15.98           H
ATOM   3279  CA  ALA A 225     -24.841 -49.093  -5.517  1.00 24.16           C
ATOM   3280  HA  ALA A 225     -25.464 -49.451  -4.821  1.00 24.16           H
ATOM   3281  C   ALA A 225     -23.876 -48.283  -4.610  1.00 23.54           C
ATOM   3282  O   ALA A 225     -22.819 -47.822  -5.009  1.00 21.82           O
ATOM   3283  CB  ALA A 225     -24.171 -50.212  -6.318  1.00 22.71           C
ATOM   3284 1HB  ALA A 225     -24.838 -50.698  -6.882  1.00 22.71           H
ATOM   3285 2HB  ALA A 225     -23.739 -50.878  -5.710  1.00 22.71           H
ATOM   3286 3HB  ALA A 225     -23.465 -49.846  -6.924  1.00 22.71           H
ATOM   3287  N   ALA A 226     -24.227 -48.245  -3.327  1.00 19.78           N
ATOM   3288  H   ALA A 226     -25.210 -48.265  -3.143  1.00 19.78           H
ATOM   3289  CA  ALA A 226     -23.358 -48.178  -2.152  1.00 29.58           C
ATOM   3290  HA  ALA A 226     -22.466 -47.798  -2.398  1.00 29.58           H
ATOM   3291  C   ALA A 226     -23.143 -49.621  -1.600  1.00 28.23           C
ATOM   3292  O   ALA A 226     -23.783 -50.530  -2.137  1.00 26.84           O
ATOM   3293  CB  ALA A 226     -24.069 -47.250  -1.153  1.00 27.59           C
ATOM   3294 1HB  ALA A 226     -24.191 -46.335  -1.538  1.00 27.59           H
ATOM   3295 2HB  ALA A 226     -23.541 -47.161  -0.309  1.00 27.59           H
ATOM   3296 3HB  ALA A 226     -24.973 -47.606  -0.914  1.00 27.59           H
ATOM   3297  N   PRO A 227     -22.354 -49.919  -0.518  1.00 21.59           N
ATOM   3298  CA  PRO A 227     -21.731 -48.998   0.440  1.00 28.05           C
ATOM   3299  HA  PRO A 227     -21.659 -48.106  -0.006  1.00 28.05           H
ATOM   3300  C   PRO A 227     -20.294 -49.373   0.900  1.00 27.88           C
ATOM   3301  O   PRO A 227     -19.909 -50.538   0.906  1.00 26.85           O
ATOM   3302  CB  PRO A 227     -22.661 -49.132   1.652  1.00 25.55           C
ATOM   3303 1HB  PRO A 227     -22.187 -48.877   2.494  1.00 25.55           H
ATOM   3304 2HB  PRO A 227     -23.475 -48.561   1.541  1.00 25.55           H
ATOM   3305  CG  PRO A 227     -23.032 -50.628   1.658  1.00 25.75           C
ATOM   3306 1HG  PRO A 227     -22.499 -51.122   2.345  1.00 25.75           H
ATOM   3307 2HG  PRO A 227     -24.007 -50.750   1.842  1.00 25.75           H
ATOM   3308  CD  PRO A 227     -22.684 -51.122   0.249  1.00 30.10           C
ATOM   3309 1HD  PRO A 227     -21.895 -51.737   0.264  1.00 30.10           H
ATOM   3310 2HD  PRO A 227     -23.461 -51.587  -0.175  1.00 30.10           H
ATOM   3311  N   GLU A 228     -19.545 -48.396   1.431  1.00 19.39           N
ATOM   3312  H   GLU A 228     -19.500 -47.509   0.972  1.00 19.39           H
ATOM   3313  CA  GLU A 228     -18.788 -48.603   2.674  1.00 23.98           C
ATOM   3314  HA  GLU A 228     -19.318 -49.261   3.209  1.00 23.98           H
ATOM   3315  C   GLU A 228     -18.697 -47.262   3.435  1.00 23.19           C
ATOM   3316  O   GLU A 228     -17.934 -46.354   3.091  1.00 22.18           O
ATOM   3317  CB  GLU A 228     -17.415 -49.273   2.442  1.00 23.33           C
ATOM   3318 1HB  GLU A 228     -17.395 -49.676   1.527  1.00 23.33           H
ATOM   3319 2HB  GLU A 228     -16.694 -48.584   2.519  1.00 23.33           H
ATOM   3320  CG  GLU A 228     -17.178 -50.381   3.495  1.00 21.00           C
ATOM   3321 1HG  GLU A 228     -17.187 -49.958   4.401  1.00 21.00           H
ATOM   3322 2HG  GLU A 228     -17.926 -51.041   3.427  1.00 21.00           H
ATOM   3323  CD  GLU A 228     -15.850 -51.147   3.340  1.00 19.41           C
ATOM   3324  OE1 GLU A 228     -15.657 -52.112   4.125  1.00 17.70           O
ATOM   3325  OE2 GLU A 228     -15.024 -50.761   2.486  1.00 22.41           O
ATOM   3326  N   GLU A 229     -19.556 -47.131   4.426  1.00 18.93           N
ATOM   3327  H   GLU A 229     -20.190 -47.885   4.596  1.00 18.93           H
ATOM   3328  CA  GLU A 229     -19.645 -45.958   5.294  1.00 25.18           C
ATOM   3329  HA  GLU A 229     -19.570 -45.168   4.685  1.00 25.18           H
ATOM   3330  C   GLU A 229     -18.499 -45.941   6.309  1.00 24.64           C
ATOM   3331  O   GLU A 229     -18.452 -46.725   7.253  1.00 23.56           O
ATOM   3332  CB  GLU A 229     -20.989 -45.949   6.032  1.00 24.79           C
ATOM   3333 1HB  GLU A 229     -21.158 -46.870   6.384  1.00 24.79           H
ATOM   3334 2HB  GLU A 229     -20.921 -45.307   6.796  1.00 24.79           H
ATOM   3335  CG  GLU A 229     -22.186 -45.536   5.153  1.00 22.40           C
ATOM   3336 1HG  GLU A 229     -22.026 -44.612   4.806  1.00 22.40           H
ATOM   3337 2HG  GLU A 229     -22.256 -46.173   4.385  1.00 22.40           H
ATOM   3338  CD  GLU A 229     -23.516 -45.550   5.931  1.00 20.64           C
ATOM   3339  OE1 GLU A 229     -24.315 -44.618   5.711  1.00 17.87           O
ATOM   3340  OE2 GLU A 229     -23.718 -46.504   6.717  1.00 22.04           O
ATOM   3341  N   ARG A 230     -17.605 -44.969   6.167  1.00 20.30           N
ATOM   3342  H   ARG A 230     -17.348 -44.663   5.250  1.00 20.30           H
ATOM   3343  CA  ARG A 230     -16.993 -44.341   7.339  1.00 25.62           C
ATOM   3344  HA  ARG A 230     -16.996 -45.012   8.080  1.00 25.62           H
ATOM   3345  C   ARG A 230     -17.840 -43.115   7.691  1.00 24.87           C
ATOM   3346  O   ARG A 230     -18.166 -42.360   6.773  1.00 23.64           O
ATOM   3347  CB  ARG A 230     -15.530 -43.958   7.075  1.00 24.78           C
ATOM   3348 1HB  ARG A 230     -15.476 -43.459   6.210  1.00 24.78           H
ATOM   3349 2HB  ARG A 230     -15.208 -43.373   7.819  1.00 24.78           H
ATOM   3350  CG  ARG A 230     -14.628 -45.195   6.991  1.00 22.46           C
ATOM   3351 1HG  ARG A 230     -14.727 -45.733   7.828  1.00 22.46           H
ATOM   3352 2HG  ARG A 230     -14.900 -45.749   6.204  1.00 22.46           H
ATOM   3353  CD  ARG A 230     -13.167 -44.784   6.831  1.00 21.62           C
ATOM   3354 1HD  ARG A 230     -13.059 -44.227   6.008  1.00 21.62           H
ATOM   3355 2HD  ARG A 230     -12.872 -44.259   7.630  1.00 21.62           H
ATOM   3356  NE  ARG A 230     -12.295 -45.957   6.707  1.00 19.91           N
ATOM   3357  HE  ARG A 230     -12.746 -46.849   6.692  1.00 19.91           H
ATOM   3358  CZ  ARG A 230     -10.969 -45.960   6.612  1.00 18.66           C
ATOM   3359  NH1 ARG A 230     -10.282 -44.847   6.632  1.00 18.64           N
ATOM   3360 1HH1 ARG A 230     -10.754 -43.970   6.720  1.00 18.64           H
ATOM   3361 2HH1 ARG A 230      -9.285 -44.873   6.559  1.00 18.64           H
ATOM   3362  NH2 ARG A 230     -10.317 -47.080   6.496  1.00 18.54           N
ATOM   3363 1HH2 ARG A 230     -10.813 -47.948   6.478  1.00 18.54           H
ATOM   3364 2HH2 ARG A 230      -9.320 -47.073   6.425  1.00 18.54           H
ATOM   3365  N   PRO A 231     -18.181 -42.885   8.961  1.00 22.08           N
ATOM   3366  CA  PRO A 231     -18.974 -41.731   9.331  1.00 25.01           C
ATOM   3367  HA  PRO A 231     -19.802 -41.678   8.772  1.00 25.01           H
ATOM   3368  C   PRO A 231     -18.168 -40.456   9.053  1.00 26.04           C
ATOM   3369  O   PRO A 231     -17.241 -40.113   9.782  1.00 24.36           O
ATOM   3370  CB  PRO A 231     -19.340 -41.931  10.811  1.00 21.96           C
ATOM   3371 1HB  PRO A 231     -19.364 -41.056  11.295  1.00 21.96           H
ATOM   3372 2HB  PRO A 231     -20.225 -42.388  10.902  1.00 21.96           H
ATOM   3373  CG  PRO A 231     -18.214 -42.817  11.347  1.00 21.65           C
ATOM   3374 1HG  PRO A 231     -17.448 -42.262  11.672  1.00 21.65           H
ATOM   3375 2HG  PRO A 231     -18.543 -43.400  12.090  1.00 21.65           H
ATOM   3376  CD  PRO A 231     -17.805 -43.657  10.132  1.00 23.55           C
ATOM   3377 1HD  PRO A 231     -16.818 -43.818  10.118  1.00 23.55           H
ATOM   3378 2HD  PRO A 231     -18.287 -44.533  10.118  1.00 23.55           H
ATOM   3379  N   ARG A 232     -18.490 -39.782   7.936  1.00 25.25           N
ATOM   3380  H   ARG A 232     -19.052 -40.238   7.246  1.00 25.25           H
ATOM   3381  CA  ARG A 232     -18.054 -38.416   7.689  1.00 29.12           C
ATOM   3382  HA  ARG A 232     -17.072 -38.372   7.874  1.00 29.12           H
ATOM   3383  C   ARG A 232     -18.860 -37.523   8.632  1.00 29.28           C
ATOM   3384  O   ARG A 232     -20.087 -37.561   8.591  1.00 27.48           O
ATOM   3385  CB  ARG A 232     -18.262 -38.008   6.225  1.00 27.63           C
ATOM   3386 1HB  ARG A 232     -19.185 -38.274   5.948  1.00 27.63           H
ATOM   3387 2HB  ARG A 232     -18.165 -37.015   6.153  1.00 27.63           H
ATOM   3388  CG  ARG A 232     -17.246 -38.677   5.278  1.00 24.06           C
ATOM   3389 1HG  ARG A 232     -16.318 -38.464   5.585  1.00 24.06           H
ATOM   3390 2HG  ARG A 232     -17.383 -39.667   5.293  1.00 24.06           H
ATOM   3391  CD  ARG A 232     -17.432 -38.164   3.841  1.00 20.84           C
ATOM   3392 1HD  ARG A 232     -18.344 -38.410   3.512  1.00 20.84           H
ATOM   3393 2HD  ARG A 232     -17.328 -37.170   3.824  1.00 20.84           H
ATOM   3394  NE  ARG A 232     -16.434 -38.748   2.911  1.00 18.39           N
ATOM   3395  HE  ARG A 232     -15.844 -39.467   3.278  1.00 18.39           H
ATOM   3396  CZ  ARG A 232     -16.248 -38.414   1.651  1.00 17.38           C
ATOM   3397  NH1 ARG A 232     -16.974 -37.503   1.066  1.00 16.54           N
ATOM   3398 1HH1 ARG A 232     -17.696 -37.036   1.576  1.00 16.54           H
ATOM   3399 2HH1 ARG A 232     -16.809 -37.271   0.107  1.00 16.54           H
ATOM   3400  NH2 ARG A 232     -15.317 -38.994   0.945  1.00 15.40           N
ATOM   3401 1HH2 ARG A 232     -14.739 -39.697   1.360  1.00 15.40           H
ATOM   3402 2HH2 ARG A 232     -15.181 -38.736  -0.011  1.00 15.40           H
ATOM   3403  N   ALA A 233     -18.154 -36.753   9.459  1.00 27.20           N
ATOM   3404  H   ALA A 233     -17.171 -36.911   9.557  1.00 27.20           H
ATOM   3405  CA  ALA A 233     -18.787 -35.684  10.225  1.00 30.28           C
ATOM   3406  HA  ALA A 233     -19.392 -36.099  10.905  1.00 30.28           H
ATOM   3407  C   ALA A 233     -19.620 -34.805   9.271  1.00 31.11           C
ATOM   3408  O   ALA A 233     -19.189 -34.567   8.135  1.00 28.59           O
ATOM   3409  CB  ALA A 233     -17.699 -34.884  10.947  1.00 26.59           C
ATOM   3410 1HB  ALA A 233     -17.170 -35.471  11.560  1.00 26.59           H
ATOM   3411 2HB  ALA A 233     -18.099 -34.148  11.494  1.00 26.59           H
ATOM   3412 3HB  ALA A 233     -17.064 -34.471  10.294  1.00 26.59           H
ATOM   3413  N   PRO A 234     -20.798 -34.360   9.684  1.00 27.51           N
ATOM   3414  CA  PRO A 234     -21.670 -33.579   8.821  1.00 28.84           C
ATOM   3415  HA  PRO A 234     -21.895 -34.111   8.005  1.00 28.84           H
ATOM   3416  C   PRO A 234     -20.962 -32.317   8.327  1.00 30.14           C
ATOM   3417  O   PRO A 234     -20.282 -31.630   9.078  1.00 28.18           O
ATOM   3418  CB  PRO A 234     -22.917 -33.273   9.659  1.00 24.90           C
ATOM   3419 1HB  PRO A 234     -22.860 -32.359  10.061  1.00 24.90           H
ATOM   3420 2HB  PRO A 234     -23.745 -33.342   9.103  1.00 24.90           H
ATOM   3421  CG  PRO A 234     -22.906 -34.344  10.748  1.00 24.77           C
ATOM   3422 1HG  PRO A 234     -23.334 -34.009  11.587  1.00 24.77           H
ATOM   3423 2HG  PRO A 234     -23.375 -35.173  10.443  1.00 24.77           H
ATOM   3424  CD  PRO A 234     -21.425 -34.606  10.962  1.00 27.07           C
ATOM   3425 1HD  PRO A 234     -21.041 -33.986  11.647  1.00 27.07           H
ATOM   3426 2HD  PRO A 234     -21.259 -35.553  11.238  1.00 27.07           H
ATOM   3427  N   TRP A 235     -21.157 -31.969   7.046  1.00 30.13           N
ATOM   3428  H   TRP A 235     -21.775 -32.542   6.507  1.00 30.13           H
ATOM   3429  CA  TRP A 235     -20.539 -30.814   6.360  1.00 29.23           C
ATOM   3430  HA  TRP A 235     -19.551 -30.961   6.411  1.00 29.23           H
ATOM   3431  C   TRP A 235     -20.795 -29.451   7.042  1.00 29.79           C
ATOM   3432  O   TRP A 235     -20.119 -28.479   6.734  1.00 27.76           O
ATOM   3433  CB  TRP A 235     -21.046 -30.816   4.920  1.00 26.92           C
ATOM   3434 1HB  TRP A 235     -20.677 -30.013   4.451  1.00 26.92           H
ATOM   3435 2HB  TRP A 235     -20.719 -31.646   4.468  1.00 26.92           H
ATOM   3436  CG  TRP A 235     -22.540 -30.779   4.784  1.00 25.37           C
ATOM   3437  CD1 TRP A 235     -23.361 -31.843   4.731  1.00 21.32           C
ATOM   3438  HD1 TRP A 235     -23.062 -32.797   4.748  1.00 21.32           H
ATOM   3439  CD2 TRP A 235     -23.416 -29.602   4.709  1.00 21.47           C
ATOM   3440  NE1 TRP A 235     -24.681 -31.429   4.649  1.00 20.72           N
ATOM   3441  HE1 TRP A 235     -25.467 -32.046   4.610  1.00 20.72           H
ATOM   3442  CE2 TRP A 235     -24.767 -30.058   4.629  1.00 23.01           C
ATOM   3443  CE3 TRP A 235     -23.189 -28.213   4.701  1.00 26.13           C
ATOM   3444  HE3 TRP A 235     -22.254 -27.864   4.756  1.00 26.13           H
ATOM   3445  CZ2 TRP A 235     -25.850 -29.159   4.546  1.00 24.35           C
ATOM   3446  HZ2 TRP A 235     -26.789 -29.498   4.492  1.00 24.35           H
ATOM   3447  CZ3 TRP A 235     -24.277 -27.301   4.616  1.00 24.71           C
ATOM   3448  HZ3 TRP A 235     -24.104 -26.316   4.610  1.00 24.71           H
ATOM   3449  CH2 TRP A 235     -25.589 -27.781   4.541  1.00 25.02           C
ATOM   3450  HH2 TRP A 235     -26.349 -27.134   4.483  1.00 25.02           H
ATOM   3451  N   TRP A 236     -21.711 -29.367   7.984  1.00 29.37           N
ATOM   3452  H   TRP A 236     -22.267 -30.179   8.161  1.00 29.37           H
ATOM   3453  CA  TRP A 236     -21.980 -28.173   8.795  1.00 28.93           C
ATOM   3454  HA  TRP A 236     -21.765 -27.395   8.205  1.00 28.93           H
ATOM   3455  C   TRP A 236     -21.051 -28.039  10.020  1.00 29.73           C
ATOM   3456  O   TRP A 236     -20.915 -26.937  10.538  1.00 26.84           O
ATOM   3457  CB  TRP A 236     -23.465 -28.153   9.169  1.00 26.10           C
ATOM   3458 1HB  TRP A 236     -23.616 -27.382   9.788  1.00 26.10           H
ATOM   3459 2HB  TRP A 236     -23.992 -28.015   8.330  1.00 26.10           H
ATOM   3460  CG  TRP A 236     -24.021 -29.378   9.844  1.00 24.49           C
ATOM   3461  CD1 TRP A 236     -24.720 -30.356   9.233  1.00 20.39           C
ATOM   3462  HD1 TRP A 236     -24.944 -30.379   8.259  1.00 20.39           H
ATOM   3463  CD2 TRP A 236     -23.955 -29.758  11.257  1.00 20.51           C
ATOM   3464  NE1 TRP A 236     -25.081 -31.324  10.156  1.00 19.93           N
ATOM   3465  HE1 TRP A 236     -25.600 -32.150   9.936  1.00 19.93           H
ATOM   3466  CE2 TRP A 236     -24.631 -30.999  11.418  1.00 22.02           C
ATOM   3467  CE3 TRP A 236     -23.396 -29.170  12.406  1.00 24.39           C
ATOM   3468  HE3 TRP A 236     -22.925 -28.291  12.330  1.00 24.39           H
ATOM   3469  CZ2 TRP A 236     -24.728 -31.638  12.671  1.00 23.01           C
ATOM   3470  HZ2 TRP A 236     -25.207 -32.512  12.758  1.00 23.01           H
ATOM   3471  CZ3 TRP A 236     -23.491 -29.808  13.676  1.00 22.99           C
ATOM   3472  HZ3 TRP A 236     -23.088 -29.376  14.483  1.00 22.99           H
ATOM   3473  CH2 TRP A 236     -24.143 -31.031  13.797  1.00 23.02           C
ATOM   3474  HH2 TRP A 236     -24.196 -31.481  14.689  1.00 23.02           H
ATOM   3475  N   ASP A 237     -20.348 -29.093  10.425  1.00 32.93           N
ATOM   3476  H   ASP A 237     -20.458 -29.954   9.929  1.00 32.93           H
ATOM   3477  CA  ASP A 237     -19.419 -29.059  11.561  1.00 34.36           C
ATOM   3478  HA  ASP A 237     -19.924 -28.597  12.290  1.00 34.36           H
ATOM   3479  C   ASP A 237     -18.158 -28.231  11.257  1.00 34.24           C
ATOM   3480  O   ASP A 237     -17.642 -27.512  12.116  1.00 31.45           O
ATOM   3481  CB  ASP A 237     -19.051 -30.494  11.990  1.00 31.24           C
ATOM   3482 1HB  ASP A 237     -19.394 -31.125  11.294  1.00 31.24           H
ATOM   3483 2HB  ASP A 237     -18.054 -30.559  12.037  1.00 31.24           H
ATOM   3484  CG  ASP A 237     -19.623 -30.929  13.352  1.00 27.99           C
ATOM   3485  OD1 ASP A 237     -20.062 -30.051  14.122  1.00 25.09           O
ATOM   3486  OD2 ASP A 237     -19.591 -32.147  13.610  1.00 24.69           O
ATOM   3487  N   THR A 238     -17.699 -28.224  10.004  1.00 42.63           N
ATOM   3488  H   THR A 238     -18.133 -28.829   9.337  1.00 42.63           H
ATOM   3489  CA  THR A 238     -16.584 -27.370   9.552  1.00 44.07           C
ATOM   3490  HA  THR A 238     -15.874 -27.529  10.238  1.00 44.07           H
ATOM   3491  C   THR A 238     -16.942 -25.878   9.548  1.00 45.18           C
ATOM   3492  O   THR A 238     -16.076 -25.035   9.761  1.00 41.12           O
ATOM   3493  CB  THR A 238     -16.082 -27.791   8.165  1.00 39.87           C
ATOM   3494  HB  THR A 238     -15.585 -27.027   7.754  1.00 39.87           H
ATOM   3495  OG1 THR A 238     -17.147 -28.066   7.297  1.00 35.69           O
ATOM   3496  HG1 THR A 238     -16.820 -28.129   6.400  1.00 35.69           H
ATOM   3497  CG2 THR A 238     -15.244 -29.059   8.250  1.00 34.83           C
ATOM   3498 1HG2 THR A 238     -14.917 -29.334   7.346  1.00 34.83           H
ATOM   3499 2HG2 THR A 238     -15.777 -29.816   8.627  1.00 34.83           H
ATOM   3500 3HG2 THR A 238     -14.446 -28.923   8.837  1.00 34.83           H
ATOM   3501  N   SER A 239     -18.213 -25.544   9.361  1.00 52.36           N
ATOM   3502  H   SER A 239     -18.874 -26.271   9.175  1.00 52.36           H
ATOM   3503  CA  SER A 239     -18.694 -24.157   9.414  1.00 54.97           C
ATOM   3504  HA  SER A 239     -18.008 -23.641   8.901  1.00 54.97           H
ATOM   3505  C   SER A 239     -18.761 -23.602  10.845  1.00 57.22           C
ATOM   3506  O   SER A 239     -18.542 -22.413  11.053  1.00 52.18           O
ATOM   3507  CB  SER A 239     -20.070 -24.048   8.756  1.00 48.87           C
ATOM   3508 1HB  SER A 239     -20.714 -24.692   9.169  1.00 48.87           H
ATOM   3509 2HB  SER A 239     -20.430 -23.118   8.836  1.00 48.87           H
ATOM   3510  OG  SER A 239     -19.971 -24.359   7.374  1.00 42.52           O
ATOM   3511  HG  SER A 239     -19.949 -25.309   7.261  1.00 42.52           H
ATOM   3512  N   SER A 240     -19.000 -24.454  11.832  1.00 60.99           N
ATOM   3513  H   SER A 240     -19.136 -25.420  11.612  1.00 60.99           H
ATOM   3514  CA  SER A 240     -19.072 -24.031  13.238  1.00 65.54           C
ATOM   3515  HA  SER A 240     -19.648 -23.213  13.231  1.00 65.54           H
ATOM   3516  C   SER A 240     -17.706 -23.621  13.808  1.00 67.15           C
ATOM   3517  O   SER A 240     -17.616 -22.655  14.565  1.00 61.01           O
ATOM   3518  CB  SER A 240     -19.728 -25.129  14.084  1.00 59.77           C
ATOM   3519 1HB  SER A 240     -20.015 -24.766  14.970  1.00 59.77           H
ATOM   3520 2HB  SER A 240     -20.520 -25.513  13.609  1.00 59.77           H
ATOM   3521  OG  SER A 240     -18.832 -26.197  14.338  1.00 51.39           O
ATOM   3522  HG  SER A 240     -19.321 -27.018  14.395  1.00 51.39           H
ATOM   3523  N   GLY A 241     -16.612 -24.273  13.375  1.00 67.82           N
ATOM   3524  H   GLY A 241     -16.738 -25.039  12.745  1.00 67.82           H
ATOM   3525  CA  GLY A 241     -15.249 -23.924  13.774  1.00 73.16           C
ATOM   3526 1HA  GLY A 241     -15.248 -23.811  14.768  1.00 73.16           H
ATOM   3527 2HA  GLY A 241     -14.659 -24.692  13.525  1.00 73.16           H
ATOM   3528  C   GLY A 241     -14.725 -22.645  13.115  1.00 76.34           C
ATOM   3529  O   GLY A 241     -14.018 -21.859  13.744  1.00 73.29           O
ATOM   3530  N   ALA A 242     -15.109 -22.391  11.861  1.00 75.65           N
ATOM   3531  H   ALA A 242     -15.743 -23.026  11.420  1.00 75.65           H
ATOM   3532  CA  ALA A 242     -14.647 -21.231  11.103  1.00 80.30           C
ATOM   3533  HA  ALA A 242     -13.653 -21.215  11.215  1.00 80.30           H
ATOM   3534  C   ALA A 242     -15.171 -19.893  11.653  1.00 82.82           C
ATOM   3535  O   ALA A 242     -14.500 -18.867  11.525  1.00 80.33           O
ATOM   3536  CB  ALA A 242     -15.058 -21.432   9.637  1.00 75.47           C
ATOM   3537 1HB  ALA A 242     -14.715 -22.303   9.285  1.00 75.47           H
ATOM   3538 2HB  ALA A 242     -14.693 -20.702   9.059  1.00 75.47           H
ATOM   3539 3HB  ALA A 242     -16.053 -21.432   9.541  1.00 75.47           H
ATOM   3540  N   LEU A 243     -16.349 -19.891  12.289  1.00 75.90           N
ATOM   3541  H   LEU A 243     -16.825 -20.765  12.382  1.00 75.90           H
ATOM   3542  CA  LEU A 243     -16.991 -18.711  12.857  1.00 80.27           C
ATOM   3543  HA  LEU A 243     -16.645 -17.953  12.303  1.00 80.27           H
ATOM   3544  C   LEU A 243     -16.581 -18.424  14.315  1.00 82.35           C
ATOM   3545  O   LEU A 243     -17.032 -17.431  14.879  1.00 80.52           O
ATOM   3546  CB  LEU A 243     -18.516 -18.854  12.724  1.00 77.18           C
ATOM   3547 1HB  LEU A 243     -18.785 -19.731  13.121  1.00 77.18           H
ATOM   3548 2HB  LEU A 243     -18.947 -18.110  13.235  1.00 77.18           H
ATOM   3549  CG  LEU A 243     -19.020 -18.802  11.269  1.00 68.05           C
ATOM   3550  HG  LEU A 243     -18.477 -19.451  10.736  1.00 68.05           H
ATOM   3551  CD1 LEU A 243     -20.512 -19.154  11.239  1.00 64.29           C
ATOM   3552 1HD1 LEU A 243     -20.868 -19.128  10.305  1.00 64.29           H
ATOM   3553 2HD1 LEU A 243     -21.043 -18.509  11.788  1.00 64.29           H
ATOM   3554 3HD1 LEU A 243     -20.671 -20.072  11.603  1.00 64.29           H
ATOM   3555  CD2 LEU A 243     -18.854 -17.417  10.650  1.00 65.75           C
ATOM   3556 1HD2 LEU A 243     -19.186 -17.404   9.707  1.00 65.75           H
ATOM   3557 2HD2 LEU A 243     -17.893 -17.141  10.641  1.00 65.75           H
ATOM   3558 3HD2 LEU A 243     -19.366 -16.730  11.166  1.00 65.75           H
ATOM   3559  N   ARG A 244     -15.730 -19.266  14.917  1.00 80.62           N
ATOM   3560  H   ARG A 244     -15.357 -20.038  14.402  1.00 80.62           H
ATOM   3561  CA  ARG A 244     -15.336 -19.076  16.315  1.00 82.83           C
ATOM   3562  HA  ARG A 244     -16.195 -19.050  16.826  1.00 82.83           H
ATOM   3563  C   ARG A 244     -14.590 -17.755  16.494  1.00 85.48           C
ATOM   3564  O   ARG A 244     -13.669 -17.471  15.726  1.00 86.22           O
ATOM   3565  CB  ARG A 244     -14.478 -20.244  16.815  1.00 79.35           C
ATOM   3566 1HB  ARG A 244     -13.742 -20.414  16.160  1.00 79.35           H
ATOM   3567 2HB  ARG A 244     -14.086 -20.007  17.704  1.00 79.35           H
ATOM   3568  CG  ARG A 244     -15.317 -21.513  16.963  1.00 72.67           C
ATOM   3569 1HG  ARG A 244     -16.047 -21.352  17.628  1.00 72.67           H
ATOM   3570 2HG  ARG A 244     -15.718 -21.751  16.078  1.00 72.67           H
ATOM   3571  CD  ARG A 244     -14.441 -22.665  17.445  1.00 68.96           C
ATOM   3572 1HD  ARG A 244     -13.658 -22.773  16.833  1.00 68.96           H
ATOM   3573 2HD  ARG A 244     -14.116 -22.478  18.372  1.00 68.96           H
ATOM   3574  NE  ARG A 244     -15.163 -23.931  17.473  1.00 57.27           N
ATOM   3575  HE  ARG A 244     -16.099 -23.933  17.122  1.00 57.27           H
ATOM   3576  CZ  ARG A 244     -14.680 -25.082  17.926  1.00 49.83           C
ATOM   3577  NH1 ARG A 244     -13.478 -25.163  18.427  1.00 46.50           N
ATOM   3578 1HH1 ARG A 244     -12.901 -24.348  18.476  1.00 46.50           H
ATOM   3579 2HH1 ARG A 244     -13.134 -26.040  18.762  1.00 46.50           H
ATOM   3580  NH2 ARG A 244     -15.402 -26.162  17.873  1.00 43.98           N
ATOM   3581 1HH2 ARG A 244     -16.325 -26.128  17.490  1.00 43.98           H
ATOM   3582 2HH2 ARG A 244     -15.034 -27.027  18.215  1.00 43.98           H
ATOM   3583  N   PRO A 245     -14.961 -16.946  17.498  1.00 82.10           N
ATOM   3584  CA  PRO A 245     -14.256 -15.714  17.801  1.00 85.18           C
ATOM   3585  HA  PRO A 245     -14.131 -15.176  16.967  1.00 85.18           H
ATOM   3586  C   PRO A 245     -12.852 -16.014  18.335  1.00 85.96           C
ATOM   3587  O   PRO A 245     -12.660 -16.887  19.176  1.00 84.92           O
ATOM   3588  CB  PRO A 245     -15.141 -14.984  18.814  1.00 82.46           C
ATOM   3589 1HB  PRO A 245     -14.587 -14.445  19.449  1.00 82.46           H
ATOM   3590 2HB  PRO A 245     -15.795 -14.386  18.351  1.00 82.46           H
ATOM   3591  CG  PRO A 245     -15.862 -16.114  19.546  1.00 82.87           C
ATOM   3592 1HG  PRO A 245     -15.305 -16.471  20.296  1.00 82.87           H
ATOM   3593 2HG  PRO A 245     -16.745 -15.808  19.902  1.00 82.87           H
ATOM   3594  CD  PRO A 245     -16.046 -17.161  18.458  1.00 88.27           C
ATOM   3595 1HD  PRO A 245     -15.981 -18.085  18.835  1.00 88.27           H
ATOM   3596 2HD  PRO A 245     -16.927 -17.049  17.998  1.00 88.27           H
ATOM   3597  N   VAL A 246     -11.862 -15.262  17.828  1.00 90.12           N
ATOM   3598  H   VAL A 246     -12.093 -14.568  17.146  1.00 90.12           H
ATOM   3599  CA  VAL A 246     -10.461 -15.410  18.225  1.00 91.24           C
ATOM   3600  HA  VAL A 246     -10.511 -16.004  19.028  1.00 91.24           H
ATOM   3601  C   VAL A 246      -9.851 -14.070  18.623  1.00 91.23           C
ATOM   3602  O   VAL A 246     -10.183 -13.031  18.071  1.00 89.64           O
ATOM   3603  CB  VAL A 246      -9.603 -16.102  17.147  1.00 89.20           C
ATOM   3604  HB  VAL A 246      -8.662 -16.072  17.483  1.00 89.20           H
ATOM   3605  CG1 VAL A 246     -10.032 -17.555  16.934  1.00 84.34           C
ATOM   3606 1HG1 VAL A 246      -9.470 -17.995  16.234  1.00 84.34           H
ATOM   3607 2HG1 VAL A 246     -10.987 -17.607  16.640  1.00 84.34           H
ATOM   3608 3HG1 VAL A 246      -9.941 -18.083  17.778  1.00 84.34           H
ATOM   3609  CG2 VAL A 246      -9.639 -15.383  15.809  1.00 85.54           C
ATOM   3610 1HG2 VAL A 246      -9.074 -15.856  15.133  1.00 85.54           H
ATOM   3611 2HG2 VAL A 246      -9.297 -14.447  15.896  1.00 85.54           H
ATOM   3612 3HG2 VAL A 246     -10.572 -15.337  15.452  1.00 85.54           H
ATOM   3613  N   ALA A 247      -8.905 -14.118  19.566  1.00 91.02           N
ATOM   3614  H   ALA A 247      -8.726 -14.997  20.008  1.00 91.02           H
ATOM   3615  CA  ALA A 247      -8.116 -12.963  19.990  1.00 91.57           C
ATOM   3616  HA  ALA A 247      -8.299 -12.228  19.337  1.00 91.57           H
ATOM   3617  C   ALA A 247      -6.614 -13.284  19.944  1.00 92.20           C
ATOM   3618  O   ALA A 247      -6.209 -14.442  19.903  1.00 90.97           O
ATOM   3619  CB  ALA A 247      -8.570 -12.530  21.386  1.00 89.70           C
ATOM   3620 1HB  ALA A 247      -9.549 -12.325  21.397  1.00 89.70           H
ATOM   3621 2HB  ALA A 247      -8.081 -11.710  21.683  1.00 89.70           H
ATOM   3622 3HB  ALA A 247      -8.399 -13.251  22.058  1.00 89.70           H
ATOM   3623  N   LEU A 248      -5.782 -12.240  19.977  1.00 91.11           N
ATOM   3624  H   LEU A 248      -6.168 -11.318  19.943  1.00 91.11           H
ATOM   3625  CA  LEU A 248      -4.329 -12.390  20.061  1.00 91.06           C
ATOM   3626  HA  LEU A 248      -4.073 -13.009  19.318  1.00 91.06           H
ATOM   3627  C   LEU A 248      -3.931 -13.004  21.413  1.00 91.15           C
ATOM   3628  O   LEU A 248      -4.415 -12.578  22.457  1.00 89.86           O
ATOM   3629  CB  LEU A 248      -3.645 -11.029  19.869  1.00 89.74           C
ATOM   3630 1HB  LEU A 248      -4.033 -10.390  20.533  1.00 89.74           H
ATOM   3631 2HB  LEU A 248      -2.668 -11.144  20.048  1.00 89.74           H
ATOM   3632  CG  LEU A 248      -3.810 -10.423  18.463  1.00 90.77           C
ATOM   3633  HG  LEU A 248      -4.783 -10.432  18.234  1.00 90.77           H
ATOM   3634  CD1 LEU A 248      -3.269  -8.994  18.454  1.00 87.94           C
ATOM   3635 1HD1 LEU A 248      -3.366  -8.580  17.549  1.00 87.94           H
ATOM   3636 2HD1 LEU A 248      -2.299  -8.976  18.698  1.00 87.94           H
ATOM   3637 3HD1 LEU A 248      -3.761  -8.420  19.109  1.00 87.94           H
ATOM   3638  CD2 LEU A 248      -3.061 -11.232  17.409  1.00 89.77           C
ATOM   3639 1HD2 LEU A 248      -3.175 -10.830  16.501  1.00 89.77           H
ATOM   3640 2HD2 LEU A 248      -3.398 -12.173  17.373  1.00 89.77           H
ATOM   3641 3HD2 LEU A 248      -2.082 -11.264  17.610  1.00 89.77           H
ATOM   3642  N   LYS A 249      -2.995 -13.939  21.393  1.00 89.91           N
ATOM   3643  H   LYS A 249      -2.655 -14.251  20.506  1.00 89.91           H
ATOM   3644  CA  LYS A 249      -2.429 -14.543  22.608  1.00 90.47           C
ATOM   3645  HA  LYS A 249      -3.196 -14.790  23.200  1.00 90.47           H
ATOM   3646  C   LYS A 249      -1.560 -13.548  23.390  1.00 89.85           C
ATOM   3647  O   LYS A 249      -1.594 -13.525  24.608  1.00 86.66           O
ATOM   3648  CB  LYS A 249      -1.645 -15.792  22.203  1.00 89.77           C
ATOM   3649 1HB  LYS A 249      -2.253 -16.385  21.675  1.00 89.77           H
ATOM   3650 2HB  LYS A 249      -0.877 -15.506  21.630  1.00 89.77           H
ATOM   3651  CG  LYS A 249      -1.091 -16.599  23.383  1.00 86.47           C
ATOM   3652 1HG  LYS A 249      -0.440 -16.041  23.898  1.00 86.47           H
ATOM   3653 2HG  LYS A 249      -1.840 -16.878  23.984  1.00 86.47           H
ATOM   3654  CD  LYS A 249      -0.384 -17.840  22.827  1.00 84.30           C
ATOM   3655 1HD  LYS A 249      -1.065 -18.414  22.373  1.00 84.30           H
ATOM   3656 2HD  LYS A 249       0.299 -17.541  22.160  1.00 84.30           H
ATOM   3657  CE  LYS A 249       0.321 -18.688  23.871  1.00 76.89           C
ATOM   3658 1HE  LYS A 249       0.962 -18.124  24.391  1.00 76.89           H
ATOM   3659 2HE  LYS A 249      -0.351 -19.090  24.493  1.00 76.89           H
ATOM   3660  NZ  LYS A 249       1.072 -19.779  23.199  1.00 68.42           N
ATOM   3661 1HZ  LYS A 249       1.546 -20.352  23.867  1.00 68.42           H
ATOM   3662 2HZ  LYS A 249       1.757 -19.409  22.571  1.00 68.42           H
ATOM   3663 3HZ  LYS A 249       0.457 -20.366  22.672  1.00 68.42           H
ATOM   3664  N   SER A 250      -0.792 -12.713  22.663  1.00 90.87           N
ATOM   3665  H   SER A 250      -0.810 -12.815  21.668  1.00 90.87           H
ATOM   3666  CA  SER A 250       0.068 -11.667  23.222  1.00 91.21           C
ATOM   3667  HA  SER A 250      -0.115 -11.629  24.204  1.00 91.21           H
ATOM   3668  C   SER A 250      -0.286 -10.303  22.603  1.00 91.60           C
ATOM   3669  O   SER A 250       0.448  -9.804  21.746  1.00 89.80           O
ATOM   3670  CB  SER A 250       1.543 -12.039  22.996  1.00 89.34           C
ATOM   3671 1HB  SER A 250       2.145 -11.292  23.279  1.00 89.34           H
ATOM   3672 2HB  SER A 250       1.781 -12.869  23.500  1.00 89.34           H
ATOM   3673  OG  SER A 250       1.802 -12.290  21.632  1.00 79.77           O
ATOM   3674  HG  SER A 250       2.747 -12.347  21.492  1.00 79.77           H
ATOM   3675  N   PRO A 251      -1.422  -9.693  23.006  1.00 91.87           N
ATOM   3676  CA  PRO A 251      -1.940  -8.506  22.328  1.00 91.28           C
ATOM   3677  HA  PRO A 251      -2.014  -8.704  21.351  1.00 91.28           H
ATOM   3678  C   PRO A 251      -0.990  -7.318  22.416  1.00 92.10           C
ATOM   3679  O   PRO A 251      -0.790  -6.645  21.411  1.00 90.60           O
ATOM   3680  CB  PRO A 251      -3.302  -8.223  22.963  1.00 88.57           C
ATOM   3681 1HB  PRO A 251      -3.458  -7.239  23.049  1.00 88.57           H
ATOM   3682 2HB  PRO A 251      -4.039  -8.632  22.424  1.00 88.57           H
ATOM   3683  CG  PRO A 251      -3.203  -8.882  24.339  1.00 86.56           C
ATOM   3684 1HG  PRO A 251      -2.783  -8.266  25.005  1.00 86.56           H
ATOM   3685 2HG  PRO A 251      -4.103  -9.166  24.669  1.00 86.56           H
ATOM   3686  CD  PRO A 251      -2.310 -10.090  24.069  1.00 90.28           C
ATOM   3687 1HD  PRO A 251      -1.771 -10.334  24.876  1.00 90.28           H
ATOM   3688 2HD  PRO A 251      -2.845 -10.881  23.774  1.00 90.28           H
ATOM   3689  N   GLN A 252      -0.330  -7.056  23.546  1.00 92.46           N
ATOM   3690  H   GLN A 252      -0.440  -7.690  24.312  1.00 92.46           H
ATOM   3691  CA  GLN A 252       0.543  -5.899  23.732  1.00 91.78           C
ATOM   3692  HA  GLN A 252      -0.041  -5.101  23.586  1.00 91.78           H
ATOM   3693  C   GLN A 252       1.668  -5.856  22.691  1.00 92.64           C
ATOM   3694  O   GLN A 252       1.729  -4.936  21.875  1.00 92.06           O
ATOM   3695  CB  GLN A 252       1.098  -5.888  25.160  1.00 89.51           C
ATOM   3696 1HB  GLN A 252       1.487  -6.787  25.362  1.00 89.51           H
ATOM   3697 2HB  GLN A 252       1.814  -5.193  25.222  1.00 89.51           H
ATOM   3698  CG  GLN A 252       0.005  -5.573  26.195  1.00 76.68           C
ATOM   3699 1HG  GLN A 252      -0.328  -4.643  26.036  1.00 76.68           H
ATOM   3700 2HG  GLN A 252      -0.746  -6.222  26.074  1.00 76.68           H
ATOM   3701  CD  GLN A 252       0.498  -5.669  27.640  1.00 69.74           C
ATOM   3702  OE1 GLN A 252       1.530  -6.242  27.940  1.00 63.33           O
ATOM   3703  NE2 GLN A 252      -0.245  -5.152  28.594  1.00 58.06           N
ATOM   3704 1HE2 GLN A 252       0.040  -5.233  29.549  1.00 58.06           H
ATOM   3705 2HE2 GLN A 252      -1.095  -4.678  28.364  1.00 58.06           H
ATOM   3706  N   VAL A 253       2.489  -6.914  22.606  1.00 93.52           N
ATOM   3707  H   VAL A 253       2.301  -7.701  23.193  1.00 93.52           H
ATOM   3708  CA  VAL A 253       3.647  -6.988  21.704  1.00 94.21           C
ATOM   3709  HA  VAL A 253       4.202  -6.184  21.919  1.00 94.21           H
ATOM   3710  C   VAL A 253       3.220  -6.917  20.231  1.00 95.31           C
ATOM   3711  O   VAL A 253       3.831  -6.217  19.427  1.00 94.54           O
ATOM   3712  CB  VAL A 253       4.437  -8.284  21.967  1.00 93.05           C
ATOM   3713  HB  VAL A 253       3.804  -9.034  21.774  1.00 93.05           H
ATOM   3714  CG1 VAL A 253       5.660  -8.418  21.057  1.00 86.14           C
ATOM   3715 1HG1 VAL A 253       6.156  -9.265  21.246  1.00 86.14           H
ATOM   3716 2HG1 VAL A 253       6.292  -7.655  21.192  1.00 86.14           H
ATOM   3717 3HG1 VAL A 253       5.391  -8.427  20.094  1.00 86.14           H
ATOM   3718  CG2 VAL A 253       4.920  -8.361  23.419  1.00 86.54           C
ATOM   3719 1HG2 VAL A 253       5.432  -9.204  23.582  1.00 86.54           H
ATOM   3720 2HG2 VAL A 253       4.148  -8.342  24.055  1.00 86.54           H
ATOM   3721 3HG2 VAL A 253       5.519  -7.591  23.639  1.00 86.54           H
ATOM   3722  N   VAL A 254       2.161  -7.638  19.869  1.00 94.79           N
ATOM   3723  H   VAL A 254       1.664  -8.148  20.571  1.00 94.79           H
ATOM   3724  CA  VAL A 254       1.697  -7.713  18.484  1.00 95.63           C
ATOM   3725  HA  VAL A 254       2.523  -7.865  17.942  1.00 95.63           H
ATOM   3726  C   VAL A 254       1.066  -6.396  18.031  1.00 96.10           C
ATOM   3727  O   VAL A 254       1.326  -5.937  16.924  1.00 95.71           O
ATOM   3728  CB  VAL A 254       0.724  -8.895  18.300  1.00 95.46           C
ATOM   3729  HB  VAL A 254      -0.033  -8.734  18.933  1.00 95.46           H
ATOM   3730  CG1 VAL A 254       0.188  -8.984  16.868  1.00 92.86           C
ATOM   3731 1HG1 VAL A 254      -0.440  -9.755  16.768  1.00 92.86           H
ATOM   3732 2HG1 VAL A 254       0.934  -9.108  16.213  1.00 92.86           H
ATOM   3733 3HG1 VAL A 254      -0.305  -8.151  16.618  1.00 92.86           H
ATOM   3734  CG2 VAL A 254       1.417 -10.228  18.604  1.00 92.77           C
ATOM   3735 1HG2 VAL A 254       0.787 -10.995  18.485  1.00 92.77           H
ATOM   3736 2HG2 VAL A 254       1.754 -10.250  19.545  1.00 92.77           H
ATOM   3737 3HG2 VAL A 254       2.197 -10.374  17.995  1.00 92.77           H
ATOM   3738  N   CYS A 255       0.268  -5.750  18.889  1.00 95.04           N
ATOM   3739  H   CYS A 255       0.092  -6.162  19.783  1.00 95.04           H
ATOM   3740  CA  CYS A 255      -0.358  -4.467  18.574  1.00 95.03           C
ATOM   3741  HA  CYS A 255      -0.763  -4.588  17.668  1.00 95.03           H
ATOM   3742  C   CYS A 255       0.671  -3.323  18.495  1.00 95.06           C
ATOM   3743  O   CYS A 255       0.554  -2.454  17.635  1.00 95.14           O
ATOM   3744  CB  CYS A 255      -1.449  -4.160  19.601  1.00 94.61           C
ATOM   3745 1HB  CYS A 255      -0.983  -4.153  20.486  1.00 94.61           H
ATOM   3746 2HB  CYS A 255      -1.764  -3.236  19.382  1.00 94.61           H
ATOM   3747  SG  CYS A 255      -2.789  -5.384  19.532  1.00 92.61           S
ATOM   3748  HG  CYS A 255      -3.953  -4.762  19.515  1.00 92.61           H
ATOM   3749  N   GLU A 256       1.717  -3.337  19.328  1.00 94.93           N
ATOM   3750  H   GLU A 256       1.735  -4.021  20.057  1.00 94.93           H
ATOM   3751  CA  GLU A 256       2.840  -2.398  19.225  1.00 95.07           C
ATOM   3752  HA  GLU A 256       2.425  -1.489  19.255  1.00 95.07           H
ATOM   3753  C   GLU A 256       3.599  -2.575  17.904  1.00 95.46           C
ATOM   3754  O   GLU A 256       3.828  -1.601  17.185  1.00 95.87           O
ATOM   3755  CB  GLU A 256       3.808  -2.605  20.399  1.00 94.56           C
ATOM   3756 1HB  GLU A 256       3.949  -3.586  20.530  1.00 94.56           H
ATOM   3757 2HB  GLU A 256       4.680  -2.170  20.177  1.00 94.56           H
ATOM   3758  CG  GLU A 256       3.275  -2.003  21.708  1.00 84.05           C
ATOM   3759 1HG  GLU A 256       3.211  -1.011  21.600  1.00 84.05           H
ATOM   3760 2HG  GLU A 256       2.365  -2.378  21.884  1.00 84.05           H
ATOM   3761  CD  GLU A 256       4.183  -2.314  22.916  1.00 78.07           C
ATOM   3762  OE1 GLU A 256       3.747  -1.992  24.041  1.00 68.16           O
ATOM   3763  OE2 GLU A 256       5.281  -2.870  22.714  1.00 69.97           O
ATOM   3764  N   ALA A 257       3.914  -3.819  17.522  1.00 95.95           N
ATOM   3765  H   ALA A 257       3.698  -4.577  18.137  1.00 95.95           H
ATOM   3766  CA  ALA A 257       4.558  -4.117  16.250  1.00 96.24           C
ATOM   3767  HA  ALA A 257       5.393  -3.568  16.224  1.00 96.24           H
ATOM   3768  C   ALA A 257       3.697  -3.692  15.047  1.00 96.72           C
ATOM   3769  O   ALA A 257       4.204  -3.079  14.109  1.00 96.53           O
ATOM   3770  CB  ALA A 257       4.894  -5.609  16.217  1.00 96.20           C
ATOM   3771 1HB  ALA A 257       5.453  -5.868  17.005  1.00 96.20           H
ATOM   3772 2HB  ALA A 257       5.403  -5.844  15.389  1.00 96.20           H
ATOM   3773 3HB  ALA A 257       4.062  -6.164  16.235  1.00 96.20           H
ATOM   3774  N   ALA A 258       2.379  -3.934  15.098  1.00 96.79           N
ATOM   3775  H   ALA A 258       2.016  -4.441  15.880  1.00 96.79           H
ATOM   3776  CA  ALA A 258       1.453  -3.492  14.067  1.00 96.89           C
ATOM   3777  HA  ALA A 258       1.835  -3.823  13.204  1.00 96.89           H
ATOM   3778  C   ALA A 258       1.359  -1.955  13.982  1.00 96.81           C
ATOM   3779  O   ALA A 258       1.341  -1.402  12.883  1.00 96.78           O
ATOM   3780  CB  ALA A 258       0.083  -4.121  14.336  1.00 97.05           C
ATOM   3781 1HB  ALA A 258       0.150  -5.117  14.390  1.00 97.05           H
ATOM   3782 2HB  ALA A 258      -0.564  -3.896  13.608  1.00 97.05           H
ATOM   3783 3HB  ALA A 258      -0.299  -3.792  15.199  1.00 97.05           H
ATOM   3784  N   SER A 259       1.378  -1.261  15.111  1.00 96.96           N
ATOM   3785  H   SER A 259       1.392  -1.763  15.975  1.00 96.96           H
ATOM   3786  CA  SER A 259       1.379   0.211  15.160  1.00 96.42           C
ATOM   3787  HA  SER A 259       0.608   0.496  14.590  1.00 96.42           H
ATOM   3788  C   SER A 259       2.666   0.797  14.579  1.00 96.47           C
ATOM   3789  O   SER A 259       2.623   1.745  13.799  1.00 96.22           O
ATOM   3790  CB  SER A 259       1.195   0.690  16.604  1.00 95.55           C
ATOM   3791 1HB  SER A 259       1.931   0.350  17.190  1.00 95.55           H
ATOM   3792 2HB  SER A 259       1.168   1.689  16.648  1.00 95.55           H
ATOM   3793  OG  SER A 259      -0.033   0.199  17.120  1.00 86.80           O
ATOM   3794  HG  SER A 259      -0.659   0.089  16.404  1.00 86.80           H
ATOM   3795  N   ALA A 260       3.817   0.197  14.883  1.00 96.74           N
ATOM   3796  H   ALA A 260       3.808  -0.540  15.559  1.00 96.74           H
ATOM   3797  CA  ALA A 260       5.089   0.568  14.272  1.00 96.86           C
ATOM   3798  HA  ALA A 260       5.199   1.551  14.417  1.00 96.86           H
ATOM   3799  C   ALA A 260       5.089   0.322  12.753  1.00 96.82           C
ATOM   3800  O   ALA A 260       5.552   1.175  11.989  1.00 96.64           O
ATOM   3801  CB  ALA A 260       6.205  -0.214  14.973  1.00 96.67           C
ATOM   3802 1HB  ALA A 260       6.195  -0.046  15.959  1.00 96.67           H
ATOM   3803 2HB  ALA A 260       7.103   0.054  14.625  1.00 96.67           H
ATOM   3804 3HB  ALA A 260       6.099  -1.198  14.827  1.00 96.67           H
ATOM   3805  N   GLY A 261       4.504  -0.795  12.298  1.00 97.47           N
ATOM   3806  H   GLY A 261       4.184  -1.463  12.970  1.00 97.47           H
ATOM   3807  CA  GLY A 261       4.303  -1.100  10.884  1.00 97.66           C
ATOM   3808 1HA  GLY A 261       5.203  -1.115  10.448  1.00 97.66           H
ATOM   3809 2HA  GLY A 261       3.890  -2.009  10.828  1.00 97.66           H
ATOM   3810  C   GLY A 261       3.406  -0.084  10.174  1.00 97.77           C
ATOM   3811  O   GLY A 261       3.746   0.387   9.096  1.00 97.19           O
ATOM   3812  N   LEU A 262       2.310   0.350  10.812  1.00 97.57           N
ATOM   3813  H   LEU A 262       2.083  -0.046  11.702  1.00 97.57           H
ATOM   3814  CA  LEU A 262       1.432   1.382  10.256  1.00 97.38           C
ATOM   3815  HA  LEU A 262       1.181   1.067   9.341  1.00 97.38           H
ATOM   3816  C   LEU A 262       2.157   2.724  10.098  1.00 97.05           C
ATOM   3817  O   LEU A 262       2.038   3.381   9.060  1.00 96.70           O
ATOM   3818  CB  LEU A 262       0.184   1.517  11.151  1.00 97.24           C
ATOM   3819 1HB  LEU A 262      -0.232   0.613  11.250  1.00 97.24           H
ATOM   3820 2HB  LEU A 262       0.475   1.850  12.048  1.00 97.24           H
ATOM   3821  CG  LEU A 262      -0.882   2.482  10.598  1.00 96.67           C
ATOM   3822  HG  LEU A 262      -0.450   3.375  10.475  1.00 96.67           H
ATOM   3823  CD1 LEU A 262      -1.431   2.019   9.245  1.00 94.75           C
ATOM   3824 1HD1 LEU A 262      -2.121   2.656   8.901  1.00 94.75           H
ATOM   3825 2HD1 LEU A 262      -1.856   1.117   9.320  1.00 94.75           H
ATOM   3826 3HD1 LEU A 262      -0.701   1.959   8.564  1.00 94.75           H
ATOM   3827  CD2 LEU A 262      -2.036   2.593  11.580  1.00 94.50           C
ATOM   3828 1HD2 LEU A 262      -2.739   3.216  11.238  1.00 94.50           H
ATOM   3829 2HD2 LEU A 262      -1.722   2.939  12.464  1.00 94.50           H
ATOM   3830 3HD2 LEU A 262      -2.463   1.702  11.733  1.00 94.50           H
ATOM   3831  N   LEU A 263       2.968   3.110  11.074  1.00 96.85           N
ATOM   3832  H   LEU A 263       3.028   2.544  11.896  1.00 96.85           H
ATOM   3833  CA  LEU A 263       3.775   4.321  11.003  1.00 96.15           C
ATOM   3834  HA  LEU A 263       3.136   5.067  10.816  1.00 96.15           H
ATOM   3835  C   LEU A 263       4.790   4.266   9.847  1.00 96.10           C
ATOM   3836  O   LEU A 263       4.905   5.226   9.081  1.00 95.79           O
ATOM   3837  CB  LEU A 263       4.481   4.520  12.356  1.00 95.35           C
ATOM   3838 1HB  LEU A 263       3.795   4.474  13.082  1.00 95.35           H
ATOM   3839 2HB  LEU A 263       5.146   3.783  12.478  1.00 95.35           H
ATOM   3840  CG  LEU A 263       5.218   5.872  12.459  1.00 86.83           C
ATOM   3841  HG  LEU A 263       5.768   6.004  11.634  1.00 86.83           H
ATOM   3842  CD1 LEU A 263       4.225   7.019  12.580  1.00 82.73           C
ATOM   3843 1HD1 LEU A 263       4.698   7.897  12.647  1.00 82.73           H
ATOM   3844 2HD1 LEU A 263       3.654   6.915  13.394  1.00 82.73           H
ATOM   3845 3HD1 LEU A 263       3.621   7.055  11.784  1.00 82.73           H
ATOM   3846  CD2 LEU A 263       6.122   5.878  13.680  1.00 82.42           C
ATOM   3847 1HD2 LEU A 263       6.608   6.748  13.762  1.00 82.42           H
ATOM   3848 2HD2 LEU A 263       6.804   5.149  13.624  1.00 82.42           H
ATOM   3849 3HD2 LEU A 263       5.594   5.741  14.518  1.00 82.42           H
ATOM   3850  N   LYS A 264       5.508   3.146   9.678  1.00 96.55           N
ATOM   3851  H   LYS A 264       5.418   2.418  10.358  1.00 96.55           H
ATOM   3852  CA  LYS A 264       6.422   2.932   8.544  1.00 96.56           C
ATOM   3853  HA  LYS A 264       7.092   3.671   8.612  1.00 96.56           H
ATOM   3854  C   LYS A 264       5.685   3.014   7.208  1.00 96.76           C
ATOM   3855  O   LYS A 264       6.165   3.669   6.283  1.00 96.41           O
ATOM   3856  CB  LYS A 264       7.095   1.558   8.647  1.00 96.10           C
ATOM   3857 1HB  LYS A 264       6.378   0.877   8.795  1.00 96.10           H
ATOM   3858 2HB  LYS A 264       7.553   1.376   7.777  1.00 96.10           H
ATOM   3859  CG  LYS A 264       8.133   1.402   9.768  1.00 90.25           C
ATOM   3860 1HG  LYS A 264       8.914   2.004   9.602  1.00 90.25           H
ATOM   3861 2HG  LYS A 264       7.723   1.624  10.653  1.00 90.25           H
ATOM   3862  CD  LYS A 264       8.580  -0.064   9.745  1.00 90.55           C
ATOM   3863 1HD  LYS A 264       7.766  -0.640   9.823  1.00 90.55           H
ATOM   3864 2HD  LYS A 264       9.030  -0.240   8.870  1.00 90.55           H
ATOM   3865  CE  LYS A 264       9.539  -0.470  10.846  1.00 82.78           C
ATOM   3866 1HE  LYS A 264      10.394   0.042  10.762  1.00 82.78           H
ATOM   3867 2HE  LYS A 264       9.129  -0.290  11.740  1.00 82.78           H
ATOM   3868  NZ  LYS A 264       9.821  -1.928  10.715  1.00 79.04           N
ATOM   3869 1HZ  LYS A 264      10.453  -2.236  11.426  1.00 79.04           H
ATOM   3870 2HZ  LYS A 264      10.233  -2.135   9.828  1.00 79.04           H
ATOM   3871 3HZ  LYS A 264       8.981  -2.464  10.797  1.00 79.04           H
ATOM   3872  N   THR A 265       4.514   2.393   7.127  1.00 97.07           N
ATOM   3873  H   THR A 265       4.198   1.888   7.930  1.00 97.07           H
ATOM   3874  CA  THR A 265       3.651   2.397   5.939  1.00 96.85           C
ATOM   3875  HA  THR A 265       4.193   1.981   5.209  1.00 96.85           H
ATOM   3876  C   THR A 265       3.281   3.818   5.527  1.00 96.75           C
ATOM   3877  O   THR A 265       3.473   4.198   4.374  1.00 96.19           O
ATOM   3878  CB  THR A 265       2.375   1.581   6.217  1.00 96.80           C
ATOM   3879  HB  THR A 265       1.930   1.947   7.034  1.00 96.80           H
ATOM   3880  OG1 THR A 265       2.706   0.246   6.489  1.00 93.34           O
ATOM   3881  HG1 THR A 265       1.906  -0.275   6.551  1.00 93.34           H
ATOM   3882  CG2 THR A 265       1.415   1.567   5.034  1.00 93.60           C
ATOM   3883 1HG2 THR A 265       0.597   1.031   5.243  1.00 93.60           H
ATOM   3884 2HG2 THR A 265       1.847   1.166   4.226  1.00 93.60           H
ATOM   3885 3HG2 THR A 265       1.123   2.494   4.798  1.00 93.60           H
ATOM   3886  N   LEU A 266       2.795   4.642   6.464  1.00 97.16           N
ATOM   3887  H   LEU A 266       2.697   4.309   7.402  1.00 97.16           H
ATOM   3888  CA  LEU A 266       2.405   6.013   6.151  1.00 96.95           C
ATOM   3889  HA  LEU A 266       1.879   5.943   5.303  1.00 96.95           H
ATOM   3890  C   LEU A 266       3.601   6.917   5.857  1.00 96.98           C
ATOM   3891  O   LEU A 266       3.512   7.751   4.958  1.00 96.14           O
ATOM   3892  CB  LEU A 266       1.527   6.574   7.274  1.00 96.71           C
ATOM   3893 1HB  LEU A 266       1.988   6.416   8.147  1.00 96.71           H
ATOM   3894 2HB  LEU A 266       1.415   7.557   7.129  1.00 96.71           H
ATOM   3895  CG  LEU A 266       0.137   5.925   7.330  1.00 94.13           C
ATOM   3896  HG  LEU A 266       0.276   4.945   7.474  1.00 94.13           H
ATOM   3897  CD1 LEU A 266      -0.651   6.567   8.451  1.00 88.61           C
ATOM   3898 1HD1 LEU A 266      -1.566   6.169   8.519  1.00 88.61           H
ATOM   3899 2HD1 LEU A 266      -0.754   7.550   8.299  1.00 88.61           H
ATOM   3900 3HD1 LEU A 266      -0.193   6.438   9.331  1.00 88.61           H
ATOM   3901  CD2 LEU A 266      -0.675   6.112   6.047  1.00 88.07           C
ATOM   3902 1HD2 LEU A 266      -1.572   5.676   6.124  1.00 88.07           H
ATOM   3903 2HD2 LEU A 266      -0.203   5.709   5.262  1.00 88.07           H
ATOM   3904 3HD2 LEU A 266      -0.821   7.082   5.853  1.00 88.07           H
ATOM   3905  N   ARG A 267       4.751   6.712   6.515  1.00 96.61           N
ATOM   3906  H   ARG A 267       4.754   6.088   7.297  1.00 96.61           H
ATOM   3907  CA  ARG A 267       6.009   7.372   6.128  1.00 96.31           C
ATOM   3908  HA  ARG A 267       5.841   8.354   6.218  1.00 96.31           H
ATOM   3909  C   ARG A 267       6.364   7.046   4.687  1.00 96.55           C
ATOM   3910  O   ARG A 267       6.578   7.964   3.908  1.00 95.93           O
ATOM   3911  CB  ARG A 267       7.151   6.961   7.054  1.00 95.86           C
ATOM   3912 1HB  ARG A 267       7.100   5.976   7.218  1.00 95.86           H
ATOM   3913 2HB  ARG A 267       8.022   7.181   6.615  1.00 95.86           H
ATOM   3914  CG  ARG A 267       7.065   7.696   8.392  1.00 88.93           C
ATOM   3915 1HG  ARG A 267       7.134   8.681   8.236  1.00 88.93           H
ATOM   3916 2HG  ARG A 267       6.191   7.488   8.831  1.00 88.93           H
ATOM   3917  CD  ARG A 267       8.207   7.245   9.298  1.00 86.21           C
ATOM   3918 1HD  ARG A 267       8.114   6.272   9.508  1.00 86.21           H
ATOM   3919 2HD  ARG A 267       9.086   7.407   8.849  1.00 86.21           H
ATOM   3920  NE  ARG A 267       8.191   7.989  10.557  1.00 76.28           N
ATOM   3921  HE  ARG A 267       7.685   8.852  10.561  1.00 76.28           H
ATOM   3922  CZ  ARG A 267       8.773   7.642  11.686  1.00 72.22           C
ATOM   3923  NH1 ARG A 267       9.503   6.566  11.783  1.00 66.00           N
ATOM   3924 1HH1 ARG A 267       9.634   5.977  10.985  1.00 66.00           H
ATOM   3925 2HH1 ARG A 267       9.932   6.330  12.655  1.00 66.00           H
ATOM   3926  NH2 ARG A 267       8.608   8.387  12.741  1.00 63.51           N
ATOM   3927 1HH2 ARG A 267       8.045   9.212  12.688  1.00 63.51           H
ATOM   3928 2HH2 ARG A 267       9.045   8.135  13.605  1.00 63.51           H
ATOM   3929  N   PHE A 268       6.358   5.771   4.311  1.00 96.59           N
ATOM   3930  H   PHE A 268       6.152   5.071   4.995  1.00 96.59           H
ATOM   3931  CA  PHE A 268       6.639   5.350   2.943  1.00 96.58           C
ATOM   3932  HA  PHE A 268       7.586   5.615   2.761  1.00 96.58           H
ATOM   3933  C   PHE A 268       5.757   6.088   1.931  1.00 96.92           C
ATOM   3934  O   PHE A 268       6.275   6.696   1.003  1.00 96.41           O
ATOM   3935  CB  PHE A 268       6.479   3.821   2.841  1.00 96.51           C
ATOM   3936 1HB  PHE A 268       7.228   3.386   3.342  1.00 96.51           H
ATOM   3937 2HB  PHE A 268       5.606   3.562   3.255  1.00 96.51           H
ATOM   3938  CG  PHE A 268       6.498   3.291   1.422  1.00 96.54           C
ATOM   3939  CD1 PHE A 268       5.293   3.111   0.721  1.00 94.59           C
ATOM   3940  HD1 PHE A 268       4.420   3.301   1.170  1.00 94.59           H
ATOM   3941  CD2 PHE A 268       7.724   3.015   0.791  1.00 94.59           C
ATOM   3942  HD2 PHE A 268       8.582   3.138   1.289  1.00 94.59           H
ATOM   3943  CE1 PHE A 268       5.317   2.663  -0.612  1.00 94.35           C
ATOM   3944  HE1 PHE A 268       4.461   2.537  -1.113  1.00 94.35           H
ATOM   3945  CE2 PHE A 268       7.742   2.567  -0.536  1.00 94.05           C
ATOM   3946  HE2 PHE A 268       8.614   2.370  -0.985  1.00 94.05           H
ATOM   3947  CZ  PHE A 268       6.540   2.394  -1.236  1.00 94.68           C
ATOM   3948  HZ  PHE A 268       6.557   2.077  -2.184  1.00 94.68           H
ATOM   3949  N   VAL A 269       4.440   6.113   2.158  1.00 96.88           N
ATOM   3950  H   VAL A 269       4.089   5.648   2.970  1.00 96.88           H
ATOM   3951  CA  VAL A 269       3.482   6.791   1.272  1.00 97.17           C
ATOM   3952  HA  VAL A 269       3.629   6.401   0.363  1.00 97.17           H
ATOM   3953  C   VAL A 269       3.761   8.299   1.193  1.00 97.10           C
ATOM   3954  O   VAL A 269       3.887   8.843   0.098  1.00 96.49           O
ATOM   3955  CB  VAL A 269       2.040   6.506   1.734  1.00 96.97           C
ATOM   3956  HB  VAL A 269       1.991   6.762   2.699  1.00 96.97           H
ATOM   3957  CG1 VAL A 269       1.013   7.315   0.936  1.00 94.94           C
ATOM   3958 1HG1 VAL A 269       0.083   7.120   1.247  1.00 94.94           H
ATOM   3959 2HG1 VAL A 269       1.064   7.096  -0.039  1.00 94.94           H
ATOM   3960 3HG1 VAL A 269       1.172   8.297   1.039  1.00 94.94           H
ATOM   3961  CG2 VAL A 269       1.699   5.027   1.543  1.00 95.06           C
ATOM   3962 1HG2 VAL A 269       0.764   4.833   1.841  1.00 95.06           H
ATOM   3963 2HG2 VAL A 269       2.317   4.446   2.072  1.00 95.06           H
ATOM   3964 3HG2 VAL A 269       1.776   4.763   0.582  1.00 95.06           H
ATOM   3965  N   LYS A 270       3.917   8.979   2.335  1.00 96.62           N
ATOM   3966  H   LYS A 270       3.906   8.464   3.192  1.00 96.62           H
ATOM   3967  CA  LYS A 270       4.104  10.435   2.408  1.00 96.49           C
ATOM   3968  HA  LYS A 270       3.353  10.808   1.863  1.00 96.49           H
ATOM   3969  C   LYS A 270       5.406  10.917   1.774  1.00 96.05           C
ATOM   3970  O   LYS A 270       5.489  12.071   1.378  1.00 94.94           O
ATOM   3971  CB  LYS A 270       4.031  10.891   3.871  1.00 95.75           C
ATOM   3972 1HB  LYS A 270       4.620  10.302   4.424  1.00 95.75           H
ATOM   3973 2HB  LYS A 270       4.352  11.836   3.932  1.00 95.75           H
ATOM   3974  CG  LYS A 270       2.594  10.813   4.413  1.00 93.60           C
ATOM   3975 1HG  LYS A 270       2.013  11.429   3.880  1.00 93.60           H
ATOM   3976 2HG  LYS A 270       2.262   9.875   4.317  1.00 93.60           H
ATOM   3977  CD  LYS A 270       2.506  11.212   5.884  1.00 92.58           C
ATOM   3978 1HD  LYS A 270       1.591  10.999   6.227  1.00 92.58           H
ATOM   3979 2HD  LYS A 270       3.186  10.695   6.404  1.00 92.58           H
ATOM   3980  CE  LYS A 270       2.768  12.698   6.070  1.00 87.59           C
ATOM   3981 1HE  LYS A 270       3.749  12.874   5.994  1.00 87.59           H
ATOM   3982 2HE  LYS A 270       2.281  13.212   5.364  1.00 87.59           H
ATOM   3983  NZ  LYS A 270       2.310  13.178   7.396  1.00 83.99           N
ATOM   3984 1HZ  LYS A 270       2.488  14.156   7.504  1.00 83.99           H
ATOM   3985 2HZ  LYS A 270       2.782  12.696   8.134  1.00 83.99           H
ATOM   3986 3HZ  LYS A 270       1.328  13.030   7.511  1.00 83.99           H
ATOM   3987  N   TYR A 271       6.432  10.067   1.684  1.00 94.84           N
ATOM   3988  H   TYR A 271       6.326   9.148   2.064  1.00 94.84           H
ATOM   3989  CA  TYR A 271       7.704  10.421   1.053  1.00 94.33           C
ATOM   3990  HA  TYR A 271       7.776  11.409   1.189  1.00 94.33           H
ATOM   3991  C   TYR A 271       7.731  10.205  -0.463  1.00 94.78           C
ATOM   3992  O   TYR A 271       8.707  10.588  -1.100  1.00 93.11           O
ATOM   3993  CB  TYR A 271       8.854   9.688   1.758  1.00 92.38           C
ATOM   3994 1HB  TYR A 271       8.574   8.743   1.927  1.00 92.38           H
ATOM   3995 2HB  TYR A 271       9.654   9.697   1.158  1.00 92.38           H
ATOM   3996  CG  TYR A 271       9.252  10.310   3.087  1.00 84.90           C
ATOM   3997  CD1 TYR A 271       9.731  11.632   3.131  1.00 79.01           C
ATOM   3998  HD1 TYR A 271       9.823  12.158   2.285  1.00 79.01           H
ATOM   3999  CD2 TYR A 271       9.149   9.573   4.278  1.00 76.64           C
ATOM   4000  HD2 TYR A 271       8.827   8.627   4.248  1.00 76.64           H
ATOM   4001  CE1 TYR A 271      10.081  12.217   4.365  1.00 70.96           C
ATOM   4002  HE1 TYR A 271      10.416  13.159   4.394  1.00 70.96           H
ATOM   4003  CE2 TYR A 271       9.494  10.151   5.511  1.00 71.03           C
ATOM   4004  HE2 TYR A 271       9.408   9.620   6.354  1.00 71.03           H
ATOM   4005  CZ  TYR A 271       9.959  11.474   5.559  1.00 68.78           C
ATOM   4006  OH  TYR A 271      10.279  12.047   6.752  1.00 66.88           O
ATOM   4007  HH  TYR A 271      10.354  12.995   6.641  1.00 66.88           H
ATOM   4008  N   LEU A 272       6.674   9.641  -1.064  1.00 95.39           N
ATOM   4009  H   LEU A 272       5.912   9.318  -0.502  1.00 95.39           H
ATOM   4010  CA  LEU A 272       6.601   9.484  -2.515  1.00 95.71           C
ATOM   4011  HA  LEU A 272       7.505   9.161  -2.796  1.00 95.71           H
ATOM   4012  C   LEU A 272       6.299  10.833  -3.190  1.00 95.96           C
ATOM   4013  O   LEU A 272       5.212  11.376  -2.990  1.00 95.29           O
ATOM   4014  CB  LEU A 272       5.532   8.442  -2.887  1.00 95.88           C
ATOM   4015 1HB  LEU A 272       4.663   8.731  -2.486  1.00 95.88           H
ATOM   4016 2HB  LEU A 272       5.449   8.422  -3.883  1.00 95.88           H
ATOM   4017  CG  LEU A 272       5.829   7.014  -2.405  1.00 95.34           C
ATOM   4018  HG  LEU A 272       5.987   7.055  -1.418  1.00 95.34           H
ATOM   4019  CD1 LEU A 272       4.642   6.109  -2.742  1.00 93.59           C
ATOM   4020 1HD1 LEU A 272       4.809   5.171  -2.438  1.00 93.59           H
ATOM   4021 2HD1 LEU A 272       4.476   6.088  -3.728  1.00 93.59           H
ATOM   4022 3HD1 LEU A 272       3.807   6.432  -2.296  1.00 93.59           H
ATOM   4023  CD2 LEU A 272       7.077   6.429  -3.060  1.00 93.62           C
ATOM   4024 1HD2 LEU A 272       7.252   5.500  -2.733  1.00 93.62           H
ATOM   4025 2HD2 LEU A 272       7.883   6.984  -2.855  1.00 93.62           H
ATOM   4026 3HD2 LEU A 272       6.975   6.390  -4.054  1.00 93.62           H
ATOM   4027  N   PRO A 273       7.195  11.359  -4.048  1.00 95.10           N
ATOM   4028  CA  PRO A 273       6.964  12.639  -4.720  1.00 94.83           C
ATOM   4029  HA  PRO A 273       6.836  13.337  -4.015  1.00 94.83           H
ATOM   4030  C   PRO A 273       5.684  12.659  -5.557  1.00 95.28           C
ATOM   4031  O   PRO A 273       4.950  13.648  -5.557  1.00 94.30           O
ATOM   4032  CB  PRO A 273       8.201  12.871  -5.593  1.00 94.17           C
ATOM   4033 1HB  PRO A 273       8.057  12.521  -6.519  1.00 94.17           H
ATOM   4034 2HB  PRO A 273       8.432  13.843  -5.636  1.00 94.17           H
ATOM   4035  CG  PRO A 273       9.295  12.085  -4.881  1.00 92.81           C
ATOM   4036 1HG  PRO A 273      10.011  11.804  -5.520  1.00 92.81           H
ATOM   4037 2HG  PRO A 273       9.700  12.621  -4.141  1.00 92.81           H
ATOM   4038  CD  PRO A 273       8.538  10.878  -4.336  1.00 94.61           C
ATOM   4039 1HD  PRO A 273       8.493  10.142  -5.012  1.00 94.61           H
ATOM   4040 2HD  PRO A 273       8.958  10.534  -3.496  1.00 94.61           H
ATOM   4041  N   CYS A 274       5.376  11.563  -6.243  1.00 96.25           N
ATOM   4042  H   CYS A 274       6.010  10.790  -6.208  1.00 96.25           H
ATOM   4043  CA  CYS A 274       4.163  11.424  -7.045  1.00 96.23           C
ATOM   4044  HA  CYS A 274       4.132  12.252  -7.605  1.00 96.23           H
ATOM   4045  C   CYS A 274       2.874  11.413  -6.215  1.00 96.60           C
ATOM   4046  O   CYS A 274       1.823  11.775  -6.734  1.00 95.88           O
ATOM   4047  CB  CYS A 274       4.281  10.161  -7.910  1.00 95.39           C
ATOM   4048 1HB  CYS A 274       3.400  10.075  -8.374  1.00 95.39           H
ATOM   4049 2HB  CYS A 274       4.993  10.365  -8.581  1.00 95.39           H
ATOM   4050  SG  CYS A 274       4.679   8.703  -6.893  1.00 93.07           S
ATOM   4051  HG  CYS A 274       4.775   9.062  -5.627  1.00 93.07           H
ATOM   4052  N   PHE A 275       2.939  11.047  -4.929  1.00 96.62           N
ATOM   4053  H   PHE A 275       3.808  10.691  -4.587  1.00 96.62           H
ATOM   4054  CA  PHE A 275       1.821  11.135  -3.994  1.00 97.02           C
ATOM   4055  HA  PHE A 275       0.990  10.945  -4.517  1.00 97.02           H
ATOM   4056  C   PHE A 275       1.688  12.547  -3.410  1.00 97.29           C
ATOM   4057  O   PHE A 275       0.586  13.072  -3.327  1.00 96.57           O
ATOM   4058  CB  PHE A 275       2.007  10.079  -2.906  1.00 97.06           C
ATOM   4059 1HB  PHE A 275       2.064   9.180  -3.340  1.00 97.06           H
ATOM   4060 2HB  PHE A 275       2.859  10.269  -2.419  1.00 97.06           H
ATOM   4061  CG  PHE A 275       0.885  10.043  -1.895  1.00 97.51           C
ATOM   4062  CD1 PHE A 275       0.997  10.739  -0.677  1.00 96.31           C
ATOM   4063  HD1 PHE A 275       1.821  11.270  -0.480  1.00 96.31           H
ATOM   4064  CD2 PHE A 275      -0.288   9.310  -2.172  1.00 96.25           C
ATOM   4065  HD2 PHE A 275      -0.378   8.825  -3.042  1.00 96.25           H
ATOM   4066  CE1 PHE A 275      -0.042  10.689   0.258  1.00 96.30           C
ATOM   4067  HE1 PHE A 275       0.041  11.183   1.123  1.00 96.30           H
ATOM   4068  CE2 PHE A 275      -1.326   9.259  -1.235  1.00 96.28           C
ATOM   4069  HE2 PHE A 275      -2.154   8.735  -1.433  1.00 96.28           H
ATOM   4070  CZ  PHE A 275      -1.201   9.946  -0.016  1.00 97.05           C
ATOM   4071  HZ  PHE A 275      -1.939   9.906   0.658  1.00 97.05           H
ATOM   4072  N   GLN A 276       2.805  13.206  -3.084  1.00 96.89           N
ATOM   4073  H   GLN A 276       3.680  12.744  -3.229  1.00 96.89           H
ATOM   4074  CA  GLN A 276       2.829  14.565  -2.526  1.00 96.59           C
ATOM   4075  HA  GLN A 276       2.264  14.487  -1.705  1.00 96.59           H
ATOM   4076  C   GLN A 276       2.217  15.626  -3.453  1.00 96.60           C
ATOM   4077  O   GLN A 276       1.710  16.635  -2.973  1.00 96.02           O
ATOM   4078  CB  GLN A 276       4.274  14.975  -2.217  1.00 95.97           C
ATOM   4079 1HB  GLN A 276       4.836  14.805  -3.026  1.00 95.97           H
ATOM   4080 2HB  GLN A 276       4.291  15.951  -1.998  1.00 95.97           H
ATOM   4081  CG  GLN A 276       4.865  14.199  -1.039  1.00 94.00           C
ATOM   4082 1HG  GLN A 276       4.338  14.416  -0.217  1.00 94.00           H
ATOM   4083 2HG  GLN A 276       4.792  13.221  -1.233  1.00 94.00           H
ATOM   4084  CD  GLN A 276       6.337  14.541  -0.783  1.00 93.06           C
ATOM   4085  OE1 GLN A 276       6.984  15.294  -1.491  1.00 87.63           O
ATOM   4086  NE2 GLN A 276       6.923  13.984   0.247  1.00 85.78           N
ATOM   4087 1HE2 GLN A 276       7.884  14.179   0.441  1.00 85.78           H
ATOM   4088 2HE2 GLN A 276       6.409  13.364   0.839  1.00 85.78           H
ATOM   4089  N   VAL A 277       2.274  15.414  -4.768  1.00 96.38           N
ATOM   4090  H   VAL A 277       2.745  14.594  -5.094  1.00 96.38           H
ATOM   4091  CA  VAL A 277       1.683  16.319  -5.767  1.00 96.03           C
ATOM   4092  HA  VAL A 277       1.958  17.241  -5.495  1.00 96.03           H
ATOM   4093  C   VAL A 277       0.146  16.278  -5.747  1.00 96.28           C
ATOM   4094  O   VAL A 277      -0.493  17.216  -6.222  1.00 94.89           O
ATOM   4095  CB  VAL A 277       2.251  15.995  -7.160  1.00 94.82           C
ATOM   4096  HB  VAL A 277       2.070  15.019  -7.279  1.00 94.82           H
ATOM   4097  CG1 VAL A 277       1.593  16.760  -8.319  1.00 86.72           C
ATOM   4098 1HG1 VAL A 277       2.004  16.507  -9.195  1.00 86.72           H
ATOM   4099 2HG1 VAL A 277       1.700  17.747  -8.203  1.00 86.72           H
ATOM   4100 3HG1 VAL A 277       0.614  16.561  -8.370  1.00 86.72           H
ATOM   4101  CG2 VAL A 277       3.743  16.337  -7.219  1.00 86.66           C
ATOM   4102 1HG2 VAL A 277       4.123  16.130  -8.121  1.00 86.66           H
ATOM   4103 2HG2 VAL A 277       4.258  15.812  -6.541  1.00 86.66           H
ATOM   4104 3HG2 VAL A 277       3.895  17.308  -7.037  1.00 86.66           H
ATOM   4105  N   LEU A 278      -0.461  15.225  -5.210  1.00 96.19           N
ATOM   4106  H   LEU A 278       0.101  14.489  -4.832  1.00 96.19           H
ATOM   4107  CA  LEU A 278      -1.910  15.097  -5.148  1.00 96.29           C
ATOM   4108  HA  LEU A 278      -2.226  15.343  -6.064  1.00 96.29           H
ATOM   4109  C   LEU A 278      -2.515  16.067  -4.121  1.00 96.61           C
ATOM   4110  O   LEU A 278      -1.937  16.264  -3.056  1.00 96.49           O
ATOM   4111  CB  LEU A 278      -2.306  13.650  -4.816  1.00 96.32           C
ATOM   4112 1HB  LEU A 278      -1.877  13.401  -3.948  1.00 96.32           H
ATOM   4113 2HB  LEU A 278      -3.301  13.613  -4.719  1.00 96.32           H
ATOM   4114  CG  LEU A 278      -1.894  12.612  -5.864  1.00 95.68           C
ATOM   4115  HG  LEU A 278      -0.923  12.746  -6.061  1.00 95.68           H
ATOM   4116  CD1 LEU A 278      -2.158  11.204  -5.321  1.00 93.82           C
ATOM   4117 1HD1 LEU A 278      -1.896  10.507  -5.989  1.00 93.82           H
ATOM   4118 2HD1 LEU A 278      -3.127  11.078  -5.109  1.00 93.82           H
ATOM   4119 3HD1 LEU A 278      -1.636  11.039  -4.484  1.00 93.82           H
ATOM   4120  CD2 LEU A 278      -2.701  12.777  -7.154  1.00 93.39           C
ATOM   4121 1HD2 LEU A 278      -2.429  12.098  -7.836  1.00 93.39           H
ATOM   4122 2HD2 LEU A 278      -2.561  13.684  -7.551  1.00 93.39           H
ATOM   4123 3HD2 LEU A 278      -3.680  12.665  -6.981  1.00 93.39           H
ATOM   4124  N   PRO A 279      -3.718  16.618  -4.392  1.00 96.77           N
ATOM   4125  CA  PRO A 279      -4.498  17.331  -3.386  1.00 96.95           C
ATOM   4126  HA  PRO A 279      -3.962  18.109  -3.059  1.00 96.95           H
ATOM   4127  C   PRO A 279      -4.788  16.452  -2.160  1.00 97.17           C
ATOM   4128  O   PRO A 279      -4.933  15.235  -2.292  1.00 96.86           O
ATOM   4129  CB  PRO A 279      -5.788  17.761  -4.095  1.00 96.26           C
ATOM   4130 1HB  PRO A 279      -6.529  17.116  -3.910  1.00 96.26           H
ATOM   4131 2HB  PRO A 279      -6.065  18.678  -3.808  1.00 96.26           H
ATOM   4132  CG  PRO A 279      -5.422  17.749  -5.573  1.00 94.41           C
ATOM   4133 1HG  PRO A 279      -6.224  17.567  -6.141  1.00 94.41           H
ATOM   4134 2HG  PRO A 279      -5.007  18.616  -5.848  1.00 94.41           H
ATOM   4135  CD  PRO A 279      -4.421  16.614  -5.669  1.00 96.50           C
ATOM   4136 1HD  PRO A 279      -4.880  15.736  -5.800  1.00 96.50           H
ATOM   4137 2HD  PRO A 279      -3.771  16.765  -6.414  1.00 96.50           H
ATOM   4138  N   LEU A 280      -4.896  17.060  -0.977  1.00 95.97           N
ATOM   4139  H   LEU A 280      -4.874  18.059  -0.955  1.00 95.97           H
ATOM   4140  CA  LEU A 280      -5.046  16.338   0.299  1.00 96.05           C
ATOM   4141  HA  LEU A 280      -4.237  15.755   0.373  1.00 96.05           H
ATOM   4142  C   LEU A 280      -6.280  15.419   0.319  1.00 96.42           C
ATOM   4143  O   LEU A 280      -6.218  14.317   0.861  1.00 96.43           O
ATOM   4144  CB  LEU A 280      -5.106  17.360   1.450  1.00 95.36           C
ATOM   4145 1HB  LEU A 280      -4.253  17.882   1.448  1.00 95.36           H
ATOM   4146 2HB  LEU A 280      -5.875  17.976   1.280  1.00 95.36           H
ATOM   4147  CG  LEU A 280      -5.286  16.747   2.848  1.00 92.91           C
ATOM   4148  HG  LEU A 280      -6.104  16.172   2.808  1.00 92.91           H
ATOM   4149  CD1 LEU A 280      -4.089  15.887   3.258  1.00 89.23           C
ATOM   4150 1HD1 LEU A 280      -4.223  15.497   4.169  1.00 89.23           H
ATOM   4151 2HD1 LEU A 280      -3.248  16.428   3.276  1.00 89.23           H
ATOM   4152 3HD1 LEU A 280      -3.954  15.132   2.617  1.00 89.23           H
ATOM   4153  CD2 LEU A 280      -5.445  17.850   3.895  1.00 89.13           C
ATOM   4154 1HD2 LEU A 280      -5.563  17.462   4.809  1.00 89.13           H
ATOM   4155 2HD2 LEU A 280      -6.243  18.419   3.697  1.00 89.13           H
ATOM   4156 3HD2 LEU A 280      -4.641  18.444   3.915  1.00 89.13           H
ATOM   4157  N   ASP A 281      -7.381  15.846  -0.270  1.00 96.10           N
ATOM   4158  H   ASP A 281      -7.376  16.771  -0.651  1.00 96.10           H
ATOM   4159  CA  ASP A 281      -8.610  15.061  -0.405  1.00 96.15           C
ATOM   4160  HA  ASP A 281      -8.879  14.807   0.524  1.00 96.15           H
ATOM   4161  C   ASP A 281      -8.361  13.768  -1.204  1.00 96.67           C
ATOM   4162  O   ASP A 281      -8.768  12.686  -0.781  1.00 96.37           O
ATOM   4163  CB  ASP A 281      -9.709  15.927  -1.050  1.00 95.21           C
ATOM   4164 1HB  ASP A 281     -10.561  15.404  -1.067  1.00 95.21           H
ATOM   4165 2HB  ASP A 281      -9.834  16.751  -0.498  1.00 95.21           H
ATOM   4166  CG  ASP A 281      -9.363  16.347  -2.486  1.00 88.80           C
ATOM   4167  OD1 ASP A 281      -8.249  16.883  -2.673  1.00 80.45           O
ATOM   4168  OD2 ASP A 281     -10.166  16.058  -3.397  1.00 81.59           O
ATOM   4169  N   GLN A 282      -7.627  13.854  -2.311  1.00 96.82           N
ATOM   4170  H   GLN A 282      -7.294  14.755  -2.590  1.00 96.82           H
ATOM   4171  CA  GLN A 282      -7.283  12.705  -3.138  1.00 97.09           C
ATOM   4172  HA  GLN A 282      -8.138  12.195  -3.232  1.00 97.09           H
ATOM   4173  C   GLN A 282      -6.252  11.794  -2.463  1.00 97.45           C
ATOM   4174  O   GLN A 282      -6.347  10.571  -2.572  1.00 97.15           O
ATOM   4175  CB  GLN A 282      -6.771  13.183  -4.508  1.00 96.73           C
ATOM   4176 1HB  GLN A 282      -5.955  13.743  -4.364  1.00 96.73           H
ATOM   4177 2HB  GLN A 282      -6.533  12.381  -5.055  1.00 96.73           H
ATOM   4178  CG  GLN A 282      -7.801  14.016  -5.288  1.00 95.27           C
ATOM   4179 1HG  GLN A 282      -8.022  14.835  -4.758  1.00 95.27           H
ATOM   4180 2HG  GLN A 282      -7.402  14.284  -6.165  1.00 95.27           H
ATOM   4181  CD  GLN A 282      -9.094  13.242  -5.555  1.00 94.28           C
ATOM   4182  OE1 GLN A 282      -9.105  12.251  -6.259  1.00 88.08           O
ATOM   4183  NE2 GLN A 282     -10.212  13.655  -4.996  1.00 86.91           N
ATOM   4184 1HE2 GLN A 282     -11.064  13.154  -5.152  1.00 86.91           H
ATOM   4185 2HE2 GLN A 282     -10.210  14.469  -4.416  1.00 86.91           H
ATOM   4186  N   GLN A 283      -5.298  12.363  -1.721  1.00 97.31           N
ATOM   4187  H   GLN A 283      -5.200  13.358  -1.746  1.00 97.31           H
ATOM   4188  CA  GLN A 283      -4.388  11.587  -0.870  1.00 97.68           C
ATOM   4189  HA  GLN A 283      -3.902  10.982  -1.501  1.00 97.68           H
ATOM   4190  C   GLN A 283      -5.167  10.760   0.157  1.00 97.85           C
ATOM   4191  O   GLN A 283      -4.910   9.571   0.319  1.00 97.59           O
ATOM   4192  CB  GLN A 283      -3.399  12.509  -0.137  1.00 97.70           C
ATOM   4193 1HB  GLN A 283      -3.922  13.209   0.349  1.00 97.70           H
ATOM   4194 2HB  GLN A 283      -2.885  11.959   0.522  1.00 97.70           H
ATOM   4195  CG  GLN A 283      -2.397  13.214  -1.054  1.00 96.97           C
ATOM   4196 1HG  GLN A 283      -1.909  12.521  -1.584  1.00 96.97           H
ATOM   4197 2HG  GLN A 283      -2.902  13.814  -1.674  1.00 96.97           H
ATOM   4198  CD  GLN A 283      -1.371  14.056  -0.273  1.00 96.62           C
ATOM   4199  OE1 GLN A 283      -1.189  13.913   0.933  1.00 93.14           O
ATOM   4200  NE2 GLN A 283      -0.658  14.927  -0.922  1.00 92.38           N
ATOM   4201 1HE2 GLN A 283       0.029  15.471  -0.439  1.00 92.38           H
ATOM   4202 2HE2 GLN A 283      -0.796  15.054  -1.904  1.00 92.38           H
ATOM   4203  N   LEU A 284      -6.140  11.396   0.822  1.00 97.48           N
ATOM   4204  H   LEU A 284      -6.317  12.356   0.604  1.00 97.48           H
ATOM   4205  CA  LEU A 284      -6.955  10.755   1.851  1.00 97.30           C
ATOM   4206  HA  LEU A 284      -6.323  10.324   2.495  1.00 97.30           H
ATOM   4207  C   LEU A 284      -7.829   9.636   1.278  1.00 97.54           C
ATOM   4208  O   LEU A 284      -7.899   8.560   1.873  1.00 97.28           O
ATOM   4209  CB  LEU A 284      -7.788  11.842   2.543  1.00 96.83           C
ATOM   4210 1HB  LEU A 284      -7.166  12.552   2.873  1.00 96.83           H
ATOM   4211 2HB  LEU A 284      -8.415  12.234   1.869  1.00 96.83           H
ATOM   4212  CG  LEU A 284      -8.614  11.320   3.737  1.00 92.35           C
ATOM   4213  HG  LEU A 284      -9.183  10.561   3.422  1.00 92.35           H
ATOM   4214  CD1 LEU A 284      -7.727  10.793   4.860  1.00 89.01           C
ATOM   4215 1HD1 LEU A 284      -8.278  10.459   5.625  1.00 89.01           H
ATOM   4216 2HD1 LEU A 284      -7.123  11.511   5.206  1.00 89.01           H
ATOM   4217 3HD1 LEU A 284      -7.155  10.038   4.540  1.00 89.01           H
ATOM   4218  CD2 LEU A 284      -9.472  12.465   4.281  1.00 89.04           C
ATOM   4219 1HD2 LEU A 284     -10.023  12.162   5.059  1.00 89.04           H
ATOM   4220 2HD2 LEU A 284     -10.095  12.811   3.579  1.00 89.04           H
ATOM   4221 3HD2 LEU A 284      -8.901  13.227   4.587  1.00 89.04           H
ATOM   4222  N   VAL A 285      -8.443   9.846   0.110  1.00 97.75           N
ATOM   4223  H   VAL A 285      -8.365  10.752  -0.307  1.00 97.75           H
ATOM   4224  CA  VAL A 285      -9.228   8.820  -0.599  1.00 97.87           C
ATOM   4225  HA  VAL A 285      -9.966   8.560   0.024  1.00 97.87           H
ATOM   4226  C   VAL A 285      -8.374   7.576  -0.884  1.00 97.81           C
ATOM   4227  O   VAL A 285      -8.795   6.462  -0.576  1.00 97.34           O
ATOM   4228  CB  VAL A 285      -9.826   9.404  -1.901  1.00 97.46           C
ATOM   4229  HB  VAL A 285      -9.075   9.884  -2.354  1.00 97.46           H
ATOM   4230  CG1 VAL A 285     -10.364   8.335  -2.854  1.00 94.93           C
ATOM   4231 1HG1 VAL A 285     -10.741   8.750  -3.682  1.00 94.93           H
ATOM   4232 2HG1 VAL A 285     -11.089   7.800  -2.420  1.00 94.93           H
ATOM   4233 3HG1 VAL A 285      -9.639   7.703  -3.130  1.00 94.93           H
ATOM   4234  CG2 VAL A 285     -10.997  10.346  -1.579  1.00 95.03           C
ATOM   4235 1HG2 VAL A 285     -11.390  10.728  -2.415  1.00 95.03           H
ATOM   4236 2HG2 VAL A 285     -10.697  11.107  -1.004  1.00 95.03           H
ATOM   4237 3HG2 VAL A 285     -11.723   9.861  -1.092  1.00 95.03           H
ATOM   4238  N   LEU A 286      -7.153   7.757  -1.398  1.00 97.93           N
ATOM   4239  H   LEU A 286      -6.851   8.686  -1.611  1.00 97.93           H
ATOM   4240  CA  LEU A 286      -6.243   6.638  -1.660  1.00 97.94           C
ATOM   4241  HA  LEU A 286      -6.765   6.006  -2.233  1.00 97.94           H
ATOM   4242  C   LEU A 286      -5.842   5.917  -0.368  1.00 97.90           C
ATOM   4243  O   LEU A 286      -5.965   4.693  -0.282  1.00 97.57           O
ATOM   4244  CB  LEU A 286      -4.991   7.140  -2.399  1.00 97.86           C
ATOM   4245 1HB  LEU A 286      -4.635   7.931  -1.902  1.00 97.86           H
ATOM   4246 2HB  LEU A 286      -4.311   6.407  -2.390  1.00 97.86           H
ATOM   4247  CG  LEU A 286      -5.224   7.559  -3.864  1.00 97.41           C
ATOM   4248  HG  LEU A 286      -5.980   8.214  -3.877  1.00 97.41           H
ATOM   4249  CD1 LEU A 286      -3.940   8.177  -4.424  1.00 96.29           C
ATOM   4250 1HD1 LEU A 286      -4.063   8.459  -5.376  1.00 96.29           H
ATOM   4251 2HD1 LEU A 286      -3.184   7.523  -4.392  1.00 96.29           H
ATOM   4252 3HD1 LEU A 286      -3.671   8.983  -3.897  1.00 96.29           H
ATOM   4253  CD2 LEU A 286      -5.605   6.376  -4.750  1.00 96.11           C
ATOM   4254 1HD2 LEU A 286      -5.752   6.669  -5.695  1.00 96.11           H
ATOM   4255 2HD2 LEU A 286      -6.447   5.944  -4.428  1.00 96.11           H
ATOM   4256 3HD2 LEU A 286      -4.885   5.682  -4.751  1.00 96.11           H
ATOM   4257  N   VAL A 287      -5.404   6.661   0.660  1.00 98.10           N
ATOM   4258  H   VAL A 287      -5.402   7.656   0.563  1.00 98.10           H
ATOM   4259  CA  VAL A 287      -4.928   6.076   1.921  1.00 98.01           C
ATOM   4260  HA  VAL A 287      -4.235   5.404   1.659  1.00 98.01           H
ATOM   4261  C   VAL A 287      -6.040   5.327   2.642  1.00 98.00           C
ATOM   4262  O   VAL A 287      -5.820   4.179   3.034  1.00 97.49           O
ATOM   4263  CB  VAL A 287      -4.281   7.152   2.817  1.00 97.63           C
ATOM   4264  HB  VAL A 287      -4.931   7.910   2.870  1.00 97.63           H
ATOM   4265  CG1 VAL A 287      -3.983   6.635   4.231  1.00 94.85           C
ATOM   4266 1HG1 VAL A 287      -3.565   7.349   4.793  1.00 94.85           H
ATOM   4267 2HG1 VAL A 287      -3.355   5.858   4.203  1.00 94.85           H
ATOM   4268 3HG1 VAL A 287      -4.821   6.336   4.687  1.00 94.85           H
ATOM   4269  CG2 VAL A 287      -2.939   7.588   2.218  1.00 94.98           C
ATOM   4270 1HG2 VAL A 287      -2.503   8.286   2.786  1.00 94.98           H
ATOM   4271 2HG2 VAL A 287      -3.062   7.969   1.302  1.00 94.98           H
ATOM   4272 3HG2 VAL A 287      -2.310   6.814   2.146  1.00 94.98           H
ATOM   4273  N   ARG A 288      -7.243   5.904   2.769  1.00 97.77           N
ATOM   4274  H   ARG A 288      -7.366   6.831   2.415  1.00 97.77           H
ATOM   4275  CA  ARG A 288      -8.395   5.235   3.407  1.00 97.44           C
ATOM   4276  HA  ARG A 288      -8.094   5.048   4.342  1.00 97.44           H
ATOM   4277  C   ARG A 288      -8.747   3.904   2.736  1.00 97.22           C
ATOM   4278  O   ARG A 288      -9.084   2.946   3.421  1.00 96.81           O
ATOM   4279  CB  ARG A 288      -9.620   6.161   3.398  1.00 97.14           C
ATOM   4280 1HB  ARG A 288      -9.678   6.615   2.509  1.00 97.14           H
ATOM   4281 2HB  ARG A 288     -10.443   5.613   3.547  1.00 97.14           H
ATOM   4282  CG  ARG A 288      -9.523   7.227   4.499  1.00 94.18           C
ATOM   4283 1HG  ARG A 288      -9.457   6.777   5.389  1.00 94.18           H
ATOM   4284 2HG  ARG A 288      -8.708   7.786   4.346  1.00 94.18           H
ATOM   4285  CD  ARG A 288     -10.766   8.127   4.478  1.00 92.55           C
ATOM   4286 1HD  ARG A 288     -10.741   8.725   3.677  1.00 92.55           H
ATOM   4287 2HD  ARG A 288     -11.593   7.566   4.450  1.00 92.55           H
ATOM   4288  NE  ARG A 288     -10.826   8.973   5.679  1.00 89.32           N
ATOM   4289  HE  ARG A 288     -10.187   8.753   6.416  1.00 89.32           H
ATOM   4290  CZ  ARG A 288     -11.637   9.993   5.883  1.00 88.22           C
ATOM   4291  NH1 ARG A 288     -12.478  10.414   4.971  1.00 84.48           N
ATOM   4292 1HH1 ARG A 288     -12.521   9.958   4.082  1.00 84.48           H
ATOM   4293 2HH1 ARG A 288     -13.077  11.191   5.164  1.00 84.48           H
ATOM   4294  NH2 ARG A 288     -11.626  10.602   7.044  1.00 82.63           N
ATOM   4295 1HH2 ARG A 288     -11.006  10.292   7.765  1.00 82.63           H
ATOM   4296 2HH2 ARG A 288     -12.237  11.376   7.208  1.00 82.63           H
ATOM   4297  N   ASN A 289      -8.617   3.833   1.417  1.00 97.40           N
ATOM   4298  H   ASN A 289      -8.306   4.638   0.911  1.00 97.40           H
ATOM   4299  CA  ASN A 289      -8.919   2.601   0.688  1.00 97.06           C
ATOM   4300  HA  ASN A 289      -9.737   2.219   1.118  1.00 97.06           H
ATOM   4301  C   ASN A 289      -7.830   1.526   0.824  1.00 97.21           C
ATOM   4302  O   ASN A 289      -8.135   0.332   0.802  1.00 96.05           O
ATOM   4303  CB  ASN A 289      -9.164   2.979  -0.780  1.00 96.15           C
ATOM   4304 1HB  ASN A 289      -9.890   3.665  -0.832  1.00 96.15           H
ATOM   4305 2HB  ASN A 289      -8.324   3.352  -1.174  1.00 96.15           H
ATOM   4306  CG  ASN A 289      -9.580   1.774  -1.582  1.00 86.59           C
ATOM   4307  OD1 ASN A 289     -10.698   1.299  -1.510  1.00 76.79           O
ATOM   4308  ND2 ASN A 289      -8.692   1.216  -2.370  1.00 74.14           N
ATOM   4309 1HD2 ASN A 289      -8.936   0.407  -2.905  1.00 74.14           H
ATOM   4310 2HD2 ASN A 289      -7.771   1.599  -2.436  1.00 74.14           H
ATOM   4311  N   CYS A 290      -6.539   1.892   0.946  1.00 97.48           N
ATOM   4312  H   CYS A 290      -6.322   2.852   1.124  1.00 97.48           H
ATOM   4313  CA  CYS A 290      -5.444   0.926   0.826  1.00 97.51           C
ATOM   4314  HA  CYS A 290      -5.923   0.058   0.694  1.00 97.51           H
ATOM   4315  C   CYS A 290      -4.598   0.711   2.089  1.00 98.00           C
ATOM   4316  O   CYS A 290      -3.764  -0.195   2.086  1.00 97.59           O
ATOM   4317  CB  CYS A 290      -4.578   1.293  -0.387  1.00 96.42           C
ATOM   4318 1HB  CYS A 290      -4.018   0.485  -0.570  1.00 96.42           H
ATOM   4319 2HB  CYS A 290      -5.220   1.432  -1.141  1.00 96.42           H
ATOM   4320  SG  CYS A 290      -3.576   2.775  -0.039  1.00 94.83           S
ATOM   4321  HG  CYS A 290      -2.303   2.436   0.045  1.00 94.83           H
ATOM   4322  N   TRP A 291      -4.804   1.473   3.180  1.00 97.85           N
ATOM   4323  H   TRP A 291      -5.567   2.119   3.171  1.00 97.85           H
ATOM   4324  CA  TRP A 291      -3.962   1.402   4.384  1.00 98.08           C
ATOM   4325  HA  TRP A 291      -3.062   1.698   4.063  1.00 98.08           H
ATOM   4326  C   TRP A 291      -3.830  -0.020   4.942  1.00 98.20           C
ATOM   4327  O   TRP A 291      -2.725  -0.447   5.296  1.00 98.15           O
ATOM   4328  CB  TRP A 291      -4.497   2.344   5.474  1.00 98.06           C
ATOM   4329 1HB  TRP A 291      -3.795   2.436   6.180  1.00 98.06           H
ATOM   4330 2HB  TRP A 291      -4.671   3.237   5.058  1.00 98.06           H
ATOM   4331  CG  TRP A 291      -5.770   1.910   6.159  1.00 98.17           C
ATOM   4332  CD1 TRP A 291      -7.014   2.306   5.834  1.00 97.70           C
ATOM   4333  HD1 TRP A 291      -7.238   2.969   5.119  1.00 97.70           H
ATOM   4334  CD2 TRP A 291      -5.930   0.957   7.248  1.00 97.97           C
ATOM   4335  NE1 TRP A 291      -7.937   1.660   6.636  1.00 97.46           N
ATOM   4336  HE1 TRP A 291      -8.926   1.797   6.579  1.00 97.46           H
ATOM   4337  CE2 TRP A 291      -7.328   0.811   7.517  1.00 97.72           C
ATOM   4338  CE3 TRP A 291      -5.038   0.198   8.040  1.00 97.62           C
ATOM   4339  HE3 TRP A 291      -4.052   0.292   7.901  1.00 97.62           H
ATOM   4340  CZ2 TRP A 291      -7.817  -0.081   8.498  1.00 96.93           C
ATOM   4341  HZ2 TRP A 291      -8.800  -0.173   8.655  1.00 96.93           H
ATOM   4342  CZ3 TRP A 291      -5.522  -0.692   9.027  1.00 97.04           C
ATOM   4343  HZ3 TRP A 291      -4.875  -1.225   9.573  1.00 97.04           H
ATOM   4344  CH2 TRP A 291      -6.901  -0.836   9.249  1.00 96.48           C
ATOM   4345  HH2 TRP A 291      -7.231  -1.477   9.942  1.00 96.48           H
ATOM   4346  N   ALA A 292      -4.919  -0.766   4.952  1.00 98.07           N
ATOM   4347  H   ALA A 292      -5.764  -0.370   4.593  1.00 98.07           H
ATOM   4348  CA  ALA A 292      -4.961  -2.130   5.454  1.00 98.20           C
ATOM   4349  HA  ALA A 292      -4.561  -2.115   6.371  1.00 98.20           H
ATOM   4350  C   ALA A 292      -4.100  -3.082   4.612  1.00 98.49           C
ATOM   4351  O   ALA A 292      -3.281  -3.835   5.142  1.00 98.21           O
ATOM   4352  CB  ALA A 292      -6.435  -2.563   5.488  1.00 97.96           C
ATOM   4353 1HB  ALA A 292      -6.981  -1.933   6.040  1.00 97.96           H
ATOM   4354 2HB  ALA A 292      -6.531  -3.478   5.881  1.00 97.96           H
ATOM   4355 3HB  ALA A 292      -6.824  -2.581   4.567  1.00 97.96           H
ATOM   4356  N   SER A 293      -4.225  -3.002   3.282  1.00 98.28           N
ATOM   4357  H   SER A 293      -4.893  -2.359   2.908  1.00 98.28           H
ATOM   4358  CA  SER A 293      -3.436  -3.805   2.343  1.00 98.31           C
ATOM   4359  HA  SER A 293      -3.554  -4.751   2.646  1.00 98.31           H
ATOM   4360  C   SER A 293      -1.946  -3.453   2.384  1.00 98.52           C
ATOM   4361  O   SER A 293      -1.091  -4.334   2.359  1.00 98.27           O
ATOM   4362  CB  SER A 293      -3.967  -3.592   0.925  1.00 97.88           C
ATOM   4363 1HB  SER A 293      -3.924  -2.626   0.670  1.00 97.88           H
ATOM   4364 2HB  SER A 293      -3.448  -4.135   0.265  1.00 97.88           H
ATOM   4365  OG  SER A 293      -5.322  -3.999   0.849  1.00 92.61           O
ATOM   4366  HG  SER A 293      -5.887  -3.227   0.832  1.00 92.61           H
ATOM   4367  N   LEU A 294      -1.615  -2.156   2.485  1.00 98.37           N
ATOM   4368  H   LEU A 294      -2.345  -1.474   2.451  1.00 98.37           H
ATOM   4369  CA  LEU A 294      -0.240  -1.695   2.642  1.00 98.33           C
ATOM   4370  HA  LEU A 294       0.260  -2.120   1.887  1.00 98.33           H
ATOM   4371  C   LEU A 294       0.376  -2.157   3.963  1.00 98.45           C
ATOM   4372  O   LEU A 294       1.520  -2.599   3.979  1.00 98.22           O
ATOM   4373  CB  LEU A 294      -0.201  -0.161   2.564  1.00 98.16           C
ATOM   4374 1HB  LEU A 294      -0.864   0.195   3.222  1.00 98.16           H
ATOM   4375 2HB  LEU A 294       0.718   0.135   2.824  1.00 98.16           H
ATOM   4376  CG  LEU A 294      -0.522   0.456   1.194  1.00 97.59           C
ATOM   4377  HG  LEU A 294      -1.434   0.150   0.923  1.00 97.59           H
ATOM   4378  CD1 LEU A 294      -0.431   1.977   1.327  1.00 96.67           C
ATOM   4379 1HD1 LEU A 294      -0.633   2.426   0.456  1.00 96.67           H
ATOM   4380 2HD1 LEU A 294       0.485   2.258   1.612  1.00 96.67           H
ATOM   4381 3HD1 LEU A 294      -1.082   2.317   2.006  1.00 96.67           H
ATOM   4382  CD2 LEU A 294       0.451   0.017   0.103  1.00 96.31           C
ATOM   4383 1HD2 LEU A 294       0.217   0.434  -0.775  1.00 96.31           H
ATOM   4384 2HD2 LEU A 294       0.434  -0.976  -0.014  1.00 96.31           H
ATOM   4385 3HD2 LEU A 294       1.388   0.284   0.330  1.00 96.31           H
ATOM   4386  N   LEU A 295      -0.399  -2.107   5.051  1.00 98.26           N
ATOM   4387  H   LEU A 295      -1.306  -1.693   4.975  1.00 98.26           H
ATOM   4388  CA  LEU A 295       0.025  -2.631   6.343  1.00 98.34           C
ATOM   4389  HA  LEU A 295       0.880  -2.163   6.568  1.00 98.34           H
ATOM   4390  C   LEU A 295       0.312  -4.132   6.263  1.00 98.49           C
ATOM   4391  O   LEU A 295       1.352  -4.559   6.747  1.00 98.29           O
ATOM   4392  CB  LEU A 295      -1.032  -2.307   7.401  1.00 98.20           C
ATOM   4393 1HB  LEU A 295      -1.113  -1.313   7.468  1.00 98.20           H
ATOM   4394 2HB  LEU A 295      -1.904  -2.694   7.101  1.00 98.20           H
ATOM   4395  CG  LEU A 295      -0.702  -2.867   8.797  1.00 97.81           C
ATOM   4396  HG  LEU A 295      -0.559  -3.852   8.703  1.00 97.81           H
ATOM   4397  CD1 LEU A 295       0.571  -2.257   9.384  1.00 96.20           C
ATOM   4398 1HD1 LEU A 295       0.765  -2.635  10.289  1.00 96.20           H
ATOM   4399 2HD1 LEU A 295       0.483  -1.265   9.477  1.00 96.20           H
ATOM   4400 3HD1 LEU A 295       1.360  -2.442   8.798  1.00 96.20           H
ATOM   4401  CD2 LEU A 295      -1.856  -2.581   9.745  1.00 96.04           C
ATOM   4402 1HD2 LEU A 295      -1.665  -2.936  10.660  1.00 96.04           H
ATOM   4403 2HD2 LEU A 295      -2.700  -3.007   9.420  1.00 96.04           H
ATOM   4404 3HD2 LEU A 295      -2.019  -1.598   9.825  1.00 96.04           H
ATOM   4405  N   MET A 296      -0.528  -4.931   5.604  1.00 98.49           N
ATOM   4406  H   MET A 296      -1.360  -4.539   5.212  1.00 98.49           H
ATOM   4407  CA  MET A 296      -0.272  -6.364   5.435  1.00 98.48           C
ATOM   4408  HA  MET A 296      -0.212  -6.707   6.372  1.00 98.48           H
ATOM   4409  C   MET A 296       1.055  -6.640   4.714  1.00 98.57           C
ATOM   4410  O   MET A 296       1.803  -7.523   5.135  1.00 98.37           O
ATOM   4411  CB  MET A 296      -1.426  -7.045   4.687  1.00 98.34           C
ATOM   4412 1HB  MET A 296      -1.623  -6.519   3.860  1.00 98.34           H
ATOM   4413 2HB  MET A 296      -1.139  -7.969   4.434  1.00 98.34           H
ATOM   4414  CG  MET A 296      -2.710  -7.148   5.508  1.00 96.70           C
ATOM   4415 1HG  MET A 296      -2.965  -6.195   5.672  1.00 96.70           H
ATOM   4416 2HG  MET A 296      -3.364  -7.564   4.876  1.00 96.70           H
ATOM   4417  SD  MET A 296      -2.582  -8.086   7.056  1.00 95.43           S
ATOM   4418  CE  MET A 296      -2.292  -6.753   8.245  1.00 87.17           C
ATOM   4419 1HE  MET A 296      -2.197  -7.115   9.172  1.00 87.17           H
ATOM   4420 2HE  MET A 296      -3.051  -6.102   8.245  1.00 87.17           H
ATOM   4421 3HE  MET A 296      -1.456  -6.251   8.023  1.00 87.17           H
ATOM   4422  N   LEU A 297       1.381  -5.863   3.674  1.00 98.51           N
ATOM   4423  H   LEU A 297       0.711  -5.197   3.346  1.00 98.51           H
ATOM   4424  CA  LEU A 297       2.679  -5.945   2.993  1.00 98.57           C
ATOM   4425  HA  LEU A 297       2.796  -6.910   2.757  1.00 98.57           H
ATOM   4426  C   LEU A 297       3.837  -5.538   3.912  1.00 98.45           C
ATOM   4427  O   LEU A 297       4.884  -6.172   3.876  1.00 98.19           O
ATOM   4428  CB  LEU A 297       2.654  -5.072   1.726  1.00 98.40           C
ATOM   4429 1HB  LEU A 297       2.274  -4.179   1.969  1.00 98.40           H
ATOM   4430 2HB  LEU A 297       3.595  -4.959   1.406  1.00 98.40           H
ATOM   4431  CG  LEU A 297       1.823  -5.644   0.569  1.00 98.12           C
ATOM   4432  HG  LEU A 297       0.948  -5.942   0.951  1.00 98.12           H
ATOM   4433  CD1 LEU A 297       1.619  -4.575  -0.508  1.00 97.26           C
ATOM   4434 1HD1 LEU A 297       1.079  -4.932  -1.270  1.00 97.26           H
ATOM   4435 2HD1 LEU A 297       2.496  -4.262  -0.873  1.00 97.26           H
ATOM   4436 3HD1 LEU A 297       1.139  -3.780  -0.137  1.00 97.26           H
ATOM   4437  CD2 LEU A 297       2.528  -6.832  -0.093  1.00 97.02           C
ATOM   4438 1HD2 LEU A 297       1.981  -7.199  -0.845  1.00 97.02           H
ATOM   4439 2HD2 LEU A 297       2.681  -7.570   0.565  1.00 97.02           H
ATOM   4440 3HD2 LEU A 297       3.417  -6.561  -0.463  1.00 97.02           H
ATOM   4441  N   GLU A 298       3.668  -4.512   4.748  1.00 98.12           N
ATOM   4442  H   GLU A 298       2.808  -4.003   4.708  1.00 98.12           H
ATOM   4443  CA  GLU A 298       4.683  -4.092   5.725  1.00 98.03           C
ATOM   4444  HA  GLU A 298       5.528  -3.970   5.204  1.00 98.03           H
ATOM   4445  C   GLU A 298       4.918  -5.170   6.789  1.00 98.23           C
ATOM   4446  O   GLU A 298       6.056  -5.541   7.043  1.00 97.82           O
ATOM   4447  CB  GLU A 298       4.259  -2.768   6.380  1.00 97.73           C
ATOM   4448 1HB  GLU A 298       3.987  -2.133   5.657  1.00 97.73           H
ATOM   4449 2HB  GLU A 298       3.477  -2.949   6.976  1.00 97.73           H
ATOM   4450  CG  GLU A 298       5.382  -2.111   7.221  1.00 94.62           C
ATOM   4451 1HG  GLU A 298       4.996  -1.342   7.730  1.00 94.62           H
ATOM   4452 2HG  GLU A 298       5.742  -2.788   7.863  1.00 94.62           H
ATOM   4453  CD  GLU A 298       6.544  -1.591   6.352  1.00 95.30           C
ATOM   4454  OE1 GLU A 298       7.723  -1.708   6.760  1.00 88.56           O
ATOM   4455  OE2 GLU A 298       6.266  -1.066   5.261  1.00 90.51           O
ATOM   4456  N   LEU A 299       3.853  -5.743   7.360  1.00 98.22           N
ATOM   4457  H   LEU A 299       2.943  -5.429   7.088  1.00 98.22           H
ATOM   4458  CA  LEU A 299       3.950  -6.807   8.364  1.00 98.14           C
ATOM   4459  HA  LEU A 299       4.567  -6.448   9.064  1.00 98.14           H
ATOM   4460  C   LEU A 299       4.568  -8.085   7.787  1.00 98.14           C
ATOM   4461  O   LEU A 299       5.329  -8.765   8.478  1.00 97.68           O
ATOM   4462  CB  LEU A 299       2.562  -7.097   8.962  1.00 98.17           C
ATOM   4463 1HB  LEU A 299       1.952  -7.352   8.212  1.00 98.17           H
ATOM   4464 2HB  LEU A 299       2.655  -7.867   9.593  1.00 98.17           H
ATOM   4465  CG  LEU A 299       1.905  -5.937   9.728  1.00 97.77           C
ATOM   4466  HG  LEU A 299       1.745  -5.203   9.068  1.00 97.77           H
ATOM   4467  CD1 LEU A 299       0.597  -6.427  10.356  1.00 96.54           C
ATOM   4468 1HD1 LEU A 299       0.145  -5.692  10.862  1.00 96.54           H
ATOM   4469 2HD1 LEU A 299       0.765  -7.180  10.992  1.00 96.54           H
ATOM   4470 3HD1 LEU A 299      -0.038  -6.752   9.655  1.00 96.54           H
ATOM   4471  CD2 LEU A 299       2.789  -5.355  10.827  1.00 96.59           C
ATOM   4472 1HD2 LEU A 299       2.326  -4.605  11.300  1.00 96.59           H
ATOM   4473 2HD2 LEU A 299       3.643  -4.999  10.449  1.00 96.59           H
ATOM   4474 3HD2 LEU A 299       3.020  -6.051  11.507  1.00 96.59           H
ATOM   4475  N   ALA A 300       4.295  -8.394   6.519  1.00 98.49           N
ATOM   4476  H   ALA A 300       3.612  -7.851   6.030  1.00 98.49           H
ATOM   4477  CA  ALA A 300       4.948  -9.487   5.817  1.00 98.40           C
ATOM   4478  HA  ALA A 300       4.834 -10.287   6.406  1.00 98.40           H
ATOM   4479  C   ALA A 300       6.455  -9.226   5.632  1.00 98.38           C
ATOM   4480  O   ALA A 300       7.269 -10.125   5.862  1.00 97.77           O
ATOM   4481  CB  ALA A 300       4.255  -9.708   4.466  1.00 98.36           C
ATOM   4482 1HB  ALA A 300       3.277  -9.877   4.588  1.00 98.36           H
ATOM   4483 2HB  ALA A 300       4.645 -10.494   3.987  1.00 98.36           H
ATOM   4484 3HB  ALA A 300       4.357  -8.907   3.876  1.00 98.36           H
ATOM   4485  N   GLN A 301       6.826  -7.998   5.268  1.00 98.31           N
ATOM   4486  H   GLN A 301       6.108  -7.327   5.082  1.00 98.31           H
ATOM   4487  CA  GLN A 301       8.222  -7.571   5.124  1.00 98.17           C
ATOM   4488  HA  GLN A 301       8.658  -8.226   4.507  1.00 98.17           H
ATOM   4489  C   GLN A 301       8.986  -7.638   6.453  1.00 97.94           C
ATOM   4490  O   GLN A 301      10.112  -8.135   6.488  1.00 97.04           O
ATOM   4491  CB  GLN A 301       8.242  -6.156   4.518  1.00 97.82           C
ATOM   4492 1HB  GLN A 301       7.710  -6.156   3.671  1.00 97.82           H
ATOM   4493 2HB  GLN A 301       7.833  -5.516   5.169  1.00 97.82           H
ATOM   4494  CG  GLN A 301       9.666  -5.696   4.204  1.00 96.89           C
ATOM   4495 1HG  GLN A 301      10.180  -5.655   5.061  1.00 96.89           H
ATOM   4496 2HG  GLN A 301      10.087  -6.368   3.595  1.00 96.89           H
ATOM   4497  CD  GLN A 301       9.743  -4.326   3.533  1.00 96.56           C
ATOM   4498  OE1 GLN A 301       8.772  -3.685   3.154  1.00 93.71           O
ATOM   4499  NE2 GLN A 301      10.935  -3.813   3.335  1.00 92.31           N
ATOM   4500 1HE2 GLN A 301      11.029  -2.924   2.886  1.00 92.31           H
ATOM   4501 2HE2 GLN A 301      11.749  -4.311   3.633  1.00 92.31           H
ATOM   4502  N   ASP A 302       8.355  -7.208   7.552  1.00 97.61           N
ATOM   4503  H   ASP A 302       7.438  -6.826   7.440  1.00 97.61           H
ATOM   4504  CA  ASP A 302       8.909  -7.256   8.903  1.00 97.24           C
ATOM   4505  HA  ASP A 302       9.874  -7.024   8.782  1.00 97.24           H
ATOM   4506  C   ASP A 302       8.861  -8.663   9.535  1.00 97.24           C
ATOM   4507  O   ASP A 302       9.315  -8.854  10.659  1.00 95.70           O
ATOM   4508  CB  ASP A 302       8.199  -6.212   9.787  1.00 96.58           C
ATOM   4509 1HB  ASP A 302       7.219  -6.257   9.592  1.00 96.58           H
ATOM   4510 2HB  ASP A 302       8.360  -6.457  10.743  1.00 96.58           H
ATOM   4511  CG  ASP A 302       8.652  -4.756   9.590  1.00 94.44           C
ATOM   4512  OD1 ASP A 302       9.725  -4.485   9.006  1.00 91.20           O
ATOM   4513  OD2 ASP A 302       8.010  -3.844  10.171  1.00 90.70           O
ATOM   4514  N   ARG A 303       8.331  -9.668   8.810  1.00 97.66           N
ATOM   4515  H   ARG A 303       7.997  -9.454   7.892  1.00 97.66           H
ATOM   4516  CA  ARG A 303       8.210 -11.063   9.279  1.00 97.47           C
ATOM   4517  HA  ARG A 303       7.664 -11.516   8.575  1.00 97.47           H
ATOM   4518  C   ARG A 303       7.426 -11.187  10.597  1.00 97.52           C
ATOM   4519  O   ARG A 303       7.766 -12.024  11.437  1.00 95.82           O
ATOM   4520  CB  ARG A 303       9.590 -11.739   9.354  1.00 96.67           C
ATOM   4521 1HB  ARG A 303      10.166 -11.197   9.966  1.00 96.67           H
ATOM   4522 2HB  ARG A 303       9.465 -12.654   9.737  1.00 96.67           H
ATOM   4523  CG  ARG A 303      10.321 -11.877   7.997  1.00 93.11           C
ATOM   4524 1HG  ARG A 303      10.204 -11.035   7.471  1.00 93.11           H
ATOM   4525 2HG  ARG A 303      11.295 -12.037   8.160  1.00 93.11           H
ATOM   4526  CD  ARG A 303       9.759 -13.045   7.188  1.00 87.95           C
ATOM   4527 1HD  ARG A 303       9.807 -13.883   7.731  1.00 87.95           H
ATOM   4528 2HD  ARG A 303       8.807 -12.858   6.946  1.00 87.95           H
ATOM   4529  NE  ARG A 303      10.516 -13.263   5.940  1.00 82.07           N
ATOM   4530  HE  ARG A 303      10.972 -12.465   5.546  1.00 82.07           H
ATOM   4531  CZ  ARG A 303      10.653 -14.406   5.289  1.00 75.80           C
ATOM   4532  NH1 ARG A 303      10.129 -15.526   5.720  1.00 69.10           N
ATOM   4533 1HH1 ARG A 303       9.603 -15.537   6.570  1.00 69.10           H
ATOM   4534 2HH1 ARG A 303      10.255 -16.370   5.199  1.00 69.10           H
ATOM   4535  NH2 ARG A 303      11.325 -14.462   4.166  1.00 68.72           N
ATOM   4536 1HH2 ARG A 303      11.742 -13.634   3.791  1.00 68.72           H
ATOM   4537 2HH2 ARG A 303      11.421 -15.333   3.684  1.00 68.72           H
ATOM   4538  N   LEU A 304       6.360 -10.396  10.778  1.00 96.63           N
ATOM   4539  H   LEU A 304       6.115  -9.746  10.058  1.00 96.63           H
ATOM   4540  CA  LEU A 304       5.539 -10.447  11.990  1.00 96.62           C
ATOM   4541  HA  LEU A 304       6.182 -10.333  12.747  1.00 96.62           H
ATOM   4542  C   LEU A 304       4.839 -11.804  12.134  1.00 96.70           C
ATOM   4543  O   LEU A 304       4.010 -12.182  11.312  1.00 95.93           O
ATOM   4544  CB  LEU A 304       4.519  -9.300  12.000  1.00 96.38           C
ATOM   4545 1HB  LEU A 304       5.012  -8.436  11.903  1.00 96.38           H
ATOM   4546 2HB  LEU A 304       3.899  -9.420  11.224  1.00 96.38           H
ATOM   4547  CG  LEU A 304       3.687  -9.259  13.306  1.00 95.05           C
ATOM   4548  HG  LEU A 304       3.345 -10.184  13.472  1.00 95.05           H
ATOM   4549  CD1 LEU A 304       4.536  -8.800  14.496  1.00 89.58           C
ATOM   4550 1HD1 LEU A 304       3.993  -8.776  15.335  1.00 89.58           H
ATOM   4551 2HD1 LEU A 304       4.904  -7.883  14.341  1.00 89.58           H
ATOM   4552 3HD1 LEU A 304       5.307  -9.419  14.646  1.00 89.58           H
ATOM   4553  CD2 LEU A 304       2.512  -8.307  13.176  1.00 89.25           C
ATOM   4554 1HD2 LEU A 304       1.976  -8.282  14.020  1.00 89.25           H
ATOM   4555 2HD2 LEU A 304       1.904  -8.588  12.434  1.00 89.25           H
ATOM   4556 3HD2 LEU A 304       2.824  -7.377  12.982  1.00 89.25           H
ATOM   4557  N   GLN A 305       5.127 -12.501  13.232  1.00 96.58           N
ATOM   4558  H   GLN A 305       5.855 -12.157  13.825  1.00 96.58           H
ATOM   4559  CA  GLN A 305       4.451 -13.733  13.628  1.00 96.01           C
ATOM   4560  HA  GLN A 305       3.883 -14.005  12.851  1.00 96.01           H
ATOM   4561  C   GLN A 305       3.562 -13.469  14.837  1.00 95.95           C
ATOM   4562  O   GLN A 305       3.939 -12.733  15.748  1.00 94.70           O
ATOM   4563  CB  GLN A 305       5.470 -14.843  13.917  1.00 94.88           C
ATOM   4564 1HB  GLN A 305       6.109 -14.524  14.617  1.00 94.88           H
ATOM   4565 2HB  GLN A 305       4.985 -15.651  14.252  1.00 94.88           H
ATOM   4566  CG  GLN A 305       6.260 -15.224  12.662  1.00 89.14           C
ATOM   4567 1HG  GLN A 305       5.612 -15.501  11.952  1.00 89.14           H
ATOM   4568 2HG  GLN A 305       6.770 -14.421  12.353  1.00 89.14           H
ATOM   4569  CD  GLN A 305       7.251 -16.373  12.894  1.00 84.61           C
ATOM   4570  OE1 GLN A 305       7.341 -16.961  13.954  1.00 75.45           O
ATOM   4571  NE2 GLN A 305       8.020 -16.732  11.901  1.00 71.70           N
ATOM   4572 1HE2 GLN A 305       8.672 -17.481  12.019  1.00 71.70           H
ATOM   4573 2HE2 GLN A 305       7.957 -16.257  11.023  1.00 71.70           H
ATOM   4574  N   PHE A 306       2.372 -14.078  14.848  1.00 94.84           N
ATOM   4575  H   PHE A 306       2.102 -14.623  14.054  1.00 94.84           H
ATOM   4576  CA  PHE A 306       1.457 -13.976  15.973  1.00 95.00           C
ATOM   4577  HA  PHE A 306       2.043 -13.899  16.780  1.00 95.00           H
ATOM   4578  C   PHE A 306       0.611 -15.235  16.122  1.00 95.65           C
ATOM   4579  O   PHE A 306       0.259 -15.906  15.149  1.00 94.36           O
ATOM   4580  CB  PHE A 306       0.578 -12.721  15.834  1.00 94.34           C
ATOM   4581 1HB  PHE A 306       0.032 -12.623  16.666  1.00 94.34           H
ATOM   4582 2HB  PHE A 306       1.176 -11.926  15.732  1.00 94.34           H
ATOM   4583  CG  PHE A 306      -0.374 -12.738  14.655  1.00 96.26           C
ATOM   4584  CD1 PHE A 306       0.043 -12.248  13.397  1.00 94.07           C
ATOM   4585  HD1 PHE A 306       0.968 -11.886  13.283  1.00 94.07           H
ATOM   4586  CD2 PHE A 306      -1.671 -13.238  14.805  1.00 94.08           C
ATOM   4587  HD2 PHE A 306      -1.971 -13.583  15.694  1.00 94.08           H
ATOM   4588  CE1 PHE A 306      -0.839 -12.270  12.310  1.00 93.30           C
ATOM   4589  HE1 PHE A 306      -0.539 -11.927  11.420  1.00 93.30           H
ATOM   4590  CE2 PHE A 306      -2.554 -13.258  13.714  1.00 93.61           C
ATOM   4591  HE2 PHE A 306      -3.479 -13.621  13.829  1.00 93.61           H
ATOM   4592  CZ  PHE A 306      -2.145 -12.771  12.461  1.00 94.28           C
ATOM   4593  HZ  PHE A 306      -2.775 -12.780  11.685  1.00 94.28           H
ATOM   4594  N   GLU A 307       0.263 -15.533  17.373  1.00 92.57           N
ATOM   4595  H   GLU A 307       0.645 -14.974  18.109  1.00 92.57           H
ATOM   4596  CA  GLU A 307      -0.635 -16.616  17.739  1.00 93.14           C
ATOM   4597  HA  GLU A 307      -0.759 -17.141  16.897  1.00 93.14           H
ATOM   4598  C   GLU A 307      -1.982 -16.067  18.209  1.00 93.17           C
ATOM   4599  O   GLU A 307      -2.069 -14.978  18.780  1.00 91.03           O
ATOM   4600  CB  GLU A 307      -0.011 -17.508  18.821  1.00 91.71           C
ATOM   4601 1HB  GLU A 307       0.246 -16.935  19.599  1.00 91.71           H
ATOM   4602 2HB  GLU A 307      -0.691 -18.181  19.112  1.00 91.71           H
ATOM   4603  CG  GLU A 307       1.233 -18.253  18.333  1.00 83.21           C
ATOM   4604 1HG  GLU A 307       0.991 -18.764  17.508  1.00 83.21           H
ATOM   4605 2HG  GLU A 307       1.938 -17.579  18.113  1.00 83.21           H
ATOM   4606  CD  GLU A 307       1.798 -19.238  19.378  1.00 77.23           C
ATOM   4607  OE1 GLU A 307       2.710 -19.996  19.011  1.00 67.27           O
ATOM   4608  OE2 GLU A 307       1.319 -19.250  20.542  1.00 68.34           O
ATOM   4609  N   THR A 308      -3.033 -16.857  17.974  1.00 92.81           N
ATOM   4610  H   THR A 308      -2.883 -17.715  17.482  1.00 92.81           H
ATOM   4611  CA  THR A 308      -4.393 -16.529  18.401  1.00 92.93           C
ATOM   4612  HA  THR A 308      -4.293 -15.686  18.929  1.00 92.93           H
ATOM   4613  C   THR A 308      -4.963 -17.632  19.276  1.00 92.57           C
ATOM   4614  O   THR A 308      -4.632 -18.801  19.092  1.00 90.77           O
ATOM   4615  CB  THR A 308      -5.323 -16.279  17.213  1.00 91.51           C
ATOM   4616  HB  THR A 308      -6.269 -16.271  17.538  1.00 91.51           H
ATOM   4617  OG1 THR A 308      -5.245 -17.335  16.269  1.00 87.50           O
ATOM   4618  HG1 THR A 308      -5.227 -18.174  16.729  1.00 87.50           H
ATOM   4619  CG2 THR A 308      -4.971 -14.984  16.501  1.00 86.67           C
ATOM   4620 1HG2 THR A 308      -5.581 -14.824  15.725  1.00 86.67           H
ATOM   4621 2HG2 THR A 308      -4.033 -15.009  16.154  1.00 86.67           H
ATOM   4622 3HG2 THR A 308      -5.049 -14.202  17.120  1.00 86.67           H
ATOM   4623  N   VAL A 309      -5.835 -17.252  20.193  1.00 92.94           N
ATOM   4624  H   VAL A 309      -6.012 -16.272  20.278  1.00 92.94           H
ATOM   4625  CA  VAL A 309      -6.565 -18.148  21.097  1.00 92.99           C
ATOM   4626  HA  VAL A 309      -6.292 -19.086  20.883  1.00 92.99           H
ATOM   4627  C   VAL A 309      -8.057 -17.971  20.844  1.00 92.74           C
ATOM   4628  O   VAL A 309      -8.514 -16.847  20.622  1.00 89.49           O
ATOM   4629  CB  VAL A 309      -6.196 -17.870  22.562  1.00 91.73           C
ATOM   4630  HB  VAL A 309      -6.519 -16.944  22.755  1.00 91.73           H
ATOM   4631  CG1 VAL A 309      -6.860 -18.864  23.521  1.00 82.22           C
ATOM   4632 1HG1 VAL A 309      -6.610 -18.669  24.469  1.00 82.22           H
ATOM   4633 2HG1 VAL A 309      -6.580 -19.802  23.316  1.00 82.22           H
ATOM   4634 3HG1 VAL A 309      -7.856 -18.819  23.451  1.00 82.22           H
ATOM   4635  CG2 VAL A 309      -4.681 -17.980  22.780  1.00 83.00           C
ATOM   4636 1HG2 VAL A 309      -4.442 -17.799  23.734  1.00 83.00           H
ATOM   4637 2HG2 VAL A 309      -4.188 -17.323  22.210  1.00 83.00           H
ATOM   4638 3HG2 VAL A 309      -4.351 -18.895  22.549  1.00 83.00           H
ATOM   4639  N   GLU A 310      -8.806 -19.071  20.859  1.00 88.85           N
ATOM   4640  H   GLU A 310      -8.355 -19.961  20.928  1.00 88.85           H
ATOM   4641  CA  GLU A 310     -10.260 -19.023  20.779  1.00 87.81           C
ATOM   4642  HA  GLU A 310     -10.455 -18.479  19.963  1.00 87.81           H
ATOM   4643  C   GLU A 310     -10.830 -18.346  22.033  1.00 86.44           C
ATOM   4644  O   GLU A 310     -10.474 -18.687  23.159  1.00 83.63           O
ATOM   4645  CB  GLU A 310     -10.869 -20.420  20.597  1.00 84.97           C
ATOM   4646 1HB  GLU A 310     -10.547 -21.008  21.339  1.00 84.97           H
ATOM   4647 2HB  GLU A 310     -11.865 -20.342  20.641  1.00 84.97           H
ATOM   4648  CG  GLU A 310     -10.479 -21.060  19.249  1.00 76.39           C
ATOM   4649 1HG  GLU A 310     -10.726 -20.425  18.517  1.00 76.39           H
ATOM   4650 2HG  GLU A 310      -9.490 -21.206  19.245  1.00 76.39           H
ATOM   4651  CD  GLU A 310     -11.165 -22.409  18.968  1.00 73.86           C
ATOM   4652  OE1 GLU A 310     -10.951 -22.962  17.870  1.00 66.01           O
ATOM   4653  OE2 GLU A 310     -11.958 -22.902  19.800  1.00 69.05           O
ATOM   4654  N   VAL A 311     -11.714 -17.383  21.828  1.00 89.22           N
ATOM   4655  H   VAL A 311     -11.906 -17.103  20.887  1.00 89.22           H
ATOM   4656  CA  VAL A 311     -12.423 -16.709  22.915  1.00 86.57           C
ATOM   4657  HA  VAL A 311     -11.882 -16.827  23.748  1.00 86.57           H
ATOM   4658  C   VAL A 311     -13.784 -17.377  23.046  1.00 83.64           C
ATOM   4659  O   VAL A 311     -14.622 -17.281  22.150  1.00 76.22           O
ATOM   4660  CB  VAL A 311     -12.552 -15.197  22.668  1.00 83.22           C
ATOM   4661  HB  VAL A 311     -13.098 -15.079  21.839  1.00 83.22           H
ATOM   4662  CG1 VAL A 311     -13.237 -14.501  23.846  1.00 73.99           C
ATOM   4663 1HG1 VAL A 311     -13.320 -13.518  23.683  1.00 73.99           H
ATOM   4664 2HG1 VAL A 311     -12.717 -14.630  24.690  1.00 73.99           H
ATOM   4665 3HG1 VAL A 311     -14.156 -14.866  23.993  1.00 73.99           H
ATOM   4666  CG2 VAL A 311     -11.170 -14.560  22.497  1.00 76.02           C
ATOM   4667 1HG2 VAL A 311     -11.246 -13.576  22.336  1.00 76.02           H
ATOM   4668 2HG2 VAL A 311     -10.684 -14.962  21.721  1.00 76.02           H
ATOM   4669 3HG2 VAL A 311     -10.610 -14.695  23.314  1.00 76.02           H
ATOM   4670  N   SER A 312     -14.021 -18.025  24.159  1.00 81.39           N
ATOM   4671  H   SER A 312     -13.270 -18.185  24.799  1.00 81.39           H
ATOM   4672  CA  SER A 312     -15.350 -18.518  24.487  1.00 78.73           C
ATOM   4673  HA  SER A 312     -15.677 -19.031  23.693  1.00 78.73           H
ATOM   4674  C   SER A 312     -16.256 -17.322  24.768  1.00 77.47           C
ATOM   4675  O   SER A 312     -16.206 -16.741  25.850  1.00 69.70           O
ATOM   4676  CB  SER A 312     -15.298 -19.461  25.689  1.00 71.43           C
ATOM   4677 1HB  SER A 312     -14.957 -18.985  26.500  1.00 71.43           H
ATOM   4678 2HB  SER A 312     -16.202 -19.841  25.882  1.00 71.43           H
ATOM   4679  OG  SER A 312     -14.424 -20.543  25.426  1.00 60.62           O
ATOM   4680  HG  SER A 312     -14.929 -21.354  25.367  1.00 60.62           H
ATOM   4681  N   GLU A 313     -17.089 -16.937  23.798  1.00 65.42           N
ATOM   4682  H   GLU A 313     -16.962 -17.269  22.863  1.00 65.42           H
ATOM   4683  CA  GLU A 313     -18.187 -16.028  24.112  1.00 66.61           C
ATOM   4684  HA  GLU A 313     -17.744 -15.209  24.476  1.00 66.61           H
ATOM   4685  C   GLU A 313     -19.102 -16.700  25.139  1.00 65.89           C
ATOM   4686  O   GLU A 313     -19.460 -17.868  24.977  1.00 61.89           O
ATOM   4687  CB  GLU A 313     -19.003 -15.617  22.879  1.00 62.63           C
ATOM   4688 1HB  GLU A 313     -19.157 -16.428  22.314  1.00 62.63           H
ATOM   4689 2HB  GLU A 313     -19.882 -15.252  23.186  1.00 62.63           H
ATOM   4690  CG  GLU A 313     -18.299 -14.551  22.026  1.00 55.57           C
ATOM   4691 1HG  GLU A 313     -17.818 -13.923  22.638  1.00 55.57           H
ATOM   4692 2HG  GLU A 313     -17.638 -15.008  21.430  1.00 55.57           H
ATOM   4693  CD  GLU A 313     -19.264 -13.735  21.149  1.00 52.07           C
ATOM   4694  OE1 GLU A 313     -18.774 -12.779  20.501  1.00 48.28           O
ATOM   4695  OE2 GLU A 313     -20.491 -13.976  21.215  1.00 47.32           O
ATOM   4696  N   PRO A 314     -19.506 -15.990  26.208  1.00 60.57           N
ATOM   4697  CA  PRO A 314     -20.512 -16.511  27.106  1.00 61.19           C
ATOM   4698  HA  PRO A 314     -20.213 -17.366  27.530  1.00 61.19           H
ATOM   4699  C   PRO A 314     -21.769 -16.813  26.285  1.00 60.59           C
ATOM   4700  O   PRO A 314     -22.299 -15.928  25.603  1.00 57.10           O
ATOM   4701  CB  PRO A 314     -20.713 -15.440  28.185  1.00 57.60           C
ATOM   4702 1HB  PRO A 314     -21.677 -15.366  28.441  1.00 57.60           H
ATOM   4703 2HB  PRO A 314     -20.167 -15.644  28.997  1.00 57.60           H
ATOM   4704  CG  PRO A 314     -20.229 -14.155  27.513  1.00 56.29           C
ATOM   4705 1HG  PRO A 314     -20.975 -13.710  27.018  1.00 56.29           H
ATOM   4706 2HG  PRO A 314     -19.852 -13.521  28.188  1.00 56.29           H
ATOM   4707  CD  PRO A 314     -19.143 -14.629  26.547  1.00 61.07           C
ATOM   4708 1HD  PRO A 314     -19.122 -14.072  25.717  1.00 61.07           H
ATOM   4709 2HD  PRO A 314     -18.240 -14.621  26.977  1.00 61.07           H
ATOM   4710  N   SER A 315     -22.212 -18.072  26.333  1.00 56.94           N
ATOM   4711  H   SER A 315     -21.696 -18.730  26.880  1.00 56.94           H
ATOM   4712  CA  SER A 315     -23.408 -18.548  25.633  1.00 59.08           C
ATOM   4713  HA  SER A 315     -23.181 -18.579  24.659  1.00 59.08           H
ATOM   4714  C   SER A 315     -24.569 -17.576  25.862  1.00 58.34           C
ATOM   4715  O   SER A 315     -24.705 -17.014  26.950  1.00 55.85           O
ATOM   4716  CB  SER A 315     -23.775 -19.951  26.130  1.00 54.29           C
ATOM   4717 1HB  SER A 315     -23.074 -20.615  25.869  1.00 54.29           H
ATOM   4718 2HB  SER A 315     -23.888 -19.958  27.124  1.00 54.29           H
ATOM   4719  OG  SER A 315     -24.995 -20.382  25.564  1.00 47.18           O
ATOM   4720  HG  SER A 315     -24.891 -20.479  24.617  1.00 47.18           H
ATOM   4721  N   MET A 316     -25.446 -17.407  24.878  1.00 53.79           N
ATOM   4722  H   MET A 316     -25.275 -17.862  24.004  1.00 53.79           H
ATOM   4723  CA  MET A 316     -26.660 -16.580  25.013  1.00 56.63           C
ATOM   4724  HA  MET A 316     -26.349 -15.634  25.105  1.00 56.63           H
ATOM   4725  C   MET A 316     -27.450 -16.964  26.267  1.00 55.23           C
ATOM   4726  O   MET A 316     -27.940 -16.081  26.975  1.00 56.05           O
ATOM   4727  CB  MET A 316     -27.532 -16.733  23.762  1.00 54.95           C
ATOM   4728 1HB  MET A 316     -27.568 -17.700  23.508  1.00 54.95           H
ATOM   4729 2HB  MET A 316     -28.455 -16.408  23.968  1.00 54.95           H
ATOM   4730  CG  MET A 316     -26.976 -15.930  22.582  1.00 49.49           C
ATOM   4731 1HG  MET A 316     -26.036 -16.258  22.483  1.00 49.49           H
ATOM   4732 2HG  MET A 316     -27.520 -16.235  21.800  1.00 49.49           H
ATOM   4733  SD  MET A 316     -27.044 -14.130  22.790  1.00 46.90           S
ATOM   4734  CE  MET A 316     -28.801 -13.834  22.483  1.00 38.36           C
ATOM   4735 1HE  MET A 316     -29.019 -12.861  22.560  1.00 38.36           H
ATOM   4736 2HE  MET A 316     -29.368 -14.329  23.141  1.00 38.36           H
ATOM   4737 3HE  MET A 316     -29.060 -14.136  21.565  1.00 38.36           H
ATOM   4738  N   LEU A 317     -27.471 -18.249  26.606  1.00 52.63           N
ATOM   4739  H   LEU A 317     -27.085 -18.914  25.966  1.00 52.63           H
ATOM   4740  CA  LEU A 317     -28.028 -18.742  27.863  1.00 51.54           C
ATOM   4741  HA  LEU A 317     -28.974 -18.419  27.881  1.00 51.54           H
ATOM   4742  C   LEU A 317     -27.304 -18.163  29.085  1.00 49.85           C
ATOM   4743  O   LEU A 317     -27.951 -17.779  30.056  1.00 52.18           O
ATOM   4744  CB  LEU A 317     -27.942 -20.280  27.872  1.00 53.18           C
ATOM   4745 1HB  LEU A 317     -27.056 -20.550  27.496  1.00 53.18           H
ATOM   4746 2HB  LEU A 317     -28.013 -20.596  28.818  1.00 53.18           H
ATOM   4747  CG  LEU A 317     -29.048 -20.962  27.048  1.00 51.64           C
ATOM   4748  HG  LEU A 317     -29.140 -20.466  26.185  1.00 51.64           H
ATOM   4749  CD1 LEU A 317     -28.684 -22.418  26.775  1.00 47.80           C
ATOM   4750 1HD1 LEU A 317     -29.397 -22.871  26.240  1.00 47.80           H
ATOM   4751 2HD1 LEU A 317     -28.572 -22.926  27.629  1.00 47.80           H
ATOM   4752 3HD1 LEU A 317     -27.827 -22.483  26.264  1.00 47.80           H
ATOM   4753  CD2 LEU A 317     -30.380 -20.930  27.787  1.00 51.81           C
ATOM   4754 1HD2 LEU A 317     -31.098 -21.373  27.251  1.00 51.81           H
ATOM   4755 2HD2 LEU A 317     -30.667 -19.989  27.967  1.00 51.81           H
ATOM   4756 3HD2 LEU A 317     -30.314 -21.405  28.665  1.00 51.81           H
ATOM   4757  N   GLN A 318     -25.980 -18.055  29.044  1.00 54.58           N
ATOM   4758  H   GLN A 318     -25.504 -18.348  28.215  1.00 54.58           H
ATOM   4759  CA  GLN A 318     -25.188 -17.529  30.153  1.00 54.77           C
ATOM   4760  HA  GLN A 318     -25.534 -17.932  31.001  1.00 54.77           H
ATOM   4761  C   GLN A 318     -25.369 -16.012  30.296  1.00 53.88           C
ATOM   4762  O   GLN A 318     -25.469 -15.512  31.418  1.00 57.63           O
ATOM   4763  CB  GLN A 318     -23.736 -17.962  29.944  1.00 56.57           C
ATOM   4764 1HB  GLN A 318     -23.735 -18.898  29.591  1.00 56.57           H
ATOM   4765 2HB  GLN A 318     -23.320 -17.351  29.271  1.00 56.57           H
ATOM   4766  CG  GLN A 318     -22.888 -17.925  31.221  1.00 53.54           C
ATOM   4767 1HG  GLN A 318     -22.719 -16.971  31.468  1.00 53.54           H
ATOM   4768 2HG  GLN A 318     -23.393 -18.376  31.957  1.00 53.54           H
ATOM   4769  CD  GLN A 318     -21.538 -18.638  31.032  1.00 49.48           C
ATOM   4770  OE1 GLN A 318     -21.166 -19.049  29.949  1.00 46.78           O
ATOM   4771  NE2 GLN A 318     -20.766 -18.814  32.075  1.00 43.92           N
ATOM   4772 1HE2 GLN A 318     -19.887 -19.280  31.973  1.00 43.92           H
ATOM   4773 2HE2 GLN A 318     -21.056 -18.483  32.973  1.00 43.92           H
ATOM   4774  N   LYS A 319     -25.515 -15.282  29.176  1.00 56.41           N
ATOM   4775  H   LYS A 319     -25.348 -15.734  28.300  1.00 56.41           H
ATOM   4776  CA  LYS A 319     -25.904 -13.864  29.154  1.00 59.19           C
ATOM   4777  HA  LYS A 319     -25.231 -13.391  29.722  1.00 59.19           H
ATOM   4778  C   LYS A 319     -27.296 -13.677  29.784  1.00 56.95           C
ATOM   4779  O   LYS A 319     -27.432 -12.898  30.718  1.00 58.42           O
ATOM   4780  CB  LYS A 319     -25.825 -13.282  27.722  1.00 58.80           C
ATOM   4781 1HB  LYS A 319     -26.339 -13.881  27.108  1.00 58.80           H
ATOM   4782 2HB  LYS A 319     -26.240 -12.372  27.726  1.00 58.80           H
ATOM   4783  CG  LYS A 319     -24.377 -13.158  27.189  1.00 56.04           C
ATOM   4784 1HG  LYS A 319     -23.882 -12.507  27.764  1.00 56.04           H
ATOM   4785 2HG  LYS A 319     -23.940 -14.055  27.248  1.00 56.04           H
ATOM   4786  CD  LYS A 319     -24.296 -12.673  25.725  1.00 54.03           C
ATOM   4787 1HD  LYS A 319     -24.822 -13.295  25.145  1.00 54.03           H
ATOM   4788 2HD  LYS A 319     -24.681 -11.752  25.663  1.00 54.03           H
ATOM   4789  CE  LYS A 319     -22.834 -12.641  25.233  1.00 47.46           C
ATOM   4790 1HE  LYS A 319     -22.369 -11.862  25.654  1.00 47.46           H
ATOM   4791 2HE  LYS A 319     -22.382 -13.489  25.510  1.00 47.46           H
ATOM   4792  NZ  LYS A 319     -22.673 -12.511  23.752  1.00 43.03           N
ATOM   4793 1HZ  LYS A 319     -21.706 -12.496  23.497  1.00 43.03           H
ATOM   4794 2HZ  LYS A 319     -23.092 -11.666  23.419  1.00 43.03           H
ATOM   4795 3HZ  LYS A 319     -23.105 -13.277  23.276  1.00 43.03           H
ATOM   4796  N   ILE A 320     -28.286 -14.474  29.374  1.00 64.09           N
ATOM   4797  H   ILE A 320     -28.083 -15.147  28.663  1.00 64.09           H
ATOM   4798  CA  ILE A 320     -29.657 -14.421  29.905  1.00 63.10           C
ATOM   4799  HA  ILE A 320     -29.954 -13.472  29.802  1.00 63.10           H
ATOM   4800  C   ILE A 320     -29.689 -14.760  31.404  1.00 61.81           C
ATOM   4801  O   ILE A 320     -30.336 -14.064  32.186  1.00 61.20           O
ATOM   4802  CB  ILE A 320     -30.585 -15.343  29.079  1.00 63.60           C
ATOM   4803  HB  ILE A 320     -30.152 -16.243  29.040  1.00 63.60           H
ATOM   4804  CG1 ILE A 320     -30.757 -14.799  27.646  1.00 62.06           C
ATOM   4805 1HG1 ILE A 320     -31.384 -14.020  27.678  1.00 62.06           H
ATOM   4806 2HG1 ILE A 320     -29.864 -14.495  27.315  1.00 62.06           H
ATOM   4807  CG2 ILE A 320     -31.971 -15.500  29.742  1.00 62.44           C
ATOM   4808 1HG2 ILE A 320     -32.562 -16.097  29.200  1.00 62.44           H
ATOM   4809 2HG2 ILE A 320     -32.428 -14.615  29.831  1.00 62.44           H
ATOM   4810 3HG2 ILE A 320     -31.888 -15.897  30.656  1.00 62.44           H
ATOM   4811  CD1 ILE A 320     -31.316 -15.825  26.646  1.00 56.52           C
ATOM   4812 1HD1 ILE A 320     -31.408 -15.424  25.735  1.00 56.52           H
ATOM   4813 2HD1 ILE A 320     -32.218 -16.149  26.932  1.00 56.52           H
ATOM   4814 3HD1 ILE A 320     -30.713 -16.619  26.573  1.00 56.52           H
ATOM   4815  N   LEU A 321     -28.958 -15.801  31.828  1.00 61.04           N
ATOM   4816  H   LEU A 321     -28.423 -16.314  31.156  1.00 61.04           H
ATOM   4817  CA  LEU A 321     -28.907 -16.221  33.230  1.00 59.06           C
ATOM   4818  HA  LEU A 321     -29.863 -16.273  33.520  1.00 59.06           H
ATOM   4819  C   LEU A 321     -28.187 -15.195  34.125  1.00 56.95           C
ATOM   4820  O   LEU A 321     -28.607 -14.982  35.261  1.00 56.63           O
ATOM   4821  CB  LEU A 321     -28.223 -17.594  33.326  1.00 61.19           C
ATOM   4822 1HB  LEU A 321     -27.378 -17.558  32.792  1.00 61.19           H
ATOM   4823 2HB  LEU A 321     -28.003 -17.765  34.286  1.00 61.19           H
ATOM   4824  CG  LEU A 321     -29.079 -18.772  32.805  1.00 59.75           C
ATOM   4825  HG  LEU A 321     -29.446 -18.517  31.910  1.00 59.75           H
ATOM   4826  CD1 LEU A 321     -28.204 -20.029  32.707  1.00 57.63           C
ATOM   4827 1HD1 LEU A 321     -28.733 -20.809  32.372  1.00 57.63           H
ATOM   4828 2HD1 LEU A 321     -27.828 -20.274  33.600  1.00 57.63           H
ATOM   4829 3HD1 LEU A 321     -27.438 -19.885  32.080  1.00 57.63           H
ATOM   4830  CD2 LEU A 321     -30.260 -19.074  33.721  1.00 61.52           C
ATOM   4831 1HD2 LEU A 321     -30.801 -19.837  33.368  1.00 61.52           H
ATOM   4832 2HD2 LEU A 321     -30.864 -18.281  33.801  1.00 61.52           H
ATOM   4833 3HD2 LEU A 321     -29.948 -19.317  34.640  1.00 61.52           H
ATOM   4834  N   THR A 322     -27.131 -14.534  33.630  1.00 63.33           N
ATOM   4835  H   THR A 322     -26.804 -14.764  32.713  1.00 63.33           H
ATOM   4836  CA  THR A 322     -26.437 -13.483  34.387  1.00 62.44           C
ATOM   4837  HA  THR A 322     -26.362 -13.888  35.298  1.00 62.44           H
ATOM   4838  C   THR A 322     -27.243 -12.186  34.471  1.00 59.36           C
ATOM   4839  O   THR A 322     -27.219 -11.531  35.514  1.00 55.72           O
ATOM   4840  CB  THR A 322     -25.037 -13.187  33.841  1.00 61.08           C
ATOM   4841  HB  THR A 322     -24.746 -12.307  34.216  1.00 61.08           H
ATOM   4842  OG1 THR A 322     -25.030 -13.001  32.453  1.00 55.76           O
ATOM   4843  HG1 THR A 322     -25.028 -13.853  32.017  1.00 55.76           H
ATOM   4844  CG2 THR A 322     -24.055 -14.322  34.153  1.00 55.48           C
ATOM   4845 1HG2 THR A 322     -23.145 -14.118  33.792  1.00 55.48           H
ATOM   4846 2HG2 THR A 322     -24.361 -15.183  33.746  1.00 55.48           H
ATOM   4847 3HG2 THR A 322     -23.970 -14.461  35.140  1.00 55.48           H
ATOM   4848  N   THR A 323     -28.016 -11.860  33.428  1.00 60.94           N
ATOM   4849  H   THR A 323     -27.960 -12.413  32.597  1.00 60.94           H
ATOM   4850  CA  THR A 323     -28.949 -10.713  33.458  1.00 60.49           C
ATOM   4851  HA  THR A 323     -28.416  -9.933  33.786  1.00 60.49           H
ATOM   4852  C   THR A 323     -30.101 -10.972  34.439  1.00 57.55           C
ATOM   4853  O   THR A 323     -30.327 -10.152  35.323  1.00 53.90           O
ATOM   4854  CB  THR A 323     -29.471 -10.391  32.051  1.00 58.60           C
ATOM   4855  HB  THR A 323     -30.058 -11.140  31.744  1.00 58.60           H
ATOM   4856  OG1 THR A 323     -28.380 -10.284  31.160  1.00 53.71           O
ATOM   4857  HG1 THR A 323     -27.563 -10.260  31.657  1.00 53.71           H
ATOM   4858  CG2 THR A 323     -30.201  -9.050  31.996  1.00 53.62           C
ATOM   4859 1HG2 THR A 323     -30.532  -8.860  31.072  1.00 53.62           H
ATOM   4860 2HG2 THR A 323     -29.596  -8.301  32.265  1.00 53.62           H
ATOM   4861 3HG2 THR A 323     -30.989  -9.045  32.612  1.00 53.62           H
ATOM   4862  N   ARG A 324     -30.732 -12.156  34.394  1.00 54.60           N
ATOM   4863  H   ARG A 324     -30.483 -12.805  33.675  1.00 54.60           H
ATOM   4864  CA  ARG A 324     -31.776 -12.539  35.360  1.00 57.22           C
ATOM   4865  HA  ARG A 324     -32.462 -11.819  35.252  1.00 57.22           H
ATOM   4866  C   ARG A 324     -31.295 -12.534  36.811  1.00 54.00           C
ATOM   4867  O   ARG A 324     -32.040 -12.133  37.703  1.00 53.06           O
ATOM   4868  CB  ARG A 324     -32.359 -13.916  35.023  1.00 56.08           C
ATOM   4869 1HB  ARG A 324     -31.745 -14.378  34.383  1.00 56.08           H
ATOM   4870 2HB  ARG A 324     -32.428 -14.452  35.865  1.00 56.08           H
ATOM   4871  CG  ARG A 324     -33.753 -13.808  34.386  1.00 52.57           C
ATOM   4872 1HG  ARG A 324     -34.343 -13.254  34.974  1.00 52.57           H
ATOM   4873 2HG  ARG A 324     -33.673 -13.374  33.489  1.00 52.57           H
ATOM   4874  CD  ARG A 324     -34.377 -15.192  34.216  1.00 52.48           C
ATOM   4875 1HD  ARG A 324     -33.836 -15.731  33.570  1.00 52.48           H
ATOM   4876 2HD  ARG A 324     -34.407 -15.661  35.099  1.00 52.48           H
ATOM   4877  NE  ARG A 324     -35.749 -15.101  33.700  1.00 45.73           N
ATOM   4878  HE  ARG A 324     -36.116 -14.181  33.563  1.00 45.73           H
ATOM   4879  CZ  ARG A 324     -36.553 -16.113  33.397  1.00 41.74           C
ATOM   4880  NH1 ARG A 324     -36.176 -17.350  33.549  1.00 37.75           N
ATOM   4881 1HH1 ARG A 324     -35.263 -17.555  33.901  1.00 37.75           H
ATOM   4882 2HH1 ARG A 324     -36.800 -18.095  33.314  1.00 37.75           H
ATOM   4883  NH2 ARG A 324     -37.753 -15.895  32.951  1.00 38.14           N
ATOM   4884 1HH2 ARG A 324     -38.080 -14.957  32.833  1.00 38.14           H
ATOM   4885 2HH2 ARG A 324     -38.350 -16.665  32.726  1.00 38.14           H
ATOM   4886  N   ARG A 325     -30.050 -12.959  37.066  1.00 57.90           N
ATOM   4887  H   ARG A 325     -29.481 -13.277  36.307  1.00 57.90           H
ATOM   4888  CA  ARG A 325     -29.495 -12.972  38.428  1.00 59.01           C
ATOM   4889  HA  ARG A 325     -30.216 -13.353  39.006  1.00 59.01           H
ATOM   4890  C   ARG A 325     -29.215 -11.553  38.973  1.00 56.00           C
ATOM   4891  O   ARG A 325     -29.202 -11.392  40.197  1.00 55.46           O
ATOM   4892  CB  ARG A 325     -28.248 -13.890  38.466  1.00 57.03           C
ATOM   4893 1HB  ARG A 325     -28.478 -14.769  38.049  1.00 57.03           H
ATOM   4894 2HB  ARG A 325     -27.510 -13.458  37.948  1.00 57.03           H
ATOM   4895  CG  ARG A 325     -27.760 -14.139  39.901  1.00 52.18           C
ATOM   4896 1HG  ARG A 325     -27.529 -13.259  40.316  1.00 52.18           H
ATOM   4897 2HG  ARG A 325     -28.500 -14.568  40.419  1.00 52.18           H
ATOM   4898  CD  ARG A 325     -26.521 -15.054  39.960  1.00 51.78           C
ATOM   4899 1HD  ARG A 325     -25.959 -14.906  39.146  1.00 51.78           H
ATOM   4900 2HD  ARG A 325     -25.987 -14.839  40.778  1.00 51.78           H
ATOM   4901  NE  ARG A 325     -26.849 -16.488  40.013  1.00 45.45           N
ATOM   4902  HE  ARG A 325     -27.819 -16.732  39.994  1.00 45.45           H
ATOM   4903  CZ  ARG A 325     -25.980 -17.487  40.084  1.00 40.25           C
ATOM   4904  NH1 ARG A 325     -24.691 -17.277  40.026  1.00 37.29           N
ATOM   4905 1HH1 ARG A 325     -24.340 -16.346  39.926  1.00 37.29           H
ATOM   4906 2HH1 ARG A 325     -24.056 -18.047  40.082  1.00 37.29           H
ATOM   4907  NH2 ARG A 325     -26.385 -18.727  40.245  1.00 37.05           N
ATOM   4908 1HH2 ARG A 325     -27.362 -18.929  40.316  1.00 37.05           H
ATOM   4909 2HH2 ARG A 325     -25.716 -19.469  40.297  1.00 37.05           H
ATOM   4910  N   ARG A 326     -29.025 -10.555  38.123  1.00 54.49           N
ATOM   4911  H   ARG A 326     -28.943 -10.766  37.149  1.00 54.49           H
ATOM   4912  CA  ARG A 326     -28.929  -9.154  38.546  1.00 56.52           C
ATOM   4913  HA  ARG A 326     -28.405  -9.199  39.397  1.00 56.52           H
ATOM   4914  C   ARG A 326     -30.297  -8.535  38.849  1.00 53.15           C
ATOM   4915  O   ARG A 326     -30.379  -7.700  39.737  1.00 53.31           O
ATOM   4916  CB  ARG A 326     -28.182  -8.311  37.501  1.00 56.13           C
ATOM   4917 1HB  ARG A 326     -28.503  -8.566  36.589  1.00 56.13           H
ATOM   4918 2HB  ARG A 326     -28.376  -7.344  37.665  1.00 56.13           H
ATOM   4919  CG  ARG A 326     -26.666  -8.531  37.572  1.00 51.90           C
ATOM   4920 1HG  ARG A 326     -26.338  -8.295  38.487  1.00 51.90           H
ATOM   4921 2HG  ARG A 326     -26.460  -9.491  37.381  1.00 51.90           H
ATOM   4922  CD  ARG A 326     -25.965  -7.645  36.536  1.00 51.66           C
ATOM   4923 1HD  ARG A 326     -26.267  -7.898  35.617  1.00 51.66           H
ATOM   4924 2HD  ARG A 326     -26.188  -6.685  36.708  1.00 51.66           H
ATOM   4925  NE  ARG A 326     -24.492  -7.797  36.598  1.00 46.15           N
ATOM   4926  HE  ARG A 326     -24.115  -8.254  37.403  1.00 46.15           H
ATOM   4927  CZ  ARG A 326     -23.633  -7.382  35.684  1.00 41.43           C
ATOM   4928  NH1 ARG A 326     -24.019  -6.764  34.591  1.00 39.62           N
ATOM   4929 1HH1 ARG A 326     -24.991  -6.594  34.430  1.00 39.62           H
ATOM   4930 2HH1 ARG A 326     -23.341  -6.464  33.920  1.00 39.62           H
ATOM   4931  NH2 ARG A 326     -22.362  -7.573  35.852  1.00 38.70           N
ATOM   4932 1HH2 ARG A 326     -22.030  -8.035  36.674  1.00 38.70           H
ATOM   4933 2HH2 ARG A 326     -21.713  -7.258  35.159  1.00 38.70           H
ATOM   4934  N   GLU A 327     -31.352  -8.977  38.167  1.00 51.20           N
ATOM   4935  H   GLU A 327     -31.206  -9.697  37.488  1.00 51.20           H
ATOM   4936  CA  GLU A 327     -32.721  -8.467  38.354  1.00 53.54           C
ATOM   4937  HA  GLU A 327     -32.622  -7.484  38.506  1.00 53.54           H
ATOM   4938  C   GLU A 327     -33.419  -9.053  39.600  1.00 50.27           C
ATOM   4939  O   GLU A 327     -34.258  -8.399  40.192  1.00 47.54           O
ATOM   4940  CB  GLU A 327     -33.530  -8.745  37.082  1.00 52.89           C
ATOM   4941 1HB  GLU A 327     -33.436  -9.712  36.843  1.00 52.89           H
ATOM   4942 2HB  GLU A 327     -34.492  -8.537  37.259  1.00 52.89           H
ATOM   4943  CG  GLU A 327     -33.045  -7.891  35.902  1.00 48.61           C
ATOM   4944 1HG  GLU A 327     -33.281  -6.937  36.090  1.00 48.61           H
ATOM   4945 2HG  GLU A 327     -32.051  -7.983  35.839  1.00 48.61           H
ATOM   4946  CD  GLU A 327     -33.664  -8.292  34.541  1.00 44.95           C
ATOM   4947  OE1 GLU A 327     -33.363  -7.583  33.551  1.00 41.98           O
ATOM   4948  OE2 GLU A 327     -34.338  -9.340  34.476  1.00 44.21           O
ATOM   4949  N   THR A 328     -33.027 -10.250  40.059  1.00 56.98           N
ATOM   4950  H   THR A 328     -32.302 -10.733  39.568  1.00 56.98           H
ATOM   4951  CA  THR A 328     -33.612 -10.890  41.253  1.00 60.21           C
ATOM   4952  HA  THR A 328     -34.551 -10.547  41.236  1.00 60.21           H
ATOM   4953  C   THR A 328     -33.007 -10.442  42.591  1.00 58.31           C
ATOM   4954  O   THR A 328     -33.376 -10.981  43.639  1.00 52.46           O
ATOM   4955  CB  THR A 328     -33.586 -12.422  41.131  1.00 56.57           C
ATOM   4956  HB  THR A 328     -33.665 -12.812  42.049  1.00 56.57           H
ATOM   4957  OG1 THR A 328     -32.356 -12.883  40.621  1.00 51.59           O
ATOM   4958  HG1 THR A 328     -31.732 -12.987  41.339  1.00 51.59           H
ATOM   4959  CG2 THR A 328     -34.676 -12.928  40.189  1.00 51.92           C
ATOM   4960 1HG2 THR A 328     -34.652 -13.925  40.116  1.00 51.92           H
ATOM   4961 2HG2 THR A 328     -34.560 -12.549  39.271  1.00 51.92           H
ATOM   4962 3HG2 THR A 328     -35.583 -12.666  40.517  1.00 51.92           H
ATOM   4963  N   GLY A 329     -32.081  -9.482  42.594  1.00 44.97           N
ATOM   4964  H   GLY A 329     -31.807  -9.097  41.713  1.00 44.97           H
ATOM   4965  CA  GLY A 329     -31.434  -8.950  43.805  1.00 50.89           C
ATOM   4966 1HA  GLY A 329     -31.481  -9.668  44.499  1.00 50.89           H
ATOM   4967 2HA  GLY A 329     -30.478  -8.775  43.571  1.00 50.89           H
ATOM   4968  C   GLY A 329     -32.050  -7.663  44.377  1.00 48.98           C
ATOM   4969  O   GLY A 329     -31.571  -7.178  45.393  1.00 44.87           O
ATOM   4970  N   GLY A 330     -33.073  -7.106  43.719  1.00 42.60           N
ATOM   4971  H   GLY A 330     -33.401  -7.559  42.890  1.00 42.60           H
ATOM   4972  CA  GLY A 330     -33.741  -5.875  44.139  1.00 48.03           C
ATOM   4973 1HA  GLY A 330     -33.313  -5.562  44.987  1.00 48.03           H
ATOM   4974 2HA  GLY A 330     -33.606  -5.189  43.424  1.00 48.03           H
ATOM   4975  C   GLY A 330     -35.233  -6.106  44.364  1.00 46.45           C
ATOM   4976  O   GLY A 330     -35.977  -6.351  43.421  1.00 42.32           O
ATOM   4977  N   ASN A 331     -35.659  -6.033  45.602  1.00 30.06           N
ATOM   4978  H   ASN A 331     -34.991  -5.798  46.308  1.00 30.06           H
ATOM   4979  CA  ASN A 331     -37.033  -6.268  46.026  1.00 40.95           C
ATOM   4980  HA  ASN A 331     -37.482  -6.891  45.385  1.00 40.95           H
ATOM   4981  C   ASN A 331     -37.832  -4.949  45.989  1.00 40.92           C
ATOM   4982  O   ASN A 331     -37.876  -4.258  46.998  1.00 38.46           O
ATOM   4983  CB  ASN A 331     -36.951  -6.911  47.425  1.00 38.41           C
ATOM   4984 1HB  ASN A 331     -36.252  -7.626  47.408  1.00 38.41           H
ATOM   4985 2HB  ASN A 331     -36.693  -6.207  48.086  1.00 38.41           H
ATOM   4986  CG  ASN A 331     -38.248  -7.539  47.895  1.00 34.44           C
ATOM   4987  OD1 ASN A 331     -38.999  -8.123  47.138  1.00 31.80           O
ATOM   4988  ND2 ASN A 331     -38.518  -7.525  49.177  1.00 30.74           N
ATOM   4989 1HD2 ASN A 331     -39.333  -7.991  49.521  1.00 30.74           H
ATOM   4990 2HD2 ASN A 331     -37.909  -7.049  49.811  1.00 30.74           H
ATOM   4991  N   GLU A 332     -38.439  -4.601  44.848  1.00 36.83           N
ATOM   4992  H   GLU A 332     -38.076  -4.966  43.991  1.00 36.83           H
ATOM   4993  CA  GLU A 332     -39.612  -3.711  44.783  1.00 41.72           C
ATOM   4994  HA  GLU A 332     -40.184  -4.056  45.527  1.00 41.72           H
ATOM   4995  C   GLU A 332     -40.347  -3.833  43.429  1.00 40.06           C
ATOM   4996  O   GLU A 332     -39.695  -3.945  42.383  1.00 39.13           O
ATOM   4997  CB  GLU A 332     -39.272  -2.230  45.061  1.00 41.17           C
ATOM   4998 1HB  GLU A 332     -38.279  -2.129  45.124  1.00 41.17           H
ATOM   4999 2HB  GLU A 332     -39.618  -1.669  44.309  1.00 41.17           H
ATOM   5000  CG  GLU A 332     -39.912  -1.752  46.382  1.00 36.89           C
ATOM   5001 1HG  GLU A 332     -40.874  -2.025  46.383  1.00 36.89           H
ATOM   5002 2HG  GLU A 332     -39.438  -2.197  47.142  1.00 36.89           H
ATOM   5003  CD  GLU A 332     -39.844  -0.233  46.599  1.00 33.75           C
ATOM   5004  OE1 GLU A 332     -40.706   0.269  47.366  1.00 30.96           O
ATOM   5005  OE2 GLU A 332     -38.956   0.416  46.017  1.00 34.00           O
ATOM   5006  N   PRO A 333     -41.694  -3.841  43.392  1.00 34.50           N
ATOM   5007  CA  PRO A 333     -42.456  -3.961  42.158  1.00 39.17           C
ATOM   5008  HA  PRO A 333     -41.952  -4.499  41.482  1.00 39.17           H
ATOM   5009  C   PRO A 333     -42.681  -2.580  41.526  1.00 38.56           C
ATOM   5010  O   PRO A 333     -43.333  -1.716  42.114  1.00 38.39           O
ATOM   5011  CB  PRO A 333     -43.760  -4.644  42.584  1.00 37.05           C
ATOM   5012 1HB  PRO A 333     -44.514  -4.381  41.982  1.00 37.05           H
ATOM   5013 2HB  PRO A 333     -43.660  -5.639  42.579  1.00 37.05           H
[truncated: 175,018 more chars]
