# Supplementary material for: Variety of genetic defects in GnRH and hypothalamic–pituitary signaling and development in normosmic patients with IHH
Source: Front Endocrinol (Lausanne). 2024 Jul 1;15:1396805. doi: 10.3389/fendo.2024.1396805 (PMC11246878; doi:10.3389/fendo.2024.1396805)
Supplement: Supplementary file 1 [file DataSheet_1.zip › NR0B1_Asn440Ile_homology.pdb]

REMARK YASARA *************************************************************
REMARK YASARA *                                                           *
REMARK YASARA *                     Y  A  S  A  R  A                      *
REMARK YASARA *                                                           *
REMARK YASARA *   Yet Another Scientific Artificial Reality Application   *
REMARK YASARA *                                                           *
REMARK YASARA *            MOLECULE STRUCTURE FILE, PDB FORMAT            *
REMARK YASARA *                                                           *
REMARK YASARA * Just use YASARA every day to make your questions go away! *
REMARK YASARA *                                                           *
REMARK YASARA *                      www.YASARA.org                       *
REMARK YASARA *                                                           *
REMARK YASARA *************************************************************
REMARK YASARA
REMARK YASARA Version:           24.4.10.W.64
REMARK YASARA Written on:        Mon May 20 11:48:33 2024
REMARK YASARA Number of models:  1
REMARK YASARA Number of atoms:   7226
REMARK YASARA Please address questions or suggestions to: Eliza@yasara.org
REMARK YASARA
SEQRES   1 A  470  MET ALA GLY GLU ASN HIS GLN TRP GLN GLY SER ILE LEU 
SEQRES   2 A  470  TYR ASN MET LEU MET SER ALA LYS GLN THR ARG ALA ALA 
SEQRES   3 A  470  PRO GLU ALA PRO GLU THR ARG LEU VAL ASP GLN CYS TRP 
SEQRES   4 A  470  GLY CYS SER CYS GLY ASP GLU PRO GLY VAL GLY ARG GLU 
SEQRES   5 A  470  GLY LEU LEU GLY GLY ARG ASN VAL ALA LEU LEU TYR ARG 
SEQRES   6 A  470  CYS CYS PHE CYS GLY LYS ASP HIS PRO ARG GLN GLY SER 
SEQRES   7 A  470  ILE LEU TYR SER MET LEU THR SER ALA LYS GLN THR TYR 
SEQRES   8 A  470  ALA ALA PRO LYS ALA PRO GLU ALA THR LEU GLY PRO CYS 
SEQRES   9 A  470  TRP GLY CYS SER CYS GLY SER ASP PRO GLY VAL GLY ARG 
SEQRES  10 A  470  ALA GLY LEU PRO GLY GLY ARG PRO VAL ALA LEU LEU TYR 
SEQRES  11 A  470  ARG CYS CYS PHE CYS GLY GLU ASP HIS PRO ARG GLN GLY 
SEQRES  12 A  470  SER ILE LEU TYR SER LEU LEU THR SER SER LYS GLN THR 
SEQRES  13 A  470  HIS VAL ALA PRO ALA ALA PRO GLU ALA ARG PRO GLY GLY 
SEQRES  14 A  470  ALA TRP TRP ASP ARG SER TYR PHE ALA GLN ARG PRO GLY 
SEQRES  15 A  470  GLY LYS GLU ALA LEU PRO GLY GLY ARG ALA THR ALA LEU 
SEQRES  16 A  470  LEU TYR ARG CYS CYS PHE CYS GLY GLU ASP HIS PRO GLN 
SEQRES  17 A  470  GLN GLY SER THR LEU TYR CYS VAL PRO THR SER THR ASN 
SEQRES  18 A  470  GLN ALA GLN ALA ALA PRO GLU GLU ARG PRO ARG ALA PRO 
SEQRES  19 A  470  TRP TRP ASP THR SER SER GLY ALA LEU ARG PRO VAL ALA 
SEQRES  20 A  470  LEU LYS SER PRO GLN VAL VAL CYS GLU ALA ALA SER ALA 
SEQRES  21 A  470  GLY LEU LEU LYS THR LEU ARG PHE VAL LYS TYR LEU PRO 
SEQRES  22 A  470  CYS PHE GLN VAL LEU PRO LEU ASP GLN GLN LEU VAL LEU 
SEQRES  23 A  470  VAL ARG ASN CYS TRP ALA SER LEU LEU MET LEU GLU LEU 
SEQRES  24 A  470  ALA GLN ASP ARG LEU GLN PHE GLU THR VAL GLU VAL SER 
SEQRES  25 A  470  GLU PRO SER MET LEU GLN LYS ILE LEU THR THR ARG ARG 
SEQRES  26 A  470  ARG GLU THR GLY GLY ASN GLU PRO LEU PRO VAL PRO THR 
SEQRES  27 A  470  LEU GLN HIS HIS LEU ALA PRO PRO ALA GLU ALA ARG LYS 
SEQRES  28 A  470  VAL PRO SER ALA SER GLN VAL GLN ALA ILE LYS CYS PHE 
SEQRES  29 A  470  LEU SER LYS CYS TRP SER LEU ASN ILE SER THR LYS GLU 
SEQRES  30 A  470  TYR ALA TYR LEU LYS GLY THR VAL LEU PHE ASN PRO ASP 
SEQRES  31 A  470  VAL PRO GLY LEU GLN CYS VAL LYS TYR ILE GLN GLY LEU 
SEQRES  32 A  470  GLN TRP GLY THR GLN GLN ILE LEU SER GLU HIS THR ARG 
SEQRES  33 A  470  MET THR HIS GLN GLY PRO HIS ASP ARG PHE ILE GLU LEU 
SEQRES  34 A  470  ASN SER THR LEU PHE LEU LEU ARG PHE ILE ILE ALA ASN 
SEQRES  35 A  470  VAL ILE ALA GLU LEU PHE PHE ARG PRO ILE ILE GLY THR 
SEQRES  36 A  470  VAL SER MET ASP ASP MET MET LEU GLU MET LEU CYS THR 
SEQRES  37 A  470  LYS ILE 
SSBOND   0 CYS A   38    CYS A   41                                       2.03
SSBOND   1 CYS A  104    CYS A  107                                       2.03
ATOM      1  N   MET A   1      23.274  19.731  -3.103  1.00-31.00           N
ATOM      2 1H   MET A   1      22.882  20.281  -3.853  1.00-31.00           H
ATOM      3 2H   MET A   1      23.905  20.299  -2.553  1.00-31.00           H
ATOM      4 3H   MET A   1      22.528  19.414  -2.498  1.00-31.00           H
ATOM      5  CA  MET A   1      23.997  18.555  -3.659  1.00-31.00           C
ATOM      6  HA  MET A   1      24.822  18.911  -4.274  1.00-31.00           H
ATOM      7  C   MET A   1      23.035  17.759  -4.521  1.00-31.00           C
ATOM      8  O   MET A   1      21.883  18.160  -4.621  1.00-31.00           O
ATOM      9  CB  MET A   1      24.557  17.703  -2.511  1.00-31.00           C
ATOM     10 1HB  MET A   1      24.808  18.377  -1.694  1.00-31.00           H
ATOM     11 2HB  MET A   1      23.776  17.027  -2.165  1.00-31.00           H
ATOM     12  CG  MET A   1      25.812  16.891  -2.832  1.00-31.00           C
ATOM     13 1HG  MET A   1      25.613  16.251  -3.690  1.00-31.00           H
ATOM     14 2HG  MET A   1      26.624  17.573  -3.086  1.00-31.00           H
ATOM     15  SD  MET A   1      26.330  15.840  -1.456  1.00-31.00           S
ATOM     16  CE  MET A   1      26.915  17.023  -0.214  1.00-31.00           C
ATOM     17 1HE  MET A   1      27.342  16.482   0.630  1.00-31.00           H
ATOM     18 2HE  MET A   1      26.082  17.631   0.139  1.00-31.00           H
ATOM     19 3HE  MET A   1      27.680  17.668  -0.647  1.00-31.00           H
ATOM     20  N   ALA A   2      23.471  16.678  -5.155  1.00 -3.45           N
ATOM     21  H   ALA A   2      24.426  16.377  -5.050  1.00 -3.45           H
ATOM     22  CA  ALA A   2      22.593  15.854  -5.981  1.00 -3.45           C
ATOM     23  HA  ALA A   2      22.087  16.489  -6.710  1.00 -3.45           H
ATOM     24  C   ALA A   2      21.524  15.149  -5.129  1.00 -3.45           C
ATOM     25  O   ALA A   2      21.605  15.109  -3.899  1.00 -3.45           O
ATOM     26  CB  ALA A   2      23.447  14.821  -6.737  1.00 -3.45           C
ATOM     27 1HB  ALA A   2      24.207  15.330  -7.332  1.00 -3.45           H
ATOM     28 2HB  ALA A   2      22.815  14.236  -7.408  1.00 -3.45           H
ATOM     29 3HB  ALA A   2      23.931  14.145  -6.029  1.00 -3.45           H
ATOM     30  N   GLY A   3      20.539  14.571  -5.797  1.00 19.50           N
ATOM     31  H   GLY A   3      20.486  14.643  -6.808  1.00 19.50           H
ATOM     32  CA  GLY A   3      19.524  13.746  -5.168  1.00 19.50           C
ATOM     33 1HA  GLY A   3      19.982  12.957  -4.571  1.00 19.50           H
ATOM     34 2HA  GLY A   3      18.834  14.342  -4.572  1.00 19.50           H
ATOM     35  C   GLY A   3      18.817  13.157  -6.368  1.00 19.50           C
ATOM     36  O   GLY A   3      19.121  13.591  -7.480  1.00 19.50           O
ATOM     37  N   GLU A   4      17.930  12.195  -6.186  1.00  5.07           N
ATOM     38  H   GLU A   4      17.728  11.858  -5.258  1.00  5.07           H
ATOM     39  CA  GLU A   4      17.195  11.603  -7.303  1.00  5.07           C
ATOM     40  HA  GLU A   4      17.877  11.361  -8.118  1.00  5.07           H
ATOM     41  C   GLU A   4      16.112  12.558  -7.804  1.00  5.07           C
ATOM     42  O   GLU A   4      15.529  13.319  -7.029  1.00  5.07           O
ATOM     43  CB  GLU A   4      16.490  10.335  -6.830  1.00  5.07           C
ATOM     44 1HB  GLU A   4      15.901  10.609  -5.961  1.00  5.07           H
ATOM     45 2HB  GLU A   4      15.813   9.985  -7.609  1.00  5.07           H
ATOM     46  CG  GLU A   4      17.410   9.192  -6.441  1.00  5.07           C
ATOM     47 1HG  GLU A   4      17.833   8.749  -7.344  1.00  5.07           H
ATOM     48 2HG  GLU A   4      18.225   9.574  -5.824  1.00  5.07           H
ATOM     49  CD  GLU A   4      16.663   8.141  -5.645  1.00  5.07           C
ATOM     50  OE1 GLU A   4      16.266   7.092  -6.197  1.00  5.07           O
ATOM     51  OE2 GLU A   4      16.461   8.383  -4.436  1.00  5.07           O
ATOM     52  N   ASN A   5      15.788  12.468  -9.087  1.00 -3.97           N
ATOM     53  H   ASN A   5      16.297  11.842  -9.690  1.00 -3.97           H
ATOM     54  CA  ASN A   5      14.621  13.162  -9.627  1.00 -3.97           C
ATOM     55  HA  ASN A   5      14.528  14.146  -9.165  1.00 -3.97           H
ATOM     56  C   ASN A   5      13.369  12.351  -9.302  1.00 -3.97           C
ATOM     57  O   ASN A   5      12.938  11.525 -10.101  1.00 -3.97           O
ATOM     58  CB  ASN A   5      14.714  13.331 -11.146  1.00 -3.97           C
ATOM     59 1HB  ASN A   5      15.613  13.891 -11.397  1.00 -3.97           H
ATOM     60 2HB  ASN A   5      14.773  12.348 -11.612  1.00 -3.97           H
ATOM     61  CG  ASN A   5      13.511  14.053 -11.708  1.00 -3.97           C
ATOM     62  OD1 ASN A   5      13.177  15.145 -11.277  1.00 -3.97           O
ATOM     63  ND2 ASN A   5      12.841  13.447 -12.651  1.00 -3.97           N
ATOM     64 1HD2 ASN A   5      12.045  13.909 -13.054  1.00 -3.97           H
ATOM     65 2HD2 ASN A   5      13.094  12.513 -12.925  1.00 -3.97           H
ATOM     66  N   HIS A   6      12.798  12.571  -8.129  1.00 22.29           N
ATOM     67  H   HIS A   6      13.227  13.220  -7.485  1.00 22.29           H
ATOM     68  CA  HIS A   6      11.551  11.909  -7.743  1.00 22.29           C
ATOM     69  HA  HIS A   6      11.570  10.882  -8.111  1.00 22.29           H
ATOM     70  C   HIS A   6      10.348  12.593  -8.394  1.00 22.29           C
ATOM     71  O   HIS A   6       9.604  13.333  -7.757  1.00 22.29           O
ATOM     72  CB  HIS A   6      11.407  11.860  -6.218  1.00 22.29           C
ATOM     73 1HB  HIS A   6      11.550  12.860  -5.808  1.00 22.29           H
ATOM     74 2HB  HIS A   6      10.397  11.530  -5.983  1.00 22.29           H
ATOM     75  CG  HIS A   6      12.353  10.905  -5.559  1.00 22.29           C
ATOM     76  ND1 HIS A   6      12.317   9.550  -5.809  1.00 22.29           N
ATOM     77  CD2 HIS A   6      13.356  11.118  -4.662  1.00 22.29           C
ATOM     78  HD2 HIS A   6      13.632  12.088  -4.275  1.00 22.29           H
ATOM     79  CE1 HIS A   6      13.326   9.005  -5.074  1.00 22.29           C
ATOM     80  HE1 HIS A   6      13.589   7.955  -5.086  1.00 22.29           H
ATOM     81  NE2 HIS A   6      13.977   9.935  -4.342  1.00 22.29           N
ATOM     82  HE2 HIS A   6      14.786   9.770  -3.755  1.00 22.29           H
ATOM     83  N   GLN A   7      10.189  12.369  -9.690  1.00  6.28           N
ATOM     84  H   GLN A   7      10.864  11.783 -10.173  1.00  6.28           H
ATOM     85  CA  GLN A   7       9.036  12.829 -10.457  1.00  6.28           C
ATOM     86  HA  GLN A   7       8.184  12.999  -9.800  1.00  6.28           H
ATOM     87  C   GLN A   7       8.756  11.668 -11.396  1.00  6.28           C
ATOM     88  O   GLN A   7       9.682  10.937 -11.734  1.00  6.28           O
ATOM     89  CB  GLN A   7       9.329  14.076 -11.285  1.00  6.28           C
ATOM     90 1HB  GLN A   7      10.156  13.860 -11.959  1.00  6.28           H
ATOM     91 2HB  GLN A   7       8.445  14.279 -11.885  1.00  6.28           H
ATOM     92  CG  GLN A   7       9.655  15.332 -10.514  1.00  6.28           C
ATOM     93 1HG  GLN A   7       8.883  15.510  -9.767  1.00  6.28           H
ATOM     94 2HG  GLN A   7      10.614  15.209 -10.012  1.00  6.28           H
ATOM     95  CD  GLN A   7       9.721  16.519 -11.444  1.00  6.28           C
ATOM     96  OE1 GLN A   7       8.715  16.947 -12.002  1.00  6.28           O
ATOM     97  NE2 GLN A   7      10.901  17.031 -11.664  1.00  6.28           N
ATOM     98 1HE2 GLN A   7      10.974  17.843 -12.249  1.00  6.28           H
ATOM     99 2HE2 GLN A   7      11.723  16.591 -11.264  1.00  6.28           H
ATOM    100  N   TRP A   8       7.497  11.463 -11.755  1.00 70.79           N
ATOM    101  H   TRP A   8       6.806  12.174 -11.579  1.00 70.79           H
ATOM    102  CA  TRP A   8       7.042  10.157 -12.233  1.00 70.79           C
ATOM    103  HA  TRP A   8       7.913   9.517 -12.382  1.00 70.79           H
ATOM    104  C   TRP A   8       6.310  10.226 -13.563  1.00 70.79           C
ATOM    105  O   TRP A   8       5.271   9.599 -13.753  1.00 70.79           O
ATOM    106  CB  TRP A   8       6.187   9.516 -11.135  1.00 70.79           C
ATOM    107 1HB  TRP A   8       5.239  10.042 -11.047  1.00 70.79           H
ATOM    108 2HB  TRP A   8       5.996   8.474 -11.388  1.00 70.79           H
ATOM    109  CG  TRP A   8       6.910   9.588  -9.824  1.00 70.79           C
ATOM    110  CD1 TRP A   8       6.689  10.464  -8.804  1.00 70.79           C
ATOM    111  HD1 TRP A   8       5.877  11.177  -8.784  1.00 70.79           H
ATOM    112  CD2 TRP A   8       8.113   8.889  -9.467  1.00 70.79           C
ATOM    113  NE1 TRP A   8       7.648  10.358  -7.834  1.00 70.79           N
ATOM    114  HE1 TRP A   8       7.714  10.956  -7.012  1.00 70.79           H
ATOM    115  CE2 TRP A   8       8.516   9.368  -8.189  1.00 70.79           C
ATOM    116  CE3 TRP A   8       8.935   7.957 -10.130  1.00 70.79           C
ATOM    117  HE3 TRP A   8       8.683   7.612 -11.122  1.00 70.79           H
ATOM    118  CZ2 TRP A   8       9.659   8.885  -7.536  1.00 70.79           C
ATOM    119  HZ2 TRP A   8       9.920   9.240  -6.554  1.00 70.79           H
ATOM    120  CZ3 TRP A   8      10.112   7.505  -9.495  1.00 70.79           C
ATOM    121  HZ3 TRP A   8      10.753   6.806 -10.007  1.00 70.79           H
ATOM    122  CH2 TRP A   8      10.454   7.965  -8.192  1.00 70.79           C
ATOM    123  HH2 TRP A   8      11.351   7.600  -7.713  1.00 70.79           H
ATOM    124  N   GLN A   9       6.832  11.046 -14.466  1.00 18.96           N
ATOM    125  H   GLN A   9       7.706  11.515 -14.248  1.00 18.96           H
ATOM    126  CA  GLN A   9       6.203  11.325 -15.763  1.00 18.96           C
ATOM    127  HA  GLN A   9       5.188  11.675 -15.580  1.00 18.96           H
ATOM    128  C   GLN A   9       6.071  10.136 -16.719  1.00 18.96           C
ATOM    129  O   GLN A   9       5.407  10.258 -17.744  1.00 18.96           O
ATOM    130  CB  GLN A   9       6.959  12.441 -16.501  1.00 18.96           C
ATOM    131 1HB  GLN A   9       8.024  12.210 -16.519  1.00 18.96           H
ATOM    132 2HB  GLN A   9       6.611  12.447 -17.533  1.00 18.96           H
ATOM    133  CG  GLN A   9       6.740  13.859 -15.967  1.00 18.96           C
ATOM    134 1HG  GLN A   9       6.938  14.558 -16.778  1.00 18.96           H
ATOM    135 2HG  GLN A   9       5.697  13.972 -15.676  1.00 18.96           H
ATOM    136  CD  GLN A   9       7.623  14.247 -14.801  1.00 18.96           C
ATOM    137  OE1 GLN A   9       8.434  13.476 -14.317  1.00 18.96           O
ATOM    138  NE2 GLN A   9       7.469  15.463 -14.347  1.00 18.96           N
ATOM    139 1HE2 GLN A   9       8.032  15.770 -13.562  1.00 18.96           H
ATOM    140 2HE2 GLN A   9       6.809  16.083 -14.779  1.00 18.96           H
ATOM    141  N   GLY A  10       6.633   8.977 -16.405  1.00 12.09           N
ATOM    142  H   GLY A  10       7.203   8.862 -15.570  1.00 12.09           H
ATOM    143  CA  GLY A  10       6.328   7.796 -17.193  1.00 12.09           C
ATOM    144 1HA  GLY A  10       6.455   8.006 -18.255  1.00 12.09           H
ATOM    145 2HA  GLY A  10       6.987   6.979 -16.897  1.00 12.09           H
ATOM    146  C   GLY A  10       4.889   7.403 -16.919  1.00 12.09           C
ATOM    147  O   GLY A  10       4.181   6.921 -17.798  1.00 12.09           O
ATOM    148  N   SER A  11       4.409   7.647 -15.708  1.00  5.32           N
ATOM    149  H   SER A  11       5.007   8.080 -15.010  1.00  5.32           H
ATOM    150  CA  SER A  11       3.017   7.364 -15.374  1.00  5.32           C
ATOM    151  HA  SER A  11       2.733   6.421 -15.839  1.00  5.32           H
ATOM    152  C   SER A  11       2.111   8.471 -15.893  1.00  5.32           C
ATOM    153  O   SER A  11       2.347   9.667 -15.683  1.00  5.32           O
ATOM    154  CB  SER A  11       2.814   7.242 -13.864  1.00  5.32           C
ATOM    155 1HB  SER A  11       3.459   6.452 -13.483  1.00  5.32           H
ATOM    156 2HB  SER A  11       3.081   8.184 -13.384  1.00  5.32           H
ATOM    157  OG  SER A  11       1.463   6.919 -13.559  1.00  5.32           O
ATOM    158  HG  SER A  11       1.481   6.212 -12.907  1.00  5.32           H
ATOM    159  N   ILE A  12       1.003   8.055 -16.490  1.00  1.11           N
ATOM    160  H   ILE A  12       0.866   7.065 -16.624  1.00  1.11           H
ATOM    161  CA  ILE A  12      -0.021   8.982 -16.968  1.00  1.11           C
ATOM    162  HA  ILE A  12       0.440   9.676 -17.670  1.00  1.11           H
ATOM    163  C   ILE A  12      -0.538   9.814 -15.791  1.00  1.11           C
ATOM    164  O   ILE A  12      -0.772  11.003 -15.961  1.00  1.11           O
ATOM    165  CB  ILE A  12      -1.173   8.228 -17.720  1.00  1.11           C
ATOM    166  HB  ILE A  12      -1.580   7.462 -17.060  1.00  1.11           H
ATOM    167  CG1 ILE A  12      -0.604   7.552 -18.987  1.00  1.11           C
ATOM    168 1HG1 ILE A  12      -0.253   8.333 -19.662  1.00  1.11           H
ATOM    169 2HG1 ILE A  12       0.256   6.950 -18.706  1.00  1.11           H
ATOM    170  CG2 ILE A  12      -2.319   9.190 -18.122  1.00  1.11           C
ATOM    171 1HG2 ILE A  12      -3.124   8.651 -18.622  1.00  1.11           H
ATOM    172 2HG2 ILE A  12      -1.945   9.968 -18.791  1.00  1.11           H
ATOM    173 3HG2 ILE A  12      -2.739   9.661 -17.237  1.00  1.11           H
ATOM    174  CD1 ILE A  12      -1.577   6.644 -19.773  1.00  1.11           C
ATOM    175 1HD1 ILE A  12      -1.023   6.127 -20.559  1.00  1.11           H
ATOM    176 2HD1 ILE A  12      -2.360   7.240 -20.242  1.00  1.11           H
ATOM    177 3HD1 ILE A  12      -2.024   5.905 -19.109  1.00  1.11           H
ATOM    178  N   LEU A  13      -0.619   9.259 -14.584  1.00 17.77           N
ATOM    179  H   LEU A  13      -0.317   8.305 -14.446  1.00 17.77           H
ATOM    180  CA  LEU A  13      -1.110  10.035 -13.436  1.00 17.77           C
ATOM    181  HA  LEU A  13      -2.116  10.391 -13.663  1.00 17.77           H
ATOM    182  C   LEU A  13      -0.245  11.259 -13.178  1.00 17.77           C
ATOM    183  O   LEU A  13      -0.765  12.333 -12.929  1.00 17.77           O
ATOM    184  CB  LEU A  13      -1.167   9.195 -12.151  1.00 17.77           C
ATOM    185 1HB  LEU A  13      -1.784   8.326 -12.346  1.00 17.77           H
ATOM    186 2HB  LEU A  13      -0.164   8.844 -11.923  1.00 17.77           H
ATOM    187  CG  LEU A  13      -1.723   9.928 -10.907  1.00 17.77           C
ATOM    188  HG  LEU A  13      -2.209  10.839 -11.248  1.00 17.77           H
ATOM    189  CD1 LEU A  13      -2.768   9.122 -10.142  1.00 17.77           C
ATOM    190 1HD1 LEU A  13      -3.145   9.710  -9.305  1.00 17.77           H
ATOM    191 2HD1 LEU A  13      -2.331   8.201  -9.761  1.00 17.77           H
ATOM    192 3HD1 LEU A  13      -3.601   8.884 -10.799  1.00 17.77           H
ATOM    193  CD2 LEU A  13      -0.616  10.324  -9.926  1.00 17.77           C
ATOM    194 1HD2 LEU A  13      -1.036  10.958  -9.144  1.00 17.77           H
ATOM    195 2HD2 LEU A  13       0.157  10.892 -10.440  1.00 17.77           H
ATOM    196 3HD2 LEU A  13      -0.174   9.440  -9.468  1.00 17.77           H
ATOM    197  N   TYR A  14       1.070  11.141 -13.268  1.00 22.11           N
ATOM    198  H   TYR A  14       1.502  10.280 -13.577  1.00 22.11           H
ATOM    199  CA  TYR A  14       1.903  12.287 -12.927  1.00 22.11           C
ATOM    200  HA  TYR A  14       1.556  12.693 -11.978  1.00 22.11           H
ATOM    201  C   TYR A  14       1.775  13.363 -13.995  1.00 22.11           C
ATOM    202  O   TYR A  14       1.742  14.549 -13.695  1.00 22.11           O
ATOM    203  CB  TYR A  14       3.354  11.865 -12.757  1.00 22.11           C
ATOM    204 1HB  TYR A  14       3.365  10.867 -12.321  1.00 22.11           H
ATOM    205 2HB  TYR A  14       3.832  11.825 -13.735  1.00 22.11           H
ATOM    206  CG  TYR A  14       4.133  12.776 -11.835  1.00 22.11           C
ATOM    207  CD1 TYR A  14       4.130  12.541 -10.446  1.00 22.11           C
ATOM    208  HD1 TYR A  14       3.570  11.706 -10.047  1.00 22.11           H
ATOM    209  CD2 TYR A  14       4.863  13.876 -12.328  1.00 22.11           C
ATOM    210  HD2 TYR A  14       4.875  14.083 -13.389  1.00 22.11           H
ATOM    211  CE1 TYR A  14       4.842  13.388  -9.559  1.00 22.11           C
ATOM    212  HE1 TYR A  14       4.826  13.201  -8.496  1.00 22.11           H
ATOM    213  CE2 TYR A  14       5.577  14.730 -11.436  1.00 22.11           C
ATOM    214  HE2 TYR A  14       6.134  15.577 -11.813  1.00 22.11           H
ATOM    215  CZ  TYR A  14       5.554  14.475 -10.061  1.00 22.11           C
ATOM    216  OH  TYR A  14       6.220  15.292  -9.186  1.00 22.11           O
ATOM    217  HH  TYR A  14       6.187  14.967  -8.281  1.00 22.11           H
ATOM    218  N   ASN A  15       1.618  12.960 -15.247  1.00-19.49           N
ATOM    219  H   ASN A  15       1.654  11.971 -15.466  1.00-19.49           H
ATOM    220  CA  ASN A  15       1.383  13.936 -16.312  1.00-19.49           C
ATOM    221  HA  ASN A  15       2.153  14.706 -16.253  1.00-19.49           H
ATOM    222  C   ASN A  15       0.026  14.617 -16.145  1.00-19.49           C
ATOM    223  O   ASN A  15      -0.116  15.816 -16.382  1.00-19.49           O
ATOM    224  CB  ASN A  15       1.471  13.259 -17.679  1.00-19.49           C
ATOM    225 1HB  ASN A  15       0.772  12.426 -17.717  1.00-19.49           H
ATOM    226 2HB  ASN A  15       1.200  13.980 -18.449  1.00-19.49           H
ATOM    227  CG  ASN A  15       2.854  12.753 -17.966  1.00-19.49           C
ATOM    228  OD1 ASN A  15       3.832  13.423 -17.686  1.00-19.49           O
ATOM    229  ND2 ASN A  15       2.950  11.559 -18.472  1.00-19.49           N
ATOM    230 1HD2 ASN A  15       3.876  11.146 -18.547  1.00-19.49           H
ATOM    231 2HD2 ASN A  15       2.134  11.045 -18.745  1.00-19.49           H
ATOM    232  N   MET A  16      -0.963  13.871 -15.673  1.00 -9.78           N
ATOM    233  H   MET A  16      -0.811  12.880 -15.512  1.00 -9.78           H
ATOM    234  CA  MET A  16      -2.274  14.438 -15.367  1.00 -9.78           C
ATOM    235  HA  MET A  16      -2.632  14.992 -16.234  1.00 -9.78           H
ATOM    236  C   MET A  16      -2.174  15.420 -14.203  1.00 -9.78           C
ATOM    237  O   MET A  16      -2.763  16.496 -14.276  1.00 -9.78           O
ATOM    238  CB  MET A  16      -3.274  13.325 -15.049  1.00 -9.78           C
ATOM    239 1HB  MET A  16      -2.837  12.663 -14.305  1.00 -9.78           H
ATOM    240 2HB  MET A  16      -4.168  13.765 -14.622  1.00 -9.78           H
ATOM    241  CG  MET A  16      -3.671  12.503 -16.266  1.00 -9.78           C
ATOM    242 1HG  MET A  16      -4.195  13.143 -16.976  1.00 -9.78           H
ATOM    243 2HG  MET A  16      -2.770  12.128 -16.746  1.00 -9.78           H
ATOM    244  SD  MET A  16      -4.717  11.090 -15.848  1.00 -9.78           S
ATOM    245  CE  MET A  16      -6.286  11.865 -15.558  1.00 -9.78           C
ATOM    246 1HE  MET A  16      -7.065  11.106 -15.511  1.00 -9.78           H
ATOM    247 2HE  MET A  16      -6.523  12.550 -16.373  1.00 -9.78           H
ATOM    248 3HE  MET A  16      -6.267  12.418 -14.620  1.00 -9.78           H
ATOM    249  N   LEU A  17      -1.368  15.124 -13.189  1.00-13.95           N
ATOM    250  H   LEU A  17      -0.916  14.216 -13.157  1.00-13.95           H
ATOM    251  CA  LEU A  17      -1.128  16.079 -12.103  1.00-13.95           C
ATOM    252  HA  LEU A  17      -2.079  16.345 -11.641  1.00-13.95           H
ATOM    253  C   LEU A  17      -0.498  17.344 -12.661  1.00-13.95           C
ATOM    254  O   LEU A  17      -0.903  18.441 -12.317  1.00-13.95           O
ATOM    255  CB  LEU A  17      -0.165  15.533 -11.038  1.00-13.95           C
ATOM    256 1HB  LEU A  17       0.765  15.279 -11.538  1.00-13.95           H
ATOM    257 2HB  LEU A  17       0.055  16.361 -10.367  1.00-13.95           H
ATOM    258  CG  LEU A  17      -0.537  14.343 -10.149  1.00-13.95           C
ATOM    259  HG  LEU A  17      -0.824  13.507 -10.776  1.00-13.95           H
ATOM    260  CD1 LEU A  17       0.686  13.934  -9.324  1.00-13.95           C
ATOM    261 1HD1 LEU A  17       0.452  13.039  -8.748  1.00-13.95           H
ATOM    262 2HD1 LEU A  17       0.963  14.732  -8.635  1.00-13.95           H
ATOM    263 3HD1 LEU A  17       1.526  13.715  -9.980  1.00-13.95           H
ATOM    264  CD2 LEU A  17      -1.687  14.664  -9.226  1.00-13.95           C
ATOM    265 1HD2 LEU A  17      -1.975  13.768  -8.682  1.00-13.95           H
ATOM    266 2HD2 LEU A  17      -2.544  15.010  -9.801  1.00-13.95           H
ATOM    267 3HD2 LEU A  17      -1.404  15.444  -8.520  1.00-13.95           H
ATOM    268  N   MET A  18       0.475  17.218 -13.550  1.00-16.75           N
ATOM    269  H   MET A  18       0.791  16.293 -13.827  1.00-16.75           H
ATOM    270  CA  MET A  18       1.119  18.409 -14.104  1.00-16.75           C
ATOM    271  HA  MET A  18       1.432  19.037 -13.273  1.00-16.75           H
ATOM    272  C   MET A  18       0.150  19.247 -14.937  1.00-16.75           C
ATOM    273  O   MET A  18       0.235  20.475 -14.918  1.00-16.75           O
ATOM    274  CB  MET A  18       2.364  18.054 -14.923  1.00-16.75           C
ATOM    275 1HB  MET A  18       2.074  17.395 -15.741  1.00-16.75           H
ATOM    276 2HB  MET A  18       2.761  18.974 -15.353  1.00-16.75           H
ATOM    277  CG  MET A  18       3.478  17.378 -14.115  1.00-16.75           C
ATOM    278 1HG  MET A  18       3.109  16.427 -13.747  1.00-16.75           H
ATOM    279 2HG  MET A  18       4.319  17.178 -14.778  1.00-16.75           H
ATOM    280  SD  MET A  18       4.071  18.324 -12.686  1.00-16.75           S
ATOM    281  CE  MET A  18       5.018  19.654 -13.453  1.00-16.75           C
ATOM    282 1HE  MET A  18       5.450  20.287 -12.677  1.00-16.75           H
ATOM    283 2HE  MET A  18       4.368  20.257 -14.088  1.00-16.75           H
ATOM    284 3HE  MET A  18       5.825  19.232 -14.055  1.00-16.75           H
ATOM    285  N   SER A  19      -0.798  18.629 -15.629  1.00-19.18           N
ATOM    286  H   SER A  19      -0.811  17.615 -15.679  1.00-19.18           H
ATOM    287  CA  SER A  19      -1.817  19.410 -16.337  1.00-19.18           C
ATOM    288  HA  SER A  19      -1.311  20.193 -16.900  1.00-19.18           H
ATOM    289  C   SER A  19      -2.776  20.089 -15.356  1.00-19.18           C
ATOM    290  O   SER A  19      -3.167  21.238 -15.543  1.00-19.18           O
ATOM    291  CB  SER A  19      -2.592  18.545 -17.341  1.00-19.18           C
ATOM    292 1HB  SER A  19      -3.217  19.198 -17.952  1.00-19.18           H
ATOM    293 2HB  SER A  19      -1.878  18.042 -17.993  1.00-19.18           H
ATOM    294  OG  SER A  19      -3.427  17.571 -16.733  1.00-19.18           O
ATOM    295  HG  SER A  19      -3.000  17.213 -15.944  1.00-19.18           H
ATOM    296  N   ALA A  20      -3.122  19.401 -14.278  1.00-14.99           N
ATOM    297  H   ALA A  20      -2.776  18.458 -14.145  1.00-14.99           H
ATOM    298  CA  ALA A  20      -4.045  19.938 -13.287  1.00-14.99           C
ATOM    299  HA  ALA A  20      -4.921  20.326 -13.808  1.00-14.99           H
ATOM    300  C   ALA A  20      -3.426  21.079 -12.482  1.00-14.99           C
ATOM    301  O   ALA A  20      -4.102  22.040 -12.139  1.00-14.99           O
ATOM    302  CB  ALA A  20      -4.488  18.819 -12.377  1.00-14.99           C
ATOM    303 1HB  ALA A  20      -4.947  18.033 -12.974  1.00-14.99           H
ATOM    304 2HB  ALA A  20      -5.220  19.191 -11.659  1.00-14.99           H
ATOM    305 3HB  ALA A  20      -3.630  18.406 -11.845  1.00-14.99           H
ATOM    306  N   LYS A  21      -2.126  21.020 -12.232  1.00-15.66           N
ATOM    307  H   LYS A  21      -1.614  20.180 -12.487  1.00-15.66           H
ATOM    308  CA  LYS A  21      -1.421  22.121 -11.567  1.00-15.66           C
ATOM    309  HA  LYS A  21      -1.894  22.322 -10.605  1.00-15.66           H
ATOM    310  C   LYS A  21      -1.527  23.385 -12.403  1.00-15.66           C
ATOM    311  O   LYS A  21      -1.702  24.471 -11.862  1.00-15.66           O
ATOM    312  CB  LYS A  21       0.048  21.748 -11.336  1.00-15.66           C
ATOM    313 1HB  LYS A  21       0.454  21.361 -12.270  1.00-15.66           H
ATOM    314 2HB  LYS A  21       0.609  22.639 -11.054  1.00-15.66           H
ATOM    315  CG  LYS A  21       0.216  20.700 -10.244  1.00-15.66           C
ATOM    316 1HG  LYS A  21       0.031  21.157  -9.272  1.00-15.66           H
ATOM    317 2HG  LYS A  21      -0.528  19.925 -10.396  1.00-15.66           H
ATOM    318  CD  LYS A  21       1.579  20.031 -10.245  1.00-15.66           C
ATOM    319 1HD  LYS A  21       1.788  19.665 -11.247  1.00-15.66           H
ATOM    320 2HD  LYS A  21       2.347  20.745  -9.948  1.00-15.66           H
ATOM    321  CE  LYS A  21       1.546  18.847  -9.285  1.00-15.66           C
ATOM    322 1HE  LYS A  21       1.350  19.213  -8.275  1.00-15.66           H
ATOM    323 2HE  LYS A  21       0.707  18.208  -9.568  1.00-15.66           H
ATOM    324  NZ  LYS A  21       2.800  18.019  -9.290  1.00-15.66           N
ATOM    325 1HZ  LYS A  21       2.693  17.236  -8.660  1.00-15.66           H
ATOM    326 2HZ  LYS A  21       3.585  18.581  -8.992  1.00-15.66           H
ATOM    327 3HZ  LYS A  21       2.977  17.672 -10.224  1.00-15.66           H
ATOM    328  N   GLN A  22      -1.495  23.250 -13.720  1.00-16.72           N
ATOM    329  H   GLN A  22      -1.387  22.334 -14.131  1.00-16.72           H
ATOM    330  CA  GLN A  22      -1.642  24.414 -14.588  1.00-16.72           C
ATOM    331  HA  GLN A  22      -0.976  25.200 -14.231  1.00-16.72           H
ATOM    332  C   GLN A  22      -3.065  24.961 -14.530  1.00-16.72           C
ATOM    333  O   GLN A  22      -3.239  26.166 -14.456  1.00-16.72           O
ATOM    334  CB  GLN A  22      -1.261  24.072 -16.029  1.00-16.72           C
ATOM    335 1HB  GLN A  22      -1.873  23.238 -16.365  1.00-16.72           H
ATOM    336 2HB  GLN A  22      -1.473  24.930 -16.667  1.00-16.72           H
ATOM    337  CG  GLN A  22       0.205  23.700 -16.186  1.00-16.72           C
ATOM    338 1HG  GLN A  22       0.823  24.579 -16.003  1.00-16.72           H
ATOM    339 2HG  GLN A  22       0.465  22.941 -15.454  1.00-16.72           H
ATOM    340  CD  GLN A  22       0.515  23.151 -17.556  1.00-16.72           C
ATOM    341  OE1 GLN A  22       0.452  23.843 -18.555  1.00-16.72           O
ATOM    342  NE2 GLN A  22       0.841  21.888 -17.613  1.00-16.72           N
ATOM    343 1HE2 GLN A  22       1.069  21.494 -18.509  1.00-16.72           H
ATOM    344 2HE2 GLN A  22       0.849  21.336 -16.767  1.00-16.72           H
ATOM    345  N   THR A  23      -4.087  24.117 -14.494  1.00  6.60           N
ATOM    346  H   THR A  23      -3.937  23.116 -14.567  1.00  6.60           H
ATOM    347  CA  THR A  23      -5.460  24.623 -14.381  1.00  6.60           C
ATOM    348  HA  THR A  23      -5.576  25.468 -15.060  1.00  6.60           H
ATOM    349  C   THR A  23      -5.794  25.132 -12.975  1.00  6.60           C
ATOM    350  O   THR A  23      -6.716  25.913 -12.795  1.00  6.60           O
ATOM    351  CB  THR A  23      -6.495  23.551 -14.788  1.00  6.60           C
ATOM    352  HB  THR A  23      -7.502  23.946 -14.650  1.00  6.60           H
ATOM    353  OG1 THR A  23      -6.316  22.373 -13.998  1.00  6.60           O
ATOM    354  HG1 THR A  23      -6.414  22.602 -13.072  1.00  6.60           H
ATOM    355  CG2 THR A  23      -6.313  23.126 -16.239  1.00  6.60           C
ATOM    356 1HG2 THR A  23      -7.135  22.469 -16.523  1.00  6.60           H
ATOM    357 2HG2 THR A  23      -5.373  22.590 -16.362  1.00  6.60           H
ATOM    358 3HG2 THR A  23      -6.323  24.000 -16.890  1.00  6.60           H
ATOM    359  N   ARG A  24      -5.046  24.722 -11.959  1.00 -0.66           N
ATOM    360  H   ARG A  24      -4.377  23.971 -12.106  1.00 -0.66           H
ATOM    361  CA  ARG A  24      -5.181  25.325 -10.626  1.00 -0.66           C
ATOM    362  HA  ARG A  24      -6.239  25.470 -10.403  1.00 -0.66           H
ATOM    363  C   ARG A  24      -4.528  26.703 -10.593  1.00 -0.66           C
ATOM    364  O   ARG A  24      -5.023  27.596  -9.920  1.00 -0.66           O
ATOM    365  CB  ARG A  24      -4.567  24.427  -9.544  1.00 -0.66           C
ATOM    366 1HB  ARG A  24      -3.556  24.156  -9.847  1.00 -0.66           H
ATOM    367 2HB  ARG A  24      -4.508  24.994  -8.615  1.00 -0.66           H
ATOM    368  CG  ARG A  24      -5.372  23.151  -9.280  1.00 -0.66           C
ATOM    369 1HG  ARG A  24      -6.344  23.413  -8.863  1.00 -0.66           H
ATOM    370 2HG  ARG A  24      -5.537  22.636 -10.222  1.00 -0.66           H
ATOM    371  CD  ARG A  24      -4.658  22.191  -8.333  1.00 -0.66           C
ATOM    372 1HD  ARG A  24      -5.149  21.219  -8.400  1.00 -0.66           H
ATOM    373 2HD  ARG A  24      -3.626  22.074  -8.667  1.00 -0.66           H
ATOM    374  NE  ARG A  24      -4.676  22.624  -6.925  1.00 -0.66           N
ATOM    375  HE  ARG A  24      -5.145  23.489  -6.730  1.00 -0.66           H
ATOM    376  CZ  ARG A  24      -4.156  21.963  -5.896  1.00 -0.66           C
ATOM    377  NH1 ARG A  24      -4.364  22.414  -4.690  1.00 -0.66           N
ATOM    378 1HH1 ARG A  24      -4.912  23.244  -4.547  1.00 -0.66           H
ATOM    379 2HH1 ARG A  24      -3.964  21.929  -3.905  1.00 -0.66           H
ATOM    380  NH2 ARG A  24      -3.435  20.881  -6.010  1.00 -0.66           N
ATOM    381 1HH2 ARG A  24      -3.155  20.558  -6.939  1.00 -0.66           H
ATOM    382 2HH2 ARG A  24      -3.141  20.365  -5.200  1.00 -0.66           H
ATOM    383  N   ALA A  25      -3.422  26.866 -11.308  1.00 -6.49           N
ATOM    384  H   ALA A  25      -3.024  26.077 -11.798  1.00 -6.49           H
ATOM    385  CA  ALA A  25      -2.741  28.158 -11.395  1.00 -6.49           C
ATOM    386  HA  ALA A  25      -2.673  28.589 -10.395  1.00 -6.49           H
ATOM    387  C   ALA A  25      -3.518  29.137 -12.283  1.00 -6.49           C
ATOM    388  O   ALA A  25      -3.511  30.342 -12.053  1.00 -6.49           O
ATOM    389  CB  ALA A  25      -1.322  27.949 -11.944  1.00 -6.49           C
ATOM    390 1HB  ALA A  25      -0.776  27.256 -11.302  1.00 -6.49           H
ATOM    391 2HB  ALA A  25      -0.800  28.906 -11.968  1.00 -6.49           H
ATOM    392 3HB  ALA A  25      -1.371  27.543 -12.956  1.00 -6.49           H
ATOM    393  N   ALA A  26      -4.182  28.594 -13.293  1.00 33.85           N
ATOM    394  H   ALA A  26      -4.090  27.600 -13.459  1.00 33.85           H
ATOM    395  CA  ALA A  26      -5.035  29.347 -14.208  1.00 33.85           C
ATOM    396  HA  ALA A  26      -5.060  30.395 -13.908  1.00 33.85           H
ATOM    397  C   ALA A  26      -6.466  28.789 -14.154  1.00 33.85           C
ATOM    398  O   ALA A  26      -6.849  27.981 -15.011  1.00 33.85           O
ATOM    399  CB  ALA A  26      -4.457  29.266 -15.631  1.00 33.85           C
ATOM    400 1HB  ALA A  26      -3.463  29.713 -15.647  1.00 33.85           H
ATOM    401 2HB  ALA A  26      -5.109  29.806 -16.318  1.00 33.85           H
ATOM    402 3HB  ALA A  26      -4.390  28.223 -15.946  1.00 33.85           H
ATOM    403  N   PRO A  27      -7.254  29.179 -13.132  1.00  6.11           N
ATOM    404  CA  PRO A  27      -8.641  28.698 -13.109  1.00  6.11           C
ATOM    405  HA  PRO A  27      -8.665  27.612 -13.027  1.00  6.11           H
ATOM    406  C   PRO A  27      -9.443  29.149 -14.322  1.00  6.11           C
ATOM    407  O   PRO A  27      -9.075  30.104 -14.998  1.00  6.11           O
ATOM    408  CB  PRO A  27      -9.213  29.345 -11.843  1.00  6.11           C
ATOM    409 1HB  PRO A  27      -9.711  30.281 -12.097  1.00  6.11           H
ATOM    410 2HB  PRO A  27      -9.903  28.669 -11.339  1.00  6.11           H
ATOM    411  CG  PRO A  27      -8.029  29.613 -10.999  1.00  6.11           C
ATOM    412 1HG  PRO A  27      -8.239  30.387 -10.261  1.00  6.11           H
ATOM    413 2HG  PRO A  27      -7.700  28.692 -10.513  1.00  6.11           H
ATOM    414  CD  PRO A  27      -7.003  30.071 -11.985  1.00  6.11           C
ATOM    415 1HD  PRO A  27      -7.171  31.113 -12.267  1.00  6.11           H
ATOM    416 2HD  PRO A  27      -6.003  29.931 -11.578  1.00  6.11           H
ATOM    417  N   GLU A  28     -10.540  28.441 -14.568  1.00  7.30           N
ATOM    418  H   GLU A  28     -10.760  27.677 -13.952  1.00  7.30           H
ATOM    419  CA  GLU A  28     -11.479  28.702 -15.674  1.00  7.30           C
ATOM    420  HA  GLU A  28     -12.254  27.939 -15.609  1.00  7.30           H
ATOM    421  C   GLU A  28     -10.842  28.515 -17.057  1.00  7.30           C
ATOM    422  O   GLU A  28     -11.393  28.888 -18.094  1.00  7.30           O
ATOM    423  CB  GLU A  28     -12.198  30.052 -15.509  1.00  7.30           C
ATOM    424 1HB  GLU A  28     -11.478  30.864 -15.594  1.00  7.30           H
ATOM    425 2HB  GLU A  28     -12.934  30.155 -16.306  1.00  7.30           H
ATOM    426  CG  GLU A  28     -12.922  30.161 -14.164  1.00  7.30           C
ATOM    427 1HG  GLU A  28     -13.564  29.286 -14.047  1.00  7.30           H
ATOM    428 2HG  GLU A  28     -12.188  30.157 -13.356  1.00  7.30           H
ATOM    429  CD  GLU A  28     -13.778  31.414 -14.039  1.00  7.30           C
ATOM    430  OE1 GLU A  28     -15.006  31.266 -13.851  1.00  7.30           O
ATOM    431  OE2 GLU A  28     -13.234  32.538 -14.083  1.00  7.30           O
ATOM    432  N   ALA A  29      -9.717  27.812 -17.065  1.00 26.57           N
ATOM    433  H   ALA A  29      -9.256  27.620 -16.190  1.00 26.57           H
ATOM    434  CA  ALA A  29      -9.152  27.254 -18.285  1.00 26.57           C
ATOM    435  HA  ALA A  29      -8.993  28.063 -18.997  1.00 26.57           H
ATOM    436  C   ALA A  29     -10.148  26.234 -18.876  1.00 26.57           C
ATOM    437  O   ALA A  29     -10.955  25.653 -18.138  1.00 26.57           O
ATOM    438  CB  ALA A  29      -7.805  26.585 -17.951  1.00 26.57           C
ATOM    439 1HB  ALA A  29      -7.115  27.329 -17.550  1.00 26.57           H
ATOM    440 2HB  ALA A  29      -7.375  26.145 -18.850  1.00 26.57           H
ATOM    441 3HB  ALA A  29      -7.961  25.802 -17.208  1.00 26.57           H
ATOM    442  N   PRO A  30     -10.097  25.989 -20.201  1.00  0.63           N
ATOM    443  CA  PRO A  30     -11.011  24.989 -20.773  1.00  0.63           C
ATOM    444  HA  PRO A  30     -12.043  25.311 -20.642  1.00  0.63           H
ATOM    445  C   PRO A  30     -10.848  23.572 -20.224  1.00  0.63           C
ATOM    446  O   PRO A  30      -9.838  23.226 -19.616  1.00  0.63           O
ATOM    447  CB  PRO A  30     -10.639  24.992 -22.260  1.00  0.63           C
ATOM    448 1HB  PRO A  30      -9.909  24.208 -22.462  1.00  0.63           H
ATOM    449 2HB  PRO A  30     -11.525  24.860 -22.882  1.00  0.63           H
ATOM    450  CG  PRO A  30     -10.036  26.323 -22.490  1.00  0.63           C
ATOM    451 1HG  PRO A  30      -9.401  26.318 -23.376  1.00  0.63           H
ATOM    452 2HG  PRO A  30     -10.820  27.076 -22.580  1.00  0.63           H
ATOM    453  CD  PRO A  30      -9.233  26.561 -21.251  1.00  0.63           C
ATOM    454 1HD  PRO A  30      -8.283  26.025 -21.295  1.00  0.63           H
ATOM    455 2HD  PRO A  30      -9.075  27.629 -21.102  1.00  0.63           H
ATOM    456  N   GLU A  31     -11.844  22.740 -20.503  1.00 -1.39           N
ATOM    457  H   GLU A  31     -12.616  23.074 -21.053  1.00 -1.39           H
ATOM    458  CA  GLU A  31     -11.858  21.346 -20.058  1.00 -1.39           C
ATOM    459  HA  GLU A  31     -11.888  21.326 -18.969  1.00 -1.39           H
ATOM    460  C   GLU A  31     -10.612  20.591 -20.527  1.00 -1.39           C
ATOM    461  O   GLU A  31     -10.279  20.601 -21.716  1.00 -1.39           O
ATOM    462  CB  GLU A  31     -13.106  20.662 -20.644  1.00 -1.39           C
ATOM    463 1HB  GLU A  31     -13.984  21.245 -20.365  1.00 -1.39           H
ATOM    464 2HB  GLU A  31     -13.009  20.701 -21.728  1.00 -1.39           H
ATOM    465  CG  GLU A  31     -13.343  19.195 -20.244  1.00 -1.39           C
ATOM    466 1HG  GLU A  31     -12.423  18.634 -20.406  1.00 -1.39           H
ATOM    467 2HG  GLU A  31     -13.597  19.147 -19.185  1.00 -1.39           H
ATOM    468  CD  GLU A  31     -14.447  18.530 -21.073  1.00 -1.39           C
ATOM    469  OE1 GLU A  31     -15.114  19.216 -21.888  1.00 -1.39           O
ATOM    470  OE2 GLU A  31     -14.611  17.288 -20.993  1.00 -1.39           O
ATOM    471  N   THR A  32      -9.964  19.896 -19.600  1.00 18.61           N
ATOM    472  H   THR A  32     -10.216  20.008 -18.630  1.00 18.61           H
ATOM    473  CA  THR A  32      -8.865  18.981 -19.906  1.00 18.61           C
ATOM    474  HA  THR A  32      -8.178  19.485 -20.584  1.00 18.61           H
ATOM    475  C   THR A  32      -9.421  17.733 -20.592  1.00 18.61           C
ATOM    476  O   THR A  32      -9.684  16.706 -19.961  1.00 18.61           O
ATOM    477  CB  THR A  32      -8.103  18.598 -18.614  1.00 18.61           C
ATOM    478  HB  THR A  32      -8.706  17.913 -18.017  1.00 18.61           H
ATOM    479  OG1 THR A  32      -7.877  19.785 -17.851  1.00 18.61           O
ATOM    480  HG1 THR A  32      -7.217  19.596 -17.181  1.00 18.61           H
ATOM    481  CG2 THR A  32      -6.742  17.974 -18.899  1.00 18.61           C
ATOM    482 1HG2 THR A  32      -6.240  17.746 -17.958  1.00 18.61           H
ATOM    483 2HG2 THR A  32      -6.128  18.669 -19.473  1.00 18.61           H
ATOM    484 3HG2 THR A  32      -6.869  17.047 -19.462  1.00 18.61           H
ATOM    485  N   ARG A  33      -9.686  17.851 -21.885  1.00 12.30           N
ATOM    486  H   ARG A  33      -9.495  18.742 -22.333  1.00 12.30           H
ATOM    487  CA  ARG A  33     -10.294  16.776 -22.668  1.00 12.30           C
ATOM    488  HA  ARG A  33     -11.092  16.338 -22.069  1.00 12.30           H
ATOM    489  C   ARG A  33      -9.348  15.632 -22.990  1.00 12.30           C
ATOM    490  O   ARG A  33      -8.846  15.504 -24.098  1.00 12.30           O
ATOM    491  CB  ARG A  33     -10.924  17.305 -23.962  1.00 12.30           C
ATOM    492 1HB  ARG A  33     -10.193  17.902 -24.507  1.00 12.30           H
ATOM    493 2HB  ARG A  33     -11.215  16.454 -24.579  1.00 12.30           H
ATOM    494  CG  ARG A  33     -12.164  18.128 -23.696  1.00 12.30           C
ATOM    495 1HG  ARG A  33     -12.845  17.528 -23.095  1.00 12.30           H
ATOM    496 2HG  ARG A  33     -11.891  19.018 -23.132  1.00 12.30           H
ATOM    497  CD  ARG A  33     -12.895  18.556 -24.955  1.00 12.30           C
ATOM    498 1HD  ARG A  33     -12.247  19.206 -25.545  1.00 12.30           H
ATOM    499 2HD  ARG A  33     -13.158  17.672 -25.539  1.00 12.30           H
ATOM    500  NE  ARG A  33     -14.115  19.276 -24.567  1.00 12.30           N
ATOM    501  HE  ARG A  33     -14.283  19.371 -23.570  1.00 12.30           H
ATOM    502  CZ  ARG A  33     -15.032  19.798 -25.366  1.00 12.30           C
ATOM    503  NH1 ARG A  33     -16.032  20.415 -24.803  1.00 12.30           N
ATOM    504 1HH1 ARG A  33     -16.060  20.476 -23.793  1.00 12.30           H
ATOM    505 2HH1 ARG A  33     -16.754  20.832 -25.366  1.00 12.30           H
ATOM    506  NH2 ARG A  33     -15.016  19.691 -26.671  1.00 12.30           N
ATOM    507 1HH2 ARG A  33     -14.257  19.206 -27.118  1.00 12.30           H
ATOM    508 2HH2 ARG A  33     -15.761  20.080 -27.226  1.00 12.30           H
ATOM    509  N   LEU A  34      -9.248  14.732 -22.028  1.00 10.64           N
ATOM    510  H   LEU A  34      -9.391  15.017 -21.069  1.00 10.64           H
ATOM    511  CA  LEU A  34      -9.160  13.314 -22.346  1.00 10.64           C
ATOM    512  HA  LEU A  34      -8.364  13.123 -23.068  1.00 10.64           H
ATOM    513  C   LEU A  34     -10.505  12.972 -22.974  1.00 10.64           C
ATOM    514  O   LEU A  34     -11.511  13.661 -22.748  1.00 10.64           O
ATOM    515  CB  LEU A  34      -8.955  12.458 -21.092  1.00 10.64           C
ATOM    516 1HB  LEU A  34      -9.769  12.675 -20.400  1.00 10.64           H
ATOM    517 2HB  LEU A  34      -9.049  11.415 -21.392  1.00 10.64           H
ATOM    518  CG  LEU A  34      -7.629  12.595 -20.331  1.00 10.64           C
ATOM    519  HG  LEU A  34      -7.520  13.625 -19.994  1.00 10.64           H
ATOM    520  CD1 LEU A  34      -7.669  11.687 -19.113  1.00 10.64           C
ATOM    521 1HD1 LEU A  34      -6.733  11.772 -18.563  1.00 10.64           H
ATOM    522 2HD1 LEU A  34      -7.810  10.653 -19.425  1.00 10.64           H
ATOM    523 3HD1 LEU A  34      -8.487  11.984 -18.456  1.00 10.64           H
ATOM    524  CD2 LEU A  34      -6.418  12.233 -21.190  1.00 10.64           C
ATOM    525 1HD2 LEU A  34      -5.509  12.271 -20.593  1.00 10.64           H
ATOM    526 2HD2 LEU A  34      -6.320  12.938 -22.015  1.00 10.64           H
ATOM    527 3HD2 LEU A  34      -6.532  11.227 -21.606  1.00 10.64           H
ATOM    528  N   VAL A  35     -10.542  11.901 -23.741  1.00 24.75           N
ATOM    529  H   VAL A  35      -9.687  11.362 -23.890  1.00 24.75           H
ATOM    530  CA  VAL A  35     -11.789  11.419 -24.325  1.00 24.75           C
ATOM    531  HA  VAL A  35     -12.323  12.253 -24.777  1.00 24.75           H
ATOM    532  C   VAL A  35     -12.639  10.877 -23.169  1.00 24.75           C
ATOM    533  O   VAL A  35     -12.123  10.565 -22.103  1.00 24.75           O
ATOM    534  CB  VAL A  35     -11.437  10.399 -25.440  1.00 24.75           C
ATOM    535  HB  VAL A  35     -10.792   9.634 -25.014  1.00 24.75           H
ATOM    536  CG1 VAL A  35     -12.654   9.711 -26.043  1.00 24.75           C
ATOM    537 1HG1 VAL A  35     -12.337   9.061 -26.860  1.00 24.75           H
ATOM    538 2HG1 VAL A  35     -13.351  10.452 -26.431  1.00 24.75           H
ATOM    539 3HG1 VAL A  35     -13.141   9.092 -25.287  1.00 24.75           H
ATOM    540  CG2 VAL A  35     -10.677  11.137 -26.565  1.00 24.75           C
ATOM    541 1HG2 VAL A  35     -10.458  10.449 -27.377  1.00 24.75           H
ATOM    542 2HG2 VAL A  35      -9.727  11.525 -26.190  1.00 24.75           H
ATOM    543 3HG2 VAL A  35     -11.274  11.962 -26.954  1.00 24.75           H
ATOM    544  N   ASP A  36     -13.953  10.845 -23.357  1.00 19.85           N
ATOM    545  H   ASP A  36     -14.317  11.145 -24.246  1.00 19.85           H
ATOM    546  CA  ASP A  36     -14.915  10.358 -22.361  1.00 19.85           C
ATOM    547  HA  ASP A  36     -14.762  10.888 -21.420  1.00 19.85           H
ATOM    548  C   ASP A  36     -14.710   8.860 -22.143  1.00 19.85           C
ATOM    549  O   ASP A  36     -15.108   8.046 -22.970  1.00 19.85           O
ATOM    550  CB  ASP A  36     -16.332  10.621 -22.878  1.00 19.85           C
ATOM    551 1HB  ASP A  36     -16.470  10.077 -23.813  1.00 19.85           H
ATOM    552 2HB  ASP A  36     -17.058  10.261 -22.149  1.00 19.85           H
ATOM    553  CG  ASP A  36     -16.571  12.087 -23.154  1.00 19.85           C
ATOM    554  OD1 ASP A  36     -16.307  12.921 -22.260  1.00 19.85           O
ATOM    555  OD2 ASP A  36     -16.932  12.442 -24.299  1.00 19.85           O
ATOM    556  N   GLN A  37     -13.934   8.489 -21.140  1.00 32.29           N
ATOM    557  H   GLN A  37     -13.785   9.086 -20.340  1.00 32.29           H
ATOM    558  CA  GLN A  37     -13.071   7.333 -21.315  1.00 32.29           C
ATOM    559  HA  GLN A  37     -12.801   7.306 -22.370  1.00 32.29           H
ATOM    560  C   GLN A  37     -13.635   5.971 -20.950  1.00 32.29           C
ATOM    561  O   GLN A  37     -14.059   5.716 -19.833  1.00 32.29           O
ATOM    562  CB  GLN A  37     -11.788   7.553 -20.520  1.00 32.29           C
ATOM    563 1HB  GLN A  37     -11.599   8.623 -20.444  1.00 32.29           H
ATOM    564 2HB  GLN A  37     -11.931   7.164 -19.515  1.00 32.29           H
ATOM    565  CG  GLN A  37     -10.568   6.902 -21.144  1.00 32.29           C
ATOM    566 1HG  GLN A  37      -9.759   6.927 -20.425  1.00 32.29           H
ATOM    567 2HG  GLN A  37     -10.785   5.864 -21.393  1.00 32.29           H
ATOM    568  CD  GLN A  37     -10.103   7.630 -22.375  1.00 32.29           C
ATOM    569  OE1 GLN A  37     -10.478   7.296 -23.495  1.00 32.29           O
ATOM    570  NE2 GLN A  37      -9.262   8.603 -22.184  1.00 32.29           N
ATOM    571 1HE2 GLN A  37      -8.889   9.118 -22.977  1.00 32.29           H
ATOM    572 2HE2 GLN A  37      -8.970   8.842 -21.254  1.00 32.29           H
ATOM    573  N   CYS A  38     -13.508   5.025 -21.864  1.00 30.58           N
ATOM    574  H   CYS A  38     -13.252   5.268 -22.811  1.00 30.58           H
ATOM    575  CA  CYS A  38     -13.623   3.622 -21.494  1.00 30.58           C
ATOM    576  HA  CYS A  38     -14.473   3.487 -20.825  1.00 30.58           H
ATOM    577  C   CYS A  38     -12.337   3.208 -20.769  1.00 30.58           C
ATOM    578  O   CYS A  38     -11.429   2.648 -21.371  1.00 30.58           O
ATOM    579  CB  CYS A  38     -13.827   2.765 -22.741  1.00 30.58           C
ATOM    580 1HB  CYS A  38     -14.719   3.105 -23.266  1.00 30.58           H
ATOM    581 2HB  CYS A  38     -12.968   2.905 -23.398  1.00 30.58           H
ATOM    582  SG  CYS A  38     -13.998   0.989 -22.380  1.00 30.58           S
ATOM    583  N   TRP A  39     -12.221   3.489 -19.479  1.00 29.98           N
ATOM    584  H   TRP A  39     -12.958   4.011 -19.017  1.00 29.98           H
ATOM    585  CA  TRP A  39     -11.004   3.146 -18.737  1.00 29.98           C
ATOM    586  HA  TRP A  39     -10.163   3.569 -19.280  1.00 29.98           H
ATOM    587  C   TRP A  39     -10.702   1.656 -18.584  1.00 29.98           C
ATOM    588  O   TRP A  39      -9.588   1.288 -18.215  1.00 29.98           O
ATOM    589  CB  TRP A  39     -11.012   3.771 -17.347  1.00 29.98           C
ATOM    590 1HB  TRP A  39     -11.969   3.574 -16.862  1.00 29.98           H
ATOM    591 2HB  TRP A  39     -10.233   3.292 -16.762  1.00 29.98           H
ATOM    592  CG  TRP A  39     -10.737   5.241 -17.349  1.00 29.98           C
ATOM    593  CD1 TRP A  39     -11.518   6.205 -16.823  1.00 29.98           C
ATOM    594  HD1 TRP A  39     -12.474   6.021 -16.351  1.00 29.98           H
ATOM    595  CD2 TRP A  39      -9.570   5.930 -17.850  1.00 29.98           C
ATOM    596  NE1 TRP A  39     -10.968   7.444 -16.975  1.00 29.98           N
ATOM    597  HE1 TRP A  39     -11.439   8.314 -16.723  1.00 29.98           H
ATOM    598  CE2 TRP A  39      -9.738   7.311 -17.548  1.00 29.98           C
ATOM    599  CE3 TRP A  39      -8.408   5.526 -18.541  1.00 29.98           C
ATOM    600  HE3 TRP A  39      -8.264   4.491 -18.800  1.00 29.98           H
ATOM    601  CZ2 TRP A  39      -8.769   8.281 -17.876  1.00 29.98           C
ATOM    602  HZ2 TRP A  39      -8.924   9.320 -17.626  1.00 29.98           H
ATOM    603  CZ3 TRP A  39      -7.441   6.505 -18.901  1.00 29.98           C
ATOM    604  HZ3 TRP A  39      -6.560   6.214 -19.458  1.00 29.98           H
ATOM    605  CH2 TRP A  39      -7.630   7.871 -18.547  1.00 29.98           C
ATOM    606  HH2 TRP A  39      -6.881   8.602 -18.822  1.00 29.98           H
ATOM    607  N   GLY A  40     -11.677   0.811 -18.892  1.00 21.74           N
ATOM    608  H   GLY A  40     -12.573   1.176 -19.169  1.00 21.74           H
ATOM    609  CA  GLY A  40     -11.476  -0.631 -18.888  1.00 21.74           C
ATOM    610 1HA  GLY A  40     -10.590  -0.880 -18.304  1.00 21.74           H
ATOM    611 2HA  GLY A  40     -12.333  -1.114 -18.427  1.00 21.74           H
ATOM    612  C   GLY A  40     -11.298  -1.188 -20.287  1.00 21.74           C
ATOM    613  O   GLY A  40     -11.435  -2.380 -20.509  1.00 21.74           O
ATOM    614  N   CYS A  41     -11.046  -0.333 -21.266  1.00 18.59           N
ATOM    615  H   CYS A  41     -10.950   0.656 -21.074  1.00 18.59           H
ATOM    616  CA  CYS A  41     -10.814  -0.800 -22.628  1.00 18.59           C
ATOM    617  HA  CYS A  41     -11.342  -1.732 -22.802  1.00 18.59           H
ATOM    618  C   CYS A  41      -9.322  -1.069 -22.786  1.00 18.59           C
ATOM    619  O   CYS A  41      -8.510  -0.645 -21.982  1.00 18.59           O
ATOM    620  CB  CYS A  41     -11.306   0.212 -23.663  1.00 18.59           C
ATOM    621 1HB  CYS A  41     -11.016   1.216 -23.353  1.00 18.59           H
ATOM    622 2HB  CYS A  41     -10.801   0.005 -24.605  1.00 18.59           H
ATOM    623  SG  CYS A  41     -13.102   0.153 -23.994  1.00 18.59           S
ATOM    624  N   SER A  42      -8.962  -1.769 -23.850  1.00 30.16           N
ATOM    625  H   SER A  42      -9.661  -2.123 -24.484  1.00 30.16           H
ATOM    626  CA  SER A  42      -7.568  -2.064 -24.163  1.00 30.16           C
ATOM    627  HA  SER A  42      -7.002  -2.227 -23.246  1.00 30.16           H
ATOM    628  C   SER A  42      -6.895  -0.938 -24.948  1.00 30.16           C
ATOM    629  O   SER A  42      -5.736  -1.038 -25.319  1.00 30.16           O
ATOM    630  CB  SER A  42      -7.560  -3.340 -24.997  1.00 30.16           C
ATOM    631 1HB  SER A  42      -6.557  -3.531 -25.379  1.00 30.16           H
ATOM    632 2HB  SER A  42      -7.875  -4.174 -24.369  1.00 30.16           H
ATOM    633  OG  SER A  42      -8.483  -3.203 -26.065  1.00 30.16           O
ATOM    634  HG  SER A  42      -8.431  -3.988 -26.616  1.00 30.16           H
ATOM    635  N   CYS A  43      -7.628   0.136 -25.197  1.00 34.47           N
ATOM    636  H   CYS A  43      -8.549   0.208 -24.793  1.00 34.47           H
ATOM    637  CA  CYS A  43      -7.155   1.298 -25.942  1.00 34.47           C
ATOM    638  HA  CYS A  43      -6.074   1.411 -25.853  1.00 34.47           H
ATOM    639  C   CYS A  43      -7.884   2.423 -25.216  1.00 34.47           C
ATOM    640  O   CYS A  43      -8.725   2.124 -24.372  1.00 34.47           O
ATOM    641  CB  CYS A  43      -7.580   1.204 -27.413  1.00 34.47           C
ATOM    642 1HB  CYS A  43      -7.294   0.222 -27.791  1.00 34.47           H
ATOM    643 2HB  CYS A  43      -8.667   1.284 -27.467  1.00 34.47           H
ATOM    644  SG  CYS A  43      -6.852   2.458 -28.498  1.00 34.47           S
ATOM    645  HG  CYS A  43      -7.848   2.470 -29.400  1.00 34.47           H
ATOM    646  N   GLY A  44      -7.633   3.677 -25.551  1.00 21.39           N
ATOM    647  H   GLY A  44      -6.983   3.896 -26.299  1.00 21.39           H
ATOM    648  CA  GLY A  44      -8.292   4.804 -24.918  1.00 21.39           C
ATOM    649 1HA  GLY A  44      -9.370   4.657 -24.882  1.00 21.39           H
ATOM    650 2HA  GLY A  44      -7.895   4.972 -23.917  1.00 21.39           H
ATOM    651  C   GLY A  44      -7.956   5.972 -25.816  1.00 21.39           C
ATOM    652  O   GLY A  44      -7.160   5.779 -26.731  1.00 21.39           O
ATOM    653  N   ASP A  45      -8.552   7.131 -25.577  1.00 21.57           N
ATOM    654  H   ASP A  45      -9.233   7.183 -24.825  1.00 21.57           H
ATOM    655  CA  ASP A  45      -8.259   8.370 -26.306  1.00 21.57           C
ATOM    656  HA  ASP A  45      -9.030   9.070 -26.017  1.00 21.57           H
ATOM    657  C   ASP A  45      -8.348   8.322 -27.834  1.00 21.57           C
ATOM    658  O   ASP A  45      -7.425   8.683 -28.555  1.00 21.57           O
ATOM    659  CB  ASP A  45      -6.961   9.015 -25.801  1.00 21.57           C
ATOM    660 1HB  ASP A  45      -6.159   8.277 -25.810  1.00 21.57           H
ATOM    661 2HB  ASP A  45      -6.690   9.839 -26.460  1.00 21.57           H
ATOM    662  CG  ASP A  45      -7.125   9.591 -24.405  1.00 21.57           C
ATOM    663  OD1 ASP A  45      -8.090  10.376 -24.201  1.00 21.57           O
ATOM    664  OD2 ASP A  45      -6.361   9.232 -23.487  1.00 21.57           O
ATOM    665  N   GLU A  46      -9.524   7.954 -28.329  1.00 44.69           N
ATOM    666  H   GLU A  46     -10.229   7.605 -27.702  1.00 44.69           H
ATOM    667  CA  GLU A  46      -9.874   8.153 -29.742  1.00 44.69           C
ATOM    668  HA  GLU A  46      -8.963   8.174 -30.339  1.00 44.69           H
ATOM    669  C   GLU A  46     -10.649   9.476 -29.923  1.00 44.69           C
ATOM    670  O   GLU A  46     -11.855   9.529 -29.660  1.00 44.69           O
ATOM    671  CB  GLU A  46     -10.751   7.003 -30.248  1.00 44.69           C
ATOM    672 1HB  GLU A  46     -10.244   6.060 -30.046  1.00 44.69           H
ATOM    673 2HB  GLU A  46     -11.686   7.014 -29.687  1.00 44.69           H
ATOM    674  CG  GLU A  46     -11.073   7.081 -31.747  1.00 44.69           C
ATOM    675 1HG  GLU A  46     -11.415   8.088 -31.986  1.00 44.69           H
ATOM    676 2HG  GLU A  46     -10.164   6.886 -32.318  1.00 44.69           H
ATOM    677  CD  GLU A  46     -12.162   6.105 -32.164  1.00 44.69           C
ATOM    678  OE1 GLU A  46     -12.466   5.167 -31.394  1.00 44.69           O
ATOM    679  OE2 GLU A  46     -12.772   6.301 -33.240  1.00 44.69           O
ATOM    680  N   PRO A  47      -9.990  10.566 -30.364  1.00 -2.04           N
ATOM    681  CA  PRO A  47     -10.742  11.821 -30.510  1.00 -2.04           C
ATOM    682  HA  PRO A  47     -11.430  11.956 -29.675  1.00 -2.04           H
ATOM    683  C   PRO A  47     -11.498  11.987 -31.833  1.00 -2.04           C
ATOM    684  O   PRO A  47     -12.057  13.042 -32.098  1.00 -2.04           O
ATOM    685  CB  PRO A  47      -9.627  12.865 -30.427  1.00 -2.04           C
ATOM    686 1HB  PRO A  47      -9.916  13.797 -30.913  1.00 -2.04           H
ATOM    687 2HB  PRO A  47      -9.354  13.047 -29.388  1.00 -2.04           H
ATOM    688  CG  PRO A  47      -8.512  12.215 -31.151  1.00 -2.04           C
ATOM    689 1HG  PRO A  47      -8.677  12.280 -32.227  1.00 -2.04           H
ATOM    690 2HG  PRO A  47      -7.558  12.671 -30.884  1.00 -2.04           H
ATOM    691  CD  PRO A  47      -8.566  10.778 -30.697  1.00 -2.04           C
ATOM    692 1HD  PRO A  47      -8.238  10.108 -31.492  1.00 -2.04           H
ATOM    693 2HD  PRO A  47      -7.951  10.654 -29.806  1.00 -2.04           H
ATOM    694  N   GLY A  48     -11.471  10.982 -32.700  1.00 20.57           N
ATOM    695  H   GLY A  48     -11.074  10.099 -32.418  1.00 20.57           H
ATOM    696  CA  GLY A  48     -11.943  11.126 -34.073  1.00 20.57           C
ATOM    697 1HA  GLY A  48     -11.568  12.073 -34.461  1.00 20.57           H
ATOM    698 2HA  GLY A  48     -11.493  10.329 -34.665  1.00 20.57           H
ATOM    699  C   GLY A  48     -13.439  11.092 -34.334  1.00 20.57           C
ATOM    700  O   GLY A  48     -13.874  10.452 -35.294  1.00 20.57           O
ATOM    701  N   VAL A  49     -14.235  11.728 -33.489  1.00 23.46           N
ATOM    702  H   VAL A  49     -13.824  12.290 -32.745  1.00 23.46           H
ATOM    703  CA  VAL A  49     -15.693  11.697 -33.572  1.00 23.46           C
ATOM    704  HA  VAL A  49     -16.008  11.697 -34.613  1.00 23.46           H
ATOM    705  C   VAL A  49     -16.164  12.980 -32.892  1.00 23.46           C
ATOM    706  O   VAL A  49     -15.417  13.558 -32.103  1.00 23.46           O
ATOM    707  CB  VAL A  49     -16.232  10.419 -32.855  1.00 23.46           C
ATOM    708  HB  VAL A  49     -15.709   9.566 -33.282  1.00 23.46           H
ATOM    709  CG1 VAL A  49     -15.908  10.437 -31.373  1.00 23.46           C
ATOM    710 1HG1 VAL A  49     -16.245   9.508 -30.938  1.00 23.46           H
ATOM    711 2HG1 VAL A  49     -16.422  11.264 -30.878  1.00 23.46           H
ATOM    712 3HG1 VAL A  49     -14.833  10.529 -31.213  1.00 23.46           H
ATOM    713  CG2 VAL A  49     -17.735  10.185 -33.086  1.00 23.46           C
ATOM    714 1HG2 VAL A  49     -18.014   9.201 -32.710  1.00 23.46           H
ATOM    715 2HG2 VAL A  49     -17.969  10.229 -34.148  1.00 23.46           H
ATOM    716 3HG2 VAL A  49     -18.324  10.932 -32.553  1.00 23.46           H
ATOM    717  N   GLY A  50     -17.374  13.430 -33.192  1.00 10.70           N
ATOM    718  H   GLY A  50     -17.946  12.947 -33.862  1.00 10.70           H
ATOM    719  CA  GLY A  50     -17.935  14.560 -32.477  1.00 10.70           C
ATOM    720 1HA  GLY A  50     -17.168  15.320 -32.325  1.00 10.70           H
ATOM    721 2HA  GLY A  50     -18.750  14.998 -33.054  1.00 10.70           H
ATOM    722  C   GLY A  50     -18.469  14.112 -31.129  1.00 10.70           C
ATOM    723  O   GLY A  50     -18.650  12.919 -30.882  1.00 10.70           O
ATOM    724  N   ARG A  51     -18.755  15.068 -30.259  1.00 20.27           N
ATOM    725  H   ARG A  51     -18.602  16.040 -30.544  1.00 20.27           H
ATOM    726  CA  ARG A  51     -19.293  14.800 -28.916  1.00 20.27           C
ATOM    727  HA  ARG A  51     -19.356  13.725 -28.746  1.00 20.27           H
ATOM    728  C   ARG A  51     -20.683  15.422 -28.833  1.00 20.27           C
ATOM    729  O   ARG A  51     -21.341  15.492 -27.793  1.00 20.27           O
ATOM    730  CB  ARG A  51     -18.347  15.442 -27.903  1.00 20.27           C
ATOM    731 1HB  ARG A  51     -17.327  15.303 -28.263  1.00 20.27           H
ATOM    732 2HB  ARG A  51     -18.551  16.513 -27.887  1.00 20.27           H
ATOM    733  CG  ARG A  51     -18.405  14.903 -26.483  1.00 20.27           C
ATOM    734 1HG  ARG A  51     -19.432  14.890 -26.121  1.00 20.27           H
ATOM    735 2HG  ARG A  51     -17.987  13.898 -26.453  1.00 20.27           H
ATOM    736  CD  ARG A  51     -17.583  15.837 -25.626  1.00 20.27           C
ATOM    737 1HD  ARG A  51     -16.602  15.959 -26.088  1.00 20.27           H
ATOM    738 2HD  ARG A  51     -18.083  16.802 -25.621  1.00 20.27           H
ATOM    739  NE  ARG A  51     -17.392  15.394 -24.239  1.00 20.27           N
ATOM    740  HE  ARG A  51     -17.486  14.397 -24.060  1.00 20.27           H
ATOM    741  CZ  ARG A  51     -17.037  16.172 -23.226  1.00 20.27           C
ATOM    742  NH1 ARG A  51     -16.785  15.652 -22.068  1.00 20.27           N
ATOM    743 1HH1 ARG A  51     -16.889  14.647 -21.942  1.00 20.27           H
ATOM    744 2HH1 ARG A  51     -16.444  16.242 -21.320  1.00 20.27           H
ATOM    745  NH2 ARG A  51     -16.874  17.463 -23.338  1.00 20.27           N
ATOM    746 1HH2 ARG A  51     -17.148  17.919 -24.186  1.00 20.27           H
ATOM    747 2HH2 ARG A  51     -16.452  17.986 -22.573  1.00 20.27           H
ATOM    748  N   GLU A  52     -21.074  15.984 -29.958  1.00 -6.05           N
ATOM    749  H   GLU A  52     -20.504  15.874 -30.784  1.00 -6.05           H
ATOM    750  CA  GLU A  52     -22.244  16.836 -30.051  1.00 -6.05           C
ATOM    751  HA  GLU A  52     -22.253  17.517 -29.203  1.00 -6.05           H
ATOM    752  C   GLU A  52     -23.516  16.004 -29.979  1.00 -6.05           C
ATOM    753  O   GLU A  52     -23.526  14.789 -30.185  1.00 -6.05           O
ATOM    754  CB  GLU A  52     -22.152  17.681 -31.325  1.00 -6.05           C
ATOM    755 1HB  GLU A  52     -21.903  17.028 -32.162  1.00 -6.05           H
ATOM    756 2HB  GLU A  52     -23.122  18.137 -31.522  1.00 -6.05           H
ATOM    757  CG  GLU A  52     -21.104  18.809 -31.220  1.00 -6.05           C
ATOM    758 1HG  GLU A  52     -21.141  19.410 -32.130  1.00 -6.05           H
ATOM    759 2HG  GLU A  52     -21.373  19.448 -30.377  1.00 -6.05           H
ATOM    760  CD  GLU A  52     -19.680  18.295 -31.003  1.00 -6.05           C
ATOM    761  OE1 GLU A  52     -19.220  17.448 -31.795  1.00 -6.05           O
ATOM    762  OE2 GLU A  52     -19.064  18.623 -29.967  1.00 -6.05           O
ATOM    763  N   GLY A  53     -24.581  16.664 -29.564  1.00 26.38           N
ATOM    764  H   GLY A  53     -24.514  17.665 -29.400  1.00 26.38           H
ATOM    765  CA  GLY A  53     -25.813  15.985 -29.207  1.00 26.38           C
ATOM    766 1HA  GLY A  53     -26.665  16.615 -29.457  1.00 26.38           H
ATOM    767 2HA  GLY A  53     -25.896  15.029 -29.721  1.00 26.38           H
ATOM    768  C   GLY A  53     -25.774  15.769 -27.711  1.00 26.38           C
ATOM    769  O   GLY A  53     -26.677  16.231 -27.029  1.00 26.38           O
ATOM    770  N   LEU A  54     -24.710  15.173 -27.184  1.00 17.55           N
ATOM    771  H   LEU A  54     -23.991  14.804 -27.793  1.00 17.55           H
ATOM    772  CA  LEU A  54     -24.521  15.119 -25.730  1.00 17.55           C
ATOM    773  HA  LEU A  54     -25.477  14.934 -25.240  1.00 17.55           H
ATOM    774  C   LEU A  54     -24.018  16.488 -25.287  1.00 17.55           C
ATOM    775  O   LEU A  54     -24.452  17.030 -24.280  1.00 17.55           O
ATOM    776  CB  LEU A  54     -23.515  14.037 -25.323  1.00 17.55           C
ATOM    777 1HB  LEU A  54     -22.588  14.215 -25.867  1.00 17.55           H
ATOM    778 2HB  LEU A  54     -23.304  14.158 -24.260  1.00 17.55           H
ATOM    779  CG  LEU A  54     -23.935  12.579 -25.554  1.00 17.55           C
ATOM    780  HG  LEU A  54     -24.231  12.469 -26.593  1.00 17.55           H
ATOM    781  CD1 LEU A  54     -22.755  11.655 -25.300  1.00 17.55           C
ATOM    782 1HD1 LEU A  54     -23.034  10.626 -25.531  1.00 17.55           H
ATOM    783 2HD1 LEU A  54     -22.435  11.714 -24.259  1.00 17.55           H
ATOM    784 3HD1 LEU A  54     -21.920  11.926 -25.949  1.00 17.55           H
ATOM    785  CD2 LEU A  54     -25.106  12.151 -24.677  1.00 17.55           C
ATOM    786 1HD2 LEU A  54     -25.330  11.102 -24.857  1.00 17.55           H
ATOM    787 2HD2 LEU A  54     -25.993  12.739 -24.916  1.00 17.55           H
ATOM    788 3HD2 LEU A  54     -24.857  12.292 -23.625  1.00 17.55           H
ATOM    789  N   LEU A  55     -23.187  17.105 -26.115  1.00  9.94           N
ATOM    790  H   LEU A  55     -22.670  16.566 -26.802  1.00  9.94           H
ATOM    791  CA  LEU A  55     -23.085  18.563 -26.127  1.00  9.94           C
ATOM    792  HA  LEU A  55     -23.265  18.953 -25.125  1.00  9.94           H
ATOM    793  C   LEU A  55     -24.212  19.039 -27.041  1.00  9.94           C
ATOM    794  O   LEU A  55     -24.031  19.200 -28.249  1.00  9.94           O
ATOM    795  CB  LEU A  55     -21.714  19.052 -26.616  1.00  9.94           C
ATOM    796 1HB  LEU A  55     -21.558  18.688 -27.629  1.00  9.94           H
ATOM    797 2HB  LEU A  55     -21.757  20.140 -26.661  1.00  9.94           H
ATOM    798  CG  LEU A  55     -20.471  18.670 -25.796  1.00  9.94           C
ATOM    799  HG  LEU A  55     -20.356  17.587 -25.819  1.00  9.94           H
ATOM    800  CD1 LEU A  55     -19.235  19.303 -26.438  1.00  9.94           C
ATOM    801 1HD1 LEU A  55     -18.344  19.014 -25.893  1.00  9.94           H
ATOM    802 2HD1 LEU A  55     -19.334  20.389 -26.448  1.00  9.94           H
ATOM    803 3HD1 LEU A  55     -19.146  18.951 -27.469  1.00  9.94           H
ATOM    804  CD2 LEU A  55     -20.547  19.110 -24.330  1.00  9.94           C
ATOM    805 1HD2 LEU A  55     -19.626  18.853 -23.812  1.00  9.94           H
ATOM    806 2HD2 LEU A  55     -21.370  18.591 -23.835  1.00  9.94           H
ATOM    807 3HD2 LEU A  55     -20.716  20.185 -24.267  1.00  9.94           H
ATOM    808  N   GLY A  56     -25.408  19.159 -26.488  1.00 21.91           N
ATOM    809  H   GLY A  56     -25.545  18.946 -25.503  1.00 21.91           H
ATOM    810  CA  GLY A  56     -26.582  19.496 -27.271  1.00 21.91           C
ATOM    811 1HA  GLY A  56     -26.619  20.569 -27.459  1.00 21.91           H
ATOM    812 2HA  GLY A  56     -26.564  18.952 -28.214  1.00 21.91           H
ATOM    813  C   GLY A  56     -27.792  19.068 -26.469  1.00 21.91           C
ATOM    814  O   GLY A  56     -27.677  18.902 -25.263  1.00 21.91           O
ATOM    815  N   GLY A  57     -28.929  18.883 -27.126  1.00 -4.06           N
ATOM    816  H   GLY A  57     -28.959  19.022 -28.122  1.00 -4.06           H
ATOM    817  CA  GLY A  57     -30.157  18.492 -26.444  1.00 -4.06           C
ATOM    818 1HA  GLY A  57     -30.061  18.713 -25.381  1.00 -4.06           H
ATOM    819 2HA  GLY A  57     -30.976  19.096 -26.833  1.00 -4.06           H
ATOM    820  C   GLY A  57     -30.551  17.032 -26.581  1.00 -4.06           C
ATOM    821  O   GLY A  57     -31.740  16.724 -26.586  1.00 -4.06           O
ATOM    822  N   ARG A  58     -29.594  16.128 -26.744  1.00 24.00           N
ATOM    823  H   ARG A  58     -28.618  16.410 -26.717  1.00 24.00           H
ATOM    824  CA  ARG A  58     -29.913  14.698 -26.827  1.00 24.00           C
ATOM    825  HA  ARG A  58     -30.851  14.560 -27.365  1.00 24.00           H
ATOM    826  C   ARG A  58     -30.089  14.269 -25.376  1.00 24.00           C
ATOM    827  O   ARG A  58     -29.595  14.938 -24.474  1.00 24.00           O
ATOM    828  CB  ARG A  58     -28.786  13.925 -27.535  1.00 24.00           C
ATOM    829 1HB  ARG A  58     -28.556  14.464 -28.453  1.00 24.00           H
ATOM    830 2HB  ARG A  58     -27.898  13.932 -26.902  1.00 24.00           H
ATOM    831  CG  ARG A  58     -29.096  12.481 -27.915  1.00 24.00           C
ATOM    832 1HG  ARG A  58     -29.020  11.846 -27.035  1.00 24.00           H
ATOM    833 2HG  ARG A  58     -30.118  12.437 -28.294  1.00 24.00           H
ATOM    834  CD  ARG A  58     -28.169  11.969 -29.015  1.00 24.00           C
ATOM    835 1HD  ARG A  58     -28.562  11.011 -29.362  1.00 24.00           H
ATOM    836 2HD  ARG A  58     -28.230  12.665 -29.852  1.00 24.00           H
ATOM    837  NE  ARG A  58     -26.755  11.770 -28.649  1.00 24.00           N
ATOM    838  HE  ARG A  58     -26.565  11.418 -27.725  1.00 24.00           H
ATOM    839  CZ  ARG A  58     -25.709  11.933 -29.452  1.00 24.00           C
ATOM    840  NH1 ARG A  58     -24.536  11.553 -29.039  1.00 24.00           N
ATOM    841 1HH1 ARG A  58     -24.453  11.042 -28.168  1.00 24.00           H
ATOM    842 2HH1 ARG A  58     -23.720  11.750 -29.594  1.00 24.00           H
ATOM    843  NH2 ARG A  58     -25.783  12.446 -30.653  1.00 24.00           N
ATOM    844 1HH2 ARG A  58     -26.685  12.662 -31.044  1.00 24.00           H
ATOM    845 2HH2 ARG A  58     -24.944  12.598 -31.190  1.00 24.00           H
ATOM    846  N   ASN A  59     -30.773  13.160 -25.139  1.00 14.25           N
ATOM    847  H   ASN A  59     -31.191  12.657 -25.900  1.00 14.25           H
ATOM    848  CA  ASN A  59     -30.852  12.619 -23.786  1.00 14.25           C
ATOM    849  HA  ASN A  59     -31.172  13.410 -23.105  1.00 14.25           H
ATOM    850  C   ASN A  59     -29.440  12.171 -23.402  1.00 14.25           C
ATOM    851  O   ASN A  59     -28.606  11.966 -24.283  1.00 14.25           O
ATOM    852  CB  ASN A  59     -31.843  11.453 -23.714  1.00 14.25           C
ATOM    853 1HB  ASN A  59     -32.623  11.604 -24.457  1.00 14.25           H
ATOM    854 2HB  ASN A  59     -31.324  10.520 -23.933  1.00 14.25           H
ATOM    855  CG  ASN A  59     -32.505  11.354 -22.362  1.00 14.25           C
ATOM    856  OD1 ASN A  59     -31.968  11.779 -21.357  1.00 14.25           O
ATOM    857  ND2 ASN A  59     -33.696  10.835 -22.331  1.00 14.25           N
ATOM    858 1HD2 ASN A  59     -34.199  10.848 -21.462  1.00 14.25           H
ATOM    859 2HD2 ASN A  59     -34.084  10.408 -23.162  1.00 14.25           H
ATOM    860  N   VAL A  60     -29.174  12.008 -22.115  1.00 -0.17           N
ATOM    861  H   VAL A  60     -29.927  12.100 -21.439  1.00 -0.17           H
ATOM    862  CA  VAL A  60     -27.840  11.690 -21.607  1.00 -0.17           C
ATOM    863  HA  VAL A  60     -27.172  11.453 -22.434  1.00 -0.17           H
ATOM    864  C   VAL A  60     -28.011  10.453 -20.727  1.00 -0.17           C
ATOM    865  O   VAL A  60     -29.044  10.290 -20.082  1.00 -0.17           O
ATOM    866  CB  VAL A  60     -27.252  12.909 -20.821  1.00 -0.17           C
ATOM    867  HB  VAL A  60     -27.908  13.126 -19.979  1.00 -0.17           H
ATOM    868  CG1 VAL A  60     -25.838  12.622 -20.281  1.00 -0.17           C
ATOM    869 1HG1 VAL A  60     -25.455  13.509 -19.775  1.00 -0.17           H
ATOM    870 2HG1 VAL A  60     -25.164  12.362 -21.098  1.00 -0.17           H
ATOM    871 3HG1 VAL A  60     -25.871  11.807 -19.559  1.00 -0.17           H
ATOM    872  CG2 VAL A  60     -27.193  14.161 -21.722  1.00 -0.17           C
ATOM    873 1HG2 VAL A  60     -26.737  14.991 -21.181  1.00 -0.17           H
ATOM    874 2HG2 VAL A  60     -28.199  14.464 -22.015  1.00 -0.17           H
ATOM    875 3HG2 VAL A  60     -26.611  13.959 -22.621  1.00 -0.17           H
ATOM    876  N   ALA A  61     -27.019   9.573 -20.715  1.00 35.20           N
ATOM    877  H   ALA A  61     -26.164   9.783 -21.209  1.00 35.20           H
ATOM    878  CA  ALA A  61     -27.062   8.329 -19.958  1.00 35.20           C
ATOM    879  HA  ALA A  61     -27.730   8.429 -19.101  1.00 35.20           H
ATOM    880  C   ALA A  61     -25.633   8.089 -19.461  1.00 35.20           C
ATOM    881  O   ALA A  61     -24.730   8.849 -19.804  1.00 35.20           O
ATOM    882  CB  ALA A  61     -27.556   7.185 -20.865  1.00 35.20           C
ATOM    883 1HB  ALA A  61     -28.551   7.431 -21.240  1.00 35.20           H
ATOM    884 2HB  ALA A  61     -27.611   6.253 -20.305  1.00 35.20           H
ATOM    885 3HB  ALA A  61     -26.882   7.067 -21.712  1.00 35.20           H
ATOM    886  N   LEU A  62     -25.417   7.033 -18.687  1.00 -1.25           N
ATOM    887  H   LEU A  62     -26.193   6.438 -18.449  1.00 -1.25           H
ATOM    888  CA  LEU A  62     -24.079   6.686 -18.194  1.00 -1.25           C
ATOM    889  HA  LEU A  62     -23.542   7.606 -17.960  1.00 -1.25           H
ATOM    890  C   LEU A  62     -23.291   5.952 -19.283  1.00 -1.25           C
ATOM    891  O   LEU A  62     -23.352   4.721 -19.407  1.00 -1.25           O
ATOM    892  CB  LEU A  62     -24.172   5.827 -16.925  1.00 -1.25           C
ATOM    893 1HB  LEU A  62     -24.715   4.916 -17.177  1.00 -1.25           H
ATOM    894 2HB  LEU A  62     -23.160   5.543 -16.645  1.00 -1.25           H
ATOM    895  CG  LEU A  62     -24.843   6.445 -15.687  1.00 -1.25           C
ATOM    896  HG  LEU A  62     -25.845   6.772 -15.961  1.00 -1.25           H
ATOM    897  CD1 LEU A  62     -24.974   5.385 -14.594  1.00 -1.25           C
ATOM    898 1HD1 LEU A  62     -25.489   5.816 -13.734  1.00 -1.25           H
ATOM    899 2HD1 LEU A  62     -23.991   5.037 -14.283  1.00 -1.25           H
ATOM    900 3HD1 LEU A  62     -25.564   4.545 -14.961  1.00 -1.25           H
ATOM    901  CD2 LEU A  62     -24.077   7.651 -15.137  1.00 -1.25           C
ATOM    902 1HD2 LEU A  62     -24.580   8.033 -14.248  1.00 -1.25           H
ATOM    903 2HD2 LEU A  62     -24.054   8.449 -15.879  1.00 -1.25           H
ATOM    904 3HD2 LEU A  62     -23.057   7.374 -14.874  1.00 -1.25           H
ATOM    905  N   LEU A  63     -22.594   6.733 -20.094  1.00 25.82           N
ATOM    906  H   LEU A  63     -22.566   7.729 -19.915  1.00 25.82           H
ATOM    907  CA  LEU A  63     -21.906   6.257 -21.291  1.00 25.82           C
ATOM    908  HA  LEU A  63     -22.088   5.196 -21.438  1.00 25.82           H
ATOM    909  C   LEU A  63     -20.416   6.525 -21.205  1.00 25.82           C
ATOM    910  O   LEU A  63     -20.022   7.493 -20.565  1.00 25.82           O
ATOM    911  CB  LEU A  63     -22.411   7.051 -22.499  1.00 25.82           C
ATOM    912 1HB  LEU A  63     -22.072   8.078 -22.365  1.00 25.82           H
ATOM    913 2HB  LEU A  63     -21.918   6.661 -23.389  1.00 25.82           H
ATOM    914  CG  LEU A  63     -23.916   7.118 -22.772  1.00 25.82           C
ATOM    915  HG  LEU A  63     -24.413   7.513 -21.894  1.00 25.82           H
ATOM    916  CD1 LEU A  63     -24.150   8.099 -23.897  1.00 25.82           C
ATOM    917 1HD1 LEU A  63     -25.208   8.169 -24.099  1.00 25.82           H
ATOM    918 2HD1 LEU A  63     -23.637   7.782 -24.800  1.00 25.82           H
ATOM    919 3HD1 LEU A  63     -23.784   9.086 -23.609  1.00 25.82           H
ATOM    920  CD2 LEU A  63     -24.538   5.764 -23.074  1.00 25.82           C
ATOM    921 1HD2 LEU A  63     -25.568   5.894 -23.406  1.00 25.82           H
ATOM    922 2HD2 LEU A  63     -24.538   5.164 -22.165  1.00 25.82           H
ATOM    923 3HD2 LEU A  63     -23.965   5.257 -23.845  1.00 25.82           H
ATOM    924  N   TYR A  64     -19.625   5.727 -21.908  1.00 27.66           N
ATOM    925  H   TYR A  64     -20.021   4.921 -22.384  1.00 27.66           H
ATOM    926  CA  TYR A  64     -18.210   6.003 -22.145  1.00 27.66           C
ATOM    927  HA  TYR A  64     -18.017   7.069 -22.025  1.00 27.66           H
ATOM    928  C   TYR A  64     -17.917   5.615 -23.585  1.00 27.66           C
ATOM    929  O   TYR A  64     -18.629   4.800 -24.173  1.00 27.66           O
ATOM    930  CB  TYR A  64     -17.312   5.221 -21.186  1.00 27.66           C
ATOM    931 1HB  TYR A  64     -17.539   4.158 -21.259  1.00 27.66           H
ATOM    932 2HB  TYR A  64     -16.277   5.381 -21.480  1.00 27.66           H
ATOM    933  CG  TYR A  64     -17.476   5.689 -19.760  1.00 27.66           C
ATOM    934  CD1 TYR A  64     -17.961   4.827 -18.758  1.00 27.66           C
ATOM    935  HD1 TYR A  64     -18.151   3.790 -18.991  1.00 27.66           H
ATOM    936  CD2 TYR A  64     -17.183   7.026 -19.416  1.00 27.66           C
ATOM    937  HD2 TYR A  64     -16.769   7.695 -20.156  1.00 27.66           H
ATOM    938  CE1 TYR A  64     -18.190   5.309 -17.441  1.00 27.66           C
ATOM    939  HE1 TYR A  64     -18.502   4.639 -16.660  1.00 27.66           H
ATOM    940  CE2 TYR A  64     -17.456   7.519 -18.121  1.00 27.66           C
ATOM    941  HE2 TYR A  64     -17.256   8.552 -17.885  1.00 27.66           H
ATOM    942  CZ  TYR A  64     -17.971   6.660 -17.153  1.00 27.66           C
ATOM    943  OH  TYR A  64     -18.228   7.157 -15.903  1.00 27.66           O
ATOM    944  HH  TYR A  64     -17.823   8.019 -15.784  1.00 27.66           H
ATOM    945  N   ARG A  65     -16.899   6.217 -24.174  1.00 11.11           N
ATOM    946  H   ARG A  65     -16.323   6.870 -23.647  1.00 11.11           H
ATOM    947  CA  ARG A  65     -16.617   6.032 -25.591  1.00 11.11           C
ATOM    948  HA  ARG A  65     -17.567   5.915 -26.108  1.00 11.11           H
ATOM    949  C   ARG A  65     -15.756   4.815 -25.885  1.00 11.11           C
ATOM    950  O   ARG A  65     -14.693   4.630 -25.293  1.00 11.11           O
ATOM    951  CB  ARG A  65     -15.955   7.309 -26.099  1.00 11.11           C
ATOM    952 1HB  ARG A  65     -16.494   8.135 -25.638  1.00 11.11           H
ATOM    953 2HB  ARG A  65     -14.918   7.345 -25.766  1.00 11.11           H
ATOM    954  CG  ARG A  65     -16.021   7.471 -27.603  1.00 11.11           C
ATOM    955 1HG  ARG A  65     -15.399   6.716 -28.084  1.00 11.11           H
ATOM    956 2HG  ARG A  65     -17.054   7.324 -27.913  1.00 11.11           H
ATOM    957  CD  ARG A  65     -15.586   8.859 -28.055  1.00 11.11           C
ATOM    958 1HD  ARG A  65     -14.528   8.987 -27.838  1.00 11.11           H
ATOM    959 2HD  ARG A  65     -15.717   8.920 -29.127  1.00 11.11           H
ATOM    960  NE  ARG A  65     -16.356   9.928 -27.394  1.00 11.11           N
ATOM    961  HE  ARG A  65     -15.910  10.411 -26.637  1.00 11.11           H
ATOM    962  CZ  ARG A  65     -17.613  10.272 -27.645  1.00 11.11           C
ATOM    963  NH1 ARG A  65     -18.210  11.073 -26.809  1.00 11.11           N
ATOM    964 1HH1 ARG A  65     -17.709  11.518 -26.051  1.00 11.11           H
ATOM    965 2HH1 ARG A  65     -19.215  11.160 -26.877  1.00 11.11           H
ATOM    966  NH2 ARG A  65     -18.338   9.769 -28.610  1.00 11.11           N
ATOM    967 1HH2 ARG A  65     -17.926   9.165 -29.307  1.00 11.11           H
ATOM    968 2HH2 ARG A  65     -19.331   9.963 -28.616  1.00 11.11           H
ATOM    969  N   CYS A  66     -16.186   3.991 -26.826  1.00  7.69           N
ATOM    970  H   CYS A  66     -17.065   4.192 -27.293  1.00  7.69           H
ATOM    971  CA  CYS A  66     -15.389   2.854 -27.266  1.00  7.69           C
ATOM    972  HA  CYS A  66     -14.872   2.423 -26.409  1.00  7.69           H
ATOM    973  C   CYS A  66     -14.351   3.350 -28.265  1.00  7.69           C
ATOM    974  O   CYS A  66     -14.664   3.653 -29.416  1.00  7.69           O
ATOM    975  CB  CYS A  66     -16.254   1.779 -27.922  1.00  7.69           C
ATOM    976 1HB  CYS A  66     -16.759   2.220 -28.779  1.00  7.69           H
ATOM    977 2HB  CYS A  66     -15.600   0.984 -28.280  1.00  7.69           H
ATOM    978  SG  CYS A  66     -17.483   1.061 -26.811  1.00  7.69           S
ATOM    979  HG  CYS A  66     -16.652   0.829 -25.787  1.00  7.69           H
ATOM    980  N   CYS A  67     -13.117   3.382 -27.793  1.00 46.62           N
ATOM    981  H   CYS A  67     -12.979   3.102 -26.834  1.00 46.62           H
ATOM    982  CA  CYS A  67     -11.910   3.808 -28.504  1.00 46.62           C
ATOM    983  HA  CYS A  67     -12.080   4.785 -28.955  1.00 46.62           H
ATOM    984  C   CYS A  67     -11.406   2.864 -29.611  1.00 46.62           C
ATOM    985  O   CYS A  67     -10.206   2.641 -29.779  1.00 46.62           O
ATOM    986  CB  CYS A  67     -10.859   3.937 -27.408  1.00 46.62           C
ATOM    987 1HB  CYS A  67      -9.851   3.900 -27.827  1.00 46.62           H
ATOM    988 2HB  CYS A  67     -10.995   4.889 -26.894  1.00 46.62           H
ATOM    989  SG  CYS A  67     -11.122   2.592 -26.227  1.00 46.62           S
ATOM    990  HG  CYS A  67     -10.117   2.893 -25.390  1.00 46.62           H
ATOM    991  N   PHE A  68     -12.349   2.283 -30.337  1.00  4.60           N
ATOM    992  H   PHE A  68     -13.309   2.523 -30.134  1.00  4.60           H
ATOM    993  CA  PHE A  68     -12.081   1.365 -31.440  1.00  4.60           C
ATOM    994  HA  PHE A  68     -11.027   1.407 -31.718  1.00  4.60           H
ATOM    995  C   PHE A  68     -12.955   1.753 -32.631  1.00  4.60           C
ATOM    996  O   PHE A  68     -13.105   0.990 -33.581  1.00  4.60           O
ATOM    997  CB  PHE A  68     -12.458  -0.061 -31.026  1.00  4.60           C
ATOM    998 1HB  PHE A  68     -13.545  -0.133 -30.994  1.00  4.60           H
ATOM    999 2HB  PHE A  68     -12.093  -0.757 -31.782  1.00  4.60           H
ATOM   1000  CG  PHE A  68     -11.928  -0.471 -29.679  1.00  4.60           C
ATOM   1001  CD1 PHE A  68     -12.808  -0.603 -28.588  1.00  4.60           C
ATOM   1002  HD1 PHE A  68     -13.858  -0.395 -28.717  1.00  4.60           H
ATOM   1003  CD2 PHE A  68     -10.562  -0.746 -29.493  1.00  4.60           C
ATOM   1004  HD2 PHE A  68      -9.874  -0.637 -30.320  1.00  4.60           H
ATOM   1005  CE1 PHE A  68     -12.336  -1.024 -27.323  1.00  4.60           C
ATOM   1006  HE1 PHE A  68     -13.024  -1.138 -26.500  1.00  4.60           H
ATOM   1007  CE2 PHE A  68     -10.075  -1.171 -28.232  1.00  4.60           C
ATOM   1008  HE2 PHE A  68      -9.027  -1.397 -28.105  1.00  4.60           H
ATOM   1009  CZ  PHE A  68     -10.966  -1.310 -27.147  1.00  4.60           C
ATOM   1010  HZ  PHE A  68     -10.602  -1.644 -26.190  1.00  4.60           H
ATOM   1011  N   CYS A  69     -13.677   2.856 -32.476  1.00 20.86           N
ATOM   1012  H   CYS A  69     -13.315   3.590 -31.868  1.00 20.86           H
ATOM   1013  CA  CYS A  69     -14.935   3.080 -33.194  1.00 20.86           C
ATOM   1014  HA  CYS A  69     -14.757   2.921 -34.259  1.00 20.86           H
ATOM   1015  C   CYS A  69     -15.549   4.473 -33.003  1.00 20.86           C
ATOM   1016  O   CYS A  69     -16.345   4.919 -33.826  1.00 20.86           O
ATOM   1017  CB  CYS A  69     -15.972   2.058 -32.702  1.00 20.86           C
ATOM   1018 1HB  CYS A  69     -15.520   1.066 -32.726  1.00 20.86           H
ATOM   1019 2HB  CYS A  69     -16.223   2.293 -31.669  1.00 20.86           H
ATOM   1020  SG  CYS A  69     -17.492   2.000 -33.687  1.00 20.86           S
ATOM   1021  HG  CYS A  69     -17.459   3.281 -34.084  1.00 20.86           H
ATOM   1022  N   GLY A  70     -15.267   5.136 -31.891  1.00 -9.68           N
ATOM   1023  H   GLY A  70     -14.623   4.736 -31.216  1.00 -9.68           H
ATOM   1024  CA  GLY A  70     -15.775   6.474 -31.615  1.00 -9.68           C
ATOM   1025 1HA  GLY A  70     -15.108   6.947 -30.895  1.00 -9.68           H
ATOM   1026 2HA  GLY A  70     -15.750   7.061 -32.531  1.00 -9.68           H
ATOM   1027  C   GLY A  70     -17.182   6.524 -31.060  1.00 -9.68           C
ATOM   1028  O   GLY A  70     -17.662   7.563 -30.615  1.00 -9.68           O
ATOM   1029  N   LYS A  71     -17.858   5.387 -31.070  1.00  2.21           N
ATOM   1030  H   LYS A  71     -17.417   4.560 -31.437  1.00  2.21           H
ATOM   1031  CA  LYS A  71     -19.217   5.311 -30.547  1.00  2.21           C
ATOM   1032  HA  LYS A  71     -19.815   6.098 -31.005  1.00  2.21           H
ATOM   1033  C   LYS A  71     -19.200   5.543 -29.048  1.00  2.21           C
ATOM   1034  O   LYS A  71     -18.351   5.012 -28.332  1.00  2.21           O
ATOM   1035  CB  LYS A  71     -19.847   3.951 -30.873  1.00  2.21           C
ATOM   1036 1HB  LYS A  71     -20.880   3.951 -30.522  1.00  2.21           H
ATOM   1037 2HB  LYS A  71     -19.859   3.837 -31.955  1.00  2.21           H
ATOM   1038  CG  LYS A  71     -19.125   2.740 -30.285  1.00  2.21           C
ATOM   1039 1HG  LYS A  71     -18.079   2.763 -30.580  1.00  2.21           H
ATOM   1040 2HG  LYS A  71     -19.195   2.757 -29.198  1.00  2.21           H
ATOM   1041  CD  LYS A  71     -19.742   1.472 -30.793  1.00  2.21           C
ATOM   1042 1HD  LYS A  71     -20.787   1.463 -30.497  1.00  2.21           H
ATOM   1043 2HD  LYS A  71     -19.687   1.465 -31.881  1.00  2.21           H
ATOM   1044  CE  LYS A  71     -19.062   0.229 -30.263  1.00  2.21           C
ATOM   1045 1HE  LYS A  71     -18.009   0.236 -30.552  1.00  2.21           H
ATOM   1046 2HE  LYS A  71     -19.146   0.202 -29.174  1.00  2.21           H
ATOM   1047  NZ  LYS A  71     -19.754  -0.953 -30.864  1.00  2.21           N
ATOM   1048 1HZ  LYS A  71     -19.325  -1.810 -30.545  1.00  2.21           H
ATOM   1049 2HZ  LYS A  71     -19.705  -0.903 -31.874  1.00  2.21           H
ATOM   1050 3HZ  LYS A  71     -20.731  -0.939 -30.584  1.00  2.21           H
ATOM   1051  N   ASP A  72     -20.168   6.294 -28.564  1.00 21.66           N
ATOM   1052  H   ASP A  72     -20.793   6.785 -29.180  1.00 21.66           H
ATOM   1053  CA  ASP A  72     -20.458   6.299 -27.140  1.00 21.66           C
ATOM   1054  HA  ASP A  72     -19.549   6.361 -26.543  1.00 21.66           H
ATOM   1055  C   ASP A  72     -21.149   4.963 -26.924  1.00 21.66           C
ATOM   1056  O   ASP A  72     -21.810   4.447 -27.830  1.00 21.66           O
ATOM   1057  CB  ASP A  72     -21.403   7.441 -26.783  1.00 21.66           C
ATOM   1058 1HB  ASP A  72     -22.142   7.546 -27.574  1.00 21.66           H
ATOM   1059 2HB  ASP A  72     -21.905   7.191 -25.852  1.00 21.66           H
ATOM   1060  CG  ASP A  72     -20.680   8.747 -26.593  1.00 21.66           C
ATOM   1061  OD1 ASP A  72     -19.809   8.796 -25.705  1.00 21.66           O
ATOM   1062  OD2 ASP A  72     -20.939   9.719 -27.341  1.00 21.66           O
ATOM   1063  N   HIS A  73     -21.008   4.376 -25.747  1.00 17.92           N
ATOM   1064  H   HIS A  73     -20.393   4.777 -25.041  1.00 17.92           H
ATOM   1065  CA  HIS A  73     -21.700   3.132 -25.437  1.00 17.92           C
ATOM   1066  HA  HIS A  73     -22.641   3.100 -25.984  1.00 17.92           H
ATOM   1067  C   HIS A  73     -21.967   3.101 -23.939  1.00 17.92           C
ATOM   1068  O   HIS A  73     -21.152   3.601 -23.163  1.00 17.92           O
ATOM   1069  CB  HIS A  73     -20.817   1.952 -25.861  1.00 17.92           C
ATOM   1070 1HB  HIS A  73     -20.415   2.173 -26.850  1.00 17.92           H
ATOM   1071 2HB  HIS A  73     -19.981   1.860 -25.167  1.00 17.92           H
ATOM   1072  CG  HIS A  73     -21.549   0.648 -25.947  1.00 17.92           C
ATOM   1073  ND1 HIS A  73     -21.613  -0.276 -24.909  1.00 17.92           N
ATOM   1074  HD1 HIS A  73     -21.187  -0.156 -23.989  1.00 17.92           H
ATOM   1075  CD2 HIS A  73     -22.309   0.111 -26.934  1.00 17.92           C
ATOM   1076  HD2 HIS A  73     -22.500   0.565 -27.899  1.00 17.92           H
ATOM   1077  CE1 HIS A  73     -22.360  -1.304 -25.289  1.00 17.92           C
ATOM   1078  HE1 HIS A  73     -22.590  -2.174 -24.687  1.00 17.92           H
ATOM   1079  NE2 HIS A  73     -22.798  -1.090 -26.505  1.00 17.92           N
ATOM   1080  HE2 HIS A  73     -23.415  -1.714 -27.035  1.00 17.92           H
ATOM   1081  N   PRO A  74     -23.092   2.512 -23.498  1.00  3.87           N
ATOM   1082  CA  PRO A  74     -23.218   2.403 -22.043  1.00  3.87           C
ATOM   1083  HA  PRO A  74     -23.126   3.375 -21.563  1.00  3.87           H
ATOM   1084  C   PRO A  74     -22.165   1.453 -21.488  1.00  3.87           C
ATOM   1085  O   PRO A  74     -21.531   0.705 -22.232  1.00  3.87           O
ATOM   1086  CB  PRO A  74     -24.639   1.856 -21.866  1.00  3.87           C
ATOM   1087 1HB  PRO A  74     -24.716   1.232 -20.976  1.00  3.87           H
ATOM   1088 2HB  PRO A  74     -25.354   2.678 -21.817  1.00  3.87           H
ATOM   1089  CG  PRO A  74     -24.870   1.062 -23.098  1.00  3.87           C
ATOM   1090 1HG  PRO A  74     -24.357   0.102 -23.030  1.00  3.87           H
ATOM   1091 2HG  PRO A  74     -25.935   0.917 -23.280  1.00  3.87           H
ATOM   1092  CD  PRO A  74     -24.259   1.911 -24.169  1.00  3.87           C
ATOM   1093 1HD  PRO A  74     -23.972   1.302 -25.024  1.00  3.87           H
ATOM   1094 2HD  PRO A  74     -24.948   2.699 -24.470  1.00  3.87           H
ATOM   1095  N   ARG A  75     -22.038   1.439 -20.168  1.00 22.99           N
ATOM   1096  H   ARG A  75     -22.631   2.063 -19.635  1.00 22.99           H
ATOM   1097  CA  ARG A  75     -21.066   0.614 -19.425  1.00 22.99           C
ATOM   1098  HA  ARG A  75     -20.063   0.874 -19.769  1.00 22.99           H
ATOM   1099  C   ARG A  75     -21.194  -0.911 -19.569  1.00 22.99           C
ATOM   1100  O   ARG A  75     -20.446  -1.667 -18.955  1.00 22.99           O
ATOM   1101  CB  ARG A  75     -21.190   0.988 -17.942  1.00 22.99           C
ATOM   1102 1HB  ARG A  75     -22.206   0.760 -17.617  1.00 22.99           H
ATOM   1103 2HB  ARG A  75     -20.498   0.380 -17.358  1.00 22.99           H
ATOM   1104  CG  ARG A  75     -20.905   2.461 -17.649  1.00 22.99           C
ATOM   1105 1HG  ARG A  75     -19.855   2.665 -17.856  1.00 22.99           H
ATOM   1106 2HG  ARG A  75     -21.521   3.100 -18.278  1.00 22.99           H
ATOM   1107  CD  ARG A  75     -21.206   2.789 -16.203  1.00 22.99           C
ATOM   1108 1HD  ARG A  75     -22.260   2.596 -16.003  1.00 22.99           H
ATOM   1109 2HD  ARG A  75     -20.602   2.144 -15.567  1.00 22.99           H
ATOM   1110  NE  ARG A  75     -20.897   4.192 -15.897  1.00 22.99           N
ATOM   1111  HE  ARG A  75     -20.583   4.767 -16.661  1.00 22.99           H
ATOM   1112  CZ  ARG A  75     -20.959   4.765 -14.703  1.00 22.99           C
ATOM   1113  NH1 ARG A  75     -20.549   5.989 -14.568  1.00 22.99           N
ATOM   1114 1HH1 ARG A  75     -20.081   6.460 -15.329  1.00 22.99           H
ATOM   1115 2HH1 ARG A  75     -20.665   6.473 -13.682  1.00 22.99           H
ATOM   1116  NH2 ARG A  75     -21.387   4.151 -13.636  1.00 22.99           N
ATOM   1117 1HH2 ARG A  75     -21.762   3.224 -13.704  1.00 22.99           H
ATOM   1118 2HH2 ARG A  75     -21.254   4.596 -12.741  1.00 22.99           H
ATOM   1119  N   GLN A  76     -22.140  -1.335 -20.391  1.00  7.34           N
ATOM   1120  H   GLN A  76     -22.645  -0.634 -20.902  1.00  7.34           H
ATOM   1121  CA  GLN A  76     -22.421  -2.727 -20.717  1.00  7.34           C
ATOM   1122  HA  GLN A  76     -22.893  -3.222 -19.874  1.00  7.34           H
ATOM   1123  C   GLN A  76     -21.155  -3.493 -21.088  1.00  7.34           C
ATOM   1124  O   GLN A  76     -20.347  -3.035 -21.889  1.00  7.34           O
ATOM   1125  CB  GLN A  76     -23.374  -2.701 -21.911  1.00  7.34           C
ATOM   1126 1HB  GLN A  76     -24.270  -2.149 -21.625  1.00  7.34           H
ATOM   1127 2HB  GLN A  76     -22.873  -2.140 -22.696  1.00  7.34           H
ATOM   1128  CG  GLN A  76     -23.788  -4.043 -22.501  1.00  7.34           C
ATOM   1129 1HG  GLN A  76     -22.900  -4.637 -22.713  1.00  7.34           H
ATOM   1130 2HG  GLN A  76     -24.410  -4.581 -21.787  1.00  7.34           H
ATOM   1131  CD  GLN A  76     -24.543  -3.852 -23.800  1.00  7.34           C
ATOM   1132  OE1 GLN A  76     -24.978  -2.752 -24.117  1.00  7.34           O
ATOM   1133  NE2 GLN A  76     -24.670  -4.893 -24.577  1.00  7.34           N
ATOM   1134 1HE2 GLN A  76     -25.135  -4.776 -25.464  1.00  7.34           H
ATOM   1135 2HE2 GLN A  76     -24.320  -5.790 -24.290  1.00  7.34           H
ATOM   1136  N   GLY A  77     -21.009  -4.669 -20.493  1.00 21.16           N
ATOM   1137  H   GLY A  77     -21.707  -4.988 -19.839  1.00 21.16           H
ATOM   1138  CA  GLY A  77     -19.853  -5.521 -20.717  1.00 21.16           C
ATOM   1139 1HA  GLY A  77     -20.184  -6.551 -20.846  1.00 21.16           H
ATOM   1140 2HA  GLY A  77     -19.317  -5.205 -21.612  1.00 21.16           H
ATOM   1141  C   GLY A  77     -18.916  -5.463 -19.531  1.00 21.16           C
ATOM   1142  O   GLY A  77     -18.353  -6.476 -19.141  1.00 21.16           O
ATOM   1143  N   SER A  78     -18.803  -4.298 -18.910  1.00  2.34           N
ATOM   1144  H   SER A  78     -19.312  -3.489 -19.246  1.00  2.34           H
ATOM   1145  CA  SER A  78     -17.999  -4.170 -17.700  1.00  2.34           C
ATOM   1146  HA  SER A  78     -17.080  -4.743 -17.807  1.00  2.34           H
ATOM   1147  C   SER A  78     -18.800  -4.720 -16.534  1.00  2.34           C
ATOM   1148  O   SER A  78     -20.026  -4.601 -16.506  1.00  2.34           O
ATOM   1149  CB  SER A  78     -17.663  -2.702 -17.427  1.00  2.34           C
ATOM   1150 1HB  SER A  78     -17.132  -2.289 -18.286  1.00  2.34           H
ATOM   1151 2HB  SER A  78     -18.589  -2.146 -17.282  1.00  2.34           H
ATOM   1152  OG  SER A  78     -16.852  -2.568 -16.271  1.00  2.34           O
ATOM   1153  HG  SER A  78     -15.929  -2.568 -16.550  1.00  2.34           H
ATOM   1154  N   ILE A  79     -18.118  -5.228 -15.519  1.00 21.97           N
ATOM   1155  H   ILE A  79     -17.116  -5.326 -15.590  1.00 21.97           H
ATOM   1156  CA  ILE A  79     -18.788  -5.633 -14.286  1.00 21.97           C
ATOM   1157  HA  ILE A  79     -19.605  -6.302 -14.556  1.00 21.97           H
ATOM   1158  C   ILE A  79     -19.421  -4.427 -13.581  1.00 21.97           C
ATOM   1159  O   ILE A  79     -20.380  -4.571 -12.836  1.00 21.97           O
ATOM   1160  CB  ILE A  79     -17.830  -6.423 -13.361  1.00 21.97           C
ATOM   1161  HB  ILE A  79     -17.366  -7.201 -13.969  1.00 21.97           H
ATOM   1162  CG1 ILE A  79     -18.659  -7.120 -12.267  1.00 21.97           C
ATOM   1163 1HG1 ILE A  79     -19.022  -6.369 -11.565  1.00 21.97           H
ATOM   1164 2HG1 ILE A  79     -19.521  -7.588 -12.741  1.00 21.97           H
ATOM   1165  CG2 ILE A  79     -16.693  -5.524 -12.818  1.00 21.97           C
ATOM   1166 1HG2 ILE A  79     -15.977  -6.136 -12.266  1.00 21.97           H
ATOM   1167 2HG2 ILE A  79     -17.097  -4.764 -12.148  1.00 21.97           H
ATOM   1168 3HG2 ILE A  79     -16.158  -5.042 -13.635  1.00 21.97           H
ATOM   1169  CD1 ILE A  79     -17.948  -8.176 -11.488  1.00 21.97           C
ATOM   1170 1HD1 ILE A  79     -18.651  -8.660 -10.812  1.00 21.97           H
ATOM   1171 2HD1 ILE A  79     -17.154  -7.723 -10.898  1.00 21.97           H
ATOM   1172 3HD1 ILE A  79     -17.530  -8.922 -12.164  1.00 21.97           H
ATOM   1173  N   LEU A  80     -18.982  -3.216 -13.898  1.00 21.64           N
ATOM   1174  H   LEU A  80     -18.202  -3.121 -14.533  1.00 21.64           H
ATOM   1175  CA  LEU A  80     -19.631  -2.012 -13.377  1.00 21.64           C
ATOM   1176  HA  LEU A  80     -19.617  -2.047 -12.287  1.00 21.64           H
ATOM   1177  C   LEU A  80     -21.097  -1.939 -13.831  1.00 21.64           C
ATOM   1178  O   LEU A  80     -21.983  -1.519 -13.087  1.00 21.64           O
ATOM   1179  CB  LEU A  80     -18.840  -0.791 -13.857  1.00 21.64           C
ATOM   1180 1HB  LEU A  80     -17.795  -0.956 -13.592  1.00 21.64           H
ATOM   1181 2HB  LEU A  80     -18.901  -0.763 -14.944  1.00 21.64           H
ATOM   1182  CG  LEU A  80     -19.234   0.598 -13.333  1.00 21.64           C
ATOM   1183  HG  LEU A  80     -20.257   0.809 -13.641  1.00 21.64           H
ATOM   1184  CD1 LEU A  80     -19.152   0.719 -11.817  1.00 21.64           C
ATOM   1185 1HD1 LEU A  80     -19.379   1.743 -11.520  1.00 21.64           H
ATOM   1186 2HD1 LEU A  80     -18.149   0.464 -11.467  1.00 21.64           H
ATOM   1187 3HD1 LEU A  80     -19.878   0.053 -11.350  1.00 21.64           H
ATOM   1188  CD2 LEU A  80     -18.316   1.639 -13.968  1.00 21.64           C
ATOM   1189 1HD2 LEU A  80     -18.640   2.636 -13.670  1.00 21.64           H
ATOM   1190 2HD2 LEU A  80     -18.355   1.567 -15.054  1.00 21.64           H
ATOM   1191 3HD2 LEU A  80     -17.286   1.491 -13.635  1.00 21.64           H
ATOM   1192  N   TYR A  81     -21.380  -2.430 -15.030  1.00 36.09           N
ATOM   1193  H   TYR A  81     -20.639  -2.797 -15.613  1.00 36.09           H
ATOM   1194  CA  TYR A  81     -22.757  -2.556 -15.495  1.00 36.09           C
ATOM   1195  HA  TYR A  81     -23.326  -1.671 -15.212  1.00 36.09           H
ATOM   1196  C   TYR A  81     -23.434  -3.762 -14.858  1.00 36.09           C
ATOM   1197  O   TYR A  81     -24.616  -3.701 -14.573  1.00 36.09           O
ATOM   1198  CB  TYR A  81     -22.800  -2.695 -17.014  1.00 36.09           C
ATOM   1199 1HB  TYR A  81     -22.579  -1.725 -17.448  1.00 36.09           H
ATOM   1200 2HB  TYR A  81     -22.033  -3.398 -17.326  1.00 36.09           H
ATOM   1201  CG  TYR A  81     -24.121  -3.190 -17.555  1.00 36.09           C
ATOM   1202  CD1 TYR A  81     -25.209  -2.313 -17.740  1.00 36.09           C
ATOM   1203  HD1 TYR A  81     -25.093  -1.259 -17.532  1.00 36.09           H
ATOM   1204  CD2 TYR A  81     -24.292  -4.556 -17.866  1.00 36.09           C
ATOM   1205  HD2 TYR A  81     -23.469  -5.247 -17.736  1.00 36.09           H
ATOM   1206  CE1 TYR A  81     -26.468  -2.806 -18.175  1.00 36.09           C
ATOM   1207  HE1 TYR A  81     -27.302  -2.136 -18.306  1.00 36.09           H
ATOM   1208  CE2 TYR A  81     -25.543  -5.048 -18.308  1.00 36.09           C
ATOM   1209  HE2 TYR A  81     -25.667  -6.099 -18.521  1.00 36.09           H
ATOM   1210  CZ  TYR A  81     -26.626  -4.175 -18.419  1.00 36.09           C
ATOM   1211  OH  TYR A  81     -27.860  -4.685 -18.721  1.00 36.09           O
ATOM   1212  HH  TYR A  81     -27.837  -5.631 -18.880  1.00 36.09           H
ATOM   1213  N   SER A  82     -22.726  -4.845 -14.581  1.00 -1.41           N
ATOM   1214  H   SER A  82     -21.750  -4.904 -14.841  1.00 -1.41           H
ATOM   1215  CA  SER A  82     -23.349  -5.983 -13.902  1.00 -1.41           C
ATOM   1216  HA  SER A  82     -24.237  -6.268 -14.464  1.00 -1.41           H
ATOM   1217  C   SER A  82     -23.779  -5.649 -12.472  1.00 -1.41           C
ATOM   1218  O   SER A  82     -24.842  -6.073 -12.032  1.00 -1.41           O
ATOM   1219  CB  SER A  82     -22.393  -7.169 -13.891  1.00 -1.41           C
ATOM   1220 1HB  SER A  82     -21.558  -6.950 -13.228  1.00 -1.41           H
ATOM   1221 2HB  SER A  82     -22.916  -8.057 -13.532  1.00 -1.41           H
ATOM   1222  OG  SER A  82     -21.903  -7.382 -15.205  1.00 -1.41           O
ATOM   1223  HG  SER A  82     -21.433  -8.220 -15.226  1.00 -1.41           H
ATOM   1224  N   MET A  83     -23.020  -4.804 -11.782  1.00-11.09           N
ATOM   1225  H   MET A  83     -22.134  -4.500 -12.176  1.00-11.09           H
ATOM   1226  CA  MET A  83     -23.417  -4.308 -10.459  1.00-11.09           C
ATOM   1227  HA  MET A  83     -23.603  -5.153  -9.795  1.00-11.09           H
ATOM   1228  C   MET A  83     -24.702  -3.494 -10.586  1.00-11.09           C
ATOM   1229  O   MET A  83     -25.651  -3.650  -9.817  1.00-11.09           O
ATOM   1230  CB  MET A  83     -22.319  -3.409  -9.873  1.00-11.09           C
ATOM   1231 1HB  MET A  83     -22.110  -2.614 -10.589  1.00-11.09           H
ATOM   1232 2HB  MET A  83     -22.693  -2.954  -8.956  1.00-11.09           H
ATOM   1233  CG  MET A  83     -21.009  -4.121  -9.562  1.00-11.09           C
ATOM   1234 1HG  MET A  83     -21.184  -4.850  -8.775  1.00-11.09           H
ATOM   1235 2HG  MET A  83     -20.675  -4.652 -10.450  1.00-11.09           H
ATOM   1236  SD  MET A  83     -19.683  -2.997  -9.050  1.00-11.09           S
ATOM   1237  CE  MET A  83     -20.136  -2.581  -7.358  1.00-11.09           C
ATOM   1238 1HE  MET A  83     -19.346  -1.976  -6.911  1.00-11.09           H
ATOM   1239 2HE  MET A  83     -20.259  -3.494  -6.777  1.00-11.09           H
ATOM   1240 3HE  MET A  83     -21.069  -2.018  -7.353  1.00-11.09           H
ATOM   1241  N   LEU A  84     -24.755  -2.654 -11.611  1.00-10.90           N
ATOM   1242  H   LEU A  84     -23.947  -2.551 -12.212  1.00-10.90           H
ATOM   1243  CA  LEU A  84     -25.956  -1.873 -11.897  1.00-10.90           C
ATOM   1244  HA  LEU A  84     -26.234  -1.308 -11.007  1.00-10.90           H
ATOM   1245  C   LEU A  84     -27.112  -2.806 -12.260  1.00-10.90           C
ATOM   1246  O   LEU A  84     -28.256  -2.534 -11.949  1.00-10.90           O
ATOM   1247  CB  LEU A  84     -25.678  -0.897 -13.050  1.00-10.90           C
ATOM   1248 1HB  LEU A  84     -24.759  -0.358 -12.821  1.00-10.90           H
ATOM   1249 2HB  LEU A  84     -25.500  -1.485 -13.946  1.00-10.90           H
ATOM   1250  CG  LEU A  84     -26.759   0.140 -13.395  1.00-10.90           C
ATOM   1251  HG  LEU A  84     -27.704  -0.376 -13.547  1.00-10.90           H
ATOM   1252  CD1 LEU A  84     -26.944   1.169 -12.285  1.00-10.90           C
ATOM   1253 1HD1 LEU A  84     -27.702   1.896 -12.578  1.00-10.90           H
ATOM   1254 2HD1 LEU A  84     -26.005   1.688 -12.087  1.00-10.90           H
ATOM   1255 3HD1 LEU A  84     -27.280   0.674 -11.374  1.00-10.90           H
ATOM   1256  CD2 LEU A  84     -26.397   0.853 -14.699  1.00-10.90           C
ATOM   1257 1HD2 LEU A  84     -27.190   1.554 -14.963  1.00-10.90           H
ATOM   1258 2HD2 LEU A  84     -26.292   0.123 -15.501  1.00-10.90           H
ATOM   1259 3HD2 LEU A  84     -25.460   1.398 -14.581  1.00-10.90           H
ATOM   1260  N   THR A  85     -26.825  -3.916 -12.916  1.00-14.94           N
ATOM   1261  H   THR A  85     -25.860  -4.102 -13.162  1.00-14.94           H
ATOM   1262  CA  THR A  85     -27.845  -4.874 -13.334  1.00-14.94           C
ATOM   1263  HA  THR A  85     -28.660  -4.310 -13.771  1.00-14.94           H
ATOM   1264  C   THR A  85     -28.451  -5.665 -12.188  1.00-14.94           C
ATOM   1265  O   THR A  85     -29.667  -5.792 -12.172  1.00-14.94           O
ATOM   1266  CB  THR A  85     -27.296  -5.792 -14.437  1.00-14.94           C
ATOM   1267  HB  THR A  85     -26.475  -6.397 -14.054  1.00-14.94           H
ATOM   1268  OG1 THR A  85     -26.835  -4.951 -15.495  1.00-14.94           O
ATOM   1269  HG1 THR A  85     -25.994  -4.560 -15.223  1.00-14.94           H
ATOM   1270  CG2 THR A  85     -28.348  -6.690 -15.055  1.00-14.94           C
ATOM   1271 1HG2 THR A  85     -27.922  -7.202 -15.917  1.00-14.94           H
ATOM   1272 2HG2 THR A  85     -29.216  -6.114 -15.366  1.00-14.94           H
ATOM   1273 3HG2 THR A  85     -28.656  -7.440 -14.328  1.00-14.94           H
ATOM   1274  N   SER A  86     -27.697  -6.099 -11.188  1.00 -7.71           N
ATOM   1275  H   SER A  86     -26.684  -6.019 -11.220  1.00 -7.71           H
ATOM   1276  CA  SER A  86     -28.331  -6.729 -10.026  1.00 -7.71           C
ATOM   1277  HA  SER A  86     -28.946  -7.559 -10.371  1.00 -7.71           H
ATOM   1278  C   SER A  86     -29.233  -5.733  -9.302  1.00 -7.71           C
ATOM   1279  O   SER A  86     -30.331  -6.064  -8.853  1.00 -7.71           O
ATOM   1280  CB  SER A  86     -27.285  -7.270  -9.059  1.00 -7.71           C
ATOM   1281 1HB  SER A  86     -26.674  -6.446  -8.692  1.00 -7.71           H
ATOM   1282 2HB  SER A  86     -27.788  -7.747  -8.216  1.00 -7.71           H
ATOM   1283  OG  SER A  86     -26.451  -8.211  -9.709  1.00 -7.71           O
ATOM   1284  HG  SER A  86     -26.183  -8.868  -9.058  1.00 -7.71           H
ATOM   1285  N   ALA A  87     -28.820  -4.474  -9.264  1.00-15.65           N
ATOM   1286  H   ALA A  87     -27.899  -4.230  -9.609  1.00-15.65           H
ATOM   1287  CA  ALA A  87     -29.687  -3.435  -8.721  1.00-15.65           C
ATOM   1288  HA  ALA A  87     -30.032  -3.762  -7.739  1.00-15.65           H
ATOM   1289  C   ALA A  87     -30.929  -3.231  -9.616  1.00-15.65           C
ATOM   1290  O   ALA A  87     -32.055  -3.152  -9.137  1.00-15.65           O
ATOM   1291  CB  ALA A  87     -28.880  -2.144  -8.545  1.00-15.65           C
ATOM   1292 1HB  ALA A  87     -27.980  -2.350  -7.964  1.00-15.65           H
ATOM   1293 2HB  ALA A  87     -29.481  -1.413  -8.008  1.00-15.65           H
ATOM   1294 3HB  ALA A  87     -28.595  -1.739  -9.514  1.00-15.65           H
ATOM   1295  N   LYS A  88     -30.760  -3.207 -10.931  1.00 13.09           N
ATOM   1296  H   LYS A  88     -29.817  -3.256 -11.305  1.00 13.09           H
ATOM   1297  CA  LYS A  88     -31.904  -3.099 -11.847  1.00 13.09           C
ATOM   1298  HA  LYS A  88     -32.490  -2.224 -11.569  1.00 13.09           H
ATOM   1299  C   LYS A  88     -32.838  -4.292 -11.715  1.00 13.09           C
ATOM   1300  O   LYS A  88     -34.026  -4.113 -11.896  1.00 13.09           O
ATOM   1301  CB  LYS A  88     -31.476  -2.948 -13.315  1.00 13.09           C
ATOM   1302 1HB  LYS A  88     -30.719  -3.695 -13.539  1.00 13.09           H
ATOM   1303 2HB  LYS A  88     -32.347  -3.150 -13.939  1.00 13.09           H
ATOM   1304  CG  LYS A  88     -30.963  -1.551 -13.685  1.00 13.09           C
ATOM   1305 1HG  LYS A  88     -31.753  -0.836 -13.460  1.00 13.09           H
ATOM   1306 2HG  LYS A  88     -30.104  -1.303 -13.068  1.00 13.09           H
ATOM   1307  CD  LYS A  88     -30.571  -1.374 -15.159  1.00 13.09           C
ATOM   1308 1HD  LYS A  88     -31.373  -1.746 -15.797  1.00 13.09           H
ATOM   1309 2HD  LYS A  88     -30.465  -0.303 -15.340  1.00 13.09           H
ATOM   1310  CE  LYS A  88     -29.244  -2.048 -15.542  1.00 13.09           C
ATOM   1311 1HE  LYS A  88     -28.693  -1.362 -16.188  1.00 13.09           H
ATOM   1312 2HE  LYS A  88     -28.653  -2.193 -14.635  1.00 13.09           H
ATOM   1313  NZ  LYS A  88     -29.380  -3.361 -16.264  1.00 13.09           N
ATOM   1314 1HZ  LYS A  88     -28.467  -3.800 -16.355  1.00 13.09           H
ATOM   1315 2HZ  LYS A  88     -29.761  -3.211 -17.190  1.00 13.09           H
ATOM   1316 3HZ  LYS A  88     -29.985  -3.982 -15.745  1.00 13.09           H
ATOM   1317  N   GLN A  89     -32.340  -5.474 -11.384  1.00 -5.48           N
ATOM   1318  H   GLN A  89     -31.336  -5.579 -11.287  1.00 -5.48           H
ATOM   1319  CA  GLN A  89     -33.194  -6.642 -11.164  1.00 -5.48           C
ATOM   1320  HA  GLN A  89     -33.880  -6.755 -12.003  1.00 -5.48           H
ATOM   1321  C   GLN A  89     -34.026  -6.491  -9.896  1.00 -5.48           C
ATOM   1322  O   GLN A  89     -35.225  -6.736  -9.916  1.00 -5.48           O
ATOM   1323  CB  GLN A  89     -32.346  -7.911 -11.021  1.00 -5.48           C
ATOM   1324 1HB  GLN A  89     -31.563  -7.711 -10.293  1.00 -5.48           H
ATOM   1325 2HB  GLN A  89     -32.977  -8.708 -10.628  1.00 -5.48           H
ATOM   1326  CG  GLN A  89     -31.700  -8.412 -12.309  1.00 -5.48           C
ATOM   1327 1HG  GLN A  89     -32.431  -9.001 -12.862  1.00 -5.48           H
ATOM   1328 2HG  GLN A  89     -31.408  -7.562 -12.922  1.00 -5.48           H
ATOM   1329  CD  GLN A  89     -30.462  -9.259 -12.059  1.00 -5.48           C
ATOM   1330  OE1 GLN A  89     -29.483  -9.149 -12.772  1.00 -5.48           O
ATOM   1331  NE2 GLN A  89     -30.487 -10.092 -11.050  1.00 -5.48           N
ATOM   1332 1HE2 GLN A  89     -29.660 -10.634 -10.864  1.00 -5.48           H
ATOM   1333 2HE2 GLN A  89     -31.301 -10.167 -10.468  1.00 -5.48           H
ATOM   1334  N   THR A  90     -33.414  -6.076  -8.796  1.00  9.95           N
ATOM   1335  H   THR A  90     -32.422  -5.858  -8.806  1.00  9.95           H
ATOM   1336  CA  THR A  90     -34.146  -5.956  -7.531  1.00  9.95           C
ATOM   1337  HA  THR A  90     -34.722  -6.866  -7.368  1.00  9.95           H
ATOM   1338  C   THR A  90     -35.145  -4.802  -7.566  1.00  9.95           C
ATOM   1339  O   THR A  90     -36.177  -4.837  -6.903  1.00  9.95           O
ATOM   1340  CB  THR A  90     -33.176  -5.785  -6.343  1.00  9.95           C
ATOM   1341  HB  THR A  90     -33.735  -5.511  -5.449  1.00  9.95           H
ATOM   1342  OG1 THR A  90     -32.206  -4.783  -6.653  1.00  9.95           O
ATOM   1343  HG1 THR A  90     -31.416  -5.233  -6.966  1.00  9.95           H
ATOM   1344  CG2 THR A  90     -32.392  -7.062  -6.077  1.00  9.95           C
ATOM   1345 1HG2 THR A  90     -31.723  -6.905  -5.230  1.00  9.95           H
ATOM   1346 2HG2 THR A  90     -31.796  -7.340  -6.947  1.00  9.95           H
ATOM   1347 3HG2 THR A  90     -33.078  -7.873  -5.833  1.00  9.95           H
ATOM   1348  N   TYR A  91     -34.896  -3.820  -8.418  1.00 15.43           N
ATOM   1349  H   TYR A  91     -34.013  -3.815  -8.915  1.00 15.43           H
ATOM   1350  CA  TYR A  91     -35.824  -2.708  -8.621  1.00 15.43           C
ATOM   1351  HA  TYR A  91     -36.608  -2.764  -7.867  1.00 15.43           H
ATOM   1352  C   TYR A  91     -36.534  -2.800  -9.980  1.00 15.43           C
ATOM   1353  O   TYR A  91     -36.999  -1.810 -10.551  1.00 15.43           O
ATOM   1354  CB  TYR A  91     -35.087  -1.392  -8.386  1.00 15.43           C
ATOM   1355 1HB  TYR A  91     -34.204  -1.354  -9.023  1.00 15.43           H
ATOM   1356 2HB  TYR A  91     -35.750  -0.577  -8.658  1.00 15.43           H
ATOM   1357  CG  TYR A  91     -34.684  -1.219  -6.923  1.00 15.43           C
ATOM   1358  CD1 TYR A  91     -33.453  -1.704  -6.433  1.00 15.43           C
ATOM   1359  HD1 TYR A  91     -32.760  -2.189  -7.100  1.00 15.43           H
ATOM   1360  CD2 TYR A  91     -35.561  -0.604  -6.007  1.00 15.43           C
ATOM   1361  HD2 TYR A  91     -36.510  -0.241  -6.350  1.00 15.43           H
ATOM   1362  CE1 TYR A  91     -33.114  -1.591  -5.058  1.00 15.43           C
ATOM   1363  HE1 TYR A  91     -32.176  -1.987  -4.700  1.00 15.43           H
ATOM   1364  CE2 TYR A  91     -35.222  -0.478  -4.633  1.00 15.43           C
ATOM   1365  HE2 TYR A  91     -35.905  -0.017  -3.936  1.00 15.43           H
ATOM   1366  CZ  TYR A  91     -34.004  -0.981  -4.175  1.00 15.43           C
ATOM   1367  OH  TYR A  91     -33.693  -0.868  -2.847  1.00 15.43           O
ATOM   1368  HH  TYR A  91     -32.857  -1.285  -2.622  1.00 15.43           H
ATOM   1369  N   ALA A  92     -36.676  -4.032 -10.452  1.00 35.52           N
ATOM   1370  H   ALA A  92     -36.122  -4.780 -10.049  1.00 35.52           H
ATOM   1371  CA  ALA A  92     -37.650  -4.405 -11.479  1.00 35.52           C
ATOM   1372  HA  ALA A  92     -38.415  -3.631 -11.557  1.00 35.52           H
ATOM   1373  C   ALA A  92     -38.307  -5.704 -11.007  1.00 35.52           C
ATOM   1374  O   ALA A  92     -38.776  -6.512 -11.808  1.00 35.52           O
ATOM   1375  CB  ALA A  92     -36.975  -4.608 -12.842  1.00 35.52           C
ATOM   1376 1HB  ALA A  92     -36.413  -3.720 -13.113  1.00 35.52           H
ATOM   1377 2HB  ALA A  92     -37.734  -4.814 -13.598  1.00 35.52           H
ATOM   1378 3HB  ALA A  92     -36.291  -5.456 -12.783  1.00 35.52           H
ATOM   1379  N   ALA A  93     -38.266  -5.921  -9.700  1.00 16.35           N
ATOM   1380  H   ALA A  93     -37.862  -5.233  -9.086  1.00 16.35           H
ATOM   1381  CA  ALA A  93     -38.779  -7.151  -9.117  1.00 16.35           C
ATOM   1382  HA  ALA A  93     -38.261  -7.987  -9.587  1.00 16.35           H
ATOM   1383  C   ALA A  93     -40.287  -7.270  -9.386  1.00 16.35           C
ATOM   1384  O   ALA A  93     -40.983  -6.246  -9.484  1.00 16.35           O
ATOM   1385  CB  ALA A  93     -38.486  -7.161  -7.607  1.00 16.35           C
ATOM   1386 1HB  ALA A  93     -37.408  -7.132  -7.441  1.00 16.35           H
ATOM   1387 2HB  ALA A  93     -38.889  -8.069  -7.158  1.00 16.35           H
ATOM   1388 3HB  ALA A  93     -38.948  -6.295  -7.132  1.00 16.35           H
ATOM   1389  N   PRO A  94     -40.810  -8.510  -9.473  1.00 -8.52           N
ATOM   1390  CA  PRO A  94     -42.265  -8.646  -9.611  1.00 -8.52           C
ATOM   1391  HA  PRO A  94     -42.603  -8.205 -10.548  1.00 -8.52           H
ATOM   1392  C   PRO A  94     -43.013  -8.024  -8.438  1.00 -8.52           C
ATOM   1393  O   PRO A  94     -42.447  -7.794  -7.369  1.00 -8.52           O
ATOM   1394  CB  PRO A  94     -42.474 -10.165  -9.619  1.00 -8.52           C
ATOM   1395 1HB  PRO A  94     -42.684 -10.517  -8.608  1.00 -8.52           H
ATOM   1396 2HB  PRO A  94     -43.280 -10.443 -10.297  1.00 -8.52           H
ATOM   1397  CG  PRO A  94     -41.183 -10.711 -10.090  1.00 -8.52           C
ATOM   1398 1HG  PRO A  94     -41.065 -11.753  -9.791  1.00 -8.52           H
ATOM   1399 2HG  PRO A  94     -41.107 -10.608 -11.173  1.00 -8.52           H
ATOM   1400  CD  PRO A  94     -40.171  -9.839  -9.415  1.00 -8.52           C
ATOM   1401 1HD  PRO A  94     -40.023 -10.145  -8.378  1.00 -8.52           H
ATOM   1402 2HD  PRO A  94     -39.230  -9.854  -9.967  1.00 -8.52           H
ATOM   1403  N   LYS A  95     -44.300  -7.766  -8.640  1.00 16.46           N
ATOM   1404  H   LYS A  95     -44.716  -8.033  -9.519  1.00 16.46           H
ATOM   1405  CA  LYS A  95     -45.138  -7.118  -7.629  1.00 16.46           C
ATOM   1406  HA  LYS A  95     -44.710  -6.137  -7.427  1.00 16.46           H
ATOM   1407  C   LYS A  95     -45.118  -7.908  -6.316  1.00 16.46           C
ATOM   1408  O   LYS A  95     -45.664  -9.001  -6.211  1.00 16.46           O
ATOM   1409  CB  LYS A  95     -46.555  -6.930  -8.195  1.00 16.46           C
ATOM   1410 1HB  LYS A  95     -46.455  -6.456  -9.172  1.00 16.46           H
ATOM   1411 2HB  LYS A  95     -47.017  -7.906  -8.343  1.00 16.46           H
ATOM   1412  CG  LYS A  95     -47.485  -6.059  -7.353  1.00 16.46           C
ATOM   1413 1HG  LYS A  95     -46.887  -5.335  -6.800  1.00 16.46           H
ATOM   1414 2HG  LYS A  95     -48.165  -5.521  -8.014  1.00 16.46           H
ATOM   1415  CD  LYS A  95     -48.311  -6.889  -6.381  1.00 16.46           C
ATOM   1416 1HD  LYS A  95     -48.976  -7.556  -6.932  1.00 16.46           H
ATOM   1417 2HD  LYS A  95     -47.641  -7.492  -5.778  1.00 16.46           H
ATOM   1418  CE  LYS A  95     -49.113  -6.014  -5.448  1.00 16.46           C
ATOM   1419 1HE  LYS A  95     -48.524  -5.131  -5.190  1.00 16.46           H
ATOM   1420 2HE  LYS A  95     -50.045  -5.703  -5.923  1.00 16.46           H
ATOM   1421  NZ  LYS A  95     -49.379  -6.788  -4.201  1.00 16.46           N
ATOM   1422 1HZ  LYS A  95     -49.723  -6.155  -3.487  1.00 16.46           H
ATOM   1423 2HZ  LYS A  95     -48.503  -7.177  -3.864  1.00 16.46           H
ATOM   1424 3HZ  LYS A  95     -50.044  -7.529  -4.371  1.00 16.46           H
ATOM   1425  N   ALA A  96     -44.453  -7.331  -5.327  1.00 12.91           N
ATOM   1426  H   ALA A  96     -44.001  -6.453  -5.503  1.00 12.91           H
ATOM   1427  CA  ALA A  96     -44.261  -7.956  -4.025  1.00 12.91           C
ATOM   1428  HA  ALA A  96     -43.849  -8.953  -4.187  1.00 12.91           H
ATOM   1429  C   ALA A  96     -45.579  -8.089  -3.244  1.00 12.91           C
ATOM   1430  O   ALA A  96     -46.522  -7.316  -3.475  1.00 12.91           O
ATOM   1431  CB  ALA A  96     -43.231  -7.119  -3.230  1.00 12.91           C
ATOM   1432 1HB  ALA A  96     -42.298  -7.052  -3.794  1.00 12.91           H
ATOM   1433 2HB  ALA A  96     -43.024  -7.599  -2.272  1.00 12.91           H
ATOM   1434 3HB  ALA A  96     -43.620  -6.120  -3.043  1.00 12.91           H
ATOM   1435  N   PRO A  97     -45.650  -9.027  -2.280  1.00 -4.17           N
ATOM   1436  CA  PRO A  97     -46.819  -9.003  -1.389  1.00 -4.17           C
ATOM   1437  HA  PRO A  97     -47.733  -9.183  -1.953  1.00 -4.17           H
ATOM   1438  C   PRO A  97     -46.930  -7.701  -0.598  1.00 -4.17           C
ATOM   1439  O   PRO A  97     -45.952  -6.975  -0.411  1.00 -4.17           O
ATOM   1440  CB  PRO A  97     -46.543 -10.161  -0.423  1.00 -4.17           C
ATOM   1441 1HB  PRO A  97     -46.055  -9.786   0.477  1.00 -4.17           H
ATOM   1442 2HB  PRO A  97     -47.465 -10.684  -0.168  1.00 -4.17           H
ATOM   1443  CG  PRO A  97     -45.621 -11.054  -1.164  1.00 -4.17           C
ATOM   1444 1HG  PRO A  97     -45.060 -11.693  -0.482  1.00 -4.17           H
ATOM   1445 2HG  PRO A  97     -46.179 -11.652  -1.886  1.00 -4.17           H
ATOM   1446  CD  PRO A  97     -44.716 -10.095  -1.876  1.00 -4.17           C
ATOM   1447 1HD  PRO A  97     -43.956  -9.702  -1.197  1.00 -4.17           H
ATOM   1448 2HD  PRO A  97     -44.259 -10.574  -2.742  1.00 -4.17           H
ATOM   1449  N   GLU A  98     -48.124  -7.418  -0.102  1.00  4.27           N
ATOM   1450  H   GLU A  98     -48.895  -8.050  -0.249  1.00  4.27           H
ATOM   1451  CA  GLU A  98     -48.356  -6.229   0.716  1.00  4.27           C
ATOM   1452  HA  GLU A  98     -47.699  -5.431   0.368  1.00  4.27           H
ATOM   1453  C   GLU A  98     -47.983  -6.527   2.169  1.00  4.27           C
ATOM   1454  O   GLU A  98     -48.833  -6.753   3.022  1.00  4.27           O
ATOM   1455  CB  GLU A  98     -49.810  -5.756   0.582  1.00  4.27           C
ATOM   1456 1HB  GLU A  98     -50.483  -6.551   0.905  1.00  4.27           H
ATOM   1457 2HB  GLU A  98     -49.955  -4.896   1.230  1.00  4.27           H
ATOM   1458  CG  GLU A  98     -50.184  -5.344  -0.835  1.00  4.27           C
ATOM   1459 1HG  GLU A  98     -50.199  -6.232  -1.470  1.00  4.27           H
ATOM   1460 2HG  GLU A  98     -51.184  -4.909  -0.829  1.00  4.27           H
ATOM   1461  CD  GLU A  98     -49.195  -4.350  -1.419  1.00  4.27           C
ATOM   1462  OE1 GLU A  98     -48.848  -3.354  -0.761  1.00  4.27           O
ATOM   1463  OE2 GLU A  98     -48.699  -4.613  -2.535  1.00  4.27           O
ATOM   1464  N   ALA A  99     -46.683  -6.586   2.412  1.00 19.58           N
ATOM   1465  H   ALA A  99     -46.043  -6.397   1.653  1.00 19.58           H
ATOM   1466  CA  ALA A  99     -46.125  -6.971   3.704  1.00 19.58           C
ATOM   1467  HA  ALA A  99     -46.524  -7.955   3.953  1.00 19.58           H
ATOM   1468  C   ALA A  99     -46.461  -6.040   4.882  1.00 19.58           C
ATOM   1469  O   ALA A  99     -46.880  -4.887   4.733  1.00 19.58           O
ATOM   1470  CB  ALA A  99     -44.599  -7.104   3.552  1.00 19.58           C
ATOM   1471 1HB  ALA A  99     -44.363  -7.770   2.720  1.00 19.58           H
ATOM   1472 2HB  ALA A  99     -44.165  -7.513   4.465  1.00 19.58           H
ATOM   1473 3HB  ALA A  99     -44.160  -6.122   3.366  1.00 19.58           H
ATOM   1474  N   THR A 100     -46.204  -6.558   6.073  1.00 -4.82           N
ATOM   1475  H   THR A 100     -45.839  -7.495   6.139  1.00 -4.82           H
ATOM   1476  CA  THR A 100     -46.315  -5.801   7.314  1.00 -4.82           C
ATOM   1477  HA  THR A 100     -47.275  -5.291   7.369  1.00 -4.82           H
ATOM   1478  C   THR A 100     -45.196  -4.761   7.351  1.00 -4.82           C
ATOM   1479  O   THR A 100     -44.318  -4.745   6.489  1.00 -4.82           O
ATOM   1480  CB  THR A 100     -46.167  -6.762   8.509  1.00 -4.82           C
ATOM   1481  HB  THR A 100     -46.067  -6.195   9.435  1.00 -4.82           H
ATOM   1482  OG1 THR A 100     -45.015  -7.581   8.300  1.00 -4.82           O
ATOM   1483  HG1 THR A 100     -44.912  -8.157   9.060  1.00 -4.82           H
ATOM   1484  CG2 THR A 100     -47.360  -7.698   8.620  1.00 -4.82           C
ATOM   1485 1HG2 THR A 100     -47.251  -8.320   9.508  1.00 -4.82           H
ATOM   1486 2HG2 THR A 100     -47.422  -8.343   7.742  1.00 -4.82           H
ATOM   1487 3HG2 THR A 100     -48.281  -7.120   8.709  1.00 -4.82           H
ATOM   1488  N   LEU A 101     -45.219  -3.893   8.354  1.00 29.96           N
ATOM   1489  H   LEU A 101     -45.922  -3.983   9.069  1.00 29.96           H
ATOM   1490  CA  LEU A 101     -44.281  -2.768   8.469  1.00 29.96           C
ATOM   1491  HA  LEU A 101     -44.108  -2.369   7.469  1.00 29.96           H
ATOM   1492  C   LEU A 101     -42.922  -3.191   9.042  1.00 29.96           C
ATOM   1493  O   LEU A 101     -42.426  -2.644  10.025  1.00 29.96           O
ATOM   1494  CB  LEU A 101     -44.920  -1.665   9.323  1.00 29.96           C
ATOM   1495 1HB  LEU A 101     -44.914  -1.988  10.364  1.00 29.96           H
ATOM   1496 2HB  LEU A 101     -44.285  -0.782   9.247  1.00 29.96           H
ATOM   1497  CG  LEU A 101     -46.363  -1.254   8.982  1.00 29.96           C
ATOM   1498  HG  LEU A 101     -47.019  -2.087   9.234  1.00 29.96           H
ATOM   1499  CD1 LEU A 101     -46.777  -0.069   9.836  1.00 29.96           C
ATOM   1500 1HD1 LEU A 101     -47.809   0.209   9.620  1.00 29.96           H
ATOM   1501 2HD1 LEU A 101     -46.133   0.788   9.626  1.00 29.96           H
ATOM   1502 3HD1 LEU A 101     -46.697  -0.321  10.892  1.00 29.96           H
ATOM   1503  CD2 LEU A 101     -46.588  -0.932   7.507  1.00 29.96           C
ATOM   1504 1HD2 LEU A 101     -47.608  -0.573   7.363  1.00 29.96           H
ATOM   1505 2HD2 LEU A 101     -46.438  -1.820   6.896  1.00 29.96           H
ATOM   1506 3HD2 LEU A 101     -45.896  -0.154   7.190  1.00 29.96           H
ATOM   1507  N   GLY A 102     -42.364  -4.219   8.422  1.00 25.02           N
ATOM   1508  H   GLY A 102     -42.824  -4.584   7.595  1.00 25.02           H
ATOM   1509  CA  GLY A 102     -41.112  -4.822   8.836  1.00 25.02           C
ATOM   1510 1HA  GLY A 102     -41.030  -4.784   9.920  1.00 25.02           H
ATOM   1511 2HA  GLY A 102     -41.109  -5.864   8.520  1.00 25.02           H
ATOM   1512  C   GLY A 102     -39.912  -4.120   8.229  1.00 25.02           C
ATOM   1513  O   GLY A 102     -40.057  -3.011   7.713  1.00 25.02           O
ATOM   1514  N   PRO A 103     -38.715  -4.730   8.282  1.00  7.07           N
ATOM   1515  CA  PRO A 103     -37.539  -4.072   7.703  1.00  7.07           C
ATOM   1516  HA  PRO A 103     -37.329  -3.153   8.246  1.00  7.07           H
ATOM   1517  C   PRO A 103     -37.637  -3.744   6.218  1.00  7.07           C
ATOM   1518  O   PRO A 103     -38.366  -4.370   5.448  1.00  7.07           O
ATOM   1519  CB  PRO A 103     -36.419  -5.090   7.940  1.00  7.07           C
ATOM   1520 1HB  PRO A 103     -36.306  -5.730   7.064  1.00  7.07           H
ATOM   1521 2HB  PRO A 103     -35.480  -4.588   8.169  1.00  7.07           H
ATOM   1522  CG  PRO A 103     -36.883  -5.882   9.101  1.00  7.07           C
ATOM   1523 1HG  PRO A 103     -36.384  -6.850   9.142  1.00  7.07           H
ATOM   1524 2HG  PRO A 103     -36.719  -5.322  10.022  1.00  7.07           H
ATOM   1525  CD  PRO A 103     -38.352  -6.041   8.849  1.00  7.07           C
ATOM   1526 1HD  PRO A 103     -38.537  -6.834   8.121  1.00  7.07           H
ATOM   1527 2HD  PRO A 103     -38.879  -6.235   9.784  1.00  7.07           H
ATOM   1528  N   CYS A 104     -36.849  -2.754   5.833  1.00 16.71           N
ATOM   1529  H   CYS A 104     -36.226  -2.339   6.517  1.00 16.71           H
ATOM   1530  CA  CYS A 104     -36.814  -2.252   4.468  1.00 16.71           C
ATOM   1531  HA  CYS A 104     -37.809  -1.915   4.180  1.00 16.71           H
ATOM   1532  C   CYS A 104     -36.354  -3.339   3.500  1.00 16.71           C
ATOM   1533  O   CYS A 104     -35.279  -3.908   3.649  1.00 16.71           O
ATOM   1534  CB  CYS A 104     -35.838  -1.080   4.441  1.00 16.71           C
ATOM   1535 1HB  CYS A 104     -36.171  -0.362   5.187  1.00 16.71           H
ATOM   1536 2HB  CYS A 104     -34.867  -1.459   4.750  1.00 16.71           H
ATOM   1537  SG  CYS A 104     -35.616  -0.190   2.871  1.00 16.71           S
ATOM   1538  N   TRP A 105     -37.152  -3.572   2.467  1.00 26.29           N
ATOM   1539  H   TRP A 105     -37.998  -3.031   2.375  1.00 26.29           H
ATOM   1540  CA  TRP A 105     -36.913  -4.610   1.459  1.00 26.29           C
ATOM   1541  HA  TRP A 105     -36.629  -5.529   1.972  1.00 26.29           H
ATOM   1542  C   TRP A 105     -35.789  -4.290   0.467  1.00 26.29           C
ATOM   1543  O   TRP A 105     -35.661  -4.918  -0.577  1.00 26.29           O
ATOM   1544  CB  TRP A 105     -38.232  -4.859   0.714  1.00 26.29           C
ATOM   1545 1HB  TRP A 105     -38.058  -5.526  -0.131  1.00 26.29           H
ATOM   1546 2HB  TRP A 105     -38.916  -5.360   1.399  1.00 26.29           H
ATOM   1547  CG  TRP A 105     -38.911  -3.595   0.231  1.00 26.29           C
ATOM   1548  CD1 TRP A 105     -39.817  -2.846   0.917  1.00 26.29           C
ATOM   1549  HD1 TRP A 105     -40.158  -3.070   1.922  1.00 26.29           H
ATOM   1550  CD2 TRP A 105     -38.772  -2.943  -1.049  1.00 26.29           C
ATOM   1551  NE1 TRP A 105     -40.240  -1.775   0.186  1.00 26.29           N
ATOM   1552  HE1 TRP A 105     -40.886  -1.073   0.541  1.00 26.29           H
ATOM   1553  CE2 TRP A 105     -39.652  -1.821  -1.047  1.00 26.29           C
ATOM   1554  CE3 TRP A 105     -37.996  -3.189  -2.201  1.00 26.29           C
ATOM   1555  HE3 TRP A 105     -37.324  -4.035  -2.237  1.00 26.29           H
ATOM   1556  CZ2 TRP A 105     -39.776  -0.956  -2.155  1.00 26.29           C
ATOM   1557  HZ2 TRP A 105     -40.449  -0.114  -2.120  1.00 26.29           H
ATOM   1558  CZ3 TRP A 105     -38.107  -2.312  -3.315  1.00 26.29           C
ATOM   1559  HZ3 TRP A 105     -37.507  -2.493  -4.197  1.00 26.29           H
ATOM   1560  CH2 TRP A 105     -39.001  -1.204  -3.275  1.00 26.29           C
ATOM   1561  HH2 TRP A 105     -39.066  -0.547  -4.129  1.00 26.29           H
ATOM   1562  N   GLY A 106     -34.974  -3.299   0.791  1.00 24.34           N
ATOM   1563  H   GLY A 106     -35.113  -2.826   1.669  1.00 24.34           H
ATOM   1564  CA  GLY A 106     -33.876  -2.913  -0.074  1.00 24.34           C
ATOM   1565 1HA  GLY A 106     -33.300  -3.802  -0.328  1.00 24.34           H
ATOM   1566 2HA  GLY A 106     -34.293  -2.508  -0.994  1.00 24.34           H
ATOM   1567  C   GLY A 106     -32.939  -1.883   0.524  1.00 24.34           C
ATOM   1568  O   GLY A 106     -32.308  -1.143  -0.234  1.00 24.34           O
ATOM   1569  N   CYS A 107     -32.873  -1.779   1.849  1.00 25.30           N
ATOM   1570  H   CYS A 107     -33.382  -2.425   2.440  1.00 25.30           H
ATOM   1571  CA  CYS A 107     -32.027  -0.784   2.512  1.00 25.30           C
ATOM   1572  HA  CYS A 107     -31.056  -0.787   2.015  1.00 25.30           H
ATOM   1573  C   CYS A 107     -31.818  -1.142   3.986  1.00 25.30           C
ATOM   1574  O   CYS A 107     -32.550  -1.957   4.528  1.00 25.30           O
ATOM   1575  CB  CYS A 107     -32.629   0.626   2.376  1.00 25.30           C
ATOM   1576 1HB  CYS A 107     -31.845   1.334   2.636  1.00 25.30           H
ATOM   1577 2HB  CYS A 107     -32.853   0.784   1.325  1.00 25.30           H
ATOM   1578  SG  CYS A 107     -34.114   1.099   3.333  1.00 25.30           S
ATOM   1579  N   SER A 108     -30.855  -0.516   4.650  1.00 32.22           N
ATOM   1580  H   SER A 108     -30.280   0.161   4.173  1.00 32.22           H
ATOM   1581  CA  SER A 108     -30.564  -0.769   6.065  1.00 32.22           C
ATOM   1582  HA  SER A 108     -30.666  -1.840   6.241  1.00 32.22           H
ATOM   1583  C   SER A 108     -31.496  -0.064   7.073  1.00 32.22           C
ATOM   1584  O   SER A 108     -31.042   0.612   8.001  1.00 32.22           O
ATOM   1585  CB  SER A 108     -29.100  -0.400   6.343  1.00 32.22           C
ATOM   1586 1HB  SER A 108     -28.882  -0.553   7.401  1.00 32.22           H
ATOM   1587 2HB  SER A 108     -28.458  -1.060   5.761  1.00 32.22           H
ATOM   1588  OG  SER A 108     -28.805   0.943   5.983  1.00 32.22           O
ATOM   1589  HG  SER A 108     -28.295   1.332   6.706  1.00 32.22           H
ATOM   1590  N   CYS A 109     -32.804  -0.233   6.929  1.00 16.67           N
ATOM   1591  H   CYS A 109     -33.144  -0.802   6.161  1.00 16.67           H
ATOM   1592  CA  CYS A 109     -33.769   0.271   7.914  1.00 16.67           C
ATOM   1593  HA  CYS A 109     -33.240   0.736   8.742  1.00 16.67           H
ATOM   1594  C   CYS A 109     -34.549  -0.913   8.473  1.00 16.67           C
ATOM   1595  O   CYS A 109     -34.825  -1.870   7.754  1.00 16.67           O
ATOM   1596  CB  CYS A 109     -34.729   1.302   7.309  1.00 16.67           C
ATOM   1597 1HB  CYS A 109     -35.214   0.862   6.441  1.00 16.67           H
ATOM   1598 2HB  CYS A 109     -35.507   1.529   8.042  1.00 16.67           H
ATOM   1599  SG  CYS A 109     -33.947   2.855   6.812  1.00 16.67           S
ATOM   1600  HG  CYS A 109     -34.962   3.277   6.035  1.00 16.67           H
ATOM   1601  N   GLY A 110     -34.880  -0.842   9.754  1.00  6.73           N
ATOM   1602  H   GLY A 110     -34.660  -0.017  10.287  1.00  6.73           H
ATOM   1603  CA  GLY A 110     -35.609  -1.908  10.421  1.00  6.73           C
ATOM   1604 1HA  GLY A 110     -35.395  -2.864   9.944  1.00  6.73           H
ATOM   1605 2HA  GLY A 110     -35.303  -1.957  11.465  1.00  6.73           H
ATOM   1606  C   GLY A 110     -37.097  -1.641  10.363  1.00  6.73           C
ATOM   1607  O   GLY A 110     -37.528  -0.764   9.620  1.00  6.73           O
ATOM   1608  N   SER A 111     -37.861  -2.384  11.148  1.00  8.82           N
ATOM   1609  H   SER A 111     -37.451  -3.094  11.731  1.00  8.82           H
ATOM   1610  CA  SER A 111     -39.304  -2.196  11.234  1.00  8.82           C
ATOM   1611  HA  SER A 111     -39.744  -2.310  10.245  1.00  8.82           H
ATOM   1612  C   SER A 111     -39.639  -0.816  11.783  1.00  8.82           C
ATOM   1613  O   SER A 111     -38.971  -0.341  12.701  1.00  8.82           O
ATOM   1614  CB  SER A 111     -39.872  -3.246  12.185  1.00  8.82           C
ATOM   1615 1HB  SER A 111     -39.554  -3.010  13.201  1.00  8.82           H
ATOM   1616 2HB  SER A 111     -40.962  -3.231  12.138  1.00  8.82           H
ATOM   1617  OG  SER A 111     -39.379  -4.533  11.841  1.00  8.82           O
ATOM   1618  HG  SER A 111     -39.805  -5.180  12.408  1.00  8.82           H
ATOM   1619  N   ASP A 112     -40.677  -0.191  11.249  1.00 18.38           N
ATOM   1620  H   ASP A 112     -41.214  -0.645  10.519  1.00 18.38           H
ATOM   1621  CA  ASP A 112     -41.075   1.155  11.667  1.00 18.38           C
ATOM   1622  HA  ASP A 112     -40.701   1.350  12.669  1.00 18.38           H
ATOM   1623  C   ASP A 112     -42.608   1.240  11.659  1.00 18.38           C
ATOM   1624  O   ASP A 112     -43.233   1.192  10.596  1.00 18.38           O
ATOM   1625  CB  ASP A 112     -40.440   2.191  10.730  1.00 18.38           C
ATOM   1626 1HB  ASP A 112     -39.359   2.044  10.736  1.00 18.38           H
ATOM   1627 2HB  ASP A 112     -40.793   2.019   9.717  1.00 18.38           H
ATOM   1628  CG  ASP A 112     -40.741   3.633  11.133  1.00 18.38           C
ATOM   1629  OD1 ASP A 112     -41.718   3.905  11.867  1.00 18.38           O
ATOM   1630  OD2 ASP A 112     -40.004   4.529  10.668  1.00 18.38           O
ATOM   1631  N   PRO A 113     -43.249   1.349  12.840  1.00 -3.12           N
ATOM   1632  CA  PRO A 113     -44.717   1.425  12.828  1.00 -3.12           C
ATOM   1633  HA  PRO A 113     -45.122   0.525  12.367  1.00 -3.12           H
ATOM   1634  C   PRO A 113     -45.336   2.652  12.157  1.00 -3.12           C
ATOM   1635  O   PRO A 113     -46.539   2.678  11.923  1.00 -3.12           O
ATOM   1636  CB  PRO A 113     -45.074   1.450  14.319  1.00 -3.12           C
ATOM   1637 1HB  PRO A 113     -45.216   2.480  14.647  1.00 -3.12           H
ATOM   1638 2HB  PRO A 113     -45.970   0.861  14.512  1.00 -3.12           H
ATOM   1639  CG  PRO A 113     -43.901   0.857  14.999  1.00 -3.12           C
ATOM   1640 1HG  PRO A 113     -43.855   1.166  16.044  1.00 -3.12           H
ATOM   1641 2HG  PRO A 113     -43.933  -0.230  14.918  1.00 -3.12           H
ATOM   1642  CD  PRO A 113     -42.742   1.397  14.224  1.00 -3.12           C
ATOM   1643 1HD  PRO A 113     -42.522   2.426  14.514  1.00 -3.12           H
ATOM   1644 2HD  PRO A 113     -41.868   0.757  14.354  1.00 -3.12           H
ATOM   1645  N   GLY A 114     -44.548   3.676  11.853  1.00 -4.71           N
ATOM   1646  H   GLY A 114     -43.544   3.625  12.033  1.00 -4.71           H
ATOM   1647  CA  GLY A 114     -45.076   4.888  11.246  1.00 -4.71           C
ATOM   1648 1HA  GLY A 114     -46.073   5.078  11.643  1.00 -4.71           H
ATOM   1649 2HA  GLY A 114     -44.433   5.722  11.523  1.00 -4.71           H
ATOM   1650  C   GLY A 114     -45.166   4.838   9.733  1.00 -4.71           C
ATOM   1651  O   GLY A 114     -45.416   5.863   9.095  1.00 -4.71           O
ATOM   1652  N   VAL A 115     -44.926   3.678   9.138  1.00 47.44           N
ATOM   1653  H   VAL A 115     -44.690   2.872   9.705  1.00 47.44           H
ATOM   1654  CA  VAL A 115     -44.996   3.505   7.683  1.00 47.44           C
ATOM   1655  HA  VAL A 115     -44.599   4.399   7.210  1.00 47.44           H
ATOM   1656  C   VAL A 115     -46.467   3.387   7.252  1.00 47.44           C
ATOM   1657  O   VAL A 115     -47.063   2.312   7.199  1.00 47.44           O
ATOM   1658  CB  VAL A 115     -44.095   2.313   7.236  1.00 47.44           C
ATOM   1659  HB  VAL A 115     -44.436   1.408   7.734  1.00 47.44           H
ATOM   1660  CG1 VAL A 115     -44.129   2.093   5.733  1.00 47.44           C
ATOM   1661 1HG1 VAL A 115     -43.493   1.246   5.472  1.00 47.44           H
ATOM   1662 2HG1 VAL A 115     -43.769   2.986   5.215  1.00 47.44           H
ATOM   1663 3HG1 VAL A 115     -45.144   1.878   5.421  1.00 47.44           H
ATOM   1664  CG2 VAL A 115     -42.636   2.572   7.624  1.00 47.44           C
ATOM   1665 1HG2 VAL A 115     -42.039   1.682   7.421  1.00 47.44           H
ATOM   1666 2HG2 VAL A 115     -42.559   2.794   8.685  1.00 47.44           H
ATOM   1667 3HG2 VAL A 115     -42.234   3.411   7.055  1.00 47.44           H
ATOM   1668  N   GLY A 116     -47.071   4.537   6.978  1.00 23.60           N
ATOM   1669  H   GLY A 116     -46.548   5.395   7.079  1.00 23.60           H
ATOM   1670  CA  GLY A 116     -48.472   4.619   6.585  1.00 23.60           C
ATOM   1671 1HA  GLY A 116     -49.058   3.979   7.245  1.00 23.60           H
ATOM   1672 2HA  GLY A 116     -48.815   5.644   6.717  1.00 23.60           H
ATOM   1673  C   GLY A 116     -48.754   4.210   5.152  1.00 23.60           C
ATOM   1674  O   GLY A 116     -48.889   5.046   4.263  1.00 23.60           O
ATOM   1675  N   ARG A 117     -48.795   2.909   4.907  1.00 22.35           N
ATOM   1676  H   ARG A 117     -48.656   2.270   5.679  1.00 22.35           H
ATOM   1677  CA  ARG A 117     -49.018   2.385   3.557  1.00 22.35           C
ATOM   1678  HA  ARG A 117     -48.359   2.917   2.872  1.00 22.35           H
ATOM   1679  C   ARG A 117     -50.457   2.616   3.118  1.00 22.35           C
ATOM   1680  O   ARG A 117     -51.369   2.488   3.928  1.00 22.35           O
ATOM   1681  CB  ARG A 117     -48.686   0.897   3.515  1.00 22.35           C
ATOM   1682 1HB  ARG A 117     -49.434   0.343   4.081  1.00 22.35           H
ATOM   1683 2HB  ARG A 117     -48.723   0.578   2.478  1.00 22.35           H
ATOM   1684  CG  ARG A 117     -47.315   0.594   4.101  1.00 22.35           C
ATOM   1685 1HG  ARG A 117     -46.661   1.436   3.891  1.00 22.35           H
ATOM   1686 2HG  ARG A 117     -47.411   0.497   5.179  1.00 22.35           H
ATOM   1687  CD  ARG A 117     -46.644  -0.646   3.545  1.00 22.35           C
ATOM   1688 1HD  ARG A 117     -46.470  -0.478   2.486  1.00 22.35           H
ATOM   1689 2HD  ARG A 117     -45.674  -0.757   4.033  1.00 22.35           H
ATOM   1690  NE  ARG A 117     -47.403  -1.894   3.718  1.00 22.35           N
ATOM   1691  HE  ARG A 117     -47.252  -2.407   4.571  1.00 22.35           H
ATOM   1692  CZ  ARG A 117     -48.233  -2.440   2.840  1.00 22.35           C
ATOM   1693  NH1 ARG A 117     -48.815  -3.555   3.151  1.00 22.35           N
ATOM   1694 1HH1 ARG A 117     -48.501  -4.071   3.965  1.00 22.35           H
ATOM   1695 2HH1 ARG A 117     -49.537  -3.928   2.562  1.00 22.35           H
ATOM   1696  NH2 ARG A 117     -48.466  -1.949   1.657  1.00 22.35           N
ATOM   1697 1HH2 ARG A 117     -48.129  -1.026   1.413  1.00 22.35           H
ATOM   1698 2HH2 ARG A 117     -48.939  -2.501   0.946  1.00 22.35           H
ATOM   1699  N   ALA A 118     -50.659   2.940   1.849  1.00  8.43           N
ATOM   1700  H   ALA A 118     -49.882   2.978   1.209  1.00  8.43           H
ATOM   1701  CA  ALA A 118     -51.983   3.275   1.332  1.00  8.43           C
ATOM   1702  HA  ALA A 118     -52.740   2.708   1.876  1.00  8.43           H
ATOM   1703  C   ALA A 118     -52.085   2.923  -0.154  1.00  8.43           C
ATOM   1704  O   ALA A 118     -51.076   2.623  -0.799  1.00  8.43           O
ATOM   1705  CB  ALA A 118     -52.238   4.782   1.545  1.00  8.43           C
ATOM   1706 1HB  ALA A 118     -52.142   5.021   2.606  1.00  8.43           H
ATOM   1707 2HB  ALA A 118     -53.245   5.044   1.217  1.00  8.43           H
ATOM   1708 3HB  ALA A 118     -51.510   5.366   0.981  1.00  8.43           H
ATOM   1709  N   GLY A 119     -53.301   2.994  -0.677  1.00 29.60           N
ATOM   1710  H   GLY A 119     -54.092   3.225  -0.086  1.00 29.60           H
ATOM   1711  CA  GLY A 119     -53.599   2.806  -2.087  1.00 29.60           C
ATOM   1712 1HA  GLY A 119     -53.070   3.535  -2.701  1.00 29.60           H
ATOM   1713 2HA  GLY A 119     -53.370   1.797  -2.409  1.00 29.60           H
ATOM   1714  C   GLY A 119     -55.093   3.023  -2.154  1.00 29.60           C
ATOM   1715  O   GLY A 119     -55.668   3.344  -1.113  1.00 29.60           O
ATOM   1716  N   LEU A 120     -55.724   2.840  -3.303  1.00  2.27           N
ATOM   1717  H   LEU A 120     -55.202   2.559  -4.131  1.00  2.27           H
ATOM   1718  CA  LEU A 120     -57.170   3.022  -3.434  1.00  2.27           C
ATOM   1719  HA  LEU A 120     -57.633   2.966  -2.452  1.00  2.27           H
ATOM   1720  C   LEU A 120     -57.740   1.933  -4.346  1.00  2.27           C
ATOM   1721  O   LEU A 120     -57.209   1.728  -5.439  1.00  2.27           O
ATOM   1722  CB  LEU A 120     -57.438   4.401  -4.051  1.00  2.27           C
ATOM   1723 1HB  LEU A 120     -56.915   5.146  -3.452  1.00  2.27           H
ATOM   1724 2HB  LEU A 120     -56.991   4.405  -5.044  1.00  2.27           H
ATOM   1725  CG  LEU A 120     -58.899   4.854  -4.194  1.00  2.27           C
ATOM   1726  HG  LEU A 120     -59.452   4.082  -4.720  1.00  2.27           H
ATOM   1727  CD1 LEU A 120     -59.567   5.095  -2.840  1.00  2.27           C
ATOM   1728 1HD1 LEU A 120     -60.598   5.417  -2.995  1.00  2.27           H
ATOM   1729 2HD1 LEU A 120     -59.029   5.865  -2.285  1.00  2.27           H
ATOM   1730 3HD1 LEU A 120     -59.580   4.176  -2.258  1.00  2.27           H
ATOM   1731  CD2 LEU A 120     -58.964   6.131  -5.026  1.00  2.27           C
ATOM   1732 1HD2 LEU A 120     -60.005   6.434  -5.145  1.00  2.27           H
ATOM   1733 2HD2 LEU A 120     -58.549   5.948  -6.017  1.00  2.27           H
ATOM   1734 3HD2 LEU A 120     -58.409   6.933  -4.539  1.00  2.27           H
ATOM   1735  N   PRO A 121     -58.797   1.210  -3.927  1.00 -6.31           N
ATOM   1736  CA  PRO A 121     -59.375   0.308  -4.935  1.00 -6.31           C
ATOM   1737  HA  PRO A 121     -58.632  -0.421  -5.258  1.00 -6.31           H
ATOM   1738  C   PRO A 121     -59.925   1.094  -6.125  1.00 -6.31           C
ATOM   1739  O   PRO A 121     -60.558   2.124  -5.943  1.00 -6.31           O
ATOM   1740  CB  PRO A 121     -60.521  -0.373  -4.176  1.00 -6.31           C
ATOM   1741 1HB  PRO A 121     -61.455   0.159  -4.355  1.00 -6.31           H
ATOM   1742 2HB  PRO A 121     -60.615  -1.419  -4.467  1.00 -6.31           H
ATOM   1743  CG  PRO A 121     -60.140  -0.248  -2.741  1.00 -6.31           C
ATOM   1744 1HG  PRO A 121     -61.012  -0.341  -2.093  1.00 -6.31           H
ATOM   1745 2HG  PRO A 121     -59.386  -0.994  -2.487  1.00 -6.31           H
ATOM   1746  CD  PRO A 121     -59.554   1.133  -2.666  1.00 -6.31           C
ATOM   1747 1HD  PRO A 121     -60.342   1.888  -2.646  1.00 -6.31           H
ATOM   1748 2HD  PRO A 121     -58.897   1.226  -1.800  1.00 -6.31           H
ATOM   1749  N   GLY A 122     -59.638   0.651  -7.343  1.00-19.56           N
ATOM   1750  H   GLY A 122     -59.094  -0.189  -7.462  1.00-19.56           H
ATOM   1751  CA  GLY A 122     -60.053   1.393  -8.529  1.00-19.56           C
ATOM   1752 1HA  GLY A 122     -60.100   0.711  -9.377  1.00-19.56           H
ATOM   1753 2HA  GLY A 122     -61.048   1.807  -8.364  1.00-19.56           H
ATOM   1754  C   GLY A 122     -59.115   2.536  -8.882  1.00-19.56           C
ATOM   1755  O   GLY A 122     -59.249   3.169  -9.922  1.00-19.56           O
ATOM   1756  N   GLY A 123     -58.143   2.774  -8.014  1.00 21.83           N
ATOM   1757  H   GLY A 123     -58.080   2.212  -7.176  1.00 21.83           H
ATOM   1758  CA  GLY A 123     -57.116   3.782  -8.213  1.00 21.83           C
ATOM   1759 1HA  GLY A 123     -57.251   4.298  -9.163  1.00 21.83           H
ATOM   1760 2HA  GLY A 123     -57.143   4.496  -7.392  1.00 21.83           H
ATOM   1761  C   GLY A 123     -55.793   3.045  -8.204  1.00 21.83           C
ATOM   1762  O   GLY A 123     -55.736   1.868  -8.563  1.00 21.83           O
ATOM   1763  N   ARG A 124     -54.721   3.699  -7.774  1.00  8.66           N
ATOM   1764  H   ARG A 124     -54.802   4.657  -7.473  1.00  8.66           H
ATOM   1765  CA  ARG A 124     -53.427   3.015  -7.688  1.00  8.66           C
ATOM   1766  HA  ARG A 124     -53.212   2.585  -8.664  1.00  8.66           H
ATOM   1767  C   ARG A 124     -53.542   1.902  -6.638  1.00  8.66           C
ATOM   1768  O   ARG A 124     -54.045   2.167  -5.539  1.00  8.66           O
ATOM   1769  CB  ARG A 124     -52.306   3.988  -7.296  1.00  8.66           C
ATOM   1770 1HB  ARG A 124     -52.393   4.885  -7.910  1.00  8.66           H
ATOM   1771 2HB  ARG A 124     -52.433   4.269  -6.250  1.00  8.66           H
ATOM   1772  CG  ARG A 124     -50.903   3.409  -7.492  1.00  8.66           C
ATOM   1773 1HG  ARG A 124     -50.820   2.464  -6.958  1.00  8.66           H
ATOM   1774 2HG  ARG A 124     -50.750   3.226  -8.556  1.00  8.66           H
ATOM   1775  CD  ARG A 124     -49.810   4.338  -6.990  1.00  8.66           C
ATOM   1776 1HD  ARG A 124     -49.963   5.331  -7.414  1.00  8.66           H
ATOM   1777 2HD  ARG A 124     -49.874   4.398  -5.902  1.00  8.66           H
ATOM   1778  NE  ARG A 124     -48.481   3.844  -7.386  1.00  8.66           N
ATOM   1779  HE  ARG A 124     -48.460   3.067  -8.024  1.00  8.66           H
ATOM   1780  CZ  ARG A 124     -47.309   4.328  -7.002  1.00  8.66           C
ATOM   1781  NH1 ARG A 124     -46.233   3.834  -7.531  1.00  8.66           N
ATOM   1782 1HH1 ARG A 124     -46.296   3.162  -8.289  1.00  8.66           H
ATOM   1783 2HH1 ARG A 124     -45.316   4.120  -7.204  1.00  8.66           H
ATOM   1784  NH2 ARG A 124     -47.167   5.285  -6.122  1.00  8.66           N
ATOM   1785 1HH2 ARG A 124     -47.980   5.681  -5.685  1.00  8.66           H
ATOM   1786 2HH2 ARG A 124     -46.245   5.618  -5.902  1.00  8.66           H
ATOM   1787  N   PRO A 125     -53.073   0.674  -6.939  1.00 -1.28           N
ATOM   1788  CA  PRO A 125     -53.092  -0.352  -5.887  1.00 -1.28           C
ATOM   1789  HA  PRO A 125     -54.116  -0.567  -5.582  1.00 -1.28           H
ATOM   1790  C   PRO A 125     -52.253   0.023  -4.670  1.00 -1.28           C
ATOM   1791  O   PRO A 125     -51.429   0.937  -4.725  1.00 -1.28           O
ATOM   1792  CB  PRO A 125     -52.470  -1.570  -6.579  1.00 -1.28           C
ATOM   1793 1HB  PRO A 125     -51.398  -1.604  -6.381  1.00 -1.28           H
ATOM   1794 2HB  PRO A 125     -52.950  -2.492  -6.248  1.00 -1.28           H
ATOM   1795  CG  PRO A 125     -52.716  -1.342  -8.019  1.00 -1.28           C
ATOM   1796 1HG  PRO A 125     -52.021  -1.916  -8.632  1.00 -1.28           H
ATOM   1797 2HG  PRO A 125     -53.748  -1.593  -8.265  1.00 -1.28           H
ATOM   1798  CD  PRO A 125     -52.491   0.128  -8.180  1.00 -1.28           C
ATOM   1799 1HD  PRO A 125     -51.425   0.354  -8.234  1.00 -1.28           H
ATOM   1800 2HD  PRO A 125     -53.018   0.496  -9.061  1.00 -1.28           H
ATOM   1801  N   VAL A 126     -52.461  -0.707  -3.583  1.00 20.71           N
ATOM   1802  H   VAL A 126     -53.120  -1.467  -3.612  1.00 20.71           H
ATOM   1803  CA  VAL A 126     -51.749  -0.464  -2.330  1.00 20.71           C
ATOM   1804  HA  VAL A 126     -51.953   0.551  -2.012  1.00 20.71           H
ATOM   1805  C   VAL A 126     -50.245  -0.569  -2.550  1.00 20.71           C
ATOM   1806  O   VAL A 126     -49.744  -1.521  -3.156  1.00 20.71           O
ATOM   1807  CB  VAL A 126     -52.236  -1.429  -1.211  1.00 20.71           C
ATOM   1808  HB  VAL A 126     -52.006  -2.453  -1.506  1.00 20.71           H
ATOM   1809  CG1 VAL A 126     -51.549  -1.134   0.128  1.00 20.71           C
ATOM   1810 1HG1 VAL A 126     -51.910  -1.826   0.889  1.00 20.71           H
ATOM   1811 2HG1 VAL A 126     -51.757  -0.110   0.444  1.00 20.71           H
ATOM   1812 3HG1 VAL A 126     -50.475  -1.265   0.022  1.00 20.71           H
ATOM   1813  CG2 VAL A 126     -53.763  -1.307  -1.026  1.00 20.71           C
ATOM   1814 1HG2 VAL A 126     -54.084  -1.941  -0.198  1.00 20.71           H
ATOM   1815 2HG2 VAL A 126     -54.288  -1.634  -1.922  1.00 20.71           H
ATOM   1816 3HG2 VAL A 126     -54.036  -0.274  -0.804  1.00 20.71           H
ATOM   1817  N   ALA A 127     -49.537   0.455  -2.095  1.00 14.97           N
ATOM   1818  H   ALA A 127     -50.017   1.230  -1.648  1.00 14.97           H
ATOM   1819  CA  ALA A 127     -48.092   0.511  -2.212  1.00 14.97           C
ATOM   1820  HA  ALA A 127     -47.777  -0.111  -3.049  1.00 14.97           H
ATOM   1821  C   ALA A 127     -47.446  -0.023  -0.933  1.00 14.97           C
ATOM   1822  O   ALA A 127     -47.630   0.522   0.158  1.00 14.97           O
ATOM   1823  CB  ALA A 127     -47.652   1.952  -2.483  1.00 14.97           C
ATOM   1824 1HB  ALA A 127     -48.114   2.309  -3.404  1.00 14.97           H
ATOM   1825 2HB  ALA A 127     -46.567   1.988  -2.581  1.00 14.97           H
ATOM   1826 3HB  ALA A 127     -47.960   2.593  -1.654  1.00 14.97           H
ATOM   1827  N   LEU A 128     -46.631  -1.054  -1.084  1.00 25.30           N
ATOM   1828  H   LEU A 128     -46.730  -1.646  -1.893  1.00 25.30           H
ATOM   1829  CA  LEU A 128     -45.557  -1.311  -0.134  1.00 25.30           C
ATOM   1830  HA  LEU A 128     -45.968  -1.441   0.860  1.00 25.30           H
ATOM   1831  C   LEU A 128     -44.677  -0.062  -0.176  1.00 25.30           C
ATOM   1832  O   LEU A 128     -44.463   0.488  -1.253  1.00 25.30           O
ATOM   1833  CB  LEU A 128     -44.794  -2.575  -0.534  1.00 25.30           C
ATOM   1834 1HB  LEU A 128     -45.526  -3.375  -0.642  1.00 25.30           H
ATOM   1835 2HB  LEU A 128     -44.348  -2.396  -1.510  1.00 25.30           H
ATOM   1836  CG  LEU A 128     -43.691  -3.086   0.404  1.00 25.30           C
ATOM   1837  HG  LEU A 128     -42.941  -2.305   0.514  1.00 25.30           H
ATOM   1838  CD1 LEU A 128     -44.220  -3.448   1.791  1.00 25.30           C
ATOM   1839 1HD1 LEU A 128     -43.412  -3.868   2.393  1.00 25.30           H
ATOM   1840 2HD1 LEU A 128     -45.025  -4.179   1.714  1.00 25.30           H
ATOM   1841 3HD1 LEU A 128     -44.585  -2.560   2.301  1.00 25.30           H
ATOM   1842  CD2 LEU A 128     -43.032  -4.311  -0.226  1.00 25.30           C
ATOM   1843 1HD2 LEU A 128     -42.237  -4.674   0.428  1.00 25.30           H
ATOM   1844 2HD2 LEU A 128     -42.584  -4.043  -1.182  1.00 25.30           H
ATOM   1845 3HD2 LEU A 128     -43.765  -5.109  -0.368  1.00 25.30           H
ATOM   1846  N   LEU A 129     -44.191   0.409   0.962  1.00 14.17           N
ATOM   1847  H   LEU A 129     -44.341  -0.094   1.821  1.00 14.17           H
ATOM   1848  CA  LEU A 129     -43.401   1.639   1.015  1.00 14.17           C
ATOM   1849  HA  LEU A 129     -43.371   2.105   0.032  1.00 14.17           H
ATOM   1850  C   LEU A 129     -41.967   1.295   1.408  1.00 14.17           C
ATOM   1851  O   LEU A 129     -41.677   0.156   1.764  1.00 14.17           O
ATOM   1852  CB  LEU A 129     -44.008   2.649   1.992  1.00 14.17           C
ATOM   1853 1HB  LEU A 129     -43.965   2.204   2.981  1.00 14.17           H
ATOM   1854 2HB  LEU A 129     -43.349   3.512   1.995  1.00 14.17           H
ATOM   1855  CG  LEU A 129     -45.429   3.202   1.793  1.00 14.17           C
ATOM   1856  HG  LEU A 129     -46.139   2.385   1.904  1.00 14.17           H
ATOM   1857  CD1 LEU A 129     -45.702   4.246   2.877  1.00 14.17           C
ATOM   1858 1HD1 LEU A 129     -46.693   4.680   2.742  1.00 14.17           H
ATOM   1859 2HD1 LEU A 129     -44.956   5.043   2.834  1.00 14.17           H
ATOM   1860 3HD1 LEU A 129     -45.662   3.783   3.860  1.00 14.17           H
ATOM   1861  CD2 LEU A 129     -45.656   3.836   0.431  1.00 14.17           C
ATOM   1862 1HD2 LEU A 129     -46.658   4.264   0.389  1.00 14.17           H
ATOM   1863 2HD2 LEU A 129     -45.576   3.072  -0.339  1.00 14.17           H
ATOM   1864 3HD2 LEU A 129     -44.920   4.622   0.259  1.00 14.17           H
ATOM   1865  N   TYR A 130     -41.082   2.268   1.274  1.00 32.94           N
ATOM   1866  H   TYR A 130     -41.428   3.192   1.031  1.00 32.94           H
ATOM   1867  CA  TYR A 130     -39.634   2.127   1.371  1.00 32.94           C
ATOM   1868  HA  TYR A 130     -39.373   1.231   1.935  1.00 32.94           H
ATOM   1869  C   TYR A 130     -39.097   3.373   2.077  1.00 32.94           C
ATOM   1870  O   TYR A 130     -38.902   4.421   1.452  1.00 32.94           O
ATOM   1871  CB  TYR A 130     -39.084   2.040  -0.061  1.00 32.94           C
ATOM   1872 1HB  TYR A 130     -39.579   1.211  -0.557  1.00 32.94           H
ATOM   1873 2HB  TYR A 130     -39.368   2.948  -0.593  1.00 32.94           H
ATOM   1874  CG  TYR A 130     -37.587   1.858  -0.213  1.00 32.94           C
ATOM   1875  CD1 TYR A 130     -37.027   0.572  -0.337  1.00 32.94           C
ATOM   1876  HD1 TYR A 130     -37.655  -0.302  -0.255  1.00 32.94           H
ATOM   1877  CD2 TYR A 130     -36.728   2.972  -0.308  1.00 32.94           C
ATOM   1878  HD2 TYR A 130     -37.136   3.969  -0.219  1.00 32.94           H
ATOM   1879  CE1 TYR A 130     -35.641   0.404  -0.586  1.00 32.94           C
ATOM   1880  HE1 TYR A 130     -35.233  -0.583  -0.711  1.00 32.94           H
ATOM   1881  CE2 TYR A 130     -35.336   2.801  -0.541  1.00 32.94           C
ATOM   1882  HE2 TYR A 130     -34.682   3.653  -0.627  1.00 32.94           H
ATOM   1883  CZ  TYR A 130     -34.810   1.520  -0.676  1.00 32.94           C
ATOM   1884  OH  TYR A 130     -33.465   1.410  -0.906  1.00 32.94           O
ATOM   1885  HH  TYR A 130     -33.165   0.494  -0.936  1.00 32.94           H
ATOM   1886  N   ARG A 131     -38.886   3.287   3.383  1.00  6.22           N
ATOM   1887  H   ARG A 131     -39.098   2.426   3.867  1.00  6.22           H
ATOM   1888  CA  ARG A 131     -38.365   4.422   4.148  1.00  6.22           C
ATOM   1889  HA  ARG A 131     -38.732   5.336   3.697  1.00  6.22           H
ATOM   1890  C   ARG A 131     -36.848   4.432   4.041  1.00  6.22           C
ATOM   1891  O   ARG A 131     -36.162   3.597   4.624  1.00  6.22           O
ATOM   1892  CB  ARG A 131     -38.887   4.370   5.585  1.00  6.22           C
ATOM   1893 1HB  ARG A 131     -39.962   4.200   5.526  1.00  6.22           H
ATOM   1894 2HB  ARG A 131     -38.438   3.530   6.117  1.00  6.22           H
ATOM   1895  CG  ARG A 131     -38.640   5.657   6.361  1.00  6.22           C
ATOM   1896 1HG  ARG A 131     -37.592   5.701   6.657  1.00  6.22           H
ATOM   1897 2HG  ARG A 131     -38.858   6.508   5.715  1.00  6.22           H
ATOM   1898  CD  ARG A 131     -39.526   5.760   7.596  1.00  6.22           C
ATOM   1899 1HD  ARG A 131     -39.411   4.861   8.204  1.00  6.22           H
ATOM   1900 2HD  ARG A 131     -39.211   6.626   8.180  1.00  6.22           H
ATOM   1901  NE  ARG A 131     -40.937   5.930   7.218  1.00  6.22           N
ATOM   1902  HE  ARG A 131     -41.168   5.832   6.241  1.00  6.22           H
ATOM   1903  CZ  ARG A 131     -41.950   6.198   8.025  1.00  6.22           C
ATOM   1904  NH1 ARG A 131     -43.095   6.457   7.472  1.00  6.22           N
ATOM   1905 1HH1 ARG A 131     -43.174   6.388   6.460  1.00  6.22           H
ATOM   1906 2HH1 ARG A 131     -43.906   6.652   8.044  1.00  6.22           H
ATOM   1907  NH2 ARG A 131     -41.889   6.187   9.329  1.00  6.22           N
ATOM   1908 1HH2 ARG A 131     -41.048   5.836   9.789  1.00  6.22           H
ATOM   1909 2HH2 ARG A 131     -42.679   6.464   9.879  1.00  6.22           H
ATOM   1910  N   CYS A 132     -36.336   5.268   3.152  1.00 18.82           N
ATOM   1911  H   CYS A 132     -36.912   6.015   2.777  1.00 18.82           H
ATOM   1912  CA  CYS A 132     -34.981   5.072   2.649  1.00 18.82           C
ATOM   1913  HA  CYS A 132     -34.846   4.001   2.493  1.00 18.82           H
ATOM   1914  C   CYS A 132     -33.884   5.550   3.600  1.00 18.82           C
ATOM   1915  O   CYS A 132     -34.042   6.516   4.338  1.00 18.82           O
ATOM   1916  CB  CYS A 132     -34.830   5.777   1.297  1.00 18.82           C
ATOM   1917 1HB  CYS A 132     -33.900   5.446   0.832  1.00 18.82           H
ATOM   1918 2HB  CYS A 132     -35.658   5.472   0.657  1.00 18.82           H
ATOM   1919  SG  CYS A 132     -34.811   7.576   1.379  1.00 18.82           S
ATOM   1920  HG  CYS A 132     -36.012   7.732   1.967  1.00 18.82           H
ATOM   1921  N   CYS A 133     -32.716   4.930   3.519  1.00 23.99           N
ATOM   1922  H   CYS A 133     -32.612   4.125   2.921  1.00 23.99           H
ATOM   1923  CA  CYS A 133     -31.571   5.363   4.318  1.00 23.99           C
ATOM   1924  HA  CYS A 133     -31.886   5.480   5.355  1.00 23.99           H
ATOM   1925  C   CYS A 133     -30.952   6.673   3.859  1.00 23.99           C
ATOM   1926  O   CYS A 133     -30.133   7.251   4.558  1.00 23.99           O
ATOM   1927  CB  CYS A 133     -30.479   4.305   4.240  1.00 23.99           C
ATOM   1928 1HB  CYS A 133     -30.154   4.191   3.205  1.00 23.99           H
ATOM   1929 2HB  CYS A 133     -29.627   4.638   4.830  1.00 23.99           H
ATOM   1930  SG  CYS A 133     -31.052   2.740   4.863  1.00 23.99           S
ATOM   1931  HG  CYS A 133     -29.844   2.189   5.065  1.00 23.99           H
ATOM   1932  N   PHE A 134     -31.291   7.097   2.653  1.00 22.55           N
ATOM   1933  H   PHE A 134     -31.996   6.607   2.127  1.00 22.55           H
ATOM   1934  CA  PHE A 134     -30.607   8.225   2.034  1.00 22.55           C
ATOM   1935  HA  PHE A 134     -29.535   8.083   2.139  1.00 22.55           H
ATOM   1936  C   PHE A 134     -30.945   9.542   2.721  1.00 22.55           C
ATOM   1937  O   PHE A 134     -30.075  10.385   2.903  1.00 22.55           O
ATOM   1938  CB  PHE A 134     -30.950   8.283   0.542  1.00 22.55           C
ATOM   1939 1HB  PHE A 134     -32.028   8.398   0.434  1.00 22.55           H
ATOM   1940 2HB  PHE A 134     -30.473   9.165   0.116  1.00 22.55           H
ATOM   1941  CG  PHE A 134     -30.508   7.066  -0.263  1.00 22.55           C
ATOM   1942  CD1 PHE A 134     -30.991   6.917  -1.576  1.00 22.55           C
ATOM   1943  HD1 PHE A 134     -31.680   7.644  -1.977  1.00 22.55           H
ATOM   1944  CD2 PHE A 134     -29.588   6.102   0.227  1.00 22.55           C
ATOM   1945  HD2 PHE A 134     -29.183   6.174   1.221  1.00 22.55           H
ATOM   1946  CE1 PHE A 134     -30.570   5.842  -2.394  1.00 22.55           C
ATOM   1947  HE1 PHE A 134     -30.943   5.752  -3.403  1.00 22.55           H
ATOM   1948  CE2 PHE A 134     -29.158   5.026  -0.583  1.00 22.55           C
ATOM   1949  HE2 PHE A 134     -28.439   4.315  -0.201  1.00 22.55           H
ATOM   1950  CZ  PHE A 134     -29.650   4.895  -1.893  1.00 22.55           C
ATOM   1951  HZ  PHE A 134     -29.315   4.079  -2.516  1.00 22.55           H
ATOM   1952  N   CYS A 135     -32.200   9.687   3.122  1.00  3.08           N
ATOM   1953  H   CYS A 135     -32.871   8.975   2.891  1.00  3.08           H
ATOM   1954  CA  CYS A 135     -32.666  10.894   3.804  1.00  3.08           C
ATOM   1955  HA  CYS A 135     -31.817  11.411   4.255  1.00  3.08           H
ATOM   1956  C   CYS A 135     -33.686  10.635   4.918  1.00  3.08           C
ATOM   1957  O   CYS A 135     -34.119  11.564   5.582  1.00  3.08           O
ATOM   1958  CB  CYS A 135     -33.286  11.817   2.748  1.00  3.08           C
ATOM   1959 1HB  CYS A 135     -34.117  12.369   3.193  1.00  3.08           H
ATOM   1960 2HB  CYS A 135     -32.530  12.536   2.429  1.00  3.08           H
ATOM   1961  SG  CYS A 135     -33.863  10.909   1.288  1.00  3.08           S
ATOM   1962  HG  CYS A 135     -34.690  11.850   0.797  1.00  3.08           H
ATOM   1963  N   GLY A 136     -34.118   9.390   5.095  1.00  1.78           N
ATOM   1964  H   GLY A 136     -33.731   8.623   4.565  1.00  1.78           H
ATOM   1965  CA  GLY A 136     -35.182   9.078   6.043  1.00  1.78           C
ATOM   1966 1HA  GLY A 136     -35.089   8.039   6.355  1.00  1.78           H
ATOM   1967 2HA  GLY A 136     -35.097   9.720   6.921  1.00  1.78           H
ATOM   1968  C   GLY A 136     -36.555   9.273   5.425  1.00  1.78           C
ATOM   1969  O   GLY A 136     -37.586   8.949   6.005  1.00  1.78           O
ATOM   1970  N   GLU A 137     -36.549   9.806   4.214  1.00-12.81           N
ATOM   1971  H   GLU A 137     -35.666  10.046   3.798  1.00-12.81           H
ATOM   1972  CA  GLU A 137     -37.755  10.089   3.452  1.00-12.81           C
ATOM   1973  HA  GLU A 137     -38.439  10.684   4.056  1.00-12.81           H
ATOM   1974  C   GLU A 137     -38.423   8.781   3.026  1.00-12.81           C
ATOM   1975  O   GLU A 137     -37.754   7.839   2.573  1.00-12.81           O
ATOM   1976  CB  GLU A 137     -37.320  10.874   2.219  1.00-12.81           C
ATOM   1977 1HB  GLU A 137     -36.621  11.646   2.539  1.00-12.81           H
ATOM   1978 2HB  GLU A 137     -36.784  10.170   1.584  1.00-12.81           H
ATOM   1979  CG  GLU A 137     -38.414  11.545   1.401  1.00-12.81           C
ATOM   1980 1HG  GLU A 137     -39.193  10.813   1.189  1.00-12.81           H
ATOM   1981 2HG  GLU A 137     -38.845  12.364   1.978  1.00-12.81           H
ATOM   1982  CD  GLU A 137     -37.864  12.066   0.074  1.00-12.81           C
ATOM   1983  OE1 GLU A 137     -36.668  11.797  -0.206  1.00-12.81           O
ATOM   1984  OE2 GLU A 137     -38.634  12.568  -0.763  1.00-12.81           O
ATOM   1985  N   ASP A 138     -39.735   8.707   3.176  1.00  4.46           N
ATOM   1986  H   ASP A 138     -40.249   9.492   3.541  1.00  4.46           H
ATOM   1987  CA  ASP A 138     -40.474   7.513   2.786  1.00  4.46           C
ATOM   1988  HA  ASP A 138     -39.818   6.656   2.867  1.00  4.46           H
ATOM   1989  C   ASP A 138     -40.929   7.633   1.338  1.00  4.46           C
ATOM   1990  O   ASP A 138     -41.267   8.717   0.869  1.00  4.46           O
ATOM   1991  CB  ASP A 138     -41.662   7.297   3.720  1.00  4.46           C
ATOM   1992 1HB  ASP A 138     -41.371   7.619   4.720  1.00  4.46           H
ATOM   1993 2HB  ASP A 138     -42.503   7.906   3.389  1.00  4.46           H
ATOM   1994  CG  ASP A 138     -42.075   5.842   3.802  1.00  4.46           C
ATOM   1995  OD1 ASP A 138     -41.691   5.026   2.941  1.00  4.46           O
ATOM   1996  OD2 ASP A 138     -42.739   5.501   4.802  1.00  4.46           O
ATOM   1997  N   HIS A 139     -40.894   6.524   0.619  1.00  9.61           N
ATOM   1998  H   HIS A 139     -40.645   5.655   1.086  1.00  9.61           H
ATOM   1999  CA  HIS A 139     -41.190   6.494  -0.808  1.00  9.61           C
ATOM   2000  HA  HIS A 139     -41.743   7.386  -1.099  1.00  9.61           H
ATOM   2001  C   HIS A 139     -41.976   5.242  -1.161  1.00  9.61           C
ATOM   2002  O   HIS A 139     -41.758   4.206  -0.558  1.00  9.61           O
ATOM   2003  CB  HIS A 139     -39.878   6.408  -1.576  1.00  9.61           C
ATOM   2004 1HB  HIS A 139     -39.286   5.592  -1.160  1.00  9.61           H
ATOM   2005 2HB  HIS A 139     -40.117   6.173  -2.608  1.00  9.61           H
ATOM   2006  CG  HIS A 139     -39.071   7.667  -1.564  1.00  9.61           C
ATOM   2007  ND1 HIS A 139     -39.164   8.636  -2.557  1.00  9.61           N
ATOM   2008  HD1 HIS A 139     -39.742   8.571  -3.388  1.00  9.61           H
ATOM   2009  CD2 HIS A 139     -38.138   8.142  -0.699  1.00  9.61           C
ATOM   2010  HD2 HIS A 139     -37.818   7.658   0.216  1.00  9.61           H
ATOM   2011  CE1 HIS A 139     -38.367   9.646  -2.252  1.00  9.61           C
ATOM   2012  HE1 HIS A 139     -38.280  10.583  -2.799  1.00  9.61           H
ATOM   2013  NE2 HIS A 139     -37.714   9.357  -1.155  1.00  9.61           N
ATOM   2014  HE2 HIS A 139     -37.054   9.992  -0.695  1.00  9.61           H
ATOM   2015  N   PRO A 140     -42.850   5.283  -2.177  1.00 15.71           N
ATOM   2016  CA  PRO A 140     -43.453   4.000  -2.568  1.00 15.71           C
ATOM   2017  HA  PRO A 140     -43.948   3.542  -1.717  1.00 15.71           H
ATOM   2018  C   PRO A 140     -42.489   2.993  -3.207  1.00 15.71           C
ATOM   2019  O   PRO A 140     -41.480   3.361  -3.807  1.00 15.71           O
ATOM   2020  CB  PRO A 140     -44.493   4.425  -3.611  1.00 15.71           C
ATOM   2021 1HB  PRO A 140     -44.086   4.286  -4.609  1.00 15.71           H
ATOM   2022 2HB  PRO A 140     -45.417   3.861  -3.496  1.00 15.71           H
ATOM   2023  CG  PRO A 140     -44.724   5.874  -3.363  1.00 15.71           C
ATOM   2024 1HG  PRO A 140     -45.110   6.370  -4.254  1.00 15.71           H
ATOM   2025 2HG  PRO A 140     -45.404   6.006  -2.520  1.00 15.71           H
ATOM   2026  CD  PRO A 140     -43.363   6.382  -3.013  1.00 15.71           C
ATOM   2027 1HD  PRO A 140     -42.748   6.508  -3.904  1.00 15.71           H
ATOM   2028 2HD  PRO A 140     -43.437   7.313  -2.449  1.00 15.71           H
ATOM   2029  N   ARG A 141     -42.856   1.720  -3.200  1.00 41.42           N
ATOM   2030  H   ARG A 141     -43.580   1.414  -2.551  1.00 41.42           H
ATOM   2031  CA  ARG A 141     -42.377   0.760  -4.201  1.00 41.42           C
ATOM   2032  HA  ARG A 141     -41.291   0.690  -4.197  1.00 41.42           H
ATOM   2033  C   ARG A 141     -42.876   1.351  -5.513  1.00 41.42           C
ATOM   2034  O   ARG A 141     -44.030   1.761  -5.563  1.00 41.42           O
ATOM   2035  CB  ARG A 141     -43.034  -0.594  -3.918  1.00 41.42           C
ATOM   2036 1HB  ARG A 141     -42.746  -0.912  -2.916  1.00 41.42           H
ATOM   2037 2HB  ARG A 141     -44.109  -0.418  -3.909  1.00 41.42           H
ATOM   2038  CG  ARG A 141     -42.741  -1.737  -4.890  1.00 41.42           C
ATOM   2039 1HG  ARG A 141     -42.992  -1.426  -5.904  1.00 41.42           H
ATOM   2040 2HG  ARG A 141     -41.683  -1.997  -4.842  1.00 41.42           H
ATOM   2041  CD  ARG A 141     -43.591  -2.956  -4.518  1.00 41.42           C
ATOM   2042 1HD  ARG A 141     -43.327  -3.793  -5.165  1.00 41.42           H
ATOM   2043 2HD  ARG A 141     -43.377  -3.226  -3.483  1.00 41.42           H
ATOM   2044  NE  ARG A 141     -45.025  -2.649  -4.660  1.00 41.42           N
ATOM   2045  HE  ARG A 141     -45.256  -1.863  -5.241  1.00 41.42           H
ATOM   2046  CZ  ARG A 141     -46.037  -3.260  -4.060  1.00 41.42           C
ATOM   2047  NH1 ARG A 141     -47.229  -2.757  -4.181  1.00 41.42           N
ATOM   2048 1HH1 ARG A 141     -47.407  -1.956  -4.761  1.00 41.42           H
ATOM   2049 2HH1 ARG A 141     -47.995  -3.174  -3.647  1.00 41.42           H
ATOM   2050  NH2 ARG A 141     -45.919  -4.307  -3.294  1.00 41.42           N
ATOM   2051 1HH2 ARG A 141     -45.025  -4.726  -3.127  1.00 41.42           H
ATOM   2052 2HH2 ARG A 141     -46.757  -4.689  -2.859  1.00 41.42           H
ATOM   2053  N   GLN A 142     -42.006   1.439  -6.516  1.00 39.01           N
ATOM   2054  H   GLN A 142     -41.135   0.939  -6.448  1.00 39.01           H
ATOM   2055  CA  GLN A 142     -42.201   2.320  -7.679  1.00 39.01           C
ATOM   2056  HA  GLN A 142     -41.307   2.264  -8.293  1.00 39.01           H
ATOM   2057  C   GLN A 142     -42.322   3.775  -7.188  1.00 39.01           C
ATOM   2058  O   GLN A 142     -43.406   4.338  -7.045  1.00 39.01           O
ATOM   2059  CB  GLN A 142     -43.376   1.856  -8.557  1.00 39.01           C
ATOM   2060 1HB  GLN A 142     -43.258   0.793  -8.764  1.00 39.01           H
ATOM   2061 2HB  GLN A 142     -44.296   1.983  -7.993  1.00 39.01           H
ATOM   2062  CG  GLN A 142     -43.541   2.585  -9.884  1.00 39.01           C
ATOM   2063 1HG  GLN A 142     -43.563   3.659  -9.708  1.00 39.01           H
ATOM   2064 2HG  GLN A 142     -42.698   2.350 -10.533  1.00 39.01           H
ATOM   2065  CD  GLN A 142     -44.838   2.190 -10.565  1.00 39.01           C
ATOM   2066  OE1 GLN A 142     -45.918   2.335 -10.001  1.00 39.01           O
ATOM   2067  NE2 GLN A 142     -44.749   1.671 -11.760  1.00 39.01           N
ATOM   2068 1HE2 GLN A 142     -45.599   1.400 -12.226  1.00 39.01           H
ATOM   2069 2HE2 GLN A 142     -43.853   1.548 -12.198  1.00 39.01           H
ATOM   2070  N   GLY A 143     -41.169   4.367  -6.897  1.00 26.31           N
ATOM   2071  H   GLY A 143     -40.305   3.884  -7.076  1.00 26.31           H
ATOM   2072  CA  GLY A 143     -41.107   5.715  -6.343  1.00 26.31           C
ATOM   2073 1HA  GLY A 143     -40.984   6.426  -7.161  1.00 26.31           H
ATOM   2074 2HA  GLY A 143     -42.042   5.937  -5.831  1.00 26.31           H
ATOM   2075  C   GLY A 143     -39.963   5.917  -5.364  1.00 26.31           C
ATOM   2076  O   GLY A 143     -39.600   7.041  -5.031  1.00 26.31           O
ATOM   2077  N   SER A 144     -39.358   4.818  -4.932  1.00 16.69           N
ATOM   2078  H   SER A 144     -39.809   3.930  -5.095  1.00 16.69           H
ATOM   2079  CA  SER A 144     -38.087   4.832  -4.203  1.00 16.69           C
ATOM   2080  HA  SER A 144     -38.174   5.422  -3.299  1.00 16.69           H
ATOM   2081  C   SER A 144     -37.034   5.487  -5.075  1.00 16.69           C
ATOM   2082  O   SER A 144     -37.098   5.381  -6.294  1.00 16.69           O
ATOM   2083  CB  SER A 144     -37.674   3.406  -3.827  1.00 16.69           C
ATOM   2084 1HB  SER A 144     -38.331   3.039  -3.037  1.00 16.69           H
ATOM   2085 2HB  SER A 144     -37.783   2.765  -4.696  1.00 16.69           H
ATOM   2086  OG  SER A 144     -36.323   3.355  -3.399  1.00 16.69           O
ATOM   2087  HG  SER A 144     -36.230   2.623  -2.777  1.00 16.69           H
ATOM   2088  N   ILE A 145     -36.069   6.148  -4.451  1.00 -5.17           N
ATOM   2089  H   ILE A 145     -36.065   6.180  -3.443  1.00 -5.17           H
ATOM   2090  CA  ILE A 145     -35.011   6.849  -5.176  1.00 -5.17           C
ATOM   2091  HA  ILE A 145     -35.467   7.575  -5.850  1.00 -5.17           H
ATOM   2092  C   ILE A 145     -34.253   5.832  -6.025  1.00 -5.17           C
ATOM   2093  O   ILE A 145     -34.046   6.049  -7.216  1.00 -5.17           O
ATOM   2094  CB  ILE A 145     -34.051   7.596  -4.194  1.00 -5.17           C
ATOM   2095  HB  ILE A 145     -33.621   6.864  -3.511  1.00 -5.17           H
ATOM   2096  CG1 ILE A 145     -34.854   8.625  -3.367  1.00 -5.17           C
ATOM   2097 1HG1 ILE A 145     -35.192   9.416  -4.037  1.00 -5.17           H
ATOM   2098 2HG1 ILE A 145     -35.737   8.141  -2.955  1.00 -5.17           H
ATOM   2099  CG2 ILE A 145     -32.895   8.286  -4.965  1.00 -5.17           C
ATOM   2100 1HG2 ILE A 145     -32.211   8.776  -4.271  1.00 -5.17           H
ATOM   2101 2HG2 ILE A 145     -33.293   9.035  -5.654  1.00 -5.17           H
ATOM   2102 3HG2 ILE A 145     -32.322   7.553  -5.536  1.00 -5.17           H
ATOM   2103  CD1 ILE A 145     -34.111   9.274  -2.190  1.00 -5.17           C
ATOM   2104 1HD1 ILE A 145     -34.784   9.963  -1.675  1.00 -5.17           H
ATOM   2105 2HD1 ILE A 145     -33.250   9.840  -2.545  1.00 -5.17           H
ATOM   2106 3HD1 ILE A 145     -33.783   8.510  -1.486  1.00 -5.17           H
ATOM   2107  N   LEU A 146     -33.905   4.689  -5.446  1.00-10.30           N
ATOM   2108  H   LEU A 146     -34.117   4.522  -4.475  1.00-10.30           H
ATOM   2109  CA  LEU A 146     -33.215   3.660  -6.220  1.00-10.30           C
ATOM   2110  HA  LEU A 146     -32.353   4.107  -6.714  1.00-10.30           H
ATOM   2111  C   LEU A 146     -34.123   3.126  -7.312  1.00-10.30           C
ATOM   2112  O   LEU A 146     -33.692   2.994  -8.445  1.00-10.30           O
ATOM   2113  CB  LEU A 146     -32.749   2.495  -5.340  1.00-10.30           C
ATOM   2114 1HB  LEU A 146     -33.579   2.188  -4.704  1.00-10.30           H
ATOM   2115 2HB  LEU A 146     -32.517   1.659  -5.998  1.00-10.30           H
ATOM   2116  CG  LEU A 146     -31.514   2.732  -4.458  1.00-10.30           C
ATOM   2117  HG  LEU A 146     -31.725   3.561  -3.784  1.00-10.30           H
ATOM   2118  CD1 LEU A 146     -31.231   1.494  -3.623  1.00-10.30           C
ATOM   2119 1HD1 LEU A 146     -30.391   1.680  -2.953  1.00-10.30           H
ATOM   2120 2HD1 LEU A 146     -30.994   0.647  -4.269  1.00-10.30           H
ATOM   2121 3HD1 LEU A 146     -32.103   1.249  -3.020  1.00-10.30           H
ATOM   2122  CD2 LEU A 146     -30.266   3.074  -5.282  1.00-10.30           C
ATOM   2123 1HD2 LEU A 146     -29.392   3.126  -4.633  1.00-10.30           H
ATOM   2124 2HD2 LEU A 146     -30.387   4.041  -5.767  1.00-10.30           H
ATOM   2125 3HD2 LEU A 146     -30.094   2.309  -6.042  1.00-10.30           H
ATOM   2126  N   TYR A 147     -35.390   2.882  -7.003  1.00 30.69           N
ATOM   2127  H   TYR A 147     -35.718   3.063  -6.069  1.00 30.69           H
ATOM   2128  CA  TYR A 147     -36.306   2.345  -8.007  1.00 30.69           C
ATOM   2129  HA  TYR A 147     -35.903   1.402  -8.364  1.00 30.69           H
ATOM   2130  C   TYR A 147     -36.392   3.295  -9.192  1.00 30.69           C
ATOM   2131  O   TYR A 147     -36.401   2.867 -10.334  1.00 30.69           O
ATOM   2132  CB  TYR A 147     -37.704   2.106  -7.417  1.00 30.69           C
ATOM   2133 1HB  TYR A 147     -37.583   1.678  -6.425  1.00 30.69           H
ATOM   2134 2HB  TYR A 147     -38.215   3.063  -7.319  1.00 30.69           H
ATOM   2135  CG  TYR A 147     -38.578   1.157  -8.219  1.00 30.69           C
ATOM   2136  CD1 TYR A 147     -38.865  -0.140  -7.735  1.00 30.69           C
ATOM   2137  HD1 TYR A 147     -38.481  -0.464  -6.779  1.00 30.69           H
ATOM   2138  CD2 TYR A 147     -39.126   1.541  -9.462  1.00 30.69           C
ATOM   2139  HD2 TYR A 147     -38.940   2.530  -9.858  1.00 30.69           H
ATOM   2140  CE1 TYR A 147     -39.646  -1.049  -8.499  1.00 30.69           C
ATOM   2141  HE1 TYR A 147     -39.837  -2.046  -8.130  1.00 30.69           H
ATOM   2142  CE2 TYR A 147     -39.910   0.633 -10.223  1.00 30.69           C
ATOM   2143  HE2 TYR A 147     -40.305   0.927 -11.184  1.00 30.69           H
ATOM   2144  CZ  TYR A 147     -40.152  -0.654  -9.740  1.00 30.69           C
ATOM   2145  OH  TYR A 147     -40.901  -1.521 -10.493  1.00 30.69           O
ATOM   2146  HH  TYR A 147     -40.945  -2.402 -10.115  1.00 30.69           H
ATOM   2147  N   SER A 148     -36.422   4.590  -8.922  1.00-13.03           N
ATOM   2148  H   SER A 148     -36.377   4.902  -7.959  1.00-13.03           H
ATOM   2149  CA  SER A 148     -36.544   5.585  -9.978  1.00-13.03           C
ATOM   2150  HA  SER A 148     -37.377   5.302 -10.619  1.00-13.03           H
ATOM   2151  C   SER A 148     -35.287   5.655 -10.837  1.00-13.03           C
ATOM   2152  O   SER A 148     -35.386   5.680 -12.057  1.00-13.03           O
ATOM   2153  CB  SER A 148     -36.842   6.949  -9.359  1.00-13.03           C
ATOM   2154 1HB  SER A 148     -35.979   7.281  -8.781  1.00-13.03           H
ATOM   2155 2HB  SER A 148     -37.044   7.670 -10.151  1.00-13.03           H
ATOM   2156  OG  SER A 148     -37.966   6.847  -8.496  1.00-13.03           O
ATOM   2157  HG  SER A 148     -37.679   6.460  -7.659  1.00-13.03           H
ATOM   2158  N   LEU A 149     -34.106   5.622 -10.234  1.00-18.10           N
ATOM   2159  H   LEU A 149     -34.059   5.587  -9.220  1.00-18.10           H
ATOM   2160  CA  LEU A 149     -32.853   5.658 -11.000  1.00-18.10           C
ATOM   2161  HA  LEU A 149     -32.860   6.517 -11.669  1.00-18.10           H
ATOM   2162  C   LEU A 149     -32.674   4.400 -11.844  1.00-18.10           C
ATOM   2163  O   LEU A 149     -32.202   4.421 -12.984  1.00-18.10           O
ATOM   2164  CB  LEU A 149     -31.660   5.762 -10.043  1.00-18.10           C
ATOM   2165 1HB  LEU A 149     -31.742   4.946  -9.324  1.00-18.10           H
ATOM   2166 2HB  LEU A 149     -30.751   5.600 -10.622  1.00-18.10           H
ATOM   2167  CG  LEU A 149     -31.484   7.071  -9.257  1.00-18.10           C
ATOM   2168  HG  LEU A 149     -32.419   7.310  -8.755  1.00-18.10           H
ATOM   2169  CD1 LEU A 149     -30.406   6.890  -8.191  1.00-18.10           C
ATOM   2170 1HD1 LEU A 149     -30.307   7.809  -7.613  1.00-18.10           H
ATOM   2171 2HD1 LEU A 149     -29.449   6.653  -8.657  1.00-18.10           H
ATOM   2172 3HD1 LEU A 149     -30.691   6.084  -7.516  1.00-18.10           H
ATOM   2173  CD2 LEU A 149     -31.119   8.244 -10.168  1.00-18.10           C
ATOM   2174 1HD2 LEU A 149     -30.980   9.144  -9.567  1.00-18.10           H
ATOM   2175 2HD2 LEU A 149     -31.922   8.429 -10.879  1.00-18.10           H
ATOM   2176 3HD2 LEU A 149     -30.196   8.030 -10.709  1.00-18.10           H
ATOM   2177  N   LEU A 150     -33.080   3.278 -11.279  1.00 -2.11           N
ATOM   2178  H   LEU A 150     -33.467   3.304 -10.339  1.00 -2.11           H
ATOM   2179  CA  LEU A 150     -32.927   1.981 -11.926  1.00 -2.11           C
ATOM   2180  HA  LEU A 150     -32.007   1.979 -12.507  1.00 -2.11           H
ATOM   2181  C   LEU A 150     -34.074   1.721 -12.896  1.00 -2.11           C
ATOM   2182  O   LEU A 150     -34.077   0.720 -13.605  1.00 -2.11           O
ATOM   2183  CB  LEU A 150     -32.809   0.905 -10.844  1.00 -2.11           C
ATOM   2184 1HB  LEU A 150     -33.704   0.950 -10.223  1.00 -2.11           H
ATOM   2185 2HB  LEU A 150     -32.762  -0.077 -11.308  1.00 -2.11           H
ATOM   2186  CG  LEU A 150     -31.566   1.097  -9.949  1.00 -2.11           C
ATOM   2187  HG  LEU A 150     -31.485   2.146  -9.672  1.00 -2.11           H
ATOM   2188  CD1 LEU A 150     -31.698   0.323  -8.664  1.00 -2.11           C
ATOM   2189 1HD1 LEU A 150     -30.845   0.525  -8.018  1.00 -2.11           H
ATOM   2190 2HD1 LEU A 150     -31.762  -0.739  -8.869  1.00 -2.11           H
ATOM   2191 3HD1 LEU A 150     -32.603   0.634  -8.144  1.00 -2.11           H
ATOM   2192  CD2 LEU A 150     -30.267   0.705 -10.647  1.00 -2.11           C
ATOM   2193 1HD2 LEU A 150     -29.426   0.899  -9.983  1.00 -2.11           H
ATOM   2194 2HD2 LEU A 150     -30.133   1.297 -11.551  1.00 -2.11           H
ATOM   2195 3HD2 LEU A 150     -30.283  -0.352 -10.906  1.00 -2.11           H
ATOM   2196  N   THR A 151     -35.017   2.652 -12.962  1.00 -0.56           N
ATOM   2197  H   THR A 151     -35.001   3.405 -12.287  1.00 -0.56           H
ATOM   2198  CA  THR A 151     -36.064   2.659 -13.985  1.00 -0.56           C
ATOM   2199  HA  THR A 151     -36.092   1.690 -14.461  1.00 -0.56           H
ATOM   2200  C   THR A 151     -35.764   3.680 -15.079  1.00 -0.56           C
ATOM   2201  O   THR A 151     -36.026   3.413 -16.249  1.00 -0.56           O
ATOM   2202  CB  THR A 151     -37.460   2.884 -13.365  1.00 -0.56           C
ATOM   2203  HB  THR A 151     -37.491   3.848 -12.857  1.00 -0.56           H
ATOM   2204  OG1 THR A 151     -37.704   1.832 -12.429  1.00 -0.56           O
ATOM   2205  HG1 THR A 151     -37.235   2.058 -11.614  1.00 -0.56           H
ATOM   2206  CG2 THR A 151     -38.587   2.808 -14.381  1.00 -0.56           C
ATOM   2207 1HG2 THR A 151     -39.542   2.845 -13.857  1.00 -0.56           H
ATOM   2208 2HG2 THR A 151     -38.524   1.879 -14.946  1.00 -0.56           H
ATOM   2209 3HG2 THR A 151     -38.530   3.657 -15.063  1.00 -0.56           H
ATOM   2210  N   SER A 152     -35.174   4.822 -14.747  1.00-20.48           N
ATOM   2211  H   SER A 152     -35.002   5.054 -13.772  1.00-20.48           H
ATOM   2212  CA  SER A 152     -34.787   5.793 -15.769  1.00-20.48           C
ATOM   2213  HA  SER A 152     -35.637   5.963 -16.426  1.00-20.48           H
ATOM   2214  C   SER A 152     -33.635   5.252 -16.612  1.00-20.48           C
ATOM   2215  O   SER A 152     -33.621   5.401 -17.825  1.00-20.48           O
ATOM   2216  CB  SER A 152     -34.400   7.126 -15.129  1.00-20.48           C
ATOM   2217 1HB  SER A 152     -34.107   7.830 -15.909  1.00-20.48           H
ATOM   2218 2HB  SER A 152     -35.263   7.524 -14.594  1.00-20.48           H
ATOM   2219  OG  SER A 152     -33.333   6.956 -14.214  1.00-20.48           O
ATOM   2220  HG  SER A 152     -33.127   7.810 -13.825  1.00-20.48           H
ATOM   2221  N   SER A 153     -32.700   4.540 -15.997  1.00 -9.32           N
ATOM   2222  H   SER A 153     -32.710   4.480 -14.982  1.00 -9.32           H
ATOM   2223  CA  SER A 153     -31.634   3.881 -16.758  1.00 -9.32           C
ATOM   2224  HA  SER A 153     -31.178   4.609 -17.429  1.00 -9.32           H
ATOM   2225  C   SER A 153     -32.156   2.725 -17.624  1.00 -9.32           C
ATOM   2226  O   SER A 153     -31.597   2.536 -18.702  1.00 -9.32           O
ATOM   2227  CB  SER A 153     -30.562   3.369 -15.798  1.00 -9.32           C
ATOM   2228 1HB  SER A 153     -29.817   2.797 -16.354  1.00 -9.32           H
ATOM   2229 2HB  SER A 153     -30.078   4.220 -15.317  1.00 -9.32           H
ATOM   2230  OG  SER A 153     -31.156   2.560 -14.800  1.00 -9.32           O
ATOM   2231  HG  SER A 153     -31.396   3.132 -14.057  1.00 -9.32           H
ATOM   2232  N   LYS A 154     -33.211   2.073 -17.103  1.00 15.99           N
ATOM   2233  H   LYS A 154     -32.859   2.778 -16.476  1.00 15.99           H
ATOM   2234  CA  LYS A 154     -33.508   1.104 -18.198  1.00 15.99           C
ATOM   2235  HA  LYS A 154     -32.625   0.730 -18.704  1.00 15.99           H
ATOM   2236  C   LYS A 154     -34.463   1.599 -19.301  1.00 15.99           C
ATOM   2237  O   LYS A 154     -35.052   0.787 -20.003  1.00 15.99           O
ATOM   2238  CB  LYS A 154     -34.079  -0.166 -17.533  1.00 15.99           C
ATOM   2239 1HB  LYS A 154     -34.259  -0.920 -18.299  1.00 15.99           H
ATOM   2240 2HB  LYS A 154     -33.304  -0.551 -16.871  1.00 15.99           H
ATOM   2241  CG  LYS A 154     -35.347  -0.002 -16.691  1.00 15.99           C
ATOM   2242 1HG  LYS A 154     -35.175   0.790 -15.976  1.00 15.99           H
ATOM   2243 2HG  LYS A 154     -36.187   0.271 -17.330  1.00 15.99           H
ATOM   2244  CD  LYS A 154     -35.679  -1.291 -15.916  1.00 15.99           C
ATOM   2245 1HD  LYS A 154     -35.933  -2.070 -16.636  1.00 15.99           H
ATOM   2246 2HD  LYS A 154     -34.796  -1.609 -15.360  1.00 15.99           H
ATOM   2247  CE  LYS A 154     -36.847  -1.123 -14.924  1.00 15.99           C
ATOM   2248 1HE  LYS A 154     -37.438  -0.257 -15.226  1.00 15.99           H
ATOM   2249 2HE  LYS A 154     -37.486  -2.006 -14.987  1.00 15.99           H
ATOM   2250  NZ  LYS A 154     -36.407  -0.951 -13.482  1.00 15.99           N
ATOM   2251 1HZ  LYS A 154     -37.189  -0.680 -12.897  1.00 15.99           H
ATOM   2252 2HZ  LYS A 154     -35.692  -0.234 -13.423  1.00 15.99           H
ATOM   2253 3HZ  LYS A 154     -36.026  -1.815 -13.121  1.00 15.99           H
ATOM   2254  N   GLN A 155     -34.659   2.901 -19.464  1.00 -0.73           N
ATOM   2255  H   GLN A 155     -34.167   3.568 -18.886  1.00 -0.73           H
ATOM   2256  CA  GLN A 155     -35.558   3.391 -20.510  1.00 -0.73           C
ATOM   2257  HA  GLN A 155     -36.489   2.825 -20.464  1.00 -0.73           H
ATOM   2258  C   GLN A 155     -35.007   3.269 -21.930  1.00 -0.73           C
ATOM   2259  O   GLN A 155     -33.882   3.676 -22.220  1.00 -0.73           O
ATOM   2260  CB  GLN A 155     -35.865   4.881 -20.310  1.00 -0.73           C
ATOM   2261 1HB  GLN A 155     -34.926   5.426 -20.253  1.00 -0.73           H
ATOM   2262 2HB  GLN A 155     -36.410   5.235 -21.179  1.00 -0.73           H
ATOM   2263  CG  GLN A 155     -36.694   5.212 -19.098  1.00 -0.73           C
ATOM   2264 1HG  GLN A 155     -36.184   4.853 -18.216  1.00 -0.73           H
ATOM   2265 2HG  GLN A 155     -36.806   6.293 -19.024  1.00 -0.73           H
ATOM   2266  CD  GLN A 155     -38.058   4.587 -19.168  1.00 -0.73           C
ATOM   2267  OE1 GLN A 155     -38.801   4.813 -20.114  1.00 -0.73           O
ATOM   2268  NE2 GLN A 155     -38.390   3.778 -18.200  1.00 -0.73           N
ATOM   2269 1HE2 GLN A 155     -39.303   3.357 -18.217  1.00 -0.73           H
ATOM   2270 2HE2 GLN A 155     -37.724   3.577 -17.465  1.00 -0.73           H
ATOM   2271  N   THR A 156     -35.904   2.946 -22.852  1.00 19.67           N
ATOM   2272  H   THR A 156     -36.812   2.600 -22.576  1.00 19.67           H
ATOM   2273  CA  THR A 156     -35.652   3.089 -24.288  1.00 19.67           C
ATOM   2274  HA  THR A 156     -34.786   2.500 -24.585  1.00 19.67           H
ATOM   2275  C   THR A 156     -35.413   4.550 -24.644  1.00 19.67           C
ATOM   2276  O   THR A 156     -34.785   4.881 -25.636  1.00 19.67           O
ATOM   2277  CB  THR A 156     -36.901   2.661 -25.088  1.00 19.67           C
ATOM   2278  HB  THR A 156     -36.769   2.906 -26.141  1.00 19.67           H
ATOM   2279  OG1 THR A 156     -38.045   3.337 -24.555  1.00 19.67           O
ATOM   2280  HG1 THR A 156     -38.273   4.064 -25.141  1.00 19.67           H
ATOM   2281  CG2 THR A 156     -37.191   1.188 -24.945  1.00 19.67           C
ATOM   2282 1HG2 THR A 156     -38.018   0.921 -25.601  1.00 19.67           H
ATOM   2283 2HG2 THR A 156     -37.451   0.947 -23.915  1.00 19.67           H
ATOM   2284 3HG2 THR A 156     -36.312   0.617 -25.233  1.00 19.67           H
ATOM   2285  N   HIS A 157     -35.932   5.431 -23.804  1.00 10.07           N
ATOM   2286  H   HIS A 157     -36.458   5.082 -23.021  1.00 10.07           H
ATOM   2287  CA  HIS A 157     -35.844   6.870 -23.990  1.00 10.07           C
ATOM   2288  HA  HIS A 157     -36.028   7.081 -25.044  1.00 10.07           H
ATOM   2289  C   HIS A 157     -34.501   7.505 -23.629  1.00 10.07           C
ATOM   2290  O   HIS A 157     -34.208   8.591 -24.121  1.00 10.07           O
ATOM   2291  CB  HIS A 157     -36.971   7.508 -23.177  1.00 10.07           C
ATOM   2292 1HB  HIS A 157     -36.788   7.340 -22.117  1.00 10.07           H
ATOM   2293 2HB  HIS A 157     -36.969   8.583 -23.360  1.00 10.07           H
ATOM   2294  CG  HIS A 157     -38.321   6.958 -23.524  1.00 10.07           C
ATOM   2295  ND1 HIS A 157     -39.064   6.123 -22.717  1.00 10.07           N
ATOM   2296  HD1 HIS A 157     -38.848   5.822 -21.771  1.00 10.07           H
ATOM   2297  CD2 HIS A 157     -39.045   7.072 -24.669  1.00 10.07           C
ATOM   2298  HD2 HIS A 157     -38.750   7.654 -25.530  1.00 10.07           H
ATOM   2299  CE1 HIS A 157     -40.161   5.768 -23.390  1.00 10.07           C
ATOM   2300  HE1 HIS A 157     -40.931   5.116 -23.000  1.00 10.07           H
ATOM   2301  NE2 HIS A 157     -40.192   6.318 -24.586  1.00 10.07           N
ATOM   2302  N   VAL A 158     -33.668   6.860 -22.815  1.00 31.37           N
ATOM   2303  H   VAL A 158     -33.930   5.969 -22.412  1.00 31.37           H
ATOM   2304  CA  VAL A 158     -32.328   7.405 -22.530  1.00 31.37           C
ATOM   2305  HA  VAL A 158     -32.327   8.470 -22.748  1.00 31.37           H
ATOM   2306  C   VAL A 158     -31.315   6.758 -23.464  1.00 31.37           C
ATOM   2307  O   VAL A 158     -30.215   7.255 -23.673  1.00 31.37           O
ATOM   2308  CB  VAL A 158     -31.872   7.239 -21.047  1.00 31.37           C
ATOM   2309  HB  VAL A 158     -30.892   7.704 -20.946  1.00 31.37           H
ATOM   2310  CG1 VAL A 158     -32.834   7.969 -20.103  1.00 31.37           C
ATOM   2311 1HG1 VAL A 158     -32.479   7.867 -19.077  1.00 31.37           H
ATOM   2312 2HG1 VAL A 158     -33.838   7.553 -20.173  1.00 31.37           H
ATOM   2313 3HG1 VAL A 158     -32.854   9.030 -20.351  1.00 31.37           H
ATOM   2314  CG2 VAL A 158     -31.740   5.770 -20.625  1.00 31.37           C
ATOM   2315 1HG2 VAL A 158     -31.360   5.721 -19.605  1.00 31.37           H
ATOM   2316 2HG2 VAL A 158     -31.040   5.246 -21.275  1.00 31.37           H
ATOM   2317 3HG2 VAL A 158     -32.704   5.268 -20.655  1.00 31.37           H
ATOM   2318  N   ALA A 159     -31.712   5.656 -24.076  1.00 19.91           N
ATOM   2319  H   ALA A 159     -32.637   5.292 -23.902  1.00 19.91           H
ATOM   2320  CA  ALA A 159     -30.854   4.931 -25.000  1.00 19.91           C
ATOM   2321  HA  ALA A 159     -29.950   4.683 -24.443  1.00 19.91           H
ATOM   2322  C   ALA A 159     -30.357   5.632 -26.293  1.00 19.91           C
ATOM   2323  O   ALA A 159     -29.231   5.345 -26.714  1.00 19.91           O
ATOM   2324  CB  ALA A 159     -31.542   3.623 -25.319  1.00 19.91           C
ATOM   2325 1HB  ALA A 159     -31.768   3.081 -24.399  1.00 19.91           H
ATOM   2326 2HB  ALA A 159     -30.890   3.012 -25.941  1.00 19.91           H
ATOM   2327 3HB  ALA A 159     -32.470   3.817 -25.855  1.00 19.91           H
ATOM   2328  N   PRO A 160     -31.110   6.578 -26.911  1.00 10.90           N
ATOM   2329  CA  PRO A 160     -30.513   7.249 -28.081  1.00 10.90           C
ATOM   2330  HA  PRO A 160     -30.320   6.527 -28.870  1.00 10.90           H
ATOM   2331  C   PRO A 160     -29.245   8.054 -27.825  1.00 10.90           C
ATOM   2332  O   PRO A 160     -28.545   8.421 -28.766  1.00 10.90           O
ATOM   2333  CB  PRO A 160     -31.611   8.223 -28.521  1.00 10.90           C
ATOM   2334 1HB  PRO A 160     -31.445   9.202 -28.069  1.00 10.90           H
ATOM   2335 2HB  PRO A 160     -31.642   8.309 -29.604  1.00 10.90           H
ATOM   2336  CG  PRO A 160     -32.850   7.637 -28.020  1.00 10.90           C
ATOM   2337 1HG  PRO A 160     -33.636   8.389 -27.941  1.00 10.90           H
ATOM   2338 2HG  PRO A 160     -33.163   6.814 -28.663  1.00 10.90           H
ATOM   2339  CD  PRO A 160     -32.458   7.129 -26.677  1.00 10.90           C
ATOM   2340 1HD  PRO A 160     -32.417   7.943 -25.951  1.00 10.90           H
ATOM   2341 2HD  PRO A 160     -33.144   6.355 -26.353  1.00 10.90           H
ATOM   2342  N   ALA A 161     -28.940   8.296 -26.557  1.00 29.62           N
ATOM   2343  H   ALA A 161     -29.527   7.918 -25.825  1.00 29.62           H
ATOM   2344  CA  ALA A 161     -27.784   9.075 -26.142  1.00 29.62           C
ATOM   2345  HA  ALA A 161     -27.942  10.109 -26.439  1.00 29.62           H
ATOM   2346  C   ALA A 161     -26.455   8.622 -26.761  1.00 29.62           C
ATOM   2347  O   ALA A 161     -25.589   9.454 -27.032  1.00 29.62           O
ATOM   2348  CB  ALA A 161     -27.714   9.012 -24.618  1.00 29.62           C
ATOM   2349 1HB  ALA A 161     -28.657   9.357 -24.190  1.00 29.62           H
ATOM   2350 2HB  ALA A 161     -26.920   9.664 -24.260  1.00 29.62           H
ATOM   2351 3HB  ALA A 161     -27.531   7.990 -24.286  1.00 29.62           H
ATOM   2352  N   ALA A 162     -26.305   7.321 -26.984  1.00 40.95           N
ATOM   2353  H   ALA A 162     -27.075   6.704 -26.771  1.00 40.95           H
ATOM   2354  CA  ALA A 162     -25.060   6.755 -27.513  1.00 40.95           C
ATOM   2355  HA  ALA A 162     -24.281   7.492 -27.322  1.00 40.95           H
ATOM   2356  C   ALA A 162     -24.951   6.446 -29.023  1.00 40.95           C
ATOM   2357  O   ALA A 162     -23.985   6.881 -29.656  1.00 40.95           O
ATOM   2358  CB  ALA A 162     -24.688   5.510 -26.692  1.00 40.95           C
ATOM   2359 1HB  ALA A 162     -23.920   5.779 -25.971  1.00 40.95           H
ATOM   2360 2HB  ALA A 162     -24.285   4.736 -27.347  1.00 40.95           H
ATOM   2361 3HB  ALA A 162     -25.557   5.119 -26.167  1.00 40.95           H
ATOM   2362  N   PRO A 163     -25.893   5.678 -29.618  1.00 18.50           N
ATOM   2363  CA  PRO A 163     -25.668   5.310 -31.027  1.00 18.50           C
ATOM   2364  HA  PRO A 163     -24.720   4.782 -31.114  1.00 18.50           H
ATOM   2365  C   PRO A 163     -25.701   6.428 -32.063  1.00 18.50           C
ATOM   2366  O   PRO A 163     -25.425   6.198 -33.234  1.00 18.50           O
ATOM   2367  CB  PRO A 163     -26.817   4.339 -31.316  1.00 18.50           C
ATOM   2368 1HB  PRO A 163     -27.659   4.871 -31.761  1.00 18.50           H
ATOM   2369 2HB  PRO A 163     -26.487   3.535 -31.971  1.00 18.50           H
ATOM   2370  CG  PRO A 163     -27.184   3.810 -29.999  1.00 18.50           C
ATOM   2371 1HG  PRO A 163     -28.180   3.379 -30.015  1.00 18.50           H
ATOM   2372 2HG  PRO A 163     -26.450   3.072 -29.672  1.00 18.50           H
ATOM   2373  CD  PRO A 163     -27.125   5.028 -29.137  1.00 18.50           C
ATOM   2374 1HD  PRO A 163     -27.991   5.671 -29.306  1.00 18.50           H
ATOM   2375 2HD  PRO A 163     -27.051   4.745 -28.088  1.00 18.50           H
ATOM   2376  N   GLU A 164     -26.065   7.631 -31.650  1.00 -9.29           N
ATOM   2377  H   GLU A 164     -26.329   7.775 -30.687  1.00 -9.29           H
ATOM   2378  CA  GLU A 164     -26.084   8.779 -32.548  1.00 -9.29           C
ATOM   2379  HA  GLU A 164     -26.285   8.436 -33.564  1.00 -9.29           H
ATOM   2380  C   GLU A 164     -24.727   9.497 -32.577  1.00 -9.29           C
ATOM   2381  O   GLU A 164     -24.548  10.453 -33.321  1.00 -9.29           O
ATOM   2382  CB  GLU A 164     -27.227   9.708 -32.139  1.00 -9.29           C
ATOM   2383 1HB  GLU A 164     -27.077  10.009 -31.104  1.00 -9.29           H
ATOM   2384 2HB  GLU A 164     -27.209  10.591 -32.778  1.00 -9.29           H
ATOM   2385  CG  GLU A 164     -28.595   9.033 -32.265  1.00 -9.29           C
ATOM   2386 1HG  GLU A 164     -28.716   8.675 -33.289  1.00 -9.29           H
ATOM   2387 2HG  GLU A 164     -28.631   8.170 -31.598  1.00 -9.29           H
ATOM   2388  CD  GLU A 164     -29.766   9.943 -31.927  1.00 -9.29           C
ATOM   2389  OE1 GLU A 164     -29.586  11.155 -31.696  1.00 -9.29           O
ATOM   2390  OE2 GLU A 164     -30.902   9.410 -31.885  1.00 -9.29           O
ATOM   2391  N   ALA A 165     -23.749   9.026 -31.807  1.00 32.44           N
ATOM   2392  H   ALA A 165     -23.944   8.295 -31.132  1.00 32.44           H
ATOM   2393  CA  ALA A 165     -22.367   9.491 -31.980  1.00 32.44           C
ATOM   2394  HA  ALA A 165     -22.373  10.550 -32.242  1.00 32.44           H
ATOM   2395  C   ALA A 165     -21.715   8.707 -33.132  1.00 32.44           C
ATOM   2396  O   ALA A 165     -21.032   9.255 -33.998  1.00 32.44           O
ATOM   2397  CB  ALA A 165     -21.576   9.295 -30.679  1.00 32.44           C
ATOM   2398 1HB  ALA A 165     -22.013   9.902 -29.885  1.00 32.44           H
ATOM   2399 2HB  ALA A 165     -20.541   9.606 -30.832  1.00 32.44           H
ATOM   2400 3HB  ALA A 165     -21.599   8.249 -30.377  1.00 32.44           H
ATOM   2401  N   ARG A 166     -21.939   7.399 -33.107  1.00 45.36           N
ATOM   2402  H   ARG A 166     -22.451   7.010 -32.322  1.00 45.36           H
ATOM   2403  CA  ARG A 166     -21.564   6.452 -34.162  1.00 45.36           C
ATOM   2404  HA  ARG A 166     -21.881   6.829 -35.134  1.00 45.36           H
ATOM   2405  C   ARG A 166     -22.413   5.263 -33.711  1.00 45.36           C
ATOM   2406  O   ARG A 166     -22.708   5.211 -32.513  1.00 45.36           O
ATOM   2407  CB  ARG A 166     -20.059   6.124 -34.147  1.00 45.36           C
ATOM   2408 1HB  ARG A 166     -19.537   6.865 -33.541  1.00 45.36           H
ATOM   2409 2HB  ARG A 166     -19.924   5.150 -33.684  1.00 45.36           H
ATOM   2410  CG  ARG A 166     -19.422   6.083 -35.538  1.00 45.36           C
ATOM   2411 1HG  ARG A 166     -18.815   5.182 -35.626  1.00 45.36           H
ATOM   2412 2HG  ARG A 166     -20.214   6.033 -36.283  1.00 45.36           H
ATOM   2413  CD  ARG A 166     -18.549   7.297 -35.848  1.00 45.36           C
ATOM   2414 1HD  ARG A 166     -18.534   7.439 -36.929  1.00 45.36           H
ATOM   2415 2HD  ARG A 166     -18.986   8.183 -35.384  1.00 45.36           H
ATOM   2416  NE  ARG A 166     -17.165   7.113 -35.381  1.00 45.36           N
ATOM   2417  HE  ARG A 166     -16.969   6.271 -34.855  1.00 45.36           H
ATOM   2418  CZ  ARG A 166     -16.143   7.934 -35.574  1.00 45.36           C
ATOM   2419  NH1 ARG A 166     -14.974   7.634 -35.082  1.00 45.36           N
ATOM   2420 1HH1 ARG A 166     -14.821   6.769 -34.581  1.00 45.36           H
ATOM   2421 2HH1 ARG A 166     -14.211   8.286 -35.191  1.00 45.36           H
ATOM   2422  NH2 ARG A 166     -16.236   9.055 -36.240  1.00 45.36           N
ATOM   2423 1HH2 ARG A 166     -17.103   9.309 -36.674  1.00 45.36           H
ATOM   2424 2HH2 ARG A 166     -15.425   9.663 -36.281  1.00 45.36           H
ATOM   2425  N   PRO A 167     -22.829   4.343 -34.606  1.00  7.48           N
ATOM   2426  CA  PRO A 167     -23.735   3.277 -34.141  1.00  7.48           C
ATOM   2427  HA  PRO A 167     -24.686   3.719 -33.847  1.00  7.48           H
ATOM   2428  C   PRO A 167     -23.208   2.432 -32.986  1.00  7.48           C
ATOM   2429  O   PRO A 167     -22.012   2.192 -32.861  1.00  7.48           O
ATOM   2430  CB  PRO A 167     -23.925   2.410 -35.389  1.00  7.48           C
ATOM   2431 1HB  PRO A 167     -23.188   1.606 -35.403  1.00  7.48           H
ATOM   2432 2HB  PRO A 167     -24.935   2.003 -35.428  1.00  7.48           H
ATOM   2433  CG  PRO A 167     -23.696   3.342 -36.513  1.00  7.48           C
ATOM   2434 1HG  PRO A 167     -23.433   2.802 -37.423  1.00  7.48           H
ATOM   2435 2HG  PRO A 167     -24.586   3.953 -36.673  1.00  7.48           H
ATOM   2436  CD  PRO A 167     -22.561   4.203 -36.049  1.00  7.48           C
ATOM   2437 1HD  PRO A 167     -21.606   3.699 -36.209  1.00  7.48           H
ATOM   2438 2HD  PRO A 167     -22.584   5.169 -36.554  1.00  7.48           H
ATOM   2439  N   GLY A 168     -24.117   2.000 -32.122  1.00 21.19           N
ATOM   2440  H   GLY A 168     -25.096   2.120 -32.327  1.00 21.19           H
ATOM   2441  CA  GLY A 168     -23.726   1.452 -30.833  1.00 21.19           C
ATOM   2442 1HA  GLY A 168     -22.956   2.099 -30.414  1.00 21.19           H
ATOM   2443 2HA  GLY A 168     -24.589   1.498 -30.170  1.00 21.19           H
ATOM   2444  C   GLY A 168     -23.203   0.029 -30.803  1.00 21.19           C
ATOM   2445  O   GLY A 168     -22.470  -0.336 -29.884  1.00 21.19           O
ATOM   2446  N   GLY A 169     -23.546  -0.809 -31.767  1.00 16.26           N
ATOM   2447  H   GLY A 169     -24.124  -0.512 -32.547  1.00 16.26           H
ATOM   2448  CA  GLY A 169     -23.217  -2.218 -31.641  1.00 16.26           C
ATOM   2449 1HA  GLY A 169     -23.238  -2.696 -32.619  1.00 16.26           H
ATOM   2450 2HA  GLY A 169     -22.236  -2.353 -31.192  1.00 16.26           H
ATOM   2451  C   GLY A 169     -24.284  -2.826 -30.747  1.00 16.26           C
ATOM   2452  O   GLY A 169     -25.341  -2.223 -30.562  1.00 16.26           O
ATOM   2453  N   ALA A 170     -24.038  -4.012 -30.209  1.00 -1.70           N
ATOM   2454  H   ALA A 170     -23.166  -4.475 -30.394  1.00 -1.70           H
ATOM   2455  CA  ALA A 170     -25.021  -4.678 -29.357  1.00 -1.70           C
ATOM   2456  HA  ALA A 170     -25.921  -4.855 -29.948  1.00 -1.70           H
ATOM   2457  C   ALA A 170     -25.406  -3.798 -28.157  1.00 -1.70           C
ATOM   2458  O   ALA A 170     -24.556  -3.120 -27.561  1.00 -1.70           O
ATOM   2459  CB  ALA A 170     -24.465  -6.028 -28.887  1.00 -1.70           C
ATOM   2460 1HB  ALA A 170     -24.264  -6.664 -29.751  1.00 -1.70           H
ATOM   2461 2HB  ALA A 170     -25.201  -6.524 -28.251  1.00 -1.70           H
ATOM   2462 3HB  ALA A 170     -23.545  -5.878 -28.320  1.00 -1.70           H
ATOM   2463  N   TRP A 171     -26.683  -3.833 -27.803  1.00 41.48           N
ATOM   2464  H   TRP A 171     -27.315  -4.459 -28.283  1.00 41.48           H
ATOM   2465  CA  TRP A 171     -27.248  -2.994 -26.752  1.00 41.48           C
ATOM   2466  HA  TRP A 171     -26.460  -2.433 -26.250  1.00 41.48           H
ATOM   2467  C   TRP A 171     -27.943  -3.908 -25.751  1.00 41.48           C
ATOM   2468  O   TRP A 171     -28.493  -4.931 -26.143  1.00 41.48           O
ATOM   2469  CB  TRP A 171     -28.243  -2.016 -27.376  1.00 41.48           C
ATOM   2470 1HB  TRP A 171     -27.779  -1.557 -28.249  1.00 41.48           H
ATOM   2471 2HB  TRP A 171     -29.125  -2.567 -27.697  1.00 41.48           H
ATOM   2472  CG  TRP A 171     -28.662  -0.937 -26.446  1.00 41.48           C
ATOM   2473  CD1 TRP A 171     -29.734  -0.937 -25.618  1.00 41.48           C
ATOM   2474  HD1 TRP A 171     -30.459  -1.744 -25.569  1.00 41.48           H
ATOM   2475  CD2 TRP A 171     -28.047   0.349 -26.275  1.00 41.48           C
ATOM   2476  NE1 TRP A 171     -29.792   0.207 -24.870  1.00 41.48           N
ATOM   2477  HE1 TRP A 171     -30.521   0.414 -24.198  1.00 41.48           H
ATOM   2478  CE2 TRP A 171     -28.749   1.014 -25.230  1.00 41.48           C
ATOM   2479  CE3 TRP A 171     -26.989   1.022 -26.919  1.00 41.48           C
ATOM   2480  HE3 TRP A 171     -26.444   0.542 -27.719  1.00 41.48           H
ATOM   2481  CZ2 TRP A 171     -28.393   2.300 -24.785  1.00 41.48           C
ATOM   2482  HZ2 TRP A 171     -28.924   2.768 -23.970  1.00 41.48           H
ATOM   2483  CZ3 TRP A 171     -26.667   2.340 -26.517  1.00 41.48           C
ATOM   2484  HZ3 TRP A 171     -25.874   2.871 -27.020  1.00 41.48           H
ATOM   2485  CH2 TRP A 171     -27.375   2.962 -25.443  1.00 41.48           C
ATOM   2486  HH2 TRP A 171     -27.120   3.969 -25.145  1.00 41.48           H
ATOM   2487  N   TRP A 172     -27.867  -3.582 -24.468  1.00 33.66           N
ATOM   2488  H   TRP A 172     -27.393  -2.732 -24.201  1.00 33.66           H
ATOM   2489  CA  TRP A 172     -28.394  -4.453 -23.417  1.00 33.66           C
ATOM   2490  HA  TRP A 172     -28.157  -5.485 -23.677  1.00 33.66           H
ATOM   2491  C   TRP A 172     -29.902  -4.380 -23.233  1.00 33.66           C
ATOM   2492  O   TRP A 172     -30.527  -5.356 -22.828  1.00 33.66           O
ATOM   2493  CB  TRP A 172     -27.721  -4.125 -22.085  1.00 33.66           C
ATOM   2494 1HB  TRP A 172     -28.107  -4.805 -21.327  1.00 33.66           H
ATOM   2495 2HB  TRP A 172     -26.656  -4.305 -22.184  1.00 33.66           H
ATOM   2496  CG  TRP A 172     -27.919  -2.706 -21.617  1.00 33.66           C
ATOM   2497  CD1 TRP A 172     -27.177  -1.613 -21.954  1.00 33.66           C
ATOM   2498  HD1 TRP A 172     -26.348  -1.633 -22.652  1.00 33.66           H
ATOM   2499  CD2 TRP A 172     -28.906  -2.222 -20.686  1.00 33.66           C
ATOM   2500  NE1 TRP A 172     -27.612  -0.492 -21.302  1.00 33.66           N
ATOM   2501  HE1 TRP A 172     -27.234   0.434 -21.434  1.00 33.66           H
ATOM   2502  CE2 TRP A 172     -28.635  -0.841 -20.465  1.00 33.66           C
ATOM   2503  CE3 TRP A 172     -29.977  -2.821 -19.990  1.00 33.66           C
ATOM   2504  HE3 TRP A 172     -30.236  -3.854 -20.173  1.00 33.66           H
ATOM   2505  CZ2 TRP A 172     -29.345  -0.075 -19.521  1.00 33.66           C
ATOM   2506  HZ2 TRP A 172     -29.115   0.968 -19.362  1.00 33.66           H
ATOM   2507  CZ3 TRP A 172     -30.710  -2.047 -19.053  1.00 33.66           C
ATOM   2508  HZ3 TRP A 172     -31.546  -2.488 -18.529  1.00 33.66           H
ATOM   2509  CH2 TRP A 172     -30.358  -0.688 -18.809  1.00 33.66           C
ATOM   2510  HH2 TRP A 172     -30.900  -0.120 -18.070  1.00 33.66           H
ATOM   2511  N   ASP A 173     -30.502  -3.240 -23.535  1.00 20.02           N
ATOM   2512  H   ASP A 173     -29.962  -2.443 -23.828  1.00 20.02           H
ATOM   2513  CA  ASP A 173     -31.957  -3.160 -23.527  1.00 20.02           C
ATOM   2514  HA  ASP A 173     -32.353  -3.783 -22.725  1.00 20.02           H
ATOM   2515  C   ASP A 173     -32.473  -3.703 -24.851  1.00 20.02           C
ATOM   2516  O   ASP A 173     -32.430  -3.049 -25.896  1.00 20.02           O
ATOM   2517  CB  ASP A 173     -32.514  -1.756 -23.334  1.00 20.02           C
ATOM   2518 1HB  ASP A 173     -32.202  -1.367 -22.364  1.00 20.02           H
ATOM   2519 2HB  ASP A 173     -32.123  -1.108 -24.115  1.00 20.02           H
ATOM   2520  CG  ASP A 173     -34.027  -1.755 -23.434  1.00 20.02           C
ATOM   2521  OD1 ASP A 173     -34.647  -2.811 -23.161  1.00 20.02           O
ATOM   2522  OD2 ASP A 173     -34.594  -0.778 -23.949  1.00 20.02           O
ATOM   2523  N   ARG A 174     -33.009  -4.911 -24.777  1.00 -2.99           N
ATOM   2524  H   ARG A 174     -32.995  -5.379 -23.881  1.00 -2.99           H
ATOM   2525  CA  ARG A 174     -33.619  -5.578 -25.923  1.00 -2.99           C
ATOM   2526  HA  ARG A 174     -32.873  -5.661 -26.715  1.00 -2.99           H
ATOM   2527  C   ARG A 174     -34.812  -4.799 -26.482  1.00 -2.99           C
ATOM   2528  O   ARG A 174     -35.160  -4.968 -27.646  1.00 -2.99           O
ATOM   2529  CB  ARG A 174     -34.048  -6.981 -25.477  1.00 -2.99           C
ATOM   2530 1HB  ARG A 174     -33.220  -7.431 -24.928  1.00 -2.99           H
ATOM   2531 2HB  ARG A 174     -34.882  -6.876 -24.784  1.00 -2.99           H
ATOM   2532  CG  ARG A 174     -34.441  -7.945 -26.599  1.00 -2.99           C
ATOM   2533 1HG  ARG A 174     -34.449  -7.419 -27.552  1.00 -2.99           H
ATOM   2534 2HG  ARG A 174     -33.698  -8.742 -26.653  1.00 -2.99           H
ATOM   2535  CD  ARG A 174     -35.820  -8.562 -26.358  1.00 -2.99           C
ATOM   2536 1HD  ARG A 174     -35.997  -9.338 -27.103  1.00 -2.99           H
ATOM   2537 2HD  ARG A 174     -35.823  -9.031 -25.372  1.00 -2.99           H
ATOM   2538  NE  ARG A 174     -36.901  -7.561 -26.418  1.00 -2.99           N
ATOM   2539  HE  ARG A 174     -37.163  -7.135 -25.547  1.00 -2.99           H
ATOM   2540  CZ  ARG A 174     -37.551  -7.160 -27.505  1.00 -2.99           C
ATOM   2541  NH1 ARG A 174     -38.470  -6.241 -27.384  1.00 -2.99           N
ATOM   2542 1HH1 ARG A 174     -38.664  -5.837 -26.484  1.00 -2.99           H
ATOM   2543 2HH1 ARG A 174     -38.973  -5.927 -28.196  1.00 -2.99           H
ATOM   2544  NH2 ARG A 174     -37.350  -7.661 -28.699  1.00 -2.99           N
ATOM   2545 1HH2 ARG A 174     -36.635  -8.355 -28.827  1.00 -2.99           H
ATOM   2546 2HH2 ARG A 174     -37.898  -7.344 -29.480  1.00 -2.99           H
ATOM   2547  N   SER A 175     -35.453  -3.952 -25.688  1.00 -2.93           N
ATOM   2548  H   SER A 175     -35.132  -3.787 -24.733  1.00 -2.93           H
ATOM   2549  CA  SER A 175     -36.592  -3.185 -26.190  1.00 -2.93           C
ATOM   2550  HA  SER A 175     -37.241  -3.854 -26.751  1.00 -2.93           H
ATOM   2551  C   SER A 175     -36.097  -2.100 -27.144  1.00 -2.93           C
ATOM   2552  O   SER A 175     -36.521  -2.049 -28.295  1.00 -2.93           O
ATOM   2553  CB  SER A 175     -37.397  -2.583 -25.038  1.00 -2.93           C
ATOM   2554 1HB  SER A 175     -37.612  -3.364 -24.308  1.00 -2.93           H
ATOM   2555 2HB  SER A 175     -36.814  -1.800 -24.553  1.00 -2.93           H
ATOM   2556  OG  SER A 175     -38.621  -2.049 -25.508  1.00 -2.93           O
ATOM   2557  HG  SER A 175     -38.982  -1.475 -24.826  1.00 -2.93           H
ATOM   2558  N   TYR A 176     -35.128  -1.303 -26.717  1.00 -6.32           N
ATOM   2559  H   TYR A 176     -34.823  -1.343 -25.747  1.00 -6.32           H
ATOM   2560  CA  TYR A 176     -34.495  -0.323 -27.597  1.00 -6.32           C
ATOM   2561  HA  TYR A 176     -35.254   0.353 -27.991  1.00 -6.32           H
ATOM   2562  C   TYR A 176     -33.790  -0.978 -28.772  1.00 -6.32           C
ATOM   2563  O   TYR A 176     -33.859  -0.488 -29.891  1.00 -6.32           O
ATOM   2564  CB  TYR A 176     -33.468   0.489 -26.818  1.00 -6.32           C
ATOM   2565 1HB  TYR A 176     -33.977   1.025 -26.020  1.00 -6.32           H
ATOM   2566 2HB  TYR A 176     -32.746  -0.192 -26.369  1.00 -6.32           H
ATOM   2567  CG  TYR A 176     -32.720   1.478 -27.680  1.00 -6.32           C
ATOM   2568  CD1 TYR A 176     -33.339   2.660 -28.137  1.00 -6.32           C
ATOM   2569  HD1 TYR A 176     -34.383   2.846 -27.913  1.00 -6.32           H
ATOM   2570  CD2 TYR A 176     -31.373   1.245 -28.026  1.00 -6.32           C
ATOM   2571  HD2 TYR A 176     -30.896   0.324 -27.724  1.00 -6.32           H
ATOM   2572  CE1 TYR A 176     -32.600   3.627 -28.869  1.00 -6.32           C
ATOM   2573  HE1 TYR A 176     -33.076   4.536 -29.199  1.00 -6.32           H
ATOM   2574  CE2 TYR A 176     -30.631   2.209 -28.747  1.00 -6.32           C
ATOM   2575  HE2 TYR A 176     -29.594   2.022 -28.976  1.00 -6.32           H
ATOM   2576  CZ  TYR A 176     -31.250   3.396 -29.149  1.00 -6.32           C
ATOM   2577  OH  TYR A 176     -30.521   4.332 -29.834  1.00 -6.32           O
ATOM   2578  HH  TYR A 176     -29.590   4.105 -29.851  1.00 -6.32           H
ATOM   2579  N   PHE A 177     -33.146  -2.115 -28.562  1.00 26.61           N
ATOM   2580  H   PHE A 177     -33.068  -2.496 -27.623  1.00 26.61           H
ATOM   2581  CA  PHE A 177     -32.506  -2.799 -29.680  1.00 26.61           C
ATOM   2582  HA  PHE A 177     -31.865  -2.079 -30.190  1.00 26.61           H
ATOM   2583  C   PHE A 177     -33.519  -3.315 -30.707  1.00 26.61           C
ATOM   2584  O   PHE A 177     -33.203  -3.434 -31.878  1.00 26.61           O
ATOM   2585  CB  PHE A 177     -31.621  -3.937 -29.182  1.00 26.61           C
ATOM   2586 1HB  PHE A 177     -31.062  -3.583 -28.317  1.00 26.61           H
ATOM   2587 2HB  PHE A 177     -32.248  -4.771 -28.868  1.00 26.61           H
ATOM   2588  CG  PHE A 177     -30.635  -4.412 -30.214  1.00 26.61           C
ATOM   2589  CD1 PHE A 177     -29.443  -3.697 -30.438  1.00 26.61           C
ATOM   2590  HD1 PHE A 177     -29.249  -2.790 -29.887  1.00 26.61           H
ATOM   2591  CD2 PHE A 177     -30.903  -5.552 -30.990  1.00 26.61           C
ATOM   2592  HD2 PHE A 177     -31.825  -6.097 -30.846  1.00 26.61           H
ATOM   2593  CE1 PHE A 177     -28.499  -4.138 -31.391  1.00 26.61           C
ATOM   2594  HE1 PHE A 177     -27.578  -3.590 -31.536  1.00 26.61           H
ATOM   2595  CE2 PHE A 177     -29.983  -5.988 -31.972  1.00 26.61           C
ATOM   2596  HE2 PHE A 177     -30.205  -6.856 -32.573  1.00 26.61           H
ATOM   2597  CZ  PHE A 177     -28.769  -5.292 -32.154  1.00 26.61           C
ATOM   2598  HZ  PHE A 177     -28.052  -5.642 -32.873  1.00 26.61           H
ATOM   2599  N   ALA A 178     -34.758  -3.575 -30.314  1.00-10.02           N
ATOM   2600  H   ALA A 178     -35.008  -3.519 -29.335  1.00-10.02           H
ATOM   2601  CA  ALA A 178     -35.785  -3.913 -31.298  1.00-10.02           C
ATOM   2602  HA  ALA A 178     -35.385  -4.670 -31.975  1.00-10.02           H
ATOM   2603  C   ALA A 178     -36.167  -2.685 -32.137  1.00-10.02           C
ATOM   2604  O   ALA A 178     -36.470  -2.805 -33.318  1.00-10.02           O
ATOM   2605  CB  ALA A 178     -37.016  -4.488 -30.593  1.00-10.02           C
ATOM   2606 1HB  ALA A 178     -36.710  -5.322 -29.966  1.00-10.02           H
ATOM   2607 2HB  ALA A 178     -37.731  -4.830 -31.343  1.00-10.02           H
ATOM   2608 3HB  ALA A 178     -37.484  -3.720 -29.977  1.00-10.02           H
ATOM   2609  N   GLN A 179     -36.163  -1.514 -31.513  1.00-10.77           N
ATOM   2610  H   GLN A 179     -35.915  -1.479 -30.532  1.00-10.77           H
ATOM   2611  CA  GLN A 179     -36.490  -0.260 -32.200  1.00-10.77           C
ATOM   2612  HA  GLN A 179     -37.399  -0.392 -32.787  1.00-10.77           H
ATOM   2613  C   GLN A 179     -35.352   0.153 -33.134  1.00-10.77           C
ATOM   2614  O   GLN A 179     -35.567   0.705 -34.211  1.00-10.77           O
ATOM   2615  CB  GLN A 179     -36.690   0.866 -31.176  1.00-10.77           C
ATOM   2616 1HB  GLN A 179     -35.761   0.989 -30.623  1.00-10.77           H
ATOM   2617 2HB  GLN A 179     -36.887   1.795 -31.711  1.00-10.77           H
ATOM   2618  CG  GLN A 179     -37.818   0.635 -30.174  1.00-10.77           C
ATOM   2619 1HG  GLN A 179     -38.767   0.612 -30.708  1.00-10.77           H
ATOM   2620 2HG  GLN A 179     -37.680  -0.323 -29.683  1.00-10.77           H
ATOM   2621  CD  GLN A 179     -37.879   1.707 -29.100  1.00-10.77           C
ATOM   2622  OE1 GLN A 179     -36.888   2.329 -28.749  1.00-10.77           O
ATOM   2623  NE2 GLN A 179     -39.049   1.923 -28.558  1.00-10.77           N
ATOM   2624 1HE2 GLN A 179     -39.117   2.625 -27.843  1.00-10.77           H
ATOM   2625 2HE2 GLN A 179     -39.851   1.400 -28.860  1.00-10.77           H
ATOM   2626  N   ARG A 180     -34.127  -0.080 -32.681  1.00  0.71           N
ATOM   2627  H   ARG A 180     -34.028  -0.495 -31.758  1.00  0.71           H
ATOM   2628  CA  ARG A 180     -32.906   0.269 -33.411  1.00  0.71           C
ATOM   2629  HA  ARG A 180     -33.143   0.434 -34.462  1.00  0.71           H
ATOM   2630  C   ARG A 180     -31.861  -0.846 -33.310  1.00  0.71           C
ATOM   2631  O   ARG A 180     -30.937  -0.745 -32.498  1.00  0.71           O
ATOM   2632  CB  ARG A 180     -32.313   1.562 -32.843  1.00  0.71           C
ATOM   2633 1HB  ARG A 180     -32.208   1.458 -31.762  1.00  0.71           H
ATOM   2634 2HB  ARG A 180     -31.320   1.695 -33.274  1.00  0.71           H
ATOM   2635  CG  ARG A 180     -33.112   2.826 -33.144  1.00  0.71           C
ATOM   2636 1HG  ARG A 180     -33.231   2.928 -34.222  1.00  0.71           H
ATOM   2637 2HG  ARG A 180     -34.092   2.775 -32.668  1.00  0.71           H
ATOM   2638  CD  ARG A 180     -32.341   4.010 -32.604  1.00  0.71           C
ATOM   2639 1HD  ARG A 180     -32.262   3.891 -31.527  1.00  0.71           H
ATOM   2640 2HD  ARG A 180     -31.336   3.986 -33.028  1.00  0.71           H
ATOM   2641  NE  ARG A 180     -32.930   5.326 -32.889  1.00  0.71           N
ATOM   2642  HE  ARG A 180     -33.782   5.340 -33.420  1.00  0.71           H
ATOM   2643  CZ  ARG A 180     -32.413   6.493 -32.521  1.00  0.71           C
ATOM   2644  NH1 ARG A 180     -32.947   7.607 -32.925  1.00  0.71           N
ATOM   2645 1HH1 ARG A 180     -33.771   7.614 -33.497  1.00  0.71           H
ATOM   2646 2HH1 ARG A 180     -32.492   8.479 -32.651  1.00  0.71           H
ATOM   2647  NH2 ARG A 180     -31.362   6.606 -31.759  1.00  0.71           N
ATOM   2648 1HH2 ARG A 180     -30.934   5.793 -31.353  1.00  0.71           H
ATOM   2649 2HH2 ARG A 180     -31.001   7.542 -31.579  1.00  0.71           H
ATOM   2650  N   PRO A 181     -31.949  -1.896 -34.149  1.00 27.01           N
ATOM   2651  CA  PRO A 181     -30.972  -2.998 -34.113  1.00 27.01           C
ATOM   2652  HA  PRO A 181     -30.803  -3.298 -33.079  1.00 27.01           H
ATOM   2653  C   PRO A 181     -29.614  -2.682 -34.759  1.00 27.01           C
ATOM   2654  O   PRO A 181     -29.093  -3.448 -35.576  1.00 27.01           O
ATOM   2655  CB  PRO A 181     -31.723  -4.116 -34.842  1.00 27.01           C
ATOM   2656 1HB  PRO A 181     -31.047  -4.841 -35.288  1.00 27.01           H
ATOM   2657 2HB  PRO A 181     -32.403  -4.620 -34.155  1.00 27.01           H
ATOM   2658  CG  PRO A 181     -32.494  -3.391 -35.872  1.00 27.01           C
ATOM   2659 1HG  PRO A 181     -31.841  -3.113 -36.700  1.00 27.01           H
ATOM   2660 2HG  PRO A 181     -33.328  -3.995 -36.230  1.00 27.01           H
ATOM   2661  CD  PRO A 181     -32.994  -2.160 -35.159  1.00 27.01           C
ATOM   2662 1HD  PRO A 181     -33.094  -1.327 -35.856  1.00 27.01           H
ATOM   2663 2HD  PRO A 181     -33.946  -2.367 -34.665  1.00 27.01           H
ATOM   2664  N   GLY A 182     -29.032  -1.548 -34.387  1.00 26.86           N
ATOM   2665  H   GLY A 182     -29.479  -1.008 -33.652  1.00 26.86           H
ATOM   2666  CA  GLY A 182     -27.785  -1.040 -34.951  1.00 26.86           C
ATOM   2667 1HA  GLY A 182     -27.802  -1.179 -36.032  1.00 26.86           H
ATOM   2668 2HA  GLY A 182     -27.726   0.029 -34.748  1.00 26.86           H
ATOM   2669  C   GLY A 182     -26.528  -1.690 -34.407  1.00 26.86           C
ATOM   2670  O   GLY A 182     -25.576  -1.014 -34.004  1.00 26.86           O
ATOM   2671  N   GLY A 183     -26.563  -3.012 -34.353  1.00  9.73           N
ATOM   2672  H   GLY A 183     -27.394  -3.480 -34.695  1.00  9.73           H
ATOM   2673  CA  GLY A 183     -25.472  -3.804 -33.817  1.00  9.73           C
ATOM   2674 1HA  GLY A 183     -24.547  -3.527 -34.323  1.00  9.73           H
ATOM   2675 2HA  GLY A 183     -25.385  -3.578 -32.764  1.00  9.73           H
ATOM   2676  C   GLY A 183     -25.680  -5.294 -33.943  1.00  9.73           C
ATOM   2677  O   GLY A 183     -25.322  -6.076 -33.061  1.00  9.73           O
ATOM   2678  N   LYS A 184     -26.402  -5.682 -34.984  1.00  6.86           N
ATOM   2679  H   LYS A 184     -26.586  -5.015 -35.721  1.00  6.86           H
ATOM   2680  CA  LYS A 184     -26.922  -7.046 -35.090  1.00  6.86           C
ATOM   2681  HA  LYS A 184     -27.395  -7.313 -34.145  1.00  6.86           H
ATOM   2682  C   LYS A 184     -25.791  -8.033 -35.338  1.00  6.86           C
ATOM   2683  O   LYS A 184     -25.821  -9.161 -34.873  1.00  6.86           O
ATOM   2684  CB  LYS A 184     -27.968  -7.096 -36.203  1.00  6.86           C
ATOM   2685 1HB  LYS A 184     -28.587  -6.204 -36.110  1.00  6.86           H
ATOM   2686 2HB  LYS A 184     -27.461  -7.064 -37.169  1.00  6.86           H
ATOM   2687  CG  LYS A 184     -28.871  -8.327 -36.146  1.00  6.86           C
ATOM   2688 1HG  LYS A 184     -28.252  -9.221 -36.224  1.00  6.86           H
ATOM   2689 2HG  LYS A 184     -29.386  -8.344 -35.186  1.00  6.86           H
ATOM   2690  CD  LYS A 184     -29.913  -8.354 -37.266  1.00  6.86           C
ATOM   2691 1HD  LYS A 184     -29.411  -8.199 -38.222  1.00  6.86           H
ATOM   2692 2HD  LYS A 184     -30.378  -9.341 -37.273  1.00  6.86           H
ATOM   2693  CE  LYS A 184     -31.004  -7.294 -37.082  1.00  6.86           C
ATOM   2694 1HE  LYS A 184     -31.463  -7.427 -36.099  1.00  6.86           H
ATOM   2695 2HE  LYS A 184     -30.551  -6.300 -37.120  1.00  6.86           H
ATOM   2696  NZ  LYS A 184     -32.066  -7.396 -38.142  1.00  6.86           N
ATOM   2697 1HZ  LYS A 184     -32.771  -6.687 -37.991  1.00  6.86           H
ATOM   2698 2HZ  LYS A 184     -32.502  -8.308 -38.104  1.00  6.86           H
ATOM   2699 3HZ  LYS A 184     -31.654  -7.264 -39.056  1.00  6.86           H
ATOM   2700  N   GLU A 185     -24.776  -7.567 -36.043  1.00 16.01           N
ATOM   2701  H   GLU A 185     -24.813  -6.604 -36.375  1.00 16.01           H
ATOM   2702  CA  GLU A 185     -23.577  -8.340 -36.362  1.00 16.01           C
ATOM   2703  HA  GLU A 185     -23.886  -9.291 -36.797  1.00 16.01           H
ATOM   2704  C   GLU A 185     -22.730  -8.647 -35.123  1.00 16.01           C
ATOM   2705  O   GLU A 185     -22.062  -9.681 -35.038  1.00 16.01           O
ATOM   2706  CB  GLU A 185     -22.761  -7.564 -37.416  1.00 16.01           C
ATOM   2707 1HB  GLU A 185     -22.001  -8.232 -37.821  1.00 16.01           H
ATOM   2708 2HB  GLU A 185     -23.442  -7.307 -38.228  1.00 16.01           H
ATOM   2709  CG  GLU A 185     -22.053  -6.264 -36.959  1.00 16.01           C
ATOM   2710 1HG  GLU A 185     -21.261  -6.533 -36.259  1.00 16.01           H
ATOM   2711 2HG  GLU A 185     -21.589  -5.794 -37.827  1.00 16.01           H
ATOM   2712  CD  GLU A 185     -22.979  -5.260 -36.271  1.00 16.01           C
ATOM   2713  OE1 GLU A 185     -22.689  -4.911 -35.107  1.00 16.01           O
ATOM   2714  OE2 GLU A 185     -24.071  -4.945 -36.801  1.00 16.01           O
ATOM   2715  N   ALA A 186     -22.786  -7.771 -34.130  1.00 12.85           N
ATOM   2716  H   ALA A 186     -23.323  -6.919 -34.239  1.00 12.85           H
ATOM   2717  CA  ALA A 186     -22.040  -7.966 -32.897  1.00 12.85           C
ATOM   2718  HA  ALA A 186     -21.013  -8.236 -33.145  1.00 12.85           H
ATOM   2719  C   ALA A 186     -22.650  -9.099 -32.072  1.00 12.85           C
ATOM   2720  O   ALA A 186     -21.952  -9.743 -31.288  1.00 12.85           O
ATOM   2721  CB  ALA A 186     -22.026  -6.659 -32.098  1.00 12.85           C
ATOM   2722 1HB  ALA A 186     -21.587  -5.867 -32.709  1.00 12.85           H
ATOM   2723 2HB  ALA A 186     -21.433  -6.793 -31.193  1.00 12.85           H
ATOM   2724 3HB  ALA A 186     -23.046  -6.383 -31.832  1.00 12.85           H
ATOM   2725  N   LEU A 187     -23.939  -9.358 -32.247  1.00  1.89           N
ATOM   2726  H   LEU A 187     -24.468  -8.828 -32.928  1.00  1.89           H
ATOM   2727  CA  LEU A 187     -24.608 -10.388 -31.454  1.00  1.89           C
ATOM   2728  HA  LEU A 187     -24.430 -10.146 -30.407  1.00  1.89           H
ATOM   2729  C   LEU A 187     -24.037 -11.797 -31.670  1.00  1.89           C
ATOM   2730  O   LEU A 187     -23.798 -12.486 -30.674  1.00  1.89           O
ATOM   2731  CB  LEU A 187     -26.128 -10.379 -31.678  1.00  1.89           C
ATOM   2732 1HB  LEU A 187     -26.316 -10.583 -32.726  1.00  1.89           H
ATOM   2733 2HB  LEU A 187     -26.549 -11.206 -31.106  1.00  1.89           H
ATOM   2734  CG  LEU A 187     -26.927  -9.117 -31.320  1.00  1.89           C
ATOM   2735  HG  LEU A 187     -26.498  -8.265 -31.843  1.00  1.89           H
ATOM   2736  CD1 LEU A 187     -28.360  -9.311 -31.805  1.00  1.89           C
ATOM   2737 1HD1 LEU A 187     -28.952  -8.440 -31.532  1.00  1.89           H
ATOM   2738 2HD1 LEU A 187     -28.803 -10.195 -31.346  1.00  1.89           H
ATOM   2739 3HD1 LEU A 187     -28.368  -9.418 -32.890  1.00  1.89           H
ATOM   2740  CD2 LEU A 187     -26.929  -8.824 -29.822  1.00  1.89           C
ATOM   2741 1HD2 LEU A 187     -27.499  -7.913 -29.633  1.00  1.89           H
ATOM   2742 2HD2 LEU A 187     -25.910  -8.672 -29.473  1.00  1.89           H
ATOM   2743 3HD2 LEU A 187     -27.382  -9.649 -29.272  1.00  1.89           H
ATOM   2744  N   PRO A 188     -23.823 -12.274 -32.917  1.00 10.06           N
ATOM   2745  CA  PRO A 188     -22.883 -13.405 -32.979  1.00 10.06           C
ATOM   2746  HA  PRO A 188     -23.183 -14.178 -32.272  1.00 10.06           H
ATOM   2747  C   PRO A 188     -21.402 -13.069 -32.787  1.00 10.06           C
ATOM   2748  O   PRO A 188     -20.672 -13.836 -32.159  1.00 10.06           O
ATOM   2749  CB  PRO A 188     -23.070 -13.930 -34.412  1.00 10.06           C
ATOM   2750 1HB  PRO A 188     -22.290 -13.537 -35.064  1.00 10.06           H
ATOM   2751 2HB  PRO A 188     -23.063 -15.019 -34.430  1.00 10.06           H
ATOM   2752  CG  PRO A 188     -24.386 -13.403 -34.844  1.00 10.06           C
ATOM   2753 1HG  PRO A 188     -24.459 -13.369 -35.931  1.00 10.06           H
ATOM   2754 2HG  PRO A 188     -25.191 -14.003 -34.417  1.00 10.06           H
ATOM   2755  CD  PRO A 188     -24.392 -12.030 -34.257  1.00 10.06           C
ATOM   2756 1HD  PRO A 188     -23.761 -11.359 -34.837  1.00 10.06           H
ATOM   2757 2HD  PRO A 188     -25.411 -11.653 -34.202  1.00 10.06           H
ATOM   2758  N   GLY A 189     -20.932 -11.971 -33.371  1.00  0.91           N
ATOM   2759  H   GLY A 189     -21.561 -11.318 -33.831  1.00  0.91           H
ATOM   2760  CA  GLY A 189     -19.500 -11.724 -33.468  1.00  0.91           C
ATOM   2761 1HA  GLY A 189     -19.053 -12.539 -34.038  1.00  0.91           H
ATOM   2762 2HA  GLY A 189     -19.346 -10.799 -34.023  1.00  0.91           H
ATOM   2763  C   GLY A 189     -18.748 -11.620 -32.157  1.00  0.91           C
ATOM   2764  O   GLY A 189     -17.634 -12.131 -32.025  1.00  0.91           O
ATOM   2765  N   GLY A 190     -19.371 -11.019 -31.154  1.00 -0.57           N
ATOM   2766  H   GLY A 190     -20.306 -10.643 -31.289  1.00 -0.57           H
ATOM   2767  CA  GLY A 190     -18.737 -10.871 -29.855  1.00 -0.57           C
ATOM   2768 1HA  GLY A 190     -17.765 -10.395 -29.983  1.00 -0.57           H
ATOM   2769 2HA  GLY A 190     -19.360 -10.228 -29.235  1.00 -0.57           H
ATOM   2770  C   GLY A 190     -18.529 -12.184 -29.127  1.00 -0.57           C
ATOM   2771  O   GLY A 190     -17.693 -12.274 -28.245  1.00 -0.57           O
ATOM   2772  N   ARG A 191     -19.268 -13.224 -29.495  1.00-11.58           N
ATOM   2773  H   ARG A 191     -19.930 -13.126 -30.256  1.00-11.58           H
ATOM   2774  CA  ARG A 191     -19.124 -14.519 -28.822  1.00-11.58           C
ATOM   2775  HA  ARG A 191     -19.067 -14.360 -27.745  1.00-11.58           H
ATOM   2776  C   ARG A 191     -17.849 -15.208 -29.278  1.00-11.58           C
ATOM   2777  O   ARG A 191     -17.180 -15.888 -28.510  1.00-11.58           O
ATOM   2778  CB  ARG A 191     -20.303 -15.438 -29.149  1.00-11.58           C
ATOM   2779 1HB  ARG A 191     -20.242 -15.719 -30.201  1.00-11.58           H
ATOM   2780 2HB  ARG A 191     -20.220 -16.345 -28.549  1.00-11.58           H
ATOM   2781  CG  ARG A 191     -21.661 -14.805 -28.920  1.00-11.58           C
ATOM   2782 1HG  ARG A 191     -21.740 -14.443 -27.895  1.00-11.58           H
ATOM   2783 2HG  ARG A 191     -21.775 -13.964 -29.604  1.00-11.58           H
ATOM   2784  CD  ARG A 191     -22.776 -15.792 -29.199  1.00-11.58           C
ATOM   2785 1HD  ARG A 191     -22.528 -16.370 -30.090  1.00-11.58           H
ATOM   2786 2HD  ARG A 191     -22.886 -16.463 -28.347  1.00-11.58           H
ATOM   2787  NE  ARG A 191     -24.018 -15.051 -29.445  1.00-11.58           N
ATOM   2788  HE  ARG A 191     -23.918 -14.051 -29.578  1.00-11.58           H
ATOM   2789  CZ  ARG A 191     -25.237 -15.550 -29.572  1.00-11.58           C
ATOM   2790  NH1 ARG A 191     -26.202 -14.726 -29.870  1.00-11.58           N
ATOM   2791 1HH1 ARG A 191     -25.989 -13.750 -30.005  1.00-11.58           H
ATOM   2792 2HH1 ARG A 191     -27.144 -15.063 -29.968  1.00-11.58           H
ATOM   2793  NH2 ARG A 191     -25.526 -16.817 -29.418  1.00-11.58           N
ATOM   2794 1HH2 ARG A 191     -24.793 -17.464 -29.182  1.00-11.58           H
ATOM   2795 2HH2 ARG A 191     -26.473 -17.138 -29.528  1.00-11.58           H
ATOM   2796  N   ALA A 192     -17.552 -15.050 -30.559  1.00 -5.39           N
ATOM   2797  H   ALA A 192     -18.153 -14.483 -31.137  1.00 -5.39           H
ATOM   2798  CA  ALA A 192     -16.391 -15.691 -31.163  1.00 -5.39           C
ATOM   2799  HA  ALA A 192     -16.321 -16.719 -30.803  1.00 -5.39           H
ATOM   2800  C   ALA A 192     -15.111 -14.952 -30.774  1.00 -5.39           C
ATOM   2801  O   ALA A 192     -14.047 -15.551 -30.615  1.00 -5.39           O
ATOM   2802  CB  ALA A 192     -16.558 -15.705 -32.689  1.00 -5.39           C
ATOM   2803 1HB  ALA A 192     -17.460 -16.257 -32.958  1.00 -5.39           H
ATOM   2804 2HB  ALA A 192     -15.695 -16.193 -33.143  1.00 -5.39           H
ATOM   2805 3HB  ALA A 192     -16.632 -14.684 -33.068  1.00 -5.39           H
ATOM   2806  N   THR A 193     -15.225 -13.641 -30.644  1.00  9.39           N
ATOM   2807  H   THR A 193     -16.137 -13.212 -30.718  1.00  9.39           H
ATOM   2808  CA  THR A 193     -14.078 -12.771 -30.406  1.00  9.39           C
ATOM   2809  HA  THR A 193     -13.159 -13.298 -30.657  1.00  9.39           H
ATOM   2810  C   THR A 193     -14.013 -12.376 -28.935  1.00  9.39           C
ATOM   2811  O   THR A 193     -14.780 -12.868 -28.106  1.00  9.39           O
ATOM   2812  CB  THR A 193     -14.174 -11.503 -31.288  1.00  9.39           C
ATOM   2813  HB  THR A 193     -13.328 -10.848 -31.081  1.00  9.39           H
ATOM   2814  OG1 THR A 193     -15.392 -10.813 -31.005  1.00  9.39           O
ATOM   2815  HG1 THR A 193     -16.110 -11.264 -31.465  1.00  9.39           H
ATOM   2816  CG2 THR A 193     -14.179 -11.845 -32.771  1.00  9.39           C
ATOM   2817 1HG2 THR A 193     -14.182 -10.920 -33.347  1.00  9.39           H
ATOM   2818 2HG2 THR A 193     -15.067 -12.423 -33.027  1.00  9.39           H
ATOM   2819 3HG2 THR A 193     -13.286 -12.417 -33.024  1.00  9.39           H
ATOM   2820  N   ALA A 194     -13.084 -11.503 -28.584  1.00 13.66           N
ATOM   2821  H   ALA A 194     -12.455 -11.120 -29.269  1.00 13.66           H
ATOM   2822  CA  ALA A 194     -13.006 -11.016 -27.220  1.00 13.66           C
ATOM   2823  HA  ALA A 194     -13.112 -11.853 -26.530  1.00 13.66           H
ATOM   2824  C   ALA A 194     -14.150 -10.026 -26.973  1.00 13.66           C
ATOM   2825  O   ALA A 194     -14.054  -8.854 -27.340  1.00 13.66           O
ATOM   2826  CB  ALA A 194     -11.650 -10.344 -26.982  1.00 13.66           C
ATOM   2827 1HB  ALA A 194     -10.849 -11.047 -27.196  1.00 13.66           H
ATOM   2828 2HB  ALA A 194     -11.581 -10.028 -25.939  1.00 13.66           H
ATOM   2829 3HB  ALA A 194     -11.546  -9.470 -27.626  1.00 13.66           H
ATOM   2830  N   LEU A 195     -15.179 -10.450 -26.253  1.00  1.52           N
ATOM   2831  H   LEU A 195     -15.438 -11.426 -26.266  1.00  1.52           H
ATOM   2832  CA  LEU A 195     -15.862  -9.497 -25.385  1.00  1.52           C
ATOM   2833  HA  LEU A 195     -16.225  -8.659 -25.981  1.00  1.52           H
ATOM   2834  C   LEU A 195     -14.747  -9.019 -24.463  1.00  1.52           C
ATOM   2835  O   LEU A 195     -13.901  -9.797 -24.035  1.00  1.52           O
ATOM   2836  CB  LEU A 195     -17.015 -10.097 -24.567  1.00  1.52           C
ATOM   2837 1HB  LEU A 195     -16.614 -10.898 -23.958  1.00  1.52           H
ATOM   2838 2HB  LEU A 195     -17.366  -9.321 -23.887  1.00  1.52           H
ATOM   2839  CG  LEU A 195     -18.243 -10.654 -25.298  1.00  1.52           C
ATOM   2840  HG  LEU A 195     -17.913 -11.455 -25.949  1.00  1.52           H
ATOM   2841  CD1 LEU A 195     -19.215 -11.248 -24.283  1.00  1.52           C
ATOM   2842 1HD1 LEU A 195     -20.067 -11.684 -24.807  1.00  1.52           H
ATOM   2843 2HD1 LEU A 195     -19.569 -10.478 -23.597  1.00  1.52           H
ATOM   2844 3HD1 LEU A 195     -18.721 -12.038 -23.718  1.00  1.52           H
ATOM   2845  CD2 LEU A 195     -18.962  -9.598 -26.140  1.00  1.52           C
ATOM   2846 1HD2 LEU A 195     -19.840 -10.043 -26.609  1.00  1.52           H
ATOM   2847 2HD2 LEU A 195     -18.297  -9.245 -26.928  1.00  1.52           H
ATOM   2848 3HD2 LEU A 195     -19.270  -8.760 -25.515  1.00  1.52           H
ATOM   2849  N   LEU A 196     -14.738  -7.735 -24.160  1.00 12.94           N
ATOM   2850  H   LEU A 196     -15.485  -7.150 -24.495  1.00 12.94           H
ATOM   2851  CA  LEU A 196     -13.633  -7.105 -23.441  1.00 12.94           C
ATOM   2852  HA  LEU A 196     -12.731  -7.191 -24.047  1.00 12.94           H
ATOM   2853  C   LEU A 196     -13.307  -7.710 -22.070  1.00 12.94           C
ATOM   2854  O   LEU A 196     -12.153  -7.743 -21.652  1.00 12.94           O
ATOM   2855  CB  LEU A 196     -14.011  -5.629 -23.333  1.00 12.94           C
ATOM   2856 1HB  LEU A 196     -14.219  -5.286 -24.346  1.00 12.94           H
ATOM   2857 2HB  LEU A 196     -14.947  -5.578 -22.779  1.00 12.94           H
ATOM   2858  CG  LEU A 196     -13.066  -4.605 -22.701  1.00 12.94           C
ATOM   2859  HG  LEU A 196     -12.962  -4.835 -21.643  1.00 12.94           H
ATOM   2860  CD1 LEU A 196     -11.676  -4.575 -23.336  1.00 12.94           C
ATOM   2861 1HD1 LEU A 196     -11.055  -3.864 -22.794  1.00 12.94           H
ATOM   2862 2HD1 LEU A 196     -11.741  -4.292 -24.387  1.00 12.94           H
ATOM   2863 3HD1 LEU A 196     -11.210  -5.556 -23.249  1.00 12.94           H
ATOM   2864  CD2 LEU A 196     -13.764  -3.251 -22.851  1.00 12.94           C
ATOM   2865 1HD2 LEU A 196     -13.236  -2.509 -22.259  1.00 12.94           H
ATOM   2866 2HD2 LEU A 196     -14.786  -3.304 -22.479  1.00 12.94           H
ATOM   2867 3HD2 LEU A 196     -13.774  -2.938 -23.895  1.00 12.94           H
ATOM   2868  N   TYR A 197     -14.319  -8.248 -21.406  1.00 18.98           N
ATOM   2869  H   TYR A 197     -15.235  -8.222 -21.822  1.00 18.98           H
ATOM   2870  CA  TYR A 197     -14.182  -8.865 -20.084  1.00 18.98           C
ATOM   2871  HA  TYR A 197     -13.178  -8.691 -19.696  1.00 18.98           H
ATOM   2872  C   TYR A 197     -14.403 -10.385 -20.161  1.00 18.98           C
ATOM   2873  O   TYR A 197     -14.735 -11.032 -19.169  1.00 18.98           O
ATOM   2874  CB  TYR A 197     -15.184  -8.208 -19.123  1.00 18.98           C
ATOM   2875 1HB  TYR A 197     -16.189  -8.335 -19.524  1.00 18.98           H
ATOM   2876 2HB  TYR A 197     -15.132  -8.713 -18.158  1.00 18.98           H
ATOM   2877  CG  TYR A 197     -14.927  -6.727 -18.892  1.00 18.98           C
ATOM   2878  CD1 TYR A 197     -15.353  -5.755 -19.824  1.00 18.98           C
ATOM   2879  HD1 TYR A 197     -15.896  -6.063 -20.704  1.00 18.98           H
ATOM   2880  CD2 TYR A 197     -14.265  -6.284 -17.728  1.00 18.98           C
ATOM   2881  HD2 TYR A 197     -13.929  -7.005 -16.995  1.00 18.98           H
ATOM   2882  CE1 TYR A 197     -15.089  -4.378 -19.617  1.00 18.98           C
ATOM   2883  HE1 TYR A 197     -15.409  -3.649 -20.343  1.00 18.98           H
ATOM   2884  CE2 TYR A 197     -14.023  -4.901 -17.506  1.00 18.98           C
ATOM   2885  HE2 TYR A 197     -13.500  -4.572 -16.620  1.00 18.98           H
ATOM   2886  CZ  TYR A 197     -14.435  -3.966 -18.456  1.00 18.98           C
ATOM   2887  OH  TYR A 197     -14.243  -2.627 -18.250  1.00 18.98           O
ATOM   2888  HH  TYR A 197     -14.386  -2.118 -19.050  1.00 18.98           H
ATOM   2889  N   ARG A 198     -14.253 -10.967 -21.347  1.00  6.65           N
ATOM   2890  H   ARG A 198     -13.953 -10.410 -22.143  1.00  6.65           H
ATOM   2891  CA  ARG A 198     -14.452 -12.413 -21.538  1.00  6.65           C
ATOM   2892  HA  ARG A 198     -15.443 -12.685 -21.175  1.00  6.65           H
ATOM   2893  C   ARG A 198     -13.408 -13.176 -20.732  1.00  6.65           C
ATOM   2894  O   ARG A 198     -12.225 -13.097 -21.028  1.00  6.65           O
ATOM   2895  CB  ARG A 198     -14.325 -12.760 -23.032  1.00  6.65           C
ATOM   2896 1HB  ARG A 198     -15.044 -12.164 -23.579  1.00  6.65           H
ATOM   2897 2HB  ARG A 198     -13.330 -12.466 -23.367  1.00  6.65           H
ATOM   2898  CG  ARG A 198     -14.540 -14.214 -23.414  1.00  6.65           C
ATOM   2899 1HG  ARG A 198     -13.739 -14.806 -22.977  1.00  6.65           H
ATOM   2900 2HG  ARG A 198     -15.496 -14.561 -23.021  1.00  6.65           H
ATOM   2901  CD  ARG A 198     -14.522 -14.407 -24.935  1.00  6.65           C
ATOM   2902 1HD  ARG A 198     -15.547 -14.466 -25.305  1.00  6.65           H
ATOM   2903 2HD  ARG A 198     -14.032 -13.548 -25.397  1.00  6.65           H
ATOM   2904  NE  ARG A 198     -13.782 -15.623 -25.308  1.00  6.65           N
ATOM   2905  HE  ARG A 198     -13.325 -16.126 -24.564  1.00  6.65           H
ATOM   2906  CZ  ARG A 198     -13.608 -16.109 -26.529  1.00  6.65           C
ATOM   2907  NH1 ARG A 198     -12.800 -17.120 -26.667  1.00  6.65           N
ATOM   2908 1HH1 ARG A 198     -12.295 -17.464 -25.861  1.00  6.65           H
ATOM   2909 2HH1 ARG A 198     -12.668 -17.531 -27.574  1.00  6.65           H
ATOM   2910  NH2 ARG A 198     -14.156 -15.617 -27.603  1.00  6.65           N
ATOM   2911 1HH2 ARG A 198     -14.758 -14.804 -27.541  1.00  6.65           H
ATOM   2912 2HH2 ARG A 198     -13.985 -16.022 -28.512  1.00  6.65           H
ATOM   2913  N   CYS A 199     -13.832 -13.944 -19.738  1.00 17.43           N
ATOM   2914  H   CYS A 199     -14.811 -13.964 -19.502  1.00 17.43           H
ATOM   2915  CA  CYS A 199     -12.889 -14.692 -18.904  1.00 17.43           C
ATOM   2916  HA  CYS A 199     -12.192 -13.987 -18.457  1.00 17.43           H
ATOM   2917  C   CYS A 199     -12.074 -15.700 -19.710  1.00 17.43           C
ATOM   2918  O   CYS A 199     -10.862 -15.803 -19.569  1.00 17.43           O
ATOM   2919  CB  CYS A 199     -13.650 -15.406 -17.788  1.00 17.43           C
ATOM   2920 1HB  CYS A 199     -14.345 -16.122 -18.226  1.00 17.43           H
ATOM   2921 2HB  CYS A 199     -12.934 -15.947 -17.163  1.00 17.43           H
ATOM   2922  SG  CYS A 199     -14.569 -14.252 -16.753  1.00 17.43           S
ATOM   2923  HG  CYS A 199     -13.515 -13.947 -15.969  1.00 17.43           H
ATOM   2924  N   CYS A 200     -12.724 -16.379 -20.643  1.00  1.36           N
ATOM   2925  H   CYS A 200     -13.719 -16.253 -20.749  1.00  1.36           H
ATOM   2926  CA  CYS A 200     -12.048 -17.295 -21.562  1.00  1.36           C
ATOM   2927  HA  CYS A 200     -11.249 -17.809 -21.024  1.00  1.36           H
ATOM   2928  C   CYS A 200     -11.387 -16.561 -22.742  1.00  1.36           C
ATOM   2929  O   CYS A 200     -11.494 -16.985 -23.895  1.00  1.36           O
ATOM   2930  CB  CYS A 200     -13.057 -18.349 -22.030  1.00  1.36           C
ATOM   2931 1HB  CYS A 200     -12.617 -18.936 -22.838  1.00  1.36           H
ATOM   2932 2HB  CYS A 200     -13.255 -19.022 -21.194  1.00  1.36           H
ATOM   2933  SG  CYS A 200     -14.639 -17.652 -22.566  1.00  1.36           S
ATOM   2934  HG  CYS A 200     -15.224 -18.814 -22.882  1.00  1.36           H
ATOM   2935  N   PHE A 201     -10.736 -15.446 -22.434  1.00-13.51           N
ATOM   2936  H   PHE A 201     -10.764 -15.138 -21.470  1.00-13.51           H
ATOM   2937  CA  PHE A 201      -9.877 -14.698 -23.357  1.00-13.51           C
ATOM   2938  HA  PHE A 201      -9.292 -15.403 -23.949  1.00-13.51           H
ATOM   2939  C   PHE A 201      -8.923 -13.807 -22.555  1.00-13.51           C
ATOM   2940  O   PHE A 201      -7.717 -13.844 -22.742  1.00-13.51           O
ATOM   2941  CB  PHE A 201     -10.701 -13.815 -24.303  1.00-13.51           C
ATOM   2942 1HB  PHE A 201     -11.575 -14.373 -24.617  1.00-13.51           H
ATOM   2943 2HB  PHE A 201     -11.041 -12.925 -23.775  1.00-13.51           H
ATOM   2944  CG  PHE A 201      -9.957 -13.402 -25.542  1.00-13.51           C
ATOM   2945  CD1 PHE A 201     -10.242 -14.026 -26.771  1.00-13.51           C
ATOM   2946  HD1 PHE A 201     -10.999 -14.793 -26.823  1.00-13.51           H
ATOM   2947  CD2 PHE A 201      -8.965 -12.405 -25.494  1.00-13.51           C
ATOM   2948  HD2 PHE A 201      -8.740 -11.910 -24.560  1.00-13.51           H
ATOM   2949  CE1 PHE A 201      -9.538 -13.669 -27.948  1.00-13.51           C
ATOM   2950  HE1 PHE A 201      -9.766 -14.156 -28.885  1.00-13.51           H
ATOM   2951  CE2 PHE A 201      -8.243 -12.044 -26.659  1.00-13.51           C
ATOM   2952  HE2 PHE A 201      -7.473 -11.288 -26.604  1.00-13.51           H
ATOM   2953  CZ  PHE A 201      -8.530 -12.679 -27.890  1.00-13.51           C
ATOM   2954  HZ  PHE A 201      -7.979 -12.411 -28.780  1.00-13.51           H
ATOM   2955  N   CYS A 202      -9.484 -13.016 -21.650  1.00 17.79           N
ATOM   2956  H   CYS A 202     -10.489 -13.048 -21.514  1.00 17.79           H
ATOM   2957  CA  CYS A 202      -8.752 -11.996 -20.899  1.00 17.79           C
ATOM   2958  HA  CYS A 202      -7.833 -11.753 -21.434  1.00 17.79           H
ATOM   2959  C   CYS A 202      -8.380 -12.413 -19.474  1.00 17.79           C
ATOM   2960  O   CYS A 202      -7.963 -11.583 -18.665  1.00 17.79           O
ATOM   2961  CB  CYS A 202      -9.630 -10.742 -20.837  1.00 17.79           C
ATOM   2962 1HB  CYS A 202     -10.504 -10.960 -20.223  1.00 17.79           H
ATOM   2963 2HB  CYS A 202      -9.066  -9.939 -20.359  1.00 17.79           H
ATOM   2964  SG  CYS A 202     -10.194 -10.198 -22.473  1.00 17.79           S
ATOM   2965  HG  CYS A 202     -10.916  -9.148 -22.047  1.00 17.79           H
ATOM   2966  N   GLY A 203      -8.588 -13.683 -19.154  1.00 13.24           N
ATOM   2967  H   GLY A 203      -8.973 -14.322 -19.829  1.00 13.24           H
ATOM   2968  CA  GLY A 203      -8.309 -14.172 -17.815  1.00 13.24           C
ATOM   2969 1HA  GLY A 203      -8.420 -15.255 -17.781  1.00 13.24           H
ATOM   2970 2HA  GLY A 203      -7.287 -13.907 -17.541  1.00 13.24           H
ATOM   2971  C   GLY A 203      -9.259 -13.535 -16.823  1.00 13.24           C
ATOM   2972  O   GLY A 203     -10.405 -13.229 -17.150  1.00 13.24           O
ATOM   2973  N   GLU A 204      -8.760 -13.271 -15.628  1.00 21.22           N
ATOM   2974  H   GLU A 204      -7.793 -13.529 -15.425  1.00 21.22           H
ATOM   2975  CA  GLU A 204      -9.499 -12.524 -14.605  1.00 21.22           C
ATOM   2976  HA  GLU A 204     -10.527 -12.335 -14.915  1.00 21.22           H
ATOM   2977  C   GLU A 204      -8.774 -11.197 -14.472  1.00 21.22           C
ATOM   2978  O   GLU A 204      -9.028 -10.389 -13.588  1.00 21.22           O
ATOM   2979  CB  GLU A 204      -9.486 -13.263 -13.263  1.00 21.22           C
ATOM   2980 1HB  GLU A 204      -8.462 -13.557 -13.033  1.00 21.22           H
ATOM   2981 2HB  GLU A 204      -9.834 -12.587 -12.482  1.00 21.22           H
ATOM   2982  CG  GLU A 204     -10.376 -14.490 -13.249  1.00 21.22           C
ATOM   2983 1HG  GLU A 204     -10.031 -15.194 -14.008  1.00 21.22           H
ATOM   2984 2HG  GLU A 204     -10.301 -14.969 -12.271  1.00 21.22           H
ATOM   2985  CD  GLU A 204     -11.829 -14.130 -13.514  1.00 21.22           C
ATOM   2986  OE1 GLU A 204     -12.418 -13.336 -12.742  1.00 21.22           O
ATOM   2987  OE2 GLU A 204     -12.428 -14.662 -14.474  1.00 21.22           O
ATOM   2988  N   ASP A 205      -7.833 -10.992 -15.377  1.00 25.80           N
ATOM   2989  H   ASP A 205      -7.805 -11.589 -16.195  1.00 25.80           H
ATOM   2990  CA  ASP A 205      -6.738 -10.041 -15.227  1.00 25.80           C
ATOM   2991  HA  ASP A 205      -6.504  -9.929 -14.168  1.00 25.80           H
ATOM   2992  C   ASP A 205      -7.158  -8.688 -15.785  1.00 25.80           C
ATOM   2993  O   ASP A 205      -6.369  -7.885 -16.271  1.00 25.80           O
ATOM   2994  CB  ASP A 205      -5.517 -10.619 -15.943  1.00 25.80           C
ATOM   2995 1HB  ASP A 205      -5.765 -10.775 -16.993  1.00 25.80           H
ATOM   2996 2HB  ASP A 205      -4.691  -9.912 -15.877  1.00 25.80           H
ATOM   2997  CG  ASP A 205      -5.086 -11.946 -15.338  1.00 25.80           C
ATOM   2998  OD1 ASP A 205      -4.168 -11.930 -14.492  1.00 25.80           O
ATOM   2999  OD2 ASP A 205      -5.710 -12.995 -15.647  1.00 25.80           O
ATOM   3000  N   HIS A 206      -8.449  -8.429 -15.668  1.00 40.17           N
ATOM   3001  H   HIS A 206      -9.020  -9.104 -15.173  1.00 40.17           H
ATOM   3002  CA  HIS A 206      -9.079  -7.231 -16.208  1.00 40.17           C
ATOM   3003  HA  HIS A 206      -8.897  -7.242 -17.282  1.00 40.17           H
ATOM   3004  C   HIS A 206      -8.529  -5.887 -15.703  1.00 40.17           C
ATOM   3005  O   HIS A 206      -8.534  -4.944 -16.480  1.00 40.17           O
ATOM   3006  CB  HIS A 206     -10.598  -7.297 -16.007  1.00 40.17           C
ATOM   3007 1HB  HIS A 206     -10.809  -7.208 -14.946  1.00 40.17           H
ATOM   3008 2HB  HIS A 206     -11.061  -6.453 -16.518  1.00 40.17           H
ATOM   3009  CG  HIS A 206     -11.227  -8.569 -16.495  1.00 40.17           C
ATOM   3010  ND1 HIS A 206     -12.487  -8.965 -16.092  1.00 40.17           N
ATOM   3011  CD2 HIS A 206     -10.736  -9.559 -17.297  1.00 40.17           C
ATOM   3012  HD2 HIS A 206      -9.761  -9.542 -17.764  1.00 40.17           H
ATOM   3013  CE1 HIS A 206     -12.690 -10.191 -16.662  1.00 40.17           C
ATOM   3014  HE1 HIS A 206     -13.594 -10.773 -16.541  1.00 40.17           H
ATOM   3015  NE2 HIS A 206     -11.622 -10.598 -17.385  1.00 40.17           N
ATOM   3016  HE2 HIS A 206     -11.490 -11.492 -17.845  1.00 40.17           H
ATOM   3017  N   PRO A 207      -7.951  -5.767 -14.482  1.00 15.79           N
ATOM   3018  CA  PRO A 207      -7.349  -4.429 -14.332  1.00 15.79           C
ATOM   3019  HA  PRO A 207      -8.095  -3.652 -14.499  1.00 15.79           H
ATOM   3020  C   PRO A 207      -6.138  -4.147 -15.224  1.00 15.79           C
ATOM   3021  O   PRO A 207      -5.772  -2.987 -15.413  1.00 15.79           O
ATOM   3022  CB  PRO A 207      -6.923  -4.411 -12.869  1.00 15.79           C
ATOM   3023 1HB  PRO A 207      -6.049  -3.776 -12.724  1.00 15.79           H
ATOM   3024 2HB  PRO A 207      -7.745  -4.072 -12.245  1.00 15.79           H
ATOM   3025  CG  PRO A 207      -6.614  -5.812 -12.586  1.00 15.79           C
ATOM   3026 1HG  PRO A 207      -5.649  -6.081 -13.017  1.00 15.79           H
ATOM   3027 2HG  PRO A 207      -6.614  -5.999 -11.515  1.00 15.79           H
ATOM   3028  CD  PRO A 207      -7.718  -6.558 -13.256  1.00 15.79           C
ATOM   3029 1HD  PRO A 207      -7.402  -7.576 -13.476  1.00 15.79           H
ATOM   3030 2HD  PRO A 207      -8.609  -6.557 -12.629  1.00 15.79           H
ATOM   3031  N   GLN A 208      -5.552  -5.165 -15.842  1.00  6.05           N
ATOM   3032  H   GLN A 208      -5.871  -6.119 -15.693  1.00  6.05           H
ATOM   3033  CA  GLN A 208      -4.480  -4.948 -16.805  1.00  6.05           C
ATOM   3034  HA  GLN A 208      -3.819  -4.180 -16.406  1.00  6.05           H
ATOM   3035  C   GLN A 208      -5.035  -4.429 -18.135  1.00  6.05           C
ATOM   3036  O   GLN A 208      -4.263  -4.011 -18.984  1.00  6.05           O
ATOM   3037  CB  GLN A 208      -3.638  -6.216 -17.020  1.00  6.05           C
ATOM   3038 1HB  GLN A 208      -4.267  -6.975 -17.482  1.00  6.05           H
ATOM   3039 2HB  GLN A 208      -2.837  -5.978 -17.719  1.00  6.05           H
ATOM   3040  CG  GLN A 208      -3.005  -6.821 -15.746  1.00  6.05           C
ATOM   3041 1HG  GLN A 208      -3.794  -7.095 -15.047  1.00  6.05           H
ATOM   3042 2HG  GLN A 208      -2.476  -7.731 -16.026  1.00  6.05           H
ATOM   3043  CD  GLN A 208      -2.021  -5.900 -15.031  1.00  6.05           C
ATOM   3044  OE1 GLN A 208      -1.568  -4.897 -15.563  1.00  6.05           O
ATOM   3045  NE2 GLN A 208      -1.699  -6.220 -13.809  1.00  6.05           N
ATOM   3046 1HE2 GLN A 208      -1.068  -5.620 -13.304  1.00  6.05           H
ATOM   3047 2HE2 GLN A 208      -2.055  -7.059 -13.374  1.00  6.05           H
ATOM   3048  N   GLN A 209      -6.349  -4.299 -18.292  1.00 17.28           N
ATOM   3049  H   GLN A 209      -6.987  -4.682 -17.601  1.00 17.28           H
ATOM   3050  CA  GLN A 209      -6.914  -3.519 -19.405  1.00 17.28           C
ATOM   3051  HA  GLN A 209      -6.571  -3.917 -20.360  1.00 17.28           H
ATOM   3052  C   GLN A 209      -6.418  -2.081 -19.245  1.00 17.28           C
ATOM   3053  O   GLN A 209      -6.042  -1.422 -20.207  1.00 17.28           O
ATOM   3054  CB  GLN A 209      -8.447  -3.492 -19.358  1.00 17.28           C
ATOM   3055 1HB  GLN A 209      -8.727  -3.108 -18.378  1.00 17.28           H
ATOM   3056 2HB  GLN A 209      -8.805  -2.785 -20.105  1.00 17.28           H
ATOM   3057  CG  GLN A 209      -9.158  -4.836 -19.585  1.00 17.28           C
ATOM   3058 1HG  GLN A 209      -9.187  -5.048 -20.653  1.00 17.28           H
ATOM   3059 2HG  GLN A 209      -8.592  -5.627 -19.096  1.00 17.28           H
ATOM   3060  CD  GLN A 209     -10.581  -4.869 -19.023  1.00 17.28           C
ATOM   3061  OE1 GLN A 209     -10.940  -4.137 -18.109  1.00 17.28           O
ATOM   3062  NE2 GLN A 209     -11.387  -5.761 -19.531  1.00 17.28           N
ATOM   3063 1HE2 GLN A 209     -12.320  -5.813 -19.158  1.00 17.28           H
ATOM   3064 2HE2 GLN A 209     -11.095  -6.365 -20.283  1.00 17.28           H
ATOM   3065  N   GLY A 210      -6.319  -1.633 -17.999  1.00 14.43           N
ATOM   3066  H   GLY A 210      -6.596  -2.229 -17.229  1.00 14.43           H
ATOM   3067  CA  GLY A 210      -5.813  -0.303 -17.706  1.00 14.43           C
ATOM   3068 1HA  GLY A 210      -6.386   0.423 -18.283  1.00 14.43           H
ATOM   3069 2HA  GLY A 210      -5.961  -0.102 -16.646  1.00 14.43           H
ATOM   3070  C   GLY A 210      -4.342  -0.120 -18.032  1.00 14.43           C
ATOM   3071  O   GLY A 210      -3.898   1.002 -18.272  1.00 14.43           O
ATOM   3072  N   SER A 211      -3.592  -1.213 -18.058  1.00  2.76           N
ATOM   3073  H   SER A 211      -4.002  -2.100 -17.805  1.00  2.76           H
ATOM   3074  CA  SER A 211      -2.185  -1.208 -18.464  1.00  2.76           C
ATOM   3075  HA  SER A 211      -1.722  -0.269 -18.164  1.00  2.76           H
ATOM   3076  C   SER A 211      -2.075  -1.376 -19.978  1.00  2.76           C
ATOM   3077  O   SER A 211      -1.133  -0.924 -20.622  1.00  2.76           O
ATOM   3078  CB  SER A 211      -1.459  -2.366 -17.784  1.00  2.76           C
ATOM   3079 1HB  SER A 211      -1.831  -3.309 -18.186  1.00  2.76           H
ATOM   3080 2HB  SER A 211      -0.387  -2.295 -17.972  1.00  2.76           H
ATOM   3081  OG  SER A 211      -1.718  -2.329 -16.390  1.00  2.76           O
ATOM   3082  HG  SER A 211      -1.506  -3.205 -16.028  1.00  2.76           H
ATOM   3083  N   THR A 212      -3.078  -2.000 -20.572  1.00  5.54           N
ATOM   3084  H   THR A 212      -3.827  -2.395 -20.016  1.00  5.54           H
ATOM   3085  CA  THR A 212      -3.114  -2.167 -22.016  1.00  5.54           C
ATOM   3086  HA  THR A 212      -2.125  -2.472 -22.346  1.00  5.54           H
ATOM   3087  C   THR A 212      -3.417  -0.816 -22.646  1.00  5.54           C
ATOM   3088  O   THR A 212      -2.714  -0.410 -23.561  1.00  5.54           O
ATOM   3089  CB  THR A 212      -4.115  -3.263 -22.439  1.00  5.54           C
ATOM   3090  HB  THR A 212      -5.136  -2.933 -22.248  1.00  5.54           H
ATOM   3091  OG1 THR A 212      -3.849  -4.456 -21.697  1.00  5.54           O
ATOM   3092  HG1 THR A 212      -3.951  -4.279 -20.755  1.00  5.54           H
ATOM   3093  CG2 THR A 212      -3.947  -3.655 -23.888  1.00  5.54           C
ATOM   3094 1HG2 THR A 212      -4.640  -4.462 -24.121  1.00  5.54           H
ATOM   3095 2HG2 THR A 212      -2.928  -4.001 -24.063  1.00  5.54           H
ATOM   3096 3HG2 THR A 212      -4.157  -2.804 -24.531  1.00  5.54           H
ATOM   3097  N   LEU A 213      -4.354  -0.047 -22.101  1.00 67.37           N
ATOM   3098  H   LEU A 213      -4.943  -0.410 -21.355  1.00 67.37           H
ATOM   3099  CA  LEU A 213      -4.572   1.318 -22.591  1.00 67.37           C
ATOM   3100  HA  LEU A 213      -4.478   1.278 -23.675  1.00 67.37           H
ATOM   3101  C   LEU A 213      -3.529   2.325 -22.105  1.00 67.37           C
ATOM   3102  O   LEU A 213      -3.536   3.479 -22.507  1.00 67.37           O
ATOM   3103  CB  LEU A 213      -5.991   1.825 -22.307  1.00 67.37           C
ATOM   3104 1HB  LEU A 213      -6.101   2.744 -22.882  1.00 67.37           H
ATOM   3105 2HB  LEU A 213      -6.660   1.098 -22.761  1.00 67.37           H
ATOM   3106  CG  LEU A 213      -6.571   2.121 -20.916  1.00 67.37           C
ATOM   3107  HG  LEU A 213      -6.585   1.199 -20.342  1.00 67.37           H
ATOM   3108  CD1 LEU A 213      -5.839   3.183 -20.103  1.00 67.37           C
ATOM   3109 1HD1 LEU A 213      -6.394   3.388 -19.193  1.00 67.37           H
ATOM   3110 2HD1 LEU A 213      -5.738   4.097 -20.692  1.00 67.37           H
ATOM   3111 3HD1 LEU A 213      -4.850   2.817 -19.839  1.00 67.37           H
ATOM   3112  CD2 LEU A 213      -7.999   2.600 -21.104  1.00 67.37           C
ATOM   3113 1HD2 LEU A 213      -8.473   2.695 -20.135  1.00 67.37           H
ATOM   3114 2HD2 LEU A 213      -8.565   1.867 -21.679  1.00 67.37           H
ATOM   3115 3HD2 LEU A 213      -8.027   3.556 -21.630  1.00 67.37           H
ATOM   3116  N   TYR A 214      -2.608   1.900 -21.255  1.00 23.73           N
ATOM   3117  H   TYR A 214      -2.677   0.979 -20.853  1.00 23.73           H
ATOM   3118  CA  TYR A 214      -1.438   2.724 -20.965  1.00 23.73           C
ATOM   3119  HA  TYR A 214      -1.720   3.772 -20.877  1.00 23.73           H
ATOM   3120  C   TYR A 214      -0.490   2.581 -22.158  1.00 23.73           C
ATOM   3121  O   TYR A 214       0.109   3.552 -22.617  1.00 23.73           O
ATOM   3122  CB  TYR A 214      -0.779   2.266 -19.659  1.00 23.73           C
ATOM   3123 1HB  TYR A 214      -1.431   2.523 -18.823  1.00 23.73           H
ATOM   3124 2HB  TYR A 214      -0.669   1.192 -19.680  1.00 23.73           H
ATOM   3125  CG  TYR A 214       0.595   2.840 -19.423  1.00 23.73           C
ATOM   3126  CD1 TYR A 214       0.762   4.084 -18.793  1.00 23.73           C
ATOM   3127  HD1 TYR A 214      -0.100   4.623 -18.437  1.00 23.73           H
ATOM   3128  CD2 TYR A 214       1.743   2.135 -19.839  1.00 23.73           C
ATOM   3129  HD2 TYR A 214       1.641   1.163 -20.297  1.00 23.73           H
ATOM   3130  CE1 TYR A 214       2.055   4.647 -18.636  1.00 23.73           C
ATOM   3131  HE1 TYR A 214       2.177   5.613 -18.177  1.00 23.73           H
ATOM   3132  CE2 TYR A 214       3.035   2.690 -19.679  1.00 23.73           C
ATOM   3133  HE2 TYR A 214       3.910   2.154 -20.016  1.00 23.73           H
ATOM   3134  CZ  TYR A 214       3.178   3.946 -19.090  1.00 23.73           C
ATOM   3135  OH  TYR A 214       4.431   4.484 -18.968  1.00 23.73           O
ATOM   3136  HH  TYR A 214       4.409   5.375 -18.595  1.00 23.73           H
ATOM   3137  N   CYS A 215      -0.379   1.370 -22.686  1.00 12.68           N
ATOM   3138  H   CYS A 215      -0.915   0.604 -22.302  1.00 12.68           H
ATOM   3139  CA  CYS A 215       0.541   1.107 -23.788  1.00 12.68           C
ATOM   3140  HA  CYS A 215       1.420   1.739 -23.656  1.00 12.68           H
ATOM   3141  C   CYS A 215       0.001   1.364 -25.196  1.00 12.68           C
ATOM   3142  O   CYS A 215       0.638   2.047 -25.979  1.00 12.68           O
ATOM   3143  CB  CYS A 215       0.986  -0.352 -23.720  1.00 12.68           C
ATOM   3144 1HB  CYS A 215       0.123  -0.996 -23.888  1.00 12.68           H
ATOM   3145 2HB  CYS A 215       1.700  -0.514 -24.526  1.00 12.68           H
ATOM   3146  SG  CYS A 215       1.762  -0.821 -22.162  1.00 12.68           S
ATOM   3147  HG  CYS A 215       0.648  -0.793 -21.413  1.00 12.68           H
ATOM   3148  N   VAL A 216      -1.141   0.793 -25.550  1.00  8.40           N
ATOM   3149  H   VAL A 216      -1.692   0.306 -24.849  1.00  8.40           H
ATOM   3150  CA  VAL A 216      -1.630   0.801 -26.937  1.00  8.40           C
ATOM   3151  HA  VAL A 216      -0.865   0.327 -27.552  1.00  8.40           H
ATOM   3152  C   VAL A 216      -1.828   2.199 -27.538  1.00  8.40           C
ATOM   3153  O   VAL A 216      -1.302   2.447 -28.626  1.00  8.40           O
ATOM   3154  CB  VAL A 216      -2.929  -0.060 -27.059  1.00  8.40           C
ATOM   3155  HB  VAL A 216      -3.643   0.291 -26.319  1.00  8.40           H
ATOM   3156  CG1 VAL A 216      -3.594   0.045 -28.438  1.00  8.40           C
ATOM   3157 1HG1 VAL A 216      -4.479  -0.593 -28.465  1.00  8.40           H
ATOM   3158 2HG1 VAL A 216      -2.902  -0.271 -29.216  1.00  8.40           H
ATOM   3159 3HG1 VAL A 216      -3.914   1.069 -28.631  1.00  8.40           H
ATOM   3160  CG2 VAL A 216      -2.613  -1.536 -26.773  1.00  8.40           C
ATOM   3161 1HG2 VAL A 216      -3.537  -2.114 -26.810  1.00  8.40           H
ATOM   3162 2HG2 VAL A 216      -2.184  -1.647 -25.780  1.00  8.40           H
ATOM   3163 3HG2 VAL A 216      -1.916  -1.924 -27.515  1.00  8.40           H
ATOM   3164  N   PRO A 217      -2.534   3.138 -26.871  1.00 24.57           N
ATOM   3165  CA  PRO A 217      -2.606   4.448 -27.534  1.00 24.57           C
ATOM   3166  HA  PRO A 217      -3.081   4.352 -28.510  1.00 24.57           H
ATOM   3167  C   PRO A 217      -1.252   5.128 -27.668  1.00 24.57           C
ATOM   3168  O   PRO A 217      -0.981   5.798 -28.658  1.00 24.57           O
ATOM   3169  CB  PRO A 217      -3.490   5.272 -26.589  1.00 24.57           C
ATOM   3170 1HB  PRO A 217      -2.873   5.843 -25.895  1.00 24.57           H
ATOM   3171 2HB  PRO A 217      -4.147   5.936 -27.151  1.00 24.57           H
ATOM   3172  CG  PRO A 217      -4.264   4.271 -25.857  1.00 24.57           C
ATOM   3173 1HG  PRO A 217      -4.650   4.677 -24.922  1.00 24.57           H
ATOM   3174 2HG  PRO A 217      -5.074   3.906 -26.487  1.00 24.57           H
ATOM   3175  CD  PRO A 217      -3.286   3.177 -25.608  1.00 24.57           C
ATOM   3176 1HD  PRO A 217      -2.619   3.431 -24.783  1.00 24.57           H
ATOM   3177 2HD  PRO A 217      -3.804   2.239 -25.420  1.00 24.57           H
ATOM   3178  N   THR A 218      -0.380   4.932 -26.689  1.00-20.95           N
ATOM   3179  H   THR A 218      -0.633   4.381 -25.881  1.00-20.95           H
ATOM   3180  CA  THR A 218       0.952   5.518 -26.728  1.00-20.95           C
ATOM   3181  HA  THR A 218       0.847   6.591 -26.872  1.00-20.95           H
ATOM   3182  C   THR A 218       1.729   4.943 -27.907  1.00-20.95           C
ATOM   3183  O   THR A 218       2.255   5.697 -28.720  1.00-20.95           O
ATOM   3184  CB  THR A 218       1.668   5.262 -25.387  1.00-20.95           C
ATOM   3185  HB  THR A 218       1.899   4.202 -25.288  1.00-20.95           H
ATOM   3186  OG1 THR A 218       0.777   5.648 -24.336  1.00-20.95           O
ATOM   3187  HG1 THR A 218       0.738   4.934 -23.686  1.00-20.95           H
ATOM   3188  CG2 THR A 218       2.932   6.082 -25.236  1.00-20.95           C
ATOM   3189 1HG2 THR A 218       3.377   5.872 -24.264  1.00-20.95           H
ATOM   3190 2HG2 THR A 218       2.697   7.144 -25.301  1.00-20.95           H
ATOM   3191 3HG2 THR A 218       3.645   5.813 -26.015  1.00-20.95           H
ATOM   3192  N   SER A 219       1.707   3.628 -28.077  1.00-18.60           N
ATOM   3193  H   SER A 219       1.246   3.036 -27.391  1.00-18.60           H
ATOM   3194  CA  SER A 219       2.382   2.982 -29.199  1.00-18.60           C
ATOM   3195  HA  SER A 219       3.420   3.305 -29.197  1.00-18.60           H
ATOM   3196  C   SER A 219       1.779   3.357 -30.546  1.00-18.60           C
ATOM   3197  O   SER A 219       2.493   3.493 -31.536  1.00-18.60           O
ATOM   3198  CB  SER A 219       2.333   1.463 -29.027  1.00-18.60           C
ATOM   3199 1HB  SER A 219       1.293   1.134 -29.041  1.00-18.60           H
ATOM   3200 2HB  SER A 219       2.869   0.985 -29.848  1.00-18.60           H
ATOM   3201  OG  SER A 219       2.921   1.086 -27.791  1.00-18.60           O
ATOM   3202  HG  SER A 219       3.822   0.776 -27.952  1.00-18.60           H
ATOM   3203  N   THR A 220       0.475   3.582 -30.585  1.00-23.66           N
ATOM   3204  H   THR A 220      -0.084   3.425 -29.753  1.00-23.66           H
ATOM   3205  CA  THR A 220      -0.185   4.036 -31.808  1.00-23.66           C
ATOM   3206  HA  THR A 220       0.104   3.379 -32.626  1.00-23.66           H
ATOM   3207  C   THR A 220       0.260   5.453 -32.145  1.00-23.66           C
ATOM   3208  O   THR A 220       0.573   5.765 -33.289  1.00-23.66           O
ATOM   3209  CB  THR A 220      -1.728   4.012 -31.658  1.00-23.66           C
ATOM   3210  HB  THR A 220      -2.039   4.756 -30.925  1.00-23.66           H
ATOM   3211  OG1 THR A 220      -2.141   2.718 -31.215  1.00-23.66           O
ATOM   3212  HG1 THR A 220      -1.858   2.601 -30.300  1.00-23.66           H
ATOM   3213  CG2 THR A 220      -2.442   4.256 -32.971  1.00-23.66           C
ATOM   3214 1HG2 THR A 220      -3.517   4.159 -32.814  1.00-23.66           H
ATOM   3215 2HG2 THR A 220      -2.124   3.522 -33.711  1.00-23.66           H
ATOM   3216 3HG2 THR A 220      -2.228   5.259 -33.333  1.00-23.66           H
ATOM   3217  N   ASN A 221       0.327   6.320 -31.149  1.00-13.42           N
ATOM   3218  H   ASN A 221       0.076   6.034 -30.207  1.00-13.42           H
ATOM   3219  CA  ASN A 221       0.717   7.704 -31.392  1.00-13.42           C
ATOM   3220  HA  ASN A 221       0.164   8.076 -32.254  1.00-13.42           H
ATOM   3221  C   ASN A 221       2.195   7.803 -31.741  1.00-13.42           C
ATOM   3222  O   ASN A 221       2.568   8.614 -32.576  1.00-13.42           O
ATOM   3223  CB  ASN A 221       0.372   8.580 -30.185  1.00-13.42           C
ATOM   3224 1HB  ASN A 221       0.777   8.129 -29.280  1.00-13.42           H
ATOM   3225 2HB  ASN A 221       0.827   9.560 -30.325  1.00-13.42           H
ATOM   3226  CG  ASN A 221      -1.119   8.774 -30.029  1.00-13.42           C
ATOM   3227  OD1 ASN A 221      -1.851   8.806 -31.004  1.00-13.42           O
ATOM   3228  ND2 ASN A 221      -1.577   8.919 -28.816  1.00-13.42           N
ATOM   3229 1HD2 ASN A 221      -2.567   9.058 -28.698  1.00-13.42           H
ATOM   3230 2HD2 ASN A 221      -0.959   8.866 -28.028  1.00-13.42           H
ATOM   3231  N   GLN A 222       3.027   6.944 -31.168  1.00 -5.79           N
ATOM   3232  H   GLN A 222       2.687   6.316 -30.446  1.00 -5.79           H
ATOM   3233  CA  GLN A 222       4.434   6.877 -31.556  1.00 -5.79           C
ATOM   3234  HA  GLN A 222       4.880   7.869 -31.483  1.00 -5.79           H
ATOM   3235  C   GLN A 222       4.550   6.416 -33.005  1.00 -5.79           C
ATOM   3236  O   GLN A 222       5.273   7.021 -33.778  1.00 -5.79           O
ATOM   3237  CB  GLN A 222       5.195   5.907 -30.648  1.00 -5.79           C
ATOM   3238 1HB  GLN A 222       4.618   4.987 -30.571  1.00 -5.79           H
ATOM   3239 2HB  GLN A 222       6.152   5.671 -31.109  1.00 -5.79           H
ATOM   3240  CG  GLN A 222       5.470   6.435 -29.246  1.00 -5.79           C
ATOM   3241 1HG  GLN A 222       6.231   7.212 -29.305  1.00 -5.79           H
ATOM   3242 2HG  GLN A 222       4.562   6.872 -28.837  1.00 -5.79           H
ATOM   3243  CD  GLN A 222       5.938   5.348 -28.299  1.00 -5.79           C
ATOM   3244  OE1 GLN A 222       5.138   4.626 -27.725  1.00 -5.79           O
ATOM   3245  NE2 GLN A 222       7.223   5.211 -28.135  1.00 -5.79           N
ATOM   3246 1HE2 GLN A 222       7.555   4.545 -27.460  1.00 -5.79           H
ATOM   3247 2HE2 GLN A 222       7.875   5.742 -28.714  1.00 -5.79           H
ATOM   3248  N   ALA A 223       3.796   5.394 -33.390  1.00  3.46           N
ATOM   3249  H   ALA A 223       3.191   4.937 -32.718  1.00  3.46           H
ATOM   3250  CA  ALA A 223       3.843   4.868 -34.756  1.00  3.46           C
ATOM   3251  HA  ALA A 223       4.876   4.617 -34.987  1.00  3.46           H
ATOM   3252  C   ALA A 223       3.376   5.865 -35.825  1.00  3.46           C
ATOM   3253  O   ALA A 223       3.732   5.733 -36.988  1.00  3.46           O
ATOM   3254  CB  ALA A 223       3.017   3.579 -34.831  1.00  3.46           C
ATOM   3255 1HB  ALA A 223       3.422   2.853 -34.127  1.00  3.46           H
ATOM   3256 2HB  ALA A 223       3.069   3.178 -35.844  1.00  3.46           H
ATOM   3257 3HB  ALA A 223       1.977   3.794 -34.582  1.00  3.46           H
ATOM   3258  N   GLN A 224       2.563   6.833 -35.425  1.00-12.58           N
ATOM   3259  H   GLN A 224       2.275   6.855 -34.458  1.00-12.58           H
ATOM   3260  CA  GLN A 224       2.059   7.873 -36.325  1.00-12.58           C
ATOM   3261  HA  GLN A 224       2.072   7.513 -37.354  1.00-12.58           H
ATOM   3262  C   GLN A 224       2.892   9.156 -36.261  1.00-12.58           C
ATOM   3263  O   GLN A 224       2.602  10.127 -36.957  1.00-12.58           O
ATOM   3264  CB  GLN A 224       0.617   8.216 -35.939  1.00-12.58           C
ATOM   3265 1HB  GLN A 224       0.609   8.489 -34.884  1.00-12.58           H
ATOM   3266 2HB  GLN A 224       0.290   9.079 -36.519  1.00-12.58           H
ATOM   3267  CG  GLN A 224      -0.383   7.088 -36.180  1.00-12.58           C
ATOM   3268 1HG  GLN A 224      -0.417   6.868 -37.246  1.00-12.58           H
ATOM   3269 2HG  GLN A 224      -0.061   6.194 -35.654  1.00-12.58           H
ATOM   3270  CD  GLN A 224      -1.775   7.448 -35.708  1.00-12.58           C
ATOM   3271  OE1 GLN A 224      -2.718   7.485 -36.480  1.00-12.58           O
ATOM   3272  NE2 GLN A 224      -1.918   7.712 -34.435  1.00-12.58           N
ATOM   3273 1HE2 GLN A 224      -2.825   7.982 -34.096  1.00-12.58           H
ATOM   3274 2HE2 GLN A 224      -1.127   7.648 -33.818  1.00-12.58           H
ATOM   3275  N   ALA A 225       3.898   9.194 -35.400  1.00 11.38           N
ATOM   3276  H   ALA A 225       4.132   8.377 -34.850  1.00 11.38           H
ATOM   3277  CA  ALA A 225       4.733  10.379 -35.267  1.00 11.38           C
ATOM   3278  HA  ALA A 225       4.196  11.257 -35.625  1.00 11.38           H
ATOM   3279  C   ALA A 225       5.964  10.143 -36.135  1.00 11.38           C
ATOM   3280  O   ALA A 225       6.621   9.123 -35.979  1.00 11.38           O
ATOM   3281  CB  ALA A 225       5.125  10.580 -33.795  1.00 11.38           C
ATOM   3282 1HB  ALA A 225       4.223  10.676 -33.189  1.00 11.38           H
ATOM   3283 2HB  ALA A 225       5.727  11.481 -33.691  1.00 11.38           H
ATOM   3284 3HB  ALA A 225       5.697   9.717 -33.446  1.00 11.38           H
ATOM   3285  N   ALA A 226       6.320  11.104 -36.978  1.00 22.22           N
ATOM   3286  H   ALA A 226       5.755  11.932 -37.045  1.00 22.22           H
ATOM   3287  CA  ALA A 226       7.474  10.972 -37.875  1.00 22.22           C
ATOM   3288  HA  ALA A 226       7.178  10.257 -38.641  1.00 22.22           H
ATOM   3289  C   ALA A 226       8.796  10.412 -37.302  1.00 22.22           C
ATOM   3290  O   ALA A 226       9.429   9.582 -37.955  1.00 22.22           O
ATOM   3291  CB  ALA A 226       7.710  12.309 -38.597  1.00 22.22           C
ATOM   3292 1HB  ALA A 226       6.805  12.593 -39.137  1.00 22.22           H
ATOM   3293 2HB  ALA A 226       8.519  12.187 -39.319  1.00 22.22           H
ATOM   3294 3HB  ALA A 226       7.974  13.086 -37.880  1.00 22.22           H
ATOM   3295  N   PRO A 227       9.231  10.811 -36.084  1.00  2.53           N
ATOM   3296  CA  PRO A 227      10.472  10.140 -35.671  1.00  2.53           C
ATOM   3297  HA  PRO A 227      11.224  10.213 -36.457  1.00  2.53           H
ATOM   3298  C   PRO A 227      10.338   8.670 -35.257  1.00  2.53           C
ATOM   3299  O   PRO A 227      11.353   8.010 -35.040  1.00  2.53           O
ATOM   3300  CB  PRO A 227      10.917  10.980 -34.471  1.00  2.53           C
ATOM   3301 1HB  PRO A 227      11.505  10.385 -33.773  1.00  2.53           H
ATOM   3302 2HB  PRO A 227      11.487  11.847 -34.805  1.00  2.53           H
ATOM   3303  CG  PRO A 227       9.648  11.415 -33.862  1.00  2.53           C
ATOM   3304 1HG  PRO A 227       9.199  10.594 -33.301  1.00  2.53           H
ATOM   3305 2HG  PRO A 227       9.801  12.281 -33.217  1.00  2.53           H
ATOM   3306  CD  PRO A 227       8.798  11.775 -35.051  1.00  2.53           C
ATOM   3307 1HD  PRO A 227       7.744  11.656 -34.811  1.00  2.53           H
ATOM   3308 2HD  PRO A 227       9.009  12.795 -35.378  1.00  2.53           H
ATOM   3309  N   GLU A 228       9.125   8.145 -35.121  1.00 44.62           N
ATOM   3310  H   GLU A 228       8.298   8.693 -35.349  1.00 44.62           H
ATOM   3311  CA  GLU A 228       8.904   6.777 -34.658  1.00 44.62           C
ATOM   3312  HA  GLU A 228       9.828   6.230 -34.819  1.00 44.62           H
ATOM   3313  C   GLU A 228       7.846   6.048 -35.496  1.00 44.62           C
ATOM   3314  O   GLU A 228       7.211   5.089 -35.053  1.00 44.62           O
ATOM   3315  CB  GLU A 228       8.646   6.760 -33.144  1.00 44.62           C
ATOM   3316 1HB  GLU A 228       9.356   7.453 -32.691  1.00 44.62           H
ATOM   3317 2HB  GLU A 228       7.645   7.122 -32.927  1.00 44.62           H
ATOM   3318  CG  GLU A 228       8.861   5.396 -32.488  1.00 44.62           C
ATOM   3319 1HG  GLU A 228       7.900   4.895 -32.369  1.00 44.62           H
ATOM   3320 2HG  GLU A 228       9.485   4.788 -33.145  1.00 44.62           H
ATOM   3321  CD  GLU A 228       9.554   5.508 -31.144  1.00 44.62           C
ATOM   3322  OE1 GLU A 228       8.987   6.108 -30.210  1.00 44.62           O
ATOM   3323  OE2 GLU A 228      10.703   5.010 -31.035  1.00 44.62           O
ATOM   3324  N   GLU A 229       7.851   6.355 -36.790  1.00 22.49           N
ATOM   3325  H   GLU A 229       8.318   7.205 -37.079  1.00 22.49           H
ATOM   3326  CA  GLU A 229       7.250   5.530 -37.860  1.00 22.49           C
ATOM   3327  HA  GLU A 229       6.232   5.264 -37.576  1.00 22.49           H
ATOM   3328  C   GLU A 229       8.054   4.229 -38.080  1.00 22.49           C
ATOM   3329  O   GLU A 229       8.296   3.749 -39.183  1.00 22.49           O
ATOM   3330  CB  GLU A 229       7.196   6.326 -39.173  1.00 22.49           C
ATOM   3331 1HB  GLU A 229       8.207   6.657 -39.412  1.00 22.49           H
ATOM   3332 2HB  GLU A 229       6.843   5.667 -39.966  1.00 22.49           H
ATOM   3333  CG  GLU A 229       6.275   7.541 -39.129  1.00 22.49           C
ATOM   3334 1HG  GLU A 229       5.262   7.210 -38.899  1.00 22.49           H
ATOM   3335 2HG  GLU A 229       6.612   8.195 -38.331  1.00 22.49           H
ATOM   3336  CD  GLU A 229       6.261   8.342 -40.432  1.00 22.49           C
ATOM   3337  OE1 GLU A 229       6.845   7.894 -41.444  1.00 22.49           O
ATOM   3338  OE2 GLU A 229       5.672   9.448 -40.436  1.00 22.49           O
ATOM   3339  N   ARG A 230       8.502   3.660 -36.974  1.00 16.97           N
ATOM   3340  H   ARG A 230       8.202   4.097 -36.105  1.00 16.97           H
ATOM   3341  CA  ARG A 230       9.350   2.476 -36.885  1.00 16.97           C
ATOM   3342  HA  ARG A 230       9.520   2.046 -37.873  1.00 16.97           H
ATOM   3343  C   ARG A 230       8.608   1.485 -35.986  1.00 16.97           C
ATOM   3344  O   ARG A 230       9.074   1.212 -34.877  1.00 16.97           O
ATOM   3345  CB  ARG A 230      10.672   2.890 -36.223  1.00 16.97           C
ATOM   3346 1HB  ARG A 230      10.414   3.395 -35.291  1.00 16.97           H
ATOM   3347 2HB  ARG A 230      11.245   1.995 -35.980  1.00 16.97           H
ATOM   3348  CG  ARG A 230      11.577   3.821 -37.043  1.00 16.97           C
ATOM   3349 1HG  ARG A 230      12.320   3.214 -37.558  1.00 16.97           H
ATOM   3350 2HG  ARG A 230      10.989   4.356 -37.789  1.00 16.97           H
ATOM   3351  CD  ARG A 230      12.292   4.851 -36.155  1.00 16.97           C
ATOM   3352 1HD  ARG A 230      13.076   5.344 -36.733  1.00 16.97           H
ATOM   3353 2HD  ARG A 230      11.560   5.605 -35.871  1.00 16.97           H
ATOM   3354  NE  ARG A 230      12.864   4.253 -34.934  1.00 16.97           N
ATOM   3355  HE  ARG A 230      13.398   3.413 -35.052  1.00 16.97           H
ATOM   3356  CZ  ARG A 230      12.657   4.675 -33.691  1.00 16.97           C
ATOM   3357  NH1 ARG A 230      12.875   3.866 -32.696  1.00 16.97           N
ATOM   3358 1HH1 ARG A 230      13.330   2.984 -32.831  1.00 16.97           H
ATOM   3359 2HH1 ARG A 230      12.529   4.141 -31.781  1.00 16.97           H
ATOM   3360  NH2 ARG A 230      12.165   5.838 -33.381  1.00 16.97           N
ATOM   3361 1HH2 ARG A 230      12.027   6.554 -34.088  1.00 16.97           H
ATOM   3362 2HH2 ARG A 230      11.884   6.008 -32.420  1.00 16.97           H
ATOM   3363  N   PRO A 231       7.417   0.987 -36.392  1.00 16.59           N
ATOM   3364  CA  PRO A 231       6.489   0.461 -35.374  1.00 16.59           C
ATOM   3365  HA  PRO A 231       6.237   1.260 -34.677  1.00 16.59           H
ATOM   3366  C   PRO A 231       6.953  -0.754 -34.568  1.00 16.59           C
ATOM   3367  O   PRO A 231       6.450  -1.012 -33.479  1.00 16.59           O
ATOM   3368  CB  PRO A 231       5.244   0.099 -36.193  1.00 16.59           C
ATOM   3369 1HB  PRO A 231       5.268  -0.957 -36.465  1.00 16.59           H
ATOM   3370 2HB  PRO A 231       4.336   0.330 -35.638  1.00 16.59           H
ATOM   3371  CG  PRO A 231       5.338   0.947 -37.404  1.00 16.59           C
ATOM   3372 1HG  PRO A 231       4.743   0.536 -38.220  1.00 16.59           H
ATOM   3373 2HG  PRO A 231       5.025   1.967 -37.173  1.00 16.59           H
ATOM   3374  CD  PRO A 231       6.797   0.917 -37.730  1.00 16.59           C
ATOM   3375 1HD  PRO A 231       7.062  -0.018 -38.227  1.00 16.59           H
ATOM   3376 2HD  PRO A 231       7.061   1.771 -38.351  1.00 16.59           H
ATOM   3377  N   ARG A 232       7.965  -1.464 -35.056  1.00 -7.36           N
ATOM   3378  H   ARG A 232       8.339  -1.218 -35.960  1.00 -7.36           H
ATOM   3379  CA  ARG A 232       8.585  -2.559 -34.304  1.00 -7.36           C
ATOM   3380  HA  ARG A 232       7.823  -3.312 -34.094  1.00 -7.36           H
ATOM   3381  C   ARG A 232       9.129  -2.091 -32.951  1.00 -7.36           C
ATOM   3382  O   ARG A 232       9.205  -2.888 -32.027  1.00 -7.36           O
ATOM   3383  CB  ARG A 232       9.696  -3.200 -35.152  1.00 -7.36           C
ATOM   3384 1HB  ARG A 232       9.268  -3.467 -36.119  1.00 -7.36           H
ATOM   3385 2HB  ARG A 232      10.479  -2.461 -35.324  1.00 -7.36           H
ATOM   3386  CG  ARG A 232      10.337  -4.462 -34.553  1.00 -7.36           C
ATOM   3387 1HG  ARG A 232       9.671  -4.875 -33.795  1.00 -7.36           H
ATOM   3388 2HG  ARG A 232      10.471  -5.205 -35.339  1.00 -7.36           H
ATOM   3389  CD  ARG A 232      11.701  -4.157 -33.922  1.00 -7.36           C
ATOM   3390 1HD  ARG A 232      12.404  -3.904 -34.718  1.00 -7.36           H
ATOM   3391 2HD  ARG A 232      11.605  -3.290 -33.269  1.00 -7.36           H
ATOM   3392  NE  ARG A 232      12.236  -5.287 -33.144  1.00 -7.36           N
ATOM   3393  HE  ARG A 232      12.742  -5.987 -33.658  1.00 -7.36           H
ATOM   3394  CZ  ARG A 232      12.131  -5.459 -31.829  1.00 -7.36           C
ATOM   3395  NH1 ARG A 232      12.695  -6.500 -31.281  1.00 -7.36           N
ATOM   3396 1HH1 ARG A 232      13.224  -7.146 -31.839  1.00 -7.36           H
ATOM   3397 2HH1 ARG A 232      12.585  -6.657 -30.291  1.00 -7.36           H
ATOM   3398  NH2 ARG A 232      11.490  -4.643 -31.037  1.00 -7.36           N
ATOM   3399 1HH2 ARG A 232      10.943  -3.883 -31.423  1.00 -7.36           H
ATOM   3400 2HH2 ARG A 232      11.501  -4.784 -30.039  1.00 -7.36           H
ATOM   3401  N   ALA A 233       9.514  -0.830 -32.815  1.00 37.10           N
ATOM   3402  H   ALA A 233       9.454  -0.183 -33.593  1.00 37.10           H
ATOM   3403  CA  ALA A 233       9.961  -0.333 -31.516  1.00 37.10           C
ATOM   3404  HA  ALA A 233      10.603  -1.095 -31.071  1.00 37.10           H
ATOM   3405  C   ALA A 233       8.791  -0.129 -30.525  1.00 37.10           C
ATOM   3406  O   ALA A 233       8.737  -0.838 -29.524  1.00 37.10           O
ATOM   3407  CB  ALA A 233      10.827   0.939 -31.687  1.00 37.10           C
ATOM   3408 1HB  ALA A 233      11.749   0.686 -32.209  1.00 37.10           H
ATOM   3409 2HB  ALA A 233      11.077   1.344 -30.703  1.00 37.10           H
ATOM   3410 3HB  ALA A 233      10.292   1.700 -32.255  1.00 37.10           H
ATOM   3411  N   PRO A 234       7.824   0.778 -30.793  1.00  8.01           N
ATOM   3412  CA  PRO A 234       6.872   0.922 -29.683  1.00  8.01           C
ATOM   3413  HA  PRO A 234       7.416   1.091 -28.753  1.00  8.01           H
ATOM   3414  C   PRO A 234       5.882  -0.221 -29.452  1.00  8.01           C
ATOM   3415  O   PRO A 234       5.350  -0.365 -28.353  1.00  8.01           O
ATOM   3416  CB  PRO A 234       6.124   2.197 -30.063  1.00  8.01           C
ATOM   3417 1HB  PRO A 234       5.120   2.186 -29.654  1.00  8.01           H
ATOM   3418 2HB  PRO A 234       6.669   3.071 -29.710  1.00  8.01           H
ATOM   3419  CG  PRO A 234       6.107   2.190 -31.534  1.00  8.01           C
ATOM   3420 1HG  PRO A 234       5.368   1.479 -31.903  1.00  8.01           H
ATOM   3421 2HG  PRO A 234       5.912   3.186 -31.930  1.00  8.01           H
ATOM   3422  CD  PRO A 234       7.505   1.745 -31.864  1.00  8.01           C
ATOM   3423 1HD  PRO A 234       7.536   1.275 -32.842  1.00  8.01           H
ATOM   3424 2HD  PRO A 234       8.191   2.592 -31.821  1.00  8.01           H
ATOM   3425  N   TRP A 235       5.623  -1.053 -30.452  1.00 25.72           N
ATOM   3426  H   TRP A 235       6.046  -0.916 -31.362  1.00 25.72           H
ATOM   3427  CA  TRP A 235       4.684  -2.158 -30.266  1.00 25.72           C
ATOM   3428  HA  TRP A 235       3.882  -1.823 -29.614  1.00 25.72           H
ATOM   3429  C   TRP A 235       5.321  -3.361 -29.589  1.00 25.72           C
ATOM   3430  O   TRP A 235       4.639  -4.212 -29.023  1.00 25.72           O
ATOM   3431  CB  TRP A 235       4.039  -2.538 -31.592  1.00 25.72           C
ATOM   3432 1HB  TRP A 235       4.805  -2.730 -32.342  1.00 25.72           H
ATOM   3433 2HB  TRP A 235       3.447  -3.442 -31.448  1.00 25.72           H
ATOM   3434  CG  TRP A 235       3.124  -1.443 -32.044  1.00 25.72           C
ATOM   3435  CD1 TRP A 235       3.389  -0.444 -32.928  1.00 25.72           C
ATOM   3436  HD1 TRP A 235       4.334  -0.326 -33.438  1.00 25.72           H
ATOM   3437  CD2 TRP A 235       1.787  -1.193 -31.577  1.00 25.72           C
ATOM   3438  NE1 TRP A 235       2.317   0.393 -33.075  1.00 25.72           N
ATOM   3439  HE1 TRP A 235       2.302   1.213 -33.664  1.00 25.72           H
ATOM   3440  CE2 TRP A 235       1.299  -0.059 -32.284  1.00 25.72           C
ATOM   3441  CE3 TRP A 235       0.951  -1.810 -30.623  1.00 25.72           C
ATOM   3442  HE3 TRP A 235       1.305  -2.656 -30.053  1.00 25.72           H
ATOM   3443  CZ2 TRP A 235      -0.008   0.428 -32.111  1.00 25.72           C
ATOM   3444  HZ2 TRP A 235      -0.369   1.264 -32.689  1.00 25.72           H
ATOM   3445  CZ3 TRP A 235      -0.358  -1.303 -30.424  1.00 25.72           C
ATOM   3446  HZ3 TRP A 235      -1.008  -1.768 -29.698  1.00 25.72           H
ATOM   3447  CH2 TRP A 235      -0.824  -0.193 -31.185  1.00 25.72           C
ATOM   3448  HH2 TRP A 235      -1.833   0.167 -31.047  1.00 25.72           H
ATOM   3449  N   TRP A 236       6.644  -3.396 -29.572  1.00 25.24           N
ATOM   3450  H   TRP A 236       7.178  -2.681 -30.046  1.00 25.24           H
ATOM   3451  CA  TRP A 236       7.353  -4.405 -28.795  1.00 25.24           C
ATOM   3452  HA  TRP A 236       6.990  -5.403 -29.039  1.00 25.24           H
ATOM   3453  C   TRP A 236       7.092  -4.136 -27.324  1.00 25.24           C
ATOM   3454  O   TRP A 236       6.749  -5.039 -26.562  1.00 25.24           O
ATOM   3455  CB  TRP A 236       8.843  -4.298 -29.097  1.00 25.24           C
ATOM   3456 1HB  TRP A 236       9.015  -4.717 -30.085  1.00 25.24           H
ATOM   3457 2HB  TRP A 236       9.113  -3.246 -29.119  1.00 25.24           H
ATOM   3458  CG  TRP A 236       9.750  -4.960 -28.114  1.00 25.24           C
ATOM   3459  CD1 TRP A 236      10.313  -4.389 -27.016  1.00 25.24           C
ATOM   3460  HD1 TRP A 236      10.133  -3.365 -26.694  1.00 25.24           H
ATOM   3461  CD2 TRP A 236      10.275  -6.298 -28.161  1.00 25.24           C
ATOM   3462  NE1 TRP A 236      11.132  -5.260 -26.361  1.00 25.24           N
ATOM   3463  HE1 TRP A 236      11.620  -5.028 -25.505  1.00 25.24           H
ATOM   3464  CE2 TRP A 236      11.158  -6.442 -27.050  1.00 25.24           C
ATOM   3465  CE3 TRP A 236      10.120  -7.382 -29.050  1.00 25.24           C
ATOM   3466  HE3 TRP A 236       9.443  -7.307 -29.889  1.00 25.24           H
ATOM   3467  CZ2 TRP A 236      11.893  -7.623 -26.820  1.00 25.24           C
ATOM   3468  HZ2 TRP A 236      12.564  -7.700 -25.978  1.00 25.24           H
ATOM   3469  CZ3 TRP A 236      10.853  -8.576 -28.819  1.00 25.24           C
ATOM   3470  HZ3 TRP A 236      10.736  -9.418 -29.487  1.00 25.24           H
ATOM   3471  CH2 TRP A 236      11.736  -8.677 -27.703  1.00 25.24           C
ATOM   3472  HH2 TRP A 236      12.284  -9.595 -27.540  1.00 25.24           H
ATOM   3473  N   ASP A 237       7.201  -2.879 -26.926  1.00 -2.12           N
ATOM   3474  H   ASP A 237       7.459  -2.152 -27.581  1.00 -2.12           H
ATOM   3475  CA  ASP A 237       7.043  -2.536 -25.519  1.00 -2.12           C
ATOM   3476  HA  ASP A 237       7.463  -3.355 -24.940  1.00 -2.12           H
ATOM   3477  C   ASP A 237       5.590  -2.427 -25.078  1.00 -2.12           C
ATOM   3478  O   ASP A 237       5.287  -2.480 -23.887  1.00 -2.12           O
ATOM   3479  CB  ASP A 237       7.873  -1.304 -25.178  1.00 -2.12           C
ATOM   3480 1HB  ASP A 237       7.731  -0.551 -25.954  1.00 -2.12           H
ATOM   3481 2HB  ASP A 237       7.533  -0.898 -24.225  1.00 -2.12           H
ATOM   3482  CG  ASP A 237       9.346  -1.651 -25.049  1.00 -2.12           C
ATOM   3483  OD1 ASP A 237       9.664  -2.563 -24.247  1.00 -2.12           O
ATOM   3484  OD2 ASP A 237      10.178  -1.097 -25.792  1.00 -2.12           O
ATOM   3485  N   THR A 238       4.664  -2.493 -26.025  1.00  8.09           N
ATOM   3486  H   THR A 238       4.916  -2.357 -26.996  1.00  8.09           H
ATOM   3487  CA  THR A 238       3.281  -2.804 -25.671  1.00  8.09           C
ATOM   3488  HA  THR A 238       2.913  -2.035 -25.000  1.00  8.09           H
ATOM   3489  C   THR A 238       3.240  -4.150 -24.947  1.00  8.09           C
ATOM   3490  O   THR A 238       2.570  -4.299 -23.927  1.00  8.09           O
ATOM   3491  CB  THR A 238       2.373  -2.887 -26.919  1.00  8.09           C
ATOM   3492  HB  THR A 238       2.656  -3.757 -27.509  1.00  8.09           H
ATOM   3493  OG1 THR A 238       2.547  -1.717 -27.716  1.00  8.09           O
ATOM   3494  HG1 THR A 238       2.541  -0.938 -27.153  1.00  8.09           H
ATOM   3495  CG2 THR A 238       0.897  -2.978 -26.580  1.00  8.09           C
ATOM   3496 1HG2 THR A 238       0.332  -3.074 -27.507  1.00  8.09           H
ATOM   3497 2HG2 THR A 238       0.577  -2.077 -26.061  1.00  8.09           H
ATOM   3498 3HG2 THR A 238       0.704  -3.852 -25.956  1.00  8.09           H
ATOM   3499  N   SER A 239       3.994  -5.129 -25.431  1.00 -7.74           N
ATOM   3500  H   SER A 239       4.580  -4.965 -26.243  1.00 -7.74           H
ATOM   3501  CA  SER A 239       3.990  -6.448 -24.798  1.00 -7.74           C
ATOM   3502  HA  SER A 239       2.957  -6.697 -24.557  1.00 -7.74           H
ATOM   3503  C   SER A 239       4.803  -6.492 -23.509  1.00 -7.74           C
ATOM   3504  O   SER A 239       4.620  -7.406 -22.698  1.00 -7.74           O
ATOM   3505  CB  SER A 239       4.524  -7.528 -25.742  1.00 -7.74           C
ATOM   3506 1HB  SER A 239       4.241  -8.503 -25.345  1.00 -7.74           H
ATOM   3507 2HB  SER A 239       4.073  -7.406 -26.728  1.00 -7.74           H
ATOM   3508  OG  SER A 239       5.939  -7.492 -25.846  1.00 -7.74           O
ATOM   3509  HG  SER A 239       6.215  -6.631 -26.199  1.00 -7.74           H
ATOM   3510  N   SER A 240       5.721  -5.551 -23.316  1.00 -4.11           N
ATOM   3511  H   SER A 240       5.859  -4.818 -23.998  1.00 -4.11           H
ATOM   3512  CA  SER A 240       6.541  -5.550 -22.105  1.00 -4.11           C
ATOM   3513  HA  SER A 240       6.734  -6.577 -21.831  1.00 -4.11           H
ATOM   3514  C   SER A 240       5.788  -4.901 -20.952  1.00 -4.11           C
ATOM   3515  O   SER A 240       5.892  -5.359 -19.819  1.00 -4.11           O
ATOM   3516  CB  SER A 240       7.898  -4.876 -22.322  1.00 -4.11           C
ATOM   3517 1HB  SER A 240       8.520  -5.033 -21.440  1.00 -4.11           H
ATOM   3518 2HB  SER A 240       8.387  -5.327 -23.187  1.00 -4.11           H
ATOM   3519  OG  SER A 240       7.757  -3.490 -22.538  1.00 -4.11           O
ATOM   3520  HG  SER A 240       8.537  -3.162 -23.020  1.00 -4.11           H
ATOM   3521  N   GLY A 241       5.000  -3.874 -21.247  1.00 12.01           N
ATOM   3522  H   GLY A 241       4.987  -3.505 -22.194  1.00 12.01           H
ATOM   3523  CA  GLY A 241       4.238  -3.192 -20.214  1.00 12.01           C
ATOM   3524 1HA  GLY A 241       4.825  -3.174 -19.295  1.00 12.01           H
ATOM   3525 2HA  GLY A 241       4.089  -2.161 -20.536  1.00 12.01           H
ATOM   3526  C   GLY A 241       2.876  -3.774 -19.892  1.00 12.01           C
ATOM   3527  O   GLY A 241       2.548  -4.000 -18.733  1.00 12.01           O
ATOM   3528  N   ALA A 242       2.055  -4.018 -20.904  1.00 32.27           N
ATOM   3529  H   ALA A 242       2.374  -3.894 -21.858  1.00 32.27           H
ATOM   3530  CA  ALA A 242       0.648  -4.353 -20.676  1.00 32.27           C
ATOM   3531  HA  ALA A 242       0.217  -3.582 -20.037  1.00 32.27           H
ATOM   3532  C   ALA A 242       0.395  -5.699 -19.994  1.00 32.27           C
ATOM   3533  O   ALA A 242      -0.657  -5.912 -19.402  1.00 32.27           O
ATOM   3534  CB  ALA A 242      -0.087  -4.325 -22.018  1.00 32.27           C
ATOM   3535 1HB  ALA A 242       0.005  -3.337 -22.469  1.00 32.27           H
ATOM   3536 2HB  ALA A 242      -1.141  -4.553 -21.856  1.00 32.27           H
ATOM   3537 3HB  ALA A 242       0.337  -5.070 -22.692  1.00 32.27           H
ATOM   3538  N   LEU A 243       1.314  -6.635 -20.180  1.00  3.19           N
ATOM   3539  H   LEU A 243       2.200  -6.376 -20.587  1.00  3.19           H
ATOM   3540  CA  LEU A 243       1.018  -8.052 -19.961  1.00  3.19           C
ATOM   3541  HA  LEU A 243      -0.053  -8.167 -19.795  1.00  3.19           H
ATOM   3542  C   LEU A 243       1.741  -8.699 -18.782  1.00  3.19           C
ATOM   3543  O   LEU A 243       1.772  -9.923 -18.683  1.00  3.19           O
ATOM   3544  CB  LEU A 243       1.394  -8.821 -21.237  1.00  3.19           C
ATOM   3545 1HB  LEU A 243       2.478  -8.779 -21.336  1.00  3.19           H
ATOM   3546 2HB  LEU A 243       1.116  -9.865 -21.094  1.00  3.19           H
ATOM   3547  CG  LEU A 243       0.793  -8.368 -22.578  1.00  3.19           C
ATOM   3548  HG  LEU A 243       1.088  -7.337 -22.765  1.00  3.19           H
ATOM   3549  CD1 LEU A 243       1.367  -9.230 -23.701  1.00  3.19           C
ATOM   3550 1HD1 LEU A 243       0.993  -8.874 -24.661  1.00  3.19           H
ATOM   3551 2HD1 LEU A 243       1.070 -10.272 -23.565  1.00  3.19           H
ATOM   3552 3HD1 LEU A 243       2.454  -9.161 -23.699  1.00  3.19           H
ATOM   3553  CD2 LEU A 243      -0.735  -8.446 -22.603  1.00  3.19           C
ATOM   3554 1HD2 LEU A 243      -1.105  -8.153 -23.585  1.00  3.19           H
ATOM   3555 2HD2 LEU A 243      -1.152  -7.763 -21.860  1.00  3.19           H
ATOM   3556 3HD2 LEU A 243      -1.066  -9.461 -22.379  1.00  3.19           H
ATOM   3557  N   ARG A 244       2.431  -7.914 -17.962  1.00 18.16           N
ATOM   3558  H   ARG A 244       2.331  -6.908 -18.027  1.00 18.16           H
ATOM   3559  CA  ARG A 244       3.415  -8.484 -17.022  1.00 18.16           C
ATOM   3560  HA  ARG A 244       3.301  -9.568 -17.029  1.00 18.16           H
ATOM   3561  C   ARG A 244       3.289  -8.067 -15.553  1.00 18.16           C
ATOM   3562  O   ARG A 244       4.060  -7.225 -15.090  1.00 18.16           O
ATOM   3563  CB  ARG A 244       4.832  -8.197 -17.545  1.00 18.16           C
ATOM   3564 1HB  ARG A 244       5.032  -7.126 -17.491  1.00 18.16           H
ATOM   3565 2HB  ARG A 244       5.548  -8.722 -16.912  1.00 18.16           H
ATOM   3566  CG  ARG A 244       5.018  -8.651 -18.994  1.00 18.16           C
ATOM   3567 1HG  ARG A 244       4.589  -9.646 -19.113  1.00 18.16           H
ATOM   3568 2HG  ARG A 244       4.478  -7.961 -19.643  1.00 18.16           H
ATOM   3569  CD  ARG A 244       6.455  -8.700 -19.459  1.00 18.16           C
ATOM   3570 1HD  ARG A 244       6.951  -7.763 -19.200  1.00 18.16           H
ATOM   3571 2HD  ARG A 244       6.964  -9.534 -18.976  1.00 18.16           H
ATOM   3572  NE  ARG A 244       6.458  -8.867 -20.920  1.00 18.16           N
ATOM   3573  HE  ARG A 244       5.573  -8.712 -21.384  1.00 18.16           H
ATOM   3574  CZ  ARG A 244       7.499  -9.113 -21.700  1.00 18.16           C
ATOM   3575  NH1 ARG A 244       7.318  -9.094 -22.991  1.00 18.16           N
ATOM   3576 1HH1 ARG A 244       6.407  -8.856 -23.358  1.00 18.16           H
ATOM   3577 2HH1 ARG A 244       8.078  -9.291 -23.617  1.00 18.16           H
ATOM   3578  NH2 ARG A 244       8.706  -9.334 -21.247  1.00 18.16           N
ATOM   3579 1HH2 ARG A 244       8.862  -9.324 -20.253  1.00 18.16           H
ATOM   3580 2HH2 ARG A 244       9.463  -9.504 -21.884  1.00 18.16           H
ATOM   3581  N   PRO A 245       2.327  -8.641 -14.803  1.00 20.91           N
ATOM   3582  CA  PRO A 245       2.377  -8.345 -13.363  1.00 20.91           C
ATOM   3583  HA  PRO A 245       2.265  -7.274 -13.202  1.00 20.91           H
ATOM   3584  C   PRO A 245       3.666  -8.869 -12.726  1.00 20.91           C
ATOM   3585  O   PRO A 245       4.083  -9.992 -13.011  1.00 20.91           O
ATOM   3586  CB  PRO A 245       1.173  -9.114 -12.803  1.00 20.91           C
ATOM   3587 1HB  PRO A 245       1.495 -10.082 -12.418  1.00 20.91           H
ATOM   3588 2HB  PRO A 245       0.674  -8.543 -12.020  1.00 20.91           H
ATOM   3589  CG  PRO A 245       0.278  -9.318 -13.974  1.00 20.91           C
ATOM   3590 1HG  PRO A 245      -0.389 -10.167 -13.816  1.00 20.91           H
ATOM   3591 2HG  PRO A 245      -0.292  -8.414 -14.170  1.00 20.91           H
ATOM   3592  CD  PRO A 245       1.230  -9.578 -15.106  1.00 20.91           C
ATOM   3593 1HD  PRO A 245       1.589 -10.608 -15.083  1.00 20.91           H
ATOM   3594 2HD  PRO A 245       0.759  -9.346 -16.062  1.00 20.91           H
ATOM   3595  N   VAL A 246       4.317  -8.064 -11.896  1.00 11.24           N
ATOM   3596  H   VAL A 246       3.951  -7.142 -11.706  1.00 11.24           H
ATOM   3597  CA  VAL A 246       5.582  -8.435 -11.256  1.00 11.24           C
ATOM   3598  HA  VAL A 246       5.669  -9.520 -11.224  1.00 11.24           H
ATOM   3599  C   VAL A 246       5.643  -7.904  -9.824  1.00 11.24           C
ATOM   3600  O   VAL A 246       4.914  -6.982  -9.452  1.00 11.24           O
ATOM   3601  CB  VAL A 246       6.820  -7.855 -12.031  1.00 11.24           C
ATOM   3602  HB  VAL A 246       7.716  -8.077 -11.454  1.00 11.24           H
ATOM   3603  CG1 VAL A 246       6.994  -8.520 -13.403  1.00 11.24           C
ATOM   3604 1HG1 VAL A 246       7.923  -8.182 -13.861  1.00 11.24           H
ATOM   3605 2HG1 VAL A 246       6.160  -8.262 -14.056  1.00 11.24           H
ATOM   3606 3HG1 VAL A 246       7.026  -9.603 -13.288  1.00 11.24           H
ATOM   3607  CG2 VAL A 246       6.723  -6.328 -12.213  1.00 11.24           C
ATOM   3608 1HG2 VAL A 246       7.637  -5.959 -12.676  1.00 11.24           H
ATOM   3609 2HG2 VAL A 246       6.601  -5.841 -11.247  1.00 11.24           H
ATOM   3610 3HG2 VAL A 246       5.876  -6.075 -12.856  1.00 11.24           H
ATOM   3611  N   ALA A 247       6.578  -8.424  -9.040  1.00 20.07           N
ATOM   3612  H   ALA A 247       7.084  -9.240  -9.337  1.00 20.07           H
ATOM   3613  CA  ALA A 247       7.004  -7.731  -7.831  1.00 20.07           C
ATOM   3614  HA  ALA A 247       6.133  -7.328  -7.311  1.00 20.07           H
ATOM   3615  C   ALA A 247       7.884  -6.577  -8.328  1.00 20.07           C
ATOM   3616  O   ALA A 247       8.815  -6.772  -9.113  1.00 20.07           O
ATOM   3617  CB  ALA A 247       7.773  -8.673  -6.902  1.00 20.07           C
ATOM   3618 1HB  ALA A 247       7.114  -9.480  -6.576  1.00 20.07           H
ATOM   3619 2HB  ALA A 247       8.115  -8.119  -6.025  1.00 20.07           H
ATOM   3620 3HB  ALA A 247       8.629  -9.091  -7.429  1.00 20.07           H
ATOM   3621  N   LEU A 248       7.558  -5.372  -7.901  1.00 22.91           N
ATOM   3622  H   LEU A 248       6.815  -5.287  -7.211  1.00 22.91           H
ATOM   3623  CA  LEU A 248       8.169  -4.143  -8.394  1.00 22.91           C
ATOM   3624  HA  LEU A 248       8.422  -4.252  -9.449  1.00 22.91           H
ATOM   3625  C   LEU A 248       9.442  -3.873  -7.599  1.00 22.91           C
ATOM   3626  O   LEU A 248       9.402  -3.238  -6.559  1.00 22.91           O
ATOM   3627  CB  LEU A 248       7.152  -3.009  -8.220  1.00 22.91           C
ATOM   3628 1HB  LEU A 248       6.916  -2.947  -7.160  1.00 22.91           H
ATOM   3629 2HB  LEU A 248       7.607  -2.064  -8.519  1.00 22.91           H
ATOM   3630  CG  LEU A 248       5.824  -3.184  -8.979  1.00 22.91           C
ATOM   3631  HG  LEU A 248       5.505  -4.222  -8.917  1.00 22.91           H
ATOM   3632  CD1 LEU A 248       4.746  -2.348  -8.320  1.00 22.91           C
ATOM   3633 1HD1 LEU A 248       3.826  -2.408  -8.900  1.00 22.91           H
ATOM   3634 2HD1 LEU A 248       5.063  -1.309  -8.247  1.00 22.91           H
ATOM   3635 3HD1 LEU A 248       4.544  -2.740  -7.323  1.00 22.91           H
ATOM   3636  CD2 LEU A 248       5.958  -2.811 -10.451  1.00 22.91           C
ATOM   3637 1HD2 LEU A 248       5.013  -3.003 -10.960  1.00 22.91           H
ATOM   3638 2HD2 LEU A 248       6.730  -3.416 -10.923  1.00 22.91           H
ATOM   3639 3HD2 LEU A 248       6.208  -1.755 -10.551  1.00 22.91           H
ATOM   3640  N   LYS A 249      10.562  -4.418  -8.055  1.00  2.84           N
ATOM   3641  H   LYS A 249      10.528  -4.947  -8.916  1.00  2.84           H
ATOM   3642  CA  LYS A 249      11.811  -4.384  -7.278  1.00  2.84           C
ATOM   3643  HA  LYS A 249      11.558  -4.648  -6.254  1.00  2.84           H
ATOM   3644  C   LYS A 249      12.577  -3.066  -7.160  1.00  2.84           C
ATOM   3645  O   LYS A 249      13.318  -2.882  -6.206  1.00  2.84           O
ATOM   3646  CB  LYS A 249      12.784  -5.444  -7.813  1.00  2.84           C
ATOM   3647 1HB  LYS A 249      13.032  -5.194  -8.844  1.00  2.84           H
ATOM   3648 2HB  LYS A 249      13.701  -5.389  -7.224  1.00  2.84           H
ATOM   3649  CG  LYS A 249      12.286  -6.897  -7.774  1.00  2.84           C
ATOM   3650 1HG  LYS A 249      11.386  -6.993  -8.380  1.00  2.84           H
ATOM   3651 2HG  LYS A 249      13.060  -7.533  -8.203  1.00  2.84           H
ATOM   3652  CD  LYS A 249      11.989  -7.381  -6.356  1.00  2.84           C
ATOM   3653 1HD  LYS A 249      12.858  -7.187  -5.725  1.00  2.84           H
ATOM   3654 2HD  LYS A 249      11.132  -6.836  -5.963  1.00  2.84           H
ATOM   3655  CE  LYS A 249      11.674  -8.868  -6.327  1.00  2.84           C
ATOM   3656 1HE  LYS A 249      10.820  -9.062  -6.978  1.00  2.84           H
ATOM   3657 2HE  LYS A 249      12.537  -9.424  -6.700  1.00  2.84           H
ATOM   3658  NZ  LYS A 249      11.352  -9.315  -4.929  1.00  2.84           N
ATOM   3659 1HZ  LYS A 249      11.119 -10.297  -4.916  1.00  2.84           H
ATOM   3660 2HZ  LYS A 249      10.556  -8.787  -4.571  1.00  2.84           H
ATOM   3661 3HZ  LYS A 249      12.139  -9.146  -4.319  1.00  2.84           H
ATOM   3662  N   SER A 250      12.460  -2.163  -8.121  1.00 -1.33           N
ATOM   3663  H   SER A 250      11.838  -2.329  -8.892  1.00 -1.33           H
ATOM   3664  CA  SER A 250      13.196  -0.896  -8.035  1.00 -1.33           C
ATOM   3665  HA  SER A 250      14.133  -1.049  -7.503  1.00 -1.33           H
ATOM   3666  C   SER A 250      12.326   0.114  -7.295  1.00 -1.33           C
ATOM   3667  O   SER A 250      11.167   0.273  -7.672  1.00 -1.33           O
ATOM   3668  CB  SER A 250      13.508  -0.341  -9.423  1.00 -1.33           C
ATOM   3669 1HB  SER A 250      14.228  -0.992  -9.919  1.00 -1.33           H
ATOM   3670 2HB  SER A 250      12.590  -0.319 -10.004  1.00 -1.33           H
ATOM   3671  OG  SER A 250      14.025   0.979  -9.331  1.00 -1.33           O
ATOM   3672  HG  SER A 250      14.500   1.184 -10.143  1.00 -1.33           H
ATOM   3673  N   PRO A 251      12.853   0.837  -6.285  1.00  1.34           N
ATOM   3674  CA  PRO A 251      11.986   1.810  -5.598  1.00  1.34           C
ATOM   3675  HA  PRO A 251      11.155   1.288  -5.124  1.00  1.34           H
ATOM   3676  C   PRO A 251      11.441   2.936  -6.476  1.00  1.34           C
ATOM   3677  O   PRO A 251      10.374   3.479  -6.227  1.00  1.34           O
ATOM   3678  CB  PRO A 251      12.910   2.403  -4.529  1.00  1.34           C
ATOM   3679 1HB  PRO A 251      13.370   3.321  -4.896  1.00  1.34           H
ATOM   3680 2HB  PRO A 251      12.363   2.594  -3.606  1.00  1.34           H
ATOM   3681  CG  PRO A 251      13.942   1.366  -4.319  1.00  1.34           C
ATOM   3682 1HG  PRO A 251      14.847   1.793  -3.885  1.00  1.34           H
ATOM   3683 2HG  PRO A 251      13.546   0.574  -3.682  1.00  1.34           H
ATOM   3684  CD  PRO A 251      14.202   0.831  -5.689  1.00  1.34           C
ATOM   3685 1HD  PRO A 251      14.870   1.493  -6.243  1.00  1.34           H
ATOM   3686 2HD  PRO A 251      14.609  -0.179  -5.629  1.00  1.34           H
ATOM   3687  N   GLN A 252      12.158   3.282  -7.533  1.00 -9.84           N
ATOM   3688  H   GLN A 252      13.049   2.843  -7.709  1.00 -9.84           H
ATOM   3689  CA  GLN A 252      11.681   4.319  -8.444  1.00 -9.84           C
ATOM   3690  HA  GLN A 252      11.360   5.188  -7.869  1.00 -9.84           H
ATOM   3691  C   GLN A 252      10.482   3.787  -9.235  1.00 -9.84           C
ATOM   3692  O   GLN A 252       9.473   4.459  -9.435  1.00 -9.84           O
ATOM   3693  CB  GLN A 252      12.833   4.716  -9.371  1.00 -9.84           C
ATOM   3694 1HB  GLN A 252      13.168   3.824  -9.899  1.00 -9.84           H
ATOM   3695 2HB  GLN A 252      12.473   5.438 -10.104  1.00 -9.84           H
ATOM   3696  CG  GLN A 252      14.024   5.325  -8.617  1.00 -9.84           C
ATOM   3697 1HG  GLN A 252      13.706   6.250  -8.135  1.00 -9.84           H
ATOM   3698 2HG  GLN A 252      14.360   4.635  -7.844  1.00 -9.84           H
ATOM   3699  CD  GLN A 252      15.209   5.620  -9.512  1.00 -9.84           C
ATOM   3700  OE1 GLN A 252      15.305   5.131 -10.627  1.00 -9.84           O
ATOM   3701  NE2 GLN A 252      16.145   6.378  -9.013  1.00 -9.84           N
ATOM   3702 1HE2 GLN A 252      16.933   6.609  -9.588  1.00 -9.84           H
ATOM   3703 2HE2 GLN A 252      16.080   6.702  -8.048  1.00 -9.84           H
ATOM   3704  N   VAL A 253      10.565   2.523  -9.624  1.00-13.86           N
ATOM   3705  H   VAL A 253      11.391   1.990  -9.405  1.00-13.86           H
ATOM   3706  CA  VAL A 253       9.475   1.875 -10.350  1.00-13.86           C
ATOM   3707  HA  VAL A 253       9.130   2.545 -11.138  1.00-13.86           H
ATOM   3708  C   VAL A 253       8.309   1.656  -9.390  1.00-13.86           C
ATOM   3709  O   VAL A 253       7.167   1.792  -9.794  1.00-13.86           O
ATOM   3710  CB  VAL A 253       9.951   0.551 -11.015  1.00-13.86           C
ATOM   3711  HB  VAL A 253      10.341  -0.111 -10.243  1.00-13.86           H
ATOM   3712  CG1 VAL A 253       8.815  -0.174 -11.745  1.00-13.86           C
ATOM   3713 1HG1 VAL A 253       9.194  -1.074 -12.229  1.00-13.86           H
ATOM   3714 2HG1 VAL A 253       8.374   0.481 -12.500  1.00-13.86           H
ATOM   3715 3HG1 VAL A 253       8.043  -0.462 -11.034  1.00-13.86           H
ATOM   3716  CG2 VAL A 253      11.077   0.851 -12.027  1.00-13.86           C
ATOM   3717 1HG2 VAL A 253      11.417  -0.075 -12.490  1.00-13.86           H
ATOM   3718 2HG2 VAL A 253      11.923   1.327 -11.535  1.00-13.86           H
ATOM   3719 3HG2 VAL A 253      10.706   1.520 -12.808  1.00-13.86           H
ATOM   3720  N   VAL A 254       8.576   1.409  -8.113  1.00 15.97           N
ATOM   3721  H   VAL A 254       9.536   1.276  -7.818  1.00 15.97           H
ATOM   3722  CA  VAL A 254       7.517   1.347  -7.101  1.00 15.97           C
ATOM   3723  HA  VAL A 254       6.827   0.547  -7.363  1.00 15.97           H
ATOM   3724  C   VAL A 254       6.709   2.638  -7.097  1.00 15.97           C
ATOM   3725  O   VAL A 254       5.492   2.566  -7.138  1.00 15.97           O
ATOM   3726  CB  VAL A 254       8.092   1.065  -5.675  1.00 15.97           C
ATOM   3727  HB  VAL A 254       8.966   1.680  -5.528  1.00 15.97           H
ATOM   3728  CG1 VAL A 254       7.117   1.414  -4.558  1.00 15.97           C
ATOM   3729 1HG1 VAL A 254       7.501   1.047  -3.606  1.00 15.97           H
ATOM   3730 2HG1 VAL A 254       6.142   0.977  -4.749  1.00 15.97           H
ATOM   3731 3HG1 VAL A 254       7.013   2.497  -4.485  1.00 15.97           H
ATOM   3732  CG2 VAL A 254       8.515  -0.385  -5.549  1.00 15.97           C
ATOM   3733 1HG2 VAL A 254       8.976  -0.558  -4.574  1.00 15.97           H
ATOM   3734 2HG2 VAL A 254       9.249  -0.632  -6.313  1.00 15.97           H
ATOM   3735 3HG2 VAL A 254       7.655  -1.041  -5.663  1.00 15.97           H
ATOM   3736  N   CYS A 255       7.326   3.810  -7.095  1.00 -6.29           N
ATOM   3737  H   CYS A 255       8.339   3.859  -7.080  1.00 -6.29           H
ATOM   3738  CA  CYS A 255       6.548   5.048  -7.063  1.00 -6.29           C
ATOM   3739  HA  CYS A 255       5.795   4.961  -6.280  1.00 -6.29           H
ATOM   3740  C   CYS A 255       5.817   5.352  -8.367  1.00 -6.29           C
ATOM   3741  O   CYS A 255       4.664   5.796  -8.362  1.00 -6.29           O
ATOM   3742  CB  CYS A 255       7.476   6.194  -6.694  1.00 -6.29           C
ATOM   3743 1HB  CYS A 255       8.285   6.258  -7.424  1.00 -6.29           H
ATOM   3744 2HB  CYS A 255       6.918   7.131  -6.696  1.00 -6.29           H
ATOM   3745  SG  CYS A 255       8.157   5.898  -5.059  1.00 -6.29           S
ATOM   3746  HG  CYS A 255       6.996   6.022  -4.395  1.00 -6.29           H
ATOM   3747  N   GLU A 256       6.440   5.080  -9.501  1.00-11.07           N
ATOM   3748  H   GLU A 256       7.402   4.751  -9.497  1.00-11.07           H
ATOM   3749  CA  GLU A 256       5.753   5.300 -10.771  1.00-11.07           C
ATOM   3750  HA  GLU A 256       5.355   6.315 -10.762  1.00-11.07           H
ATOM   3751  C   GLU A 256       4.575   4.329 -10.940  1.00-11.07           C
ATOM   3752  O   GLU A 256       3.479   4.701 -11.383  1.00-11.07           O
ATOM   3753  CB  GLU A 256       6.753   5.201 -11.920  1.00-11.07           C
ATOM   3754 1HB  GLU A 256       7.646   5.751 -11.630  1.00-11.07           H
ATOM   3755 2HB  GLU A 256       7.029   4.160 -12.094  1.00-11.07           H
ATOM   3756  CG  GLU A 256       6.220   5.817 -13.191  1.00-11.07           C
ATOM   3757 1HG  GLU A 256       5.564   5.107 -13.695  1.00-11.07           H
ATOM   3758 2HG  GLU A 256       5.632   6.694 -12.919  1.00-11.07           H
ATOM   3759  CD  GLU A 256       7.319   6.273 -14.126  1.00-11.07           C
ATOM   3760  OE1 GLU A 256       7.597   7.495 -14.139  1.00-11.07           O
ATOM   3761  OE2 GLU A 256       7.857   5.451 -14.889  1.00-11.07           O
ATOM   3762  N   ALA A 257       4.753   3.095 -10.492  1.00-14.30           N
ATOM   3763  H   ALA A 257       5.665   2.813 -10.142  1.00-14.30           H
ATOM   3764  CA  ALA A 257       3.673   2.115 -10.490  1.00-14.30           C
ATOM   3765  HA  ALA A 257       3.174   2.154 -11.458  1.00-14.30           H
ATOM   3766  C   ALA A 257       2.634   2.421  -9.411  1.00-14.30           C
ATOM   3767  O   ALA A 257       1.467   2.121  -9.601  1.00-14.30           O
ATOM   3768  CB  ALA A 257       4.232   0.714 -10.300  1.00-14.30           C
ATOM   3769 1HB  ALA A 257       4.938   0.490 -11.100  1.00-14.30           H
ATOM   3770 2HB  ALA A 257       3.418  -0.012 -10.324  1.00-14.30           H
ATOM   3771 3HB  ALA A 257       4.744   0.654  -9.339  1.00-14.30           H
ATOM   3772  N   ALA A 258       3.017   3.034  -8.301  1.00-23.69           N
ATOM   3773  H   ALA A 258       4.005   3.197  -8.134  1.00-23.69           H
ATOM   3774  CA  ALA A 258       2.056   3.445  -7.280  1.00-23.69           C
ATOM   3775  HA  ALA A 258       1.430   2.591  -7.020  1.00-23.69           H
ATOM   3776  C   ALA A 258       1.164   4.535  -7.864  1.00-23.69           C
ATOM   3777  O   ALA A 258      -0.043   4.554  -7.638  1.00-23.69           O
ATOM   3778  CB  ALA A 258       2.782   3.946  -6.019  1.00-23.69           C
ATOM   3779 1HB  ALA A 258       3.442   3.166  -5.636  1.00-23.69           H
ATOM   3780 2HB  ALA A 258       2.053   4.196  -5.252  1.00-23.69           H
ATOM   3781 3HB  ALA A 258       3.372   4.831  -6.250  1.00-23.69           H
ATOM   3782  N   SER A 259       1.751   5.397  -8.681  1.00-14.29           N
ATOM   3783  H   SER A 259       2.758   5.354  -8.809  1.00-14.29           H
ATOM   3784  CA  SER A 259       0.979   6.413  -9.390  1.00-14.29           C
ATOM   3785  HA  SER A 259       0.401   6.983  -8.662  1.00-14.29           H
ATOM   3786  C   SER A 259       0.011   5.740 -10.366  1.00-14.29           C
ATOM   3787  O   SER A 259      -1.153   6.116 -10.470  1.00-14.29           O
ATOM   3788  CB  SER A 259       1.915   7.359 -10.149  1.00-14.29           C
ATOM   3789 1HB  SER A 259       2.448   6.804 -10.916  1.00-14.29           H
ATOM   3790 2HB  SER A 259       1.324   8.133 -10.633  1.00-14.29           H
ATOM   3791  OG  SER A 259       2.861   7.967  -9.289  1.00-14.29           O
ATOM   3792  HG  SER A 259       3.503   7.307  -8.998  1.00-14.29           H
ATOM   3793  N   ALA A 260       0.463   4.711 -11.070  1.00-23.32           N
ATOM   3794  H   ALA A 260       1.433   4.424 -10.974  1.00-23.32           H
ATOM   3795  CA  ALA A 260      -0.408   3.990 -11.999  1.00-23.32           C
ATOM   3796  HA  ALA A 260      -0.886   4.718 -12.656  1.00-23.32           H
ATOM   3797  C   ALA A 260      -1.521   3.212 -11.273  1.00-23.32           C
ATOM   3798  O   ALA A 260      -2.667   3.189 -11.718  1.00-23.32           O
ATOM   3799  CB  ALA A 260       0.440   3.043 -12.861  1.00-23.32           C
ATOM   3800 1HB  ALA A 260       1.229   3.603 -13.368  1.00-23.32           H
ATOM   3801 2HB  ALA A 260      -0.192   2.563 -13.609  1.00-23.32           H
ATOM   3802 3HB  ALA A 260       0.895   2.273 -12.237  1.00-23.32           H
ATOM   3803  N   GLY A 261      -1.192   2.586 -10.153  1.00-11.24           N
ATOM   3804  H   GLY A 261      -0.225   2.593  -9.841  1.00-11.24           H
ATOM   3805  CA  GLY A 261      -2.165   1.834  -9.379  1.00-11.24           C
ATOM   3806 1HA  GLY A 261      -2.674   1.130 -10.035  1.00-11.24           H
ATOM   3807 2HA  GLY A 261      -1.650   1.276  -8.596  1.00-11.24           H
ATOM   3808  C   GLY A 261      -3.195   2.736  -8.739  1.00-11.24           C
ATOM   3809  O   GLY A 261      -4.386   2.422  -8.758  1.00-11.24           O
ATOM   3810  N   LEU A 262      -2.778   3.887  -8.227  1.00-17.44           N
ATOM   3811  H   LEU A 262      -1.786   4.105  -8.194  1.00-17.44           H
ATOM   3812  CA  LEU A 262      -3.734   4.848  -7.684  1.00-17.44           C
ATOM   3813  HA  LEU A 262      -4.368   4.335  -6.961  1.00-17.44           H
ATOM   3814  C   LEU A 262      -4.609   5.360  -8.815  1.00-17.44           C
ATOM   3815  O   LEU A 262      -5.806   5.517  -8.636  1.00-17.44           O
ATOM   3816  CB  LEU A 262      -3.047   6.029  -6.991  1.00-17.44           C
ATOM   3817 1HB  LEU A 262      -2.331   5.641  -6.268  1.00-17.44           H
ATOM   3818 2HB  LEU A 262      -2.500   6.596  -7.744  1.00-17.44           H
ATOM   3819  CG  LEU A 262      -4.012   6.983  -6.259  1.00-17.44           C
ATOM   3820  HG  LEU A 262      -4.792   7.285  -6.954  1.00-17.44           H
ATOM   3821  CD1 LEU A 262      -4.676   6.332  -5.039  1.00-17.44           C
ATOM   3822 1HD1 LEU A 262      -5.305   7.061  -4.526  1.00-17.44           H
ATOM   3823 2HD1 LEU A 262      -3.916   5.964  -4.350  1.00-17.44           H
ATOM   3824 3HD1 LEU A 262      -5.309   5.503  -5.355  1.00-17.44           H
ATOM   3825  CD2 LEU A 262      -3.296   8.242  -5.816  1.00-17.44           C
ATOM   3826 1HD2 LEU A 262      -4.016   8.940  -5.388  1.00-17.44           H
ATOM   3827 2HD2 LEU A 262      -2.822   8.714  -6.676  1.00-17.44           H
ATOM   3828 3HD2 LEU A 262      -2.540   8.002  -5.068  1.00-17.44           H
ATOM   3829  N   LEU A 263      -4.055   5.554 -10.004  1.00-13.65           N
ATOM   3830  H   LEU A 263      -3.055   5.438 -10.131  1.00-13.65           H
ATOM   3831  CA  LEU A 263      -4.890   5.951 -11.133  1.00-13.65           C
ATOM   3832  HA  LEU A 263      -5.418   6.860 -10.844  1.00-13.65           H
ATOM   3833  C   LEU A 263      -5.937   4.887 -11.431  1.00-13.65           C
ATOM   3834  O   LEU A 263      -7.093   5.228 -11.613  1.00-13.65           O
ATOM   3835  CB  LEU A 263      -4.054   6.239 -12.383  1.00-13.65           C
ATOM   3836 1HB  LEU A 263      -3.254   6.905 -12.090  1.00-13.65           H
ATOM   3837 2HB  LEU A 263      -3.600   5.306 -12.711  1.00-13.65           H
ATOM   3838  CG  LEU A 263      -4.771   6.860 -13.592  1.00-13.65           C
ATOM   3839  HG  LEU A 263      -5.538   6.167 -13.925  1.00-13.65           H
ATOM   3840  CD1 LEU A 263      -5.439   8.199 -13.298  1.00-13.65           C
ATOM   3841 1HD1 LEU A 263      -5.902   8.594 -14.205  1.00-13.65           H
ATOM   3842 2HD1 LEU A 263      -4.703   8.917 -12.937  1.00-13.65           H
ATOM   3843 3HD1 LEU A 263      -6.221   8.072 -12.549  1.00-13.65           H
ATOM   3844  CD2 LEU A 263      -3.770   7.049 -14.731  1.00-13.65           C
ATOM   3845 1HD2 LEU A 263      -4.275   7.463 -15.604  1.00-13.65           H
ATOM   3846 2HD2 LEU A 263      -3.322   6.091 -14.996  1.00-13.65           H
ATOM   3847 3HD2 LEU A 263      -2.986   7.741 -14.424  1.00-13.65           H
ATOM   3848  N   LYS A 264      -5.592   3.605 -11.420  1.00 -4.87           N
ATOM   3849  H   LYS A 264      -4.623   3.345 -11.256  1.00 -4.87           H
ATOM   3850  CA  LYS A 264      -6.609   2.565 -11.630  1.00 -4.87           C
ATOM   3851  HA  LYS A 264      -7.154   2.790 -12.538  1.00 -4.87           H
ATOM   3852  C   LYS A 264      -7.644   2.540 -10.513  1.00 -4.87           C
ATOM   3853  O   LYS A 264      -8.835   2.379 -10.778  1.00 -4.87           O
ATOM   3854  CB  LYS A 264      -5.994   1.175 -11.777  1.00 -4.87           C
ATOM   3855 1HB  LYS A 264      -5.392   0.960 -10.896  1.00 -4.87           H
ATOM   3856 2HB  LYS A 264      -6.819   0.464 -11.815  1.00 -4.87           H
ATOM   3857  CG  LYS A 264      -5.152   0.975 -13.035  1.00 -4.87           C
ATOM   3858 1HG  LYS A 264      -5.704   1.397 -13.875  1.00 -4.87           H
ATOM   3859 2HG  LYS A 264      -4.210   1.510 -12.940  1.00 -4.87           H
ATOM   3860  CD  LYS A 264      -4.873  -0.502 -13.363  1.00 -4.87           C
ATOM   3861 1HD  LYS A 264      -5.809  -1.059 -13.310  1.00 -4.87           H
ATOM   3862 2HD  LYS A 264      -4.517  -0.549 -14.393  1.00 -4.87           H
ATOM   3863  CE  LYS A 264      -3.826  -1.209 -12.490  1.00 -4.87           C
ATOM   3864 1HE  LYS A 264      -3.593  -2.166 -12.963  1.00 -4.87           H
ATOM   3865 2HE  LYS A 264      -2.909  -0.617 -12.484  1.00 -4.87           H
ATOM   3866  NZ  LYS A 264      -4.231  -1.491 -11.073  1.00 -4.87           N
ATOM   3867 1HZ  LYS A 264      -3.566  -2.137 -10.649  1.00 -4.87           H
ATOM   3868 2HZ  LYS A 264      -5.160  -1.901 -11.039  1.00 -4.87           H
ATOM   3869 3HZ  LYS A 264      -4.242  -0.641 -10.532  1.00 -4.87           H
ATOM   3870  N   THR A 265      -7.203   2.778  -9.289  1.00-15.61           N
ATOM   3871  H   THR A 265      -6.208   2.890  -9.134  1.00-15.61           H
ATOM   3872  CA  THR A 265      -8.114   2.872  -8.154  1.00-15.61           C
ATOM   3873  HA  THR A 265      -8.668   1.937  -8.071  1.00-15.61           H
ATOM   3874  C   THR A 265      -9.100   4.014  -8.392  1.00-15.61           C
ATOM   3875  O   THR A 265     -10.308   3.836  -8.284  1.00-15.61           O
ATOM   3876  CB  THR A 265      -7.338   3.135  -6.836  1.00-15.61           C
ATOM   3877  HB  THR A 265      -6.870   4.116  -6.876  1.00-15.61           H
ATOM   3878  OG1 THR A 265      -6.323   2.143  -6.666  1.00-15.61           O
ATOM   3879  HG1 THR A 265      -5.674   2.225  -7.372  1.00-15.61           H
ATOM   3880  CG2 THR A 265      -8.223   3.060  -5.622  1.00-15.61           C
ATOM   3881 1HG2 THR A 265      -7.610   3.187  -4.730  1.00-15.61           H
ATOM   3882 2HG2 THR A 265      -8.707   2.083  -5.584  1.00-15.61           H
ATOM   3883 3HG2 THR A 265      -8.976   3.846  -5.654  1.00-15.61           H
ATOM   3884  N   LEU A 266      -8.605   5.184  -8.771  1.00 -7.06           N
ATOM   3885  H   LEU A 266      -7.599   5.289  -8.881  1.00 -7.06           H
ATOM   3886  CA  LEU A 266      -9.460   6.351  -8.976  1.00 -7.06           C
ATOM   3887  HA  LEU A 266     -10.130   6.433  -8.125  1.00 -7.06           H
ATOM   3888  C   LEU A 266     -10.338   6.243 -10.215  1.00 -7.06           C
ATOM   3889  O   LEU A 266     -11.448   6.758 -10.211  1.00 -7.06           O
ATOM   3890  CB  LEU A 266      -8.619   7.627  -9.049  1.00 -7.06           C
ATOM   3891 1HB  LEU A 266      -7.864   7.488  -9.823  1.00 -7.06           H
ATOM   3892 2HB  LEU A 266      -9.272   8.443  -9.360  1.00 -7.06           H
ATOM   3893  CG  LEU A 266      -7.920   8.055  -7.748  1.00 -7.06           C
ATOM   3894  HG  LEU A 266      -7.329   7.223  -7.371  1.00 -7.06           H
ATOM   3895  CD1 LEU A 266      -6.978   9.207  -8.055  1.00 -7.06           C
ATOM   3896 1HD1 LEU A 266      -6.450   9.498  -7.146  1.00 -7.06           H
ATOM   3897 2HD1 LEU A 266      -7.539  10.059  -8.436  1.00 -7.06           H
ATOM   3898 3HD1 LEU A 266      -6.240   8.892  -8.793  1.00 -7.06           H
ATOM   3899  CD2 LEU A 266      -8.906   8.480  -6.653  1.00 -7.06           C
ATOM   3900 1HD2 LEU A 266      -8.354   8.815  -5.774  1.00 -7.06           H
ATOM   3901 2HD2 LEU A 266      -9.527   7.633  -6.361  1.00 -7.06           H
ATOM   3902 3HD2 LEU A 266      -9.543   9.292  -7.008  1.00 -7.06           H
ATOM   3903  N   ARG A 267      -9.892   5.532 -11.242  1.00  3.67           N
ATOM   3904  H   ARG A 267      -8.942   5.174 -11.220  1.00  3.67           H
ATOM   3905  CA  ARG A 267     -10.742   5.240 -12.402  1.00  3.67           C
ATOM   3906  HA  ARG A 267     -11.101   6.167 -12.845  1.00  3.67           H
ATOM   3907  C   ARG A 267     -11.971   4.464 -11.950  1.00  3.67           C
ATOM   3908  O   ARG A 267     -13.076   4.768 -12.369  1.00  3.67           O
ATOM   3909  CB  ARG A 267      -9.977   4.432 -13.457  1.00  3.67           C
ATOM   3910 1HB  ARG A 267      -9.494   3.595 -12.957  1.00  3.67           H
ATOM   3911 2HB  ARG A 267     -10.696   4.027 -14.170  1.00  3.67           H
ATOM   3912  CG  ARG A 267      -8.919   5.209 -14.246  1.00  3.67           C
ATOM   3913 1HG  ARG A 267      -9.413   5.853 -14.968  1.00  3.67           H
ATOM   3914 2HG  ARG A 267      -8.336   5.836 -13.579  1.00  3.67           H
ATOM   3915  CD  ARG A 267      -7.987   4.233 -14.965  1.00  3.67           C
ATOM   3916 1HD  ARG A 267      -7.492   3.620 -14.219  1.00  3.67           H
ATOM   3917 2HD  ARG A 267      -8.583   3.580 -15.599  1.00  3.67           H
ATOM   3918  NE  ARG A 267      -6.959   4.882 -15.790  1.00  3.67           N
ATOM   3919  HE  ARG A 267      -7.019   5.882 -15.877  1.00  3.67           H
ATOM   3920  CZ  ARG A 267      -5.990   4.267 -16.459  1.00  3.67           C
ATOM   3921  NH1 ARG A 267      -5.161   4.975 -17.172  1.00  3.67           N
ATOM   3922 1HH1 ARG A 267      -5.279   5.972 -17.233  1.00  3.67           H
ATOM   3923 2HH1 ARG A 267      -4.433   4.516 -17.695  1.00  3.67           H
ATOM   3924  NH2 ARG A 267      -5.823   2.969 -16.464  1.00  3.67           N
ATOM   3925 1HH2 ARG A 267      -6.462   2.390 -15.946  1.00  3.67           H
ATOM   3926 2HH2 ARG A 267      -5.081   2.550 -17.010  1.00  3.67           H
ATOM   3927  N   PHE A 268     -11.795   3.492 -11.068  1.00 17.64           N
ATOM   3928  H   PHE A 268     -10.864   3.267 -10.737  1.00 17.64           H
ATOM   3929  CA  PHE A 268     -12.940   2.732 -10.575  1.00 17.64           C
ATOM   3930  HA  PHE A 268     -13.560   2.458 -11.428  1.00 17.64           H
ATOM   3931  C   PHE A 268     -13.801   3.563  -9.619  1.00 17.64           C
ATOM   3932  O   PHE A 268     -15.021   3.618  -9.755  1.00 17.64           O
ATOM   3933  CB  PHE A 268     -12.457   1.450  -9.890  1.00 17.64           C
ATOM   3934 1HB  PHE A 268     -11.750   0.955 -10.556  1.00 17.64           H
ATOM   3935 2HB  PHE A 268     -11.937   1.705  -8.968  1.00 17.64           H
ATOM   3936  CG  PHE A 268     -13.566   0.482  -9.582  1.00 17.64           C
ATOM   3937  CD1 PHE A 268     -14.066  -0.357 -10.595  1.00 17.64           C
ATOM   3938  HD1 PHE A 268     -13.646  -0.310 -11.590  1.00 17.64           H
ATOM   3939  CD2 PHE A 268     -14.126   0.409  -8.294  1.00 17.64           C
ATOM   3940  HD2 PHE A 268     -13.759   1.055  -7.508  1.00 17.64           H
ATOM   3941  CE1 PHE A 268     -15.128  -1.259 -10.333  1.00 17.64           C
ATOM   3942  HE1 PHE A 268     -15.511  -1.890 -11.123  1.00 17.64           H
ATOM   3943  CE2 PHE A 268     -15.179  -0.501  -8.017  1.00 17.64           C
ATOM   3944  HE2 PHE A 268     -15.599  -0.563  -7.024  1.00 17.64           H
ATOM   3945  CZ  PHE A 268     -15.689  -1.321  -9.042  1.00 17.64           C
ATOM   3946  HZ  PHE A 268     -16.511  -1.992  -8.838  1.00 17.64           H
ATOM   3947  N   VAL A 269     -13.163   4.252  -8.682  1.00  1.82           N
ATOM   3948  H   VAL A 269     -12.149   4.194  -8.632  1.00  1.82           H
ATOM   3949  CA  VAL A 269     -13.862   5.075  -7.688  1.00  1.82           C
ATOM   3950  HA  VAL A 269     -14.538   4.442  -7.116  1.00  1.82           H
ATOM   3951  C   VAL A 269     -14.714   6.164  -8.317  1.00  1.82           C
ATOM   3952  O   VAL A 269     -15.885   6.312  -7.978  1.00  1.82           O
ATOM   3953  CB  VAL A 269     -12.822   5.720  -6.721  1.00  1.82           C
ATOM   3954  HB  VAL A 269     -12.013   6.121  -7.324  1.00  1.82           H
ATOM   3955  CG1 VAL A 269     -13.387   6.883  -5.900  1.00  1.82           C
ATOM   3956 1HG1 VAL A 269     -12.666   7.192  -5.144  1.00  1.82           H
ATOM   3957 2HG1 VAL A 269     -14.314   6.594  -5.412  1.00  1.82           H
ATOM   3958 3HG1 VAL A 269     -13.583   7.737  -6.547  1.00  1.82           H
ATOM   3959  CG2 VAL A 269     -12.244   4.663  -5.784  1.00  1.82           C
ATOM   3960 1HG2 VAL A 269     -11.423   5.099  -5.216  1.00  1.82           H
ATOM   3961 2HG2 VAL A 269     -11.861   3.814  -6.346  1.00  1.82           H
ATOM   3962 3HG2 VAL A 269     -13.012   4.310  -5.094  1.00  1.82           H
ATOM   3963  N   LYS A 270     -14.164   6.909  -9.265  1.00 12.01           N
ATOM   3964  H   LYS A 270     -13.216   6.716  -9.582  1.00 12.01           H
ATOM   3965  CA  LYS A 270     -14.886   8.046  -9.841  1.00 12.01           C
ATOM   3966  HA  LYS A 270     -15.410   8.570  -9.042  1.00 12.01           H
ATOM   3967  C   LYS A 270     -15.939   7.604 -10.838  1.00 12.01           C
ATOM   3968  O   LYS A 270     -16.711   8.428 -11.304  1.00 12.01           O
ATOM   3969  CB  LYS A 270     -13.915   9.029 -10.503  1.00 12.01           C
ATOM   3970 1HB  LYS A 270     -13.323   8.484 -11.238  1.00 12.01           H
ATOM   3971 2HB  LYS A 270     -14.491   9.794 -11.025  1.00 12.01           H
ATOM   3972  CG  LYS A 270     -12.963   9.705  -9.505  1.00 12.01           C
ATOM   3973 1HG  LYS A 270     -13.536  10.233  -8.743  1.00 12.01           H
ATOM   3974 2HG  LYS A 270     -12.370   8.933  -9.018  1.00 12.01           H
ATOM   3975  CD  LYS A 270     -12.004  10.678 -10.183  1.00 12.01           C
ATOM   3976 1HD  LYS A 270     -11.217  10.939  -9.475  1.00 12.01           H
ATOM   3977 2HD  LYS A 270     -11.547  10.171 -11.028  1.00 12.01           H
ATOM   3978  CE  LYS A 270     -12.676  11.972 -10.655  1.00 12.01           C
ATOM   3979 1HE  LYS A 270     -13.486  11.743 -11.351  1.00 12.01           H
ATOM   3980 2HE  LYS A 270     -13.094  12.486  -9.786  1.00 12.01           H
ATOM   3981  NZ  LYS A 270     -11.687  12.879 -11.323  1.00 12.01           N
ATOM   3982 1HZ  LYS A 270     -12.052  13.824 -11.377  1.00 12.01           H
ATOM   3983 2HZ  LYS A 270     -11.468  12.563 -12.259  1.00 12.01           H
ATOM   3984 3HZ  LYS A 270     -10.821  12.922 -10.794  1.00 12.01           H
ATOM   3985  N   TYR A 271     -15.995   6.319 -11.156  1.00 41.68           N
ATOM   3986  H   TYR A 271     -15.320   5.675 -10.768  1.00 41.68           H
ATOM   3987  CA  TYR A 271     -17.009   5.802 -12.073  1.00 41.68           C
ATOM   3988  HA  TYR A 271     -17.519   6.634 -12.556  1.00 41.68           H
ATOM   3989  C   TYR A 271     -18.087   5.007 -11.340  1.00 41.68           C
ATOM   3990  O   TYR A 271     -19.103   4.658 -11.940  1.00 41.68           O
ATOM   3991  CB  TYR A 271     -16.361   4.952 -13.170  1.00 41.68           C
ATOM   3992 1HB  TYR A 271     -15.657   4.258 -12.712  1.00 41.68           H
ATOM   3993 2HB  TYR A 271     -17.149   4.364 -13.634  1.00 41.68           H
ATOM   3994  CG  TYR A 271     -15.674   5.709 -14.303  1.00 41.68           C
ATOM   3995  CD1 TYR A 271     -15.337   7.085 -14.217  1.00 41.68           C
ATOM   3996  HD1 TYR A 271     -15.483   7.644 -13.311  1.00 41.68           H
ATOM   3997  CD2 TYR A 271     -15.406   5.041 -15.514  1.00 41.68           C
ATOM   3998  HD2 TYR A 271     -15.622   3.987 -15.602  1.00 41.68           H
ATOM   3999  CE1 TYR A 271     -14.805   7.776 -15.329  1.00 41.68           C
ATOM   4000  HE1 TYR A 271     -14.563   8.826 -15.250  1.00 41.68           H
ATOM   4001  CE2 TYR A 271     -14.882   5.740 -16.631  1.00 41.68           C
ATOM   4002  HE2 TYR A 271     -14.713   5.229 -17.564  1.00 41.68           H
ATOM   4003  CZ  TYR A 271     -14.604   7.105 -16.530  1.00 41.68           C
ATOM   4004  OH  TYR A 271     -14.118   7.801 -17.605  1.00 41.68           O
ATOM   4005  HH  TYR A 271     -13.728   8.647 -17.337  1.00 41.68           H
ATOM   4006  N   LEU A 272     -17.936   4.752 -10.047  1.00 -0.61           N
ATOM   4007  H   LEU A 272     -17.090   5.028  -9.563  1.00 -0.61           H
ATOM   4008  CA  LEU A 272     -19.018   4.116  -9.295  1.00 -0.61           C
ATOM   4009  HA  LEU A 272     -19.369   3.243  -9.839  1.00 -0.61           H
ATOM   4010  C   LEU A 272     -20.132   5.161  -9.217  1.00 -0.61           C
ATOM   4011  O   LEU A 272     -19.893   6.281  -8.764  1.00 -0.61           O
ATOM   4012  CB  LEU A 272     -18.548   3.699  -7.897  1.00 -0.61           C
ATOM   4013 1HB  LEU A 272     -17.885   4.478  -7.521  1.00 -0.61           H
ATOM   4014 2HB  LEU A 272     -19.416   3.652  -7.241  1.00 -0.61           H
ATOM   4015  CG  LEU A 272     -17.820   2.346  -7.811  1.00 -0.61           C
ATOM   4016  HG  LEU A 272     -17.082   2.291  -8.609  1.00 -0.61           H
ATOM   4017  CD1 LEU A 272     -17.093   2.230  -6.483  1.00 -0.61           C
ATOM   4018 1HD1 LEU A 272     -16.628   1.252  -6.394  1.00 -0.61           H
ATOM   4019 2HD1 LEU A 272     -17.784   2.378  -5.653  1.00 -0.61           H
ATOM   4020 3HD1 LEU A 272     -16.310   2.986  -6.444  1.00 -0.61           H
ATOM   4021  CD2 LEU A 272     -18.785   1.161  -7.951  1.00 -0.61           C
ATOM   4022 1HD2 LEU A 272     -18.222   0.228  -7.922  1.00 -0.61           H
ATOM   4023 2HD2 LEU A 272     -19.304   1.213  -8.905  1.00 -0.61           H
ATOM   4024 3HD2 LEU A 272     -19.516   1.167  -7.142  1.00 -0.61           H
ATOM   4025  N   PRO A 273     -21.357   4.845  -9.682  1.00  3.29           N
ATOM   4026  CA  PRO A 273     -22.231   6.008  -9.906  1.00  3.29           C
ATOM   4027  HA  PRO A 273     -21.699   6.768 -10.473  1.00  3.29           H
ATOM   4028  C   PRO A 273     -22.758   6.652  -8.630  1.00  3.29           C
ATOM   4029  O   PRO A 273     -23.106   7.825  -8.596  1.00  3.29           O
ATOM   4030  CB  PRO A 273     -23.357   5.427 -10.763  1.00  3.29           C
ATOM   4031 1HB  PRO A 273     -24.296   5.954 -10.588  1.00  3.29           H
ATOM   4032 2HB  PRO A 273     -23.084   5.479 -11.815  1.00  3.29           H
ATOM   4033  CG  PRO A 273     -23.440   4.001 -10.331  1.00  3.29           C
ATOM   4034 1HG  PRO A 273     -23.980   3.927  -9.387  1.00  3.29           H
ATOM   4035 2HG  PRO A 273     -23.921   3.389 -11.095  1.00  3.29           H
ATOM   4036  CD  PRO A 273     -21.994   3.596 -10.143  1.00  3.29           C
ATOM   4037 1HD  PRO A 273     -21.910   2.812  -9.389  1.00  3.29           H
ATOM   4038 2HD  PRO A 273     -21.555   3.273 -11.087  1.00  3.29           H
ATOM   4039  N   CYS A 274     -22.745   5.893  -7.548  1.00 22.12           N
ATOM   4040  H   CYS A 274     -22.462   4.928  -7.617  1.00 22.12           H
ATOM   4041  CA  CYS A 274     -23.161   6.391  -6.249  1.00 22.12           C
ATOM   4042  HA  CYS A 274     -24.114   6.911  -6.354  1.00 22.12           H
ATOM   4043  C   CYS A 274     -22.147   7.349  -5.620  1.00 22.12           C
ATOM   4044  O   CYS A 274     -22.444   8.025  -4.640  1.00 22.12           O
ATOM   4045  CB  CYS A 274     -23.341   5.179  -5.352  1.00 22.12           C
ATOM   4046 1HB  CYS A 274     -22.506   5.143  -4.654  1.00 22.12           H
ATOM   4047 2HB  CYS A 274     -24.258   5.311  -4.782  1.00 22.12           H
ATOM   4048  SG  CYS A 274     -23.405   3.608  -6.260  1.00 22.12           S
ATOM   4049  HG  CYS A 274     -23.576   2.820  -5.190  1.00 22.12           H
ATOM   4050  N   PHE A 275     -20.952   7.395  -6.194  1.00  0.34           N
ATOM   4051  H   PHE A 275     -20.755   6.796  -6.986  1.00  0.34           H
ATOM   4052  CA  PHE A 275     -19.898   8.309  -5.762  1.00  0.34           C
ATOM   4053  HA  PHE A 275     -20.019   8.556  -4.708  1.00  0.34           H
ATOM   4054  C   PHE A 275     -19.976   9.588  -6.587  1.00  0.34           C
ATOM   4055  O   PHE A 275     -19.714  10.679  -6.098  1.00  0.34           O
ATOM   4056  CB  PHE A 275     -18.541   7.636  -5.984  1.00  0.34           C
ATOM   4057 1HB  PHE A 275     -18.513   6.707  -5.420  1.00  0.34           H
ATOM   4058 2HB  PHE A 275     -18.435   7.395  -7.039  1.00  0.34           H
ATOM   4059  CG  PHE A 275     -17.367   8.477  -5.585  1.00  0.34           C
ATOM   4060  CD1 PHE A 275     -16.933   8.517  -4.248  1.00  0.34           C
ATOM   4061  HD1 PHE A 275     -17.473   7.972  -3.488  1.00  0.34           H
ATOM   4062  CD2 PHE A 275     -16.665   9.209  -6.559  1.00  0.34           C
ATOM   4063  HD2 PHE A 275     -17.005   9.201  -7.584  1.00  0.34           H
ATOM   4064  CE1 PHE A 275     -15.778   9.248  -3.891  1.00  0.34           C
ATOM   4065  HE1 PHE A 275     -15.442   9.265  -2.864  1.00  0.34           H
ATOM   4066  CE2 PHE A 275     -15.512   9.944  -6.217  1.00  0.34           C
ATOM   4067  HE2 PHE A 275     -14.985  10.511  -6.971  1.00  0.34           H
ATOM   4068  CZ  PHE A 275     -15.057   9.947  -4.885  1.00  0.34           C
ATOM   4069  HZ  PHE A 275     -14.169  10.500  -4.621  1.00  0.34           H
ATOM   4070  N   GLN A 276     -20.380   9.449  -7.842  1.00  0.07           N
ATOM   4071  H   GLN A 276     -20.630   8.533  -8.183  1.00  0.07           H
ATOM   4072  CA  GLN A 276     -20.442  10.576  -8.774  1.00  0.07           C
ATOM   4073  HA  GLN A 276     -19.467  11.062  -8.804  1.00  0.07           H
ATOM   4074  C   GLN A 276     -21.464  11.630  -8.361  1.00  0.07           C
ATOM   4075  O   GLN A 276     -21.294  12.810  -8.636  1.00  0.07           O
ATOM   4076  CB  GLN A 276     -20.783  10.064 -10.179  1.00  0.07           C
ATOM   4077 1HB  GLN A 276     -21.718   9.506 -10.140  1.00  0.07           H
ATOM   4078 2HB  GLN A 276     -20.917  10.920 -10.840  1.00  0.07           H
ATOM   4079  CG  GLN A 276     -19.694   9.178 -10.757  1.00  0.07           C
ATOM   4080 1HG  GLN A 276     -18.772   9.755 -10.768  1.00  0.07           H
ATOM   4081 2HG  GLN A 276     -19.545   8.313 -10.120  1.00  0.07           H
ATOM   4082  CD  GLN A 276     -19.972   8.693 -12.165  1.00  0.07           C
ATOM   4083  OE1 GLN A 276     -20.936   7.980 -12.433  1.00  0.07           O
ATOM   4084  NE2 GLN A 276     -19.115   9.052 -13.081  1.00  0.07           N
ATOM   4085 1HE2 GLN A 276     -19.298   8.823 -14.039  1.00  0.07           H
ATOM   4086 2HE2 GLN A 276     -18.270   9.532 -12.804  1.00  0.07           H
ATOM   4087  N   VAL A 277     -22.512  11.198  -7.676  1.00 -0.62           N
ATOM   4088  H   VAL A 277     -22.610  10.211  -7.495  1.00 -0.62           H
ATOM   4089  CA  VAL A 277     -23.559  12.102  -7.199  1.00 -0.62           C
ATOM   4090  HA  VAL A 277     -23.707  12.885  -7.942  1.00 -0.62           H
ATOM   4091  C   VAL A 277     -23.217  12.803  -5.880  1.00 -0.62           C
ATOM   4092  O   VAL A 277     -23.957  13.673  -5.426  1.00 -0.62           O
ATOM   4093  CB  VAL A 277     -24.904  11.338  -7.049  1.00 -0.62           C
ATOM   4094  HB  VAL A 277     -25.663  12.037  -6.699  1.00 -0.62           H
ATOM   4095  CG1 VAL A 277     -25.358  10.784  -8.411  1.00 -0.62           C
ATOM   4096 1HG1 VAL A 277     -26.348  10.340  -8.310  1.00 -0.62           H
ATOM   4097 2HG1 VAL A 277     -24.663  10.027  -8.775  1.00 -0.62           H
ATOM   4098 3HG1 VAL A 277     -25.415  11.598  -9.136  1.00 -0.62           H
ATOM   4099  CG2 VAL A 277     -24.798  10.184  -6.043  1.00 -0.62           C
ATOM   4100 1HG2 VAL A 277     -25.781   9.731  -5.909  1.00 -0.62           H
ATOM   4101 2HG2 VAL A 277     -24.463  10.558  -5.075  1.00 -0.62           H
ATOM   4102 3HG2 VAL A 277     -24.106   9.422  -6.398  1.00 -0.62           H
ATOM   4103  N   LEU A 278     -22.113  12.439  -5.242  1.00 -4.73           N
ATOM   4104  H   LEU A 278     -21.486  11.759  -5.653  1.00 -4.73           H
ATOM   4105  CA  LEU A 278     -21.742  13.081  -3.981  1.00 -4.73           C
ATOM   4106  HA  LEU A 278     -22.627  13.180  -3.356  1.00 -4.73           H
ATOM   4107  C   LEU A 278     -21.158  14.464  -4.257  1.00 -4.73           C
ATOM   4108  O   LEU A 278     -20.450  14.640  -5.254  1.00 -4.73           O
ATOM   4109  CB  LEU A 278     -20.673  12.270  -3.246  1.00 -4.73           C
ATOM   4110 1HB  LEU A 278     -19.885  12.047  -3.961  1.00 -4.73           H
ATOM   4111 2HB  LEU A 278     -20.237  12.908  -2.480  1.00 -4.73           H
ATOM   4112  CG  LEU A 278     -21.091  10.963  -2.566  1.00 -4.73           C
ATOM   4113  HG  LEU A 278     -21.631  10.345  -3.281  1.00 -4.73           H
ATOM   4114  CD1 LEU A 278     -19.843  10.215  -2.124  1.00 -4.73           C
ATOM   4115 1HD1 LEU A 278     -20.126   9.244  -1.720  1.00 -4.73           H
ATOM   4116 2HD1 LEU A 278     -19.302  10.783  -1.365  1.00 -4.73           H
ATOM   4117 3HD1 LEU A 278     -19.189  10.055  -2.983  1.00 -4.73           H
ATOM   4118  CD2 LEU A 278     -21.992  11.237  -1.353  1.00 -4.73           C
ATOM   4119 1HD2 LEU A 278     -22.186  10.307  -0.825  1.00 -4.73           H
ATOM   4120 2HD2 LEU A 278     -22.945  11.645  -1.692  1.00 -4.73           H
ATOM   4121 3HD2 LEU A 278     -21.513  11.940  -0.674  1.00 -4.73           H
ATOM   4122  N   PRO A 279     -21.363  15.434  -3.344  1.00-11.62           N
ATOM   4123  CA  PRO A 279     -20.573  16.663  -3.494  1.00-11.62           C
ATOM   4124  HA  PRO A 279     -20.816  17.170  -4.428  1.00-11.62           H
ATOM   4125  C   PRO A 279     -19.083  16.360  -3.411  1.00-11.62           C
ATOM   4126  O   PRO A 279     -18.689  15.385  -2.764  1.00-11.62           O
ATOM   4127  CB  PRO A 279     -20.992  17.498  -2.279  1.00-11.62           C
ATOM   4128 1HB  PRO A 279     -20.294  17.335  -1.457  1.00-11.62           H
ATOM   4129 2HB  PRO A 279     -21.042  18.557  -2.531  1.00-11.62           H
ATOM   4130  CG  PRO A 279     -22.330  16.977  -1.914  1.00-11.62           C
ATOM   4131 1HG  PRO A 279     -22.568  17.202  -0.874  1.00-11.62           H
ATOM   4132 2HG  PRO A 279     -23.086  17.392  -2.583  1.00-11.62           H
ATOM   4133  CD  PRO A 279     -22.204  15.499  -2.133  1.00-11.62           C
ATOM   4134 1HD  PRO A 279     -21.699  15.023  -1.292  1.00-11.62           H
ATOM   4135 2HD  PRO A 279     -23.184  15.053  -2.307  1.00-11.62           H
ATOM   4136  N   LEU A 280     -18.251  17.206  -4.007  1.00 -9.11           N
ATOM   4137  H   LEU A 280     -18.621  18.015  -4.481  1.00 -9.11           H
ATOM   4138  CA  LEU A 280     -16.799  17.000  -4.001  1.00 -9.11           C
ATOM   4139  HA  LEU A 280     -16.576  16.056  -4.496  1.00 -9.11           H
ATOM   4140  C   LEU A 280     -16.266  16.924  -2.576  1.00 -9.11           C
ATOM   4141  O   LEU A 280     -15.354  16.171  -2.282  1.00 -9.11           O
ATOM   4142  CB  LEU A 280     -16.096  18.138  -4.750  1.00 -9.11           C
ATOM   4143 1HB  LEU A 280     -16.527  18.203  -5.749  1.00 -9.11           H
ATOM   4144 2HB  LEU A 280     -16.323  19.068  -4.228  1.00 -9.11           H
ATOM   4145  CG  LEU A 280     -14.565  18.046  -4.892  1.00 -9.11           C
ATOM   4146  HG  LEU A 280     -14.127  17.997  -3.897  1.00 -9.11           H
ATOM   4147  CD1 LEU A 280     -14.105  16.818  -5.677  1.00 -9.11           C
ATOM   4148 1HD1 LEU A 280     -13.020  16.834  -5.776  1.00 -9.11           H
ATOM   4149 2HD1 LEU A 280     -14.556  16.810  -6.670  1.00 -9.11           H
ATOM   4150 3HD1 LEU A 280     -14.387  15.909  -5.147  1.00 -9.11           H
ATOM   4151  CD2 LEU A 280     -14.030  19.303  -5.572  1.00 -9.11           C
ATOM   4152 1HD2 LEU A 280     -12.943  19.257  -5.628  1.00 -9.11           H
ATOM   4153 2HD2 LEU A 280     -14.311  20.183  -4.994  1.00 -9.11           H
ATOM   4154 3HD2 LEU A 280     -14.436  19.389  -6.582  1.00 -9.11           H
ATOM   4155  N   ASP A 281     -16.906  17.638  -1.667  1.00-11.87           N
ATOM   4156  H   ASP A 281     -17.668  18.248  -1.953  1.00-11.87           H
ATOM   4157  CA  ASP A 281     -16.555  17.628  -0.252  1.00-11.87           C
ATOM   4158  HA  ASP A 281     -15.541  18.011  -0.137  1.00-11.87           H
ATOM   4159  C   ASP A 281     -16.642  16.229   0.347  1.00-11.87           C
ATOM   4160  O   ASP A 281     -15.777  15.788   1.094  1.00-11.87           O
ATOM   4161  CB  ASP A 281     -17.539  18.539   0.485  1.00-11.87           C
ATOM   4162 1HB  ASP A 281     -18.505  18.037   0.533  1.00-11.87           H
ATOM   4163 2HB  ASP A 281     -17.187  18.714   1.503  1.00-11.87           H
ATOM   4164  CG  ASP A 281     -17.748  19.853  -0.235  1.00-11.87           C
ATOM   4165  OD1 ASP A 281     -17.053  20.839   0.065  1.00-11.87           O
ATOM   4166  OD2 ASP A 281     -18.581  19.857  -1.178  1.00-11.87           O
ATOM   4167  N   GLN A 282     -17.681  15.496  -0.019  1.00 -7.31           N
ATOM   4168  H   GLN A 282     -18.325  15.865  -0.707  1.00 -7.31           H
ATOM   4169  CA  GLN A 282     -17.904  14.158   0.518  1.00 -7.31           C
ATOM   4170  HA  GLN A 282     -17.543  14.121   1.544  1.00 -7.31           H
ATOM   4171  C   GLN A 282     -17.116  13.129  -0.279  1.00 -7.31           C
ATOM   4172  O   GLN A 282     -16.687  12.115   0.268  1.00 -7.31           O
ATOM   4173  CB  GLN A 282     -19.401  13.845   0.525  1.00 -7.31           C
ATOM   4174 1HB  GLN A 282     -19.791  13.998  -0.480  1.00 -7.31           H
ATOM   4175 2HB  GLN A 282     -19.545  12.800   0.800  1.00 -7.31           H
ATOM   4176  CG  GLN A 282     -20.188  14.720   1.507  1.00 -7.31           C
ATOM   4177 1HG  GLN A 282     -19.941  15.768   1.346  1.00 -7.31           H
ATOM   4178 2HG  GLN A 282     -21.252  14.590   1.320  1.00 -7.31           H
ATOM   4179  CD  GLN A 282     -19.911  14.357   2.955  1.00 -7.31           C
ATOM   4180  OE1 GLN A 282     -20.473  13.401   3.477  1.00 -7.31           O
ATOM   4181  NE2 GLN A 282     -19.046  15.090   3.611  1.00 -7.31           N
ATOM   4182 1HE2 GLN A 282     -18.795  14.845   4.559  1.00 -7.31           H
ATOM   4183 2HE2 GLN A 282     -18.641  15.900   3.171  1.00 -7.31           H
ATOM   4184  N   GLN A 283     -16.839  13.430  -1.540  1.00-24.54           N
ATOM   4185  H   GLN A 283     -17.247  14.257  -1.964  1.00-24.54           H
ATOM   4186  CA  GLN A 283     -15.919  12.607  -2.321  1.00-24.54           C
ATOM   4187  HA  GLN A 283     -16.260  11.572  -2.306  1.00-24.54           H
ATOM   4188  C   GLN A 283     -14.536  12.669  -1.670  1.00-24.54           C
ATOM   4189  O   GLN A 283     -13.882  11.647  -1.487  1.00-24.54           O
ATOM   4190  CB  GLN A 283     -15.825  13.095  -3.772  1.00-24.54           C
ATOM   4191 1HB  GLN A 283     -15.575  14.152  -3.776  1.00-24.54           H
ATOM   4192 2HB  GLN A 283     -15.006  12.562  -4.250  1.00-24.54           H
ATOM   4193  CG  GLN A 283     -17.090  12.886  -4.605  1.00-24.54           C
ATOM   4194 1HG  GLN A 283     -17.361  11.831  -4.585  1.00-24.54           H
ATOM   4195 2HG  GLN A 283     -17.906  13.458  -4.174  1.00-24.54           H
ATOM   4196  CD  GLN A 283     -16.912  13.310  -6.051  1.00-24.54           C
ATOM   4197  OE1 GLN A 283     -15.822  13.252  -6.604  1.00-24.54           O
ATOM   4198  NE2 GLN A 283     -17.972  13.756  -6.670  1.00-24.54           N
ATOM   4199 1HE2 GLN A 283     -17.891  14.022  -7.634  1.00-24.54           H
ATOM   4200 2HE2 GLN A 283     -18.862  13.825  -6.188  1.00-24.54           H
ATOM   4201  N   LEU A 284     -14.112  13.859  -1.266  1.00 -2.07           N
ATOM   4202  H   LEU A 284     -14.684  14.680  -1.449  1.00 -2.07           H
ATOM   4203  CA  LEU A 284     -12.830  14.039  -0.589  1.00 -2.07           C
ATOM   4204  HA  LEU A 284     -12.037  13.613  -1.203  1.00 -2.07           H
ATOM   4205  C   LEU A 284     -12.813  13.335   0.752  1.00 -2.07           C
ATOM   4206  O   LEU A 284     -11.830  12.684   1.074  1.00 -2.07           O
ATOM   4207  CB  LEU A 284     -12.558  15.525  -0.338  1.00 -2.07           C
ATOM   4208 1HB  LEU A 284     -13.467  15.958   0.073  1.00 -2.07           H
ATOM   4209 2HB  LEU A 284     -11.783  15.610   0.424  1.00 -2.07           H
ATOM   4210  CG  LEU A 284     -12.130  16.373  -1.537  1.00 -2.07           C
ATOM   4211  HG  LEU A 284     -12.731  16.096  -2.401  1.00 -2.07           H
ATOM   4212  CD1 LEU A 284     -12.370  17.848  -1.237  1.00 -2.07           C
ATOM   4213 1HD1 LEU A 284     -12.146  18.441  -2.121  1.00 -2.07           H
ATOM   4214 2HD1 LEU A 284     -11.755  18.180  -0.402  1.00 -2.07           H
ATOM   4215 3HD1 LEU A 284     -13.422  18.003  -0.995  1.00 -2.07           H
ATOM   4216  CD2 LEU A 284     -10.663  16.138  -1.865  1.00 -2.07           C
ATOM   4217 1HD2 LEU A 284     -10.436  16.636  -2.804  1.00 -2.07           H
ATOM   4218 2HD2 LEU A 284     -10.467  15.073  -1.985  1.00 -2.07           H
ATOM   4219 3HD2 LEU A 284     -10.030  16.539  -1.079  1.00 -2.07           H
ATOM   4220  N   VAL A 285     -13.885  13.454   1.522  1.00 12.76           N
ATOM   4221  H   VAL A 285     -14.660  14.035   1.217  1.00 12.76           H
ATOM   4222  CA  VAL A 285     -13.970  12.786   2.821  1.00 12.76           C
ATOM   4223  HA  VAL A 285     -13.151  13.132   3.451  1.00 12.76           H
ATOM   4224  C   VAL A 285     -13.787  11.281   2.657  1.00 12.76           C
ATOM   4225  O   VAL A 285     -12.974  10.683   3.369  1.00 12.76           O
ATOM   4226  CB  VAL A 285     -15.314  13.133   3.528  1.00 12.76           C
ATOM   4227  HB  VAL A 285     -16.110  13.099   2.787  1.00 12.76           H
ATOM   4228  CG1 VAL A 285     -15.672  12.155   4.629  1.00 12.76           C
ATOM   4229 1HG1 VAL A 285     -16.572  12.490   5.137  1.00 12.76           H
ATOM   4230 2HG1 VAL A 285     -14.858  12.077   5.351  1.00 12.76           H
ATOM   4231 3HG1 VAL A 285     -15.878  11.172   4.206  1.00 12.76           H
ATOM   4232  CG2 VAL A 285     -15.246  14.547   4.125  1.00 12.76           C
ATOM   4233 1HG2 VAL A 285     -16.222  14.825   4.523  1.00 12.76           H
ATOM   4234 2HG2 VAL A 285     -14.966  15.270   3.362  1.00 12.76           H
ATOM   4235 3HG2 VAL A 285     -14.512  14.581   4.931  1.00 12.76           H
ATOM   4236  N   LEU A 286     -14.474  10.660   1.707  1.00 -8.46           N
ATOM   4237  H   LEU A 286     -15.127  11.171   1.120  1.00 -8.46           H
ATOM   4238  CA  LEU A 286     -14.304   9.222   1.530  1.00 -8.46           C
ATOM   4239  HA  LEU A 286     -14.442   8.737   2.495  1.00 -8.46           H
ATOM   4240  C   LEU A 286     -12.902   8.884   1.053  1.00 -8.46           C
ATOM   4241  O   LEU A 286     -12.233   8.043   1.648  1.00 -8.46           O
ATOM   4242  CB  LEU A 286     -15.309   8.647   0.529  1.00 -8.46           C
ATOM   4243 1HB  LEU A 286     -15.225   9.214  -0.398  1.00 -8.46           H
ATOM   4244 2HB  LEU A 286     -15.003   7.622   0.318  1.00 -8.46           H
ATOM   4245  CG  LEU A 286     -16.791   8.603   0.924  1.00 -8.46           C
ATOM   4246  HG  LEU A 286     -17.134   9.615   1.128  1.00 -8.46           H
ATOM   4247  CD1 LEU A 286     -17.579   8.057  -0.258  1.00 -8.46           C
ATOM   4248 1HD1 LEU A 286     -18.638   8.060  -0.019  1.00 -8.46           H
ATOM   4249 2HD1 LEU A 286     -17.265   7.037  -0.481  1.00 -8.46           H
ATOM   4250 3HD1 LEU A 286     -17.414   8.686  -1.132  1.00 -8.46           H
ATOM   4251  CD2 LEU A 286     -17.037   7.753   2.171  1.00 -8.46           C
ATOM   4252 1HD2 LEU A 286     -18.105   7.584   2.306  1.00 -8.46           H
ATOM   4253 2HD2 LEU A 286     -16.655   8.266   3.052  1.00 -8.46           H
ATOM   4254 3HD2 LEU A 286     -16.539   6.788   2.080  1.00 -8.46           H
ATOM   4255  N   VAL A 287     -12.450   9.515  -0.020  1.00 -5.57           N
ATOM   4256  H   VAL A 287     -13.002  10.257  -0.445  1.00 -5.57           H
ATOM   4257  CA  VAL A 287     -11.195   9.108  -0.650  1.00 -5.57           C
ATOM   4258  HA  VAL A 287     -11.236   8.032  -0.819  1.00 -5.57           H
ATOM   4259  C   VAL A 287     -10.020   9.353   0.286  1.00 -5.57           C
ATOM   4260  O   VAL A 287      -9.187   8.471   0.444  1.00 -5.57           O
ATOM   4261  CB  VAL A 287     -11.005   9.797  -2.035  1.00 -5.57           C
ATOM   4262  HB  VAL A 287     -11.089  10.876  -1.906  1.00 -5.57           H
ATOM   4263  CG1 VAL A 287      -9.644   9.489  -2.663  1.00 -5.57           C
ATOM   4264 1HG1 VAL A 287      -9.567   9.974  -3.636  1.00 -5.57           H
ATOM   4265 2HG1 VAL A 287      -9.516   8.412  -2.783  1.00 -5.57           H
ATOM   4266 3HG1 VAL A 287      -8.852   9.874  -2.026  1.00 -5.57           H
ATOM   4267  CG2 VAL A 287     -12.091   9.316  -3.004  1.00 -5.57           C
ATOM   4268 1HG2 VAL A 287     -11.969   9.809  -3.968  1.00 -5.57           H
ATOM   4269 2HG2 VAL A 287     -13.078   9.560  -2.617  1.00 -5.57           H
ATOM   4270 3HG2 VAL A 287     -12.024   8.236  -3.139  1.00 -5.57           H
ATOM   4271  N   ARG A 288      -9.956  10.484   0.976  1.00 -7.10           N
ATOM   4272  H   ARG A 288     -10.699  11.176   0.897  1.00 -7.10           H
ATOM   4273  CA  ARG A 288      -8.809  10.750   1.853  1.00 -7.10           C
ATOM   4274  HA  ARG A 288      -7.899  10.672   1.264  1.00 -7.10           H
ATOM   4275  C   ARG A 288      -8.681   9.721   2.967  1.00 -7.10           C
ATOM   4276  O   ARG A 288      -7.574   9.325   3.316  1.00 -7.10           O
ATOM   4277  CB  ARG A 288      -8.889  12.162   2.437  1.00 -7.10           C
ATOM   4278 1HB  ARG A 288      -9.876  12.309   2.874  1.00 -7.10           H
ATOM   4279 2HB  ARG A 288      -8.143  12.256   3.228  1.00 -7.10           H
ATOM   4280  CG  ARG A 288      -8.619  13.250   1.399  1.00 -7.10           C
ATOM   4281 1HG  ARG A 288      -7.584  13.167   1.076  1.00 -7.10           H
ATOM   4282 2HG  ARG A 288      -9.269  13.117   0.536  1.00 -7.10           H
ATOM   4283  CD  ARG A 288      -8.839  14.635   1.972  1.00 -7.10           C
ATOM   4284 1HD  ARG A 288      -9.899  14.767   2.194  1.00 -7.10           H
ATOM   4285 2HD  ARG A 288      -8.267  14.722   2.898  1.00 -7.10           H
ATOM   4286  NE  ARG A 288      -8.382  15.674   1.036  1.00 -7.10           N
ATOM   4287  HE  ARG A 288      -7.968  15.355   0.175  1.00 -7.10           H
ATOM   4288  CZ  ARG A 288      -8.395  16.983   1.242  1.00 -7.10           C
ATOM   4289  NH1 ARG A 288      -7.804  17.753   0.374  1.00 -7.10           N
ATOM   4290 1HH1 ARG A 288      -7.317  17.334  -0.410  1.00 -7.10           H
ATOM   4291 2HH1 ARG A 288      -7.785  18.750   0.506  1.00 -7.10           H
ATOM   4292  NH2 ARG A 288      -8.923  17.542   2.301  1.00 -7.10           N
ATOM   4293 1HH2 ARG A 288      -9.351  16.958   3.000  1.00 -7.10           H
ATOM   4294 2HH2 ARG A 288      -8.878  18.538   2.422  1.00 -7.10           H
ATOM   4295  N   ASN A 289      -9.802   9.236   3.474  1.00-10.62           N
ATOM   4296  H   ASN A 289     -10.694   9.579   3.144  1.00-10.62           H
ATOM   4297  CA  ASN A 289      -9.766   8.212   4.515  1.00-10.62           C
ATOM   4298  HA  ASN A 289      -8.944   8.436   5.199  1.00-10.62           H
ATOM   4299  C   ASN A 289      -9.543   6.784   4.007  1.00-10.62           C
ATOM   4300  O   ASN A 289      -8.926   5.984   4.703  1.00-10.62           O
ATOM   4301  CB  ASN A 289     -11.069   8.256   5.314  1.00-10.62           C
ATOM   4302 1HB  ASN A 289     -11.907   8.360   4.627  1.00-10.62           H
ATOM   4303 2HB  ASN A 289     -11.177   7.320   5.861  1.00-10.62           H
ATOM   4304  CG  ASN A 289     -11.089   9.377   6.324  1.00-10.62           C
ATOM   4305  OD1 ASN A 289     -10.511   9.262   7.388  1.00-10.62           O
ATOM   4306  ND2 ASN A 289     -11.759  10.451   6.018  1.00-10.62           N
ATOM   4307 1HD2 ASN A 289     -11.821  11.190   6.697  1.00-10.62           H
ATOM   4308 2HD2 ASN A 289     -12.226  10.522   5.121  1.00-10.62           H
ATOM   4309  N   CYS A 290     -10.059   6.428   2.835  1.00  0.73           N
ATOM   4310  H   CYS A 290     -10.548   7.115   2.270  1.00  0.73           H
ATOM   4311  CA  CYS A 290     -10.034   5.027   2.389  1.00  0.73           C
ATOM   4312  HA  CYS A 290      -9.603   4.424   3.188  1.00  0.73           H
ATOM   4313  C   CYS A 290      -9.210   4.693   1.143  1.00  0.73           C
ATOM   4314  O   CYS A 290      -9.122   3.523   0.775  1.00  0.73           O
ATOM   4315  CB  CYS A 290     -11.468   4.514   2.205  1.00  0.73           C
ATOM   4316 1HB  CYS A 290     -11.433   3.426   2.136  1.00  0.73           H
ATOM   4317 2HB  CYS A 290     -12.050   4.776   3.088  1.00  0.73           H
ATOM   4318  SG  CYS A 290     -12.322   5.138   0.747  1.00  0.73           S
ATOM   4319  HG  CYS A 290     -12.565   6.364   1.230  1.00  0.73           H
ATOM   4320  N   TRP A 291      -8.553   5.662   0.515  1.00 25.04           N
ATOM   4321  H   TRP A 291      -8.613   6.619   0.849  1.00 25.04           H
ATOM   4322  CA  TRP A 291      -7.766   5.397  -0.699  1.00 25.04           C
ATOM   4323  HA  TRP A 291      -8.446   5.045  -1.474  1.00 25.04           H
ATOM   4324  C   TRP A 291      -6.690   4.336  -0.524  1.00 25.04           C
ATOM   4325  O   TRP A 291      -6.403   3.601  -1.455  1.00 25.04           O
ATOM   4326  CB  TRP A 291      -7.061   6.664  -1.197  1.00 25.04           C
ATOM   4327 1HB  TRP A 291      -6.601   6.451  -2.162  1.00 25.04           H
ATOM   4328 2HB  TRP A 291      -7.796   7.451  -1.339  1.00 25.04           H
ATOM   4329  CG  TRP A 291      -5.986   7.145  -0.246  1.00 25.04           C
ATOM   4330  CD1 TRP A 291      -6.157   7.853   0.900  1.00 25.04           C
ATOM   4331  HD1 TRP A 291      -7.115   8.217   1.254  1.00 25.04           H
ATOM   4332  CD2 TRP A 291      -4.572   6.879  -0.317  1.00 25.04           C
ATOM   4333  NE1 TRP A 291      -4.977   8.053   1.554  1.00 25.04           N
ATOM   4334  HE1 TRP A 291      -4.898   8.563   2.425  1.00 25.04           H
ATOM   4335  CE2 TRP A 291      -3.975   7.452   0.844  1.00 25.04           C
ATOM   4336  CE3 TRP A 291      -3.756   6.154  -1.210  1.00 25.04           C
ATOM   4337  HE3 TRP A 291      -4.188   5.682  -2.079  1.00 25.04           H
ATOM   4338  CZ2 TRP A 291      -2.599   7.330   1.123  1.00 25.04           C
ATOM   4339  HZ2 TRP A 291      -2.178   7.758   2.018  1.00 25.04           H
ATOM   4340  CZ3 TRP A 291      -2.371   6.040  -0.942  1.00 25.04           C
ATOM   4341  HZ3 TRP A 291      -1.739   5.494  -1.626  1.00 25.04           H
ATOM   4342  CH2 TRP A 291      -1.807   6.635   0.225  1.00 25.04           C
ATOM   4343  HH2 TRP A 291      -0.748   6.535   0.412  1.00 25.04           H
ATOM   4344  N   ALA A 292      -6.101   4.239   0.660  1.00 -5.39           N
ATOM   4345  H   ALA A 292      -6.362   4.879   1.393  1.00 -5.39           H
ATOM   4346  CA  ALA A 292      -5.037   3.275   0.890  1.00 -5.39           C
ATOM   4347  HA  ALA A 292      -4.310   3.339   0.078  1.00 -5.39           H
ATOM   4348  C   ALA A 292      -5.623   1.870   0.909  1.00 -5.39           C
ATOM   4349  O   ALA A 292      -5.056   0.930   0.368  1.00 -5.39           O
ATOM   4350  CB  ALA A 292      -4.357   3.588   2.206  1.00 -5.39           C
ATOM   4351 1HB  ALA A 292      -3.806   4.525   2.115  1.00 -5.39           H
ATOM   4352 2HB  ALA A 292      -3.665   2.787   2.459  1.00 -5.39           H
ATOM   4353 3HB  ALA A 292      -5.097   3.671   3.004  1.00 -5.39           H
ATOM   4354  N   SER A 293      -6.788   1.745   1.520  1.00 -7.47           N
ATOM   4355  H   SER A 293      -7.233   2.554   1.928  1.00 -7.47           H
ATOM   4356  CA  SER A 293      -7.458   0.463   1.641  1.00 -7.47           C
ATOM   4357  HA  SER A 293      -6.752  -0.266   2.033  1.00 -7.47           H
ATOM   4358  C   SER A 293      -7.961   0.007   0.275  1.00 -7.47           C
ATOM   4359  O   SER A 293      -7.899  -1.167  -0.085  1.00 -7.47           O
ATOM   4360  CB  SER A 293      -8.621   0.644   2.612  1.00 -7.47           C
ATOM   4361 1HB  SER A 293      -9.387   1.254   2.133  1.00 -7.47           H
ATOM   4362 2HB  SER A 293      -9.049  -0.322   2.870  1.00 -7.47           H
ATOM   4363  OG  SER A 293      -8.176   1.325   3.775  1.00 -7.47           O
ATOM   4364  HG  SER A 293      -7.587   0.753   4.278  1.00 -7.47           H
ATOM   4365  N   LEU A 294      -8.418   0.967  -0.513  1.00-11.56           N
ATOM   4366  H   LEU A 294      -8.471   1.917  -0.158  1.00-11.56           H
ATOM   4367  CA  LEU A 294      -8.861   0.702  -1.877  1.00-11.56           C
ATOM   4368  HA  LEU A 294      -9.548  -0.142  -1.880  1.00-11.56           H
ATOM   4369  C   LEU A 294      -7.694   0.358  -2.787  1.00-11.56           C
ATOM   4370  O   LEU A 294      -7.810  -0.526  -3.625  1.00-11.56           O
ATOM   4371  CB  LEU A 294      -9.559   1.937  -2.434  1.00-11.56           C
ATOM   4372 1HB  LEU A 294      -8.902   2.791  -2.277  1.00-11.56           H
ATOM   4373 2HB  LEU A 294      -9.678   1.798  -3.506  1.00-11.56           H
ATOM   4374  CG  LEU A 294     -10.937   2.274  -1.863  1.00-11.56           C
ATOM   4375  HG  LEU A 294     -10.904   2.240  -0.777  1.00-11.56           H
ATOM   4376  CD1 LEU A 294     -11.316   3.671  -2.291  1.00-11.56           C
ATOM   4377 1HD1 LEU A 294     -12.324   3.897  -1.944  1.00-11.56           H
ATOM   4378 2HD1 LEU A 294     -11.274   3.757  -3.372  1.00-11.56           H
ATOM   4379 3HD1 LEU A 294     -10.633   4.389  -1.840  1.00-11.56           H
ATOM   4380  CD2 LEU A 294     -11.968   1.283  -2.366  1.00-11.56           C
ATOM   4381 1HD2 LEU A 294     -12.946   1.554  -1.973  1.00-11.56           H
ATOM   4382 2HD2 LEU A 294     -11.728   0.280  -2.018  1.00-11.56           H
ATOM   4383 3HD2 LEU A 294     -12.011   1.295  -3.455  1.00-11.56           H
ATOM   4384  N   LEU A 295      -6.566   1.029  -2.617  1.00-18.35           N
ATOM   4385  H   LEU A 295      -6.528   1.791  -1.948  1.00-18.35           H
ATOM   4386  CA  LEU A 295      -5.372   0.726  -3.399  1.00-18.35           C
ATOM   4387  HA  LEU A 295      -5.632   0.726  -4.458  1.00-18.35           H
ATOM   4388  C   LEU A 295      -4.858  -0.656  -3.036  1.00-18.35           C
ATOM   4389  O   LEU A 295      -4.430  -1.395  -3.901  1.00-18.35           O
ATOM   4390  CB  LEU A 295      -4.283   1.772  -3.154  1.00-18.35           C
ATOM   4391 1HB  LEU A 295      -4.687   2.748  -3.424  1.00-18.35           H
ATOM   4392 2HB  LEU A 295      -4.063   1.783  -2.087  1.00-18.35           H
ATOM   4393  CG  LEU A 295      -2.952   1.579  -3.899  1.00-18.35           C
ATOM   4394  HG  LEU A 295      -2.504   0.642  -3.574  1.00-18.35           H
ATOM   4395  CD1 LEU A 295      -3.097   1.542  -5.414  1.00-18.35           C
ATOM   4396 1HD1 LEU A 295      -2.115   1.478  -5.880  1.00-18.35           H
ATOM   4397 2HD1 LEU A 295      -3.615   2.435  -5.760  1.00-18.35           H
ATOM   4398 3HD1 LEU A 295      -3.670   0.661  -5.706  1.00-18.35           H
ATOM   4399  CD2 LEU A 295      -2.015   2.706  -3.514  1.00-18.35           C
ATOM   4400 1HD2 LEU A 295      -1.048   2.556  -3.993  1.00-18.35           H
ATOM   4401 2HD2 LEU A 295      -1.872   2.711  -2.435  1.00-18.35           H
ATOM   4402 3HD2 LEU A 295      -2.429   3.666  -3.827  1.00-18.35           H
ATOM   4403  N   MET A 296      -4.952  -1.050  -1.776  1.00-21.21           N
ATOM   4404  H   MET A 296      -5.275  -0.408  -1.060  1.00-21.21           H
ATOM   4405  CA  MET A 296      -4.570  -2.412  -1.415  1.00-21.21           C
ATOM   4406  HA  MET A 296      -3.559  -2.594  -1.777  1.00-21.21           H
ATOM   4407  C   MET A 296      -5.461  -3.451  -2.082  1.00-21.21           C
ATOM   4408  O   MET A 296      -4.966  -4.488  -2.518  1.00-21.21           O
ATOM   4409  CB  MET A 296      -4.603  -2.614   0.097  1.00-21.21           C
ATOM   4410 1HB  MET A 296      -5.529  -2.201   0.490  1.00-21.21           H
ATOM   4411 2HB  MET A 296      -4.602  -3.683   0.297  1.00-21.21           H
ATOM   4412  CG  MET A 296      -3.430  -1.988   0.833  1.00-21.21           C
ATOM   4413 1HG  MET A 296      -3.486  -0.905   0.744  1.00-21.21           H
ATOM   4414 2HG  MET A 296      -3.506  -2.252   1.886  1.00-21.21           H
ATOM   4415  SD  MET A 296      -1.823  -2.524   0.202  1.00-21.21           S
ATOM   4416  CE  MET A 296      -1.866  -4.305   0.450  1.00-21.21           C
ATOM   4417 1HE  MET A 296      -0.896  -4.735   0.203  1.00-21.21           H
ATOM   4418 2HE  MET A 296      -2.618  -4.745  -0.205  1.00-21.21           H
ATOM   4419 3HE  MET A 296      -2.105  -4.530   1.489  1.00-21.21           H
ATOM   4420  N   LEU A 297      -6.750  -3.173  -2.224  1.00-34.02           N
ATOM   4421  H   LEU A 297      -7.134  -2.331  -1.814  1.00-34.02           H
ATOM   4422  CA  LEU A 297      -7.616  -4.068  -2.991  1.00-34.02           C
ATOM   4423  HA  LEU A 297      -7.494  -5.085  -2.622  1.00-34.02           H
ATOM   4424  C   LEU A 297      -7.222  -4.059  -4.463  1.00-34.02           C
ATOM   4425  O   LEU A 297      -7.190  -5.104  -5.088  1.00-34.02           O
ATOM   4426  CB  LEU A 297      -9.088  -3.658  -2.874  1.00-34.02           C
ATOM   4427 1HB  LEU A 297      -9.161  -2.602  -3.121  1.00-34.02           H
ATOM   4428 2HB  LEU A 297      -9.645  -4.208  -3.631  1.00-34.02           H
ATOM   4429  CG  LEU A 297      -9.789  -3.881  -1.529  1.00-34.02           C
ATOM   4430  HG  LEU A 297      -9.196  -3.424  -0.739  1.00-34.02           H
ATOM   4431  CD1 LEU A 297     -11.147  -3.208  -1.565  1.00-34.02           C
ATOM   4432 1HD1 LEU A 297     -11.688  -3.422  -0.645  1.00-34.02           H
ATOM   4433 2HD1 LEU A 297     -11.729  -3.576  -2.408  1.00-34.02           H
ATOM   4434 3HD1 LEU A 297     -11.019  -2.130  -1.651  1.00-34.02           H
ATOM   4435  CD2 LEU A 297      -9.978  -5.361  -1.201  1.00-34.02           C
ATOM   4436 1HD2 LEU A 297     -10.391  -5.459  -0.200  1.00-34.02           H
ATOM   4437 2HD2 LEU A 297      -9.019  -5.873  -1.229  1.00-34.02           H
ATOM   4438 3HD2 LEU A 297     -10.656  -5.827  -1.916  1.00-34.02           H
ATOM   4439  N   GLU A 298      -6.909  -2.896  -5.014  1.00 -8.36           N
ATOM   4440  H   GLU A 298      -6.963  -2.052  -4.452  1.00 -8.36           H
ATOM   4441  CA  GLU A 298      -6.522  -2.764  -6.421  1.00 -8.36           C
ATOM   4442  HA  GLU A 298      -7.297  -3.217  -7.037  1.00 -8.36           H
ATOM   4443  C   GLU A 298      -5.196  -3.468  -6.746  1.00 -8.36           C
ATOM   4444  O   GLU A 298      -5.060  -4.074  -7.806  1.00 -8.36           O
ATOM   4445  CB  GLU A 298      -6.442  -1.268  -6.758  1.00 -8.36           C
ATOM   4446 1HB  GLU A 298      -7.382  -0.802  -6.461  1.00 -8.36           H
ATOM   4447 2HB  GLU A 298      -5.649  -0.826  -6.160  1.00 -8.36           H
ATOM   4448  CG  GLU A 298      -6.168  -0.921  -8.215  1.00 -8.36           C
ATOM   4449 1HG  GLU A 298      -5.974   0.148  -8.291  1.00 -8.36           H
ATOM   4450 2HG  GLU A 298      -5.267  -1.443  -8.537  1.00 -8.36           H
ATOM   4451  CD  GLU A 298      -7.303  -1.277  -9.161  1.00 -8.36           C
ATOM   4452  OE1 GLU A 298      -8.498  -1.251  -8.790  1.00 -8.36           O
ATOM   4453  OE2 GLU A 298      -6.986  -1.605 -10.326  1.00 -8.36           O
ATOM   4454  N   LEU A 299      -4.239  -3.432  -5.828  1.00 -7.16           N
ATOM   4455  H   LEU A 299      -4.387  -2.887  -4.984  1.00 -7.16           H
ATOM   4456  CA  LEU A 299      -2.958  -4.126  -5.999  1.00 -7.16           C
ATOM   4457  HA  LEU A 299      -2.560  -3.922  -6.990  1.00 -7.16           H
ATOM   4458  C   LEU A 299      -3.128  -5.627  -5.842  1.00 -7.16           C
ATOM   4459  O   LEU A 299      -2.504  -6.441  -6.514  1.00 -7.16           O
ATOM   4460  CB  LEU A 299      -1.958  -3.668  -4.939  1.00 -7.16           C
ATOM   4461 1HB  LEU A 299      -2.450  -3.744  -3.969  1.00 -7.16           H
ATOM   4462 2HB  LEU A 299      -1.119  -4.365  -4.940  1.00 -7.16           H
ATOM   4463  CG  LEU A 299      -1.391  -2.252  -5.084  1.00 -7.16           C
ATOM   4464  HG  LEU A 299      -2.210  -1.558  -5.259  1.00 -7.16           H
ATOM   4465  CD1 LEU A 299      -0.714  -1.866  -3.777  1.00 -7.16           C
ATOM   4466 1HD1 LEU A 299      -0.396  -0.829  -3.835  1.00 -7.16           H
ATOM   4467 2HD1 LEU A 299       0.149  -2.507  -3.593  1.00 -7.16           H
ATOM   4468 3HD1 LEU A 299      -1.422  -1.959  -2.953  1.00 -7.16           H
ATOM   4469  CD2 LEU A 299      -0.400  -2.135  -6.245  1.00 -7.16           C
ATOM   4470 1HD2 LEU A 299      -0.017  -1.118  -6.304  1.00 -7.16           H
ATOM   4471 2HD2 LEU A 299      -0.902  -2.378  -7.184  1.00 -7.16           H
ATOM   4472 3HD2 LEU A 299       0.428  -2.830  -6.100  1.00 -7.16           H
ATOM   4473  N   ALA A 300      -4.007  -6.021  -4.938  1.00-27.88           N
ATOM   4474  H   ALA A 300      -4.492  -5.344  -4.362  1.00-27.88           H
ATOM   4475  CA  ALA A 300      -4.257  -7.437  -4.760  1.00-27.88           C
ATOM   4476  HA  ALA A 300      -3.300  -7.951  -4.664  1.00-27.88           H
ATOM   4477  C   ALA A 300      -4.979  -7.970  -6.004  1.00-27.88           C
ATOM   4478  O   ALA A 300      -4.721  -9.082  -6.459  1.00-27.88           O
ATOM   4479  CB  ALA A 300      -5.061  -7.653  -3.498  1.00-27.88           C
ATOM   4480 1HB  ALA A 300      -4.528  -7.233  -2.644  1.00-27.88           H
ATOM   4481 2HB  ALA A 300      -5.192  -8.719  -3.345  1.00-27.88           H
ATOM   4482 3HB  ALA A 300      -6.033  -7.166  -3.587  1.00-27.88           H
ATOM   4483  N   GLN A 301      -5.859  -7.156  -6.565  1.00 -8.73           N
ATOM   4484  H   GLN A 301      -6.059  -6.272  -6.108  1.00 -8.73           H
ATOM   4485  CA  GLN A 301      -6.577  -7.469  -7.796  1.00 -8.73           C
ATOM   4486  HA  GLN A 301      -7.106  -8.412  -7.673  1.00 -8.73           H
ATOM   4487  C   GLN A 301      -5.650  -7.585  -9.006  1.00 -8.73           C
ATOM   4488  O   GLN A 301      -5.811  -8.496  -9.809  1.00 -8.73           O
ATOM   4489  CB  GLN A 301      -7.583  -6.340  -8.023  1.00 -8.73           C
ATOM   4490 1HB  GLN A 301      -8.167  -6.212  -7.114  1.00 -8.73           H
ATOM   4491 2HB  GLN A 301      -7.005  -5.439  -8.168  1.00 -8.73           H
ATOM   4492  CG  GLN A 301      -8.560  -6.463  -9.176  1.00 -8.73           C
ATOM   4493 1HG  GLN A 301      -8.030  -6.775 -10.071  1.00 -8.73           H
ATOM   4494 2HG  GLN A 301      -9.311  -7.210  -8.937  1.00 -8.73           H
ATOM   4495  CD  GLN A 301      -9.229  -5.132  -9.445  1.00 -8.73           C
ATOM   4496  OE1 GLN A 301     -10.438  -4.961  -9.343  1.00 -8.73           O
ATOM   4497  NE2 GLN A 301      -8.428  -4.155  -9.753  1.00 -8.73           N
ATOM   4498 1HE2 GLN A 301      -8.783  -3.224  -9.910  1.00 -8.73           H
ATOM   4499 2HE2 GLN A 301      -7.436  -4.319  -9.809  1.00 -8.73           H
ATOM   4500  N   ASP A 302      -4.697  -6.673  -9.154  1.00  7.50           N
ATOM   4501  H   ASP A 302      -4.585  -5.928  -8.470  1.00  7.50           H
ATOM   4502  CA  ASP A 302      -3.822  -6.660 -10.334  1.00  7.50           C
ATOM   4503  HA  ASP A 302      -4.381  -7.132 -11.141  1.00  7.50           H
ATOM   4504  C   ASP A 302      -2.547  -7.483 -10.167  1.00  7.50           C
ATOM   4505  O   ASP A 302      -1.732  -7.580 -11.085  1.00  7.50           O
ATOM   4506  CB  ASP A 302      -3.538  -5.222 -10.800  1.00  7.50           C
ATOM   4507 1HB  ASP A 302      -3.174  -5.251 -11.825  1.00  7.50           H
ATOM   4508 2HB  ASP A 302      -4.473  -4.662 -10.790  1.00  7.50           H
ATOM   4509  CG  ASP A 302      -2.514  -4.480  -9.956  1.00  7.50           C
ATOM   4510  OD1 ASP A 302      -1.955  -5.003  -8.985  1.00  7.50           O
ATOM   4511  OD2 ASP A 302      -2.282  -3.301 -10.304  1.00  7.50           O
ATOM   4512  N   ARG A 303      -2.445  -8.098  -8.993  1.00  3.94           N
ATOM   4513  H   ARG A 303      -3.152  -7.877  -8.305  1.00  3.94           H
ATOM   4514  CA  ARG A 303      -1.383  -9.029  -8.590  1.00  3.94           C
ATOM   4515  HA  ARG A 303      -1.608  -9.336  -7.572  1.00  3.94           H
ATOM   4516  C   ARG A 303       0.011  -8.391  -8.527  1.00  3.94           C
ATOM   4517  O   ARG A 303       1.015  -9.090  -8.660  1.00  3.94           O
ATOM   4518  CB  ARG A 303      -1.386 -10.293  -9.477  1.00  3.94           C
ATOM   4519 1HB  ARG A 303      -1.094 -10.003 -10.486  1.00  3.94           H
ATOM   4520 2HB  ARG A 303      -0.628 -10.981  -9.101  1.00  3.94           H
ATOM   4521  CG  ARG A 303      -2.717 -11.073  -9.578  1.00  3.94           C
ATOM   4522 1HG  ARG A 303      -3.515 -10.414  -9.921  1.00  3.94           H
ATOM   4523 2HG  ARG A 303      -2.587 -11.868 -10.312  1.00  3.94           H
ATOM   4524  CD  ARG A 303      -3.114 -11.711  -8.247  1.00  3.94           C
ATOM   4525 1HD  ARG A 303      -2.234 -12.212  -7.841  1.00  3.94           H
ATOM   4526 2HD  ARG A 303      -3.397 -10.922  -7.555  1.00  3.94           H
ATOM   4527  NE  ARG A 303      -4.203 -12.704  -8.338  1.00  3.94           N
ATOM   4528  HE  ARG A 303      -3.940 -13.625  -8.640  1.00  3.94           H
ATOM   4529  CZ  ARG A 303      -5.483 -12.518  -8.037  1.00  3.94           C
ATOM   4530  NH1 ARG A 303      -6.294 -13.538  -8.030  1.00  3.94           N
ATOM   4531 1HH1 ARG A 303      -5.965 -14.475  -8.230  1.00  3.94           H
ATOM   4532 2HH1 ARG A 303      -7.266 -13.385  -7.791  1.00  3.94           H
ATOM   4533  NH2 ARG A 303      -6.003 -11.383  -7.661  1.00  3.94           N
ATOM   4534 1HH2 ARG A 303      -5.426 -10.554  -7.593  1.00  3.94           H
ATOM   4535 2HH2 ARG A 303      -6.984 -11.346  -7.426  1.00  3.94           H
ATOM   4536  N   LEU A 304       0.093  -7.087  -8.295  1.00 10.14           N
ATOM   4537  H   LEU A 304      -0.757  -6.532  -8.222  1.00 10.14           H
ATOM   4538  CA  LEU A 304       1.386  -6.421  -8.103  1.00 10.14           C
ATOM   4539  HA  LEU A 304       2.163  -6.985  -8.617  1.00 10.14           H
ATOM   4540  C   LEU A 304       1.764  -6.336  -6.625  1.00 10.14           C
ATOM   4541  O   LEU A 304       0.916  -6.237  -5.742  1.00 10.14           O
ATOM   4542  CB  LEU A 304       1.363  -4.993  -8.665  1.00 10.14           C
ATOM   4543 1HB  LEU A 304       0.568  -4.452  -8.152  1.00 10.14           H
ATOM   4544 2HB  LEU A 304       2.306  -4.519  -8.394  1.00 10.14           H
ATOM   4545  CG  LEU A 304       1.174  -4.787 -10.176  1.00 10.14           C
ATOM   4546  HG  LEU A 304       0.237  -5.245 -10.485  1.00 10.14           H
ATOM   4547  CD1 LEU A 304       1.111  -3.294 -10.491  1.00 10.14           C
ATOM   4548 1HD1 LEU A 304       0.915  -3.155 -11.553  1.00 10.14           H
ATOM   4549 2HD1 LEU A 304       2.044  -2.804 -10.224  1.00 10.14           H
ATOM   4550 3HD1 LEU A 304       0.287  -2.847  -9.932  1.00 10.14           H
ATOM   4551  CD2 LEU A 304       2.298  -5.420 -10.981  1.00 10.14           C
ATOM   4552 1HD2 LEU A 304       2.165  -5.193 -12.039  1.00 10.14           H
ATOM   4553 2HD2 LEU A 304       2.253  -6.500 -10.846  1.00 10.14           H
ATOM   4554 3HD2 LEU A 304       3.265  -5.046 -10.642  1.00 10.14           H
ATOM   4555  N   GLN A 305       3.064  -6.285  -6.368  1.00 18.43           N
ATOM   4556  H   GLN A 305       3.716  -6.383  -7.134  1.00 18.43           H
ATOM   4557  CA  GLN A 305       3.594  -6.040  -5.025  1.00 18.43           C
ATOM   4558  HA  GLN A 305       2.801  -5.683  -4.368  1.00 18.43           H
ATOM   4559  C   GLN A 305       4.670  -4.967  -5.114  1.00 18.43           C
ATOM   4560  O   GLN A 305       5.614  -5.114  -5.885  1.00 18.43           O
ATOM   4561  CB  GLN A 305       4.196  -7.327  -4.437  1.00 18.43           C
ATOM   4562 1HB  GLN A 305       3.398  -8.059  -4.325  1.00 18.43           H
ATOM   4563 2HB  GLN A 305       4.928  -7.726  -5.138  1.00 18.43           H
ATOM   4564  CG  GLN A 305       4.889  -7.137  -3.084  1.00 18.43           C
ATOM   4565 1HG  GLN A 305       5.771  -6.516  -3.227  1.00 18.43           H
ATOM   4566 2HG  GLN A 305       4.210  -6.629  -2.400  1.00 18.43           H
ATOM   4567  CD  GLN A 305       5.324  -8.435  -2.447  1.00 18.43           C
ATOM   4568  OE1 GLN A 305       4.509  -9.199  -1.962  1.00 18.43           O
ATOM   4569  NE2 GLN A 305       6.607  -8.687  -2.412  1.00 18.43           N
ATOM   4570 1HE2 GLN A 305       6.907  -9.550  -1.999  1.00 18.43           H
ATOM   4571 2HE2 GLN A 305       7.284  -8.035  -2.788  1.00 18.43           H
ATOM   4572  N   PHE A 306       4.571  -3.915  -4.314  1.00  5.88           N
ATOM   4573  H   PHE A 306       3.757  -3.793  -3.733  1.00  5.88           H
ATOM   4574  CA  PHE A 306       5.681  -2.974  -4.188  1.00  5.88           C
ATOM   4575  HA  PHE A 306       6.038  -2.680  -5.173  1.00  5.88           H
ATOM   4576  C   PHE A 306       6.789  -3.677  -3.413  1.00  5.88           C
ATOM   4577  O   PHE A 306       6.514  -4.232  -2.349  1.00  5.88           O
ATOM   4578  CB  PHE A 306       5.289  -1.744  -3.362  1.00  5.88           C
ATOM   4579 1HB  PHE A 306       5.019  -2.070  -2.358  1.00  5.88           H
ATOM   4580 2HB  PHE A 306       6.158  -1.094  -3.280  1.00  5.88           H
ATOM   4581  CG  PHE A 306       4.138  -0.950  -3.920  1.00  5.88           C
ATOM   4582  CD1 PHE A 306       3.109  -0.526  -3.061  1.00  5.88           C
ATOM   4583  HD1 PHE A 306       3.134  -0.799  -2.017  1.00  5.88           H
ATOM   4584  CD2 PHE A 306       4.089  -0.578  -5.275  1.00  5.88           C
ATOM   4585  HD2 PHE A 306       4.887  -0.863  -5.942  1.00  5.88           H
ATOM   4586  CE1 PHE A 306       2.048   0.274  -3.537  1.00  5.88           C
ATOM   4587  HE1 PHE A 306       1.278   0.612  -2.859  1.00  5.88           H
ATOM   4588  CE2 PHE A 306       3.013   0.189  -5.778  1.00  5.88           C
ATOM   4589  HE2 PHE A 306       2.982   0.457  -6.824  1.00  5.88           H
ATOM   4590  CZ  PHE A 306       1.987   0.616  -4.903  1.00  5.88           C
ATOM   4591  HZ  PHE A 306       1.162   1.203  -5.277  1.00  5.88           H
ATOM   4592  N   GLU A 307       8.030  -3.630  -3.875  1.00 18.26           N
ATOM   4593  H   GLU A 307       8.253  -3.220  -4.776  1.00 18.26           H
ATOM   4594  CA  GLU A 307       9.131  -4.100  -3.042  1.00 18.26           C
ATOM   4595  HA  GLU A 307       8.729  -4.756  -2.272  1.00 18.26           H
ATOM   4596  C   GLU A 307       9.733  -2.890  -2.342  1.00 18.26           C
ATOM   4597  O   GLU A 307      10.551  -2.145  -2.874  1.00 18.26           O
ATOM   4598  CB  GLU A 307      10.162  -4.906  -3.824  1.00 18.26           C
ATOM   4599 1HB  GLU A 307       9.663  -5.390  -4.663  1.00 18.26           H
ATOM   4600 2HB  GLU A 307      10.934  -4.245  -4.214  1.00 18.26           H
ATOM   4601  CG  GLU A 307      10.793  -5.976  -2.958  1.00 18.26           C
ATOM   4602 1HG  GLU A 307      11.657  -6.398  -3.473  1.00 18.26           H
ATOM   4603 2HG  GLU A 307      11.129  -5.522  -2.025  1.00 18.26           H
ATOM   4604  CD  GLU A 307       9.802  -7.088  -2.648  1.00 18.26           C
ATOM   4605  OE1 GLU A 307       9.417  -7.257  -1.474  1.00 18.26           O
ATOM   4606  OE2 GLU A 307       9.404  -7.818  -3.587  1.00 18.26           O
ATOM   4607  N   THR A 308       9.218  -2.651  -1.152  1.00 18.66           N
ATOM   4608  H   THR A 308       8.490  -3.252  -0.791  1.00 18.66           H
ATOM   4609  CA  THR A 308       9.628  -1.530  -0.327  1.00 18.66           C
ATOM   4610  HA  THR A 308       9.453  -0.600  -0.865  1.00 18.66           H
ATOM   4611  C   THR A 308      11.083  -1.616   0.121  1.00 18.66           C
ATOM   4612  O   THR A 308      11.567  -2.697   0.456  1.00 18.66           O
ATOM   4613  CB  THR A 308       8.768  -1.576   0.937  1.00 18.66           C
ATOM   4614  HB  THR A 308       9.202  -2.284   1.642  1.00 18.66           H
ATOM   4615  OG1 THR A 308       7.461  -2.034   0.578  1.00 18.66           O
ATOM   4616  HG1 THR A 308       6.997  -2.254   1.388  1.00 18.66           H
ATOM   4617  CG2 THR A 308       8.620  -0.231   1.588  1.00 18.66           C
ATOM   4618 1HG2 THR A 308       7.919  -0.317   2.414  1.00 18.66           H
ATOM   4619 2HG2 THR A 308       8.243   0.498   0.871  1.00 18.66           H
ATOM   4620 3HG2 THR A 308       9.580   0.101   1.981  1.00 18.66           H
ATOM   4621  N   VAL A 309      11.743  -0.472   0.250  1.00 33.30           N
ATOM   4622  H   VAL A 309      11.356   0.378  -0.124  1.00 33.30           H
ATOM   4623  CA  VAL A 309      12.956  -0.400   1.062  1.00 33.30           C
ATOM   4624  HA  VAL A 309      13.571  -1.277   0.864  1.00 33.30           H
ATOM   4625  C   VAL A 309      12.462  -0.445   2.505  1.00 33.30           C
ATOM   4626  O   VAL A 309      11.974   0.550   3.049  1.00 33.30           O
ATOM   4627  CB  VAL A 309      13.804   0.881   0.815  1.00 33.30           C
ATOM   4628  HB  VAL A 309      13.224   1.758   1.104  1.00 33.30           H
ATOM   4629  CG1 VAL A 309      15.096   0.844   1.637  1.00 33.30           C
ATOM   4630 1HG1 VAL A 309      15.704   1.726   1.434  1.00 33.30           H
ATOM   4631 2HG1 VAL A 309      15.684  -0.041   1.386  1.00 33.30           H
ATOM   4632 3HG1 VAL A 309      14.869   0.820   2.705  1.00 33.30           H
ATOM   4633  CG2 VAL A 309      14.153   1.017  -0.669  1.00 33.30           C
ATOM   4634 1HG2 VAL A 309      14.811   1.872  -0.821  1.00 33.30           H
ATOM   4635 2HG2 VAL A 309      13.248   1.163  -1.256  1.00 33.30           H
ATOM   4636 3HG2 VAL A 309      14.663   0.116  -1.017  1.00 33.30           H
ATOM   4637  N   GLU A 310      12.488  -1.632   3.086  1.00 16.88           N
ATOM   4638  H   GLU A 310      12.814  -2.428   2.556  1.00 16.88           H
ATOM   4639  CA  GLU A 310      12.097  -1.820   4.476  1.00 16.88           C
ATOM   4640  HA  GLU A 310      11.177  -1.272   4.678  1.00 16.88           H
ATOM   4641  C   GLU A 310      13.234  -1.247   5.313  1.00 16.88           C
ATOM   4642  O   GLU A 310      14.356  -1.172   4.831  1.00 16.88           O
ATOM   4643  CB  GLU A 310      11.894  -3.307   4.788  1.00 16.88           C
ATOM   4644 1HB  GLU A 310      12.829  -3.839   4.615  1.00 16.88           H
ATOM   4645 2HB  GLU A 310      11.625  -3.396   5.840  1.00 16.88           H
ATOM   4646  CG  GLU A 310      10.799  -3.941   3.935  1.00 16.88           C
ATOM   4647 1HG  GLU A 310       9.913  -3.317   4.010  1.00 16.88           H
ATOM   4648 2HG  GLU A 310      11.122  -3.950   2.893  1.00 16.88           H
ATOM   4649  CD  GLU A 310      10.429  -5.362   4.344  1.00 16.88           C
ATOM   4650  OE1 GLU A 310       9.600  -5.983   3.635  1.00 16.88           O
ATOM   4651  OE2 GLU A 310      10.940  -5.865   5.364  1.00 16.88           O
ATOM   4652  N   VAL A 311      12.958  -0.894   6.564  1.00 28.69           N
ATOM   4653  H   VAL A 311      12.031  -1.055   6.918  1.00 28.69           H
ATOM   4654  CA  VAL A 311      13.916  -0.218   7.459  1.00 28.69           C
ATOM   4655  HA  VAL A 311      14.265   0.676   6.943  1.00 28.69           H
ATOM   4656  C   VAL A 311      15.182  -0.992   7.847  1.00 28.69           C
ATOM   4657  O   VAL A 311      16.004  -0.515   8.622  1.00 28.69           O
ATOM   4658  CB  VAL A 311      13.205   0.243   8.765  1.00 28.69           C
ATOM   4659  HB  VAL A 311      13.920   0.789   9.379  1.00 28.69           H
ATOM   4660  CG1 VAL A 311      12.051   1.197   8.437  1.00 28.69           C
ATOM   4661 1HG1 VAL A 311      11.637   1.608   9.358  1.00 28.69           H
ATOM   4662 2HG1 VAL A 311      11.257   0.690   7.889  1.00 28.69           H
ATOM   4663 3HG1 VAL A 311      12.425   2.023   7.834  1.00 28.69           H
ATOM   4664  CG2 VAL A 311      12.678  -0.952   9.580  1.00 28.69           C
ATOM   4665 1HG2 VAL A 311      12.180  -0.586  10.478  1.00 28.69           H
ATOM   4666 2HG2 VAL A 311      13.517  -1.579   9.886  1.00 28.69           H
ATOM   4667 3HG2 VAL A 311      11.989  -1.542   8.984  1.00 28.69           H
ATOM   4668  N   SER A 312      15.359  -2.168   7.265  1.00 27.24           N
ATOM   4669  H   SER A 312      14.632  -2.529   6.670  1.00 27.24           H
ATOM   4670  CA  SER A 312      16.610  -2.914   7.322  1.00 27.24           C
ATOM   4671  HA  SER A 312      16.916  -3.046   8.359  1.00 27.24           H
ATOM   4672  C   SER A 312      17.712  -2.178   6.557  1.00 27.24           C
ATOM   4673  O   SER A 312      18.895  -2.427   6.761  1.00 27.24           O
ATOM   4674  CB  SER A 312      16.375  -4.274   6.670  1.00 27.24           C
ATOM   4675 1HB  SER A 312      16.224  -4.130   5.599  1.00 27.24           H
ATOM   4676 2HB  SER A 312      17.244  -4.913   6.829  1.00 27.24           H
ATOM   4677  OG  SER A 312      15.211  -4.871   7.222  1.00 27.24           O
ATOM   4678  HG  SER A 312      15.014  -5.674   6.732  1.00 27.24           H
ATOM   4679  N   GLU A 313      17.311  -1.258   5.690  1.00 27.63           N
ATOM   4680  H   GLU A 313      16.318  -1.093   5.544  1.00 27.63           H
ATOM   4681  CA  GLU A 313      18.220  -0.376   4.968  1.00 27.63           C
ATOM   4682  HA  GLU A 313      19.198  -0.361   5.448  1.00 27.63           H
ATOM   4683  C   GLU A 313      17.509   0.972   5.113  1.00 27.63           C
ATOM   4684  O   GLU A 313      16.276   0.993   5.199  1.00 27.63           O
ATOM   4685  CB  GLU A 313      18.326  -0.855   3.513  1.00 27.63           C
ATOM   4686 1HB  GLU A 313      18.270  -1.944   3.536  1.00 27.63           H
ATOM   4687 2HB  GLU A 313      17.466  -0.498   2.951  1.00 27.63           H
ATOM   4688  CG  GLU A 313      19.619  -0.501   2.775  1.00 27.63           C
ATOM   4689 1HG  GLU A 313      20.423  -0.390   3.503  1.00 27.63           H
ATOM   4690 2HG  GLU A 313      19.872  -1.338   2.122  1.00 27.63           H
ATOM   4691  CD  GLU A 313      19.533   0.754   1.916  1.00 27.63           C
ATOM   4692  OE1 GLU A 313      20.398   1.644   2.067  1.00 27.63           O
ATOM   4693  OE2 GLU A 313      18.659   0.847   1.026  1.00 27.63           O
ATOM   4694  N   PRO A 314      18.234   2.099   5.222  1.00 12.16           N
ATOM   4695  CA  PRO A 314      17.402   3.300   5.374  1.00 12.16           C
ATOM   4696  HA  PRO A 314      16.740   3.188   6.233  1.00 12.16           H
ATOM   4697  C   PRO A 314      16.565   3.603   4.131  1.00 12.16           C
ATOM   4698  O   PRO A 314      16.981   3.367   3.002  1.00 12.16           O
ATOM   4699  CB  PRO A 314      18.432   4.399   5.652  1.00 12.16           C
ATOM   4700 1HB  PRO A 314      18.106   5.355   5.244  1.00 12.16           H
ATOM   4701 2HB  PRO A 314      18.610   4.479   6.725  1.00 12.16           H
ATOM   4702  CG  PRO A 314      19.668   3.914   4.976  1.00 12.16           C
ATOM   4703 1HG  PRO A 314      19.600   4.091   3.905  1.00 12.16           H
ATOM   4704 2HG  PRO A 314      20.555   4.393   5.389  1.00 12.16           H
ATOM   4705  CD  PRO A 314      19.669   2.435   5.263  1.00 12.16           C
ATOM   4706 1HD  PRO A 314      20.229   1.893   4.503  1.00 12.16           H
ATOM   4707 2HD  PRO A 314      20.074   2.236   6.257  1.00 12.16           H
ATOM   4708  N   SER A 315      15.371   4.140   4.346  1.00 13.21           N
ATOM   4709  H   SER A 315      15.082   4.326   5.291  1.00 13.21           H
ATOM   4710  CA  SER A 315      14.456   4.441   3.244  1.00 13.21           C
ATOM   4711  HA  SER A 315      14.216   3.513   2.726  1.00 13.21           H
ATOM   4712  C   SER A 315      15.126   5.393   2.259  1.00 13.21           C
ATOM   4713  O   SER A 315      15.853   6.300   2.662  1.00 13.21           O
ATOM   4714  CB  SER A 315      13.166   5.064   3.781  1.00 13.21           C
ATOM   4715 1HB  SER A 315      12.690   4.357   4.460  1.00 13.21           H
ATOM   4716 2HB  SER A 315      13.414   5.971   4.331  1.00 13.21           H
ATOM   4717  OG  SER A 315      12.261   5.388   2.738  1.00 13.21           O
ATOM   4718  HG  SER A 315      11.719   4.612   2.556  1.00 13.21           H
ATOM   4719  N   MET A 316      14.877   5.198   0.972  1.00  1.63           N
ATOM   4720  H   MET A 316      14.229   4.473   0.701  1.00  1.63           H
ATOM   4721  CA  MET A 316      15.579   5.934  -0.081  1.00  1.63           C
ATOM   4722  HA  MET A 316      16.633   5.667  -0.017  1.00  1.63           H
ATOM   4723  C   MET A 316      15.488   7.460   0.045  1.00  1.63           C
ATOM   4724  O   MET A 316      16.482   8.171  -0.081  1.00  1.63           O
ATOM   4725  CB  MET A 316      15.043   5.472  -1.440  1.00  1.63           C
ATOM   4726 1HB  MET A 316      14.881   4.395  -1.401  1.00  1.63           H
ATOM   4727 2HB  MET A 316      14.084   5.955  -1.625  1.00  1.63           H
ATOM   4728  CG  MET A 316      15.971   5.759  -2.596  1.00  1.63           C
ATOM   4729 1HG  MET A 316      15.451   5.553  -3.532  1.00  1.63           H
ATOM   4730 2HG  MET A 316      16.249   6.812  -2.574  1.00  1.63           H
ATOM   4731  SD  MET A 316      17.467   4.752  -2.528  1.00  1.63           S
ATOM   4732  CE  MET A 316      18.404   5.508  -3.857  1.00  1.63           C
ATOM   4733 1HE  MET A 316      19.365   5.006  -3.970  1.00  1.63           H
ATOM   4734 2HE  MET A 316      18.564   6.565  -3.638  1.00  1.63           H
ATOM   4735 3HE  MET A 316      17.841   5.429  -4.790  1.00  1.63           H
ATOM   4736  N   LEU A 317      14.317   7.968   0.407  1.00  5.80           N
ATOM   4737  H   LEU A 317      13.529   7.353   0.536  1.00  5.80           H
ATOM   4738  CA  LEU A 317      14.151   9.407   0.635  1.00  5.80           C
ATOM   4739  HA  LEU A 317      14.443   9.965  -0.255  1.00  5.80           H
ATOM   4740  C   LEU A 317      14.972   9.911   1.803  1.00  5.80           C
ATOM   4741  O   LEU A 317      15.459  11.037   1.808  1.00  5.80           O
ATOM   4742  CB  LEU A 317      12.705   9.722   1.003  1.00  5.80           C
ATOM   4743 1HB  LEU A 317      12.396   9.011   1.769  1.00  5.80           H
ATOM   4744 2HB  LEU A 317      12.696  10.712   1.458  1.00  5.80           H
ATOM   4745  CG  LEU A 317      11.647   9.730  -0.096  1.00  5.80           C
ATOM   4746  HG  LEU A 317      11.664   8.776  -0.620  1.00  5.80           H
ATOM   4747  CD1 LEU A 317      10.309   9.888   0.603  1.00  5.80           C
ATOM   4748 1HD1 LEU A 317       9.526  10.012  -0.138  1.00  5.80           H
ATOM   4749 2HD1 LEU A 317      10.317  10.766   1.251  1.00  5.80           H
ATOM   4750 3HD1 LEU A 317      10.087   8.997   1.192  1.00  5.80           H
ATOM   4751  CD2 LEU A 317      11.865  10.861  -1.099  1.00  5.80           C
ATOM   4752 1HD2 LEU A 317      11.065  10.860  -1.838  1.00  5.80           H
ATOM   4753 2HD2 LEU A 317      12.806  10.713  -1.628  1.00  5.80           H
ATOM   4754 3HD2 LEU A 317      11.881  11.827  -0.593  1.00  5.80           H
ATOM   4755  N   GLN A 318      15.118   9.071   2.812  1.00 11.40           N
ATOM   4756  H   GLN A 318      14.774   8.124   2.731  1.00 11.40           H
ATOM   4757  CA  GLN A 318      15.787   9.467   4.039  1.00 11.40           C
ATOM   4758  HA  GLN A 318      15.355  10.406   4.384  1.00 11.40           H
ATOM   4759  C   GLN A 318      17.268   9.675   3.770  1.00 11.40           C
ATOM   4760  O   GLN A 318      17.908  10.484   4.431  1.00 11.40           O
ATOM   4761  CB  GLN A 318      15.587   8.400   5.117  1.00 11.40           C
ATOM   4762 1HB  GLN A 318      14.736   7.776   4.847  1.00 11.40           H
ATOM   4763 2HB  GLN A 318      16.474   7.768   5.145  1.00 11.40           H
ATOM   4764  CG  GLN A 318      15.347   8.970   6.506  1.00 11.40           C
ATOM   4765 1HG  GLN A 318      15.580   8.198   7.239  1.00 11.40           H
ATOM   4766 2HG  GLN A 318      16.022   9.810   6.671  1.00 11.40           H
ATOM   4767  CD  GLN A 318      13.915   9.424   6.744  1.00 11.40           C
ATOM   4768  OE1 GLN A 318      13.109   9.597   5.825  1.00 11.40           O
ATOM   4769  NE2 GLN A 318      13.585   9.597   7.993  1.00 11.40           N
ATOM   4770 1HE2 GLN A 318      12.625   9.819   8.235  1.00 11.40           H
ATOM   4771 2HE2 GLN A 318      14.268   9.472   8.720  1.00 11.40           H
ATOM   4772  N   LYS A 319      17.807   9.001   2.763  1.00-16.98           N
ATOM   4773  H   LYS A 319      17.236   8.347   2.238  1.00-16.98           H
ATOM   4774  CA  LYS A 319      19.211   9.183   2.386  1.00-16.98           C
ATOM   4775  HA  LYS A 319      19.836   9.031   3.266  1.00-16.98           H
ATOM   4776  C   LYS A 319      19.427  10.603   1.875  1.00-16.98           C
ATOM   4777  O   LYS A 319      20.391  11.274   2.246  1.00-16.98           O
ATOM   4778  CB  LYS A 319      19.601   8.177   1.295  1.00-16.98           C
ATOM   4779 1HB  LYS A 319      19.004   8.384   0.408  1.00-16.98           H
ATOM   4780 2HB  LYS A 319      20.651   8.319   1.038  1.00-16.98           H
ATOM   4781  CG  LYS A 319      19.374   6.718   1.686  1.00-16.98           C
ATOM   4782 1HG  LYS A 319      20.019   6.459   2.525  1.00-16.98           H
ATOM   4783 2HG  LYS A 319      18.337   6.587   1.986  1.00-16.98           H
ATOM   4784  CD  LYS A 319      19.644   5.776   0.524  1.00-16.98           C
ATOM   4785 1HD  LYS A 319      19.068   6.102  -0.343  1.00-16.98           H
ATOM   4786 2HD  LYS A 319      20.707   5.787   0.280  1.00-16.98           H
ATOM   4787  CE  LYS A 319      19.213   4.371   0.911  1.00-16.98           C
ATOM   4788 1HE  LYS A 319      19.766   4.067   1.801  1.00-16.98           H
ATOM   4789 2HE  LYS A 319      18.154   4.392   1.175  1.00-16.98           H
ATOM   4790  NZ  LYS A 319      19.411   3.322  -0.132  1.00-16.98           N
ATOM   4791 1HZ  LYS A 319      19.109   2.425   0.252  1.00-16.98           H
ATOM   4792 2HZ  LYS A 319      20.391   3.240  -0.358  1.00-16.98           H
ATOM   4793 3HZ  LYS A 319      18.870   3.531  -0.958  1.00-16.98           H
ATOM   4794  N   ILE A 320      18.499  11.077   1.056  1.00 -3.48           N
ATOM   4795  H   ILE A 320      17.719  10.488   0.800  1.00 -3.48           H
ATOM   4796  CA  ILE A 320      18.577  12.426   0.492  1.00 -3.48           C
ATOM   4797  HA  ILE A 320      19.581  12.592   0.104  1.00 -3.48           H
ATOM   4798  C   ILE A 320      18.310  13.435   1.605  1.00 -3.48           C
ATOM   4799  O   ILE A 320      19.013  14.432   1.730  1.00 -3.48           O
ATOM   4800  CB  ILE A 320      17.549  12.636  -0.664  1.00 -3.48           C
ATOM   4801  HB  ILE A 320      16.545  12.494  -0.265  1.00 -3.48           H
ATOM   4802  CG1 ILE A 320      17.780  11.591  -1.775  1.00 -3.48           C
ATOM   4803 1HG1 ILE A 320      18.733  11.802  -2.261  1.00 -3.48           H
ATOM   4804 2HG1 ILE A 320      17.843  10.598  -1.331  1.00 -3.48           H
ATOM   4805  CG2 ILE A 320      17.656  14.077  -1.249  1.00 -3.48           C
ATOM   4806 1HG2 ILE A 320      16.906  14.226  -2.025  1.00 -3.48           H
ATOM   4807 2HG2 ILE A 320      18.651  14.239  -1.668  1.00 -3.48           H
ATOM   4808 3HG2 ILE A 320      17.475  14.814  -0.466  1.00 -3.48           H
ATOM   4809  CD1 ILE A 320      16.690  11.534  -2.841  1.00 -3.48           C
ATOM   4810 1HD1 ILE A 320      16.907  10.715  -3.525  1.00 -3.48           H
ATOM   4811 2HD1 ILE A 320      16.651  12.465  -3.406  1.00 -3.48           H
ATOM   4812 3HD1 ILE A 320      15.723  11.352  -2.370  1.00 -3.48           H
ATOM   4813  N   LEU A 321      17.331  13.160   2.454  1.00  2.83           N
ATOM   4814  H   LEU A 321      16.783  12.315   2.323  1.00  2.83           H
ATOM   4815  CA  LEU A 321      16.992  14.060   3.556  1.00  2.83           C
ATOM   4816  HA  LEU A 321      16.759  15.040   3.140  1.00  2.83           H
ATOM   4817  C   LEU A 321      18.157  14.230   4.528  1.00  2.83           C
ATOM   4818  O   LEU A 321      18.462  15.339   4.965  1.00  2.83           O
ATOM   4819  CB  LEU A 321      15.760  13.507   4.284  1.00  2.83           C
ATOM   4820 1HB  LEU A 321      14.991  13.330   3.533  1.00  2.83           H
ATOM   4821 2HB  LEU A 321      16.032  12.542   4.708  1.00  2.83           H
ATOM   4822  CG  LEU A 321      15.126  14.338   5.410  1.00  2.83           C
ATOM   4823  HG  LEU A 321      15.858  14.465   6.207  1.00  2.83           H
ATOM   4824  CD1 LEU A 321      14.683  15.720   4.937  1.00  2.83           C
ATOM   4825 1HD1 LEU A 321      14.155  16.234   5.739  1.00  2.83           H
ATOM   4826 2HD1 LEU A 321      14.019  15.629   4.076  1.00  2.83           H
ATOM   4827 3HD1 LEU A 321      15.555  16.314   4.660  1.00  2.83           H
ATOM   4828  CD2 LEU A 321      13.923  13.577   5.974  1.00  2.83           C
ATOM   4829 1HD2 LEU A 321      13.453  14.159   6.767  1.00  2.83           H
ATOM   4830 2HD2 LEU A 321      14.248  12.620   6.383  1.00  2.83           H
ATOM   4831 3HD2 LEU A 321      13.189  13.398   5.187  1.00  2.83           H
ATOM   4832  N   THR A 322      18.848  13.142   4.829  1.00-16.28           N
ATOM   4833  H   THR A 322      18.543  12.241   4.475  1.00-16.28           H
ATOM   4834  CA  THR A 322      20.034  13.198   5.679  1.00-16.28           C
ATOM   4835  HA  THR A 322      19.784  13.725   6.599  1.00-16.28           H
ATOM   4836  C   THR A 322      21.139  13.965   4.964  1.00-16.28           C
ATOM   4837  O   THR A 322      21.830  14.764   5.577  1.00-16.28           O
ATOM   4838  CB  THR A 322      20.535  11.782   6.041  1.00-16.28           C
ATOM   4839  HB  THR A 322      20.897  11.280   5.144  1.00-16.28           H
ATOM   4840  OG1 THR A 322      19.450  11.034   6.596  1.00-16.28           O
ATOM   4841  HG1 THR A 322      18.876  10.751   5.874  1.00-16.28           H
ATOM   4842  CG2 THR A 322      21.629  11.804   7.096  1.00-16.28           C
ATOM   4843 1HG2 THR A 322      21.932  10.780   7.316  1.00-16.28           H
ATOM   4844 2HG2 THR A 322      21.246  12.259   8.011  1.00-16.28           H
ATOM   4845 3HG2 THR A 322      22.489  12.370   6.745  1.00-16.28           H
ATOM   4846  N   THR A 323      21.287  13.773   3.661  1.00-11.11           N
ATOM   4847  H   THR A 323      20.698  13.104   3.177  1.00-11.11           H
ATOM   4848  CA  THR A 323      22.281  14.522   2.890  1.00-11.11           C
ATOM   4849  HA  THR A 323      23.254  14.368   3.348  1.00-11.11           H
ATOM   4850  C   THR A 323      22.009  16.021   2.936  1.00-11.11           C
ATOM   4851  O   THR A 323      22.922  16.787   3.220  1.00-11.11           O
ATOM   4852  CB  THR A 323      22.346  14.009   1.433  1.00-11.11           C
ATOM   4853  HB  THR A 323      21.379  14.145   0.951  1.00-11.11           H
ATOM   4854  OG1 THR A 323      22.671  12.614   1.461  1.00-11.11           O
ATOM   4855  HG1 THR A 323      21.860  12.120   1.639  1.00-11.11           H
ATOM   4856  CG2 THR A 323      23.410  14.703   0.607  1.00-11.11           C
ATOM   4857 1HG2 THR A 323      23.491  14.210  -0.362  1.00-11.11           H
ATOM   4858 2HG2 THR A 323      24.372  14.663   1.113  1.00-11.11           H
ATOM   4859 3HG2 THR A 323      23.135  15.745   0.450  1.00-11.11           H
ATOM   4860  N   ARG A 324      20.764  16.448   2.770  1.00 -7.44           N
ATOM   4861  H   ARG A 324      20.027  15.776   2.570  1.00 -7.44           H
ATOM   4862  CA  ARG A 324      20.438  17.876   2.856  1.00 -7.44           C
ATOM   4863  HA  ARG A 324      21.094  18.429   2.183  1.00 -7.44           H
ATOM   4864  C   ARG A 324      20.695  18.410   4.255  1.00 -7.44           C
ATOM   4865  O   ARG A 324      21.122  19.539   4.425  1.00 -7.44           O
ATOM   4866  CB  ARG A 324      18.975  18.133   2.474  1.00 -7.44           C
ATOM   4867 1HB  ARG A 324      18.341  17.541   3.133  1.00 -7.44           H
ATOM   4868 2HB  ARG A 324      18.753  19.187   2.643  1.00 -7.44           H
ATOM   4869  CG  ARG A 324      18.619  17.793   1.029  1.00 -7.44           C
ATOM   4870 1HG  ARG A 324      18.934  16.775   0.814  1.00 -7.44           H
ATOM   4871 2HG  ARG A 324      17.537  17.848   0.910  1.00 -7.44           H
ATOM   4872  CD  ARG A 324      19.267  18.728   0.013  1.00 -7.44           C
ATOM   4873 1HD  ARG A 324      18.881  19.738   0.157  1.00 -7.44           H
ATOM   4874 2HD  ARG A 324      20.343  18.746   0.166  1.00 -7.44           H
ATOM   4875  NE  ARG A 324      18.976  18.273  -1.355  1.00 -7.44           N
ATOM   4876  HE  ARG A 324      18.153  18.652  -1.786  1.00 -7.44           H
ATOM   4877  CZ  ARG A 324      19.686  17.399  -2.058  1.00 -7.44           C
ATOM   4878  NH1 ARG A 324      19.227  17.003  -3.210  1.00 -7.44           N
ATOM   4879 1HH1 ARG A 324      18.345  17.337  -3.553  1.00 -7.44           H
ATOM   4880 2HH1 ARG A 324      19.790  16.368  -3.755  1.00 -7.44           H
ATOM   4881  NH2 ARG A 324      20.835  16.903  -1.684  1.00 -7.44           N
ATOM   4882 1HH2 ARG A 324      21.306  17.272  -0.855  1.00 -7.44           H
ATOM   4883 2HH2 ARG A 324      21.266  16.172  -2.238  1.00 -7.44           H
ATOM   4884  N   ARG A 325      20.493  17.583   5.266  1.00-11.47           N
ATOM   4885  H   ARG A 325      20.118  16.659   5.089  1.00-11.47           H
ATOM   4886  CA  ARG A 325      20.791  17.993   6.639  1.00-11.47           C
ATOM   4887  HA  ARG A 325      20.450  19.021   6.762  1.00-11.47           H
ATOM   4888  C   ARG A 325      22.283  18.035   6.954  1.00-11.47           C
ATOM   4889  O   ARG A 325      22.695  18.815   7.801  1.00-11.47           O
ATOM   4890  CB  ARG A 325      19.985  17.142   7.617  1.00-11.47           C
ATOM   4891 1HB  ARG A 325      20.072  16.090   7.346  1.00-11.47           H
ATOM   4892 2HB  ARG A 325      20.362  17.291   8.630  1.00-11.47           H
ATOM   4893  CG  ARG A 325      18.527  17.588   7.564  1.00-11.47           C
ATOM   4894 1HG  ARG A 325      18.469  18.596   7.976  1.00-11.47           H
ATOM   4895 2HG  ARG A 325      18.207  17.634   6.524  1.00-11.47           H
ATOM   4896  CD  ARG A 325      17.542  16.711   8.300  1.00-11.47           C
ATOM   4897 1HD  ARG A 325      17.518  15.726   7.832  1.00-11.47           H
ATOM   4898 2HD  ARG A 325      17.834  16.621   9.348  1.00-11.47           H
ATOM   4899  NE  ARG A 325      16.228  17.361   8.196  1.00-11.47           N
ATOM   4900  HE  ARG A 325      16.230  18.302   7.845  1.00-11.47           H
ATOM   4901  CZ  ARG A 325      15.049  16.843   8.502  1.00-11.47           C
ATOM   4902  NH1 ARG A 325      13.992  17.582   8.346  1.00-11.47           N
ATOM   4903 1HH1 ARG A 325      14.071  18.546   8.072  1.00-11.47           H
ATOM   4904 2HH1 ARG A 325      13.070  17.187   8.502  1.00-11.47           H
ATOM   4905  NH2 ARG A 325      14.868  15.618   8.908  1.00-11.47           N
ATOM   4906 1HH2 ARG A 325      15.660  15.018   9.057  1.00-11.47           H
ATOM   4907 2HH2 ARG A 325      13.920  15.294   9.049  1.00-11.47           H
ATOM   4908  N   ARG A 326      23.109  17.294   6.225  1.00-14.44           N
ATOM   4909  H   ARG A 326      22.726  16.614   5.579  1.00-14.44           H
ATOM   4910  CA  ARG A 326      24.564  17.481   6.308  1.00-14.44           C
ATOM   4911  HA  ARG A 326      24.847  17.601   7.355  1.00-14.44           H
ATOM   4912  C   ARG A 326      24.989  18.750   5.582  1.00-14.44           C
ATOM   4913  O   ARG A 326      25.950  19.386   5.979  1.00-14.44           O
ATOM   4914  CB  ARG A 326      25.348  16.305   5.713  1.00-14.44           C
ATOM   4915 1HB  ARG A 326      25.064  16.182   4.669  1.00-14.44           H
ATOM   4916 2HB  ARG A 326      26.407  16.565   5.749  1.00-14.44           H
ATOM   4917  CG  ARG A 326      25.167  14.978   6.443  1.00-14.44           C
ATOM   4918 1HG  ARG A 326      25.287  15.142   7.514  1.00-14.44           H
ATOM   4919 2HG  ARG A 326      24.167  14.599   6.259  1.00-14.44           H
ATOM   4920  CD  ARG A 326      26.189  13.929   5.993  1.00-14.44           C
ATOM   4921 1HD  ARG A 326      27.182  14.291   6.265  1.00-14.44           H
ATOM   4922 2HD  ARG A 326      26.009  13.000   6.538  1.00-14.44           H
ATOM   4923  NE  ARG A 326      26.175  13.663   4.544  1.00-14.44           N
ATOM   4924  HE  ARG A 326      26.844  14.176   3.996  1.00-14.44           H
ATOM   4925  CZ  ARG A 326      25.388  12.817   3.892  1.00-14.44           C
ATOM   4926  NH1 ARG A 326      25.549  12.680   2.607  1.00-14.44           N
ATOM   4927 1HH1 ARG A 326      26.313  13.135   2.137  1.00-14.44           H
ATOM   4928 2HH1 ARG A 326      24.887  12.131   2.077  1.00-14.44           H
ATOM   4929  NH2 ARG A 326      24.436  12.119   4.457  1.00-14.44           N
ATOM   4930 1HH2 ARG A 326      24.295  12.194   5.449  1.00-14.44           H
ATOM   4931 2HH2 ARG A 326      23.850  11.526   3.894  1.00-14.44           H
ATOM   4932  N   GLU A 327      24.276  19.131   4.533  1.00 -9.31           N
ATOM   4933  H   GLU A 327      23.506  18.559   4.214  1.00 -9.31           H
ATOM   4934  CA  GLU A 327      24.585  20.367   3.804  1.00 -9.31           C
ATOM   4935  HA  GLU A 327      25.649  20.391   3.568  1.00 -9.31           H
ATOM   4936  C   GLU A 327      24.281  21.590   4.669  1.00 -9.31           C
ATOM   4937  O   GLU A 327      24.960  22.605   4.585  1.00 -9.31           O
ATOM   4938  CB  GLU A 327      23.787  20.438   2.497  1.00 -9.31           C
ATOM   4939 1HB  GLU A 327      22.734  20.303   2.725  1.00 -9.31           H
ATOM   4940 2HB  GLU A 327      23.914  21.426   2.055  1.00 -9.31           H
ATOM   4941  CG  GLU A 327      24.197  19.394   1.471  1.00 -9.31           C
ATOM   4942 1HG  GLU A 327      25.187  19.647   1.087  1.00 -9.31           H
ATOM   4943 2HG  GLU A 327      24.265  18.421   1.950  1.00 -9.31           H
ATOM   4944  CD  GLU A 327      23.216  19.293   0.316  1.00 -9.31           C
ATOM   4945  OE1 GLU A 327      22.657  18.198   0.077  1.00 -9.31           O
ATOM   4946  OE2 GLU A 327      23.048  20.277  -0.430  1.00 -9.31           O
ATOM   4947  N   THR A 328      23.305  21.467   5.557  1.00 10.65           N
ATOM   4948  H   THR A 328      22.731  20.633   5.556  1.00 10.65           H
ATOM   4949  CA  THR A 328      23.004  22.505   6.547  1.00 10.65           C
ATOM   4950  HA  THR A 328      23.296  23.479   6.157  1.00 10.65           H
ATOM   4951  C   THR A 328      23.745  22.278   7.867  1.00 10.65           C
ATOM   4952  O   THR A 328      23.416  22.886   8.883  1.00 10.65           O
ATOM   4953  CB  THR A 328      21.493  22.531   6.857  1.00 10.65           C
ATOM   4954  HB  THR A 328      21.297  23.268   7.633  1.00 10.65           H
ATOM   4955  OG1 THR A 328      21.064  21.242   7.302  1.00 10.65           O
ATOM   4956  HG1 THR A 328      21.659  20.952   7.999  1.00 10.65           H
ATOM   4957  CG2 THR A 328      20.671  22.883   5.626  1.00 10.65           C
ATOM   4958 1HG2 THR A 328      19.622  22.947   5.908  1.00 10.65           H
ATOM   4959 2HG2 THR A 328      20.787  22.115   4.863  1.00 10.65           H
ATOM   4960 3HG2 THR A 328      20.994  23.845   5.228  1.00 10.65           H
ATOM   4961  N   GLY A 329      24.718  21.376   7.864  1.00 23.26           N
ATOM   4962  H   GLY A 329      25.011  20.965   6.987  1.00 23.26           H
ATOM   4963  CA  GLY A 329      25.381  20.914   9.077  1.00 23.26           C
ATOM   4964 1HA  GLY A 329      24.623  20.747   9.842  1.00 23.26           H
ATOM   4965 2HA  GLY A 329      25.847  19.953   8.860  1.00 23.26           H
ATOM   4966  C   GLY A 329      26.449  21.811   9.675  1.00 23.26           C
ATOM   4967  O   GLY A 329      27.587  21.382   9.856  1.00 23.26           O
ATOM   4968  N   GLY A 330      26.096  23.054   9.967  1.00 14.43           N
ATOM   4969  H   GLY A 330      25.142  23.347   9.794  1.00 14.43           H
ATOM   4970  CA  GLY A 330      27.030  23.981  10.586  1.00 14.43           C
ATOM   4971 1HA  GLY A 330      28.004  23.886  10.106  1.00 14.43           H
ATOM   4972 2HA  GLY A 330      26.674  25.002  10.449  1.00 14.43           H
ATOM   4973  C   GLY A 330      27.190  23.716  12.072  1.00 14.43           C
ATOM   4974  O   GLY A 330      26.502  22.876  12.650  1.00 14.43           O
ATOM   4975  N   ASN A 331      28.068  24.476  12.710  1.00 -5.03           N
ATOM   4976  H   ASN A 331      28.558  25.207  12.193  1.00 -5.03           H
ATOM   4977  CA  ASN A 331      28.334  24.376  14.150  1.00 -5.03           C
ATOM   4978  HA  ASN A 331      27.901  23.461  14.558  1.00 -5.03           H
ATOM   4979  C   ASN A 331      27.678  25.593  14.808  1.00 -5.03           C
ATOM   4980  O   ASN A 331      27.994  26.013  15.918  1.00 -5.03           O
ATOM   4981  CB  ASN A 331      29.849  24.378  14.377  1.00 -5.03           C
ATOM   4982 1HB  ASN A 331      30.308  23.621  13.744  1.00 -5.03           H
ATOM   4983 2HB  ASN A 331      30.239  25.352  14.096  1.00 -5.03           H
ATOM   4984  CG  ASN A 331      30.228  24.108  15.809  1.00 -5.03           C
ATOM   4985  OD1 ASN A 331      29.886  23.088  16.385  1.00 -5.03           O
ATOM   4986  ND2 ASN A 331      30.975  25.009  16.386  1.00 -5.03           N
ATOM   4987 1HD2 ASN A 331      31.266  24.853  17.332  1.00 -5.03           H
ATOM   4988 2HD2 ASN A 331      31.206  25.851  15.886  1.00 -5.03           H
ATOM   4989  N   GLU A 332      26.787  26.203  14.046  1.00 19.42           N
ATOM   4990  H   GLU A 332      26.520  25.776  13.172  1.00 19.42           H
ATOM   4991  CA  GLU A 332      26.172  27.480  14.375  1.00 19.42           C
ATOM   4992  HA  GLU A 332      26.438  27.786  15.386  1.00 19.42           H
ATOM   4993  C   GLU A 332      24.673  27.236  14.261  1.00 19.42           C
ATOM   4994  O   GLU A 332      24.267  26.323  13.534  1.00 19.42           O
ATOM   4995  CB  GLU A 332      26.601  28.546  13.354  1.00 19.42           C
ATOM   4996 1HB  GLU A 332      26.293  28.217  12.362  1.00 19.42           H
ATOM   4997 2HB  GLU A 332      26.058  29.464  13.580  1.00 19.42           H
ATOM   4998  CG  GLU A 332      28.100  28.882  13.320  1.00 19.42           C
ATOM   4999 1HG  GLU A 332      28.225  29.819  12.774  1.00 19.42           H
ATOM   5000 2HG  GLU A 332      28.443  29.040  14.343  1.00 19.42           H
ATOM   5001  CD  GLU A 332      28.978  27.814  12.656  1.00 19.42           C
ATOM   5002  OE1 GLU A 332      30.128  27.643  13.112  1.00 19.42           O
ATOM   5003  OE2 GLU A 332      28.536  27.129  11.701  1.00 19.42           O
ATOM   5004  N   PRO A 333      23.831  28.010  14.974  1.00  2.48           N
ATOM   5005  CA  PRO A 333      22.402  27.760  14.741  1.00  2.48           C
ATOM   5006  HA  PRO A 333      22.157  26.736  15.020  1.00  2.48           H
ATOM   5007  C   PRO A 333      21.997  28.034  13.295  1.00  2.48           C
ATOM   5008  O   PRO A 333      22.349  29.067  12.726  1.00  2.48           O
ATOM   5009  CB  PRO A 333      21.717  28.760  15.681  1.00  2.48           C
ATOM   5010 1HB  PRO A 333      21.483  29.679  15.143  1.00  2.48           H
ATOM   5011 2HB  PRO A 333      20.814  28.331  16.115  1.00  2.48           H
ATOM   5012  CG  PRO A 333      22.739  29.038  16.732  1.00  2.48           C
[truncated: 175,187 more chars]
