# Supplementary material for: Variety of genetic defects in GnRH and hypothalamic–pituitary signaling and development in normosmic patients with IHH
Source: Front Endocrinol (Lausanne). 2024 Jul 1;15:1396805. doi: 10.3389/fendo.2024.1396805 (PMC11246878; doi:10.3389/fendo.2024.1396805)
Supplement: Supplementary file 1 [file DataSheet_1.zip › NR0B1_Cys66Tyr_Afold3.pdb]

REMARK YASARA *************************************************************
REMARK YASARA *                                                           *
REMARK YASARA *                     Y  A  S  A  R  A                      *
REMARK YASARA *                                                           *
REMARK YASARA *   Yet Another Scientific Artificial Reality Application   *
REMARK YASARA *                                                           *
REMARK YASARA *            MOLECULE STRUCTURE FILE, PDB FORMAT            *
REMARK YASARA *                                                           *
REMARK YASARA * Just use YASARA every day to make your questions go away! *
REMARK YASARA *                                                           *
REMARK YASARA *                      www.YASARA.org                       *
REMARK YASARA *                                                           *
REMARK YASARA *************************************************************
REMARK YASARA
REMARK YASARA Version:           24.4.10.W.64
REMARK YASARA Written on:        Mon May 20 11:55:39 2024
REMARK YASARA Number of models:  1
REMARK YASARA Number of atoms:   7231
REMARK YASARA Please address questions or suggestions to: Eliza@yasara.org
REMARK YASARA
COMPND    MOL_ID: 1;
COMPND   2 MOLECULE: .;
COMPND   3 CHAIN: ;
SEQRES   1 A  470  MET ALA GLY GLU ASN HIS GLN TRP GLN GLY SER ILE LEU 
SEQRES   2 A  470  TYR ASN MET LEU MET SER ALA LYS GLN THR ARG ALA ALA 
SEQRES   3 A  470  PRO GLU ALA PRO GLU THR ARG LEU VAL ASP GLN CYS TRP 
SEQRES   4 A  470  GLY CYS SER CYS GLY ASP GLU PRO GLY VAL GLY ARG GLU 
SEQRES   5 A  470  GLY LEU LEU GLY GLY ARG ASN VAL ALA LEU LEU TYR ARG 
SEQRES   6 A  470  TYR CYS PHE CYS GLY LYS ASP HIS PRO ARG GLN GLY SER 
SEQRES   7 A  470  ILE LEU TYR SER MET LEU THR SER ALA LYS GLN THR TYR 
SEQRES   8 A  470  ALA ALA PRO LYS ALA PRO GLU ALA THR LEU GLY PRO CYS 
SEQRES   9 A  470  TRP GLY CYS SER CYS GLY SER ASP PRO GLY VAL GLY ARG 
SEQRES  10 A  470  ALA GLY LEU PRO GLY GLY ARG PRO VAL ALA LEU LEU TYR 
SEQRES  11 A  470  ARG CYS CYS PHE CYS GLY GLU ASP HIS PRO ARG GLN GLY 
SEQRES  12 A  470  SER ILE LEU TYR SER LEU LEU THR SER SER LYS GLN THR 
SEQRES  13 A  470  HIS VAL ALA PRO ALA ALA PRO GLU ALA ARG PRO GLY GLY 
SEQRES  14 A  470  ALA TRP TRP ASP ARG SER TYR PHE ALA GLN ARG PRO GLY 
SEQRES  15 A  470  GLY LYS GLU ALA LEU PRO GLY GLY ARG ALA THR ALA LEU 
SEQRES  16 A  470  LEU TYR ARG CYS CYS PHE CYS GLY GLU ASP HIS PRO GLN 
SEQRES  17 A  470  GLN GLY SER THR LEU TYR CYS VAL PRO THR SER THR ASN 
SEQRES  18 A  470  GLN ALA GLN ALA ALA PRO GLU GLU ARG PRO ARG ALA PRO 
SEQRES  19 A  470  TRP TRP ASP THR SER SER GLY ALA LEU ARG PRO VAL ALA 
SEQRES  20 A  470  LEU LYS SER PRO GLN VAL VAL CYS GLU ALA ALA SER ALA 
SEQRES  21 A  470  GLY LEU LEU LYS THR LEU ARG PHE VAL LYS TYR LEU PRO 
SEQRES  22 A  470  CYS PHE GLN VAL LEU PRO LEU ASP GLN GLN LEU VAL LEU 
SEQRES  23 A  470  VAL ARG ASN CYS TRP ALA SER LEU LEU MET LEU GLU LEU 
SEQRES  24 A  470  ALA GLN ASP ARG LEU GLN PHE GLU THR VAL GLU VAL SER 
SEQRES  25 A  470  GLU PRO SER MET LEU GLN LYS ILE LEU THR THR ARG ARG 
SEQRES  26 A  470  ARG GLU THR GLY GLY ASN GLU PRO LEU PRO VAL PRO THR 
SEQRES  27 A  470  LEU GLN HIS HIS LEU ALA PRO PRO ALA GLU ALA ARG LYS 
SEQRES  28 A  470  VAL PRO SER ALA SER GLN VAL GLN ALA ILE LYS CYS PHE 
SEQRES  29 A  470  LEU SER LYS CYS TRP SER LEU ASN ILE SER THR LYS GLU 
SEQRES  30 A  470  TYR ALA TYR LEU LYS GLY THR VAL LEU PHE ASN PRO ASP 
SEQRES  31 A  470  VAL PRO GLY LEU GLN CYS VAL LYS TYR ILE GLN GLY LEU 
SEQRES  32 A  470  GLN TRP GLY THR GLN GLN ILE LEU SER GLU HIS THR ARG 
SEQRES  33 A  470  MET THR HIS GLN GLY PRO HIS ASP ARG PHE ILE GLU LEU 
SEQRES  34 A  470  ASN SER THR LEU PHE LEU LEU ARG PHE ILE ASN ALA ASN 
SEQRES  35 A  470  VAL ILE ALA GLU LEU PHE PHE ARG PRO ILE ILE GLY THR 
SEQRES  36 A  470  VAL SER MET ASP ASP MET MET LEU GLU MET LEU CYS THR 
SEQRES  37 A  470  LYS ILE 
SSBOND   0 CYS A   41    CYS A   43                                       2.30
ATOM      1  N   MET A   1     -31.439 -31.710 -10.076  1.00 11.83           N
ATOM      2 1H   MET A   1     -32.352 -31.699 -10.484  1.00 11.83           H
ATOM      3 2H   MET A   1     -31.536 -31.512  -9.101  1.00 11.83           H
ATOM      4 3H   MET A   1     -31.073 -32.636 -10.167  1.00 11.83           H
ATOM      5  CA  MET A   1     -30.555 -30.725 -10.731  1.00 25.10           C
ATOM      6  HA  MET A   1     -30.472 -30.953 -11.701  1.00 25.10           H
ATOM      7  C   MET A   1     -29.207 -30.823 -10.042  1.00 25.09           C
ATOM      8  O   MET A   1     -29.097 -30.429  -8.884  1.00 21.68           O
ATOM      9  CB  MET A   1     -31.142 -29.306 -10.645  1.00 23.53           C
ATOM     10 1HB  MET A   1     -31.375 -29.115  -9.692  1.00 23.53           H
ATOM     11 2HB  MET A   1     -30.449 -28.655 -10.956  1.00 23.53           H
ATOM     12  CG  MET A   1     -32.404 -29.124 -11.503  1.00 20.59           C
ATOM     13 1HG  MET A   1     -33.028 -29.840 -11.191  1.00 20.59           H
ATOM     14 2HG  MET A   1     -32.764 -28.229 -11.238  1.00 20.59           H
ATOM     15  SD  MET A   1     -32.099 -29.226 -13.282  1.00 18.36           S
ATOM     16  CE  MET A   1     -33.609 -28.445 -13.923  1.00 16.53           C
ATOM     17 1HE  MET A   1     -33.602 -28.419 -14.923  1.00 16.53           H
ATOM     18 2HE  MET A   1     -33.695 -27.505 -13.592  1.00 16.53           H
ATOM     19 3HE  MET A   1     -34.423 -28.948 -13.634  1.00 16.53           H
ATOM     20  N   ALA A   2     -28.258 -31.497 -10.689  1.00 16.11           N
ATOM     21  H   ALA A   2     -28.470 -31.836 -11.606  1.00 16.11           H
ATOM     22  CA  ALA A   2     -26.931 -31.774 -10.152  1.00 28.42           C
ATOM     23  HA  ALA A   2     -27.036 -32.067  -9.202  1.00 28.42           H
ATOM     24  C   ALA A   2     -26.082 -30.497 -10.175  1.00 28.38           C
ATOM     25  O   ALA A   2     -26.060 -29.796 -11.180  1.00 24.72           O
ATOM     26  CB  ALA A   2     -26.300 -32.903 -10.972  1.00 26.14           C
ATOM     27 1HB  ALA A   2     -26.867 -33.726 -10.945  1.00 26.14           H
ATOM     28 2HB  ALA A   2     -25.396 -33.141 -10.617  1.00 26.14           H
ATOM     29 3HB  ALA A   2     -26.194 -32.634 -11.929  1.00 26.14           H
ATOM     30  N   GLY A   3     -25.436 -30.184  -9.064  1.00 22.46           N
ATOM     31  H   GLY A   3     -25.615 -30.722  -8.240  1.00 22.46           H
ATOM     32  CA  GLY A   3     -24.474 -29.089  -8.986  1.00 30.92           C
ATOM     33 1HA  GLY A   3     -24.880 -28.282  -9.415  1.00 30.92           H
ATOM     34 2HA  GLY A   3     -24.291 -28.898  -8.022  1.00 30.92           H
ATOM     35  C   GLY A   3     -23.181 -29.476  -9.703  1.00 31.39           C
ATOM     36  O   GLY A   3     -22.487 -30.380  -9.253  1.00 28.56           O
ATOM     37  N   GLU A   4     -22.906 -28.817 -10.810  1.00 24.07           N
ATOM     38  H   GLU A   4     -23.585 -28.172 -11.160  1.00 24.07           H
ATOM     39  CA  GLU A   4     -21.662 -28.981 -11.550  1.00 32.76           C
ATOM     40  HA  GLU A   4     -21.512 -29.967 -11.617  1.00 32.76           H
ATOM     41  C   GLU A   4     -20.492 -28.353 -10.782  1.00 32.44           C
ATOM     42  O   GLU A   4     -20.468 -27.155 -10.503  1.00 29.37           O
ATOM     43  CB  GLU A   4     -21.797 -28.402 -12.965  1.00 30.21           C
ATOM     44 1HB  GLU A   4     -22.161 -27.473 -12.898  1.00 30.21           H
ATOM     45 2HB  GLU A   4     -20.891 -28.376 -13.388  1.00 30.21           H
ATOM     46  CG  GLU A   4     -22.740 -29.247 -13.849  1.00 26.65           C
ATOM     47 1HG  GLU A   4     -22.357 -30.167 -13.936  1.00 26.65           H
ATOM     48 2HG  GLU A   4     -23.634 -29.298 -13.404  1.00 26.65           H
ATOM     49  CD  GLU A   4     -22.934 -28.668 -15.259  1.00 23.80           C
ATOM     50  OE1 GLU A   4     -23.236 -29.480 -16.165  1.00 21.59           O
ATOM     51  OE2 GLU A   4     -22.832 -27.435 -15.406  1.00 26.34           O
ATOM     52  N   ASN A   5     -19.509 -29.186 -10.427  1.00 23.38           N
ATOM     53  H   ASN A   5     -19.679 -30.170 -10.487  1.00 23.38           H
ATOM     54  CA  ASN A   5     -18.204 -28.741  -9.957  1.00 30.33           C
ATOM     55  HA  ASN A   5     -18.360 -28.029  -9.272  1.00 30.33           H
ATOM     56  C   ASN A   5     -17.415 -28.172 -11.146  1.00 30.64           C
ATOM     57  O   ASN A   5     -16.719 -28.905 -11.845  1.00 28.05           O
ATOM     58  CB  ASN A   5     -17.455 -29.931  -9.324  1.00 27.76           C
ATOM     59 1HB  ASN A   5     -17.635 -30.748  -9.872  1.00 27.76           H
ATOM     60 2HB  ASN A   5     -16.475 -29.732  -9.334  1.00 27.76           H
ATOM     61  CG  ASN A   5     -17.850 -30.238  -7.893  1.00 23.18           C
ATOM     62  OD1 ASN A   5     -18.145 -29.374  -7.094  1.00 21.24           O
ATOM     63  ND2 ASN A   5     -17.792 -31.488  -7.499  1.00 21.06           N
ATOM     64 1HD2 ASN A   5     -17.990 -31.722  -6.547  1.00 21.06           H
ATOM     65 2HD2 ASN A   5     -17.550 -32.207  -8.151  1.00 21.06           H
ATOM     66  N   HIS A   6     -17.496 -26.862 -11.376  1.00 26.40           N
ATOM     67  H   HIS A   6     -18.191 -26.321 -10.902  1.00 26.40           H
ATOM     68  CA  HIS A   6     -16.588 -26.204 -12.308  1.00 31.49           C
ATOM     69  HA  HIS A   6     -16.529 -26.792 -13.115  1.00 31.49           H
ATOM     70  C   HIS A   6     -15.185 -26.098 -11.698  1.00 31.26           C
ATOM     71  O   HIS A   6     -14.924 -25.301 -10.799  1.00 29.52           O
ATOM     72  CB  HIS A   6     -17.163 -24.855 -12.757  1.00 29.37           C
ATOM     73 1HB  HIS A   6     -17.467 -24.350 -11.950  1.00 29.37           H
ATOM     74 2HB  HIS A   6     -16.445 -24.338 -13.223  1.00 29.37           H
ATOM     75  CG  HIS A   6     -18.340 -24.995 -13.703  1.00 25.85           C
ATOM     76  ND1 HIS A   6     -18.364 -25.702 -14.883  1.00 23.78           N
ATOM     77  HD1 HIS A   6     -17.604 -26.222 -15.272  1.00 23.78           H
ATOM     78  CD2 HIS A   6     -19.581 -24.437 -13.543  1.00 23.73           C
ATOM     79  HD2 HIS A   6     -19.879 -23.869 -12.776  1.00 23.73           H
ATOM     80  CE1 HIS A   6     -19.591 -25.571 -15.423  1.00 24.22           C
ATOM     81  HE1 HIS A   6     -19.885 -25.988 -16.283  1.00 24.22           H
ATOM     82  NE2 HIS A   6     -20.355 -24.806 -14.647  1.00 25.09           N
ATOM     83  N   GLN A   7     -14.271 -26.936 -12.194  1.00 28.16           N
ATOM     84  H   GLN A   7     -14.587 -27.710 -12.742  1.00 28.16           H
ATOM     85  CA  GLN A   7     -12.833 -26.782 -11.979  1.00 31.08           C
ATOM     86  HA  GLN A   7     -12.701 -26.695 -10.992  1.00 31.08           H
ATOM     87  C   GLN A   7     -12.345 -25.512 -12.696  1.00 31.78           C
ATOM     88  O   GLN A   7     -12.345 -25.439 -13.920  1.00 30.89           O
ATOM     89  CB  GLN A   7     -12.077 -28.026 -12.494  1.00 29.70           C
ATOM     90 1HB  GLN A   7     -12.627 -28.462 -13.206  1.00 29.70           H
ATOM     91 2HB  GLN A   7     -11.203 -27.731 -12.881  1.00 29.70           H
ATOM     92  CG  GLN A   7     -11.794 -29.063 -11.401  1.00 26.92           C
ATOM     93 1HG  GLN A   7     -11.234 -28.635 -10.692  1.00 26.92           H
ATOM     94 2HG  GLN A   7     -12.664 -29.357 -11.006  1.00 26.92           H
ATOM     95  CD  GLN A   7     -11.055 -30.297 -11.932  1.00 24.54           C
ATOM     96  OE1 GLN A   7     -11.146 -30.661 -13.090  1.00 23.88           O
ATOM     97  NE2 GLN A   7     -10.326 -31.004 -11.108  1.00 23.98           N
ATOM     98 1HE2 GLN A   7      -9.857 -31.825 -11.434  1.00 23.98           H
ATOM     99 2HE2 GLN A   7     -10.237 -30.723 -10.152  1.00 23.98           H
ATOM    100  N   TRP A   8     -11.903 -24.527 -11.931  1.00 31.69           N
ATOM    101  H   TRP A   8     -11.976 -24.643 -10.940  1.00 31.69           H
ATOM    102  CA  TRP A   8     -11.316 -23.281 -12.424  1.00 32.69           C
ATOM    103  HA  TRP A   8     -11.883 -22.994 -13.196  1.00 32.69           H
ATOM    104  C   TRP A   8      -9.887 -23.492 -12.952  1.00 32.60           C
ATOM    105  O   TRP A   8      -8.918 -23.033 -12.357  1.00 30.14           O
ATOM    106  CB  TRP A   8     -11.367 -22.224 -11.311  1.00 30.50           C
ATOM    107 1HB  TRP A   8     -10.940 -22.605 -10.491  1.00 30.50           H
ATOM    108 2HB  TRP A   8     -10.854 -21.420 -11.612  1.00 30.50           H
ATOM    109  CG  TRP A   8     -12.737 -21.761 -10.926  1.00 27.97           C
ATOM    110  CD1 TRP A   8     -13.535 -22.292  -9.966  1.00 23.98           C
ATOM    111  HD1 TRP A   8     -13.297 -23.073  -9.388  1.00 23.98           H
ATOM    112  CD2 TRP A   8     -13.496 -20.647 -11.494  1.00 24.86           C
ATOM    113  NE1 TRP A   8     -14.722 -21.595  -9.906  1.00 22.82           N
ATOM    114  HE1 TRP A   8     -15.468 -21.809  -9.276  1.00 22.82           H
ATOM    115  CE2 TRP A   8     -14.753 -20.568 -10.820  1.00 23.51           C
ATOM    116  CE3 TRP A   8     -13.243 -19.699 -12.511  1.00 26.66           C
ATOM    117  HE3 TRP A   8     -12.378 -19.728 -13.012  1.00 26.66           H
ATOM    118  CZ2 TRP A   8     -15.708 -19.585 -11.134  1.00 26.48           C
ATOM    119  HZ2 TRP A   8     -16.579 -19.550 -10.643  1.00 26.48           H
ATOM    120  CZ3 TRP A   8     -14.206 -18.706 -12.827  1.00 26.85           C
ATOM    121  HZ3 TRP A   8     -14.012 -18.037 -13.545  1.00 26.85           H
ATOM    122  CH2 TRP A   8     -15.426 -18.655 -12.142  1.00 27.12           C
ATOM    123  HH2 TRP A   8     -16.098 -17.952 -12.373  1.00 27.12           H
ATOM    124  N   GLN A   9      -9.738 -24.197 -14.076  1.00 30.99           N
ATOM    125  H   GLN A   9     -10.545 -24.635 -14.473  1.00 30.99           H
ATOM    126  CA  GLN A   9      -8.441 -24.362 -14.762  1.00 35.17           C
ATOM    127  HA  GLN A   9      -7.775 -24.428 -14.019  1.00 35.17           H
ATOM    128  C   GLN A   9      -8.006 -23.144 -15.602  1.00 35.58           C
ATOM    129  O   GLN A   9      -6.959 -23.181 -16.234  1.00 33.91           O
ATOM    130  CB  GLN A   9      -8.465 -25.657 -15.596  1.00 33.40           C
ATOM    131 1HB  GLN A   9      -9.350 -25.729 -16.056  1.00 33.40           H
ATOM    132 2HB  GLN A   9      -7.736 -25.615 -16.279  1.00 33.40           H
ATOM    133  CG  GLN A   9      -8.256 -26.908 -14.724  1.00 30.17           C
ATOM    134 1HG  GLN A   9      -7.404 -26.803 -14.212  1.00 30.17           H
ATOM    135 2HG  GLN A   9      -9.022 -26.985 -14.085  1.00 30.17           H
ATOM    136  CD  GLN A   9      -8.174 -28.201 -15.536  1.00 26.81           C
ATOM    137  OE1 GLN A   9      -8.610 -28.305 -16.667  1.00 26.66           O
ATOM    138  NE2 GLN A   9      -7.619 -29.257 -14.976  1.00 28.01           N
ATOM    139 1HE2 GLN A   9      -7.563 -30.119 -15.480  1.00 28.01           H
ATOM    140 2HE2 GLN A   9      -7.253 -29.196 -14.047  1.00 28.01           H
ATOM    141  N   GLY A  10      -8.786 -22.051 -15.605  1.00 38.79           N
ATOM    142  H   GLY A  10      -9.581 -22.043 -14.999  1.00 38.79           H
ATOM    143  CA  GLY A  10      -8.547 -20.866 -16.441  1.00 42.14           C
ATOM    144 1HA  GLY A  10      -7.757 -21.074 -17.018  1.00 42.14           H
ATOM    145 2HA  GLY A  10      -9.357 -20.750 -17.015  1.00 42.14           H
ATOM    146  C   GLY A  10      -8.280 -19.555 -15.696  1.00 43.74           C
ATOM    147  O   GLY A  10      -8.214 -18.515 -16.344  1.00 40.80           O
ATOM    148  N   SER A  11      -8.150 -19.568 -14.351  1.00 39.47           N
ATOM    149  H   SER A  11      -8.230 -20.434 -13.857  1.00 39.47           H
ATOM    150  CA  SER A  11      -7.893 -18.331 -13.603  1.00 44.82           C
ATOM    151  HA  SER A  11      -8.586 -17.682 -13.917  1.00 44.82           H
ATOM    152  C   SER A  11      -6.501 -17.767 -13.919  1.00 45.46           C
ATOM    153  O   SER A  11      -5.518 -18.504 -13.961  1.00 44.07           O
ATOM    154  CB  SER A  11      -8.063 -18.561 -12.102  1.00 42.61           C
ATOM    155 1HB  SER A  11      -9.028 -18.699 -11.877  1.00 42.61           H
ATOM    156 2HB  SER A  11      -7.535 -19.358 -11.809  1.00 42.61           H
ATOM    157  OG  SER A  11      -7.609 -17.453 -11.341  1.00 37.11           O
ATOM    158  HG  SER A  11      -7.507 -16.693 -11.914  1.00 37.11           H
ATOM    159  N   ILE A  12      -6.405 -16.449 -14.088  1.00 44.57           N
ATOM    160  H   ILE A  12      -7.250 -15.913 -14.088  1.00 44.57           H
ATOM    161  CA  ILE A  12      -5.133 -15.732 -14.275  1.00 48.61           C
ATOM    162  HA  ILE A  12      -4.720 -16.084 -15.115  1.00 48.61           H
ATOM    163  C   ILE A  12      -4.187 -16.035 -13.111  1.00 49.14           C
ATOM    164  O   ILE A  12      -3.004 -16.281 -13.327  1.00 48.31           O
ATOM    165  CB  ILE A  12      -5.395 -14.211 -14.429  1.00 47.58           C
ATOM    166  HB  ILE A  12      -5.926 -13.903 -13.639  1.00 47.58           H
ATOM    167  CG1 ILE A  12      -6.204 -13.922 -15.720  1.00 43.14           C
ATOM    168 1HG1 ILE A  12      -5.612 -14.084 -16.509  1.00 43.14           H
ATOM    169 2HG1 ILE A  12      -6.983 -14.548 -15.754  1.00 43.14           H
ATOM    170  CG2 ILE A  12      -4.068 -13.431 -14.453  1.00 43.24           C
ATOM    171 1HG2 ILE A  12      -4.231 -12.449 -14.552  1.00 43.24           H
ATOM    172 2HG2 ILE A  12      -3.493 -13.726 -15.216  1.00 43.24           H
ATOM    173 3HG2 ILE A  12      -3.553 -13.573 -13.607  1.00 43.24           H
ATOM    174  CD1 ILE A  12      -6.740 -12.483 -15.810  1.00 39.83           C
ATOM    175 1HD1 ILE A  12      -7.253 -12.344 -16.657  1.00 39.83           H
ATOM    176 2HD1 ILE A  12      -5.992 -11.820 -15.792  1.00 39.83           H
ATOM    177 3HD1 ILE A  12      -7.350 -12.279 -15.044  1.00 39.83           H
ATOM    178  N   LEU A  13      -4.722 -16.146 -11.883  1.00 41.28           N
ATOM    179  H   LEU A  13      -5.698 -15.957 -11.776  1.00 41.28           H
ATOM    180  CA  LEU A  13      -3.962 -16.526 -10.697  1.00 43.20           C
ATOM    181  HA  LEU A  13      -3.195 -15.887 -10.643  1.00 43.20           H
ATOM    182  C   LEU A  13      -3.378 -17.948 -10.802  1.00 44.02           C
ATOM    183  O   LEU A  13      -2.225 -18.174 -10.444  1.00 42.87           O
ATOM    184  CB  LEU A  13      -4.902 -16.413  -9.484  1.00 41.31           C
ATOM    185 1HB  LEU A  13      -5.335 -15.512  -9.505  1.00 41.31           H
ATOM    186 2HB  LEU A  13      -5.603 -17.122  -9.562  1.00 41.31           H
ATOM    187  CG  LEU A  13      -4.194 -16.579  -8.128  1.00 37.16           C
ATOM    188  HG  LEU A  13      -3.638 -17.409  -8.166  1.00 37.16           H
ATOM    189  CD1 LEU A  13      -3.270 -15.407  -7.826  1.00 33.86           C
ATOM    190 1HD1 LEU A  13      -2.816 -15.527  -6.943  1.00 33.86           H
ATOM    191 2HD1 LEU A  13      -3.780 -14.547  -7.796  1.00 33.86           H
ATOM    192 3HD1 LEU A  13      -2.561 -15.320  -8.526  1.00 33.86           H
ATOM    193  CD2 LEU A  13      -5.239 -16.680  -7.017  1.00 36.08           C
ATOM    194 1HD2 LEU A  13      -4.803 -16.789  -6.124  1.00 36.08           H
ATOM    195 2HD2 LEU A  13      -5.842 -17.465  -7.162  1.00 36.08           H
ATOM    196 3HD2 LEU A  13      -5.807 -15.858  -6.984  1.00 36.08           H
ATOM    197  N   TYR A  14      -4.157 -18.908 -11.327  1.00 40.78           N
ATOM    198  H   TYR A  14      -5.100 -18.676 -11.566  1.00 40.78           H
ATOM    199  CA  TYR A  14      -3.697 -20.274 -11.566  1.00 42.34           C
ATOM    200  HA  TYR A  14      -3.323 -20.601 -10.698  1.00 42.34           H
ATOM    201  C   TYR A  14      -2.580 -20.301 -12.619  1.00 42.40           C
ATOM    202  O   TYR A  14      -1.544 -20.932 -12.398  1.00 40.98           O
ATOM    203  CB  TYR A  14      -4.883 -21.151 -11.978  1.00 40.80           C
ATOM    204 1HB  TYR A  14      -5.573 -21.109 -11.256  1.00 40.80           H
ATOM    205 2HB  TYR A  14      -5.266 -20.787 -12.827  1.00 40.80           H
ATOM    206  CG  TYR A  14      -4.539 -22.608 -12.209  1.00 36.88           C
ATOM    207  CD1 TYR A  14      -4.219 -23.057 -13.506  1.00 33.97           C
ATOM    208  HD1 TYR A  14      -4.206 -22.412 -14.270  1.00 33.97           H
ATOM    209  CD2 TYR A  14      -4.541 -23.509 -11.131  1.00 33.88           C
ATOM    210  HD2 TYR A  14      -4.756 -23.186 -10.209  1.00 33.88           H
ATOM    211  CE1 TYR A  14      -3.918 -24.417 -13.723  1.00 31.21           C
ATOM    212  HE1 TYR A  14      -3.700 -24.739 -14.644  1.00 31.21           H
ATOM    213  CE2 TYR A  14      -4.240 -24.871 -11.349  1.00 31.99           C
ATOM    214  HE2 TYR A  14      -4.251 -25.515 -10.584  1.00 31.99           H
ATOM    215  CZ  TYR A  14      -3.924 -25.322 -12.646  1.00 33.64           C
ATOM    216  OH  TYR A  14      -3.647 -26.637 -12.853  1.00 32.54           O
ATOM    217  HH  TYR A  14      -4.465 -27.132 -12.902  1.00 32.54           H
ATOM    218  N   ASN A  15      -2.742 -19.552 -13.710  1.00 44.73           N
ATOM    219  H   ASN A  15      -3.592 -19.036 -13.817  1.00 44.73           H
ATOM    220  CA  ASN A  15      -1.726 -19.456 -14.756  1.00 47.88           C
ATOM    221  HA  ASN A  15      -1.472 -20.395 -14.987  1.00 47.88           H
ATOM    222  C   ASN A  15      -0.447 -18.764 -14.262  1.00 45.72           C
ATOM    223  O   ASN A  15       0.644 -19.239 -14.565  1.00 44.18           O
ATOM    224  CB  ASN A  15      -2.338 -18.761 -15.978  1.00 47.01           C
ATOM    225 1HB  ASN A  15      -2.774 -17.911 -15.682  1.00 47.01           H
ATOM    226 2HB  ASN A  15      -1.609 -18.552 -16.630  1.00 47.01           H
ATOM    227  CG  ASN A  15      -3.381 -19.626 -16.675  1.00 41.80           C
ATOM    228  OD1 ASN A  15      -3.348 -20.834 -16.645  1.00 40.16           O
ATOM    229  ND2 ASN A  15      -4.330 -19.018 -17.353  1.00 40.18           N
ATOM    230 1HD2 ASN A  15      -5.019 -19.555 -17.840  1.00 40.18           H
ATOM    231 2HD2 ASN A  15      -4.363 -18.019 -17.382  1.00 40.18           H
ATOM    232  N   MET A  16      -0.551 -17.713 -13.437  1.00 47.15           N
ATOM    233  H   MET A  16      -1.462 -17.347 -13.245  1.00 47.15           H
ATOM    234  CA  MET A  16       0.610 -17.071 -12.799  1.00 48.27           C
ATOM    235  HA  MET A  16       1.203 -16.808 -13.560  1.00 48.27           H
ATOM    236  C   MET A  16       1.377 -18.030 -11.884  1.00 46.95           C
ATOM    237  O   MET A  16       2.599 -18.083 -11.932  1.00 46.11           O
ATOM    238  CB  MET A  16       0.164 -15.842 -11.999  1.00 47.10           C
ATOM    239 1HB  MET A  16      -0.634 -16.093 -11.450  1.00 47.10           H
ATOM    240 2HB  MET A  16       0.912 -15.568 -11.394  1.00 47.10           H
ATOM    241  CG  MET A  16      -0.210 -14.646 -12.874  1.00 43.88           C
ATOM    242 1HG  MET A  16       0.634 -14.420 -13.360  1.00 43.88           H
ATOM    243 2HG  MET A  16      -0.880 -15.011 -13.521  1.00 43.88           H
ATOM    244  SD  MET A  16      -0.862 -13.229 -11.943  1.00 41.33           S
ATOM    245  CE  MET A  16       0.650 -12.618 -11.160  1.00 37.79           C
ATOM    246 1HE  MET A  16       0.461 -11.815 -10.594  1.00 37.79           H
ATOM    247 2HE  MET A  16       1.329 -12.358 -11.846  1.00 37.79           H
ATOM    248 3HE  MET A  16       1.058 -13.318 -10.574  1.00 37.79           H
ATOM    249  N   LEU A  17       0.662 -18.839 -11.088  1.00 41.20           N
ATOM    250  H   LEU A  17      -0.336 -18.778 -11.122  1.00 41.20           H
ATOM    251  CA  LEU A  17       1.269 -19.807 -10.171  1.00 41.26           C
ATOM    252  HA  LEU A  17       2.053 -19.329  -9.775  1.00 41.26           H
ATOM    253  C   LEU A  17       1.816 -21.055 -10.881  1.00 39.84           C
ATOM    254  O   LEU A  17       2.779 -21.661 -10.403  1.00 37.98           O
ATOM    255  CB  LEU A  17       0.225 -20.199  -9.101  1.00 39.14           C
ATOM    256 1HB  LEU A  17      -0.619 -20.462  -9.568  1.00 39.14           H
ATOM    257 2HB  LEU A  17       0.580 -20.980  -8.588  1.00 39.14           H
ATOM    258  CG  LEU A  17      -0.106 -19.069  -8.099  1.00 36.04           C
ATOM    259  HG  LEU A  17      -0.304 -18.239  -8.621  1.00 36.04           H
ATOM    260  CD1 LEU A  17      -1.304 -19.497  -7.246  1.00 34.01           C
ATOM    261 1HD1 LEU A  17      -1.545 -18.786  -6.585  1.00 34.01           H
ATOM    262 2HD1 LEU A  17      -1.101 -20.334  -6.737  1.00 34.01           H
ATOM    263 3HD1 LEU A  17      -2.106 -19.671  -7.817  1.00 34.01           H
ATOM    264  CD2 LEU A  17       1.061 -18.771  -7.158  1.00 36.46           C
ATOM    265 1HD2 LEU A  17       0.828 -18.038  -6.519  1.00 36.46           H
ATOM    266 2HD2 LEU A  17       1.871 -18.485  -7.671  1.00 36.46           H
ATOM    267 3HD2 LEU A  17       1.305 -19.580  -6.623  1.00 36.46           H
ATOM    268  N   MET A  18       1.218 -21.462 -12.009  1.00 37.79           N
ATOM    269  H   MET A  18       0.458 -20.916 -12.362  1.00 37.79           H
ATOM    270  CA  MET A  18       1.613 -22.661 -12.757  1.00 39.44           C
ATOM    271  HA  MET A  18       2.041 -23.237 -12.060  1.00 39.44           H
ATOM    272  C   MET A  18       2.662 -22.388 -13.849  1.00 38.70           C
ATOM    273  O   MET A  18       3.510 -23.254 -14.085  1.00 36.32           O
ATOM    274  CB  MET A  18       0.385 -23.361 -13.347  1.00 37.26           C
ATOM    275 1HB  MET A  18      -0.164 -22.683 -13.836  1.00 37.26           H
ATOM    276 2HB  MET A  18       0.695 -24.063 -13.988  1.00 37.26           H
ATOM    277  CG  MET A  18      -0.491 -24.025 -12.274  1.00 32.54           C
ATOM    278 1HG  MET A  18      -0.840 -23.260 -11.733  1.00 32.54           H
ATOM    279 2HG  MET A  18      -1.241 -24.438 -12.790  1.00 32.54           H
ATOM    280  SD  MET A  18       0.385 -25.250 -11.240  1.00 28.20           S
ATOM    281  CE  MET A  18      -0.958 -26.425 -10.956  1.00 25.95           C
ATOM    282 1HE  MET A  18      -0.651 -27.189 -10.389  1.00 25.95           H
ATOM    283 2HE  MET A  18      -1.295 -26.799 -11.820  1.00 25.95           H
ATOM    284 3HE  MET A  18      -1.726 -25.985 -10.491  1.00 25.95           H
ATOM    285  N   SER A  19       2.684 -21.202 -14.454  1.00 41.22           N
ATOM    286  H   SER A  19       1.959 -20.543 -14.252  1.00 41.22           H
ATOM    287  CA  SER A  19       3.741 -20.827 -15.412  1.00 44.60           C
ATOM    288  HA  SER A  19       3.731 -21.548 -16.105  1.00 44.60           H
ATOM    289  C   SER A  19       5.118 -20.790 -14.748  1.00 42.49           C
ATOM    290  O   SER A  19       6.113 -21.101 -15.395  1.00 40.19           O
ATOM    291  CB  SER A  19       3.435 -19.482 -16.067  1.00 43.00           C
ATOM    292 1HB  SER A  19       3.289 -18.774 -15.376  1.00 43.00           H
ATOM    293 2HB  SER A  19       4.178 -19.205 -16.676  1.00 43.00           H
ATOM    294  OG  SER A  19       2.259 -19.572 -16.842  1.00 38.26           O
ATOM    295  HG  SER A  19       2.489 -19.592 -17.771  1.00 38.26           H
ATOM    296  N   ALA A  20       5.179 -20.527 -13.444  1.00 39.52           N
ATOM    297  H   ALA A  20       4.339 -20.242 -12.983  1.00 39.52           H
ATOM    298  CA  ALA A  20       6.400 -20.630 -12.644  1.00 41.36           C
ATOM    299  HA  ALA A  20       7.098 -20.133 -13.159  1.00 41.36           H
ATOM    300  C   ALA A  20       6.930 -22.078 -12.482  1.00 39.75           C
ATOM    301  O   ALA A  20       8.081 -22.271 -12.102  1.00 37.50           O
ATOM    302  CB  ALA A  20       6.117 -19.979 -11.287  1.00 38.75           C
ATOM    303 1HB  ALA A  20       5.776 -19.046 -11.401  1.00 38.75           H
ATOM    304 2HB  ALA A  20       6.946 -19.937 -10.730  1.00 38.75           H
ATOM    305 3HB  ALA A  20       5.430 -20.497 -10.777  1.00 38.75           H
ATOM    306  N   LYS A  21       6.102 -23.108 -12.767  1.00 32.61           N
ATOM    307  H   LYS A  21       5.182 -22.894 -13.096  1.00 32.61           H
ATOM    308  CA  LYS A  21       6.475 -24.532 -12.622  1.00 36.14           C
ATOM    309  HA  LYS A  21       7.310 -24.498 -12.073  1.00 36.14           H
ATOM    310  C   LYS A  21       6.864 -25.236 -13.930  1.00 33.96           C
ATOM    311  O   LYS A  21       7.331 -26.371 -13.877  1.00 31.60           O
ATOM    312  CB  LYS A  21       5.364 -25.296 -11.888  1.00 34.74           C
ATOM    313 1HB  LYS A  21       4.485 -25.063 -12.305  1.00 34.74           H
ATOM    314 2HB  LYS A  21       5.531 -26.277 -11.987  1.00 34.74           H
ATOM    315  CG  LYS A  21       5.306 -24.953 -10.391  1.00 32.04           C
ATOM    316 1HG  LYS A  21       6.209 -25.095  -9.986  1.00 32.04           H
ATOM    317 2HG  LYS A  21       5.038 -23.996 -10.283  1.00 32.04           H
ATOM    318  CD  LYS A  21       4.285 -25.846  -9.672  1.00 30.49           C
ATOM    319 1HD  LYS A  21       3.370 -25.659 -10.030  1.00 30.49           H
ATOM    320 2HD  LYS A  21       4.515 -26.806  -9.830  1.00 30.49           H
ATOM    321  CE  LYS A  21       4.305 -25.564  -8.170  1.00 26.90           C
ATOM    322 1HE  LYS A  21       5.222 -25.734  -7.809  1.00 26.90           H
ATOM    323 2HE  LYS A  21       4.053 -24.610  -8.005  1.00 26.90           H
ATOM    324  NZ  LYS A  21       3.348 -26.432  -7.440  1.00 25.99           N
ATOM    325 1HZ  LYS A  21       3.368 -26.241  -6.459  1.00 25.99           H
ATOM    326 2HZ  LYS A  21       3.570 -27.398  -7.569  1.00 25.99           H
ATOM    327 3HZ  LYS A  21       2.413 -26.286  -7.763  1.00 25.99           H
ATOM    328  N   GLN A  22       6.677 -24.613 -15.080  1.00 34.11           N
ATOM    329  H   GLN A  22       6.341 -23.671 -15.066  1.00 34.11           H
ATOM    330  CA  GLN A  22       6.942 -25.247 -16.376  1.00 37.85           C
ATOM    331  HA  GLN A  22       7.096 -26.209 -16.150  1.00 37.85           H
ATOM    332  C   GLN A  22       8.232 -24.749 -17.041  1.00 35.58           C
ATOM    333  O   GLN A  22       8.199 -24.146 -18.103  1.00 33.76           O
ATOM    334  CB  GLN A  22       5.718 -25.137 -17.299  1.00 36.89           C
ATOM    335 1HB  GLN A  22       5.379 -24.197 -17.272  1.00 36.89           H
ATOM    336 2HB  GLN A  22       5.998 -25.364 -18.232  1.00 36.89           H
ATOM    337  CG  GLN A  22       4.582 -26.083 -16.880  1.00 34.37           C
ATOM    338 1HG  GLN A  22       4.945 -27.012 -16.809  1.00 34.37           H
ATOM    339 2HG  GLN A  22       4.232 -25.792 -15.990  1.00 34.37           H
ATOM    340  CD  GLN A  22       3.427 -26.085 -17.883  1.00 32.14           C
ATOM    341  OE1 GLN A  22       3.350 -25.294 -18.807  1.00 31.91           O
ATOM    342  NE2 GLN A  22       2.472 -26.976 -17.738  1.00 32.03           N
ATOM    343 1HE2 GLN A  22       1.704 -26.995 -18.378  1.00 32.03           H
ATOM    344 2HE2 GLN A  22       2.513 -27.635 -16.987  1.00 32.03           H
ATOM    345  N   THR A  23       9.385 -25.043 -16.457  1.00 28.60           N
ATOM    346  H   THR A  23       9.387 -25.237 -15.476  1.00 28.60           H
ATOM    347  CA  THR A  23      10.667 -25.097 -17.189  1.00 33.95           C
ATOM    348  HA  THR A  23      10.375 -25.434 -18.084  1.00 33.95           H
ATOM    349  C   THR A  23      11.643 -26.068 -16.521  1.00 32.49           C
ATOM    350  O   THR A  23      12.481 -25.667 -15.725  1.00 30.34           O
ATOM    351  CB  THR A  23      11.361 -23.732 -17.401  1.00 32.11           C
ATOM    352  HB  THR A  23      12.344 -23.907 -17.449  1.00 32.11           H
ATOM    353  OG1 THR A  23      11.188 -22.882 -16.303  1.00 29.20           O
ATOM    354  HG1 THR A  23      11.149 -21.974 -16.605  1.00 29.20           H
ATOM    355  CG2 THR A  23      10.879 -22.977 -18.645  1.00 30.25           C
ATOM    356 1HG2 THR A  23      11.355 -22.103 -18.740  1.00 30.25           H
ATOM    357 2HG2 THR A  23       9.898 -22.789 -18.593  1.00 30.25           H
ATOM    358 3HG2 THR A  23      11.046 -23.510 -19.475  1.00 30.25           H
ATOM    359  N   ARG A  24      11.522 -27.365 -16.848  1.00 19.59           N
ATOM    360  H   ARG A  24      10.599 -27.749 -16.811  1.00 19.59           H
ATOM    361  CA  ARG A  24      12.607 -28.291 -17.258  1.00 26.51           C
ATOM    362  HA  ARG A  24      12.731 -28.065 -18.224  1.00 26.51           H
ATOM    363  C   ARG A  24      12.185 -29.746 -17.073  1.00 24.80           C
ATOM    364  O   ARG A  24      12.013 -30.226 -15.955  1.00 23.29           O
ATOM    365  CB  ARG A  24      13.942 -28.076 -16.511  1.00 25.34           C
ATOM    366 1HB  ARG A  24      13.755 -27.673 -15.615  1.00 25.34           H
ATOM    367 2HB  ARG A  24      14.396 -28.959 -16.391  1.00 25.34           H
ATOM    368  CG  ARG A  24      14.871 -27.132 -17.308  1.00 23.08           C
ATOM    369 1HG  ARG A  24      15.099 -27.558 -18.184  1.00 23.08           H
ATOM    370 2HG  ARG A  24      14.398 -26.266 -17.471  1.00 23.08           H
ATOM    371  CD  ARG A  24      16.171 -26.853 -16.534  1.00 22.04           C
ATOM    372 1HD  ARG A  24      15.973 -26.310 -15.718  1.00 22.04           H
ATOM    373 2HD  ARG A  24      16.600 -27.715 -16.265  1.00 22.04           H
ATOM    374  NE  ARG A  24      17.130 -26.104 -17.359  1.00 19.57           N
ATOM    375  HE  ARG A  24      16.848 -25.881 -18.292  1.00 19.57           H
ATOM    376  CZ  ARG A  24      18.329 -25.699 -16.982  1.00 20.00           C
ATOM    377  NH1 ARG A  24      18.772 -25.904 -15.766  1.00 18.47           N
ATOM    378 1HH1 ARG A  24      18.198 -26.377 -15.098  1.00 18.47           H
ATOM    379 2HH1 ARG A  24      19.684 -25.587 -15.506  1.00 18.47           H
ATOM    380  NH2 ARG A  24      19.107 -25.068 -17.816  1.00 17.62           N
ATOM    381 1HH2 ARG A  24      18.797 -24.887 -18.750  1.00 17.62           H
ATOM    382 2HH2 ARG A  24      20.014 -24.765 -17.522  1.00 17.62           H
ATOM    383  N   ALA A  25      12.143 -30.477 -18.173  1.00 20.10           N
ATOM    384  H   ALA A  25      12.023 -30.002 -19.045  1.00 20.10           H
ATOM    385  CA  ALA A  25      12.259 -31.924 -18.199  1.00 29.61           C
ATOM    386  HA  ALA A  25      12.065 -32.276 -17.283  1.00 29.61           H
ATOM    387  C   ALA A  25      13.699 -32.283 -18.605  1.00 28.57           C
ATOM    388  O   ALA A  25      14.127 -31.905 -19.695  1.00 26.49           O
ATOM    389  CB  ALA A  25      11.223 -32.489 -19.178  1.00 27.47           C
ATOM    390 1HB  ALA A  25      10.295 -32.245 -18.897  1.00 27.47           H
ATOM    391 2HB  ALA A  25      11.279 -33.486 -19.223  1.00 27.47           H
ATOM    392 3HB  ALA A  25      11.369 -32.131 -20.100  1.00 27.47           H
ATOM    393  N   ALA A  26      14.431 -32.983 -17.706  1.00 18.27           N
ATOM    394  H   ALA A  26      14.134 -32.927 -16.753  1.00 18.27           H
ATOM    395  CA  ALA A  26      15.613 -33.816 -17.974  1.00 27.98           C
ATOM    396  HA  ALA A  26      15.348 -34.496 -18.658  1.00 27.98           H
ATOM    397  C   ALA A  26      16.037 -34.513 -16.650  1.00 27.02           C
ATOM    398  O   ALA A  26      15.657 -34.016 -15.592  1.00 25.63           O
ATOM    399  CB  ALA A  26      16.750 -32.978 -18.587  1.00 25.70           C
ATOM    400 1HB  ALA A  26      16.455 -32.540 -19.436  1.00 25.70           H
ATOM    401 2HB  ALA A  26      17.544 -33.549 -18.796  1.00 25.70           H
ATOM    402 3HB  ALA A  26      17.045 -32.260 -17.957  1.00 25.70           H
ATOM    403  N   PRO A  27      16.761 -35.648 -16.662  1.00 18.06           N
ATOM    404  CA  PRO A  27      16.284 -36.977 -16.277  1.00 25.68           C
ATOM    405  HA  PRO A  27      15.285 -36.972 -16.326  1.00 25.68           H
ATOM    406  C   PRO A  27      16.581 -37.382 -14.813  1.00 25.39           C
ATOM    407  O   PRO A  27      17.318 -36.709 -14.095  1.00 23.02           O
ATOM    408  CB  PRO A  27      16.966 -37.908 -17.284  1.00 22.69           C
ATOM    409 1HB  PRO A  27      17.063 -38.832 -16.914  1.00 22.69           H
ATOM    410 2HB  PRO A  27      16.458 -37.944 -18.145  1.00 22.69           H
ATOM    411  CG  PRO A  27      18.330 -37.245 -17.476  1.00 21.97           C
ATOM    412 1HG  PRO A  27      18.986 -37.578 -16.799  1.00 21.97           H
ATOM    413 2HG  PRO A  27      18.683 -37.418 -18.396  1.00 21.97           H
ATOM    414  CD  PRO A  27      18.058 -35.761 -17.275  1.00 24.51           C
ATOM    415 1HD  PRO A  27      18.740 -35.348 -16.671  1.00 24.51           H
ATOM    416 2HD  PRO A  27      18.048 -35.275 -18.149  1.00 24.51           H
ATOM    417  N   GLU A  28      15.950 -38.495 -14.393  1.00 12.90           N
ATOM    418  H   GLU A  28      15.453 -38.998 -15.100  1.00 12.90           H
ATOM    419  CA  GLU A  28      15.886 -39.077 -13.048  1.00 19.27           C
ATOM    420  HA  GLU A  28      15.384 -38.373 -12.546  1.00 19.27           H
ATOM    421  C   GLU A  28      17.240 -39.309 -12.331  1.00 19.76           C
ATOM    422  O   GLU A  28      18.170 -39.878 -12.892  1.00 17.75           O
ATOM    423  CB  GLU A  28      15.198 -40.451 -13.149  1.00 19.21           C
ATOM    424 1HB  GLU A  28      15.678 -40.991 -13.841  1.00 19.21           H
ATOM    425 2HB  GLU A  28      15.273 -40.904 -12.261  1.00 19.21           H
ATOM    426  CG  GLU A  28      13.714 -40.400 -13.532  1.00 16.12           C
ATOM    427 1HG  GLU A  28      13.212 -39.935 -12.803  1.00 16.12           H
ATOM    428 2HG  GLU A  28      13.622 -39.883 -14.383  1.00 16.12           H
ATOM    429  CD  GLU A  28      13.109 -41.801 -13.735  1.00 14.32           C
ATOM    430  OE1 GLU A  28      11.943 -41.992 -13.312  1.00 13.78           O
ATOM    431  OE2 GLU A  28      13.801 -42.649 -14.336  1.00 15.08           O
ATOM    432  N   ALA A  29      17.259 -38.977 -11.032  1.00 16.46           N
ATOM    433  H   ALA A  29      16.635 -38.250 -10.746  1.00 16.46           H
ATOM    434  CA  ALA A  29      18.105 -39.573  -9.981  1.00 24.27           C
ATOM    435  HA  ALA A  29      18.102 -40.564 -10.111  1.00 24.27           H
ATOM    436  C   ALA A  29      17.509 -39.249  -8.573  1.00 23.42           C
ATOM    437  O   ALA A  29      16.667 -38.352  -8.479  1.00 22.24           O
ATOM    438  CB  ALA A  29      19.551 -39.095 -10.154  1.00 22.85           C
ATOM    439 1HB  ALA A  29      19.896 -39.320 -11.065  1.00 22.85           H
ATOM    440 2HB  ALA A  29      20.154 -39.526  -9.482  1.00 22.85           H
ATOM    441 3HB  ALA A  29      19.617 -38.104 -10.036  1.00 22.85           H
ATOM    442  N   PRO A  30      17.831 -40.022  -7.506  1.00 14.89           N
ATOM    443  CA  PRO A  30      16.848 -40.680  -6.634  1.00 21.75           C
ATOM    444  HA  PRO A  30      16.035 -40.842  -7.193  1.00 21.75           H
ATOM    445  C   PRO A  30      16.319 -39.839  -5.456  1.00 21.95           C
ATOM    446  O   PRO A  30      16.906 -38.861  -5.006  1.00 20.10           O
ATOM    447  CB  PRO A  30      17.556 -41.947  -6.142  1.00 19.64           C
ATOM    448 1HB  PRO A  30      17.204 -42.238  -5.252  1.00 19.64           H
ATOM    449 2HB  PRO A  30      17.461 -42.695  -6.799  1.00 19.64           H
ATOM    450  CG  PRO A  30      19.005 -41.490  -6.036  1.00 19.41           C
ATOM    451 1HG  PRO A  30      19.171 -41.026  -5.166  1.00 19.41           H
ATOM    452 2HG  PRO A  30      19.631 -42.264  -6.125  1.00 19.41           H
ATOM    453  CD  PRO A  30      19.158 -40.526  -7.207  1.00 23.06           C
ATOM    454 1HD  PRO A  30      19.755 -39.760  -6.967  1.00 23.06           H
ATOM    455 2HD  PRO A  30      19.522 -40.993  -8.013  1.00 23.06           H
ATOM    456  N   GLU A  31      15.178 -40.318  -4.936  1.00 16.03           N
ATOM    457  H   GLU A  31      14.851 -41.169  -5.347  1.00 16.03           H
ATOM    458  CA  GLU A  31      14.341 -39.790  -3.865  1.00 21.28           C
ATOM    459  HA  GLU A  31      13.893 -39.010  -4.303  1.00 21.28           H
ATOM    460  C   GLU A  31      15.106 -39.274  -2.631  1.00 20.46           C
ATOM    461  O   GLU A  31      15.712 -40.028  -1.871  1.00 19.22           O
ATOM    462  CB  GLU A  31      13.389 -40.910  -3.392  1.00 20.96           C
ATOM    463 1HB  GLU A  31      13.944 -41.689  -3.102  1.00 20.96           H
ATOM    464 2HB  GLU A  31      12.864 -40.566  -2.613  1.00 20.96           H
ATOM    465  CG  GLU A  31      12.393 -41.402  -4.462  1.00 18.77           C
ATOM    466 1HG  GLU A  31      11.827 -40.631  -4.752  1.00 18.77           H
ATOM    467 2HG  GLU A  31      12.909 -41.750  -5.245  1.00 18.77           H
ATOM    468  CD  GLU A  31      11.472 -42.525  -3.935  1.00 17.73           C
ATOM    469  OE1 GLU A  31      10.353 -42.655  -4.478  1.00 16.18           O
ATOM    470  OE2 GLU A  31      11.870 -43.227  -2.978  1.00 19.60           O
ATOM    471  N   THR A  32      14.944 -37.987  -2.336  1.00 14.93           N
ATOM    472  H   THR A  32      14.717 -37.360  -3.081  1.00 14.93           H
ATOM    473  CA  THR A  32      15.077 -37.430  -0.986  1.00 20.23           C
ATOM    474  HA  THR A  32      15.210 -38.213  -0.378  1.00 20.23           H
ATOM    475  C   THR A  32      13.786 -36.688  -0.643  1.00 20.56           C
ATOM    476  O   THR A  32      13.326 -35.833  -1.385  1.00 19.31           O
ATOM    477  CB  THR A  32      16.319 -36.541  -0.814  1.00 18.83           C
ATOM    478  HB  THR A  32      16.120 -35.858  -0.111  1.00 18.83           H
ATOM    479  OG1 THR A  32      16.608 -35.807  -1.975  1.00 16.41           O
ATOM    480  HG1 THR A  32      16.674 -36.403  -2.721  1.00 16.41           H
ATOM    481  CG2 THR A  32      17.557 -37.362  -0.485  1.00 17.55           C
ATOM    482 1HG2 THR A  32      18.358 -36.774  -0.375  1.00 17.55           H
ATOM    483 2HG2 THR A  32      17.755 -38.019  -1.212  1.00 17.55           H
ATOM    484 3HG2 THR A  32      17.432 -37.873   0.365  1.00 17.55           H
ATOM    485  N   ARG A  33      13.168 -37.093   0.479  1.00 12.65           N
ATOM    486  H   ARG A  33      13.607 -37.818   1.010  1.00 12.65           H
ATOM    487  CA  ARG A  33      11.905 -36.559   0.986  1.00 17.39           C
ATOM    488  HA  ARG A  33      11.221 -36.759   0.285  1.00 17.39           H
ATOM    489  C   ARG A  33      12.018 -35.042   1.206  1.00 17.00           C
ATOM    490  O   ARG A  33      12.810 -34.594   2.025  1.00 15.87           O
ATOM    491  CB  ARG A  33      11.550 -37.244   2.319  1.00 16.71           C
ATOM    492 1HB  ARG A  33      12.357 -37.227   2.909  1.00 16.71           H
ATOM    493 2HB  ARG A  33      10.810 -36.730   2.752  1.00 16.71           H
ATOM    494  CG  ARG A  33      11.097 -38.706   2.154  1.00 14.83           C
ATOM    495 1HG  ARG A  33      10.260 -38.737   1.607  1.00 14.83           H
ATOM    496 2HG  ARG A  33      11.815 -39.228   1.695  1.00 14.83           H
ATOM    497  CD  ARG A  33      10.825 -39.321   3.531  1.00 14.49           C
ATOM    498 1HD  ARG A  33      11.677 -39.371   4.052  1.00 14.49           H
ATOM    499 2HD  ARG A  33      10.164 -38.758   4.027  1.00 14.49           H
ATOM    500  NE  ARG A  33      10.274 -40.686   3.423  1.00 12.75           N
ATOM    501  HE  ARG A  33      10.114 -41.036   2.500  1.00 12.75           H
ATOM    502  CZ  ARG A  33       9.972 -41.490   4.425  1.00 12.78           C
ATOM    503  NH1 ARG A  33      10.164 -41.143   5.671  1.00 12.41           N
ATOM    504 1HH1 ARG A  33      10.550 -40.246   5.886  1.00 12.41           H
ATOM    505 2HH1 ARG A  33       9.925 -41.775   6.408  1.00 12.41           H
ATOM    506  NH2 ARG A  33       9.462 -42.654   4.189  1.00 11.90           N
ATOM    507 1HH2 ARG A  33       9.296 -42.946   3.247  1.00 11.90           H
ATOM    508 2HH2 ARG A  33       9.233 -43.263   4.948  1.00 11.90           H
ATOM    509  N   LEU A  34      11.181 -34.277   0.509  1.00 13.12           N
ATOM    510  H   LEU A  34      10.635 -34.711  -0.207  1.00 13.12           H
ATOM    511  CA  LEU A  34      11.011 -32.843   0.726  1.00 20.10           C
ATOM    512  HA  LEU A  34      11.919 -32.462   0.900  1.00 20.10           H
ATOM    513  C   LEU A  34      10.130 -32.604   1.965  1.00 19.49           C
ATOM    514  O   LEU A  34       8.998 -33.073   2.042  1.00 18.36           O
ATOM    515  CB  LEU A  34      10.434 -32.189  -0.543  1.00 18.62           C
ATOM    516 1HB  LEU A  34       9.756 -32.808  -0.939  1.00 18.62           H
ATOM    517 2HB  LEU A  34       9.991 -31.331  -0.284  1.00 18.62           H
ATOM    518  CG  LEU A  34      11.505 -31.886  -1.610  1.00 16.51           C
ATOM    519  HG  LEU A  34      12.144 -32.655  -1.617  1.00 16.51           H
ATOM    520  CD1 LEU A  34      10.865 -31.725  -2.992  1.00 15.97           C
ATOM    521 1HD1 LEU A  34      11.557 -31.528  -3.687  1.00 15.97           H
ATOM    522 2HD1 LEU A  34      10.204 -30.975  -2.996  1.00 15.97           H
ATOM    523 3HD1 LEU A  34      10.385 -32.559  -3.264  1.00 15.97           H
ATOM    524  CD2 LEU A  34      12.268 -30.604  -1.285  1.00 17.52           C
ATOM    525 1HD2 LEU A  34      12.961 -30.413  -1.980  1.00 17.52           H
ATOM    526 2HD2 LEU A  34      12.731 -30.677  -0.402  1.00 17.52           H
ATOM    527 3HD2 LEU A  34      11.649 -29.819  -1.244  1.00 17.52           H
ATOM    528  N   VAL A  35      10.697 -31.896   2.924  1.00 14.92           N
ATOM    529  H   VAL A  35      11.677 -31.721   2.833  1.00 14.92           H
ATOM    530  CA  VAL A  35      10.035 -31.339   4.112  1.00 21.86           C
ATOM    531  HA  VAL A  35       9.467 -32.048   4.529  1.00 21.86           H
ATOM    532  C   VAL A  35       9.148 -30.163   3.666  1.00 21.84           C
ATOM    533  O   VAL A  35       9.630 -29.258   2.988  1.00 20.21           O
ATOM    534  CB  VAL A  35      11.116 -30.889   5.117  1.00 19.41           C
ATOM    535  HB  VAL A  35      11.690 -30.240   4.618  1.00 19.41           H
ATOM    536  CG1 VAL A  35      10.548 -30.172   6.343  1.00 16.32           C
ATOM    537 1HG1 VAL A  35      11.279 -29.897   6.968  1.00 16.32           H
ATOM    538 2HG1 VAL A  35       9.920 -30.766   6.846  1.00 16.32           H
ATOM    539 3HG1 VAL A  35      10.046 -29.349   6.076  1.00 16.32           H
ATOM    540  CG2 VAL A  35      11.938 -32.091   5.615  1.00 16.43           C
ATOM    541 1HG2 VAL A  35      12.639 -31.801   6.266  1.00 16.43           H
ATOM    542 2HG2 VAL A  35      12.397 -32.551   4.855  1.00 16.43           H
ATOM    543 3HG2 VAL A  35      11.353 -32.761   6.072  1.00 16.43           H
ATOM    544  N   ASP A  36       7.866 -30.194   4.055  1.00 18.15           N
ATOM    545  H   ASP A  36       7.529 -31.012   4.522  1.00 18.15           H
ATOM    546  CA  ASP A  36       6.936 -29.086   3.828  1.00 22.70           C
ATOM    547  HA  ASP A  36       6.978 -28.902   2.846  1.00 22.70           H
ATOM    548  C   ASP A  36       7.375 -27.832   4.612  1.00 22.52           C
ATOM    549  O   ASP A  36       7.281 -27.768   5.838  1.00 20.61           O
ATOM    550  CB  ASP A  36       5.506 -29.496   4.229  1.00 20.44           C
ATOM    551 1HB  ASP A  36       5.554 -30.018   5.081  1.00 20.44           H
ATOM    552 2HB  ASP A  36       4.969 -28.665   4.376  1.00 20.44           H
ATOM    553  CG  ASP A  36       4.784 -30.354   3.182  1.00 17.00           C
ATOM    554  OD1 ASP A  36       4.916 -30.026   1.976  1.00 15.05           O
ATOM    555  OD2 ASP A  36       4.060 -31.287   3.595  1.00 14.13           O
ATOM    556  N   GLN A  37       7.851 -26.807   3.903  1.00 18.35           N
ATOM    557  H   GLN A  37       8.023 -26.943   2.927  1.00 18.35           H
ATOM    558  CA  GLN A  37       8.134 -25.493   4.483  1.00 21.22           C
ATOM    559  HA  GLN A  37       8.537 -25.684   5.378  1.00 21.22           H
ATOM    560  C   GLN A  37       6.842 -24.680   4.674  1.00 21.08           C
ATOM    561  O   GLN A  37       5.989 -24.606   3.794  1.00 19.86           O
ATOM    562  CB  GLN A  37       9.144 -24.724   3.618  1.00 20.18           C
ATOM    563 1HB  GLN A  37       8.896 -24.840   2.656  1.00 20.18           H
ATOM    564 2HB  GLN A  37       9.100 -23.755   3.860  1.00 20.18           H
ATOM    565  CG  GLN A  37      10.588 -25.221   3.821  1.00 18.23           C
ATOM    566 1HG  GLN A  37      10.819 -25.141   4.791  1.00 18.23           H
ATOM    567 2HG  GLN A  37      10.637 -26.181   3.544  1.00 18.23           H
ATOM    568  CD  GLN A  37      11.624 -24.437   3.016  1.00 16.59           C
ATOM    569  OE1 GLN A  37      11.328 -23.618   2.155  1.00 16.20           O
ATOM    570  NE2 GLN A  37      12.896 -24.652   3.259  1.00 17.19           N
ATOM    571 1HE2 GLN A  37      13.594 -24.153   2.746  1.00 17.19           H
ATOM    572 2HE2 GLN A  37      13.167 -25.315   3.957  1.00 17.19           H
ATOM    573  N   CYS A  38       6.722 -24.048   5.829  1.00 20.03           N
ATOM    574  H   CYS A  38       7.427 -24.199   6.522  1.00 20.03           H
ATOM    575  CA  CYS A  38       5.617 -23.137   6.157  1.00 23.77           C
ATOM    576  HA  CYS A  38       4.755 -23.610   5.975  1.00 23.77           H
ATOM    577  C   CYS A  38       5.656 -21.886   5.256  1.00 24.88           C
ATOM    578  O   CYS A  38       6.569 -21.065   5.345  1.00 22.75           O
ATOM    579  CB  CYS A  38       5.721 -22.793   7.650  1.00 21.55           C
ATOM    580 1HB  CYS A  38       5.747 -23.672   8.126  1.00 21.55           H
ATOM    581 2HB  CYS A  38       6.601 -22.330   7.757  1.00 21.55           H
ATOM    582  SG  CYS A  38       4.337 -21.766   8.184  1.00 18.26           S
ATOM    583  HG  CYS A  38       4.741 -20.516   8.314  1.00 18.26           H
ATOM    584  N   TRP A  39       4.645 -21.721   4.410  1.00 23.36           N
ATOM    585  H   TRP A  39       3.945 -22.434   4.367  1.00 23.36           H
ATOM    586  CA  TRP A  39       4.497 -20.553   3.536  1.00 22.58           C
ATOM    587  HA  TRP A  39       5.403 -20.333   3.174  1.00 22.58           H
ATOM    588  C   TRP A  39       4.010 -19.343   4.334  1.00 22.57           C
ATOM    589  O   TRP A  39       2.807 -19.162   4.512  1.00 20.70           O
ATOM    590  CB  TRP A  39       3.569 -20.902   2.370  1.00 20.89           C
ATOM    591 1HB  TRP A  39       2.728 -21.296   2.742  1.00 20.89           H
ATOM    592 2HB  TRP A  39       3.353 -20.061   1.875  1.00 20.89           H
ATOM    593  CG  TRP A  39       4.136 -21.884   1.379  1.00 18.75           C
ATOM    594  CD1 TRP A  39       4.131 -23.233   1.513  1.00 15.57           C
ATOM    595  HD1 TRP A  39       3.723 -23.735   2.276  1.00 15.57           H
ATOM    596  CD2 TRP A  39       4.831 -21.610   0.122  1.00 15.87           C
ATOM    597  NE1 TRP A  39       4.774 -23.809   0.436  1.00 14.21           N
ATOM    598  HE1 TRP A  39       4.897 -24.794   0.316  1.00 14.21           H
ATOM    599  CE2 TRP A  39       5.227 -22.855  -0.455  1.00 15.03           C
ATOM    600  CE3 TRP A  39       5.173 -20.431  -0.587  1.00 17.31           C
ATOM    601  HE3 TRP A  39       4.916 -19.539  -0.214  1.00 17.31           H
ATOM    602  CZ2 TRP A  39       5.928 -22.925  -1.671  1.00 18.27           C
ATOM    603  HZ2 TRP A  39       6.195 -23.811  -2.050  1.00 18.27           H
ATOM    604  CZ3 TRP A  39       5.870 -20.499  -1.810  1.00 19.21           C
ATOM    605  HZ3 TRP A  39       6.096 -19.656  -2.298  1.00 19.21           H
ATOM    606  CH2 TRP A  39       6.251 -21.736  -2.351  1.00 19.35           C
ATOM    607  HH2 TRP A  39       6.750 -21.773  -3.217  1.00 19.35           H
ATOM    608  N   GLY A  40       4.923 -18.502   4.811  1.00 25.33           N
ATOM    609  H   GLY A  40       5.880 -18.790   4.835  1.00 25.33           H
ATOM    610  CA  GLY A  40       4.571 -17.163   5.304  1.00 27.03           C
ATOM    611 1HA  GLY A  40       4.745 -16.533   4.547  1.00 27.03           H
ATOM    612 2HA  GLY A  40       3.591 -17.187   5.499  1.00 27.03           H
ATOM    613  C   GLY A  40       5.287 -16.627   6.541  1.00 27.63           C
ATOM    614  O   GLY A  40       4.880 -15.569   7.026  1.00 25.09           O
ATOM    615  N   CYS A  41       6.338 -17.272   7.071  1.00 23.46           N
ATOM    616  H   CYS A  41       6.525 -18.213   6.788  1.00 23.46           H
ATOM    617  CA  CYS A  41       7.221 -16.633   8.055  1.00 25.98           C
ATOM    618  HA  CYS A  41       7.090 -15.652   7.913  1.00 25.98           H
ATOM    619  C   CYS A  41       8.699 -16.978   7.789  1.00 26.53           C
ATOM    620  O   CYS A  41       9.022 -18.091   7.380  1.00 23.95           O
ATOM    621  CB  CYS A  41       6.800 -16.953   9.494  1.00 23.78           C
ATOM    622 1HB  CYS A  41       7.184 -16.206  10.036  1.00 23.78           H
ATOM    623 2HB  CYS A  41       5.803 -16.879   9.483  1.00 23.78           H
ATOM    624  SG  CYS A  41       7.354 -18.579  10.089  1.00 20.52           S
ATOM    625  N   SER A  42       9.591 -16.031   8.071  1.00 24.46           N
ATOM    626  H   SER A  42       9.250 -15.143   8.380  1.00 24.46           H
ATOM    627  CA  SER A  42      11.051 -16.208   7.957  1.00 31.17           C
ATOM    628  HA  SER A  42      11.178 -16.871   7.219  1.00 31.17           H
ATOM    629  C   SER A  42      11.683 -16.805   9.229  1.00 31.17           C
ATOM    630  O   SER A  42      12.840 -16.516   9.533  1.00 27.83           O
ATOM    631  CB  SER A  42      11.700 -14.857   7.608  1.00 28.31           C
ATOM    632 1HB  SER A  42      11.645 -14.223   8.380  1.00 28.31           H
ATOM    633 2HB  SER A  42      12.657 -14.977   7.343  1.00 28.31           H
ATOM    634  OG  SER A  42      11.033 -14.255   6.519  1.00 25.03           O
ATOM    635  HG  SER A  42      11.652 -14.119   5.801  1.00 25.03           H
ATOM    636  N   CYS A  43      10.922 -17.564  10.027  1.00 21.42           N
ATOM    637  H   CYS A  43      10.028 -17.863   9.693  1.00 21.42           H
ATOM    638  CA  CYS A  43      11.342 -17.975  11.367  1.00 26.49           C
ATOM    639  HA  CYS A  43      12.069 -17.324  11.584  1.00 26.49           H
ATOM    640  C   CYS A  43      12.071 -19.323  11.475  1.00 27.51           C
ATOM    641  O   CYS A  43      12.604 -19.603  12.528  1.00 23.97           O
ATOM    642  CB  CYS A  43      10.165 -17.815  12.340  1.00 23.84           C
ATOM    643 1HB  CYS A  43      10.562 -18.089  13.216  1.00 23.84           H
ATOM    644 2HB  CYS A  43      10.009 -16.827  12.339  1.00 23.84           H
ATOM    645  SG  CYS A  43       8.627 -18.722  12.005  1.00 19.70           S
ATOM    646  N   GLY A  44      12.141 -20.136  10.410  1.00 16.53           N
ATOM    647  H   GLY A  44      11.491 -19.992   9.664  1.00 16.53           H
ATOM    648  CA  GLY A  44      13.114 -21.221  10.278  1.00 22.38           C
ATOM    649 1HA  GLY A  44      12.908 -21.662   9.405  1.00 22.38           H
ATOM    650 2HA  GLY A  44      14.008 -20.776  10.224  1.00 22.38           H
ATOM    651  C   GLY A  44      13.183 -22.311  11.364  1.00 22.95           C
ATOM    652  O   GLY A  44      14.193 -23.001  11.423  1.00 19.79           O
ATOM    653  N   ASP A  45      12.149 -22.494  12.200  1.00 19.42           N
ATOM    654  H   ASP A  45      11.347 -21.904  12.105  1.00 19.42           H
ATOM    655  CA  ASP A  45      12.143 -23.526  13.252  1.00 24.30           C
ATOM    656  HA  ASP A  45      13.102 -23.793  13.349  1.00 24.30           H
ATOM    657  C   ASP A  45      11.333 -24.776  12.839  1.00 24.07           C
ATOM    658  O   ASP A  45      10.218 -24.669  12.315  1.00 21.62           O
ATOM    659  CB  ASP A  45      11.638 -22.944  14.585  1.00 22.41           C
ATOM    660 1HB  ASP A  45      10.787 -22.449  14.406  1.00 22.41           H
ATOM    661 2HB  ASP A  45      11.457 -23.705  15.208  1.00 22.41           H
ATOM    662  CG  ASP A  45      12.613 -21.980  15.280  1.00 18.72           C
ATOM    663  OD1 ASP A  45      13.836 -22.235  15.250  1.00 17.20           O
ATOM    664  OD2 ASP A  45      12.116 -21.010  15.907  1.00 16.57           O
ATOM    665  N   GLU A  46      11.907 -25.971  13.085  1.00 17.01           N
ATOM    666  H   GLU A  46      12.801 -25.964  13.533  1.00 17.01           H
ATOM    667  CA  GLU A  46      11.333 -27.286  12.752  1.00 22.17           C
ATOM    668  HA  GLU A  46      11.028 -27.166  11.807  1.00 22.17           H
ATOM    669  C   GLU A  46      10.131 -27.672  13.648  1.00 21.72           C
ATOM    670  O   GLU A  46      10.164 -27.447  14.857  1.00 19.52           O
ATOM    671  CB  GLU A  46      12.401 -28.389  12.888  1.00 20.66           C
ATOM    672 1HB  GLU A  46      12.817 -28.310  13.794  1.00 20.66           H
ATOM    673 2HB  GLU A  46      11.946 -29.276  12.806  1.00 20.66           H
ATOM    674  CG  GLU A  46      13.526 -28.329  11.838  1.00 17.88           C
ATOM    675 1HG  GLU A  46      13.111 -28.310  10.928  1.00 17.88           H
ATOM    676 2HG  GLU A  46      14.051 -27.490  11.982  1.00 17.88           H
ATOM    677  CD  GLU A  46      14.487 -29.540  11.923  1.00 16.27           C
ATOM    678  OE1 GLU A  46      15.111 -29.848  10.883  1.00 15.08           O
ATOM    679  OE2 GLU A  46      14.580 -30.151  13.006  1.00 17.55           O
ATOM    680  N   PRO A  47       9.085 -28.339  13.112  1.00 18.58           N
ATOM    681  CA  PRO A  47       8.024 -28.915  13.924  1.00 22.07           C
ATOM    682  HA  PRO A  47       7.839 -28.321  14.707  1.00 22.07           H
ATOM    683  C   PRO A  47       8.445 -30.273  14.509  1.00 22.55           C
ATOM    684  O   PRO A  47       8.794 -31.211  13.787  1.00 20.36           O
ATOM    685  CB  PRO A  47       6.815 -29.010  12.995  1.00 19.74           C
ATOM    686 1HB  PRO A  47       6.239 -29.790  13.239  1.00 19.74           H
ATOM    687 2HB  PRO A  47       6.273 -28.171  13.029  1.00 19.74           H
ATOM    688  CG  PRO A  47       7.447 -29.203  11.608  1.00 18.79           C
ATOM    689 1HG  PRO A  47       7.562 -30.175  11.404  1.00 18.79           H
ATOM    690 2HG  PRO A  47       6.883 -28.778  10.900  1.00 18.79           H
ATOM    691  CD  PRO A  47       8.805 -28.511  11.695  1.00 19.52           C
ATOM    692 1HD  PRO A  47       9.523 -29.071  11.281  1.00 19.52           H
ATOM    693 2HD  PRO A  47       8.783 -27.615  11.251  1.00 19.52           H
ATOM    694  N   GLY A  48       8.359 -30.411  15.835  1.00 17.25           N
ATOM    695  H   GLY A  48       8.110 -29.608  16.377  1.00 17.25           H
ATOM    696  CA  GLY A  48       8.608 -31.668  16.540  1.00 22.09           C
ATOM    697 1HA  GLY A  48       9.530 -31.970  16.299  1.00 22.09           H
ATOM    698 2HA  GLY A  48       8.565 -31.476  17.520  1.00 22.09           H
ATOM    699  C   GLY A  48       7.599 -32.769  16.188  1.00 21.83           C
ATOM    700  O   GLY A  48       6.395 -32.588  16.299  1.00 19.51           O
ATOM    701  N   VAL A  49       8.104 -33.947  15.802  1.00 13.58           N
ATOM    702  H   VAL A  49       9.099 -34.008  15.728  1.00 13.58           H
ATOM    703  CA  VAL A  49       7.341 -35.160  15.476  1.00 23.94           C
ATOM    704  HA  VAL A  49       6.544 -34.864  14.950  1.00 23.94           H
ATOM    705  C   VAL A  49       6.861 -35.847  16.760  1.00 23.43           C
ATOM    706  O   VAL A  49       7.670 -36.288  17.575  1.00 21.23           O
ATOM    707  CB  VAL A  49       8.201 -36.110  14.620  1.00 21.00           C
ATOM    708  HB  VAL A  49       8.998 -36.326  15.184  1.00 21.00           H
ATOM    709  CG1 VAL A  49       7.450 -37.405  14.253  1.00 17.56           C
ATOM    710 1HG1 VAL A  49       8.024 -38.007  13.698  1.00 17.56           H
ATOM    711 2HG1 VAL A  49       6.622 -37.203  13.730  1.00 17.56           H
ATOM    712 3HG1 VAL A  49       7.180 -37.908  15.074  1.00 17.56           H
ATOM    713  CG2 VAL A  49       8.645 -35.448  13.305  1.00 17.91           C
ATOM    714 1HG2 VAL A  49       9.202 -36.074  12.759  1.00 17.91           H
ATOM    715 2HG2 VAL A  49       9.189 -34.628  13.482  1.00 17.91           H
ATOM    716 3HG2 VAL A  49       7.855 -35.179  12.754  1.00 17.91           H
ATOM    717  N   GLY A  50       5.531 -36.014  16.918  1.00 16.62           N
ATOM    718  H   GLY A  50       4.927 -35.548  16.271  1.00 16.62           H
ATOM    719  CA  GLY A  50       4.906 -36.822  17.961  1.00 25.26           C
ATOM    720 1HA  GLY A  50       5.582 -36.965  18.684  1.00 25.26           H
ATOM    721 2HA  GLY A  50       4.132 -36.305  18.326  1.00 25.26           H
ATOM    722  C   GLY A  50       4.424 -38.174  17.423  1.00 24.67           C
ATOM    723  O   GLY A  50       3.637 -38.213  16.488  1.00 22.27           O
ATOM    724  N   ARG A  51       4.907 -39.268  18.014  1.00 12.43           N
ATOM    725  H   ARG A  51       5.590 -39.122  18.729  1.00 12.43           H
ATOM    726  CA  ARG A  51       4.543 -40.675  17.728  1.00 19.41           C
ATOM    727  HA  ARG A  51       4.698 -40.779  16.746  1.00 19.41           H
ATOM    728  C   ARG A  51       3.071 -40.992  18.047  1.00 19.19           C
ATOM    729  O   ARG A  51       2.553 -40.564  19.073  1.00 17.75           O
ATOM    730  CB  ARG A  51       5.423 -41.612  18.570  1.00 18.34           C
ATOM    731 1HB  ARG A  51       5.521 -41.208  19.479  1.00 18.34           H
ATOM    732 2HB  ARG A  51       4.953 -42.491  18.645  1.00 18.34           H
ATOM    733  CG  ARG A  51       6.834 -41.871  18.007  1.00 15.89           C
ATOM    734 1HG  ARG A  51       6.765 -42.281  17.097  1.00 15.89           H
ATOM    735 2HG  ARG A  51       7.338 -41.009  17.947  1.00 15.89           H
ATOM    736  CD  ARG A  51       7.570 -42.830  18.946  1.00 14.73           C
ATOM    737 1HD  ARG A  51       7.781 -42.361  19.803  1.00 14.73           H
ATOM    738 2HD  ARG A  51       6.991 -43.623  19.134  1.00 14.73           H
ATOM    739  NE  ARG A  51       8.841 -43.319  18.368  1.00 13.68           N
ATOM    740  HE  ARG A  51       9.199 -42.823  17.577  1.00 13.68           H
ATOM    741  CZ  ARG A  51       9.550 -44.353  18.799  1.00 14.05           C
ATOM    742  NH1 ARG A  51       9.192 -45.035  19.850  1.00 13.79           N
ATOM    743 1HH1 ARG A  51       8.365 -44.782  20.352  1.00 13.79           H
ATOM    744 2HH1 ARG A  51       9.744 -45.811  20.155  1.00 13.79           H
ATOM    745  NH2 ARG A  51      10.635 -44.714  18.183  1.00 13.65           N
ATOM    746 1HH2 ARG A  51      10.943 -44.211  17.376  1.00 13.65           H
ATOM    747 2HH2 ARG A  51      11.163 -45.495  18.516  1.00 13.65           H
ATOM    748  N   GLU A  52       2.470 -41.873  17.251  1.00 14.02           N
ATOM    749  H   GLU A  52       2.900 -42.058  16.367  1.00 14.02           H
ATOM    750  CA  GLU A  52       1.232 -42.595  17.558  1.00 20.47           C
ATOM    751  HA  GLU A  52       0.628 -41.881  17.911  1.00 20.47           H
ATOM    752  C   GLU A  52       1.433 -43.680  18.624  1.00 19.68           C
ATOM    753  O   GLU A  52       2.432 -44.403  18.628  1.00 18.24           O
ATOM    754  CB  GLU A  52       0.661 -43.258  16.292  1.00 20.10           C
ATOM    755 1HB  GLU A  52       1.405 -43.728  15.818  1.00 20.10           H
ATOM    756 2HB  GLU A  52      -0.032 -43.924  16.569  1.00 20.10           H
ATOM    757  CG  GLU A  52       0.015 -42.268  15.313  1.00 18.45           C
ATOM    758 1HG  GLU A  52      -0.705 -41.766  15.792  1.00 18.45           H
ATOM    759 2HG  GLU A  52       0.714 -41.627  14.996  1.00 18.45           H
ATOM    760  CD  GLU A  52      -0.599 -42.979  14.093  1.00 17.15           C
ATOM    761  OE1 GLU A  52      -1.680 -42.532  13.654  1.00 16.63           O
ATOM    762  OE2 GLU A  52       0.030 -43.933  13.604  1.00 19.95           O
ATOM    763  N   GLY A  53       0.408 -43.826  19.475  1.00 13.89           N
ATOM    764  H   GLY A  53      -0.199 -43.043  19.610  1.00 13.89           H
ATOM    765  CA  GLY A  53       0.114 -45.050  20.220  1.00 21.63           C
ATOM    766 1HA  GLY A  53      -0.859 -45.238  20.089  1.00 21.63           H
ATOM    767 2HA  GLY A  53       0.654 -45.779  19.799  1.00 21.63           H
ATOM    768  C   GLY A  53       0.412 -45.020  21.719  1.00 21.67           C
ATOM    769  O   GLY A  53       1.521 -45.345  22.120  1.00 19.50           O
ATOM    770  N   LEU A  54      -0.607 -44.745  22.554  1.00  9.86           N
ATOM    771  H   LEU A  54      -1.071 -43.867  22.438  1.00  9.86           H
ATOM    772  CA  LEU A  54      -1.094 -45.633  23.625  1.00 19.58           C
ATOM    773  HA  LEU A  54      -1.456 -46.413  23.114  1.00 19.58           H
ATOM    774  C   LEU A  54      -2.230 -44.984  24.442  1.00 18.88           C
ATOM    775  O   LEU A  54      -2.268 -43.778  24.675  1.00 17.70           O
ATOM    776  CB  LEU A  54       0.037 -46.133  24.558  1.00 18.16           C
ATOM    777 1HB  LEU A  54       0.776 -45.459  24.558  1.00 18.16           H
ATOM    778 2HB  LEU A  54      -0.328 -46.227  25.484  1.00 18.16           H
ATOM    779  CG  LEU A  54       0.610 -47.497  24.110  1.00 16.26           C
ATOM    780  HG  LEU A  54       0.646 -47.484  23.111  1.00 16.26           H
ATOM    781  CD1 LEU A  54       2.012 -47.716  24.680  1.00 15.71           C
ATOM    782 1HD1 LEU A  54       2.383 -48.598  24.390  1.00 15.71           H
ATOM    783 2HD1 LEU A  54       1.999 -47.702  25.680  1.00 15.71           H
ATOM    784 3HD1 LEU A  54       2.640 -47.002  24.371  1.00 15.71           H
ATOM    785  CD2 LEU A  54      -0.273 -48.661  24.573  1.00 17.66           C
ATOM    786 1HD2 LEU A  54       0.106 -49.538  24.278  1.00 17.66           H
ATOM    787 2HD2 LEU A  54      -1.196 -48.583  24.196  1.00 17.66           H
ATOM    788 3HD2 LEU A  54      -0.349 -48.679  25.570  1.00 17.66           H
ATOM    789  N   LEU A  55      -3.180 -45.846  24.857  1.00  9.84           N
ATOM    790  H   LEU A  55      -3.035 -46.802  24.604  1.00  9.84           H
ATOM    791  CA  LEU A  55      -4.394 -45.574  25.627  1.00 20.30           C
ATOM    792  HA  LEU A  55      -4.953 -44.950  25.081  1.00 20.30           H
ATOM    793  C   LEU A  55      -4.105 -44.881  26.972  1.00 19.54           C
ATOM    794  O   LEU A  55      -3.303 -45.366  27.762  1.00 18.26           O
ATOM    795  CB  LEU A  55      -5.050 -46.942  25.880  1.00 18.63           C
ATOM    796 1HB  LEU A  55      -4.347 -47.560  26.231  1.00 18.63           H
ATOM    797 2HB  LEU A  55      -5.762 -46.819  26.571  1.00 18.63           H
ATOM    798  CG  LEU A  55      -5.693 -47.594  24.625  1.00 16.62           C
ATOM    799  HG  LEU A  55      -5.205 -47.284  23.809  1.00 16.62           H
ATOM    800  CD1 LEU A  55      -5.602 -49.116  24.691  1.00 15.51           C
ATOM    801 1HD1 LEU A  55      -6.016 -49.535  23.883  1.00 15.51           H
ATOM    802 2HD1 LEU A  55      -6.077 -49.469  25.497  1.00 15.51           H
ATOM    803 3HD1 LEU A  55      -4.649 -49.416  24.739  1.00 15.51           H
ATOM    804  CD2 LEU A  55      -7.152 -47.185  24.516  1.00 17.77           C
ATOM    805 1HD2 LEU A  55      -7.581 -47.597  23.712  1.00 17.77           H
ATOM    806 2HD2 LEU A  55      -7.241 -46.192  24.437  1.00 17.77           H
ATOM    807 3HD2 LEU A  55      -7.667 -47.476  25.322  1.00 17.77           H
ATOM    808  N   GLY A  56      -4.863 -43.817  27.270  1.00 16.46           N
ATOM    809  H   GLY A  56      -5.445 -43.429  26.555  1.00 16.46           H
ATOM    810  CA  GLY A  56      -4.877 -43.194  28.602  1.00 27.15           C
ATOM    811 1HA  GLY A  56      -5.503 -43.714  29.182  1.00 27.15           H
ATOM    812 2HA  GLY A  56      -3.952 -43.245  28.979  1.00 27.15           H
ATOM    813  C   GLY A  56      -5.325 -41.739  28.541  1.00 27.14           C
ATOM    814  O   GLY A  56      -4.578 -40.871  28.113  1.00 24.51           O
ATOM    815  N   GLY A  57      -6.579 -41.465  28.930  1.00 18.37           N
ATOM    816  H   GLY A  57      -7.118 -42.203  29.335  1.00 18.37           H
ATOM    817  CA  GLY A  57      -7.202 -40.153  28.796  1.00 26.34           C
ATOM    818 1HA  GLY A  57      -7.254 -39.952  27.818  1.00 26.34           H
ATOM    819 2HA  GLY A  57      -8.126 -40.228  29.171  1.00 26.34           H
ATOM    820  C   GLY A  57      -6.460 -39.018  29.505  1.00 26.15           C
ATOM    821  O   GLY A  57      -6.393 -38.965  30.726  1.00 23.92           O
ATOM    822  N   ARG A  58      -6.002 -38.058  28.707  1.00 15.39           N
ATOM    823  H   ARG A  58      -5.760 -38.314  27.771  1.00 15.39           H
ATOM    824  CA  ARG A  58      -5.823 -36.653  29.090  1.00 25.43           C
ATOM    825  HA  ARG A  58      -6.462 -36.473  29.838  1.00 25.43           H
ATOM    826  C   ARG A  58      -6.149 -35.789  27.870  1.00 24.82           C
ATOM    827  O   ARG A  58      -5.615 -36.017  26.796  1.00 22.86           O
ATOM    828  CB  ARG A  58      -4.391 -36.373  29.609  1.00 23.98           C
ATOM    829 1HB  ARG A  58      -3.746 -36.945  29.103  1.00 23.98           H
ATOM    830 2HB  ARG A  58      -4.174 -35.409  29.455  1.00 23.98           H
ATOM    831  CG  ARG A  58      -4.246 -36.677  31.112  1.00 21.21           C
ATOM    832 1HG  ARG A  58      -4.948 -36.172  31.614  1.00 21.21           H
ATOM    833 2HG  ARG A  58      -4.372 -37.658  31.258  1.00 21.21           H
ATOM    834  CD  ARG A  58      -2.861 -36.267  31.643  1.00 19.67           C
ATOM    835 1HD  ARG A  58      -2.156 -36.853  31.243  1.00 19.67           H
ATOM    836 2HD  ARG A  58      -2.675 -35.313  31.407  1.00 19.67           H
ATOM    837  NE  ARG A  58      -2.799 -36.403  33.119  1.00 18.56           N
ATOM    838  HE  ARG A  58      -3.651 -36.644  33.584  1.00 18.56           H
ATOM    839  CZ  ARG A  58      -1.732 -36.238  33.882  1.00 17.68           C
ATOM    840  NH1 ARG A  58      -0.563 -35.962  33.380  1.00 17.38           N
ATOM    841 1HH1 ARG A  58      -0.453 -35.869  32.390  1.00 17.38           H
ATOM    842 2HH1 ARG A  58       0.225 -35.843  33.984  1.00 17.38           H
ATOM    843  NH2 ARG A  58      -1.825 -36.356  35.168  1.00 18.52           N
ATOM    844 1HH2 ARG A  58      -2.706 -36.573  35.588  1.00 18.52           H
ATOM    845 2HH2 ARG A  58      -1.015 -36.230  35.741  1.00 18.52           H
ATOM    846  N   ASN A  59      -7.038 -34.824  28.045  1.00 16.69           N
ATOM    847  H   ASN A  59      -7.506 -34.771  28.927  1.00 16.69           H
ATOM    848  CA  ASN A  59      -7.377 -33.833  27.028  1.00 22.60           C
ATOM    849  HA  ASN A  59      -7.706 -34.330  26.225  1.00 22.60           H
ATOM    850  C   ASN A  59      -6.118 -33.034  26.654  1.00 22.42           C
ATOM    851  O   ASN A  59      -5.740 -32.108  27.361  1.00 21.09           O
ATOM    852  CB  ASN A  59      -8.487 -32.905  27.575  1.00 21.69           C
ATOM    853 1HB  ASN A  59      -8.262 -32.655  28.517  1.00 21.69           H
ATOM    854 2HB  ASN A  59      -8.523 -32.080  27.011  1.00 21.69           H
ATOM    855  CG  ASN A  59      -9.872 -33.537  27.574  1.00 18.57           C
ATOM    856  OD1 ASN A  59     -10.190 -34.384  26.760  1.00 17.26           O
ATOM    857  ND2 ASN A  59     -10.735 -33.141  28.477  1.00 17.40           N
ATOM    858 1HD2 ASN A  59     -11.654 -33.535  28.497  1.00 17.40           H
ATOM    859 2HD2 ASN A  59     -10.475 -32.445  29.146  1.00 17.40           H
ATOM    860  N   VAL A  60      -5.484 -33.397  25.548  1.00 19.39           N
ATOM    861  H   VAL A  60      -5.749 -34.253  25.103  1.00 19.39           H
ATOM    862  CA  VAL A  60      -4.417 -32.602  24.952  1.00 24.12           C
ATOM    863  HA  VAL A  60      -3.877 -32.215  25.699  1.00 24.12           H
ATOM    864  C   VAL A  60      -5.090 -31.502  24.122  1.00 24.44           C
ATOM    865  O   VAL A  60      -5.706 -31.772  23.098  1.00 23.04           O
ATOM    866  CB  VAL A  60      -3.448 -33.459  24.120  1.00 22.32           C
ATOM    867  HB  VAL A  60      -3.976 -33.851  23.367  1.00 22.32           H
ATOM    868  CG1 VAL A  60      -2.295 -32.608  23.567  1.00 18.70           C
ATOM    869 1HG1 VAL A  60      -1.665 -33.166  23.026  1.00 18.70           H
ATOM    870 2HG1 VAL A  60      -1.773 -32.187  24.309  1.00 18.70           H
ATOM    871 3HG1 VAL A  60      -2.640 -31.876  22.979  1.00 18.70           H
ATOM    872  CG2 VAL A  60      -2.831 -34.572  24.984  1.00 18.97           C
ATOM    873 1HG2 VAL A  60      -2.200 -35.133  24.448  1.00 18.97           H
ATOM    874 2HG2 VAL A  60      -3.539 -35.174  25.353  1.00 18.97           H
ATOM    875 3HG2 VAL A  60      -2.323 -34.187  25.754  1.00 18.97           H
ATOM    876  N   ALA A  61      -5.023 -30.267  24.601  1.00 17.71           N
ATOM    877  H   ALA A  61      -4.657 -30.125  25.521  1.00 17.71           H
ATOM    878  CA  ALA A  61      -5.464 -29.113  23.835  1.00 21.15           C
ATOM    879  HA  ALA A  61      -6.416 -29.259  23.564  1.00 21.15           H
ATOM    880  C   ALA A  61      -4.584 -28.991  22.577  1.00 22.13           C
ATOM    881  O   ALA A  61      -3.378 -28.793  22.677  1.00 20.92           O
ATOM    882  CB  ALA A  61      -5.392 -27.867  24.723  1.00 20.03           C
ATOM    883 1HB  ALA A  61      -5.971 -27.970  25.532  1.00 20.03           H
ATOM    884 2HB  ALA A  61      -5.699 -27.055  24.227  1.00 20.03           H
ATOM    885 3HB  ALA A  61      -4.456 -27.702  25.033  1.00 20.03           H
ATOM    886  N   LEU A  62      -5.206 -29.114  21.394  1.00 18.12           N
ATOM    887  H   LEU A  62      -6.164 -29.402  21.379  1.00 18.12           H
ATOM    888  CA  LEU A  62      -4.530 -28.841  20.126  1.00 21.33           C
ATOM    889  HA  LEU A  62      -3.666 -29.344  20.110  1.00 21.33           H
ATOM    890  C   LEU A  62      -4.245 -27.336  20.046  1.00 21.80           C
ATOM    891  O   LEU A  62      -5.165 -26.529  19.908  1.00 20.66           O
ATOM    892  CB  LEU A  62      -5.405 -29.336  18.962  1.00 19.78           C
ATOM    893 1HB  LEU A  62      -6.343 -29.029  19.125  1.00 19.78           H
ATOM    894 2HB  LEU A  62      -5.061 -28.925  18.118  1.00 19.78           H
ATOM    895  CG  LEU A  62      -5.422 -30.869  18.783  1.00 17.10           C
ATOM    896  HG  LEU A  62      -5.553 -31.274  19.688  1.00 17.10           H
ATOM    897  CD1 LEU A  62      -6.558 -31.274  17.849  1.00 15.76           C
ATOM    898 1HD1 LEU A  62      -6.582 -32.266  17.723  1.00 15.76           H
ATOM    899 2HD1 LEU A  62      -6.449 -30.852  16.949  1.00 15.76           H
ATOM    900 3HD1 LEU A  62      -7.443 -30.989  18.217  1.00 15.76           H
ATOM    901  CD2 LEU A  62      -4.107 -31.393  18.188  1.00 16.11           C
ATOM    902 1HD2 LEU A  62      -4.134 -32.387  18.078  1.00 16.11           H
ATOM    903 2HD2 LEU A  62      -3.332 -31.170  18.779  1.00 16.11           H
ATOM    904 3HD2 LEU A  62      -3.934 -30.989  17.290  1.00 16.11           H
ATOM    905  N   LEU A  63      -2.984 -26.984  20.166  1.00 16.01           N
ATOM    906  H   LEU A  63      -2.325 -27.695  20.410  1.00 16.01           H
ATOM    907  CA  LEU A  63      -2.477 -25.631  19.969  1.00 18.50           C
ATOM    908  HA  LEU A  63      -3.204 -24.994  20.225  1.00 18.50           H
ATOM    909  C   LEU A  63      -2.143 -25.433  18.490  1.00 19.25           C
ATOM    910  O   LEU A  63      -1.630 -26.345  17.844  1.00 17.93           O
ATOM    911  CB  LEU A  63      -1.259 -25.391  20.883  1.00 17.45           C
ATOM    912 1HB  LEU A  63      -0.555 -26.057  20.638  1.00 17.45           H
ATOM    913 2HB  LEU A  63      -0.920 -24.467  20.707  1.00 17.45           H
ATOM    914  CG  LEU A  63      -1.540 -25.521  22.402  1.00 14.85           C
ATOM    915  HG  LEU A  63      -1.975 -26.409  22.552  1.00 14.85           H
ATOM    916  CD1 LEU A  63      -0.230 -25.418  23.190  1.00 14.08           C
ATOM    917 1HD1 LEU A  63      -0.396 -25.500  24.173  1.00 14.08           H
ATOM    918 2HD1 LEU A  63       0.219 -24.539  23.026  1.00 14.08           H
ATOM    919 3HD1 LEU A  63       0.406 -26.142  22.924  1.00 14.08           H
ATOM    920  CD2 LEU A  63      -2.487 -24.438  22.911  1.00 14.53           C
ATOM    921 1HD2 LEU A  63      -2.654 -24.540  23.892  1.00 14.53           H
ATOM    922 2HD2 LEU A  63      -3.369 -24.484  22.442  1.00 14.53           H
ATOM    923 3HD2 LEU A  63      -2.105 -23.527  22.758  1.00 14.53           H
ATOM    924  N   TYR A  64      -2.417 -24.253  17.957  1.00 19.86           N
ATOM    925  H   TYR A  64      -3.011 -23.626  18.461  1.00 19.86           H
ATOM    926  CA  TYR A  64      -1.889 -23.830  16.665  1.00 20.73           C
ATOM    927  HA  TYR A  64      -1.238 -24.534  16.383  1.00 20.73           H
ATOM    928  C   TYR A  64      -1.157 -22.499  16.828  1.00 21.75           C
ATOM    929  O   TYR A  64      -1.606 -21.617  17.564  1.00 20.17           O
ATOM    930  CB  TYR A  64      -2.990 -23.768  15.599  1.00 19.43           C
ATOM    931 1HB  TYR A  64      -2.553 -23.729  14.700  1.00 19.43           H
ATOM    932 2HB  TYR A  64      -3.538 -24.601  15.667  1.00 19.43           H
ATOM    933  CG  TYR A  64      -3.933 -22.581  15.709  1.00 17.01           C
ATOM    934  CD1 TYR A  64      -5.025 -22.629  16.592  1.00 14.75           C
ATOM    935  HD1 TYR A  64      -5.187 -23.452  17.137  1.00 14.75           H
ATOM    936  CD2 TYR A  64      -3.698 -21.424  14.946  1.00 13.83           C
ATOM    937  HD2 TYR A  64      -2.918 -21.389  14.321  1.00 13.83           H
ATOM    938  CE1 TYR A  64      -5.891 -21.528  16.715  1.00 12.95           C
ATOM    939  HE1 TYR A  64      -6.670 -21.569  17.341  1.00 12.95           H
ATOM    940  CE2 TYR A  64      -4.564 -20.307  15.061  1.00 12.96           C
ATOM    941  HE2 TYR A  64      -4.401 -19.485  14.515  1.00 12.96           H
ATOM    942  CZ  TYR A  64      -5.655 -20.363  15.950  1.00 12.69           C
ATOM    943  OH  TYR A  64      -6.482 -19.286  16.069  1.00 13.22           O
ATOM    944  HH  TYR A  64      -5.960 -18.484  16.097  1.00 13.22           H
ATOM    945  N   ARG A  65      -0.041 -22.342  16.140  1.00 19.88           N
ATOM    946  H   ARG A  65       0.278 -23.106  15.579  1.00 19.88           H
ATOM    947  CA  ARG A  65       0.756 -21.114  16.151  1.00 21.29           C
ATOM    948  HA  ARG A  65       0.685 -20.677  17.048  1.00 21.29           H
ATOM    949  C   ARG A  65       0.173 -20.128  15.140  1.00 22.37           C
ATOM    950  O   ARG A  65       0.039 -20.438  13.963  1.00 20.97           O
ATOM    951  CB  ARG A  65       2.235 -21.478  15.930  1.00 20.55           C
ATOM    952 1HB  ARG A  65       2.511 -22.151  16.616  1.00 20.55           H
ATOM    953 2HB  ARG A  65       2.341 -21.870  15.016  1.00 20.55           H
ATOM    954  CG  ARG A  65       3.146 -20.259  16.047  1.00 17.78           C
ATOM    955 1HG  ARG A  65       3.010 -19.675  15.247  1.00 17.78           H
ATOM    956 2HG  ARG A  65       2.905 -19.752  16.875  1.00 17.78           H
ATOM    957  CD  ARG A  65       4.620 -20.667  16.123  1.00 15.93           C
ATOM    958 1HD  ARG A  65       4.758 -21.537  15.650  1.00 15.93           H
ATOM    959 2HD  ARG A  65       5.191 -19.963  15.700  1.00 15.93           H
ATOM    960  NE  ARG A  65       5.050 -20.830  17.520  1.00 15.45           N
ATOM    961  HE  ARG A  65       4.329 -20.894  18.210  1.00 15.45           H
ATOM    962  CZ  ARG A  65       6.293 -20.900  17.951  1.00 13.41           C
ATOM    963  NH1 ARG A  65       7.309 -20.898  17.134  1.00 13.09           N
ATOM    964 1HH1 ARG A  65       7.157 -20.842  16.147  1.00 13.09           H
ATOM    965 2HH1 ARG A  65       8.240 -20.952  17.494  1.00 13.09           H
ATOM    966  NH2 ARG A  65       6.531 -20.968  19.213  1.00 13.02           N
ATOM    967 1HH2 ARG A  65       5.773 -20.968  19.865  1.00 13.02           H
ATOM    968 2HH2 ARG A  65       7.474 -21.021  19.542  1.00 13.02           H
ATOM    969  N   TYR A  66      -0.218 -18.949  15.608  1.00 21.18           N
ATOM    970  H   TYR A  66      -0.134 -18.774  16.589  1.00 21.18           H
ATOM    971  CA  TYR A  66      -0.765 -17.896  14.757  1.00 22.15           C
ATOM    972  HA  TYR A  66      -1.281 -18.338  14.023  1.00 22.15           H
ATOM    973  C   TYR A  66       0.383 -17.086  14.132  1.00 22.54           C
ATOM    974  O   TYR A  66       1.142 -16.421  14.839  1.00 21.24           O
ATOM    975  CB  TYR A  66      -1.733 -17.031  15.565  1.00 20.73           C
ATOM    976 1HB  TYR A  66      -2.353 -17.636  16.065  1.00 20.73           H
ATOM    977 2HB  TYR A  66      -1.202 -16.487  16.215  1.00 20.73           H
ATOM    978  CG  TYR A  66      -2.574 -16.079  14.730  1.00 17.92           C
ATOM    979  CD1 TYR A  66      -2.275 -14.709  14.704  1.00 15.60           C
ATOM    980  HD1 TYR A  66      -1.499 -14.357  15.227  1.00 15.60           H
ATOM    981  CD2 TYR A  66      -3.661 -16.575  13.990  1.00 14.88           C
ATOM    982  HD2 TYR A  66      -3.876 -17.551  14.009  1.00 14.88           H
ATOM    983  CE1 TYR A  66      -3.065 -13.831  13.943  1.00 14.29           C
ATOM    984  HE1 TYR A  66      -2.851 -12.854  13.933  1.00 14.29           H
ATOM    985  CE2 TYR A  66      -4.448 -15.694  13.221  1.00 14.48           C
ATOM    986  HE2 TYR A  66      -5.218 -16.049  12.691  1.00 14.48           H
ATOM    987  CZ  TYR A  66      -4.156 -14.316  13.194  1.00 14.73           C
ATOM    988  OH  TYR A  66      -4.922 -13.478  12.459  1.00 16.01           O
ATOM    989  HH  TYR A  66      -4.437 -12.671  12.285  1.00 16.01           H
ATOM    990  N   CYS A  67       0.479 -17.107  12.800  1.00 23.98           N
ATOM    991  H   CYS A  67      -0.272 -17.523  12.288  1.00 23.98           H
ATOM    992  CA  CYS A  67       1.610 -16.563  12.031  1.00 25.47           C
ATOM    993  HA  CYS A  67       2.402 -17.035  12.418  1.00 25.47           H
ATOM    994  C   CYS A  67       1.854 -15.046  12.212  1.00 25.99           C
ATOM    995  O   CYS A  67       2.896 -14.551  11.811  1.00 24.14           O
ATOM    996  CB  CYS A  67       1.403 -16.884  10.547  1.00 23.04           C
ATOM    997 1HB  CYS A  67       0.597 -16.361  10.270  1.00 23.04           H
ATOM    998 2HB  CYS A  67       2.211 -16.524  10.080  1.00 23.04           H
ATOM    999  SG  CYS A  67       1.194 -18.667  10.294  1.00 20.34           S
ATOM   1000  HG  CYS A  67       1.143 -19.275  11.465  1.00 20.34           H
ATOM   1001  N   PHE A  68       0.912 -14.307  12.800  1.00 28.25           N
ATOM   1002  H   PHE A  68       0.102 -14.769  13.160  1.00 28.25           H
ATOM   1003  CA  PHE A  68       1.005 -12.850  12.945  1.00 30.14           C
ATOM   1004  HA  PHE A  68       1.654 -12.558  12.243  1.00 30.14           H
ATOM   1005  C   PHE A  68       1.600 -12.395  14.289  1.00 30.46           C
ATOM   1006  O   PHE A  68       2.151 -11.301  14.371  1.00 28.05           O
ATOM   1007  CB  PHE A  68      -0.377 -12.244  12.698  1.00 28.04           C
ATOM   1008 1HB  PHE A  68      -0.902 -12.873  12.125  1.00 28.04           H
ATOM   1009 2HB  PHE A  68      -0.837 -12.132  13.579  1.00 28.04           H
ATOM   1010  CG  PHE A  68      -0.350 -10.898  12.011  1.00 25.61           C
ATOM   1011  CD1 PHE A  68      -0.373  -9.704  12.760  1.00 22.62           C
ATOM   1012  HD1 PHE A  68      -0.410  -9.745  13.758  1.00 22.62           H
ATOM   1013  CD2 PHE A  68      -0.281 -10.833  10.602  1.00 22.48           C
ATOM   1014  HD2 PHE A  68      -0.259 -11.675  10.063  1.00 22.48           H
ATOM   1015  CE1 PHE A  68      -0.344  -8.461  12.116  1.00 20.91           C
ATOM   1016  HE1 PHE A  68      -0.370  -7.618  12.653  1.00 20.91           H
ATOM   1017  CE2 PHE A  68      -0.244  -9.586   9.958  1.00 20.59           C
ATOM   1018  HE2 PHE A  68      -0.193  -9.540   8.960  1.00 20.59           H
ATOM   1019  CZ  PHE A  68      -0.278  -8.402  10.715  1.00 21.30           C
ATOM   1020  HZ  PHE A  68      -0.255  -7.515  10.254  1.00 21.30           H
ATOM   1021  N   CYS A  69       1.508 -13.213  15.344  1.00 30.81           N
ATOM   1022  H   CYS A  69       1.057 -14.097  15.221  1.00 30.81           H
ATOM   1023  CA  CYS A  69       2.037 -12.877  16.676  1.00 34.43           C
ATOM   1024  HA  CYS A  69       2.525 -12.014  16.542  1.00 34.43           H
ATOM   1025  C   CYS A  69       3.081 -13.875  17.215  1.00 35.11           C
ATOM   1026  O   CYS A  69       3.645 -13.636  18.284  1.00 32.13           O
ATOM   1027  CB  CYS A  69       0.862 -12.710  17.650  1.00 32.04           C
ATOM   1028 1HB  CYS A  69       1.261 -12.331  18.485  1.00 32.04           H
ATOM   1029 2HB  CYS A  69       0.263 -12.030  17.228  1.00 32.04           H
ATOM   1030  SG  CYS A  69       0.017 -14.292  17.943  1.00 27.38           S
ATOM   1031  HG  CYS A  69      -1.285 -14.089  18.014  1.00 27.38           H
ATOM   1032  N   GLY A  70       3.304 -14.995  16.517  1.00 28.18           N
ATOM   1033  H   GLY A  70       2.776 -15.142  15.680  1.00 28.18           H
ATOM   1034  CA  GLY A  70       4.276 -16.017  16.908  1.00 31.82           C
ATOM   1035 1HA  GLY A  70       4.356 -16.650  16.138  1.00 31.82           H
ATOM   1036 2HA  GLY A  70       5.149 -15.549  17.047  1.00 31.82           H
ATOM   1037  C   GLY A  70       3.923 -16.810  18.177  1.00 33.02           C
ATOM   1038  O   GLY A  70       4.750 -17.586  18.646  1.00 30.25           O
ATOM   1039  N   LYS A  71       2.708 -16.630  18.744  1.00 25.59           N
ATOM   1040  H   LYS A  71       2.074 -15.993  18.306  1.00 25.59           H
ATOM   1041  CA  LYS A  71       2.264 -17.318  19.969  1.00 32.00           C
ATOM   1042  HA  LYS A  71       3.097 -17.693  20.376  1.00 32.00           H
ATOM   1043  C   LYS A  71       1.324 -18.487  19.660  1.00 32.47           C
ATOM   1044  O   LYS A  71       0.566 -18.454  18.693  1.00 29.51           O
ATOM   1045  CB  LYS A  71       1.626 -16.326  20.948  1.00 30.86           C
ATOM   1046 1HB  LYS A  71       0.898 -15.832  20.473  1.00 30.86           H
ATOM   1047 2HB  LYS A  71       1.238 -16.838  21.714  1.00 30.86           H
ATOM   1048  CG  LYS A  71       2.649 -15.308  21.493  1.00 27.96           C
ATOM   1049 1HG  LYS A  71       3.408 -15.801  21.918  1.00 27.96           H
ATOM   1050 2HG  LYS A  71       2.994 -14.753  20.736  1.00 27.96           H
ATOM   1051  CD  LYS A  71       2.006 -14.383  22.539  1.00 26.08           C
ATOM   1052 1HD  LYS A  71       1.237 -13.896  22.124  1.00 26.08           H
ATOM   1053 2HD  LYS A  71       1.678 -14.930  23.310  1.00 26.08           H
ATOM   1054  CE  LYS A  71       3.042 -13.366  23.040  1.00 23.25           C
ATOM   1055 1HE  LYS A  71       3.807 -13.850  23.465  1.00 23.25           H
ATOM   1056 2HE  LYS A  71       3.377 -12.824  22.269  1.00 23.25           H
ATOM   1057  NZ  LYS A  71       2.468 -12.433  24.047  1.00 20.29           N
ATOM   1058 1HZ  LYS A  71       3.155 -11.779  24.362  1.00 20.29           H
ATOM   1059 2HZ  LYS A  71       2.129 -12.931  24.845  1.00 20.29           H
ATOM   1060 3HZ  LYS A  71       1.704 -11.915  23.661  1.00 20.29           H
ATOM   1061  N   ASP A  72       1.362 -19.510  20.518  1.00 26.23           N
ATOM   1062  H   ASP A  72       2.018 -19.463  21.272  1.00 26.23           H
ATOM   1063  CA  ASP A  72       0.511 -20.691  20.429  1.00 28.14           C
ATOM   1064  HA  ASP A  72       0.358 -20.859  19.455  1.00 28.14           H
ATOM   1065  C   ASP A  72      -0.851 -20.426  21.091  1.00 29.23           C
ATOM   1066  O   ASP A  72      -0.925 -19.940  22.218  1.00 26.86           O
ATOM   1067  CB  ASP A  72       1.236 -21.902  21.041  1.00 26.99           C
ATOM   1068 1HB  ASP A  72       1.420 -21.710  22.005  1.00 26.99           H
ATOM   1069 2HB  ASP A  72       0.640 -22.702  20.968  1.00 26.99           H
ATOM   1070  CG  ASP A  72       2.569 -22.215  20.338  1.00 23.51           C
ATOM   1071  OD1 ASP A  72       2.655 -22.043  19.098  1.00 21.26           O
ATOM   1072  OD2 ASP A  72       3.532 -22.576  21.041  1.00 21.47           O
ATOM   1073  N   HIS A  73      -1.940 -20.746  20.388  1.00 27.99           N
ATOM   1074  H   HIS A  73      -1.808 -21.171  19.492  1.00 27.99           H
ATOM   1075  CA  HIS A  73      -3.315 -20.517  20.839  1.00 28.46           C
ATOM   1076  HA  HIS A  73      -3.238 -20.168  21.773  1.00 28.46           H
ATOM   1077  C   HIS A  73      -4.126 -21.817  20.877  1.00 29.19           C
ATOM   1078  O   HIS A  73      -4.030 -22.630  19.954  1.00 25.83           O
ATOM   1079  CB  HIS A  73      -3.988 -19.481  19.932  1.00 26.33           C
ATOM   1080 1HB  HIS A  73      -3.923 -19.791  18.984  1.00 26.33           H
ATOM   1081 2HB  HIS A  73      -4.950 -19.401  20.192  1.00 26.33           H
ATOM   1082  CG  HIS A  73      -3.362 -18.111  20.022  1.00 21.92           C
ATOM   1083  ND1 HIS A  73      -3.582 -17.183  21.011  1.00 19.74           N
ATOM   1084  HD1 HIS A  73      -4.191 -17.290  21.797  1.00 19.74           H
ATOM   1085  CD2 HIS A  73      -2.472 -17.575  19.133  1.00 19.44           C
ATOM   1086  HD2 HIS A  73      -2.124 -18.015  18.305  1.00 19.44           H
ATOM   1087  CE1 HIS A  73      -2.827 -16.102  20.728  1.00 17.86           C
ATOM   1088  HE1 HIS A  73      -2.786 -15.272  21.284  1.00 17.86           H
ATOM   1089  NE2 HIS A  73      -2.138 -16.300  19.593  1.00 18.44           N
ATOM   1090  N   PRO A  74      -4.979 -22.034  21.905  1.00 22.91           N
ATOM   1091  CA  PRO A  74      -5.848 -23.197  21.987  1.00 23.99           C
ATOM   1092  HA  PRO A  74      -5.331 -24.009  21.716  1.00 23.99           H
ATOM   1093  C   PRO A  74      -7.035 -23.084  21.009  1.00 25.63           C
ATOM   1094  O   PRO A  74      -7.671 -22.040  20.890  1.00 23.89           O
ATOM   1095  CB  PRO A  74      -6.300 -23.265  23.450  1.00 22.02           C
ATOM   1096 1HB  PRO A  74      -7.226 -23.635  23.523  1.00 22.02           H
ATOM   1097 2HB  PRO A  74      -5.674 -23.824  23.993  1.00 22.02           H
ATOM   1098  CG  PRO A  74      -6.256 -21.799  23.896  1.00 21.85           C
ATOM   1099 1HG  PRO A  74      -7.114 -21.333  23.678  1.00 21.85           H
ATOM   1100 2HG  PRO A  74      -6.078 -21.729  24.878  1.00 21.85           H
ATOM   1101  CD  PRO A  74      -5.101 -21.208  23.094  1.00 23.92           C
ATOM   1102 1HD  PRO A  74      -5.292 -20.264  22.825  1.00 23.92           H
ATOM   1103 2HD  PRO A  74      -4.246 -21.241  23.611  1.00 23.92           H
ATOM   1104  N   ARG A  75      -7.375 -24.193  20.351  1.00 22.68           N
ATOM   1105  H   ARG A  75      -6.906 -25.041  20.597  1.00 22.68           H
ATOM   1106  CA  ARG A  75      -8.393 -24.257  19.286  1.00 24.46           C
ATOM   1107  HA  ARG A  75      -8.164 -23.519  18.651  1.00 24.46           H
ATOM   1108  C   ARG A  75      -9.824 -23.950  19.766  1.00 25.16           C
ATOM   1109  O   ARG A  75     -10.637 -23.487  18.979  1.00 22.91           O
ATOM   1110  CB  ARG A  75      -8.293 -25.638  18.610  1.00 22.69           C
ATOM   1111 1HB  ARG A  75      -7.359 -25.978  18.717  1.00 22.69           H
ATOM   1112 2HB  ARG A  75      -8.929 -26.261  19.065  1.00 22.69           H
ATOM   1113  CG  ARG A  75      -8.628 -25.616  17.115  1.00 19.66           C
ATOM   1114 1HG  ARG A  75      -9.569 -25.301  16.991  1.00 19.66           H
ATOM   1115 2HG  ARG A  75      -8.003 -24.993  16.645  1.00 19.66           H
ATOM   1116  CD  ARG A  75      -8.482 -27.021  16.524  1.00 17.33           C
ATOM   1117 1HD  ARG A  75      -7.611 -27.417  16.814  1.00 17.33           H
ATOM   1118 2HD  ARG A  75      -9.233 -27.598  16.844  1.00 17.33           H
ATOM   1119  NE  ARG A  75      -8.509 -27.024  15.054  1.00 16.12           N
ATOM   1120  HE  ARG A  75      -8.287 -26.160  14.602  1.00 16.12           H
ATOM   1121  CZ  ARG A  75      -8.798 -28.054  14.260  1.00 14.90           C
ATOM   1122  NH1 ARG A  75      -9.161 -29.214  14.726  1.00 14.22           N
ATOM   1123 1HH1 ARG A  75      -9.231 -29.356  15.713  1.00 14.22           H
ATOM   1124 2HH1 ARG A  75      -9.370 -29.963  14.097  1.00 14.22           H
ATOM   1125  NH2 ARG A  75      -8.724 -27.935  12.965  1.00 13.47           N
ATOM   1126 1HH2 ARG A  75      -8.448 -27.064  12.558  1.00 13.47           H
ATOM   1127 2HH2 ARG A  75      -8.943 -28.714  12.378  1.00 13.47           H
ATOM   1128  N   GLN A  76     -10.141 -24.203  21.043  1.00 22.07           N
ATOM   1129  H   GLN A  76      -9.402 -24.484  21.655  1.00 22.07           H
ATOM   1130  CA  GLN A  76     -11.495 -24.099  21.614  1.00 23.99           C
ATOM   1131  HA  GLN A  76     -12.087 -24.369  20.855  1.00 23.99           H
ATOM   1132  C   GLN A  76     -11.950 -22.668  21.989  1.00 24.23           C
ATOM   1133  O   GLN A  76     -13.060 -22.511  22.489  1.00 22.97           O
ATOM   1134  CB  GLN A  76     -11.625 -25.075  22.795  1.00 22.47           C
ATOM   1135 1HB  GLN A  76     -10.736 -25.157  23.246  1.00 22.47           H
ATOM   1136 2HB  GLN A  76     -12.295 -24.711  23.442  1.00 22.47           H
ATOM   1137  CG  GLN A  76     -12.083 -26.473  22.333  1.00 19.78           C
ATOM   1138 1HG  GLN A  76     -12.972 -26.388  21.883  1.00 19.78           H
ATOM   1139 2HG  GLN A  76     -11.413 -26.833  21.684  1.00 19.78           H
ATOM   1140  CD  GLN A  76     -12.220 -27.468  23.484  1.00 17.99           C
ATOM   1141  OE1 GLN A  76     -11.726 -27.268  24.579  1.00 18.20           O
ATOM   1142  NE2 GLN A  76     -12.871 -28.589  23.277  1.00 18.33           N
ATOM   1143 1HE2 GLN A  76     -12.955 -29.262  24.012  1.00 18.33           H
ATOM   1144 2HE2 GLN A  76     -13.283 -28.770  22.384  1.00 18.33           H
ATOM   1145  N   GLY A  77     -11.159 -21.639  21.730  1.00 22.06           N
ATOM   1146  H   GLY A  77     -10.291 -21.812  21.265  1.00 22.06           H
ATOM   1147  CA  GLY A  77     -11.494 -20.256  22.092  1.00 24.23           C
ATOM   1148 1HA  GLY A  77     -12.414 -20.273  22.482  1.00 24.23           H
ATOM   1149 2HA  GLY A  77     -10.840 -19.973  22.793  1.00 24.23           H
ATOM   1150  C   GLY A  77     -11.462 -19.239  20.948  1.00 24.92           C
ATOM   1151  O   GLY A  77     -11.658 -18.051  21.194  1.00 23.18           O
ATOM   1152  N   SER A  78     -11.205 -19.657  19.704  1.00 20.67           N
ATOM   1153  H   SER A  78     -11.103 -20.635  19.520  1.00 20.67           H
ATOM   1154  CA  SER A  78     -11.072 -18.694  18.609  1.00 22.51           C
ATOM   1155  HA  SER A  78     -10.732 -17.863  19.049  1.00 22.51           H
ATOM   1156  C   SER A  78     -12.429 -18.358  17.974  1.00 23.18           C
ATOM   1157  O   SER A  78     -13.201 -19.241  17.614  1.00 21.76           O
ATOM   1158  CB  SER A  78     -10.018 -19.133  17.585  1.00 20.84           C
ATOM   1159 1HB  SER A  78      -9.699 -18.347  17.055  1.00 20.84           H
ATOM   1160 2HB  SER A  78      -9.241 -19.562  18.047  1.00 20.84           H
ATOM   1161  OG  SER A  78     -10.508 -20.075  16.657  1.00 18.41           O
ATOM   1162  HG  SER A  78     -10.619 -20.922  17.090  1.00 18.41           H
ATOM   1163  N   ILE A  79     -12.701 -17.073  17.791  1.00 20.05           N
ATOM   1164  H   ILE A  79     -12.060 -16.408  18.173  1.00 20.05           H
ATOM   1165  CA  ILE A  79     -13.875 -16.548  17.069  1.00 21.93           C
ATOM   1166  HA  ILE A  79     -14.691 -16.823  17.577  1.00 21.93           H
ATOM   1167  C   ILE A  79     -13.980 -17.176  15.672  1.00 22.84           C
ATOM   1168  O   ILE A  79     -15.078 -17.458  15.193  1.00 21.40           O
ATOM   1169  CB  ILE A  79     -13.775 -15.001  17.016  1.00 20.54           C
ATOM   1170  HB  ILE A  79     -12.873 -14.767  16.654  1.00 20.54           H
ATOM   1171  CG1 ILE A  79     -13.907 -14.399  18.428  1.00 18.19           C
ATOM   1172 1HG1 ILE A  79     -14.847 -14.537  18.739  1.00 18.19           H
ATOM   1173 2HG1 ILE A  79     -13.280 -14.887  19.035  1.00 18.19           H
ATOM   1174  CG2 ILE A  79     -14.833 -14.390  16.069  1.00 17.66           C
ATOM   1175 1HG2 ILE A  79     -14.758 -13.393  16.044  1.00 17.66           H
ATOM   1176 2HG2 ILE A  79     -15.759 -14.621  16.369  1.00 17.66           H
ATOM   1177 3HG2 ILE A  79     -14.718 -14.731  15.136  1.00 17.66           H
ATOM   1178  CD1 ILE A  79     -13.590 -12.900  18.524  1.00 16.17           C
ATOM   1179 1HD1 ILE A  79     -13.694 -12.571  19.463  1.00 16.17           H
ATOM   1180 2HD1 ILE A  79     -14.203 -12.366  17.942  1.00 16.17           H
ATOM   1181 3HD1 ILE A  79     -12.651 -12.713  18.235  1.00 16.17           H
ATOM   1182  N   LEU A  80     -12.852 -17.502  15.049  1.00 20.37           N
ATOM   1183  H   LEU A  80     -11.991 -17.260  15.495  1.00 20.37           H
ATOM   1184  CA  LEU A  80     -12.776 -18.188  13.761  1.00 21.42           C
ATOM   1185  HA  LEU A  80     -13.350 -17.664  13.132  1.00 21.42           H
ATOM   1186  C   LEU A  80     -13.357 -19.612  13.813  1.00 21.80           C
ATOM   1187  O   LEU A  80     -14.058 -20.020  12.896  1.00 20.84           O
ATOM   1188  CB  LEU A  80     -11.300 -18.197  13.318  1.00 20.20           C
ATOM   1189 1HB  LEU A  80     -10.916 -17.288  13.482  1.00 20.20           H
ATOM   1190 2HB  LEU A  80     -10.809 -18.871  13.870  1.00 20.20           H
ATOM   1191  CG  LEU A  80     -11.092 -18.546  11.838  1.00 18.04           C
ATOM   1192  HG  LEU A  80     -11.675 -19.330  11.626  1.00 18.04           H
ATOM   1193  CD1 LEU A  80     -11.476 -17.373  10.931  1.00 16.06           C
ATOM   1194 1HD1 LEU A  80     -11.339 -17.605   9.968  1.00 16.06           H
ATOM   1195 2HD1 LEU A  80     -10.922 -16.566  11.135  1.00 16.06           H
ATOM   1196 3HD1 LEU A  80     -12.437 -17.125  11.054  1.00 16.06           H
ATOM   1197  CD2 LEU A  80      -9.619 -18.883  11.585  1.00 16.79           C
ATOM   1198 1HD2 LEU A  80      -9.464 -19.113  10.624  1.00 16.79           H
ATOM   1199 2HD2 LEU A  80      -9.330 -19.664  12.139  1.00 16.79           H
ATOM   1200 3HD2 LEU A  80      -9.030 -18.108  11.814  1.00 16.79           H
ATOM   1201  N   TYR A  81     -13.110 -20.374  14.898  1.00 20.31           N
ATOM   1202  H   TYR A  81     -12.511 -20.008  15.610  1.00 20.31           H
ATOM   1203  CA  TYR A  81     -13.675 -21.710  15.084  1.00 20.38           C
ATOM   1204  HA  TYR A  81     -13.497 -22.207  14.235  1.00 20.38           H
ATOM   1205  C   TYR A  81     -15.195 -21.661  15.280  1.00 21.15           C
ATOM   1206  O   TYR A  81     -15.920 -22.423  14.648  1.00 19.64           O
ATOM   1207  CB  TYR A  81     -12.965 -22.411  16.242  1.00 19.51           C
ATOM   1208 1HB  TYR A  81     -11.981 -22.402  16.064  1.00 19.51           H
ATOM   1209 2HB  TYR A  81     -13.156 -21.906  17.084  1.00 19.51           H
ATOM   1210  CG  TYR A  81     -13.400 -23.853  16.442  1.00 17.17           C
ATOM   1211  CD1 TYR A  81     -14.344 -24.178  17.436  1.00 15.04           C
ATOM   1212  HD1 TYR A  81     -14.723 -23.458  18.017  1.00 15.04           H
ATOM   1213  CD2 TYR A  81     -12.870 -24.867  15.628  1.00 15.03           C
ATOM   1214  HD2 TYR A  81     -12.200 -24.637  14.922  1.00 15.03           H
ATOM   1215  CE1 TYR A  81     -14.754 -25.506  17.615  1.00 14.46           C
ATOM   1216  HE1 TYR A  81     -15.425 -25.732  18.321  1.00 14.46           H
ATOM   1217  CE2 TYR A  81     -13.276 -26.209  15.800  1.00 13.85           C
ATOM   1218  HE2 TYR A  81     -12.897 -26.929  15.219  1.00 13.85           H
ATOM   1219  CZ  TYR A  81     -14.219 -26.523  16.798  1.00 14.17           C
ATOM   1220  OH  TYR A  81     -14.624 -27.814  16.962  1.00 14.08           O
ATOM   1221  HH  TYR A  81     -15.580 -27.846  17.000  1.00 14.08           H
ATOM   1222  N   SER A  82     -15.697 -20.713  16.076  1.00 24.46           N
ATOM   1223  H   SER A  82     -15.057 -20.121  16.565  1.00 24.46           H
ATOM   1224  CA  SER A  82     -17.132 -20.491  16.274  1.00 26.57           C
ATOM   1225  HA  SER A  82     -17.494 -21.381  16.552  1.00 26.57           H
ATOM   1226  C   SER A  82     -17.839 -20.065  14.985  1.00 26.47           C
ATOM   1227  O   SER A  82     -18.915 -20.568  14.687  1.00 24.49           O
ATOM   1228  CB  SER A  82     -17.352 -19.446  17.370  1.00 25.59           C
ATOM   1229 1HB  SER A  82     -16.983 -18.559  17.094  1.00 25.59           H
ATOM   1230 2HB  SER A  82     -18.325 -19.352  17.581  1.00 25.59           H
ATOM   1231  OG  SER A  82     -16.687 -19.840  18.562  1.00 23.02           O
ATOM   1232  HG  SER A  82     -17.326 -19.929  19.270  1.00 23.02           H
ATOM   1233  N   MET A  83     -17.241 -19.207  14.170  1.00 24.29           N
ATOM   1234  H   MET A  83     -16.366 -18.818  14.459  1.00 24.29           H
ATOM   1235  CA  MET A  83     -17.783 -18.794  12.872  1.00 24.91           C
ATOM   1236  HA  MET A  83     -18.724 -18.523  13.076  1.00 24.91           H
ATOM   1237  C   MET A  83     -17.819 -19.941  11.848  1.00 24.63           C
ATOM   1238  O   MET A  83     -18.804 -20.080  11.129  1.00 23.45           O
ATOM   1239  CB  MET A  83     -16.978 -17.611  12.313  1.00 23.99           C
ATOM   1240 1HB  MET A  83     -16.003 -17.794  12.443  1.00 23.99           H
ATOM   1241 2HB  MET A  83     -17.173 -17.520  11.336  1.00 23.99           H
ATOM   1242  CG  MET A  83     -17.326 -16.292  13.007  1.00 21.40           C
ATOM   1243 1HG  MET A  83     -18.313 -16.193  12.881  1.00 21.40           H
ATOM   1244 2HG  MET A  83     -17.127 -16.454  13.974  1.00 21.40           H
ATOM   1245  SD  MET A  83     -16.408 -14.872  12.351  1.00 19.45           S
ATOM   1246  CE  MET A  83     -17.385 -13.513  13.056  1.00 18.09           C
ATOM   1247 1HE  MET A  83     -17.010 -12.626  12.789  1.00 18.09           H
ATOM   1248 2HE  MET A  83     -17.390 -13.556  14.055  1.00 18.09           H
ATOM   1249 3HE  MET A  83     -18.333 -13.553  12.742  1.00 18.09           H
ATOM   1250  N   LEU A  84     -16.787 -20.784  11.804  1.00 22.77           N
ATOM   1251  H   LEU A  84     -16.025 -20.636  12.435  1.00 22.77           H
ATOM   1252  CA  LEU A  84     -16.713 -21.917  10.878  1.00 23.45           C
ATOM   1253  HA  LEU A  84     -17.051 -21.559  10.008  1.00 23.45           H
ATOM   1254  C   LEU A  84     -17.634 -23.076  11.262  1.00 23.23           C
ATOM   1255  O   LEU A  84     -18.073 -23.825  10.389  1.00 21.83           O
ATOM   1256  CB  LEU A  84     -15.248 -22.388  10.777  1.00 21.72           C
ATOM   1257 1HB  LEU A  84     -14.890 -22.496  11.705  1.00 21.72           H
ATOM   1258 2HB  LEU A  84     -15.236 -23.272  10.310  1.00 21.72           H
ATOM   1259  CG  LEU A  84     -14.319 -21.420  10.008  1.00 19.45           C
ATOM   1260  HG  LEU A  84     -14.468 -20.500  10.370  1.00 19.45           H
ATOM   1261  CD1 LEU A  84     -12.864 -21.861  10.191  1.00 18.02           C
ATOM   1262 1HD1 LEU A  84     -12.240 -21.251   9.703  1.00 18.02           H
ATOM   1263 2HD1 LEU A  84     -12.724 -22.787   9.842  1.00 18.02           H
ATOM   1264 3HD1 LEU A  84     -12.606 -21.855  11.157  1.00 18.02           H
ATOM   1265  CD2 LEU A  84     -14.621 -21.390   8.513  1.00 19.52           C
ATOM   1266 1HD2 LEU A  84     -14.009 -20.759   8.036  1.00 19.52           H
ATOM   1267 2HD2 LEU A  84     -15.561 -21.094   8.343  1.00 19.52           H
ATOM   1268 3HD2 LEU A  84     -14.505 -22.296   8.106  1.00 19.52           H
ATOM   1269  N   THR A  85     -17.965 -23.243  12.553  1.00 23.92           N
ATOM   1270  H   THR A  85     -17.568 -22.619  13.226  1.00 23.92           H
ATOM   1271  CA  THR A  85     -18.877 -24.290  13.034  1.00 25.53           C
ATOM   1272  HA  THR A  85     -18.767 -25.014  12.353  1.00 25.53           H
ATOM   1273  C   THR A  85     -20.347 -23.864  13.029  1.00 25.66           C
ATOM   1274  O   THR A  85     -21.213 -24.701  12.776  1.00 23.31           O
ATOM   1275  CB  THR A  85     -18.464 -24.806  14.421  1.00 23.28           C
ATOM   1276  HB  THR A  85     -19.214 -25.349  14.798  1.00 23.28           H
ATOM   1277  OG1 THR A  85     -18.269 -23.745  15.322  1.00 20.49           O
ATOM   1278  HG1 THR A  85     -18.225 -22.920  14.839  1.00 20.49           H
ATOM   1279  CG2 THR A  85     -17.162 -25.599  14.362  1.00 19.83           C
ATOM   1280 1HG2 THR A  85     -16.903 -25.930  15.269  1.00 19.83           H
ATOM   1281 2HG2 THR A  85     -16.413 -25.034  14.015  1.00 19.83           H
ATOM   1282 3HG2 THR A  85     -17.252 -26.392  13.760  1.00 19.83           H
ATOM   1283  N   SER A  86     -20.651 -22.571  13.183  1.00 23.18           N
ATOM   1284  H   SER A  86     -19.907 -21.924  13.352  1.00 23.18           H
ATOM   1285  CA  SER A  86     -22.025 -22.055  13.116  1.00 26.64           C
ATOM   1286  HA  SER A  86     -22.531 -22.697  13.692  1.00 26.64           H
ATOM   1287  C   SER A  86     -22.630 -22.085  11.703  1.00 25.77           C
ATOM   1288  O   SER A  86     -23.846 -22.072  11.566  1.00 23.91           O
ATOM   1289  CB  SER A  86     -22.098 -20.626  13.670  1.00 25.11           C
ATOM   1290 1HB  SER A  86     -21.469 -20.021  13.182  1.00 25.11           H
ATOM   1291 2HB  SER A  86     -23.028 -20.264  13.605  1.00 25.11           H
ATOM   1292  OG  SER A  86     -21.729 -20.615  15.036  1.00 22.35           O
ATOM   1293  HG  SER A  86     -22.517 -20.612  15.580  1.00 22.35           H
ATOM   1294  N   ALA A  87     -21.827 -22.198  10.662  1.00 20.81           N
ATOM   1295  H   ALA A  87     -20.842 -22.212  10.832  1.00 20.81           H
ATOM   1296  CA  ALA A  87     -22.284 -22.305   9.273  1.00 23.09           C
ATOM   1297  HA  ALA A  87     -23.025 -21.639   9.190  1.00 23.09           H
ATOM   1298  C   ALA A  87     -22.910 -23.677   8.906  1.00 22.88           C
ATOM   1299  O   ALA A  87     -23.298 -23.876   7.764  1.00 21.13           O
ATOM   1300  CB  ALA A  87     -21.111 -21.942   8.363  1.00 20.71           C
ATOM   1301 1HB  ALA A  87     -20.722 -21.056   8.616  1.00 20.71           H
ATOM   1302 2HB  ALA A  87     -21.402 -21.889   7.408  1.00 20.71           H
ATOM   1303 3HB  ALA A  87     -20.384 -22.626   8.426  1.00 20.71           H
ATOM   1304  N   LYS A  88     -22.996 -24.640   9.851  1.00 16.03           N
ATOM   1305  H   LYS A  88     -22.744 -24.397  10.788  1.00 16.03           H
ATOM   1306  CA  LYS A  88     -23.436 -26.024   9.594  1.00 20.72           C
ATOM   1307  HA  LYS A  88     -23.656 -26.001   8.619  1.00 20.72           H
ATOM   1308  C   LYS A  88     -24.747 -26.447  10.281  1.00 20.37           C
ATOM   1309  O   LYS A  88     -25.068 -27.632  10.222  1.00 18.30           O
ATOM   1310  CB  LYS A  88     -22.293 -27.013   9.858  1.00 19.42           C
ATOM   1311 1HB  LYS A  88     -21.679 -26.623  10.544  1.00 19.42           H
ATOM   1312 2HB  LYS A  88     -22.678 -27.869  10.203  1.00 19.42           H
ATOM   1313  CG  LYS A  88     -21.495 -27.301   8.570  1.00 16.77           C
ATOM   1314 1HG  LYS A  88     -22.127 -27.566   7.842  1.00 16.77           H
ATOM   1315 2HG  LYS A  88     -20.999 -26.476   8.297  1.00 16.77           H
ATOM   1316  CD  LYS A  88     -20.491 -28.433   8.793  1.00 15.53           C
ATOM   1317 1HD  LYS A  88     -19.826 -28.155   9.486  1.00 15.53           H
ATOM   1318 2HD  LYS A  88     -20.976 -29.250   9.105  1.00 15.53           H
ATOM   1319  CE  LYS A  88     -19.760 -28.747   7.488  1.00 13.41           C
ATOM   1320 1HE  LYS A  88     -20.426 -28.979   6.780  1.00 13.41           H
ATOM   1321 2HE  LYS A  88     -19.232 -27.948   7.200  1.00 13.41           H
ATOM   1322  NZ  LYS A  88     -18.827 -29.888   7.636  1.00 12.57           N
ATOM   1323 1HZ  LYS A  88     -18.357 -30.081   6.775  1.00 12.57           H
ATOM   1324 2HZ  LYS A  88     -19.315 -30.716   7.912  1.00 12.57           H
ATOM   1325 3HZ  LYS A  88     -18.132 -29.695   8.329  1.00 12.57           H
ATOM   1326  N   GLN A  89     -25.533 -25.557  10.883  1.00 18.73           N
ATOM   1327  H   GLN A  89     -25.233 -24.605  10.939  1.00 18.73           H
ATOM   1328  CA  GLN A  89     -26.830 -25.931  11.468  1.00 22.09           C
ATOM   1329  HA  GLN A  89     -26.899 -26.918  11.320  1.00 22.09           H
ATOM   1330  C   GLN A  89     -28.024 -25.323  10.713  1.00 21.77           C
ATOM   1331  O   GLN A  89     -28.072 -24.151  10.380  1.00 20.09           O
ATOM   1332  CB  GLN A  89     -26.851 -25.736  12.985  1.00 21.05           C
ATOM   1333 1HB  GLN A  89     -26.464 -24.842  13.208  1.00 21.05           H
ATOM   1334 2HB  GLN A  89     -27.795 -25.781  13.310  1.00 21.05           H
ATOM   1335  CG  GLN A  89     -26.013 -26.851  13.656  1.00 18.51           C
ATOM   1336 1HG  GLN A  89     -26.356 -27.738  13.346  1.00 18.51           H
ATOM   1337 2HG  GLN A  89     -25.059 -26.746  13.375  1.00 18.51           H
ATOM   1338  CD  GLN A  89     -26.061 -26.833  15.184  1.00 16.87           C
ATOM   1339  OE1 GLN A  89     -26.517 -25.904  15.820  1.00 17.11           O
ATOM   1340  NE2 GLN A  89     -25.568 -27.863  15.828  1.00 17.00           N
ATOM   1341 1HE2 GLN A  89     -25.571 -27.876  16.828  1.00 17.00           H
ATOM   1342 2HE2 GLN A  89     -25.189 -28.636  15.319  1.00 17.00           H
ATOM   1343  N   THR A  90     -28.935 -26.239  10.399  1.00 15.11           N
ATOM   1344  H   THR A  90     -28.858 -27.084  10.929  1.00 15.11           H
ATOM   1345  CA  THR A  90     -30.024 -26.248   9.431  1.00 19.84           C
ATOM   1346  HA  THR A  90     -29.593 -25.909   8.595  1.00 19.84           H
ATOM   1347  C   THR A  90     -31.203 -25.314   9.724  1.00 19.95           C
ATOM   1348  O   THR A  90     -31.545 -25.040  10.864  1.00 18.44           O
ATOM   1349  CB  THR A  90     -30.562 -27.686   9.390  1.00 17.94           C
ATOM   1350  HB  THR A  90     -31.516 -27.662   9.090  1.00 17.94           H
ATOM   1351  OG1 THR A  90     -30.510 -28.253  10.693  1.00 15.81           O
ATOM   1352  HG1 THR A  90     -30.498 -27.553  11.346  1.00 15.81           H
ATOM   1353  CG2 THR A  90     -29.704 -28.593   8.501  1.00 16.12           C
ATOM   1354 1HG2 THR A  90     -30.066 -29.525   8.484  1.00 16.12           H
ATOM   1355 2HG2 THR A  90     -28.762 -28.635   8.835  1.00 16.12           H
ATOM   1356 3HG2 THR A  90     -29.681 -28.255   7.560  1.00 16.12           H
ATOM   1357  N   TYR A  91     -31.878 -24.960   8.630  1.00 11.42           N
ATOM   1358  H   TYR A  91     -31.414 -25.134   7.761  1.00 11.42           H
ATOM   1359  CA  TYR A  91     -33.210 -24.349   8.526  1.00 18.21           C
ATOM   1360  HA  TYR A  91     -33.079 -23.413   8.852  1.00 18.21           H
ATOM   1361  C   TYR A  91     -34.293 -25.028   9.395  1.00 17.62           C
ATOM   1362  O   TYR A  91     -34.531 -26.219   9.241  1.00 15.98           O
ATOM   1363  CB  TYR A  91     -33.656 -24.468   7.063  1.00 16.72           C
ATOM   1364 1HB  TYR A  91     -33.351 -25.356   6.718  1.00 16.72           H
ATOM   1365 2HB  TYR A  91     -34.655 -24.426   7.040  1.00 16.72           H
ATOM   1366  CG  TYR A  91     -33.140 -23.414   6.109  1.00 14.42           C
ATOM   1367  CD1 TYR A  91     -33.989 -22.355   5.727  1.00 12.96           C
ATOM   1368  HD1 TYR A  91     -34.911 -22.293   6.108  1.00 12.96           H
ATOM   1369  CD2 TYR A  91     -31.837 -23.494   5.572  1.00 11.84           C
ATOM   1370  HD2 TYR A  91     -31.235 -24.247   5.837  1.00 11.84           H
ATOM   1371  CE1 TYR A  91     -33.543 -21.387   4.813  1.00 12.14           C
ATOM   1372  HE1 TYR A  91     -34.153 -20.643   4.539  1.00 12.14           H
ATOM   1373  CE2 TYR A  91     -31.381 -22.519   4.665  1.00 12.85           C
ATOM   1374  HE2 TYR A  91     -30.454 -22.575   4.294  1.00 12.85           H
ATOM   1375  CZ  TYR A  91     -32.236 -21.459   4.279  1.00 13.64           C
ATOM   1376  OH  TYR A  91     -31.806 -20.520   3.402  1.00 15.67           O
ATOM   1377  HH  TYR A  91     -31.705 -20.915   2.536  1.00 15.67           H
ATOM   1378  N   ALA A  92     -35.057 -24.231  10.140  1.00 14.36           N
ATOM   1379  H   ALA A  92     -34.604 -23.450  10.571  1.00 14.36           H
ATOM   1380  CA  ALA A  92     -36.497 -24.381  10.394  1.00 21.68           C
ATOM   1381  HA  ALA A  92     -36.907 -24.635   9.518  1.00 21.68           H
ATOM   1382  C   ALA A  92     -37.084 -23.041  10.899  1.00 21.13           C
ATOM   1383  O   ALA A  92     -36.529 -22.416  11.793  1.00 19.53           O
ATOM   1384  CB  ALA A  92     -36.759 -25.505  11.406  1.00 19.93           C
ATOM   1385 1HB  ALA A  92     -36.381 -26.373  11.083  1.00 19.93           H
ATOM   1386 2HB  ALA A  92     -37.740 -25.633  11.554  1.00 19.93           H
ATOM   1387 3HB  ALA A  92     -36.340 -25.297  12.290  1.00 19.93           H
ATOM   1388  N   ALA A  93     -38.200 -22.614  10.301  1.00 13.48           N
ATOM   1389  H   ALA A  93     -38.556 -23.168   9.548  1.00 13.48           H
ATOM   1390  CA  ALA A  93     -38.951 -21.398  10.655  1.00 19.69           C
ATOM   1391  HA  ALA A  93     -38.443 -20.882  11.345  1.00 19.69           H
ATOM   1392  C   ALA A  93     -40.330 -21.768  11.263  1.00 19.84           C
ATOM   1393  O   ALA A  93     -40.682 -22.949  11.222  1.00 18.32           O
ATOM   1394  CB  ALA A  93     -39.092 -20.593   9.356  1.00 17.85           C
ATOM   1395 1HB  ALA A  93     -38.195 -20.363   8.978  1.00 17.85           H
ATOM   1396 2HB  ALA A  93     -39.587 -19.739   9.516  1.00 17.85           H
ATOM   1397 3HB  ALA A  93     -39.593 -21.113   8.664  1.00 17.85           H
ATOM   1398  N   PRO A  94     -41.216 -20.839  11.676  1.00 14.02           N
ATOM   1399  CA  PRO A  94     -41.056 -19.752  12.651  1.00 20.42           C
ATOM   1400  HA  PRO A  94     -40.164 -19.842  13.093  1.00 20.42           H
ATOM   1401  C   PRO A  94     -42.164 -19.787  13.746  1.00 20.63           C
ATOM   1402  O   PRO A  94     -43.285 -20.218  13.478  1.00 18.40           O
ATOM   1403  CB  PRO A  94     -41.242 -18.483  11.810  1.00 18.04           C
ATOM   1404 1HB  PRO A  94     -41.581 -17.729  12.372  1.00 18.04           H
ATOM   1405 2HB  PRO A  94     -40.383 -18.214  11.374  1.00 18.04           H
ATOM   1406  CG  PRO A  94     -42.290 -18.910  10.760  1.00 16.89           C
ATOM   1407 1HG  PRO A  94     -43.197 -18.572  11.011  1.00 16.89           H
ATOM   1408 2HG  PRO A  94     -42.043 -18.563   9.855  1.00 16.89           H
ATOM   1409  CD  PRO A  94     -42.277 -20.438  10.761  1.00 17.86           C
ATOM   1410 1HD  PRO A  94     -43.149 -20.806  11.084  1.00 17.86           H
ATOM   1411 2HD  PRO A  94     -42.081 -20.797   9.849  1.00 17.86           H
ATOM   1412  N   LYS A  95     -41.931 -19.225  14.943  1.00 10.82           N
ATOM   1413  H   LYS A  95     -40.981 -19.185  15.253  1.00 10.82           H
ATOM   1414  CA  LYS A  95     -42.966 -18.658  15.845  1.00 20.03           C
ATOM   1415  HA  LYS A  95     -43.675 -18.313  15.230  1.00 20.03           H
ATOM   1416  C   LYS A  95     -42.384 -17.507  16.676  1.00 19.86           C
ATOM   1417  O   LYS A  95     -41.279 -17.623  17.190  1.00 18.35           O
ATOM   1418  CB  LYS A  95     -43.597 -19.722  16.771  1.00 19.46           C
ATOM   1419 1HB  LYS A  95     -42.901 -20.404  16.996  1.00 19.46           H
ATOM   1420 2HB  LYS A  95     -43.907 -19.274  17.609  1.00 19.46           H
ATOM   1421  CG  LYS A  95     -44.795 -20.442  16.133  1.00 16.75           C
ATOM   1422 1HG  LYS A  95     -45.418 -19.754  15.761  1.00 16.75           H
ATOM   1423 2HG  LYS A  95     -44.458 -21.023  15.392  1.00 16.75           H
ATOM   1424  CD  LYS A  95     -45.572 -21.320  17.134  1.00 15.43           C
ATOM   1425 1HD  LYS A  95     -44.973 -22.042  17.481  1.00 15.43           H
ATOM   1426 2HD  LYS A  95     -45.891 -20.756  17.896  1.00 15.43           H
ATOM   1427  CE  LYS A  95     -46.776 -21.956  16.440  1.00 13.17           C
ATOM   1428 1HE  LYS A  95     -47.400 -21.239  16.129  1.00 13.17           H
ATOM   1429 2HE  LYS A  95     -46.465 -22.492  15.655  1.00 13.17           H
ATOM   1430  NZ  LYS A  95     -47.518 -22.859  17.363  1.00 12.01           N
ATOM   1431 1HZ  LYS A  95     -48.305 -23.272  16.904  1.00 12.01           H
ATOM   1432 2HZ  LYS A  95     -47.855 -22.358  18.160  1.00 12.01           H
ATOM   1433 3HZ  LYS A  95     -46.930 -23.598  17.691  1.00 12.01           H
ATOM   1434  N   ALA A  96     -43.143 -16.427  16.775  1.00 13.63           N
ATOM   1435  H   ALA A  96     -43.971 -16.409  16.214  1.00 13.63           H
ATOM   1436  CA  ALA A  96     -42.898 -15.251  17.622  1.00 19.56           C
ATOM   1437  HA  ALA A  96     -42.047 -15.375  18.132  1.00 19.56           H
ATOM   1438  C   ALA A  96     -44.073 -15.093  18.621  1.00 19.67           C
ATOM   1439  O   ALA A  96     -45.097 -15.752  18.403  1.00 18.30           O
ATOM   1440  CB  ALA A  96     -42.797 -14.041  16.680  1.00 18.03           C
ATOM   1441 1HB  ALA A  96     -42.038 -14.149  16.038  1.00 18.03           H
ATOM   1442 2HB  ALA A  96     -42.647 -13.197  17.195  1.00 18.03           H
ATOM   1443 3HB  ALA A  96     -43.636 -13.930  16.147  1.00 18.03           H
ATOM   1444  N   PRO A  97     -44.049 -14.166  19.588  1.00 13.05           N
ATOM   1445  CA  PRO A  97     -42.927 -13.534  20.297  1.00 18.57           C
ATOM   1446  HA  PRO A  97     -42.076 -13.994  20.044  1.00 18.57           H
ATOM   1447  C   PRO A  97     -43.093 -13.623  21.835  1.00 18.86           C
ATOM   1448  O   PRO A  97     -44.217 -13.652  22.326  1.00 17.04           O
ATOM   1449  CB  PRO A  97     -43.037 -12.057  19.883  1.00 16.84           C
ATOM   1450 1HB  PRO A  97     -42.652 -11.459  20.586  1.00 16.84           H
ATOM   1451 2HB  PRO A  97     -42.570 -11.894  19.014  1.00 16.84           H
ATOM   1452  CG  PRO A  97     -44.555 -11.836  19.743  1.00 15.95           C
ATOM   1453 1HG  PRO A  97     -44.913 -11.354  20.542  1.00 15.95           H
ATOM   1454 2HG  PRO A  97     -44.757 -11.309  18.917  1.00 15.95           H
ATOM   1455  CD  PRO A  97     -45.172 -13.237  19.645  1.00 17.17           C
ATOM   1456 1HD  PRO A  97     -45.733 -13.443  20.447  1.00 17.17           H
ATOM   1457 2HD  PRO A  97     -45.725 -13.333  18.817  1.00 17.17           H
ATOM   1458  N   GLU A  98     -42.016 -13.541  22.607  1.00 13.73           N
ATOM   1459  H   GLU A  98     -41.130 -13.815  22.232  1.00 13.73           H
ATOM   1460  CA  GLU A  98     -42.084 -13.060  23.997  1.00 18.45           C
ATOM   1461  HA  GLU A  98     -42.787 -12.349  23.991  1.00 18.45           H
ATOM   1462  C   GLU A  98     -40.749 -12.432  24.406  1.00 18.35           C
ATOM   1463  O   GLU A  98     -39.670 -12.899  24.044  1.00 17.23           O
ATOM   1464  CB  GLU A  98     -42.570 -14.134  24.986  1.00 18.27           C
ATOM   1465 1HB  GLU A  98     -42.758 -14.981  24.488  1.00 18.27           H
ATOM   1466 2HB  GLU A  98     -41.859 -14.299  25.670  1.00 18.27           H
ATOM   1467  CG  GLU A  98     -43.860 -13.652  25.689  1.00 16.38           C
ATOM   1468 1HG  GLU A  98     -43.626 -12.883  26.284  1.00 16.38           H
ATOM   1469 2HG  GLU A  98     -44.505 -13.347  24.988  1.00 16.38           H
ATOM   1470  CD  GLU A  98     -44.553 -14.731  26.545  1.00 15.56           C
ATOM   1471  OE1 GLU A  98     -45.742 -14.518  26.873  1.00 14.70           O
ATOM   1472  OE2 GLU A  98     -43.894 -15.741  26.860  1.00 18.25           O
ATOM   1473  N   ALA A  99     -40.850 -11.293  25.073  1.00 14.24           N
ATOM   1474  H   ALA A  99     -41.758 -11.021  25.391  1.00 14.24           H
ATOM   1475  CA  ALA A  99     -39.737 -10.410  25.376  1.00 19.18           C
ATOM   1476  HA  ALA A  99     -39.168 -10.354  24.555  1.00 19.18           H
ATOM   1477  C   ALA A  99     -38.860 -10.973  26.504  1.00 19.05           C
ATOM   1478  O   ALA A  99     -39.313 -11.107  27.635  1.00 17.74           O
ATOM   1479  CB  ALA A  99     -40.329  -9.045  25.746  1.00 17.62           C
ATOM   1480 1HB  ALA A  99     -40.898  -8.688  25.005  1.00 17.62           H
ATOM   1481 2HB  ALA A  99     -39.606  -8.378  25.927  1.00 17.62           H
ATOM   1482 3HB  ALA A  99     -40.898  -9.111  26.565  1.00 17.62           H
ATOM   1483  N   THR A 100     -37.597 -11.200  26.203  1.00 12.42           N
ATOM   1484  H   THR A 100     -37.341 -11.304  25.242  1.00 12.42           H
ATOM   1485  CA  THR A 100     -36.552 -11.305  27.229  1.00 19.23           C
ATOM   1486  HA  THR A 100     -36.880 -10.695  27.951  1.00 19.23           H
ATOM   1487  C   THR A 100     -35.218 -10.814  26.667  1.00 19.99           C
ATOM   1488  O   THR A 100     -34.877 -11.038  25.509  1.00 18.57           O
ATOM   1489  CB  THR A 100     -36.409 -12.705  27.865  1.00 17.85           C
ATOM   1490  HB  THR A 100     -35.450 -12.981  27.802  1.00 17.85           H
ATOM   1491  OG1 THR A 100     -37.118 -13.694  27.158  1.00 15.37           O
ATOM   1492  HG1 THR A 100     -38.012 -13.393  26.998  1.00 15.37           H
ATOM   1493  CG2 THR A 100     -36.927 -12.722  29.298  1.00 15.94           C
ATOM   1494 1HG2 THR A 100     -36.831 -13.631  29.703  1.00 15.94           H
ATOM   1495 2HG2 THR A 100     -37.894 -12.471  29.332  1.00 15.94           H
ATOM   1496 3HG2 THR A 100     -36.421 -12.076  29.870  1.00 15.94           H
ATOM   1497  N   LEU A 101     -34.506 -10.084  27.496  1.00 11.61           N
ATOM   1498  H   LEU A 101     -34.881  -9.986  28.418  1.00 11.61           H
ATOM   1499  CA  LEU A 101     -33.238  -9.395  27.251  1.00 17.36           C
ATOM   1500  HA  LEU A 101     -33.423  -8.611  26.659  1.00 17.36           H
ATOM   1501  C   LEU A 101     -32.227 -10.293  26.508  1.00 17.10           C
ATOM   1502  O   LEU A 101     -31.817 -11.330  27.022  1.00 16.29           O
ATOM   1503  CB  LEU A 101     -32.705  -8.977  28.631  1.00 15.94           C
ATOM   1504 1HB  LEU A 101     -32.726  -9.777  29.230  1.00 15.94           H
ATOM   1505 2HB  LEU A 101     -31.761  -8.667  28.521  1.00 15.94           H
ATOM   1506  CG  LEU A 101     -33.518  -7.845  29.298  1.00 13.91           C
ATOM   1507  HG  LEU A 101     -34.468  -7.923  28.996  1.00 13.91           H
ATOM   1508  CD1 LEU A 101     -33.470  -7.953  30.826  1.00 12.74           C
ATOM   1509 1HD1 LEU A 101     -33.997  -7.219  31.254  1.00 12.74           H
ATOM   1510 2HD1 LEU A 101     -32.530  -7.891  31.160  1.00 12.74           H
ATOM   1511 3HD1 LEU A 101     -33.850  -8.825  31.136  1.00 12.74           H
ATOM   1512  CD2 LEU A 101     -32.973  -6.489  28.884  1.00 13.07           C
ATOM   1513 1HD2 LEU A 101     -33.493  -5.749  29.310  1.00 13.07           H
ATOM   1514 2HD2 LEU A 101     -33.025  -6.369  27.893  1.00 13.07           H
ATOM   1515 3HD2 LEU A 101     -32.016  -6.389  29.156  1.00 13.07           H
ATOM   1516  N   GLY A 102     -31.816  -9.874  25.312  1.00 16.87           N
ATOM   1517  H   GLY A 102     -32.208  -9.030  24.947  1.00 16.87           H
ATOM   1518  CA  GLY A 102     -30.824 -10.580  24.504  1.00 21.09           C
ATOM   1519 1HA  GLY A 102     -31.091 -11.543  24.479  1.00 21.09           H
ATOM   1520 2HA  GLY A 102     -30.866 -10.198  23.581  1.00 21.09           H
ATOM   1521  C   GLY A 102     -29.391 -10.456  25.050  1.00 21.02           C
ATOM   1522  O   GLY A 102     -29.033  -9.413  25.601  1.00 19.54           O
ATOM   1523  N   PRO A 103     -28.554 -11.489  24.880  1.00 15.09           N
ATOM   1524  CA  PRO A 103     -27.188 -11.506  25.376  1.00 17.81           C
ATOM   1525  HA  PRO A 103     -27.195 -11.173  26.319  1.00 17.81           H
ATOM   1526  C   PRO A 103     -26.265 -10.544  24.608  1.00 18.49           C
ATOM   1527  O   PRO A 103     -26.441 -10.266  23.421  1.00 17.11           O
ATOM   1528  CB  PRO A 103     -26.735 -12.968  25.274  1.00 16.44           C
ATOM   1529 1HB  PRO A 103     -25.759 -13.029  25.067  1.00 16.44           H
ATOM   1530 2HB  PRO A 103     -26.928 -13.465  26.120  1.00 16.44           H
ATOM   1531  CG  PRO A 103     -27.575 -13.510  24.117  1.00 15.53           C
ATOM   1532 1HG  PRO A 103     -27.133 -13.326  23.239  1.00 15.53           H
ATOM   1533 2HG  PRO A 103     -27.725 -14.494  24.216  1.00 15.53           H
ATOM   1534  CD  PRO A 103     -28.891 -12.746  24.232  1.00 15.81           C
ATOM   1535 1HD  PRO A 103     -29.286 -12.563  23.332  1.00 15.81           H
ATOM   1536 2HD  PRO A 103     -29.553 -13.244  24.792  1.00 15.81           H
ATOM   1537  N   CYS A 104     -25.252 -10.068  25.306  1.00 15.59           N
ATOM   1538  H   CYS A 104     -25.201 -10.326  26.271  1.00 15.59           H
ATOM   1539  CA  CYS A 104     -24.200  -9.198  24.793  1.00 18.69           C
ATOM   1540  HA  CYS A 104     -24.633  -8.395  24.384  1.00 18.69           H
ATOM   1541  C   CYS A 104     -23.392  -9.907  23.685  1.00 19.92           C
ATOM   1542  O   CYS A 104     -22.656 -10.853  23.941  1.00 18.55           O
ATOM   1543  CB  CYS A 104     -23.324  -8.793  25.986  1.00 17.19           C
ATOM   1544 1HB  CYS A 104     -23.948  -8.362  26.638  1.00 17.19           H
ATOM   1545 2HB  CYS A 104     -22.984  -9.653  26.368  1.00 17.19           H
ATOM   1546  SG  CYS A 104     -21.986  -7.692  25.501  1.00 14.58           S
ATOM   1547  HG  CYS A 104     -20.868  -8.383  25.382  1.00 14.58           H
ATOM   1548  N   TRP A 105     -23.493  -9.417  22.442  1.00 18.09           N
ATOM   1549  H   TRP A 105     -24.156  -8.686  22.277  1.00 18.09           H
ATOM   1550  CA  TRP A 105     -22.693  -9.886  21.312  1.00 17.96           C
ATOM   1551  HA  TRP A 105     -22.603 -10.875  21.425  1.00 17.96           H
ATOM   1552  C   TRP A 105     -21.284  -9.261  21.342  1.00 18.25           C
ATOM   1553  O   TRP A 105     -21.015  -8.323  20.610  1.00 17.09           O
ATOM   1554  CB  TRP A 105     -23.429  -9.591  19.993  1.00 16.59           C
ATOM   1555 1HB  TRP A 105     -23.758  -8.647  20.010  1.00 16.59           H
ATOM   1556 2HB  TRP A 105     -22.790  -9.708  19.233  1.00 16.59           H
ATOM   1557  CG  TRP A 105     -24.604 -10.467  19.725  1.00 14.56           C
ATOM   1558  CD1 TRP A 105     -25.854 -10.308  20.222  1.00 12.29           C
ATOM   1559  HD1 TRP A 105     -26.139  -9.564  20.826  1.00 12.29           H
ATOM   1560  CD2 TRP A 105     -24.667 -11.677  18.899  1.00 12.28           C
ATOM   1561  NE1 TRP A 105     -26.678 -11.323  19.773  1.00 11.09           N
ATOM   1562  HE1 TRP A 105     -27.644 -11.415  20.014  1.00 11.09           H
ATOM   1563  CE2 TRP A 105     -25.994 -12.194  18.948  1.00 11.70           C
ATOM   1564  CE3 TRP A 105     -23.721 -12.379  18.113  1.00 13.23           C
ATOM   1565  HE3 TRP A 105     -22.780 -12.046  18.054  1.00 13.23           H
ATOM   1566  CZ2 TRP A 105     -26.371 -13.351  18.247  1.00 13.79           C
ATOM   1567  HZ2 TRP A 105     -27.312 -13.686  18.293  1.00 13.79           H
ATOM   1568  CZ3 TRP A 105     -24.096 -13.548  17.410  1.00 14.78           C
ATOM   1569  HZ3 TRP A 105     -23.417 -14.032  16.858  1.00 14.78           H
ATOM   1570  CH2 TRP A 105     -25.406 -14.036  17.477  1.00 14.76           C
ATOM   1571  HH2 TRP A 105     -25.658 -14.867  16.981  1.00 14.76           H
ATOM   1572  N   GLY A 106     -20.416  -9.757  22.197  1.00 18.01           N
ATOM   1573  H   GLY A 106     -20.703 -10.464  22.844  1.00 18.01           H
ATOM   1574  CA  GLY A 106     -19.029  -9.279  22.207  1.00 19.92           C
ATOM   1575 1HA  GLY A 106     -18.621  -9.586  21.347  1.00 19.92           H
ATOM   1576 2HA  GLY A 106     -19.077  -8.280  22.216  1.00 19.92           H
ATOM   1577  C   GLY A 106     -18.124  -9.726  23.354  1.00 20.94           C
ATOM   1578  O   GLY A 106     -16.953  -9.340  23.346  1.00 19.24           O
ATOM   1579  N   CYS A 107     -18.597 -10.528  24.329  1.00 17.95           N
ATOM   1580  H   CYS A 107     -19.579 -10.708  24.382  1.00 17.95           H
ATOM   1581  CA  CYS A 107     -17.703 -11.139  25.310  1.00 20.47           C
ATOM   1582  HA  CYS A 107     -16.817 -11.219  24.853  1.00 20.47           H
ATOM   1583  C   CYS A 107     -18.162 -12.555  25.681  1.00 21.44           C
ATOM   1584  O   CYS A 107     -19.351 -12.818  25.832  1.00 19.69           O
ATOM   1585  CB  CYS A 107     -17.533 -10.227  26.531  1.00 18.81           C
ATOM   1586 1HB  CYS A 107     -16.800 -10.648  27.065  1.00 18.81           H
ATOM   1587 2HB  CYS A 107     -17.215  -9.356  26.157  1.00 18.81           H
ATOM   1588  SG  CYS A 107     -19.060 -10.042  27.494  1.00 16.19           S
ATOM   1589  HG  CYS A 107     -20.094  -9.997  26.675  1.00 16.19           H
ATOM   1590  N   SER A 108     -17.221 -13.473  25.825  1.00 15.96           N
ATOM   1591  H   SER A 108     -16.275 -13.187  25.671  1.00 15.96           H
ATOM   1592  CA  SER A 108     -17.448 -14.879  26.192  1.00 20.28           C
ATOM   1593  HA  SER A 108     -18.371 -15.079  25.864  1.00 20.28           H
ATOM   1594  C   SER A 108     -17.434 -15.110  27.709  1.00 20.68           C
ATOM   1595  O   SER A 108     -17.111 -16.205  28.156  1.00 18.85           O
ATOM   1596  CB  SER A 108     -16.426 -15.781  25.491  1.00 18.69           C
ATOM   1597 1HB  SER A 108     -15.500 -15.594  25.820  1.00 18.69           H
ATOM   1598 2HB  SER A 108     -16.643 -16.746  25.637  1.00 18.69           H
ATOM   1599  OG  SER A 108     -16.439 -15.546  24.096  1.00 16.26           O
ATOM   1600  HG  SER A 108     -16.442 -16.383  23.631  1.00 16.26           H
ATOM   1601  N   CYS A 109     -17.753 -14.095  28.519  1.00 15.83           N
ATOM   1602  H   CYS A 109     -17.897 -13.188  28.124  1.00 15.83           H
ATOM   1603  CA  CYS A 109     -17.898 -14.269  29.961  1.00 19.88           C
ATOM   1604  HA  CYS A 109     -17.546 -15.173  30.203  1.00 19.88           H
ATOM   1605  C   CYS A 109     -19.378 -14.263  30.328  1.00 20.83           C
ATOM   1606  O   CYS A 109     -19.974 -13.218  30.576  1.00 18.71           O
ATOM   1607  CB  CYS A 109     -17.034 -13.239  30.712  1.00 18.07           C
ATOM   1608 1HB  CYS A 109     -17.237 -13.395  31.679  1.00 18.07           H
ATOM   1609 2HB  CYS A 109     -16.091 -13.512  30.521  1.00 18.07           H
ATOM   1610  SG  CYS A 109     -17.348 -11.526  30.227  1.00 15.24           S
ATOM   1611  HG  CYS A 109     -17.424 -11.448  28.912  1.00 15.24           H
ATOM   1612  N   GLY A 110     -19.989 -15.440  30.354  1.00 13.61           N
ATOM   1613  H   GLY A 110     -19.513 -16.227  29.961  1.00 13.61           H
ATOM   1614  CA  GLY A 110     -21.311 -15.653  30.921  1.00 17.21           C
ATOM   1615 1HA  GLY A 110     -21.936 -14.992  30.506  1.00 17.21           H
ATOM   1616 2HA  GLY A 110     -21.602 -16.581  30.688  1.00 17.21           H
ATOM   1617  C   GLY A 110     -21.291 -15.475  32.437  1.00 18.00           C
ATOM   1618  O   GLY A 110     -21.196 -16.455  33.166  1.00 15.97           O
ATOM   1619  N   SER A 111     -21.335 -14.242  32.894  1.00 16.18           N
ATOM   1620  H   SER A 111     -21.237 -13.491  32.241  1.00 16.18           H
ATOM   1621  CA  SER A 111     -21.520 -13.914  34.306  1.00 19.75           C
ATOM   1622  HA  SER A 111     -21.898 -14.728  34.748  1.00 19.75           H
ATOM   1623  C   SER A 111     -22.490 -12.741  34.408  1.00 19.99           C
ATOM   1624  O   SER A 111     -22.204 -11.662  33.890  1.00 18.01           O
ATOM   1625  CB  SER A 111     -20.192 -13.589  34.981  1.00 18.07           C
ATOM   1626 1HB  SER A 111     -19.743 -12.819  34.527  1.00 18.07           H
ATOM   1627 2HB  SER A 111     -20.329 -13.372  35.948  1.00 18.07           H
ATOM   1628  OG  SER A 111     -19.321 -14.708  34.905  1.00 15.53           O
ATOM   1629  HG  SER A 111     -19.837 -15.514  34.888  1.00 15.53           H
ATOM   1630  N   ASP A 112     -23.642 -12.982  35.041  1.00 17.01           N
ATOM   1631  H   ASP A 112     -23.827 -13.921  35.331  1.00 17.01           H
ATOM   1632  CA  ASP A 112     -24.647 -11.969  35.337  1.00 21.74           C
ATOM   1633  HA  ASP A 112     -24.886 -11.581  34.447  1.00 21.74           H
ATOM   1634  C   ASP A 112     -24.084 -10.878  36.269  1.00 21.57           C
ATOM   1635  O   ASP A 112     -23.406 -11.206  37.248  1.00 19.36           O
ATOM   1636  CB  ASP A 112     -25.862 -12.620  36.016  1.00 19.92           C
ATOM   1637 1HB  ASP A 112     -25.537 -13.269  36.703  1.00 19.92           H
ATOM   1638 2HB  ASP A 112     -26.403 -11.906  36.461  1.00 19.92           H
ATOM   1639  CG  ASP A 112     -26.762 -13.365  35.041  1.00 16.93           C
ATOM   1640  OD1 ASP A 112     -27.073 -12.762  33.990  1.00 15.37           O
ATOM   1641  OD2 ASP A 112     -27.131 -14.512  35.356  1.00 15.23           O
ATOM   1642  N   PRO A 113     -24.394  -9.596  36.037  1.00 16.40           N
ATOM   1643  CA  PRO A 113     -24.059  -8.561  37.001  1.00 19.32           C
ATOM   1644  HA  PRO A 113     -23.168  -8.737  37.420  1.00 19.32           H
ATOM   1645  C   PRO A 113     -25.082  -8.564  38.148  1.00 20.00           C
ATOM   1646  O   PRO A 113     -26.211  -8.097  38.009  1.00 18.22           O
ATOM   1647  CB  PRO A 113     -24.028  -7.261  36.194  1.00 17.62           C
ATOM   1648 1HB  PRO A 113     -24.302  -6.483  36.759  1.00 17.62           H
ATOM   1649 2HB  PRO A 113     -23.117  -7.095  35.817  1.00 17.62           H
ATOM   1650  CG  PRO A 113     -25.045  -7.513  35.078  1.00 16.85           C
ATOM   1651 1HG  PRO A 113     -25.954  -7.204  35.356  1.00 16.85           H
ATOM   1652 2HG  PRO A 113     -24.772  -7.038  34.242  1.00 16.85           H
ATOM   1653  CD  PRO A 113     -25.034  -9.031  34.863  1.00 17.24           C
ATOM   1654 1HD  PRO A 113     -25.962  -9.394  34.785  1.00 17.24           H
ATOM   1655 2HD  PRO A 113     -24.509  -9.279  34.049  1.00 17.24           H
ATOM   1656  N   GLY A 114     -24.674  -9.075  39.306  1.00 13.89           N
ATOM   1657  H   GLY A 114     -23.815  -9.587  39.322  1.00 13.89           H
ATOM   1658  CA  GLY A 114     -25.412  -8.928  40.552  1.00 19.15           C
ATOM   1659 1HA  GLY A 114     -26.317  -9.333  40.421  1.00 19.15           H
ATOM   1660 2HA  GLY A 114     -24.919  -9.433  41.261  1.00 19.15           H
ATOM   1661  C   GLY A 114     -25.552  -7.460  40.959  1.00 19.32           C
ATOM   1662  O   GLY A 114     -24.581  -6.716  41.028  1.00 17.14           O
ATOM   1663  N   VAL A 115     -26.780  -7.036  41.241  1.00 12.88           N
ATOM   1664  H   VAL A 115     -27.533  -7.672  41.070  1.00 12.88           H
ATOM   1665  CA  VAL A 115     -27.127  -5.718  41.781  1.00 21.33           C
ATOM   1666  HA  VAL A 115     -26.648  -5.032  41.233  1.00 21.33           H
ATOM   1667  C   VAL A 115     -26.658  -5.627  43.239  1.00 21.42           C
ATOM   1668  O   VAL A 115     -27.124  -6.378  44.088  1.00 19.76           O
ATOM   1669  CB  VAL A 115     -28.647  -5.499  41.668  1.00 19.10           C
ATOM   1670  HB  VAL A 115     -29.075  -6.258  42.159  1.00 19.10           H
ATOM   1671  CG1 VAL A 115     -29.097  -4.184  42.307  1.00 16.04           C
ATOM   1672 1HG1 VAL A 115     -30.086  -4.064  42.221  1.00 16.04           H
ATOM   1673 2HG1 VAL A 115     -28.653  -3.402  41.869  1.00 16.04           H
ATOM   1674 3HG1 VAL A 115     -28.868  -4.162  43.280  1.00 16.04           H
ATOM   1675  CG2 VAL A 115     -29.088  -5.478  40.194  1.00 16.07           C
ATOM   1676 1HG2 VAL A 115     -30.075  -5.336  40.117  1.00 16.07           H
ATOM   1677 2HG2 VAL A 115     -28.866  -6.341  39.741  1.00 16.07           H
ATOM   1678 3HG2 VAL A 115     -28.632  -4.742  39.694  1.00 16.07           H
ATOM   1679  N   GLY A 116     -25.783  -4.668  43.524  1.00 15.82           N
ATOM   1680  H   GLY A 116     -25.394  -4.136  42.772  1.00 15.82           H
ATOM   1681  CA  GLY A 116     -25.365  -4.357  44.888  1.00 22.49           C
ATOM   1682 1HA  GLY A 116     -26.156  -4.483  45.487  1.00 22.49           H
ATOM   1683 2HA  GLY A 116     -24.647  -5.005  45.143  1.00 22.49           H
ATOM   1684  C   GLY A 116     -24.841  -2.924  45.013  1.00 22.16           C
ATOM   1685  O   GLY A 116     -23.780  -2.598  44.501  1.00 20.03           O
ATOM   1686  N   ARG A 117     -25.588  -2.053  45.672  1.00 14.54           N
ATOM   1687  H   ARG A 117     -26.521  -2.331  45.899  1.00 14.54           H
ATOM   1688  CA  ARG A 117     -25.164  -0.711  46.100  1.00 19.65           C
ATOM   1689  HA  ARG A 117     -24.761  -0.285  45.290  1.00 19.65           H
ATOM   1690  C   ARG A 117     -24.151  -0.807  47.253  1.00 19.53           C
ATOM   1691  O   ARG A 117     -24.455  -1.484  48.230  1.00 18.19           O
ATOM   1692  CB  ARG A 117     -26.387   0.057  46.647  1.00 18.62           C
ATOM   1693 1HB  ARG A 117     -26.981  -0.603  47.107  1.00 18.62           H
ATOM   1694 2HB  ARG A 117     -26.055   0.727  47.311  1.00 18.62           H
ATOM   1695  CG  ARG A 117     -27.245   0.811  45.624  1.00 16.00           C
ATOM   1696 1HG  ARG A 117     -26.686   1.492  45.150  1.00 16.00           H
ATOM   1697 2HG  ARG A 117     -27.622   0.167  44.958  1.00 16.00           H
ATOM   1698  CD  ARG A 117     -28.386   1.508  46.375  1.00 14.60           C
ATOM   1699 1HD  ARG A 117     -29.043   0.823  46.688  1.00 14.60           H
ATOM   1700 2HD  ARG A 117     -28.013   1.998  47.163  1.00 14.60           H
ATOM   1701  NE  ARG A 117     -29.115   2.488  45.531  1.00 13.29           N
ATOM   1702  HE  ARG A 117     -28.906   2.490  44.553  1.00 13.29           H
ATOM   1703  CZ  ARG A 117     -30.017   3.359  45.956  1.00 13.03           C
ATOM   1704  NH1 ARG A 117     -30.401   3.414  47.206  1.00 12.51           N
ATOM   1705 1HH1 ARG A 117     -30.010   2.784  47.877  1.00 12.51           H
ATOM   1706 2HH1 ARG A 117     -31.085   4.086  47.490  1.00 12.51           H
ATOM   1707  NH2 ARG A 117     -30.562   4.208  45.131  1.00 12.53           N
ATOM   1708 1HH2 ARG A 117     -30.300   4.206  44.166  1.00 12.53           H
ATOM   1709 2HH2 ARG A 117     -31.242   4.861  45.463  1.00 12.53           H
ATOM   1710  N   ALA A 118     -23.082  -0.021  47.182  1.00 15.92           N
ATOM   1711  H   ALA A 118     -22.499  -0.135  46.378  1.00 15.92           H
ATOM   1712  CA  ALA A 118     -22.659   1.005  48.161  1.00 24.95           C
ATOM   1713  HA  ALA A 118     -23.089   1.824  47.781  1.00 24.95           H
ATOM   1714  C   ALA A 118     -21.121   1.184  48.235  1.00 24.39           C
ATOM   1715  O   ALA A 118     -20.391   0.209  48.358  1.00 22.37           O
ATOM   1716  CB  ALA A 118     -23.194   0.747  49.579  1.00 22.84           C
ATOM   1717 1HB  ALA A 118     -24.187   0.626  49.571  1.00 22.84           H
ATOM   1718 2HB  ALA A 118     -22.982   1.513  50.187  1.00 22.84           H
ATOM   1719 3HB  ALA A 118     -22.787  -0.078  49.971  1.00 22.84           H
ATOM   1720  N   GLY A 119     -20.658   2.436  48.252  1.00 17.46           N
ATOM   1721  H   GLY A 119     -21.153   3.126  47.724  1.00 17.46           H
ATOM   1722  CA  GLY A 119     -19.461   2.866  49.002  1.00 24.65           C
ATOM   1723 1HA  GLY A 119     -19.653   3.796  49.316  1.00 24.65           H
ATOM   1724 2HA  GLY A 119     -19.396   2.254  49.790  1.00 24.65           H
ATOM   1725  C   GLY A 119     -18.096   2.876  48.294  1.00 24.75           C
ATOM   1726  O   GLY A 119     -17.467   1.850  48.097  1.00 22.35           O
ATOM   1727  N   LEU A 120     -17.602   4.077  47.979  1.00 12.61           N
ATOM   1728  H   LEU A 120     -18.280   4.812  47.991  1.00 12.61           H
ATOM   1729  CA  LEU A 120     -16.236   4.521  47.615  1.00 23.58           C
ATOM   1730  HA  LEU A 120     -15.981   4.058  46.766  1.00 23.58           H
ATOM   1731  C   LEU A 120     -15.142   4.158  48.660  1.00 22.71           C
ATOM   1732  O   LEU A 120     -15.518   3.763  49.761  1.00 20.92           O
ATOM   1733  CB  LEU A 120     -16.368   6.061  47.548  1.00 21.34           C
ATOM   1734 1HB  LEU A 120     -16.877   6.364  48.354  1.00 21.34           H
ATOM   1735 2HB  LEU A 120     -15.448   6.452  47.569  1.00 21.34           H
ATOM   1736  CG  LEU A 120     -17.082   6.618  46.310  1.00 18.92           C
ATOM   1737  HG  LEU A 120     -17.789   5.968  46.031  1.00 18.92           H
ATOM   1738  CD1 LEU A 120     -17.709   7.964  46.643  1.00 17.44           C
ATOM   1739 1HD1 LEU A 120     -18.181   8.346  45.848  1.00 17.44           H
ATOM   1740 2HD1 LEU A 120     -17.013   8.621  46.933  1.00 17.44           H
ATOM   1741 3HD1 LEU A 120     -18.376   7.875  47.383  1.00 17.44           H
ATOM   1742  CD2 LEU A 120     -16.096   6.815  45.163  1.00 19.66           C
ATOM   1743 1HD2 LEU A 120     -16.556   7.178  44.353  1.00 19.66           H
ATOM   1744 2HD2 LEU A 120     -15.664   5.950  44.909  1.00 19.66           H
ATOM   1745 3HD2 LEU A 120     -15.372   7.456  45.419  1.00 19.66           H
ATOM   1746  N   PRO A 121     -13.802   4.434  48.456  1.00 19.53           N
ATOM   1747  CA  PRO A 121     -13.096   5.036  47.295  1.00 26.41           C
ATOM   1748  HA  PRO A 121     -13.710   4.994  46.507  1.00 26.41           H
ATOM   1749  C   PRO A 121     -11.782   4.308  46.875  1.00 27.58           C
ATOM   1750  O   PRO A 121     -11.176   3.580  47.658  1.00 25.38           O
ATOM   1751  CB  PRO A 121     -12.715   6.434  47.823  1.00 23.46           C
ATOM   1752 1HB  PRO A 121     -11.885   6.769  47.377  1.00 23.46           H
ATOM   1753 2HB  PRO A 121     -13.459   7.085  47.674  1.00 23.46           H
ATOM   1754  CG  PRO A 121     -12.475   6.218  49.324  1.00 23.43           C
ATOM   1755 1HG  PRO A 121     -11.500   6.283  49.536  1.00 23.43           H
ATOM   1756 2HG  PRO A 121     -12.979   6.894  49.861  1.00 23.43           H
ATOM   1757  CD  PRO A 121     -12.991   4.811  49.621  1.00 26.04           C
ATOM   1758 1HD  PRO A 121     -12.235   4.165  49.729  1.00 26.04           H
ATOM   1759 2HD  PRO A 121     -13.559   4.801  50.444  1.00 26.04           H
ATOM   1760  N   GLY A 122     -11.256   4.595  45.658  1.00 22.22           N
ATOM   1761  H   GLY A 122     -11.846   5.023  44.973  1.00 22.22           H
ATOM   1762  CA  GLY A 122      -9.849   4.304  45.296  1.00 34.07           C
ATOM   1763 1HA  GLY A 122      -9.427   5.180  45.064  1.00 34.07           H
ATOM   1764 2HA  GLY A 122      -9.415   3.931  46.116  1.00 34.07           H
ATOM   1765  C   GLY A 122      -9.600   3.333  44.139  1.00 35.01           C
ATOM   1766  O   GLY A 122      -8.536   2.724  44.067  1.00 31.10           O
ATOM   1767  N   GLY A 123     -10.541   3.188  43.201  1.00 23.48           N
ATOM   1768  H   GLY A 123     -11.416   3.658  43.319  1.00 23.48           H
ATOM   1769  CA  GLY A 123     -10.337   2.366  42.007  1.00 32.43           C
ATOM   1770 1HA  GLY A 123      -9.831   1.549  42.283  1.00 32.43           H
ATOM   1771 2HA  GLY A 123     -11.238   2.101  41.663  1.00 32.43           H
ATOM   1772  C   GLY A 123      -9.563   3.108  40.912  1.00 33.15           C
ATOM   1773  O   GLY A 123     -10.030   4.120  40.410  1.00 30.00           O
ATOM   1774  N   ARG A 124      -8.402   2.575  40.509  1.00 27.19           N
ATOM   1775  H   ARG A 124      -7.945   1.912  41.101  1.00 27.19           H
ATOM   1776  CA  ARG A 124      -7.776   2.930  39.227  1.00 34.85           C
ATOM   1777  HA  ARG A 124      -7.469   3.877  39.316  1.00 34.85           H
ATOM   1778  C   ARG A 124      -8.806   2.793  38.100  1.00 34.39           C
ATOM   1779  O   ARG A 124      -9.536   1.798  38.101  1.00 32.53           O
ATOM   1780  CB  ARG A 124      -6.584   1.990  38.937  1.00 33.18           C
ATOM   1781 1HB  ARG A 124      -6.874   1.049  39.112  1.00 33.18           H
ATOM   1782 2HB  ARG A 124      -6.332   2.088  37.974  1.00 33.18           H
ATOM   1783  CG  ARG A 124      -5.337   2.282  39.798  1.00 29.04           C
ATOM   1784 1HG  ARG A 124      -5.013   3.209  39.610  1.00 29.04           H
ATOM   1785 2HG  ARG A 124      -5.576   2.202  40.766  1.00 29.04           H
ATOM   1786  CD  ARG A 124      -4.220   1.281  39.469  1.00 26.44           C
ATOM   1787 1HD  ARG A 124      -4.502   0.361  39.742  1.00 26.44           H
ATOM   1788 2HD  ARG A 124      -4.035   1.295  38.486  1.00 26.44           H
ATOM   1789  NE  ARG A 124      -2.961   1.599  40.174  1.00 23.97           N
ATOM   1790  HE  ARG A 124      -2.959   2.422  40.742  1.00 23.97           H
ATOM   1791  CZ  ARG A 124      -1.839   0.905  40.128  1.00 22.59           C
ATOM   1792  NH1 ARG A 124      -1.745  -0.210  39.448  1.00 22.07           N
ATOM   1793 1HH1 ARG A 124      -2.537  -0.557  38.945  1.00 22.07           H
ATOM   1794 2HH1 ARG A 124      -0.882  -0.714  39.432  1.00 22.07           H
ATOM   1795  NH2 ARG A 124      -0.778   1.316  40.770  1.00 22.88           N
ATOM   1796 1HH2 ARG A 124      -0.812   2.162  41.302  1.00 22.88           H
ATOM   1797 2HH2 ARG A 124       0.068   0.784  40.730  1.00 22.88           H
ATOM   1798  N   PRO A 125      -8.893   3.722  37.136  1.00 29.92           N
ATOM   1799  CA  PRO A 125      -9.797   3.566  36.010  1.00 34.26           C
ATOM   1800  HA  PRO A 125     -10.743   3.470  36.320  1.00 34.26           H
ATOM   1801  C   PRO A 125      -9.425   2.284  35.256  1.00 34.98           C
ATOM   1802  O   PRO A 125      -8.319   2.174  34.726  1.00 34.17           O
ATOM   1803  CB  PRO A 125      -9.650   4.837  35.172  1.00 31.49           C
ATOM   1804 1HB  PRO A 125      -9.709   4.628  34.196  1.00 31.49           H
ATOM   1805 2HB  PRO A 125     -10.353   5.506  35.413  1.00 31.49           H
ATOM   1806  CG  PRO A 125      -8.261   5.358  35.532  1.00 31.14           C
ATOM   1807 1HG  PRO A 125      -7.564   4.956  34.938  1.00 31.14           H
ATOM   1808 2HG  PRO A 125      -8.225   6.355  35.462  1.00 31.14           H
ATOM   1809  CD  PRO A 125      -8.067   4.909  36.975  1.00 35.28           C
ATOM   1810 1HD  PRO A 125      -7.111   4.678  37.157  1.00 35.28           H
ATOM   1811 2HD  PRO A 125      -8.367   5.614  37.617  1.00 35.28           H
ATOM   1812  N   VAL A 126     -10.328   1.315  35.232  1.00 31.52           N
ATOM   1813  H   VAL A 126     -11.134   1.399  35.818  1.00 31.52           H
ATOM   1814  CA  VAL A 126     -10.198   0.130  34.388  1.00 38.31           C
ATOM   1815  HA  VAL A 126      -9.298  -0.274  34.553  1.00 38.31           H
ATOM   1816  C   VAL A 126     -10.331   0.614  32.946  1.00 39.63           C
ATOM   1817  O   VAL A 126     -11.418   0.949  32.483  1.00 37.34           O
ATOM   1818  CB  VAL A 126     -11.252  -0.947  34.745  1.00 34.98           C
ATOM   1819  HB  VAL A 126     -12.154  -0.534  34.622  1.00 34.98           H
ATOM   1820  CG1 VAL A 126     -11.117  -2.180  33.837  1.00 28.54           C
ATOM   1821 1HG1 VAL A 126     -11.799  -2.873  34.070  1.00 28.54           H
ATOM   1822 2HG1 VAL A 126     -10.212  -2.596  33.929  1.00 28.54           H
ATOM   1823 3HG1 VAL A 126     -11.245  -1.933  32.876  1.00 28.54           H
ATOM   1824  CG2 VAL A 126     -11.072  -1.417  36.197  1.00 29.72           C
ATOM   1825 1HG2 VAL A 126     -11.749  -2.113  36.435  1.00 29.72           H
ATOM   1826 2HG2 VAL A 126     -11.177  -0.655  36.836  1.00 29.72           H
ATOM   1827 3HG2 VAL A 126     -10.164  -1.812  36.336  1.00 29.72           H
ATOM   1828  N   ALA A 127      -9.199   0.735  32.248  1.00 34.92           N
ATOM   1829  H   ALA A 127      -8.328   0.593  32.718  1.00 34.92           H
ATOM   1830  CA  ALA A 127      -9.182   1.063  30.839  1.00 41.66           C
ATOM   1831  HA  ALA A 127      -9.688   1.913  30.694  1.00 41.66           H
ATOM   1832  C   ALA A 127      -9.870  -0.081  30.089  1.00 42.90           C
ATOM   1833  O   ALA A 127      -9.378  -1.207  30.068  1.00 42.37           O
ATOM   1834  CB  ALA A 127      -7.735   1.288  30.392  1.00 40.06           C
ATOM   1835 1HB  ALA A 127      -7.316   2.040  30.900  1.00 40.06           H
ATOM   1836 2HB  ALA A 127      -7.691   1.513  29.419  1.00 40.06           H
ATOM   1837 3HB  ALA A 127      -7.182   0.469  30.543  1.00 40.06           H
ATOM   1838  N   LEU A 128     -11.026   0.200  29.497  1.00 39.14           N
ATOM   1839  H   LEU A 128     -11.472   1.073  29.692  1.00 39.14           H
ATOM   1840  CA  LEU A 128     -11.662  -0.728  28.572  1.00 45.61           C
ATOM   1841  HA  LEU A 128     -11.759  -1.619  29.016  1.00 45.61           H
ATOM   1842  C   LEU A 128     -10.749  -0.845  27.350  1.00 46.84           C
ATOM   1843  O   LEU A 128     -10.398   0.171  26.752  1.00 45.41           O
ATOM   1844  CB  LEU A 128     -13.068  -0.229  28.216  1.00 42.72           C
ATOM   1845 1HB  LEU A 128     -12.994   0.724  27.923  1.00 42.72           H
ATOM   1846 2HB  LEU A 128     -13.413  -0.785  27.460  1.00 42.72           H
ATOM   1847  CG  LEU A 128     -14.081  -0.306  29.381  1.00 37.27           C
ATOM   1848  HG  LEU A 128     -13.632   0.066  30.193  1.00 37.27           H
ATOM   1849  CD1 LEU A 128     -15.342   0.501  29.043  1.00 35.93           C
ATOM   1850 1HD1 LEU A 128     -16.005   0.459  29.790  1.00 35.93           H
ATOM   1851 2HD1 LEU A 128     -15.784   0.147  28.219  1.00 35.93           H
ATOM   1852 3HD1 LEU A 128     -15.120   1.463  28.883  1.00 35.93           H
ATOM   1853  CD2 LEU A 128     -14.509  -1.750  29.662  1.00 38.26           C
ATOM   1854 1HD2 LEU A 128     -15.164  -1.789  30.417  1.00 38.26           H
ATOM   1855 2HD2 LEU A 128     -13.722  -2.316  29.908  1.00 38.26           H
ATOM   1856 3HD2 LEU A 128     -14.942  -2.158  28.858  1.00 38.26           H
ATOM   1857  N   LEU A 129     -10.355  -2.062  27.012  1.00 45.62           N
ATOM   1858  H   LEU A 129     -10.665  -2.826  27.577  1.00 45.62           H
ATOM   1859  CA  LEU A 129      -9.500  -2.363  25.871  1.00 51.40           C
ATOM   1860  HA  LEU A 129      -9.005  -1.525  25.641  1.00 51.40           H
ATOM   1861  C   LEU A 129     -10.364  -2.753  24.663  1.00 52.56           C
ATOM   1862  O   LEU A 129     -11.442  -3.319  24.822  1.00 50.99           O
ATOM   1863  CB  LEU A 129      -8.471  -3.442  26.258  1.00 49.69           C
ATOM   1864 1HB  LEU A 129      -8.974  -4.274  26.490  1.00 49.69           H
ATOM   1865 2HB  LEU A 129      -7.893  -3.613  25.460  1.00 49.69           H
ATOM   1866  CG  LEU A 129      -7.549  -3.089  27.452  1.00 44.41           C
ATOM   1867  HG  LEU A 129      -8.142  -2.866  28.226  1.00 44.41           H
ATOM   1868  CD1 LEU A 129      -6.646  -4.272  27.790  1.00 43.14           C
ATOM   1869 1HD1 LEU A 129      -6.046  -4.056  28.560  1.00 43.14           H
ATOM   1870 2HD1 LEU A 129      -6.070  -4.517  27.010  1.00 43.14           H
ATOM   1871 3HD1 LEU A 129      -7.186  -5.076  28.038  1.00 43.14           H
ATOM   1872  CD2 LEU A 129      -6.668  -1.877  27.182  1.00 47.37           C
ATOM   1873 1HD2 LEU A 129      -6.086  -1.675  27.969  1.00 47.37           H
ATOM   1874 2HD2 LEU A 129      -7.222  -1.066  26.993  1.00 47.37           H
ATOM   1875 3HD2 LEU A 129      -6.074  -2.034  26.393  1.00 47.37           H
ATOM   1876  N   TYR A 130      -9.898  -2.449  23.439  1.00 46.48           N
ATOM   1877  H   TYR A 130      -9.110  -1.836  23.379  1.00 46.48           H
ATOM   1878  CA  TYR A 130     -10.463  -2.951  22.195  1.00 50.24           C
ATOM   1879  HA  TYR A 130     -11.132  -3.645  22.461  1.00 50.24           H
ATOM   1880  C   TYR A 130      -9.366  -3.592  21.354  1.00 52.49           C
ATOM   1881  O   TYR A 130      -8.222  -3.139  21.359  1.00 51.59           O
ATOM   1882  CB  TYR A 130     -11.190  -1.841  21.420  1.00 48.36           C
ATOM   1883 1HB  TYR A 130     -11.775  -2.268  20.730  1.00 48.36           H
ATOM   1884 2HB  TYR A 130     -11.755  -1.325  22.063  1.00 48.36           H
ATOM   1885  CG  TYR A 130     -10.274  -0.859  20.712  1.00 43.35           C
ATOM   1886  CD1 TYR A 130      -9.767   0.264  21.396  1.00 38.47           C
ATOM   1887  HD1 TYR A 130     -10.028   0.423  22.348  1.00 38.47           H
ATOM   1888  CD2 TYR A 130      -9.908  -1.076  19.368  1.00 37.73           C
ATOM   1889  HD2 TYR A 130     -10.269  -1.867  18.874  1.00 37.73           H
ATOM   1890  CE1 TYR A 130      -8.903   1.159  20.757  1.00 31.65           C
ATOM   1891  HE1 TYR A 130      -8.547   1.950  21.254  1.00 31.65           H
ATOM   1892  CE2 TYR A 130      -9.036  -0.181  18.720  1.00 34.70           C
ATOM   1893  HE2 TYR A 130      -8.772  -0.343  17.769  1.00 34.70           H
ATOM   1894  CZ  TYR A 130      -8.533   0.945  19.408  1.00 35.95           C
ATOM   1895  OH  TYR A 130      -7.692   1.804  18.793  1.00 35.36           O
ATOM   1896  HH  TYR A 130      -6.848   1.376  18.648  1.00 35.36           H
ATOM   1897  N   ARG A 131      -9.700  -4.647  20.609  1.00 52.79           N
ATOM   1898  H   ARG A 131     -10.646  -4.970  20.632  1.00 52.79           H
ATOM   1899  CA  ARG A 131      -8.741  -5.351  19.760  1.00 57.27           C
ATOM   1900  HA  ARG A 131      -7.852  -5.322  20.217  1.00 57.27           H
ATOM   1901  C   ARG A 131      -8.565  -4.636  18.423  1.00 56.92           C
ATOM   1902  O   ARG A 131      -9.538  -4.416  17.703  1.00 54.13           O
ATOM   1903  CB  ARG A 131      -9.164  -6.809  19.628  1.00 55.89           C
ATOM   1904 1HB  ARG A 131      -9.466  -7.144  20.521  1.00 55.89           H
ATOM   1905 2HB  ARG A 131      -9.919  -6.872  18.975  1.00 55.89           H
ATOM   1906  CG  ARG A 131      -7.999  -7.669  19.135  1.00 51.55           C
ATOM   1907 1HG  ARG A 131      -7.812  -7.460  18.175  1.00 51.55           H
ATOM   1908 2HG  ARG A 131      -7.185  -7.476  19.683  1.00 51.55           H
ATOM   1909  CD  ARG A 131      -8.358  -9.141  19.269  1.00 52.30           C
ATOM   1910 1HD  ARG A 131      -8.698  -9.326  20.191  1.00 52.30           H
ATOM   1911 2HD  ARG A 131      -9.061  -9.382  18.600  1.00 52.30           H
ATOM   1912  NE  ARG A 131      -7.189  -9.988  19.032  1.00 47.10           N
ATOM   1913  HE  ARG A 131      -6.337  -9.523  18.792  1.00 47.10           H
ATOM   1914  CZ  ARG A 131      -7.147 -11.312  19.104  1.00 42.55           C
ATOM   1915  NH1 ARG A 131      -8.219 -12.012  19.363  1.00 39.89           N
ATOM   1916 1HH1 ARG A 131      -9.094 -11.551  19.512  1.00 39.89           H
ATOM   1917 2HH1 ARG A 131      -8.165 -13.009  19.413  1.00 39.89           H
ATOM   1918  NH2 ARG A 131      -6.022 -11.940  18.921  1.00 39.19           N
ATOM   1919 1HH2 ARG A 131      -5.188 -11.425  18.726  1.00 39.19           H
ATOM   1920 2HH2 ARG A 131      -5.992 -12.938  18.976  1.00 39.19           H
ATOM   1921  N   CYS A 132      -7.327  -4.280  18.082  1.00 59.82           N
ATOM   1922  H   CYS A 132      -6.582  -4.504  18.710  1.00 59.82           H
ATOM   1923  CA  CYS A 132      -6.999  -3.583  16.845  1.00 63.51           C
ATOM   1924  HA  CYS A 132      -7.678  -2.856  16.738  1.00 63.51           H
ATOM   1925  C   CYS A 132      -7.103  -4.519  15.627  1.00 63.37           C
ATOM   1926  O   CYS A 132      -6.500  -5.594  15.601  1.00 59.26           O
ATOM   1927  CB  CYS A 132      -5.600  -2.985  16.978  1.00 61.90           C
ATOM   1928 1HB  CYS A 132      -5.644  -2.369  17.765  1.00 61.90           H
ATOM   1929 2HB  CYS A 132      -4.997  -3.754  17.190  1.00 61.90           H
ATOM   1930  SG  CYS A 132      -5.124  -2.133  15.461  1.00 55.96           S
ATOM   1931  HG  CYS A 132      -5.008  -3.010  14.481  1.00 55.96           H
ATOM   1932  N   CYS A 133      -7.790  -4.074  14.574  1.00 62.75           N
ATOM   1933  H   CYS A 133      -8.237  -3.183  14.648  1.00 62.75           H
ATOM   1934  CA  CYS A 133      -7.929  -4.813  13.314  1.00 62.46           C
ATOM   1935  HA  CYS A 133      -8.247  -5.717  13.599  1.00 62.46           H
ATOM   1936  C   CYS A 133      -6.606  -5.002  12.549  1.00 60.50           C
ATOM   1937  O   CYS A 133      -6.537  -5.864  11.689  1.00 56.86           O
ATOM   1938  CB  CYS A 133      -8.943  -4.087  12.417  1.00 59.07           C
ATOM   1939 1HB  CYS A 133      -8.542  -3.190  12.231  1.00 59.07           H
ATOM   1940 2HB  CYS A 133      -8.981  -4.618  11.570  1.00 59.07           H
ATOM   1941  SG  CYS A 133     -10.561  -3.970  13.239  1.00 52.88           S
ATOM   1942  HG  CYS A 133     -11.516  -3.942  12.329  1.00 52.88           H
ATOM   1943  N   PHE A 134      -5.584  -4.187  12.833  1.00 61.66           N
ATOM   1944  H   PHE A 134      -5.697  -3.529  13.577  1.00 61.66           H
ATOM   1945  CA  PHE A 134      -4.306  -4.206  12.113  1.00 63.44           C
ATOM   1946  HA  PHE A 134      -4.519  -4.655  11.245  1.00 63.44           H
ATOM   1947  C   PHE A 134      -3.226  -5.040  12.797  1.00 63.36           C
ATOM   1948  O   PHE A 134      -2.483  -5.748  12.120  1.00 57.92           O
ATOM   1949  CB  PHE A 134      -3.812  -2.768  11.914  1.00 60.20           C
ATOM   1950 1HB  PHE A 134      -3.801  -2.307  12.801  1.00 60.20           H
ATOM   1951 2HB  PHE A 134      -2.885  -2.796  11.541  1.00 60.20           H
ATOM   1952  CG  PHE A 134      -4.666  -1.952  10.976  1.00 60.50           C
ATOM   1953  CD1 PHE A 134      -4.476  -2.067   9.588  1.00 54.64           C
ATOM   1954  HD1 PHE A 134      -3.768  -2.675   9.230  1.00 54.64           H
ATOM   1955  CD2 PHE A 134      -5.654  -1.090  11.481  1.00 55.51           C
ATOM   1956  HD2 PHE A 134      -5.785  -1.002  12.468  1.00 55.51           H
ATOM   1957  CE1 PHE A 134      -5.275  -1.333   8.707  1.00 49.46           C
ATOM   1958  HE1 PHE A 134      -5.140  -1.418   7.720  1.00 49.46           H
ATOM   1959  CE2 PHE A 134      -6.458  -0.351  10.595  1.00 51.55           C
ATOM   1960  HE2 PHE A 134      -7.163   0.262  10.950  1.00 51.55           H
ATOM   1961  CZ  PHE A 134      -6.267  -0.477   9.208  1.00 57.09           C
ATOM   1962  HZ  PHE A 134      -6.840   0.045   8.576  1.00 57.09           H
ATOM   1963  N   CYS A 135      -3.117  -4.959  14.115  1.00 64.14           N
ATOM   1964  H   CYS A 135      -3.770  -4.393  14.619  1.00 64.14           H
ATOM   1965  CA  CYS A 135      -2.072  -5.670  14.862  1.00 68.31           C
ATOM   1966  HA  CYS A 135      -1.519  -6.119  14.160  1.00 68.31           H
ATOM   1967  C   CYS A 135      -2.600  -6.806  15.750  1.00 68.82           C
ATOM   1968  O   CYS A 135      -1.813  -7.582  16.277  1.00 65.42           O
ATOM   1969  CB  CYS A 135      -1.226  -4.655  15.645  1.00 64.80           C
ATOM   1970 1HB  CYS A 135      -0.454  -5.174  16.011  1.00 64.80           H
ATOM   1971 2HB  CYS A 135      -0.895  -4.000  14.966  1.00 64.80           H
ATOM   1972  SG  CYS A 135      -2.217  -3.866  16.949  1.00 59.99           S
ATOM   1973  HG  CYS A 135      -3.448  -3.675  16.512  1.00 59.99           H
ATOM   1974  N   GLY A 136      -3.919  -6.915  15.928  1.00 63.14           N
ATOM   1975  H   GLY A 136      -4.515  -6.265  15.457  1.00 63.14           H
ATOM   1976  CA  GLY A 136      -4.537  -7.931  16.773  1.00 66.67           C
ATOM   1977 1HA  GLY A 136      -5.516  -7.920  16.569  1.00 66.67           H
ATOM   1978 2HA  GLY A 136      -4.149  -8.811  16.498  1.00 66.67           H
ATOM   1979  C   GLY A 136      -4.336  -7.743  18.282  1.00 69.46           C
ATOM   1980  O   GLY A 136      -4.720  -8.626  19.046  1.00 66.35           O
ATOM   1981  N   GLU A 137      -3.744  -6.627  18.719  1.00 56.34           N
ATOM   1982  H   GLU A 137      -3.437  -5.966  18.035  1.00 56.34           H
ATOM   1983  CA  GLU A 137      -3.513  -6.304  20.130  1.00 63.91           C
ATOM   1984  HA  GLU A 137      -3.520  -7.194  20.586  1.00 63.91           H
ATOM   1985  C   GLU A 137      -4.633  -5.454  20.728  1.00 64.65           C
ATOM   1986  O   GLU A 137      -5.378  -4.775  20.012  1.00 61.58           O
ATOM   1987  CB  GLU A 137      -2.153  -5.614  20.320  1.00 61.26           C
ATOM   1988 1HB  GLU A 137      -2.096  -4.830  19.702  1.00 61.26           H
ATOM   1989 2HB  GLU A 137      -2.076  -5.299  21.266  1.00 61.26           H
ATOM   1990  CG  GLU A 137      -0.995  -6.576  20.017  1.00 57.75           C
ATOM   1991 1HG  GLU A 137      -1.070  -7.364  20.628  1.00 57.75           H
ATOM   1992 2HG  GLU A 137      -1.076  -6.881  19.068  1.00 57.75           H
ATOM   1993  CD  GLU A 137       0.391  -5.938  20.209  1.00 54.05           C
ATOM   1994  OE1 GLU A 137       1.402  -6.682  20.109  1.00 48.78           O
ATOM   1995  OE2 GLU A 137       0.518  -4.704  20.323  1.00 51.52           O
ATOM   1996  N   ASP A 138      -4.733  -5.488  22.047  1.00 56.41           N
ATOM   1997  H   ASP A 138      -4.097  -6.073  22.550  1.00 56.41           H
ATOM   1998  CA  ASP A 138      -5.709  -4.728  22.810  1.00 58.91           C
ATOM   1999  HA  ASP A 138      -6.517  -4.642  22.227  1.00 58.91           H
ATOM   2000  C   ASP A 138      -5.176  -3.324  23.118  1.00 59.09           C
ATOM   2001  O   ASP A 138      -4.133  -3.166  23.747  1.00 55.91           O
ATOM   2002  CB  ASP A 138      -6.079  -5.493  24.087  1.00 57.67           C
ATOM   2003 1HB  ASP A 138      -5.239  -5.686  24.594  1.00 57.67           H
ATOM   2004 2HB  ASP A 138      -6.677  -4.914  24.641  1.00 57.67           H
ATOM   2005  CG  ASP A 138      -6.800  -6.819  23.821  1.00 54.82           C
ATOM   2006  OD1 ASP A 138      -7.614  -6.875  22.867  1.00 52.37           O
ATOM   2007  OD2 ASP A 138      -6.550  -7.783  24.574  1.00 55.29           O
ATOM   2008  N   HIS A 139      -5.916  -2.300  22.695  1.00 60.29           N
ATOM   2009  H   HIS A 139      -6.754  -2.513  22.192  1.00 60.29           H
ATOM   2010  CA  HIS A 139      -5.597  -0.884  22.910  1.00 59.26           C
ATOM   2011  HA  HIS A 139      -4.688  -0.870  23.326  1.00 59.26           H
ATOM   2012  C   HIS A 139      -6.587  -0.221  23.877  1.00 56.95           C
ATOM   2013  O   HIS A 139      -7.771  -0.591  23.887  1.00 53.72           O
ATOM   2014  CB  HIS A 139      -5.577  -0.151  21.569  1.00 57.82           C
ATOM   2015 1HB  HIS A 139      -6.432  -0.340  21.086  1.00 57.82           H
ATOM   2016 2HB  HIS A 139      -5.501   0.831  21.740  1.00 57.82           H
ATOM   2017  CG  HIS A 139      -4.437  -0.558  20.676  1.00 56.42           C
ATOM   2018  ND1 HIS A 139      -3.144  -0.086  20.755  1.00 50.80           N
ATOM   2019  HD1 HIS A 139      -2.799   0.595  21.402  1.00 50.80           H
ATOM   2020  CD2 HIS A 139      -4.489  -1.474  19.664  1.00 52.89           C
ATOM   2021  HD2 HIS A 139      -5.295  -1.988  19.370  1.00 52.89           H
ATOM   2022  CE1 HIS A 139      -2.435  -0.709  19.804  1.00 53.61           C
ATOM   2023  HE1 HIS A 139      -1.462  -0.560  19.630  1.00 53.61           H
ATOM   2024  NE2 HIS A 139      -3.210  -1.559  19.118  1.00 57.13           N
ATOM   2025  N   PRO A 140      -6.175   0.784  24.673  1.00 44.11           N
ATOM   2026  CA  PRO A 140      -7.050   1.471  25.614  1.00 46.26           C
ATOM   2027  HA  PRO A 140      -7.557   0.781  26.131  1.00 46.26           H
ATOM   2028  C   PRO A 140      -8.119   2.325  24.911  1.00 46.93           C
ATOM   2029  O   PRO A 140      -7.883   2.993  23.911  1.00 45.95           O
ATOM   2030  CB  PRO A 140      -6.124   2.300  26.512  1.00 44.66           C
ATOM   2031 1HB  PRO A 140      -6.562   3.156  26.786  1.00 44.66           H
ATOM   2032 2HB  PRO A 140      -5.859   1.785  27.327  1.00 44.66           H
ATOM   2033  CG  PRO A 140      -4.913   2.567  25.615  1.00 45.24           C
ATOM   2034 1HG  PRO A 140      -5.062   3.373  25.042  1.00 45.24           H
ATOM   2035 2HG  PRO A 140      -4.084   2.694  26.160  1.00 45.24           H
ATOM   2036  CD  PRO A 140      -4.817   1.302  24.763  1.00 53.10           C
ATOM   2037 1HD  PRO A 140      -4.476   1.507  23.845  1.00 53.10           H
ATOM   2038 2HD  PRO A 140      -4.227   0.619  25.193  1.00 53.10           H
ATOM   2039  N   ARG A 141      -9.323   2.323  25.473  1.00 40.15           N
ATOM   2040  H   ARG A 141      -9.407   1.886  26.369  1.00 40.15           H
ATOM   2041  CA  ARG A 141     -10.550   2.910  24.891  1.00 42.36           C
ATOM   2042  HA  ARG A 141     -10.505   2.690  23.917  1.00 42.36           H
ATOM   2043  C   ARG A 141     -10.635   4.449  24.965  1.00 41.39           C
ATOM   2044  O   ARG A 141     -11.560   5.010  24.399  1.00 38.83           O
ATOM   2045  CB  ARG A 141     -11.755   2.263  25.586  1.00 39.46           C
ATOM   2046 1HB  ARG A 141     -11.451   1.411  26.012  1.00 39.46           H
ATOM   2047 2HB  ARG A 141     -12.083   2.890  26.292  1.00 39.46           H
ATOM   2048  CG  ARG A 141     -12.926   1.937  24.663  1.00 35.10           C
ATOM   2049 1HG  ARG A 141     -13.108   2.716  24.062  1.00 35.10           H
ATOM   2050 2HG  ARG A 141     -12.705   1.134  24.110  1.00 35.10           H
ATOM   2051  CD  ARG A 141     -14.158   1.649  25.521  1.00 32.63           C
ATOM   2052 1HD  ARG A 141     -13.867   1.340  26.426  1.00 32.63           H
ATOM   2053 2HD  ARG A 141     -14.701   2.484  25.612  1.00 32.63           H
ATOM   2054  NE  ARG A 141     -15.035   0.622  24.977  1.00 29.58           N
ATOM   2055  HE  ARG A 141     -14.634  -0.017  24.320  1.00 29.58           H
ATOM   2056  CZ  ARG A 141     -16.312   0.456  25.271  1.00 27.32           C
ATOM   2057  NH1 ARG A 141     -17.005   1.314  25.948  1.00 26.18           N
ATOM   2058 1HH1 ARG A 141     -16.576   2.155  26.278  1.00 26.18           H
ATOM   2059 2HH1 ARG A 141     -17.970   1.136  26.142  1.00 26.18           H
ATOM   2060  NH2 ARG A 141     -16.932  -0.621  24.888  1.00 25.77           N
ATOM   2061 1HH2 ARG A 141     -16.442  -1.323  24.371  1.00 25.77           H
ATOM   2062 2HH2 ARG A 141     -17.899  -0.747  25.110  1.00 25.77           H
ATOM   2063  N   GLN A 142      -9.753   5.117  25.695  1.00 37.97           N
ATOM   2064  H   GLN A 142      -8.981   4.621  26.092  1.00 37.97           H
ATOM   2065  CA  GLN A 142      -9.870   6.553  25.940  1.00 39.19           C
ATOM   2066  HA  GLN A 142     -10.786   6.668  26.324  1.00 39.19           H
ATOM   2067  C   GLN A 142      -9.794   7.363  24.635  1.00 38.93           C
ATOM   2068  O   GLN A 142      -8.747   7.457  24.010  1.00 36.83           O
ATOM   2069  CB  GLN A 142      -8.839   7.026  26.977  1.00 37.10           C
ATOM   2070 1HB  GLN A 142      -7.971   6.562  26.803  1.00 37.10           H
ATOM   2071 2HB  GLN A 142      -8.715   8.013  26.880  1.00 37.10           H
ATOM   2072  CG  GLN A 142      -9.300   6.713  28.422  1.00 33.55           C
ATOM   2073 1HG  GLN A 142     -10.193   7.137  28.572  1.00 33.55           H
ATOM   2074 2HG  GLN A 142      -9.380   5.721  28.525  1.00 33.55           H
ATOM   2075  CD  GLN A 142      -8.337   7.231  29.498  1.00 30.46           C
ATOM   2076  OE1 GLN A 142      -7.204   7.586  29.243  1.00 30.28           O
ATOM   2077  NE2 GLN A 142      -8.748   7.277  30.738  1.00 30.29           N
ATOM   2078 1HE2 GLN A 142      -8.133   7.600  31.457  1.00 30.29           H
ATOM   2079 2HE2 GLN A 142      -9.678   6.989  30.968  1.00 30.29           H
ATOM   2080  N   GLY A 143     -10.950   7.932  24.229  1.00 35.98           N
ATOM   2081  H   GLY A 143     -11.788   7.699  24.722  1.00 35.98           H
ATOM   2082  CA  GLY A 143     -11.047   8.876  23.102  1.00 37.41           C
ATOM   2083 1HA  GLY A 143     -11.818   9.481  23.301  1.00 37.41           H
ATOM   2084 2HA  GLY A 143     -10.199   9.406  23.099  1.00 37.41           H
ATOM   2085  C   GLY A 143     -11.249   8.273  21.707  1.00 37.91           C
ATOM   2086  O   GLY A 143     -11.211   9.011  20.725  1.00 35.32           O
ATOM   2087  N   SER A 144     -11.478   6.968  21.561  1.00 34.57           N
ATOM   2088  H   SER A 144     -11.565   6.397  22.377  1.00 34.57           H
ATOM   2089  CA  SER A 144     -11.605   6.349  20.251  1.00 36.62           C
ATOM   2090  HA  SER A 144     -10.906   6.803  19.699  1.00 36.62           H
ATOM   2091  C   SER A 144     -12.960   6.628  19.583  1.00 37.38           C
ATOM   2092  O   SER A 144     -13.956   5.949  19.820  1.00 34.84           O
ATOM   2093  CB  SER A 144     -11.307   4.847  20.344  1.00 33.90           C
ATOM   2094 1HB  SER A 144     -10.384   4.687  20.693  1.00 33.90           H
ATOM   2095 2HB  SER A 144     -11.971   4.388  20.934  1.00 33.90           H
ATOM   2096  OG  SER A 144     -11.388   4.248  19.067  1.00 30.00           O
ATOM   2097  HG  SER A 144     -11.406   3.296  19.162  1.00 30.00           H
ATOM   2098  N   ILE A 145     -12.974   7.593  18.645  1.00 34.89           N
ATOM   2099  H   ILE A 145     -12.180   8.199  18.587  1.00 34.89           H
ATOM   2100  CA  ILE A 145     -14.079   7.816  17.700  1.00 37.23           C
ATOM   2101  HA  ILE A 145     -14.888   7.992  18.261  1.00 37.23           H
ATOM   2102  C   ILE A 145     -14.353   6.554  16.858  1.00 37.94           C
ATOM   2103  O   ILE A 145     -15.496   6.291  16.499  1.00 36.07           O
ATOM   2104  CB  ILE A 145     -13.783   9.056  16.816  1.00 35.61           C
ATOM   2105  HB  ILE A 145     -12.882   8.926  16.403  1.00 35.61           H
ATOM   2106  CG1 ILE A 145     -13.782  10.338  17.682  1.00 32.01           C
ATOM   2107 1HG1 ILE A 145     -14.714  10.495  18.010  1.00 32.01           H
ATOM   2108 2HG1 ILE A 145     -13.175  10.188  18.462  1.00 32.01           H
ATOM   2109  CG2 ILE A 145     -14.774   9.199  15.656  1.00 31.13           C
ATOM   2110 1HG2 ILE A 145     -14.563  10.004  15.102  1.00 31.13           H
ATOM   2111 2HG2 ILE A 145     -15.710   9.296  15.994  1.00 31.13           H
ATOM   2112 3HG2 ILE A 145     -14.744   8.398  15.058  1.00 31.13           H
ATOM   2113  CD1 ILE A 145     -13.313  11.609  16.949  1.00 28.29           C
ATOM   2114 1HD1 ILE A 145     -13.334  12.402  17.558  1.00 28.29           H
ATOM   2115 2HD1 ILE A 145     -13.901  11.808  16.165  1.00 28.29           H
ATOM   2116 3HD1 ILE A 145     -12.377  11.504  16.613  1.00 28.29           H
ATOM   2117  N   LEU A 146     -13.344   5.725  16.614  1.00 36.46           N
ATOM   2118  H   LEU A 146     -12.431   5.995  16.920  1.00 36.46           H
ATOM   2119  CA  LEU A 146     -13.486   4.440  15.924  1.00 37.53           C
ATOM   2120  HA  LEU A 146     -13.879   4.645  15.028  1.00 37.53           H
ATOM   2121  C   LEU A 146     -14.449   3.504  16.668  1.00 38.04           C
ATOM   2122  O   LEU A 146     -15.306   2.882  16.052  1.00 36.12           O
ATOM   2123  CB  LEU A 146     -12.094   3.794  15.791  1.00 35.16           C
ATOM   2124 1HB  LEU A 146     -11.452   4.492  15.474  1.00 35.16           H
ATOM   2125 2HB  LEU A 146     -11.811   3.465  16.692  1.00 35.16           H
ATOM   2126  CG  LEU A 146     -12.045   2.612  14.810  1.00 31.63           C
ATOM   2127  HG  LEU A 146     -12.871   2.066  14.953  1.00 31.63           H
ATOM   2128  CD1 LEU A 146     -12.020   3.083  13.361  1.00 28.74           C
ATOM   2129 1HD1 LEU A 146     -11.988   2.306  12.732  1.00 28.74           H
ATOM   2130 2HD1 LEU A 146     -11.219   3.655  13.184  1.00 28.74           H
ATOM   2131 3HD1 LEU A 146     -12.835   3.620  13.145  1.00 28.74           H
ATOM   2132  CD2 LEU A 146     -10.791   1.772  15.065  1.00 29.73           C
ATOM   2133 1HD2 LEU A 146     -10.744   0.998  14.434  1.00 29.73           H
ATOM   2134 2HD2 LEU A 146     -10.786   1.410  15.997  1.00 29.73           H
ATOM   2135 3HD2 LEU A 146      -9.963   2.319  14.943  1.00 29.73           H
ATOM   2136  N   TYR A 147     -14.372   3.439  18.006  1.00 34.34           N
ATOM   2137  H   TYR A 147     -13.644   3.942  18.472  1.00 34.34           H
ATOM   2138  CA  TYR A 147     -15.313   2.660  18.807  1.00 35.57           C
ATOM   2139  HA  TYR A 147     -15.315   1.746  18.402  1.00 35.57           H
ATOM   2140  C   TYR A 147     -16.735   3.220  18.715  1.00 35.95           C
ATOM   2141  O   TYR A 147     -17.687   2.467  18.524  1.00 34.17           O
ATOM   2142  CB  TYR A 147     -14.829   2.586  20.261  1.00 33.62           C
ATOM   2143 1HB  TYR A 147     -13.903   2.209  20.279  1.00 33.62           H
ATOM   2144 2HB  TYR A 147     -14.822   3.507  20.651  1.00 33.62           H
ATOM   2145  CG  TYR A 147     -15.724   1.708  21.113  1.00 29.89           C
ATOM   2146  CD1 TYR A 147     -16.788   2.281  21.828  1.00 26.37           C
ATOM   2147  HD1 TYR A 147     -16.894   3.275  21.853  1.00 26.37           H
ATOM   2148  CD2 TYR A 147     -15.559   0.310  21.100  1.00 26.15           C
ATOM   2149  HD2 TYR A 147     -14.790  -0.098  20.608  1.00 26.15           H
ATOM   2150  CE1 TYR A 147     -17.706   1.460  22.509  1.00 24.47           C
ATOM   2151  HE1 TYR A 147     -18.462   1.872  23.018  1.00 24.47           H
ATOM   2152  CE2 TYR A 147     -16.479  -0.516  21.782  1.00 23.94           C
ATOM   2153  HE2 TYR A 147     -16.361  -1.509  21.773  1.00 23.94           H
ATOM   2154  CZ  TYR A 147     -17.562   0.059  22.474  1.00 24.33           C
ATOM   2155  OH  TYR A 147     -18.479  -0.728  23.082  1.00 23.28           O
ATOM   2156  HH  TYR A 147     -19.283  -0.229  23.226  1.00 23.28           H
ATOM   2157  N   SER A 148     -16.881   4.548  18.769  1.00 35.14           N
ATOM   2158  H   SER A 148     -16.070   5.110  18.928  1.00 35.14           H
ATOM   2159  CA  SER A 148     -18.166   5.214  18.607  1.00 37.31           C
ATOM   2160  HA  SER A 148     -18.753   4.786  19.294  1.00 37.31           H
ATOM   2161  C   SER A 148     -18.765   4.967  17.223  1.00 36.33           C
ATOM   2162  O   SER A 148     -19.929   4.617  17.140  1.00 34.24           O
ATOM   2163  CB  SER A 148     -18.036   6.722  18.874  1.00 36.38           C
ATOM   2164 1HB  SER A 148     -17.400   7.149  18.231  1.00 36.38           H
ATOM   2165 2HB  SER A 148     -18.925   7.177  18.816  1.00 36.38           H
ATOM   2166  OG  SER A 148     -17.531   6.921  20.180  1.00 32.61           O
ATOM   2167  HG  SER A 148     -18.259   6.966  20.800  1.00 32.61           H
ATOM   2168  N   LEU A 149     -17.983   5.030  16.147  1.00 35.95           N
ATOM   2169  H   LEU A 149     -17.026   5.288  16.282  1.00 35.95           H
ATOM   2170  CA  LEU A 149     -18.427   4.747  14.779  1.00 37.63           C
ATOM   2171  HA  LEU A 149     -19.258   5.290  14.659  1.00 37.63           H
ATOM   2172  C   LEU A 149     -18.812   3.275  14.571  1.00 36.78           C
ATOM   2173  O   LEU A 149     -19.844   2.994  13.961  1.00 34.50           O
ATOM   2174  CB  LEU A 149     -17.333   5.182  13.786  1.00 35.49           C
ATOM   2175 1HB  LEU A 149     -16.459   4.817  14.106  1.00 35.49           H
ATOM   2176 2HB  LEU A 149     -17.551   4.790  12.892  1.00 35.49           H
ATOM   2177  CG  LEU A 149     -17.184   6.707  13.619  1.00 31.93           C
ATOM   2178  HG  LEU A 149     -17.142   7.105  14.536  1.00 31.93           H
ATOM   2179  CD1 LEU A 149     -15.915   7.010  12.821  1.00 29.95           C
ATOM   2180 1HD1 LEU A 149     -15.795   7.995  12.699  1.00 29.95           H
ATOM   2181 2HD1 LEU A 149     -15.953   6.590  11.914  1.00 29.95           H
ATOM   2182 3HD1 LEU A 149     -15.105   6.658  13.289  1.00 29.95           H
ATOM   2183  CD2 LEU A 149     -18.367   7.331  12.872  1.00 30.46           C
ATOM   2184 1HD2 LEU A 149     -18.249   8.319  12.776  1.00 30.46           H
ATOM   2185 2HD2 LEU A 149     -19.224   7.170  13.361  1.00 30.46           H
ATOM   2186 3HD2 LEU A 149     -18.458   6.941  11.955  1.00 30.46           H
ATOM   2187  N   LEU A 150     -18.040   2.335  15.116  1.00 35.95           N
ATOM   2188  H   LEU A 150     -17.218   2.623  15.607  1.00 35.95           H
ATOM   2189  CA  LEU A 150     -18.333   0.901  15.034  1.00 36.74           C
ATOM   2190  HA  LEU A 150     -18.557   0.742  14.073  1.00 36.74           H
ATOM   2191  C   LEU A 150     -19.557   0.483  15.876  1.00 35.43           C
ATOM   2192  O   LEU A 150     -20.201  -0.514  15.564  1.00 33.42           O
ATOM   2193  CB  LEU A 150     -17.084   0.111  15.473  1.00 34.79           C
ATOM   2194 1HB  LEU A 150     -16.775   0.481  16.349  1.00 34.79           H
ATOM   2195 2HB  LEU A 150     -17.348  -0.847  15.590  1.00 34.79           H
ATOM   2196  CG  LEU A 150     -15.901   0.166  14.484  1.00 32.22           C
ATOM   2197  HG  LEU A 150     -15.751   1.126  14.248  1.00 32.22           H
ATOM   2198  CD1 LEU A 150     -14.665  -0.448  15.140  1.00 30.16           C
ATOM   2199 1HD1 LEU A 150     -13.881  -0.425  14.519  1.00 30.16           H
ATOM   2200 2HD1 LEU A 150     -14.830  -1.402  15.392  1.00 30.16           H
ATOM   2201 3HD1 LEU A 150     -14.415   0.051  15.970  1.00 30.16           H
ATOM   2202  CD2 LEU A 150     -16.178  -0.598  13.191  1.00 31.48           C
ATOM   2203 1HD2 LEU A 150     -15.396  -0.546  12.569  1.00 31.48           H
ATOM   2204 2HD2 LEU A 150     -16.974  -0.222  12.716  1.00 31.48           H
ATOM   2205 3HD2 LEU A 150     -16.359  -1.564  13.377  1.00 31.48           H
ATOM   2206  N   THR A 151     -19.903   1.248  16.915  1.00 33.33           N
ATOM   2207  H   THR A 151     -19.330   2.040  17.126  1.00 33.33           H
ATOM   2208  CA  THR A 151     -21.076   0.998  17.769  1.00 34.60           C
ATOM   2209  HA  THR A 151     -21.302   0.048  17.556  1.00 34.60           H
ATOM   2210  C   THR A 151     -22.295   1.854  17.411  1.00 33.89           C
ATOM   2211  O   THR A 151     -23.418   1.429  17.676  1.00 30.87           O
ATOM   2212  CB  THR A 151     -20.736   1.127  19.258  1.00 32.19           C
ATOM   2213  HB  THR A 151     -21.595   1.105  19.769  1.00 32.19           H
ATOM   2214  OG1 THR A 151     -20.158   2.372  19.564  1.00 29.14           O
ATOM   2215  HG1 THR A 151     -19.208   2.275  19.633  1.00 29.14           H
ATOM   2216  CG2 THR A 151     -19.755   0.042  19.716  1.00 28.43           C
ATOM   2217 1HG2 THR A 151     -19.542   0.138  20.688  1.00 28.43           H
ATOM   2218 2HG2 THR A 151     -18.896   0.097  19.207  1.00 28.43           H
ATOM   2219 3HG2 THR A 151     -20.138  -0.871  19.574  1.00 28.43           H
ATOM   2220  N   SER A 152     -22.121   3.002  16.745  1.00 32.16           N
ATOM   2221  H   SER A 152     -21.184   3.272  16.523  1.00 32.16           H
ATOM   2222  CA  SER A 152     -23.209   3.895  16.316  1.00 35.49           C
ATOM   2223  HA  SER A 152     -23.759   3.970  17.148  1.00 35.49           H
ATOM   2224  C   SER A 152     -24.069   3.315  15.190  1.00 34.33           C
ATOM   2225  O   SER A 152     -25.197   3.777  15.017  1.00 31.97           O
ATOM   2226  CB  SER A 152     -22.685   5.266  15.876  1.00 33.41           C
ATOM   2227 1HB  SER A 152     -21.902   5.168  15.261  1.00 33.41           H
ATOM   2228 2HB  SER A 152     -23.403   5.792  15.421  1.00 33.41           H
ATOM   2229  OG  SER A 152     -22.255   6.013  16.996  1.00 29.55           O
ATOM   2230  HG  SER A 152     -22.158   6.932  16.748  1.00 29.55           H
ATOM   2231  N   SER A 153     -23.643   2.271  14.498  1.00 29.73           N
ATOM   2232  H   SER A 153     -22.691   1.984  14.603  1.00 29.73           H
ATOM   2233  CA  SER A 153     -24.507   1.514  13.582  1.00 32.07           C
ATOM   2234  HA  SER A 153     -24.869   2.211  12.963  1.00 32.07           H
ATOM   2235  C   SER A 153     -25.708   0.843  14.276  1.00 31.05           C
ATOM   2236  O   SER A 153     -26.572   0.292  13.604  1.00 28.66           O
ATOM   2237  CB  SER A 153     -23.677   0.478  12.815  1.00 29.41           C
ATOM   2238 1HB  SER A 153     -24.257  -0.056  12.200  1.00 29.41           H
ATOM   2239 2HB  SER A 153     -22.953   0.923  12.288  1.00 29.41           H
ATOM   2240  OG  SER A 153     -23.057  -0.428  13.711  1.00 26.71           O
ATOM   2241  HG  SER A 153     -22.917   0.002  14.554  1.00 26.71           H
ATOM   2242  N   LYS A 154     -25.801   0.893  15.618  1.00 21.88           N
ATOM   2243  H   LYS A 154     -25.053   1.338  16.111  1.00 21.88           H
ATOM   2244  CA  LYS A 154     -26.906   0.351  16.424  1.00 27.30           C
ATOM   2245  HA  LYS A 154     -27.552   0.033  15.730  1.00 27.30           H
ATOM   2246  C   LYS A 154     -27.677   1.386  17.264  1.00 26.29           C
ATOM   2247  O   LYS A 154     -28.587   0.985  17.982  1.00 23.81           O
ATOM   2248  CB  LYS A 154     -26.404  -0.814  17.288  1.00 25.76           C
ATOM   2249 1HB  LYS A 154     -25.590  -0.518  17.788  1.00 25.76           H
ATOM   2250 2HB  LYS A 154     -27.121  -1.066  17.938  1.00 25.76           H
ATOM   2251  CG  LYS A 154     -26.046  -2.045  16.444  1.00 23.03           C
ATOM   2252 1HG  LYS A 154     -26.813  -2.266  15.842  1.00 23.03           H
ATOM   2253 2HG  LYS A 154     -25.237  -1.843  15.893  1.00 23.03           H
ATOM   2254  CD  LYS A 154     -25.752  -3.248  17.343  1.00 21.36           C
ATOM   2255 1HD  LYS A 154     -24.954  -3.049  17.912  1.00 21.36           H
ATOM   2256 2HD  LYS A 154     -26.543  -3.426  17.928  1.00 21.36           H
ATOM   2257  CE  LYS A 154     -25.468  -4.483  16.490  1.00 18.77           C
ATOM   2258 1HE  LYS A 154     -26.250  -4.664  15.894  1.00 18.77           H
ATOM   2259 2HE  LYS A 154     -24.654  -4.323  15.932  1.00 18.77           H
ATOM   2260  NZ  LYS A 154     -25.231  -5.688  17.326  1.00 18.04           N
ATOM   2261 1HZ  LYS A 154     -25.046  -6.489  16.756  1.00 18.04           H
ATOM   2262 2HZ  LYS A 154     -26.028  -5.892  17.894  1.00 18.04           H
ATOM   2263 3HZ  LYS A 154     -24.447  -5.555  17.932  1.00 18.04           H
ATOM   2264  N   GLN A 155     -27.364   2.675  17.196  1.00 25.12           N
ATOM   2265  H   GLN A 155     -26.613   2.957  16.598  1.00 25.12           H
ATOM   2266  CA  GLN A 155     -28.080   3.704  17.967  1.00 28.47           C
ATOM   2267  HA  GLN A 155     -28.910   3.256  18.300  1.00 28.47           H
ATOM   2268  C   GLN A 155     -28.507   4.877  17.075  1.00 27.55           C
ATOM   2269  O   GLN A 155     -27.726   5.770  16.758  1.00 26.02           O
ATOM   2270  CB  GLN A 155     -27.269   4.154  19.189  1.00 27.50           C
ATOM   2271 1HB  GLN A 155     -26.325   4.323  18.906  1.00 27.50           H
ATOM   2272 2HB  GLN A 155     -27.666   4.999  19.546  1.00 27.50           H
ATOM   2273  CG  GLN A 155     -27.279   3.082  20.300  1.00 25.01           C
ATOM   2274 1HG  GLN A 155     -28.229   2.881  20.540  1.00 25.01           H
ATOM   2275 2HG  GLN A 155     -26.841   2.255  19.948  1.00 25.01           H
ATOM   2276  CD  GLN A 155     -26.547   3.500  21.574  1.00 22.78           C
ATOM   2277  OE1 GLN A 155     -25.730   4.400  21.602  1.00 22.57           O
ATOM   2278  NE2 GLN A 155     -26.804   2.842  22.677  1.00 22.74           N
ATOM   2279 1HE2 GLN A 155     -26.331   3.083  23.525  1.00 22.74           H
ATOM   2280 2HE2 GLN A 155     -27.473   2.099  22.672  1.00 22.74           H
ATOM   2281  N   THR A 156     -29.779   4.879  16.689  1.00 20.06           N
ATOM   2282  H   THR A 156     -30.274   4.010  16.682  1.00 20.06           H
ATOM   2283  CA  THR A 156     -30.493   6.088  16.274  1.00 24.38           C
ATOM   2284  HA  THR A 156     -29.974   6.510  15.531  1.00 24.38           H
ATOM   2285  C   THR A 156     -30.594   7.006  17.492  1.00 24.07           C
ATOM   2286  O   THR A 156     -31.325   6.675  18.419  1.00 21.74           O
ATOM   2287  CB  THR A 156     -31.910   5.726  15.791  1.00 21.83           C
ATOM   2288  HB  THR A 156     -32.482   6.546  15.798  1.00 21.83           H
ATOM   2289  OG1 THR A 156     -32.512   4.812  16.674  1.00 19.29           O
ATOM   2290  HG1 THR A 156     -32.649   5.231  17.523  1.00 19.29           H
ATOM   2291  CG2 THR A 156     -31.880   5.066  14.415  1.00 19.25           C
ATOM   2292 1HG2 THR A 156     -32.803   4.834  14.109  1.00 19.25           H
ATOM   2293 2HG2 THR A 156     -31.342   4.224  14.433  1.00 19.25           H
ATOM   2294 3HG2 THR A 156     -31.474   5.675  13.734  1.00 19.25           H
ATOM   2295  N   HIS A 157     -29.845   8.107  17.505  1.00 16.87           N
ATOM   2296  H   HIS A 157     -28.912   8.001  17.161  1.00 16.87           H
ATOM   2297  CA  HIS A 157     -30.209   9.456  17.958  1.00 21.25           C
ATOM   2298  HA  HIS A 157     -30.670   9.819  17.148  1.00 21.25           H
ATOM   2299  C   HIS A 157     -28.955  10.297  18.304  1.00 20.82           C
ATOM   2300  O   HIS A 157     -28.163   9.931  19.153  1.00 19.36           O
ATOM   2301  CB  HIS A 157     -31.223   9.488  19.126  1.00 19.51           C
ATOM   2302 1HB  HIS A 157     -31.079   8.687  19.707  1.00 19.51           H
ATOM   2303 2HB  HIS A 157     -31.079  10.319  19.663  1.00 19.51           H
ATOM   2304  CG  HIS A 157     -32.664   9.475  18.636  1.00 17.30           C
ATOM   2305  ND1 HIS A 157     -33.322  10.518  18.025  1.00 15.85           N
ATOM   2306  HD1 HIS A 157     -32.949  11.431  17.860  1.00 15.85           H
ATOM   2307  CD2 HIS A 157     -33.539   8.426  18.677  1.00 14.52           C
ATOM   2308  HD2 HIS A 157     -33.359   7.527  19.076  1.00 14.52           H
ATOM   2309  CE1 HIS A 157     -34.554  10.097  17.689  1.00 14.46           C
ATOM   2310  HE1 HIS A 157     -35.241  10.655  17.224  1.00 14.46           H
ATOM   2311  NE2 HIS A 157     -34.729   8.828  18.065  1.00 14.86           N
ATOM   2312  N   VAL A 158     -28.879  11.449  17.614  1.00 19.24           N
ATOM   2313  H   VAL A 158     -29.442  11.500  16.789  1.00 19.24           H
ATOM   2314  CA  VAL A 158     -28.070  12.650  17.917  1.00 26.21           C
ATOM   2315  HA  VAL A 158     -28.160  13.154  17.058  1.00 26.21           H
ATOM   2316  C   VAL A 158     -26.550  12.433  18.086  1.00 26.04           C
ATOM   2317  O   VAL A 158     -26.036  12.202  19.173  1.00 24.67           O
ATOM   2318  CB  VAL A 158     -28.674  13.467  19.074  1.00 23.82           C
ATOM   2319  HB  VAL A 158     -28.485  12.948  19.908  1.00 23.82           H
ATOM   2320  CG1 VAL A 158     -28.049  14.868  19.135  1.00 20.37           C
ATOM   2321 1HG1 VAL A 158     -28.439  15.402  19.885  1.00 20.37           H
ATOM   2322 2HG1 VAL A 158     -28.210  15.370  18.285  1.00 20.37           H
ATOM   2323 3HG1 VAL A 158     -27.061  14.814  19.277  1.00 20.37           H
ATOM   2324  CG2 VAL A 158     -30.191  13.675  18.897  1.00 21.15           C
ATOM   2325 1HG2 VAL A 158     -30.571  14.206  19.654  1.00 21.15           H
ATOM   2326 2HG2 VAL A 158     -30.672  12.799  18.865  1.00 21.15           H
ATOM   2327 3HG2 VAL A 158     -30.389  14.165  18.048  1.00 21.15           H
ATOM   2328  N   ALA A 159     -25.811  12.619  16.980  1.00 24.95           N
ATOM   2329  H   ALA A 159     -26.278  12.651  16.096  1.00 24.95           H
ATOM   2330  CA  ALA A 159     -24.358  12.777  17.004  1.00 29.05           C
ATOM   2331  HA  ALA A 159     -24.018  12.163  17.716  1.00 29.05           H
ATOM   2332  C   ALA A 159     -23.961  14.224  17.367  1.00 28.87           C
ATOM   2333  O   ALA A 159     -24.558  15.163  16.826  1.00 27.10           O
ATOM   2334  CB  ALA A 159     -23.793  12.376  15.636  1.00 27.00           C
ATOM   2335 1HB  ALA A 159     -24.051  11.439  15.402  1.00 27.00           H
ATOM   2336 2HB  ALA A 159     -22.794  12.430  15.631  1.00 27.00           H
ATOM   2337 3HB  ALA A 159     -24.137  12.978  14.916  1.00 27.00           H
ATOM   2338  N   PRO A 160     -22.951  14.458  18.218  1.00 24.80           N
ATOM   2339  CA  PRO A 160     -22.321  15.768  18.328  1.00 27.83           C
ATOM   2340  HA  PRO A 160     -23.015  16.475  18.465  1.00 27.83           H
ATOM   2341  C   PRO A 160     -21.587  16.106  17.017  1.00 28.02           C
ATOM   2342  O   PRO A 160     -20.955  15.238  16.404  1.00 25.54           O
ATOM   2343  CB  PRO A 160     -21.394  15.690  19.546  1.00 25.08           C
ATOM   2344 1HB  PRO A 160     -20.574  16.245  19.407  1.00 25.08           H
ATOM   2345 2HB  PRO A 160     -21.866  15.993  20.374  1.00 25.08           H
ATOM   2346  CG  PRO A 160     -21.040  14.200  19.631  1.00 23.92           C
ATOM   2347 1HG  PRO A 160     -20.207  14.005  19.113  1.00 23.92           H
ATOM   2348 2HG  PRO A 160     -20.914  13.921  20.583  1.00 23.92           H
ATOM   2349  CD  PRO A 160     -22.233  13.473  19.016  1.00 24.91           C
ATOM   2350 1HD  PRO A 160     -21.932  12.724  18.425  1.00 24.91           H
ATOM   2351 2HD  PRO A 160     -22.841  13.115  19.725  1.00 24.91           H
ATOM   2352  N   ALA A 161     -21.700  17.349  16.575  1.00 27.26           N
ATOM   2353  H   ALA A 161     -22.214  17.998  17.136  1.00 27.26           H
ATOM   2354  CA  ALA A 161     -21.125  17.837  15.323  1.00 34.04           C
ATOM   2355  HA  ALA A 161     -21.530  17.301  14.582  1.00 34.04           H
ATOM   2356  C   ALA A 161     -19.599  17.611  15.289  1.00 33.36           C
ATOM   2357  O   ALA A 161     -18.864  18.073  16.161  1.00 31.51           O
ATOM   2358  CB  ALA A 161     -21.501  19.312  15.156  1.00 32.34           C
ATOM   2359 1HB  ALA A 161     -22.493  19.434  15.181  1.00 32.34           H
ATOM   2360 2HB  ALA A 161     -21.169  19.670  14.283  1.00 32.34           H
ATOM   2361 3HB  ALA A 161     -21.104  19.868  15.887  1.00 32.34           H
ATOM   2362  N   ALA A 162     -19.129  16.903  14.252  1.00 29.06           N
ATOM   2363  H   ALA A 162     -19.775  16.393  13.685  1.00 29.06           H
ATOM   2364  CA  ALA A 162     -17.716  16.850  13.922  1.00 32.77           C
ATOM   2365  HA  ALA A 162     -17.226  16.564  14.745  1.00 32.77           H
ATOM   2366  C   ALA A 162     -17.231  18.251  13.497  1.00 32.82           C
ATOM   2367  O   ALA A 162     -18.004  18.988  12.882  1.00 30.72           O
ATOM   2368  CB  ALA A 162     -17.510  15.817  12.805  1.00 30.72           C
ATOM   2369 1HB  ALA A 162     -17.827  14.913  13.090  1.00 30.72           H
ATOM   2370 2HB  ALA A 162     -16.543  15.741  12.561  1.00 30.72           H
ATOM   2371 3HB  ALA A 162     -18.015  16.074  11.981  1.00 30.72           H
ATOM   2372  N   PRO A 163     -15.983  18.648  13.788  1.00 26.15           N
ATOM   2373  CA  PRO A 163     -15.461  19.923  13.324  1.00 29.69           C
ATOM   2374  HA  PRO A 163     -16.044  20.671  13.641  1.00 29.69           H
ATOM   2375  C   PRO A 163     -15.484  19.972  11.791  1.00 29.89           C
ATOM   2376  O   PRO A 163     -15.015  19.035  11.131  1.00 27.57           O
ATOM   2377  CB  PRO A 163     -14.052  20.039  13.923  1.00 27.42           C
ATOM   2378 1HB  PRO A 163     -13.424  20.474  13.277  1.00 27.42           H
ATOM   2379 2HB  PRO A 163     -14.068  20.561  14.775  1.00 27.42           H
ATOM   2380  CG  PRO A 163     -13.645  18.586  14.183  1.00 26.77           C
ATOM   2381 1HG  PRO A 163     -13.206  18.189  13.377  1.00 26.77           H
ATOM   2382 2HG  PRO A 163     -13.025  18.524  14.965  1.00 26.77           H
ATOM   2383  CD  PRO A 163     -14.969  17.883  14.483  1.00 28.17           C
ATOM   2384 1HD  PRO A 163     -14.969  16.943  14.141  1.00 28.17           H
ATOM   2385 2HD  PRO A 163     -15.168  17.881  15.463  1.00 28.17           H
ATOM   2386  N   GLU A 164     -16.053  21.043  11.238  1.00 29.24           N
ATOM   2387  H   GLU A 164     -16.394  21.757  11.849  1.00 29.24           H
ATOM   2388  CA  GLU A 164     -16.212  21.243   9.807  1.00 33.35           C
ATOM   2389  HA  GLU A 164     -16.787  20.477   9.519  1.00 33.35           H
ATOM   2390  C   GLU A 164     -14.861  21.178   9.069  1.00 32.55           C
ATOM   2391  O   GLU A 164     -13.939  21.960   9.322  1.00 30.74           O
ATOM   2392  CB  GLU A 164     -16.912  22.587   9.519  1.00 32.55           C
ATOM   2393 1HB  GLU A 164     -16.447  23.307  10.034  1.00 32.55           H
ATOM   2394 2HB  GLU A 164     -16.844  22.780   8.540  1.00 32.55           H
ATOM   2395  CG  GLU A 164     -18.395  22.590   9.912  1.00 28.76           C
ATOM   2396 1HG  GLU A 164     -18.855  21.848   9.425  1.00 28.76           H
ATOM   2397 2HG  GLU A 164     -18.463  22.435  10.898  1.00 28.76           H
ATOM   2398  CD  GLU A 164     -19.097  23.921   9.568  1.00 26.50           C
ATOM   2399  OE1 GLU A 164     -20.336  23.879   9.383  1.00 24.27           O
ATOM   2400  OE2 GLU A 164     -18.399  24.953   9.504  1.00 28.98           O
ATOM   2401  N   ALA A 165     -14.742  20.228   8.150  1.00 32.10           N
ATOM   2402  H   ALA A 165     -15.463  19.539   8.081  1.00 32.10           H
ATOM   2403  CA  ALA A 165     -13.610  20.142   7.236  1.00 37.23           C
ATOM   2404  HA  ALA A 165     -12.772  20.296   7.760  1.00 37.23           H
ATOM   2405  C   ALA A 165     -13.735  21.240   6.162  1.00 37.65           C
ATOM   2406  O   ALA A 165     -14.710  21.271   5.417  1.00 35.53           O
ATOM   2407  CB  ALA A 165     -13.571  18.734   6.635  1.00 34.96           C
ATOM   2408 1HB  ALA A 165     -13.490  18.041   7.351  1.00 34.96           H
ATOM   2409 2HB  ALA A 165     -12.792  18.630   6.017  1.00 34.96           H
ATOM   2410 3HB  ALA A 165     -14.404  18.543   6.115  1.00 34.96           H
ATOM   2411  N   ARG A 166     -12.738  22.128   6.068  1.00 28.73           N
ATOM   2412  H   ARG A 166     -12.051  22.163   6.794  1.00 28.73           H
ATOM   2413  CA  ARG A 166     -12.621  23.055   4.930  1.00 34.16           C
ATOM   2414  HA  ARG A 166     -13.525  23.468   4.819  1.00 34.16           H
ATOM   2415  C   ARG A 166     -12.232  22.275   3.661  1.00 34.31           C
ATOM   2416  O   ARG A 166     -11.394  21.376   3.752  1.00 31.79           O
ATOM   2417  CB  ARG A 166     -11.609  24.175   5.219  1.00 31.62           C
ATOM   2418 1HB  ARG A 166     -10.753  23.762   5.529  1.00 31.62           H
ATOM   2419 2HB  ARG A 166     -11.447  24.687   4.375  1.00 31.62           H
ATOM   2420  CG  ARG A 166     -12.106  25.148   6.298  1.00 27.39           C
ATOM   2421 1HG  ARG A 166     -13.012  25.487   6.045  1.00 27.39           H
ATOM   2422 2HG  ARG A 166     -12.162  24.669   7.174  1.00 27.39           H
ATOM   2423  CD  ARG A 166     -11.133  26.335   6.426  1.00 24.81           C
ATOM   2424 1HD  ARG A 166     -10.219  26.002   6.657  1.00 24.81           H
ATOM   2425 2HD  ARG A 166     -11.097  26.840   5.564  1.00 24.81           H
ATOM   2426  NE  ARG A 166     -11.560  27.268   7.484  1.00 22.10           N
ATOM   2427  HE  ARG A 166     -12.311  26.973   8.075  1.00 22.10           H
ATOM   2428  CZ  ARG A 166     -11.038  28.463   7.723  1.00 20.78           C
ATOM   2429  NH1 ARG A 166     -10.045  28.947   7.015  1.00 20.41           N
ATOM   2430 1HH1 ARG A 166      -9.657  28.410   6.266  1.00 20.41           H
ATOM   2431 2HH1 ARG A 166      -9.677  29.853   7.224  1.00 20.41           H
ATOM   2432  NH2 ARG A 166     -11.507  29.200   8.690  1.00 19.75           N
ATOM   2433 1HH2 ARG A 166     -12.262  28.864   9.253  1.00 19.75           H
ATOM   2434 2HH2 ARG A 166     -11.112  30.101   8.869  1.00 19.75           H
ATOM   2435  N   PRO A 167     -12.795  22.618   2.488  1.00 32.17           N
ATOM   2436  CA  PRO A 167     -12.528  21.914   1.234  1.00 34.92           C
ATOM   2437  HA  PRO A 167     -12.427  20.936   1.419  1.00 34.92           H
ATOM   2438  C   PRO A 167     -11.200  22.358   0.596  1.00 36.17           C
ATOM   2439  O   PRO A 167     -10.846  23.539   0.650  1.00 34.05           O
ATOM   2440  CB  PRO A 167     -13.740  22.228   0.341  1.00 31.20           C
ATOM   2441 1HB  PRO A 167     -13.484  22.231  -0.626  1.00 31.20           H
ATOM   2442 2HB  PRO A 167     -14.477  21.569   0.489  1.00 31.20           H
ATOM   2443  CG  PRO A 167     -14.157  23.625   0.799  1.00 31.07           C
ATOM   2444 1HG  PRO A 167     -13.652  24.328   0.299  1.00 31.07           H
ATOM   2445 2HG  PRO A 167     -15.139  23.763   0.669  1.00 31.07           H
ATOM   2446  CD  PRO A 167     -13.799  23.654   2.281  1.00 34.25           C
ATOM   2447 1HD  PRO A 167     -13.417  24.541   2.540  1.00 34.25           H
ATOM   2448 2HD  PRO A 167     -14.599  23.457   2.847  1.00 34.25           H
ATOM   2449  N   GLY A 168     -10.509  21.425  -0.062  1.00 31.13           N
ATOM   2450  H   GLY A 168     -10.750  20.471   0.116  1.00 31.13           H
ATOM   2451  CA  GLY A 168      -9.433  21.672  -1.018  1.00 35.25           C
ATOM   2452 1HA  GLY A 168      -9.606  21.080  -1.805  1.00 35.25           H
ATOM   2453 2HA  GLY A 168      -9.511  22.629  -1.297  1.00 35.25           H
ATOM   2454  C   GLY A 168      -8.010  21.416  -0.503  1.00 36.63           C
ATOM   2455  O   GLY A 168      -7.368  22.318   0.005  1.00 33.83           O
ATOM   2456  N   GLY A 169      -7.512  20.191  -0.709  1.00 32.87           N
ATOM   2457  H   GLY A 169      -8.148  19.480  -1.009  1.00 32.87           H
ATOM   2458  CA  GLY A 169      -6.109  19.809  -0.530  1.00 37.08           C
ATOM   2459 1HA  GLY A 169      -5.607  20.057  -1.358  1.00 37.08           H
ATOM   2460 2HA  GLY A 169      -5.741  20.317   0.249  1.00 37.08           H
ATOM   2461  C   GLY A 169      -5.987  18.314  -0.278  1.00 38.72           C
ATOM   2462  O   GLY A 169      -6.737  17.768   0.527  1.00 36.23           O
ATOM   2463  N   ALA A 170      -5.062  17.650  -0.962  1.00 39.36           N
ATOM   2464  H   ALA A 170      -4.528  18.144  -1.649  1.00 39.36           H
ATOM   2465  CA  ALA A 170      -4.792  16.235  -0.755  1.00 43.47           C
ATOM   2466  HA  ALA A 170      -5.620  15.728  -0.994  1.00 43.47           H
ATOM   2467  C   ALA A 170      -4.474  15.968   0.730  1.00 44.39           C
ATOM   2468  O   ALA A 170      -3.769  16.749   1.368  1.00 41.88           O
ATOM   2469  CB  ALA A 170      -3.654  15.813  -1.690  1.00 40.81           C
ATOM   2470 1HB  ALA A 170      -3.888  15.997  -2.645  1.00 40.81           H
ATOM   2471 2HB  ALA A 170      -3.463  14.835  -1.604  1.00 40.81           H
ATOM   2472 3HB  ALA A 170      -2.813  16.310  -1.478  1.00 40.81           H
ATOM   2473  N   TRP A 171      -4.986  14.895   1.295  1.00 42.81           N
ATOM   2474  H   TRP A 171      -5.418  14.210   0.708  1.00 42.81           H
ATOM   2475  CA  TRP A 171      -4.956  14.650   2.749  1.00 43.23           C
ATOM   2476  HA  TRP A 171      -5.408  15.443   3.157  1.00 43.23           H
ATOM   2477  C   TRP A 171      -3.536  14.601   3.351  1.00 43.15           C
ATOM   2478  O   TRP A 171      -3.379  14.870   4.535  1.00 41.28           O
ATOM   2479  CB  TRP A 171      -5.725  13.365   3.040  1.00 42.08           C
ATOM   2480 1HB  TRP A 171      -5.790  13.252   4.031  1.00 42.08           H
ATOM   2481 2HB  TRP A 171      -6.643  13.450   2.653  1.00 42.08           H
ATOM   2482  CG  TRP A 171      -5.107  12.120   2.479  1.00 39.74           C
ATOM   2483  CD1 TRP A 171      -5.376  11.579   1.275  1.00 36.24           C
ATOM   2484  HD1 TRP A 171      -6.038  11.937   0.616  1.00 36.24           H
ATOM   2485  CD2 TRP A 171      -4.096  11.262   3.086  1.00 37.73           C
ATOM   2486  NE1 TRP A 171      -4.598  10.454   1.090  1.00 34.43           N
ATOM   2487  HE1 TRP A 171      -4.621   9.881   0.271  1.00 34.43           H
ATOM   2488  CE2 TRP A 171      -3.793  10.223   2.169  1.00 36.23           C
ATOM   2489  CE3 TRP A 171      -3.428  11.274   4.319  1.00 37.93           C
ATOM   2490  HE3 TRP A 171      -3.631  11.987   4.990  1.00 37.93           H
ATOM   2491  CZ2 TRP A 171      -2.834   9.232   2.460  1.00 36.33           C
ATOM   2492  HZ2 TRP A 171      -2.634   8.508   1.799  1.00 36.33           H
ATOM   2493  CZ3 TRP A 171      -2.465  10.277   4.617  1.00 36.26           C
ATOM   2494  HZ3 TRP A 171      -1.997  10.292   5.501  1.00 36.26           H
ATOM   2495  CH2 TRP A 171      -2.162   9.277   3.695  1.00 36.30           C
ATOM   2496  HH2 TRP A 171      -1.467   8.591   3.911  1.00 36.30           H
ATOM   2497  N   TRP A 172      -2.510  14.325   2.544  1.00 45.47           N
ATOM   2498  H   TRP A 172      -2.718  14.086   1.595  1.00 45.47           H
ATOM   2499  CA  TRP A 172      -1.098  14.346   2.946  1.00 45.42           C
ATOM   2500  HA  TRP A 172      -1.106  14.033   3.896  1.00 45.42           H
ATOM   2501  C   TRP A 172      -0.470  15.746   2.966  1.00 44.73           C
ATOM   2502  O   TRP A 172       0.579  15.914   3.570  1.00 41.39           O
ATOM   2503  CB  TRP A 172      -0.303  13.392   2.040  1.00 43.57           C
ATOM   2504 1HB  TRP A 172       0.673  13.544   2.193  1.00 43.57           H
ATOM   2505 2HB  TRP A 172      -0.536  12.450   2.283  1.00 43.57           H
ATOM   2506  CG  TRP A 172      -0.565  13.561   0.571  1.00 41.83           C
ATOM   2507  CD1 TRP A 172      -0.132  14.576  -0.201  1.00 38.14           C
ATOM   2508  HD1 TRP A 172       0.462  15.320   0.103  1.00 38.14           H
ATOM   2509  CD2 TRP A 172      -1.385  12.712  -0.309  1.00 39.47           C
ATOM   2510  NE1 TRP A 172      -0.636  14.429  -1.477  1.00 34.97           N
ATOM   2511  HE1 TRP A 172      -0.454  15.067  -2.225  1.00 34.97           H
ATOM   2512  CE2 TRP A 172      -1.415  13.307  -1.600  1.00 37.77           C
ATOM   2513  CE3 TRP A 172      -2.093  11.518  -0.116  1.00 40.42           C
ATOM   2514  HE3 TRP A 172      -2.081  11.074   0.780  1.00 40.42           H
ATOM   2515  CZ2 TRP A 172      -2.147  12.743  -2.660  1.00 40.35           C
ATOM   2516  HZ2 TRP A 172      -2.159  13.183  -3.558  1.00 40.35           H
ATOM   2517  CZ3 TRP A 172      -2.827  10.934  -1.181  1.00 39.30           C
ATOM   2518  HZ3 TRP A 172      -3.322  10.078  -1.035  1.00 39.30           H
ATOM   2519  CH2 TRP A 172      -2.859  11.557  -2.441  1.00 39.72           C
ATOM   2520  HH2 TRP A 172      -3.392  11.152  -3.184  1.00 39.72           H
ATOM   2521  N   ASP A 173      -1.106  16.775   2.366  1.00 40.06           N
ATOM   2522  H   ASP A 173      -1.926  16.569   1.832  1.00 40.06           H
ATOM   2523  CA  ASP A 173      -0.674  18.179   2.444  1.00 42.84           C
ATOM   2524  HA  ASP A 173       0.325  18.130   2.443  1.00 42.84           H
ATOM   2525  C   ASP A 173      -1.110  18.862   3.753  1.00 42.00           C
ATOM   2526  O   ASP A 173      -0.706  19.980   4.053  1.00 38.95           O
ATOM   2527  CB  ASP A 173      -1.174  18.967   1.215  1.00 40.49           C
ATOM   2528 1HB  ASP A 173      -2.086  18.632   0.976  1.00 40.49           H
ATOM   2529 2HB  ASP A 173      -1.228  19.935   1.462  1.00 40.49           H
ATOM   2530  CG  ASP A 173      -0.277  18.839  -0.025  1.00 35.16           C
ATOM   2531  OD1 ASP A 173       0.946  18.692   0.147  1.00 32.70           O
ATOM   2532  OD2 ASP A 173      -0.821  18.912  -1.149  1.00 32.47           O
ATOM   2533  N   ARG A 174      -1.939  18.195   4.577  1.00 39.69           N
ATOM   2534  H   ARG A 174      -2.268  17.293   4.298  1.00 39.69           H
ATOM   2535  CA  ARG A 174      -2.379  18.734   5.863  1.00 41.46           C
ATOM   2536  HA  ARG A 174      -2.512  19.716   5.727  1.00 41.46           H
ATOM   2537  C   ARG A 174      -1.286  18.534   6.914  1.00 39.70           C
ATOM   2538  O   ARG A 174      -1.263  17.539   7.634  1.00 36.53           O
ATOM   2539  CB  ARG A 174      -3.731  18.136   6.283  1.00 38.93           C
ATOM   2540 1HB  ARG A 174      -3.648  17.140   6.325  1.00 38.93           H
ATOM   2541 2HB  ARG A 174      -3.976  18.488   7.186  1.00 38.93           H
ATOM   2542  CG  ARG A 174      -4.840  18.505   5.283  1.00 34.45           C
ATOM   2543 1HG  ARG A 174      -4.865  19.498   5.168  1.00 34.45           H
ATOM   2544 2HG  ARG A 174      -4.648  18.072   4.402  1.00 34.45           H
ATOM   2545  CD  ARG A 174      -6.202  18.025   5.791  1.00 32.07           C
ATOM   2546 1HD  ARG A 174      -6.159  17.051   6.015  1.00 32.07           H
ATOM   2547 2HD  ARG A 174      -6.466  18.544   6.604  1.00 32.07           H
ATOM   2548  NE  ARG A 174      -7.238  18.216   4.769  1.00 29.44           N
ATOM   2549  HE  ARG A 174      -6.919  18.384   3.836  1.00 29.44           H
ATOM   2550  CZ  ARG A 174      -8.549  18.190   4.949  1.00 27.39           C
ATOM   2551  NH1 ARG A 174      -9.082  18.037   6.132  1.00 25.30           N
ATOM   2552 1HH1 ARG A 174      -8.495  17.935   6.935  1.00 25.30           H
ATOM   2553 2HH1 ARG A 174     -10.077  18.022   6.234  1.00 25.30           H
ATOM   2554  NH2 ARG A 174      -9.342  18.297   3.926  1.00 25.71           N
ATOM   2555 1HH2 ARG A 174      -8.961  18.399   3.007  1.00 25.71           H
ATOM   2556 2HH2 ARG A 174     -10.333  18.278   4.057  1.00 25.71           H
ATOM   2557  N   SER A 175      -0.411  19.529   7.037  1.00 32.16           N
ATOM   2558  H   SER A 175      -0.355  20.211   6.308  1.00 32.16           H
ATOM   2559  CA  SER A 175       0.470  19.665   8.191  1.00 33.46           C
ATOM   2560  HA  SER A 175       1.055  18.854   8.196  1.00 33.46           H
ATOM   2561  C   SER A 175      -0.381  19.742   9.464  1.00 33.88           C
ATOM   2562  O   SER A 175      -1.142  20.698   9.656  1.00 31.57           O
ATOM   2563  CB  SER A 175       1.348  20.909   8.065  1.00 29.85           C
ATOM   2564 1HB  SER A 175       0.788  21.736   8.012  1.00 29.85           H
ATOM   2565 2HB  SER A 175       1.976  20.981   8.840  1.00 29.85           H
ATOM   2566  OG  SER A 175       2.128  20.848   6.890  1.00 26.79           O
ATOM   2567  HG  SER A 175       3.056  20.834   7.123  1.00 26.79           H
ATOM   2568  N   TYR A 176      -0.245  18.760  10.339  1.00 31.64           N
ATOM   2569  H   TYR A 176       0.310  17.969  10.083  1.00 31.64           H
ATOM   2570  CA  TYR A 176      -0.866  18.774  11.663  1.00 32.63           C
ATOM   2571  HA  TYR A 176      -1.826  19.023  11.534  1.00 32.63           H
ATOM   2572  C   TYR A 176      -0.170  19.832  12.529  1.00 32.08           C
ATOM   2573  O   TYR A 176       0.764  19.541  13.263  1.00 29.04           O
ATOM   2574  CB  TYR A 176      -0.820  17.377  12.304  1.00 30.04           C
ATOM   2575 1HB  TYR A 176       0.110  17.021  12.217  1.00 30.04           H
ATOM   2576 2HB  TYR A 176      -1.054  17.467  13.272  1.00 30.04           H
ATOM   2577  CG  TYR A 176      -1.763  16.358  11.694  1.00 27.75           C
ATOM   2578  CD1 TYR A 176      -3.080  16.228  12.176  1.00 24.89           C
ATOM   2579  HD1 TYR A 176      -3.396  16.819  12.918  1.00 24.89           H
ATOM   2580  CD2 TYR A 176      -1.325  15.532  10.641  1.00 23.81           C
ATOM   2581  HD2 TYR A 176      -0.391  15.618  10.293  1.00 23.81           H
ATOM   2582  CE1 TYR A 176      -3.953  15.278  11.626  1.00 22.58           C
ATOM   2583  HE1 TYR A 176      -4.886  15.191  11.975  1.00 22.58           H
ATOM   2584  CE2 TYR A 176      -2.204  14.583  10.076  1.00 22.75           C
ATOM   2585  HE2 TYR A 176      -1.898  14.008   9.318  1.00 22.75           H
ATOM   2586  CZ  TYR A 176      -3.506  14.447  10.578  1.00 22.45           C
ATOM   2587  OH  TYR A 176      -4.344  13.527  10.050  1.00 22.62           O
ATOM   2588  HH  TYR A 176      -5.209  13.917   9.925  1.00 22.62           H
ATOM   2589  N   PHE A 177      -0.628  21.080  12.456  1.00 23.67           N
ATOM   2590  H   PHE A 177      -1.220  21.340  11.693  1.00 23.67           H
ATOM   2591  CA  PHE A 177      -0.285  22.075  13.464  1.00 24.87           C
ATOM   2592  HA  PHE A 177       0.707  22.051  13.589  1.00 24.87           H
ATOM   2593  C   PHE A 177      -0.990  21.688  14.764  1.00 24.14           C
ATOM   2594  O   PHE A 177      -2.201  21.833  14.896  1.00 22.29           O
ATOM   2595  CB  PHE A 177      -0.633  23.491  12.996  1.00 22.70           C
ATOM   2596 1HB  PHE A 177      -1.501  23.459  12.500  1.00 22.70           H
ATOM   2597 2HB  PHE A 177      -0.730  24.078  13.799  1.00 22.70           H
ATOM   2598  CG  PHE A 177       0.419  24.100  12.082  1.00 20.30           C
ATOM   2599  CD1 PHE A 177       1.552  24.713  12.631  1.00 17.97           C
ATOM   2600  HD1 PHE A 177       1.663  24.760  13.624  1.00 17.97           H
ATOM   2601  CD2 PHE A 177       0.269  24.033  10.683  1.00 17.64           C
ATOM   2602  HD2 PHE A 177      -0.539  23.595  10.288  1.00 17.64           H
ATOM   2603  CE1 PHE A 177       2.539  25.266  11.784  1.00 16.77           C
ATOM   2604  HE1 PHE A 177       3.346  25.707  12.178  1.00 16.77           H
ATOM   2605  CE2 PHE A 177       1.251  24.579   9.841  1.00 17.38           C
ATOM   2606  HE2 PHE A 177       1.141  24.528   8.848  1.00 17.38           H
ATOM   2607  CZ  PHE A 177       2.387  25.196  10.389  1.00 17.38           C
ATOM   2608  HZ  PHE A 177       3.086  25.584   9.788  1.00 17.38           H
ATOM   2609  N   ALA A 178      -0.224  21.211  15.729  1.00 24.21           N
ATOM   2610  H   ALA A 178       0.705  20.919  15.501  1.00 24.21           H
ATOM   2611  CA  ALA A 178      -0.668  21.092  17.104  1.00 25.45           C
ATOM   2612  HA  ALA A 178      -1.454  20.475  17.130  1.00 25.45           H
ATOM   2613  C   ALA A 178      -1.092  22.485  17.600  1.00 25.32           C
ATOM   2614  O   ALA A 178      -0.253  23.371  17.796  1.00 23.31           O
ATOM   2615  CB  ALA A 178       0.462  20.483  17.945  1.00 22.74           C
ATOM   2616 1HB  ALA A 178       0.717  19.579  17.601  1.00 22.74           H
ATOM   2617 2HB  ALA A 178       0.183  20.381  18.900  1.00 22.74           H
ATOM   2618 3HB  ALA A 178       1.277  21.062  17.923  1.00 22.74           H
ATOM   2619  N   GLN A 179      -2.392  22.700  17.783  1.00 19.56           N
ATOM   2620  H   GLN A 179      -3.045  22.029  17.433  1.00 19.56           H
ATOM   2621  CA  GLN A 179      -2.899  23.877  18.475  1.00 20.59           C
ATOM   2622  HA  GLN A 179      -2.537  24.681  18.002  1.00 20.59           H
ATOM   2623  C   GLN A 179      -2.400  23.821  19.921  1.00 20.14           C
ATOM   2624  O   GLN A 179      -2.875  23.023  20.723  1.00 18.55           O
ATOM   2625  CB  GLN A 179      -4.431  23.942  18.408  1.00 19.14           C
ATOM   2626 1HB  GLN A 179      -4.795  23.039  18.637  1.00 19.14           H
ATOM   2627 2HB  GLN A 179      -4.748  24.610  19.082  1.00 19.14           H
ATOM   2628  CG  GLN A 179      -4.965  24.352  17.018  1.00 17.12           C
ATOM   2629 1HG  GLN A 179      -4.568  25.236  16.770  1.00 17.12           H
ATOM   2630 2HG  GLN A 179      -4.685  23.662  16.351  1.00 17.12           H
ATOM   2631  CD  GLN A 179      -6.494  24.477  16.974  1.00 15.31           C
ATOM   2632  OE1 GLN A 179      -7.202  24.257  17.936  1.00 14.86           O
ATOM   2633  NE2 GLN A 179      -7.049  24.838  15.841  1.00 14.89           N
ATOM   2634 1HE2 GLN A 179      -8.043  24.929  15.778  1.00 14.89           H
ATOM   2635 2HE2 GLN A 179      -6.478  25.022  15.041  1.00 14.89           H
ATOM   2636  N   ARG A 180      -1.427  24.687  20.260  1.00 17.56           N
ATOM   2637  H   ARG A 180      -0.875  25.113  19.543  1.00 17.56           H
ATOM   2638  CA  ARG A 180      -1.165  25.014  21.665  1.00 19.62           C
ATOM   2639  HA  ARG A 180      -1.032  24.143  22.139  1.00 19.62           H
ATOM   2640  C   ARG A 180      -2.376  25.781  22.212  1.00 19.71           C
ATOM   2641  O   ARG A 180      -2.863  26.677  21.524  1.00 17.92           O
ATOM   2642  CB  ARG A 180       0.113  25.853  21.827  1.00 17.88           C
ATOM   2643 1HB  ARG A 180       0.129  26.553  21.113  1.00 17.88           H
ATOM   2644 2HB  ARG A 180       0.095  26.293  22.725  1.00 17.88           H
ATOM   2645  CG  ARG A 180       1.395  25.016  21.719  1.00 15.23           C
ATOM   2646 1HG  ARG A 180       1.334  24.236  22.342  1.00 15.23           H
ATOM   2647 2HG  ARG A 180       1.497  24.686  20.780  1.00 15.23           H
ATOM   2648  CD  ARG A 180       2.614  25.876  22.094  1.00 13.46           C
ATOM   2649 1HD  ARG A 180       2.704  26.633  21.447  1.00 13.46           H
ATOM   2650 2HD  ARG A 180       2.499  26.239  23.019  1.00 13.46           H
ATOM   2651  NE  ARG A 180       3.870  25.098  22.063  1.00 12.01           N
ATOM   2652  HE  ARG A 180       3.846  24.220  21.585  1.00 12.01           H
ATOM   2653  CZ  ARG A 180       5.018  25.450  22.604  1.00 11.27           C
ATOM   2654  NH1 ARG A 180       5.178  26.585  23.245  1.00 11.01           N
ATOM   2655 1HH1 ARG A 180       4.411  27.220  23.337  1.00 11.01           H
ATOM   2656 2HH1 ARG A 180       6.067  26.814  23.641  1.00 11.01           H
ATOM   2657  NH2 ARG A 180       6.060  24.670  22.513  1.00 10.23           N
ATOM   2658 1HH2 ARG A 180       5.991  23.797  22.030  1.00 10.23           H
ATOM   2659 2HH2 ARG A 180       6.928  24.945  22.927  1.00 10.23           H
ATOM   2660  N   PRO A 181      -2.851  25.485  23.421  1.00 16.07           N
ATOM   2661  CA  PRO A 181      -3.867  26.303  24.059  1.00 18.34           C
ATOM   2662  HA  PRO A 181      -4.655  26.419  23.455  1.00 18.34           H
ATOM   2663  C   PRO A 181      -3.301  27.704  24.321  1.00 18.88           C
ATOM   2664  O   PRO A 181      -2.214  27.855  24.885  1.00 17.07           O
ATOM   2665  CB  PRO A 181      -4.278  25.547  25.333  1.00 16.34           C
ATOM   2666 1HB  PRO A 181      -4.487  26.182  26.077  1.00 16.34           H
ATOM   2667 2HB  PRO A 181      -5.070  24.960  25.163  1.00 16.34           H
ATOM   2668  CG  PRO A 181      -3.043  24.711  25.663  1.00 15.10           C
ATOM   2669 1HG  PRO A 181      -2.420  25.221  26.256  1.00 15.10           H
ATOM   2670 2HG  PRO A 181      -3.305  23.856  26.111  1.00 15.10           H
ATOM   2671  CD  PRO A 181      -2.391  24.432  24.314  1.00 14.85           C
ATOM   2672 1HD  PRO A 181      -1.394  24.464  24.381  1.00 14.85           H
ATOM   2673 2HD  PRO A 181      -2.673  23.543  23.953  1.00 14.85           H
ATOM   2674  N   GLY A 182      -4.013  28.723  23.856  1.00 13.92           N
ATOM   2675  H   GLY A 182      -4.880  28.516  23.403  1.00 13.92           H
ATOM   2676  CA  GLY A 182      -3.622  30.113  23.959  1.00 18.37           C
ATOM   2677 1HA  GLY A 182      -2.702  30.196  23.576  1.00 18.37           H
ATOM   2678 2HA  GLY A 182      -4.262  30.648  23.408  1.00 18.37           H
ATOM   2679  C   GLY A 182      -3.632  30.617  25.401  1.00 18.31           C
ATOM   2680  O   GLY A 182      -4.689  30.726  26.015  1.00 16.30           O
ATOM   2681  N   GLY A 183      -2.456  30.997  25.885  1.00 14.61           N
ATOM   2682  H   GLY A 183      -1.633  30.584  25.496  1.00 14.61           H
ATOM   2683  CA  GLY A 183      -2.292  31.976  26.946  1.00 19.24           C
ATOM   2684 1HA  GLY A 183      -3.134  32.007  27.485  1.00 19.24           H
ATOM   2685 2HA  GLY A 183      -1.532  31.690  27.530  1.00 19.24           H
ATOM   2686  C   GLY A 183      -2.004  33.340  26.315  1.00 19.11           C
ATOM   2687  O   GLY A 183      -1.024  33.491  25.595  1.00 17.01           O
ATOM   2688  N   LYS A 184      -2.878  34.315  26.529  1.00 11.68           N
ATOM   2689  H   LYS A 184      -3.753  34.076  26.949  1.00 11.68           H
ATOM   2690  CA  LYS A 184      -2.642  35.716  26.190  1.00 19.12           C
ATOM   2691  HA  LYS A 184      -2.246  35.724  25.272  1.00 19.12           H
ATOM   2692  C   LYS A 184      -1.696  36.310  27.228  1.00 18.49           C
ATOM   2693  O   LYS A 184      -2.107  36.428  28.367  1.00 16.53           O
ATOM   2694  CB  LYS A 184      -3.961  36.510  26.227  1.00 17.68           C
ATOM   2695 1HB  LYS A 184      -4.424  36.299  27.088  1.00 17.68           H
ATOM   2696 2HB  LYS A 184      -3.735  37.484  26.199  1.00 17.68           H
ATOM   2697  CG  LYS A 184      -4.945  36.225  25.085  1.00 15.22           C
ATOM   2698 1HG  LYS A 184      -4.516  36.452  24.211  1.00 15.22           H
ATOM   2699 2HG  LYS A 184      -5.194  35.256  25.093  1.00 15.22           H
ATOM   2700  CD  LYS A 184      -6.208  37.085  25.280  1.00 13.84           C
ATOM   2701 1HD  LYS A 184      -6.661  36.813  26.129  1.00 13.84           H
ATOM   2702 2HD  LYS A 184      -5.943  38.048  25.336  1.00 13.84           H
ATOM   2703  CE  LYS A 184      -7.187  36.903  24.110  1.00 11.68           C
ATOM   2704 1HE  LYS A 184      -6.757  37.202  23.258  1.00 11.68           H
ATOM   2705 2HE  LYS A 184      -7.448  35.941  24.032  1.00 11.68           H
ATOM   2706  NZ  LYS A 184      -8.415  37.702  24.315  1.00 11.05           N
ATOM   2707 1HZ  LYS A 184      -9.051  37.583  23.553  1.00 11.05           H
ATOM   2708 2HZ  LYS A 184      -8.201  38.676  24.387  1.00 11.05           H
ATOM   2709 3HZ  LYS A 184      -8.885  37.428  25.154  1.00 11.05           H
ATOM   2710  N   GLU A 185      -0.517  36.754  26.811  1.00 13.95           N
ATOM   2711  H   GLU A 185      -0.079  36.290  26.041  1.00 13.95           H
ATOM   2712  CA  GLU A 185       0.173  37.890  27.423  1.00 18.30           C
ATOM   2713  HA  GLU A 185      -0.536  38.565  27.628  1.00 18.30           H
ATOM   2714  C   GLU A 185       1.157  38.492  26.416  1.00 17.98           C
ATOM   2715  O   GLU A 185       1.948  37.792  25.777  1.00 16.28           O
ATOM   2716  CB  GLU A 185       0.819  37.529  28.770  1.00 17.74           C
ATOM   2717 1HB  GLU A 185       0.743  36.543  28.921  1.00 17.74           H
ATOM   2718 2HB  GLU A 185       1.784  37.791  28.755  1.00 17.74           H
ATOM   2719  CG  GLU A 185       0.105  38.276  29.909  1.00 15.30           C
ATOM   2720 1HG  GLU A 185       0.357  39.242  29.857  1.00 15.30           H
ATOM   2721 2HG  GLU A 185      -0.882  38.181  29.777  1.00 15.30           H
ATOM   2722  CD  GLU A 185       0.455  37.761  31.314  1.00 13.64           C
ATOM   2723  OE1 GLU A 185      -0.332  38.068  32.241  1.00 12.82           O
ATOM   2724  OE2 GLU A 185       1.494  37.086  31.447  1.00 14.89           O
ATOM   2725  N   ALA A 186       1.019  39.803  26.187  1.00 16.43           N
ATOM   2726  H   ALA A 186       0.326  40.285  26.723  1.00 16.43           H
ATOM   2727  CA  ALA A 186       1.779  40.592  25.236  1.00 21.71           C
ATOM   2728  HA  ALA A 186       2.100  39.976  24.517  1.00 21.71           H
ATOM   2729  C   ALA A 186       2.988  41.230  25.933  1.00 21.20           C
ATOM   2730  O   ALA A 186       2.812  41.848  26.983  1.00 19.80           O
ATOM   2731  CB  ALA A 186       0.849  41.667  24.666  1.00 20.89           C
ATOM   2732 1HB  ALA A 186       0.060  41.254  24.211  1.00 20.89           H
ATOM   2733 2HB  ALA A 186       1.327  42.236  23.996  1.00 20.89           H
ATOM   2734 3HB  ALA A 186       0.507  42.266  25.390  1.00 20.89           H
ATOM   2735  N   LEU A 187       4.173  41.158  25.302  1.00 11.79           N
ATOM   2736  H   LEU A 187       4.294  40.437  24.620  1.00 11.79           H
ATOM   2737  CA  LEU A 187       5.299  42.064  25.545  1.00 18.50           C
ATOM   2738  HA  LEU A 187       4.907  42.947  25.804  1.00 18.50           H
ATOM   2739  C   LEU A 187       6.112  42.240  24.245  1.00 18.03           C
ATOM   2740  O   LEU A 187       6.183  41.315  23.442  1.00 16.69           O
ATOM   2741  CB  LEU A 187       6.157  41.566  26.727  1.00 17.23           C
ATOM   2742 1HB  LEU A 187       6.052  40.574  26.795  1.00 17.23           H
ATOM   2743 2HB  LEU A 187       7.113  41.788  26.537  1.00 17.23           H
ATOM   2744  CG  LEU A 187       5.783  42.182  28.086  1.00 15.58           C
ATOM   2745  HG  LEU A 187       4.785  42.158  28.146  1.00 15.58           H
ATOM   2746  CD1 LEU A 187       6.415  41.380  29.231  1.00 14.65           C
ATOM   2747 1HD1 LEU A 187       6.177  41.774  30.119  1.00 14.65           H
ATOM   2748 2HD1 LEU A 187       7.412  41.373  29.156  1.00 14.65           H
ATOM   2749 3HD1 LEU A 187       6.099  40.431  29.221  1.00 14.65           H
ATOM   2750  CD2 LEU A 187       6.244  43.635  28.212  1.00 16.92           C
ATOM   2751 1HD2 LEU A 187       5.991  44.015  29.102  1.00 16.92           H
ATOM   2752 2HD2 LEU A 187       5.828  44.206  27.504  1.00 16.92           H
ATOM   2753 3HD2 LEU A 187       7.237  43.705  28.119  1.00 16.92           H
ATOM   2754  N   PRO A 188       6.685  43.444  23.997  1.00 15.01           N
ATOM   2755  CA  PRO A 188       7.163  43.846  22.677  1.00 19.23           C
ATOM   2756  HA  PRO A 188       6.737  43.262  21.986  1.00 19.23           H
ATOM   2757  C   PRO A 188       8.683  43.659  22.496  1.00 20.79           C
ATOM   2758  O   PRO A 188       9.459  43.817  23.429  1.00 18.41           O
ATOM   2759  CB  PRO A 188       6.767  45.321  22.585  1.00 17.99           C
ATOM   2760 1HB  PRO A 188       7.348  45.809  21.934  1.00 17.99           H
ATOM   2761 2HB  PRO A 188       5.809  45.420  22.316  1.00 17.99           H
ATOM   2762  CG  PRO A 188       6.996  45.823  24.017  1.00 17.22           C
ATOM   2763 1HG  PRO A 188       7.940  46.130  24.141  1.00 17.22           H
ATOM   2764 2HG  PRO A 188       6.370  46.571  24.237  1.00 17.22           H
ATOM   2765  CD  PRO A 188       6.705  44.598  24.885  1.00 18.98           C
ATOM   2766 1HD  PRO A 188       7.418  44.469  25.574  1.00 18.98           H
ATOM   2767 2HD  PRO A 188       5.816  44.681  25.336  1.00 18.98           H
ATOM   2768  N   GLY A 189       9.100  43.456  21.242  1.00 16.80           N
ATOM   2769  H   GLY A 189       8.426  43.147  20.571  1.00 16.80           H
ATOM   2770  CA  GLY A 189      10.475  43.656  20.786  1.00 23.79           C
ATOM   2771 1HA  GLY A 189      10.422  44.085  19.884  1.00 23.79           H
ATOM   2772 2HA  GLY A 189      10.906  44.287  21.431  1.00 23.79           H
ATOM   2773  C   GLY A 189      11.328  42.393  20.684  1.00 23.84           C
ATOM   2774  O   GLY A 189      11.898  41.929  21.660  1.00 21.39           O
ATOM   2775  N   GLY A 190      11.499  41.891  19.462  1.00 17.65           N
ATOM   2776  H   GLY A 190      10.946  42.252  18.711  1.00 17.65           H
ATOM   2777  CA  GLY A 190      12.465  40.833  19.179  1.00 24.80           C
ATOM   2778 1HA  GLY A 190      13.365  41.153  19.475  1.00 24.80           H
ATOM   2779 2HA  GLY A 190      12.204  40.029  19.713  1.00 24.80           H
ATOM   2780  C   GLY A 190      12.503  40.478  17.691  1.00 24.78           C
ATOM   2781  O   GLY A 190      11.477  40.135  17.117  1.00 22.08           O
ATOM   2782  N   ARG A 191      13.686  40.618  17.088  1.00 14.41           N
ATOM   2783  H   ARG A 191      14.443  40.954  17.649  1.00 14.41           H
ATOM   2784  CA  ARG A 191      13.982  40.325  15.676  1.00 19.98           C
ATOM   2785  HA  ARG A 191      13.588  41.084  15.158  1.00 19.98           H
ATOM   2786  C   ARG A 191      13.344  39.016  15.201  1.00 20.00           C
ATOM   2787  O   ARG A 191      13.493  37.982  15.846  1.00 18.58           O
ATOM   2788  CB  ARG A 191      15.509  40.197  15.520  1.00 19.77           C
ATOM   2789 1HB  ARG A 191      15.868  39.707  16.315  1.00 19.77           H
ATOM   2790 2HB  ARG A 191      15.699  39.671  14.691  1.00 19.77           H
ATOM   2791  CG  ARG A 191      16.244  41.535  15.414  1.00 16.61           C
ATOM   2792 1HG  ARG A 191      16.024  41.964  14.538  1.00 16.61           H
ATOM   2793 2HG  ARG A 191      15.951  42.132  16.161  1.00 16.61           H
ATOM   2794  CD  ARG A 191      17.763  41.307  15.506  1.00 15.30           C
ATOM   2795 1HD  ARG A 191      18.016  41.103  16.452  1.00 15.30           H
ATOM   2796 2HD  ARG A 191      18.024  40.541  14.918  1.00 15.30           H
ATOM   2797  NE  ARG A 191      18.537  42.484  15.079  1.00 14.08           N
ATOM   2798  HE  ARG A 191      18.034  43.206  14.603  1.00 14.08           H
ATOM   2799  CZ  ARG A 191      19.836  42.682  15.263  1.00 13.39           C
ATOM   2800  NH1 ARG A 191      20.570  41.831  15.932  1.00 12.83           N
ATOM   2801 1HH1 ARG A 191      20.154  41.008  16.319  1.00 12.83           H
ATOM   2802 2HH1 ARG A 191      21.547  42.003  16.057  1.00 12.83           H
ATOM   2803  NH2 ARG A 191      20.423  43.736  14.764  1.00 13.19           N
ATOM   2804 1HH2 ARG A 191      19.893  44.402  14.238  1.00 13.19           H
ATOM   2805 2HH2 ARG A 191      21.402  43.878  14.907  1.00 13.19           H
ATOM   2806  N   ALA A 192      12.729  39.055  14.014  1.00 17.97           N
ATOM   2807  H   ALA A 192      12.557  39.948  13.598  1.00 17.97           H
ATOM   2808  CA  ALA A 192      12.298  37.865  13.298  1.00 22.34           C
ATOM   2809  HA  ALA A 192      11.706  37.335  13.906  1.00 22.34           H
ATOM   2810  C   ALA A 192      13.517  37.003  12.936  1.00 22.50           C
ATOM   2811  O   ALA A 192      14.241  37.300  11.983  1.00 21.32           O
ATOM   2812  CB  ALA A 192      11.500  38.300  12.069  1.00 20.99           C
ATOM   2813 1HB  ALA A 192      10.713  38.859  12.332  1.00 20.99           H
ATOM   2814 2HB  ALA A 192      11.159  37.507  11.564  1.00 20.99           H
ATOM   2815 3HB  ALA A 192      12.067  38.840  11.447  1.00 20.99           H
ATOM   2816  N   THR A 193      13.773  35.957  13.702  1.00 19.30           N
ATOM   2817  H   THR A 193      13.350  35.916  14.607  1.00 19.30           H
ATOM   2818  CA  THR A 193      14.642  34.860  13.293  1.00 21.65           C
ATOM   2819  HA  THR A 193      15.464  35.274  12.902  1.00 21.65           H
ATOM   2820  C   THR A 193      13.894  34.037  12.252  1.00 22.13           C
ATOM   2821  O   THR A 193      12.878  33.420  12.547  1.00 20.86           O
ATOM   2822  CB  THR A 193      15.077  33.990  14.488  1.00 20.07           C
ATOM   2823  HB  THR A 193      14.927  33.030  14.251  1.00 20.07           H
ATOM   2824  OG1 THR A 193      14.291  34.224  15.637  1.00 17.39           O
ATOM   2825  HG1 THR A 193      13.368  34.277  15.387  1.00 17.39           H
ATOM   2826  CG2 THR A 193      16.518  34.290  14.881  1.00 17.08           C
ATOM   2827 1HG2 THR A 193      16.803  33.726  15.656  1.00 17.08           H
ATOM   2828 2HG2 THR A 193      16.626  35.249  15.142  1.00 17.08           H
ATOM   2829 3HG2 THR A 193      17.142  34.106  14.122  1.00 17.08           H
ATOM   2830  N   ALA A 194      14.390  34.075  10.999  1.00 18.19           N
ATOM   2831  H   ALA A 194      15.096  34.747  10.775  1.00 18.19           H
ATOM   2832  CA  ALA A 194      13.927  33.165   9.964  1.00 21.15           C
ATOM   2833  HA  ALA A 194      12.946  33.306   9.831  1.00 21.15           H
ATOM   2834  C   ALA A 194      14.176  31.724  10.431  1.00 22.02           C
ATOM   2835  O   ALA A 194      15.322  31.328  10.640  1.00 20.66           O
ATOM   2836  CB  ALA A 194      14.664  33.488   8.659  1.00 19.77           C
ATOM   2837 1HB  ALA A 194      14.489  34.430   8.372  1.00 19.77           H
ATOM   2838 2HB  ALA A 194      14.368  32.882   7.921  1.00 19.77           H
ATOM   2839 3HB  ALA A 194      15.652  33.379   8.769  1.00 19.77           H
ATOM   2840  N   LEU A 195      13.112  30.971  10.642  1.00 20.04           N
ATOM   2841  H   LEU A 195      12.208  31.397  10.617  1.00 20.04           H
ATOM   2842  CA  LEU A 195      13.208  29.542  10.910  1.00 22.62           C
ATOM   2843  HA  LEU A 195      13.925  29.387  11.590  1.00 22.62           H
ATOM   2844  C   LEU A 195      13.582  28.856   9.592  1.00 22.64           C
ATOM   2845  O   LEU A 195      12.747  28.711   8.698  1.00 21.42           O
ATOM   2846  CB  LEU A 195      11.892  29.023  11.512  1.00 21.05           C
ATOM   2847 1HB  LEU A 195      11.137  29.363  10.951  1.00 21.05           H
ATOM   2848 2HB  LEU A 195      11.908  28.024  11.480  1.00 21.05           H
ATOM   2849  CG  LEU A 195      11.643  29.456  12.970  1.00 18.42           C
ATOM   2850  HG  LEU A 195      11.821  30.439  13.021  1.00 18.42           H
ATOM   2851  CD1 LEU A 195      10.204  29.155  13.374  1.00 16.95           C
ATOM   2852 1HD1 LEU A 195      10.032  29.432  14.319  1.00 16.95           H
ATOM   2853 2HD1 LEU A 195      10.008  28.177  13.300  1.00 16.95           H
ATOM   2854 3HD1 LEU A 195       9.558  29.643  12.788  1.00 16.95           H
ATOM   2855  CD2 LEU A 195      12.569  28.735  13.948  1.00 17.47           C
ATOM   2856 1HD2 LEU A 195      12.395  29.027  14.888  1.00 17.47           H
ATOM   2857 2HD2 LEU A 195      13.528  28.926  13.740  1.00 17.47           H
ATOM   2858 3HD2 LEU A 195      12.436  27.745  13.904  1.00 17.47           H
ATOM   2859  N   LEU A 196      14.854  28.480   9.475  1.00 17.72           N
ATOM   2860  H   LEU A 196      15.516  28.835  10.135  1.00 17.72           H
ATOM   2861  CA  LEU A 196      15.332  27.577   8.434  1.00 20.71           C
ATOM   2862  HA  LEU A 196      14.919  27.849   7.565  1.00 20.71           H
ATOM   2863  C   LEU A 196      14.883  26.158   8.795  1.00 21.17           C
ATOM   2864  O   LEU A 196      15.048  25.739   9.941  1.00 19.72           O
ATOM   2865  CB  LEU A 196      16.872  27.689   8.324  1.00 19.08           C
ATOM   2866 1HB  LEU A 196      17.268  27.482   9.219  1.00 19.08           H
ATOM   2867 2HB  LEU A 196      17.190  27.017   7.655  1.00 19.08           H
ATOM   2868  CG  LEU A 196      17.381  29.071   7.888  1.00 16.28           C
ATOM   2869  HG  LEU A 196      16.929  29.741   8.477  1.00 16.28           H
ATOM   2870  CD1 LEU A 196      18.902  29.150   8.034  1.00 14.97           C
ATOM   2871 1HD1 LEU A 196      19.243  30.047   7.752  1.00 14.97           H
ATOM   2872 2HD1 LEU A 196      19.353  28.459   7.469  1.00 14.97           H
ATOM   2873 3HD1 LEU A 196      19.179  29.000   8.983  1.00 14.97           H
ATOM   2874  CD2 LEU A 196      17.045  29.373   6.425  1.00 15.78           C
ATOM   2875 1HD2 LEU A 196      17.383  30.275   6.159  1.00 15.78           H
ATOM   2876 2HD2 LEU A 196      16.057  29.358   6.274  1.00 15.78           H
ATOM   2877 3HD2 LEU A 196      17.459  28.697   5.815  1.00 15.78           H
ATOM   2878  N   TYR A 197      14.317  25.425   7.841  1.00 21.46           N
ATOM   2879  H   TYR A 197      14.022  25.868   6.994  1.00 21.46           H
ATOM   2880  CA  TYR A 197      14.118  23.992   8.002  1.00 22.50           C
ATOM   2881  HA  TYR A 197      14.313  23.785   8.961  1.00 22.50           H
ATOM   2882  C   TYR A 197      15.114  23.249   7.113  1.00 23.37           C
ATOM   2883  O   TYR A 197      15.327  23.615   5.952  1.00 21.54           O
ATOM   2884  CB  TYR A 197      12.659  23.582   7.753  1.00 21.00           C
ATOM   2885 1HB  TYR A 197      12.523  22.663   8.122  1.00 21.00           H
ATOM   2886 2HB  TYR A 197      12.065  24.226   8.235  1.00 21.00           H
ATOM   2887  CG  TYR A 197      12.236  23.563   6.296  1.00 18.59           C
ATOM   2888  CD1 TYR A 197      11.768  24.739   5.681  1.00 15.99           C
ATOM   2889  HD1 TYR A 197      11.711  25.586   6.210  1.00 15.99           H
ATOM   2890  CD2 TYR A 197      12.318  22.367   5.552  1.00 14.90           C
ATOM   2891  HD2 TYR A 197      12.644  21.529   5.990  1.00 14.90           H
ATOM   2892  CE1 TYR A 197      11.380  24.734   4.328  1.00 14.33           C
ATOM   2893  HE1 TYR A 197      11.041  25.571   3.899  1.00 14.33           H
ATOM   2894  CE2 TYR A 197      11.941  22.348   4.191  1.00 14.26           C
ATOM   2895  HE2 TYR A 197      12.004  21.502   3.662  1.00 14.26           H
ATOM   2896  CZ  TYR A 197      11.472  23.539   3.580  1.00 13.70           C
ATOM   2897  OH  TYR A 197      11.116  23.528   2.281  1.00 14.03           O
ATOM   2898  HH  TYR A 197      11.902  23.525   1.734  1.00 14.03           H
ATOM   2899  N   ARG A 198      15.738  22.218   7.652  1.00 22.26           N
ATOM   2900  H   ARG A 198      15.567  22.009   8.615  1.00 22.26           H
ATOM   2901  CA  ARG A 198      16.660  21.373   6.917  1.00 23.29           C
ATOM   2902  HA  ARG A 198      17.162  21.942   6.265  1.00 23.29           H
ATOM   2903  C   ARG A 198      15.872  20.347   6.114  1.00 24.23           C
ATOM   2904  O   ARG A 198      15.111  19.566   6.683  1.00 22.46           O
ATOM   2905  CB  ARG A 198      17.674  20.766   7.888  1.00 22.17           C
ATOM   2906 1HB  ARG A 198      17.935  21.455   8.564  1.00 22.17           H
ATOM   2907 2HB  ARG A 198      17.258  19.984   8.352  1.00 22.17           H
ATOM   2908  CG  ARG A 198      18.921  20.298   7.148  1.00 19.04           C
ATOM   2909 1HG  ARG A 198      18.701  19.482   6.613  1.00 19.04           H
ATOM   2910 2HG  ARG A 198      19.233  21.024   6.535  1.00 19.04           H
ATOM   2911  CD  ARG A 198      20.028  19.966   8.145  1.00 16.73           C
ATOM   2912 1HD  ARG A 198      20.021  20.626   8.896  1.00 16.73           H
ATOM   2913 2HD  ARG A 198      19.896  19.044   8.509  1.00 16.73           H
ATOM   2914  NE  ARG A 198      21.338  20.018   7.508  1.00 16.53           N
ATOM   2915  HE  ARG A 198      21.357  20.259   6.538  1.00 16.53           H
ATOM   2916  CZ  ARG A 198      22.499  19.780   8.081  1.00 14.10           C
ATOM   2917  NH1 ARG A 198      22.577  19.402   9.330  1.00 13.75           N
ATOM   2918 1HH1 ARG A 198      21.744  19.288   9.871  1.00 13.75           H
ATOM   2919 2HH1 ARG A 198      23.470  19.227   9.745  1.00 13.75           H
ATOM   2920  NH2 ARG A 198      23.598  19.935   7.417  1.00 13.74           N
ATOM   2921 1HH2 ARG A 198      23.568  20.237   6.464  1.00 13.74           H
ATOM   2922 2HH2 ARG A 198      24.478  19.753   7.856  1.00 13.74           H
ATOM   2923  N   CYS A 199      16.035  20.359   4.803  1.00 23.84           N
ATOM   2924  H   CYS A 199      16.625  21.055   4.394  1.00 23.84           H
ATOM   2925  CA  CYS A 199      15.381  19.388   3.935  1.00 25.11           C
ATOM   2926  HA  CYS A 199      14.404  19.383   4.150  1.00 25.11           H
ATOM   2927  C   CYS A 199      15.955  17.992   4.212  1.00 25.78           C
ATOM   2928  O   CYS A 199      17.137  17.729   3.984  1.00 23.85           O
ATOM   2929  CB  CYS A 199      15.553  19.820   2.482  1.00 23.28           C
ATOM   2930 1HB  CYS A 199      15.155  20.735   2.420  1.00 23.28           H
ATOM   2931 2HB  CYS A 199      16.540  19.874   2.328  1.00 23.28           H
ATOM   2932  SG  CYS A 199      14.740  18.629   1.390  1.00 19.79           S
ATOM   2933  HG  CYS A 199      14.542  17.498   2.041  1.00 19.79           H
ATOM   2934  N   CYS A 200      15.109  17.070   4.663  1.00 28.87           N
ATOM   2935  H   CYS A 200      14.156  17.335   4.807  1.00 28.87           H
ATOM   2936  CA  CYS A 200      15.495  15.685   4.962  1.00 30.25           C
ATOM   2937  HA  CYS A 200      16.278  15.780   5.577  1.00 30.25           H
ATOM   2938  C   CYS A 200      15.971  14.878   3.733  1.00 30.30           C
ATOM   2939  O   CYS A 200      16.379  13.736   3.892  1.00 27.89           O
ATOM   2940  CB  CYS A 200      14.312  14.974   5.632  1.00 27.65           C
ATOM   2941 1HB  CYS A 200      13.573  14.992   4.959  1.00 27.65           H
ATOM   2942 2HB  CYS A 200      14.612  14.030   5.773  1.00 27.65           H
ATOM   2943  SG  CYS A 200      13.858  15.797   7.184  1.00 24.85           S
ATOM   2944  HG  CYS A 200      13.748  17.096   6.978  1.00 24.85           H
ATOM   2945  N   PHE A 201      15.878  15.444   2.534  1.00 26.96           N
ATOM   2946  H   PHE A 201      15.560  16.391   2.488  1.00 26.96           H
ATOM   2947  CA  PHE A 201      16.210  14.773   1.278  1.00 29.03           C
ATOM   2948  HA  PHE A 201      16.271  13.800   1.501  1.00 29.03           H
ATOM   2949  C   PHE A 201      17.585  15.179   0.718  1.00 29.07           C
ATOM   2950  O   PHE A 201      18.303  14.319   0.221  1.00 26.78           O
ATOM   2951  CB  PHE A 201      15.083  15.035   0.275  1.00 27.00           C
ATOM   2952 1HB  PHE A 201      14.210  15.000   0.761  1.00 27.00           H
ATOM   2953 2HB  PHE A 201      15.211  15.946  -0.117  1.00 27.00           H
ATOM   2954  CG  PHE A 201      15.029  14.035  -0.864  1.00 24.44           C
ATOM   2955  CD1 PHE A 201      15.658  14.309  -2.092  1.00 21.18           C
ATOM   2956  HD1 PHE A 201      16.148  15.171  -2.221  1.00 21.18           H
ATOM   2957  CD2 PHE A 201      14.350  12.811  -0.684  1.00 21.40           C
ATOM   2958  HD2 PHE A 201      13.909  12.608   0.190  1.00 21.40           H
ATOM   2959  CE1 PHE A 201      15.599  13.374  -3.137  1.00 20.03           C
ATOM   2960  HE1 PHE A 201      16.042  13.574  -4.011  1.00 20.03           H
ATOM   2961  CE2 PHE A 201      14.294  11.875  -1.737  1.00 19.83           C
ATOM   2962  HE2 PHE A 201      13.808  11.010  -1.612  1.00 19.83           H
ATOM   2963  CZ  PHE A 201      14.919  12.156  -2.958  1.00 20.51           C
ATOM   2964  HZ  PHE A 201      14.882  11.490  -3.703  1.00 20.51           H
ATOM   2965  N   CYS A 202      17.967  16.464   0.830  1.00 24.71           N
ATOM   2966  H   CYS A 202      17.346  17.105   1.281  1.00 24.71           H
ATOM   2967  CA  CYS A 202      19.251  16.975   0.323  1.00 29.11           C
ATOM   2968  HA  CYS A 202      19.699  16.176  -0.078  1.00 29.11           H
ATOM   2969  C   CYS A 202      20.197  17.491   1.420  1.00 29.60           C
ATOM   2970  O   CYS A 202      21.363  17.761   1.145  1.00 26.46           O
ATOM   2971  CB  CYS A 202      18.982  18.052  -0.738  1.00 26.49           C
ATOM   2972 1HB  CYS A 202      19.883  18.340  -1.062  1.00 26.49           H
ATOM   2973 2HB  CYS A 202      18.496  17.585  -1.477  1.00 26.49           H
ATOM   2974  SG  CYS A 202      18.022  19.427  -0.030  1.00 22.67           S
ATOM   2975  HG  CYS A 202      18.810  20.472   0.141  1.00 22.67           H
ATOM   2976  N   GLY A 203      19.737  17.610   2.667  1.00 22.74           N
ATOM   2977  H   GLY A 203      18.789  17.346   2.847  1.00 22.74           H
ATOM   2978  CA  GLY A 203      20.540  18.105   3.788  1.00 26.25           C
ATOM   2979 1HA  GLY A 203      20.064  17.843   4.627  1.00 26.25           H
ATOM   2980 2HA  GLY A 203      21.423  17.637   3.745  1.00 26.25           H
ATOM   2981  C   GLY A 203      20.773  19.624   3.792  1.00 27.58           C
ATOM   2982  O   GLY A 203      21.510  20.095   4.655  1.00 24.55           O
ATOM   2983  N   GLU A 204      20.154  20.380   2.874  1.00 22.63           N
ATOM   2984  H   GLU A 204      19.552  19.917   2.224  1.00 22.63           H
ATOM   2985  CA  GLU A 204      20.294  21.835   2.752  1.00 27.42           C
ATOM   2986  HA  GLU A 204      21.183  22.043   3.160  1.00 27.42           H
ATOM   2987  C   GLU A 204      19.203  22.579   3.539  1.00 27.16           C
ATOM   2988  O   GLU A 204      18.079  22.096   3.714  1.00 24.11           O
ATOM   2989  CB  GLU A 204      20.282  22.255   1.272  1.00 25.22           C
ATOM   2990 1HB  GLU A 204      19.451  21.900   0.843  1.00 25.22           H
ATOM   2991 2HB  GLU A 204      20.283  23.254   1.221  1.00 25.22           H
ATOM   2992  CG  GLU A 204      21.508  21.715   0.508  1.00 22.10           C
ATOM   2993 1HG  GLU A 204      22.335  22.073   0.941  1.00 22.10           H
ATOM   2994 2HG  GLU A 204      21.505  20.717   0.567  1.00 22.10           H
ATOM   2995  CD  GLU A 204      21.525  22.114  -0.977  1.00 19.61           C
ATOM   2996  OE1 GLU A 204      22.633  22.065  -1.575  1.00 18.77           O
ATOM   2997  OE2 GLU A 204      20.439  22.427  -1.521  1.00 21.08           O
ATOM   2998  N   ASP A 205      19.561  23.789   4.022  1.00 21.24           N
ATOM   2999  H   ASP A 205      20.494  24.104   3.849  1.00 21.24           H
ATOM   3000  CA  ASP A 205      18.673  24.669   4.782  1.00 23.82           C
ATOM   3001  HA  ASP A 205      18.026  24.078   5.264  1.00 23.82           H
ATOM   3002  C   ASP A 205      17.890  25.579   3.831  1.00 24.95           C
ATOM   3003  O   ASP A 205      18.466  26.340   3.055  1.00 21.79           O
ATOM   3004  CB  ASP A 205      19.485  25.476   5.810  1.00 22.52           C
ATOM   3005 1HB  ASP A 205      20.220  25.952   5.328  1.00 22.52           H
ATOM   3006 2HB  ASP A 205      18.877  26.146   6.237  1.00 22.52           H
ATOM   3007  CG  ASP A 205      20.112  24.616   6.919  1.00 18.56           C
ATOM   3008  OD1 ASP A 205      19.459  23.648   7.378  1.00 16.91           O
ATOM   3009  OD2 ASP A 205      21.251  24.928   7.336  1.00 17.53           O
ATOM   3010  N   HIS A 206      16.564  25.551   3.906  1.00 19.79           N
ATOM   3011  H   HIS A 206      16.146  24.933   4.572  1.00 19.79           H
ATOM   3012  CA  HIS A 206      15.672  26.368   3.075  1.00 22.07           C
ATOM   3013  HA  HIS A 206      16.266  26.853   2.433  1.00 22.07           H
ATOM   3014  C   HIS A 206      14.925  27.422   3.903  1.00 22.28           C
ATOM   3015  O   HIS A 206      14.400  27.109   4.974  1.00 19.62           O
ATOM   3016  CB  HIS A 206      14.714  25.467   2.294  1.00 20.47           C
ATOM   3017 1HB  HIS A 206      14.240  24.866   2.938  1.00 20.47           H
ATOM   3018 2HB  HIS A 206      14.047  26.041   1.820  1.00 20.47           H
ATOM   3019  CG  HIS A 206      15.404  24.604   1.268  1.00 17.37           C
ATOM   3020  ND1 HIS A 206      15.961  25.029   0.086  1.00 15.75           N
ATOM   3021  HD1 HIS A 206      15.960  25.967  -0.261  1.00 15.75           H
ATOM   3022  CD2 HIS A 206      15.618  23.249   1.353  1.00 15.63           C
ATOM   3023  HD2 HIS A 206      15.331  22.650   2.100  1.00 15.63           H
ATOM   3024  CE1 HIS A 206      16.505  23.966  -0.519  1.00 15.05           C
ATOM   3025  HE1 HIS A 206      16.991  23.991  -1.393  1.00 15.05           H
ATOM   3026  NE2 HIS A 206      16.305  22.867   0.212  1.00 15.59           N
ATOM   3027  N   PRO A 207      14.833  28.687   3.423  1.00 19.49           N
ATOM   3028  CA  PRO A 207      14.067  29.729   4.090  1.00 20.37           C
ATOM   3029  HA  PRO A 207      14.254  29.699   5.072  1.00 20.37           H
ATOM   3030  C   PRO A 207      12.558  29.500   3.917  1.00 21.50           C
ATOM   3031  O   PRO A 207      12.074  29.204   2.822  1.00 19.54           O
ATOM   3032  CB  PRO A 207      14.531  31.044   3.466  1.00 18.19           C
ATOM   3033 1HB  PRO A 207      13.784  31.708   3.434  1.00 18.19           H
ATOM   3034 2HB  PRO A 207      15.300  31.431   3.976  1.00 18.19           H
ATOM   3035  CG  PRO A 207      14.959  30.628   2.056  1.00 17.36           C
ATOM   3036 1HG  PRO A 207      14.180  30.643   1.429  1.00 17.36           H
ATOM   3037 2HG  PRO A 207      15.678  31.231   1.710  1.00 17.36           H
ATOM   3038  CD  PRO A 207      15.484  29.203   2.236  1.00 18.61           C
ATOM   3039 1HD  PRO A 207      15.249  28.627   1.453  1.00 18.61           H
ATOM   3040 2HD  PRO A 207      16.475  29.194   2.372  1.00 18.61           H
ATOM   3041  N   GLN A 208      11.802  29.669   5.000  1.00 20.37           N
ATOM   3042  H   GLN A 208      12.259  29.869   5.867  1.00 20.37           H
ATOM   3043  CA  GLN A 208      10.348  29.579   4.995  1.00 22.86           C
ATOM   3044  HA  GLN A 208      10.080  28.757   4.493  1.00 22.86           H
ATOM   3045  C   GLN A 208       9.763  30.795   4.252  1.00 22.76           C
ATOM   3046  O   GLN A 208       9.686  31.886   4.803  1.00 20.96           O
ATOM   3047  CB  GLN A 208       9.864  29.455   6.455  1.00 21.35           C
ATOM   3048 1HB  GLN A 208      10.439  28.786   6.926  1.00 21.35           H
ATOM   3049 2HB  GLN A 208       9.958  30.346   6.899  1.00 21.35           H
ATOM   3050  CG  GLN A 208       8.402  29.006   6.577  1.00 18.85           C
ATOM   3051 1HG  GLN A 208       7.816  29.712   6.179  1.00 18.85           H
ATOM   3052 2HG  GLN A 208       8.286  28.152   6.069  1.00 18.85           H
ATOM   3053  CD  GLN A 208       7.976  28.775   8.037  1.00 16.59           C
ATOM   3054  OE1 GLN A 208       8.581  29.231   8.986  1.00 16.72           O
ATOM   3055  NE2 GLN A 208       6.896  28.065   8.270  1.00 17.02           N
ATOM   3056 1HE2 GLN A 208       6.591  27.912   9.210  1.00 17.02           H
ATOM   3057 2HE2 GLN A 208       6.378  27.677   7.507  1.00 17.02           H
ATOM   3058  N   GLN A 209       9.350  30.632   2.993  1.00 20.32           N
ATOM   3059  H   GLN A 209       9.576  29.782   2.516  1.00 20.32           H
ATOM   3060  CA  GLN A 209       8.578  31.655   2.287  1.00 21.71           C
ATOM   3061  HA  GLN A 209       9.059  32.520   2.433  1.00 21.71           H
ATOM   3062  C   GLN A 209       7.175  31.734   2.895  1.00 21.37           C
ATOM   3063  O   GLN A 209       6.406  30.778   2.842  1.00 20.16           O
ATOM   3064  CB  GLN A 209       8.553  31.419   0.774  1.00 20.43           C
ATOM   3065 1HB  GLN A 209       8.430  30.442   0.603  1.00 20.43           H
ATOM   3066 2HB  GLN A 209       7.786  31.926   0.382  1.00 20.43           H
ATOM   3067  CG  GLN A 209       9.865  31.889   0.107  1.00 18.14           C
ATOM   3068 1HG  GLN A 209      10.025  32.845   0.355  1.00 18.14           H
ATOM   3069 2HG  GLN A 209      10.617  31.325   0.448  1.00 18.14           H
ATOM   3070  CD  GLN A 209       9.845  31.787  -1.420  1.00 16.16           C
ATOM   3071  OE1 GLN A 209       8.980  31.190  -2.032  1.00 16.62           O
ATOM   3072  NE2 GLN A 209      10.809  32.364  -2.094  1.00 17.17           N
ATOM   3073 1HE2 GLN A 209      10.824  32.308  -3.092  1.00 17.17           H
ATOM   3074 2HE2 GLN A 209      11.530  32.860  -1.610  1.00 17.17           H
ATOM   3075  N   GLY A 210       6.874  32.882   3.510  1.00 18.25           N
ATOM   3076  H   GLY A 210       7.591  33.574   3.593  1.00 18.25           H
ATOM   3077  CA  GLY A 210       5.561  33.184   4.067  1.00 20.52           C
ATOM   3078 1HA  GLY A 210       5.358  32.502   4.769  1.00 20.52           H
ATOM   3079 2HA  GLY A 210       5.603  34.091   4.485  1.00 20.52           H
ATOM   3080  C   GLY A 210       4.484  33.156   2.982  1.00 20.43           C
ATOM   3081  O   GLY A 210       4.627  33.784   1.936  1.00 18.99           O
ATOM   3082  N   SER A 211       3.398  32.460   3.263  1.00 17.89           N
ATOM   3083  H   SER A 211       3.411  31.893   4.087  1.00 17.89           H
ATOM   3084  CA  SER A 211       2.182  32.458   2.460  1.00 20.49           C
ATOM   3085  HA  SER A 211       2.437  32.198   1.529  1.00 20.49           H
ATOM   3086  C   SER A 211       1.565  33.863   2.446  1.00 20.22           C
ATOM   3087  O   SER A 211       0.987  34.303   3.434  1.00 19.01           O
ATOM   3088  CB  SER A 211       1.206  31.435   3.048  1.00 18.72           C
ATOM   3089 1HB  SER A 211       1.578  30.509   2.978  1.00 18.72           H
ATOM   3090 2HB  SER A 211       1.007  31.644   4.006  1.00 18.72           H
ATOM   3091  OG  SER A 211      -0.018  31.440   2.363  1.00 16.37           O
ATOM   3092  HG  SER A 211       0.144  31.441   1.420  1.00 16.37           H
ATOM   3093  N   THR A 212       1.707  34.585   1.326  1.00 14.26           N
ATOM   3094  H   THR A 212       2.378  34.284   0.649  1.00 14.26           H
ATOM   3095  CA  THR A 212       0.929  35.793   1.044  1.00 15.85           C
ATOM   3096  HA  THR A 212       0.917  36.308   1.901  1.00 15.85           H
ATOM   3097  C   THR A 212      -0.487  35.390   0.639  1.00 16.28           C
ATOM   3098  O   THR A 212      -0.702  34.763  -0.386  1.00 15.15           O
ATOM   3099  CB  THR A 212       1.583  36.695  -0.013  1.00 14.93           C
ATOM   3100  HB  THR A 212       0.878  36.968  -0.668  1.00 14.93           H
ATOM   3101  OG1 THR A 212       2.563  36.012  -0.765  1.00 13.14           O
ATOM   3102  HG1 THR A 212       3.334  35.857  -0.219  1.00 13.14           H
ATOM   3103  CG2 THR A 212       2.293  37.878   0.645  1.00 12.70           C
ATOM   3104 1HG2 THR A 212       2.720  38.467  -0.041  1.00 12.70           H
ATOM   3105 2HG2 THR A 212       3.009  37.564   1.269  1.00 12.70           H
ATOM   3106 3HG2 THR A 212       1.650  38.435   1.171  1.00 12.70           H
ATOM   3107  N   LEU A 213      -1.444  35.757   1.483  1.00 12.41           N
ATOM   3108  H   LEU A 213      -1.158  36.085   2.383  1.00 12.41           H
ATOM   3109  CA  LEU A 213      -2.879  35.723   1.210  1.00 15.79           C
ATOM   3110  HA  LEU A 213      -3.141  34.770   1.059  1.00 15.79           H
ATOM   3111  C   LEU A 213      -3.180  36.545  -0.052  1.00 15.34           C
ATOM   3112  O   LEU A 213      -3.092  37.769  -0.022  1.00 14.68           O
ATOM   3113  CB  LEU A 213      -3.608  36.341   2.433  1.00 14.65           C
ATOM   3114 1HB  LEU A 213      -3.089  37.138   2.742  1.00 14.65           H
ATOM   3115 2HB  LEU A 213      -4.521  36.629   2.145  1.00 14.65           H
ATOM   3116  CG  LEU A 213      -3.768  35.391   3.626  1.00 12.86           C
ATOM   3117  HG  LEU A 213      -2.981  34.775   3.630  1.00 12.86           H
ATOM   3118  CD1 LEU A 213      -3.821  36.173   4.941  1.00 11.63           C
ATOM   3119 1HD1 LEU A 213      -3.925  35.556   5.721  1.00 11.63           H
ATOM   3120 2HD1 LEU A 213      -4.592  36.810   4.948  1.00 11.63           H
ATOM   3121 3HD1 LEU A 213      -2.983  36.702   5.077  1.00 11.63           H
ATOM   3122  CD2 LEU A 213      -5.058  34.585   3.498  1.00 11.83           C
ATOM   3123 1HD2 LEU A 213      -5.170  33.963   4.273  1.00 11.83           H
ATOM   3124 2HD2 LEU A 213      -5.057  34.037   2.661  1.00 11.83           H
ATOM   3125 3HD2 LEU A 213      -5.856  35.187   3.470  1.00 11.83           H
ATOM   3126  N   TYR A 214      -3.583  35.882  -1.134  1.00 14.21           N
ATOM   3127  H   TYR A 214      -3.400  34.901  -1.196  1.00 14.21           H
ATOM   3128  CA  TYR A 214      -4.283  36.540  -2.231  1.00 15.45           C
ATOM   3129  HA  TYR A 214      -4.056  37.513  -2.181  1.00 15.45           H
ATOM   3130  C   TYR A 214      -5.787  36.378  -2.033  1.00 15.46           C
ATOM   3131  O   TYR A 214      -6.346  35.298  -2.198  1.00 14.14           O
ATOM   3132  CB  TYR A 214      -3.790  36.025  -3.595  1.00 14.59           C
ATOM   3133 1HB  TYR A 214      -3.540  35.061  -3.507  1.00 14.59           H
ATOM   3134 2HB  TYR A 214      -4.528  36.118  -4.263  1.00 14.59           H
ATOM   3135  CG  TYR A 214      -2.582  36.786  -4.110  1.00 13.10           C
ATOM   3136  CD1 TYR A 214      -2.756  37.976  -4.837  1.00 11.52           C
ATOM   3137  HD1 TYR A 214      -3.678  38.314  -5.025  1.00 11.52           H
ATOM   3138  CD2 TYR A 214      -1.283  36.317  -3.843  1.00 10.80           C
ATOM   3139  HD2 TYR A 214      -1.153  35.472  -3.324  1.00 10.80           H
ATOM   3140  CE1 TYR A 214      -1.645  38.691  -5.299  1.00 10.47           C
ATOM   3141  HE1 TYR A 214      -1.779  39.537  -5.815  1.00 10.47           H
ATOM   3142  CE2 TYR A 214      -0.168  37.037  -4.306  1.00 11.49           C
ATOM   3143  HE2 TYR A 214       0.754  36.702  -4.112  1.00 11.49           H
ATOM   3144  CZ  TYR A 214      -0.341  38.230  -5.043  1.00 11.46           C
ATOM   3145  OH  TYR A 214       0.737  38.919  -5.484  1.00 12.22           O
ATOM   3146  HH  TYR A 214       1.477  38.321  -5.588  1.00 12.22           H
ATOM   3147  N   CYS A 215      -6.448  37.494  -1.667  1.00 13.93           N
ATOM   3148  H   CYS A 215      -5.922  38.248  -1.273  1.00 13.93           H
ATOM   3149  CA  CYS A 215      -7.888  37.660  -1.815  1.00 17.21           C
ATOM   3150  HA  CYS A 215      -8.333  36.841  -1.453  1.00 17.21           H
ATOM   3151  C   CYS A 215      -8.189  37.843  -3.312  1.00 17.42           C
ATOM   3152  O   CYS A 215      -7.748  38.824  -3.908  1.00 16.01           O
ATOM   3153  CB  CYS A 215      -8.345  38.897  -1.020  1.00 16.05           C
ATOM   3154 1HB  CYS A 215      -7.801  39.658  -1.374  1.00 16.05           H
ATOM   3155 2HB  CYS A 215      -9.305  39.032  -1.264  1.00 16.05           H
ATOM   3156  SG  CYS A 215      -8.111  38.648   0.767  1.00 13.70           S
ATOM   3157  HG  CYS A 215      -8.054  39.820   1.371  1.00 13.70           H
ATOM   3158  N   VAL A 216      -8.943  36.920  -3.916  1.00 11.47           N
ATOM   3159  H   VAL A 216      -9.139  36.070  -3.427  1.00 11.47           H
ATOM   3160  CA  VAL A 216      -9.498  37.095  -5.264  1.00 16.19           C
ATOM   3161  HA  VAL A 216      -8.956  37.810  -5.706  1.00 16.19           H
ATOM   3162  C   VAL A 216     -10.968  37.524  -5.126  1.00 15.93           C
ATOM   3163  O   VAL A 216     -11.721  36.830  -4.442  1.00 14.68           O
ATOM   3164  CB  VAL A 216      -9.351  35.829  -6.124  1.00 15.09           C
ATOM   3165  HB  VAL A 216      -9.866  35.113  -5.652  1.00 15.09           H
ATOM   3166  CG1 VAL A 216      -9.916  36.027  -7.540  1.00 13.01           C
ATOM   3167 1HG1 VAL A 216      -9.813  35.196  -8.086  1.00 13.01           H
ATOM   3168 2HG1 VAL A 216      -9.441  36.768  -8.015  1.00 13.01           H
ATOM   3169 3HG1 VAL A 216     -10.889  36.256  -7.509  1.00 13.01           H
ATOM   3170  CG2 VAL A 216      -7.870  35.435  -6.273  1.00 12.95           C
ATOM   3171 1HG2 VAL A 216      -7.773  34.612  -6.832  1.00 12.95           H
ATOM   3172 2HG2 VAL A 216      -7.457  35.251  -5.381  1.00 12.95           H
ATOM   3173 3HG2 VAL A 216      -7.347  36.167  -6.710  1.00 12.95           H
ATOM   3174  N   PRO A 217     -11.392  38.653  -5.740  1.00 15.54           N
ATOM   3175  CA  PRO A 217     -12.789  39.045  -5.753  1.00 18.04           C
ATOM   3176  HA  PRO A 217     -13.187  38.896  -4.848  1.00 18.04           H
ATOM   3177  C   PRO A 217     -13.592  38.171  -6.731  1.00 18.53           C
ATOM   3178  O   PRO A 217     -13.143  37.837  -7.822  1.00 16.77           O
ATOM   3179  CB  PRO A 217     -12.796  40.531  -6.122  1.00 16.29           C
ATOM   3180 1HB  PRO A 217     -13.623  40.772  -6.630  1.00 16.29           H
ATOM   3181 2HB  PRO A 217     -12.727  41.105  -5.306  1.00 16.29           H
ATOM   3182  CG  PRO A 217     -11.555  40.674  -6.998  1.00 15.17           C
ATOM   3183 1HG  PRO A 217     -11.782  40.509  -7.958  1.00 15.17           H
ATOM   3184 2HG  PRO A 217     -11.159  41.587  -6.900  1.00 15.17           H
ATOM   3185  CD  PRO A 217     -10.587  39.607  -6.480  1.00 15.24           C
ATOM   3186 1HD  PRO A 217     -10.129  39.137  -7.234  1.00 15.24           H
ATOM   3187 2HD  PRO A 217      -9.902  40.004  -5.869  1.00 15.24           H
ATOM   3188  N   THR A 218     -14.794  37.825  -6.322  1.00 13.01           N
ATOM   3189  H   THR A 218     -15.038  38.052  -5.379  1.00 13.01           H
ATOM   3190  CA  THR A 218     -15.806  37.137  -7.126  1.00 17.31           C
ATOM   3191  HA  THR A 218     -15.367  36.296  -7.442  1.00 17.31           H
ATOM   3192  C   THR A 218     -16.232  37.983  -8.324  1.00 17.93           C
ATOM   3193  O   THR A 218     -16.900  39.004  -8.150  1.00 16.18           O
ATOM   3194  CB  THR A 218     -17.052  36.867  -6.257  1.00 15.60           C
ATOM   3195  HB  THR A 218     -17.851  36.763  -6.849  1.00 15.60           H
ATOM   3196  OG1 THR A 218     -17.301  37.968  -5.415  1.00 13.24           O
ATOM   3197  HG1 THR A 218     -17.357  38.766  -5.941  1.00 13.24           H
ATOM   3198  CG2 THR A 218     -16.883  35.647  -5.366  1.00 12.57           C
ATOM   3199 1HG2 THR A 218     -17.701  35.491  -4.813  1.00 12.57           H
ATOM   3200 2HG2 THR A 218     -16.109  35.762  -4.744  1.00 12.57           H
ATOM   3201 3HG2 THR A 218     -16.720  34.825  -5.911  1.00 12.57           H
ATOM   3202  N   SER A 219     -15.907  37.527  -9.530  1.00 13.73           N
ATOM   3203  H   SER A 219     -15.146  36.883  -9.611  1.00 13.73           H
ATOM   3204  CA  SER A 219     -16.619  37.931 -10.744  1.00 20.14           C
ATOM   3205  HA  SER A 219     -17.501  38.279 -10.426  1.00 20.14           H
ATOM   3206  C   SER A 219     -16.842  36.720 -11.646  1.00 19.68           C
ATOM   3207  O   SER A 219     -15.908  36.023 -12.045  1.00 17.91           O
ATOM   3208  CB  SER A 219     -15.930  39.081 -11.481  1.00 18.52           C
ATOM   3209 1HB  SER A 219     -16.462  39.357 -12.281  1.00 18.52           H
ATOM   3210 2HB  SER A 219     -15.808  39.867 -10.874  1.00 18.52           H
ATOM   3211  OG  SER A 219     -14.652  38.709 -11.940  1.00 15.71           O
ATOM   3212  HG  SER A 219     -14.057  38.625 -11.195  1.00 15.71           H
ATOM   3213  N   THR A 220     -18.111  36.474 -11.921  1.00 13.39           N
ATOM   3214  H   THR A 220     -18.785  36.979 -11.382  1.00 13.39           H
ATOM   3215  CA  THR A 220     -18.647  35.549 -12.922  1.00 20.17           C
ATOM   3216  HA  THR A 220     -18.410  34.627 -12.616  1.00 20.17           H
ATOM   3217  C   THR A 220     -18.041  35.817 -14.300  1.00 20.19           C
ATOM   3218  O   THR A 220     -18.213  36.917 -14.812  1.00 18.23           O
ATOM   3219  CB  THR A 220     -20.161  35.801 -13.024  1.00 17.64           C
ATOM   3220  HB  THR A 220     -20.475  35.539 -13.936  1.00 17.64           H
ATOM   3221  OG1 THR A 220     -20.435  37.180 -12.862  1.00 15.07           O
ATOM   3222  HG1 THR A 220     -19.612  37.667 -12.825  1.00 15.07           H
ATOM   3223  CG2 THR A 220     -20.941  35.058 -11.952  1.00 15.34           C
ATOM   3224 1HG2 THR A 220     -21.922  35.235 -12.035  1.00 15.34           H
ATOM   3225 2HG2 THR A 220     -20.654  35.343 -11.037  1.00 15.34           H
ATOM   3226 3HG2 THR A 220     -20.799  34.071 -12.025  1.00 15.34           H
ATOM   3227  N   ASN A 221     -17.414  34.797 -14.911  1.00 11.25           N
ATOM   3228  H   ASN A 221     -16.863  34.175 -14.355  1.00 11.25           H
ATOM   3229  CA  ASN A 221     -17.500  34.553 -16.352  1.00 18.60           C
ATOM   3230  HA  ASN A 221     -18.473  34.645 -16.566  1.00 18.60           H
ATOM   3231  C   ASN A 221     -17.038  33.126 -16.687  1.00 18.41           C
ATOM   3232  O   ASN A 221     -16.031  32.629 -16.182  1.00 16.23           O
ATOM   3233  CB  ASN A 221     -16.741  35.612 -17.171  1.00 16.96           C
ATOM   3234 1HB  ASN A 221     -16.022  36.010 -16.601  1.00 16.96           H
ATOM   3235 2HB  ASN A 221     -16.330  35.172 -17.969  1.00 16.96           H
ATOM   3236  CG  ASN A 221     -17.648  36.733 -17.653  1.00 13.39           C
ATOM   3237  OD1 ASN A 221     -18.842  36.580 -17.849  1.00 12.10           O
ATOM   3238  ND2 ASN A 221     -17.112  37.907 -17.902  1.00 12.11           N
ATOM   3239 1HD2 ASN A 221     -17.681  38.654 -18.245  1.00 12.11           H
ATOM   3240 2HD2 ASN A 221     -16.135  38.053 -17.748  1.00 12.11           H
ATOM   3241  N   GLN A 222     -17.816  32.476 -17.533  1.00 16.48           N
ATOM   3242  H   GLN A 222     -18.673  32.919 -17.797  1.00 16.48           H
ATOM   3243  CA  GLN A 222     -17.536  31.170 -18.115  1.00 23.01           C
ATOM   3244  HA  GLN A 222     -17.426  30.532 -17.353  1.00 23.01           H
ATOM   3245  C   GLN A 222     -16.251  31.232 -18.957  1.00 21.69           C
ATOM   3246  O   GLN A 222     -16.188  31.994 -19.919  1.00 20.40           O
ATOM   3247  CB  GLN A 222     -18.711  30.790 -19.036  1.00 22.09           C
ATOM   3248 1HB  GLN A 222     -18.908  31.571 -19.629  1.00 22.09           H
ATOM   3249 2HB  GLN A 222     -18.430  30.010 -19.595  1.00 22.09           H
ATOM   3250  CG  GLN A 222     -20.007  30.409 -18.300  1.00 20.02           C
ATOM   3251 1HG  GLN A 222     -19.872  29.527 -17.848  1.00 20.02           H
ATOM   3252 2HG  GLN A 222     -20.204  31.109 -17.613  1.00 20.02           H
ATOM   3253  CD  GLN A 222     -21.212  30.296 -19.238  1.00 18.26           C
ATOM   3254  OE1 GLN A 222     -21.286  30.901 -20.281  1.00 18.01           O
ATOM   3255  NE2 GLN A 222     -22.223  29.528 -18.881  1.00 19.00           N
ATOM   3256 1HE2 GLN A 222     -23.028  29.456 -19.469  1.00 19.00           H
ATOM   3257 2HE2 GLN A 222     -22.184  29.018 -18.022  1.00 19.00           H
ATOM   3258  N   ALA A 223     -15.267  30.386 -18.629  1.00 18.73           N
ATOM   3259  H   ALA A 223     -15.294  29.943 -17.733  1.00 18.73           H
ATOM   3260  CA  ALA A 223     -14.158  30.085 -19.525  1.00 29.42           C
ATOM   3261  HA  ALA A 223     -14.515  30.155 -20.456  1.00 29.42           H
ATOM   3262  C   ALA A 223     -13.675  28.649 -19.288  1.00 28.16           C
ATOM   3263  O   ALA A 223     -13.645  28.149 -18.168  1.00 26.35           O
ATOM   3264  CB  ALA A 223     -13.040  31.123 -19.374  1.00 27.27           C
ATOM   3265 1HB  ALA A 223     -13.385  32.048 -19.534  1.00 27.27           H
ATOM   3266 2HB  ALA A 223     -12.302  30.953 -20.028  1.00 27.27           H
ATOM   3267 3HB  ALA A 223     -12.648  31.096 -18.454  1.00 27.27           H
ATOM   3268  N   GLN A 224     -13.360  28.003 -20.397  1.00 20.29           N
ATOM   3269  H   GLN A 224     -13.331  28.561 -21.226  1.00 20.29           H
ATOM   3270  CA  GLN A 224     -13.050  26.593 -20.581  1.00 27.40           C
ATOM   3271  HA  GLN A 224     -13.894  26.093 -20.389  1.00 27.40           H
ATOM   3272  C   GLN A 224     -11.991  26.051 -19.599  1.00 26.01           C
ATOM   3273  O   GLN A 224     -10.975  26.700 -19.352  1.00 24.42           O
ATOM   3274  CB  GLN A 224     -12.557  26.461 -22.030  1.00 25.85           C
ATOM   3275 1HB  GLN A 224     -11.835  27.136 -22.184  1.00 25.85           H
ATOM   3276 2HB  GLN A 224     -12.186  25.541 -22.158  1.00 25.85           H
ATOM   3277  CG  GLN A 224     -13.685  26.692 -23.062  1.00 23.25           C
ATOM   3278 1HG  GLN A 224     -14.146  25.820 -23.225  1.00 23.25           H
ATOM   3279 2HG  GLN A 224     -14.336  27.346 -22.676  1.00 23.25           H
ATOM   3280  CD  GLN A 224     -13.220  27.236 -24.413  1.00 20.60           C
ATOM   3281  OE1 GLN A 224     -12.160  27.810 -24.562  1.00 21.19           O
ATOM   3282  NE2 GLN A 224     -14.026  27.119 -25.446  1.00 21.26           N
ATOM   3283 1HE2 GLN A 224     -13.761  27.499 -26.332  1.00 21.26           H
ATOM   3284 2HE2 GLN A 224     -14.903  26.650 -25.345  1.00 21.26           H
ATOM   3285  N   ALA A 225     -12.221  24.843 -19.089  1.00 21.15           N
ATOM   3286  H   ALA A 225     -13.101  24.414 -19.294  1.00 21.15           H
ATOM   3287  CA  ALA A 225     -11.286  24.098 -18.254  1.00 30.66           C
ATOM   3288  HA  ALA A 225     -11.075  24.663 -17.456  1.00 30.66           H
ATOM   3289  C   ALA A 225      -9.970  23.832 -19.020  1.00 29.62           C
ATOM   3290  O   ALA A 225      -9.941  23.079 -19.989  1.00 27.93           O
ATOM   3291  CB  ALA A 225     -11.972  22.802 -17.808  1.00 28.89           C
ATOM   3292 1HB  ALA A 225     -12.820  22.997 -17.315  1.00 28.89           H
ATOM   3293 2HB  ALA A 225     -11.379  22.273 -17.202  1.00 28.89           H
ATOM   3294 3HB  ALA A 225     -12.199  22.227 -18.594  1.00 28.89           H
ATOM   3295  N   ALA A 226      -8.885  24.458 -18.560  1.00 24.88           N
ATOM   3296  H   ALA A 226      -9.010  25.232 -17.939  1.00 24.88           H
ATOM   3297  CA  ALA A 226      -7.530  24.071 -18.916  1.00 35.58           C
ATOM   3298  HA  ALA A 226      -7.500  23.947 -19.908  1.00 35.58           H
ATOM   3299  C   ALA A 226      -7.176  22.732 -18.243  1.00 34.52           C
ATOM   3300  O   ALA A 226      -7.652  22.463 -17.140  1.00 33.28           O
ATOM   3301  CB  ALA A 226      -6.573  25.202 -18.511  1.00 32.76           C
ATOM   3302 1HB  ALA A 226      -6.822  26.060 -18.960  1.00 32.76           H
ATOM   3303 2HB  ALA A 226      -5.631  24.984 -18.767  1.00 32.76           H
ATOM   3304 3HB  ALA A 226      -6.596  25.354 -17.523  1.00 32.76           H
ATOM   3305  N   PRO A 227      -6.353  21.873 -18.877  1.00 26.99           N
ATOM   3306  CA  PRO A 227      -5.970  20.601 -18.292  1.00 33.56           C
ATOM   3307  HA  PRO A 227      -6.786  20.095 -18.013  1.00 33.56           H
ATOM   3308  C   PRO A 227      -5.130  20.831 -17.024  1.00 33.79           C
ATOM   3309  O   PRO A 227      -4.182  21.609 -17.043  1.00 32.98           O
ATOM   3310  CB  PRO A 227      -5.200  19.860 -19.394  1.00 30.71           C
ATOM   3311 1HB  PRO A 227      -4.451  19.321 -19.008  1.00 30.71           H
ATOM   3312 2HB  PRO A 227      -5.808  19.261 -19.915  1.00 30.71           H
ATOM   3313  CG  PRO A 227      -4.660  20.982 -20.276  1.00 31.01           C
ATOM   3314 1HG  PRO A 227      -3.767  21.292 -19.949  1.00 31.01           H
ATOM   3315 2HG  PRO A 227      -4.580  20.679 -21.226  1.00 31.01           H
ATOM   3316  CD  PRO A 227      -5.698  22.093 -20.148  1.00 35.82           C
ATOM   3317 1HD  PRO A 227      -5.268  22.996 -20.148  1.00 35.82           H
ATOM   3318 2HD  PRO A 227      -6.375  22.046 -20.883  1.00 35.82           H
ATOM   3319  N   GLU A 228      -5.496  20.152 -15.920  1.00 29.75           N
ATOM   3320  H   GLU A 228      -6.341  19.619 -15.960  1.00 29.75           H
ATOM   3321  CA  GLU A 228      -4.743  20.140 -14.666  1.00 34.47           C
ATOM   3322  HA  GLU A 228      -4.869  21.060 -14.295  1.00 34.47           H
ATOM   3323  C   GLU A 228      -3.251  19.845 -14.930  1.00 33.48           C
ATOM   3324  O   GLU A 228      -2.877  18.759 -15.386  1.00 32.97           O
ATOM   3325  CB  GLU A 228      -5.296  19.069 -13.694  1.00 34.61           C
ATOM   3326 1HB  GLU A 228      -5.583  18.274 -14.229  1.00 34.61           H
ATOM   3327 2HB  GLU A 228      -4.564  18.803 -13.067  1.00 34.61           H
ATOM   3328  CG  GLU A 228      -6.495  19.536 -12.855  1.00 31.34           C
ATOM   3329 1HG  GLU A 228      -6.219  20.333 -12.318  1.00 31.34           H
ATOM   3330 2HG  GLU A 228      -7.239  19.791 -13.473  1.00 31.34           H
ATOM   3331  CD  GLU A 228      -6.992  18.425 -11.894  1.00 29.24           C
ATOM   3332  OE1 GLU A 228      -7.314  18.758 -10.737  1.00 27.36           O
ATOM   3333  OE2 GLU A 228      -7.036  17.258 -12.344  1.00 31.83           O
ATOM   3334  N   GLU A 229      -2.391  20.817 -14.621  1.00 29.50           N
ATOM   3335  H   GLU A 229      -2.754  21.721 -14.395  1.00 29.50           H
ATOM   3336  CA  GLU A 229      -0.946  20.622 -14.598  1.00 36.68           C
ATOM   3337  HA  GLU A 229      -0.712  20.306 -15.517  1.00 36.68           H
ATOM   3338  C   GLU A 229      -0.596  19.561 -13.543  1.00 37.34           C
ATOM   3339  O   GLU A 229      -0.687  19.773 -12.338  1.00 36.39           O
ATOM   3340  CB  GLU A 229      -0.185  21.939 -14.320  1.00 36.07           C
ATOM   3341 1HB  GLU A 229      -0.715  22.479 -13.667  1.00 36.07           H
ATOM   3342 2HB  GLU A 229       0.704  21.713 -13.922  1.00 36.07           H
ATOM   3343  CG  GLU A 229       0.052  22.797 -15.577  1.00 32.19           C
ATOM   3344 1HG  GLU A 229       0.450  22.220 -16.290  1.00 32.19           H
ATOM   3345 2HG  GLU A 229      -0.827  23.156 -15.891  1.00 32.19           H
ATOM   3346  CD  GLU A 229       1.007  23.981 -15.299  1.00 29.51           C
ATOM   3347  OE1 GLU A 229       1.878  24.249 -16.164  1.00 26.54           O
ATOM   3348  OE2 GLU A 229       0.923  24.570 -14.211  1.00 30.12           O
ATOM   3349  N   ARG A 230      -0.171  18.389 -14.012  1.00 40.00           N
ATOM   3350  H   ARG A 230      -0.252  18.209 -14.992  1.00 40.00           H
ATOM   3351  CA  ARG A 230       0.409  17.353 -13.155  1.00 46.03           C
ATOM   3352  HA  ARG A 230      -0.301  17.085 -12.504  1.00 46.03           H
ATOM   3353  C   ARG A 230       1.627  17.933 -12.417  1.00 45.78           C
ATOM   3354  O   ARG A 230       2.410  18.649 -13.034  1.00 44.79           O
ATOM   3355  CB  ARG A 230       0.812  16.130 -13.991  1.00 45.59           C
ATOM   3356 1HB  ARG A 230       1.395  16.434 -14.745  1.00 45.59           H
ATOM   3357 2HB  ARG A 230       1.322  15.497 -13.409  1.00 45.59           H
ATOM   3358  CG  ARG A 230      -0.398  15.393 -14.574  1.00 41.52           C
ATOM   3359 1HG  ARG A 230      -0.992  15.095 -13.827  1.00 41.52           H
ATOM   3360 2HG  ARG A 230      -0.902  16.014 -15.174  1.00 41.52           H
ATOM   3361  CD  ARG A 230       0.053  14.167 -15.380  1.00 40.10           C
ATOM   3362 1HD  ARG A 230       0.672  14.451 -16.112  1.00 40.10           H
ATOM   3363 2HD  ARG A 230       0.522  13.519 -14.779  1.00 40.10           H
ATOM   3364  NE  ARG A 230      -1.088  13.474 -15.993  1.00 37.84           N
ATOM   3365  HE  ARG A 230      -1.993  13.859 -15.812  1.00 37.84           H
ATOM   3366  CZ  ARG A 230      -1.047  12.398 -16.757  1.00 34.76           C
ATOM   3367  NH1 ARG A 230       0.092  11.798 -17.038  1.00 34.69           N
ATOM   3368 1HH1 ARG A 230       0.950  12.156 -16.670  1.00 34.69           H
ATOM   3369 2HH1 ARG A 230       0.098  10.984 -17.619  1.00 34.69           H
ATOM   3370  NH2 ARG A 230      -2.137  11.895 -17.250  1.00 33.81           N
ATOM   3371 1HH2 ARG A 230      -3.019  12.323 -17.052  1.00 33.81           H
ATOM   3372 2HH2 ARG A 230      -2.095  11.080 -17.828  1.00 33.81           H
ATOM   3373  N   PRO A 231       1.823  17.606 -11.127  1.00 43.09           N
ATOM   3374  CA  PRO A 231       2.963  18.097 -10.363  1.00 46.52           C
ATOM   3375  HA  PRO A 231       2.931  19.095 -10.307  1.00 46.52           H
ATOM   3376  C   PRO A 231       4.275  17.736 -11.079  1.00 46.70           C
ATOM   3377  O   PRO A 231       4.465  16.585 -11.478  1.00 45.73           O
ATOM   3378  CB  PRO A 231       2.838  17.478  -8.965  1.00 44.94           C
ATOM   3379 1HB  PRO A 231       3.732  17.190  -8.622  1.00 44.94           H
ATOM   3380 2HB  PRO A 231       2.427  18.126  -8.324  1.00 44.94           H
ATOM   3381  CG  PRO A 231       1.924  16.270  -9.175  1.00 45.09           C
ATOM   3382 1HG  PRO A 231       2.456  15.458  -9.417  1.00 45.09           H
ATOM   3383 2HG  PRO A 231       1.385  16.083  -8.353  1.00 45.09           H
ATOM   3384  CD  PRO A 231       1.021  16.690 -10.331  1.00 49.01           C
ATOM   3385 1HD  PRO A 231       0.754  15.905 -10.889  1.00 49.01           H
ATOM   3386 2HD  PRO A 231       0.202  17.159 -10.002  1.00 49.01           H
ATOM   3387  N   ARG A 232       5.159  18.730 -11.238  1.00 46.45           N
ATOM   3388  H   ARG A 232       4.917  19.634 -10.886  1.00 46.45           H
ATOM   3389  CA  ARG A 232       6.459  18.572 -11.896  1.00 50.51           C
ATOM   3390  HA  ARG A 232       6.257  18.270 -12.828  1.00 50.51           H
ATOM   3391  C   ARG A 232       7.286  17.503 -11.176  1.00 50.38           C
ATOM   3392  O   ARG A 232       7.312  17.461  -9.947  1.00 48.63           O
ATOM   3393  CB  ARG A 232       7.216  19.907 -11.964  1.00 48.78           C
ATOM   3394 1HB  ARG A 232       7.236  20.312 -11.050  1.00 48.78           H
ATOM   3395 2HB  ARG A 232       8.151  19.730 -12.271  1.00 48.78           H
ATOM   3396  CG  ARG A 232       6.557  20.904 -12.932  1.00 43.02           C
ATOM   3397 1HG  ARG A 232       6.477  20.480 -13.834  1.00 43.02           H
ATOM   3398 2HG  ARG A 232       5.646  21.138 -12.591  1.00 43.02           H
ATOM   3399  CD  ARG A 232       7.398  22.190 -13.051  1.00 40.09           C
ATOM   3400 1HD  ARG A 232       7.496  22.615 -12.151  1.00 40.09           H
ATOM   3401 2HD  ARG A 232       8.302  21.971 -13.417  1.00 40.09           H
ATOM   3402  NE  ARG A 232       6.761  23.173 -13.957  1.00 36.60           N
ATOM   3403  HE  ARG A 232       5.863  22.928 -14.322  1.00 36.60           H
ATOM   3404  CZ  ARG A 232       7.252  24.333 -14.332  1.00 33.19           C
ATOM   3405  NH1 ARG A 232       8.413  24.758 -13.924  1.00 31.41           N
ATOM   3406 1HH1 ARG A 232       8.962  24.196 -13.305  1.00 31.41           H
ATOM   3407 2HH1 ARG A 232       8.756  25.646 -14.230  1.00 31.41           H
ATOM   3408  NH2 ARG A 232       6.559  25.107 -15.127  1.00 29.46           N
ATOM   3409 1HH2 ARG A 232       5.658  24.816 -15.448  1.00 29.46           H
ATOM   3410 2HH2 ARG A 232       6.930  25.990 -15.414  1.00 29.46           H
ATOM   3411  N   ALA A 233       7.943  16.662 -11.958  1.00 48.84           N
ATOM   3412  H   ALA A 233       7.841  16.764 -12.948  1.00 48.84           H
ATOM   3413  CA  ALA A 233       8.805  15.598 -11.465  1.00 50.79           C
ATOM   3414  HA  ALA A 233       8.249  15.024 -10.864  1.00 50.79           H
ATOM   3415  C   ALA A 233       9.975  16.150 -10.611  1.00 50.52           C
ATOM   3416  O   ALA A 233      10.373  17.309 -10.777  1.00 48.21           O
ATOM   3417  CB  ALA A 233       9.279  14.788 -12.671  1.00 48.33           C
ATOM   3418 1HB  ALA A 233       8.503  14.446 -13.201  1.00 48.33           H
ATOM   3419 2HB  ALA A 233       9.824  14.001 -12.382  1.00 48.33           H
ATOM   3420 3HB  ALA A 233       9.844  15.347 -13.279  1.00 48.33           H
ATOM   3421  N   PRO A 234      10.541  15.351  -9.685  1.00 52.30           N
ATOM   3422  CA  PRO A 234      11.642  15.767  -8.830  1.00 53.53           C
ATOM   3423  HA  PRO A 234      11.350  16.591  -8.345  1.00 53.53           H
ATOM   3424  C   PRO A 234      12.899  16.173  -9.618  1.00 53.32           C
ATOM   3425  O   PRO A 234      13.107  15.774 -10.753  1.00 52.02           O
ATOM   3426  CB  PRO A 234      11.911  14.576  -7.894  1.00 51.47           C
ATOM   3427 1HB  PRO A 234      12.671  14.019  -8.230  1.00 51.47           H
ATOM   3428 2HB  PRO A 234      12.111  14.887  -6.965  1.00 51.47           H
ATOM   3429  CG  PRO A 234      10.618  13.785  -7.924  1.00 50.23           C
ATOM   3430 1HG  PRO A 234      10.793  12.812  -7.774  1.00 50.23           H
ATOM   3431 2HG  PRO A 234       9.980  14.120  -7.231  1.00 50.23           H
ATOM   3432  CD  PRO A 234      10.077  14.030  -9.324  1.00 53.65           C
ATOM   3433 1HD  PRO A 234      10.433  13.360  -9.976  1.00 53.65           H
ATOM   3434 2HD  PRO A 234       9.077  14.011  -9.338  1.00 53.65           H
ATOM   3435  N   TRP A 235      13.802  16.904  -8.964  1.00 48.33           N
ATOM   3436  H   TRP A 235      13.630  17.073  -7.993  1.00 48.33           H
ATOM   3437  CA  TRP A 235      15.034  17.489  -9.538  1.00 47.03           C
ATOM   3438  HA  TRP A 235      14.712  18.122 -10.242  1.00 47.03           H
ATOM   3439  C   TRP A 235      15.972  16.495 -10.263  1.00 46.77           C
ATOM   3440  O   TRP A 235      16.764  16.910 -11.104  1.00 43.95           O
ATOM   3441  CB  TRP A 235      15.779  18.183  -8.402  1.00 44.97           C
ATOM   3442 1HB  TRP A 235      16.623  18.575  -8.769  1.00 44.97           H
ATOM   3443 2HB  TRP A 235      15.200  18.915  -8.043  1.00 44.97           H
ATOM   3444  CG  TRP A 235      16.150  17.288  -7.255  1.00 41.37           C
ATOM   3445  CD1 TRP A 235      15.407  17.075  -6.149  1.00 37.95           C
ATOM   3446  HD1 TRP A 235      14.532  17.517  -5.951  1.00 37.95           H
ATOM   3447  CD2 TRP A 235      17.342  16.462  -7.103  1.00 39.11           C
ATOM   3448  NE1 TRP A 235      16.033  16.159  -5.334  1.00 34.23           N
ATOM   3449  HE1 TRP A 235      15.666  15.833  -4.463  1.00 34.23           H
ATOM   3450  CE2 TRP A 235      17.233  15.750  -5.876  1.00 37.33           C
ATOM   3451  CE3 TRP A 235      18.497  16.246  -7.882  1.00 38.91           C
ATOM   3452  HE3 TRP A 235      18.609  16.733  -8.748  1.00 38.91           H
ATOM   3453  CZ2 TRP A 235      18.225  14.847  -5.438  1.00 37.17           C
ATOM   3454  HZ2 TRP A 235      18.122  14.355  -4.574  1.00 37.17           H
ATOM   3455  CZ3 TRP A 235      19.495  15.351  -7.451  1.00 37.85           C
ATOM   3456  HZ3 TRP A 235      20.309  15.212  -8.015  1.00 37.85           H
ATOM   3457  CH2 TRP A 235      19.364  14.654  -6.246  1.00 37.96           C
ATOM   3458  HH2 TRP A 235      20.079  14.018  -5.957  1.00 37.96           H
ATOM   3459  N   TRP A 236      15.883  15.208  -9.985  1.00 50.68           N
ATOM   3460  H   TRP A 236      15.238  14.921  -9.277  1.00 50.68           H
ATOM   3461  CA  TRP A 236      16.680  14.173 -10.660  1.00 50.50           C
ATOM   3462  HA  TRP A 236      17.579  14.594 -10.784  1.00 50.50           H
ATOM   3463  C   TRP A 236      16.176  13.816 -12.071  1.00 49.72           C
ATOM   3464  O   TRP A 236      16.869  13.119 -12.800  1.00 46.15           O
ATOM   3465  CB  TRP A 236      16.798  12.941  -9.761  1.00 48.76           C
ATOM   3466 1HB  TRP A 236      17.174  12.194 -10.309  1.00 48.76           H
ATOM   3467 2HB  TRP A 236      17.430  13.160  -9.018  1.00 48.76           H
ATOM   3468  CG  TRP A 236      15.535  12.433  -9.130  1.00 45.96           C
ATOM   3469  CD1 TRP A 236      15.193  12.588  -7.837  1.00 42.71           C
ATOM   3470  HD1 TRP A 236      15.743  13.065  -7.151  1.00 42.71           H
ATOM   3471  CD2 TRP A 236      14.444  11.664  -9.736  1.00 44.22           C
ATOM   3472  NE1 TRP A 236      13.980  11.996  -7.599  1.00 39.36           N
ATOM   3473  HE1 TRP A 236      13.527  11.984  -6.708  1.00 39.36           H
ATOM   3474  CE2 TRP A 236      13.463  11.422  -8.732  1.00 42.71           C
ATOM   3475  CE3 TRP A 236      14.193  11.165 -11.026  1.00 43.15           C
ATOM   3476  HE3 TRP A 236      14.872  11.300 -11.748  1.00 43.15           H
ATOM   3477  CZ2 TRP A 236      12.267  10.734  -9.006  1.00 41.75           C
ATOM   3478  HZ2 TRP A 236      11.593  10.574  -8.285  1.00 41.75           H
ATOM   3479  CZ3 TRP A 236      12.997  10.477 -11.315  1.00 41.25           C
ATOM   3480  HZ3 TRP A 236      12.833  10.131 -12.239  1.00 41.25           H
ATOM   3481  CH2 TRP A 236      12.040  10.277 -10.316  1.00 41.61           C
ATOM   3482  HH2 TRP A 236      11.186   9.805 -10.535  1.00 41.61           H
ATOM   3483  N   ASP A 237      15.022  14.317 -12.476  1.00 49.43           N
ATOM   3484  H   ASP A 237      14.522  14.906 -11.841  1.00 49.43           H
ATOM   3485  CA  ASP A 237      14.423  14.069 -13.792  1.00 50.59           C
ATOM   3486  HA  ASP A 237      14.617  13.108 -13.991  1.00 50.59           H
ATOM   3487  C   ASP A 237      15.077  14.899 -14.925  1.00 49.64           C
ATOM   3488  O   ASP A 237      14.786  14.698 -16.102  1.00 46.44           O
ATOM   3489  CB  ASP A 237      12.902  14.321 -13.700  1.00 47.78           C
ATOM   3490 1HB  ASP A 237      12.666  14.439 -12.735  1.00 47.78           H
ATOM   3491 2HB  ASP A 237      12.698  15.163 -14.199  1.00 47.78           H
ATOM   3492  CG  ASP A 237      12.008  13.206 -14.271  1.00 43.25           C
ATOM   3493  OD1 ASP A 237      12.510  12.107 -14.591  1.00 40.66           O
ATOM   3494  OD2 ASP A 237      10.779  13.437 -14.323  1.00 40.02           O
ATOM   3495  N   THR A 238      15.973  15.831 -14.581  1.00 48.23           N
ATOM   3496  H   THR A 238      16.230  15.902 -13.617  1.00 48.23           H
ATOM   3497  CA  THR A 238      16.605  16.760 -15.536  1.00 48.87           C
ATOM   3498  HA  THR A 238      15.960  16.743 -16.300  1.00 48.87           H
ATOM   3499  C   THR A 238      17.968  16.295 -16.081  1.00 49.68           C
ATOM   3500  O   THR A 238      18.580  16.984 -16.892  1.00 45.08           O
ATOM   3501  CB  THR A 238      16.712  18.176 -14.953  1.00 44.49           C
ATOM   3502  HB  THR A 238      17.268  18.735 -15.569  1.00 44.49           H
ATOM   3503  OG1 THR A 238      17.390  18.172 -13.724  1.00 39.47           O
ATOM   3504  HG1 THR A 238      16.754  18.171 -13.009  1.00 39.47           H
ATOM   3505  CG2 THR A 238      15.342  18.793 -14.714  1.00 38.74           C
ATOM   3506 1HG2 THR A 238      15.425  19.714 -14.334  1.00 38.74           H
ATOM   3507 2HG2 THR A 238      14.808  18.243 -14.072  1.00 38.74           H
ATOM   3508 3HG2 THR A 238      14.824  18.858 -15.567  1.00 38.74           H
ATOM   3509  N   SER A 239      18.458  15.124 -15.675  1.00 53.08           N
ATOM   3510  H   SER A 239      17.932  14.591 -15.013  1.00 53.08           H
ATOM   3511  CA  SER A 239      19.737  14.579 -16.156  1.00 54.77           C
ATOM   3512  HA  SER A 239      20.356  15.361 -16.229  1.00 54.77           H
ATOM   3513  C   SER A 239      19.587  13.934 -17.540  1.00 56.90           C
ATOM   3514  O   SER A 239      18.632  13.200 -17.782  1.00 51.88           O
ATOM   3515  CB  SER A 239      20.304  13.589 -15.151  1.00 48.82           C
ATOM   3516 1HB  SER A 239      19.647  12.859 -14.964  1.00 48.82           H
ATOM   3517 2HB  SER A 239      21.157  13.192 -15.489  1.00 48.82           H
ATOM   3518  OG  SER A 239      20.586  14.237 -13.927  1.00 42.54           O
ATOM   3519  HG  SER A 239      20.650  15.181 -14.073  1.00 42.54           H
ATOM   3520  N   SER A 240      20.558  14.115 -18.424  1.00 59.86           N
ATOM   3521  H   SER A 240      21.368  14.623 -18.133  1.00 59.86           H
ATOM   3522  CA  SER A 240      20.518  13.611 -19.817  1.00 64.04           C
ATOM   3523  HA  SER A 240      19.675  14.008 -20.179  1.00 64.04           H
ATOM   3524  C   SER A 240      20.380  12.079 -19.966  1.00 65.97           C
ATOM   3525  O   SER A 240      20.132  11.583 -21.060  1.00 59.59           O
ATOM   3526  CB  SER A 240      21.776  14.093 -20.563  1.00 58.07           C
ATOM   3527 1HB  SER A 240      21.773  13.773 -21.511  1.00 58.07           H
ATOM   3528 2HB  SER A 240      21.839  15.091 -20.548  1.00 58.07           H
ATOM   3529  OG  SER A 240      22.947  13.584 -19.947  1.00 49.55           O
ATOM   3530  HG  SER A 240      22.791  13.469 -19.010  1.00 49.55           H
ATOM   3531  N   GLY A 241      20.506  11.323 -18.862  1.00 67.20           N
ATOM   3532  H   GLY A 241      20.779  11.781 -18.016  1.00 67.20           H
ATOM   3533  CA  GLY A 241      20.272   9.874 -18.805  1.00 72.36           C
ATOM   3534 1HA  GLY A 241      20.363   9.525 -19.738  1.00 72.36           H
ATOM   3535 2HA  GLY A 241      20.991   9.483 -18.231  1.00 72.36           H
ATOM   3536  C   GLY A 241      18.904   9.460 -18.246  1.00 75.32           C
ATOM   3537  O   GLY A 241      18.578   8.273 -18.279  1.00 72.14           O
ATOM   3538  N   ALA A 242      18.087  10.388 -17.735  1.00 74.78           N
ATOM   3539  H   ALA A 242      18.328  11.350 -17.861  1.00 74.78           H
ATOM   3540  CA  ALA A 242      16.861  10.074 -17.003  1.00 79.00           C
ATOM   3541  HA  ALA A 242      17.130   9.411 -16.305  1.00 79.00           H
ATOM   3542  C   ALA A 242      15.782   9.390 -17.863  1.00 81.43           C
ATOM   3543  O   ALA A 242      15.022   8.565 -17.360  1.00 78.71           O
ATOM   3544  CB  ALA A 242      16.337  11.372 -16.388  1.00 73.44           C
ATOM   3545 1HB  ALA A 242      17.040  11.814 -15.830  1.00 73.44           H
ATOM   3546 2HB  ALA A 242      15.545  11.197 -15.803  1.00 73.44           H
ATOM   3547 3HB  ALA A 242      16.058  12.018 -17.098  1.00 73.44           H
ATOM   3548  N   LEU A 243      15.751   9.687 -19.165  1.00 76.91           N
ATOM   3549  H   LEU A 243      16.439  10.321 -19.516  1.00 76.91           H
ATOM   3550  CA  LEU A 243      14.775   9.144 -20.110  1.00 80.79           C
ATOM   3551  HA  LEU A 243      13.968   8.970 -19.546  1.00 80.79           H
ATOM   3552  C   LEU A 243      15.175   7.790 -20.724  1.00 83.37           C
ATOM   3553  O   LEU A 243      14.422   7.251 -21.526  1.00 81.09           O
ATOM   3554  CB  LEU A 243      14.496  10.191 -21.207  1.00 76.61           C
ATOM   3555 1HB  LEU A 243      15.365  10.429 -21.641  1.00 76.61           H
ATOM   3556 2HB  LEU A 243      13.886   9.779 -21.884  1.00 76.61           H
ATOM   3557  CG  LEU A 243      13.843  11.489 -20.701  1.00 67.29           C
ATOM   3558  HG  LEU A 243      14.410  11.857 -19.964  1.00 67.29           H
ATOM   3559  CD1 LEU A 243      13.745  12.480 -21.854  1.00 63.34           C
ATOM   3560 1HD1 LEU A 243      13.323  13.336 -21.556  1.00 63.34           H
ATOM   3561 2HD1 LEU A 243      13.192  12.109 -22.600  1.00 63.34           H
ATOM   3562 3HD1 LEU A 243      14.650  12.694 -22.220  1.00 63.34           H
ATOM   3563  CD2 LEU A 243      12.434  11.242 -20.151  1.00 65.22           C
ATOM   3564 1HD2 LEU A 243      12.022  12.093 -19.826  1.00 65.22           H
ATOM   3565 2HD2 LEU A 243      12.456  10.599 -19.385  1.00 65.22           H
ATOM   3566 3HD2 LEU A 243      11.836  10.860 -20.856  1.00 65.22           H
ATOM   3567  N   ARG A 244      16.335   7.245 -20.354  1.00 82.63           N
ATOM   3568  H   ARG A 244      16.901   7.705 -19.670  1.00 82.63           H
ATOM   3569  CA  ARG A 244      16.790   5.978 -20.939  1.00 84.31           C
ATOM   3570  HA  ARG A 244      16.733   6.106 -21.929  1.00 84.31           H
ATOM   3571  C   ARG A 244      15.876   4.832 -20.509  1.00 87.05           C
ATOM   3572  O   ARG A 244      15.592   4.707 -19.317  1.00 87.72           O
ATOM   3573  CB  ARG A 244      18.240   5.677 -20.557  1.00 80.50           C
ATOM   3574 1HB  ARG A 244      18.336   5.737 -19.563  1.00 80.50           H
ATOM   3575 2HB  ARG A 244      18.473   4.753 -20.859  1.00 80.50           H
ATOM   3576  CG  ARG A 244      19.194   6.677 -21.216  1.00 73.38           C
ATOM   3577 1HG  ARG A 244      19.077   6.646 -22.209  1.00 73.38           H
ATOM   3578 2HG  ARG A 244      18.993   7.599 -20.885  1.00 73.38           H
ATOM   3579  CD  ARG A 244      20.638   6.302 -20.855  1.00 69.32           C
ATOM   3580 1HD  ARG A 244      20.745   6.276 -19.861  1.00 69.32           H
ATOM   3581 2HD  ARG A 244      20.863   5.406 -21.238  1.00 69.32           H
ATOM   3582  NE  ARG A 244      21.600   7.262 -21.379  1.00 57.79           N
ATOM   3583  HE  ARG A 244      21.239   8.071 -21.843  1.00 57.79           H
ATOM   3584  CZ  ARG A 244      22.920   7.145 -21.288  1.00 49.99           C
ATOM   3585  NH1 ARG A 244      23.466   6.110 -20.706  1.00 46.84           N
ATOM   3586 1HH1 ARG A 244      22.888   5.391 -20.321  1.00 46.84           H
ATOM   3587 2HH1 ARG A 244      24.462   6.038 -20.646  1.00 46.84           H
ATOM   3588  NH2 ARG A 244      23.702   8.068 -21.771  1.00 44.21           N
ATOM   3589 1HH2 ARG A 244      23.310   8.874 -22.215  1.00 44.21           H
ATOM   3590 2HH2 ARG A 244      24.695   7.971 -21.698  1.00 44.21           H
ATOM   3591  N   PRO A 245      15.427   3.982 -21.442  1.00 85.02           N
ATOM   3592  CA  PRO A 245      14.615   2.829 -21.114  1.00 87.88           C
ATOM   3593  HA  PRO A 245      13.863   3.103 -20.514  1.00 87.88           H
ATOM   3594  C   PRO A 245      15.453   1.794 -20.351  1.00 88.99           C
ATOM   3595  O   PRO A 245      16.603   1.509 -20.697  1.00 87.25           O
ATOM   3596  CB  PRO A 245      14.095   2.300 -22.450  1.00 84.80           C
ATOM   3597 1HB  PRO A 245      13.998   1.305 -22.428  1.00 84.80           H
ATOM   3598 2HB  PRO A 245      13.216   2.716 -22.683  1.00 84.80           H
ATOM   3599  CG  PRO A 245      15.171   2.717 -23.441  1.00 84.20           C
ATOM   3600 1HG  PRO A 245      15.908   2.042 -23.475  1.00 84.20           H
ATOM   3601 2HG  PRO A 245      14.787   2.839 -24.356  1.00 84.20           H
ATOM   3602  CD  PRO A 245      15.670   4.039 -22.879  1.00 88.85           C
ATOM   3603 1HD  PRO A 245      16.649   4.156 -23.048  1.00 88.85           H
ATOM   3604 2HD  PRO A 245      15.169   4.810 -23.273  1.00 88.85           H
ATOM   3605  N   VAL A 246      14.859   1.221 -19.295  1.00 91.23           N
ATOM   3606  H   VAL A 246      13.926   1.500 -19.069  1.00 91.23           H
ATOM   3607  CA  VAL A 246      15.501   0.210 -18.454  1.00 92.13           C
ATOM   3608  HA  VAL A 246      16.312  -0.045 -18.981  1.00 92.13           H
ATOM   3609  C   VAL A 246      14.618  -1.015 -18.283  1.00 92.44           C
ATOM   3610  O   VAL A 246      13.396  -0.918 -18.249  1.00 90.64           O
ATOM   3611  CB  VAL A 246      15.944   0.764 -17.081  1.00 89.92           C
ATOM   3612  HB  VAL A 246      16.292  -0.016 -16.561  1.00 89.92           H
ATOM   3613  CG1 VAL A 246      17.051   1.804 -17.228  1.00 85.02           C
ATOM   3614 1HG1 VAL A 246      17.332   2.157 -16.336  1.00 85.02           H
ATOM   3615 2HG1 VAL A 246      16.744   2.578 -17.782  1.00 85.02           H
ATOM   3616 3HG1 VAL A 246      17.857   1.410 -17.670  1.00 85.02           H
ATOM   3617  CG2 VAL A 246      14.791   1.373 -16.291  1.00 86.05           C
ATOM   3618 1HG2 VAL A 246      15.106   1.723 -15.409  1.00 86.05           H
ATOM   3619 2HG2 VAL A 246      14.079   0.694 -16.116  1.00 86.05           H
ATOM   3620 3HG2 VAL A 246      14.375   2.132 -16.792  1.00 86.05           H
ATOM   3621  N   ALA A 247      15.253  -2.184 -18.129  1.00 91.84           N
ATOM   3622  H   ALA A 247      16.248  -2.194 -18.225  1.00 91.84           H
ATOM   3623  CA  ALA A 247      14.580  -3.444 -17.829  1.00 92.18           C
ATOM   3624  HA  ALA A 247      13.632  -3.227 -17.597  1.00 92.18           H
ATOM   3625  C   ALA A 247      15.226  -4.124 -16.617  1.00 92.91           C
ATOM   3626  O   ALA A 247      16.351  -3.815 -16.233  1.00 91.73           O
ATOM   3627  CB  ALA A 247      14.612  -4.333 -19.071  1.00 90.19           C
ATOM   3628 1HB  ALA A 247      14.187  -3.874 -19.851  1.00 90.19           H
ATOM   3629 2HB  ALA A 247      14.120  -5.189 -18.912  1.00 90.19           H
ATOM   3630 3HB  ALA A 247      15.552  -4.562 -19.324  1.00 90.19           H
ATOM   3631  N   LEU A 248      14.508  -5.080 -16.012  1.00 91.54           N
ATOM   3632  H   LEU A 248      13.567  -5.235 -16.314  1.00 91.54           H
ATOM   3633  CA  LEU A 248      15.039  -5.903 -14.933  1.00 91.78           C
ATOM   3634  HA  LEU A 248      15.397  -5.266 -14.250  1.00 91.78           H
ATOM   3635  C   LEU A 248      16.171  -6.798 -15.456  1.00 91.79           C
ATOM   3636  O   LEU A 248      16.047  -7.413 -16.505  1.00 90.33           O
ATOM   3637  CB  LEU A 248      13.916  -6.759 -14.327  1.00 90.49           C
ATOM   3638 1HB  LEU A 248      13.487  -7.280 -15.065  1.00 90.49           H
ATOM   3639 2HB  LEU A 248      14.325  -7.390 -13.668  1.00 90.49           H
ATOM   3640  CG  LEU A 248      12.821  -5.951 -13.607  1.00 91.95           C
ATOM   3641  HG  LEU A 248      12.510  -5.238 -14.236  1.00 91.95           H
ATOM   3642  CD1 LEU A 248      11.667  -6.880 -13.219  1.00 89.15           C
ATOM   3643 1HD1 LEU A 248      10.943  -6.375 -12.749  1.00 89.15           H
ATOM   3644 2HD1 LEU A 248      11.982  -7.606 -12.608  1.00 89.15           H
ATOM   3645 3HD1 LEU A 248      11.266  -7.311 -14.028  1.00 89.15           H
ATOM   3646  CD2 LEU A 248      13.348  -5.285 -12.330  1.00 90.87           C
ATOM   3647 1HD2 LEU A 248      12.627  -4.764 -11.873  1.00 90.87           H
ATOM   3648 2HD2 LEU A 248      14.097  -4.656 -12.537  1.00 90.87           H
ATOM   3649 3HD2 LEU A 248      13.690  -5.968 -11.684  1.00 90.87           H
ATOM   3650  N   LYS A 249      17.249  -6.909 -14.679  1.00 91.31           N
ATOM   3651  H   LYS A 249      17.299  -6.355 -13.848  1.00 91.31           H
ATOM   3652  CA  LYS A 249      18.368  -7.811 -14.991  1.00 91.55           C
ATOM   3653  HA  LYS A 249      18.598  -7.673 -15.954  1.00 91.55           H
ATOM   3654  C   LYS A 249      17.976  -9.284 -14.837  1.00 91.09           C
ATOM   3655  O   LYS A 249      18.385 -10.117 -15.635  1.00 87.50           O
ATOM   3656  CB  LYS A 249      19.551  -7.436 -14.086  1.00 90.86           C
ATOM   3657 1HB  LYS A 249      19.745  -6.463 -14.207  1.00 90.86           H
ATOM   3658 2HB  LYS A 249      19.289  -7.608 -13.136  1.00 90.86           H
ATOM   3659  CG  LYS A 249      20.832  -8.225 -14.385  1.00 88.11           C
ATOM   3660 1HG  LYS A 249      20.677  -9.199 -14.219  1.00 88.11           H
ATOM   3661 2HG  LYS A 249      21.101  -8.087 -15.338  1.00 88.11           H
ATOM   3662  CD  LYS A 249      21.934  -7.703 -13.449  1.00 85.61           C
ATOM   3663 1HD  LYS A 249      22.120  -6.748 -13.678  1.00 85.61           H
ATOM   3664 2HD  LYS A 249      21.605  -7.762 -12.506  1.00 85.61           H
ATOM   3665  CE  LYS A 249      23.242  -8.476 -13.543  1.00 78.43           C
ATOM   3666 1HE  LYS A 249      23.079  -9.447 -13.368  1.00 78.43           H
ATOM   3667 2HE  LYS A 249      23.642  -8.363 -14.453  1.00 78.43           H
ATOM   3668  NZ  LYS A 249      24.195  -7.961 -12.534  1.00 69.78           N
ATOM   3669 1HZ  LYS A 249      25.064  -8.455 -12.577  1.00 69.78           H
ATOM   3670 2HZ  LYS A 249      23.828  -8.064 -11.609  1.00 69.78           H
ATOM   3671 3HZ  LYS A 249      24.385  -6.991 -12.683  1.00 69.78           H
ATOM   3672  N   SER A 250      17.165  -9.593 -13.818  1.00 91.68           N
ATOM   3673  H   SER A 250      16.896  -8.852 -13.202  1.00 91.68           H
ATOM   3674  CA  SER A 250      16.643 -10.927 -13.535  1.00 92.11           C
ATOM   3675  HA  SER A 250      16.913 -11.513 -14.299  1.00 92.11           H
ATOM   3676  C   SER A 250      15.107 -10.894 -13.471  1.00 92.43           C
ATOM   3677  O   SER A 250      14.540 -10.970 -12.372  1.00 90.76           O
ATOM   3678  CB  SER A 250      17.273 -11.461 -12.229  1.00 90.33           C
ATOM   3679 1HB  SER A 250      16.855 -12.328 -11.957  1.00 90.33           H
ATOM   3680 2HB  SER A 250      18.260 -11.584 -12.330  1.00 90.33           H
ATOM   3681  OG  SER A 250      17.072 -10.551 -11.173  1.00 81.05           O
ATOM   3682  HG  SER A 250      17.026  -9.661 -11.523  1.00 81.05           H
ATOM   3683  N   PRO A 251      14.413 -10.757 -14.616  1.00 92.47           N
ATOM   3684  CA  PRO A 251      12.972 -10.503 -14.628  1.00 91.76           C
ATOM   3685  HA  PRO A 251      12.781  -9.698 -14.067  1.00 91.76           H
ATOM   3686  C   PRO A 251      12.181 -11.628 -13.980  1.00 92.62           C
ATOM   3687  O   PRO A 251      11.304 -11.340 -13.177  1.00 91.24           O
ATOM   3688  CB  PRO A 251      12.598 -10.287 -16.099  1.00 89.18           C
ATOM   3689 1HB  PRO A 251      11.707 -10.692 -16.303  1.00 89.18           H
ATOM   3690 2HB  PRO A 251      12.581  -9.313 -16.323  1.00 89.18           H
ATOM   3691  CG  PRO A 251      13.708 -11.001 -16.870  1.00 87.27           C
ATOM   3692 1HG  PRO A 251      13.501 -11.973 -16.984  1.00 87.27           H
ATOM   3693 2HG  PRO A 251      13.851 -10.583 -17.767  1.00 87.27           H
ATOM   3694  CD  PRO A 251      14.924 -10.798 -15.968  1.00 90.91           C
ATOM   3695 1HD  PRO A 251      15.572 -11.555 -16.054  1.00 90.91           H
ATOM   3696 2HD  PRO A 251      15.389  -9.936 -16.172  1.00 90.91           H
ATOM   3697  N   GLN A 252      12.508 -12.908 -14.215  1.00 93.05           N
ATOM   3698  H   GLN A 252      13.309 -13.098 -14.782  1.00 93.05           H
ATOM   3699  CA  GLN A 252      11.751 -14.035 -13.683  1.00 92.37           C
ATOM   3700  HA  GLN A 252      10.827 -13.936 -14.052  1.00 92.37           H
ATOM   3701  C   GLN A 252      11.643 -13.987 -12.150  1.00 93.30           C
ATOM   3702  O   GLN A 252      10.547 -13.904 -11.611  1.00 92.87           O
ATOM   3703  CB  GLN A 252      12.390 -15.348 -14.170  1.00 90.35           C
ATOM   3704 1HB  GLN A 252      12.515 -15.296 -15.161  1.00 90.35           H
ATOM   3705 2HB  GLN A 252      13.280 -15.456 -13.726  1.00 90.35           H
ATOM   3706  CG  GLN A 252      11.523 -16.579 -13.845  1.00 78.06           C
ATOM   3707 1HG  GLN A 252      12.029 -17.403 -14.100  1.00 78.06           H
ATOM   3708 2HG  GLN A 252      11.340 -16.590 -12.862  1.00 78.06           H
ATOM   3709  CD  GLN A 252      10.182 -16.585 -14.588  1.00 71.33           C
ATOM   3710  OE1 GLN A 252      10.019 -15.949 -15.620  1.00 64.82           O
ATOM   3711  NE2 GLN A 252       9.200 -17.289 -14.100  1.00 59.76           N
ATOM   3712 1HE2 GLN A 252       8.317 -17.308 -14.569  1.00 59.76           H
ATOM   3713 2HE2 GLN A 252       9.329 -17.810 -13.257  1.00 59.76           H
ATOM   3714  N   VAL A 253      12.765 -13.934 -11.445  1.00 94.33           N
ATOM   3715  H   VAL A 253      13.628 -13.877 -11.947  1.00 94.33           H
ATOM   3716  CA  VAL A 253      12.827 -13.953  -9.971  1.00 95.02           C
ATOM   3717  HA  VAL A 253      12.316 -14.765  -9.690  1.00 95.02           H
ATOM   3718  C   VAL A 253      12.147 -12.734  -9.363  1.00 96.00           C
ATOM   3719  O   VAL A 253      11.391 -12.837  -8.399  1.00 95.35           O
ATOM   3720  CB  VAL A 253      14.297 -14.034  -9.506  1.00 94.13           C
ATOM   3721  HB  VAL A 253      14.744 -13.214  -9.864  1.00 94.13           H
ATOM   3722  CG1 VAL A 253      14.428 -14.043  -7.980  1.00 87.96           C
ATOM   3723 1HG1 VAL A 253      15.387 -14.096  -7.703  1.00 87.96           H
ATOM   3724 2HG1 VAL A 253      13.950 -14.827  -7.584  1.00 87.96           H
ATOM   3725 3HG1 VAL A 253      14.038 -13.212  -7.582  1.00 87.96           H
ATOM   3726  CG2 VAL A 253      14.989 -15.292 -10.049  1.00 88.30           C
ATOM   3727 1HG2 VAL A 253      15.940 -15.338  -9.744  1.00 88.30           H
ATOM   3728 2HG2 VAL A 253      14.986 -15.299 -11.049  1.00 88.30           H
ATOM   3729 3HG2 VAL A 253      14.525 -16.120  -9.734  1.00 88.30           H
ATOM   3730  N   VAL A 254      12.385 -11.551  -9.937  1.00 95.58           N
ATOM   3731  H   VAL A 254      12.959 -11.522 -10.755  1.00 95.58           H
ATOM   3732  CA  VAL A 254      11.840 -10.294  -9.418  1.00 96.32           C
ATOM   3733  HA  VAL A 254      12.004 -10.321  -8.432  1.00 96.32           H
ATOM   3734  C   VAL A 254      10.331 -10.206  -9.652  1.00 96.74           C
ATOM   3735  O   VAL A 254       9.596  -9.790  -8.751  1.00 96.36           O
ATOM   3736  CB  VAL A 254      12.577  -9.087 -10.029  1.00 96.12           C
ATOM   3737  HB  VAL A 254      12.460  -9.159 -11.020  1.00 96.12           H
ATOM   3738  CG1 VAL A 254      12.004  -7.755  -9.538  1.00 93.92           C
ATOM   3739 1HG1 VAL A 254      12.493  -6.983  -9.944  1.00 93.92           H
ATOM   3740 2HG1 VAL A 254      12.078  -7.678  -8.544  1.00 93.92           H
ATOM   3741 3HG1 VAL A 254      11.038  -7.669  -9.782  1.00 93.92           H
ATOM   3742  CG2 VAL A 254      14.061  -9.104  -9.652  1.00 93.80           C
ATOM   3743 1HG2 VAL A 254      14.540  -8.321 -10.048  1.00 93.80           H
ATOM   3744 2HG2 VAL A 254      14.505  -9.936  -9.983  1.00 93.80           H
ATOM   3745 3HG2 VAL A 254      14.179  -9.067  -8.660  1.00 93.80           H
ATOM   3746  N   CYS A 255       9.849 -10.626 -10.815  1.00 95.42           N
ATOM   3747  H   CYS A 255      10.491 -10.961 -11.505  1.00 95.42           H
ATOM   3748  CA  CYS A 255       8.422 -10.621 -11.132  1.00 95.41           C
ATOM   3749  HA  CYS A 255       8.098  -9.711 -10.873  1.00 95.41           H
ATOM   3750  C   CYS A 255       7.646 -11.667 -10.310  1.00 95.36           C
ATOM   3751  O   CYS A 255       6.532 -11.392  -9.879  1.00 95.31           O
ATOM   3752  CB  CYS A 255       8.223 -10.841 -12.632  1.00 94.93           C
ATOM   3753 1HB  CYS A 255       8.667 -11.714 -12.832  1.00 94.93           H
ATOM   3754 2HB  CYS A 255       7.235 -10.933 -12.756  1.00 94.93           H
ATOM   3755  SG  CYS A 255       8.919  -9.471 -13.598  1.00 93.04           S
ATOM   3756  HG  CYS A 255       9.088  -9.856 -14.849  1.00 93.04           H
ATOM   3757  N   GLU A 256       8.233 -12.834 -10.030  1.00 94.91           N
ATOM   3758  H   GLU A 256       9.106 -13.043 -10.470  1.00 94.91           H
ATOM   3759  CA  GLU A 256       7.664 -13.822  -9.112  1.00 95.07           C
ATOM   3760  HA  GLU A 256       6.751 -14.013  -9.473  1.00 95.07           H
ATOM   3761  C   GLU A 256       7.547 -13.266  -7.688  1.00 95.46           C
ATOM   3762  O   GLU A 256       6.479 -13.338  -7.083  1.00 95.85           O
ATOM   3763  CB  GLU A 256       8.519 -15.093  -9.101  1.00 94.57           C
ATOM   3764 1HB  GLU A 256       9.483 -14.829  -9.065  1.00 94.57           H
ATOM   3765 2HB  GLU A 256       8.289 -15.626  -8.287  1.00 94.57           H
ATOM   3766  CG  GLU A 256       8.287 -15.966 -10.350  1.00 84.48           C
ATOM   3767 1HG  GLU A 256       7.352 -16.320 -10.320  1.00 84.48           H
ATOM   3768 2HG  GLU A 256       8.401 -15.394 -11.162  1.00 84.48           H
ATOM   3769  CD  GLU A 256       9.260 -17.159 -10.451  1.00 78.66           C
ATOM   3770  OE1 GLU A 256       9.265 -17.798 -11.525  1.00 69.30           O
ATOM   3771  OE2 GLU A 256      10.010 -17.411  -9.485  1.00 71.29           O
ATOM   3772  N   ALA A 257       8.603 -12.639  -7.175  1.00 96.18           N
ATOM   3773  H   ALA A 257       9.446 -12.606  -7.712  1.00 96.18           H
ATOM   3774  CA  ALA A 257       8.586 -11.999  -5.866  1.00 96.43           C
ATOM   3775  HA  ALA A 257       8.305 -12.704  -5.215  1.00 96.43           H
ATOM   3776  C   ALA A 257       7.548 -10.868  -5.783  1.00 96.93           C
ATOM   3777  O   ALA A 257       6.794 -10.780  -4.812  1.00 96.81           O
ATOM   3778  CB  ALA A 257      10.000 -11.503  -5.552  1.00 96.49           C
ATOM   3779 1HB  ALA A 257      10.663 -12.250  -5.610  1.00 96.49           H
ATOM   3780 2HB  ALA A 257      10.049 -11.120  -4.630  1.00 96.49           H
ATOM   3781 3HB  ALA A 257      10.281 -10.791  -6.196  1.00 96.49           H
ATOM   3782  N   ALA A 258       7.438 -10.038  -6.824  1.00 97.06           N
ATOM   3783  H   ALA A 258       8.078 -10.138  -7.586  1.00 97.06           H
ATOM   3784  CA  ALA A 258       6.422  -8.989  -6.897  1.00 97.05           C
ATOM   3785  HA  ALA A 258       6.504  -8.467  -6.048  1.00 97.05           H
ATOM   3786  C   ALA A 258       4.993  -9.560  -6.951  1.00 97.01           C
ATOM   3787  O   ALA A 258       4.090  -9.025  -6.311  1.00 96.93           O
ATOM   3788  CB  ALA A 258       6.720  -8.102  -8.109  1.00 97.27           C
ATOM   3789 1HB  ALA A 258       7.650  -7.736  -8.065  1.00 97.27           H
ATOM   3790 2HB  ALA A 258       6.087  -7.329  -8.152  1.00 97.27           H
ATOM   3791 3HB  ALA A 258       6.633  -8.618  -8.961  1.00 97.27           H
ATOM   3792  N   SER A 259       4.789 -10.667  -7.653  1.00 97.08           N
ATOM   3793  H   SER A 259       5.560 -11.055  -8.158  1.00 97.08           H
ATOM   3794  CA  SER A 259       3.493 -11.355  -7.730  1.00 96.54           C
ATOM   3795  HA  SER A 259       2.836 -10.645  -7.983  1.00 96.54           H
ATOM   3796  C   SER A 259       3.095 -11.965  -6.378  1.00 96.55           C
ATOM   3797  O   SER A 259       1.950 -11.821  -5.943  1.00 96.25           O
ATOM   3798  CB  SER A 259       3.531 -12.445  -8.799  1.00 95.60           C
ATOM   3799 1HB  SER A 259       4.240 -13.120  -8.596  1.00 95.60           H
ATOM   3800 2HB  SER A 259       2.645 -12.904  -8.873  1.00 95.60           H
ATOM   3801  OG  SER A 259       3.828 -11.869 -10.058  1.00 87.00           O
ATOM   3802  HG  SER A 259       3.895 -12.560 -10.717  1.00 87.00           H
ATOM   3803  N   ALA A 260       4.038 -12.575  -5.664  1.00 96.61           N
ATOM   3804  H   ALA A 260       4.936 -12.712  -6.082  1.00 96.61           H
ATOM   3805  CA  ALA A 260       3.829 -13.052  -4.307  1.00 96.66           C
ATOM   3806  HA  ALA A 260       3.029 -13.652  -4.338  1.00 96.66           H
ATOM   3807  C   ALA A 260       3.503 -11.900  -3.340  1.00 96.70           C
ATOM   3808  O   ALA A 260       2.570 -12.001  -2.542  1.00 96.47           O
ATOM   3809  CB  ALA A 260       5.082 -13.829  -3.873  1.00 96.59           C
ATOM   3810 1HB  ALA A 260       5.281 -14.573  -4.510  1.00 96.59           H
ATOM   3811 2HB  ALA A 260       4.960 -14.227  -2.964  1.00 96.59           H
ATOM   3812 3HB  ALA A 260       5.882 -13.230  -3.841  1.00 96.59           H
ATOM   3813  N   GLY A 261       4.202 -10.768  -3.469  1.00 97.59           N
ATOM   3814  H   GLY A 261       4.962 -10.757  -4.119  1.00 97.59           H
ATOM   3815  CA  GLY A 261       3.923  -9.547  -2.718  1.00 97.66           C
ATOM   3816 1HA  GLY A 261       4.011  -9.764  -1.746  1.00 97.66           H
ATOM   3817 2HA  GLY A 261       4.615  -8.871  -2.973  1.00 97.66           H
ATOM   3818  C   GLY A 261       2.526  -8.983  -2.995  1.00 97.79           C
ATOM   3819  O   GLY A 261       1.817  -8.623  -2.060  1.00 97.24           O
ATOM   3820  N   LEU A 262       2.070  -8.982  -4.253  1.00 97.59           N
ATOM   3821  H   LEU A 262       2.679  -9.292  -4.983  1.00 97.59           H
ATOM   3822  CA  LEU A 262       0.719  -8.546  -4.605  1.00 97.36           C
ATOM   3823  HA  LEU A 262       0.617  -7.635  -4.205  1.00 97.36           H
ATOM   3824  C   LEU A 262      -0.352  -9.443  -3.985  1.00 97.05           C
ATOM   3825  O   LEU A 262      -1.323  -8.949  -3.406  1.00 96.68           O
ATOM   3826  CB  LEU A 262       0.581  -8.486  -6.136  1.00 97.18           C
ATOM   3827 1HB  LEU A 262       1.307  -7.898  -6.492  1.00 97.18           H
ATOM   3828 2HB  LEU A 262       0.694  -9.412  -6.496  1.00 97.18           H
ATOM   3829  CG  LEU A 262      -0.781  -7.933  -6.623  1.00 96.60           C
ATOM   3830  HG  LEU A 262      -1.501  -8.503  -6.228  1.00 96.60           H
ATOM   3831  CD1 LEU A 262      -1.007  -6.487  -6.173  1.00 94.79           C
ATOM   3832 1HD1 LEU A 262      -1.890  -6.145  -6.495  1.00 94.79           H
ATOM   3833 2HD1 LEU A 262      -0.294  -5.884  -6.532  1.00 94.79           H
ATOM   3834 3HD1 LEU A 262      -0.995  -6.416  -5.176  1.00 94.79           H
ATOM   3835  CD2 LEU A 262      -0.850  -7.981  -8.145  1.00 94.53           C
ATOM   3836 1HD2 LEU A 262      -1.725  -7.627  -8.475  1.00 94.53           H
ATOM   3837 2HD2 LEU A 262      -0.752  -8.919  -8.479  1.00 94.53           H
ATOM   3838 3HD2 LEU A 262      -0.122  -7.432  -8.554  1.00 94.53           H
ATOM   3839  N   LEU A 263      -0.165 -10.760  -4.025  1.00 96.57           N
ATOM   3840  H   LEU A 263       0.636 -11.109  -4.511  1.00 96.57           H
ATOM   3841  CA  LEU A 263      -1.066 -11.723  -3.398  1.00 95.95           C
ATOM   3842  HA  LEU A 263      -1.976 -11.554  -3.777  1.00 95.95           H
ATOM   3843  C   LEU A 263      -1.159 -11.508  -1.887  1.00 95.82           C
ATOM   3844  O   LEU A 263      -2.256 -11.447  -1.325  1.00 95.50           O
ATOM   3845  CB  LEU A 263      -0.575 -13.143  -3.740  1.00 95.21           C
ATOM   3846 1HB  LEU A 263      -0.479 -13.217  -4.733  1.00 95.21           H
ATOM   3847 2HB  LEU A 263       0.315 -13.286  -3.307  1.00 95.21           H
ATOM   3848  CG  LEU A 263      -1.534 -14.245  -3.259  1.00 87.21           C
ATOM   3849  HG  LEU A 263      -1.735 -14.086  -2.292  1.00 87.21           H
ATOM   3850  CD1 LEU A 263      -2.828 -14.220  -4.059  1.00 83.06           C
ATOM   3851 1HD1 LEU A 263      -3.455 -14.935  -3.749  1.00 83.06           H
ATOM   3852 2HD1 LEU A 263      -2.651 -14.367  -5.032  1.00 83.06           H
ATOM   3853 3HD1 LEU A 263      -3.293 -13.340  -3.961  1.00 83.06           H
ATOM   3854  CD2 LEU A 263      -0.893 -15.613  -3.446  1.00 82.98           C
ATOM   3855 1HD2 LEU A 263      -1.505 -16.341  -3.137  1.00 82.98           H
ATOM   3856 2HD2 LEU A 263      -0.043 -15.685  -2.924  1.00 82.98           H
ATOM   3857 3HD2 LEU A 263      -0.678 -15.780  -4.408  1.00 82.98           H
ATOM   3858  N   LYS A 264      -0.011 -11.334  -1.216  1.00 96.66           N
ATOM   3859  H   LYS A 264       0.845 -11.406  -1.728  1.00 96.66           H
ATOM   3860  CA  LYS A 264       0.071 -11.045   0.221  1.00 96.48           C
ATOM   3861  HA  LYS A 264      -0.435 -11.758   0.706  1.00 96.48           H
ATOM   3862  C   LYS A 264      -0.609  -9.722   0.579  1.00 96.58           C
ATOM   3863  O   LYS A 264      -1.363  -9.664   1.554  1.00 96.20           O
ATOM   3864  CB  LYS A 264       1.555 -11.061   0.608  1.00 95.81           C
ATOM   3865 1HB  LYS A 264       1.948 -11.931   0.309  1.00 95.81           H
ATOM   3866 2HB  LYS A 264       2.011 -10.309   0.133  1.00 95.81           H
ATOM   3867  CG  LYS A 264       1.818 -10.908   2.108  1.00 89.42           C
ATOM   3868 1HG  LYS A 264       1.445 -10.039   2.433  1.00 89.42           H
ATOM   3869 2HG  LYS A 264       1.392 -11.662   2.608  1.00 89.42           H
ATOM   3870  CD  LYS A 264       3.329 -10.935   2.320  1.00 89.82           C
ATOM   3871 1HD  LYS A 264       3.656 -11.860   2.126  1.00 89.82           H
ATOM   3872 2HD  LYS A 264       3.746 -10.292   1.678  1.00 89.82           H
ATOM   3873  CE  LYS A 264       3.769 -10.556   3.736  1.00 81.96           C
ATOM   3874 1HE  LYS A 264       3.264  -9.752   4.050  1.00 81.96           H
ATOM   3875 2HE  LYS A 264       3.606 -11.318   4.363  1.00 81.96           H
ATOM   3876  NZ  LYS A 264       5.217 -10.241   3.731  1.00 78.41           N
ATOM   3877 1HZ  LYS A 264       5.532  -9.989   4.646  1.00 78.41           H
ATOM   3878 2HZ  LYS A 264       5.415  -9.477   3.117  1.00 78.41           H
ATOM   3879 3HZ  LYS A 264       5.754 -11.028   3.427  1.00 78.41           H
ATOM   3880  N   THR A 265      -0.426  -8.701  -0.249  1.00 97.07           N
ATOM   3881  H   THR A 265       0.205  -8.832  -1.014  1.00 97.07           H
ATOM   3882  CA  THR A 265      -1.083  -7.390  -0.124  1.00 96.98           C
ATOM   3883  HA  THR A 265      -0.818  -7.040   0.774  1.00 96.98           H
ATOM   3884  C   THR A 265      -2.599  -7.521  -0.170  1.00 96.88           C
ATOM   3885  O   THR A 265      -3.288  -7.016   0.715  1.00 96.26           O
ATOM   3886  CB  THR A 265      -0.606  -6.452  -1.246  1.00 96.85           C
ATOM   3887  HB  THR A 265      -0.756  -6.907  -2.124  1.00 96.85           H
ATOM   3888  OG1 THR A 265       0.770  -6.220  -1.140  1.00 93.48           O
ATOM   3889  HG1 THR A 265       1.234  -7.057  -1.116  1.00 93.48           H
ATOM   3890  CG2 THR A 265      -1.289  -5.088  -1.206  1.00 93.72           C
ATOM   3891 1HG2 THR A 265      -0.960  -4.501  -1.945  1.00 93.72           H
ATOM   3892 2HG2 THR A 265      -1.108  -4.622  -0.340  1.00 93.72           H
ATOM   3893 3HG2 THR A 265      -2.280  -5.180  -1.305  1.00 93.72           H
ATOM   3894  N   LEU A 266      -3.148  -8.230  -1.158  1.00 97.18           N
ATOM   3895  H   LEU A 266      -2.554  -8.665  -1.835  1.00 97.18           H
ATOM   3896  CA  LEU A 266      -4.594  -8.386  -1.274  1.00 96.98           C
ATOM   3897  HA  LEU A 266      -4.949  -7.463  -1.122  1.00 96.98           H
ATOM   3898  C   LEU A 266      -5.181  -9.289  -0.191  1.00 96.85           C
ATOM   3899  O   LEU A 266      -6.264  -8.993   0.306  1.00 96.15           O
ATOM   3900  CB  LEU A 266      -4.978  -8.874  -2.676  1.00 96.76           C
ATOM   3901 1HB  LEU A 266      -4.434  -9.687  -2.884  1.00 96.76           H
ATOM   3902 2HB  LEU A 266      -5.948  -9.115  -2.668  1.00 96.76           H
ATOM   3903  CG  LEU A 266      -4.747  -7.841  -3.788  1.00 94.45           C
ATOM   3904  HG  LEU A 266      -3.756  -7.765  -3.898  1.00 94.45           H
ATOM   3905  CD1 LEU A 266      -5.462  -8.320  -5.045  1.00 89.71           C
ATOM   3906 1HD1 LEU A 266      -5.337  -7.673  -5.797  1.00 89.71           H
ATOM   3907 2HD1 LEU A 266      -6.444  -8.417  -4.884  1.00 89.71           H
ATOM   3908 3HD1 LEU A 266      -5.110  -9.208  -5.341  1.00 89.71           H
ATOM   3909  CD2 LEU A 266      -5.310  -6.445  -3.475  1.00 89.23           C
ATOM   3910 1HD2 LEU A 266      -5.134  -5.811  -4.228  1.00 89.23           H
ATOM   3911 2HD2 LEU A 266      -4.891  -6.066  -2.650  1.00 89.23           H
ATOM   3912 3HD2 LEU A 266      -6.299  -6.482  -3.328  1.00 89.23           H
ATOM   3913  N   ARG A 267      -4.463 -10.330   0.262  1.00 96.50           N
ATOM   3914  H   ARG A 267      -3.638 -10.593  -0.237  1.00 96.50           H
ATOM   3915  CA  ARG A 267      -4.834 -11.100   1.457  1.00 96.22           C
ATOM   3916  HA  ARG A 267      -5.723 -11.509   1.249  1.00 96.22           H
ATOM   3917  C   ARG A 267      -4.961 -10.186   2.666  1.00 96.36           C
ATOM   3918  O   ARG A 267      -6.004 -10.183   3.307  1.00 95.71           O
ATOM   3919  CB  ARG A 267      -3.824 -12.207   1.737  1.00 95.75           C
ATOM   3920 1HB  ARG A 267      -2.901 -11.841   1.616  1.00 95.75           H
ATOM   3921 2HB  ARG A 267      -3.939 -12.518   2.680  1.00 95.75           H
ATOM   3922  CG  ARG A 267      -4.016 -13.396   0.793  1.00 89.25           C
ATOM   3923 1HG  ARG A 267      -4.936 -13.768   0.917  1.00 89.25           H
ATOM   3924 2HG  ARG A 267      -3.905 -13.086  -0.151  1.00 89.25           H
ATOM   3925  CD  ARG A 267      -2.988 -14.492   1.086  1.00 86.54           C
ATOM   3926 1HD  ARG A 267      -2.065 -14.157   0.895  1.00 86.54           H
ATOM   3927 2HD  ARG A 267      -3.050 -14.773   2.044  1.00 86.54           H
ATOM   3928  NE  ARG A 267      -3.231 -15.668   0.247  1.00 76.83           N
ATOM   3929  HE  ARG A 267      -4.102 -15.689  -0.245  1.00 76.83           H
ATOM   3930  CZ  ARG A 267      -2.436 -16.697   0.067  1.00 72.95           C
ATOM   3931  NH1 ARG A 267      -1.287 -16.801   0.679  1.00 66.97           N
ATOM   3932 1HH1 ARG A 267      -0.989 -16.083   1.308  1.00 66.97           H
ATOM   3933 2HH1 ARG A 267      -0.706 -17.599   0.519  1.00 66.97           H
ATOM   3934  NH2 ARG A 267      -2.796 -17.657  -0.739  1.00 64.65           N
ATOM   3935 1HH2 ARG A 267      -3.673 -17.607  -1.216  1.00 64.65           H
ATOM   3936 2HH2 ARG A 267      -2.195 -18.443  -0.880  1.00 64.65           H
ATOM   3937  N   PHE A 268      -3.958  -9.356   2.936  1.00 96.39           N
ATOM   3938  H   PHE A 268      -3.144  -9.389   2.355  1.00 96.39           H
ATOM   3939  CA  PHE A 268      -3.986  -8.402   4.035  1.00 96.37           C
ATOM   3940  HA  PHE A 268      -4.028  -8.957   4.866  1.00 96.37           H
ATOM   3941  C   PHE A 268      -5.239  -7.520   3.985  1.00 96.62           C
ATOM   3942  O   PHE A 268      -5.967  -7.444   4.973  1.00 96.19           O
ATOM   3943  CB  PHE A 268      -2.703  -7.561   4.032  1.00 96.23           C
ATOM   3944 1HB  PHE A 268      -1.939  -8.146   4.304  1.00 96.23           H
ATOM   3945 2HB  PHE A 268      -2.549  -7.219   3.105  1.00 96.23           H
ATOM   3946  CG  PHE A 268      -2.735  -6.372   4.967  1.00 96.24           C
ATOM   3947  CD1 PHE A 268      -3.106  -5.107   4.485  1.00 94.03           C
ATOM   3948  HD1 PHE A 268      -3.317  -4.986   3.515  1.00 94.03           H
ATOM   3949  CD2 PHE A 268      -2.435  -6.540   6.324  1.00 93.97           C
ATOM   3950  HD2 PHE A 268      -2.170  -7.440   6.670  1.00 93.97           H
ATOM   3951  CE1 PHE A 268      -3.182  -4.008   5.361  1.00 93.75           C
ATOM   3952  HE1 PHE A 268      -3.450  -3.109   5.015  1.00 93.75           H
ATOM   3953  CE2 PHE A 268      -2.506  -5.443   7.199  1.00 93.40           C
ATOM   3954  HE2 PHE A 268      -2.289  -5.564   8.168  1.00 93.40           H
ATOM   3955  CZ  PHE A 268      -2.880  -4.178   6.721  1.00 94.20           C
ATOM   3956  HZ  PHE A 268      -2.931  -3.400   7.347  1.00 94.20           H
ATOM   3957  N   VAL A 269      -5.536  -6.924   2.829  1.00 96.78           N
ATOM   3958  H   VAL A 269      -4.929  -7.069   2.048  1.00 96.78           H
ATOM   3959  CA  VAL A 269      -6.717  -6.062   2.650  1.00 97.05           C
ATOM   3960  HA  VAL A 269      -6.646  -5.360   3.358  1.00 97.05           H
ATOM   3961  C   VAL A 269      -8.020  -6.834   2.881  1.00 97.04           C
ATOM   3962  O   VAL A 269      -8.861  -6.399   3.661  1.00 96.45           O
ATOM   3963  CB  VAL A 269      -6.694  -5.404   1.256  1.00 96.92           C
ATOM   3964  HB  VAL A 269      -6.599  -6.145   0.591  1.00 96.92           H
ATOM   3965  CG1 VAL A 269      -7.978  -4.632   0.962  1.00 94.95           C
ATOM   3966 1HG1 VAL A 269      -7.944  -4.213   0.055  1.00 94.95           H
ATOM   3967 2HG1 VAL A 269      -8.119  -3.903   1.632  1.00 94.95           H
ATOM   3968 3HG1 VAL A 269      -8.774  -5.236   0.992  1.00 94.95           H
ATOM   3969  CG2 VAL A 269      -5.529  -4.410   1.151  1.00 95.05           C
ATOM   3970 1HG2 VAL A 269      -5.507  -3.978   0.249  1.00 95.05           H
ATOM   3971 2HG2 VAL A 269      -4.652  -4.869   1.294  1.00 95.05           H
ATOM   3972 3HG2 VAL A 269      -5.612  -3.686   1.836  1.00 95.05           H
ATOM   3973  N   LYS A 270      -8.180  -8.019   2.272  1.00 96.64           N
ATOM   3974  H   LYS A 270      -7.419  -8.372   1.727  1.00 96.64           H
ATOM   3975  CA  LYS A 270      -9.397  -8.829   2.354  1.00 96.38           C
ATOM   3976  HA  LYS A 270     -10.125  -8.188   2.110  1.00 96.38           H
ATOM   3977  C   LYS A 270      -9.684  -9.357   3.763  1.00 96.05           C
ATOM   3978  O   LYS A 270     -10.843  -9.630   4.068  1.00 94.91           O
ATOM   3979  CB  LYS A 270      -9.314 -10.002   1.366  1.00 95.65           C
ATOM   3980 1HB  LYS A 270      -8.429 -10.454   1.475  1.00 95.65           H
ATOM   3981 2HB  LYS A 270     -10.047 -10.650   1.571  1.00 95.65           H
ATOM   3982  CG  LYS A 270      -9.459  -9.525  -0.093  1.00 93.36           C
ATOM   3983 1HG  LYS A 270     -10.353  -9.090  -0.204  1.00 93.36           H
ATOM   3984 2HG  LYS A 270      -8.738  -8.861  -0.290  1.00 93.36           H
ATOM   3985  CD  LYS A 270      -9.350 -10.668  -1.098  1.00 92.36           C
ATOM   3986 1HD  LYS A 270      -9.281 -10.283  -2.018  1.00 92.36           H
ATOM   3987 2HD  LYS A 270      -8.527 -11.198  -0.896  1.00 92.36           H
ATOM   3988  CE  LYS A 270     -10.575 -11.594  -1.029  1.00 87.24           C
ATOM   3989 1HE  LYS A 270     -10.478 -12.219  -0.255  1.00 87.24           H
ATOM   3990 2HE  LYS A 270     -11.403 -11.045  -0.913  1.00 87.24           H
ATOM   3991  NZ  LYS A 270     -10.734 -12.408  -2.257  1.00 83.47           N
ATOM   3992 1HZ  LYS A 270     -11.535 -13.002  -2.192  1.00 83.47           H
ATOM   3993 2HZ  LYS A 270      -9.933 -12.987  -2.409  1.00 83.47           H
ATOM   3994 3HZ  LYS A 270     -10.849 -11.825  -3.061  1.00 83.47           H
ATOM   3995  N   TYR A 271      -8.668  -9.510   4.610  1.00 94.82           N
ATOM   3996  H   TYR A 271      -7.741  -9.319   4.286  1.00 94.82           H
ATOM   3997  CA  TYR A 271      -8.850  -9.946   5.997  1.00 94.23           C
ATOM   3998  HA  TYR A 271      -9.648 -10.548   5.953  1.00 94.23           H
ATOM   3999  C   TYR A 271      -9.218  -8.816   6.968  1.00 94.66           C
ATOM   4000  O   TYR A 271      -9.543  -9.109   8.118  1.00 93.14           O
ATOM   4001  CB  TYR A 271      -7.618 -10.723   6.471  1.00 92.28           C
ATOM   4002 1HB  TYR A 271      -6.800 -10.244   6.154  1.00 92.28           H
ATOM   4003 2HB  TYR A 271      -7.624 -10.747   7.471  1.00 92.28           H
ATOM   4004  CG  TYR A 271      -7.557 -12.155   5.962  1.00 85.31           C
ATOM   4005  CD1 TYR A 271      -8.566 -13.069   6.317  1.00 79.23           C
ATOM   4006  HD1 TYR A 271      -9.310 -12.781   6.920  1.00 79.23           H
ATOM   4007  CD2 TYR A 271      -6.499 -12.576   5.137  1.00 76.98           C
ATOM   4008  HD2 TYR A 271      -5.772 -11.933   4.896  1.00 76.98           H
ATOM   4009  CE1 TYR A 271      -8.530 -14.395   5.823  1.00 71.21           C
ATOM   4010  HE1 TYR A 271      -9.252 -15.042   6.069  1.00 71.21           H
ATOM   4011  CE2 TYR A 271      -6.455 -13.897   4.647  1.00 71.18           C
ATOM   4012  HE2 TYR A 271      -5.699 -14.190   4.061  1.00 71.18           H
ATOM   4013  CZ  TYR A 271      -7.474 -14.799   4.984  1.00 68.92           C
ATOM   4014  OH  TYR A 271      -7.449 -16.070   4.496  1.00 66.95           O
ATOM   4015  HH  TYR A 271      -7.443 -16.692   5.224  1.00 66.95           H
ATOM   4016  N   LEU A 272      -9.205  -7.551   6.542  1.00 95.19           N
ATOM   4017  H   LEU A 272      -8.909  -7.359   5.606  1.00 95.19           H
ATOM   4018  CA  LEU A 272      -9.609  -6.438   7.398  1.00 95.62           C
ATOM   4019  HA  LEU A 272      -9.171  -6.609   8.280  1.00 95.62           H
ATOM   4020  C   LEU A 272     -11.142  -6.414   7.571  1.00 95.88           C
ATOM   4021  O   LEU A 272     -11.848  -6.170   6.589  1.00 95.17           O
ATOM   4022  CB  LEU A 272      -9.107  -5.104   6.818  1.00 95.79           C
ATOM   4023 1HB  LEU A 272      -9.460  -5.017   5.887  1.00 95.79           H
ATOM   4024 2HB  LEU A 272      -9.470  -4.363   7.383  1.00 95.79           H
ATOM   4025  CG  LEU A 272      -7.575  -4.961   6.765  1.00 95.28           C
ATOM   4026  HG  LEU A 272      -7.213  -5.745   6.260  1.00 95.28           H
ATOM   4027  CD1 LEU A 272      -7.220  -3.642   6.078  1.00 93.34           C
ATOM   4028 1HD1 LEU A 272      -6.229  -3.519   6.028  1.00 93.34           H
ATOM   4029 2HD1 LEU A 272      -7.601  -2.864   6.577  1.00 93.34           H
ATOM   4030 3HD1 LEU A 272      -7.580  -3.615   5.146  1.00 93.34           H
ATOM   4031  CD2 LEU A 272      -6.943  -4.958   8.158  1.00 93.30           C
ATOM   4032 1HD2 LEU A 272      -5.949  -4.864   8.100  1.00 93.30           H
ATOM   4033 2HD2 LEU A 272      -7.144  -5.808   8.644  1.00 93.30           H
ATOM   4034 3HD2 LEU A 272      -7.292  -4.199   8.708  1.00 93.30           H
ATOM   4035  N   PRO A 273     -11.682  -6.580   8.790  1.00 94.90           N
ATOM   4036  CA  PRO A 273     -13.131  -6.568   9.015  1.00 94.62           C
ATOM   4037  HA  PRO A 273     -13.540  -7.295   8.463  1.00 94.62           H
ATOM   4038  C   PRO A 273     -13.796  -5.270   8.549  1.00 95.07           C
ATOM   4039  O   PRO A 273     -14.874  -5.296   7.966  1.00 94.01           O
ATOM   4040  CB  PRO A 273     -13.310  -6.780  10.521  1.00 94.02           C
ATOM   4041 1HB  PRO A 273     -13.368  -5.905  11.001  1.00 94.02           H
ATOM   4042 2HB  PRO A 273     -14.130  -7.319  10.711  1.00 94.02           H
ATOM   4043  CG  PRO A 273     -12.052  -7.542  10.931  1.00 92.56           C
ATOM   4044 1HG  PRO A 273     -11.836  -7.390  11.895  1.00 92.56           H
ATOM   4045 2HG  PRO A 273     -12.153  -8.523  10.763  1.00 92.56           H
ATOM   4046  CD  PRO A 273     -10.984  -6.934  10.024  1.00 94.24           C
ATOM   4047 1HD  PRO A 273     -10.585  -6.113  10.432  1.00 94.24           H
ATOM   4048 2HD  PRO A 273     -10.259  -7.593   9.824  1.00 94.24           H
ATOM   4049  N   CYS A 274     -13.146  -4.133   8.752  1.00 96.06           N
ATOM   4050  H   CYS A 274     -12.267  -4.171   9.228  1.00 96.06           H
ATOM   4051  CA  CYS A 274     -13.638  -2.828   8.321  1.00 96.14           C
ATOM   4052  HA  CYS A 274     -14.584  -2.793   8.642  1.00 96.14           H
ATOM   4053  C   CYS A 274     -13.686  -2.665   6.795  1.00 96.54           C
ATOM   4054  O   CYS A 274     -14.478  -1.865   6.299  1.00 95.72           O
ATOM   4055  CB  CYS A 274     -12.781  -1.734   8.975  1.00 95.21           C
ATOM   4056 1HB  CYS A 274     -13.121  -0.872   8.598  1.00 95.21           H
ATOM   4057 2HB  CYS A 274     -12.995  -1.779   9.951  1.00 95.21           H
ATOM   4058  SG  CYS A 274     -11.010  -1.986   8.641  1.00 93.18           S
ATOM   4059  HG  CYS A 274     -10.351  -2.047   9.783  1.00 93.18           H
ATOM   4060  N   PHE A 275     -12.877  -3.422   6.040  1.00 96.52           N
ATOM   4061  H   PHE A 275     -12.197  -3.989   6.505  1.00 96.52           H
ATOM   4062  CA  PHE A 275     -12.926  -3.470   4.580  1.00 96.92           C
ATOM   4063  HA  PHE A 275     -13.174  -2.553   4.267  1.00 96.92           H
ATOM   4064  C   PHE A 275     -14.012  -4.441   4.086  1.00 97.19           C
ATOM   4065  O   PHE A 275     -14.743  -4.117   3.165  1.00 96.58           O
ATOM   4066  CB  PHE A 275     -11.539  -3.842   4.056  1.00 97.05           C
ATOM   4067 1HB  PHE A 275     -10.879  -3.169   4.391  1.00 97.05           H
ATOM   4068 2HB  PHE A 275     -11.298  -4.748   4.404  1.00 97.05           H
ATOM   4069  CG  PHE A 275     -11.449  -3.879   2.549  1.00 97.50           C
ATOM   4070  CD1 PHE A 275     -11.597  -5.093   1.858  1.00 96.29           C
ATOM   4071  HD1 PHE A 275     -11.774  -5.937   2.363  1.00 96.29           H
ATOM   4072  CD2 PHE A 275     -11.206  -2.692   1.834  1.00 96.21           C
ATOM   4073  HD2 PHE A 275     -11.103  -1.827   2.324  1.00 96.21           H
ATOM   4074  CE1 PHE A 275     -11.496  -5.121   0.457  1.00 96.26           C
ATOM   4075  HE1 PHE A 275     -11.599  -5.985  -0.036  1.00 96.26           H
ATOM   4076  CE2 PHE A 275     -11.108  -2.719   0.435  1.00 96.26           C
ATOM   4077  HE2 PHE A 275     -10.937  -1.874  -0.071  1.00 96.26           H
ATOM   4078  CZ  PHE A 275     -11.250  -3.931  -0.251  1.00 97.07           C
ATOM   4079  HZ  PHE A 275     -11.176  -3.951  -1.248  1.00 97.07           H
ATOM   4080  N   GLN A 276     -14.168  -5.600   4.738  1.00 96.75           N
ATOM   4081  H   GLN A 276     -13.568  -5.785   5.516  1.00 96.75           H
ATOM   4082  CA  GLN A 276     -15.167  -6.617   4.381  1.00 96.48           C
ATOM   4083  HA  GLN A 276     -14.950  -6.830   3.428  1.00 96.48           H
ATOM   4084  C   GLN A 276     -16.619  -6.116   4.467  1.00 96.61           C
ATOM   4085  O   GLN A 276     -17.473  -6.621   3.744  1.00 96.00           O
ATOM   4086  CB  GLN A 276     -15.024  -7.831   5.301  1.00 95.80           C
ATOM   4087 1HB  GLN A 276     -15.021  -7.513   6.249  1.00 95.80           H
ATOM   4088 2HB  GLN A 276     -15.807  -8.435   5.154  1.00 95.80           H
ATOM   4089  CG  GLN A 276     -13.738  -8.627   5.048  1.00 93.63           C
ATOM   4090 1HG  GLN A 276     -13.769  -9.003   4.122  1.00 93.63           H
ATOM   4091 2HG  GLN A 276     -12.955  -8.010   5.132  1.00 93.63           H
ATOM   4092  CD  GLN A 276     -13.557  -9.777   6.033  1.00 92.49           C
ATOM   4093  OE1 GLN A 276     -14.324  -9.995   6.962  1.00 86.80           O
ATOM   4094  NE2 GLN A 276     -12.519 -10.568   5.877  1.00 84.82           N
ATOM   4095 1HE2 GLN A 276     -12.370 -11.328   6.510  1.00 84.82           H
ATOM   4096 2HE2 GLN A 276     -11.878 -10.410   5.126  1.00 84.82           H
ATOM   4097  N   VAL A 277     -16.900  -5.154   5.340  1.00 96.26           N
ATOM   4098  H   VAL A 277     -16.164  -4.823   5.931  1.00 96.26           H
ATOM   4099  CA  VAL A 277     -18.233  -4.549   5.485  1.00 95.92           C
ATOM   4100  HA  VAL A 277     -18.875  -5.315   5.510  1.00 95.92           H
ATOM   4101  C   VAL A 277     -18.613  -3.682   4.275  1.00 96.17           C
ATOM   4102  O   VAL A 277     -19.793  -3.418   4.053  1.00 94.79           O
ATOM   4103  CB  VAL A 277     -18.304  -3.758   6.805  1.00 94.79           C
ATOM   4104  HB  VAL A 277     -17.533  -3.123   6.756  1.00 94.79           H
ATOM   4105  CG1 VAL A 277     -19.590  -2.945   7.000  1.00 86.70           C
ATOM   4106 1HG1 VAL A 277     -19.576  -2.456   7.872  1.00 86.70           H
ATOM   4107 2HG1 VAL A 277     -20.394  -3.539   6.994  1.00 86.70           H
ATOM   4108 3HG1 VAL A 277     -19.701  -2.270   6.271  1.00 86.70           H
ATOM   4109  CG2 VAL A 277     -18.216  -4.708   8.001  1.00 86.47           C
ATOM   4110 1HG2 VAL A 277     -18.261  -4.204   8.863  1.00 86.47           H
ATOM   4111 2HG2 VAL A 277     -17.357  -5.220   7.989  1.00 86.47           H
ATOM   4112 3HG2 VAL A 277     -18.968  -5.368   7.991  1.00 86.47           H
ATOM   4113  N   LEU A 278     -17.646  -3.226   3.484  1.00 96.19           N
ATOM   4114  H   LEU A 278     -16.700  -3.467   3.701  1.00 96.19           H
ATOM   4115  CA  LEU A 278     -17.898  -2.395   2.319  1.00 96.27           C
ATOM   4116  HA  LEU A 278     -18.534  -1.696   2.645  1.00 96.27           H
ATOM   4117  C   LEU A 278     -18.545  -3.214   1.183  1.00 96.63           C
ATOM   4118  O   LEU A 278     -18.158  -4.364   0.955  1.00 96.48           O
ATOM   4119  CB  LEU A 278     -16.597  -1.741   1.826  1.00 96.35           C
ATOM   4120 1HB  LEU A 278     -15.941  -2.468   1.621  1.00 96.35           H
ATOM   4121 2HB  LEU A 278     -16.802  -1.231   0.990  1.00 96.35           H
ATOM   4122  CG  LEU A 278     -15.942  -0.776   2.824  1.00 95.80           C
ATOM   4123  HG  LEU A 278     -15.849  -1.249   3.700  1.00 95.80           H
ATOM   4124  CD1 LEU A 278     -14.579  -0.350   2.295  1.00 94.02           C
ATOM   4125 1HD1 LEU A 278     -14.130   0.281   2.928  1.00 94.02           H
ATOM   4126 2HD1 LEU A 278     -14.665   0.111   1.412  1.00 94.02           H
ATOM   4127 3HD1 LEU A 278     -13.979  -1.141   2.172  1.00 94.02           H
ATOM   4128  CD2 LEU A 278     -16.791   0.478   3.027  1.00 93.56           C
ATOM   4129 1HD2 LEU A 278     -16.359   1.102   3.678  1.00 93.56           H
ATOM   4130 2HD2 LEU A 278     -17.697   0.244   3.380  1.00 93.56           H
ATOM   4131 3HD2 LEU A 278     -16.915   0.970   2.165  1.00 93.56           H
ATOM   4132  N   PRO A 279     -19.476  -2.611   0.409  1.00 96.67           N
ATOM   4133  CA  PRO A 279     -19.940  -3.186  -0.849  1.00 96.86           C
ATOM   4134  HA  PRO A 279     -20.358  -4.075  -0.660  1.00 96.86           H
ATOM   4135  C   PRO A 279     -18.780  -3.447  -1.820  1.00 97.09           C
ATOM   4136  O   PRO A 279     -17.798  -2.707  -1.828  1.00 96.80           O
ATOM   4137  CB  PRO A 279     -20.940  -2.174  -1.418  1.00 96.18           C
ATOM   4138 1HB  PRO A 279     -20.501  -1.576  -2.089  1.00 96.18           H
ATOM   4139 2HB  PRO A 279     -21.716  -2.639  -1.844  1.00 96.18           H
ATOM   4140  CG  PRO A 279     -21.393  -1.377  -0.205  1.00 94.49           C
ATOM   4141 1HG  PRO A 279     -21.672  -0.453  -0.465  1.00 94.49           H
ATOM   4142 2HG  PRO A 279     -22.149  -1.834   0.264  1.00 94.49           H
ATOM   4143  CD  PRO A 279     -20.148  -1.347   0.665  1.00 96.46           C
ATOM   4144 1HD  PRO A 279     -19.547  -0.588   0.414  1.00 96.46           H
ATOM   4145 2HD  PRO A 279     -20.383  -1.280   1.635  1.00 96.46           H
ATOM   4146  N   LEU A 280     -18.897  -4.483  -2.659  1.00 95.97           N
ATOM   4147  H   LEU A 280     -19.760  -4.988  -2.670  1.00 95.97           H
ATOM   4148  CA  LEU A 280     -17.823  -4.920  -3.568  1.00 96.17           C
ATOM   4149  HA  LEU A 280     -17.050  -5.144  -2.974  1.00 96.17           H
ATOM   4150  C   LEU A 280     -17.352  -3.808  -4.525  1.00 96.50           C
ATOM   4151  O   LEU A 280     -16.162  -3.700  -4.802  1.00 96.51           O
ATOM   4152  CB  LEU A 280     -18.303  -6.155  -4.353  1.00 95.49           C
ATOM   4153 1HB  LEU A 280     -18.514  -6.878  -3.695  1.00 95.49           H
ATOM   4154 2HB  LEU A 280     -19.134  -5.903  -4.850  1.00 95.49           H
ATOM   4155  CG  LEU A 280     -17.280  -6.711  -5.371  1.00 93.34           C
ATOM   4156  HG  LEU A 280     -17.025  -5.961  -5.981  1.00 93.34           H
ATOM   4157  CD1 LEU A 280     -16.012  -7.225  -4.694  1.00 90.10           C
ATOM   4158 1HD1 LEU A 280     -15.364  -7.580  -5.368  1.00 90.10           H
ATOM   4159 2HD1 LEU A 280     -16.222  -7.962  -4.052  1.00 90.10           H
ATOM   4160 3HD1 LEU A 280     -15.556  -6.495  -4.185  1.00 90.10           H
ATOM   4161  CD2 LEU A 280     -17.902  -7.863  -6.163  1.00 89.88           C
ATOM   4162 1HD2 LEU A 280     -17.252  -8.234  -6.826  1.00 89.88           H
ATOM   4163 2HD2 LEU A 280     -18.712  -7.557  -6.664  1.00 89.88           H
ATOM   4164 3HD2 LEU A 280     -18.179  -8.607  -5.555  1.00 89.88           H
ATOM   4165  N   ASP A 281     -18.274  -2.986  -5.009  1.00 96.23           N
ATOM   4166  H   ASP A 281     -19.231  -3.160  -4.779  1.00 96.23           H
ATOM   4167  CA  ASP A 281     -17.964  -1.834  -5.865  1.00 96.28           C
ATOM   4168  HA  ASP A 281     -17.459  -2.195  -6.649  1.00 96.28           H
ATOM   4169  C   ASP A 281     -17.058  -0.828  -5.140  1.00 96.85           C
ATOM   4170  O   ASP A 281     -16.058  -0.372  -5.707  1.00 96.64           O
ATOM   4171  CB  ASP A 281     -19.276  -1.176  -6.333  1.00 95.42           C
ATOM   4172 1HB  ASP A 281     -19.056  -0.438  -6.971  1.00 95.42           H
ATOM   4173 2HB  ASP A 281     -19.833  -1.864  -6.798  1.00 95.42           H
ATOM   4174  CG  ASP A 281     -20.091  -0.591  -5.176  1.00 89.28           C
ATOM   4175  OD1 ASP A 281     -20.349  -1.358  -4.218  1.00 81.21           O
ATOM   4176  OD2 ASP A 281     -20.393   0.614  -5.209  1.00 82.27           O
ATOM   4177  N   GLN A 282     -17.327  -0.537  -3.874  1.00 97.01           N
ATOM   4178  H   GLN A 282     -18.129  -0.963  -3.455  1.00 97.01           H
ATOM   4179  CA  GLN A 282     -16.521   0.371  -3.050  1.00 97.27           C
ATOM   4180  HA  GLN A 282     -16.340   1.169  -3.625  1.00 97.27           H
ATOM   4181  C   GLN A 282     -15.173  -0.251  -2.669  1.00 97.66           C
ATOM   4182  O   GLN A 282     -14.155   0.440  -2.660  1.00 97.40           O
ATOM   4183  CB  GLN A 282     -17.315   0.789  -1.805  1.00 97.03           C
ATOM   4184 1HB  GLN A 282     -17.522  -0.031  -1.272  1.00 97.03           H
ATOM   4185 2HB  GLN A 282     -16.747   1.406  -1.260  1.00 97.03           H
ATOM   4186  CG  GLN A 282     -18.637   1.504  -2.139  1.00 95.75           C
ATOM   4187 1HG  GLN A 282     -19.220   0.885  -2.666  1.00 95.75           H
ATOM   4188 2HG  GLN A 282     -19.099   1.753  -1.287  1.00 95.75           H
ATOM   4189  CD  GLN A 282     -18.408   2.769  -2.955  1.00 94.87           C
ATOM   4190  OE1 GLN A 282     -17.788   3.716  -2.495  1.00 88.53           O
ATOM   4191  NE2 GLN A 282     -18.883   2.849  -4.178  1.00 87.52           N
ATOM   4192 1HE2 GLN A 282     -18.735   3.677  -4.719  1.00 87.52           H
ATOM   4193 2HE2 GLN A 282     -19.392   2.082  -4.568  1.00 87.52           H
ATOM   4194  N   GLN A 283     -15.138  -1.567  -2.403  1.00 97.33           N
ATOM   4195  H   GLN A 283     -16.001  -2.065  -2.324  1.00 97.33           H
ATOM   4196  CA  GLN A 283     -13.878  -2.302  -2.224  1.00 97.69           C
ATOM   4197  HA  GLN A 283     -13.438  -1.871  -1.436  1.00 97.69           H
ATOM   4198  C   GLN A 283     -12.988  -2.172  -3.463  1.00 97.88           C
ATOM   4199  O   GLN A 283     -11.800  -1.872  -3.349  1.00 97.62           O
ATOM   4200  CB  GLN A 283     -14.146  -3.791  -1.948  1.00 97.73           C
ATOM   4201 1HB  GLN A 283     -14.728  -4.146  -2.680  1.00 97.73           H
ATOM   4202 2HB  GLN A 283     -13.270  -4.274  -1.953  1.00 97.73           H
ATOM   4203  CG  GLN A 283     -14.839  -4.067  -0.606  1.00 97.05           C
ATOM   4204 1HG  GLN A 283     -14.296  -3.659   0.128  1.00 97.05           H
ATOM   4205 2HG  GLN A 283     -15.748  -3.650  -0.620  1.00 97.05           H
ATOM   4206  CD  GLN A 283     -14.994  -5.557  -0.324  1.00 96.69           C
ATOM   4207  OE1 GLN A 283     -14.344  -6.414  -0.902  1.00 93.14           O
ATOM   4208  NE2 GLN A 283     -15.854  -5.937   0.602  1.00 92.35           N
ATOM   4209 1HE2 GLN A 283     -15.962  -6.908   0.816  1.00 92.35           H
ATOM   4210 2HE2 GLN A 283     -16.398  -5.254   1.089  1.00 92.35           H
ATOM   4211  N   LEU A 284     -13.581  -2.369  -4.650  1.00 97.37           N
ATOM   4212  H   LEU A 284     -14.561  -2.565  -4.665  1.00 97.37           H
ATOM   4213  CA  LEU A 284     -12.868  -2.311  -5.916  1.00 97.21           C
ATOM   4214  HA  LEU A 284     -12.075  -2.913  -5.822  1.00 97.21           H
ATOM   4215  C   LEU A 284     -12.333  -0.905  -6.210  1.00 97.42           C
ATOM   4216  O   LEU A 284     -11.184  -0.772  -6.631  1.00 97.25           O
ATOM   4217  CB  LEU A 284     -13.804  -2.813  -7.020  1.00 96.73           C
ATOM   4218 1HB  LEU A 284     -14.133  -3.721  -6.762  1.00 96.73           H
ATOM   4219 2HB  LEU A 284     -14.578  -2.183  -7.084  1.00 96.73           H
ATOM   4220  CG  LEU A 284     -13.142  -2.911  -8.405  1.00 91.68           C
ATOM   4221  HG  LEU A 284     -12.758  -2.015  -8.630  1.00 91.68           H
ATOM   4222  CD1 LEU A 284     -12.009  -3.940  -8.422  1.00 88.60           C
ATOM   4223 1HD1 LEU A 284     -11.587  -3.994  -9.327  1.00 88.60           H
ATOM   4224 2HD1 LEU A 284     -12.348  -4.851  -8.186  1.00 88.60           H
ATOM   4225 3HD1 LEU A 284     -11.295  -3.698  -7.765  1.00 88.60           H
ATOM   4226  CD2 LEU A 284     -14.189  -3.324  -9.435  1.00 88.66           C
ATOM   4227 1HD2 LEU A 284     -13.786  -3.396 -10.347  1.00 88.66           H
ATOM   4228 2HD2 LEU A 284     -14.932  -2.656  -9.479  1.00 88.66           H
ATOM   4229 3HD2 LEU A 284     -14.588  -4.212  -9.205  1.00 88.66           H
ATOM   4230  N   VAL A 285     -13.120   0.142  -5.954  1.00 97.87           N
ATOM   4231  H   VAL A 285     -14.054  -0.038  -5.646  1.00 97.87           H
ATOM   4232  CA  VAL A 285     -12.698   1.547  -6.097  1.00 97.98           C
ATOM   4233  HA  VAL A 285     -12.443   1.669  -7.056  1.00 97.98           H
ATOM   4234  C   VAL A 285     -11.462   1.831  -5.244  1.00 98.00           C
ATOM   4235  O   VAL A 285     -10.476   2.376  -5.753  1.00 97.53           O
ATOM   4236  CB  VAL A 285     -13.869   2.497  -5.748  1.00 97.61           C
ATOM   4237  HB  VAL A 285     -14.255   2.152  -4.892  1.00 97.61           H
ATOM   4238  CG1 VAL A 285     -13.427   3.949  -5.543  1.00 95.09           C
ATOM   4239 1HG1 VAL A 285     -14.207   4.533  -5.320  1.00 95.09           H
ATOM   4240 2HG1 VAL A 285     -12.997   4.313  -6.369  1.00 95.09           H
ATOM   4241 3HG1 VAL A 285     -12.766   4.020  -4.796  1.00 95.09           H
ATOM   4242  CG2 VAL A 285     -14.905   2.511  -6.885  1.00 95.20           C
ATOM   4243 1HG2 VAL A 285     -15.666   3.122  -6.669  1.00 95.20           H
ATOM   4244 2HG2 VAL A 285     -15.280   1.597  -7.040  1.00 95.20           H
ATOM   4245 3HG2 VAL A 285     -14.493   2.824  -7.741  1.00 95.20           H
ATOM   4246  N   LEU A 286     -11.465   1.418  -3.975  1.00 98.00           N
ATOM   4247  H   LEU A 286     -12.284   0.969  -3.619  1.00 98.00           H
ATOM   4248  CA  LEU A 286     -10.317   1.596  -3.083  1.00 98.03           C
ATOM   4249  HA  LEU A 286     -10.116   2.575  -3.113  1.00 98.03           H
ATOM   4250  C   LEU A 286      -9.086   0.827  -3.580  1.00 98.03           C
ATOM   4251  O   LEU A 286      -8.008   1.407  -3.723  1.00 97.73           O
ATOM   4252  CB  LEU A 286     -10.684   1.161  -1.651  1.00 97.99           C
ATOM   4253 1HB  LEU A 286     -11.097   0.251  -1.698  1.00 97.99           H
ATOM   4254 2HB  LEU A 286      -9.842   1.118  -1.113  1.00 97.99           H
ATOM   4255  CG  LEU A 286     -11.668   2.095  -0.925  1.00 97.54           C
ATOM   4256  HG  LEU A 286     -12.456   2.236  -1.524  1.00 97.54           H
ATOM   4257  CD1 LEU A 286     -12.075   1.450   0.404  1.00 96.46           C
ATOM   4258 1HD1 LEU A 286     -12.716   2.032   0.903  1.00 96.46           H
ATOM   4259 2HD1 LEU A 286     -11.278   1.299   0.988  1.00 96.46           H
ATOM   4260 3HD1 LEU A 286     -12.517   0.566   0.253  1.00 96.46           H
ATOM   4261  CD2 LEU A 286     -11.051   3.461  -0.621  1.00 96.25           C
ATOM   4262 1HD2 LEU A 286     -11.705   4.053  -0.150  1.00 96.25           H
ATOM   4263 2HD2 LEU A 286     -10.770   3.922  -1.462  1.00 96.25           H
ATOM   4264 3HD2 LEU A 286     -10.244   3.368  -0.037  1.00 96.25           H
ATOM   4265  N   VAL A 287      -9.246  -0.466  -3.887  1.00 98.11           N
ATOM   4266  H   VAL A 287     -10.162  -0.864  -3.839  1.00 98.11           H
ATOM   4267  CA  VAL A 287      -8.118  -1.322  -4.293  1.00 98.14           C
ATOM   4268  HA  VAL A 287      -7.423  -1.193  -3.586  1.00 98.14           H
ATOM   4269  C   VAL A 287      -7.508  -0.869  -5.615  1.00 98.02           C
ATOM   4270  O   VAL A 287      -6.291  -0.751  -5.688  1.00 97.58           O
ATOM   4271  CB  VAL A 287      -8.537  -2.805  -4.331  1.00 97.76           C
ATOM   4272  HB  VAL A 287      -9.366  -2.860  -4.887  1.00 97.76           H
ATOM   4273  CG1 VAL A 287      -7.476  -3.703  -4.959  1.00 95.15           C
ATOM   4274 1HG1 VAL A 287      -7.775  -4.657  -4.970  1.00 95.15           H
ATOM   4275 2HG1 VAL A 287      -6.618  -3.656  -4.448  1.00 95.15           H
ATOM   4276 3HG1 VAL A 287      -7.287  -3.429  -5.902  1.00 95.15           H
ATOM   4277  CG2 VAL A 287      -8.755  -3.306  -2.895  1.00 95.34           C
ATOM   4278 1HG2 VAL A 287      -9.028  -4.268  -2.889  1.00 95.34           H
ATOM   4279 2HG2 VAL A 287      -9.471  -2.780  -2.437  1.00 95.34           H
ATOM   4280 3HG2 VAL A 287      -7.918  -3.221  -2.355  1.00 95.34           H
ATOM   4281  N   ARG A 288      -8.319  -0.538  -6.628  1.00 97.75           N
ATOM   4282  H   ARG A 288      -9.306  -0.645  -6.506  1.00 97.75           H
ATOM   4283  CA  ARG A 288      -7.820  -0.023  -7.913  1.00 97.43           C
ATOM   4284  HA  ARG A 288      -7.227  -0.749  -8.260  1.00 97.43           H
ATOM   4285  C   ARG A 288      -6.990   1.245  -7.751  1.00 97.23           C
ATOM   4286  O   ARG A 288      -6.000   1.430  -8.452  1.00 96.86           O
ATOM   4287  CB  ARG A 288      -8.992   0.253  -8.868  1.00 97.22           C
ATOM   4288 1HB  ARG A 288      -9.735   0.683  -8.355  1.00 97.22           H
ATOM   4289 2HB  ARG A 288      -8.684   0.871  -9.591  1.00 97.22           H
ATOM   4290  CG  ARG A 288      -9.515  -1.036  -9.509  1.00 94.30           C
ATOM   4291 1HG  ARG A 288      -8.778  -1.471 -10.026  1.00 94.30           H
ATOM   4292 2HG  ARG A 288      -9.831  -1.657  -8.792  1.00 94.30           H
ATOM   4293  CD  ARG A 288     -10.678  -0.720 -10.454  1.00 92.59           C
ATOM   4294 1HD  ARG A 288     -11.485  -0.459  -9.924  1.00 92.59           H
ATOM   4295 2HD  ARG A 288     -10.424   0.029 -11.066  1.00 92.59           H
ATOM   4296  NE  ARG A 288     -11.029  -1.889 -11.279  1.00 89.24           N
ATOM   4297  HE  ARG A 288     -10.388  -2.657 -11.261  1.00 89.24           H
ATOM   4298  CZ  ARG A 288     -12.097  -2.032 -12.039  1.00 87.92           C
ATOM   4299  NH1 ARG A 288     -13.039  -1.124 -12.101  1.00 84.25           N
ATOM   4300 1HH1 ARG A 288     -12.963  -0.286 -11.560  1.00 84.25           H
ATOM   4301 2HH1 ARG A 288     -13.835  -1.268 -12.689  1.00 84.25           H
ATOM   4302  NH2 ARG A 288     -12.234  -3.108 -12.766  1.00 82.18           N
ATOM   4303 1HH2 ARG A 288     -11.531  -3.819 -12.745  1.00 82.18           H
ATOM   4304 2HH2 ARG A 288     -13.042  -3.221 -13.344  1.00 82.18           H
ATOM   4305  N   ASN A 289      -7.359   2.103  -6.806  1.00 97.64           N
ATOM   4306  H   ASN A 289      -8.162   1.896  -6.247  1.00 97.64           H
ATOM   4307  CA  ASN A 289      -6.621   3.343  -6.562  1.00 97.29           C
ATOM   4308  HA  ASN A 289      -6.396   3.716  -7.462  1.00 97.29           H
ATOM   4309  C   ASN A 289      -5.286   3.107  -5.826  1.00 97.32           C
ATOM   4310  O   ASN A 289      -4.300   3.786  -6.104  1.00 96.38           O
ATOM   4311  CB  ASN A 289      -7.535   4.294  -5.788  1.00 96.42           C
ATOM   4312 1HB  ASN A 289      -8.410   4.375  -6.266  1.00 96.42           H
ATOM   4313 2HB  ASN A 289      -7.689   3.930  -4.869  1.00 96.42           H
ATOM   4314  CG  ASN A 289      -6.915   5.666  -5.671  1.00 86.60           C
ATOM   4315  OD1 ASN A 289      -6.261   6.004  -4.694  1.00 76.91           O
ATOM   4316  ND2 ASN A 289      -7.068   6.500  -6.668  1.00 74.56           N
ATOM   4317 1HD2 ASN A 289      -6.651   7.408  -6.629  1.00 74.56           H
ATOM   4318 2HD2 ASN A 289      -7.602   6.229  -7.469  1.00 74.56           H
ATOM   4319  N   CYS A 290      -5.227   2.157  -4.880  1.00 97.65           N
ATOM   4320  H   CYS A 290      -5.978   1.501  -4.805  1.00 97.65           H
ATOM   4321  CA  CYS A 290      -4.097   2.050  -3.954  1.00 97.74           C
ATOM   4322  HA  CYS A 290      -3.500   2.803  -4.230  1.00 97.74           H
ATOM   4323  C   CYS A 290      -3.215   0.805  -4.109  1.00 98.12           C
ATOM   4324  O   CYS A 290      -2.177   0.744  -3.447  1.00 97.80           O
ATOM   4325  CB  CYS A 290      -4.612   2.226  -2.520  1.00 96.71           C
ATOM   4326 1HB  CYS A 290      -3.800   2.400  -1.963  1.00 96.71           H
ATOM   4327 2HB  CYS A 290      -5.185   3.045  -2.540  1.00 96.71           H
ATOM   4328  SG  CYS A 290      -5.527   0.739  -1.985  1.00 94.12           S
ATOM   4329  HG  CYS A 290      -6.807   1.032  -1.856  1.00 94.12           H
ATOM   4330  N   TRP A 291      -3.564  -0.172  -4.962  1.00 97.99           N
ATOM   4331  H   TRP A 291      -4.352  -0.022  -5.560  1.00 97.99           H
ATOM   4332  CA  TRP A 291      -2.843  -1.456  -5.061  1.00 98.29           C
ATOM   4333  HA  TRP A 291      -2.981  -1.880  -4.166  1.00 98.29           H
ATOM   4334  C   TRP A 291      -1.336  -1.281  -5.283  1.00 98.31           C
ATOM   4335  O   TRP A 291      -0.537  -1.971  -4.649  1.00 98.28           O
ATOM   4336  CB  TRP A 291      -3.438  -2.327  -6.178  1.00 98.21           C
ATOM   4337 1HB  TRP A 291      -3.081  -3.255  -6.075  1.00 98.21           H
ATOM   4338 2HB  TRP A 291      -4.432  -2.338  -6.071  1.00 98.21           H
ATOM   4339  CG  TRP A 291      -3.145  -1.888  -7.588  1.00 98.32           C
ATOM   4340  CD1 TRP A 291      -3.942  -1.132  -8.373  1.00 97.93           C
ATOM   4341  HD1 TRP A 291      -4.852  -0.805  -8.119  1.00 97.93           H
ATOM   4342  CD2 TRP A 291      -1.939  -2.131  -8.378  1.00 98.16           C
ATOM   4343  NE1 TRP A 291      -3.318  -0.875  -9.579  1.00 97.72           N
ATOM   4344  HE1 TRP A 291      -3.719  -0.336 -10.320  1.00 97.72           H
ATOM   4345  CE2 TRP A 291      -2.075  -1.456  -9.627  1.00 97.95           C
ATOM   4346  CE3 TRP A 291      -0.740  -2.841  -8.153  1.00 97.87           C
ATOM   4347  HE3 TRP A 291      -0.612  -3.338  -7.295  1.00 97.87           H
ATOM   4348  CZ2 TRP A 291      -1.061  -1.457 -10.603  1.00 97.29           C
ATOM   4349  HZ2 TRP A 291      -1.183  -0.966 -11.465  1.00 97.29           H
ATOM   4350  CZ3 TRP A 291       0.281  -2.855  -9.131  1.00 97.41           C
ATOM   4351  HZ3 TRP A 291       1.124  -3.365  -8.958  1.00 97.41           H
ATOM   4352  CH2 TRP A 291       0.126  -2.162 -10.342  1.00 96.95           C
ATOM   4353  HH2 TRP A 291       0.861  -2.170 -11.020  1.00 96.95           H
ATOM   4354  N   ALA A 292      -0.957  -0.335  -6.125  1.00 98.29           N
ATOM   4355  H   ALA A 292      -1.663   0.222  -6.562  1.00 98.29           H
ATOM   4356  CA  ALA A 292       0.432  -0.063  -6.447  1.00 98.33           C
ATOM   4357  HA  ALA A 292       0.849  -0.933  -6.710  1.00 98.33           H
ATOM   4358  C   ALA A 292       1.207   0.457  -5.229  1.00 98.59           C
ATOM   4359  O   ALA A 292       2.282  -0.046  -4.905  1.00 98.31           O
ATOM   4360  CB  ALA A 292       0.449   0.934  -7.611  1.00 98.13           C
ATOM   4361 1HB  ALA A 292      -0.060   0.579  -8.395  1.00 98.13           H
ATOM   4362 2HB  ALA A 292       1.385   1.119  -7.911  1.00 98.13           H
ATOM   4363 3HB  ALA A 292       0.034   1.804  -7.344  1.00 98.13           H
ATOM   4364  N   SER A 293       0.634   1.420  -4.499  1.00 98.36           N
ATOM   4365  H   SER A 293      -0.246   1.784  -4.803  1.00 98.36           H
ATOM   4366  CA  SER A 293       1.227   1.971  -3.277  1.00 98.42           C
ATOM   4367  HA  SER A 293       2.150   2.250  -3.542  1.00 98.42           H
ATOM   4368  C   SER A 293       1.319   0.931  -2.152  1.00 98.60           C
ATOM   4369  O   SER A 293       2.329   0.858  -1.450  1.00 98.38           O
ATOM   4370  CB  SER A 293       0.399   3.161  -2.799  1.00 97.95           C
ATOM   4371 1HB  SER A 293      -0.548   2.890  -2.625  1.00 97.95           H
ATOM   4372 2HB  SER A 293       0.790   3.557  -1.968  1.00 97.95           H
ATOM   4373  OG  SER A 293       0.381   4.168  -3.785  1.00 92.77           O
ATOM   4374  HG  SER A 293       0.377   3.765  -4.653  1.00 92.77           H
ATOM   4375  N   LEU A 294       0.289   0.090  -1.997  1.00 98.39           N
ATOM   4376  H   LEU A 294      -0.524   0.225  -2.563  1.00 98.39           H
ATOM   4377  CA  LEU A 294       0.295  -1.015  -1.042  1.00 98.42           C
ATOM   4378  HA  LEU A 294       0.527  -0.598  -0.163  1.00 98.42           H
ATOM   4379  C   LEU A 294       1.355  -2.063  -1.392  1.00 98.55           C
ATOM   4380  O   LEU A 294       2.070  -2.525  -0.500  1.00 98.35           O
ATOM   4381  CB  LEU A 294      -1.093  -1.673  -1.002  1.00 98.26           C
ATOM   4382 1HB  LEU A 294      -1.351  -1.902  -1.941  1.00 98.26           H
ATOM   4383 2HB  LEU A 294      -1.019  -2.512  -0.463  1.00 98.26           H
ATOM   4384  CG  LEU A 294      -2.222  -0.826  -0.399  1.00 97.68           C
ATOM   4385  HG  LEU A 294      -2.274   0.028  -0.916  1.00 97.68           H
ATOM   4386  CD1 LEU A 294      -3.517  -1.644  -0.474  1.00 96.83           C
ATOM   4387 1HD1 LEU A 294      -4.287  -1.133  -0.091  1.00 96.83           H
ATOM   4388 2HD1 LEU A 294      -3.431  -2.499   0.038  1.00 96.83           H
ATOM   4389 3HD1 LEU A 294      -3.741  -1.874  -1.421  1.00 96.83           H
ATOM   4390  CD2 LEU A 294      -1.976  -0.468   1.070  1.00 96.45           C
ATOM   4391 1HD2 LEU A 294      -2.726   0.083   1.435  1.00 96.45           H
ATOM   4392 2HD2 LEU A 294      -1.131   0.056   1.174  1.00 96.45           H
ATOM   4393 3HD2 LEU A 294      -1.898  -1.292   1.631  1.00 96.45           H
ATOM   4394  N   LEU A 295       1.491  -2.401  -2.671  1.00 98.36           N
ATOM   4395  H   LEU A 295       0.849  -2.022  -3.337  1.00 98.36           H
ATOM   4396  CA  LEU A 295       2.535  -3.300  -3.142  1.00 98.40           C
ATOM   4397  HA  LEU A 295       2.427  -4.150  -2.627  1.00 98.40           H
ATOM   4398  C   LEU A 295       3.921  -2.727  -2.843  1.00 98.56           C
ATOM   4399  O   LEU A 295       4.758  -3.450  -2.323  1.00 98.41           O
ATOM   4400  CB  LEU A 295       2.347  -3.562  -4.645  1.00 98.31           C
ATOM   4401 1HB  LEU A 295       1.465  -4.013  -4.781  1.00 98.31           H
ATOM   4402 2HB  LEU A 295       2.349  -2.684  -5.123  1.00 98.31           H
ATOM   4403  CG  LEU A 295       3.451  -4.451  -5.247  1.00 97.92           C
ATOM   4404  HG  LEU A 295       4.331  -4.025  -5.038  1.00 97.92           H
ATOM   4405  CD1 LEU A 295       3.467  -5.855  -4.652  1.00 96.46           C
ATOM   4406 1HD1 LEU A 295       4.192  -6.409  -5.061  1.00 96.46           H
ATOM   4407 2HD1 LEU A 295       2.597  -6.322  -4.811  1.00 96.46           H
ATOM   4408 3HD1 LEU A 295       3.623  -5.824  -3.665  1.00 96.46           H
ATOM   4409  CD2 LEU A 295       3.248  -4.561  -6.751  1.00 96.30           C
ATOM   4410 1HD2 LEU A 295       3.954  -5.135  -7.167  1.00 96.30           H
ATOM   4411 2HD2 LEU A 295       3.288  -3.661  -7.185  1.00 96.30           H
ATOM   4412 3HD2 LEU A 295       2.358  -4.965  -6.964  1.00 96.30           H
ATOM   4413  N   MET A 296       4.160  -1.442  -3.077  1.00 98.58           N
ATOM   4414  H   MET A 296       3.439  -0.883  -3.486  1.00 98.58           H
ATOM   4415  CA  MET A 296       5.448  -0.815  -2.755  1.00 98.57           C
ATOM   4416  HA  MET A 296       6.115  -1.335  -3.289  1.00 98.57           H
ATOM   4417  C   MET A 296       5.811  -0.941  -1.273  1.00 98.66           C
ATOM   4418  O   MET A 296       6.962  -1.232  -0.947  1.00 98.52           O
ATOM   4419  CB  MET A 296       5.441   0.664  -3.169  1.00 98.46           C
ATOM   4420 1HB  MET A 296       4.602   1.087  -2.827  1.00 98.46           H
ATOM   4421 2HB  MET A 296       6.233   1.114  -2.757  1.00 98.46           H
ATOM   4422  CG  MET A 296       5.503   0.863  -4.690  1.00 96.98           C
ATOM   4423 1HG  MET A 296       4.593   0.586  -5.000  1.00 96.98           H
ATOM   4424 2HG  MET A 296       5.603   1.853  -4.793  1.00 96.98           H
ATOM   4425  SD  MET A 296       6.812  -0.036  -5.575  1.00 95.67           S
ATOM   4426  CE  MET A 296       8.249   0.435  -4.611  1.00 87.19           C
ATOM   4427 1HE  MET A 296       9.079   0.013  -4.976  1.00 87.19           H
ATOM   4428 2HE  MET A 296       8.151   0.148  -3.658  1.00 87.19           H
ATOM   4429 3HE  MET A 296       8.378   1.427  -4.621  1.00 87.19           H
ATOM   4430  N   LEU A 297       4.834  -0.773  -0.366  1.00 98.62           N
ATOM   4431  H   LEU A 297       3.933  -0.480  -0.685  1.00 98.62           H
ATOM   4432  CA  LEU A 297       5.027  -0.999   1.070  1.00 98.57           C
ATOM   4433  HA  LEU A 297       5.836  -0.466   1.317  1.00 98.57           H
ATOM   4434  C   LEU A 297       5.315  -2.469   1.386  1.00 98.57           C
ATOM   4435  O   LEU A 297       6.169  -2.751   2.220  1.00 98.35           O
ATOM   4436  CB  LEU A 297       3.787  -0.510   1.841  1.00 98.50           C
ATOM   4437 1HB  LEU A 297       2.973  -0.864   1.380  1.00 98.50           H
ATOM   4438 2HB  LEU A 297       3.831  -0.878   2.770  1.00 98.50           H
ATOM   4439  CG  LEU A 297       3.657   1.019   1.937  1.00 98.24           C
ATOM   4440  HG  LEU A 297       3.821   1.397   1.026  1.00 98.24           H
ATOM   4441  CD1 LEU A 297       2.259   1.385   2.436  1.00 97.40           C
ATOM   4442 1HD1 LEU A 297       2.152   2.377   2.506  1.00 97.40           H
ATOM   4443 2HD1 LEU A 297       2.087   0.992   3.339  1.00 97.40           H
ATOM   4444 3HD1 LEU A 297       1.555   1.043   1.813  1.00 97.40           H
ATOM   4445  CD2 LEU A 297       4.677   1.608   2.916  1.00 97.15           C
ATOM   4446 1HD2 LEU A 297       4.586   2.602   2.973  1.00 97.15           H
ATOM   4447 2HD2 LEU A 297       5.612   1.401   2.627  1.00 97.15           H
ATOM   4448 3HD2 LEU A 297       4.549   1.235   3.835  1.00 97.15           H
ATOM   4449  N   GLU A 298       4.654  -3.409   0.711  1.00 98.20           N
ATOM   4450  H   GLU A 298       3.951  -3.121   0.061  1.00 98.20           H
ATOM   4451  CA  GLU A 298       4.907  -4.846   0.874  1.00 98.23           C
ATOM   4452  HA  GLU A 298       4.845  -5.024   1.856  1.00 98.23           H
ATOM   4453  C   GLU A 298       6.317  -5.224   0.405  1.00 98.34           C
ATOM   4454  O   GLU A 298       7.058  -5.865   1.144  1.00 97.96           O
ATOM   4455  CB  GLU A 298       3.837  -5.654   0.119  1.00 97.90           C
ATOM   4456 1HB  GLU A 298       2.937  -5.285   0.351  1.00 97.90           H
ATOM   4457 2HB  GLU A 298       3.996  -5.553  -0.863  1.00 97.90           H
ATOM   4458  CG  GLU A 298       3.859  -7.154   0.470  1.00 94.88           C
ATOM   4459 1HG  GLU A 298       3.218  -7.636  -0.128  1.00 94.88           H
ATOM   4460 2HG  GLU A 298       4.783  -7.507   0.323  1.00 94.88           H
ATOM   4461  CD  GLU A 298       3.456  -7.402   1.939  1.00 95.50           C
ATOM   4462  OE1 GLU A 298       4.125  -8.194   2.638  1.00 88.83           O
ATOM   4463  OE2 GLU A 298       2.471  -6.801   2.408  1.00 90.73           O
ATOM   4464  N   LEU A 299       6.736  -4.756  -0.777  1.00 98.33           N
ATOM   4465  H   LEU A 299       6.107  -4.200  -1.320  1.00 98.33           H
ATOM   4466  CA  LEU A 299       8.073  -5.021  -1.312  1.00 98.33           C
ATOM   4467  HA  LEU A 299       8.168  -6.016  -1.280  1.00 98.33           H
ATOM   4468  C   LEU A 299       9.174  -4.404  -0.443  1.00 98.21           C
ATOM   4469  O   LEU A 299      10.248  -4.997  -0.281  1.00 97.84           O
ATOM   4470  CB  LEU A 299       8.175  -4.499  -2.761  1.00 98.33           C
ATOM   4471 1HB  LEU A 299       7.983  -3.518  -2.748  1.00 98.33           H
ATOM   4472 2HB  LEU A 299       9.112  -4.651  -3.077  1.00 98.33           H
ATOM   4473  CG  LEU A 299       7.224  -5.150  -3.782  1.00 97.99           C
ATOM   4474  HG  LEU A 299       6.291  -4.914  -3.511  1.00 97.99           H
ATOM   4475  CD1 LEU A 299       7.540  -4.617  -5.181  1.00 96.96           C
ATOM   4476 1HD1 LEU A 299       6.935  -5.025  -5.865  1.00 96.96           H
ATOM   4477 2HD1 LEU A 299       8.483  -4.827  -5.440  1.00 96.96           H
ATOM   4478 3HD1 LEU A 299       7.424  -3.625  -5.221  1.00 96.96           H
ATOM   4479  CD2 LEU A 299       7.294  -6.672  -3.792  1.00 96.95           C
ATOM   4480 1HD2 LEU A 299       6.663  -7.055  -4.467  1.00 96.95           H
ATOM   4481 2HD2 LEU A 299       7.053  -7.048  -2.897  1.00 96.95           H
ATOM   4482 3HD2 LEU A 299       8.216  -6.987  -4.019  1.00 96.95           H
ATOM   4483  N   ALA A 300       8.915  -3.238   0.160  1.00 98.56           N
ATOM   4484  H   ALA A 300       8.068  -2.759  -0.069  1.00 98.56           H
ATOM   4485  CA  ALA A 300       9.813  -2.636   1.135  1.00 98.53           C
ATOM   4486  HA  ALA A 300      10.714  -2.623   0.702  1.00 98.53           H
ATOM   4487  C   ALA A 300       9.907  -3.482   2.415  1.00 98.46           C
ATOM   4488  O   ALA A 300      11.010  -3.689   2.935  1.00 97.97           O
ATOM   4489  CB  ALA A 300       9.342  -1.207   1.442  1.00 98.50           C
ATOM   4490 1HB  ALA A 300       9.283  -0.662   0.606  1.00 98.50           H
ATOM   4491 2HB  ALA A 300       9.975  -0.747   2.065  1.00 98.50           H
ATOM   4492 3HB  ALA A 300       8.438  -1.212   1.870  1.00 98.50           H
ATOM   4493  N   GLN A 301       8.776  -3.991   2.903  1.00 98.44           N
ATOM   4494  H   GLN A 301       7.921  -3.763   2.438  1.00 98.44           H
ATOM   4495  CA  GLN A 301       8.707  -4.862   4.077  1.00 98.28           C
ATOM   4496  HA  GLN A 301       9.168  -4.373   4.817  1.00 98.28           H
ATOM   4497  C   GLN A 301       9.465  -6.178   3.858  1.00 98.03           C
ATOM   4498  O   GLN A 301      10.217  -6.608   4.733  1.00 97.17           O
ATOM   4499  CB  GLN A 301       7.233  -5.104   4.431  1.00 97.97           C
ATOM   4500 1HB  GLN A 301       6.775  -4.221   4.533  1.00 97.97           H
ATOM   4501 2HB  GLN A 301       6.803  -5.619   3.690  1.00 97.97           H
ATOM   4502  CG  GLN A 301       7.077  -5.892   5.734  1.00 97.08           C
ATOM   4503 1HG  GLN A 301       7.484  -6.797   5.606  1.00 97.08           H
ATOM   4504 2HG  GLN A 301       7.566  -5.405   6.458  1.00 97.08           H
ATOM   4505  CD  GLN A 301       5.632  -6.079   6.180  1.00 96.71           C
ATOM   4506  OE1 GLN A 301       4.658  -5.631   5.589  1.00 93.88           O
ATOM   4507  NE2 GLN A 301       5.422  -6.757   7.283  1.00 92.52           N
ATOM   4508 1HE2 GLN A 301       4.489  -6.894   7.616  1.00 92.52           H
ATOM   4509 2HE2 GLN A 301       6.195  -7.137   7.791  1.00 92.52           H
ATOM   4510  N   ASP A 302       9.306  -6.777   2.675  1.00 97.80           N
ATOM   4511  H   ASP A 302       8.694  -6.348   2.011  1.00 97.80           H
ATOM   4512  CA  ASP A 302       9.972  -8.024   2.289  1.00 97.41           C
ATOM   4513  HA  ASP A 302      10.005  -8.575   3.123  1.00 97.41           H
ATOM   4514  C   ASP A 302      11.436  -7.809   1.839  1.00 97.32           C
ATOM   4515  O   ASP A 302      12.132  -8.766   1.488  1.00 95.80           O
ATOM   4516  CB  ASP A 302       9.129  -8.737   1.219  1.00 96.79           C
ATOM   4517 1HB  ASP A 302       8.920  -8.080   0.495  1.00 96.79           H
ATOM   4518 2HB  ASP A 302       9.671  -9.488   0.842  1.00 96.79           H
ATOM   4519  CG  ASP A 302       7.797  -9.312   1.765  1.00 94.75           C
ATOM   4520  OD1 ASP A 302       7.615  -9.427   2.999  1.00 91.56           O
ATOM   4521  OD2 ASP A 302       6.939  -9.694   0.952  1.00 91.10           O
ATOM   4522  N   ARG A 303      11.939  -6.560   1.897  1.00 97.85           N
ATOM   4523  H   ARG A 303      11.330  -5.833   2.213  1.00 97.85           H
ATOM   4524  CA  ARG A 303      13.310  -6.183   1.533  1.00 97.56           C
ATOM   4525  HA  ARG A 303      13.299  -5.183   1.540  1.00 97.56           H
ATOM   4526  C   ARG A 303      13.688  -6.601   0.104  1.00 97.60           C
ATOM   4527  O   ARG A 303      14.831  -6.986  -0.146  1.00 96.14           O
ATOM   4528  CB  ARG A 303      14.317  -6.701   2.589  1.00 96.68           C
ATOM   4529 1HB  ARG A 303      14.238  -7.697   2.633  1.00 96.68           H
ATOM   4530 2HB  ARG A 303      15.238  -6.452   2.290  1.00 96.68           H
ATOM   4531  CG  ARG A 303      14.108  -6.141   4.012  1.00 92.95           C
ATOM   4532 1HG  ARG A 303      13.132  -6.157   4.231  1.00 92.95           H
ATOM   4533 2HG  ARG A 303      14.606  -6.711   4.665  1.00 92.95           H
ATOM   4534  CD  ARG A 303      14.619  -4.698   4.121  1.00 87.72           C
ATOM   4535 1HD  ARG A 303      15.579  -4.658   3.843  1.00 87.72           H
ATOM   4536 2HD  ARG A 303      14.076  -4.102   3.530  1.00 87.72           H
ATOM   4537  NE  ARG A 303      14.518  -4.191   5.506  1.00 81.84           N
ATOM   4538  HE  ARG A 303      13.813  -4.599   6.086  1.00 81.84           H
ATOM   4539  CZ  ARG A 303      15.274  -3.246   6.054  1.00 75.63           C
ATOM   4540  NH1 ARG A 303      16.234  -2.655   5.403  1.00 68.93           N
ATOM   4541 1HH1 ARG A 303      16.425  -2.908   4.455  1.00 68.93           H
ATOM   4542 2HH1 ARG A 303      16.781  -1.948   5.851  1.00 68.93           H
ATOM   4543  NH2 ARG A 303      15.075  -2.862   7.287  1.00 68.06           N
ATOM   4544 1HH2 ARG A 303      14.347  -3.280   7.830  1.00 68.06           H
ATOM   4545 2HH2 ARG A 303      15.651  -2.150   7.688  1.00 68.06           H
ATOM   4546  N   LEU A 304      12.756  -6.501  -0.849  1.00 96.84           N
ATOM   4547  H   LEU A 304      11.844  -6.175  -0.599  1.00 96.84           H
ATOM   4548  CA  LEU A 304      13.021  -6.850  -2.241  1.00 96.83           C
ATOM   4549  HA  LEU A 304      13.378  -7.783  -2.211  1.00 96.83           H
ATOM   4550  C   LEU A 304      14.086  -5.939  -2.848  1.00 96.94           C
ATOM   4551  O   LEU A 304      13.888  -4.738  -3.007  1.00 96.28           O
ATOM   4552  CB  LEU A 304      11.724  -6.812  -3.068  1.00 96.63           C
ATOM   4553 1HB  LEU A 304      11.057  -7.423  -2.642  1.00 96.63           H
ATOM   4554 2HB  LEU A 304      11.371  -5.877  -3.064  1.00 96.63           H
ATOM   4555  CG  LEU A 304      11.942  -7.256  -4.534  1.00 95.38           C
ATOM   4556  HG  LEU A 304      12.711  -6.726  -4.892  1.00 95.38           H
ATOM   4557  CD1 LEU A 304      12.253  -8.752  -4.621  1.00 90.21           C
ATOM   4558 1HD1 LEU A 304      12.393  -9.034  -5.570  1.00 90.21           H
ATOM   4559 2HD1 LEU A 304      11.503  -9.296  -4.246  1.00 90.21           H
ATOM   4560 3HD1 LEU A 304      13.082  -8.976  -4.108  1.00 90.21           H
ATOM   4561  CD2 LEU A 304      10.710  -6.989  -5.382  1.00 89.88           C
ATOM   4562 1HD2 LEU A 304      10.857  -7.278  -6.328  1.00 89.88           H
ATOM   4563 2HD2 LEU A 304      10.484  -6.015  -5.390  1.00 89.88           H
ATOM   4564 3HD2 LEU A 304       9.917  -7.485  -5.028  1.00 89.88           H
ATOM   4565  N   GLN A 305      15.203  -6.538  -3.255  1.00 96.77           N
ATOM   4566  H   GLN A 305      15.325  -7.504  -3.028  1.00 96.77           H
ATOM   4567  CA  GLN A 305      16.260  -5.876  -4.010  1.00 96.41           C
ATOM   4568  HA  GLN A 305      16.069  -4.895  -3.967  1.00 96.41           H
ATOM   4569  C   GLN A 305      16.218  -6.329  -5.464  1.00 96.49           C
ATOM   4570  O   GLN A 305      16.019  -7.508  -5.751  1.00 95.41           O
ATOM   4571  CB  GLN A 305      17.630  -6.149  -3.372  1.00 95.14           C
ATOM   4572 1HB  GLN A 305      17.772  -7.137  -3.316  1.00 95.14           H
ATOM   4573 2HB  GLN A 305      18.342  -5.742  -3.944  1.00 95.14           H
ATOM   4574  CG  GLN A 305      17.723  -5.553  -1.962  1.00 89.21           C
ATOM   4575 1HG  GLN A 305      17.524  -4.574  -2.017  1.00 89.21           H
ATOM   4576 2HG  GLN A 305      17.042  -6.000  -1.382  1.00 89.21           H
ATOM   4577  CD  GLN A 305      19.101  -5.733  -1.319  1.00 84.13           C
ATOM   4578  OE1 GLN A 305      20.034  -6.229  -1.909  1.00 75.16           O
ATOM   4579  NE2 GLN A 305      19.269  -5.316  -0.087  1.00 71.16           N
ATOM   4580 1HE2 GLN A 305      20.161  -5.409   0.355  1.00 71.16           H
ATOM   4581 2HE2 GLN A 305      18.505  -4.905   0.410  1.00 71.16           H
ATOM   4582  N   PHE A 306      16.425  -5.385  -6.378  1.00 95.31           N
ATOM   4583  H   PHE A 306      16.536  -4.436  -6.083  1.00 95.31           H
ATOM   4584  CA  PHE A 306      16.494  -5.701  -7.798  1.00 95.53           C
ATOM   4585  HA  PHE A 306      16.855  -6.632  -7.845  1.00 95.53           H
ATOM   4586  C   PHE A 306      17.466  -4.775  -8.524  1.00 96.06           C
ATOM   4587  O   PHE A 306      17.625  -3.599  -8.194  1.00 94.79           O
ATOM   4588  CB  PHE A 306      15.095  -5.662  -8.427  1.00 94.99           C
ATOM   4589 1HB  PHE A 306      15.165  -5.979  -9.373  1.00 94.99           H
ATOM   4590 2HB  PHE A 306      14.500  -6.279  -7.912  1.00 94.99           H
ATOM   4591  CG  PHE A 306      14.445  -4.292  -8.442  1.00 96.84           C
ATOM   4592  CD1 PHE A 306      13.681  -3.857  -7.342  1.00 94.98           C
ATOM   4593  HD1 PHE A 306      13.567  -4.453  -6.547  1.00 94.98           H
ATOM   4594  CD2 PHE A 306      14.609  -3.449  -9.548  1.00 94.99           C
ATOM   4595  HD2 PHE A 306      15.155  -3.752 -10.329  1.00 94.99           H
ATOM   4596  CE1 PHE A 306      13.080  -2.590  -7.359  1.00 94.30           C
ATOM   4597  HE1 PHE A 306      12.535  -2.287  -6.577  1.00 94.30           H
ATOM   4598  CE2 PHE A 306      14.009  -2.181  -9.564  1.00 94.53           C
ATOM   4599  HE2 PHE A 306      14.129  -1.585 -10.358  1.00 94.53           H
ATOM   4600  CZ  PHE A 306      13.241  -1.743  -8.472  1.00 95.27           C
ATOM   4601  HZ  PHE A 306      12.813  -0.839  -8.485  1.00 95.27           H
ATOM   4602  N   GLU A 307      18.104  -5.324  -9.554  1.00 93.36           N
ATOM   4603  H   GLU A 307      17.977  -6.303  -9.713  1.00 93.36           H
ATOM   4604  CA  GLU A 307      18.971  -4.600 -10.462  1.00 93.63           C
ATOM   4605  HA  GLU A 307      19.120  -3.716 -10.019  1.00 93.63           H
ATOM   4606  C   GLU A 307      18.290  -4.382 -11.805  1.00 93.87           C
ATOM   4607  O   GLU A 307      17.483  -5.198 -12.263  1.00 91.81           O
ATOM   4608  CB  GLU A 307      20.312  -5.324 -10.644  1.00 92.08           C
ATOM   4609 1HB  GLU A 307      20.132  -6.261 -10.944  1.00 92.08           H
ATOM   4610 2HB  GLU A 307      20.842  -4.846 -11.344  1.00 92.08           H
ATOM   4611  CG  GLU A 307      21.137  -5.372  -9.351  1.00 83.19           C
ATOM   4612 1HG  GLU A 307      21.247  -4.439  -9.009  1.00 83.19           H
ATOM   4613 2HG  GLU A 307      20.640  -5.918  -8.677  1.00 83.19           H
ATOM   4614  CD  GLU A 307      22.532  -5.990  -9.557  1.00 77.17           C
ATOM   4615  OE1 GLU A 307      23.335  -5.938  -8.609  1.00 67.40           O
ATOM   4616  OE2 GLU A 307      22.828  -6.511 -10.666  1.00 68.42           O
ATOM   4617  N   THR A 308      18.647  -3.278 -12.454  1.00 93.11           N
ATOM   4618  H   THR A 308      19.281  -2.649 -12.004  1.00 93.11           H
ATOM   4619  CA  THR A 308      18.163  -2.935 -13.790  1.00 93.24           C
ATOM   4620  HA  THR A 308      17.621  -3.727 -14.072  1.00 93.24           H
ATOM   4621  C   THR A 308      19.325  -2.736 -14.744  1.00 92.87           C
ATOM   4622  O   THR A 308      20.388  -2.277 -14.345  1.00 91.31           O
ATOM   4623  CB  THR A 308      17.274  -1.685 -13.778  1.00 91.91           C
ATOM   4624  HB  THR A 308      17.130  -1.363 -14.714  1.00 91.91           H
ATOM   4625  OG1 THR A 308      17.922  -0.624 -13.095  1.00 87.85           O
ATOM   4626  HG1 THR A 308      18.068   0.103 -13.700  1.00 87.85           H
ATOM   4627  CG2 THR A 308      15.947  -1.966 -13.085  1.00 87.19           C
ATOM   4628 1HG2 THR A 308      15.367  -1.151 -13.077  1.00 87.19           H
ATOM   4629 2HG2 THR A 308      16.091  -2.250 -12.137  1.00 87.19           H
ATOM   4630 3HG2 THR A 308      15.446  -2.695 -13.552  1.00 87.19           H
ATOM   4631  N   VAL A 309      19.091  -3.052 -16.011  1.00 93.10           N
ATOM   4632  H   VAL A 309      18.213  -3.481 -16.223  1.00 93.10           H
ATOM   4633  CA  VAL A 309      20.013  -2.823 -17.122  1.00 93.18           C
ATOM   4634  HA  VAL A 309      20.846  -2.435 -16.728  1.00 93.18           H
ATOM   4635  C   VAL A 309      19.393  -1.820 -18.080  1.00 92.91           C
ATOM   4636  O   VAL A 309      18.184  -1.853 -18.313  1.00 89.92           O
ATOM   4637  CB  VAL A 309      20.400  -4.135 -17.821  1.00 91.84           C
ATOM   4638  HB  VAL A 309      20.920  -3.865 -18.631  1.00 91.84           H
ATOM   4639  CG1 VAL A 309      21.243  -5.009 -16.884  1.00 82.50           C
ATOM   4640 1HG1 VAL A 309      21.501  -5.867 -17.329  1.00 82.50           H
ATOM   4641 2HG1 VAL A 309      20.736  -5.235 -16.052  1.00 82.50           H
ATOM   4642 3HG1 VAL A 309      22.083  -4.538 -16.614  1.00 82.50           H
ATOM   4643  CG2 VAL A 309      19.201  -4.959 -18.300  1.00 83.22           C
ATOM   4644 1HG2 VAL A 309      19.501  -5.801 -18.747  1.00 83.22           H
ATOM   4645 2HG2 VAL A 309      18.650  -4.442 -18.955  1.00 83.22           H
ATOM   4646 3HG2 VAL A 309      18.610  -5.211 -17.533  1.00 83.22           H
ATOM   4647  N   GLU A 310      20.199  -0.919 -18.620  1.00 89.37           N
ATOM   4648  H   GLU A 310      21.137  -0.843 -18.283  1.00 89.37           H
ATOM   4649  CA  GLU A 310      19.757  -0.035 -19.692  1.00 88.40           C
ATOM   4650  HA  GLU A 310      18.923   0.402 -19.356  1.00 88.40           H
ATOM   4651  C   GLU A 310      19.465  -0.869 -20.943  1.00 86.93           C
ATOM   4652  O   GLU A 310      20.280  -1.678 -21.381  1.00 84.38           O
ATOM   4653  CB  GLU A 310      20.788   1.064 -19.988  1.00 85.78           C
ATOM   4654 1HB  GLU A 310      21.669   0.633 -20.181  1.00 85.78           H
ATOM   4655 2HB  GLU A 310      20.486   1.579 -20.790  1.00 85.78           H
ATOM   4656  CG  GLU A 310      20.964   2.040 -18.814  1.00 76.91           C
ATOM   4657 1HG  GLU A 310      20.059   2.374 -18.549  1.00 76.91           H
ATOM   4658 2HG  GLU A 310      21.371   1.538 -18.051  1.00 76.91           H
ATOM   4659  CD  GLU A 310      21.857   3.258 -19.123  1.00 74.52           C
ATOM   4660  OE1 GLU A 310      22.001   4.119 -18.230  1.00 66.47           O
ATOM   4661  OE2 GLU A 310      22.368   3.403 -20.257  1.00 69.89           O
ATOM   4662  N   VAL A 311      18.285  -0.672 -21.512  1.00 89.51           N
ATOM   4663  H   VAL A 311      17.621  -0.087 -21.047  1.00 89.51           H
ATOM   4664  CA  VAL A 311      17.913  -1.272 -22.787  1.00 86.65           C
ATOM   4665  HA  VAL A 311      18.387  -2.149 -22.869  1.00 86.65           H
ATOM   4666  C   VAL A 311      18.367  -0.313 -23.872  1.00 83.61           C
ATOM   4667  O   VAL A 311      17.727   0.698 -24.125  1.00 76.15           O
ATOM   4668  CB  VAL A 311      16.407  -1.573 -22.860  1.00 83.14           C
ATOM   4669  HB  VAL A 311      15.930  -0.697 -22.795  1.00 83.14           H
ATOM   4670  CG1 VAL A 311      16.061  -2.281 -24.177  1.00 74.50           C
ATOM   4671 1HG1 VAL A 311      15.082  -2.480 -24.231  1.00 74.50           H
ATOM   4672 2HG1 VAL A 311      16.555  -3.146 -24.259  1.00 74.50           H
ATOM   4673 3HG1 VAL A 311      16.303  -1.713 -24.964  1.00 74.50           H
ATOM   4674  CG2 VAL A 311      15.968  -2.491 -21.715  1.00 76.31           C
ATOM   4675 1HG2 VAL A 311      14.988  -2.684 -21.766  1.00 76.31           H
ATOM   4676 2HG2 VAL A 311      16.152  -2.070 -20.827  1.00 76.31           H
ATOM   4677 3HG2 VAL A 311      16.455  -3.363 -21.748  1.00 76.31           H
ATOM   4678  N   SER A 312      19.474  -0.627 -24.498  1.00 81.36           N
ATOM   4679  H   SER A 312      20.054  -1.360 -24.143  1.00 81.36           H
ATOM   4680  CA  SER A 312      19.865   0.083 -25.705  1.00 78.81           C
ATOM   4681  HA  SER A 312      19.895   1.055 -25.473  1.00 78.81           H
ATOM   4682  C   SER A 312      18.820  -0.190 -26.780  1.00 77.57           C
ATOM   4683  O   SER A 312      18.710  -1.318 -27.261  1.00 69.86           O
ATOM   4684  CB  SER A 312      21.257  -0.356 -26.177  1.00 71.35           C
ATOM   4685 1HB  SER A 312      21.269  -1.331 -26.397  1.00 71.35           H
ATOM   4686 2HB  SER A 312      21.545   0.170 -26.977  1.00 71.35           H
ATOM   4687  OG  SER A 312      22.209  -0.136 -25.153  1.00 60.44           O
ATOM   4688  HG  SER A 312      21.763  -0.086 -24.308  1.00 60.44           H
ATOM   4689  N   GLU A 313      18.049   0.817 -27.174  1.00 65.73           N
ATOM   4690  H   GLU A 313      18.001   1.653 -26.628  1.00 65.73           H
ATOM   4691  CA  GLU A 313      17.272   0.702 -28.405  1.00 66.60           C
ATOM   4692  HA  GLU A 313      16.611  -0.027 -28.228  1.00 66.60           H
ATOM   4693  C   GLU A 313      18.239   0.373 -29.551  1.00 65.79           C
ATOM   4694  O   GLU A 313      19.283   1.017 -29.668  1.00 61.45           O
ATOM   4695  CB  GLU A 313      16.479   1.965 -28.744  1.00 62.20           C
ATOM   4696 1HB  GLU A 313      17.061   2.759 -28.570  1.00 62.20           H
ATOM   4697 2HB  GLU A 313      16.237   1.935 -29.714  1.00 62.20           H
ATOM   4698  CG  GLU A 313      15.189   2.114 -27.922  1.00 54.97           C
ATOM   4699 1HG  GLU A 313      14.866   1.201 -27.673  1.00 54.97           H
ATOM   4700 2HG  GLU A 313      15.401   2.631 -27.093  1.00 54.97           H
ATOM   4701  CD  GLU A 313      14.062   2.841 -28.675  1.00 51.46           C
ATOM   4702  OE1 GLU A 313      12.989   3.027 -28.048  1.00 47.70           O
ATOM   4703  OE2 GLU A 313      14.204   3.092 -29.896  1.00 46.94           O
ATOM   4704  N   PRO A 314      17.918  -0.633 -30.367  1.00 60.29           N
ATOM   4705  CA  PRO A 314      18.738  -0.905 -31.532  1.00 60.76           C
ATOM   4706  HA  PRO A 314      19.668  -1.167 -31.275  1.00 60.76           H
ATOM   4707  C   PRO A 314      18.827   0.382 -32.357  1.00 59.56           C
ATOM   4708  O   PRO A 314      17.797   0.947 -32.742  1.00 56.06           O
ATOM   4709  CB  PRO A 314      18.053  -2.065 -32.263  1.00 57.43           C
ATOM   4710 1HB  PRO A 314      18.089  -1.933 -33.254  1.00 57.43           H
ATOM   4711 2HB  PRO A 314      18.481  -2.938 -32.027  1.00 57.43           H
ATOM   4712  CG  PRO A 314      16.612  -2.017 -31.764  1.00 56.26           C
ATOM   4713 1HG  PRO A 314      16.057  -1.414 -32.338  1.00 56.26           H
ATOM   4714 2HG  PRO A 314      16.209  -2.932 -31.754  1.00 56.26           H
ATOM   4715  CD  PRO A 314      16.732  -1.460 -30.347  1.00 61.34           C
ATOM   4716 1HD  PRO A 314      15.939  -0.902 -30.104  1.00 61.34           H
ATOM   4717 2HD  PRO A 314      16.845  -2.191 -29.674  1.00 61.34           H
ATOM   4718  N   SER A 315      20.055   0.857 -32.584  1.00 54.50           N
ATOM   4719  H   SER A 315      20.831   0.362 -32.192  1.00 54.50           H
ATOM   4720  CA  SER A 315      20.332   2.057 -33.371  1.00 55.86           C
ATOM   4721  HA  SER A 315      20.051   2.841 -32.818  1.00 55.86           H
ATOM   4722  C   SER A 315      19.521   2.016 -34.668  1.00 54.02           C
ATOM   4723  O   SER A 315      19.336   0.940 -35.244  1.00 51.94           O
ATOM   4724  CB  SER A 315      21.835   2.139 -33.679  1.00 51.70           C
ATOM   4725 1HB  SER A 315      22.364   2.271 -32.840  1.00 51.70           H
ATOM   4726 2HB  SER A 315      22.149   1.311 -34.144  1.00 51.70           H
ATOM   4727  OG  SER A 315      22.119   3.228 -34.527  1.00 45.05           O
ATOM   4728  HG  SER A 315      22.183   2.920 -35.431  1.00 45.05           H
ATOM   4729  N   MET A 316      19.076   3.166 -35.156  1.00 50.25           N
ATOM   4730  H   MET A 316      19.234   4.002 -34.630  1.00 50.25           H
ATOM   4731  CA  MET A 316      18.360   3.266 -36.436  1.00 52.24           C
ATOM   4732  HA  MET A 316      17.472   2.831 -36.287  1.00 52.24           H
ATOM   4733  C   MET A 316      19.094   2.511 -37.556  1.00 50.81           C
ATOM   4734  O   MET A 316      18.460   1.831 -38.356  1.00 51.17           O
ATOM   4735  CB  MET A 316      18.185   4.745 -36.810  1.00 50.66           C
ATOM   4736 1HB  MET A 316      19.041   5.228 -36.626  1.00 50.66           H
ATOM   4737 2HB  MET A 316      17.969   4.808 -37.784  1.00 50.66           H
ATOM   4738  CG  MET A 316      17.061   5.415 -36.012  1.00 45.70           C
ATOM   4739 1HG  MET A 316      17.274   5.203 -35.058  1.00 45.70           H
ATOM   4740 2HG  MET A 316      17.191   6.393 -36.174  1.00 45.70           H
ATOM   4741  SD  MET A 316      15.391   4.865 -36.475  1.00 42.48           S
ATOM   4742  CE  MET A 316      15.113   5.895 -37.936  1.00 34.57           C
ATOM   4743 1HE  MET A 316      14.212   5.718 -38.333  1.00 34.57           H
ATOM   4744 2HE  MET A 316      15.800   5.713 -38.639  1.00 34.57           H
ATOM   4745 3HE  MET A 316      15.161   6.867 -37.704  1.00 34.57           H
ATOM   4746  N   LEU A 317      20.423   2.519 -37.525  1.00 51.01           N
ATOM   4747  H   LEU A 317      20.875   3.117 -36.863  1.00 51.01           H
ATOM   4748  CA  LEU A 317      21.267   1.701 -38.405  1.00 49.21           C
ATOM   4749  HA  LEU A 317      21.002   1.953 -39.336  1.00 49.21           H
ATOM   4750  C   LEU A 317      21.011   0.197 -38.234  1.00 47.25           C
ATOM   4751  O   LEU A 317      20.945  -0.528 -39.226  1.00 49.64           O
ATOM   4752  CB  LEU A 317      22.750   2.023 -38.112  1.00 51.29           C
ATOM   4753 1HB  LEU A 317      22.868   2.118 -37.124  1.00 51.29           H
ATOM   4754 2HB  LEU A 317      23.314   1.267 -38.444  1.00 51.29           H
ATOM   4755  CG  LEU A 317      23.225   3.322 -38.789  1.00 49.55           C
ATOM   4756  HG  LEU A 317      22.508   4.009 -38.668  1.00 49.55           H
ATOM   4757  CD1 LEU A 317      24.526   3.811 -38.152  1.00 45.65           C
ATOM   4758 1HD1 LEU A 317      24.842   4.655 -38.586  1.00 45.65           H
ATOM   4759 2HD1 LEU A 317      25.250   3.127 -38.245  1.00 45.65           H
ATOM   4760 3HD1 LEU A 317      24.401   3.995 -37.177  1.00 45.65           H
ATOM   4761  CD2 LEU A 317      23.481   3.095 -40.285  1.00 49.98           C
ATOM   4762 1HD2 LEU A 317      23.790   3.937 -40.728  1.00 49.98           H
ATOM   4763 2HD2 LEU A 317      22.649   2.791 -40.749  1.00 49.98           H
ATOM   4764 3HD2 LEU A 317      24.184   2.398 -40.427  1.00 49.98           H
ATOM   4765  N   GLN A 318      20.834  -0.286 -36.997  1.00 53.25           N
ATOM   4766  H   GLN A 318      20.853   0.352 -36.227  1.00 53.25           H
ATOM   4767  CA  GLN A 318      20.614  -1.708 -36.723  1.00 53.37           C
ATOM   4768  HA  GLN A 318      21.246  -2.235 -37.291  1.00 53.37           H
ATOM   4769  C   GLN A 318      19.195  -2.138 -37.130  1.00 52.57           C
ATOM   4770  O   GLN A 318      19.015  -3.232 -37.669  1.00 56.37           O
ATOM   4771  CB  GLN A 318      20.935  -1.968 -35.253  1.00 55.40           C
ATOM   4772 1HB  GLN A 318      21.738  -1.425 -35.009  1.00 55.40           H
ATOM   4773 2HB  GLN A 318      20.152  -1.671 -34.706  1.00 55.40           H
ATOM   4774  CG  GLN A 318      21.226  -3.455 -34.937  1.00 52.30           C
ATOM   4775 1HG  GLN A 318      20.378  -3.979 -35.021  1.00 52.30           H
ATOM   4776 2HG  GLN A 318      21.898  -3.802 -35.591  1.00 52.30           H
ATOM   4777  CD  GLN A 318      21.778  -3.647 -33.524  1.00 48.72           C
ATOM   4778  OE1 GLN A 318      21.853  -2.735 -32.715  1.00 45.67           O
ATOM   4779  NE2 GLN A 318      22.201  -4.840 -33.169  1.00 43.25           N
ATOM   4780 1HE2 GLN A 318      22.574  -4.986 -32.253  1.00 43.25           H
ATOM   4781 2HE2 GLN A 318      22.149  -5.602 -33.815  1.00 43.25           H
ATOM   4782  N   LYS A 319      18.197  -1.254 -36.957  1.00 54.23           N
ATOM   4783  H   LYS A 319      18.390  -0.423 -36.436  1.00 54.23           H
ATOM   4784  CA  LYS A 319      16.836  -1.438 -37.490  1.00 56.35           C
ATOM   4785  HA  LYS A 319      16.524  -2.317 -37.129  1.00 56.35           H
ATOM   4786  C   LYS A 319      16.855  -1.530 -39.027  1.00 53.97           C
ATOM   4787  O   LYS A 319      16.312  -2.472 -39.592  1.00 55.19           O
ATOM   4788  CB  LYS A 319      15.885  -0.322 -36.982  1.00 56.18           C
ATOM   4789 1HB  LYS A 319      16.309   0.563 -37.172  1.00 56.18           H
ATOM   4790 2HB  LYS A 319      15.022  -0.393 -37.482  1.00 56.18           H
ATOM   4791  CG  LYS A 319      15.580  -0.405 -35.458  1.00 53.52           C
ATOM   4792 1HG  LYS A 319      15.112  -1.270 -35.275  1.00 53.52           H
ATOM   4793 2HG  LYS A 319      16.447  -0.383 -34.960  1.00 53.52           H
ATOM   4794  CD  LYS A 319      14.690   0.748 -34.932  1.00 51.61           C
ATOM   4795 1HD  LYS A 319      15.136   1.621 -35.131  1.00 51.61           H
ATOM   4796 2HD  LYS A 319      13.805   0.713 -35.395  1.00 51.61           H
ATOM   4797  CE  LYS A 319      14.464   0.634 -33.405  1.00 45.01           C
ATOM   4798 1HE  LYS A 319      13.835  -0.123 -33.229  1.00 45.01           H
ATOM   4799 2HE  LYS A 319      15.342   0.448 -32.963  1.00 45.01           H
ATOM   4800  NZ  LYS A 319      13.887   1.853 -32.751  1.00 40.84           N
ATOM   4801 1HZ  LYS A 319      13.768   1.710 -31.768  1.00 40.84           H
ATOM   4802 2HZ  LYS A 319      12.994   2.079 -33.139  1.00 40.84           H
ATOM   4803 3HZ  LYS A 319      14.486   2.644 -32.876  1.00 40.84           H
ATOM   4804  N   ILE A 320      17.581  -0.639 -39.694  1.00 63.57           N
ATOM   4805  H   ILE A 320      18.057   0.068 -39.171  1.00 63.57           H
ATOM   4806  CA  ILE A 320      17.725  -0.634 -41.161  1.00 62.14           C
ATOM   4807  HA  ILE A 320      16.795  -0.659 -41.528  1.00 62.14           H
ATOM   4808  C   ILE A 320      18.453  -1.897 -41.658  1.00 60.13           C
ATOM   4809  O   ILE A 320      18.003  -2.538 -42.611  1.00 59.73           O
ATOM   4810  CB  ILE A 320      18.427   0.669 -41.623  1.00 62.84           C
ATOM   4811  HB  ILE A 320      19.270   0.760 -41.093  1.00 62.84           H
ATOM   4812  CG1 ILE A 320      17.513   1.894 -41.367  1.00 61.68           C
ATOM   4813 1HG1 ILE A 320      16.798   1.909 -42.066  1.00 61.68           H
ATOM   4814 2HG1 ILE A 320      17.095   1.796 -40.464  1.00 61.68           H
ATOM   4815  CG2 ILE A 320      18.799   0.613 -43.123  1.00 62.52           C
ATOM   4816 1HG2 ILE A 320      19.251   1.457 -43.412  1.00 62.52           H
ATOM   4817 2HG2 ILE A 320      17.984   0.491 -43.690  1.00 62.52           H
ATOM   4818 3HG2 ILE A 320      19.420  -0.148 -43.310  1.00 62.52           H
ATOM   4819  CD1 ILE A 320      18.251   3.240 -41.409  1.00 56.04           C
ATOM   4820 1HD1 ILE A 320      17.622   3.999 -41.239  1.00 56.04           H
ATOM   4821 2HD1 ILE A 320      18.676   3.388 -42.302  1.00 56.04           H
ATOM   4822 3HD1 ILE A 320      18.971   3.276 -40.716  1.00 56.04           H
ATOM   4823  N   LEU A 321      19.542  -2.300 -40.993  1.00 58.52           N
ATOM   4824  H   LEU A 321      19.840  -1.770 -40.199  1.00 58.52           H
ATOM   4825  CA  LEU A 321      20.318  -3.485 -41.377  1.00 56.69           C
ATOM   4826  HA  LEU A 321      20.478  -3.384 -42.359  1.00 56.69           H
ATOM   4827  C   LEU A 321      19.546  -4.797 -41.170  1.00 54.59           C
ATOM   4828  O   LEU A 321      19.670  -5.709 -41.986  1.00 54.46           O
ATOM   4829  CB  LEU A 321      21.640  -3.501 -40.584  1.00 59.50           C
ATOM   4830 1HB  LEU A 321      21.428  -3.339 -39.620  1.00 59.50           H
ATOM   4831 2HB  LEU A 321      22.055  -4.405 -40.687  1.00 59.50           H
ATOM   4832  CG  LEU A 321      22.667  -2.438 -41.043  1.00 57.60           C
ATOM   4833  HG  LEU A 321      22.192  -1.561 -41.109  1.00 57.60           H
ATOM   4834  CD1 LEU A 321      23.817  -2.370 -40.029  1.00 55.91           C
ATOM   4835 1HD1 LEU A 321      24.496  -1.689 -40.303  1.00 55.91           H
ATOM   4836 2HD1 LEU A 321      24.280  -3.253 -39.953  1.00 55.91           H
ATOM   4837 3HD1 LEU A 321      23.480  -2.120 -39.121  1.00 55.91           H
ATOM   4838  CD2 LEU A 321      23.260  -2.765 -42.417  1.00 60.45           C
ATOM   4839 1HD2 LEU A 321      23.921  -2.068 -42.697  1.00 60.45           H
ATOM   4840 2HD2 LEU A 321      22.545  -2.809 -43.115  1.00 60.45           H
ATOM   4841 3HD2 LEU A 321      23.731  -3.647 -42.403  1.00 60.45           H
ATOM   4842  N   THR A 322      18.721  -4.901 -40.109  1.00 63.11           N
ATOM   4843  H   THR A 322      18.669  -4.140 -39.463  1.00 63.11           H
ATOM   4844  CA  THR A 322      17.894  -6.095 -39.867  1.00 62.00           C
ATOM   4845  HA  THR A 322      18.519  -6.847 -40.077  1.00 62.00           H
ATOM   4846  C   THR A 322      16.690  -6.184 -40.803  1.00 58.99           C
ATOM   4847  O   THR A 322      16.324  -7.292 -41.200  1.00 54.90           O
ATOM   4848  CB  THR A 322      17.431  -6.189 -38.407  1.00 60.32           C
ATOM   4849  HB  THR A 322      16.675  -6.843 -38.368  1.00 60.32           H
ATOM   4850  OG1 THR A 322      16.889  -4.979 -37.941  1.00 54.75           O
ATOM   4851  HG1 THR A 322      17.589  -4.335 -37.835  1.00 54.75           H
ATOM   4852  CG2 THR A 322      18.585  -6.563 -37.468  1.00 54.32           C
ATOM   4853 1HG2 THR A 322      18.271  -6.621 -36.520  1.00 54.32           H
ATOM   4854 2HG2 THR A 322      19.315  -5.881 -37.509  1.00 54.32           H
ATOM   4855 3HG2 THR A 322      18.977  -7.449 -37.717  1.00 54.32           H
ATOM   4856  N   THR A 323      16.128  -5.037 -41.210  1.00 63.00           N
ATOM   4857  H   THR A 323      16.460  -4.175 -40.827  1.00 63.00           H
ATOM   4858  CA  THR A 323      15.038  -5.001 -42.202  1.00 61.57           C
ATOM   4859  HA  THR A 323      14.372  -5.679 -41.891  1.00 61.57           H
ATOM   4860  C   THR A 323      15.551  -5.404 -43.592  1.00 58.06           C
ATOM   4861  O   THR A 323      14.973  -6.283 -44.225  1.00 53.96           O
ATOM   4862  CB  THR A 323      14.359  -3.622 -42.235  1.00 59.42           C
ATOM   4863  HB  THR A 323      14.991  -2.961 -42.640  1.00 59.42           H
ATOM   4864  OG1 THR A 323      14.068  -3.195 -40.920  1.00 54.46           O
ATOM   4865  HG1 THR A 323      14.002  -2.240 -40.901  1.00 54.46           H
ATOM   4866  CG2 THR A 323      13.035  -3.648 -42.984  1.00 54.25           C
ATOM   4867 1HG2 THR A 323      12.611  -2.742 -42.994  1.00 54.25           H
ATOM   4868 2HG2 THR A 323      12.393  -4.284 -42.555  1.00 54.25           H
ATOM   4869 3HG2 THR A 323      13.165  -3.936 -43.933  1.00 54.25           H
ATOM   4870  N   ARG A 324      16.704  -4.877 -44.005  1.00 53.44           N
ATOM   4871  H   ARG A 324      17.176  -4.228 -43.409  1.00 53.44           H
ATOM   4872  CA  ARG A 324      17.312  -5.214 -45.308  1.00 56.13           C
ATOM   4873  HA  ARG A 324      16.597  -5.085 -45.995  1.00 56.13           H
ATOM   4874  C   ARG A 324      17.725  -6.693 -45.408  1.00 52.60           C
ATOM   4875  O   ARG A 324      17.700  -7.264 -46.500  1.00 51.98           O
ATOM   4876  CB  ARG A 324      18.480  -4.247 -45.577  1.00 55.33           C
ATOM   4877 1HB  ARG A 324      18.167  -3.311 -45.415  1.00 55.33           H
ATOM   4878 2HB  ARG A 324      19.228  -4.462 -44.949  1.00 55.33           H
ATOM   4879  CG  ARG A 324      18.999  -4.356 -47.026  1.00 51.75           C
ATOM   4880 1HG  ARG A 324      19.312  -5.293 -47.184  1.00 51.75           H
ATOM   4881 2HG  ARG A 324      18.248  -4.145 -47.652  1.00 51.75           H
ATOM   4882  CD  ARG A 324      20.164  -3.396 -47.320  1.00 52.11           C
ATOM   4883 1HD  ARG A 324      20.730  -3.295 -46.502  1.00 52.11           H
ATOM   4884 2HD  ARG A 324      20.719  -3.762 -48.067  1.00 52.11           H
ATOM   4885  NE  ARG A 324      19.721  -2.055 -47.717  1.00 44.64           N
ATOM   4886  HE  ARG A 324      18.746  -1.852 -47.623  1.00 44.64           H
ATOM   4887  CZ  ARG A 324      20.501  -1.079 -48.193  1.00 41.09           C
ATOM   4888  NH1 ARG A 324      21.796  -1.230 -48.273  1.00 36.66           N
ATOM   4889 1HH1 ARG A 324      22.219  -2.086 -47.976  1.00 36.66           H
ATOM   4890 2HH1 ARG A 324      22.365  -0.490 -48.632  1.00 36.66           H
ATOM   4891  NH2 ARG A 324      19.991   0.042 -48.615  1.00 36.97           N
ATOM   4892 1HH2 ARG A 324      19.001   0.183 -48.586  1.00 36.97           H
ATOM   4893 2HH2 ARG A 324      20.589   0.762 -48.968  1.00 36.97           H
ATOM   4894  N   ARG A 325      18.062  -7.347 -44.294  1.00 57.41           N
ATOM   4895  H   ARG A 325      18.069  -6.847 -43.428  1.00 57.41           H
ATOM   4896  CA  ARG A 325      18.425  -8.778 -44.288  1.00 58.13           C
ATOM   4897  HA  ARG A 325      18.999  -8.899 -45.098  1.00 58.13           H
ATOM   4898  C   ARG A 325      17.229  -9.723 -44.479  1.00 54.82           C
ATOM   4899  O   ARG A 325      17.433 -10.869 -44.852  1.00 54.89           O
ATOM   4900  CB  ARG A 325      19.216  -9.102 -43.006  1.00 56.88           C
ATOM   4901 1HB  ARG A 325      19.776  -8.309 -42.764  1.00 56.88           H
ATOM   4902 2HB  ARG A 325      18.569  -9.292 -42.268  1.00 56.88           H
ATOM   4903  CG  ARG A 325      20.137 -10.322 -43.182  1.00 51.81           C
ATOM   4904 1HG  ARG A 325      19.581 -11.129 -43.382  1.00 51.81           H
ATOM   4905 2HG  ARG A 325      20.766 -10.154 -43.941  1.00 51.81           H
ATOM   4906  CD  ARG A 325      20.948 -10.577 -41.909  1.00 51.54           C
ATOM   4907 1HD  ARG A 325      21.322  -9.713 -41.573  1.00 51.54           H
ATOM   4908 2HD  ARG A 325      20.355 -10.977 -41.210  1.00 51.54           H
ATOM   4909  NE  ARG A 325      22.075 -11.503 -42.132  1.00 45.03           N
ATOM   4910  HE  ARG A 325      22.148 -11.912 -43.042  1.00 45.03           H
ATOM   4911  CZ  ARG A 325      22.996 -11.846 -41.251  1.00 39.99           C
ATOM   4912  NH1 ARG A 325      22.965 -11.424 -40.017  1.00 36.79           N
ATOM   4913 1HH1 ARG A 325      22.227 -10.821 -39.713  1.00 36.79           H
ATOM   4914 2HH1 ARG A 325      23.679 -11.703 -39.375  1.00 36.79           H
ATOM   4915  NH2 ARG A 325      23.981 -12.624 -41.603  1.00 36.16           N
ATOM   4916 1HH2 ARG A 325      24.040 -12.962 -42.542  1.00 36.16           H
ATOM   4917 2HH2 ARG A 325      24.678 -12.883 -40.934  1.00 36.16           H
ATOM   4918  N   ARG A 326      16.006  -9.255 -44.240  1.00 53.88           N
ATOM   4919  H   ARG A 326      15.917  -8.339 -43.849  1.00 53.88           H
ATOM   4920  CA  ARG A 326      14.772 -10.019 -44.523  1.00 56.02           C
ATOM   4921  HA  ARG A 326      15.019 -10.972 -44.346  1.00 56.02           H
ATOM   4922  C   ARG A 326      14.338  -9.922 -45.986  1.00 52.65           C
ATOM   4923  O   ARG A 326      13.647 -10.826 -46.443  1.00 51.91           O
ATOM   4924  CB  ARG A 326      13.635  -9.580 -43.584  1.00 55.43           C
ATOM   4925 1HB  ARG A 326      13.727  -8.602 -43.398  1.00 55.43           H
ATOM   4926 2HB  ARG A 326      12.758  -9.753 -44.033  1.00 55.43           H
ATOM   4927  CG  ARG A 326      13.671 -10.344 -42.253  1.00 51.33           C
ATOM   4928 1HG  ARG A 326      13.630 -11.327 -42.434  1.00 51.33           H
ATOM   4929 2HG  ARG A 326      14.520 -10.129 -41.771  1.00 51.33           H
ATOM   4930  CD  ARG A 326      12.477  -9.940 -41.380  1.00 50.65           C
ATOM   4931 1HD  ARG A 326      12.567  -8.981 -41.110  1.00 50.65           H
ATOM   4932 2HD  ARG A 326      11.628 -10.064 -41.893  1.00 50.65           H
ATOM   4933  NE  ARG A 326      12.392 -10.755 -40.152  1.00 44.93           N
ATOM   4934  HE  ARG A 326      12.941 -11.590 -40.122  1.00 44.93           H
ATOM   4935  CZ  ARG A 326      11.655 -10.481 -39.087  1.00 40.23           C
ATOM   4936  NH1 ARG A 326      10.921  -9.403 -39.012  1.00 38.03           N
ATOM   4937 1HH1 ARG A 326      10.905  -8.755 -39.774  1.00 38.03           H
ATOM   4938 2HH1 ARG A 326      10.376  -9.225 -38.193  1.00 38.03           H
ATOM   4939  NH2 ARG A 326      11.641 -11.296 -38.064  1.00 36.93           N
ATOM   4940 1HH2 ARG A 326      12.189 -12.132 -38.083  1.00 36.93           H
ATOM   4941 2HH2 ARG A 326      11.082 -11.083 -37.263  1.00 36.93           H
ATOM   4942  N   GLU A 327      14.755  -8.889 -46.699  1.00 49.93           N
ATOM   4943  H   GLU A 327      15.374  -8.230 -46.271  1.00 49.93           H
ATOM   4944  CA  GLU A 327      14.347  -8.669 -48.095  1.00 52.50           C
ATOM   4945  HA  GLU A 327      13.426  -9.052 -48.160  1.00 52.50           H
ATOM   4946  C   GLU A 327      15.215  -9.427 -49.119  1.00 48.98           C
ATOM   4947  O   GLU A 327      14.813  -9.602 -50.260  1.00 45.84           O
ATOM   4948  CB  GLU A 327      14.341  -7.163 -48.378  1.00 52.22           C
ATOM   4949 1HB  GLU A 327      15.231  -6.787 -48.122  1.00 52.22           H
ATOM   4950 2HB  GLU A 327      14.189  -7.023 -49.356  1.00 52.22           H
ATOM   4951  CG  GLU A 327      13.236  -6.425 -47.586  1.00 48.21           C
ATOM   4952 1HG  GLU A 327      12.346  -6.750 -47.906  1.00 48.21           H
ATOM   4953 2HG  GLU A 327      13.342  -6.643 -46.616  1.00 48.21           H
ATOM   4954  CD  GLU A 327      13.273  -4.896 -47.742  1.00 44.51           C
ATOM   4955  OE1 GLU A 327      12.283  -4.262 -47.326  1.00 41.48           O
ATOM   4956  OE2 GLU A 327      14.317  -4.376 -48.197  1.00 44.24           O
ATOM   4957  N   THR A 328      16.400  -9.919 -48.720  1.00 55.06           N
ATOM   4958  H   THR A 328      16.655  -9.819 -47.758  1.00 55.06           H
ATOM   4959  CA  THR A 328      17.346 -10.599 -49.627  1.00 58.41           C
ATOM   4960  HA  THR A 328      16.997 -10.322 -50.522  1.00 58.41           H
ATOM   4961  C   THR A 328      17.286 -12.134 -49.612  1.00 56.30           C
ATOM   4962  O   THR A 328      18.141 -12.779 -50.214  1.00 50.24           O
ATOM   4963  CB  THR A 328      18.788 -10.090 -49.432  1.00 55.39           C
ATOM   4964  HB  THR A 328      19.416 -10.857 -49.564  1.00 55.39           H
ATOM   4965  OG1 THR A 328      19.023  -9.642 -48.119  1.00 50.82           O
ATOM   4966  HG1 THR A 328      19.076  -8.686 -48.112  1.00 50.82           H
ATOM   4967  CG2 THR A 328      19.088  -8.922 -50.359  1.00 51.23           C
ATOM   4968 1HG2 THR A 328      20.024  -8.594 -50.231  1.00 51.23           H
ATOM   4969 2HG2 THR A 328      18.467  -8.157 -50.185  1.00 51.23           H
ATOM   4970 3HG2 THR A 328      18.985  -9.189 -51.317  1.00 51.23           H
ATOM   4971  N   GLY A 329      16.300 -12.732 -48.913  1.00 42.86           N
ATOM   4972  H   GLY A 329      15.617 -12.154 -48.466  1.00 42.86           H
ATOM   4973  CA  GLY A 329      16.179 -14.183 -48.775  1.00 47.77           C
ATOM   4974 1HA  GLY A 329      16.868 -14.600 -49.368  1.00 47.77           H
ATOM   4975 2HA  GLY A 329      16.376 -14.412 -47.822  1.00 47.77           H
ATOM   4976  C   GLY A 329      14.800 -14.717 -49.149  1.00 45.86           C
ATOM   4977  O   GLY A 329      14.077 -15.160 -48.266  1.00 41.74           O
ATOM   4978  N   GLY A 330      14.426 -14.690 -50.415  1.00 41.10           N
ATOM   4979  H   GLY A 330      15.002 -14.213 -51.079  1.00 41.10           H
ATOM   4980  CA  GLY A 330      13.196 -15.336 -50.879  1.00 46.62           C
ATOM   4981 1HA  GLY A 330      13.377 -16.318 -50.927  1.00 46.62           H
ATOM   4982 2HA  GLY A 330      12.492 -15.160 -50.191  1.00 46.62           H
ATOM   4983  C   GLY A 330      12.698 -14.854 -52.238  1.00 44.78           C
ATOM   4984  O   GLY A 330      11.825 -14.006 -52.303  1.00 40.65           O
ATOM   4985  N   ASN A 331      13.223 -15.419 -53.313  1.00 27.75           N
ATOM   4986  H   ASN A 331      14.096 -15.897 -53.222  1.00 27.75           H
ATOM   4987  CA  ASN A 331      12.584 -15.377 -54.633  1.00 38.85           C
ATOM   4988  HA  ASN A 331      12.104 -14.503 -54.711  1.00 38.85           H
ATOM   4989  C   ASN A 331      11.585 -16.545 -54.724  1.00 38.73           C
ATOM   4990  O   ASN A 331      11.967 -17.647 -55.110  1.00 36.13           O
ATOM   4991  CB  ASN A 331      13.654 -15.460 -55.746  1.00 36.43           C
ATOM   4992 1HB  ASN A 331      14.512 -15.768 -55.335  1.00 36.43           H
ATOM   4993 2HB  ASN A 331      13.351 -16.129 -56.425  1.00 36.43           H
ATOM   4994  CG  ASN A 331      13.935 -14.155 -56.478  1.00 32.57           C
ATOM   4995  OD1 ASN A 331      13.343 -13.117 -56.253  1.00 30.00           O
ATOM   4996  ND2 ASN A 331      14.854 -14.177 -57.413  1.00 29.31           N
ATOM   4997 1HD2 ASN A 331      15.060 -13.347 -57.931  1.00 29.31           H
ATOM   4998 2HD2 ASN A 331      15.348 -15.024 -57.608  1.00 29.31           H
ATOM   4999  N   GLU A 332      10.336 -16.312 -54.368  1.00 35.40           N
ATOM   5000  H   GLU A 332      10.153 -15.524 -53.780  1.00 35.40           H
ATOM   5001  CA  GLU A 332       9.199 -17.144 -54.786  1.00 40.21           C
ATOM   5002  HA  GLU A 332       9.491 -17.610 -55.621  1.00 40.21           H
ATOM   5003  C   GLU A 332       7.987 -16.226 -55.067  1.00 38.06           C
ATOM   5004  O   GLU A 332       7.773 -15.265 -54.324  1.00 37.39           O
ATOM   5005  CB  GLU A 332       8.868 -18.246 -53.762  1.00 39.87           C
ATOM   5006 1HB  GLU A 332       9.573 -18.254 -53.053  1.00 39.87           H
ATOM   5007 2HB  GLU A 332       7.980 -18.049 -53.347  1.00 39.87           H
ATOM   5008  CG  GLU A 332       8.813 -19.632 -54.430  1.00 35.96           C
ATOM   5009 1HG  GLU A 332       8.226 -19.566 -55.237  1.00 35.96           H
ATOM   5010 2HG  GLU A 332       9.740 -19.879 -54.711  1.00 35.96           H
ATOM   5011  CD  GLU A 332       8.268 -20.758 -53.531  1.00 33.32           C
ATOM   5012  OE1 GLU A 332       7.983 -21.839 -54.095  1.00 30.41           O
[truncated: 175,458 more chars]
