# Supplementary material for: Variety of genetic defects in GnRH and hypothalamic–pituitary signaling and development in normosmic patients with IHH
Source: Front Endocrinol (Lausanne). 2024 Jul 1;15:1396805. doi: 10.3389/fendo.2024.1396805 (PMC11246878; doi:10.3389/fendo.2024.1396805)
Supplement: Supplementary file 1 [file DataSheet_1.zip › NR0B1_Cys66Tyr_homology.pdb]

REMARK YASARA *************************************************************
REMARK YASARA *                                                           *
REMARK YASARA *                     Y  A  S  A  R  A                      *
REMARK YASARA *                                                           *
REMARK YASARA *   Yet Another Scientific Artificial Reality Application   *
REMARK YASARA *                                                           *
REMARK YASARA *            MOLECULE STRUCTURE FILE, PDB FORMAT            *
REMARK YASARA *                                                           *
REMARK YASARA * Just use YASARA every day to make your questions go away! *
REMARK YASARA *                                                           *
REMARK YASARA *                      www.YASARA.org                       *
REMARK YASARA *                                                           *
REMARK YASARA *************************************************************
REMARK YASARA
REMARK YASARA Version:           24.4.10.W.64
REMARK YASARA Written on:        Mon May 20 11:54:32 2024
REMARK YASARA Number of models:  1
REMARK YASARA Number of atoms:   7228
REMARK YASARA Please address questions or suggestions to: Eliza@yasara.org
REMARK YASARA
SEQRES   1 A  470  MET ALA GLY GLU ASN HIS GLN TRP GLN GLY SER ILE LEU 
SEQRES   2 A  470  TYR ASN MET LEU MET SER ALA LYS GLN THR ARG ALA ALA 
SEQRES   3 A  470  PRO GLU ALA PRO GLU THR ARG LEU VAL ASP GLN CYS TRP 
SEQRES   4 A  470  GLY CYS SER CYS GLY ASP GLU PRO GLY VAL GLY ARG GLU 
SEQRES   5 A  470  GLY LEU LEU GLY GLY ARG ASN VAL ALA LEU LEU TYR ARG 
SEQRES   6 A  470  TYR CYS PHE CYS GLY LYS ASP HIS PRO ARG GLN GLY SER 
SEQRES   7 A  470  ILE LEU TYR SER MET LEU THR SER ALA LYS GLN THR TYR 
SEQRES   8 A  470  ALA ALA PRO LYS ALA PRO GLU ALA THR LEU GLY PRO CYS 
SEQRES   9 A  470  TRP GLY CYS SER CYS GLY SER ASP PRO GLY VAL GLY ARG 
SEQRES  10 A  470  ALA GLY LEU PRO GLY GLY ARG PRO VAL ALA LEU LEU TYR 
SEQRES  11 A  470  ARG CYS CYS PHE CYS GLY GLU ASP HIS PRO ARG GLN GLY 
SEQRES  12 A  470  SER ILE LEU TYR SER LEU LEU THR SER SER LYS GLN THR 
SEQRES  13 A  470  HIS VAL ALA PRO ALA ALA PRO GLU ALA ARG PRO GLY GLY 
SEQRES  14 A  470  ALA TRP TRP ASP ARG SER TYR PHE ALA GLN ARG PRO GLY 
SEQRES  15 A  470  GLY LYS GLU ALA LEU PRO GLY GLY ARG ALA THR ALA LEU 
SEQRES  16 A  470  LEU TYR ARG CYS CYS PHE CYS GLY GLU ASP HIS PRO GLN 
SEQRES  17 A  470  GLN GLY SER THR LEU TYR CYS VAL PRO THR SER THR ASN 
SEQRES  18 A  470  GLN ALA GLN ALA ALA PRO GLU GLU ARG PRO ARG ALA PRO 
SEQRES  19 A  470  TRP TRP ASP THR SER SER GLY ALA LEU ARG PRO VAL ALA 
SEQRES  20 A  470  LEU LYS SER PRO GLN VAL VAL CYS GLU ALA ALA SER ALA 
SEQRES  21 A  470  GLY LEU LEU LYS THR LEU ARG PHE VAL LYS TYR LEU PRO 
SEQRES  22 A  470  CYS PHE GLN VAL LEU PRO LEU ASP GLN GLN LEU VAL LEU 
SEQRES  23 A  470  VAL ARG ASN CYS TRP ALA SER LEU LEU MET LEU GLU LEU 
SEQRES  24 A  470  ALA GLN ASP ARG LEU GLN PHE GLU THR VAL GLU VAL SER 
SEQRES  25 A  470  GLU PRO SER MET LEU GLN LYS ILE LEU THR THR ARG ARG 
SEQRES  26 A  470  ARG GLU THR GLY GLY ASN GLU PRO LEU PRO VAL PRO THR 
SEQRES  27 A  470  LEU GLN HIS HIS LEU ALA PRO PRO ALA GLU ALA ARG LYS 
SEQRES  28 A  470  VAL PRO SER ALA SER GLN VAL GLN ALA ILE LYS CYS PHE 
SEQRES  29 A  470  LEU SER LYS CYS TRP SER LEU ASN ILE SER THR LYS GLU 
SEQRES  30 A  470  TYR ALA TYR LEU LYS GLY THR VAL LEU PHE ASN PRO ASP 
SEQRES  31 A  470  VAL PRO GLY LEU GLN CYS VAL LYS TYR ILE GLN GLY LEU 
SEQRES  32 A  470  GLN TRP GLY THR GLN GLN ILE LEU SER GLU HIS THR ARG 
SEQRES  33 A  470  MET THR HIS GLN GLY PRO HIS ASP ARG PHE ILE GLU LEU 
SEQRES  34 A  470  ASN SER THR LEU PHE LEU LEU ARG PHE ILE ASN ALA ASN 
SEQRES  35 A  470  VAL ILE ALA GLU LEU PHE PHE ARG PRO ILE ILE GLY THR 
SEQRES  36 A  470  VAL SER MET ASP ASP MET MET LEU GLU MET LEU CYS THR 
SEQRES  37 A  470  LYS ILE 
SSBOND   0 CYS A   38    CYS A   41                                       2.02
SSBOND   1 CYS A   67    CYS A   69                                       2.03
SSBOND   2 CYS A  107    CYS A  133                                       2.03
ATOM      1  N   MET A   1      28.362  17.081  -4.329  1.00-25.16           N
ATOM      2 1H   MET A   1      28.702  17.921  -4.778  1.00-25.16           H
ATOM      3 2H   MET A   1      28.872  16.285  -4.690  1.00-25.16           H
ATOM      4 3H   MET A   1      28.514  17.151  -3.332  1.00-25.16           H
ATOM      5  CA  MET A   1      26.907  16.917  -4.609  1.00-25.16           C
ATOM      6  HA  MET A   1      26.760  16.874  -5.686  1.00-25.16           H
ATOM      7  C   MET A   1      26.124  18.102  -4.061  1.00-25.16           C
ATOM      8  O   MET A   1      26.345  18.529  -2.929  1.00-25.16           O
ATOM      9  CB  MET A   1      26.402  15.608  -3.990  1.00-25.16           C
ATOM     10 1HB  MET A   1      26.980  14.789  -4.417  1.00-25.16           H
ATOM     11 2HB  MET A   1      26.599  15.638  -2.920  1.00-25.16           H
ATOM     12  CG  MET A   1      24.914  15.316  -4.191  1.00-25.16           C
ATOM     13 1HG  MET A   1      24.346  16.146  -3.778  1.00-25.16           H
ATOM     14 2HG  MET A   1      24.709  15.250  -5.258  1.00-25.16           H
ATOM     15  SD  MET A   1      24.337  13.800  -3.383  1.00-25.16           S
ATOM     16  CE  MET A   1      25.081  12.512  -4.405  1.00-25.16           C
ATOM     17 1HE  MET A   1      24.839  11.530  -3.999  1.00-25.16           H
ATOM     18 2HE  MET A   1      26.164  12.629  -4.430  1.00-25.16           H
ATOM     19 3HE  MET A   1      24.689  12.581  -5.422  1.00-25.16           H
ATOM     20  N   ALA A   2      25.202  18.628  -4.852  1.00 24.00           N
ATOM     21  H   ALA A   2      25.073  18.251  -5.791  1.00 24.00           H
ATOM     22  CA  ALA A   2      24.293  19.695  -4.449  1.00 24.00           C
ATOM     23  HA  ALA A   2      24.506  20.028  -3.432  1.00 24.00           H
ATOM     24  C   ALA A   2      22.888  19.085  -4.497  1.00 24.00           C
ATOM     25  O   ALA A   2      22.750  17.860  -4.516  1.00 24.00           O
ATOM     26  CB  ALA A   2      24.434  20.872  -5.432  1.00 24.00           C
ATOM     27 1HB  ALA A   2      25.478  21.172  -5.493  1.00 24.00           H
ATOM     28 2HB  ALA A   2      23.848  21.726  -5.092  1.00 24.00           H
ATOM     29 3HB  ALA A   2      24.096  20.571  -6.425  1.00 24.00           H
ATOM     30  N   GLY A   3      21.869  19.926  -4.618  1.00 33.50           N
ATOM     31  H   GLY A   3      22.045  20.920  -4.555  1.00 33.50           H
ATOM     32  CA  GLY A   3      20.506  19.474  -4.861  1.00 33.50           C
ATOM     33 1HA  GLY A   3      20.256  18.720  -4.117  1.00 33.50           H
ATOM     34 2HA  GLY A   3      19.829  20.318  -4.726  1.00 33.50           H
ATOM     35  C   GLY A   3      20.264  18.885  -6.242  1.00 33.50           C
ATOM     36  O   GLY A   3      19.618  19.512  -7.083  1.00 33.50           O
ATOM     37  N   GLU A   4      20.788  17.689  -6.481  1.00 12.39           N
ATOM     38  H   GLU A   4      21.349  17.272  -5.746  1.00 12.39           H
ATOM     39  CA  GLU A   4      20.617  16.952  -7.735  1.00 12.39           C
ATOM     40  HA  GLU A   4      21.085  17.510  -8.544  1.00 12.39           H
ATOM     41  C   GLU A   4      19.132  16.796  -8.053  1.00 12.39           C
ATOM     42  O   GLU A   4      18.365  16.185  -7.292  1.00 12.39           O
ATOM     43  CB  GLU A   4      21.260  15.561  -7.648  1.00 12.39           C
ATOM     44 1HB  GLU A   4      20.863  15.054  -6.770  1.00 12.39           H
ATOM     45 2HB  GLU A   4      20.974  14.997  -8.533  1.00 12.39           H
ATOM     46  CG  GLU A   4      22.776  15.568  -7.566  1.00 12.39           C
ATOM     47 1HG  GLU A   4      23.168  16.074  -8.449  1.00 12.39           H
ATOM     48 2HG  GLU A   4      23.075  16.131  -6.681  1.00 12.39           H
ATOM     49  CD  GLU A   4      23.385  14.172  -7.481  1.00 12.39           C
ATOM     50  OE1 GLU A   4      24.628  14.058  -7.569  1.00 12.39           O
ATOM     51  OE2 GLU A   4      22.646  13.177  -7.296  1.00 12.39           O
ATOM     52  N   ASN A   5      18.718  17.391  -9.162  1.00  7.68           N
ATOM     53  H   ASN A   5      19.395  17.850  -9.758  1.00  7.68           H
ATOM     54  CA  ASN A   5      17.312  17.466  -9.538  1.00  7.68           C
ATOM     55  HA  ASN A   5      16.725  17.525  -8.624  1.00  7.68           H
ATOM     56  C   ASN A   5      16.855  16.221 -10.286  1.00  7.68           C
ATOM     57  O   ASN A   5      16.389  16.280 -11.421  1.00  7.68           O
ATOM     58  CB  ASN A   5      17.038  18.728 -10.361  1.00  7.68           C
ATOM     59 1HB  ASN A   5      17.512  19.578  -9.875  1.00  7.68           H
ATOM     60 2HB  ASN A   5      17.466  18.616 -11.356  1.00  7.68           H
ATOM     61  CG  ASN A   5      15.560  19.023 -10.488  1.00  7.68           C
ATOM     62  OD1 ASN A   5      14.787  18.823  -9.553  1.00  7.68           O
ATOM     63  ND2 ASN A   5      15.156  19.509 -11.625  1.00  7.68           N
ATOM     64 1HD2 ASN A   5      14.203  19.821 -11.718  1.00  7.68           H
ATOM     65 2HD2 ASN A   5      15.794  19.536 -12.413  1.00  7.68           H
ATOM     66  N   HIS A   6      17.007  15.076  -9.640  1.00 -8.15           N
ATOM     67  H   HIS A   6      17.510  15.068  -8.762  1.00 -8.15           H
ATOM     68  CA  HIS A   6      16.371  13.858 -10.121  1.00 -8.15           C
ATOM     69  HA  HIS A   6      16.593  13.713 -11.178  1.00 -8.15           H
ATOM     70  C   HIS A   6      14.888  14.147  -9.935  1.00 -8.15           C
ATOM     71  O   HIS A   6      14.495  14.808  -8.961  1.00 -8.15           O
ATOM     72  CB  HIS A   6      16.817  12.638  -9.317  1.00 -8.15           C
ATOM     73 1HB  HIS A   6      16.556  12.797  -8.271  1.00 -8.15           H
ATOM     74 2HB  HIS A   6      16.281  11.761  -9.678  1.00 -8.15           H
ATOM     75  CG  HIS A   6      18.289  12.376  -9.401  1.00 -8.15           C
ATOM     76  ND1 HIS A   6      18.899  11.850 -10.523  1.00 -8.15           N
ATOM     77  CD2 HIS A   6      19.270  12.620  -8.490  1.00 -8.15           C
ATOM     78  HD2 HIS A   6      19.102  13.050  -7.513  1.00 -8.15           H
ATOM     79  CE1 HIS A   6      20.230  11.752 -10.210  1.00 -8.15           C
ATOM     80  HE1 HIS A   6      20.984  11.347 -10.874  1.00 -8.15           H
ATOM     81  NE2 HIS A   6      20.495  12.241  -8.975  1.00 -8.15           N
ATOM     82  HE2 HIS A   6      21.402  12.319  -8.509  1.00 -8.15           H
ATOM     83  N   GLN A   7      14.087  13.748 -10.906  1.00 15.05           N
ATOM     84  H   GLN A   7      14.466  13.186 -11.667  1.00 15.05           H
ATOM     85  CA  GLN A   7      12.686  14.134 -10.978  1.00 15.05           C
ATOM     86  HA  GLN A   7      12.381  14.625 -10.056  1.00 15.05           H
ATOM     87  C   GLN A   7      11.804  12.921 -11.175  1.00 15.05           C
ATOM     88  O   GLN A   7      12.223  11.896 -11.710  1.00 15.05           O
ATOM     89  CB  GLN A   7      12.489  15.102 -12.147  1.00 15.05           C
ATOM     90 1HB  GLN A   7      13.017  14.702 -13.012  1.00 15.05           H
ATOM     91 2HB  GLN A   7      11.430  15.163 -12.390  1.00 15.05           H
ATOM     92  CG  GLN A   7      12.980  16.510 -11.860  1.00 15.05           C
ATOM     93 1HG  GLN A   7      12.262  17.006 -11.211  1.00 15.05           H
ATOM     94 2HG  GLN A   7      13.929  16.461 -11.337  1.00 15.05           H
ATOM     95  CD  GLN A   7      13.179  17.326 -13.114  1.00 15.05           C
ATOM     96  OE1 GLN A   7      14.063  17.045 -13.916  1.00 15.05           O
ATOM     97  NE2 GLN A   7      12.379  18.342 -13.297  1.00 15.05           N
ATOM     98 1HE2 GLN A   7      12.530  18.932 -14.105  1.00 15.05           H
ATOM     99 2HE2 GLN A   7      11.638  18.533 -12.636  1.00 15.05           H
ATOM    100  N   TRP A   8      10.550  13.087 -10.792  1.00 36.42           N
ATOM    101  H   TRP A   8      10.280  13.964 -10.349  1.00 36.42           H
ATOM    102  CA  TRP A   8       9.533  12.059 -10.952  1.00 36.42           C
ATOM    103  HA  TRP A   8      10.017  11.092 -11.086  1.00 36.42           H
ATOM    104  C   TRP A   8       8.695  12.347 -12.185  1.00 36.42           C
ATOM    105  O   TRP A   8       7.637  11.765 -12.368  1.00 36.42           O
ATOM    106  CB  TRP A   8       8.660  12.011  -9.702  1.00 36.42           C
ATOM    107 1HB  TRP A   8       8.193  12.986  -9.559  1.00 36.42           H
ATOM    108 2HB  TRP A   8       7.880  11.262  -9.833  1.00 36.42           H
ATOM    109  CG  TRP A   8       9.460  11.674  -8.483  1.00 36.42           C
ATOM    110  CD1 TRP A   8      10.041  12.545  -7.614  1.00 36.42           C
ATOM    111  HD1 TRP A   8       9.982  13.623  -7.707  1.00 36.42           H
ATOM    112  CD2 TRP A   8       9.782  10.363  -7.983  1.00 36.42           C
ATOM    113  NE1 TRP A   8      10.690  11.889  -6.606  1.00 36.42           N
ATOM    114  HE1 TRP A   8      11.168  12.349  -5.838  1.00 36.42           H
ATOM    115  CE2 TRP A   8      10.535  10.543  -6.787  1.00 36.42           C
ATOM    116  CE3 TRP A   8       9.486   9.051  -8.407  1.00 36.42           C
ATOM    117  HE3 TRP A   8       8.920   8.883  -9.311  1.00 36.42           H
ATOM    118  CZ2 TRP A   8      10.975   9.459  -6.003  1.00 36.42           C
ATOM    119  HZ2 TRP A   8      11.526   9.629  -5.092  1.00 36.42           H
ATOM    120  CZ3 TRP A   8       9.935   7.957  -7.626  1.00 36.42           C
ATOM    121  HZ3 TRP A   8       9.720   6.948  -7.946  1.00 36.42           H
ATOM    122  CH2 TRP A   8      10.673   8.177  -6.426  1.00 36.42           C
ATOM    123  HH2 TRP A   8      11.003   7.331  -5.841  1.00 36.42           H
ATOM    124  N   GLN A   9       9.170  13.233 -13.050  1.00  9.28           N
ATOM    125  H   GLN A   9      10.037  13.704 -12.861  1.00  9.28           H
ATOM    126  CA  GLN A   9       8.508  13.435 -14.336  1.00  9.28           C
ATOM    127  HA  GLN A   9       7.448  13.634 -14.181  1.00  9.28           H
ATOM    128  C   GLN A   9       8.672  12.089 -15.036  1.00  9.28           C
ATOM    129  O   GLN A   9       9.720  11.454 -14.917  1.00  9.28           O
ATOM    130  CB  GLN A   9       9.143  14.573 -15.146  1.00  9.28           C
ATOM    131 1HB  GLN A   9      10.189  14.317 -15.312  1.00  9.28           H
ATOM    132 2HB  GLN A   9       8.653  14.623 -16.119  1.00  9.28           H
ATOM    133  CG  GLN A   9       9.105  15.974 -14.507  1.00  9.28           C
ATOM    134 1HG  GLN A   9       9.494  15.921 -13.492  1.00  9.28           H
ATOM    135 2HG  GLN A   9       9.767  16.620 -15.083  1.00  9.28           H
ATOM    136  CD  GLN A   9       7.730  16.635 -14.466  1.00  9.28           C
ATOM    137  OE1 GLN A   9       6.689  15.999 -14.571  1.00  9.28           O
ATOM    138  NE2 GLN A   9       7.718  17.928 -14.295  1.00  9.28           N
ATOM    139 1HE2 GLN A   9       6.833  18.399 -14.226  1.00  9.28           H
ATOM    140 2HE2 GLN A   9       8.585  18.445 -14.275  1.00  9.28           H
ATOM    141  N   GLY A  10       7.612  11.610 -15.665  1.00  9.35           N
ATOM    142  H   GLY A  10       6.776  12.184 -15.740  1.00  9.35           H
ATOM    143  CA  GLY A  10       7.591  10.260 -16.208  1.00  9.35           C
ATOM    144 1HA  GLY A  10       7.142  10.288 -17.200  1.00  9.35           H
ATOM    145 2HA  GLY A  10       8.607   9.878 -16.302  1.00  9.35           H
ATOM    146  C   GLY A  10       6.785   9.305 -15.350  1.00  9.35           C
ATOM    147  O   GLY A  10       6.173   8.375 -15.883  1.00  9.35           O
ATOM    148  N   SER A  11       6.689   9.567 -14.052  1.00  7.03           N
ATOM    149  H   SER A  11       7.214  10.337 -13.651  1.00  7.03           H
ATOM    150  CA  SER A  11       5.735   8.854 -13.203  1.00  7.03           C
ATOM    151  HA  SER A  11       5.789   7.781 -13.387  1.00  7.03           H
ATOM    152  C   SER A  11       4.398   9.404 -13.656  1.00  7.03           C
ATOM    153  O   SER A  11       4.248  10.621 -13.808  1.00  7.03           O
ATOM    154  CB  SER A  11       5.940   9.154 -11.716  1.00  7.03           C
ATOM    155 1HB  SER A  11       6.913   8.775 -11.406  1.00  7.03           H
ATOM    156 2HB  SER A  11       5.920  10.232 -11.565  1.00  7.03           H
ATOM    157  OG  SER A  11       4.922   8.571 -10.915  1.00  7.03           O
ATOM    158  HG  SER A  11       5.260   8.478 -10.019  1.00  7.03           H
ATOM    159  N   ILE A  12       3.437   8.535 -13.920  1.00-10.84           N
ATOM    160  H   ILE A  12       3.574   7.552 -13.715  1.00-10.84           H
ATOM    161  CA  ILE A  12       2.209   8.964 -14.581  1.00-10.84           C
ATOM    162  HA  ILE A  12       2.486   9.553 -15.455  1.00-10.84           H
ATOM    163  C   ILE A  12       1.442   9.871 -13.616  1.00-10.84           C
ATOM    164  O   ILE A  12       0.930  10.918 -14.006  1.00-10.84           O
ATOM    165  CB  ILE A  12       1.349   7.758 -15.072  1.00-10.84           C
ATOM    166  HB  ILE A  12       0.977   7.214 -14.203  1.00-10.84           H
ATOM    167  CG1 ILE A  12       2.208   6.791 -15.920  1.00-10.84           C
ATOM    168 1HG1 ILE A  12       2.531   7.312 -16.821  1.00-10.84           H
ATOM    169 2HG1 ILE A  12       3.098   6.514 -15.358  1.00-10.84           H
ATOM    170  CG2 ILE A  12       0.148   8.270 -15.914  1.00-10.84           C
ATOM    171 1HG2 ILE A  12      -0.508   7.440 -16.175  1.00-10.84           H
ATOM    172 2HG2 ILE A  12       0.503   8.747 -16.830  1.00-10.84           H
ATOM    173 3HG2 ILE A  12      -0.435   8.994 -15.345  1.00-10.84           H
ATOM    174  CD1 ILE A  12       1.520   5.478 -16.338  1.00-10.84           C
ATOM    175 1HD1 ILE A  12       2.251   4.830 -16.823  1.00-10.84           H
ATOM    176 2HD1 ILE A  12       0.713   5.680 -17.043  1.00-10.84           H
ATOM    177 3HD1 ILE A  12       1.122   4.968 -15.460  1.00-10.84           H
ATOM    178  N   LEU A  13       1.442   9.533 -12.332  1.00  0.21           N
ATOM    179  H   LEU A  13       1.916   8.688 -12.041  1.00  0.21           H
ATOM    180  CA  LEU A  13       0.774  10.378 -11.336  1.00  0.21           C
ATOM    181  HA  LEU A  13      -0.270  10.511 -11.622  1.00  0.21           H
ATOM    182  C   LEU A  13       1.410  11.755 -11.277  1.00  0.21           C
ATOM    183  O   LEU A  13       0.710  12.756 -11.248  1.00  0.21           O
ATOM    184  CB  LEU A  13       0.839   9.746  -9.943  1.00  0.21           C
ATOM    185 1HB  LEU A  13       0.359   8.769  -9.997  1.00  0.21           H
ATOM    186 2HB  LEU A  13       1.892   9.592  -9.712  1.00  0.21           H
ATOM    187  CG  LEU A  13       0.232  10.519  -8.755  1.00  0.21           C
ATOM    188  HG  LEU A  13       0.719  11.490  -8.697  1.00  0.21           H
ATOM    189  CD1 LEU A  13      -1.268  10.748  -8.874  1.00  0.21           C
ATOM    190 1HD1 LEU A  13      -1.632  11.276  -7.993  1.00  0.21           H
ATOM    191 2HD1 LEU A  13      -1.790   9.795  -8.968  1.00  0.21           H
ATOM    192 3HD1 LEU A  13      -1.479  11.365  -9.748  1.00  0.21           H
ATOM    193  CD2 LEU A  13       0.518   9.783  -7.453  1.00  0.21           C
ATOM    194 1HD2 LEU A  13       0.150  10.370  -6.610  1.00  0.21           H
ATOM    195 2HD2 LEU A  13       1.594   9.644  -7.332  1.00  0.21           H
ATOM    196 3HD2 LEU A  13       0.028   8.809  -7.455  1.00  0.21           H
ATOM    197  N   TYR A  14       2.731  11.828 -11.286  1.00 11.98           N
ATOM    198  H   TYR A  14       3.288  10.990 -11.374  1.00 11.98           H
ATOM    199  CA  TYR A  14       3.386  13.126 -11.184  1.00 11.98           C
ATOM    200  HA  TYR A  14       2.966  13.665 -10.337  1.00 11.98           H
ATOM    201  C   TYR A  14       3.123  13.941 -12.444  1.00 11.98           C
ATOM    202  O   TYR A  14       2.837  15.129 -12.351  1.00 11.98           O
ATOM    203  CB  TYR A  14       4.882  12.956 -10.954  1.00 11.98           C
ATOM    204 1HB  TYR A  14       5.028  12.221 -10.164  1.00 11.98           H
ATOM    205 2HB  TYR A  14       5.330  12.573 -11.868  1.00 11.98           H
ATOM    206  CG  TYR A  14       5.592  14.234 -10.552  1.00 11.98           C
ATOM    207  CD1 TYR A  14       5.475  14.749  -9.244  1.00 11.98           C
ATOM    208  HD1 TYR A  14       4.816  14.269  -8.537  1.00 11.98           H
ATOM    209  CD2 TYR A  14       6.413  14.919 -11.466  1.00 11.98           C
ATOM    210  HD2 TYR A  14       6.483  14.569 -12.485  1.00 11.98           H
ATOM    211  CE1 TYR A  14       6.234  15.882  -8.831  1.00 11.98           C
ATOM    212  HE1 TYR A  14       6.166  16.243  -7.815  1.00 11.98           H
ATOM    213  CE2 TYR A  14       7.165  16.056 -11.060  1.00 11.98           C
ATOM    214  HE2 TYR A  14       7.807  16.564 -11.760  1.00 11.98           H
ATOM    215  CZ  TYR A  14       7.082  16.513  -9.745  1.00 11.98           C
ATOM    216  OH  TYR A  14       7.870  17.574  -9.371  1.00 11.98           O
ATOM    217  HH  TYR A  14       7.805  17.777  -8.424  1.00 11.98           H
ATOM    218  N   ASN A  15       3.127  13.300 -13.607  1.00-16.77           N
ATOM    219  H   ASN A  15       3.357  12.309 -13.636  1.00-16.77           H
ATOM    220  CA  ASN A  15       2.816  13.997 -14.856  1.00-16.77           C
ATOM    221  HA  ASN A  15       3.534  14.806 -14.999  1.00-16.77           H
ATOM    222  C   ASN A  15       1.418  14.603 -14.781  1.00-16.77           C
ATOM    223  O   ASN A  15       1.210  15.762 -15.154  1.00-16.77           O
ATOM    224  CB  ASN A  15       2.849  13.051 -16.067  1.00-16.77           C
ATOM    225 1HB  ASN A  15       2.228  12.181 -15.868  1.00-16.77           H
ATOM    226 2HB  ASN A  15       2.435  13.575 -16.928  1.00-16.77           H
ATOM    227  CG  ASN A  15       4.235  12.587 -16.430  1.00-16.77           C
ATOM    228  OD1 ASN A  15       5.234  13.234 -16.140  1.00-16.77           O
ATOM    229  ND2 ASN A  15       4.310  11.485 -17.119  1.00-16.77           N
ATOM    230 1HD2 ASN A  15       5.211  11.149 -17.413  1.00-16.77           H
ATOM    231 2HD2 ASN A  15       3.473  10.977 -17.369  1.00-16.77           H
ATOM    232  N   MET A  16       0.455  13.837 -14.284  1.00-13.05           N
ATOM    233  H   MET A  16       0.664  12.884 -13.994  1.00-13.05           H
ATOM    234  CA  MET A  16      -0.918  14.324 -14.191  1.00-13.05           C
ATOM    235  HA  MET A  16      -1.165  14.800 -15.140  1.00-13.05           H
ATOM    236  C   MET A  16      -1.086  15.384 -13.104  1.00-13.05           C
ATOM    237  O   MET A  16      -1.786  16.364 -13.329  1.00-13.05           O
ATOM    238  CB  MET A  16      -1.901  13.167 -13.996  1.00-13.05           C
ATOM    239 1HB  MET A  16      -1.634  12.607 -13.100  1.00-13.05           H
ATOM    240 2HB  MET A  16      -2.901  13.582 -13.866  1.00-13.05           H
ATOM    241  CG  MET A  16      -1.918  12.223 -15.200  1.00-13.05           C
ATOM    242 1HG  MET A  16      -2.104  12.810 -16.100  1.00-13.05           H
ATOM    243 2HG  MET A  16      -0.937  11.762 -15.298  1.00-13.05           H
ATOM    244  SD  MET A  16      -3.153  10.914 -15.115  1.00-13.05           S
ATOM    245  CE  MET A  16      -4.621  11.785 -15.687  1.00-13.05           C
ATOM    246 1HE  MET A  16      -5.424  11.069 -15.857  1.00-13.05           H
ATOM    247 2HE  MET A  16      -4.404  12.301 -16.624  1.00-13.05           H
ATOM    248 3HE  MET A  16      -4.939  12.513 -14.940  1.00-13.05           H
ATOM    249  N   LEU A  17      -0.398  15.264 -11.975  1.00 -9.11           N
ATOM    250  H   LEU A  17       0.166  14.431 -11.820  1.00 -9.11           H
ATOM    251  CA  LEU A  17      -0.438  16.296 -10.931  1.00 -9.11           C
ATOM    252  HA  LEU A  17      -1.471  16.470 -10.632  1.00 -9.11           H
ATOM    253  C   LEU A  17       0.128  17.612 -11.448  1.00 -9.11           C
ATOM    254  O   LEU A  17      -0.439  18.676 -11.218  1.00 -9.11           O
ATOM    255  CB  LEU A  17       0.396  15.878  -9.712  1.00 -9.11           C
ATOM    256 1HB  LEU A  17       1.359  15.534 -10.087  1.00 -9.11           H
ATOM    257 2HB  LEU A  17       0.581  16.777  -9.125  1.00 -9.11           H
ATOM    258  CG  LEU A  17      -0.131  14.811  -8.740  1.00 -9.11           C
ATOM    259  HG  LEU A  17      -0.470  13.949  -9.309  1.00 -9.11           H
ATOM    260  CD1 LEU A  17       0.998  14.365  -7.808  1.00 -9.11           C
ATOM    261 1HD1 LEU A  17       0.631  13.581  -7.145  1.00 -9.11           H
ATOM    262 2HD1 LEU A  17       1.352  15.204  -7.209  1.00 -9.11           H
ATOM    263 3HD1 LEU A  17       1.820  13.957  -8.394  1.00 -9.11           H
ATOM    264  CD2 LEU A  17      -1.293  15.328  -7.908  1.00 -9.11           C
ATOM    265 1HD2 LEU A  17      -1.663  14.533  -7.262  1.00 -9.11           H
ATOM    266 2HD2 LEU A  17      -2.104  15.637  -8.560  1.00 -9.11           H
ATOM    267 3HD2 LEU A  17      -0.982  16.177  -7.296  1.00 -9.11           H
ATOM    268  N   MET A  18       1.237  17.551 -12.171  1.00-17.03           N
ATOM    269  H   MET A  18       1.687  16.653 -12.339  1.00-17.03           H
ATOM    270  CA  MET A  18       1.841  18.768 -12.708  1.00-17.03           C
ATOM    271  HA  MET A  18       1.931  19.501 -11.906  1.00-17.03           H
ATOM    272  C   MET A  18       0.930  19.361 -13.779  1.00-17.03           C
ATOM    273  O   MET A  18       0.809  20.579 -13.886  1.00-17.03           O
ATOM    274  CB  MET A  18       3.236  18.484 -13.279  1.00-17.03           C
ATOM    275 1HB  MET A  18       3.147  17.705 -14.035  1.00-17.03           H
ATOM    276 2HB  MET A  18       3.608  19.388 -13.761  1.00-17.03           H
ATOM    277  CG  MET A  18       4.261  18.028 -12.233  1.00-17.03           C
ATOM    278 1HG  MET A  18       3.861  17.161 -11.714  1.00-17.03           H
ATOM    279 2HG  MET A  18       5.173  17.720 -12.744  1.00-17.03           H
ATOM    280  SD  MET A  18       4.688  19.262 -10.988  1.00-17.03           S
ATOM    281  CE  MET A  18       5.836  20.311 -11.881  1.00-17.03           C
ATOM    282 1HE  MET A  18       6.153  21.138 -11.246  1.00-17.03           H
ATOM    283 2HE  MET A  18       5.354  20.714 -12.773  1.00-17.03           H
ATOM    284 3HE  MET A  18       6.715  19.735 -12.173  1.00-17.03           H
ATOM    285  N   SER A  19       0.249  18.526 -14.554  1.00-20.66           N
ATOM    286  H   SER A  19       0.382  17.524 -14.463  1.00-20.66           H
ATOM    287  CA  SER A  19      -0.658  19.043 -15.579  1.00-20.66           C
ATOM    288  HA  SER A  19      -0.126  19.808 -16.141  1.00-20.66           H
ATOM    289  C   SER A  19      -1.891  19.689 -14.958  1.00-20.66           C
ATOM    290  O   SER A  19      -2.409  20.669 -15.471  1.00-20.66           O
ATOM    291  CB  SER A  19      -1.080  17.952 -16.567  1.00-20.66           C
ATOM    292 1HB  SER A  19      -1.521  18.433 -17.440  1.00-20.66           H
ATOM    293 2HB  SER A  19      -0.199  17.396 -16.888  1.00-20.66           H
ATOM    294  OG  SER A  19      -2.038  17.056 -16.024  1.00-20.66           O
ATOM    295  HG  SER A  19      -1.803  16.832 -15.111  1.00-20.66           H
ATOM    296  N   ALA A  20      -2.339  19.170 -13.825  1.00-13.82           N
ATOM    297  H   ALA A  20      -1.895  18.349 -13.433  1.00-13.82           H
ATOM    298  CA  ALA A  20      -3.502  19.717 -13.141  1.00-13.82           C
ATOM    299  HA  ALA A  20      -4.315  19.823 -13.859  1.00-13.82           H
ATOM    300  C   ALA A  20      -3.198  21.096 -12.554  1.00-13.82           C
ATOM    301  O   ALA A  20      -4.007  22.012 -12.620  1.00-13.82           O
ATOM    302  CB  ALA A  20      -3.929  18.757 -12.059  1.00-13.82           C
ATOM    303 1HB  ALA A  20      -4.216  17.803 -12.500  1.00-13.82           H
ATOM    304 2HB  ALA A  20      -4.781  19.178 -11.523  1.00-13.82           H
ATOM    305 3HB  ALA A  20      -3.110  18.600 -11.359  1.00-13.82           H
ATOM    306  N   LYS A  21      -1.992  21.275 -12.036  1.00 -7.81           N
ATOM    307  H   LYS A  21      -1.357  20.488 -11.966  1.00 -7.81           H
ATOM    308  CA  LYS A  21      -1.582  22.591 -11.542  1.00 -7.81           C
ATOM    309  HA  LYS A  21      -2.318  22.938 -10.815  1.00 -7.81           H
ATOM    310  C   LYS A  21      -1.570  23.593 -12.693  1.00 -7.81           C
ATOM    311  O   LYS A  21      -1.994  24.740 -12.543  1.00 -7.81           O
ATOM    312  CB  LYS A  21      -0.226  22.482 -10.843  1.00 -7.81           C
ATOM    313 1HB  LYS A  21       0.482  21.991 -11.511  1.00 -7.81           H
ATOM    314 2HB  LYS A  21       0.141  23.482 -10.608  1.00 -7.81           H
ATOM    315  CG  LYS A  21      -0.348  21.689  -9.546  1.00 -7.81           C
ATOM    316 1HG  LYS A  21      -0.957  22.262  -8.847  1.00 -7.81           H
ATOM    317 2HG  LYS A  21      -0.860  20.750  -9.745  1.00 -7.81           H
ATOM    318  CD  LYS A  21       0.980  21.365  -8.890  1.00 -7.81           C
ATOM    319 1HD  LYS A  21       1.607  20.811  -9.588  1.00 -7.81           H
ATOM    320 2HD  LYS A  21       1.477  22.290  -8.597  1.00 -7.81           H
ATOM    321  CE  LYS A  21       0.701  20.508  -7.659  1.00 -7.81           C
ATOM    322 1HE  LYS A  21       0.034  21.066  -6.997  1.00 -7.81           H
ATOM    323 2HE  LYS A  21       0.169  19.608  -7.978  1.00 -7.81           H
ATOM    324  NZ  LYS A  21       1.919  20.101  -6.894  1.00 -7.81           N
ATOM    325 1HZ  LYS A  21       1.644  19.576  -6.074  1.00 -7.81           H
ATOM    326 2HZ  LYS A  21       2.434  20.926  -6.602  1.00 -7.81           H
ATOM    327 3HZ  LYS A  21       2.518  19.527  -7.474  1.00 -7.81           H
ATOM    328  N   GLN A  22      -1.170  23.143 -13.871  1.00-14.75           N
ATOM    329  H   GLN A  22      -0.838  22.191 -13.952  1.00-14.75           H
ATOM    330  CA  GLN A  22      -1.223  23.986 -15.064  1.00-14.75           C
ATOM    331  HA  GLN A  22      -0.752  24.942 -14.835  1.00-14.75           H
ATOM    332  C   GLN A  22      -2.656  24.284 -15.509  1.00-14.75           C
ATOM    333  O   GLN A  22      -2.918  25.398 -15.955  1.00-14.75           O
ATOM    334  CB  GLN A  22      -0.442  23.339 -16.209  1.00-14.75           C
ATOM    335 1HB  GLN A  22      -0.823  22.336 -16.378  1.00-14.75           H
ATOM    336 2HB  GLN A  22      -0.594  23.921 -17.118  1.00-14.75           H
ATOM    337  CG  GLN A  22       1.045  23.261 -15.931  1.00-14.75           C
ATOM    338 1HG  GLN A  22       1.458  24.268 -15.949  1.00-14.75           H
ATOM    339 2HG  GLN A  22       1.210  22.840 -14.943  1.00-14.75           H
ATOM    340  CD  GLN A  22       1.780  22.410 -16.930  1.00-14.75           C
ATOM    341  OE1 GLN A  22       2.041  22.825 -18.051  1.00-14.75           O
ATOM    342  NE2 GLN A  22       2.141  21.223 -16.533  1.00-14.75           N
ATOM    343 1HE2 GLN A  22       2.626  20.616 -17.174  1.00-14.75           H
ATOM    344 2HE2 GLN A  22       1.915  20.926 -15.593  1.00-14.75           H
ATOM    345  N   THR A  23      -3.595  23.355 -15.372  1.00  2.94           N
ATOM    346  H   THR A  23      -3.361  22.421 -15.046  1.00  2.94           H
ATOM    347  CA  THR A  23      -4.991  23.652 -15.705  1.00  2.94           C
ATOM    348  HA  THR A  23      -4.994  24.221 -16.631  1.00  2.94           H
ATOM    349  C   THR A  23      -5.695  24.515 -14.661  1.00  2.94           C
ATOM    350  O   THR A  23      -6.615  25.244 -15.018  1.00  2.94           O
ATOM    351  CB  THR A  23      -5.855  22.396 -15.950  1.00  2.94           C
ATOM    352  HB  THR A  23      -6.887  22.701 -16.122  1.00  2.94           H
ATOM    353  OG1 THR A  23      -5.794  21.531 -14.818  1.00  2.94           O
ATOM    354  HG1 THR A  23      -6.503  20.889 -14.893  1.00  2.94           H
ATOM    355  CG2 THR A  23      -5.372  21.608 -17.148  1.00  2.94           C
ATOM    356 1HG2 THR A  23      -6.026  20.750 -17.298  1.00  2.94           H
ATOM    357 2HG2 THR A  23      -4.356  21.253 -16.985  1.00  2.94           H
ATOM    358 3HG2 THR A  23      -5.401  22.234 -18.040  1.00  2.94           H
ATOM    359  N   ARG A  24      -5.235  24.557 -13.412  1.00 -1.11           N
ATOM    360  H   ARG A  24      -4.529  23.888 -13.112  1.00 -1.11           H
ATOM    361  CA  ARG A  24      -5.758  25.566 -12.474  1.00 -1.11           C
ATOM    362  HA  ARG A  24      -6.842  25.468 -12.400  1.00 -1.11           H
ATOM    363  C   ARG A  24      -5.429  26.951 -13.016  1.00 -1.11           C
ATOM    364  O   ARG A  24      -6.216  27.892 -12.940  1.00 -1.11           O
ATOM    365  CB  ARG A  24      -5.124  25.500 -11.078  1.00 -1.11           C
ATOM    366 1HB  ARG A  24      -4.065  25.735 -11.174  1.00 -1.11           H
ATOM    367 2HB  ARG A  24      -5.580  26.294 -10.486  1.00 -1.11           H
ATOM    368  CG  ARG A  24      -5.228  24.211 -10.280  1.00 -1.11           C
ATOM    369 1HG  ARG A  24      -6.249  23.831 -10.280  1.00 -1.11           H
ATOM    370 2HG  ARG A  24      -4.549  23.472 -10.695  1.00 -1.11           H
ATOM    371  CD  ARG A  24      -4.797  24.560  -8.860  1.00 -1.11           C
ATOM    372 1HD  ARG A  24      -3.957  25.252  -8.927  1.00 -1.11           H
ATOM    373 2HD  ARG A  24      -5.623  25.077  -8.370  1.00 -1.11           H
ATOM    374  NE  ARG A  24      -4.365  23.430  -8.028  1.00 -1.11           N
ATOM    375  HE  ARG A  24      -4.287  22.514  -8.474  1.00 -1.11           H
ATOM    376  CZ  ARG A  24      -4.005  23.506  -6.753  1.00 -1.11           C
ATOM    377  NH1 ARG A  24      -3.443  22.484  -6.181  1.00 -1.11           N
ATOM    378 1HH1 ARG A  24      -3.239  21.656  -6.731  1.00 -1.11           H
ATOM    379 2HH1 ARG A  24      -3.189  22.530  -5.212  1.00 -1.11           H
ATOM    380  NH2 ARG A  24      -4.174  24.573  -6.019  1.00 -1.11           N
ATOM    381 1HH2 ARG A  24      -4.658  25.373  -6.405  1.00 -1.11           H
ATOM    382 2HH2 ARG A  24      -3.823  24.603  -5.069  1.00 -1.11           H
ATOM    383  N   ALA A  25      -4.230  27.047 -13.571  1.00 15.38           N
ATOM    384  H   ALA A  25      -3.639  26.228 -13.581  1.00 15.38           H
ATOM    385  CA  ALA A  25      -3.705  28.276 -14.150  1.00 15.38           C
ATOM    386  HA  ALA A  25      -4.064  29.123 -13.562  1.00 15.38           H
ATOM    387  C   ALA A  25      -4.141  28.494 -15.609  1.00 15.38           C
ATOM    388  O   ALA A  25      -3.604  29.369 -16.289  1.00 15.38           O
ATOM    389  CB  ALA A  25      -2.179  28.242 -14.054  1.00 15.38           C
ATOM    390 1HB  ALA A  25      -1.877  28.217 -13.007  1.00 15.38           H
ATOM    391 2HB  ALA A  25      -1.763  29.138 -14.513  1.00 15.38           H
ATOM    392 3HB  ALA A  25      -1.783  27.365 -14.566  1.00 15.38           H
ATOM    393  N   ALA A  26      -5.049  27.684 -16.134  1.00 16.78           N
ATOM    394  H   ALA A  26      -5.465  26.954 -15.571  1.00 16.78           H
ATOM    395  CA  ALA A  26      -5.514  27.855 -17.510  1.00 16.78           C
ATOM    396  HA  ALA A  26      -4.662  28.004 -18.173  1.00 16.78           H
ATOM    397  C   ALA A  26      -6.416  29.095 -17.545  1.00 16.78           C
ATOM    398  O   ALA A  26      -6.924  29.501 -16.495  1.00 16.78           O
ATOM    399  CB  ALA A  26      -6.286  26.608 -17.954  1.00 16.78           C
ATOM    400 1HB  ALA A  26      -5.624  25.744 -17.940  1.00 16.78           H
ATOM    401 2HB  ALA A  26      -6.658  26.747 -18.968  1.00 16.78           H
ATOM    402 3HB  ALA A  26      -7.132  26.433 -17.285  1.00 16.78           H
ATOM    403  N   PRO A  27      -6.644  29.696 -18.729  1.00 -3.68           N
ATOM    404  CA  PRO A  27      -7.623  30.792 -18.740  1.00 -3.68           C
ATOM    405  HA  PRO A  27      -7.260  31.625 -18.141  1.00 -3.68           H
ATOM    406  C   PRO A  27      -8.994  30.343 -18.238  1.00 -3.68           C
ATOM    407  O   PRO A  27      -9.598  29.420 -18.785  1.00 -3.68           O
ATOM    408  CB  PRO A  27      -7.685  31.183 -20.223  1.00 -3.68           C
ATOM    409 1HB  PRO A  27      -8.484  30.641 -20.728  1.00 -3.68           H
ATOM    410 2HB  PRO A  27      -7.823  32.258 -20.337  1.00 -3.68           H
ATOM    411  CG  PRO A  27      -6.372  30.758 -20.765  1.00 -3.68           C
ATOM    412 1HG  PRO A  27      -6.414  30.637 -21.847  1.00 -3.68           H
ATOM    413 2HG  PRO A  27      -5.604  31.478 -20.487  1.00 -3.68           H
ATOM    414  CD  PRO A  27      -6.118  29.451 -20.086  1.00 -3.68           C
ATOM    415 1HD  PRO A  27      -6.674  28.648 -20.573  1.00 -3.68           H
ATOM    416 2HD  PRO A  27      -5.050  29.233 -20.067  1.00 -3.68           H
ATOM    417  N   GLU A  28      -9.483  30.971 -17.180  1.00 36.87           N
ATOM    418  H   GLU A  28      -8.954  31.716 -16.753  1.00 36.87           H
ATOM    419  CA  GLU A  28     -10.770  30.610 -16.592  1.00 36.87           C
ATOM    420  HA  GLU A  28     -10.985  29.558 -16.784  1.00 36.87           H
ATOM    421  C   GLU A  28     -11.827  31.479 -17.278  1.00 36.87           C
ATOM    422  O   GLU A  28     -11.484  32.528 -17.834  1.00 36.87           O
ATOM    423  CB  GLU A  28     -10.712  30.836 -15.076  1.00 36.87           C
ATOM    424 1HB  GLU A  28      -9.663  30.821 -14.778  1.00 36.87           H
ATOM    425 2HB  GLU A  28     -11.111  31.821 -14.848  1.00 36.87           H
ATOM    426  CG  GLU A  28     -11.443  29.785 -14.242  1.00 36.87           C
ATOM    427 1HG  GLU A  28     -11.083  28.795 -14.526  1.00 36.87           H
ATOM    428 2HG  GLU A  28     -11.211  29.947 -13.189  1.00 36.87           H
ATOM    429  CD  GLU A  28     -12.947  29.844 -14.430  1.00 36.87           C
ATOM    430  OE1 GLU A  28     -13.598  30.732 -13.843  1.00 36.87           O
ATOM    431  OE2 GLU A  28     -13.477  29.044 -15.233  1.00 36.87           O
ATOM    432  N   ALA A  29     -13.085  31.059 -17.265  1.00  6.25           N
ATOM    433  H   ALA A  29     -13.327  30.224 -16.737  1.00  6.25           H
ATOM    434  CA  ALA A  29     -14.167  31.773 -17.936  1.00  6.25           C
ATOM    435  HA  ALA A  29     -13.920  31.861 -18.993  1.00  6.25           H
ATOM    436  C   ALA A  29     -14.334  33.191 -17.345  1.00  6.25           C
ATOM    437  O   ALA A  29     -13.977  33.416 -16.185  1.00  6.25           O
ATOM    438  CB  ALA A  29     -15.448  30.942 -17.793  1.00  6.25           C
ATOM    439 1HB  ALA A  29     -15.346  30.009 -18.348  1.00  6.25           H
ATOM    440 2HB  ALA A  29     -16.302  31.500 -18.179  1.00  6.25           H
ATOM    441 3HB  ALA A  29     -15.616  30.712 -16.740  1.00  6.25           H
ATOM    442  N   PRO A  30     -14.842  34.161 -18.135  1.00 -5.32           N
ATOM    443  CA  PRO A  30     -14.922  35.536 -17.618  1.00 -5.32           C
ATOM    444  HA  PRO A  30     -13.916  35.915 -17.436  1.00 -5.32           H
ATOM    445  C   PRO A  30     -15.756  35.743 -16.360  1.00 -5.32           C
ATOM    446  O   PRO A  30     -16.696  35.012 -16.071  1.00 -5.32           O
ATOM    447  CB  PRO A  30     -15.567  36.303 -18.774  1.00 -5.32           C
ATOM    448 1HB  PRO A  30     -16.648  36.339 -18.642  1.00 -5.32           H
ATOM    449 2HB  PRO A  30     -15.157  37.308 -18.843  1.00 -5.32           H
ATOM    450  CG  PRO A  30     -15.223  35.528 -19.966  1.00 -5.32           C
ATOM    451 1HG  PRO A  30     -15.910  35.745 -20.783  1.00 -5.32           H
ATOM    452 2HG  PRO A  30     -14.194  35.739 -20.260  1.00 -5.32           H
ATOM    453  CD  PRO A  30     -15.349  34.106 -19.519  1.00 -5.32           C
ATOM    454 1HD  PRO A  30     -16.394  33.792 -19.524  1.00 -5.32           H
ATOM    455 2HD  PRO A  30     -14.741  33.456 -20.148  1.00 -5.32           H
ATOM    456  N   GLU A  31     -15.430  36.799 -15.631  1.00  3.81           N
ATOM    457  H   GLU A  31     -14.709  37.424 -15.972  1.00  3.81           H
ATOM    458  CA  GLU A  31     -16.048  37.117 -14.342  1.00  3.81           C
ATOM    459  HA  GLU A  31     -16.340  36.187 -13.855  1.00  3.81           H
ATOM    460  C   GLU A  31     -17.313  37.949 -14.524  1.00  3.81           C
ATOM    461  O   GLU A  31     -17.497  39.030 -13.953  1.00  3.81           O
ATOM    462  CB  GLU A  31     -15.028  37.811 -13.440  1.00  3.81           C
ATOM    463 1HB  GLU A  31     -14.631  38.684 -13.956  1.00  3.81           H
ATOM    464 2HB  GLU A  31     -15.512  38.124 -12.515  1.00  3.81           H
ATOM    465  CG  GLU A  31     -13.890  36.874 -13.101  1.00  3.81           C
ATOM    466 1HG  GLU A  31     -14.291  36.014 -12.563  1.00  3.81           H
ATOM    467 2HG  GLU A  31     -13.441  36.521 -14.028  1.00  3.81           H
ATOM    468  CD  GLU A  31     -12.797  37.511 -12.277  1.00  3.81           C
ATOM    469  OE1 GLU A  31     -11.632  37.473 -12.735  1.00  3.81           O
ATOM    470  OE2 GLU A  31     -13.058  37.997 -11.157  1.00  3.81           O
ATOM    471  N   THR A  32     -18.190  37.387 -15.337  1.00 27.84           N
ATOM    472  H   THR A  32     -17.918  36.523 -15.803  1.00 27.84           H
ATOM    473  CA  THR A  32     -19.580  37.802 -15.491  1.00 27.84           C
ATOM    474  HA  THR A  32     -19.728  38.862 -15.279  1.00 27.84           H
ATOM    475  C   THR A  32     -20.308  36.938 -14.454  1.00 27.84           C
ATOM    476  O   THR A  32     -19.662  36.400 -13.547  1.00 27.84           O
ATOM    477  CB  THR A  32     -20.047  37.443 -16.919  1.00 27.84           C
ATOM    478  HB  THR A  32     -21.121  37.586 -17.018  1.00 27.84           H
ATOM    479  OG1 THR A  32     -19.705  36.079 -17.188  1.00 27.84           O
ATOM    480  HG1 THR A  32     -20.374  35.505 -16.778  1.00 27.84           H
ATOM    481  CG2 THR A  32     -19.341  38.290 -17.967  1.00 27.84           C
ATOM    482 1HG2 THR A  32     -19.702  38.006 -18.956  1.00 27.84           H
ATOM    483 2HG2 THR A  32     -18.263  38.132 -17.926  1.00 27.84           H
ATOM    484 3HG2 THR A  32     -19.562  39.344 -17.805  1.00 27.84           H
ATOM    485  N   ARG A  33     -21.604  36.690 -14.604  1.00  9.52           N
ATOM    486  H   ARG A  33     -22.165  37.206 -15.277  1.00  9.52           H
ATOM    487  CA  ARG A  33     -22.189  35.544 -13.903  1.00  9.52           C
ATOM    488  HA  ARG A  33     -21.950  35.585 -12.839  1.00  9.52           H
ATOM    489  C   ARG A  33     -21.485  34.373 -14.571  1.00  9.52           C
ATOM    490  O   ARG A  33     -21.482  34.307 -15.800  1.00  9.52           O
ATOM    491  CB  ARG A  33     -23.707  35.461 -14.127  1.00  9.52           C
ATOM    492 1HB  ARG A  33     -24.156  36.405 -13.818  1.00  9.52           H
ATOM    493 2HB  ARG A  33     -23.900  35.322 -15.192  1.00  9.52           H
ATOM    494  CG  ARG A  33     -24.382  34.338 -13.349  1.00  9.52           C
ATOM    495 1HG  ARG A  33     -23.932  33.387 -13.617  1.00  9.52           H
ATOM    496 2HG  ARG A  33     -24.219  34.516 -12.290  1.00  9.52           H
ATOM    497  CD  ARG A  33     -25.884  34.264 -13.615  1.00  9.52           C
ATOM    498 1HD  ARG A  33     -26.318  35.242 -13.417  1.00  9.52           H
ATOM    499 2HD  ARG A  33     -26.055  34.010 -14.662  1.00  9.52           H
ATOM    500  NE  ARG A  33     -26.545  33.269 -12.759  1.00  9.52           N
ATOM    501  HE  ARG A  33     -25.956  32.644 -12.217  1.00  9.52           H
ATOM    502  CZ  ARG A  33     -27.852  33.112 -12.592  1.00  9.52           C
ATOM    503  NH1 ARG A  33     -28.244  32.207 -11.754  1.00  9.52           N
ATOM    504 1HH1 ARG A  33     -27.545  31.623 -11.308  1.00  9.52           H
ATOM    505 2HH1 ARG A  33     -29.229  32.103 -11.548  1.00  9.52           H
ATOM    506  NH2 ARG A  33     -28.777  33.850 -13.144  1.00  9.52           N
ATOM    507 1HH2 ARG A  33     -28.516  34.594 -13.772  1.00  9.52           H
ATOM    508 2HH2 ARG A  33     -29.742  33.649 -12.959  1.00  9.52           H
ATOM    509  N   LEU A  34     -20.892  33.465 -13.812  1.00 35.55           N
ATOM    510  H   LEU A  34     -20.781  33.623 -12.821  1.00 35.55           H
ATOM    511  CA  LEU A  34     -20.528  32.179 -14.383  1.00 35.55           C
ATOM    512  HA  LEU A  34     -20.170  32.298 -15.404  1.00 35.55           H
ATOM    513  C   LEU A  34     -21.880  31.490 -14.390  1.00 35.55           C
ATOM    514  O   LEU A  34     -22.459  31.254 -13.331  1.00 35.55           O
ATOM    515  CB  LEU A  34     -19.491  31.415 -13.548  1.00 35.55           C
ATOM    516 1HB  LEU A  34     -19.844  31.386 -12.524  1.00 35.55           H
ATOM    517 2HB  LEU A  34     -19.463  30.392 -13.920  1.00 35.55           H
ATOM    518  CG  LEU A  34     -18.047  31.946 -13.547  1.00 35.55           C
ATOM    519  HG  LEU A  34     -18.043  32.957 -13.141  1.00 35.55           H
ATOM    520  CD1 LEU A  34     -17.161  31.064 -12.666  1.00 35.55           C
ATOM    521 1HD1 LEU A  34     -16.124  31.402 -12.719  1.00 35.55           H
ATOM    522 2HD1 LEU A  34     -17.203  30.029 -13.007  1.00 35.55           H
ATOM    523 3HD1 LEU A  34     -17.493  31.117 -11.633  1.00 35.55           H
ATOM    524  CD2 LEU A  34     -17.459  31.985 -14.944  1.00 35.55           C
ATOM    525 1HD2 LEU A  34     -16.407  32.277 -14.900  1.00 35.55           H
ATOM    526 2HD2 LEU A  34     -17.982  32.724 -15.551  1.00 35.55           H
ATOM    527 3HD2 LEU A  34     -17.538  31.005 -15.413  1.00 35.55           H
ATOM    528  N   VAL A  35     -22.452  31.360 -15.576  1.00 20.01           N
ATOM    529  H   VAL A  35     -21.901  31.523 -16.410  1.00 20.01           H
ATOM    530  CA  VAL A  35     -23.887  31.127 -15.709  1.00 20.01           C
ATOM    531  HA  VAL A  35     -24.394  31.903 -15.143  1.00 20.01           H
ATOM    532  C   VAL A  35     -24.284  29.781 -15.112  1.00 20.01           C
ATOM    533  O   VAL A  35     -23.663  28.754 -15.376  1.00 20.01           O
ATOM    534  CB  VAL A  35     -24.346  31.258 -17.187  1.00 20.01           C
ATOM    535  HB  VAL A  35     -24.037  30.375 -17.745  1.00 20.01           H
ATOM    536  CG1 VAL A  35     -25.867  31.413 -17.268  1.00 20.01           C
ATOM    537 1HG1 VAL A  35     -26.185  31.426 -18.312  1.00 20.01           H
ATOM    538 2HG1 VAL A  35     -26.181  32.337 -16.784  1.00 20.01           H
ATOM    539 3HG1 VAL A  35     -26.361  30.587 -16.768  1.00 20.01           H
ATOM    540  CG2 VAL A  35     -23.707  32.486 -17.851  1.00 20.01           C
ATOM    541 1HG2 VAL A  35     -24.137  32.638 -18.839  1.00 20.01           H
ATOM    542 2HG2 VAL A  35     -22.638  32.340 -17.980  1.00 20.01           H
ATOM    543 3HG2 VAL A  35     -23.873  33.377 -17.245  1.00 20.01           H
ATOM    544  N   ASP A  36     -25.338  29.789 -14.310  1.00  5.72           N
ATOM    545  H   ASP A  36     -25.853  30.648 -14.187  1.00  5.72           H
ATOM    546  CA  ASP A  36     -25.781  28.613 -13.554  1.00  5.72           C
ATOM    547  HA  ASP A  36     -24.919  27.993 -13.340  1.00  5.72           H
ATOM    548  C   ASP A  36     -26.773  27.782 -14.359  1.00  5.72           C
ATOM    549  O   ASP A  36     -27.561  26.987 -13.837  1.00  5.72           O
ATOM    550  CB  ASP A  36     -26.414  29.058 -12.235  1.00  5.72           C
ATOM    551 1HB  ASP A  36     -27.265  29.698 -12.465  1.00  5.72           H
ATOM    552 2HB  ASP A  36     -26.764  28.183 -11.689  1.00  5.72           H
ATOM    553  CG  ASP A  36     -25.453  29.834 -11.357  1.00  5.72           C
ATOM    554  OD1 ASP A  36     -24.373  29.323 -10.984  1.00  5.72           O
ATOM    555  OD2 ASP A  36     -25.781  30.999 -11.040  1.00  5.72           O
ATOM    556  N   GLN A  37     -26.740  28.029 -15.660  1.00 15.88           N
ATOM    557  H   GLN A  37     -26.007  28.628 -16.003  1.00 15.88           H
ATOM    558  CA  GLN A  37     -27.688  27.469 -16.608  1.00 15.88           C
ATOM    559  HA  GLN A  37     -28.700  27.669 -16.253  1.00 15.88           H
ATOM    560  C   GLN A  37     -27.555  25.971 -16.824  1.00 15.88           C
ATOM    561  O   GLN A  37     -26.528  25.341 -16.561  1.00 15.88           O
ATOM    562  CB  GLN A  37     -27.512  28.138 -17.973  1.00 15.88           C
ATOM    563 1HB  GLN A  37     -28.308  27.791 -18.631  1.00 15.88           H
ATOM    564 2HB  GLN A  37     -27.637  29.209 -17.854  1.00 15.88           H
ATOM    565  CG  GLN A  37     -26.170  27.903 -18.672  1.00 15.88           C
ATOM    566 1HG  GLN A  37     -25.366  28.345 -18.086  1.00 15.88           H
ATOM    567 2HG  GLN A  37     -25.993  26.833 -18.755  1.00 15.88           H
ATOM    568  CD  GLN A  37     -26.148  28.482 -20.070  1.00 15.88           C
ATOM    569  OE1 GLN A  37     -25.503  29.492 -20.355  1.00 15.88           O
ATOM    570  NE2 GLN A  37     -26.827  27.823 -20.968  1.00 15.88           N
ATOM    571 1HE2 GLN A  37     -26.814  28.132 -21.930  1.00 15.88           H
ATOM    572 2HE2 GLN A  37     -27.374  27.015 -20.696  1.00 15.88           H
ATOM    573  N   CYS A  38     -28.586  25.439 -17.450  1.00 12.60           N
ATOM    574  H   CYS A  38     -29.419  25.988 -17.615  1.00 12.60           H
ATOM    575  CA  CYS A  38     -28.466  24.163 -18.115  1.00 12.60           C
ATOM    576  HA  CYS A  38     -27.857  23.462 -17.540  1.00 12.60           H
ATOM    577  C   CYS A  38     -27.826  24.488 -19.455  1.00 12.60           C
ATOM    578  O   CYS A  38     -28.278  25.380 -20.164  1.00 12.60           O
ATOM    579  CB  CYS A  38     -29.843  23.600 -18.381  1.00 12.60           C
ATOM    580 1HB  CYS A  38     -30.339  23.406 -17.438  1.00 12.60           H
ATOM    581 2HB  CYS A  38     -30.416  24.342 -18.934  1.00 12.60           H
ATOM    582  SG  CYS A  38     -29.743  22.081 -19.367  1.00 12.60           S
ATOM    583  N   TRP A  39     -26.816  23.734 -19.849  1.00 36.40           N
ATOM    584  H   TRP A  39     -26.505  22.970 -19.268  1.00 36.40           H
ATOM    585  CA  TRP A  39     -26.096  23.997 -21.095  1.00 36.40           C
ATOM    586  HA  TRP A  39     -26.110  25.072 -21.278  1.00 36.40           H
ATOM    587  C   TRP A  39     -26.755  23.310 -22.301  1.00 36.40           C
ATOM    588  O   TRP A  39     -26.118  23.057 -23.326  1.00 36.40           O
ATOM    589  CB  TRP A  39     -24.639  23.577 -20.897  1.00 36.40           C
ATOM    590 1HB  TRP A  39     -24.601  22.504 -20.741  1.00 36.40           H
ATOM    591 2HB  TRP A  39     -24.063  23.829 -21.785  1.00 36.40           H
ATOM    592  CG  TRP A  39     -24.011  24.232 -19.702  1.00 36.40           C
ATOM    593  CD1 TRP A  39     -23.886  23.714 -18.449  1.00 36.40           C
ATOM    594  HD1 TRP A  39     -24.230  22.729 -18.160  1.00 36.40           H
ATOM    595  CD2 TRP A  39     -23.428  25.548 -19.631  1.00 36.40           C
ATOM    596  NE1 TRP A  39     -23.285  24.598 -17.603  1.00 36.40           N
ATOM    597  HE1 TRP A  39     -23.110  24.429 -16.624  1.00 36.40           H
ATOM    598  CE2 TRP A  39     -23.009  25.748 -18.285  1.00 36.40           C
ATOM    599  CE3 TRP A  39     -23.236  26.590 -20.562  1.00 36.40           C
ATOM    600  HE3 TRP A  39     -23.535  26.466 -21.593  1.00 36.40           H
ATOM    601  CZ2 TRP A  39     -22.437  26.958 -17.844  1.00 36.40           C
ATOM    602  HZ2 TRP A  39     -22.144  27.091 -16.813  1.00 36.40           H
ATOM    603  CZ3 TRP A  39     -22.665  27.814 -20.119  1.00 36.40           C
ATOM    604  HZ3 TRP A  39     -22.536  28.632 -20.815  1.00 36.40           H
ATOM    605  CH2 TRP A  39     -22.278  27.982 -18.758  1.00 36.40           C
ATOM    606  HH2 TRP A  39     -21.862  28.926 -18.433  1.00 36.40           H
ATOM    607  N   GLY A  40     -28.038  22.997 -22.158  1.00 27.23           N
ATOM    608  H   GLY A  40     -28.501  23.256 -21.301  1.00 27.23           H
ATOM    609  CA  GLY A  40     -28.806  22.297 -23.180  1.00 27.23           C
ATOM    610 1HA  GLY A  40     -28.791  22.885 -24.098  1.00 27.23           H
ATOM    611 2HA  GLY A  40     -28.323  21.342 -23.377  1.00 27.23           H
ATOM    612  C   GLY A  40     -30.256  22.025 -22.801  1.00 27.23           C
ATOM    613  O   GLY A  40     -30.710  20.886 -22.909  1.00 27.23           O
ATOM    614  N   CYS A  41     -30.980  23.032 -22.320  1.00 18.13           N
ATOM    615  H   CYS A  41     -30.586  23.965 -22.302  1.00 18.13           H
ATOM    616  CA  CYS A  41     -32.377  22.883 -21.883  1.00 18.13           C
ATOM    617  HA  CYS A  41     -32.831  22.013 -22.354  1.00 18.13           H
ATOM    618  C   CYS A  41     -33.156  24.140 -22.262  1.00 18.13           C
ATOM    619  O   CYS A  41     -32.577  25.123 -22.712  1.00 18.13           O
ATOM    620  CB  CYS A  41     -32.518  22.772 -20.358  1.00 18.13           C
ATOM    621 1HB  CYS A  41     -32.199  23.719 -19.926  1.00 18.13           H
ATOM    622 2HB  CYS A  41     -33.577  22.658 -20.128  1.00 18.13           H
ATOM    623  SG  CYS A  41     -31.654  21.436 -19.483  1.00 18.13           S
ATOM    624  N   SER A  42     -34.440  24.155 -21.931  1.00  1.98           N
ATOM    625  H   SER A  42     -34.888  23.313 -21.593  1.00  1.98           H
ATOM    626  CA  SER A  42     -35.254  25.367 -21.947  1.00  1.98           C
ATOM    627  HA  SER A  42     -35.339  25.758 -22.961  1.00  1.98           H
ATOM    628  C   SER A  42     -34.645  26.447 -21.045  1.00  1.98           C
ATOM    629  O   SER A  42     -34.615  27.623 -21.399  1.00  1.98           O
ATOM    630  CB  SER A  42     -36.628  24.963 -21.418  1.00  1.98           C
ATOM    631 1HB  SER A  42     -37.131  25.824 -20.976  1.00  1.98           H
ATOM    632 2HB  SER A  42     -37.228  24.569 -22.239  1.00  1.98           H
ATOM    633  OG  SER A  42     -36.441  23.934 -20.452  1.00  1.98           O
ATOM    634  HG  SER A  42     -37.309  23.600 -20.171  1.00  1.98           H
ATOM    635  N   CYS A  43     -34.106  26.027 -19.907  1.00 35.12           N
ATOM    636  H   CYS A  43     -34.211  25.057 -19.658  1.00 35.12           H
ATOM    637  CA  CYS A  43     -33.382  26.899 -18.979  1.00 35.12           C
ATOM    638  HA  CYS A  43     -33.990  27.786 -18.799  1.00 35.12           H
ATOM    639  C   CYS A  43     -32.004  27.370 -19.478  1.00 35.12           C
ATOM    640  O   CYS A  43     -30.973  26.870 -19.016  1.00 35.12           O
ATOM    641  CB  CYS A  43     -33.200  26.159 -17.648  1.00 35.12           C
ATOM    642 1HB  CYS A  43     -32.519  25.320 -17.799  1.00 35.12           H
ATOM    643 2HB  CYS A  43     -32.741  26.841 -16.934  1.00 35.12           H
ATOM    644  SG  CYS A  43     -34.751  25.526 -16.955  1.00 35.12           S
ATOM    645  HG  CYS A  43     -34.227  25.057 -15.806  1.00 35.12           H
ATOM    646  N   GLY A  44     -31.995  28.340 -20.387  1.00 20.96           N
ATOM    647  H   GLY A  44     -32.880  28.704 -20.726  1.00 20.96           H
ATOM    648  CA  GLY A  44     -30.763  28.920 -20.911  1.00 20.96           C
ATOM    649 1HA  GLY A  44     -30.080  28.117 -21.195  1.00 20.96           H
ATOM    650 2HA  GLY A  44     -30.992  29.511 -21.795  1.00 20.96           H
ATOM    651  C   GLY A  44     -30.080  29.810 -19.889  1.00 20.96           C
ATOM    652  O   GLY A  44     -28.900  30.131 -19.995  1.00 20.96           O
ATOM    653  N   ASP A  45     -30.833  30.172 -18.868  1.00 30.75           N
ATOM    654  H   ASP A  45     -31.833  30.032 -18.921  1.00 30.75           H
ATOM    655  CA  ASP A  45     -30.318  30.650 -17.591  1.00 30.75           C
ATOM    656  HA  ASP A  45     -29.403  30.132 -17.319  1.00 30.75           H
ATOM    657  C   ASP A  45     -31.483  30.184 -16.733  1.00 30.75           C
ATOM    658  O   ASP A  45     -32.613  30.177 -17.233  1.00 30.75           O
ATOM    659  CB  ASP A  45     -30.108  32.160 -17.546  1.00 30.75           C
ATOM    660 1HB  ASP A  45     -29.678  32.474 -18.496  1.00 30.75           H
ATOM    661 2HB  ASP A  45     -31.066  32.660 -17.403  1.00 30.75           H
ATOM    662  CG  ASP A  45     -29.153  32.582 -16.439  1.00 30.75           C
ATOM    663  OD1 ASP A  45     -28.849  31.759 -15.544  1.00 30.75           O
ATOM    664  OD2 ASP A  45     -28.651  33.737 -16.491  1.00 30.75           O
ATOM    665  N   GLU A  46     -31.264  29.657 -15.539  1.00 42.91           N
ATOM    666  H   GLU A  46     -30.355  29.734 -15.100  1.00 42.91           H
ATOM    667  CA  GLU A  46     -32.368  28.981 -14.860  1.00 42.91           C
ATOM    668  HA  GLU A  46     -33.060  28.650 -15.626  1.00 42.91           H
ATOM    669  C   GLU A  46     -33.133  29.908 -13.912  1.00 42.91           C
ATOM    670  O   GLU A  46     -32.544  30.498 -12.997  1.00 42.91           O
ATOM    671  CB  GLU A  46     -31.911  27.704 -14.152  1.00 42.91           C
ATOM    672 1HB  GLU A  46     -31.336  27.111 -14.864  1.00 42.91           H
ATOM    673 2HB  GLU A  46     -31.278  27.949 -13.301  1.00 42.91           H
ATOM    674  CG  GLU A  46     -33.113  26.884 -13.698  1.00 42.91           C
ATOM    675 1HG  GLU A  46     -33.570  27.367 -12.835  1.00 42.91           H
ATOM    676 2HG  GLU A  46     -33.842  26.870 -14.506  1.00 42.91           H
ATOM    677  CD  GLU A  46     -32.776  25.454 -13.353  1.00 42.91           C
ATOM    678  OE1 GLU A  46     -33.414  24.531 -13.906  1.00 42.91           O
ATOM    679  OE2 GLU A  46     -31.916  25.223 -12.484  1.00 42.91           O
ATOM    680  N   PRO A  47     -34.454  30.062 -14.122  1.00-15.57           N
ATOM    681  CA  PRO A  47     -35.132  30.928 -13.155  1.00-15.57           C
ATOM    682  HA  PRO A  47     -34.653  31.905 -13.118  1.00-15.57           H
ATOM    683  C   PRO A  47     -35.174  30.332 -11.753  1.00-15.57           C
ATOM    684  O   PRO A  47     -35.201  29.115 -11.552  1.00-15.57           O
ATOM    685  CB  PRO A  47     -36.539  31.051 -13.735  1.00-15.57           C
ATOM    686 1HB  PRO A  47     -37.278  31.169 -12.944  1.00-15.57           H
ATOM    687 2HB  PRO A  47     -36.582  31.889 -14.430  1.00-15.57           H
ATOM    688  CG  PRO A  47     -36.735  29.775 -14.460  1.00-15.57           C
ATOM    689 1HG  PRO A  47     -36.955  28.972 -13.755  1.00-15.57           H
ATOM    690 2HG  PRO A  47     -37.528  29.862 -15.201  1.00-15.57           H
ATOM    691  CD  PRO A  47     -35.411  29.548 -15.122  1.00-15.57           C
ATOM    692 1HD  PRO A  47     -35.259  28.486 -15.311  1.00-15.57           H
ATOM    693 2HD  PRO A  47     -35.339  30.124 -16.047  1.00-15.57           H
ATOM    694  N   GLY A  48     -35.148  31.214 -10.767  1.00-21.28           N
ATOM    695  H   GLY A  48     -35.118  32.207 -10.984  1.00-21.28           H
ATOM    696  CA  GLY A  48     -35.132  30.789  -9.380  1.00-21.28           C
ATOM    697 1HA  GLY A  48     -35.485  31.608  -8.755  1.00-21.28           H
ATOM    698 2HA  GLY A  48     -35.805  29.943  -9.255  1.00-21.28           H
ATOM    699  C   GLY A  48     -33.751  30.381  -8.908  1.00-21.28           C
ATOM    700  O   GLY A  48     -33.603  29.912  -7.778  1.00-21.28           O
ATOM    701  N   VAL A  49     -32.730  30.550  -9.734  1.00  5.52           N
ATOM    702  H   VAL A  49     -32.883  30.924 -10.665  1.00  5.52           H
ATOM    703  CA  VAL A  49     -31.354  30.249  -9.349  1.00  5.52           C
ATOM    704  HA  VAL A  49     -31.312  29.892  -8.324  1.00  5.52           H
ATOM    705  C   VAL A  49     -30.643  31.585  -9.434  1.00  5.52           C
ATOM    706  O   VAL A  49     -30.816  32.322 -10.406  1.00  5.52           O
ATOM    707  CB  VAL A  49     -30.703  29.184 -10.278  1.00  5.52           C
ATOM    708  HB  VAL A  49     -30.712  29.553 -11.302  1.00  5.52           H
ATOM    709  CG1 VAL A  49     -29.251  28.893  -9.875  1.00  5.52           C
ATOM    710 1HG1 VAL A  49     -28.838  28.130 -10.536  1.00  5.52           H
ATOM    711 2HG1 VAL A  49     -29.204  28.532  -8.847  1.00  5.52           H
ATOM    712 3HG1 VAL A  49     -28.644  29.792  -9.971  1.00  5.52           H
ATOM    713  CG2 VAL A  49     -31.504  27.879 -10.226  1.00  5.52           C
ATOM    714 1HG2 VAL A  49     -31.030  27.139 -10.872  1.00  5.52           H
ATOM    715 2HG2 VAL A  49     -32.516  28.051 -10.594  1.00  5.52           H
ATOM    716 3HG2 VAL A  49     -31.543  27.496  -9.206  1.00  5.52           H
ATOM    717  N   GLY A  50     -29.869  31.911  -8.411  1.00 17.73           N
ATOM    718  H   GLY A  50     -29.747  31.272  -7.640  1.00 17.73           H
ATOM    719  CA  GLY A  50     -29.137  33.162  -8.376  1.00 17.73           C
ATOM    720 1HA  GLY A  50     -29.174  33.659  -9.344  1.00 17.73           H
ATOM    721 2HA  GLY A  50     -29.569  33.815  -7.621  1.00 17.73           H
ATOM    722  C   GLY A  50     -27.700  32.879  -8.024  1.00 17.73           C
ATOM    723  O   GLY A  50     -27.401  31.890  -7.339  1.00 17.73           O
ATOM    724  N   ARG A  51     -26.806  33.728  -8.507  1.00 32.21           N
ATOM    725  H   ARG A  51     -27.115  34.524  -9.052  1.00 32.21           H
ATOM    726  CA  ARG A  51     -25.380  33.565  -8.255  1.00 32.21           C
ATOM    727  HA  ARG A  51     -25.170  32.508  -8.096  1.00 32.21           H
ATOM    728  C   ARG A  51     -25.054  34.337  -6.981  1.00 32.21           C
ATOM    729  O   ARG A  51     -24.653  35.489  -7.015  1.00 32.21           O
ATOM    730  CB  ARG A  51     -24.582  34.060  -9.468  1.00 32.21           C
ATOM    731 1HB  ARG A  51     -25.054  33.654 -10.360  1.00 32.21           H
ATOM    732 2HB  ARG A  51     -24.652  35.146  -9.519  1.00 32.21           H
ATOM    733  CG  ARG A  51     -23.113  33.666  -9.501  1.00 32.21           C
ATOM    734 1HG  ARG A  51     -22.592  34.320 -10.201  1.00 32.21           H
ATOM    735 2HG  ARG A  51     -22.683  33.794  -8.509  1.00 32.21           H
ATOM    736  CD  ARG A  51     -22.913  32.232  -9.946  1.00 32.21           C
ATOM    737 1HD  ARG A  51     -23.423  31.564  -9.251  1.00 32.21           H
ATOM    738 2HD  ARG A  51     -23.349  32.098 -10.937  1.00 32.21           H
ATOM    739  NE  ARG A  51     -21.487  31.895 -10.001  1.00 32.21           N
ATOM    740  HE  ARG A  51     -20.834  32.664  -9.972  1.00 32.21           H
ATOM    741  CZ  ARG A  51     -20.976  30.678 -10.114  1.00 32.21           C
ATOM    742  NH1 ARG A  51     -19.687  30.529 -10.087  1.00 32.21           N
ATOM    743 1HH1 ARG A  51     -19.094  31.328  -9.908  1.00 32.21           H
ATOM    744 2HH1 ARG A  51     -19.290  29.615 -10.222  1.00 32.21           H
ATOM    745  NH2 ARG A  51     -21.689  29.592 -10.200  1.00 32.21           N
ATOM    746 1HH2 ARG A  51     -22.698  29.665 -10.323  1.00 32.21           H
ATOM    747 2HH2 ARG A  51     -21.231  28.692 -10.125  1.00 32.21           H
ATOM    748  N   GLU A  52     -25.276  33.696  -5.848  1.00  7.09           N
ATOM    749  H   GLU A  52     -25.675  32.765  -5.876  1.00  7.09           H
ATOM    750  CA  GLU A  52     -24.965  34.252  -4.533  1.00  7.09           C
ATOM    751  HA  GLU A  52     -24.195  35.021  -4.600  1.00  7.09           H
ATOM    752  C   GLU A  52     -24.451  33.013  -3.819  1.00  7.09           C
ATOM    753  O   GLU A  52     -24.953  31.930  -4.113  1.00  7.09           O
ATOM    754  CB  GLU A  52     -26.222  34.793  -3.845  1.00  7.09           C
ATOM    755 1HB  GLU A  52     -26.712  35.508  -4.506  1.00  7.09           H
ATOM    756 2HB  GLU A  52     -26.901  33.958  -3.674  1.00  7.09           H
ATOM    757  CG  GLU A  52     -25.940  35.476  -2.512  1.00  7.09           C
ATOM    758 1HG  GLU A  52     -25.245  34.859  -1.942  1.00  7.09           H
ATOM    759 2HG  GLU A  52     -25.468  36.442  -2.696  1.00  7.09           H
ATOM    760  CD  GLU A  52     -27.190  35.665  -1.674  1.00  7.09           C
ATOM    761  OE1 GLU A  52     -27.205  35.147  -0.536  1.00  7.09           O
ATOM    762  OE2 GLU A  52     -28.169  36.310  -2.118  1.00  7.09           O
ATOM    763  N   GLY A  53     -23.413  33.101  -2.997  1.00 12.31           N
ATOM    764  H   GLY A  53     -22.992  34.006  -2.797  1.00 12.31           H
ATOM    765  CA  GLY A  53     -22.808  31.924  -2.377  1.00 12.31           C
ATOM    766 1HA  GLY A  53     -22.264  32.232  -1.484  1.00 12.31           H
ATOM    767 2HA  GLY A  53     -23.592  31.225  -2.082  1.00 12.31           H
ATOM    768  C   GLY A  53     -21.847  31.212  -3.313  1.00 12.31           C
ATOM    769  O   GLY A  53     -20.770  30.754  -2.938  1.00 12.31           O
ATOM    770  N   LEU A  54     -22.238  31.181  -4.578  1.00 10.61           N
ATOM    771  H   LEU A  54     -23.163  31.538  -4.782  1.00 10.61           H
ATOM    772  CA  LEU A  54     -21.459  30.625  -5.675  1.00 10.61           C
ATOM    773  HA  LEU A  54     -20.853  29.795  -5.311  1.00 10.61           H
ATOM    774  C   LEU A  54     -20.534  31.668  -6.301  1.00 10.61           C
ATOM    775  O   LEU A  54     -19.767  31.354  -7.201  1.00 10.61           O
ATOM    776  CB  LEU A  54     -22.426  30.116  -6.748  1.00 10.61           C
ATOM    777 1HB  LEU A  54     -22.985  30.975  -7.113  1.00 10.61           H
ATOM    778 2HB  LEU A  54     -21.826  29.733  -7.569  1.00 10.61           H
ATOM    779  CG  LEU A  54     -23.443  29.023  -6.387  1.00 10.61           C
ATOM    780  HG  LEU A  54     -24.033  29.357  -5.535  1.00 10.61           H
ATOM    781  CD1 LEU A  54     -24.389  28.799  -7.564  1.00 10.61           C
ATOM    782 1HD1 LEU A  54     -25.143  28.061  -7.290  1.00 10.61           H
ATOM    783 2HD1 LEU A  54     -23.840  28.437  -8.433  1.00 10.61           H
ATOM    784 3HD1 LEU A  54     -24.896  29.729  -7.823  1.00 10.61           H
ATOM    785  CD2 LEU A  54     -22.762  27.705  -6.022  1.00 10.61           C
ATOM    786 1HD2 LEU A  54     -23.517  26.945  -5.822  1.00 10.61           H
ATOM    787 2HD2 LEU A  54     -22.160  27.832  -5.123  1.00 10.61           H
ATOM    788 3HD2 LEU A  54     -22.122  27.368  -6.838  1.00 10.61           H
ATOM    789  N   LEU A  55     -20.605  32.909  -5.841  1.00 -3.37           N
ATOM    790  H   LEU A  55     -21.261  33.132  -5.112  1.00 -3.37           H
ATOM    791  CA  LEU A  55     -19.671  33.945  -6.293  1.00 -3.37           C
ATOM    792  HA  LEU A  55     -19.612  33.957  -7.381  1.00 -3.37           H
ATOM    793  C   LEU A  55     -18.322  33.535  -5.711  1.00 -3.37           C
ATOM    794  O   LEU A  55     -18.279  33.001  -4.605  1.00 -3.37           O
ATOM    795  CB  LEU A  55     -20.089  35.319  -5.760  1.00 -3.37           C
ATOM    796 1HB  LEU A  55     -20.174  35.235  -4.679  1.00 -3.37           H
ATOM    797 2HB  LEU A  55     -19.297  36.036  -5.978  1.00 -3.37           H
ATOM    798  CG  LEU A  55     -21.410  35.881  -6.303  1.00 -3.37           C
ATOM    799  HG  LEU A  55     -22.160  35.096  -6.241  1.00 -3.37           H
ATOM    800  CD1 LEU A  55     -21.898  37.056  -5.463  1.00 -3.37           C
ATOM    801 1HD1 LEU A  55     -22.881  37.372  -5.817  1.00 -3.37           H
ATOM    802 2HD1 LEU A  55     -21.196  37.889  -5.528  1.00 -3.37           H
ATOM    803 3HD1 LEU A  55     -21.992  36.751  -4.421  1.00 -3.37           H
ATOM    804  CD2 LEU A  55     -21.284  36.323  -7.761  1.00 -3.37           C
ATOM    805 1HD2 LEU A  55     -22.267  36.613  -8.136  1.00 -3.37           H
ATOM    806 2HD2 LEU A  55     -20.912  35.506  -8.376  1.00 -3.37           H
ATOM    807 3HD2 LEU A  55     -20.599  37.168  -7.843  1.00 -3.37           H
ATOM    808  N   GLY A  56     -17.229  33.716  -6.436  1.00 18.43           N
ATOM    809  H   GLY A  56     -17.265  34.219  -7.312  1.00 18.43           H
ATOM    810  CA  GLY A  56     -15.983  33.092  -6.016  1.00 18.43           C
ATOM    811 1HA  GLY A  56     -15.143  33.511  -6.569  1.00 18.43           H
ATOM    812 2HA  GLY A  56     -15.830  33.256  -4.949  1.00 18.43           H
ATOM    813  C   GLY A  56     -16.084  31.603  -6.296  1.00 18.43           C
ATOM    814  O   GLY A  56     -16.693  31.221  -7.299  1.00 18.43           O
ATOM    815  N   GLY A  57     -15.510  30.754  -5.450  1.00 12.28           N
ATOM    816  H   GLY A  57     -14.998  31.099  -4.649  1.00 12.28           H
ATOM    817  CA  GLY A  57     -15.632  29.309  -5.622  1.00 12.28           C
ATOM    818 1HA  GLY A  57     -15.160  28.811  -4.775  1.00 12.28           H
ATOM    819 2HA  GLY A  57     -16.690  29.046  -5.629  1.00 12.28           H
ATOM    820  C   GLY A  57     -15.007  28.791  -6.904  1.00 12.28           C
ATOM    821  O   GLY A  57     -15.500  27.849  -7.526  1.00 12.28           O
ATOM    822  N   ARG A  58     -13.956  29.463  -7.353  1.00 11.54           N
ATOM    823  H   ARG A  58     -13.517  30.136  -6.738  1.00 11.54           H
ATOM    824  CA  ARG A  58     -13.470  29.360  -8.736  1.00 11.54           C
ATOM    825  HA  ARG A  58     -14.347  29.264  -9.380  1.00 11.54           H
ATOM    826  C   ARG A  58     -12.557  28.170  -9.049  1.00 11.54           C
ATOM    827  O   ARG A  58     -11.757  28.183  -9.986  1.00 11.54           O
ATOM    828  CB  ARG A  58     -12.788  30.681  -9.093  1.00 11.54           C
ATOM    829 1HB  ARG A  58     -13.246  31.472  -8.498  1.00 11.54           H
ATOM    830 2HB  ARG A  58     -11.731  30.624  -8.829  1.00 11.54           H
ATOM    831  CG  ARG A  58     -12.935  31.065 -10.553  1.00 11.54           C
ATOM    832 1HG  ARG A  58     -12.531  30.276 -11.186  1.00 11.54           H
ATOM    833 2HG  ARG A  58     -13.991  31.200 -10.786  1.00 11.54           H
ATOM    834  CD  ARG A  58     -12.200  32.344 -10.837  1.00 11.54           C
ATOM    835 1HD  ARG A  58     -12.564  33.124 -10.168  1.00 11.54           H
ATOM    836 2HD  ARG A  58     -11.135  32.187 -10.660  1.00 11.54           H
ATOM    837  NE  ARG A  58     -12.411  32.753 -12.227  1.00 11.54           N
ATOM    838  HE  ARG A  58     -12.976  32.134 -12.809  1.00 11.54           H
ATOM    839  CZ  ARG A  58     -11.928  33.843 -12.800  1.00 11.54           C
ATOM    840  NH1 ARG A  58     -12.268  34.111 -14.021  1.00 11.54           N
ATOM    841 1HH1 ARG A  58     -12.911  33.509 -14.525  1.00 11.54           H
ATOM    842 2HH1 ARG A  58     -11.891  34.934 -14.472  1.00 11.54           H
ATOM    843  NH2 ARG A  58     -11.127  34.677 -12.192  1.00 11.54           N
ATOM    844 1HH2 ARG A  58     -10.693  34.401 -11.325  1.00 11.54           H
ATOM    845 2HH2 ARG A  58     -10.957  35.592 -12.583  1.00 11.54           H
ATOM    846  N   ASN A  59     -12.695  27.103  -8.281  1.00 32.61           N
ATOM    847  H   ASN A  59     -13.406  27.120  -7.564  1.00 32.61           H
ATOM    848  CA  ASN A  59     -11.907  25.883  -8.464  1.00 32.61           C
ATOM    849  HA  ASN A  59     -10.906  26.156  -8.800  1.00 32.61           H
ATOM    850  C   ASN A  59     -12.551  24.990  -9.536  1.00 32.61           C
ATOM    851  O   ASN A  59     -12.870  23.827  -9.290  1.00 32.61           O
ATOM    852  CB  ASN A  59     -11.801  25.153  -7.120  1.00 32.61           C
ATOM    853 1HB  ASN A  59     -11.538  25.874  -6.348  1.00 32.61           H
ATOM    854 2HB  ASN A  59     -12.764  24.710  -6.870  1.00 32.61           H
ATOM    855  CG  ASN A  59     -10.748  24.078  -7.133  1.00 32.61           C
ATOM    856  OD1 ASN A  59      -9.646  24.275  -7.636  1.00 32.61           O
ATOM    857  ND2 ASN A  59     -11.058  22.950  -6.564  1.00 32.61           N
ATOM    858 1HD2 ASN A  59     -10.387  22.198  -6.586  1.00 32.61           H
ATOM    859 2HD2 ASN A  59     -11.956  22.836  -6.126  1.00 32.61           H
ATOM    860  N   VAL A  60     -12.825  25.583 -10.691  1.00 33.02           N
ATOM    861  H   VAL A  60     -12.456  26.512 -10.855  1.00 33.02           H
ATOM    862  CA  VAL A  60     -13.669  24.989 -11.729  1.00 33.02           C
ATOM    863  HA  VAL A  60     -14.582  24.643 -11.249  1.00 33.02           H
ATOM    864  C   VAL A  60     -12.994  23.789 -12.391  1.00 33.02           C
ATOM    865  O   VAL A  60     -12.039  23.922 -13.156  1.00 33.02           O
ATOM    866  CB  VAL A  60     -14.059  26.048 -12.810  1.00 33.02           C
ATOM    867  HB  VAL A  60     -13.155  26.371 -13.326  1.00 33.02           H
ATOM    868  CG1 VAL A  60     -15.035  25.458 -13.848  1.00 33.02           C
ATOM    869 1HG1 VAL A  60     -15.326  26.242 -14.551  1.00 33.02           H
ATOM    870 2HG1 VAL A  60     -15.926  25.071 -13.351  1.00 33.02           H
ATOM    871 3HG1 VAL A  60     -14.542  24.670 -14.411  1.00 33.02           H
ATOM    872  CG2 VAL A  60     -14.701  27.287 -12.156  1.00 33.02           C
ATOM    873 1HG2 VAL A  60     -15.027  27.982 -12.934  1.00 33.02           H
ATOM    874 2HG2 VAL A  60     -13.973  27.808 -11.540  1.00 33.02           H
ATOM    875 3HG2 VAL A  60     -15.559  26.998 -11.548  1.00 33.02           H
ATOM    876  N   ALA A  61     -13.508  22.602 -12.104  1.00 47.50           N
ATOM    877  H   ALA A  61     -14.292  22.558 -11.462  1.00 47.50           H
ATOM    878  CA  ALA A  61     -12.957  21.344 -12.611  1.00 47.50           C
ATOM    879  HA  ALA A  61     -11.872  21.434 -12.645  1.00 47.50           H
ATOM    880  C   ALA A  61     -13.443  20.982 -14.026  1.00 47.50           C
ATOM    881  O   ALA A  61     -13.821  19.830 -14.272  1.00 47.50           O
ATOM    882  CB  ALA A  61     -13.316  20.231 -11.615  1.00 47.50           C
ATOM    883 1HB  ALA A  61     -12.933  20.487 -10.627  1.00 47.50           H
ATOM    884 2HB  ALA A  61     -12.862  19.297 -11.939  1.00 47.50           H
ATOM    885 3HB  ALA A  61     -14.399  20.104 -11.564  1.00 47.50           H
ATOM    886  N   LEU A  62     -13.515  21.982 -14.908  1.00 29.38           N
ATOM    887  H   LEU A  62     -13.104  22.868 -14.632  1.00 29.38           H
ATOM    888  CA  LEU A  62     -14.186  21.892 -16.224  1.00 29.38           C
ATOM    889  HA  LEU A  62     -14.234  22.883 -16.660  1.00 29.38           H
ATOM    890  C   LEU A  62     -15.610  21.383 -15.984  1.00 29.38           C
ATOM    891  O   LEU A  62     -16.116  20.478 -16.659  1.00 29.38           O
ATOM    892  CB  LEU A  62     -13.420  20.978 -17.198  1.00 29.38           C
ATOM    893 1HB  LEU A  62     -13.417  19.968 -16.789  1.00 29.38           H
ATOM    894 2HB  LEU A  62     -13.973  20.952 -18.137  1.00 29.38           H
ATOM    895  CG  LEU A  62     -11.966  21.352 -17.523  1.00 29.38           C
ATOM    896  HG  LEU A  62     -11.413  21.451 -16.590  1.00 29.38           H
ATOM    897  CD1 LEU A  62     -11.322  20.234 -18.332  1.00 29.38           C
ATOM    898 1HD1 LEU A  62     -10.278  20.482 -18.530  1.00 29.38           H
ATOM    899 2HD1 LEU A  62     -11.840  20.104 -19.282  1.00 29.38           H
ATOM    900 3HD1 LEU A  62     -11.349  19.302 -17.766  1.00 29.38           H
ATOM    901  CD2 LEU A  62     -11.857  22.667 -18.295  1.00 29.38           C
ATOM    902 1HD2 LEU A  62     -10.813  22.858 -18.549  1.00 29.38           H
ATOM    903 2HD2 LEU A  62     -12.217  23.492 -17.683  1.00 29.38           H
ATOM    904 3HD2 LEU A  62     -12.442  22.617 -19.214  1.00 29.38           H
ATOM    905  N   LEU A  63     -16.205  21.951 -14.940  1.00 21.29           N
ATOM    906  H   LEU A  63     -15.807  22.789 -14.561  1.00 21.29           H
ATOM    907  CA  LEU A  63     -17.363  21.375 -14.261  1.00 21.29           C
ATOM    908  HA  LEU A  63     -17.040  20.413 -13.845  1.00 21.29           H
ATOM    909  C   LEU A  63     -18.588  21.103 -15.116  1.00 21.29           C
ATOM    910  O   LEU A  63     -19.234  22.025 -15.623  1.00 21.29           O
ATOM    911  CB  LEU A  63     -17.772  22.288 -13.096  1.00 21.29           C
ATOM    912 1HB  LEU A  63     -16.883  22.503 -12.504  1.00 21.29           H
ATOM    913 2HB  LEU A  63     -18.112  23.229 -13.528  1.00 21.29           H
ATOM    914  CG  LEU A  63     -18.871  21.789 -12.141  1.00 21.29           C
ATOM    915  HG  LEU A  63     -19.745  21.500 -12.722  1.00 21.29           H
ATOM    916  CD1 LEU A  63     -18.409  20.583 -11.325  1.00 21.29           C
ATOM    917 1HD1 LEU A  63     -19.187  20.296 -10.617  1.00 21.29           H
ATOM    918 2HD1 LEU A  63     -17.503  20.830 -10.768  1.00 21.29           H
ATOM    919 3HD1 LEU A  63     -18.216  19.736 -11.980  1.00 21.29           H
ATOM    920  CD2 LEU A  63     -19.292  22.913 -11.201  1.00 21.29           C
ATOM    921 1HD2 LEU A  63     -20.100  22.566 -10.555  1.00 21.29           H
ATOM    922 2HD2 LEU A  63     -19.653  23.764 -11.777  1.00 21.29           H
ATOM    923 3HD2 LEU A  63     -18.448  23.222 -10.580  1.00 21.29           H
ATOM    924  N   TYR A  64     -18.954  19.831 -15.197  1.00 21.68           N
ATOM    925  H   TYR A  64     -18.353  19.108 -14.820  1.00 21.68           H
ATOM    926  CA  TYR A  64     -20.251  19.444 -15.739  1.00 21.68           C
ATOM    927  HA  TYR A  64     -20.476  20.066 -16.601  1.00 21.68           H
ATOM    928  C   TYR A  64     -21.302  19.710 -14.666  1.00 21.68           C
ATOM    929  O   TYR A  64     -21.443  18.960 -13.695  1.00 21.68           O
ATOM    930  CB  TYR A  64     -20.282  17.972 -16.161  1.00 21.68           C
ATOM    931 1HB  TYR A  64     -19.503  17.797 -16.902  1.00 21.68           H
ATOM    932 2HB  TYR A  64     -20.074  17.349 -15.290  1.00 21.68           H
ATOM    933  CG  TYR A  64     -21.621  17.562 -16.747  1.00 21.68           C
ATOM    934  CD1 TYR A  64     -21.909  17.768 -18.110  1.00 21.68           C
ATOM    935  HD1 TYR A  64     -21.149  18.181 -18.754  1.00 21.68           H
ATOM    936  CD2 TYR A  64     -22.621  16.986 -15.932  1.00 21.68           C
ATOM    937  HD2 TYR A  64     -22.421  16.808 -14.884  1.00 21.68           H
ATOM    938  CE1 TYR A  64     -23.189  17.441 -18.647  1.00 21.68           C
ATOM    939  HE1 TYR A  64     -23.404  17.611 -19.690  1.00 21.68           H
ATOM    940  CE2 TYR A  64     -23.894  16.651 -16.464  1.00 21.68           C
ATOM    941  HE2 TYR A  64     -24.653  16.222 -15.832  1.00 21.68           H
ATOM    942  CZ  TYR A  64     -24.169  16.892 -17.812  1.00 21.68           C
ATOM    943  OH  TYR A  64     -25.403  16.571 -18.317  1.00 21.68           O
ATOM    944  HH  TYR A  64     -25.471  16.795 -19.258  1.00 21.68           H
ATOM    945  N   ARG A  65     -22.030  20.804 -14.842  1.00 36.19           N
ATOM    946  H   ARG A  65     -21.798  21.432 -15.594  1.00 36.19           H
ATOM    947  CA  ARG A  65     -23.224  21.066 -14.045  1.00 36.19           C
ATOM    948  HA  ARG A  65     -23.053  20.830 -12.994  1.00 36.19           H
ATOM    949  C   ARG A  65     -24.288  20.155 -14.630  1.00 36.19           C
ATOM    950  O   ARG A  65     -24.358  20.040 -15.851  1.00 36.19           O
ATOM    951  CB  ARG A  65     -23.718  22.504 -14.214  1.00 36.19           C
ATOM    952 1HB  ARG A  65     -23.905  22.675 -15.275  1.00 36.19           H
ATOM    953 2HB  ARG A  65     -24.667  22.603 -13.686  1.00 36.19           H
ATOM    954  CG  ARG A  65     -22.781  23.592 -13.714  1.00 36.19           C
ATOM    955 1HG  ARG A  65     -22.656  23.510 -12.635  1.00 36.19           H
ATOM    956 2HG  ARG A  65     -21.812  23.504 -14.205  1.00 36.19           H
ATOM    957  CD  ARG A  65     -23.408  24.929 -14.066  1.00 36.19           C
ATOM    958 1HD  ARG A  65     -23.662  24.925 -15.122  1.00 36.19           H
ATOM    959 2HD  ARG A  65     -24.338  25.040 -13.517  1.00 36.19           H
ATOM    960  NE  ARG A  65     -22.545  26.089 -13.819  1.00 36.19           N
ATOM    961  HE  ARG A  65     -21.876  26.322 -14.533  1.00 36.19           H
ATOM    962  CZ  ARG A  65     -22.635  26.929 -12.797  1.00 36.19           C
ATOM    963  NH1 ARG A  65     -21.983  28.049 -12.879  1.00 36.19           N
ATOM    964 1HH1 ARG A  65     -21.349  28.203 -13.645  1.00 36.19           H
ATOM    965 2HH1 ARG A  65     -22.168  28.781 -12.212  1.00 36.19           H
ATOM    966  NH2 ARG A  65     -23.432  26.758 -11.775  1.00 36.19           N
ATOM    967 1HH2 ARG A  65     -23.987  25.917 -11.689  1.00 36.19           H
ATOM    968 2HH2 ARG A  65     -23.569  27.519 -11.123  1.00 36.19           H
ATOM    969  N   TYR A  66     -25.127  19.573 -13.790  1.00 17.77           N
ATOM    970  H   TYR A  66     -25.000  19.706 -12.790  1.00 17.77           H
ATOM    971  CA  TYR A  66     -26.301  18.825 -14.236  1.00 17.77           C
ATOM    972  HA  TYR A  66     -26.251  18.624 -15.306  1.00 17.77           H
ATOM    973  C   TYR A  66     -27.481  19.742 -13.923  1.00 17.77           C
ATOM    974  O   TYR A  66     -27.500  20.369 -12.864  1.00 17.77           O
ATOM    975  CB  TYR A  66     -26.420  17.507 -13.465  1.00 17.77           C
ATOM    976 1HB  TYR A  66     -25.539  16.899 -13.671  1.00 17.77           H
ATOM    977 2HB  TYR A  66     -26.442  17.727 -12.398  1.00 17.77           H
ATOM    978  CG  TYR A  66     -27.659  16.707 -13.819  1.00 17.77           C
ATOM    979  CD1 TYR A  66     -27.652  15.776 -14.881  1.00 17.77           C
ATOM    980  HD1 TYR A  66     -26.755  15.634 -15.467  1.00 17.77           H
ATOM    981  CD2 TYR A  66     -28.850  16.874 -13.088  1.00 17.77           C
ATOM    982  HD2 TYR A  66     -28.884  17.580 -12.269  1.00 17.77           H
ATOM    983  CE1 TYR A  66     -28.819  15.021 -15.194  1.00 17.77           C
ATOM    984  HE1 TYR A  66     -28.802  14.299 -15.996  1.00 17.77           H
ATOM    985  CE2 TYR A  66     -30.018  16.143 -13.417  1.00 17.77           C
ATOM    986  HE2 TYR A  66     -30.920  16.287 -12.843  1.00 17.77           H
ATOM    987  CZ  TYR A  66     -29.996  15.230 -14.469  1.00 17.77           C
ATOM    988  OH  TYR A  66     -31.141  14.534 -14.763  1.00 17.77           O
ATOM    989  HH  TYR A  66     -30.985  13.809 -15.390  1.00 17.77           H
ATOM    990  N   CYS A  67     -28.444  19.859 -14.824  1.00 26.56           N
ATOM    991  H   CYS A  67     -28.392  19.317 -15.675  1.00 26.56           H
ATOM    992  CA  CYS A  67     -29.558  20.785 -14.632  1.00 26.56           C
ATOM    993  HA  CYS A  67     -29.161  21.792 -14.507  1.00 26.56           H
ATOM    994  C   CYS A  67     -30.395  20.427 -13.412  1.00 26.56           C
ATOM    995  O   CYS A  67     -30.866  19.294 -13.304  1.00 26.56           O
ATOM    996  CB  CYS A  67     -30.487  20.745 -15.847  1.00 26.56           C
ATOM    997 1HB  CYS A  67     -29.892  20.878 -16.748  1.00 26.56           H
ATOM    998 2HB  CYS A  67     -30.964  19.766 -15.889  1.00 26.56           H
ATOM    999  SG  CYS A  67     -31.775  22.035 -15.806  1.00 26.56           S
ATOM   1000  N   PHE A  68     -30.684  21.395 -12.551  1.00 -6.14           N
ATOM   1001  H   PHE A  68     -30.299  22.327 -12.693  1.00 -6.14           H
ATOM   1002  CA  PHE A  68     -31.561  21.147 -11.403  1.00 -6.14           C
ATOM   1003  HA  PHE A  68     -31.177  20.292 -10.847  1.00 -6.14           H
ATOM   1004  C   PHE A  68     -32.980  20.811 -11.870  1.00 -6.14           C
ATOM   1005  O   PHE A  68     -33.755  20.182 -11.152  1.00 -6.14           O
ATOM   1006  CB  PHE A  68     -31.617  22.353 -10.463  1.00 -6.14           C
ATOM   1007 1HB  PHE A  68     -32.049  23.188 -11.005  1.00 -6.14           H
ATOM   1008 2HB  PHE A  68     -32.273  22.109  -9.628  1.00 -6.14           H
ATOM   1009  CG  PHE A  68     -30.277  22.770  -9.909  1.00 -6.14           C
ATOM   1010  CD1 PHE A  68     -29.806  24.083 -10.105  1.00 -6.14           C
ATOM   1011  HD1 PHE A  68     -30.398  24.791 -10.661  1.00 -6.14           H
ATOM   1012  CD2 PHE A  68     -29.492  21.870  -9.165  1.00 -6.14           C
ATOM   1013  HD2 PHE A  68     -29.845  20.864  -8.986  1.00 -6.14           H
ATOM   1014  CE1 PHE A  68     -28.563  24.499  -9.574  1.00 -6.14           C
ATOM   1015  HE1 PHE A  68     -28.214  25.510  -9.734  1.00 -6.14           H
ATOM   1016  CE2 PHE A  68     -28.239  22.269  -8.635  1.00 -6.14           C
ATOM   1017  HE2 PHE A  68     -27.641  21.567  -8.070  1.00 -6.14           H
ATOM   1018  CZ  PHE A  68     -27.776  23.589  -8.842  1.00 -6.14           C
ATOM   1019  HZ  PHE A  68     -26.820  23.899  -8.445  1.00 -6.14           H
ATOM   1020  N   CYS A  69     -33.289  21.155 -13.114  1.00 18.01           N
ATOM   1021  H   CYS A  69     -32.635  21.717 -13.641  1.00 18.01           H
ATOM   1022  CA  CYS A  69     -34.530  20.748 -13.769  1.00 18.01           C
ATOM   1023  HA  CYS A  69     -35.356  21.014 -13.112  1.00 18.01           H
ATOM   1024  C   CYS A  69     -34.651  19.250 -14.061  1.00 18.01           C
ATOM   1025  O   CYS A  69     -35.736  18.782 -14.408  1.00 18.01           O
ATOM   1026  CB  CYS A  69     -34.699  21.515 -15.084  1.00 18.01           C
ATOM   1027 1HB  CYS A  69     -35.696  21.302 -15.471  1.00 18.01           H
ATOM   1028 2HB  CYS A  69     -34.644  22.584 -14.876  1.00 18.01           H
ATOM   1029  SG  CYS A  69     -33.487  21.113 -16.387  1.00 18.01           S
ATOM   1030  N   GLY A  70     -33.582  18.482 -13.891  1.00 -1.14           N
ATOM   1031  H   GLY A  70     -32.700  18.887 -13.586  1.00 -1.14           H
ATOM   1032  CA  GLY A  70     -33.671  17.040 -14.063  1.00 -1.14           C
ATOM   1033 1HA  GLY A  70     -32.919  16.574 -13.430  1.00 -1.14           H
ATOM   1034 2HA  GLY A  70     -34.648  16.712 -13.709  1.00 -1.14           H
ATOM   1035  C   GLY A  70     -33.480  16.513 -15.471  1.00 -1.14           C
ATOM   1036  O   GLY A  70     -34.069  15.485 -15.824  1.00 -1.14           O
ATOM   1037  N   LYS A  71     -32.662  17.180 -16.277  1.00 11.52           N
ATOM   1038  H   LYS A  71     -32.182  17.995 -15.927  1.00 11.52           H
ATOM   1039  CA  LYS A  71     -32.384  16.731 -17.644  1.00 11.52           C
ATOM   1040  HA  LYS A  71     -33.002  15.865 -17.870  1.00 11.52           H
ATOM   1041  C   LYS A  71     -30.927  16.315 -17.799  1.00 11.52           C
ATOM   1042  O   LYS A  71     -30.027  17.047 -17.407  1.00 11.52           O
ATOM   1043  CB  LYS A  71     -32.716  17.836 -18.657  1.00 11.52           C
ATOM   1044 1HB  LYS A  71     -33.723  18.206 -18.459  1.00 11.52           H
ATOM   1045 2HB  LYS A  71     -32.009  18.653 -18.518  1.00 11.52           H
ATOM   1046  CG  LYS A  71     -32.647  17.360 -20.112  1.00 11.52           C
ATOM   1047 1HG  LYS A  71     -31.674  16.908 -20.283  1.00 11.52           H
ATOM   1048 2HG  LYS A  71     -33.416  16.605 -20.276  1.00 11.52           H
ATOM   1049  CD  LYS A  71     -32.813  18.469 -21.130  1.00 11.52           C
ATOM   1050 1HD  LYS A  71     -33.784  18.949 -20.999  1.00 11.52           H
ATOM   1051 2HD  LYS A  71     -32.021  19.200 -20.990  1.00 11.52           H
ATOM   1052  CE  LYS A  71     -32.700  17.903 -22.534  1.00 11.52           C
ATOM   1053 1HE  LYS A  71     -31.747  17.380 -22.632  1.00 11.52           H
ATOM   1054 2HE  LYS A  71     -33.510  17.187 -22.693  1.00 11.52           H
ATOM   1055  NZ  LYS A  71     -32.785  18.976 -23.574  1.00 11.52           N
ATOM   1056 1HZ  LYS A  71     -32.771  18.559 -24.498  1.00 11.52           H
ATOM   1057 2HZ  LYS A  71     -32.008  19.622 -23.477  1.00 11.52           H
ATOM   1058 3HZ  LYS A  71     -33.655  19.486 -23.470  1.00 11.52           H
ATOM   1059  N   ASP A  72     -30.718  15.168 -18.423  1.00 10.56           N
ATOM   1060  H   ASP A  72     -31.519  14.600 -18.684  1.00 10.56           H
ATOM   1061  CA  ASP A  72     -29.414  14.731 -18.919  1.00 10.56           C
ATOM   1062  HA  ASP A  72     -28.623  14.932 -18.197  1.00 10.56           H
ATOM   1063  C   ASP A  72     -29.162  15.505 -20.214  1.00 10.56           C
ATOM   1064  O   ASP A  72     -29.863  15.303 -21.213  1.00 10.56           O
ATOM   1065  CB  ASP A  72     -29.503  13.232 -19.204  1.00 10.56           C
ATOM   1066 1HB  ASP A  72     -29.776  12.711 -18.287  1.00 10.56           H
ATOM   1067 2HB  ASP A  72     -30.289  13.062 -19.938  1.00 10.56           H
ATOM   1068  CG  ASP A  72     -28.217  12.637 -19.743  1.00 10.56           C
ATOM   1069  OD1 ASP A  72     -27.147  13.281 -19.790  1.00 10.56           O
ATOM   1070  OD2 ASP A  72     -28.276  11.448 -20.132  1.00 10.56           O
ATOM   1071  N   HIS A  73     -28.238  16.453 -20.174  1.00 20.45           N
ATOM   1072  H   HIS A  73     -27.645  16.540 -19.360  1.00 20.45           H
ATOM   1073  CA  HIS A  73     -28.066  17.425 -21.254  1.00 20.45           C
ATOM   1074  HA  HIS A  73     -28.646  17.109 -22.119  1.00 20.45           H
ATOM   1075  C   HIS A  73     -26.607  17.582 -21.682  1.00 20.45           C
ATOM   1076  O   HIS A  73     -25.692  17.263 -20.917  1.00 20.45           O
ATOM   1077  CB  HIS A  73     -28.594  18.781 -20.771  1.00 20.45           C
ATOM   1078 1HB  HIS A  73     -28.554  19.495 -21.593  1.00 20.45           H
ATOM   1079 2HB  HIS A  73     -29.635  18.661 -20.474  1.00 20.45           H
ATOM   1080  CG  HIS A  73     -27.837  19.340 -19.607  1.00 20.45           C
ATOM   1081  ND1 HIS A  73     -26.645  20.022 -19.692  1.00 20.45           N
ATOM   1082  HD1 HIS A  73     -26.125  20.221 -20.544  1.00 20.45           H
ATOM   1083  CD2 HIS A  73     -28.130  19.319 -18.283  1.00 20.45           C
ATOM   1084  HD2 HIS A  73     -29.014  18.873 -17.856  1.00 20.45           H
ATOM   1085  CE1 HIS A  73     -26.257  20.335 -18.456  1.00 20.45           C
ATOM   1086  HE1 HIS A  73     -25.323  20.823 -18.209  1.00 20.45           H
ATOM   1087  NE2 HIS A  73     -27.153  19.966 -17.567  1.00 20.45           N
ATOM   1088  N   PRO A  74     -26.364  18.093 -22.896  1.00 -2.29           N
ATOM   1089  CA  PRO A  74     -24.965  18.417 -23.210  1.00 -2.29           C
ATOM   1090  HA  PRO A  74     -24.360  17.520 -23.124  1.00 -2.29           H
ATOM   1091  C   PRO A  74     -24.338  19.526 -22.379  1.00 -2.29           C
ATOM   1092  O   PRO A  74     -25.025  20.457 -21.976  1.00 -2.29           O
ATOM   1093  CB  PRO A  74     -25.041  18.899 -24.660  1.00 -2.29           C
ATOM   1094 1HB  PRO A  74     -25.117  19.986 -24.688  1.00 -2.29           H
ATOM   1095 2HB  PRO A  74     -24.175  18.567 -25.224  1.00 -2.29           H
ATOM   1096  CG  PRO A  74     -26.286  18.299 -25.193  1.00 -2.29           C
ATOM   1097 1HG  PRO A  74     -26.647  18.845 -26.064  1.00 -2.29           H
ATOM   1098 2HG  PRO A  74     -26.123  17.247 -25.432  1.00 -2.29           H
ATOM   1099  CD  PRO A  74     -27.232  18.426 -24.044  1.00 -2.29           C
ATOM   1100 1HD  PRO A  74     -27.607  19.447 -23.958  1.00 -2.29           H
ATOM   1101 2HD  PRO A  74     -28.052  17.714 -24.145  1.00 -2.29           H
ATOM   1102  N   ARG A  75     -23.031  19.459 -22.189  1.00 17.43           N
ATOM   1103  H   ARG A  75     -22.537  18.597 -22.404  1.00 17.43           H
ATOM   1104  CA  ARG A  75     -22.215  20.621 -21.809  1.00 17.43           C
ATOM   1105  HA  ARG A  75     -22.744  21.532 -22.074  1.00 17.43           H
ATOM   1106  C   ARG A  75     -20.981  20.489 -22.671  1.00 17.43           C
ATOM   1107  O   ARG A  75     -20.075  19.719 -22.349  1.00 17.43           O
ATOM   1108  CB  ARG A  75     -21.816  20.700 -20.328  1.00 17.43           C
ATOM   1109 1HB  ARG A  75     -22.711  20.691 -19.705  1.00 17.43           H
ATOM   1110 2HB  ARG A  75     -21.198  19.841 -20.076  1.00 17.43           H
ATOM   1111  CG  ARG A  75     -21.018  21.984 -20.051  1.00 17.43           C
ATOM   1112 1HG  ARG A  75     -20.153  22.015 -20.712  1.00 17.43           H
ATOM   1113 2HG  ARG A  75     -21.647  22.843 -20.277  1.00 17.43           H
ATOM   1114  CD  ARG A  75     -20.529  22.097 -18.622  1.00 17.43           C
ATOM   1115 1HD  ARG A  75     -21.379  21.989 -17.948  1.00 17.43           H
ATOM   1116 2HD  ARG A  75     -19.820  21.295 -18.419  1.00 17.43           H
ATOM   1117  NE  ARG A  75     -19.886  23.396 -18.362  1.00 17.43           N
ATOM   1118  HE  ARG A  75     -20.449  24.100 -17.907  1.00 17.43           H
ATOM   1119  CZ  ARG A  75     -18.630  23.738 -18.624  1.00 17.43           C
ATOM   1120  NH1 ARG A  75     -18.239  24.936 -18.297  1.00 17.43           N
ATOM   1121 1HH1 ARG A  75     -18.862  25.545 -17.794  1.00 17.43           H
ATOM   1122 2HH1 ARG A  75     -17.320  25.258 -18.568  1.00 17.43           H
ATOM   1123  NH2 ARG A  75     -17.761  22.946 -19.195  1.00 17.43           N
ATOM   1124 1HH2 ARG A  75     -18.030  22.019 -19.456  1.00 17.43           H
ATOM   1125 2HH2 ARG A  75     -16.827  23.290 -19.388  1.00 17.43           H
ATOM   1126  N   GLN A  76     -20.991  21.157 -23.808  1.00 10.69           N
ATOM   1127  H   GLN A  76     -21.751  21.792 -24.030  1.00 10.69           H
ATOM   1128  CA  GLN A  76     -19.906  20.993 -24.767  1.00 10.69           C
ATOM   1129  HA  GLN A  76     -19.822  19.932 -24.999  1.00 10.69           H
ATOM   1130  C   GLN A  76     -18.599  21.457 -24.125  1.00 10.69           C
ATOM   1131  O   GLN A  76     -18.602  22.390 -23.327  1.00 10.69           O
ATOM   1132  CB  GLN A  76     -20.209  21.768 -26.055  1.00 10.69           C
ATOM   1133 1HB  GLN A  76     -21.247  21.579 -26.328  1.00 10.69           H
ATOM   1134 2HB  GLN A  76     -20.088  22.836 -25.872  1.00 10.69           H
ATOM   1135  CG  GLN A  76     -19.336  21.359 -27.237  1.00 10.69           C
ATOM   1136 1HG  GLN A  76     -19.602  21.963 -28.103  1.00 10.69           H
ATOM   1137 2HG  GLN A  76     -18.289  21.541 -26.997  1.00 10.69           H
ATOM   1138  CD  GLN A  76     -19.514  19.894 -27.582  1.00 10.69           C
ATOM   1139  OE1 GLN A  76     -18.799  19.032 -27.077  1.00 10.69           O
ATOM   1140  NE2 GLN A  76     -20.505  19.593 -28.377  1.00 10.69           N
ATOM   1141 1HE2 GLN A  76     -20.668  18.629 -28.617  1.00 10.69           H
ATOM   1142 2HE2 GLN A  76     -21.092  20.328 -28.754  1.00 10.69           H
ATOM   1143  N   GLY A  77     -17.500  20.777 -24.417  1.00 11.78           N
ATOM   1144  H   GLY A  77     -17.538  19.993 -25.058  1.00 11.78           H
ATOM   1145  CA  GLY A  77     -16.213  21.151 -23.853  1.00 11.78           C
ATOM   1146 1HA  GLY A  77     -15.436  20.875 -24.564  1.00 11.78           H
ATOM   1147 2HA  GLY A  77     -16.184  22.233 -23.728  1.00 11.78           H
ATOM   1148  C   GLY A  77     -15.880  20.515 -22.517  1.00 11.78           C
ATOM   1149  O   GLY A  77     -14.709  20.447 -22.139  1.00 11.78           O
ATOM   1150  N   SER A  78     -16.867  19.998 -21.796  1.00 12.73           N
ATOM   1151  H   SER A  78     -17.822  20.050 -22.128  1.00 12.73           H
ATOM   1152  CA  SER A  78     -16.562  19.275 -20.563  1.00 12.73           C
ATOM   1153  HA  SER A  78     -15.756  19.783 -20.033  1.00 12.73           H
ATOM   1154  C   SER A  78     -16.099  17.895 -21.016  1.00 12.73           C
ATOM   1155  O   SER A  78     -16.812  17.214 -21.751  1.00 12.73           O
ATOM   1156  CB  SER A  78     -17.778  19.159 -19.645  1.00 12.73           C
ATOM   1157 1HB  SER A  78     -18.156  20.155 -19.423  1.00 12.73           H
ATOM   1158 2HB  SER A  78     -18.558  18.588 -20.148  1.00 12.73           H
ATOM   1159  OG  SER A  78     -17.427  18.518 -18.429  1.00 12.73           O
ATOM   1160  HG  SER A  78     -17.014  19.171 -17.841  1.00 12.73           H
ATOM   1161  N   ILE A  79     -14.906  17.480 -20.614  1.00 -7.37           N
ATOM   1162  H   ILE A  79     -14.353  18.063 -20.004  1.00 -7.37           H
ATOM   1163  CA  ILE A  79     -14.332  16.227 -21.112  1.00 -7.37           C
ATOM   1164  HA  ILE A  79     -14.358  16.250 -22.203  1.00 -7.37           H
ATOM   1165  C   ILE A  79     -15.189  15.044 -20.655  1.00 -7.37           C
ATOM   1166  O   ILE A  79     -15.461  14.129 -21.427  1.00 -7.37           O
ATOM   1167  CB  ILE A  79     -12.841  16.066 -20.677  1.00 -7.37           C
ATOM   1168  HB  ILE A  79     -12.795  16.020 -19.588  1.00 -7.37           H
ATOM   1169  CG1 ILE A  79     -12.025  17.289 -21.156  1.00 -7.37           C
ATOM   1170 1HG1 ILE A  79     -12.034  17.304 -22.246  1.00 -7.37           H
ATOM   1171 2HG1 ILE A  79     -12.506  18.201 -20.807  1.00 -7.37           H
ATOM   1172  CG2 ILE A  79     -12.235  14.762 -21.259  1.00 -7.37           C
ATOM   1173 1HG2 ILE A  79     -11.221  14.613 -20.885  1.00 -7.37           H
ATOM   1174 2HG2 ILE A  79     -12.204  14.815 -22.350  1.00 -7.37           H
ATOM   1175 3HG2 ILE A  79     -12.830  13.895 -20.972  1.00 -7.37           H
ATOM   1176  CD1 ILE A  79     -10.566  17.343 -20.689  1.00 -7.37           C
ATOM   1177 1HD1 ILE A  79     -10.133  18.303 -20.974  1.00 -7.37           H
ATOM   1178 2HD1 ILE A  79      -9.988  16.548 -21.162  1.00 -7.37           H
ATOM   1179 3HD1 ILE A  79     -10.513  17.238 -19.605  1.00 -7.37           H
ATOM   1180  N   LEU A  80     -15.711  15.100 -19.437  1.00 10.51           N
ATOM   1181  H   LEU A  80     -15.512  15.890 -18.843  1.00 10.51           H
ATOM   1182  CA  LEU A  80     -16.598  14.042 -18.945  1.00 10.51           C
ATOM   1183  HA  LEU A  80     -16.092  13.080 -19.028  1.00 10.51           H
ATOM   1184  C   LEU A  80     -17.878  13.945 -19.774  1.00 10.51           C
ATOM   1185  O   LEU A  80     -18.384  12.855 -20.012  1.00 10.51           O
ATOM   1186  CB  LEU A  80     -16.966  14.292 -17.478  1.00 10.51           C
ATOM   1187 1HB  LEU A  80     -17.270  15.334 -17.383  1.00 10.51           H
ATOM   1188 2HB  LEU A  80     -17.832  13.674 -17.239  1.00 10.51           H
ATOM   1189  CG  LEU A  80     -15.887  14.000 -16.422  1.00 10.51           C
ATOM   1190  HG  LEU A  80     -14.961  14.488 -16.725  1.00 10.51           H
ATOM   1191  CD1 LEU A  80     -16.305  14.571 -15.072  1.00 10.51           C
ATOM   1192 1HD1 LEU A  80     -15.524  14.383 -14.334  1.00 10.51           H
ATOM   1193 2HD1 LEU A  80     -17.234  14.108 -14.734  1.00 10.51           H
ATOM   1194 3HD1 LEU A  80     -16.449  15.649 -15.153  1.00 10.51           H
ATOM   1195  CD2 LEU A  80     -15.626  12.498 -16.271  1.00 10.51           C
ATOM   1196 1HD2 LEU A  80     -14.855  12.331 -15.519  1.00 10.51           H
ATOM   1197 2HD2 LEU A  80     -15.293  12.077 -17.217  1.00 10.51           H
ATOM   1198 3HD2 LEU A  80     -16.540  11.985 -15.963  1.00 10.51           H
ATOM   1199  N   TYR A  81     -18.379  15.064 -20.279  1.00 39.38           N
ATOM   1200  H   TYR A  81     -17.917  15.947 -20.127  1.00 39.38           H
ATOM   1201  CA  TYR A  81     -19.564  15.010 -21.130  1.00 39.38           C
ATOM   1202  HA  TYR A  81     -20.324  14.412 -20.632  1.00 39.38           H
ATOM   1203  C   TYR A  81     -19.250  14.312 -22.453  1.00 39.38           C
ATOM   1204  O   TYR A  81     -20.078  13.563 -22.951  1.00 39.38           O
ATOM   1205  CB  TYR A  81     -20.155  16.398 -21.393  1.00 39.38           C
ATOM   1206 1HB  TYR A  81     -20.553  16.803 -20.466  1.00 39.38           H
ATOM   1207 2HB  TYR A  81     -19.371  17.056 -21.760  1.00 39.38           H
ATOM   1208  CG  TYR A  81     -21.246  16.336 -22.440  1.00 39.38           C
ATOM   1209  CD1 TYR A  81     -22.397  15.542 -22.238  1.00 39.38           C
ATOM   1210  HD1 TYR A  81     -22.579  15.090 -21.272  1.00 39.38           H
ATOM   1211  CD2 TYR A  81     -21.070  16.961 -23.690  1.00 39.38           C
ATOM   1212  HD2 TYR A  81     -20.207  17.591 -23.860  1.00 39.38           H
ATOM   1213  CE1 TYR A  81     -23.286  15.270 -23.312  1.00 39.38           C
ATOM   1214  HE1 TYR A  81     -24.132  14.617 -23.163  1.00 39.38           H
ATOM   1215  CE2 TYR A  81     -21.981  16.733 -24.749  1.00 39.38           C
ATOM   1216  HE2 TYR A  81     -21.825  17.203 -25.708  1.00 39.38           H
ATOM   1217  CZ  TYR A  81     -23.052  15.851 -24.563  1.00 39.38           C
ATOM   1218  OH  TYR A  81     -23.887  15.578 -25.616  1.00 39.38           O
ATOM   1219  HH  TYR A  81     -24.585  14.962 -25.386  1.00 39.38           H
ATOM   1220  N   SER A  82     -18.059  14.476 -23.010  1.00 -1.13           N
ATOM   1221  H   SER A  82     -17.362  15.060 -22.563  1.00 -1.13           H
ATOM   1222  CA  SER A  82     -17.757  13.843 -24.299  1.00 -1.13           C
ATOM   1223  HA  SER A  82     -18.510  14.181 -25.008  1.00 -1.13           H
ATOM   1224  C   SER A  82     -17.821  12.311 -24.277  1.00 -1.13           C
ATOM   1225  O   SER A  82     -18.201  11.679 -25.264  1.00 -1.13           O
ATOM   1226  CB  SER A  82     -16.405  14.311 -24.828  1.00 -1.13           C
ATOM   1227 1HB  SER A  82     -16.313  13.990 -25.865  1.00 -1.13           H
ATOM   1228 2HB  SER A  82     -16.368  15.401 -24.796  1.00 -1.13           H
ATOM   1229  OG  SER A  82     -15.313  13.780 -24.095  1.00 -1.13           O
ATOM   1230  HG  SER A  82     -15.422  13.966 -23.149  1.00 -1.13           H
ATOM   1231  N   MET A  83     -17.563  11.711 -23.121  1.00 -1.43           N
ATOM   1232  H   MET A  83     -17.290  12.272 -22.324  1.00 -1.43           H
ATOM   1233  CA  MET A  83     -17.672  10.258 -22.951  1.00 -1.43           C
ATOM   1234  HA  MET A  83     -17.044   9.753 -23.685  1.00 -1.43           H
ATOM   1235  C   MET A  83     -19.119   9.798 -23.114  1.00 -1.43           C
ATOM   1236  O   MET A  83     -19.421   8.679 -23.534  1.00 -1.43           O
ATOM   1237  CB  MET A  83     -17.240   9.879 -21.531  1.00 -1.43           C
ATOM   1238 1HB  MET A  83     -17.903  10.385 -20.830  1.00 -1.43           H
ATOM   1239 2HB  MET A  83     -17.372   8.805 -21.405  1.00 -1.43           H
ATOM   1240  CG  MET A  83     -15.808  10.249 -21.166  1.00 -1.43           C
ATOM   1241 1HG  MET A  83     -15.114   9.669 -21.775  1.00 -1.43           H
ATOM   1242 2HG  MET A  83     -15.649  11.310 -21.358  1.00 -1.43           H
ATOM   1243  SD  MET A  83     -15.495   9.938 -19.410  1.00 -1.43           S
ATOM   1244  CE  MET A  83     -15.478   8.138 -19.297  1.00 -1.43           C
ATOM   1245 1HE  MET A  83     -15.213   7.838 -18.283  1.00 -1.43           H
ATOM   1246 2HE  MET A  83     -14.745   7.734 -19.995  1.00 -1.43           H
ATOM   1247 3HE  MET A  83     -16.465   7.742 -19.537  1.00 -1.43           H
ATOM   1248  N   LEU A  84     -20.022  10.689 -22.740  1.00  4.76           N
ATOM   1249  H   LEU A  84     -19.706  11.599 -22.424  1.00  4.76           H
ATOM   1250  CA  LEU A  84     -21.453  10.427 -22.739  1.00  4.76           C
ATOM   1251  HA  LEU A  84     -21.632   9.367 -22.558  1.00  4.76           H
ATOM   1252  C   LEU A  84     -22.041  10.797 -24.093  1.00  4.76           C
ATOM   1253  O   LEU A  84     -23.021  10.196 -24.530  1.00  4.76           O
ATOM   1254  CB  LEU A  84     -22.100  11.247 -21.618  1.00  4.76           C
ATOM   1255 1HB  LEU A  84     -21.930  12.301 -21.826  1.00  4.76           H
ATOM   1256 2HB  LEU A  84     -23.176  11.072 -21.627  1.00  4.76           H
ATOM   1257  CG  LEU A  84     -21.562  10.944 -20.207  1.00  4.76           C
ATOM   1258  HG  LEU A  84     -20.474  10.926 -20.232  1.00  4.76           H
ATOM   1259  CD1 LEU A  84     -21.966  12.051 -19.244  1.00  4.76           C
ATOM   1260 1HD1 LEU A  84     -21.678  11.774 -18.230  1.00  4.76           H
ATOM   1261 2HD1 LEU A  84     -23.037  12.225 -19.290  1.00  4.76           H
ATOM   1262 3HD1 LEU A  84     -21.439  12.965 -19.509  1.00  4.76           H
ATOM   1263  CD2 LEU A  84     -22.049   9.582 -19.718  1.00  4.76           C
ATOM   1264 1HD2 LEU A  84     -21.716   9.419 -18.692  1.00  4.76           H
ATOM   1265 2HD2 LEU A  84     -21.624   8.794 -20.338  1.00  4.76           H
ATOM   1266 3HD2 LEU A  84     -23.135   9.525 -19.762  1.00  4.76           H
ATOM   1267  N   THR A  85     -21.417  11.742 -24.787  1.00  5.98           N
ATOM   1268  H   THR A  85     -20.649  12.258 -24.366  1.00  5.98           H
ATOM   1269  CA  THR A  85     -21.820  12.077 -26.149  1.00  5.98           C
ATOM   1270  HA  THR A  85     -22.861  12.393 -26.140  1.00  5.98           H
ATOM   1271  C   THR A  85     -21.664  10.847 -27.022  1.00  5.98           C
ATOM   1272  O   THR A  85     -22.597  10.451 -27.719  1.00  5.98           O
ATOM   1273  CB  THR A  85     -20.933  13.177 -26.777  1.00  5.98           C
ATOM   1274  HB  THR A  85     -19.948  12.772 -27.005  1.00  5.98           H
ATOM   1275  OG1 THR A  85     -20.780  14.251 -25.854  1.00  5.98           O
ATOM   1276  HG1 THR A  85     -20.261  14.941 -26.286  1.00  5.98           H
ATOM   1277  CG2 THR A  85     -21.553  13.759 -28.026  1.00  5.98           C
ATOM   1278 1HG2 THR A  85     -20.866  14.479 -28.465  1.00  5.98           H
ATOM   1279 2HG2 THR A  85     -22.482  14.267 -27.773  1.00  5.98           H
ATOM   1280 3HG2 THR A  85     -21.739  12.971 -28.755  1.00  5.98           H
ATOM   1281  N   SER A  86     -20.501  10.214 -26.944  1.00 -8.04           N
ATOM   1282  H   SER A  86     -19.761  10.574 -26.346  1.00 -8.04           H
ATOM   1283  CA  SER A  86     -20.220   9.045 -27.766  1.00 -8.04           C
ATOM   1284  HA  SER A  86     -20.398   9.309 -28.808  1.00 -8.04           H
ATOM   1285  C   SER A  86     -21.124   7.872 -27.414  1.00 -8.04           C
ATOM   1286  O   SER A  86     -21.618   7.183 -28.303  1.00 -8.04           O
ATOM   1287  CB  SER A  86     -18.750   8.670 -27.602  1.00 -8.04           C
ATOM   1288 1HB  SER A  86     -18.567   8.361 -26.572  1.00 -8.04           H
ATOM   1289 2HB  SER A  86     -18.498   7.853 -28.279  1.00 -8.04           H
ATOM   1290  OG  SER A  86     -17.958   9.811 -27.894  1.00 -8.04           O
ATOM   1291  HG  SER A  86     -17.052   9.657 -27.577  1.00 -8.04           H
ATOM   1292  N   ALA A  87     -21.405   7.681 -26.130  1.00  2.70           N
ATOM   1293  H   ALA A  87     -20.971   8.264 -25.428  1.00  2.70           H
ATOM   1294  CA  ALA A  87     -22.307   6.610 -25.707  1.00  2.70           C
ATOM   1295  HA  ALA A  87     -21.914   5.663 -26.081  1.00  2.70           H
ATOM   1296  C   ALA A  87     -23.711   6.807 -26.299  1.00  2.70           C
ATOM   1297  O   ALA A  87     -24.333   5.865 -26.797  1.00  2.70           O
ATOM   1298  CB  ALA A  87     -22.367   6.550 -24.175  1.00  2.70           C
ATOM   1299 1HB  ALA A  87     -21.365   6.383 -23.776  1.00  2.70           H
ATOM   1300 2HB  ALA A  87     -23.006   5.718 -23.871  1.00  2.70           H
ATOM   1301 3HB  ALA A  87     -22.770   7.480 -23.772  1.00  2.70           H
ATOM   1302  N   LYS A  88     -24.207   8.038 -26.283  1.00 -7.21           N
ATOM   1303  H   LYS A  88     -23.673   8.786 -25.846  1.00 -7.21           H
ATOM   1304  CA  LYS A  88     -25.513   8.333 -26.872  1.00 -7.21           C
ATOM   1305  HA  LYS A  88     -26.253   7.645 -26.463  1.00 -7.21           H
ATOM   1306  C   LYS A  88     -25.492   8.145 -28.384  1.00 -7.21           C
ATOM   1307  O   LYS A  88     -26.446   7.621 -28.963  1.00 -7.21           O
ATOM   1308  CB  LYS A  88     -25.934   9.764 -26.533  1.00 -7.21           C
ATOM   1309 1HB  LYS A  88     -25.107  10.441 -26.748  1.00 -7.21           H
ATOM   1310 2HB  LYS A  88     -26.779  10.033 -27.168  1.00 -7.21           H
ATOM   1311  CG  LYS A  88     -26.365   9.927 -25.083  1.00 -7.21           C
ATOM   1312 1HG  LYS A  88     -27.215   9.272 -24.910  1.00 -7.21           H
ATOM   1313 2HG  LYS A  88     -25.556   9.636 -24.414  1.00 -7.21           H
ATOM   1314  CD  LYS A  88     -26.784  11.357 -24.788  1.00 -7.21           C
ATOM   1315 1HD  LYS A  88     -25.922  12.017 -24.899  1.00 -7.21           H
ATOM   1316 2HD  LYS A  88     -27.544  11.652 -25.511  1.00 -7.21           H
ATOM   1317  CE  LYS A  88     -27.370  11.504 -23.388  1.00 -7.21           C
ATOM   1318 1HE  LYS A  88     -27.778  12.512 -23.285  1.00 -7.21           H
ATOM   1319 2HE  LYS A  88     -28.194  10.796 -23.277  1.00 -7.21           H
ATOM   1320  NZ  LYS A  88     -26.378  11.272 -22.285  1.00 -7.21           N
ATOM   1321 1HZ  LYS A  88     -26.828  11.452 -21.392  1.00 -7.21           H
ATOM   1322 2HZ  LYS A  88     -25.582  11.886 -22.384  1.00 -7.21           H
ATOM   1323 3HZ  LYS A  88     -26.060  10.307 -22.280  1.00 -7.21           H
ATOM   1324  N   GLN A  89     -24.396   8.527 -29.022  1.00 -9.26           N
ATOM   1325  H   GLN A  89     -23.627   8.933 -28.496  1.00 -9.26           H
ATOM   1326  CA  GLN A  89     -24.262   8.409 -30.472  1.00 -9.26           C
ATOM   1327  HA  GLN A  89     -25.141   8.858 -30.928  1.00 -9.26           H
ATOM   1328  C   GLN A  89     -24.197   6.976 -30.989  1.00 -9.26           C
ATOM   1329  O   GLN A  89     -24.485   6.758 -32.166  1.00 -9.26           O
ATOM   1330  CB  GLN A  89     -23.038   9.182 -30.968  1.00 -9.26           C
ATOM   1331 1HB  GLN A  89     -22.186   8.926 -30.340  1.00 -9.26           H
ATOM   1332 2HB  GLN A  89     -22.817   8.873 -31.989  1.00 -9.26           H
ATOM   1333  CG  GLN A  89     -23.240  10.692 -30.971  1.00 -9.26           C
ATOM   1334 1HG  GLN A  89     -24.027  10.941 -31.682  1.00 -9.26           H
ATOM   1335 2HG  GLN A  89     -23.550  11.023 -29.983  1.00 -9.26           H
ATOM   1336  CD  GLN A  89     -21.981  11.432 -31.350  1.00 -9.26           C
ATOM   1337  OE1 GLN A  89     -20.956  11.317 -30.693  1.00 -9.26           O
ATOM   1338  NE2 GLN A  89     -22.034  12.177 -32.418  1.00 -9.26           N
ATOM   1339 1HE2 GLN A  89     -21.203  12.674 -32.703  1.00 -9.26           H
ATOM   1340 2HE2 GLN A  89     -22.880  12.233 -32.958  1.00 -9.26           H
ATOM   1341  N   THR A  90     -23.911   5.987 -30.149  1.00 -0.55           N
ATOM   1342  H   THR A  90     -23.668   6.188 -29.186  1.00 -0.55           H
ATOM   1343  CA  THR A  90     -23.926   4.593 -30.613  1.00 -0.55           C
ATOM   1344  HA  THR A  90     -23.224   4.502 -31.441  1.00 -0.55           H
ATOM   1345  C   THR A  90     -25.305   4.193 -31.130  1.00 -0.55           C
ATOM   1346  O   THR A  90     -25.423   3.363 -32.035  1.00 -0.55           O
ATOM   1347  CB  THR A  90     -23.535   3.566 -29.520  1.00 -0.55           C
ATOM   1348  HB  THR A  90     -23.578   2.566 -29.952  1.00 -0.55           H
ATOM   1349  OG1 THR A  90     -24.451   3.640 -28.424  1.00 -0.55           O
ATOM   1350  HG1 THR A  90     -24.190   4.377 -27.852  1.00 -0.55           H
ATOM   1351  CG2 THR A  90     -22.145   3.807 -28.979  1.00 -0.55           C
ATOM   1352 1HG2 THR A  90     -21.885   2.998 -28.298  1.00 -0.55           H
ATOM   1353 2HG2 THR A  90     -22.102   4.746 -28.433  1.00 -0.55           H
ATOM   1354 3HG2 THR A  90     -21.421   3.827 -29.793  1.00 -0.55           H
ATOM   1355  N   TYR A  91     -26.343   4.838 -30.614  1.00 31.61           N
ATOM   1356  H   TYR A  91     -26.183   5.520 -29.883  1.00 31.61           H
ATOM   1357  CA  TYR A  91     -27.714   4.616 -31.058  1.00 31.61           C
ATOM   1358  HA  TYR A  91     -27.692   4.159 -32.046  1.00 31.61           H
ATOM   1359  C   TYR A  91     -28.435   5.956 -31.184  1.00 31.61           C
ATOM   1360  O   TYR A  91     -29.499   6.192 -30.604  1.00 31.61           O
ATOM   1361  CB  TYR A  91     -28.413   3.646 -30.106  1.00 31.61           C
ATOM   1362 1HB  TYR A  91     -27.700   2.865 -29.843  1.00 31.61           H
ATOM   1363 2HB  TYR A  91     -28.704   4.162 -29.192  1.00 31.61           H
ATOM   1364  CG  TYR A  91     -29.621   2.980 -30.729  1.00 31.61           C
ATOM   1365  CD1 TYR A  91     -29.462   2.025 -31.754  1.00 31.61           C
ATOM   1366  HD1 TYR A  91     -28.469   1.758 -32.092  1.00 31.61           H
ATOM   1367  CD2 TYR A  91     -30.925   3.304 -30.310  1.00 31.61           C
ATOM   1368  HD2 TYR A  91     -31.069   4.046 -29.538  1.00 31.61           H
ATOM   1369  CE1 TYR A  91     -30.590   1.419 -32.363  1.00 31.61           C
ATOM   1370  HE1 TYR A  91     -30.457   0.720 -33.173  1.00 31.61           H
ATOM   1371  CE2 TYR A  91     -32.054   2.676 -30.896  1.00 31.61           C
ATOM   1372  HE2 TYR A  91     -33.050   2.931 -30.569  1.00 31.61           H
ATOM   1373  CZ  TYR A  91     -31.874   1.739 -31.917  1.00 31.61           C
ATOM   1374  OH  TYR A  91     -32.961   1.137 -32.494  1.00 31.61           O
ATOM   1375  HH  TYR A  91     -32.720   0.536 -33.207  1.00 31.61           H
ATOM   1376  N   ALA A  92     -27.804   6.869 -31.913  1.00  5.19           N
ATOM   1377  H   ALA A  92     -26.902   6.655 -32.316  1.00  5.19           H
ATOM   1378  CA  ALA A  92     -28.411   8.166 -32.187  1.00  5.19           C
ATOM   1379  HA  ALA A  92     -28.641   8.659 -31.242  1.00  5.19           H
ATOM   1380  C   ALA A  92     -29.716   7.904 -32.948  1.00  5.19           C
ATOM   1381  O   ALA A  92     -29.770   7.044 -33.833  1.00  5.19           O
ATOM   1382  CB  ALA A  92     -27.462   9.043 -33.007  1.00  5.19           C
ATOM   1383 1HB  ALA A  92     -26.549   9.236 -32.448  1.00  5.19           H
ATOM   1384 2HB  ALA A  92     -27.945   9.994 -33.234  1.00  5.19           H
ATOM   1385 3HB  ALA A  92     -27.212   8.542 -33.942  1.00  5.19           H
ATOM   1386  N   ALA A  93     -30.765   8.613 -32.564  1.00 20.70           N
ATOM   1387  H   ALA A  93     -30.655   9.325 -31.858  1.00 20.70           H
ATOM   1388  CA  ALA A  93     -32.104   8.411 -33.097  1.00 20.70           C
ATOM   1389  HA  ALA A  93     -32.067   8.208 -34.168  1.00 20.70           H
ATOM   1390  C   ALA A  93     -32.844   9.725 -32.817  1.00 20.70           C
ATOM   1391  O   ALA A  93     -32.390  10.492 -31.946  1.00 20.70           O
ATOM   1392  CB  ALA A  93     -32.766   7.225 -32.348  1.00 20.70           C
ATOM   1393 1HB  ALA A  93     -32.190   6.316 -32.522  1.00 20.70           H
ATOM   1394 2HB  ALA A  93     -33.782   7.070 -32.713  1.00 20.70           H
ATOM   1395 3HB  ALA A  93     -32.797   7.424 -31.277  1.00 20.70           H
ATOM   1396  N   PRO A  94     -33.996   9.972 -33.469  1.00 -0.99           N
ATOM   1397  CA  PRO A  94     -34.860  11.068 -33.007  1.00 -0.99           C
ATOM   1398  HA  PRO A  94     -34.353  12.027 -33.101  1.00 -0.99           H
ATOM   1399  C   PRO A  94     -35.339  10.859 -31.573  1.00 -0.99           C
ATOM   1400  O   PRO A  94     -35.202   9.762 -31.008  1.00 -0.99           O
ATOM   1401  CB  PRO A  94     -36.059  10.992 -33.961  1.00 -0.99           C
ATOM   1402 1HB  PRO A  94     -36.860  10.410 -33.507  1.00 -0.99           H
ATOM   1403 2HB  PRO A  94     -36.413  11.990 -34.220  1.00 -0.99           H
ATOM   1404  CG  PRO A  94     -35.551  10.296 -35.153  1.00 -0.99           C
ATOM   1405 1HG  PRO A  94     -36.363   9.839 -35.719  1.00 -0.99           H
ATOM   1406 2HG  PRO A  94     -34.994  10.993 -35.777  1.00 -0.99           H
ATOM   1407  CD  PRO A  94     -34.632   9.257 -34.591  1.00 -0.99           C
ATOM   1408 1HD  PRO A  94     -35.195   8.394 -34.230  1.00 -0.99           H
ATOM   1409 2HD  PRO A  94     -33.894   8.961 -35.337  1.00 -0.99           H
ATOM   1410  N   LYS A  95     -35.934  11.888 -30.983  1.00 -3.15           N
ATOM   1411  H   LYS A  95     -36.065  12.755 -31.495  1.00 -3.15           H
ATOM   1412  CA  LYS A  95     -36.473  11.778 -29.627  1.00 -3.15           C
ATOM   1413  HA  LYS A  95     -35.684  11.441 -28.958  1.00 -3.15           H
ATOM   1414  C   LYS A  95     -37.576  10.725 -29.639  1.00 -3.15           C
ATOM   1415  O   LYS A  95     -38.518  10.801 -30.431  1.00 -3.15           O
ATOM   1416  CB  LYS A  95     -37.021  13.120 -29.125  1.00 -3.15           C
ATOM   1417 1HB  LYS A  95     -36.236  13.874 -29.172  1.00 -3.15           H
ATOM   1418 2HB  LYS A  95     -37.842  13.429 -29.773  1.00 -3.15           H
ATOM   1419  CG  LYS A  95     -37.537  13.033 -27.699  1.00 -3.15           C
ATOM   1420 1HG  LYS A  95     -38.243  12.216 -27.657  1.00 -3.15           H
ATOM   1421 2HG  LYS A  95     -36.705  12.814 -27.032  1.00 -3.15           H
ATOM   1422  CD  LYS A  95     -38.251  14.281 -27.218  1.00 -3.15           C
ATOM   1423 1HD  LYS A  95     -37.554  15.119 -27.225  1.00 -3.15           H
ATOM   1424 2HD  LYS A  95     -39.082  14.504 -27.888  1.00 -3.15           H
ATOM   1425  CE  LYS A  95     -38.791  14.073 -25.800  1.00 -3.15           C
ATOM   1426 1HE  LYS A  95     -37.957  13.864 -25.125  1.00 -3.15           H
ATOM   1427 2HE  LYS A  95     -39.274  14.996 -25.473  1.00 -3.15           H
ATOM   1428  NZ  LYS A  95     -39.794  12.942 -25.713  1.00 -3.15           N
ATOM   1429 1HZ  LYS A  95     -40.209  12.915 -24.787  1.00 -3.15           H
ATOM   1430 2HZ  LYS A  95     -39.346  12.051 -25.899  1.00 -3.15           H
ATOM   1431 3HZ  LYS A  95     -40.536  13.086 -26.390  1.00 -3.15           H
ATOM   1432  N   ALA A  96     -37.442   9.740 -28.770  1.00 22.48           N
ATOM   1433  H   ALA A  96     -36.634   9.734 -28.158  1.00 22.48           H
ATOM   1434  CA  ALA A  96     -38.426   8.677 -28.616  1.00 22.48           C
ATOM   1435  HA  ALA A  96     -38.820   8.390 -29.592  1.00 22.48           H
ATOM   1436  C   ALA A  96     -39.568   9.215 -27.731  1.00 22.48           C
ATOM   1437  O   ALA A  96     -39.376  10.210 -27.020  1.00 22.48           O
ATOM   1438  CB  ALA A  96     -37.729   7.471 -27.984  1.00 22.48           C
ATOM   1439 1HB  ALA A  96     -37.001   7.062 -28.686  1.00 22.48           H
ATOM   1440 2HB  ALA A  96     -38.460   6.699 -27.744  1.00 22.48           H
ATOM   1441 3HB  ALA A  96     -37.217   7.787 -27.080  1.00 22.48           H
ATOM   1442  N   PRO A  97     -40.759   8.589 -27.764  1.00 -0.27           N
ATOM   1443  CA  PRO A  97     -41.837   9.112 -26.914  1.00 -0.27           C
ATOM   1444  HA  PRO A  97     -42.118  10.113 -27.240  1.00 -0.27           H
ATOM   1445  C   PRO A  97     -41.568   9.126 -25.414  1.00 -0.27           C
ATOM   1446  O   PRO A  97     -40.753   8.358 -24.896  1.00 -0.27           O
ATOM   1447  CB  PRO A  97     -42.983   8.130 -27.175  1.00 -0.27           C
ATOM   1448 1HB  PRO A  97     -42.968   7.336 -26.427  1.00 -0.27           H
ATOM   1449 2HB  PRO A  97     -43.943   8.641 -27.166  1.00 -0.27           H
ATOM   1450  CG  PRO A  97     -42.705   7.584 -28.495  1.00 -0.27           C
ATOM   1451 1HG  PRO A  97     -43.216   6.633 -28.637  1.00 -0.27           H
ATOM   1452 2HG  PRO A  97     -43.010   8.303 -29.256  1.00 -0.27           H
ATOM   1453  CD  PRO A  97     -41.223   7.409 -28.518  1.00 -0.27           C
ATOM   1454 1HD  PRO A  97     -40.936   6.490 -28.004  1.00 -0.27           H
ATOM   1455 2HD  PRO A  97     -40.854   7.417 -29.544  1.00 -0.27           H
ATOM   1456  N   GLU A  98     -42.340   9.947 -24.715  1.00 31.20           N
ATOM   1457  H   GLU A  98     -42.967  10.583 -25.200  1.00 31.20           H
ATOM   1458  CA  GLU A  98     -42.435   9.870 -23.261  1.00 31.20           C
ATOM   1459  HA  GLU A  98     -41.446   9.951 -22.809  1.00 31.20           H
ATOM   1460  C   GLU A  98     -43.014   8.481 -23.004  1.00 31.20           C
ATOM   1461  O   GLU A  98     -43.967   8.066 -23.674  1.00 31.20           O
ATOM   1462  CB  GLU A  98     -43.372  10.966 -22.741  1.00 31.20           C
ATOM   1463 1HB  GLU A  98     -43.804  11.479 -23.599  1.00 31.20           H
ATOM   1464 2HB  GLU A  98     -44.183  10.504 -22.178  1.00 31.20           H
ATOM   1465  CG  GLU A  98     -42.703  12.000 -21.851  1.00 31.20           C
ATOM   1466 1HG  GLU A  98     -43.445  12.736 -21.542  1.00 31.20           H
ATOM   1467 2HG  GLU A  98     -42.335  11.494 -20.963  1.00 31.20           H
ATOM   1468  CD  GLU A  98     -41.538  12.703 -22.533  1.00 31.20           C
ATOM   1469  OE1 GLU A  98     -41.716  13.368 -23.580  1.00 31.20           O
ATOM   1470  OE2 GLU A  98     -40.398  12.570 -22.039  1.00 31.20           O
ATOM   1471  N   ALA A  99     -42.392   7.727 -22.113  1.00 42.08           N
ATOM   1472  H   ALA A  99     -41.654   8.118 -21.548  1.00 42.08           H
ATOM   1473  CA  ALA A  99     -42.705   6.317 -21.918  1.00 42.08           C
ATOM   1474  HA  ALA A  99     -43.778   6.148 -22.012  1.00 42.08           H
ATOM   1475  C   ALA A  99     -42.258   5.989 -20.501  1.00 42.08           C
ATOM   1476  O   ALA A  99     -41.896   6.887 -19.748  1.00 42.08           O
ATOM   1477  CB  ALA A  99     -41.943   5.460 -22.959  1.00 42.08           C
ATOM   1478 1HB  ALA A  99     -42.167   5.825 -23.963  1.00 42.08           H
ATOM   1479 2HB  ALA A  99     -42.258   4.418 -22.889  1.00 42.08           H
ATOM   1480 3HB  ALA A  99     -40.870   5.537 -22.787  1.00 42.08           H
ATOM   1481  N   THR A 100     -42.221   4.714 -20.161  1.00 34.62           N
ATOM   1482  H   THR A 100     -42.550   4.009 -20.803  1.00 34.62           H
ATOM   1483  CA  THR A 100     -41.725   4.279 -18.865  1.00 34.62           C
ATOM   1484  HA  THR A 100     -42.392   4.671 -18.100  1.00 34.62           H
ATOM   1485  C   THR A 100     -40.300   4.753 -18.590  1.00 34.62           C
ATOM   1486  O   THR A 100     -39.382   4.481 -19.382  1.00 34.62           O
ATOM   1487  CB  THR A 100     -41.728   2.740 -18.834  1.00 34.62           C
ATOM   1488  HB  THR A 100     -40.812   2.362 -19.290  1.00 34.62           H
ATOM   1489  OG1 THR A 100     -42.841   2.269 -19.598  1.00 34.62           O
ATOM   1490  HG1 THR A 100     -42.575   1.456 -20.043  1.00 34.62           H
ATOM   1491  CG2 THR A 100     -41.868   2.189 -17.429  1.00 34.62           C
ATOM   1492 1HG2 THR A 100     -41.864   1.100 -17.463  1.00 34.62           H
ATOM   1493 2HG2 THR A 100     -42.807   2.525 -16.986  1.00 34.62           H
ATOM   1494 3HG2 THR A 100     -41.041   2.527 -16.805  1.00 34.62           H
ATOM   1495  N   LEU A 101     -40.075   5.357 -17.428  1.00 43.71           N
ATOM   1496  H   LEU A 101     -40.855   5.662 -16.860  1.00 43.71           H
ATOM   1497  CA  LEU A 101     -38.731   5.468 -16.863  1.00 43.71           C
ATOM   1498  HA  LEU A 101     -37.996   5.704 -17.631  1.00 43.71           H
ATOM   1499  C   LEU A 101     -38.501   4.062 -16.316  1.00 43.71           C
ATOM   1500  O   LEU A 101     -38.755   3.796 -15.153  1.00 43.71           O
ATOM   1501  CB  LEU A 101     -38.674   6.490 -15.713  1.00 43.71           C
ATOM   1502 1HB  LEU A 101     -39.525   6.282 -15.078  1.00 43.71           H
ATOM   1503 2HB  LEU A 101     -37.785   6.270 -15.125  1.00 43.71           H
ATOM   1504  CG  LEU A 101     -38.673   8.005 -15.960  1.00 43.71           C
ATOM   1505  HG  LEU A 101     -39.397   8.234 -16.737  1.00 43.71           H
ATOM   1506  CD1 LEU A 101     -39.078   8.771 -14.704  1.00 43.71           C
ATOM   1507 1HD1 LEU A 101     -39.038   9.844 -14.895  1.00 43.71           H
ATOM   1508 2HD1 LEU A 101     -38.416   8.523 -13.873  1.00 43.71           H
ATOM   1509 3HD1 LEU A 101     -40.104   8.514 -14.443  1.00 43.71           H
ATOM   1510  CD2 LEU A 101     -37.293   8.485 -16.391  1.00 43.71           C
ATOM   1511 1HD2 LEU A 101     -37.330   9.552 -16.607  1.00 43.71           H
ATOM   1512 2HD2 LEU A 101     -36.986   7.958 -17.291  1.00 43.71           H
ATOM   1513 3HD2 LEU A 101     -36.561   8.303 -15.603  1.00 43.71           H
ATOM   1514  N   GLY A 102     -38.090   3.129 -17.162  1.00 19.43           N
ATOM   1515  H   GLY A 102     -37.905   3.379 -18.123  1.00 19.43           H
ATOM   1516  CA  GLY A 102     -37.974   1.742 -16.733  1.00 19.43           C
ATOM   1517 1HA  GLY A 102     -38.953   1.414 -16.388  1.00 19.43           H
ATOM   1518 2HA  GLY A 102     -37.676   1.118 -17.575  1.00 19.43           H
ATOM   1519  C   GLY A 102     -36.982   1.553 -15.597  1.00 19.43           C
ATOM   1520  O   GLY A 102     -36.045   2.348 -15.468  1.00 19.43           O
ATOM   1521  N   PRO A 103     -37.162   0.551 -14.723  1.00 -6.05           N
ATOM   1522  CA  PRO A 103     -36.162   0.471 -13.654  1.00 -6.05           C
ATOM   1523  HA  PRO A 103     -36.135   1.408 -13.099  1.00 -6.05           H
ATOM   1524  C   PRO A 103     -34.760   0.118 -14.150  1.00 -6.05           C
ATOM   1525  O   PRO A 103     -34.569  -0.610 -15.125  1.00 -6.05           O
ATOM   1526  CB  PRO A 103     -36.700  -0.652 -12.762  1.00 -6.05           C
ATOM   1527 1HB  PRO A 103     -36.209  -1.585 -13.026  1.00 -6.05           H
ATOM   1528 2HB  PRO A 103     -36.552  -0.425 -11.708  1.00 -6.05           H
ATOM   1529  CG  PRO A 103     -38.146  -0.726 -13.089  1.00 -6.05           C
ATOM   1530 1HG  PRO A 103     -38.563  -1.694 -12.828  1.00 -6.05           H
ATOM   1531 2HG  PRO A 103     -38.685   0.069 -12.577  1.00 -6.05           H
ATOM   1532  CD  PRO A 103     -38.175  -0.506 -14.568  1.00 -6.05           C
ATOM   1533 1HD  PRO A 103     -37.871  -1.408 -15.103  1.00 -6.05           H
ATOM   1534 2HD  PRO A 103     -39.162  -0.169 -14.886  1.00 -6.05           H
ATOM   1535  N   CYS A 104     -33.771   0.626 -13.437  1.00 31.52           N
ATOM   1536  H   CYS A 104     -33.975   1.274 -12.692  1.00 31.52           H
ATOM   1537  CA  CYS A 104     -32.375   0.265 -13.644  1.00 31.52           C
ATOM   1538  HA  CYS A 104     -32.220  -0.174 -14.628  1.00 31.52           H
ATOM   1539  C   CYS A 104     -32.053  -0.770 -12.564  1.00 31.52           C
ATOM   1540  O   CYS A 104     -31.487  -0.431 -11.529  1.00 31.52           O
ATOM   1541  CB  CYS A 104     -31.537   1.531 -13.494  1.00 31.52           C
ATOM   1542 1HB  CYS A 104     -30.487   1.258 -13.377  1.00 31.52           H
ATOM   1543 2HB  CYS A 104     -31.647   2.127 -14.401  1.00 31.52           H
ATOM   1544  SG  CYS A 104     -32.073   2.542 -12.088  1.00 31.52           S
ATOM   1545  HG  CYS A 104     -31.805   1.604 -11.166  1.00 31.52           H
ATOM   1546  N   TRP A 105     -32.532  -1.995 -12.744  1.00 45.92           N
ATOM   1547  H   TRP A 105     -32.868  -2.265 -13.659  1.00 45.92           H
ATOM   1548  CA  TRP A 105     -32.659  -2.962 -11.647  1.00 45.92           C
ATOM   1549  HA  TRP A 105     -33.386  -2.570 -10.932  1.00 45.92           H
ATOM   1550  C   TRP A 105     -31.393  -3.277 -10.856  1.00 45.92           C
ATOM   1551  O   TRP A 105     -31.483  -3.594  -9.674  1.00 45.92           O
ATOM   1552  CB  TRP A 105     -33.183  -4.295 -12.183  1.00 45.92           C
ATOM   1553 1HB  TRP A 105     -32.473  -4.687 -12.913  1.00 45.92           H
ATOM   1554 2HB  TRP A 105     -33.233  -4.999 -11.352  1.00 45.92           H
ATOM   1555  CG  TRP A 105     -34.536  -4.240 -12.820  1.00 45.92           C
ATOM   1556  CD1 TRP A 105     -34.827  -4.418 -14.134  1.00 45.92           C
ATOM   1557  HD1 TRP A 105     -34.080  -4.551 -14.908  1.00 45.92           H
ATOM   1558  CD2 TRP A 105     -35.811  -4.121 -12.161  1.00 45.92           C
ATOM   1559  NE1 TRP A 105     -36.175  -4.451 -14.350  1.00 45.92           N
ATOM   1560  HE1 TRP A 105     -36.602  -4.580 -15.257  1.00 45.92           H
ATOM   1561  CE2 TRP A 105     -36.816  -4.337 -13.148  1.00 45.92           C
ATOM   1562  CE3 TRP A 105     -36.210  -3.840 -10.840  1.00 45.92           C
ATOM   1563  HE3 TRP A 105     -35.473  -3.624 -10.080  1.00 45.92           H
ATOM   1564  CZ2 TRP A 105     -38.191  -4.382 -12.828  1.00 45.92           C
ATOM   1565  HZ2 TRP A 105     -38.933  -4.575 -13.588  1.00 45.92           H
ATOM   1566  CZ3 TRP A 105     -37.593  -3.858 -10.516  1.00 45.92           C
ATOM   1567  HZ3 TRP A 105     -37.910  -3.640  -9.505  1.00 45.92           H
ATOM   1568  CH2 TRP A 105     -38.566  -4.149 -11.516  1.00 45.92           C
ATOM   1569  HH2 TRP A 105     -39.612  -4.171 -11.246  1.00 45.92           H
ATOM   1570  N   GLY A 106     -30.221  -3.167 -11.468  1.00  2.49           N
ATOM   1571  H   GLY A 106     -30.183  -2.885 -12.438  1.00  2.49           H
ATOM   1572  CA  GLY A 106     -28.983  -3.449 -10.752  1.00  2.49           C
ATOM   1573 1HA  GLY A 106     -29.096  -4.393 -10.219  1.00  2.49           H
ATOM   1574 2HA  GLY A 106     -28.173  -3.557 -11.473  1.00  2.49           H
ATOM   1575  C   GLY A 106     -28.592  -2.384  -9.744  1.00  2.49           C
ATOM   1576  O   GLY A 106     -27.770  -2.627  -8.865  1.00  2.49           O
ATOM   1577  N   CYS A 107     -29.195  -1.209  -9.840  1.00 -1.68           N
ATOM   1578  H   CYS A 107     -29.937  -1.084 -10.521  1.00 -1.68           H
ATOM   1579  CA  CYS A 107     -28.875  -0.078  -8.976  1.00 -1.68           C
ATOM   1580  HA  CYS A 107     -27.999  -0.300  -8.367  1.00 -1.68           H
ATOM   1581  C   CYS A 107     -30.073   0.171  -8.071  1.00 -1.68           C
ATOM   1582  O   CYS A 107     -31.194  -0.131  -8.464  1.00 -1.68           O
ATOM   1583  CB  CYS A 107     -28.592   1.139  -9.857  1.00 -1.68           C
ATOM   1584 1HB  CYS A 107     -29.493   1.376 -10.424  1.00 -1.68           H
ATOM   1585 2HB  CYS A 107     -28.342   1.992  -9.226  1.00 -1.68           H
ATOM   1586  SG  CYS A 107     -27.228   0.831 -11.026  1.00 -1.68           S
ATOM   1587  N   SER A 108     -29.877   0.730  -6.884  1.00 -5.38           N
ATOM   1588  H   SER A 108     -28.947   1.058  -6.631  1.00 -5.38           H
ATOM   1589  CA  SER A 108     -30.963   0.859  -5.905  1.00 -5.38           C
ATOM   1590  HA  SER A 108     -31.332  -0.142  -5.681  1.00 -5.38           H
ATOM   1591  C   SER A 108     -32.163   1.671  -6.394  1.00 -5.38           C
ATOM   1592  O   SER A 108     -33.294   1.357  -6.044  1.00 -5.38           O
ATOM   1593  CB  SER A 108     -30.432   1.462  -4.603  1.00 -5.38           C
ATOM   1594 1HB  SER A 108     -31.248   1.532  -3.882  1.00 -5.38           H
ATOM   1595 2HB  SER A 108     -29.659   0.806  -4.200  1.00 -5.38           H
ATOM   1596  OG  SER A 108     -29.876   2.750  -4.824  1.00 -5.38           O
ATOM   1597  HG  SER A 108     -29.626   3.114  -3.968  1.00 -5.38           H
ATOM   1598  N   CYS A 109     -31.954   2.641  -7.278  1.00  8.75           N
ATOM   1599  H   CYS A 109     -31.003   2.877  -7.536  1.00  8.75           H
ATOM   1600  CA  CYS A 109     -33.058   3.404  -7.873  1.00  8.75           C
ATOM   1601  HA  CYS A 109     -33.699   3.759  -7.066  1.00  8.75           H
ATOM   1602  C   CYS A 109     -33.945   2.596  -8.829  1.00  8.75           C
ATOM   1603  O   CYS A 109     -34.999   3.067  -9.267  1.00  8.75           O
ATOM   1604  CB  CYS A 109     -32.496   4.625  -8.601  1.00  8.75           C
ATOM   1605 1HB  CYS A 109     -31.786   4.299  -9.363  1.00  8.75           H
ATOM   1606 2HB  CYS A 109     -33.315   5.156  -9.090  1.00  8.75           H
ATOM   1607  SG  CYS A 109     -31.681   5.743  -7.443  1.00  8.75           S
ATOM   1608  HG  CYS A 109     -31.207   6.600  -8.360  1.00  8.75           H
ATOM   1609  N   GLY A 110     -33.522   1.378  -9.138  1.00 10.67           N
ATOM   1610  H   GLY A 110     -32.606   1.075  -8.826  1.00 10.67           H
ATOM   1611  CA  GLY A 110     -34.363   0.413  -9.823  1.00 10.67           C
ATOM   1612 1HA  GLY A 110     -35.277   0.889 -10.172  1.00 10.67           H
ATOM   1613 2HA  GLY A 110     -33.824   0.018 -10.678  1.00 10.67           H
ATOM   1614  C   GLY A 110     -34.733  -0.748  -8.923  1.00 10.67           C
ATOM   1615  O   GLY A 110     -35.847  -1.243  -9.021  1.00 10.67           O
ATOM   1616  N   SER A 111     -33.830  -1.178  -8.048  1.00 10.81           N
ATOM   1617  H   SER A 111     -32.912  -0.750  -8.008  1.00 10.81           H
ATOM   1618  CA  SER A 111     -34.110  -2.295  -7.147  1.00 10.81           C
ATOM   1619  HA  SER A 111     -34.411  -3.148  -7.751  1.00 10.81           H
ATOM   1620  C   SER A 111     -35.242  -1.993  -6.167  1.00 10.81           C
ATOM   1621  O   SER A 111     -36.052  -2.866  -5.884  1.00 10.81           O
ATOM   1622  CB  SER A 111     -32.866  -2.670  -6.333  1.00 10.81           C
ATOM   1623 1HB  SER A 111     -32.736  -1.939  -5.535  1.00 10.81           H
ATOM   1624 2HB  SER A 111     -33.018  -3.651  -5.880  1.00 10.81           H
ATOM   1625  OG  SER A 111     -31.683  -2.681  -7.119  1.00 10.81           O
ATOM   1626  HG  SER A 111     -31.856  -3.133  -7.963  1.00 10.81           H
ATOM   1627  N   ASP A 112     -35.308  -0.765  -5.666  1.00 -6.20           N
ATOM   1628  H   ASP A 112     -34.607  -0.077  -5.923  1.00 -6.20           H
ATOM   1629  CA  ASP A 112     -36.386  -0.336  -4.770  1.00 -6.20           C
ATOM   1630  HA  ASP A 112     -36.592  -1.120  -4.044  1.00 -6.20           H
ATOM   1631  C   ASP A 112     -37.638  -0.046  -5.609  1.00 -6.20           C
ATOM   1632  O   ASP A 112     -37.667   0.936  -6.372  1.00 -6.20           O
ATOM   1633  CB  ASP A 112     -35.948   0.925  -4.014  1.00 -6.20           C
ATOM   1634 1HB  ASP A 112     -35.022   0.704  -3.483  1.00 -6.20           H
ATOM   1635 2HB  ASP A 112     -35.742   1.710  -4.736  1.00 -6.20           H
ATOM   1636  CG  ASP A 112     -36.988   1.428  -3.005  1.00 -6.20           C
ATOM   1637  OD1 ASP A 112     -38.159   0.978  -2.985  1.00 -6.20           O
ATOM   1638  OD2 ASP A 112     -36.627   2.314  -2.198  1.00 -6.20           O
ATOM   1639  N   PRO A 113     -38.700  -0.870  -5.491  1.00 -4.79           N
ATOM   1640  CA  PRO A 113     -39.867  -0.591  -6.338  1.00 -4.79           C
ATOM   1641  HA  PRO A 113     -39.572  -0.604  -7.386  1.00 -4.79           H
ATOM   1642  C   PRO A 113     -40.597   0.714  -6.022  1.00 -4.79           C
ATOM   1643  O   PRO A 113     -41.386   1.193  -6.836  1.00 -4.79           O
ATOM   1644  CB  PRO A 113     -40.796  -1.777  -6.046  1.00 -4.79           C
ATOM   1645 1HB  PRO A 113     -41.525  -1.499  -5.286  1.00 -4.79           H
ATOM   1646 2HB  PRO A 113     -41.298  -2.108  -6.955  1.00 -4.79           H
ATOM   1647  CG  PRO A 113     -39.897  -2.836  -5.525  1.00 -4.79           C
ATOM   1648 1HG  PRO A 113     -40.450  -3.572  -4.943  1.00 -4.79           H
ATOM   1649 2HG  PRO A 113     -39.361  -3.313  -6.347  1.00 -4.79           H
ATOM   1650  CD  PRO A 113     -38.953  -2.064  -4.663  1.00 -4.79           C
ATOM   1651 1HD  PRO A 113     -39.427  -1.782  -3.721  1.00 -4.79           H
ATOM   1652 2HD  PRO A 113     -38.045  -2.636  -4.483  1.00 -4.79           H
ATOM   1653  N   GLY A 114     -40.332   1.302  -4.864  1.00-10.04           N
ATOM   1654  H   GLY A 114     -39.647   0.895  -4.229  1.00-10.04           H
ATOM   1655  CA  GLY A 114     -41.007   2.522  -4.457  1.00-10.04           C
ATOM   1656 1HA  GLY A 114     -42.025   2.496  -4.839  1.00-10.04           H
ATOM   1657 2HA  GLY A 114     -41.067   2.538  -3.371  1.00-10.04           H
ATOM   1658  C   GLY A 114     -40.375   3.821  -4.907  1.00-10.04           C
ATOM   1659  O   GLY A 114     -40.900   4.884  -4.572  1.00-10.04           O
ATOM   1660  N   VAL A 115     -39.268   3.794  -5.635  1.00 -0.37           N
ATOM   1661  H   VAL A 115     -38.830   2.912  -5.868  1.00 -0.37           H
ATOM   1662  CA  VAL A 115     -38.712   5.040  -6.174  1.00 -0.37           C
ATOM   1663  HA  VAL A 115     -38.743   5.811  -5.405  1.00 -0.37           H
ATOM   1664  C   VAL A 115     -39.650   5.446  -7.311  1.00 -0.37           C
ATOM   1665  O   VAL A 115     -40.012   4.617  -8.152  1.00 -0.37           O
ATOM   1666  CB  VAL A 115     -37.239   4.869  -6.645  1.00 -0.37           C
ATOM   1667  HB  VAL A 115     -37.190   4.053  -7.361  1.00 -0.37           H
ATOM   1668  CG1 VAL A 115     -36.694   6.140  -7.316  1.00 -0.37           C
ATOM   1669 1HG1 VAL A 115     -35.651   5.988  -7.599  1.00 -0.37           H
ATOM   1670 2HG1 VAL A 115     -36.758   6.990  -6.634  1.00 -0.37           H
ATOM   1671 3HG1 VAL A 115     -37.264   6.359  -8.219  1.00 -0.37           H
ATOM   1672  CG2 VAL A 115     -36.356   4.524  -5.442  1.00 -0.37           C
ATOM   1673 1HG2 VAL A 115     -35.327   4.371  -5.765  1.00 -0.37           H
ATOM   1674 2HG2 VAL A 115     -36.709   3.609  -4.975  1.00 -0.37           H
ATOM   1675 3HG2 VAL A 115     -36.389   5.326  -4.705  1.00 -0.37           H
ATOM   1676  N   GLY A 116     -40.099   6.695  -7.303  1.00  2.94           N
ATOM   1677  H   GLY A 116     -39.771   7.348  -6.597  1.00  2.94           H
ATOM   1678  CA  GLY A 116     -41.056   7.161  -8.292  1.00  2.94           C
ATOM   1679 1HA  GLY A 116     -41.920   6.499  -8.291  1.00  2.94           H
ATOM   1680 2HA  GLY A 116     -41.386   8.169  -8.039  1.00  2.94           H
ATOM   1681  C   GLY A 116     -40.444   7.178  -9.676  1.00  2.94           C
ATOM   1682  O   GLY A 116     -39.314   7.627  -9.850  1.00  2.94           O
ATOM   1683  N   ARG A 117     -41.165   6.660 -10.661  1.00 25.97           N
ATOM   1684  H   ARG A 117     -42.085   6.298 -10.452  1.00 25.97           H
ATOM   1685  CA  ARG A 117     -40.653   6.545 -12.031  1.00 25.97           C
ATOM   1686  HA  ARG A 117     -39.962   7.369 -12.204  1.00 25.97           H
ATOM   1687  C   ARG A 117     -41.752   6.669 -13.082  1.00 25.97           C
ATOM   1688  O   ARG A 117     -41.724   6.043 -14.136  1.00 25.97           O
ATOM   1689  CB  ARG A 117     -39.847   5.246 -12.155  1.00 25.97           C
ATOM   1690 1HB  ARG A 117     -39.365   5.224 -13.128  1.00 25.97           H
ATOM   1691 2HB  ARG A 117     -39.065   5.291 -11.400  1.00 25.97           H
ATOM   1692  CG  ARG A 117     -40.610   3.935 -11.960  1.00 25.97           C
ATOM   1693 1HG  ARG A 117     -41.077   3.920 -10.976  1.00 25.97           H
ATOM   1694 2HG  ARG A 117     -41.379   3.849 -12.725  1.00 25.97           H
ATOM   1695  CD  ARG A 117     -39.663   2.747 -12.087  1.00 25.97           C
ATOM   1696 1HD  ARG A 117     -40.246   1.826 -12.081  1.00 25.97           H
ATOM   1697 2HD  ARG A 117     -39.149   2.816 -13.043  1.00 25.97           H
ATOM   1698  NE  ARG A 117     -38.655   2.700 -11.017  1.00 25.97           N
ATOM   1699  HE  ARG A 117     -37.790   3.199 -11.189  1.00 25.97           H
ATOM   1700  CZ  ARG A 117     -38.771   2.084  -9.847  1.00 25.97           C
ATOM   1701  NH1 ARG A 117     -37.741   2.049  -9.055  1.00 25.97           N
ATOM   1702 1HH1 ARG A 117     -36.880   2.516  -9.309  1.00 25.97           H
ATOM   1703 2HH1 ARG A 117     -37.797   1.563  -8.168  1.00 25.97           H
ATOM   1704  NH2 ARG A 117     -39.871   1.498  -9.453  1.00 25.97           N
ATOM   1705 1HH2 ARG A 117     -40.662   1.467 -10.069  1.00 25.97           H
ATOM   1706 2HH2 ARG A 117     -39.936   1.125  -8.524  1.00 25.97           H
ATOM   1707  N   ALA A 118     -42.751   7.477 -12.770  1.00  9.61           N
ATOM   1708  H   ALA A 118     -42.735   7.993 -11.899  1.00  9.61           H
ATOM   1709  CA  ALA A 118     -43.866   7.668 -13.685  1.00  9.61           C
ATOM   1710  HA  ALA A 118     -44.278   6.691 -13.933  1.00  9.61           H
ATOM   1711  C   ALA A 118     -43.418   8.341 -14.988  1.00  9.61           C
ATOM   1712  O   ALA A 118     -42.649   9.309 -14.981  1.00  9.61           O
ATOM   1713  CB  ALA A 118     -44.954   8.502 -13.004  1.00  9.61           C
ATOM   1714 1HB  ALA A 118     -45.270   8.017 -12.079  1.00  9.61           H
ATOM   1715 2HB  ALA A 118     -45.816   8.596 -13.663  1.00  9.61           H
ATOM   1716 3HB  ALA A 118     -44.570   9.497 -12.780  1.00  9.61           H
ATOM   1717  N   GLY A 119     -43.997   7.891 -16.092  1.00 27.21           N
ATOM   1718  H   GLY A 119     -44.642   7.115 -16.025  1.00 27.21           H
ATOM   1719  CA  GLY A 119     -43.798   8.500 -17.402  1.00 27.21           C
ATOM   1720 1HA  GLY A 119     -42.789   8.903 -17.483  1.00 27.21           H
ATOM   1721 2HA  GLY A 119     -43.948   7.748 -18.176  1.00 27.21           H
ATOM   1722  C   GLY A 119     -44.812   9.610 -17.598  1.00 27.21           C
ATOM   1723  O   GLY A 119     -45.452   9.720 -18.640  1.00 27.21           O
ATOM   1724  N   LEU A 120     -45.026  10.374 -16.537  1.00  3.63           N
ATOM   1725  H   LEU A 120     -44.422  10.258 -15.736  1.00  3.63           H
ATOM   1726  CA  LEU A 120     -46.104  11.353 -16.459  1.00  3.63           C
ATOM   1727  HA  LEU A 120     -47.039  10.825 -16.624  1.00  3.63           H
ATOM   1728  C   LEU A 120     -45.958  12.472 -17.499  1.00  3.63           C
ATOM   1729  O   LEU A 120     -44.926  13.166 -17.521  1.00  3.63           O
ATOM   1730  CB  LEU A 120     -46.107  11.951 -15.048  1.00  3.63           C
ATOM   1731 1HB  LEU A 120     -46.142  11.126 -14.337  1.00  3.63           H
ATOM   1732 2HB  LEU A 120     -45.157  12.467 -14.909  1.00  3.63           H
ATOM   1733  CG  LEU A 120     -47.224  12.936 -14.672  1.00  3.63           C
ATOM   1734  HG  LEU A 120     -47.214  13.760 -15.381  1.00  3.63           H
ATOM   1735  CD1 LEU A 120     -48.608  12.292 -14.696  1.00  3.63           C
ATOM   1736 1HD1 LEU A 120     -49.351  13.016 -14.358  1.00  3.63           H
ATOM   1737 2HD1 LEU A 120     -48.633  11.425 -14.035  1.00  3.63           H
ATOM   1738 3HD1 LEU A 120     -48.866  11.997 -15.710  1.00  3.63           H
ATOM   1739  CD2 LEU A 120     -46.948  13.500 -13.284  1.00  3.63           C
ATOM   1740 1HD2 LEU A 120     -47.721  14.221 -13.020  1.00  3.63           H
ATOM   1741 2HD2 LEU A 120     -45.983  14.008 -13.276  1.00  3.63           H
ATOM   1742 3HD2 LEU A 120     -46.939  12.702 -12.543  1.00  3.63           H
ATOM   1743  N   PRO A 121     -46.971  12.669 -18.367  1.00 -9.66           N
ATOM   1744  CA  PRO A 121     -46.819  13.801 -19.288  1.00 -9.66           C
ATOM   1745  HA  PRO A 121     -45.921  13.674 -19.894  1.00 -9.66           H
ATOM   1746  C   PRO A 121     -46.784  15.126 -18.534  1.00 -9.66           C
ATOM   1747  O   PRO A 121     -47.460  15.291 -17.513  1.00 -9.66           O
ATOM   1748  CB  PRO A 121     -48.078  13.714 -20.157  1.00 -9.66           C
ATOM   1749 1HB  PRO A 121     -48.848  14.379 -19.767  1.00 -9.66           H
ATOM   1750 2HB  PRO A 121     -47.851  13.957 -21.194  1.00 -9.66           H
ATOM   1751  CG  PRO A 121     -48.523  12.304 -20.039  1.00 -9.66           C
ATOM   1752 1HG  PRO A 121     -49.583  12.206 -20.274  1.00 -9.66           H
ATOM   1753 2HG  PRO A 121     -47.921  11.665 -20.684  1.00 -9.66           H
ATOM   1754  CD  PRO A 121     -48.255  11.981 -18.605  1.00 -9.66           C
ATOM   1755 1HD  PRO A 121     -49.036  12.395 -17.965  1.00 -9.66           H
ATOM   1756 2HD  PRO A 121     -48.163  10.903 -18.471  1.00 -9.66           H
ATOM   1757  N   GLY A 122     -45.978  16.069 -18.996  1.00-15.14           N
ATOM   1758  H   GLY A 122     -45.438  15.902 -19.842  1.00-15.14           H
ATOM   1759  CA  GLY A 122     -45.843  17.345 -18.306  1.00-15.14           C
ATOM   1760 1HA  GLY A 122     -45.444  18.080 -19.004  1.00-15.14           H
ATOM   1761 2HA  GLY A 122     -46.831  17.681 -17.993  1.00-15.14           H
ATOM   1762  C   GLY A 122     -44.950  17.313 -17.078  1.00-15.14           C
ATOM   1763  O   GLY A 122     -44.700  18.346 -16.461  1.00-15.14           O
ATOM   1764  N   GLY A 123     -44.452  16.139 -16.716  1.00 20.01           N
ATOM   1765  H   GLY A 123     -44.681  15.309 -17.249  1.00 20.01           H
ATOM   1766  CA  GLY A 123     -43.557  16.001 -15.579  1.00 20.01           C
ATOM   1767 1HA  GLY A 123     -43.827  16.709 -14.797  1.00 20.01           H
ATOM   1768 2HA  GLY A 123     -43.640  14.989 -15.183  1.00 20.01           H
ATOM   1769  C   GLY A 123     -42.123  16.247 -16.006  1.00 20.01           C
ATOM   1770  O   GLY A 123     -41.877  16.901 -17.025  1.00 20.01           O
ATOM   1771  N   ARG A 124     -41.170  15.686 -15.273  1.00  9.72           N
ATOM   1772  H   ARG A 124     -41.415  15.226 -14.403  1.00  9.72           H
ATOM   1773  CA  ARG A 124     -39.772  15.645 -15.723  1.00  9.72           C
ATOM   1774  HA  ARG A 124     -39.395  16.659 -15.846  1.00  9.72           H
ATOM   1775  C   ARG A 124     -39.747  14.894 -17.056  1.00  9.72           C
ATOM   1776  O   ARG A 124     -40.416  13.852 -17.159  1.00  9.72           O
ATOM   1777  CB  ARG A 124     -38.944  14.887 -14.677  1.00  9.72           C
ATOM   1778 1HB  ARG A 124     -39.138  15.340 -13.710  1.00  9.72           H
ATOM   1779 2HB  ARG A 124     -39.306  13.860 -14.641  1.00  9.72           H
ATOM   1780  CG  ARG A 124     -37.432  14.845 -14.869  1.00  9.72           C
ATOM   1781 1HG  ARG A 124     -37.191  14.327 -15.796  1.00  9.72           H
ATOM   1782 2HG  ARG A 124     -37.036  15.860 -14.902  1.00  9.72           H
ATOM   1783  CD  ARG A 124     -36.825  14.090 -13.682  1.00  9.72           C
ATOM   1784 1HD  ARG A 124     -37.102  14.612 -12.764  1.00  9.72           H
ATOM   1785 2HD  ARG A 124     -37.258  13.089 -13.650  1.00  9.72           H
ATOM   1786  NE  ARG A 124     -35.360  13.964 -13.736  1.00  9.72           N
ATOM   1787  HE  ARG A 124     -34.907  14.294 -14.581  1.00  9.72           H
ATOM   1788  CZ  ARG A 124     -34.574  13.475 -12.783  1.00  9.72           C
ATOM   1789  NH1 ARG A 124     -33.292  13.393 -12.998  1.00  9.72           N
ATOM   1790 1HH1 ARG A 124     -32.894  13.738 -13.858  1.00  9.72           H
ATOM   1791 2HH1 ARG A 124     -32.698  12.968 -12.301  1.00  9.72           H
ATOM   1792  NH2 ARG A 124     -35.008  13.086 -11.613  1.00  9.72           N
ATOM   1793 1HH2 ARG A 124     -36.002  13.098 -11.415  1.00  9.72           H
ATOM   1794 2HH2 ARG A 124     -34.352  12.791 -10.900  1.00  9.72           H
ATOM   1795  N   PRO A 125     -39.013  15.392 -18.072  1.00  6.92           N
ATOM   1796  CA  PRO A 125     -38.933  14.571 -19.287  1.00  6.92           C
ATOM   1797  HA  PRO A 125     -39.920  14.442 -19.728  1.00  6.92           H
ATOM   1798  C   PRO A 125     -38.302  13.218 -19.003  1.00  6.92           C
ATOM   1799  O   PRO A 125     -37.467  13.080 -18.100  1.00  6.92           O
ATOM   1800  CB  PRO A 125     -38.024  15.389 -20.211  1.00  6.92           C
ATOM   1801 1HB  PRO A 125     -36.992  15.054 -20.113  1.00  6.92           H
ATOM   1802 2HB  PRO A 125     -38.352  15.311 -21.248  1.00  6.92           H
ATOM   1803  CG  PRO A 125     -38.155  16.776 -19.721  1.00  6.92           C
ATOM   1804 1HG  PRO A 125     -37.293  17.375 -20.017  1.00  6.92           H
ATOM   1805 2HG  PRO A 125     -39.078  17.216 -20.099  1.00  6.92           H
ATOM   1806  CD  PRO A 125     -38.225  16.629 -18.228  1.00  6.92           C
ATOM   1807 1HD  PRO A 125     -37.227  16.505 -17.803  1.00  6.92           H
ATOM   1808 2HD  PRO A 125     -38.737  17.485 -17.786  1.00  6.92           H
ATOM   1809  N   VAL A 126     -38.703  12.215 -19.760  1.00 35.75           N
ATOM   1810  H   VAL A 126     -39.373  12.382 -20.513  1.00 35.75           H
ATOM   1811  CA  VAL A 126     -38.232  10.855 -19.537  1.00 35.75           C
ATOM   1812  HA  VAL A 126     -38.096  10.705 -18.468  1.00 35.75           H
ATOM   1813  C   VAL A 126     -36.880  10.651 -20.211  1.00 35.75           C
ATOM   1814  O   VAL A 126     -36.773  10.543 -21.435  1.00 35.75           O
ATOM   1815  CB  VAL A 126     -39.299   9.842 -20.034  1.00 35.75           C
ATOM   1816  HB  VAL A 126     -39.503  10.039 -21.086  1.00 35.75           H
ATOM   1817  CG1 VAL A 126     -38.828   8.398 -19.904  1.00 35.75           C
ATOM   1818 1HG1 VAL A 126     -39.567   7.733 -20.347  1.00 35.75           H
ATOM   1819 2HG1 VAL A 126     -38.698   8.129 -18.861  1.00 35.75           H
ATOM   1820 3HG1 VAL A 126     -37.886   8.262 -20.430  1.00 35.75           H
ATOM   1821  CG2 VAL A 126     -40.602  10.034 -19.229  1.00 35.75           C
ATOM   1822 1HG2 VAL A 126     -41.371   9.364 -19.608  1.00 35.75           H
ATOM   1823 2HG2 VAL A 126     -40.965  11.057 -19.324  1.00 35.75           H
ATOM   1824 3HG2 VAL A 126     -40.431   9.818 -18.174  1.00 35.75           H
ATOM   1825  N   ALA A 127     -35.838  10.583 -19.396  1.00 31.30           N
ATOM   1826  H   ALA A 127     -35.954  10.800 -18.420  1.00 31.30           H
ATOM   1827  CA  ALA A 127     -34.555  10.074 -19.856  1.00 31.30           C
ATOM   1828  HA  ALA A 127     -34.312  10.486 -20.836  1.00 31.30           H
ATOM   1829  C   ALA A 127     -34.781   8.565 -19.952  1.00 31.30           C
ATOM   1830  O   ALA A 127     -35.182   7.940 -18.976  1.00 31.30           O
ATOM   1831  CB  ALA A 127     -33.447  10.396 -18.844  1.00 31.30           C
ATOM   1832 1HB  ALA A 127     -33.337  11.476 -18.746  1.00 31.30           H
ATOM   1833 2HB  ALA A 127     -32.503   9.966 -19.182  1.00 31.30           H
ATOM   1834 3HB  ALA A 127     -33.697   9.971 -17.871  1.00 31.30           H
ATOM   1835  N   LEU A 128     -34.542   7.974 -21.111  1.00 19.47           N
ATOM   1836  H   LEU A 128     -34.227   8.526 -21.906  1.00 19.47           H
ATOM   1837  CA  LEU A 128     -34.757   6.536 -21.294  1.00 19.47           C
ATOM   1838  HA  LEU A 128     -35.487   6.177 -20.569  1.00 19.47           H
ATOM   1839  C   LEU A 128     -33.441   5.804 -21.059  1.00 19.47           C
ATOM   1840  O   LEU A 128     -33.357   4.578 -21.114  1.00 19.47           O
ATOM   1841  CB  LEU A 128     -35.290   6.282 -22.701  1.00 19.47           C
ATOM   1842 1HB  LEU A 128     -34.543   6.654 -23.400  1.00 19.47           H
ATOM   1843 2HB  LEU A 128     -35.386   5.208 -22.847  1.00 19.47           H
ATOM   1844  CG  LEU A 128     -36.636   6.936 -23.049  1.00 19.47           C
ATOM   1845  HG  LEU A 128     -36.654   7.950 -22.658  1.00 19.47           H
ATOM   1846  CD1 LEU A 128     -36.778   7.023 -24.545  1.00 19.47           C
ATOM   1847 1HD1 LEU A 128     -37.729   7.505 -24.788  1.00 19.47           H
ATOM   1848 2HD1 LEU A 128     -36.749   6.032 -24.995  1.00 19.47           H
ATOM   1849 3HD1 LEU A 128     -35.972   7.634 -24.952  1.00 19.47           H
ATOM   1850  CD2 LEU A 128     -37.829   6.174 -22.489  1.00 19.47           C
ATOM   1851 1HD2 LEU A 128     -38.740   6.741 -22.692  1.00 19.47           H
ATOM   1852 2HD2 LEU A 128     -37.727   6.056 -21.411  1.00 19.47           H
ATOM   1853 3HD2 LEU A 128     -37.905   5.198 -22.957  1.00 19.47           H
ATOM   1854  N   LEU A 129     -32.419   6.589 -20.758  1.00 13.11           N
ATOM   1855  H   LEU A 129     -32.569   7.586 -20.745  1.00 13.11           H
ATOM   1856  CA  LEU A 129     -31.109   6.106 -20.343  1.00 13.11           C
ATOM   1857  HA  LEU A 129     -30.996   5.044 -20.550  1.00 13.11           H
ATOM   1858  C   LEU A 129     -31.007   6.351 -18.847  1.00 13.11           C
ATOM   1859  O   LEU A 129     -31.617   7.282 -18.314  1.00 13.11           O
ATOM   1860  CB  LEU A 129     -29.993   6.902 -21.030  1.00 13.11           C
ATOM   1861 1HB  LEU A 129     -30.192   7.958 -20.853  1.00 13.11           H
ATOM   1862 2HB  LEU A 129     -29.050   6.662 -20.539  1.00 13.11           H
ATOM   1863  CG  LEU A 129     -29.795   6.696 -22.537  1.00 13.11           C
ATOM   1864  HG  LEU A 129     -30.763   6.773 -23.027  1.00 13.11           H
ATOM   1865  CD1 LEU A 129     -28.907   7.792 -23.096  1.00 13.11           C
ATOM   1866 1HD1 LEU A 129     -28.803   7.657 -24.173  1.00 13.11           H
ATOM   1867 2HD1 LEU A 129     -27.923   7.765 -22.630  1.00 13.11           H
ATOM   1868 3HD1 LEU A 129     -29.372   8.761 -22.915  1.00 13.11           H
ATOM   1869  CD2 LEU A 129     -29.188   5.324 -22.852  1.00 13.11           C
ATOM   1870 1HD2 LEU A 129     -29.009   5.239 -23.925  1.00 13.11           H
ATOM   1871 2HD2 LEU A 129     -29.878   4.539 -22.555  1.00 13.11           H
ATOM   1872 3HD2 LEU A 129     -28.242   5.191 -22.327  1.00 13.11           H
ATOM   1873  N   TYR A 130     -30.196   5.546 -18.187  1.00 19.88           N
ATOM   1874  H   TYR A 130     -29.749   4.775 -18.681  1.00 19.88           H
ATOM   1875  CA  TYR A 130     -29.836   5.749 -16.795  1.00 19.88           C
ATOM   1876  HA  TYR A 130     -30.090   6.760 -16.480  1.00 19.88           H
ATOM   1877  C   TYR A 130     -28.331   5.562 -16.727  1.00 19.88           C
ATOM   1878  O   TYR A 130     -27.795   4.616 -17.305  1.00 19.88           O
ATOM   1879  CB  TYR A 130     -30.547   4.729 -15.908  1.00 19.88           C
ATOM   1880 1HB  TYR A 130     -31.619   4.908 -15.966  1.00 19.88           H
ATOM   1881 2HB  TYR A 130     -30.339   3.728 -16.285  1.00 19.88           H
ATOM   1882  CG  TYR A 130     -30.125   4.800 -14.461  1.00 19.88           C
ATOM   1883  CD1 TYR A 130     -30.708   5.739 -13.587  1.00 19.88           C
ATOM   1884  HD1 TYR A 130     -31.457   6.425 -13.956  1.00 19.88           H
ATOM   1885  CD2 TYR A 130     -29.130   3.936 -13.957  1.00 19.88           C
ATOM   1886  HD2 TYR A 130     -28.656   3.222 -14.616  1.00 19.88           H
ATOM   1887  CE1 TYR A 130     -30.327   5.794 -12.222  1.00 19.88           C
ATOM   1888  HE1 TYR A 130     -30.788   6.510 -11.559  1.00 19.88           H
ATOM   1889  CE2 TYR A 130     -28.746   3.991 -12.592  1.00 19.88           C
ATOM   1890  HE2 TYR A 130     -27.986   3.331 -12.210  1.00 19.88           H
ATOM   1891  CZ  TYR A 130     -29.350   4.917 -11.742  1.00 19.88           C
ATOM   1892  OH  TYR A 130     -28.958   4.968 -10.431  1.00 19.88           O
ATOM   1893  HH  TYR A 130     -29.417   5.665  -9.944  1.00 19.88           H
ATOM   1894  N   ARG A 131     -27.652   6.473 -16.045  1.00 20.68           N
ATOM   1895  H   ARG A 131     -28.149   7.235 -15.609  1.00 20.68           H
ATOM   1896  CA  ARG A 131     -26.202   6.409 -15.898  1.00 20.68           C
ATOM   1897  HA  ARG A 131     -25.759   6.126 -16.854  1.00 20.68           H
ATOM   1898  C   ARG A 131     -25.887   5.349 -14.858  1.00 20.68           C
ATOM   1899  O   ARG A 131     -26.194   5.533 -13.680  1.00 20.68           O
ATOM   1900  CB  ARG A 131     -25.697   7.792 -15.493  1.00 20.68           C
ATOM   1901 1HB  ARG A 131     -26.260   8.508 -16.087  1.00 20.68           H
ATOM   1902 2HB  ARG A 131     -25.921   7.988 -14.445  1.00 20.68           H
ATOM   1903  CG  ARG A 131     -24.213   8.001 -15.743  1.00 20.68           C
ATOM   1904 1HG  ARG A 131     -23.648   7.673 -14.874  1.00 20.68           H
ATOM   1905 2HG  ARG A 131     -23.918   7.409 -16.608  1.00 20.68           H
ATOM   1906  CD  ARG A 131     -23.915   9.459 -16.043  1.00 20.68           C
ATOM   1907 1HD  ARG A 131     -24.303  10.078 -15.235  1.00 20.68           H
ATOM   1908 2HD  ARG A 131     -22.836   9.601 -16.126  1.00 20.68           H
ATOM   1909  NE  ARG A 131     -24.556   9.816 -17.314  1.00 20.68           N
ATOM   1910  HE  ARG A 131     -24.770   9.047 -17.944  1.00 20.68           H
ATOM   1911  CZ  ARG A 131     -24.931  11.016 -17.723  1.00 20.68           C
ATOM   1912  NH1 ARG A 131     -25.480  11.100 -18.895  1.00 20.68           N
ATOM   1913 1HH1 ARG A 131     -25.527  10.271 -19.482  1.00 20.68           H
ATOM   1914 2HH1 ARG A 131     -25.901  11.972 -19.203  1.00 20.68           H
ATOM   1915  NH2 ARG A 131     -24.847  12.103 -17.001  1.00 20.68           N
ATOM   1916 1HH2 ARG A 131     -24.461  12.049 -16.072  1.00 20.68           H
ATOM   1917 2HH2 ARG A 131     -25.182  12.974 -17.375  1.00 20.68           H
ATOM   1918  N   CYS A 132     -25.408   4.195 -15.293  1.00 12.37           N
ATOM   1919  H   CYS A 132     -25.095   4.107 -16.258  1.00 12.37           H
ATOM   1920  CA  CYS A 132     -25.379   3.031 -14.419  1.00 12.37           C
ATOM   1921  HA  CYS A 132     -26.381   2.908 -14.012  1.00 12.37           H
ATOM   1922  C   CYS A 132     -24.430   3.248 -13.244  1.00 12.37           C
ATOM   1923  O   CYS A 132     -23.359   3.847 -13.359  1.00 12.37           O
ATOM   1924  CB  CYS A 132     -25.023   1.761 -15.194  1.00 12.37           C
ATOM   1925 1HB  CYS A 132     -25.156   0.897 -14.542  1.00 12.37           H
ATOM   1926 2HB  CYS A 132     -25.705   1.658 -16.040  1.00 12.37           H
ATOM   1927  SG  CYS A 132     -23.341   1.757 -15.814  1.00 12.37           S
ATOM   1928  HG  CYS A 132     -23.561   2.601 -16.837  1.00 12.37           H
ATOM   1929  N   CYS A 133     -24.860   2.762 -12.090  1.00 25.81           N
ATOM   1930  H   CYS A 133     -25.689   2.188 -12.070  1.00 25.81           H
ATOM   1931  CA  CYS A 133     -24.239   3.094 -10.814  1.00 25.81           C
ATOM   1932  HA  CYS A 133     -24.175   4.178 -10.731  1.00 25.81           H
ATOM   1933  C   CYS A 133     -22.832   2.539 -10.614  1.00 25.81           C
ATOM   1934  O   CYS A 133     -22.119   3.000  -9.735  1.00 25.81           O
ATOM   1935  CB  CYS A 133     -25.138   2.581  -9.689  1.00 25.81           C
ATOM   1936 1HB  CYS A 133     -24.629   2.738  -8.737  1.00 25.81           H
ATOM   1937 2HB  CYS A 133     -26.062   3.160  -9.682  1.00 25.81           H
ATOM   1938  SG  CYS A 133     -25.563   0.817  -9.860  1.00 25.81           S
ATOM   1939  N   PHE A 134     -22.448   1.549 -11.408  1.00  7.97           N
ATOM   1940  H   PHE A 134     -23.083   1.207 -12.108  1.00  7.97           H
ATOM   1941  CA  PHE A 134     -21.143   0.905 -11.271  1.00  7.97           C
ATOM   1942  HA  PHE A 134     -20.883   0.849 -10.213  1.00  7.97           H
ATOM   1943  C   PHE A 134     -20.001   1.628 -11.989  1.00  7.97           C
ATOM   1944  O   PHE A 134     -18.870   1.620 -11.520  1.00  7.97           O
ATOM   1945  CB  PHE A 134     -21.266  -0.523 -11.810  1.00  7.97           C
ATOM   1946 1HB  PHE A 134     -22.089  -1.015 -11.291  1.00  7.97           H
ATOM   1947 2HB  PHE A 134     -21.504  -0.484 -12.873  1.00  7.97           H
ATOM   1948  CG  PHE A 134     -20.024  -1.354 -11.624  1.00  7.97           C
ATOM   1949  CD1 PHE A 134     -19.658  -1.820 -10.347  1.00  7.97           C
ATOM   1950  HD1 PHE A 134     -20.253  -1.558  -9.483  1.00  7.97           H
ATOM   1951  CD2 PHE A 134     -19.221  -1.685 -12.730  1.00  7.97           C
ATOM   1952  HD2 PHE A 134     -19.485  -1.326 -13.715  1.00  7.97           H
ATOM   1953  CE1 PHE A 134     -18.507  -2.629 -10.174  1.00  7.97           C
ATOM   1954  HE1 PHE A 134     -18.238  -2.984  -9.188  1.00  7.97           H
ATOM   1955  CE2 PHE A 134     -18.069  -2.493 -12.575  1.00  7.97           C
ATOM   1956  HE2 PHE A 134     -17.468  -2.749 -13.436  1.00  7.97           H
ATOM   1957  CZ  PHE A 134     -17.717  -2.974 -11.297  1.00  7.97           C
ATOM   1958  HZ  PHE A 134     -16.848  -3.604 -11.179  1.00  7.97           H
ATOM   1959  N   CYS A 135     -20.276   2.225 -13.143  1.00 32.63           N
ATOM   1960  H   CYS A 135     -21.218   2.220 -13.498  1.00 32.63           H
ATOM   1961  CA  CYS A 135     -19.206   2.802 -13.962  1.00 32.63           C
ATOM   1962  HA  CYS A 135     -18.371   3.072 -13.313  1.00 32.63           H
ATOM   1963  C   CYS A 135     -19.534   4.065 -14.762  1.00 32.63           C
ATOM   1964  O   CYS A 135     -18.692   4.545 -15.517  1.00 32.63           O
ATOM   1965  CB  CYS A 135     -18.714   1.710 -14.917  1.00 32.63           C
ATOM   1966 1HB  CYS A 135     -18.080   2.158 -15.685  1.00 32.63           H
ATOM   1967 2HB  CYS A 135     -18.115   0.999 -14.347  1.00 32.63           H
ATOM   1968  SG  CYS A 135     -20.067   0.801 -15.693  1.00 32.63           S
ATOM   1969  HG  CYS A 135     -19.392   0.406 -16.789  1.00 32.63           H
ATOM   1970  N   GLY A 136     -20.740   4.604 -14.638  1.00 -1.48           N
ATOM   1971  H   GLY A 136     -21.442   4.184 -14.042  1.00 -1.48           H
ATOM   1972  CA  GLY A 136     -21.063   5.855 -15.313  1.00 -1.48           C
ATOM   1973 1HA  GLY A 136     -21.905   6.307 -14.796  1.00 -1.48           H
ATOM   1974 2HA  GLY A 136     -20.213   6.532 -15.227  1.00 -1.48           H
ATOM   1975  C   GLY A 136     -21.425   5.736 -16.781  1.00 -1.48           C
ATOM   1976  O   GLY A 136     -21.608   6.730 -17.480  1.00 -1.48           O
ATOM   1977  N   GLU A 137     -21.523   4.516 -17.277  1.00-13.59           N
ATOM   1978  H   GLU A 137     -21.330   3.721 -16.690  1.00-13.59           H
ATOM   1979  CA  GLU A 137     -21.930   4.290 -18.660  1.00-13.59           C
ATOM   1980  HA  GLU A 137     -21.389   4.960 -19.328  1.00-13.59           H
ATOM   1981  C   GLU A 137     -23.433   4.554 -18.747  1.00-13.59           C
ATOM   1982  O   GLU A 137     -24.180   4.164 -17.848  1.00-13.59           O
ATOM   1983  CB  GLU A 137     -21.656   2.838 -19.045  1.00-13.59           C
ATOM   1984 1HB  GLU A 137     -22.206   2.205 -18.354  1.00-13.59           H
ATOM   1985 2HB  GLU A 137     -22.036   2.665 -20.051  1.00-13.59           H
ATOM   1986  CG  GLU A 137     -20.189   2.429 -18.988  1.00-13.59           C
ATOM   1987 1HG  GLU A 137     -19.632   2.982 -19.745  1.00-13.59           H
ATOM   1988 2HG  GLU A 137     -19.784   2.683 -18.008  1.00-13.59           H
ATOM   1989  CD  GLU A 137     -20.009   0.933 -19.204  1.00-13.59           C
ATOM   1990  OE1 GLU A 137     -20.862   0.292 -19.856  1.00-13.59           O
ATOM   1991  OE2 GLU A 137     -19.010   0.369 -18.702  1.00-13.59           O
ATOM   1992  N   ASP A 138     -23.901   5.202 -19.801  1.00  2.94           N
ATOM   1993  H   ASP A 138     -23.270   5.532 -20.515  1.00  2.94           H
ATOM   1994  CA  ASP A 138     -25.341   5.394 -19.981  1.00  2.94           C
ATOM   1995  HA  ASP A 138     -25.818   5.601 -19.024  1.00  2.94           H
ATOM   1996  C   ASP A 138     -25.916   4.096 -20.539  1.00  2.94           C
ATOM   1997  O   ASP A 138     -25.565   3.681 -21.641  1.00  2.94           O
ATOM   1998  CB  ASP A 138     -25.634   6.536 -20.959  1.00  2.94           C
ATOM   1999 1HB  ASP A 138     -24.895   6.523 -21.760  1.00  2.94           H
ATOM   2000 2HB  ASP A 138     -26.617   6.369 -21.391  1.00  2.94           H
ATOM   2001  CG  ASP A 138     -25.653   7.903 -20.294  1.00  2.94           C
ATOM   2002  OD1 ASP A 138     -25.919   8.006 -19.078  1.00  2.94           O
ATOM   2003  OD2 ASP A 138     -25.459   8.919 -20.994  1.00  2.94           O
ATOM   2004  N   HIS A 139     -26.791   3.444 -19.787  1.00 -4.65           N
ATOM   2005  H   HIS A 139     -27.062   3.833 -18.886  1.00 -4.65           H
ATOM   2006  CA  HIS A 139     -27.409   2.183 -20.209  1.00 -4.65           C
ATOM   2007  HA  HIS A 139     -26.984   1.843 -21.153  1.00 -4.65           H
ATOM   2008  C   HIS A 139     -28.900   2.414 -20.382  1.00 -4.65           C
ATOM   2009  O   HIS A 139     -29.468   3.242 -19.667  1.00 -4.65           O
ATOM   2010  CB  HIS A 139     -27.230   1.100 -19.139  1.00 -4.65           C
ATOM   2011 1HB  HIS A 139     -27.554   1.493 -18.175  1.00 -4.65           H
ATOM   2012 2HB  HIS A 139     -27.871   0.257 -19.395  1.00 -4.65           H
ATOM   2013  CG  HIS A 139     -25.834   0.578 -19.016  1.00 -4.65           C
ATOM   2014  ND1 HIS A 139     -25.495  -0.387 -18.090  1.00 -4.65           N
ATOM   2015  CD2 HIS A 139     -24.717   0.840 -19.751  1.00 -4.65           C
ATOM   2016  HD2 HIS A 139     -24.668   1.558 -20.560  1.00 -4.65           H
ATOM   2017  CE1 HIS A 139     -24.181  -0.684 -18.330  1.00 -4.65           C
ATOM   2018  HE1 HIS A 139     -23.616  -1.422 -17.777  1.00 -4.65           H
ATOM   2019  NE2 HIS A 139     -23.667   0.063 -19.333  1.00 -4.65           N
ATOM   2020  HE2 HIS A 139     -22.704   0.057 -19.681  1.00 -4.65           H
ATOM   2021  N   PRO A 140     -29.567   1.685 -21.296  1.00 -1.71           N
ATOM   2022  CA  PRO A 140     -31.007   1.961 -21.338  1.00 -1.71           C
ATOM   2023  HA  PRO A 140     -31.190   3.027 -21.459  1.00 -1.71           H
ATOM   2024  C   PRO A 140     -31.735   1.452 -20.094  1.00 -1.71           C
ATOM   2025  O   PRO A 140     -31.351   0.461 -19.465  1.00 -1.71           O
ATOM   2026  CB  PRO A 140     -31.458   1.213 -22.591  1.00 -1.71           C
ATOM   2027 1HB  PRO A 140     -32.491   0.887 -22.494  1.00 -1.71           H
ATOM   2028 2HB  PRO A 140     -31.338   1.846 -23.468  1.00 -1.71           H
ATOM   2029  CG  PRO A 140     -30.530   0.051 -22.662  1.00 -1.71           C
ATOM   2030 1HG  PRO A 140     -30.831  -0.711 -21.944  1.00 -1.71           H
ATOM   2031 2HG  PRO A 140     -30.498  -0.366 -23.668  1.00 -1.71           H
ATOM   2032  CD  PRO A 140     -29.194   0.645 -22.275  1.00 -1.71           C
ATOM   2033 1HD  PRO A 140     -28.553  -0.113 -21.823  1.00 -1.71           H
ATOM   2034 2HD  PRO A 140     -28.709   1.097 -23.142  1.00 -1.71           H
ATOM   2035  N   ARG A 141     -32.798   2.146 -19.730  1.00  9.55           N
ATOM   2036  H   ARG A 141     -33.049   2.977 -20.265  1.00  9.55           H
ATOM   2037  CA  ARG A 141     -33.645   1.755 -18.608  1.00  9.55           C
ATOM   2038  HA  ARG A 141     -33.040   1.528 -17.730  1.00  9.55           H
ATOM   2039  C   ARG A 141     -34.435   0.515 -19.002  1.00  9.55           C
ATOM   2040  O   ARG A 141     -35.055   0.511 -20.063  1.00  9.55           O
ATOM   2041  CB  ARG A 141     -34.587   2.914 -18.319  1.00  9.55           C
ATOM   2042 1HB  ARG A 141     -34.936   3.338 -19.259  1.00  9.55           H
ATOM   2043 2HB  ARG A 141     -35.444   2.524 -17.789  1.00  9.55           H
ATOM   2044  CG  ARG A 141     -33.946   3.998 -17.476  1.00  9.55           C
ATOM   2045 1HG  ARG A 141     -33.625   3.555 -16.533  1.00  9.55           H
ATOM   2046 2HG  ARG A 141     -33.080   4.413 -17.991  1.00  9.55           H
ATOM   2047  CD  ARG A 141     -34.938   5.101 -17.188  1.00  9.55           C
ATOM   2048 1HD  ARG A 141     -35.121   5.654 -18.108  1.00  9.55           H
ATOM   2049 2HD  ARG A 141     -35.876   4.658 -16.860  1.00  9.55           H
ATOM   2050  NE  ARG A 141     -34.460   6.018 -16.147  1.00  9.55           N
ATOM   2051  HE  ARG A 141     -33.926   6.821 -16.454  1.00  9.55           H
ATOM   2052  CZ  ARG A 141     -34.677   5.912 -14.842  1.00  9.55           C
ATOM   2053  NH1 ARG A 141     -34.181   6.834 -14.080  1.00  9.55           N
ATOM   2054 1HH1 ARG A 141     -33.635   7.578 -14.501  1.00  9.55           H
ATOM   2055 2HH1 ARG A 141     -34.314   6.792 -13.075  1.00  9.55           H
ATOM   2056  NH2 ARG A 141     -35.373   4.960 -14.276  1.00  9.55           N
ATOM   2057 1HH2 ARG A 141     -35.728   4.192 -14.833  1.00  9.55           H
ATOM   2058 2HH2 ARG A 141     -35.560   4.990 -13.284  1.00  9.55           H
ATOM   2059  N   GLN A 142     -34.403  -0.548 -18.212  1.00  8.88           N
ATOM   2060  H   GLN A 142     -33.976  -0.504 -17.296  1.00  8.88           H
ATOM   2061  CA  GLN A 142     -34.952  -1.821 -18.675  1.00  8.88           C
ATOM   2062  HA  GLN A 142     -34.582  -1.984 -19.687  1.00  8.88           H
ATOM   2063  C   GLN A 142     -36.479  -1.775 -18.744  1.00  8.88           C
ATOM   2064  O   GLN A 142     -37.160  -1.410 -17.786  1.00  8.88           O
ATOM   2065  CB  GLN A 142     -34.437  -2.976 -17.811  1.00  8.88           C
ATOM   2066 1HB  GLN A 142     -33.356  -2.860 -17.729  1.00  8.88           H
ATOM   2067 2HB  GLN A 142     -34.869  -2.913 -16.812  1.00  8.88           H
ATOM   2068  CG  GLN A 142     -34.724  -4.357 -18.404  1.00  8.88           C
ATOM   2069 1HG  GLN A 142     -35.768  -4.613 -18.233  1.00  8.88           H
ATOM   2070 2HG  GLN A 142     -34.553  -4.311 -19.476  1.00  8.88           H
ATOM   2071  CD  GLN A 142     -33.832  -5.452 -17.843  1.00  8.88           C
ATOM   2072  OE1 GLN A 142     -33.253  -5.320 -16.774  1.00  8.88           O
ATOM   2073  NE2 GLN A 142     -33.686  -6.522 -18.575  1.00  8.88           N
ATOM   2074 1HE2 GLN A 142     -33.085  -7.264 -18.241  1.00  8.88           H
ATOM   2075 2HE2 GLN A 142     -34.195  -6.622 -19.440  1.00  8.88           H
ATOM   2076  N   GLY A 143     -37.011  -2.108 -19.912  1.00 -0.32           N
ATOM   2077  H   GLY A 143     -36.413  -2.421 -20.665  1.00 -0.32           H
ATOM   2078  CA  GLY A 143     -38.442  -2.026 -20.160  1.00 -0.32           C
ATOM   2079 1HA  GLY A 143     -38.714  -2.802 -20.874  1.00 -0.32           H
ATOM   2080 2HA  GLY A 143     -38.986  -2.209 -19.236  1.00 -0.32           H
ATOM   2081  C   GLY A 143     -38.893  -0.691 -20.725  1.00 -0.32           C
ATOM   2082  O   GLY A 143     -40.072  -0.504 -21.015  1.00 -0.32           O
ATOM   2083  N   SER A 144     -37.975   0.247 -20.915  1.00 -2.81           N
ATOM   2084  H   SER A 144     -37.015   0.081 -20.646  1.00 -2.81           H
ATOM   2085  CA  SER A 144     -38.310   1.494 -21.604  1.00 -2.81           C
ATOM   2086  HA  SER A 144     -39.288   1.852 -21.281  1.00 -2.81           H
ATOM   2087  C   SER A 144     -38.329   1.196 -23.100  1.00 -2.81           C
ATOM   2088  O   SER A 144     -37.751   0.201 -23.534  1.00 -2.81           O
ATOM   2089  CB  SER A 144     -37.259   2.569 -21.338  1.00 -2.81           C
ATOM   2090 1HB  SER A 144     -37.596   3.504 -21.777  1.00 -2.81           H
ATOM   2091 2HB  SER A 144     -37.141   2.707 -20.263  1.00 -2.81           H
ATOM   2092  OG  SER A 144     -36.014   2.211 -21.916  1.00 -2.81           O
ATOM   2093  HG  SER A 144     -35.551   1.623 -21.293  1.00 -2.81           H
ATOM   2094  N   ILE A 145     -38.911   2.072 -23.908  1.00 15.52           N
ATOM   2095  H   ILE A 145     -39.395   2.871 -23.531  1.00 15.52           H
ATOM   2096  CA  ILE A 145     -38.882   1.883 -25.359  1.00 15.52           C
ATOM   2097  HA  ILE A 145     -39.316   0.905 -25.567  1.00 15.52           H
ATOM   2098  C   ILE A 145     -37.453   1.834 -25.899  1.00 15.52           C
ATOM   2099  O   ILE A 145     -37.152   1.033 -26.771  1.00 15.52           O
ATOM   2100  CB  ILE A 145     -39.763   2.954 -26.082  1.00 15.52           C
ATOM   2101  HB  ILE A 145     -40.764   2.855 -25.677  1.00 15.52           H
ATOM   2102  CG1 ILE A 145     -39.835   2.721 -27.606  1.00 15.52           C
ATOM   2103 1HG1 ILE A 145     -40.413   3.537 -28.042  1.00 15.52           H
ATOM   2104 2HG1 ILE A 145     -38.828   2.781 -28.016  1.00 15.52           H
ATOM   2105  CG2 ILE A 145     -39.307   4.405 -25.798  1.00 15.52           C
ATOM   2106 1HG2 ILE A 145     -40.012   5.101 -26.257  1.00 15.52           H
ATOM   2107 2HG2 ILE A 145     -38.318   4.585 -26.221  1.00 15.52           H
ATOM   2108 3HG2 ILE A 145     -39.297   4.605 -24.729  1.00 15.52           H
ATOM   2109  CD1 ILE A 145     -40.465   1.396 -28.065  1.00 15.52           C
ATOM   2110 1HD1 ILE A 145     -40.529   1.391 -29.154  1.00 15.52           H
ATOM   2111 2HD1 ILE A 145     -41.467   1.293 -27.650  1.00 15.52           H
ATOM   2112 3HD1 ILE A 145     -39.849   0.553 -27.750  1.00 15.52           H
ATOM   2113  N   LEU A 146     -36.534   2.605 -25.332  1.00  1.52           N
ATOM   2114  H   LEU A 146     -36.790   3.216 -24.576  1.00  1.52           H
ATOM   2115  CA  LEU A 146     -35.152   2.582 -25.806  1.00  1.52           C
ATOM   2116  HA  LEU A 146     -35.148   2.761 -26.879  1.00  1.52           H
ATOM   2117  C   LEU A 146     -34.495   1.229 -25.562  1.00  1.52           C
ATOM   2118  O   LEU A 146     -33.740   0.747 -26.393  1.00  1.52           O
ATOM   2119  CB  LEU A 146     -34.342   3.681 -25.124  1.00  1.52           C
ATOM   2120 1HB  LEU A 146     -34.858   4.624 -25.289  1.00  1.52           H
ATOM   2121 2HB  LEU A 146     -34.332   3.480 -24.053  1.00  1.52           H
ATOM   2122  CG  LEU A 146     -32.885   3.853 -25.581  1.00  1.52           C
ATOM   2123  HG  LEU A 146     -32.339   2.942 -25.348  1.00  1.52           H
ATOM   2124  CD1 LEU A 146     -32.733   4.130 -27.078  1.00  1.52           C
ATOM   2125 1HD1 LEU A 146     -31.688   4.342 -27.305  1.00  1.52           H
ATOM   2126 2HD1 LEU A 146     -33.346   4.981 -27.374  1.00  1.52           H
ATOM   2127 3HD1 LEU A 146     -33.029   3.248 -27.648  1.00  1.52           H
ATOM   2128  CD2 LEU A 146     -32.267   4.987 -24.792  1.00  1.52           C
ATOM   2129 1HD2 LEU A 146     -31.222   5.105 -25.082  1.00  1.52           H
ATOM   2130 2HD2 LEU A 146     -32.306   4.761 -23.726  1.00  1.52           H
ATOM   2131 3HD2 LEU A 146     -32.794   5.921 -24.984  1.00  1.52           H
ATOM   2132  N   TYR A 147     -34.833   0.575 -24.461  1.00 14.30           N
ATOM   2133  H   TYR A 147     -35.497   0.985 -23.817  1.00 14.30           H
ATOM   2134  CA  TYR A 147     -34.322  -0.767 -24.195  1.00 14.30           C
ATOM   2135  HA  TYR A 147     -33.234  -0.768 -24.262  1.00 14.30           H
ATOM   2136  C   TYR A 147     -34.847  -1.748 -25.233  1.00 14.30           C
ATOM   2137  O   TYR A 147     -34.105  -2.596 -25.724  1.00 14.30           O
ATOM   2138  CB  TYR A 147     -34.747  -1.214 -22.797  1.00 14.30           C
ATOM   2139 1HB  TYR A 147     -34.174  -0.646 -22.070  1.00 14.30           H
ATOM   2140 2HB  TYR A 147     -35.799  -0.984 -22.660  1.00 14.30           H
ATOM   2141  CG  TYR A 147     -34.570  -2.686 -22.523  1.00 14.30           C
ATOM   2142  CD1 TYR A 147     -33.307  -3.210 -22.191  1.00 14.30           C
ATOM   2143  HD1 TYR A 147     -32.448  -2.555 -22.133  1.00 14.30           H
ATOM   2144  CD2 TYR A 147     -35.671  -3.568 -22.598  1.00 14.30           C
ATOM   2145  HD2 TYR A 147     -36.651  -3.194 -22.871  1.00 14.30           H
ATOM   2146  CE1 TYR A 147     -33.139  -4.599 -21.952  1.00 14.30           C
ATOM   2147  HE1 TYR A 147     -32.163  -4.994 -21.712  1.00 14.30           H
ATOM   2148  CE2 TYR A 147     -35.509  -4.954 -22.342  1.00 14.30           C
ATOM   2149  HE2 TYR A 147     -36.357  -5.620 -22.396  1.00 14.30           H
ATOM   2150  CZ  TYR A 147     -34.242  -5.457 -22.037  1.00 14.30           C
ATOM   2151  OH  TYR A 147     -34.078  -6.798 -21.807  1.00 14.30           O
ATOM   2152  HH  TYR A 147     -33.149  -7.025 -21.660  1.00 14.30           H
ATOM   2153  N   SER A 148     -36.109  -1.622 -25.607  1.00 -9.12           N
ATOM   2154  H   SER A 148     -36.707  -0.922 -25.181  1.00 -9.12           H
ATOM   2155  CA  SER A 148     -36.677  -2.513 -26.611  1.00 -9.12           C
ATOM   2156  HA  SER A 148     -36.447  -3.540 -26.329  1.00 -9.12           H
ATOM   2157  C   SER A 148     -36.095  -2.251 -27.998  1.00 -9.12           C
ATOM   2158  O   SER A 148     -35.841  -3.183 -28.758  1.00 -9.12           O
ATOM   2159  CB  SER A 148     -38.190  -2.341 -26.631  1.00 -9.12           C
ATOM   2160 1HB  SER A 148     -38.440  -1.348 -27.006  1.00 -9.12           H
ATOM   2161 2HB  SER A 148     -38.629  -3.097 -27.281  1.00 -9.12           H
ATOM   2162  OG  SER A 148     -38.692  -2.480 -25.313  1.00 -9.12           O
ATOM   2163  HG  SER A 148     -39.628  -2.722 -25.361  1.00 -9.12           H
ATOM   2164  N   LEU A 149     -35.834  -0.990 -28.313  1.00-16.78           N
ATOM   2165  H   LEU A 149     -36.103  -0.253 -27.667  1.00-16.78           H
ATOM   2166  CA  LEU A 149     -35.200  -0.612 -29.578  1.00-16.78           C
ATOM   2167  HA  LEU A 149     -35.754  -1.051 -30.407  1.00-16.78           H
ATOM   2168  C   LEU A 149     -33.761  -1.111 -29.650  1.00-16.78           C
ATOM   2169  O   LEU A 149     -33.316  -1.629 -30.669  1.00-16.78           O
ATOM   2170  CB  LEU A 149     -35.193   0.912 -29.719  1.00-16.78           C
ATOM   2171 1HB  LEU A 149     -34.778   1.327 -28.802  1.00-16.78           H
ATOM   2172 2HB  LEU A 149     -34.512   1.164 -30.526  1.00-16.78           H
ATOM   2173  CG  LEU A 149     -36.519   1.627 -30.010  1.00-16.78           C
ATOM   2174  HG  LEU A 149     -37.269   1.284 -29.303  1.00-16.78           H
ATOM   2175  CD1 LEU A 149     -36.332   3.128 -29.819  1.00-16.78           C
ATOM   2176 1HD1 LEU A 149     -37.276   3.638 -30.006  1.00-16.78           H
ATOM   2177 2HD1 LEU A 149     -35.580   3.508 -30.514  1.00-16.78           H
ATOM   2178 3HD1 LEU A 149     -36.024   3.339 -28.798  1.00-16.78           H
ATOM   2179  CD2 LEU A 149     -37.025   1.343 -31.421  1.00-16.78           C
ATOM   2180 1HD2 LEU A 149     -37.950   1.894 -31.595  1.00-16.78           H
ATOM   2181 2HD2 LEU A 149     -37.231   0.280 -31.536  1.00-16.78           H
ATOM   2182 3HD2 LEU A 149     -36.280   1.650 -32.157  1.00-16.78           H
ATOM   2183  N   LEU A 150     -33.032  -0.993 -28.552  1.00 -3.79           N
ATOM   2184  H   LEU A 150     -33.419  -0.519 -27.740  1.00 -3.79           H
ATOM   2185  CA  LEU A 150     -31.663  -1.496 -28.493  1.00 -3.79           C
ATOM   2186  HA  LEU A 150     -31.141  -1.178 -29.392  1.00 -3.79           H
ATOM   2187  C   LEU A 150     -31.619  -3.015 -28.469  1.00 -3.79           C
ATOM   2188  O   LEU A 150     -30.664  -3.618 -28.943  1.00 -3.79           O
ATOM   2189  CB  LEU A 150     -30.932  -0.924 -27.276  1.00 -3.79           C
ATOM   2190 1HB  LEU A 150     -31.646  -0.824 -26.460  1.00 -3.79           H
ATOM   2191 2HB  LEU A 150     -30.164  -1.629 -26.964  1.00 -3.79           H
ATOM   2192  CG  LEU A 150     -30.253   0.431 -27.532  1.00 -3.79           C
ATOM   2193  HG  LEU A 150     -30.964   1.096 -28.021  1.00 -3.79           H
ATOM   2194  CD1 LEU A 150     -29.825   1.075 -26.225  1.00 -3.79           C
ATOM   2195 1HD1 LEU A 150     -29.363   2.042 -26.426  1.00 -3.79           H
ATOM   2196 2HD1 LEU A 150     -29.110   0.437 -25.704  1.00 -3.79           H
ATOM   2197 3HD1 LEU A 150     -30.702   1.232 -25.602  1.00 -3.79           H
ATOM   2198  CD2 LEU A 150     -29.026   0.261 -28.434  1.00 -3.79           C
ATOM   2199 1HD2 LEU A 150     -28.468   1.195 -28.473  1.00 -3.79           H
ATOM   2200 2HD2 LEU A 150     -29.339   0.008 -29.444  1.00 -3.79           H
ATOM   2201 3HD2 LEU A 150     -28.370  -0.517 -28.045  1.00 -3.79           H
ATOM   2202  N   THR A 151     -32.653  -3.662 -27.959  1.00-18.74           N
ATOM   2203  H   THR A 151     -33.393  -3.149 -27.492  1.00-18.74           H
ATOM   2204  CA  THR A 151     -32.738  -5.115 -28.073  1.00-18.74           C
ATOM   2205  HA  THR A 151     -31.785  -5.547 -27.769  1.00-18.74           H
ATOM   2206  C   THR A 151     -32.972  -5.480 -29.537  1.00-18.74           C
ATOM   2207  O   THR A 151     -32.274  -6.335 -30.074  1.00-18.74           O
ATOM   2208  CB  THR A 151     -33.848  -5.697 -27.167  1.00-18.74           C
ATOM   2209  HB  THR A 151     -34.819  -5.317 -27.482  1.00-18.74           H
ATOM   2210  OG1 THR A 151     -33.596  -5.300 -25.814  1.00-18.74           O
ATOM   2211  HG1 THR A 151     -33.813  -4.357 -25.727  1.00-18.74           H
ATOM   2212  CG2 THR A 151     -33.870  -7.216 -27.185  1.00-18.74           C
ATOM   2213 1HG2 THR A 151     -34.576  -7.574 -26.437  1.00-18.74           H
ATOM   2214 2HG2 THR A 151     -32.878  -7.609 -26.954  1.00-18.74           H
ATOM   2215 3HG2 THR A 151     -34.183  -7.571 -28.167  1.00-18.74           H
ATOM   2216  N   SER A 152     -33.888  -4.812 -30.226  1.00-22.70           N
ATOM   2217  H   SER A 152     -34.453  -4.089 -29.786  1.00-22.70           H
ATOM   2218  CA  SER A 152     -34.128  -5.135 -31.632  1.00-22.70           C
ATOM   2219  HA  SER A 152     -34.261  -6.213 -31.708  1.00-22.70           H
ATOM   2220  C   SER A 152     -32.943  -4.769 -32.526  1.00-22.70           C
ATOM   2221  O   SER A 152     -32.693  -5.438 -33.525  1.00-22.70           O
ATOM   2222  CB  SER A 152     -35.419  -4.487 -32.137  1.00-22.70           C
ATOM   2223 1HB  SER A 152     -35.556  -4.737 -33.189  1.00-22.70           H
ATOM   2224 2HB  SER A 152     -36.257  -4.895 -31.571  1.00-22.70           H
ATOM   2225  OG  SER A 152     -35.416  -3.080 -31.975  1.00-22.70           O
ATOM   2226  HG  SER A 152     -34.607  -2.718 -32.361  1.00-22.70           H
ATOM   2227  N   SER A 153     -32.154  -3.762 -32.176  1.00-13.36           N
ATOM   2228  H   SER A 153     -32.377  -3.180 -31.373  1.00-13.36           H
ATOM   2229  CA  SER A 153     -30.971  -3.457 -32.978  1.00-13.36           C
ATOM   2230  HA  SER A 153     -31.266  -3.450 -34.027  1.00-13.36           H
ATOM   2231  C   SER A 153     -29.894  -4.520 -32.805  1.00-13.36           C
ATOM   2232  O   SER A 153     -29.149  -4.799 -33.744  1.00-13.36           O
ATOM   2233  CB  SER A 153     -30.405  -2.081 -32.653  1.00-13.36           C
ATOM   2234 1HB  SER A 153     -29.605  -1.853 -33.357  1.00-13.36           H
ATOM   2235 2HB  SER A 153     -31.197  -1.341 -32.761  1.00-13.36           H
ATOM   2236  OG  SER A 153     -29.891  -2.025 -31.338  1.00-13.36           O
ATOM   2237  HG  SER A 153     -29.545  -1.140 -31.193  1.00-13.36           H
ATOM   2238  N   LYS A 154     -29.839  -5.187 -31.658  1.00 -4.63           N
ATOM   2239  H   LYS A 154     -30.426  -4.900 -30.881  1.00 -4.63           H
ATOM   2240  CA  LYS A 154     -28.956  -6.351 -31.517  1.00 -4.63           C
ATOM   2241  HA  LYS A 154     -27.975  -6.109 -31.923  1.00 -4.63           H
ATOM   2242  C   LYS A 154     -29.529  -7.498 -32.332  1.00 -4.63           C
ATOM   2243  O   LYS A 154     -28.808  -8.163 -33.057  1.00 -4.63           O
ATOM   2244  CB  LYS A 154     -28.796  -6.781 -30.057  1.00 -4.63           C
ATOM   2245 1HB  LYS A 154     -29.784  -6.964 -29.637  1.00 -4.63           H
ATOM   2246 2HB  LYS A 154     -28.234  -7.714 -30.027  1.00 -4.63           H
ATOM   2247  CG  LYS A 154     -28.078  -5.757 -29.193  1.00 -4.63           C
ATOM   2248 1HG  LYS A 154     -27.059  -5.619 -29.556  1.00 -4.63           H
ATOM   2249 2HG  LYS A 154     -28.598  -4.809 -29.264  1.00 -4.63           H
ATOM   2250  CD  LYS A 154     -28.045  -6.205 -27.737  1.00 -4.63           C
ATOM   2251 1HD  LYS A 154     -29.045  -6.519 -27.432  1.00 -4.63           H
ATOM   2252 2HD  LYS A 154     -27.369  -7.057 -27.648  1.00 -4.63           H
ATOM   2253  CE  LYS A 154     -27.583  -5.088 -26.809  1.00 -4.63           C
ATOM   2254 1HE  LYS A 154     -27.345  -5.514 -25.832  1.00 -4.63           H
ATOM   2255 2HE  LYS A 154     -26.683  -4.625 -27.218  1.00 -4.63           H
ATOM   2256  NZ  LYS A 154     -28.659  -4.054 -26.634  1.00 -4.63           N
ATOM   2257 1HZ  LYS A 154     -28.311  -3.279 -26.082  1.00 -4.63           H
ATOM   2258 2HZ  LYS A 154     -29.447  -4.464 -26.143  1.00 -4.63           H
ATOM   2259 3HZ  LYS A 154     -28.975  -3.718 -27.536  1.00 -4.63           H
ATOM   2260  N   GLN A 155     -30.841  -7.675 -32.301  1.00 18.29           N
ATOM   2261  H   GLN A 155     -31.405  -7.076 -31.707  1.00 18.29           H
ATOM   2262  CA  GLN A 155     -31.515  -8.726 -33.072  1.00 18.29           C
ATOM   2263  HA  GLN A 155     -31.011  -9.668 -32.865  1.00 18.29           H
ATOM   2264  C   GLN A 155     -31.469  -8.540 -34.594  1.00 18.29           C
ATOM   2265  O   GLN A 155     -31.944  -9.394 -35.330  1.00 18.29           O
ATOM   2266  CB  GLN A 155     -32.967  -8.876 -32.608  1.00 18.29           C
ATOM   2267 1HB  GLN A 155     -33.456  -7.911 -32.700  1.00 18.29           H
ATOM   2268 2HB  GLN A 155     -33.477  -9.582 -33.261  1.00 18.29           H
ATOM   2269  CG  GLN A 155     -33.102  -9.385 -31.175  1.00 18.29           C
ATOM   2270 1HG  GLN A 155     -32.689 -10.392 -31.126  1.00 18.29           H
ATOM   2271 2HG  GLN A 155     -32.528  -8.754 -30.503  1.00 18.29           H
ATOM   2272  CD  GLN A 155     -34.537  -9.414 -30.688  1.00 18.29           C
ATOM   2273  OE1 GLN A 155     -35.387  -8.655 -31.131  1.00 18.29           O
ATOM   2274  NE2 GLN A 155     -34.824 -10.296 -29.770  1.00 18.29           N
ATOM   2275 1HE2 GLN A 155     -35.770 -10.342 -29.423  1.00 18.29           H
ATOM   2276 2HE2 GLN A 155     -34.098 -10.907 -29.412  1.00 18.29           H
ATOM   2277  N   THR A 156     -30.803  -7.514 -35.103  1.00-12.65           N
ATOM   2278  H   THR A 156     -30.497  -6.762 -34.504  1.00-12.65           H
ATOM   2279  CA  THR A 156     -30.441  -7.495 -36.523  1.00-12.65           C
ATOM   2280  HA  THR A 156     -31.325  -7.722 -37.121  1.00-12.65           H
ATOM   2281  C   THR A 156     -29.362  -8.533 -36.846  1.00-12.65           C
ATOM   2282  O   THR A 156     -29.213  -8.932 -37.999  1.00-12.65           O
ATOM   2283  CB  THR A 156     -29.879  -6.127 -36.970  1.00-12.65           C
ATOM   2284  HB  THR A 156     -29.599  -6.186 -38.021  1.00-12.65           H
ATOM   2285  OG1 THR A 156     -28.722  -5.801 -36.193  1.00-12.65           O
ATOM   2286  HG1 THR A 156     -29.017  -5.362 -35.376  1.00-12.65           H
ATOM   2287  CG2 THR A 156     -30.885  -5.007 -36.788  1.00-12.65           C
ATOM   2288 1HG2 THR A 156     -30.440  -4.068 -37.118  1.00-12.65           H
ATOM   2289 2HG2 THR A 156     -31.179  -4.916 -35.745  1.00-12.65           H
ATOM   2290 3HG2 THR A 156     -31.768  -5.205 -37.395  1.00-12.65           H
ATOM   2291  N   HIS A 157     -28.594  -8.955 -35.846  1.00 -7.23           N
ATOM   2292  H   HIS A 157     -28.730  -8.570 -34.915  1.00 -7.23           H
ATOM   2293  CA  HIS A 157     -27.484  -9.896 -36.033  1.00 -7.23           C
ATOM   2294  HA  HIS A 157     -27.632 -10.445 -36.964  1.00 -7.23           H
ATOM   2295  C   HIS A 157     -27.390 -10.920 -34.896  1.00 -7.23           C
ATOM   2296  O   HIS A 157     -26.355 -11.553 -34.685  1.00 -7.23           O
ATOM   2297  CB  HIS A 157     -26.178  -9.100 -36.143  1.00 -7.23           C
ATOM   2298 1HB  HIS A 157     -25.355  -9.790 -36.327  1.00 -7.23           H
ATOM   2299 2HB  HIS A 157     -26.259  -8.430 -36.996  1.00 -7.23           H
ATOM   2300  CG  HIS A 157     -25.860  -8.276 -34.934  1.00 -7.23           C
ATOM   2301  ND1 HIS A 157     -26.368  -7.021 -34.694  1.00 -7.23           N
ATOM   2302  HD1 HIS A 157     -27.015  -6.516 -35.287  1.00 -7.23           H
ATOM   2303  CD2 HIS A 157     -25.032  -8.526 -33.886  1.00 -7.23           C
ATOM   2304  HD2 HIS A 157     -24.452  -9.430 -33.762  1.00 -7.23           H
ATOM   2305  CE1 HIS A 157     -25.880  -6.592 -33.531  1.00 -7.23           C
ATOM   2306  HE1 HIS A 157     -26.129  -5.640 -33.080  1.00 -7.23           H
ATOM   2307  NE2 HIS A 157     -25.045  -7.467 -33.005  1.00 -7.23           N
ATOM   2308  N   VAL A 158     -28.473 -11.060 -34.146  1.00 18.86           N
ATOM   2309  H   VAL A 158     -29.299 -10.532 -34.381  1.00 18.86           H
ATOM   2310  CA  VAL A 158     -28.571 -11.961 -32.993  1.00 18.86           C
ATOM   2311  HA  VAL A 158     -27.768 -12.692 -32.998  1.00 18.86           H
ATOM   2312  C   VAL A 158     -29.901 -12.663 -33.231  1.00 18.86           C
ATOM   2313  O   VAL A 158     -30.790 -12.043 -33.815  1.00 18.86           O
ATOM   2314  CB  VAL A 158     -28.548 -11.167 -31.645  1.00 18.86           C
ATOM   2315  HB  VAL A 158     -29.315 -10.398 -31.682  1.00 18.86           H
ATOM   2316  CG1 VAL A 158     -28.837 -12.056 -30.450  1.00 18.86           C
ATOM   2317 1HG1 VAL A 158     -28.769 -11.470 -29.532  1.00 18.86           H
ATOM   2318 2HG1 VAL A 158     -28.120 -12.879 -30.404  1.00 18.86           H
ATOM   2319 3HG1 VAL A 158     -29.845 -12.464 -30.521  1.00 18.86           H
ATOM   2320  CG2 VAL A 158     -27.182 -10.491 -31.426  1.00 18.86           C
ATOM   2321 1HG2 VAL A 158     -27.199  -9.923 -30.496  1.00 18.86           H
ATOM   2322 2HG2 VAL A 158     -26.974  -9.804 -32.245  1.00 18.86           H
ATOM   2323 3HG2 VAL A 158     -26.394 -11.241 -31.376  1.00 18.86           H
ATOM   2324  N   ALA A 159     -30.044 -13.924 -32.839  1.00 29.84           N
ATOM   2325  H   ALA A 159     -29.282 -14.387 -32.356  1.00 29.84           H
ATOM   2326  CA  ALA A 159     -31.278 -14.672 -33.071  1.00 29.84           C
ATOM   2327  HA  ALA A 159     -31.432 -14.728 -34.146  1.00 29.84           H
ATOM   2328  C   ALA A 159     -32.474 -13.949 -32.422  1.00 29.84           C
ATOM   2329  O   ALA A 159     -32.465 -13.685 -31.211  1.00 29.84           O
ATOM   2330  CB  ALA A 159     -31.128 -16.097 -32.522  1.00 29.84           C
ATOM   2331 1HB  ALA A 159     -30.298 -16.598 -33.021  1.00 29.84           H
ATOM   2332 2HB  ALA A 159     -32.044 -16.659 -32.704  1.00 29.84           H
ATOM   2333 3HB  ALA A 159     -30.936 -16.060 -31.448  1.00 29.84           H
ATOM   2334  N   PRO A 160     -33.492 -13.563 -33.213  1.00  1.79           N
ATOM   2335  CA  PRO A 160     -34.578 -12.823 -32.558  1.00  1.79           C
ATOM   2336  HA  PRO A 160     -34.175 -11.981 -32.001  1.00  1.79           H
ATOM   2337  C   PRO A 160     -35.474 -13.669 -31.661  1.00  1.79           C
ATOM   2338  O   PRO A 160     -35.455 -14.898 -31.717  1.00  1.79           O
ATOM   2339  CB  PRO A 160     -35.408 -12.311 -33.741  1.00  1.79           C
ATOM   2340 1HB  PRO A 160     -36.271 -12.960 -33.889  1.00  1.79           H
ATOM   2341 2HB  PRO A 160     -35.728 -11.282 -33.576  1.00  1.79           H
ATOM   2342  CG  PRO A 160     -34.504 -12.400 -34.916  1.00  1.79           C
ATOM   2343 1HG  PRO A 160     -35.070 -12.454 -35.846  1.00  1.79           H
ATOM   2344 2HG  PRO A 160     -33.819 -11.551 -34.925  1.00  1.79           H
ATOM   2345  CD  PRO A 160     -33.756 -13.668 -34.659  1.00  1.79           C
ATOM   2346 1HD  PRO A 160     -34.377 -14.540 -34.874  1.00  1.79           H
ATOM   2347 2HD  PRO A 160     -32.834 -13.690 -35.240  1.00  1.79           H
ATOM   2348  N   ALA A 161     -36.306 -12.984 -30.893  1.00 18.51           N
ATOM   2349  H   ALA A 161     -36.235 -11.977 -30.860  1.00 18.51           H
ATOM   2350  CA  ALA A 161     -37.426 -13.567 -30.165  1.00 18.51           C
ATOM   2351  HA  ALA A 161     -37.862 -14.398 -30.722  1.00 18.51           H
ATOM   2352  C   ALA A 161     -38.389 -12.387 -30.115  1.00 18.51           C
ATOM   2353  O   ALA A 161     -37.924 -11.240 -30.099  1.00 18.51           O
ATOM   2354  CB  ALA A 161     -37.013 -14.007 -28.753  1.00 18.51           C
ATOM   2355 1HB  ALA A 161     -36.314 -14.840 -28.823  1.00 18.51           H
ATOM   2356 2HB  ALA A 161     -37.894 -14.331 -28.197  1.00 18.51           H
ATOM   2357 3HB  ALA A 161     -36.537 -13.178 -28.227  1.00 18.51           H
ATOM   2358  N   ALA A 162     -39.688 -12.643 -30.113  1.00  5.40           N
ATOM   2359  H   ALA A 162     -40.009 -13.606 -30.138  1.00  5.40           H
ATOM   2360  CA  ALA A 162     -40.684 -11.579 -30.050  1.00  5.40           C
ATOM   2361  HA  ALA A 162     -40.463 -10.833 -30.814  1.00  5.40           H
ATOM   2362  C   ALA A 162     -40.636 -10.930 -28.662  1.00  5.40           C
ATOM   2363  O   ALA A 162     -40.285 -11.602 -27.682  1.00  5.40           O
ATOM   2364  CB  ALA A 162     -42.079 -12.177 -30.306  1.00  5.40           C
ATOM   2365 1HB  ALA A 162     -42.105 -12.661 -31.281  1.00  5.40           H
ATOM   2366 2HB  ALA A 162     -42.829 -11.386 -30.280  1.00  5.40           H
ATOM   2367 3HB  ALA A 162     -42.313 -12.913 -29.534  1.00  5.40           H
ATOM   2368  N   PRO A 163     -41.040  -9.651 -28.540  1.00 -5.73           N
ATOM   2369  CA  PRO A 163     -41.464  -9.255 -27.191  1.00 -5.73           C
ATOM   2370  HA  PRO A 163     -40.630  -9.311 -26.492  1.00 -5.73           H
ATOM   2371  C   PRO A 163     -42.629 -10.129 -26.734  1.00 -5.73           C
ATOM   2372  O   PRO A 163     -43.457 -10.540 -27.547  1.00 -5.73           O
ATOM   2373  CB  PRO A 163     -41.938  -7.809 -27.384  1.00 -5.73           C
ATOM   2374 1HB  PRO A 163     -43.014  -7.792 -27.557  1.00 -5.73           H
ATOM   2375 2HB  PRO A 163     -41.682  -7.194 -26.522  1.00 -5.73           H
ATOM   2376  CG  PRO A 163     -41.224  -7.346 -28.608  1.00 -5.73           C
ATOM   2377 1HG  PRO A 163     -41.737  -6.501 -29.068  1.00 -5.73           H
ATOM   2378 2HG  PRO A 163     -40.194  -7.087 -28.361  1.00 -5.73           H
ATOM   2379  CD  PRO A 163     -41.258  -8.555 -29.501  1.00 -5.73           C
ATOM   2380 1HD  PRO A 163     -42.232  -8.658 -29.982  1.00 -5.73           H
ATOM   2381 2HD  PRO A 163     -40.458  -8.511 -30.241  1.00 -5.73           H
ATOM   2382  N   GLU A 164     -42.719 -10.414 -25.446  1.00 10.55           N
ATOM   2383  H   GLU A 164     -42.031 -10.047 -24.799  1.00 10.55           H
ATOM   2384  CA  GLU A 164     -43.799 -11.235 -24.904  1.00 10.55           C
ATOM   2385  HA  GLU A 164     -44.716 -11.071 -25.467  1.00 10.55           H
ATOM   2386  C   GLU A 164     -44.001 -10.843 -23.447  1.00 10.55           C
ATOM   2387  O   GLU A 164     -43.033 -10.507 -22.759  1.00 10.55           O
ATOM   2388  CB  GLU A 164     -43.421 -12.719 -24.973  1.00 10.55           C
ATOM   2389 1HB  GLU A 164     -43.086 -12.944 -25.985  1.00 10.55           H
ATOM   2390 2HB  GLU A 164     -42.595 -12.886 -24.287  1.00 10.55           H
ATOM   2391  CG  GLU A 164     -44.544 -13.679 -24.621  1.00 10.55           C
ATOM   2392 1HG  GLU A 164     -44.878 -13.478 -23.604  1.00 10.55           H
ATOM   2393 2HG  GLU A 164     -45.378 -13.503 -25.300  1.00 10.55           H
ATOM   2394  CD  GLU A 164     -44.135 -15.138 -24.701  1.00 10.55           C
ATOM   2395  OE1 GLU A 164     -43.082 -15.529 -24.154  1.00 10.55           O
ATOM   2396  OE2 GLU A 164     -44.936 -15.948 -25.221  1.00 10.55           O
ATOM   2397  N   ALA A 165     -45.233 -10.943 -22.970  1.00  2.96           N
ATOM   2398  H   ALA A 165     -45.999 -11.150 -23.605  1.00  2.96           H
ATOM   2399  CA  ALA A 165     -45.541 -10.916 -21.551  1.00  2.96           C
ATOM   2400  HA  ALA A 165     -44.693 -11.284 -20.971  1.00  2.96           H
ATOM   2401  C   ALA A 165     -46.717 -11.881 -21.413  1.00  2.96           C
ATOM   2402  O   ALA A 165     -47.435 -12.122 -22.383  1.00  2.96           O
ATOM   2403  CB  ALA A 165     -45.911  -9.501 -21.105  1.00  2.96           C
ATOM   2404 1HB  ALA A 165     -45.049  -8.845 -21.237  1.00  2.96           H
ATOM   2405 2HB  ALA A 165     -46.197  -9.505 -20.053  1.00  2.96           H
ATOM   2406 3HB  ALA A 165     -46.740  -9.128 -21.708  1.00  2.96           H
ATOM   2407  N   ARG A 166     -46.918 -12.412 -20.218  1.00 28.59           N
ATOM   2408  H   ARG A 166     -46.310 -12.145 -19.452  1.00 28.59           H
ATOM   2409  CA  ARG A 166     -48.023 -13.318 -19.896  1.00 28.59           C
ATOM   2410  HA  ARG A 166     -48.903 -13.093 -20.500  1.00 28.59           H
ATOM   2411  C   ARG A 166     -48.259 -12.907 -18.448  1.00 28.59           C
ATOM   2412  O   ARG A 166     -47.425 -12.138 -17.944  1.00 28.59           O
ATOM   2413  CB  ARG A 166     -47.621 -14.789 -20.090  1.00 28.59           C
ATOM   2414 1HB  ARG A 166     -48.514 -15.405 -19.991  1.00 28.59           H
ATOM   2415 2HB  ARG A 166     -47.254 -14.906 -21.110  1.00 28.59           H
ATOM   2416  CG  ARG A 166     -46.574 -15.336 -19.130  1.00 28.59           C
ATOM   2417 1HG  ARG A 166     -45.667 -14.735 -19.190  1.00 28.59           H
ATOM   2418 2HG  ARG A 166     -46.963 -15.297 -18.113  1.00 28.59           H
ATOM   2419  CD  ARG A 166     -46.243 -16.785 -19.478  1.00 28.59           C
ATOM   2420 1HD  ARG A 166     -46.345 -17.392 -18.577  1.00 28.59           H
ATOM   2421 2HD  ARG A 166     -46.945 -17.157 -20.226  1.00 28.59           H
ATOM   2422  NE  ARG A 166     -44.865 -16.899 -19.970  1.00 28.59           N
ATOM   2423  HE  ARG A 166     -44.150 -17.068 -19.268  1.00 28.59           H
ATOM   2424  CZ  ARG A 166     -44.453 -16.794 -21.225  1.00 28.59           C
ATOM   2425  NH1 ARG A 166     -43.177 -16.745 -21.459  1.00 28.59           N
ATOM   2426 1HH1 ARG A 166     -42.523 -16.877 -20.708  1.00 28.59           H
ATOM   2427 2HH1 ARG A 166     -42.865 -16.579 -22.409  1.00 28.59           H
ATOM   2428  NH2 ARG A 166     -45.242 -16.708 -22.257  1.00 28.59           N
ATOM   2429 1HH2 ARG A 166     -46.246 -16.770 -22.147  1.00 28.59           H
ATOM   2430 2HH2 ARG A 166     -44.839 -16.599 -23.177  1.00 28.59           H
ATOM   2431  N   PRO A 167     -49.347 -13.336 -17.780  1.00-10.53           N
ATOM   2432  CA  PRO A 167     -49.445 -12.814 -16.412  1.00-10.53           C
ATOM   2433  HA  PRO A 167     -49.467 -11.725 -16.430  1.00-10.53           H
ATOM   2434  C   PRO A 167     -48.315 -13.268 -15.492  1.00-10.53           C
ATOM   2435  O   PRO A 167     -47.783 -14.376 -15.615  1.00-10.53           O
ATOM   2436  CB  PRO A 167     -50.802 -13.348 -15.939  1.00-10.53           C
ATOM   2437 1HB  PRO A 167     -50.794 -13.554 -14.869  1.00-10.53           H
ATOM   2438 2HB  PRO A 167     -51.586 -12.633 -16.181  1.00-10.53           H
ATOM   2439  CG  PRO A 167     -51.006 -14.581 -16.722  1.00-10.53           C
ATOM   2440 1HG  PRO A 167     -50.414 -15.395 -16.304  1.00-10.53           H
ATOM   2441 2HG  PRO A 167     -52.061 -14.851 -16.758  1.00-10.53           H
ATOM   2442  CD  PRO A 167     -50.497 -14.206 -18.088  1.00-10.53           C
ATOM   2443 1HD  PRO A 167     -50.185 -15.097 -18.631  1.00-10.53           H
ATOM   2444 2HD  PRO A 167     -51.255 -13.654 -18.646  1.00-10.53           H
ATOM   2445  N   GLY A 168     -47.956 -12.389 -14.568  1.00  1.80           N
ATOM   2446  H   GLY A 168     -48.397 -11.479 -14.542  1.00  1.80           H
ATOM   2447  CA  GLY A 168     -46.912 -12.677 -13.601  1.00  1.80           C
ATOM   2448 1HA  GLY A 168     -47.056 -12.043 -12.728  1.00  1.80           H
ATOM   2449 2HA  GLY A 168     -46.991 -13.716 -13.286  1.00  1.80           H
ATOM   2450  C   GLY A 168     -45.517 -12.442 -14.136  1.00  1.80           C
ATOM   2451  O   GLY A 168     -45.331 -11.922 -15.237  1.00  1.80           O
ATOM   2452  N   GLY A 169     -44.529 -12.814 -13.339  1.00  8.63           N
ATOM   2453  H   GLY A 169     -44.721 -13.226 -12.436  1.00  8.63           H
ATOM   2454  CA  GLY A 169     -43.143 -12.614 -13.711  1.00  8.63           C
ATOM   2455 1HA  GLY A 169     -42.547 -13.401 -13.251  1.00  8.63           H
ATOM   2456 2HA  GLY A 169     -43.038 -12.684 -14.792  1.00  8.63           H
ATOM   2457  C   GLY A 169     -42.602 -11.279 -13.251  1.00  8.63           C
ATOM   2458  O   GLY A 169     -43.354 -10.352 -12.934  1.00  8.63           O
ATOM   2459  N   ALA A 170     -41.283 -11.185 -13.207  1.00 14.30           N
ATOM   2460  H   ALA A 170     -40.717 -11.983 -13.470  1.00 14.30           H
ATOM   2461  CA  ALA A 170     -40.557  -9.978 -12.841  1.00 14.30           C
ATOM   2462  HA  ALA A 170     -41.013  -9.094 -13.283  1.00 14.30           H
ATOM   2463  C   ALA A 170     -39.204 -10.270 -13.471  1.00 14.30           C
ATOM   2464  O   ALA A 170     -38.891 -11.438 -13.671  1.00 14.30           O
ATOM   2465  CB  ALA A 170     -40.443  -9.843 -11.310  1.00 14.30           C
ATOM   2466 1HB  ALA A 170     -41.441  -9.756 -10.877  1.00 14.30           H
ATOM   2467 2HB  ALA A 170     -39.874  -8.948 -11.055  1.00 14.30           H
ATOM   2468 3HB  ALA A 170     -39.951 -10.719 -10.886  1.00 14.30           H
ATOM   2469  N   TRP A 171     -38.380  -9.266 -13.725  1.00 41.13           N
ATOM   2470  H   TRP A 171     -38.684  -8.313 -13.587  1.00 41.13           H
ATOM   2471  CA  TRP A 171     -37.033  -9.522 -14.242  1.00 41.13           C
ATOM   2472  HA  TRP A 171     -37.108 -10.155 -15.129  1.00 41.13           H
ATOM   2473  C   TRP A 171     -36.154 -10.257 -13.225  1.00 41.13           C
ATOM   2474  O   TRP A 171     -35.205 -10.946 -13.593  1.00 41.13           O
ATOM   2475  CB  TRP A 171     -36.370  -8.206 -14.646  1.00 41.13           C
ATOM   2476 1HB  TRP A 171     -36.363  -7.529 -13.791  1.00 41.13           H
ATOM   2477 2HB  TRP A 171     -35.338  -8.411 -14.931  1.00 41.13           H
ATOM   2478  CG  TRP A 171     -37.051  -7.537 -15.809  1.00 41.13           C
ATOM   2479  CD1 TRP A 171     -37.979  -6.543 -15.766  1.00 41.13           C
ATOM   2480  HD1 TRP A 171     -38.397  -6.141 -14.852  1.00 41.13           H
ATOM   2481  CD2 TRP A 171     -36.833  -7.792 -17.209  1.00 41.13           C
ATOM   2482  NE1 TRP A 171     -38.293  -6.095 -17.019  1.00 41.13           N
ATOM   2483  HE1 TRP A 171     -38.935  -5.335 -17.212  1.00 41.13           H
ATOM   2484  CE2 TRP A 171     -37.594  -6.831 -17.935  1.00 41.13           C
ATOM   2485  CE3 TRP A 171     -36.072  -8.737 -17.929  1.00 41.13           C
ATOM   2486  HE3 TRP A 171     -35.505  -9.496 -17.410  1.00 41.13           H
ATOM   2487  CZ2 TRP A 171     -37.558  -6.747 -19.341  1.00 41.13           C
ATOM   2488  HZ2 TRP A 171     -38.122  -5.990 -19.865  1.00 41.13           H
ATOM   2489  CZ3 TRP A 171     -36.059  -8.677 -19.348  1.00 41.13           C
ATOM   2490  HZ3 TRP A 171     -35.479  -9.397 -19.908  1.00 41.13           H
ATOM   2491  CH2 TRP A 171     -36.796  -7.670 -20.036  1.00 41.13           C
ATOM   2492  HH2 TRP A 171     -36.769  -7.635 -21.115  1.00 41.13           H
ATOM   2493  N   TRP A 172     -36.490 -10.134 -11.947  1.00 29.00           N
ATOM   2494  H   TRP A 172     -37.244  -9.518 -11.694  1.00 29.00           H
ATOM   2495  CA  TRP A 172     -35.798 -10.859 -10.880  1.00 29.00           C
ATOM   2496  HA  TRP A 172     -34.722 -10.814 -11.047  1.00 29.00           H
ATOM   2497  C   TRP A 172     -36.223 -12.318 -10.766  1.00 29.00           C
ATOM   2498  O   TRP A 172     -35.504 -13.140 -10.193  1.00 29.00           O
ATOM   2499  CB  TRP A 172     -36.133 -10.226  -9.529  1.00 29.00           C
ATOM   2500 1HB  TRP A 172     -37.203 -10.332  -9.347  1.00 29.00           H
ATOM   2501 2HB  TRP A 172     -35.600 -10.772  -8.751  1.00 29.00           H
ATOM   2502  CG  TRP A 172     -35.777  -8.783  -9.425  1.00 29.00           C
ATOM   2503  CD1 TRP A 172     -36.605  -7.721  -9.596  1.00 29.00           C
ATOM   2504  HD1 TRP A 172     -37.653  -7.801  -9.858  1.00 29.00           H
ATOM   2505  CD2 TRP A 172     -34.509  -8.222  -9.037  1.00 29.00           C
ATOM   2506  NE1 TRP A 172     -35.958  -6.543  -9.375  1.00 29.00           N
ATOM   2507  HE1 TRP A 172     -36.390  -5.631  -9.460  1.00 29.00           H
ATOM   2508  CE2 TRP A 172     -34.666  -6.807  -9.018  1.00 29.00           C
ATOM   2509  CE3 TRP A 172     -33.264  -8.772  -8.671  1.00 29.00           C
ATOM   2510  HE3 TRP A 172     -33.117  -9.841  -8.675  1.00 29.00           H
ATOM   2511  CZ2 TRP A 172     -33.618  -5.938  -8.659  1.00 29.00           C
ATOM   2512  HZ2 TRP A 172     -33.758  -4.871  -8.673  1.00 29.00           H
ATOM   2513  CZ3 TRP A 172     -32.211  -7.900  -8.283  1.00 29.00           C
ATOM   2514  HZ3 TRP A 172     -31.257  -8.307  -7.975  1.00 29.00           H
ATOM   2515  CH2 TRP A 172     -32.404  -6.488  -8.288  1.00 29.00           C
ATOM   2516  HH2 TRP A 172     -31.591  -5.837  -8.000  1.00 29.00           H
ATOM   2517  N   ASP A 173     -37.426 -12.611 -11.243  1.00  9.88           N
ATOM   2518  H   ASP A 173     -37.911 -11.942 -11.823  1.00  9.88           H
ATOM   2519  CA  ASP A 173     -38.074 -13.893 -10.983  1.00  9.88           C
ATOM   2520  HA  ASP A 173     -37.997 -14.128  -9.923  1.00  9.88           H
ATOM   2521  C   ASP A 173     -37.392 -14.989 -11.774  1.00  9.88           C
ATOM   2522  O   ASP A 173     -37.391 -14.977 -13.003  1.00  9.88           O
ATOM   2523  CB  ASP A 173     -39.553 -13.844 -11.378  1.00  9.88           C
ATOM   2524 1HB  ASP A 173     -40.055 -13.072 -10.798  1.00  9.88           H
ATOM   2525 2HB  ASP A 173     -39.622 -13.583 -12.430  1.00  9.88           H
ATOM   2526  CG  ASP A 173     -40.265 -15.173 -11.176  1.00  9.88           C
ATOM   2527  OD1 ASP A 173     -41.327 -15.364 -11.804  1.00  9.88           O
ATOM   2528  OD2 ASP A 173     -39.785 -16.052 -10.427  1.00  9.88           O
ATOM   2529  N   ARG A 174     -36.849 -15.967 -11.064  1.00 -0.65           N
ATOM   2530  H   ARG A 174     -36.901 -15.931 -10.053  1.00 -0.65           H
ATOM   2531  CA  ARG A 174     -36.168 -17.084 -11.703  1.00 -0.65           C
ATOM   2532  HA  ARG A 174     -35.328 -16.698 -12.284  1.00 -0.65           H
ATOM   2533  C   ARG A 174     -37.085 -17.839 -12.655  1.00 -0.65           C
ATOM   2534  O   ARG A 174     -36.652 -18.258 -13.720  1.00 -0.65           O
ATOM   2535  CB  ARG A 174     -35.649 -18.037 -10.627  1.00 -0.65           C
ATOM   2536 1HB  ARG A 174     -35.133 -17.457  -9.863  1.00 -0.65           H
ATOM   2537 2HB  ARG A 174     -36.504 -18.523 -10.159  1.00 -0.65           H
ATOM   2538  CG  ARG A 174     -34.682 -19.086 -11.158  1.00 -0.65           C
ATOM   2539 1HG  ARG A 174     -34.809 -19.192 -12.233  1.00 -0.65           H
ATOM   2540 2HG  ARG A 174     -33.665 -18.746 -10.970  1.00 -0.65           H
ATOM   2541  CD  ARG A 174     -34.885 -20.450 -10.520  1.00 -0.65           C
ATOM   2542 1HD  ARG A 174     -34.122 -21.130 -10.895  1.00 -0.65           H
ATOM   2543 2HD  ARG A 174     -34.756 -20.355  -9.440  1.00 -0.65           H
ATOM   2544  NE  ARG A 174     -36.221 -21.002 -10.796  1.00 -0.65           N
ATOM   2545  HE  ARG A 174     -36.898 -20.933 -10.049  1.00 -0.65           H
ATOM   2546  CZ  ARG A 174     -36.622 -21.629 -11.895  1.00 -0.65           C
ATOM   2547  NH1 ARG A 174     -37.850 -22.058 -11.942  1.00 -0.65           N
ATOM   2548 1HH1 ARG A 174     -38.470 -21.897 -11.166  1.00 -0.65           H
ATOM   2549 2HH1 ARG A 174     -38.172 -22.559 -12.755  1.00 -0.65           H
ATOM   2550  NH2 ARG A 174     -35.863 -21.864 -12.932  1.00 -0.65           N
ATOM   2551 1HH2 ARG A 174     -34.898 -21.567 -12.927  1.00 -0.65           H
ATOM   2552 2HH2 ARG A 174     -36.248 -22.360 -13.727  1.00 -0.65           H
ATOM   2553  N   SER A 175     -38.351 -18.006 -12.305  1.00 -5.30           N
ATOM   2554  H   SER A 175     -38.698 -17.618 -11.435  1.00 -5.30           H
ATOM   2555  CA  SER A 175     -39.255 -18.760 -13.172  1.00 -5.30           C
ATOM   2556  HA  SER A 175     -38.778 -19.704 -13.434  1.00 -5.30           H
ATOM   2557  C   SER A 175     -39.529 -17.988 -14.458  1.00 -5.30           C
ATOM   2558  O   SER A 175     -39.538 -18.551 -15.547  1.00 -5.30           O
ATOM   2559  CB  SER A 175     -40.563 -19.052 -12.442  1.00 -5.30           C
ATOM   2560 1HB  SER A 175     -41.085 -18.113 -12.253  1.00 -5.30           H
ATOM   2561 2HB  SER A 175     -41.193 -19.694 -13.058  1.00 -5.30           H
ATOM   2562  OG  SER A 175     -40.289 -19.684 -11.200  1.00 -5.30           O
ATOM   2563  HG  SER A 175     -40.788 -19.212 -10.512  1.00 -5.30           H
ATOM   2564  N   TYR A 176     -39.709 -16.681 -14.347  1.00 15.93           N
ATOM   2565  H   TYR A 176     -39.723 -16.245 -13.437  1.00 15.93           H
ATOM   2566  CA  TYR A 176     -39.915 -15.861 -15.535  1.00 15.93           C
ATOM   2567  HA  TYR A 176     -40.702 -16.314 -16.138  1.00 15.93           H
ATOM   2568  C   TYR A 176     -38.659 -15.761 -16.384  1.00 15.93           C
ATOM   2569  O   TYR A 176     -38.739 -15.829 -17.598  1.00 15.93           O
ATOM   2570  CB  TYR A 176     -40.359 -14.459 -15.147  1.00 15.93           C
ATOM   2571 1HB  TYR A 176     -41.152 -14.553 -14.411  1.00 15.93           H
ATOM   2572 2HB  TYR A 176     -39.523 -13.924 -14.698  1.00 15.93           H
ATOM   2573  CG  TYR A 176     -40.887 -13.667 -16.324  1.00 15.93           C
ATOM   2574  CD1 TYR A 176     -42.087 -14.049 -16.962  1.00 15.93           C
ATOM   2575  HD1 TYR A 176     -42.630 -14.920 -16.617  1.00 15.93           H
ATOM   2576  CD2 TYR A 176     -40.195 -12.537 -16.809  1.00 15.93           C
ATOM   2577  HD2 TYR A 176     -39.272 -12.225 -16.337  1.00 15.93           H
ATOM   2578  CE1 TYR A 176     -42.598 -13.305 -18.055  1.00 15.93           C
ATOM   2579  HE1 TYR A 176     -43.521 -13.600 -18.531  1.00 15.93           H
ATOM   2580  CE2 TYR A 176     -40.706 -11.790 -17.911  1.00 15.93           C
ATOM   2581  HE2 TYR A 176     -40.173 -10.924 -18.275  1.00 15.93           H
ATOM   2582  CZ  TYR A 176     -41.906 -12.185 -18.518  1.00 15.93           C
ATOM   2583  OH  TYR A 176     -42.426 -11.498 -19.586  1.00 15.93           O
ATOM   2584  HH  TYR A 176     -41.875 -10.764 -19.870  1.00 15.93           H
ATOM   2585  N   PHE A 177     -37.489 -15.634 -15.777  1.00 13.49           N
ATOM   2586  H   PHE A 177     -37.438 -15.543 -14.764  1.00 13.49           H
ATOM   2587  CA  PHE A 177     -36.258 -15.594 -16.561  1.00 13.49           C
ATOM   2588  HA  PHE A 177     -36.374 -14.853 -17.350  1.00 13.49           H
ATOM   2589  C   PHE A 177     -35.989 -16.939 -17.226  1.00 13.49           C
ATOM   2590  O   PHE A 177     -35.470 -16.991 -18.326  1.00 13.49           O
ATOM   2591  CB  PHE A 177     -35.062 -15.188 -15.704  1.00 13.49           C
ATOM   2592 1HB  PHE A 177     -35.331 -14.294 -15.141  1.00 13.49           H
ATOM   2593 2HB  PHE A 177     -34.837 -15.987 -14.997  1.00 13.49           H
ATOM   2594  CG  PHE A 177     -33.830 -14.881 -16.517  1.00 13.49           C
ATOM   2595  CD1 PHE A 177     -33.705 -13.640 -17.170  1.00 13.49           C
ATOM   2596  HD1 PHE A 177     -34.495 -12.906 -17.084  1.00 13.49           H
ATOM   2597  CD2 PHE A 177     -32.802 -15.831 -16.653  1.00 13.49           C
ATOM   2598  HD2 PHE A 177     -32.888 -16.793 -16.168  1.00 13.49           H
ATOM   2599  CE1 PHE A 177     -32.549 -13.329 -17.930  1.00 13.49           C
ATOM   2600  HE1 PHE A 177     -32.458 -12.361 -18.401  1.00 13.49           H
ATOM   2601  CE2 PHE A 177     -31.645 -15.540 -17.417  1.00 13.49           C
ATOM   2602  HE2 PHE A 177     -30.860 -16.276 -17.506  1.00 13.49           H
ATOM   2603  CZ  PHE A 177     -31.511 -14.281 -18.042  1.00 13.49           C
ATOM   2604  HZ  PHE A 177     -30.611 -14.046 -18.588  1.00 13.49           H
ATOM   2605  N   ALA A 178     -36.392 -18.037 -16.604  1.00 -8.36           N
ATOM   2606  H   ALA A 178     -36.781 -17.980 -15.669  1.00 -8.36           H
ATOM   2607  CA  ALA A 178     -36.256 -19.344 -17.235  1.00 -8.36           C
ATOM   2608  HA  ALA A 178     -35.209 -19.487 -17.504  1.00 -8.36           H
ATOM   2609  C   ALA A 178     -37.093 -19.436 -18.520  1.00 -8.36           C
ATOM   2610  O   ALA A 178     -36.647 -19.992 -19.525  1.00 -8.36           O
ATOM   2611  CB  ALA A 178     -36.657 -20.427 -16.240  1.00 -8.36           C
ATOM   2612 1HB  ALA A 178     -36.062 -20.328 -15.332  1.00 -8.36           H
ATOM   2613 2HB  ALA A 178     -36.473 -21.402 -16.681  1.00 -8.36           H
ATOM   2614 3HB  ALA A 178     -37.716 -20.342 -15.993  1.00 -8.36           H
ATOM   2615  N   GLN A 179     -38.288 -18.859 -18.482  1.00-13.37           N
ATOM   2616  H   GLN A 179     -38.600 -18.449 -17.610  1.00-13.37           H
ATOM   2617  CA  GLN A 179     -39.183 -18.807 -19.643  1.00-13.37           C
ATOM   2618  HA  GLN A 179     -39.243 -19.787 -20.117  1.00-13.37           H
ATOM   2619  C   GLN A 179     -38.733 -17.776 -20.675  1.00-13.37           C
ATOM   2620  O   GLN A 179     -38.935 -17.942 -21.872  1.00-13.37           O
ATOM   2621  CB  GLN A 179     -40.572 -18.360 -19.191  1.00-13.37           C
ATOM   2622 1HB  GLN A 179     -40.458 -17.410 -18.672  1.00-13.37           H
ATOM   2623 2HB  GLN A 179     -41.190 -18.192 -20.072  1.00-13.37           H
ATOM   2624  CG  GLN A 179     -41.306 -19.312 -18.272  1.00-13.37           C
ATOM   2625 1HG  GLN A 179     -41.705 -20.142 -18.854  1.00-13.37           H
ATOM   2626 2HG  GLN A 179     -40.621 -19.710 -17.529  1.00-13.37           H
ATOM   2627  CD  GLN A 179     -42.432 -18.606 -17.553  1.00-13.37           C
ATOM   2628  OE1 GLN A 179     -42.936 -17.582 -18.003  1.00-13.37           O
ATOM   2629  NE2 GLN A 179     -42.819 -19.120 -16.423  1.00-13.37           N
ATOM   2630 1HE2 GLN A 179     -43.578 -18.683 -15.920  1.00-13.37           H
ATOM   2631 2HE2 GLN A 179     -42.373 -19.948 -16.067  1.00-13.37           H
ATOM   2632  N   ARG A 180     -38.166 -16.680 -20.194  1.00 14.78           N
ATOM   2633  H   ARG A 180     -38.045 -16.601 -19.188  1.00 14.78           H
ATOM   2634  CA  ARG A 180     -37.737 -15.546 -21.020  1.00 14.78           C
ATOM   2635  HA  ARG A 180     -37.869 -15.789 -22.074  1.00 14.78           H
ATOM   2636  C   ARG A 180     -36.257 -15.239 -20.792  1.00 14.78           C
ATOM   2637  O   ARG A 180     -35.922 -14.194 -20.212  1.00 14.78           O
ATOM   2638  CB  ARG A 180     -38.580 -14.310 -20.664  1.00 14.78           C
ATOM   2639 1HB  ARG A 180     -38.441 -14.097 -19.606  1.00 14.78           H
ATOM   2640 2HB  ARG A 180     -38.199 -13.458 -21.226  1.00 14.78           H
ATOM   2641  CG  ARG A 180     -40.086 -14.422 -20.910  1.00 14.78           C
ATOM   2642 1HG  ARG A 180     -40.489 -15.259 -20.341  1.00 14.78           H
ATOM   2643 2HG  ARG A 180     -40.559 -13.507 -20.559  1.00 14.78           H
ATOM   2644  CD  ARG A 180     -40.429 -14.602 -22.377  1.00 14.78           C
ATOM   2645 1HD  ARG A 180     -39.993 -15.532 -22.744  1.00 14.78           H
ATOM   2646 2HD  ARG A 180     -41.513 -14.659 -22.478  1.00 14.78           H
ATOM   2647  NE  ARG A 180     -39.937 -13.477 -23.182  1.00 14.78           N
ATOM   2648  HE  ARG A 180     -39.548 -12.686 -22.684  1.00 14.78           H
ATOM   2649  CZ  ARG A 180     -39.956 -13.388 -24.501  1.00 14.78           C
ATOM   2650  NH1 ARG A 180     -39.474 -12.305 -25.032  1.00 14.78           N
ATOM   2651 1HH1 ARG A 180     -39.051 -11.611 -24.435  1.00 14.78           H
ATOM   2652 2HH1 ARG A 180     -39.565 -12.158 -26.030  1.00 14.78           H
ATOM   2653  NH2 ARG A 180     -40.474 -14.297 -25.286  1.00 14.78           N
ATOM   2654 1HH2 ARG A 180     -40.977 -15.074 -24.880  1.00 14.78           H
ATOM   2655 2HH2 ARG A 180     -40.412 -14.207 -26.290  1.00 14.78           H
ATOM   2656  N   PRO A 181     -35.353 -16.150 -21.194  1.00 17.37           N
ATOM   2657  CA  PRO A 181     -33.950 -15.862 -20.879  1.00 17.37           C
ATOM   2658  HA  PRO A 181     -33.863 -15.523 -19.846  1.00 17.37           H
ATOM   2659  C   PRO A 181     -33.319 -14.815 -21.796  1.00 17.37           C
ATOM   2660  O   PRO A 181     -32.801 -15.112 -22.869  1.00 17.37           O
ATOM   2661  CB  PRO A 181     -33.297 -17.240 -20.995  1.00 17.37           C
ATOM   2662 1HB  PRO A 181     -32.241 -17.161 -21.250  1.00 17.37           H
ATOM   2663 2HB  PRO A 181     -33.419 -17.780 -20.057  1.00 17.37           H
ATOM   2664  CG  PRO A 181     -34.080 -17.919 -22.071  1.00 17.37           C
ATOM   2665 1HG  PRO A 181     -33.733 -17.595 -23.051  1.00 17.37           H
ATOM   2666 2HG  PRO A 181     -34.006 -19.004 -21.982  1.00 17.37           H
ATOM   2667  CD  PRO A 181     -35.494 -17.460 -21.863  1.00 17.37           C
ATOM   2668 1HD  PRO A 181     -36.008 -17.360 -22.820  1.00 17.37           H
ATOM   2669 2HD  PRO A 181     -36.021 -18.158 -21.214  1.00 17.37           H
ATOM   2670  N   GLY A 182     -33.313 -13.559 -21.372  1.00 19.49           N
ATOM   2671  H   GLY A 182     -33.777 -13.319 -20.503  1.00 19.49           H
ATOM   2672  CA  GLY A 182     -32.677 -12.519 -22.171  1.00 19.49           C
ATOM   2673 1HA  GLY A 182     -33.103 -12.527 -23.173  1.00 19.49           H
ATOM   2674 2HA  GLY A 182     -32.867 -11.551 -21.714  1.00 19.49           H
ATOM   2675  C   GLY A 182     -31.181 -12.730 -22.288  1.00 19.49           C
ATOM   2676  O   GLY A 182     -30.527 -12.381 -23.271  1.00 19.49           O
ATOM   2677  N   GLY A 183     -30.641 -13.400 -21.283  1.00  7.90           N
ATOM   2678  H   GLY A 183     -31.222 -13.687 -20.511  1.00  7.90           H
ATOM   2679  CA  GLY A 183     -29.231 -13.739 -21.272  1.00  7.90           C
ATOM   2680 1HA  GLY A 183     -28.663 -12.885 -21.642  1.00  7.90           H
ATOM   2681 2HA  GLY A 183     -28.929 -13.926 -20.243  1.00  7.90           H
ATOM   2682  C   GLY A 183     -28.854 -14.952 -22.102  1.00  7.90           C
ATOM   2683  O   GLY A 183     -27.666 -15.262 -22.192  1.00  7.90           O
ATOM   2684  N   LYS A 184     -29.819 -15.627 -22.723  1.00 12.15           N
ATOM   2685  H   LYS A 184     -30.782 -15.312 -22.649  1.00 12.15           H
ATOM   2686  CA  LYS A 184     -29.539 -16.817 -23.538  1.00 12.15           C
ATOM   2687  HA  LYS A 184     -29.045 -17.569 -22.927  1.00 12.15           H
ATOM   2688  C   LYS A 184     -28.607 -16.476 -24.683  1.00 12.15           C
ATOM   2689  O   LYS A 184     -27.697 -17.221 -24.989  1.00 12.15           O
ATOM   2690  CB  LYS A 184     -30.848 -17.401 -24.082  1.00 12.15           C
ATOM   2691 1HB  LYS A 184     -31.422 -17.778 -23.241  1.00 12.15           H
ATOM   2692 2HB  LYS A 184     -31.416 -16.590 -24.536  1.00 12.15           H
ATOM   2693  CG  LYS A 184     -30.734 -18.524 -25.111  1.00 12.15           C
ATOM   2694 1HG  LYS A 184     -29.695 -18.827 -25.229  1.00 12.15           H
ATOM   2695 2HG  LYS A 184     -31.317 -19.380 -24.778  1.00 12.15           H
ATOM   2696  CD  LYS A 184     -31.284 -18.025 -26.440  1.00 12.15           C
ATOM   2697 1HD  LYS A 184     -32.333 -17.757 -26.306  1.00 12.15           H
ATOM   2698 2HD  LYS A 184     -30.730 -17.134 -26.727  1.00 12.15           H
ATOM   2699  CE  LYS A 184     -31.175 -19.034 -27.568  1.00 12.15           C
ATOM   2700 1HE  LYS A 184     -30.123 -19.264 -27.742  1.00 12.15           H
ATOM   2701 2HE  LYS A 184     -31.707 -19.949 -27.298  1.00 12.15           H
ATOM   2702  NZ  LYS A 184     -31.777 -18.449 -28.813  1.00 12.15           N
ATOM   2703 1HZ  LYS A 184     -31.389 -17.525 -28.985  1.00 12.15           H
ATOM   2704 2HZ  LYS A 184     -32.780 -18.359 -28.702  1.00 12.15           H
ATOM   2705 3HZ  LYS A 184     -31.589 -19.050 -29.609  1.00 12.15           H
ATOM   2706  N   GLU A 185     -28.794 -15.314 -25.281  1.00 19.31           N
ATOM   2707  H   GLU A 185     -29.537 -14.704 -24.975  1.00 19.31           H
ATOM   2708  CA  GLU A 185     -27.970 -14.919 -26.420  1.00 19.31           C
ATOM   2709  HA  GLU A 185     -27.954 -15.737 -27.143  1.00 19.31           H
ATOM   2710  C   GLU A 185     -26.519 -14.624 -26.041  1.00 19.31           C
ATOM   2711  O   GLU A 185     -25.633 -14.606 -26.891  1.00 19.31           O
ATOM   2712  CB  GLU A 185     -28.591 -13.694 -27.089  1.00 19.31           C
ATOM   2713 1HB  GLU A 185     -28.603 -12.877 -26.368  1.00 19.31           H
ATOM   2714 2HB  GLU A 185     -27.961 -13.399 -27.927  1.00 19.31           H
ATOM   2715  CG  GLU A 185     -30.022 -13.913 -27.593  1.00 19.31           C
ATOM   2716 1HG  GLU A 185     -30.666 -14.167 -26.749  1.00 19.31           H
ATOM   2717 2HG  GLU A 185     -30.380 -12.974 -28.013  1.00 19.31           H
ATOM   2718  CD  GLU A 185     -30.147 -15.008 -28.656  1.00 19.31           C
ATOM   2719  OE1 GLU A 185     -29.179 -15.305 -29.382  1.00 19.31           O
ATOM   2720  OE2 GLU A 185     -31.239 -15.608 -28.750  1.00 19.31           O
ATOM   2721  N   ALA A 186     -26.250 -14.411 -24.760  1.00  3.86           N
ATOM   2722  H   ALA A 186     -26.996 -14.427 -24.079  1.00  3.86           H
ATOM   2723  CA  ALA A 186     -24.881 -14.207 -24.297  1.00  3.86           C
ATOM   2724  HA  ALA A 186     -24.311 -13.697 -25.074  1.00  3.86           H
ATOM   2725  C   ALA A 186     -24.201 -15.551 -24.011  1.00  3.86           C
ATOM   2726  O   ALA A 186     -22.973 -15.625 -23.932  1.00  3.86           O
ATOM   2727  CB  ALA A 186     -24.879 -13.324 -23.049  1.00  3.86           C
ATOM   2728 1HB  ALA A 186     -25.361 -12.372 -23.275  1.00  3.86           H
ATOM   2729 2HB  ALA A 186     -23.848 -13.137 -22.742  1.00  3.86           H
ATOM   2730 3HB  ALA A 186     -25.409 -13.821 -22.240  1.00  3.86           H
ATOM   2731  N   LEU A 187     -24.979 -16.614 -23.845  1.00 10.25           N
ATOM   2732  H   LEU A 187     -25.982 -16.534 -23.971  1.00 10.25           H
ATOM   2733  CA  LEU A 187     -24.412 -17.920 -23.500  1.00 10.25           C
ATOM   2734  HA  LEU A 187     -23.847 -17.793 -22.577  1.00 10.25           H
ATOM   2735  C   LEU A 187     -23.422 -18.463 -24.530  1.00 10.25           C
ATOM   2736  O   LEU A 187     -22.350 -18.896 -24.113  1.00 10.25           O
ATOM   2737  CB  LEU A 187     -25.493 -18.982 -23.246  1.00 10.25           C
ATOM   2738 1HB  LEU A 187     -26.078 -19.092 -24.157  1.00 10.25           H
ATOM   2739 2HB  LEU A 187     -24.985 -19.930 -23.073  1.00 10.25           H
ATOM   2740  CG  LEU A 187     -26.473 -18.767 -22.084  1.00 10.25           C
ATOM   2741  HG  LEU A 187     -26.969 -17.812 -22.222  1.00 10.25           H
ATOM   2742  CD1 LEU A 187     -27.538 -19.862 -22.102  1.00 10.25           C
ATOM   2743 1HD1 LEU A 187     -28.267 -19.685 -21.310  1.00 10.25           H
ATOM   2744 2HD1 LEU A 187     -27.081 -20.841 -21.961  1.00 10.25           H
ATOM   2745 3HD1 LEU A 187     -28.059 -19.850 -23.061  1.00 10.25           H
ATOM   2746  CD2 LEU A 187     -25.782 -18.748 -20.724  1.00 10.25           C
ATOM   2747 1HD2 LEU A 187     -26.532 -18.697 -19.939  1.00 10.25           H
ATOM   2748 2HD2 LEU A 187     -25.140 -17.871 -20.649  1.00 10.25           H
ATOM   2749 3HD2 LEU A 187     -25.182 -19.646 -20.591  1.00 10.25           H
ATOM   2750  N   PRO A 188     -23.713 -18.425 -25.852  1.00  7.65           N
ATOM   2751  CA  PRO A 188     -22.640 -18.971 -26.696  1.00  7.65           C
ATOM   2752  HA  PRO A 188     -22.473 -20.017 -26.443  1.00  7.65           H
ATOM   2753  C   PRO A 188     -21.316 -18.222 -26.640  1.00  7.65           C
ATOM   2754  O   PRO A 188     -20.272 -18.832 -26.825  1.00  7.65           O
ATOM   2755  CB  PRO A 188     -23.213 -18.856 -28.111  1.00  7.65           C
ATOM   2756 1HB  PRO A 188     -22.883 -17.926 -28.571  1.00  7.65           H
ATOM   2757 2HB  PRO A 188     -22.915 -19.710 -28.720  1.00  7.65           H
ATOM   2758  CG  PRO A 188     -24.660 -18.839 -27.923  1.00  7.65           C
ATOM   2759 1HG  PRO A 188     -25.163 -18.392 -28.780  1.00  7.65           H
ATOM   2760 2HG  PRO A 188     -25.021 -19.853 -27.748  1.00  7.65           H
ATOM   2761  CD  PRO A 188     -24.847 -18.006 -26.698  1.00  7.65           C
ATOM   2762 1HD  PRO A 188     -24.773 -16.945 -26.938  1.00  7.65           H
ATOM   2763 2HD  PRO A 188     -25.801 -18.236 -26.227  1.00  7.65           H
ATOM   2764  N   GLY A 189     -21.334 -16.926 -26.359  1.00  2.35           N
ATOM   2765  H   GLY A 189     -22.210 -16.447 -26.212  1.00  2.35           H
ATOM   2766  CA  GLY A 189     -20.089 -16.184 -26.250  1.00  2.35           C
ATOM   2767 1HA  GLY A 189     -19.413 -16.493 -27.049  1.00  2.35           H
ATOM   2768 2HA  GLY A 189     -20.293 -15.119 -26.358  1.00  2.35           H
ATOM   2769  C   GLY A 189     -19.408 -16.419 -24.918  1.00  2.35           C
ATOM   2770  O   GLY A 189     -18.197 -16.634 -24.846  1.00  2.35           O
ATOM   2771  N   GLY A 190     -20.182 -16.440 -23.843  1.00  7.94           N
ATOM   2772  H   GLY A 190     -21.183 -16.274 -23.932  1.00  7.94           H
ATOM   2773  CA  GLY A 190     -19.615 -16.667 -22.523  1.00  7.94           C
ATOM   2774 1HA  GLY A 190     -18.793 -15.968 -22.371  1.00  7.94           H
ATOM   2775 2HA  GLY A 190     -20.377 -16.478 -21.767  1.00  7.94           H
ATOM   2776  C   GLY A 190     -19.082 -18.074 -22.336  1.00  7.94           C
ATOM   2777  O   GLY A 190     -18.156 -18.285 -21.558  1.00  7.94           O
ATOM   2778  N   ARG A 191     -19.644 -19.027 -23.072  1.00 -5.23           N
ATOM   2779  H   ARG A 191     -20.424 -18.780 -23.677  1.00 -5.23           H
ATOM   2780  CA  ARG A 191     -19.238 -20.437 -23.023  1.00 -5.23           C
ATOM   2781  HA  ARG A 191     -18.674 -20.617 -22.105  1.00 -5.23           H
ATOM   2782  C   ARG A 191     -18.344 -20.847 -24.185  1.00 -5.23           C
ATOM   2783  O   ARG A 191     -17.971 -22.014 -24.305  1.00 -5.23           O
ATOM   2784  CB  ARG A 191     -20.483 -21.328 -23.017  1.00 -5.23           C
ATOM   2785 1HB  ARG A 191     -21.076 -21.102 -23.902  1.00 -5.23           H
ATOM   2786 2HB  ARG A 191     -20.174 -22.370 -23.080  1.00 -5.23           H
ATOM   2787  CG  ARG A 191     -21.353 -21.176 -21.780  1.00 -5.23           C
ATOM   2788 1HG  ARG A 191     -20.794 -21.518 -20.910  1.00 -5.23           H
ATOM   2789 2HG  ARG A 191     -21.629 -20.131 -21.640  1.00 -5.23           H
ATOM   2790  CD  ARG A 191     -22.617 -22.000 -21.926  1.00 -5.23           C
ATOM   2791 1HD  ARG A 191     -23.203 -21.604 -22.758  1.00 -5.23           H
ATOM   2792 2HD  ARG A 191     -22.345 -23.033 -22.145  1.00 -5.23           H
ATOM   2793  NE  ARG A 191     -23.413 -21.969 -20.694  1.00 -5.23           N
ATOM   2794  HE  ARG A 191     -22.981 -21.553 -19.879  1.00 -5.23           H
ATOM   2795  CZ  ARG A 191     -24.622 -22.482 -20.526  1.00 -5.23           C
ATOM   2796  NH1 ARG A 191     -25.147 -22.451 -19.337  1.00 -5.23           N
ATOM   2797 1HH1 ARG A 191     -24.620 -22.072 -18.567  1.00 -5.23           H
ATOM   2798 2HH1 ARG A 191     -26.066 -22.852 -19.194  1.00 -5.23           H
ATOM   2799  NH2 ARG A 191     -25.322 -23.030 -21.485  1.00 -5.23           N
ATOM   2800 1HH2 ARG A 191     -24.928 -23.107 -22.414  1.00 -5.23           H
ATOM   2801 2HH2 ARG A 191     -26.243 -23.385 -21.288  1.00 -5.23           H
ATOM   2802  N   ALA A 192     -17.983 -19.898 -25.039  1.00 -0.59           N
ATOM   2803  H   ALA A 192     -18.350 -18.964 -24.940  1.00 -0.59           H
ATOM   2804  CA  ALA A 192     -17.036 -20.169 -26.121  1.00 -0.59           C
ATOM   2805  HA  ALA A 192     -17.356 -21.053 -26.675  1.00 -0.59           H
ATOM   2806  C   ALA A 192     -15.670 -20.448 -25.487  1.00 -0.59           C
ATOM   2807  O   ALA A 192     -14.843 -21.187 -26.024  1.00 -0.59           O
ATOM   2808  CB  ALA A 192     -16.952 -18.970 -27.077  1.00 -0.59           C
ATOM   2809 1HB  ALA A 192     -17.909 -18.817 -27.573  1.00 -0.59           H
ATOM   2810 2HB  ALA A 192     -16.194 -19.165 -27.837  1.00 -0.59           H
ATOM   2811 3HB  ALA A 192     -16.680 -18.068 -26.528  1.00 -0.59           H
ATOM   2812  N   THR A 193     -15.485 -19.885 -24.304  1.00 37.94           N
ATOM   2813  H   THR A 193     -16.235 -19.337 -23.911  1.00 37.94           H
ATOM   2814  CA  THR A 193     -14.298 -20.050 -23.476  1.00 37.94           C
ATOM   2815  HA  THR A 193     -13.554 -20.675 -23.970  1.00 37.94           H
ATOM   2816  C   THR A 193     -14.784 -20.753 -22.210  1.00 37.94           C
ATOM   2817  O   THR A 193     -15.973 -20.699 -21.886  1.00 37.94           O
ATOM   2818  CB  THR A 193     -13.681 -18.652 -23.160  1.00 37.94           C
ATOM   2819  HB  THR A 193     -13.329 -18.212 -24.093  1.00 37.94           H
ATOM   2820  OG1 THR A 193     -12.575 -18.770 -22.262  1.00 37.94           O
ATOM   2821  HG1 THR A 193     -12.927 -18.973 -21.382  1.00 37.94           H
ATOM   2822  CG2 THR A 193     -14.683 -17.692 -22.525  1.00 37.94           C
ATOM   2823 1HG2 THR A 193     -15.443 -17.410 -23.253  1.00 37.94           H
ATOM   2824 2HG2 THR A 193     -14.156 -16.792 -22.209  1.00 37.94           H
ATOM   2825 3HG2 THR A 193     -15.157 -18.152 -21.658  1.00 37.94           H
ATOM   2826  N   ALA A 194     -13.878 -21.376 -21.471  1.00 11.33           N
ATOM   2827  H   ALA A 194     -12.922 -21.447 -21.804  1.00 11.33           H
ATOM   2828  CA  ALA A 194     -14.178 -21.825 -20.120  1.00 11.33           C
ATOM   2829  HA  ALA A 194     -15.116 -22.381 -20.105  1.00 11.33           H
ATOM   2830  C   ALA A 194     -14.324 -20.538 -19.301  1.00 11.33           C
ATOM   2831  O   ALA A 194     -13.780 -19.496 -19.693  1.00 11.33           O
ATOM   2832  CB  ALA A 194     -13.041 -22.703 -19.600  1.00 11.33           C
ATOM   2833 1HB  ALA A 194     -12.984 -23.617 -20.192  1.00 11.33           H
ATOM   2834 2HB  ALA A 194     -13.224 -22.966 -18.558  1.00 11.33           H
ATOM   2835 3HB  ALA A 194     -12.094 -22.168 -19.675  1.00 11.33           H
ATOM   2836  N   LEU A 195     -15.052 -20.586 -18.193  1.00 15.86           N
ATOM   2837  H   LEU A 195     -15.411 -21.475 -17.862  1.00 15.86           H
ATOM   2838  CA  LEU A 195     -15.365 -19.370 -17.444  1.00 15.86           C
ATOM   2839  HA  LEU A 195     -15.849 -18.667 -18.119  1.00 15.86           H
ATOM   2840  C   LEU A 195     -14.092 -18.720 -16.926  1.00 15.86           C
ATOM   2841  O   LEU A 195     -13.366 -19.280 -16.101  1.00 15.86           O
ATOM   2842  CB  LEU A 195     -16.305 -19.638 -16.262  1.00 15.86           C
ATOM   2843 1HB  LEU A 195     -16.001 -20.576 -15.800  1.00 15.86           H
ATOM   2844 2HB  LEU A 195     -16.124 -18.851 -15.532  1.00 15.86           H
ATOM   2845  CG  LEU A 195     -17.825 -19.679 -16.490  1.00 15.86           C
ATOM   2846  HG  LEU A 195     -18.134 -18.708 -16.875  1.00 15.86           H
ATOM   2847  CD1 LEU A 195     -18.305 -20.750 -17.470  1.00 15.86           C
ATOM   2848 1HD1 LEU A 195     -19.393 -20.730 -17.533  1.00 15.86           H
ATOM   2849 2HD1 LEU A 195     -17.986 -21.738 -17.138  1.00 15.86           H
ATOM   2850 3HD1 LEU A 195     -17.900 -20.552 -18.463  1.00 15.86           H
ATOM   2851  CD2 LEU A 195     -18.507 -19.893 -15.138  1.00 15.86           C
ATOM   2852 1HD2 LEU A 195     -19.589 -19.885 -15.271  1.00 15.86           H
ATOM   2853 2HD2 LEU A 195     -18.241 -19.093 -14.449  1.00 15.86           H
ATOM   2854 3HD2 LEU A 195     -18.215 -20.855 -14.713  1.00 15.86           H
ATOM   2855  N   LEU A 196     -13.853 -17.498 -17.382  1.00 -1.83           N
ATOM   2856  H   LEU A 196     -14.510 -17.087 -18.032  1.00 -1.83           H
ATOM   2857  CA  LEU A 196     -12.633 -16.756 -17.063  1.00 -1.83           C
ATOM   2858  HA  LEU A 196     -11.771 -17.289 -17.466  1.00 -1.83           H
ATOM   2859  C   LEU A 196     -12.446 -16.618 -15.557  1.00 -1.83           C
ATOM   2860  O   LEU A 196     -11.361 -16.797 -15.009  1.00 -1.83           O
ATOM   2861  CB  LEU A 196     -12.740 -15.368 -17.702  1.00 -1.83           C
ATOM   2862 1HB  LEU A 196     -12.927 -15.497 -18.769  1.00 -1.83           H
ATOM   2863 2HB  LEU A 196     -13.611 -14.873 -17.272  1.00 -1.83           H
ATOM   2864  CG  LEU A 196     -11.551 -14.414 -17.534  1.00 -1.83           C
ATOM   2865  HG  LEU A 196     -11.311 -14.356 -16.478  1.00 -1.83           H
ATOM   2866  CD1 LEU A 196     -10.320 -14.892 -18.279  1.00 -1.83           C
ATOM   2867 1HD1 LEU A 196      -9.510 -14.177 -18.142  1.00 -1.83           H
ATOM   2868 2HD1 LEU A 196     -10.534 -14.987 -19.345  1.00 -1.83           H
ATOM   2869 3HD1 LEU A 196      -9.993 -15.857 -17.894  1.00 -1.83           H
ATOM   2870  CD2 LEU A 196     -11.929 -13.018 -18.005  1.00 -1.83           C
ATOM   2871 1HD2 LEU A 196     -11.086 -12.340 -17.873  1.00 -1.83           H
ATOM   2872 2HD2 LEU A 196     -12.772 -12.641 -17.426  1.00 -1.83           H
ATOM   2873 3HD2 LEU A 196     -12.203 -13.043 -19.060  1.00 -1.83           H
ATOM   2874  N   TYR A 197     -13.552 -16.370 -14.877  1.00 22.66           N
ATOM   2875  H   TYR A 197     -14.424 -16.311 -15.380  1.00 22.66           H
ATOM   2876  CA  TYR A 197     -13.554 -16.137 -13.440  1.00 22.66           C
ATOM   2877  HA  TYR A 197     -12.702 -15.500 -13.200  1.00 22.66           H
ATOM   2878  C   TYR A 197     -13.404 -17.408 -12.608  1.00 22.66           C
ATOM   2879  O   TYR A 197     -13.353 -17.339 -11.381  1.00 22.66           O
ATOM   2880  CB  TYR A 197     -14.831 -15.374 -13.086  1.00 22.66           C
ATOM   2881 1HB  TYR A 197     -15.701 -15.977 -13.348  1.00 22.66           H
ATOM   2882 2HB  TYR A 197     -14.846 -15.170 -12.016  1.00 22.66           H
ATOM   2883  CG  TYR A 197     -14.879 -14.067 -13.848  1.00 22.66           C
ATOM   2884  CD1 TYR A 197     -15.687 -13.912 -14.998  1.00 22.66           C
ATOM   2885  HD1 TYR A 197     -16.372 -14.695 -15.293  1.00 22.66           H
ATOM   2886  CD2 TYR A 197     -14.042 -13.002 -13.469  1.00 22.66           C
ATOM   2887  HD2 TYR A 197     -13.414 -13.101 -12.599  1.00 22.66           H
ATOM   2888  CE1 TYR A 197     -15.588 -12.735 -15.797  1.00 22.66           C
ATOM   2889  HE1 TYR A 197     -16.170 -12.634 -16.701  1.00 22.66           H
ATOM   2890  CE2 TYR A 197     -13.978 -11.818 -14.235  1.00 22.66           C
ATOM   2891  HE2 TYR A 197     -13.331 -11.008 -13.941  1.00 22.66           H
ATOM   2892  CZ  TYR A 197     -14.717 -11.710 -15.408  1.00 22.66           C
ATOM   2893  OH  TYR A 197     -14.533 -10.581 -16.156  1.00 22.66           O
ATOM   2894  HH  TYR A 197     -14.885 -10.656 -17.056  1.00 22.66           H
ATOM   2895  N   ARG A 198     -13.310 -18.557 -13.270  1.00 26.59           N
ATOM   2896  H   ARG A 198     -13.378 -18.551 -14.284  1.00 26.59           H
ATOM   2897  CA  ARG A 198     -13.070 -19.845 -12.609  1.00 26.59           C
ATOM   2898  HA  ARG A 198     -12.996 -19.688 -11.536  1.00 26.59           H
ATOM   2899  C   ARG A 198     -11.751 -20.477 -13.024  1.00 26.59           C
ATOM   2900  O   ARG A 198     -11.046 -20.986 -12.164  1.00 26.59           O
ATOM   2901  CB  ARG A 198     -14.228 -20.811 -12.865  1.00 26.59           C
ATOM   2902 1HB  ARG A 198     -14.373 -20.896 -13.942  1.00 26.59           H
ATOM   2903 2HB  ARG A 198     -13.952 -21.794 -12.483  1.00 26.59           H
ATOM   2904  CG  ARG A 198     -15.555 -20.402 -12.218  1.00 26.59           C
ATOM   2905 1HG  ARG A 198     -15.819 -19.388 -12.519  1.00 26.59           H
ATOM   2906 2HG  ARG A 198     -16.329 -21.072 -12.582  1.00 26.59           H
ATOM   2907  CD  ARG A 198     -15.520 -20.491 -10.687  1.00 26.59           C
ATOM   2908 1HD  ARG A 198     -16.517 -20.760 -10.339  1.00 26.59           H
ATOM   2909 2HD  ARG A 198     -14.826 -21.277 -10.391  1.00 26.59           H
ATOM   2910  NE  ARG A 198     -15.133 -19.223 -10.052  1.00 26.59           N
ATOM   2911  HE  ARG A 198     -14.939 -18.446 -10.663  1.00 26.59           H
ATOM   2912  CZ  ARG A 198     -15.028 -18.991  -8.751  1.00 26.59           C
ATOM   2913  NH1 ARG A 198     -14.944 -17.754  -8.360  1.00 26.59           N
ATOM   2914 1HH1 ARG A 198     -14.921 -17.012  -9.034  1.00 26.59           H
ATOM   2915 2HH1 ARG A 198     -14.932 -17.559  -7.372  1.00 26.59           H
ATOM   2916  NH2 ARG A 198     -14.968 -19.920  -7.836  1.00 26.59           N
ATOM   2917 1HH2 ARG A 198     -14.919 -20.893  -8.116  1.00 26.59           H
ATOM   2918 2HH2 ARG A 198     -14.942 -19.662  -6.862  1.00 26.59           H
ATOM   2919  N   CYS A 199     -11.318 -20.313 -14.265  1.00  0.91           N
ATOM   2920  H   CYS A 199     -11.931 -19.938 -14.982  1.00  0.91           H
ATOM   2921  CA  CYS A 199      -9.952 -20.695 -14.623  1.00  0.91           C
ATOM   2922  HA  CYS A 199      -9.808 -21.758 -14.422  1.00  0.91           H
ATOM   2923  C   CYS A 199      -8.959 -19.898 -13.781  1.00  0.91           C
ATOM   2924  O   CYS A 199      -8.028 -20.438 -13.175  1.00  0.91           O
ATOM   2925  CB  CYS A 199      -9.705 -20.412 -16.105  1.00  0.91           C
ATOM   2926 1HB  CYS A 199      -9.837 -19.346 -16.296  1.00  0.91           H
ATOM   2927 2HB  CYS A 199      -8.674 -20.676 -16.345  1.00  0.91           H
ATOM   2928  SG  CYS A 199     -10.806 -21.327 -17.186  1.00  0.91           S
ATOM   2929  HG  CYS A 199     -10.276 -20.880 -18.332  1.00  0.91           H
ATOM   2930  N   CYS A 200      -9.217 -18.603 -13.665  1.00 15.84           N
ATOM   2931  H   CYS A 200     -10.000 -18.195 -14.165  1.00 15.84           H
ATOM   2932  CA  CYS A 200      -8.365 -17.738 -12.860  1.00 15.84           C
ATOM   2933  HA  CYS A 200      -7.330 -17.949 -13.123  1.00 15.84           H
ATOM   2934  C   CYS A 200      -8.501 -17.941 -11.350  1.00 15.84           C
ATOM   2935  O   CYS A 200      -7.623 -17.535 -10.587  1.00 15.84           O
ATOM   2936  CB  CYS A 200      -8.670 -16.287 -13.216  1.00 15.84           C
ATOM   2937 1HB  CYS A 200      -9.720 -16.076 -13.013  1.00 15.84           H
ATOM   2938 2HB  CYS A 200      -8.065 -15.650 -12.583  1.00 15.84           H
ATOM   2939  SG  CYS A 200      -8.295 -15.893 -14.936  1.00 15.84           S
ATOM   2940  HG  CYS A 200      -9.334 -16.544 -15.479  1.00 15.84           H
ATOM   2941  N   PHE A 201      -9.574 -18.595 -10.921  1.00 14.71           N
ATOM   2942  H   PHE A 201     -10.269 -18.898 -11.585  1.00 14.71           H
ATOM   2943  CA  PHE A 201      -9.738 -18.971  -9.517  1.00 14.71           C
ATOM   2944  HA  PHE A 201      -9.420 -18.149  -8.878  1.00 14.71           H
ATOM   2945  C   PHE A 201      -8.842 -20.176  -9.238  1.00 14.71           C
ATOM   2946  O   PHE A 201      -8.115 -20.207  -8.254  1.00 14.71           O
ATOM   2947  CB  PHE A 201     -11.206 -19.320  -9.227  1.00 14.71           C
ATOM   2948 1HB  PHE A 201     -11.822 -18.447  -9.435  1.00 14.71           H
ATOM   2949 2HB  PHE A 201     -11.511 -20.124  -9.890  1.00 14.71           H
ATOM   2950  CG  PHE A 201     -11.471 -19.783  -7.816  1.00 14.71           C
ATOM   2951  CD1 PHE A 201     -11.970 -18.891  -6.852  1.00 14.71           C
ATOM   2952  HD1 PHE A 201     -12.146 -17.857  -7.114  1.00 14.71           H
ATOM   2953  CD2 PHE A 201     -11.269 -21.131  -7.456  1.00 14.71           C
ATOM   2954  HD2 PHE A 201     -10.920 -21.840  -8.193  1.00 14.71           H
ATOM   2955  CE1 PHE A 201     -12.229 -19.324  -5.523  1.00 14.71           C
ATOM   2956  HE1 PHE A 201     -12.588 -18.623  -4.784  1.00 14.71           H
ATOM   2957  CE2 PHE A 201     -11.525 -21.578  -6.136  1.00 14.71           C
ATOM   2958  HE2 PHE A 201     -11.361 -22.613  -5.873  1.00 14.71           H
ATOM   2959  CZ  PHE A 201     -12.001 -20.670  -5.167  1.00 14.71           C
ATOM   2960  HZ  PHE A 201     -12.186 -21.004  -4.156  1.00 14.71           H
ATOM   2961  N   CYS A 202      -8.873 -21.177 -10.106  1.00-19.28           N
ATOM   2962  H   CYS A 202      -9.481 -21.134 -10.920  1.00-19.28           H
ATOM   2963  CA  CYS A 202      -8.106 -22.396  -9.868  1.00-19.28           C
ATOM   2964  HA  CYS A 202      -8.281 -22.708  -8.838  1.00-19.28           H
ATOM   2965  C   CYS A 202      -6.596 -22.228 -10.040  1.00-19.28           C
ATOM   2966  O   CYS A 202      -5.817 -22.922  -9.387  1.00-19.28           O
ATOM   2967  CB  CYS A 202      -8.628 -23.498 -10.788  1.00-19.28           C
ATOM   2968 1HB  CYS A 202      -8.497 -23.193 -11.827  1.00-19.28           H
ATOM   2969 2HB  CYS A 202      -8.050 -24.409 -10.618  1.00-19.28           H
ATOM   2970  SG  CYS A 202     -10.379 -23.843 -10.486  1.00-19.28           S
ATOM   2971  HG  CYS A 202     -10.568 -24.597 -11.581  1.00-19.28           H
ATOM   2972  N   GLY A 203      -6.171 -21.303 -10.890  1.00 12.47           N
ATOM   2973  H   GLY A 203      -6.841 -20.775 -11.436  1.00 12.47           H
ATOM   2974  CA  GLY A 203      -4.746 -21.080 -11.113  1.00 12.47           C
ATOM   2975 1HA  GLY A 203      -4.191 -21.980 -10.852  1.00 12.47           H
ATOM   2976 2HA  GLY A 203      -4.594 -20.905 -12.178  1.00 12.47           H
ATOM   2977  C   GLY A 203      -4.128 -19.914 -10.365  1.00 12.47           C
ATOM   2978  O   GLY A 203      -2.964 -19.590 -10.582  1.00 12.47           O
ATOM   2979  N   GLU A 204      -4.915 -19.245  -9.529  1.00 34.03           N
ATOM   2980  H   GLU A 204      -5.844 -19.600  -9.350  1.00 34.03           H
ATOM   2981  CA  GLU A 204      -4.543 -17.978  -8.872  1.00 34.03           C
ATOM   2982  HA  GLU A 204      -5.434 -17.627  -8.363  1.00 34.03           H
ATOM   2983  C   GLU A 204      -4.163 -16.880  -9.871  1.00 34.03           C
ATOM   2984  O   GLU A 204      -3.474 -15.919  -9.544  1.00 34.03           O
ATOM   2985  CB  GLU A 204      -3.454 -18.110  -7.792  1.00 34.03           C
ATOM   2986 1HB  GLU A 204      -2.523 -18.447  -8.246  1.00 34.03           H
ATOM   2987 2HB  GLU A 204      -3.284 -17.119  -7.373  1.00 34.03           H
ATOM   2988  CG  GLU A 204      -3.792 -19.026  -6.631  1.00 34.03           C
ATOM   2989 1HG  GLU A 204      -4.820 -18.851  -6.323  1.00 34.03           H
ATOM   2990 2HG  GLU A 204      -3.695 -20.063  -6.951  1.00 34.03           H
ATOM   2991  CD  GLU A 204      -2.884 -18.764  -5.438  1.00 34.03           C
ATOM   2992  OE1 GLU A 204      -3.095 -17.769  -4.717  1.00 34.03           O
ATOM   2993  OE2 GLU A 204      -1.918 -19.524  -5.203  1.00 34.03           O
ATOM   2994  N   ASP A 205      -4.654 -17.003 -11.096  1.00  3.59           N
ATOM   2995  H   ASP A 205      -5.233 -17.804 -11.303  1.00  3.59           H
ATOM   2996  CA  ASP A 205      -4.344 -16.069 -12.181  1.00  3.59           C
ATOM   2997  HA  ASP A 205      -3.310 -15.736 -12.086  1.00  3.59           H
ATOM   2998  C   ASP A 205      -5.257 -14.850 -12.137  1.00  3.59           C
ATOM   2999  O   ASP A 205      -5.152 -13.933 -12.938  1.00  3.59           O
ATOM   3000  CB  ASP A 205      -4.508 -16.761 -13.534  1.00  3.59           C
ATOM   3001 1HB  ASP A 205      -5.516 -17.161 -13.601  1.00  3.59           H
ATOM   3002 2HB  ASP A 205      -4.366 -16.037 -14.335  1.00  3.59           H
ATOM   3003  CG  ASP A 205      -3.527 -17.893 -13.724  1.00  3.59           C
ATOM   3004  OD1 ASP A 205      -2.308 -17.642 -13.798  1.00  3.59           O
ATOM   3005  OD2 ASP A 205      -3.967 -19.061 -13.761  1.00  3.59           O
ATOM   3006  N   HIS A 206      -6.153 -14.802 -11.165  1.00 32.84           N
ATOM   3007  H   HIS A 206      -6.203 -15.574 -10.514  1.00 32.84           H
ATOM   3008  CA  HIS A 206      -7.070 -13.666 -11.027  1.00 32.84           C
ATOM   3009  HA  HIS A 206      -7.658 -13.631 -11.943  1.00 32.84           H
ATOM   3010  C   HIS A 206      -6.441 -12.263 -10.920  1.00 32.84           C
ATOM   3011  O   HIS A 206      -7.025 -11.331 -11.466  1.00 32.84           O
ATOM   3012  CB  HIS A 206      -8.047 -13.936  -9.877  1.00 32.84           C
ATOM   3013 1HB  HIS A 206      -8.805 -13.152  -9.861  1.00 32.84           H
ATOM   3014 2HB  HIS A 206      -8.546 -14.888 -10.062  1.00 32.84           H
ATOM   3015  CG  HIS A 206      -7.382 -14.004  -8.540  1.00 32.84           C
ATOM   3016  ND1 HIS A 206      -7.449 -12.986  -7.599  1.00 32.84           N
ATOM   3017  HD1 HIS A 206      -8.062 -12.173  -7.666  1.00 32.84           H
ATOM   3018  CD2 HIS A 206      -6.598 -14.951  -7.971  1.00 32.84           C
ATOM   3019  HD2 HIS A 206      -6.363 -15.920  -8.391  1.00 32.84           H
ATOM   3020  CE1 HIS A 206      -6.687 -13.296  -6.566  1.00 32.84           C
ATOM   3021  HE1 HIS A 206      -6.562 -12.688  -5.673  1.00 32.84           H
ATOM   3022  NE2 HIS A 206      -6.163 -14.483  -6.768  1.00 32.84           N
ATOM   3023  HE2 HIS A 206      -5.598 -15.014  -6.101  1.00 32.84           H
ATOM   3024  N   PRO A 207      -5.258 -12.071 -10.291  1.00  8.87           N
ATOM   3025  CA  PRO A 207      -4.754 -10.705 -10.461  1.00  8.87           C
ATOM   3026  HA  PRO A 207      -5.560  -9.974 -10.422  1.00  8.87           H
ATOM   3027  C   PRO A 207      -3.939 -10.514 -11.752  1.00  8.87           C
ATOM   3028  O   PRO A 207      -3.739  -9.399 -12.195  1.00  8.87           O
ATOM   3029  CB  PRO A 207      -3.908 -10.529  -9.212  1.00  8.87           C
ATOM   3030 1HB  PRO A 207      -3.164  -9.750  -9.351  1.00  8.87           H
ATOM   3031 2HB  PRO A 207      -4.552 -10.297  -8.364  1.00  8.87           H
ATOM   3032  CG  PRO A 207      -3.296 -11.828  -9.045  1.00  8.87           C
ATOM   3033 1HG  PRO A 207      -2.413 -11.893  -9.680  1.00  8.87           H
ATOM   3034 2HG  PRO A 207      -3.024 -11.990  -8.003  1.00  8.87           H
ATOM   3035  CD  PRO A 207      -4.295 -12.844  -9.482  1.00  8.87           C
ATOM   3036 1HD  PRO A 207      -3.811 -13.608 -10.087  1.00  8.87           H
ATOM   3037 2HD  PRO A 207      -4.777 -13.280  -8.615  1.00  8.87           H
ATOM   3038  N   GLN A 208      -3.525 -11.587 -12.423  1.00 -1.98           N
ATOM   3039  H   GLN A 208      -3.693 -12.516 -12.068  1.00 -1.98           H
ATOM   3040  CA  GLN A 208      -2.897 -11.446 -13.739  1.00 -1.98           C
ATOM   3041  HA  GLN A 208      -2.130 -10.670 -13.701  1.00 -1.98           H
ATOM   3042  C   GLN A 208      -4.002 -11.000 -14.688  1.00 -1.98           C
ATOM   3043  O   GLN A 208      -3.793 -10.133 -15.517  1.00 -1.98           O
ATOM   3044  CB  GLN A 208      -2.271 -12.748 -14.257  1.00 -1.98           C
ATOM   3045 1HB  GLN A 208      -3.024 -13.533 -14.269  1.00 -1.98           H
ATOM   3046 2HB  GLN A 208      -1.953 -12.571 -15.285  1.00 -1.98           H
ATOM   3047  CG  GLN A 208      -1.064 -13.238 -13.463  1.00 -1.98           C
ATOM   3048 1HG  GLN A 208      -0.334 -12.431 -13.399  1.00 -1.98           H
ATOM   3049 2HG  GLN A 208      -1.378 -13.507 -12.456  1.00 -1.98           H
ATOM   3050  CD  GLN A 208      -0.396 -14.438 -14.112  1.00 -1.98           C
ATOM   3051  OE1 GLN A 208      -0.177 -14.473 -15.312  1.00 -1.98           O
ATOM   3052  NE2 GLN A 208      -0.057 -15.423 -13.326  1.00 -1.98           N
ATOM   3053 1HE2 GLN A 208       0.408 -16.224 -13.733  1.00 -1.98           H
ATOM   3054 2HE2 GLN A 208      -0.276 -15.400 -12.343  1.00 -1.98           H
ATOM   3055  N   GLN A 209      -5.207 -11.524 -14.500  1.00 14.96           N
ATOM   3056  H   GLN A 209      -5.302 -12.297 -13.847  1.00 14.96           H
ATOM   3057  CA  GLN A 209      -6.402 -11.047 -15.201  1.00 14.96           C
ATOM   3058  HA  GLN A 209      -6.265 -11.167 -16.276  1.00 14.96           H
ATOM   3059  C   GLN A 209      -6.637  -9.564 -14.899  1.00 14.96           C
ATOM   3060  O   GLN A 209      -6.970  -8.797 -15.794  1.00 14.96           O
ATOM   3061  CB  GLN A 209      -7.614 -11.868 -14.740  1.00 14.96           C
ATOM   3062 1HB  GLN A 209      -7.402 -12.925 -14.894  1.00 14.96           H
ATOM   3063 2HB  GLN A 209      -7.727 -11.709 -13.677  1.00 14.96           H
ATOM   3064  CG  GLN A 209      -8.966 -11.537 -15.364  1.00 14.96           C
ATOM   3065 1HG  GLN A 209      -9.061 -10.458 -15.477  1.00 14.96           H
ATOM   3066 2HG  GLN A 209      -9.040 -12.004 -16.345  1.00 14.96           H
ATOM   3067  CD  GLN A 209     -10.103 -12.010 -14.475  1.00 14.96           C
ATOM   3068  OE1 GLN A 209     -10.802 -11.220 -13.856  1.00 14.96           O
ATOM   3069  NE2 GLN A 209     -10.263 -13.296 -14.355  1.00 14.96           N
ATOM   3070 1HE2 GLN A 209     -11.012 -13.634 -13.779  1.00 14.96           H
ATOM   3071 2HE2 GLN A 209      -9.652 -13.930 -14.846  1.00 14.96           H
ATOM   3072  N   GLY A 210      -6.426  -9.142 -13.660  1.00  0.71           N
ATOM   3073  H   GLY A 210      -6.140  -9.791 -12.941  1.00  0.71           H
ATOM   3074  CA  GLY A 210      -6.592  -7.739 -13.317  1.00  0.71           C
ATOM   3075 1HA  GLY A 210      -7.593  -7.424 -13.608  1.00  0.71           H
ATOM   3076 2HA  GLY A 210      -6.472  -7.609 -12.243  1.00  0.71           H
ATOM   3077  C   GLY A 210      -5.603  -6.850 -14.037  1.00  0.71           C
ATOM   3078  O   GLY A 210      -6.000  -5.855 -14.638  1.00  0.71           O
ATOM   3079  N   SER A 211      -4.341  -7.248 -14.075  1.00-16.57           N
ATOM   3080  H   SER A 211      -4.043  -8.059 -13.535  1.00-16.57           H
ATOM   3081  CA  SER A 211      -3.350  -6.522 -14.859  1.00-16.57           C
ATOM   3082  HA  SER A 211      -3.360  -5.477 -14.551  1.00-16.57           H
ATOM   3083  C   SER A 211      -3.648  -6.586 -16.352  1.00-16.57           C
ATOM   3084  O   SER A 211      -3.470  -5.609 -17.059  1.00-16.57           O
ATOM   3085  CB  SER A 211      -1.964  -7.104 -14.607  1.00-16.57           C
ATOM   3086 1HB  SER A 211      -1.945  -8.147 -14.925  1.00-16.57           H
ATOM   3087 2HB  SER A 211      -1.230  -6.540 -15.182  1.00-16.57           H
ATOM   3088  OG  SER A 211      -1.640  -7.036 -13.233  1.00-16.57           O
ATOM   3089  HG  SER A 211      -1.762  -6.116 -12.933  1.00-16.57           H
ATOM   3090  N   THR A 212      -4.144  -7.715 -16.835  1.00 -1.66           N
ATOM   3091  H   THR A 212      -4.277  -8.496 -16.201  1.00 -1.66           H
ATOM   3092  CA  THR A 212      -4.492  -7.894 -18.247  1.00 -1.66           C
ATOM   3093  HA  THR A 212      -3.605  -7.726 -18.855  1.00 -1.66           H
ATOM   3094  C   THR A 212      -5.546  -6.869 -18.656  1.00 -1.66           C
ATOM   3095  O   THR A 212      -5.439  -6.273 -19.722  1.00 -1.66           O
ATOM   3096  CB  THR A 212      -5.010  -9.344 -18.502  1.00 -1.66           C
ATOM   3097  HB  THR A 212      -5.892  -9.526 -17.893  1.00 -1.66           H
ATOM   3098  OG1 THR A 212      -3.986 -10.282 -18.156  1.00 -1.66           O
ATOM   3099  HG1 THR A 212      -3.813 -10.206 -17.203  1.00 -1.66           H
ATOM   3100  CG2 THR A 212      -5.341  -9.637 -19.941  1.00 -1.66           C
ATOM   3101 1HG2 THR A 212      -5.735 -10.649 -20.017  1.00 -1.66           H
ATOM   3102 2HG2 THR A 212      -4.435  -9.577 -20.540  1.00 -1.66           H
ATOM   3103 3HG2 THR A 212      -6.084  -8.933 -20.317  1.00 -1.66           H
ATOM   3104  N   LEU A 213      -6.512  -6.590 -17.790  1.00 -3.22           N
ATOM   3105  H   LEU A 213      -6.539  -7.072 -16.895  1.00 -3.22           H
ATOM   3106  CA  LEU A 213      -7.560  -5.610 -18.089  1.00 -3.22           C
ATOM   3107  HA  LEU A 213      -7.928  -5.803 -19.095  1.00 -3.22           H
ATOM   3108  C   LEU A 213      -7.090  -4.154 -18.085  1.00 -3.22           C
ATOM   3109  O   LEU A 213      -7.846  -3.273 -18.489  1.00 -3.22           O
ATOM   3110  CB  LEU A 213      -8.734  -5.770 -17.113  1.00 -3.22           C
ATOM   3111 1HB  LEU A 213      -8.340  -5.690 -16.099  1.00 -3.22           H
ATOM   3112 2HB  LEU A 213      -9.413  -4.934 -17.267  1.00 -3.22           H
ATOM   3113  CG  LEU A 213      -9.576  -7.053 -17.211  1.00 -3.22           C
ATOM   3114  HG  LEU A 213      -8.922  -7.915 -17.110  1.00 -3.22           H
ATOM   3115  CD1 LEU A 213     -10.592  -7.087 -16.076  1.00 -3.22           C
ATOM   3116 1HD1 LEU A 213     -11.113  -8.044 -16.075  1.00 -3.22           H
ATOM   3117 2HD1 LEU A 213     -11.321  -6.284 -16.198  1.00 -3.22           H
ATOM   3118 3HD1 LEU A 213     -10.082  -6.961 -15.123  1.00 -3.22           H
ATOM   3119  CD2 LEU A 213     -10.314  -7.173 -18.546  1.00 -3.22           C
ATOM   3120 1HD2 LEU A 213     -10.927  -8.075 -18.548  1.00 -3.22           H
ATOM   3121 2HD2 LEU A 213      -9.599  -7.246 -19.364  1.00 -3.22           H
ATOM   3122 3HD2 LEU A 213     -10.956  -6.305 -18.703  1.00 -3.22           H
ATOM   3123  N   TYR A 214      -5.850  -3.888 -17.697  1.00 10.28           N
ATOM   3124  H   TYR A 214      -5.283  -4.629 -17.306  1.00 10.28           H
ATOM   3125  CA  TYR A 214      -5.255  -2.561 -17.887  1.00 10.28           C
ATOM   3126  HA  TYR A 214      -6.027  -1.850 -18.181  1.00 10.28           H
ATOM   3127  C   TYR A 214      -4.196  -2.583 -18.989  1.00 10.28           C
ATOM   3128  O   TYR A 214      -4.180  -1.723 -19.872  1.00 10.28           O
ATOM   3129  CB  TYR A 214      -4.609  -2.072 -16.591  1.00 10.28           C
ATOM   3130 1HB  TYR A 214      -3.825  -2.770 -16.303  1.00 10.28           H
ATOM   3131 2HB  TYR A 214      -4.151  -1.101 -16.781  1.00 10.28           H
ATOM   3132  CG  TYR A 214      -5.571  -1.926 -15.434  1.00 10.28           C
ATOM   3133  CD1 TYR A 214      -5.428  -2.718 -14.274  1.00 10.28           C
ATOM   3134  HD1 TYR A 214      -4.643  -3.462 -14.221  1.00 10.28           H
ATOM   3135  CD2 TYR A 214      -6.613  -0.976 -15.478  1.00 10.28           C
ATOM   3136  HD2 TYR A 214      -6.737  -0.351 -16.353  1.00 10.28           H
ATOM   3137  CE1 TYR A 214      -6.299  -2.546 -13.164  1.00 10.28           C
ATOM   3138  HE1 TYR A 214      -6.165  -3.136 -12.268  1.00 10.28           H
ATOM   3139  CE2 TYR A 214      -7.500  -0.821 -14.378  1.00 10.28           C
ATOM   3140  HE2 TYR A 214      -8.298  -0.094 -14.415  1.00 10.28           H
ATOM   3141  CZ  TYR A 214      -7.325  -1.601 -13.233  1.00 10.28           C
ATOM   3142  OH  TYR A 214      -8.170  -1.411 -12.176  1.00 10.28           O
ATOM   3143  HH  TYR A 214      -7.849  -1.833 -11.363  1.00 10.28           H
ATOM   3144  N   CYS A 215      -3.321  -3.578 -18.956  1.00 -2.16           N
ATOM   3145  H   CYS A 215      -3.377  -4.273 -18.219  1.00 -2.16           H
ATOM   3146  CA  CYS A 215      -2.220  -3.672 -19.904  1.00 -2.16           C
ATOM   3147  HA  CYS A 215      -1.681  -2.724 -19.902  1.00 -2.16           H
ATOM   3148  C   CYS A 215      -2.685  -3.940 -21.326  1.00 -2.16           C
ATOM   3149  O   CYS A 215      -2.207  -3.284 -22.237  1.00 -2.16           O
ATOM   3150  CB  CYS A 215      -1.255  -4.792 -19.504  1.00 -2.16           C
ATOM   3151 1HB  CYS A 215      -1.797  -5.737 -19.504  1.00 -2.16           H
ATOM   3152 2HB  CYS A 215      -0.469  -4.848 -20.260  1.00 -2.16           H
ATOM   3153  SG  CYS A 215      -0.474  -4.576 -17.887  1.00 -2.16           S
ATOM   3154  HG  CYS A 215       0.134  -3.411 -18.162  1.00 -2.16           H
ATOM   3155  N   VAL A 216      -3.607  -4.873 -21.538  1.00  3.83           N
ATOM   3156  H   VAL A 216      -4.040  -5.360 -20.759  1.00  3.83           H
ATOM   3157  CA  VAL A 216      -4.031  -5.202 -22.903  1.00  3.83           C
ATOM   3158  HA  VAL A 216      -3.130  -5.343 -23.498  1.00  3.83           H
ATOM   3159  C   VAL A 216      -4.793  -4.063 -23.567  1.00  3.83           C
ATOM   3160  O   VAL A 216      -4.429  -3.696 -24.679  1.00  3.83           O
ATOM   3161  CB  VAL A 216      -4.839  -6.528 -22.990  1.00  3.83           C
ATOM   3162  HB  VAL A 216      -5.679  -6.485 -22.301  1.00  3.83           H
ATOM   3163  CG1 VAL A 216      -5.396  -6.771 -24.399  1.00  3.83           C
ATOM   3164 1HG1 VAL A 216      -5.820  -7.773 -24.466  1.00  3.83           H
ATOM   3165 2HG1 VAL A 216      -4.600  -6.666 -25.138  1.00  3.83           H
ATOM   3166 3HG1 VAL A 216      -6.185  -6.052 -24.621  1.00  3.83           H
ATOM   3167  CG2 VAL A 216      -3.937  -7.693 -22.601  1.00  3.83           C
ATOM   3168 1HG2 VAL A 216      -4.492  -8.628 -22.677  1.00  3.83           H
ATOM   3169 2HG2 VAL A 216      -3.589  -7.573 -21.577  1.00  3.83           H
ATOM   3170 3HG2 VAL A 216      -3.081  -7.740 -23.273  1.00  3.83           H
ATOM   3171  N   PRO A 217      -5.818  -3.462 -22.925  1.00  8.32           N
ATOM   3172  CA  PRO A 217      -6.370  -2.330 -23.683  1.00  8.32           C
ATOM   3173  HA  PRO A 217      -6.775  -2.680 -24.632  1.00  8.32           H
ATOM   3174  C   PRO A 217      -5.379  -1.195 -23.948  1.00  8.32           C
ATOM   3175  O   PRO A 217      -5.445  -0.555 -24.992  1.00  8.32           O
ATOM   3176  CB  PRO A 217      -7.507  -1.840 -22.785  1.00  8.32           C
ATOM   3177 1HB  PRO A 217      -7.153  -1.049 -22.126  1.00  8.32           H
ATOM   3178 2HB  PRO A 217      -8.346  -1.493 -23.386  1.00  8.32           H
ATOM   3179  CG  PRO A 217      -7.887  -3.024 -21.990  1.00  8.32           C
ATOM   3180 1HG  PRO A 217      -8.420  -2.734 -21.085  1.00  8.32           H
ATOM   3181 2HG  PRO A 217      -8.490  -3.703 -22.595  1.00  8.32           H
ATOM   3182  CD  PRO A 217      -6.565  -3.644 -21.666  1.00  8.32           C
ATOM   3183 1HD  PRO A 217      -6.080  -3.110 -20.849  1.00  8.32           H
ATOM   3184 2HD  PRO A 217      -6.688  -4.698 -21.422  1.00  8.32           H
ATOM   3185  N   THR A 218      -4.422  -0.968 -23.056  1.00-24.56           N
ATOM   3186  H   THR A 218      -4.385  -1.496 -22.193  1.00-24.56           H
ATOM   3187  CA  THR A 218      -3.402   0.046 -23.318  1.00-24.56           C
ATOM   3188  HA  THR A 218      -3.904   0.966 -23.614  1.00-24.56           H
ATOM   3189  C   THR A 218      -2.486  -0.375 -24.466  1.00-24.56           C
ATOM   3190  O   THR A 218      -2.237   0.409 -25.373  1.00-24.56           O
ATOM   3191  CB  THR A 218      -2.564   0.333 -22.052  1.00-24.56           C
ATOM   3192  HB  THR A 218      -1.991  -0.554 -21.780  1.00-24.56           H
ATOM   3193  OG1 THR A 218      -3.453   0.666 -20.981  1.00-24.56           O
ATOM   3194  HG1 THR A 218      -3.733  -0.165 -20.566  1.00-24.56           H
ATOM   3195  CG2 THR A 218      -1.621   1.508 -22.233  1.00-24.56           C
ATOM   3196 1HG2 THR A 218      -1.149   1.735 -21.278  1.00-24.56           H
ATOM   3197 2HG2 THR A 218      -2.167   2.386 -22.577  1.00-24.56           H
ATOM   3198 3HG2 THR A 218      -0.846   1.256 -22.957  1.00-24.56           H
ATOM   3199  N   SER A 219      -2.008  -1.610 -24.484  1.00-16.49           N
ATOM   3200  H   SER A 219      -2.245  -2.270 -23.747  1.00-16.49           H
ATOM   3201  CA  SER A 219      -1.093  -2.047 -25.534  1.00-16.49           C
ATOM   3202  HA  SER A 219      -0.316  -1.291 -25.648  1.00-16.49           H
ATOM   3203  C   SER A 219      -1.788  -2.212 -26.874  1.00-16.49           C
ATOM   3204  O   SER A 219      -1.184  -1.987 -27.915  1.00-16.49           O
ATOM   3205  CB  SER A 219      -0.429  -3.360 -25.143  1.00-16.49           C
ATOM   3206 1HB  SER A 219       0.273  -3.655 -25.920  1.00-16.49           H
ATOM   3207 2HB  SER A 219       0.117  -3.213 -24.210  1.00-16.49           H
ATOM   3208  OG  SER A 219      -1.374  -4.396 -24.960  1.00-16.49           O
ATOM   3209  HG  SER A 219      -0.911  -5.142 -24.553  1.00-16.49           H
ATOM   3210  N   THR A 220      -3.071  -2.536 -26.859  1.00-14.13           N
ATOM   3211  H   THR A 220      -3.512  -2.769 -25.974  1.00-14.13           H
ATOM   3212  CA  THR A 220      -3.858  -2.589 -28.086  1.00-14.13           C
ATOM   3213  HA  THR A 220      -3.328  -3.195 -28.820  1.00-14.13           H
ATOM   3214  C   THR A 220      -3.994  -1.171 -28.622  1.00-14.13           C
ATOM   3215  O   THR A 220      -3.823  -0.934 -29.815  1.00-14.13           O
ATOM   3216  CB  THR A 220      -5.260  -3.197 -27.843  1.00-14.13           C
ATOM   3217  HB  THR A 220      -5.837  -2.534 -27.197  1.00-14.13           H
ATOM   3218  OG1 THR A 220      -5.114  -4.466 -27.198  1.00-14.13           O
ATOM   3219  HG1 THR A 220      -4.751  -4.305 -26.313  1.00-14.13           H
ATOM   3220  CG2 THR A 220      -6.017  -3.437 -29.135  1.00-14.13           C
ATOM   3221 1HG2 THR A 220      -6.976  -3.902 -28.907  1.00-14.13           H
ATOM   3222 2HG2 THR A 220      -5.445  -4.100 -29.785  1.00-14.13           H
ATOM   3223 3HG2 THR A 220      -6.197  -2.490 -29.645  1.00-14.13           H
ATOM   3224  N   ASN A 221      -4.229  -0.204 -27.744  1.00-20.35           N
ATOM   3225  H   ASN A 221      -4.371  -0.421 -26.763  1.00-20.35           H
ATOM   3226  CA  ASN A 221      -4.319   1.185 -28.188  1.00-20.35           C
ATOM   3227  HA  ASN A 221      -5.032   1.243 -29.012  1.00-20.35           H
ATOM   3228  C   ASN A 221      -2.966   1.644 -28.715  1.00-20.35           C
ATOM   3229  O   ASN A 221      -2.914   2.361 -29.703  1.00-20.35           O
ATOM   3230  CB  ASN A 221      -4.771   2.134 -27.066  1.00-20.35           C
ATOM   3231 1HB  ASN A 221      -4.151   1.981 -26.185  1.00-20.35           H
ATOM   3232 2HB  ASN A 221      -4.639   3.159 -27.408  1.00-20.35           H
ATOM   3233  CG  ASN A 221      -6.221   1.955 -26.687  1.00-20.35           C
ATOM   3234  OD1 ASN A 221      -6.960   1.212 -27.311  1.00-20.35           O
ATOM   3235  ND2 ASN A 221      -6.650   2.656 -25.675  1.00-20.35           N
ATOM   3236 1HD2 ASN A 221      -7.617   2.572 -25.414  1.00-20.35           H
ATOM   3237 2HD2 ASN A 221      -6.025   3.272 -25.182  1.00-20.35           H
ATOM   3238  N   GLN A 222      -1.868   1.235 -28.094  1.00  0.74           N
ATOM   3239  H   GLN A 222      -1.949   0.672 -27.251  1.00  0.74           H
ATOM   3240  CA  GLN A 222      -0.539   1.604 -28.584  1.00  0.74           C
ATOM   3241  HA  GLN A 222      -0.491   2.686 -28.700  1.00  0.74           H
ATOM   3242  C   GLN A 222      -0.228   0.972 -29.938  1.00  0.74           C
ATOM   3243  O   GLN A 222       0.381   1.597 -30.793  1.00  0.74           O
ATOM   3244  CB  GLN A 222       0.555   1.152 -27.614  1.00  0.74           C
ATOM   3245 1HB  GLN A 222       0.395   0.102 -27.383  1.00  0.74           H
ATOM   3246 2HB  GLN A 222       1.515   1.242 -28.124  1.00  0.74           H
ATOM   3247  CG  GLN A 222       0.655   1.925 -26.312  1.00  0.74           C
ATOM   3248 1HG  GLN A 222       0.923   2.958 -26.529  1.00  0.74           H
ATOM   3249 2HG  GLN A 222      -0.302   1.912 -25.798  1.00  0.74           H
ATOM   3250  CD  GLN A 222       1.699   1.318 -25.403  1.00  0.74           C
ATOM   3251  OE1 GLN A 222       1.398   0.501 -24.541  1.00  0.74           O
ATOM   3252  NE2 GLN A 222       2.937   1.682 -25.603  1.00  0.74           N
ATOM   3253 1HE2 GLN A 222       3.664   1.290 -25.023  1.00  0.74           H
ATOM   3254 2HE2 GLN A 222       3.158   2.349 -26.322  1.00  0.74           H
ATOM   3255  N   ALA A 223      -0.635  -0.273 -30.129  1.00  5.88           N
ATOM   3256  H   ALA A 223      -1.108  -0.766 -29.378  1.00  5.88           H
ATOM   3257  CA  ALA A 223      -0.382  -0.986 -31.374  1.00  5.88           C
ATOM   3258  HA  ALA A 223       0.681  -0.918 -31.611  1.00  5.88           H
ATOM   3259  C   ALA A 223      -1.173  -0.384 -32.537  1.00  5.88           C
ATOM   3260  O   ALA A 223      -0.742  -0.453 -33.687  1.00  5.88           O
ATOM   3261  CB  ALA A 223      -0.757  -2.461 -31.185  1.00  5.88           C
ATOM   3262 1HB  ALA A 223      -0.143  -2.902 -30.398  1.00  5.88           H
ATOM   3263 2HB  ALA A 223      -0.594  -3.002 -32.115  1.00  5.88           H
ATOM   3264 3HB  ALA A 223      -1.809  -2.547 -30.908  1.00  5.88           H
ATOM   3265  N   GLN A 224      -2.346   0.159 -32.242  1.00 -8.11           N
ATOM   3266  H   GLN A 224      -2.668   0.150 -31.281  1.00 -8.11           H
ATOM   3267  CA  GLN A 224      -3.235   0.693 -33.273  1.00 -8.11           C
ATOM   3268  HA  GLN A 224      -2.959   0.253 -34.231  1.00 -8.11           H
ATOM   3269  C   GLN A 224      -3.210   2.215 -33.452  1.00 -8.11           C
ATOM   3270  O   GLN A 224      -3.776   2.715 -34.428  1.00 -8.11           O
ATOM   3271  CB  GLN A 224      -4.669   0.257 -32.959  1.00 -8.11           C
ATOM   3272 1HB  GLN A 224      -4.930   0.620 -31.964  1.00 -8.11           H
ATOM   3273 2HB  GLN A 224      -5.341   0.716 -33.684  1.00 -8.11           H
ATOM   3274  CG  GLN A 224      -4.874  -1.262 -33.010  1.00 -8.11           C
ATOM   3275 1HG  GLN A 224      -4.616  -1.618 -34.007  1.00 -8.11           H
ATOM   3276 2HG  GLN A 224      -4.213  -1.747 -32.293  1.00 -8.11           H
ATOM   3277  CD  GLN A 224      -6.298  -1.679 -32.701  1.00 -8.11           C
ATOM   3278  OE1 GLN A 224      -7.105  -0.908 -32.187  1.00 -8.11           O
ATOM   3279  NE2 GLN A 224      -6.635  -2.897 -33.024  1.00 -8.11           N
ATOM   3280 1HE2 GLN A 224      -7.579  -3.203 -32.855  1.00 -8.11           H
ATOM   3281 2HE2 GLN A 224      -5.959  -3.521 -33.448  1.00 -8.11           H
ATOM   3282  N   ALA A 225      -2.596   2.960 -32.543  1.00 23.85           N
ATOM   3283  H   ALA A 225      -2.116   2.523 -31.765  1.00 23.85           H
ATOM   3284  CA  ALA A 225      -2.606   4.424 -32.589  1.00 23.85           C
ATOM   3285  HA  ALA A 225      -2.559   4.755 -33.625  1.00 23.85           H
ATOM   3286  C   ALA A 225      -1.400   5.006 -31.842  1.00 23.85           C
ATOM   3287  O   ALA A 225      -0.801   4.310 -31.025  1.00 23.85           O
ATOM   3288  CB  ALA A 225      -3.916   4.929 -31.956  1.00 23.85           C
ATOM   3289 1HB  ALA A 225      -4.767   4.576 -32.539  1.00 23.85           H
ATOM   3290 2HB  ALA A 225      -3.929   6.017 -31.942  1.00 23.85           H
ATOM   3291 3HB  ALA A 225      -4.006   4.558 -30.935  1.00 23.85           H
ATOM   3292  N   ALA A 226      -1.108   6.286 -32.061  1.00 57.97           N
ATOM   3293  H   ALA A 226      -1.678   6.794 -32.720  1.00 57.97           H
ATOM   3294  CA  ALA A 226       0.006   7.013 -31.424  1.00 57.97           C
ATOM   3295  HA  ALA A 226      -0.025   8.036 -31.798  1.00 57.97           H
ATOM   3296  C   ALA A 226       1.376   6.420 -31.882  1.00 57.97           C
ATOM   3297  O   ALA A 226       1.384   5.643 -32.835  1.00 57.97           O
ATOM   3298  CB  ALA A 226      -0.228   7.091 -29.878  1.00 57.97           C
ATOM   3299 1HB  ALA A 226      -1.291   7.220 -29.672  1.00 57.97           H
ATOM   3300 2HB  ALA A 226       0.301   7.947 -29.461  1.00 57.97           H
ATOM   3301 3HB  ALA A 226       0.128   6.182 -29.396  1.00 57.97           H
ATOM   3302  N   PRO A 227       2.545   6.844 -31.341  1.00 13.69           N
ATOM   3303  CA  PRO A 227       3.731   6.368 -32.079  1.00 13.69           C
ATOM   3304  HA  PRO A 227       3.669   6.747 -33.100  1.00 13.69           H
ATOM   3305  C   PRO A 227       4.092   4.876 -32.159  1.00 13.69           C
ATOM   3306  O   PRO A 227       4.663   4.458 -33.170  1.00 13.69           O
ATOM   3307  CB  PRO A 227       4.886   7.080 -31.362  1.00 13.69           C
ATOM   3308 1HB  PRO A 227       5.316   6.429 -30.601  1.00 13.69           H
ATOM   3309 2HB  PRO A 227       5.651   7.386 -32.073  1.00 13.69           H
ATOM   3310  CG  PRO A 227       4.278   8.256 -30.742  1.00 13.69           C
ATOM   3311 1HG  PRO A 227       4.886   8.623 -29.915  1.00 13.69           H
ATOM   3312 2HG  PRO A 227       4.137   9.036 -31.491  1.00 13.69           H
ATOM   3313  CD  PRO A 227       2.959   7.764 -30.264  1.00 13.69           C
ATOM   3314 1HD  PRO A 227       3.063   7.226 -29.320  1.00 13.69           H
ATOM   3315 2HD  PRO A 227       2.264   8.599 -30.165  1.00 13.69           H
ATOM   3316  N   GLU A 228       3.831   4.070 -31.139  1.00 38.05           N
ATOM   3317  H   GLU A 228       3.257   4.404 -30.370  1.00 38.05           H
ATOM   3318  CA  GLU A 228       4.352   2.692 -31.060  1.00 38.05           C
ATOM   3319  HA  GLU A 228       5.299   2.677 -31.599  1.00 38.05           H
ATOM   3320  C   GLU A 228       3.441   1.657 -31.734  1.00 38.05           C
ATOM   3321  O   GLU A 228       3.149   0.581 -31.208  1.00 38.05           O
ATOM   3322  CB  GLU A 228       4.659   2.309 -29.603  1.00 38.05           C
ATOM   3323 1HB  GLU A 228       5.057   3.190 -29.101  1.00 38.05           H
ATOM   3324 2HB  GLU A 228       3.732   2.029 -29.101  1.00 38.05           H
ATOM   3325  CG  GLU A 228       5.687   1.174 -29.450  1.00 38.05           C
ATOM   3326 1HG  GLU A 228       5.698   0.840 -28.412  1.00 38.05           H
ATOM   3327 2HG  GLU A 228       5.393   0.333 -30.078  1.00 38.05           H
ATOM   3328  CD  GLU A 228       7.087   1.609 -29.848  1.00 38.05           C
ATOM   3329  OE1 GLU A 228       7.697   2.432 -29.127  1.00 38.05           O
ATOM   3330  OE2 GLU A 228       7.599   1.171 -30.905  1.00 38.05           O
ATOM   3331  N   GLU A 229       3.019   1.990 -32.943  1.00 36.00           N
ATOM   3332  H   GLU A 229       3.290   2.896 -33.298  1.00 36.00           H
ATOM   3333  CA  GLU A 229       2.204   1.124 -33.804  1.00 36.00           C
ATOM   3334  HA  GLU A 229       1.413   0.663 -33.214  1.00 36.00           H
ATOM   3335  C   GLU A 229       3.064   0.024 -34.430  1.00 36.00           C
ATOM   3336  O   GLU A 229       3.235  -0.063 -35.649  1.00 36.00           O
ATOM   3337  CB  GLU A 229       1.589   1.952 -34.928  1.00 36.00           C
ATOM   3338 1HB  GLU A 229       2.409   2.496 -35.389  1.00 36.00           H
ATOM   3339 2HB  GLU A 229       1.146   1.289 -35.672  1.00 36.00           H
ATOM   3340  CG  GLU A 229       0.517   2.931 -34.490  1.00 36.00           C
ATOM   3341 1HG  GLU A 229      -0.393   2.376 -34.269  1.00 36.00           H
ATOM   3342 2HG  GLU A 229       0.842   3.424 -33.581  1.00 36.00           H
ATOM   3343  CD  GLU A 229       0.232   3.983 -35.554  1.00 36.00           C
ATOM   3344  OE1 GLU A 229       1.102   4.205 -36.438  1.00 36.00           O
ATOM   3345  OE2 GLU A 229      -0.859   4.603 -35.554  1.00 36.00           O
ATOM   3346  N   ARG A 230       3.705  -0.751 -33.573  1.00  2.16           N
ATOM   3347  H   ARG A 230       3.549  -0.574 -32.579  1.00  2.16           H
ATOM   3348  CA  ARG A 230       4.643  -1.802 -33.957  1.00  2.16           C
ATOM   3349  HA  ARG A 230       4.530  -2.052 -35.012  1.00  2.16           H
ATOM   3350  C   ARG A 230       4.308  -3.004 -33.092  1.00  2.16           C
ATOM   3351  O   ARG A 230       4.996  -3.221 -32.107  1.00  2.16           O
ATOM   3352  CB  ARG A 230       6.081  -1.337 -33.691  1.00  2.16           C
ATOM   3353 1HB  ARG A 230       6.192  -1.096 -32.632  1.00  2.16           H
ATOM   3354 2HB  ARG A 230       6.762  -2.152 -33.936  1.00  2.16           H
ATOM   3355  CG  ARG A 230       6.478  -0.109 -34.491  1.00  2.16           C
ATOM   3356 1HG  ARG A 230       6.271  -0.283 -35.547  1.00  2.16           H
ATOM   3357 2HG  ARG A 230       5.892   0.744 -34.150  1.00  2.16           H
ATOM   3358  CD  ARG A 230       7.943   0.211 -34.325  1.00  2.16           C
ATOM   3359 1HD  ARG A 230       8.183   0.285 -33.263  1.00  2.16           H
ATOM   3360 2HD  ARG A 230       8.532  -0.596 -34.762  1.00  2.16           H
ATOM   3361  NE  ARG A 230       8.267   1.473 -35.001  1.00  2.16           N
ATOM   3362  HE  ARG A 230       8.484   1.427 -35.986  1.00  2.16           H
ATOM   3363  CZ  ARG A 230       8.281   2.680 -34.454  1.00  2.16           C
ATOM   3364  NH1 ARG A 230       8.606   3.683 -35.207  1.00  2.16           N
ATOM   3365 1HH1 ARG A 230       8.839   3.543 -36.178  1.00  2.16           H
ATOM   3366 2HH1 ARG A 230       8.642   4.607 -34.802  1.00  2.16           H
ATOM   3367  NH2 ARG A 230       8.015   2.930 -33.200  1.00  2.16           N
ATOM   3368 1HH2 ARG A 230       7.801   2.173 -32.562  1.00  2.16           H
ATOM   3369 2HH2 ARG A 230       8.046   3.882 -32.867  1.00  2.16           H
ATOM   3370  N   PRO A 231       3.210  -3.733 -33.376  1.00 20.95           N
ATOM   3371  CA  PRO A 231       2.535  -4.522 -32.331  1.00 20.95           C
ATOM   3372  HA  PRO A 231       2.054  -3.836 -31.634  1.00 20.95           H
ATOM   3373  C   PRO A 231       3.362  -5.501 -31.497  1.00 20.95           C
ATOM   3374  O   PRO A 231       3.052  -5.694 -30.325  1.00 20.95           O
ATOM   3375  CB  PRO A 231       1.457  -5.278 -33.111  1.00 20.95           C
ATOM   3376 1HB  PRO A 231       1.838  -6.245 -33.439  1.00 20.95           H
ATOM   3377 2HB  PRO A 231       0.563  -5.405 -32.502  1.00 20.95           H
ATOM   3378  CG  PRO A 231       1.167  -4.409 -34.265  1.00 20.95           C
ATOM   3379 1HG  PRO A 231       0.732  -4.982 -35.084  1.00 20.95           H
ATOM   3380 2HG  PRO A 231       0.491  -3.610 -33.964  1.00 20.95           H
ATOM   3381  CD  PRO A 231       2.483  -3.823 -34.658  1.00 20.95           C
ATOM   3382 1HD  PRO A 231       3.006  -4.488 -35.343  1.00 20.95           H
ATOM   3383 2HD  PRO A 231       2.337  -2.840 -35.108  1.00 20.95           H
ATOM   3384  N   ARG A 232       4.445  -6.059 -32.027  1.00  2.74           N
ATOM   3385  H   ARG A 232       4.671  -5.893 -33.002  1.00  2.74           H
ATOM   3386  CA  ARG A 232       5.355  -6.873 -31.210  1.00  2.74           C
ATOM   3387  HA  ARG A 232       4.827  -7.766 -30.870  1.00  2.74           H
ATOM   3388  C   ARG A 232       5.826  -6.117 -29.961  1.00  2.74           C
ATOM   3389  O   ARG A 232       5.892  -6.694 -28.881  1.00  2.74           O
ATOM   3390  CB  ARG A 232       6.567  -7.287 -32.058  1.00  2.74           C
ATOM   3391 1HB  ARG A 232       6.219  -7.776 -32.968  1.00  2.74           H
ATOM   3392 2HB  ARG A 232       7.091  -6.378 -32.346  1.00  2.74           H
ATOM   3393  CG  ARG A 232       7.570  -8.199 -31.355  1.00  2.74           C
ATOM   3394 1HG  ARG A 232       7.711  -7.847 -30.336  1.00  2.74           H
ATOM   3395 2HG  ARG A 232       7.191  -9.220 -31.320  1.00  2.74           H
ATOM   3396  CD  ARG A 232       8.930  -8.167 -32.044  1.00  2.74           C
ATOM   3397 1HD  ARG A 232       8.897  -8.776 -32.947  1.00  2.74           H
ATOM   3398 2HD  ARG A 232       9.163  -7.141 -32.327  1.00  2.74           H
ATOM   3399  NE  ARG A 232       9.980  -8.661 -31.142  1.00  2.74           N
ATOM   3400  HE  ARG A 232      10.258  -9.622 -31.257  1.00  2.74           H
ATOM   3401  CZ  ARG A 232      10.583  -7.969 -30.184  1.00  2.74           C
ATOM   3402  NH1 ARG A 232      11.403  -8.584 -29.385  1.00  2.74           N
ATOM   3403 1HH1 ARG A 232      11.585  -9.571 -29.500  1.00  2.74           H
ATOM   3404 2HH1 ARG A 232      11.835  -8.065 -28.631  1.00  2.74           H
ATOM   3405  NH2 ARG A 232      10.373  -6.698 -29.953  1.00  2.74           N
ATOM   3406 1HH2 ARG A 232       9.777  -6.165 -30.571  1.00  2.74           H
ATOM   3407 2HH2 ARG A 232      10.818  -6.263 -29.161  1.00  2.74           H
ATOM   3408  N   ALA A 233       6.124  -4.831 -30.084  1.00 25.73           N
ATOM   3409  H   ALA A 233       6.001  -4.369 -30.978  1.00 25.73           H
ATOM   3410  CA  ALA A 233       6.612  -4.043 -28.955  1.00 25.73           C
ATOM   3411  HA  ALA A 233       7.439  -4.602 -28.514  1.00 25.73           H
ATOM   3412  C   ALA A 233       5.581  -3.851 -27.824  1.00 25.73           C
ATOM   3413  O   ALA A 233       5.875  -4.249 -26.690  1.00 25.73           O
ATOM   3414  CB  ALA A 233       7.184  -2.701 -29.451  1.00 25.73           C
ATOM   3415 1HB  ALA A 233       8.126  -2.877 -29.969  1.00 25.73           H
ATOM   3416 2HB  ALA A 233       7.360  -2.042 -28.600  1.00 25.73           H
ATOM   3417 3HB  ALA A 233       6.492  -2.213 -30.136  1.00 25.73           H
ATOM   3418  N   PRO A 234       4.380  -3.284 -28.083  1.00 11.22           N
ATOM   3419  CA  PRO A 234       3.481  -3.272 -26.921  1.00 11.22           C
ATOM   3420  HA  PRO A 234       3.956  -2.726 -26.104  1.00 11.22           H
ATOM   3421  C   PRO A 234       3.031  -4.645 -26.405  1.00 11.22           C
ATOM   3422  O   PRO A 234       2.731  -4.793 -25.221  1.00 11.22           O
ATOM   3423  CB  PRO A 234       2.275  -2.478 -27.433  1.00 11.22           C
ATOM   3424 1HB  PRO A 234       1.505  -3.159 -27.796  1.00 11.22           H
ATOM   3425 2HB  PRO A 234       1.879  -1.833 -26.648  1.00 11.22           H
ATOM   3426  CG  PRO A 234       2.796  -1.672 -28.543  1.00 11.22           C
ATOM   3427 1HG  PRO A 234       1.995  -1.361 -29.213  1.00 11.22           H
ATOM   3428 2HG  PRO A 234       3.339  -0.808 -28.159  1.00 11.22           H
ATOM   3429  CD  PRO A 234       3.726  -2.609 -29.221  1.00 11.22           C
ATOM   3430 1HD  PRO A 234       3.172  -3.322 -29.825  1.00 11.22           H
ATOM   3431 2HD  PRO A 234       4.437  -2.054 -29.828  1.00 11.22           H
ATOM   3432  N   TRP A 235       3.001  -5.681 -27.235  1.00 17.75           N
ATOM   3433  H   TRP A 235       3.170  -5.561 -28.230  1.00 17.75           H
ATOM   3434  CA  TRP A 235       2.699  -7.016 -26.714  1.00 17.75           C
ATOM   3435  HA  TRP A 235       1.833  -6.934 -26.060  1.00 17.75           H
ATOM   3436  C   TRP A 235       3.827  -7.601 -25.864  1.00 17.75           C
ATOM   3437  O   TRP A 235       3.549  -8.321 -24.902  1.00 17.75           O
ATOM   3438  CB  TRP A 235       2.318  -7.978 -27.838  1.00 17.75           C
ATOM   3439 1HB  TRP A 235       3.044  -7.914 -28.649  1.00 17.75           H
ATOM   3440 2HB  TRP A 235       2.325  -8.992 -27.441  1.00 17.75           H
ATOM   3441  CG  TRP A 235       0.930  -7.693 -28.349  1.00 17.75           C
ATOM   3442  CD1 TRP A 235       0.576  -7.191 -29.562  1.00 17.75           C
ATOM   3443  HD1 TRP A 235       1.281  -6.916 -30.333  1.00 17.75           H
ATOM   3444  CD2 TRP A 235      -0.311  -7.898 -27.646  1.00 17.75           C
ATOM   3445  NE1 TRP A 235      -0.780  -7.066 -29.680  1.00 17.75           N
ATOM   3446  HE1 TRP A 235      -1.255  -6.686 -30.497  1.00 17.75           H
ATOM   3447  CE2 TRP A 235      -1.363  -7.513 -28.528  1.00 17.75           C
ATOM   3448  CE3 TRP A 235      -0.645  -8.383 -26.364  1.00 17.75           C
ATOM   3449  HE3 TRP A 235       0.127  -8.670 -25.669  1.00 17.75           H
ATOM   3450  CZ2 TRP A 235      -2.722  -7.633 -28.177  1.00 17.75           C
ATOM   3451  HZ2 TRP A 235      -3.500  -7.342 -28.868  1.00 17.75           H
ATOM   3452  CZ3 TRP A 235      -2.011  -8.506 -26.007  1.00 17.75           C
ATOM   3453  HZ3 TRP A 235      -2.279  -8.898 -25.038  1.00 17.75           H
ATOM   3454  CH2 TRP A 235      -3.035  -8.142 -26.929  1.00 17.75           C
ATOM   3455  HH2 TRP A 235      -4.070  -8.271 -26.654  1.00 17.75           H
ATOM   3456  N   TRP A 236       5.075  -7.256 -26.152  1.00 21.04           N
ATOM   3457  H   TRP A 236       5.268  -6.732 -27.002  1.00 21.04           H
ATOM   3458  CA  TRP A 236       6.201  -7.610 -25.285  1.00 21.04           C
ATOM   3459  HA  TRP A 236       6.212  -8.687 -25.120  1.00 21.04           H
ATOM   3460  C   TRP A 236       6.062  -6.907 -23.937  1.00 21.04           C
ATOM   3461  O   TRP A 236       6.311  -7.490 -22.882  1.00 21.04           O
ATOM   3462  CB  TRP A 236       7.520  -7.180 -25.939  1.00 21.04           C
ATOM   3463 1HB  TRP A 236       7.586  -7.634 -26.927  1.00 21.04           H
ATOM   3464 2HB  TRP A 236       7.511  -6.100 -26.063  1.00 21.04           H
ATOM   3465  CG  TRP A 236       8.758  -7.539 -25.158  1.00 21.04           C
ATOM   3466  CD1 TRP A 236       9.289  -6.866 -24.095  1.00 21.04           C
ATOM   3467  HD1 TRP A 236       8.845  -5.981 -23.651  1.00 21.04           H
ATOM   3468  CD2 TRP A 236       9.680  -8.609 -25.430  1.00 21.04           C
ATOM   3469  NE1 TRP A 236      10.456  -7.441 -23.670  1.00 21.04           N
ATOM   3470  HE1 TRP A 236      11.014  -7.110 -22.888  1.00 21.04           H
ATOM   3471  CE2 TRP A 236      10.742  -8.503 -24.483  1.00 21.04           C
ATOM   3472  CE3 TRP A 236       9.737  -9.632 -26.398  1.00 21.04           C
ATOM   3473  HE3 TRP A 236       8.947  -9.735 -27.128  1.00 21.04           H
ATOM   3474  CZ2 TRP A 236      11.853  -9.372 -24.496  1.00 21.04           C
ATOM   3475  HZ2 TRP A 236      12.647  -9.265 -23.771  1.00 21.04           H
ATOM   3476  CZ3 TRP A 236      10.853 -10.508 -26.414  1.00 21.04           C
ATOM   3477  HZ3 TRP A 236      10.915 -11.289 -27.157  1.00 21.04           H
ATOM   3478  CH2 TRP A 236      11.904 -10.358 -25.465  1.00 21.04           C
ATOM   3479  HH2 TRP A 236      12.756 -11.022 -25.508  1.00 21.04           H
ATOM   3480  N   ASP A 237       5.641  -5.651 -23.965  1.00 -7.12           N
ATOM   3481  H   ASP A 237       5.472  -5.197 -24.857  1.00 -7.12           H
ATOM   3482  CA  ASP A 237       5.473  -4.876 -22.732  1.00 -7.12           C
ATOM   3483  HA  ASP A 237       6.387  -4.941 -22.143  1.00 -7.12           H
ATOM   3484  C   ASP A 237       4.329  -5.453 -21.909  1.00 -7.12           C
ATOM   3485  O   ASP A 237       4.389  -5.518 -20.683  1.00 -7.12           O
ATOM   3486  CB  ASP A 237       5.190  -3.404 -23.038  1.00 -7.12           C
ATOM   3487 1HB  ASP A 237       4.336  -3.338 -23.711  1.00 -7.12           H
ATOM   3488 2HB  ASP A 237       4.940  -2.893 -22.109  1.00 -7.12           H
ATOM   3489  CG  ASP A 237       6.372  -2.709 -23.674  1.00 -7.12           C
ATOM   3490  OD1 ASP A 237       7.515  -3.208 -23.546  1.00 -7.12           O
ATOM   3491  OD2 ASP A 237       6.184  -1.671 -24.336  1.00 -7.12           O
ATOM   3492  N   THR A 238       3.309  -5.944 -22.599  1.00  0.64           N
ATOM   3493  H   THR A 238       3.299  -5.826 -23.606  1.00  0.64           H
ATOM   3494  CA  THR A 238       2.192  -6.621 -21.942  1.00  0.64           C
ATOM   3495  HA  THR A 238       1.776  -5.956 -21.185  1.00  0.64           H
ATOM   3496  C   THR A 238       2.660  -7.904 -21.265  1.00  0.64           C
ATOM   3497  O   THR A 238       2.321  -8.161 -20.111  1.00  0.64           O
ATOM   3498  CB  THR A 238       1.085  -7.013 -22.953  1.00  0.64           C
ATOM   3499  HB  THR A 238       1.477  -7.748 -23.654  1.00  0.64           H
ATOM   3500  OG1 THR A 238       0.665  -5.857 -23.677  1.00  0.64           O
ATOM   3501  HG1 THR A 238       1.433  -5.474 -24.129  1.00  0.64           H
ATOM   3502  CG2 THR A 238      -0.153  -7.574 -22.288  1.00  0.64           C
ATOM   3503 1HG2 THR A 238      -0.866  -7.853 -23.061  1.00  0.64           H
ATOM   3504 2HG2 THR A 238      -0.601  -6.820 -21.643  1.00  0.64           H
ATOM   3505 3HG2 THR A 238       0.094  -8.461 -21.705  1.00  0.64           H
ATOM   3506  N   SER A 239       3.432  -8.730 -21.956  1.00 -8.00           N
ATOM   3507  H   SER A 239       3.735  -8.491 -22.897  1.00 -8.00           H
ATOM   3508  CA  SER A 239       3.818 -10.025 -21.398  1.00 -8.00           C
ATOM   3509  HA  SER A 239       2.935 -10.489 -20.958  1.00 -8.00           H
ATOM   3510  C   SER A 239       4.858  -9.905 -20.294  1.00 -8.00           C
ATOM   3511  O   SER A 239       4.926 -10.749 -19.405  1.00 -8.00           O
ATOM   3512  CB  SER A 239       4.327 -10.940 -22.507  1.00 -8.00           C
ATOM   3513 1HB  SER A 239       4.610 -11.899 -22.077  1.00 -8.00           H
ATOM   3514 2HB  SER A 239       3.520 -11.100 -23.221  1.00 -8.00           H
ATOM   3515  OG  SER A 239       5.430 -10.378 -23.197  1.00 -8.00           O
ATOM   3516  HG  SER A 239       5.415 -10.716 -24.108  1.00 -8.00           H
ATOM   3517  N   SER A 240       5.633  -8.832 -20.310  1.00 -7.71           N
ATOM   3518  H   SER A 240       5.562  -8.173 -21.078  1.00 -7.71           H
ATOM   3519  CA  SER A 240       6.608  -8.574 -19.253  1.00 -7.71           C
ATOM   3520  HA  SER A 240       7.047  -9.519 -18.930  1.00 -7.71           H
ATOM   3521  C   SER A 240       5.982  -7.913 -18.028  1.00 -7.71           C
ATOM   3522  O   SER A 240       6.642  -7.788 -16.995  1.00 -7.71           O
ATOM   3523  CB  SER A 240       7.731  -7.685 -19.781  1.00 -7.71           C
ATOM   3524 1HB  SER A 240       8.448  -7.492 -18.982  1.00 -7.71           H
ATOM   3525 2HB  SER A 240       8.240  -8.200 -20.595  1.00 -7.71           H
ATOM   3526  OG  SER A 240       7.218  -6.463 -20.271  1.00 -7.71           O
ATOM   3527  HG  SER A 240       6.950  -6.593 -21.191  1.00 -7.71           H
ATOM   3528  N   GLY A 241       4.730  -7.486 -18.127  1.00 17.72           N
ATOM   3529  H   GLY A 241       4.249  -7.556 -19.015  1.00 17.72           H
ATOM   3530  CA  GLY A 241       4.035  -6.884 -16.995  1.00 17.72           C
ATOM   3531 1HA  GLY A 241       4.733  -6.725 -16.174  1.00 17.72           H
ATOM   3532 2HA  GLY A 241       3.660  -5.908 -17.303  1.00 17.72           H
ATOM   3533  C   GLY A 241       2.866  -7.690 -16.460  1.00 17.72           C
ATOM   3534  O   GLY A 241       2.862  -8.112 -15.308  1.00 17.72           O
ATOM   3535  N   ALA A 242       1.869  -7.942 -17.298  1.00 14.91           N
ATOM   3536  H   ALA A 242       1.950  -7.661 -18.270  1.00 14.91           H
ATOM   3537  CA  ALA A 242       0.627  -8.577 -16.857  1.00 14.91           C
ATOM   3538  HA  ALA A 242       0.243  -8.011 -16.011  1.00 14.91           H
ATOM   3539  C   ALA A 242       0.800 -10.023 -16.395  1.00 14.91           C
ATOM   3540  O   ALA A 242       0.038 -10.521 -15.575  1.00 14.91           O
ATOM   3541  CB  ALA A 242      -0.407  -8.518 -17.994  1.00 14.91           C
ATOM   3542 1HB  ALA A 242      -0.591  -7.481 -18.271  1.00 14.91           H
ATOM   3543 2HB  ALA A 242      -1.341  -8.969 -17.656  1.00 14.91           H
ATOM   3544 3HB  ALA A 242      -0.038  -9.067 -18.861  1.00 14.91           H
ATOM   3545  N   LEU A 243       1.797 -10.691 -16.955  1.00  0.39           N
ATOM   3546  H   LEU A 243       2.409 -10.208 -17.596  1.00  0.39           H
ATOM   3547  CA  LEU A 243       2.014 -12.118 -16.722  1.00  0.39           C
ATOM   3548  HA  LEU A 243       1.113 -12.554 -16.291  1.00  0.39           H
ATOM   3549  C   LEU A 243       3.166 -12.351 -15.747  1.00  0.39           C
ATOM   3550  O   LEU A 243       3.728 -13.450 -15.653  1.00  0.39           O
ATOM   3551  CB  LEU A 243       2.291 -12.802 -18.066  1.00  0.39           C
ATOM   3552 1HB  LEU A 243       3.231 -12.411 -18.446  1.00  0.39           H
ATOM   3553 2HB  LEU A 243       2.424 -13.867 -17.880  1.00  0.39           H
ATOM   3554  CG  LEU A 243       1.243 -12.649 -19.180  1.00  0.39           C
ATOM   3555  HG  LEU A 243       1.119 -11.589 -19.401  1.00  0.39           H
ATOM   3556  CD1 LEU A 243       1.748 -13.335 -20.445  1.00  0.39           C
ATOM   3557 1HD1 LEU A 243       1.057 -13.143 -21.265  1.00  0.39           H
ATOM   3558 2HD1 LEU A 243       1.822 -14.412 -20.283  1.00  0.39           H
ATOM   3559 3HD1 LEU A 243       2.729 -12.947 -20.714  1.00  0.39           H
ATOM   3560  CD2 LEU A 243      -0.124 -13.222 -18.802  1.00  0.39           C
ATOM   3561 1HD2 LEU A 243      -0.812 -13.124 -19.641  1.00  0.39           H
ATOM   3562 2HD2 LEU A 243      -0.533 -12.677 -17.950  1.00  0.39           H
ATOM   3563 3HD2 LEU A 243      -0.028 -14.275 -18.534  1.00  0.39           H
ATOM   3564  N   ARG A 244       3.570 -11.291 -15.058  1.00  8.67           N
ATOM   3565  H   ARG A 244       3.079 -10.407 -15.159  1.00  8.67           H
ATOM   3566  CA  ARG A 244       4.719 -11.343 -14.152  1.00  8.67           C
ATOM   3567  HA  ARG A 244       5.055 -12.370 -14.052  1.00  8.67           H
ATOM   3568  C   ARG A 244       4.366 -10.809 -12.767  1.00  8.67           C
ATOM   3569  O   ARG A 244       4.073  -9.620 -12.627  1.00  8.67           O
ATOM   3570  CB  ARG A 244       5.875 -10.514 -14.726  1.00  8.67           C
ATOM   3571 1HB  ARG A 244       5.546  -9.478 -14.813  1.00  8.67           H
ATOM   3572 2HB  ARG A 244       6.705 -10.549 -14.022  1.00  8.67           H
ATOM   3573  CG  ARG A 244       6.378 -10.968 -16.101  1.00  8.67           C
ATOM   3574 1HG  ARG A 244       5.549 -10.951 -16.807  1.00  8.67           H
ATOM   3575 2HG  ARG A 244       7.133 -10.263 -16.444  1.00  8.67           H
ATOM   3576  CD  ARG A 244       7.001 -12.354 -16.100  1.00  8.67           C
ATOM   3577 1HD  ARG A 244       7.878 -12.345 -15.453  1.00  8.67           H
ATOM   3578 2HD  ARG A 244       6.288 -13.078 -15.712  1.00  8.67           H
ATOM   3579  NE  ARG A 244       7.401 -12.746 -17.456  1.00  8.67           N
ATOM   3580  HE  ARG A 244       8.317 -12.452 -17.768  1.00  8.67           H
ATOM   3581  CZ  ARG A 244       6.685 -13.442 -18.327  1.00  8.67           C
ATOM   3582  NH1 ARG A 244       7.200 -13.650 -19.502  1.00  8.67           N
ATOM   3583 1HH1 ARG A 244       8.126 -13.295 -19.697  1.00  8.67           H
ATOM   3584 2HH1 ARG A 244       6.670 -14.142 -20.203  1.00  8.67           H
ATOM   3585  NH2 ARG A 244       5.514 -13.962 -18.077  1.00  8.67           N
ATOM   3586 1HH2 ARG A 244       5.064 -13.797 -17.188  1.00  8.67           H
ATOM   3587 2HH2 ARG A 244       5.059 -14.522 -18.788  1.00  8.67           H
ATOM   3588  N   PRO A 245       4.395 -11.664 -11.728  1.00 10.58           N
ATOM   3589  CA  PRO A 245       4.249 -11.032 -10.413  1.00 10.58           C
ATOM   3590  HA  PRO A 245       3.377 -10.380 -10.378  1.00 10.58           H
ATOM   3591  C   PRO A 245       5.521 -10.256 -10.093  1.00 10.58           C
ATOM   3592  O   PRO A 245       6.600 -10.619 -10.562  1.00 10.58           O
ATOM   3593  CB  PRO A 245       4.076 -12.231  -9.479  1.00 10.58           C
ATOM   3594 1HB  PRO A 245       4.455 -12.009  -8.483  1.00 10.58           H
ATOM   3595 2HB  PRO A 245       3.028 -12.525  -9.433  1.00 10.58           H
ATOM   3596  CG  PRO A 245       4.873 -13.292 -10.119  1.00 10.58           C
ATOM   3597 1HG  PRO A 245       5.931 -13.139  -9.907  1.00 10.58           H
ATOM   3598 2HG  PRO A 245       4.561 -14.275  -9.776  1.00 10.58           H
ATOM   3599  CD  PRO A 245       4.612 -13.117 -11.593  1.00 10.58           C
ATOM   3600 1HD  PRO A 245       5.481 -13.436 -12.167  1.00 10.58           H
ATOM   3601 2HD  PRO A 245       3.719 -13.663 -11.899  1.00 10.58           H
ATOM   3602  N   VAL A 246       5.428  -9.197  -9.306  1.00 20.84           N
ATOM   3603  H   VAL A 246       4.525  -8.878  -8.980  1.00 20.84           H
ATOM   3604  CA  VAL A 246       6.623  -8.456  -8.902  1.00 20.84           C
ATOM   3605  HA  VAL A 246       7.504  -9.062  -9.105  1.00 20.84           H
ATOM   3606  C   VAL A 246       6.619  -8.183  -7.404  1.00 20.84           C
ATOM   3607  O   VAL A 246       5.595  -7.811  -6.826  1.00 20.84           O
ATOM   3608  CB  VAL A 246       6.784  -7.121  -9.699  1.00 20.84           C
ATOM   3609  HB  VAL A 246       7.616  -6.572  -9.264  1.00 20.84           H
ATOM   3610  CG1 VAL A 246       7.126  -7.392 -11.172  1.00 20.84           C
ATOM   3611 1HG1 VAL A 246       7.315  -6.449 -11.683  1.00 20.84           H
ATOM   3612 2HG1 VAL A 246       6.298  -7.904 -11.669  1.00 20.84           H
ATOM   3613 3HG1 VAL A 246       8.021  -8.012 -11.237  1.00 20.84           H
ATOM   3614  CG2 VAL A 246       5.523  -6.241  -9.637  1.00 20.84           C
ATOM   3615 1HG2 VAL A 246       5.705  -5.309 -10.172  1.00 20.84           H
ATOM   3616 2HG2 VAL A 246       5.280  -6.004  -8.603  1.00 20.84           H
ATOM   3617 3HG2 VAL A 246       4.677  -6.749 -10.105  1.00 20.84           H
ATOM   3618  N   ALA A 247       7.782  -8.345  -6.790  1.00 27.03           N
ATOM   3619  H   ALA A 247       8.558  -8.764  -7.285  1.00 27.03           H
ATOM   3620  CA  ALA A 247       8.043  -7.830  -5.453  1.00 27.03           C
ATOM   3621  HA  ALA A 247       7.152  -7.356  -5.046  1.00 27.03           H
ATOM   3622  C   ALA A 247       9.106  -6.763  -5.710  1.00 27.03           C
ATOM   3623  O   ALA A 247      10.280  -7.051  -5.961  1.00 27.03           O
ATOM   3624  CB  ALA A 247       8.520  -8.934  -4.507  1.00 27.03           C
ATOM   3625 1HB  ALA A 247       7.758  -9.712  -4.443  1.00 27.03           H
ATOM   3626 2HB  ALA A 247       8.682  -8.515  -3.514  1.00 27.03           H
ATOM   3627 3HB  ALA A 247       9.453  -9.363  -4.869  1.00 27.03           H
ATOM   3628  N   LEU A 248       8.656  -5.523  -5.787  1.00  3.39           N
ATOM   3629  H   LEU A 248       7.684  -5.329  -5.552  1.00  3.39           H
ATOM   3630  CA  LEU A 248       9.517  -4.429  -6.212  1.00  3.39           C
ATOM   3631  HA  LEU A 248      10.176  -4.777  -7.005  1.00  3.39           H
ATOM   3632  C   LEU A 248      10.373  -3.984  -5.037  1.00  3.39           C
ATOM   3633  O   LEU A 248       9.855  -3.780  -3.936  1.00  3.39           O
ATOM   3634  CB  LEU A 248       8.656  -3.276  -6.737  1.00  3.39           C
ATOM   3635 1HB  LEU A 248       7.953  -2.998  -5.952  1.00  3.39           H
ATOM   3636 2HB  LEU A 248       9.299  -2.419  -6.938  1.00  3.39           H
ATOM   3637  CG  LEU A 248       7.859  -3.598  -8.011  1.00  3.39           C
ATOM   3638  HG  LEU A 248       7.313  -4.526  -7.858  1.00  3.39           H
ATOM   3639  CD1 LEU A 248       6.841  -2.512  -8.277  1.00  3.39           C
ATOM   3640 1HD1 LEU A 248       6.334  -2.699  -9.224  1.00  3.39           H
ATOM   3641 2HD1 LEU A 248       7.322  -1.534  -8.313  1.00  3.39           H
ATOM   3642 3HD1 LEU A 248       6.095  -2.525  -7.485  1.00  3.39           H
ATOM   3643  CD2 LEU A 248       8.758  -3.763  -9.234  1.00  3.39           C
ATOM   3644 1HD2 LEU A 248       8.146  -3.936 -10.121  1.00  3.39           H
ATOM   3645 2HD2 LEU A 248       9.416  -4.621  -9.105  1.00  3.39           H
ATOM   3646 3HD2 LEU A 248       9.356  -2.865  -9.383  1.00  3.39           H
ATOM   3647  N   LYS A 249      11.678  -3.879  -5.271  1.00 20.41           N
ATOM   3648  H   LYS A 249      12.034  -4.191  -6.167  1.00 20.41           H
ATOM   3649  CA  LYS A 249      12.637  -3.408  -4.261  1.00 20.41           C
ATOM   3650  HA  LYS A 249      12.097  -3.184  -3.339  1.00 20.41           H
ATOM   3651  C   LYS A 249      13.374  -2.135  -4.675  1.00 20.41           C
ATOM   3652  O   LYS A 249      14.029  -1.504  -3.851  1.00 20.41           O
ATOM   3653  CB  LYS A 249      13.689  -4.491  -3.953  1.00 20.41           C
ATOM   3654 1HB  LYS A 249      14.339  -4.580  -4.822  1.00 20.41           H
ATOM   3655 2HB  LYS A 249      14.298  -4.144  -3.119  1.00 20.41           H
ATOM   3656  CG  LYS A 249      13.169  -5.901  -3.622  1.00 20.41           C
ATOM   3657 1HG  LYS A 249      12.608  -6.276  -4.476  1.00 20.41           H
ATOM   3658 2HG  LYS A 249      14.023  -6.560  -3.465  1.00 20.41           H
ATOM   3659  CD  LYS A 249      12.268  -5.964  -2.395  1.00 20.41           C
ATOM   3660 1HD  LYS A 249      12.824  -5.673  -1.503  1.00 20.41           H
ATOM   3661 2HD  LYS A 249      11.441  -5.271  -2.532  1.00 20.41           H
ATOM   3662  CE  LYS A 249      11.681  -7.360  -2.219  1.00 20.41           C
ATOM   3663 1HE  LYS A 249      10.770  -7.273  -1.626  1.00 20.41           H
ATOM   3664 2HE  LYS A 249      11.407  -7.762  -3.197  1.00 20.41           H
ATOM   3665  NZ  LYS A 249      12.595  -8.313  -1.516  1.00 20.41           N
ATOM   3666 1HZ  LYS A 249      12.116  -9.195  -1.374  1.00 20.41           H
ATOM   3667 2HZ  LYS A 249      12.849  -7.937  -0.609  1.00 20.41           H
ATOM   3668 3HZ  LYS A 249      13.429  -8.480  -2.072  1.00 20.41           H
ATOM   3669  N   SER A 250      13.289  -1.749  -5.943  1.00  4.13           N
ATOM   3670  H   SER A 250      12.734  -2.273  -6.597  1.00  4.13           H
ATOM   3671  CA  SER A 250      13.961  -0.528  -6.403  1.00  4.13           C
ATOM   3672  HA  SER A 250      14.968  -0.490  -5.994  1.00  4.13           H
ATOM   3673  C   SER A 250      13.137   0.648  -5.900  1.00  4.13           C
ATOM   3674  O   SER A 250      11.958   0.729  -6.241  1.00  4.13           O
ATOM   3675  CB  SER A 250      14.031  -0.455  -7.927  1.00  4.13           C
ATOM   3676 1HB  SER A 250      14.665  -1.261  -8.299  1.00  4.13           H
ATOM   3677 2HB  SER A 250      13.029  -0.568  -8.341  1.00  4.13           H
ATOM   3678  OG  SER A 250      14.559   0.798  -8.330  1.00  4.13           O
ATOM   3679  HG  SER A 250      15.010   0.677  -9.181  1.00  4.13           H
ATOM   3680  N   PRO A 251      13.704   1.551  -5.077  1.00 14.05           N
ATOM   3681  CA  PRO A 251      12.803   2.540  -4.466  1.00 14.05           C
ATOM   3682  HA  PRO A 251      12.067   2.020  -3.853  1.00 14.05           H
ATOM   3683  C   PRO A 251      12.066   3.469  -5.429  1.00 14.05           C
ATOM   3684  O   PRO A 251      10.949   3.902  -5.142  1.00 14.05           O
ATOM   3685  CB  PRO A 251      13.741   3.344  -3.563  1.00 14.05           C
ATOM   3686 1HB  PRO A 251      14.091   4.231  -4.087  1.00 14.05           H
ATOM   3687 2HB  PRO A 251      13.241   3.620  -2.635  1.00 14.05           H
ATOM   3688  CG  PRO A 251      14.868   2.436  -3.286  1.00 14.05           C
ATOM   3689 1HG  PRO A 251      15.757   2.992  -2.991  1.00 14.05           H
ATOM   3690 2HG  PRO A 251      14.583   1.726  -2.509  1.00 14.05           H
ATOM   3691  CD  PRO A 251      15.082   1.720  -4.577  1.00 14.05           C
ATOM   3692 1HD  PRO A 251      15.665   2.333  -5.267  1.00 14.05           H
ATOM   3693 2HD  PRO A 251      15.568   0.760  -4.402  1.00 14.05           H
ATOM   3694  N   GLN A 252      12.655   3.726  -6.590  1.00  2.72           N
ATOM   3695  H   GLN A 252      13.582   3.367  -6.765  1.00  2.72           H
ATOM   3696  CA  GLN A 252      11.998   4.504  -7.639  1.00  2.72           C
ATOM   3697  HA  GLN A 252      11.719   5.483  -7.249  1.00  2.72           H
ATOM   3698  C   GLN A 252      10.737   3.791  -8.125  1.00  2.72           C
ATOM   3699  O   GLN A 252       9.652   4.364  -8.164  1.00  2.72           O
ATOM   3700  CB  GLN A 252      12.986   4.662  -8.803  1.00  2.72           C
ATOM   3701 1HB  GLN A 252      13.892   5.136  -8.426  1.00  2.72           H
ATOM   3702 2HB  GLN A 252      13.262   3.664  -9.141  1.00  2.72           H
ATOM   3703  CG  GLN A 252      12.498   5.436 -10.033  1.00  2.72           C
ATOM   3704 1HG  GLN A 252      13.222   5.288 -10.832  1.00  2.72           H
ATOM   3705 2HG  GLN A 252      11.546   5.024 -10.365  1.00  2.72           H
ATOM   3706  CD  GLN A 252      12.344   6.927  -9.826  1.00  2.72           C
ATOM   3707  OE1 GLN A 252      13.012   7.537  -8.992  1.00  2.72           O
ATOM   3708  NE2 GLN A 252      11.494   7.535 -10.603  1.00  2.72           N
ATOM   3709 1HE2 GLN A 252      11.376   8.530 -10.515  1.00  2.72           H
ATOM   3710 2HE2 GLN A 252      10.953   6.995 -11.275  1.00  2.72           H
ATOM   3711  N   VAL A 253      10.879   2.524  -8.485  1.00  1.29           N
ATOM   3712  H   VAL A 253      11.776   2.072  -8.379  1.00  1.29           H
ATOM   3713  CA  VAL A 253       9.789   1.774  -9.106  1.00  1.29           C
ATOM   3714  HA  VAL A 253       9.323   2.413  -9.856  1.00  1.29           H
ATOM   3715  C   VAL A 253       8.734   1.409  -8.064  1.00  1.29           C
ATOM   3716  O   VAL A 253       7.539   1.379  -8.356  1.00  1.29           O
ATOM   3717  CB  VAL A 253      10.332   0.510  -9.828  1.00  1.29           C
ATOM   3718  HB  VAL A 253      10.681  -0.201  -9.079  1.00  1.29           H
ATOM   3719  CG1 VAL A 253       9.243  -0.147 -10.686  1.00  1.29           C
ATOM   3720 1HG1 VAL A 253       9.650  -1.021 -11.192  1.00  1.29           H
ATOM   3721 2HG1 VAL A 253       8.877   0.558 -11.436  1.00  1.29           H
ATOM   3722 3HG1 VAL A 253       8.410  -0.463 -10.062  1.00  1.29           H
ATOM   3723  CG2 VAL A 253      11.524   0.878 -10.739  1.00  1.29           C
ATOM   3724 1HG2 VAL A 253      11.848  -0.004 -11.293  1.00  1.29           H
ATOM   3725 2HG2 VAL A 253      12.371   1.231 -10.154  1.00  1.29           H
ATOM   3726 3HG2 VAL A 253      11.231   1.651 -11.454  1.00  1.29           H
ATOM   3727  N   VAL A 254       9.169   1.233  -6.822  1.00 32.00           N
ATOM   3728  H   VAL A 254      10.170   1.243  -6.641  1.00 32.00           H
ATOM   3729  CA  VAL A 254       8.260   1.059  -5.687  1.00 32.00           C
ATOM   3730  HA  VAL A 254       7.658   0.170  -5.853  1.00 32.00           H
ATOM   3731  C   VAL A 254       7.304   2.251  -5.630  1.00 32.00           C
ATOM   3732  O   VAL A 254       6.093   2.069  -5.526  1.00 32.00           O
ATOM   3733  CB  VAL A 254       9.077   0.889  -4.357  1.00 32.00           C
ATOM   3734  HB  VAL A 254       9.859   1.644  -4.345  1.00 32.00           H
ATOM   3735  CG1 VAL A 254       8.247   1.071  -3.086  1.00 32.00           C
ATOM   3736 1HG1 VAL A 254       8.891   0.959  -2.212  1.00 32.00           H
ATOM   3737 2HG1 VAL A 254       7.460   0.325  -3.043  1.00 32.00           H
ATOM   3738 3HG1 VAL A 254       7.812   2.068  -3.060  1.00 32.00           H
ATOM   3739  CG2 VAL A 254       9.729  -0.497  -4.298  1.00 32.00           C
ATOM   3740 1HG2 VAL A 254      10.419  -0.546  -3.455  1.00 32.00           H
ATOM   3741 2HG2 VAL A 254      10.281  -0.701  -5.212  1.00 32.00           H
ATOM   3742 3HG2 VAL A 254       8.968  -1.268  -4.175  1.00 32.00           H
ATOM   3743  N   CYS A 255       7.808   3.469  -5.767  1.00 -5.92           N
ATOM   3744  H   CYS A 255       8.803   3.603  -5.892  1.00 -5.92           H
ATOM   3745  CA  CYS A 255       6.922   4.628  -5.745  1.00 -5.92           C
ATOM   3746  HA  CYS A 255       6.253   4.540  -4.891  1.00 -5.92           H
ATOM   3747  C   CYS A 255       6.063   4.714  -7.008  1.00 -5.92           C
ATOM   3748  O   CYS A 255       4.860   4.968  -6.943  1.00 -5.92           O
ATOM   3749  CB  CYS A 255       7.744   5.908  -5.594  1.00 -5.92           C
ATOM   3750 1HB  CYS A 255       8.383   6.023  -6.469  1.00 -5.92           H
ATOM   3751 2HB  CYS A 255       7.059   6.754  -5.556  1.00 -5.92           H
ATOM   3752  SG  CYS A 255       8.775   5.944  -4.114  1.00 -5.92           S
ATOM   3753  HG  CYS A 255       9.748   5.159  -4.599  1.00 -5.92           H
ATOM   3754  N   GLU A 256       6.670   4.516  -8.169  1.00-12.34           N
ATOM   3755  H   GLU A 256       7.661   4.286  -8.188  1.00-12.34           H
ATOM   3756  CA  GLU A 256       5.956   4.679  -9.437  1.00-12.34           C
ATOM   3757  HA  GLU A 256       5.503   5.670  -9.446  1.00-12.34           H
ATOM   3758  C   GLU A 256       4.832   3.683  -9.707  1.00-12.34           C
ATOM   3759  O   GLU A 256       3.764   4.080 -10.180  1.00-12.34           O
ATOM   3760  CB  GLU A 256       6.921   4.591 -10.613  1.00-12.34           C
ATOM   3761 1HB  GLU A 256       7.537   3.697 -10.515  1.00-12.34           H
ATOM   3762 2HB  GLU A 256       6.321   4.493 -11.515  1.00-12.34           H
ATOM   3763  CG  GLU A 256       7.812   5.807 -10.766  1.00-12.34           C
ATOM   3764 1HG  GLU A 256       7.197   6.702 -10.685  1.00-12.34           H
ATOM   3765 2HG  GLU A 256       8.551   5.823  -9.968  1.00-12.34           H
ATOM   3766  CD  GLU A 256       8.509   5.816 -12.110  1.00-12.34           C
ATOM   3767  OE1 GLU A 256       7.805   5.862 -13.143  1.00-12.34           O
ATOM   3768  OE2 GLU A 256       9.755   5.767 -12.158  1.00-12.34           O
ATOM   3769  N   ALA A 257       5.028   2.406  -9.412  1.00-19.19           N
ATOM   3770  H   ALA A 257       5.917   2.096  -9.022  1.00-19.19           H
ATOM   3771  CA  ALA A 257       3.985   1.424  -9.697  1.00-19.19           C
ATOM   3772  HA  ALA A 257       3.637   1.574 -10.720  1.00-19.19           H
ATOM   3773  C   ALA A 257       2.794   1.626  -8.758  1.00-19.19           C
ATOM   3774  O   ALA A 257       1.639   1.483  -9.157  1.00-19.19           O
ATOM   3775  CB  ALA A 257       4.546   0.014  -9.582  1.00-19.19           C
ATOM   3776 1HB  ALA A 257       5.377  -0.106 -10.279  1.00-19.19           H
ATOM   3777 2HB  ALA A 257       3.769  -0.710  -9.831  1.00-19.19           H
ATOM   3778 3HB  ALA A 257       4.901  -0.167  -8.569  1.00-19.19           H
ATOM   3779  N   ALA A 258       3.064   2.015  -7.518  1.00-27.82           N
ATOM   3780  H   ALA A 258       4.024   2.117  -7.214  1.00-27.82           H
ATOM   3781  CA  ALA A 258       1.983   2.303  -6.582  1.00-27.82           C
ATOM   3782  HA  ALA A 258       1.283   1.468  -6.582  1.00-27.82           H
ATOM   3783  C   ALA A 258       1.232   3.560  -7.023  1.00-27.82           C
ATOM   3784  O   ALA A 258       0.024   3.674  -6.856  1.00-27.82           O
ATOM   3785  CB  ALA A 258       2.543   2.477  -5.186  1.00-27.82           C
ATOM   3786 1HB  ALA A 258       3.040   1.559  -4.870  1.00-27.82           H
ATOM   3787 2HB  ALA A 258       1.734   2.700  -4.490  1.00-27.82           H
ATOM   3788 3HB  ALA A 258       3.265   3.295  -5.172  1.00-27.82           H
ATOM   3789  N   SER A 259       1.947   4.492  -7.633  1.00-12.16           N
ATOM   3790  H   SER A 259       2.950   4.375  -7.719  1.00-12.16           H
ATOM   3791  CA  SER A 259       1.325   5.696  -8.173  1.00-12.16           C
ATOM   3792  HA  SER A 259       0.695   6.140  -7.406  1.00-12.16           H
ATOM   3793  C   SER A 259       0.444   5.409  -9.385  1.00-12.16           C
ATOM   3794  O   SER A 259      -0.629   5.997  -9.527  1.00-12.16           O
ATOM   3795  CB  SER A 259       2.411   6.692  -8.555  1.00-12.16           C
ATOM   3796 1HB  SER A 259       3.076   6.257  -9.298  1.00-12.16           H
ATOM   3797 2HB  SER A 259       1.948   7.576  -8.972  1.00-12.16           H
ATOM   3798  OG  SER A 259       3.150   7.053  -7.406  1.00-12.16           O
ATOM   3799  HG  SER A 259       3.724   6.310  -7.153  1.00-12.16           H
ATOM   3800  N   ALA A 260       0.854   4.470 -10.226  1.00-17.54           N
ATOM   3801  H   ALA A 260       1.762   4.035 -10.093  1.00-17.54           H
ATOM   3802  CA  ALA A 260       0.025   4.049 -11.352  1.00-17.54           C
ATOM   3803  HA  ALA A 260      -0.280   4.929 -11.919  1.00-17.54           H
ATOM   3804  C   ALA A 260      -1.229   3.366 -10.795  1.00-17.54           C
ATOM   3805  O   ALA A 260      -2.344   3.605 -11.258  1.00-17.54           O
ATOM   3806  CB  ALA A 260       0.815   3.102 -12.269  1.00-17.54           C
ATOM   3807 1HB  ALA A 260       1.699   3.614 -12.653  1.00-17.54           H
ATOM   3808 2HB  ALA A 260       0.190   2.799 -13.111  1.00-17.54           H
ATOM   3809 3HB  ALA A 260       1.126   2.212 -11.719  1.00-17.54           H
ATOM   3810  N   GLY A 261      -1.045   2.556  -9.760  1.00-20.20           N
ATOM   3811  H   GLY A 261      -0.102   2.359  -9.434  1.00-20.20           H
ATOM   3812  CA  GLY A 261      -2.170   1.927  -9.088  1.00-20.20           C
ATOM   3813 1HA  GLY A 261      -2.712   1.310  -9.803  1.00-20.20           H
ATOM   3814 2HA  GLY A 261      -1.799   1.293  -8.283  1.00-20.20           H
ATOM   3815  C   GLY A 261      -3.134   2.942  -8.504  1.00-20.20           C
ATOM   3816  O   GLY A 261      -4.343   2.763  -8.593  1.00-20.20           O
ATOM   3817  N   LEU A 262      -2.638   4.038  -7.949  1.00-13.75           N
ATOM   3818  H   LEU A 262      -1.631   4.155  -7.881  1.00-13.75           H
ATOM   3819  CA  LEU A 262      -3.517   5.061  -7.385  1.00-13.75           C
ATOM   3820  HA  LEU A 262      -4.172   4.578  -6.663  1.00-13.75           H
ATOM   3821  C   LEU A 262      -4.401   5.693  -8.452  1.00-13.75           C
ATOM   3822  O   LEU A 262      -5.587   5.900  -8.232  1.00-13.75           O
ATOM   3823  CB  LEU A 262      -2.698   6.139  -6.664  1.00-13.75           C
ATOM   3824 1HB  LEU A 262      -1.981   5.645  -6.008  1.00-13.75           H
ATOM   3825 2HB  LEU A 262      -2.139   6.698  -7.414  1.00-13.75           H
ATOM   3826  CG  LEU A 262      -3.512   7.138  -5.824  1.00-13.75           C
ATOM   3827  HG  LEU A 262      -4.280   7.577  -6.456  1.00-13.75           H
ATOM   3828  CD1 LEU A 262      -4.196   6.477  -4.617  1.00-13.75           C
ATOM   3829 1HD1 LEU A 262      -4.726   7.235  -4.040  1.00-13.75           H
ATOM   3830 2HD1 LEU A 262      -3.455   5.994  -3.981  1.00-13.75           H
ATOM   3831 3HD1 LEU A 262      -4.920   5.738  -4.958  1.00-13.75           H
ATOM   3832  CD2 LEU A 262      -2.614   8.264  -5.337  1.00-13.75           C
ATOM   3833 1HD2 LEU A 262      -3.209   8.987  -4.780  1.00-13.75           H
ATOM   3834 2HD2 LEU A 262      -2.163   8.770  -6.190  1.00-13.75           H
ATOM   3835 3HD2 LEU A 262      -1.828   7.872  -4.691  1.00-13.75           H
ATOM   3836  N   LEU A 263      -3.858   5.941  -9.634  1.00-14.03           N
ATOM   3837  H   LEU A 263      -2.872   5.754  -9.785  1.00-14.03           H
ATOM   3838  CA  LEU A 263      -4.665   6.490 -10.723  1.00-14.03           C
ATOM   3839  HA  LEU A 263      -5.168   7.391 -10.372  1.00-14.03           H
ATOM   3840  C   LEU A 263      -5.737   5.507 -11.185  1.00-14.03           C
ATOM   3841  O   LEU A 263      -6.872   5.899 -11.448  1.00-14.03           O
ATOM   3842  CB  LEU A 263      -3.767   6.841 -11.907  1.00-14.03           C
ATOM   3843 1HB  LEU A 263      -3.212   5.945 -12.182  1.00-14.03           H
ATOM   3844 2HB  LEU A 263      -4.403   7.108 -12.751  1.00-14.03           H
ATOM   3845  CG  LEU A 263      -2.762   7.979 -11.691  1.00-14.03           C
ATOM   3846  HG  LEU A 263      -2.199   7.797 -10.778  1.00-14.03           H
ATOM   3847  CD1 LEU A 263      -1.800   7.964 -12.850  1.00-14.03           C
ATOM   3848 1HD1 LEU A 263      -1.111   8.798 -12.766  1.00-14.03           H
ATOM   3849 2HD1 LEU A 263      -2.342   8.060 -13.787  1.00-14.03           H
ATOM   3850 3HD1 LEU A 263      -1.231   7.034 -12.848  1.00-14.03           H
ATOM   3851  CD2 LEU A 263      -3.435   9.347 -11.586  1.00-14.03           C
ATOM   3852 1HD2 LEU A 263      -2.678  10.128 -11.520  1.00-14.03           H
ATOM   3853 2HD2 LEU A 263      -4.054   9.390 -10.692  1.00-14.03           H
ATOM   3854 3HD2 LEU A 263      -4.051   9.534 -12.466  1.00-14.03           H
ATOM   3855  N   LYS A 264      -5.404   4.223 -11.245  1.00-31.87           N
ATOM   3856  H   LYS A 264      -4.449   3.947 -11.028  1.00-31.87           H
ATOM   3857  CA  LYS A 264      -6.386   3.196 -11.621  1.00-31.87           C
ATOM   3858  HA  LYS A 264      -6.838   3.457 -12.577  1.00-31.87           H
ATOM   3859  C   LYS A 264      -7.491   3.137 -10.578  1.00-31.87           C
ATOM   3860  O   LYS A 264      -8.677   3.100 -10.919  1.00-31.87           O
ATOM   3861  CB  LYS A 264      -5.716   1.822 -11.725  1.00-31.87           C
ATOM   3862 1HB  LYS A 264      -5.213   1.624 -10.782  1.00-31.87           H
ATOM   3863 2HB  LYS A 264      -6.482   1.060 -11.870  1.00-31.87           H
ATOM   3864  CG  LYS A 264      -4.691   1.703 -12.840  1.00-31.87           C
ATOM   3865 1HG  LYS A 264      -5.194   1.746 -13.806  1.00-31.87           H
ATOM   3866 2HG  LYS A 264      -3.991   2.531 -12.774  1.00-31.87           H
ATOM   3867  CD  LYS A 264      -3.909   0.404 -12.718  1.00-31.87           C
ATOM   3868 1HD  LYS A 264      -3.481   0.335 -11.718  1.00-31.87           H
ATOM   3869 2HD  LYS A 264      -4.580  -0.437 -12.874  1.00-31.87           H
ATOM   3870  CE  LYS A 264      -2.784   0.364 -13.737  1.00-31.87           C
ATOM   3871 1HE  LYS A 264      -3.203   0.482 -14.738  1.00-31.87           H
ATOM   3872 2HE  LYS A 264      -2.110   1.201 -13.544  1.00-31.87           H
ATOM   3873  NZ  LYS A 264      -2.004  -0.910 -13.679  1.00-31.87           N
ATOM   3874 1HZ  LYS A 264      -1.145  -0.814 -14.212  1.00-31.87           H
ATOM   3875 2HZ  LYS A 264      -2.535  -1.678 -14.070  1.00-31.87           H
ATOM   3876 3HZ  LYS A 264      -1.750  -1.148 -12.725  1.00-31.87           H
ATOM   3877  N   THR A 265      -7.097   3.207  -9.315  1.00 -9.98           N
ATOM   3878  H   THR A 265      -6.104   3.247  -9.114  1.00 -9.98           H
ATOM   3879  CA  THR A 265      -8.039   3.187  -8.199  1.00 -9.98           C
ATOM   3880  HA  THR A 265      -8.601   2.254  -8.225  1.00 -9.98           H
ATOM   3881  C   THR A 265      -8.996   4.363  -8.330  1.00 -9.98           C
ATOM   3882  O   THR A 265     -10.218   4.226  -8.231  1.00 -9.98           O
ATOM   3883  CB  THR A 265      -7.309   3.339  -6.837  1.00 -9.98           C
ATOM   3884  HB  THR A 265      -6.863   4.329  -6.770  1.00 -9.98           H
ATOM   3885  OG1 THR A 265      -6.273   2.364  -6.712  1.00 -9.98           O
ATOM   3886  HG1 THR A 265      -5.614   2.509  -7.407  1.00 -9.98           H
ATOM   3887  CG2 THR A 265      -8.226   3.131  -5.668  1.00 -9.98           C
ATOM   3888 1HG2 THR A 265      -7.641   3.217  -4.754  1.00 -9.98           H
ATOM   3889 2HG2 THR A 265      -8.666   2.134  -5.712  1.00 -9.98           H
ATOM   3890 3HG2 THR A 265      -9.011   3.886  -5.659  1.00 -9.98           H
ATOM   3891  N   LEU A 266      -8.430   5.532  -8.583  1.00 -3.11           N
ATOM   3892  H   LEU A 266      -7.419   5.594  -8.685  1.00 -3.11           H
ATOM   3893  CA  LEU A 266      -9.212   6.754  -8.653  1.00 -3.11           C
ATOM   3894  HA  LEU A 266      -9.847   6.795  -7.772  1.00 -3.11           H
ATOM   3895  C   LEU A 266     -10.138   6.810  -9.848  1.00 -3.11           C
ATOM   3896  O   LEU A 266     -11.197   7.402  -9.731  1.00 -3.11           O
ATOM   3897  CB  LEU A 266      -8.296   7.976  -8.646  1.00 -3.11           C
ATOM   3898 1HB  LEU A 266      -7.448   7.770  -9.298  1.00 -3.11           H
ATOM   3899 2HB  LEU A 266      -8.845   8.820  -9.060  1.00 -3.11           H
ATOM   3900  CG  LEU A 266      -7.782   8.383  -7.258  1.00 -3.11           C
ATOM   3901  HG  LEU A 266      -7.407   7.499  -6.744  1.00 -3.11           H
ATOM   3902  CD1 LEU A 266      -6.635   9.366  -7.412  1.00 -3.11           C
ATOM   3903 1HD1 LEU A 266      -6.257   9.647  -6.429  1.00 -3.11           H
ATOM   3904 2HD1 LEU A 266      -6.972  10.254  -7.942  1.00 -3.11           H
ATOM   3905 3HD1 LEU A 266      -5.825   8.896  -7.970  1.00 -3.11           H
ATOM   3906  CD2 LEU A 266      -8.900   9.017  -6.412  1.00 -3.11           C
ATOM   3907 1HD2 LEU A 266      -8.501   9.287  -5.435  1.00 -3.11           H
ATOM   3908 2HD2 LEU A 266      -9.702   8.298  -6.253  1.00 -3.11           H
ATOM   3909 3HD2 LEU A 266      -9.298   9.903  -6.907  1.00 -3.11           H
ATOM   3910  N   ARG A 267      -9.827   6.164 -10.964  1.00-10.92           N
ATOM   3911  H   ARG A 267      -8.921   5.711 -11.060  1.00-10.92           H
ATOM   3912  CA  ARG A 267     -10.811   6.103 -12.051  1.00-10.92           C
ATOM   3913  HA  ARG A 267     -11.092   7.119 -12.331  1.00-10.92           H
ATOM   3914  C   ARG A 267     -12.080   5.418 -11.581  1.00-10.92           C
ATOM   3915  O   ARG A 267     -13.164   5.933 -11.807  1.00-10.92           O
ATOM   3916  CB  ARG A 267     -10.284   5.384 -13.293  1.00-10.92           C
ATOM   3917 1HB  ARG A 267      -9.846   4.426 -13.012  1.00-10.92           H
ATOM   3918 2HB  ARG A 267     -11.132   5.197 -13.951  1.00-10.92           H
ATOM   3919  CG  ARG A 267      -9.276   6.202 -14.062  1.00-10.92           C
ATOM   3920 1HG  ARG A 267      -9.671   7.210 -14.188  1.00-10.92           H
ATOM   3921 2HG  ARG A 267      -8.343   6.258 -13.506  1.00-10.92           H
ATOM   3922  CD  ARG A 267      -9.014   5.620 -15.436  1.00-10.92           C
ATOM   3923 1HD  ARG A 267      -8.593   4.619 -15.343  1.00-10.92           H
ATOM   3924 2HD  ARG A 267      -9.959   5.557 -15.977  1.00-10.92           H
ATOM   3925  NE  ARG A 267      -8.105   6.504 -16.172  1.00-10.92           N
ATOM   3926  HE  ARG A 267      -8.495   7.376 -16.517  1.00-10.92           H
ATOM   3927  CZ  ARG A 267      -6.812   6.320 -16.386  1.00-10.92           C
ATOM   3928  NH1 ARG A 267      -6.154   7.301 -16.918  1.00-10.92           N
ATOM   3929 1HH1 ARG A 267      -6.637   8.170 -17.099  1.00-10.92           H
ATOM   3930 2HH1 ARG A 267      -5.176   7.191 -17.132  1.00-10.92           H
ATOM   3931  NH2 ARG A 267      -6.162   5.227 -16.084  1.00-10.92           N
ATOM   3932 1HH2 ARG A 267      -6.661   4.441 -15.709  1.00-10.92           H
ATOM   3933 2HH2 ARG A 267      -5.165   5.175 -16.234  1.00-10.92           H
ATOM   3934  N   PHE A 268     -11.966   4.304 -10.873  1.00  2.35           N
ATOM   3935  H   PHE A 268     -11.052   3.927 -10.659  1.00  2.35           H
ATOM   3936  CA  PHE A 268     -13.171   3.630 -10.392  1.00  2.35           C
ATOM   3937  HA  PHE A 268     -13.834   3.466 -11.242  1.00  2.35           H
ATOM   3938  C   PHE A 268     -13.919   4.513  -9.398  1.00  2.35           C
ATOM   3939  O   PHE A 268     -15.124   4.692  -9.517  1.00  2.35           O
ATOM   3940  CB  PHE A 268     -12.836   2.274  -9.767  1.00  2.35           C
ATOM   3941 1HB  PHE A 268     -12.309   1.678 -10.511  1.00  2.35           H
ATOM   3942 2HB  PHE A 268     -12.177   2.421  -8.912  1.00  2.35           H
ATOM   3943  CG  PHE A 268     -14.051   1.505  -9.322  1.00  2.35           C
ATOM   3944  CD1 PHE A 268     -14.934   0.962 -10.274  1.00  2.35           C
ATOM   3945  HD1 PHE A 268     -14.733   1.090 -11.328  1.00  2.35           H
ATOM   3946  CD2 PHE A 268     -14.333   1.337  -7.953  1.00  2.35           C
ATOM   3947  HD2 PHE A 268     -13.671   1.760  -7.211  1.00  2.35           H
ATOM   3948  CE1 PHE A 268     -16.099   0.266  -9.871  1.00  2.35           C
ATOM   3949  HE1 PHE A 268     -16.785  -0.123 -10.613  1.00  2.35           H
ATOM   3950  CE2 PHE A 268     -15.485   0.624  -7.534  1.00  2.35           C
ATOM   3951  HE2 PHE A 268     -15.691   0.495  -6.482  1.00  2.35           H
ATOM   3952  CZ  PHE A 268     -16.372   0.093  -8.498  1.00  2.35           C
ATOM   3953  HZ  PHE A 268     -17.260  -0.437  -8.189  1.00  2.35           H
ATOM   3954  N   VAL A 269     -13.198   5.130  -8.470  1.00  1.51           N
ATOM   3955  H   VAL A 269     -12.193   4.982  -8.444  1.00  1.51           H
ATOM   3956  CA  VAL A 269     -13.811   6.017  -7.474  1.00  1.51           C
ATOM   3957  HA  VAL A 269     -14.532   5.449  -6.890  1.00  1.51           H
ATOM   3958  C   VAL A 269     -14.567   7.166  -8.142  1.00  1.51           C
ATOM   3959  O   VAL A 269     -15.712   7.459  -7.804  1.00  1.51           O
ATOM   3960  CB  VAL A 269     -12.706   6.588  -6.528  1.00  1.51           C
ATOM   3961  HB  VAL A 269     -11.919   7.011  -7.147  1.00  1.51           H
ATOM   3962  CG1 VAL A 269     -13.216   7.705  -5.618  1.00  1.51           C
ATOM   3963 1HG1 VAL A 269     -12.448   7.980  -4.894  1.00  1.51           H
ATOM   3964 2HG1 VAL A 269     -14.112   7.386  -5.089  1.00  1.51           H
ATOM   3965 3HG1 VAL A 269     -13.455   8.586  -6.213  1.00  1.51           H
ATOM   3966  CG2 VAL A 269     -12.095   5.470  -5.673  1.00  1.51           C
ATOM   3967 1HG2 VAL A 269     -11.254   5.869  -5.106  1.00  1.51           H
ATOM   3968 2HG2 VAL A 269     -11.730   4.660  -6.301  1.00  1.51           H
ATOM   3969 3HG2 VAL A 269     -12.838   5.074  -4.981  1.00  1.51           H
ATOM   3970  N   LYS A 270     -13.942   7.812  -9.114  1.00  3.30           N
ATOM   3971  H   LYS A 270     -13.017   7.500  -9.405  1.00  3.30           H
ATOM   3972  CA  LYS A 270     -14.510   9.007  -9.734  1.00  3.30           C
ATOM   3973  HA  LYS A 270     -14.931   9.643  -8.955  1.00  3.30           H
ATOM   3974  C   LYS A 270     -15.623   8.713 -10.723  1.00  3.30           C
ATOM   3975  O   LYS A 270     -16.432   9.599 -10.989  1.00  3.30           O
ATOM   3976  CB  LYS A 270     -13.400   9.775 -10.453  1.00  3.30           C
ATOM   3977 1HB  LYS A 270     -12.902   9.084 -11.135  1.00  3.30           H
ATOM   3978 2HB  LYS A 270     -13.850  10.574 -11.042  1.00  3.30           H
ATOM   3979  CG  LYS A 270     -12.355  10.387  -9.508  1.00  3.30           C
ATOM   3980 1HG  LYS A 270     -12.790  11.239  -8.989  1.00  3.30           H
ATOM   3981 2HG  LYS A 270     -12.068   9.648  -8.761  1.00  3.30           H
ATOM   3982  CD  LYS A 270     -11.087  10.812 -10.253  1.00  3.30           C
ATOM   3983 1HD  LYS A 270     -10.329  11.097  -9.522  1.00  3.30           H
ATOM   3984 2HD  LYS A 270     -10.712   9.954 -10.813  1.00  3.30           H
ATOM   3985  CE  LYS A 270     -11.295  11.970 -11.217  1.00  3.30           C
ATOM   3986 1HE  LYS A 270     -10.387  12.093 -11.812  1.00  3.30           H
ATOM   3987 2HE  LYS A 270     -12.124  11.751 -11.891  1.00  3.30           H
ATOM   3988  NZ  LYS A 270     -11.558  13.250 -10.497  1.00  3.30           N
ATOM   3989 1HZ  LYS A 270     -11.794  13.975 -11.166  1.00  3.30           H
ATOM   3990 2HZ  LYS A 270     -10.718  13.532 -10.002  1.00  3.30           H
ATOM   3991 3HZ  LYS A 270     -12.323  13.143  -9.843  1.00  3.30           H
ATOM   3992  N   TYR A 271     -15.660   7.520 -11.300  1.00 33.87           N
ATOM   3993  H   TYR A 271     -14.961   6.820 -11.069  1.00 33.87           H
ATOM   3994  CA  TYR A 271     -16.658   7.211 -12.329  1.00 33.87           C
ATOM   3995  HA  TYR A 271     -16.919   8.133 -12.848  1.00 33.87           H
ATOM   3996  C   TYR A 271     -17.947   6.646 -11.737  1.00 33.87           C
ATOM   3997  O   TYR A 271     -18.944   6.519 -12.439  1.00 33.87           O
ATOM   3998  CB  TYR A 271     -16.113   6.230 -13.377  1.00 33.87           C
ATOM   3999 1HB  TYR A 271     -15.832   5.310 -12.864  1.00 33.87           H
ATOM   4000 2HB  TYR A 271     -16.924   5.991 -14.063  1.00 33.87           H
ATOM   4001  CG  TYR A 271     -14.922   6.685 -14.222  1.00 33.87           C
ATOM   4002  CD1 TYR A 271     -14.322   7.968 -14.091  1.00 33.87           C
ATOM   4003  HD1 TYR A 271     -14.729   8.705 -13.418  1.00 33.87           H
ATOM   4004  CD2 TYR A 271     -14.368   5.793 -15.165  1.00 33.87           C
ATOM   4005  HD2 TYR A 271     -14.822   4.823 -15.309  1.00 33.87           H
ATOM   4006  CE1 TYR A 271     -13.153   8.304 -14.828  1.00 33.87           C
ATOM   4007  HE1 TYR A 271     -12.678   9.264 -14.696  1.00 33.87           H
ATOM   4008  CE2 TYR A 271     -13.218   6.144 -15.922  1.00 33.87           C
ATOM   4009  HE2 TYR A 271     -12.801   5.455 -16.640  1.00 33.87           H
ATOM   4010  CZ  TYR A 271     -12.611   7.382 -15.723  1.00 33.87           C
ATOM   4011  OH  TYR A 271     -11.465   7.678 -16.410  1.00 33.87           O
ATOM   4012  HH  TYR A 271     -11.039   8.492 -16.093  1.00 33.87           H
ATOM   4013  N   LEU A 272     -17.950   6.327 -10.449  1.00 12.26           N
ATOM   4014  H   LEU A 272     -17.100   6.414  -9.906  1.00 12.26           H
ATOM   4015  CA  LEU A 272     -19.170   5.874  -9.776  1.00 12.26           C
ATOM   4016  HA  LEU A 272     -19.630   5.070 -10.350  1.00 12.26           H
ATOM   4017  C   LEU A 272     -20.129   7.064  -9.661  1.00 12.26           C
ATOM   4018  O   LEU A 272     -19.827   8.017  -8.938  1.00 12.26           O
ATOM   4019  CB  LEU A 272     -18.830   5.379  -8.363  1.00 12.26           C
ATOM   4020 1HB  LEU A 272     -18.170   6.123  -7.917  1.00 12.26           H
ATOM   4021 2HB  LEU A 272     -19.745   5.359  -7.773  1.00 12.26           H
ATOM   4022  CG  LEU A 272     -18.152   4.007  -8.222  1.00 12.26           C
ATOM   4023  HG  LEU A 272     -17.404   3.906  -9.001  1.00 12.26           H
ATOM   4024  CD1 LEU A 272     -17.456   3.903  -6.874  1.00 12.26           C
ATOM   4025 1HD1 LEU A 272     -16.927   2.954  -6.813  1.00 12.26           H
ATOM   4026 2HD1 LEU A 272     -18.180   3.968  -6.063  1.00 12.26           H
ATOM   4027 3HD1 LEU A 272     -16.728   4.709  -6.782  1.00 12.26           H
ATOM   4028  CD2 LEU A 272     -19.138   2.865  -8.360  1.00 12.26           C
ATOM   4029 1HD2 LEU A 272     -18.611   1.915  -8.278  1.00 12.26           H
ATOM   4030 2HD2 LEU A 272     -19.600   2.908  -9.343  1.00 12.26           H
ATOM   4031 3HD2 LEU A 272     -19.910   2.923  -7.594  1.00 12.26           H
ATOM   4032  N   PRO A 273     -21.307   7.040 -10.318  1.00 18.72           N
ATOM   4033  CA  PRO A 273     -22.177   8.214 -10.147  1.00 18.72           C
ATOM   4034  HA  PRO A 273     -21.666   9.105 -10.505  1.00 18.72           H
ATOM   4035  C   PRO A 273     -22.651   8.432  -8.716  1.00 18.72           C
ATOM   4036  O   PRO A 273     -22.917   9.551  -8.299  1.00 18.72           O
ATOM   4037  CB  PRO A 273     -23.373   7.901 -11.050  1.00 18.72           C
ATOM   4038 1HB  PRO A 273     -24.168   7.434 -10.469  1.00 18.72           H
ATOM   4039 2HB  PRO A 273     -23.737   8.806 -11.539  1.00 18.72           H
ATOM   4040  CG  PRO A 273     -22.842   6.952 -12.040  1.00 18.72           C
ATOM   4041 1HG  PRO A 273     -23.646   6.377 -12.498  1.00 18.72           H
ATOM   4042 2HG  PRO A 273     -22.269   7.490 -12.796  1.00 18.72           H
ATOM   4043  CD  PRO A 273     -21.935   6.073 -11.234  1.00 18.72           C
ATOM   4044 1HD  PRO A 273     -22.506   5.342 -10.667  1.00 18.72           H
ATOM   4045 2HD  PRO A 273     -21.200   5.587 -11.875  1.00 18.72           H
ATOM   4046  N   CYS A 274     -22.689   7.366  -7.929  1.00 11.48           N
ATOM   4047  H   CYS A 274     -22.469   6.458  -8.309  1.00 11.48           H
ATOM   4048  CA  CYS A 274     -23.055   7.462  -6.522  1.00 11.48           C
ATOM   4049  HA  CYS A 274     -24.007   7.988  -6.449  1.00 11.48           H
ATOM   4050  C   CYS A 274     -22.033   8.232  -5.679  1.00 11.48           C
ATOM   4051  O   CYS A 274     -22.349   8.708  -4.594  1.00 11.48           O
ATOM   4052  CB  CYS A 274     -23.243   6.049  -5.986  1.00 11.48           C
ATOM   4053 1HB  CYS A 274     -22.289   5.521  -6.022  1.00 11.48           H
ATOM   4054 2HB  CYS A 274     -23.572   6.110  -4.949  1.00 11.48           H
ATOM   4055  SG  CYS A 274     -24.466   5.135  -6.959  1.00 11.48           S
ATOM   4056  HG  CYS A 274     -24.385   3.978  -6.278  1.00 11.48           H
ATOM   4057  N   PHE A 275     -20.827   8.383  -6.206  1.00 -1.63           N
ATOM   4058  H   PHE A 275     -20.618   7.959  -7.101  1.00 -1.63           H
ATOM   4059  CA  PHE A 275     -19.791   9.211  -5.595  1.00 -1.63           C
ATOM   4060  HA  PHE A 275     -19.966   9.304  -4.523  1.00 -1.63           H
ATOM   4061  C   PHE A 275     -19.822  10.613  -6.214  1.00 -1.63           C
ATOM   4062  O   PHE A 275     -19.651  11.606  -5.521  1.00 -1.63           O
ATOM   4063  CB  PHE A 275     -18.439   8.531  -5.827  1.00 -1.63           C
ATOM   4064 1HB  PHE A 275     -18.472   7.532  -5.394  1.00 -1.63           H
ATOM   4065 2HB  PHE A 275     -18.274   8.431  -6.898  1.00 -1.63           H
ATOM   4066  CG  PHE A 275     -17.270   9.269  -5.246  1.00 -1.63           C
ATOM   4067  CD1 PHE A 275     -16.950   9.155  -3.881  1.00 -1.63           C
ATOM   4068  HD1 PHE A 275     -17.577   8.569  -3.226  1.00 -1.63           H
ATOM   4069  CD2 PHE A 275     -16.452  10.049  -6.081  1.00 -1.63           C
ATOM   4070  HD2 PHE A 275     -16.698  10.158  -7.128  1.00 -1.63           H
ATOM   4071  CE1 PHE A 275     -15.798   9.788  -3.357  1.00 -1.63           C
ATOM   4072  HE1 PHE A 275     -15.552   9.693  -2.310  1.00 -1.63           H
ATOM   4073  CE2 PHE A 275     -15.295  10.673  -5.575  1.00 -1.63           C
ATOM   4074  HE2 PHE A 275     -14.670  11.260  -6.231  1.00 -1.63           H
ATOM   4075  CZ  PHE A 275     -14.959  10.528  -4.211  1.00 -1.63           C
ATOM   4076  HZ  PHE A 275     -14.069  10.996  -3.820  1.00 -1.63           H
ATOM   4077  N   GLN A 276     -20.127  10.702  -7.503  1.00  2.47           N
ATOM   4078  H   GLN A 276     -20.277   9.853  -8.032  1.00  2.47           H
ATOM   4079  CA  GLN A 276     -20.221  11.992  -8.206  1.00  2.47           C
ATOM   4080  HA  GLN A 276     -19.271  12.518  -8.107  1.00  2.47           H
ATOM   4081  C   GLN A 276     -21.315  12.919  -7.674  1.00  2.47           C
ATOM   4082  O   GLN A 276     -21.208  14.137  -7.782  1.00  2.47           O
ATOM   4083  CB  GLN A 276     -20.508  11.772  -9.697  1.00  2.47           C
ATOM   4084 1HB  GLN A 276     -21.419  11.185  -9.783  1.00  2.47           H
ATOM   4085 2HB  GLN A 276     -20.686  12.743 -10.161  1.00  2.47           H
ATOM   4086  CG  GLN A 276     -19.392  11.082 -10.471  1.00  2.47           C
ATOM   4087 1HG  GLN A 276     -18.515  11.727 -10.472  1.00  2.47           H
ATOM   4088 2HG  GLN A 276     -19.124  10.155  -9.974  1.00  2.47           H
ATOM   4089  CD  GLN A 276     -19.762  10.752 -11.909  1.00  2.47           C
ATOM   4090  OE1 GLN A 276     -20.878  10.990 -12.376  1.00  2.47           O
ATOM   4091  NE2 GLN A 276     -18.829  10.185 -12.622  1.00  2.47           N
ATOM   4092 1HE2 GLN A 276     -19.019   9.919 -13.576  1.00  2.47           H
ATOM   4093 2HE2 GLN A 276     -17.925  10.007 -12.201  1.00  2.47           H
ATOM   4094  N   VAL A 277     -22.385  12.366  -7.117  1.00-11.57           N
ATOM   4095  H   VAL A 277     -22.480  11.358  -7.109  1.00-11.57           H
ATOM   4096  CA  VAL A 277     -23.448  13.188  -6.525  1.00-11.57           C
ATOM   4097  HA  VAL A 277     -23.632  14.041  -7.177  1.00-11.57           H
ATOM   4098  C   VAL A 277     -23.077  13.767  -5.160  1.00-11.57           C
ATOM   4099  O   VAL A 277     -23.775  14.641  -4.651  1.00-11.57           O
ATOM   4100  CB  VAL A 277     -24.790  12.410  -6.398  1.00-11.57           C
ATOM   4101  HB  VAL A 277     -25.522  13.067  -5.930  1.00-11.57           H
ATOM   4102  CG1 VAL A 277     -25.326  12.038  -7.790  1.00-11.57           C
ATOM   4103 1HG1 VAL A 277     -26.295  11.549  -7.686  1.00-11.57           H
ATOM   4104 2HG1 VAL A 277     -24.643  11.364  -8.303  1.00-11.57           H
ATOM   4105 3HG1 VAL A 277     -25.457  12.941  -8.386  1.00-11.57           H
ATOM   4106  CG2 VAL A 277     -24.645  11.154  -5.533  1.00-11.57           C
ATOM   4107 1HG2 VAL A 277     -25.620  10.679  -5.422  1.00-11.57           H
ATOM   4108 2HG2 VAL A 277     -24.282  11.421  -4.540  1.00-11.57           H
ATOM   4109 3HG2 VAL A 277     -23.958  10.446  -5.993  1.00-11.57           H
ATOM   4110  N   LEU A 278     -21.977  13.335  -4.558  1.00 -2.49           N
ATOM   4111  H   LEU A 278     -21.386  12.641  -5.000  1.00 -2.49           H
ATOM   4112  CA  LEU A 278     -21.540  13.940  -3.302  1.00 -2.49           C
ATOM   4113  HA  LEU A 278     -22.390  14.056  -2.632  1.00 -2.49           H
ATOM   4114  C   LEU A 278     -20.952  15.306  -3.646  1.00 -2.49           C
ATOM   4115  O   LEU A 278     -20.345  15.457  -4.715  1.00 -2.49           O
ATOM   4116  CB  LEU A 278     -20.454  13.092  -2.633  1.00 -2.49           C
ATOM   4117 1HB  LEU A 278     -19.657  12.961  -3.359  1.00 -2.49           H
ATOM   4118 2HB  LEU A 278     -20.044  13.662  -1.803  1.00 -2.49           H
ATOM   4119  CG  LEU A 278     -20.839  11.706  -2.101  1.00 -2.49           C
ATOM   4120  HG  LEU A 278     -21.349  11.154  -2.890  1.00 -2.49           H
ATOM   4121  CD1 LEU A 278     -19.579  10.941  -1.723  1.00 -2.49           C
ATOM   4122 1HD1 LEU A 278     -19.844   9.929  -1.419  1.00 -2.49           H
ATOM   4123 2HD1 LEU A 278     -19.056  11.440  -0.905  1.00 -2.49           H
ATOM   4124 3HD1 LEU A 278     -18.916  10.880  -2.587  1.00 -2.49           H
ATOM   4125  CD2 LEU A 278     -21.770  11.808  -0.890  1.00 -2.49           C
ATOM   4126 1HD2 LEU A 278     -21.999  10.809  -0.528  1.00 -2.49           H
ATOM   4127 2HD2 LEU A 278     -22.704  12.290  -1.179  1.00 -2.49           H
ATOM   4128 3HD2 LEU A 278     -21.293  12.380  -0.093  1.00 -2.49           H
ATOM   4129  N   PRO A 279     -21.091  16.307  -2.756  1.00 -6.27           N
ATOM   4130  CA  PRO A 279     -20.294  17.516  -2.997  1.00 -6.27           C
ATOM   4131  HA  PRO A 279     -20.553  17.980  -3.949  1.00 -6.27           H
ATOM   4132  C   PRO A 279     -18.813  17.169  -2.935  1.00 -6.27           C
ATOM   4133  O   PRO A 279     -18.441  16.173  -2.306  1.00 -6.27           O
ATOM   4134  CB  PRO A 279     -20.668  18.422  -1.817  1.00 -6.27           C
ATOM   4135 1HB  PRO A 279     -19.940  18.308  -1.014  1.00 -6.27           H
ATOM   4136 2HB  PRO A 279     -20.734  19.464  -2.130  1.00 -6.27           H
ATOM   4137  CG  PRO A 279     -21.986  17.920  -1.373  1.00 -6.27           C
ATOM   4138 1HG  PRO A 279     -22.184  18.209  -0.343  1.00 -6.27           H
ATOM   4139 2HG  PRO A 279     -22.770  18.285  -2.038  1.00 -6.27           H
ATOM   4140  CD  PRO A 279     -21.846  16.433  -1.497  1.00 -6.27           C
ATOM   4141 1HD  PRO A 279     -21.274  16.026  -0.664  1.00 -6.27           H
ATOM   4142 2HD  PRO A 279     -22.824  15.960  -1.567  1.00 -6.27           H
ATOM   4143  N   LEU A 280     -17.962  17.999  -3.521  1.00 -4.94           N
ATOM   4144  H   LEU A 280     -18.309  18.854  -3.952  1.00 -4.94           H
ATOM   4145  CA  LEU A 280     -16.522  17.745  -3.543  1.00 -4.94           C
ATOM   4146  HA  LEU A 280     -16.336  16.794  -4.039  1.00 -4.94           H
ATOM   4147  C   LEU A 280     -15.993  17.656  -2.119  1.00 -4.94           C
ATOM   4148  O   LEU A 280     -15.135  16.843  -1.830  1.00 -4.94           O
ATOM   4149  CB  LEU A 280     -15.791  18.860  -4.300  1.00 -4.94           C
ATOM   4150 1HB  LEU A 280     -16.241  18.955  -5.288  1.00 -4.94           H
ATOM   4151 2HB  LEU A 280     -15.968  19.792  -3.765  1.00 -4.94           H
ATOM   4152  CG  LEU A 280     -14.269  18.709  -4.478  1.00 -4.94           C
ATOM   4153  HG  LEU A 280     -13.816  18.579  -3.498  1.00 -4.94           H
ATOM   4154  CD1 LEU A 280     -13.881  17.511  -5.349  1.00 -4.94           C
ATOM   4155 1HD1 LEU A 280     -12.799  17.489  -5.480  1.00 -4.94           H
ATOM   4156 2HD1 LEU A 280     -14.362  17.582  -6.325  1.00 -4.94           H
ATOM   4157 3HD1 LEU A 280     -14.188  16.585  -4.863  1.00 -4.94           H
ATOM   4158  CD2 LEU A 280     -13.698  19.985  -5.087  1.00 -4.94           C
ATOM   4159 1HD2 LEU A 280     -12.617  19.893  -5.186  1.00 -4.94           H
ATOM   4160 2HD2 LEU A 280     -13.919  20.829  -4.432  1.00 -4.94           H
ATOM   4161 3HD2 LEU A 280     -14.145  20.163  -6.065  1.00 -4.94           H
ATOM   4162  N   ASP A 281     -16.581  18.411  -1.204  1.00 -3.84           N
ATOM   4163  H   ASP A 281     -17.304  19.058  -1.488  1.00 -3.84           H
ATOM   4164  CA  ASP A 281     -16.194  18.338   0.206  1.00 -3.84           C
ATOM   4165  HA  ASP A 281     -15.146  18.619   0.304  1.00 -3.84           H
ATOM   4166  C   ASP A 281     -16.365  16.937   0.786  1.00 -3.84           C
ATOM   4167  O   ASP A 281     -15.510  16.440   1.501  1.00 -3.84           O
ATOM   4168  CB  ASP A 281     -17.056  19.298   1.018  1.00 -3.84           C
ATOM   4169 1HB  ASP A 281     -18.104  19.042   0.856  1.00 -3.84           H
ATOM   4170 2HB  ASP A 281     -16.827  19.182   2.078  1.00 -3.84           H
ATOM   4171  CG  ASP A 281     -16.844  20.735   0.618  1.00 -3.84           C
ATOM   4172  OD1 ASP A 281     -15.737  21.277   0.808  1.00 -3.84           O
ATOM   4173  OD2 ASP A 281     -17.796  21.355   0.103  1.00 -3.84           O
ATOM   4174  N   GLN A 282     -17.453  16.259   0.457  1.00-10.46           N
ATOM   4175  H   GLN A 282     -18.109  16.653  -0.205  1.00-10.46           H
ATOM   4176  CA  GLN A 282     -17.701  14.931   1.013  1.00-10.46           C
ATOM   4177  HA  GLN A 282     -17.331  14.903   2.037  1.00-10.46           H
ATOM   4178  C   GLN A 282     -16.937  13.868   0.230  1.00-10.46           C
ATOM   4179  O   GLN A 282     -16.551  12.841   0.787  1.00-10.46           O
ATOM   4180  CB  GLN A 282     -19.202  14.650   1.050  1.00-10.46           C
ATOM   4181 1HB  GLN A 282     -19.609  14.818   0.055  1.00-10.46           H
ATOM   4182 2HB  GLN A 282     -19.364  13.607   1.323  1.00-10.46           H
ATOM   4183  CG  GLN A 282     -19.945  15.541   2.055  1.00-10.46           C
ATOM   4184 1HG  GLN A 282     -19.683  16.584   1.883  1.00-10.46           H
ATOM   4185 2HG  GLN A 282     -21.017  15.428   1.901  1.00-10.46           H
ATOM   4186  CD  GLN A 282     -19.630  15.174   3.495  1.00-10.46           C
ATOM   4187  OE1 GLN A 282     -20.085  14.153   3.993  1.00-10.46           O
ATOM   4188  NE2 GLN A 282     -18.854  15.982   4.170  1.00-10.46           N
ATOM   4189 1HE2 GLN A 282     -18.601  15.740   5.121  1.00-10.46           H
ATOM   4190 2HE2 GLN A 282     -18.499  16.821   3.743  1.00-10.46           H
ATOM   4191  N   GLN A 283     -16.626  14.149  -1.029  1.00-27.45           N
ATOM   4192  H   GLN A 283     -16.995  14.989  -1.464  1.00-27.45           H
ATOM   4193  CA  GLN A 283     -15.715  13.293  -1.788  1.00-27.45           C
ATOM   4194  HA  GLN A 283     -16.076  12.265  -1.756  1.00-27.45           H
ATOM   4195  C   GLN A 283     -14.333  13.342  -1.131  1.00-27.45           C
ATOM   4196  O   GLN A 283     -13.682  12.313  -0.950  1.00-27.45           O
ATOM   4197  CB  GLN A 283     -15.606  13.752  -3.250  1.00-27.45           C
ATOM   4198 1HB  GLN A 283     -15.319  14.800  -3.279  1.00-27.45           H
ATOM   4199 2HB  GLN A 283     -14.810  13.180  -3.721  1.00-27.45           H
ATOM   4200  CG  GLN A 283     -16.882  13.571  -4.070  1.00-27.45           C
ATOM   4201 1HG  GLN A 283     -17.195  12.529  -4.011  1.00-27.45           H
ATOM   4202 2HG  GLN A 283     -17.671  14.186  -3.648  1.00-27.45           H
ATOM   4203  CD  GLN A 283     -16.717  13.941  -5.532  1.00-27.45           C
ATOM   4204  OE1 GLN A 283     -15.623  13.895  -6.093  1.00-27.45           O
ATOM   4205  NE2 GLN A 283     -17.800  14.298  -6.167  1.00-27.45           N
ATOM   4206 1HE2 GLN A 283     -17.747  14.465  -7.167  1.00-27.45           H
ATOM   4207 2HE2 GLN A 283     -18.680  14.382  -5.674  1.00-27.45           H
ATOM   4208  N   LEU A 284     -13.903  14.536  -0.742  1.00 -7.16           N
ATOM   4209  H   LEU A 284     -14.473  15.357  -0.930  1.00 -7.16           H
ATOM   4210  CA  LEU A 284     -12.615  14.724  -0.077  1.00 -7.16           C
ATOM   4211  HA  LEU A 284     -11.837  14.259  -0.680  1.00 -7.16           H
ATOM   4212  C   LEU A 284     -12.606  14.057   1.284  1.00 -7.16           C
ATOM   4213  O   LEU A 284     -11.645  13.371   1.600  1.00 -7.16           O
ATOM   4214  CB  LEU A 284     -12.306  16.216   0.097  1.00 -7.16           C
ATOM   4215 1HB  LEU A 284     -13.176  16.684   0.551  1.00 -7.16           H
ATOM   4216 2HB  LEU A 284     -11.477  16.319   0.796  1.00 -7.16           H
ATOM   4217  CG  LEU A 284     -11.952  16.999  -1.173  1.00 -7.16           C
ATOM   4218  HG  LEU A 284     -12.624  16.688  -1.969  1.00 -7.16           H
ATOM   4219  CD1 LEU A 284     -12.147  18.494  -0.950  1.00 -7.16           C
ATOM   4220 1HD1 LEU A 284     -11.935  19.036  -1.870  1.00 -7.16           H
ATOM   4221 2HD1 LEU A 284     -11.494  18.851  -0.154  1.00 -7.16           H
ATOM   4222 3HD1 LEU A 284     -13.183  18.688  -0.675  1.00 -7.16           H
ATOM   4223  CD2 LEU A 284     -10.529  16.740  -1.636  1.00 -7.16           C
ATOM   4224 1HD2 LEU A 284     -10.444  17.055  -2.674  1.00 -7.16           H
ATOM   4225 2HD2 LEU A 284     -10.291  15.682  -1.569  1.00 -7.16           H
ATOM   4226 3HD2 LEU A 284      -9.823  17.303  -1.031  1.00 -7.16           H
ATOM   4227  N   VAL A 285     -13.666  14.218   2.065  1.00 12.14           N
ATOM   4228  H   VAL A 285     -14.423  14.823   1.757  1.00 12.14           H
ATOM   4229  CA  VAL A 285     -13.768  13.577   3.380  1.00 12.14           C
ATOM   4230  HA  VAL A 285     -12.960  13.941   4.014  1.00 12.14           H
ATOM   4231  C   VAL A 285     -13.585  12.067   3.253  1.00 12.14           C
ATOM   4232  O   VAL A 285     -12.786  11.480   3.994  1.00 12.14           O
ATOM   4233  CB  VAL A 285     -15.131  13.928   4.059  1.00 12.14           C
ATOM   4234  HB  VAL A 285     -15.916  13.841   3.311  1.00 12.14           H
ATOM   4235  CG1 VAL A 285     -15.482  12.988   5.204  1.00 12.14           C
ATOM   4236 1HG1 VAL A 285     -16.398  13.326   5.684  1.00 12.14           H
ATOM   4237 2HG1 VAL A 285     -14.676  12.968   5.939  1.00 12.14           H
ATOM   4238 3HG1 VAL A 285     -15.656  11.983   4.824  1.00 12.14           H
ATOM   4239  CG2 VAL A 285     -15.110  15.365   4.596  1.00 12.14           C
ATOM   4240 1HG2 VAL A 285     -16.100  15.637   4.961  1.00 12.14           H
ATOM   4241 2HG2 VAL A 285     -14.822  16.064   3.813  1.00 12.14           H
ATOM   4242 3HG2 VAL A 285     -14.398  15.447   5.417  1.00 12.14           H
ATOM   4243  N   LEU A 286     -14.256  11.432   2.300  1.00 -7.37           N
ATOM   4244  H   LEU A 286     -14.892  11.940   1.692  1.00 -7.37           H
ATOM   4245  CA  LEU A 286     -14.093   9.989   2.142  1.00 -7.37           C
ATOM   4246  HA  LEU A 286     -14.286   9.511   3.099  1.00 -7.37           H
ATOM   4247  C   LEU A 286     -12.674   9.632   1.738  1.00 -7.37           C
ATOM   4248  O   LEU A 286     -12.023   8.826   2.399  1.00 -7.37           O
ATOM   4249  CB  LEU A 286     -15.043   9.412   1.088  1.00 -7.37           C
ATOM   4250 1HB  LEU A 286     -14.948  10.013   0.184  1.00 -7.37           H
ATOM   4251 2HB  LEU A 286     -14.688   8.409   0.850  1.00 -7.37           H
ATOM   4252  CG  LEU A 286     -16.535   9.290   1.422  1.00 -7.37           C
ATOM   4253  HG  LEU A 286     -16.929  10.277   1.657  1.00 -7.37           H
ATOM   4254  CD1 LEU A 286     -17.253   8.765   0.184  1.00 -7.37           C
ATOM   4255 1HD1 LEU A 286     -18.317   8.698   0.384  1.00 -7.37           H
ATOM   4256 2HD1 LEU A 286     -16.874   7.778  -0.084  1.00 -7.37           H
ATOM   4257 3HD1 LEU A 286     -17.100   9.452  -0.647  1.00 -7.37           H
ATOM   4258  CD2 LEU A 286     -16.795   8.366   2.613  1.00 -7.37           C
ATOM   4259 1HD2 LEU A 286     -17.864   8.190   2.720  1.00 -7.37           H
ATOM   4260 2HD2 LEU A 286     -16.426   8.829   3.527  1.00 -7.37           H
ATOM   4261 3HD2 LEU A 286     -16.292   7.410   2.469  1.00 -7.37           H
ATOM   4262  N   VAL A 287     -12.190  10.199   0.644  1.00 -3.38           N
ATOM   4263  H   VAL A 287     -12.724  10.922   0.165  1.00 -3.38           H
ATOM   4264  CA  VAL A 287     -10.930   9.735   0.065  1.00 -3.38           C
ATOM   4265  HA  VAL A 287     -10.971   8.649  -0.010  1.00 -3.38           H
ATOM   4266  C   VAL A 287      -9.761  10.063   0.984  1.00 -3.38           C
ATOM   4267  O   VAL A 287      -8.901   9.217   1.194  1.00 -3.38           O
ATOM   4268  CB  VAL A 287     -10.746  10.293  -1.371  1.00 -3.38           C
ATOM   4269  HB  VAL A 287     -10.805  11.379  -1.332  1.00 -3.38           H
ATOM   4270  CG1 VAL A 287      -9.401   9.901  -1.987  1.00 -3.38           C
ATOM   4271 1HG1 VAL A 287      -9.326  10.302  -2.998  1.00 -3.38           H
ATOM   4272 2HG1 VAL A 287      -9.304   8.814  -2.026  1.00 -3.38           H
ATOM   4273 3HG1 VAL A 287      -8.584  10.311  -1.396  1.00 -3.38           H
ATOM   4274  CG2 VAL A 287     -11.870   9.752  -2.276  1.00 -3.38           C
ATOM   4275 1HG2 VAL A 287     -11.726  10.107  -3.295  1.00 -3.38           H
ATOM   4276 2HG2 VAL A 287     -12.840  10.099  -1.925  1.00 -3.38           H
ATOM   4277 3HG2 VAL A 287     -11.860   8.661  -2.278  1.00 -3.38           H
ATOM   4278  N   ARG A 288      -9.752  11.219   1.635  1.00 -4.56           N
ATOM   4279  H   ARG A 288     -10.516  11.884   1.511  1.00 -4.56           H
ATOM   4280  CA  ARG A 288      -8.650  11.559   2.543  1.00 -4.56           C
ATOM   4281  HA  ARG A 288      -7.720  11.502   1.985  1.00 -4.56           H
ATOM   4282  C   ARG A 288      -8.497  10.572   3.691  1.00 -4.56           C
ATOM   4283  O   ARG A 288      -7.388  10.373   4.177  1.00 -4.56           O
ATOM   4284  CB  ARG A 288      -8.795  12.991   3.067  1.00 -4.56           C
ATOM   4285 1HB  ARG A 288      -9.812  13.136   3.430  1.00 -4.56           H
ATOM   4286 2HB  ARG A 288      -8.109  13.130   3.901  1.00 -4.56           H
ATOM   4287  CG  ARG A 288      -8.465  14.042   2.004  1.00 -4.56           C
ATOM   4288 1HG  ARG A 288      -7.392  14.020   1.820  1.00 -4.56           H
ATOM   4289 2HG  ARG A 288      -8.980  13.797   1.075  1.00 -4.56           H
ATOM   4290  CD  ARG A 288      -8.864  15.452   2.415  1.00 -4.56           C
ATOM   4291 1HD  ARG A 288      -9.952  15.508   2.480  1.00 -4.56           H
ATOM   4292 2HD  ARG A 288      -8.435  15.675   3.393  1.00 -4.56           H
ATOM   4293  NE  ARG A 288      -8.365  16.431   1.436  1.00 -4.56           N
ATOM   4294  HE  ARG A 288      -7.716  16.094   0.744  1.00 -4.56           H
ATOM   4295  CZ  ARG A 288      -8.638  17.728   1.399  1.00 -4.56           C
ATOM   4296  NH1 ARG A 288      -7.934  18.471   0.601  1.00 -4.56           N
ATOM   4297 1HH1 ARG A 288      -7.206  18.060   0.034  1.00 -4.56           H
ATOM   4298 2HH1 ARG A 288      -8.072  19.472   0.577  1.00 -4.56           H
ATOM   4299  NH2 ARG A 288      -9.583  18.308   2.085  1.00 -4.56           N
ATOM   4300 1HH2 ARG A 288     -10.185  17.758   2.688  1.00 -4.56           H
ATOM   4301 2HH2 ARG A 288      -9.733  19.302   1.982  1.00 -4.56           H
ATOM   4302  N   ASN A 289      -9.570   9.892   4.068  1.00 -4.14           N
ATOM   4303  H   ASN A 289     -10.461  10.089   3.631  1.00 -4.14           H
ATOM   4304  CA  ASN A 289      -9.484   8.840   5.079  1.00 -4.14           C
ATOM   4305  HA  ASN A 289      -8.609   9.023   5.703  1.00 -4.14           H
ATOM   4306  C   ASN A 289      -9.330   7.415   4.528  1.00 -4.14           C
ATOM   4307  O   ASN A 289      -8.661   6.597   5.153  1.00 -4.14           O
ATOM   4308  CB  ASN A 289     -10.714   8.928   5.982  1.00 -4.14           C
ATOM   4309 1HB  ASN A 289     -11.608   8.993   5.364  1.00 -4.14           H
ATOM   4310 2HB  ASN A 289     -10.771   8.026   6.591  1.00 -4.14           H
ATOM   4311  CG  ASN A 289     -10.650  10.111   6.914  1.00 -4.14           C
ATOM   4312  OD1 ASN A 289      -9.939  10.077   7.910  1.00 -4.14           O
ATOM   4313  ND2 ASN A 289     -11.354  11.165   6.605  1.00 -4.14           N
ATOM   4314 1HD2 ASN A 289     -11.327  11.964   7.217  1.00 -4.14           H
ATOM   4315 2HD2 ASN A 289     -11.911  11.180   5.758  1.00 -4.14           H
ATOM   4316  N   CYS A 290      -9.919   7.090   3.382  1.00 -1.62           N
ATOM   4317  H   CYS A 290     -10.446   7.792   2.870  1.00 -1.62           H
ATOM   4318  CA  CYS A 290      -9.907   5.709   2.874  1.00 -1.62           C
ATOM   4319  HA  CYS A 290      -9.582   5.055   3.683  1.00 -1.62           H
ATOM   4320  C   CYS A 290      -8.967   5.409   1.699  1.00 -1.62           C
ATOM   4321  O   CYS A 290      -8.877   4.260   1.270  1.00 -1.62           O
ATOM   4322  CB  CYS A 290     -11.334   5.268   2.526  1.00 -1.62           C
ATOM   4323 1HB  CYS A 290     -11.325   4.189   2.366  1.00 -1.62           H
ATOM   4324 2HB  CYS A 290     -11.981   5.471   3.379  1.00 -1.62           H
ATOM   4325  SG  CYS A 290     -12.057   6.042   1.066  1.00 -1.62           S
ATOM   4326  HG  CYS A 290     -12.280   7.234   1.632  1.00 -1.62           H
ATOM   4327  N   TRP A 291      -8.247   6.396   1.180  1.00 32.93           N
ATOM   4328  H   TRP A 291      -8.314   7.331   1.569  1.00 32.93           H
ATOM   4329  CA  TRP A 291      -7.397   6.198  -0.003  1.00 32.93           C
ATOM   4330  HA  TRP A 291      -8.045   5.922  -0.834  1.00 32.93           H
ATOM   4331  C   TRP A 291      -6.331   5.111   0.106  1.00 32.93           C
ATOM   4332  O   TRP A 291      -6.007   4.475  -0.891  1.00 32.93           O
ATOM   4333  CB  TRP A 291      -6.672   7.499  -0.370  1.00 32.93           C
ATOM   4334 1HB  TRP A 291      -6.173   7.355  -1.328  1.00 32.93           H
ATOM   4335 2HB  TRP A 291      -7.398   8.295  -0.492  1.00 32.93           H
ATOM   4336  CG  TRP A 291      -5.634   7.916   0.651  1.00 32.93           C
ATOM   4337  CD1 TRP A 291      -5.836   8.582   1.821  1.00 32.93           C
ATOM   4338  HD1 TRP A 291      -6.800   8.952   2.151  1.00 32.93           H
ATOM   4339  CD2 TRP A 291      -4.226   7.622   0.621  1.00 32.93           C
ATOM   4340  NE1 TRP A 291      -4.674   8.715   2.532  1.00 32.93           N
ATOM   4341  HE1 TRP A 291      -4.607   9.175   3.438  1.00 32.93           H
ATOM   4342  CE2 TRP A 291      -3.661   8.122   1.830  1.00 32.93           C
ATOM   4343  CE3 TRP A 291      -3.391   6.941  -0.288  1.00 32.93           C
ATOM   4344  HE3 TRP A 291      -3.798   6.533  -1.203  1.00 32.93           H
ATOM   4345  CZ2 TRP A 291      -2.298   7.950   2.150  1.00 32.93           C
ATOM   4346  HZ2 TRP A 291      -1.894   8.329   3.078  1.00 32.93           H
ATOM   4347  CZ3 TRP A 291      -2.025   6.778   0.024  1.00 32.93           C
ATOM   4348  HZ3 TRP A 291      -1.382   6.262  -0.669  1.00 32.93           H
ATOM   4349  CH2 TRP A 291      -1.496   7.273   1.250  1.00 32.93           C
ATOM   4350  HH2 TRP A 291      -0.452   7.119   1.480  1.00 32.93           H
ATOM   4351  N   ALA A 292      -5.761   4.887   1.282  1.00 -4.12           N
ATOM   4352  H   ALA A 292      -6.065   5.398   2.100  1.00 -4.12           H
ATOM   4353  CA  ALA A 292      -4.668   3.930   1.397  1.00 -4.12           C
ATOM   4354  HA  ALA A 292      -3.994   4.043   0.547  1.00 -4.12           H
ATOM   4355  C   ALA A 292      -5.278   2.536   1.362  1.00 -4.12           C
ATOM   4356  O   ALA A 292      -4.751   1.610   0.747  1.00 -4.12           O
ATOM   4357  CB  ALA A 292      -3.897   4.174   2.689  1.00 -4.12           C
ATOM   4358 1HB  ALA A 292      -3.433   5.161   2.654  1.00 -4.12           H
ATOM   4359 2HB  ALA A 292      -3.122   3.421   2.806  1.00 -4.12           H
ATOM   4360 3HB  ALA A 292      -4.569   4.121   3.546  1.00 -4.12           H
ATOM   4361  N   SER A 293      -6.435   2.415   1.992  1.00  3.24           N
ATOM   4362  H   SER A 293      -6.820   3.209   2.492  1.00  3.24           H
ATOM   4363  CA  SER A 293      -7.166   1.159   2.006  1.00  3.24           C
ATOM   4364  HA  SER A 293      -6.487   0.374   2.329  1.00  3.24           H
ATOM   4365  C   SER A 293      -7.681   0.815   0.608  1.00  3.24           C
ATOM   4366  O   SER A 293      -7.639  -0.336   0.174  1.00  3.24           O
ATOM   4367  CB  SER A 293      -8.313   1.275   3.007  1.00  3.24           C
ATOM   4368 1HB  SER A 293      -9.002   2.052   2.679  1.00  3.24           H
ATOM   4369 2HB  SER A 293      -8.844   0.328   3.069  1.00  3.24           H
ATOM   4370  OG  SER A 293      -7.797   1.622   4.280  1.00  3.24           O
ATOM   4371  HG  SER A 293      -8.384   1.266   4.961  1.00  3.24           H
ATOM   4372  N   LEU A 294      -8.119   1.828  -0.124  1.00 -2.11           N
ATOM   4373  H   LEU A 294      -8.175   2.755   0.291  1.00 -2.11           H
ATOM   4374  CA  LEU A 294      -8.550   1.648  -1.508  1.00 -2.11           C
ATOM   4375  HA  LEU A 294      -9.294   0.855  -1.555  1.00 -2.11           H
ATOM   4376  C   LEU A 294      -7.397   1.265  -2.424  1.00 -2.11           C
ATOM   4377  O   LEU A 294      -7.540   0.392  -3.280  1.00 -2.11           O
ATOM   4378  CB  LEU A 294      -9.148   2.952  -2.034  1.00 -2.11           C
ATOM   4379 1HB  LEU A 294      -8.471   3.762  -1.772  1.00 -2.11           H
ATOM   4380 2HB  LEU A 294      -9.176   2.883  -3.115  1.00 -2.11           H
ATOM   4381  CG  LEU A 294     -10.558   3.335  -1.587  1.00 -2.11           C
ATOM   4382  HG  LEU A 294     -10.624   3.277  -0.503  1.00 -2.11           H
ATOM   4383  CD1 LEU A 294     -10.846   4.760  -2.019  1.00 -2.11           C
ATOM   4384 1HD1 LEU A 294     -11.858   5.029  -1.722  1.00 -2.11           H
ATOM   4385 2HD1 LEU A 294     -10.741   4.862  -3.097  1.00 -2.11           H
ATOM   4386 3HD1 LEU A 294     -10.154   5.441  -1.524  1.00 -2.11           H
ATOM   4387  CD2 LEU A 294     -11.579   2.388  -2.204  1.00 -2.11           C
ATOM   4388 1HD2 LEU A 294     -12.574   2.678  -1.880  1.00 -2.11           H
ATOM   4389 2HD2 LEU A 294     -11.399   1.369  -1.869  1.00 -2.11           H
ATOM   4390 3HD2 LEU A 294     -11.531   2.430  -3.292  1.00 -2.11           H
ATOM   4391  N   LEU A 295      -6.251   1.905  -2.234  1.00-13.59           N
ATOM   4392  H   LEU A 295      -6.187   2.628  -1.524  1.00-13.59           H
ATOM   4393  CA  LEU A 295      -5.077   1.616  -3.048  1.00-13.59           C
ATOM   4394  HA  LEU A 295      -5.331   1.758  -4.099  1.00-13.59           H
ATOM   4395  C   LEU A 295      -4.652   0.171  -2.867  1.00-13.59           C
ATOM   4396  O   LEU A 295      -4.376  -0.506  -3.845  1.00-13.59           O
ATOM   4397  CB  LEU A 295      -3.916   2.543  -2.670  1.00-13.59           C
ATOM   4398 1HB  LEU A 295      -4.235   3.571  -2.844  1.00-13.59           H
ATOM   4399 2HB  LEU A 295      -3.728   2.430  -1.603  1.00-13.59           H
ATOM   4400  CG  LEU A 295      -2.580   2.314  -3.395  1.00-13.59           C
ATOM   4401  HG  LEU A 295      -2.218   1.319  -3.145  1.00-13.59           H
ATOM   4402  CD1 LEU A 295      -2.706   2.409  -4.902  1.00-13.59           C
ATOM   4403 1HD1 LEU A 295      -1.721   2.347  -5.364  1.00-13.59           H
ATOM   4404 2HD1 LEU A 295      -3.171   3.353  -5.170  1.00-13.59           H
ATOM   4405 3HD1 LEU A 295      -3.314   1.586  -5.280  1.00-13.59           H
ATOM   4406  CD2 LEU A 295      -1.552   3.319  -2.907  1.00-13.59           C
ATOM   4407 1HD2 LEU A 295      -0.592   3.125  -3.389  1.00-13.59           H
ATOM   4408 2HD2 LEU A 295      -1.430   3.215  -1.832  1.00-13.59           H
ATOM   4409 3HD2 LEU A 295      -1.874   4.333  -3.142  1.00-13.59           H
ATOM   4410  N   MET A 296      -4.653  -0.330  -1.640  1.00-24.50           N
ATOM   4411  H   MET A 296      -4.926   0.257  -0.858  1.00-24.50           H
ATOM   4412  CA  MET A 296      -4.235  -1.710  -1.390  1.00-24.50           C
ATOM   4413  HA  MET A 296      -3.199  -1.828  -1.703  1.00-24.50           H
ATOM   4414  C   MET A 296      -5.058  -2.737  -2.164  1.00-24.50           C
ATOM   4415  O   MET A 296      -4.532  -3.766  -2.588  1.00-24.50           O
ATOM   4416  CB  MET A 296      -4.350  -2.028   0.097  1.00-24.50           C
ATOM   4417 1HB  MET A 296      -5.315  -1.665   0.444  1.00-24.50           H
ATOM   4418 2HB  MET A 296      -4.340  -3.107   0.217  1.00-24.50           H
ATOM   4419  CG  MET A 296      -3.255  -1.435   0.975  1.00-24.50           C
ATOM   4420 1HG  MET A 296      -3.254  -0.353   0.858  1.00-24.50           H
ATOM   4421 2HG  MET A 296      -3.484  -1.668   2.015  1.00-24.50           H
ATOM   4422  SD  MET A 296      -1.598  -2.058   0.601  1.00-24.50           S
ATOM   4423  CE  MET A 296      -1.760  -3.784   1.014  1.00-24.50           C
ATOM   4424 1HE  MET A 296      -0.789  -4.272   0.966  1.00-24.50           H
ATOM   4425 2HE  MET A 296      -2.423  -4.264   0.297  1.00-24.50           H
ATOM   4426 3HE  MET A 296      -2.168  -3.892   2.018  1.00-24.50           H
ATOM   4427  N   LEU A 297      -6.332  -2.452  -2.394  1.00-20.08           N
ATOM   4428  H   LEU A 297      -6.725  -1.591  -2.032  1.00-20.08           H
ATOM   4429  CA  LEU A 297      -7.175  -3.344  -3.186  1.00-20.08           C
ATOM   4430  HA  LEU A 297      -7.063  -4.363  -2.817  1.00-20.08           H
ATOM   4431  C   LEU A 297      -6.777  -3.343  -4.654  1.00-20.08           C
ATOM   4432  O   LEU A 297      -6.800  -4.384  -5.302  1.00-20.08           O
ATOM   4433  CB  LEU A 297      -8.638  -2.919  -3.067  1.00-20.08           C
ATOM   4434 1HB  LEU A 297      -8.697  -1.849  -3.252  1.00-20.08           H
ATOM   4435 2HB  LEU A 297      -9.213  -3.425  -3.843  1.00-20.08           H
ATOM   4436  CG  LEU A 297      -9.293  -3.222  -1.715  1.00-20.08           C
ATOM   4437  HG  LEU A 297      -8.623  -2.924  -0.910  1.00-20.08           H
ATOM   4438  CD1 LEU A 297     -10.577  -2.437  -1.583  1.00-20.08           C
ATOM   4439 1HD1 LEU A 297     -11.073  -2.695  -0.649  1.00-20.08           H
ATOM   4440 2HD1 LEU A 297     -11.240  -2.665  -2.415  1.00-20.08           H
ATOM   4441 3HD1 LEU A 297     -10.353  -1.370  -1.576  1.00-20.08           H
ATOM   4442  CD2 LEU A 297      -9.593  -4.714  -1.594  1.00-20.08           C
ATOM   4443 1HD2 LEU A 297     -10.072  -4.912  -0.635  1.00-20.08           H
ATOM   4444 2HD2 LEU A 297      -8.670  -5.290  -1.644  1.00-20.08           H
ATOM   4445 3HD2 LEU A 297     -10.255  -5.030  -2.399  1.00-20.08           H
ATOM   4446  N   GLU A 298      -6.387  -2.196  -5.187  1.00 -5.85           N
ATOM   4447  H   GLU A 298      -6.386  -1.345  -4.633  1.00 -5.85           H
ATOM   4448  CA  GLU A 298      -5.915  -2.150  -6.570  1.00 -5.85           C
ATOM   4449  HA  GLU A 298      -6.611  -2.706  -7.197  1.00 -5.85           H
ATOM   4450  C   GLU A 298      -4.542  -2.803  -6.680  1.00 -5.85           C
ATOM   4451  O   GLU A 298      -4.271  -3.498  -7.644  1.00 -5.85           O
ATOM   4452  CB  GLU A 298      -5.833  -0.714  -7.081  1.00 -5.85           C
ATOM   4453 1HB  GLU A 298      -6.764  -0.210  -6.822  1.00 -5.85           H
ATOM   4454 2HB  GLU A 298      -5.013  -0.207  -6.573  1.00 -5.85           H
ATOM   4455  CG  GLU A 298      -5.631  -0.595  -8.590  1.00 -5.85           C
ATOM   4456 1HG  GLU A 298      -5.327   0.422  -8.822  1.00 -5.85           H
ATOM   4457 2HG  GLU A 298      -4.837  -1.269  -8.910  1.00 -5.85           H
ATOM   4458  CD  GLU A 298      -6.905  -0.909  -9.353  1.00 -5.85           C
ATOM   4459  OE1 GLU A 298      -7.737   0.006  -9.528  1.00 -5.85           O
ATOM   4460  OE2 GLU A 298      -7.142  -2.076  -9.735  1.00 -5.85           O
ATOM   4461  N   LEU A 299      -3.683  -2.637  -5.682  1.00-11.79           N
ATOM   4462  H   LEU A 299      -3.934  -2.044  -4.895  1.00-11.79           H
ATOM   4463  CA  LEU A 299      -2.361  -3.270  -5.727  1.00-11.79           C
ATOM   4464  HA  LEU A 299      -1.869  -2.983  -6.657  1.00-11.79           H
ATOM   4465  C   LEU A 299      -2.529  -4.785  -5.730  1.00-11.79           C
ATOM   4466  O   LEU A 299      -1.820  -5.506  -6.432  1.00-11.79           O
ATOM   4467  CB  LEU A 299      -1.484  -2.848  -4.540  1.00-11.79           C
ATOM   4468 1HB  LEU A 299      -1.967  -3.199  -3.629  1.00-11.79           H
ATOM   4469 2HB  LEU A 299      -0.538  -3.383  -4.634  1.00-11.79           H
ATOM   4470  CG  LEU A 299      -1.158  -1.358  -4.340  1.00-11.79           C
ATOM   4471  HG  LEU A 299      -2.079  -0.841  -4.129  1.00-11.79           H
ATOM   4472  CD1 LEU A 299      -0.264  -1.180  -3.113  1.00-11.79           C
ATOM   4473 1HD1 LEU A 299      -0.024  -0.126  -2.981  1.00-11.79           H
ATOM   4474 2HD1 LEU A 299       0.655  -1.750  -3.226  1.00-11.79           H
ATOM   4475 3HD1 LEU A 299      -0.793  -1.529  -2.227  1.00-11.79           H
ATOM   4476  CD2 LEU A 299      -0.557  -0.679  -5.568  1.00-11.79           C
ATOM   4477 1HD2 LEU A 299      -0.239   0.330  -5.311  1.00-11.79           H
ATOM   4478 2HD2 LEU A 299      -1.314  -0.613  -6.349  1.00-11.79           H
ATOM   4479 3HD2 LEU A 299       0.290  -1.244  -5.944  1.00-11.79           H
ATOM   4480  N   ALA A 300      -3.519  -5.266  -4.989  1.00-25.04           N
ATOM   4481  H   ALA A 300      -4.049  -4.636  -4.395  1.00-25.04           H
ATOM   4482  CA  ALA A 300      -3.850  -6.682  -5.000  1.00-25.04           C
ATOM   4483  HA  ALA A 300      -2.932  -7.246  -4.829  1.00-25.04           H
ATOM   4484  C   ALA A 300      -4.425  -7.108  -6.356  1.00-25.04           C
ATOM   4485  O   ALA A 300      -4.069  -8.162  -6.870  1.00-25.04           O
ATOM   4486  CB  ALA A 300      -4.836  -6.992  -3.878  1.00-25.04           C
ATOM   4487 1HB  ALA A 300      -4.418  -6.687  -2.919  1.00-25.04           H
ATOM   4488 2HB  ALA A 300      -5.030  -8.062  -3.861  1.00-25.04           H
ATOM   4489 3HB  ALA A 300      -5.772  -6.457  -4.043  1.00-25.04           H
ATOM   4490  N   GLN A 301      -5.296  -6.303  -6.947  1.00-22.56           N
ATOM   4491  H   GLN A 301      -5.592  -5.449  -6.482  1.00-22.56           H
ATOM   4492  CA  GLN A 301      -5.857  -6.617  -8.261  1.00-22.56           C
ATOM   4493  HA  GLN A 301      -6.333  -7.596  -8.221  1.00-22.56           H
ATOM   4494  C   GLN A 301      -4.758  -6.665  -9.326  1.00-22.56           C
ATOM   4495  O   GLN A 301      -4.822  -7.466 -10.244  1.00-22.56           O
ATOM   4496  CB  GLN A 301      -6.918  -5.576  -8.647  1.00-22.56           C
ATOM   4497 1HB  GLN A 301      -7.637  -5.497  -7.832  1.00-22.56           H
ATOM   4498 2HB  GLN A 301      -6.435  -4.609  -8.781  1.00-22.56           H
ATOM   4499  CG  GLN A 301      -7.666  -5.929  -9.930  1.00-22.56           C
ATOM   4500 1HG  GLN A 301      -6.953  -5.968 -10.751  1.00-22.56           H
ATOM   4501 2HG  GLN A 301      -8.116  -6.913  -9.814  1.00-22.56           H
ATOM   4502  CD  GLN A 301      -8.752  -4.948 -10.302  1.00-22.56           C
ATOM   4503  OE1 GLN A 301      -9.619  -4.614  -9.504  1.00-22.56           O
ATOM   4504  NE2 GLN A 301      -8.757  -4.529 -11.540  1.00-22.56           N
ATOM   4505 1HE2 GLN A 301      -9.506  -3.920 -11.850  1.00-22.56           H
ATOM   4506 2HE2 GLN A 301      -8.017  -4.792 -12.169  1.00-22.56           H
ATOM   4507  N   ASP A 302      -3.751  -5.816  -9.192  1.00  2.94           N
ATOM   4508  H   ASP A 302      -3.767  -5.155  -8.418  1.00  2.94           H
ATOM   4509  CA  ASP A 302      -2.663  -5.684 -10.165  1.00  2.94           C
ATOM   4510  HA  ASP A 302      -3.043  -5.999 -11.137  1.00  2.94           H
ATOM   4511  C   ASP A 302      -1.403  -6.519  -9.853  1.00  2.94           C
ATOM   4512  O   ASP A 302      -0.355  -6.332 -10.468  1.00  2.94           O
ATOM   4513  CB  ASP A 302      -2.321  -4.189 -10.235  1.00  2.94           C
ATOM   4514 1HB  ASP A 302      -3.241  -3.622 -10.101  1.00  2.94           H
ATOM   4515 2HB  ASP A 302      -1.641  -3.938  -9.422  1.00  2.94           H
ATOM   4516  CG  ASP A 302      -1.716  -3.767 -11.561  1.00  2.94           C
ATOM   4517  OD1 ASP A 302      -1.931  -4.430 -12.597  1.00  2.94           O
ATOM   4518  OD2 ASP A 302      -1.081  -2.694 -11.607  1.00  2.94           O
ATOM   4519  N   ARG A 303      -1.507  -7.426  -8.881  1.00 37.36           N
ATOM   4520  H   ARG A 303      -2.402  -7.483  -8.410  1.00 37.36           H
ATOM   4521  CA  ARG A 303      -0.421  -8.337  -8.430  1.00 37.36           C
ATOM   4522  HA  ARG A 303      -0.796  -8.827  -7.537  1.00 37.36           H
ATOM   4523  C   ARG A 303       0.883  -7.635  -8.014  1.00 37.36           C
ATOM   4524  O   ARG A 303       1.984  -8.190  -8.107  1.00 37.36           O
ATOM   4525  CB  ARG A 303      -0.162  -9.434  -9.492  1.00 37.36           C
ATOM   4526 1HB  ARG A 303      -1.125  -9.734  -9.891  1.00 37.36           H
ATOM   4527 2HB  ARG A 303       0.392  -8.990 -10.319  1.00 37.36           H
ATOM   4528  CG  ARG A 303       0.578 -10.741  -9.064  1.00 37.36           C
ATOM   4529 1HG  ARG A 303       0.473 -11.470  -9.868  1.00 37.36           H
ATOM   4530 2HG  ARG A 303       1.637 -10.522  -8.953  1.00 37.36           H
ATOM   4531  CD  ARG A 303       0.093 -11.370  -7.752  1.00 37.36           C
ATOM   4532 1HD  ARG A 303       0.343 -10.688  -6.941  1.00 37.36           H
ATOM   4533 2HD  ARG A 303      -0.986 -11.467  -7.778  1.00 37.36           H
ATOM   4534  NE  ARG A 303       0.685 -12.680  -7.436  1.00 37.36           N
ATOM   4535  HE  ARG A 303       1.464 -12.682  -6.787  1.00 37.36           H
ATOM   4536  CZ  ARG A 303       0.275 -13.875  -7.848  1.00 37.36           C
ATOM   4537  NH1 ARG A 303       0.881 -14.926  -7.379  1.00 37.36           N
ATOM   4538 1HH1 ARG A 303       1.609 -14.797  -6.690  1.00 37.36           H
ATOM   4539 2HH1 ARG A 303       0.615 -15.843  -7.688  1.00 37.36           H
ATOM   4540  NH2 ARG A 303      -0.725 -14.067  -8.670  1.00 37.36           N
ATOM   4541 1HH2 ARG A 303      -1.183 -13.274  -9.069  1.00 37.36           H
ATOM   4542 2HH2 ARG A 303      -1.012 -15.001  -8.909  1.00 37.36           H
ATOM   4543  N   LEU A 304       0.773  -6.415  -7.519  1.00 -8.26           N
ATOM   4544  H   LEU A 304      -0.147  -6.007  -7.388  1.00 -8.26           H
ATOM   4545  CA  LEU A 304       1.952  -5.652  -7.123  1.00 -8.26           C
ATOM   4546  HA  LEU A 304       2.805  -5.952  -7.730  1.00 -8.26           H
ATOM   4547  C   LEU A 304       2.273  -5.930  -5.657  1.00 -8.26           C
ATOM   4548  O   LEU A 304       1.376  -5.947  -4.818  1.00 -8.26           O
ATOM   4549  CB  LEU A 304       1.693  -4.155  -7.325  1.00 -8.26           C
ATOM   4550 1HB  LEU A 304       0.824  -3.888  -6.725  1.00 -8.26           H
ATOM   4551 2HB  LEU A 304       2.552  -3.617  -6.931  1.00 -8.26           H
ATOM   4552  CG  LEU A 304       1.453  -3.658  -8.760  1.00 -8.26           C
ATOM   4553  HG  LEU A 304       0.669  -4.259  -9.209  1.00 -8.26           H
ATOM   4554  CD1 LEU A 304       0.981  -2.209  -8.761  1.00 -8.26           C
ATOM   4555 1HD1 LEU A 304       0.789  -1.891  -9.787  1.00 -8.26           H
ATOM   4556 2HD1 LEU A 304       1.732  -1.557  -8.321  1.00 -8.26           H
ATOM   4557 3HD1 LEU A 304       0.049  -2.128  -8.206  1.00 -8.26           H
ATOM   4558  CD2 LEU A 304       2.708  -3.786  -9.617  1.00 -8.26           C
ATOM   4559 1HD2 LEU A 304       2.528  -3.349 -10.599  1.00 -8.26           H
ATOM   4560 2HD2 LEU A 304       2.945  -4.839  -9.760  1.00 -8.26           H
ATOM   4561 3HD2 LEU A 304       3.549  -3.277  -9.146  1.00 -8.26           H
ATOM   4562  N   GLN A 305       3.546  -6.116  -5.337  1.00 10.47           N
ATOM   4563  H   GLN A 305       4.254  -6.151  -6.062  1.00 10.47           H
ATOM   4564  CA  GLN A 305       3.995  -6.231  -3.951  1.00 10.47           C
ATOM   4565  HA  GLN A 305       3.195  -5.905  -3.289  1.00 10.47           H
ATOM   4566  C   GLN A 305       5.176  -5.280  -3.796  1.00 10.47           C
ATOM   4567  O   GLN A 305       5.941  -5.068  -4.739  1.00 10.47           O
ATOM   4568  CB  GLN A 305       4.374  -7.678  -3.598  1.00 10.47           C
ATOM   4569 1HB  GLN A 305       3.575  -8.330  -3.942  1.00 10.47           H
ATOM   4570 2HB  GLN A 305       5.283  -7.951  -4.128  1.00 10.47           H
ATOM   4571  CG  GLN A 305       4.572  -7.932  -2.103  1.00 10.47           C
ATOM   4572 1HG  GLN A 305       5.415  -7.343  -1.741  1.00 10.47           H
ATOM   4573 2HG  GLN A 305       3.674  -7.618  -1.575  1.00 10.47           H
ATOM   4574  CD  GLN A 305       4.827  -9.389  -1.785  1.00 10.47           C
ATOM   4575  OE1 GLN A 305       5.939  -9.880  -1.913  1.00 10.47           O
ATOM   4576  NE2 GLN A 305       3.809 -10.086  -1.350  1.00 10.47           N
ATOM   4577 1HE2 GLN A 305       3.942 -11.070  -1.151  1.00 10.47           H
ATOM   4578 2HE2 GLN A 305       2.907  -9.657  -1.239  1.00 10.47           H
ATOM   4579  N   PHE A 306       5.285  -4.679  -2.621  1.00  0.05           N
ATOM   4580  H   PHE A 306       4.646  -4.917  -1.878  1.00  0.05           H
ATOM   4581  CA  PHE A 306       6.293  -3.670  -2.331  1.00  0.05           C
ATOM   4582  HA  PHE A 306       7.079  -3.681  -3.087  1.00  0.05           H
ATOM   4583  C   PHE A 306       6.866  -4.002  -0.971  1.00  0.05           C
ATOM   4584  O   PHE A 306       6.164  -4.570  -0.133  1.00  0.05           O
ATOM   4585  CB  PHE A 306       5.642  -2.292  -2.268  1.00  0.05           C
ATOM   4586 1HB  PHE A 306       4.919  -2.285  -1.452  1.00  0.05           H
ATOM   4587 2HB  PHE A 306       6.410  -1.549  -2.055  1.00  0.05           H
ATOM   4588  CG  PHE A 306       4.931  -1.911  -3.530  1.00  0.05           C
ATOM   4589  CD1 PHE A 306       3.564  -2.187  -3.692  1.00  0.05           C
ATOM   4590  HD1 PHE A 306       3.016  -2.688  -2.907  1.00  0.05           H
ATOM   4591  CD2 PHE A 306       5.627  -1.286  -4.572  1.00  0.05           C
ATOM   4592  HD2 PHE A 306       6.684  -1.111  -4.479  1.00  0.05           H
ATOM   4593  CE1 PHE A 306       2.902  -1.837  -4.880  1.00  0.05           C
ATOM   4594  HE1 PHE A 306       1.870  -2.104  -5.012  1.00  0.05           H
ATOM   4595  CE2 PHE A 306       4.958  -0.867  -5.738  1.00  0.05           C
ATOM   4596  HE2 PHE A 306       5.499  -0.339  -6.509  1.00  0.05           H
ATOM   4597  CZ  PHE A 306       3.591  -1.148  -5.897  1.00  0.05           C
ATOM   4598  HZ  PHE A 306       3.077  -0.846  -6.796  1.00  0.05           H
ATOM   4599  N   GLU A 307       8.115  -3.642  -0.742  1.00 23.68           N
ATOM   4600  H   GLU A 307       8.647  -3.133  -1.444  1.00 23.68           H
ATOM   4601  CA  GLU A 307       8.806  -3.920   0.508  1.00 23.68           C
ATOM   4602  HA  GLU A 307       8.119  -3.942   1.352  1.00 23.68           H
ATOM   4603  C   GLU A 307       9.751  -2.735   0.584  1.00 23.68           C
ATOM   4604  O   GLU A 307      10.093  -2.183  -0.462  1.00 23.68           O
ATOM   4605  CB  GLU A 307       9.545  -5.253   0.354  1.00 23.68           C
ATOM   4606 1HB  GLU A 307       8.815  -5.992   0.025  1.00 23.68           H
ATOM   4607 2HB  GLU A 307      10.277  -5.131  -0.441  1.00 23.68           H
ATOM   4608  CG  GLU A 307      10.251  -5.824   1.565  1.00 23.68           C
ATOM   4609 1HG  GLU A 307      10.961  -5.096   1.949  1.00 23.68           H
ATOM   4610 2HG  GLU A 307       9.517  -6.048   2.336  1.00 23.68           H
ATOM   4611  CD  GLU A 307      10.986  -7.099   1.193  1.00 23.68           C
ATOM   4612  OE1 GLU A 307      10.312  -8.095   0.849  1.00 23.68           O
ATOM   4613  OE2 GLU A 307      12.236  -7.118   1.169  1.00 23.68           O
ATOM   4614  N   THR A 308      10.162  -2.319   1.771  1.00 37.83           N
ATOM   4615  H   THR A 308       9.845  -2.764   2.620  1.00 37.83           H
ATOM   4616  CA  THR A 308      11.197  -1.302   1.886  1.00 37.83           C
ATOM   4617  HA  THR A 308      11.026  -0.476   1.200  1.00 37.83           H
ATOM   4618  C   THR A 308      12.517  -1.981   1.559  1.00 37.83           C
ATOM   4619  O   THR A 308      12.631  -3.199   1.673  1.00 37.83           O
ATOM   4620  CB  THR A 308      11.290  -0.806   3.343  1.00 37.83           C
ATOM   4621  HB  THR A 308      12.223  -0.265   3.495  1.00 37.83           H
ATOM   4622  OG1 THR A 308      11.215  -1.937   4.217  1.00 37.83           O
ATOM   4623  HG1 THR A 308      12.073  -2.374   4.219  1.00 37.83           H
ATOM   4624  CG2 THR A 308      10.139   0.099   3.699  1.00 37.83           C
ATOM   4625 1HG2 THR A 308      10.281   0.452   4.720  1.00 37.83           H
ATOM   4626 2HG2 THR A 308       9.198  -0.445   3.637  1.00 37.83           H
ATOM   4627 3HG2 THR A 308      10.118   0.957   3.027  1.00 37.83           H
ATOM   4628  N   VAL A 309      13.539  -1.206   1.237  1.00 19.43           N
ATOM   4629  H   VAL A 309      13.405  -0.227   1.049  1.00 19.43           H
ATOM   4630  CA  VAL A 309      14.901  -1.719   1.340  1.00 19.43           C
ATOM   4631  HA  VAL A 309      14.983  -2.679   0.839  1.00 19.43           H
ATOM   4632  C   VAL A 309      15.039  -1.885   2.847  1.00 19.43           C
ATOM   4633  O   VAL A 309      14.709  -0.961   3.596  1.00 19.43           O
ATOM   4634  CB  VAL A 309      15.946  -0.725   0.775  1.00 19.43           C
ATOM   4635  HB  VAL A 309      15.818   0.227   1.282  1.00 19.43           H
ATOM   4636  CG1 VAL A 309      17.384  -1.211   1.014  1.00 19.43           C
ATOM   4637 1HG1 VAL A 309      18.090  -0.505   0.578  1.00 19.43           H
ATOM   4638 2HG1 VAL A 309      17.531  -2.194   0.562  1.00 19.43           H
ATOM   4639 3HG1 VAL A 309      17.580  -1.270   2.087  1.00 19.43           H
ATOM   4640  CG2 VAL A 309      15.706  -0.504  -0.722  1.00 19.43           C
ATOM   4641 1HG2 VAL A 309      16.430   0.211  -1.109  1.00 19.43           H
ATOM   4642 2HG2 VAL A 309      14.705  -0.113  -0.896  1.00 19.43           H
ATOM   4643 3HG2 VAL A 309      15.813  -1.450  -1.259  1.00 19.43           H
ATOM   4644  N   GLU A 310      15.416  -3.067   3.306  1.00 40.35           N
ATOM   4645  H   GLU A 310      15.639  -3.817   2.668  1.00 40.35           H
ATOM   4646  CA  GLU A 310      15.498  -3.306   4.742  1.00 40.35           C
ATOM   4647  HA  GLU A 310      14.546  -3.034   5.196  1.00 40.35           H
ATOM   4648  C   GLU A 310      16.566  -2.429   5.375  1.00 40.35           C
ATOM   4649  O   GLU A 310      17.632  -2.201   4.802  1.00 40.35           O
ATOM   4650  CB  GLU A 310      15.784  -4.773   5.054  1.00 40.35           C
ATOM   4651 1HB  GLU A 310      16.486  -5.154   4.313  1.00 40.35           H
ATOM   4652 2HB  GLU A 310      16.258  -4.836   6.032  1.00 40.35           H
ATOM   4653  CG  GLU A 310      14.538  -5.657   5.069  1.00 40.35           C
ATOM   4654 1HG  GLU A 310      13.966  -5.486   4.156  1.00 40.35           H
ATOM   4655 2HG  GLU A 310      14.862  -6.699   5.080  1.00 40.35           H
ATOM   4656  CD  GLU A 310      13.635  -5.421   6.284  1.00 40.35           C
ATOM   4657  OE1 GLU A 310      12.661  -6.191   6.440  1.00 40.35           O
ATOM   4658  OE2 GLU A 310      13.893  -4.514   7.109  1.00 40.35           O
ATOM   4659  N   VAL A 311      16.253  -1.923   6.559  1.00 45.38           N
ATOM   4660  H   VAL A 311      15.442  -2.288   7.041  1.00 45.38           H
ATOM   4661  CA  VAL A 311      16.928  -0.762   7.145  1.00 45.38           C
ATOM   4662  HA  VAL A 311      17.143  -0.078   6.325  1.00 45.38           H
ATOM   4663  C   VAL A 311      18.281  -1.044   7.808  1.00 45.38           C
ATOM   4664  O   VAL A 311      18.741  -0.302   8.676  1.00 45.38           O
ATOM   4665  CB  VAL A 311      15.959  -0.018   8.116  1.00 45.38           C
ATOM   4666  HB  VAL A 311      16.475   0.843   8.536  1.00 45.38           H
ATOM   4667  CG1 VAL A 311      14.735   0.505   7.343  1.00 45.38           C
ATOM   4668 1HG1 VAL A 311      14.102   1.089   8.013  1.00 45.38           H
ATOM   4669 2HG1 VAL A 311      14.149  -0.319   6.933  1.00 45.38           H
ATOM   4670 3HG1 VAL A 311      15.069   1.147   6.529  1.00 45.38           H
ATOM   4671  CG2 VAL A 311      15.486  -0.921   9.271  1.00 45.38           C
ATOM   4672 1HG2 VAL A 311      14.879  -0.334   9.961  1.00 45.38           H
ATOM   4673 2HG2 VAL A 311      16.347  -1.307   9.817  1.00 45.38           H
ATOM   4674 3HG2 VAL A 311      14.888  -1.752   8.898  1.00 45.38           H
ATOM   4675  N   SER A 312      18.959  -2.082   7.338  1.00  4.77           N
ATOM   4676  H   SER A 312      18.536  -2.644   6.609  1.00  4.77           H
ATOM   4677  CA  SER A 312      20.335  -2.368   7.737  1.00  4.77           C
ATOM   4678  HA  SER A 312      20.401  -2.424   8.827  1.00  4.77           H
ATOM   4679  C   SER A 312      21.228  -1.228   7.243  1.00  4.77           C
ATOM   4680  O   SER A 312      22.222  -0.869   7.876  1.00  4.77           O
ATOM   4681  CB  SER A 312      20.775  -3.706   7.147  1.00  4.77           C
ATOM   4682 1HB  SER A 312      21.833  -3.869   7.358  1.00  4.77           H
ATOM   4683 2HB  SER A 312      20.192  -4.501   7.613  1.00  4.77           H
ATOM   4684  OG  SER A 312      20.540  -3.730   5.749  1.00  4.77           O
ATOM   4685  HG  SER A 312      20.584  -4.658   5.457  1.00  4.77           H
ATOM   4686  N   GLU A 313      20.794  -0.599   6.162  1.00 27.39           N
ATOM   4687  H   GLU A 313      20.024  -1.002   5.638  1.00 27.39           H
ATOM   4688  CA  GLU A 313      21.213   0.733   5.748  1.00 27.39           C
ATOM   4689  HA  GLU A 313      21.550   1.332   6.598  1.00 27.39           H
ATOM   4690  C   GLU A 313      19.850   1.188   5.224  1.00 27.39           C
ATOM   4691  O   GLU A 313      19.166   0.370   4.604  1.00 27.39           O
ATOM   4692  CB  GLU A 313      22.252   0.711   4.618  1.00 27.39           C
ATOM   4693 1HB  GLU A 313      23.120   0.129   4.929  1.00 27.39           H
ATOM   4694 2HB  GLU A 313      21.796   0.225   3.756  1.00 27.39           H
ATOM   4695  CG  GLU A 313      22.711   2.117   4.223  1.00 27.39           C
ATOM   4696 1HG  GLU A 313      21.832   2.756   4.167  1.00 27.39           H
ATOM   4697 2HG  GLU A 313      23.364   2.508   5.005  1.00 27.39           H
ATOM   4698  CD  GLU A 313      23.404   2.204   2.876  1.00 27.39           C
ATOM   4699  OE1 GLU A 313      22.984   1.512   1.922  1.00 27.39           O
ATOM   4700  OE2 GLU A 313      24.275   3.085   2.696  1.00 27.39           O
ATOM   4701  N   PRO A 314      19.402   2.430   5.489  1.00 16.38           N
ATOM   4702  CA  PRO A 314      18.064   2.725   4.967  1.00 16.38           C
ATOM   4703  HA  PRO A 314      17.357   1.953   5.269  1.00 16.38           H
ATOM   4704  C   PRO A 314      18.018   2.875   3.444  1.00 16.38           C
ATOM   4705  O   PRO A 314      19.050   2.972   2.770  1.00 16.38           O
ATOM   4706  CB  PRO A 314      17.714   4.035   5.675  1.00 16.38           C
ATOM   4707 1HB  PRO A 314      17.029   4.633   5.077  1.00 16.38           H
ATOM   4708 2HB  PRO A 314      17.285   3.833   6.657  1.00 16.38           H
ATOM   4709  CG  PRO A 314      19.017   4.705   5.823  1.00 16.38           C
ATOM   4710 1HG  PRO A 314      19.320   5.136   4.872  1.00 16.38           H
ATOM   4711 2HG  PRO A 314      18.975   5.474   6.593  1.00 16.38           H
ATOM   4712  CD  PRO A 314      19.947   3.586   6.226  1.00 16.38           C
ATOM   4713 1HD  PRO A 314      20.969   3.813   5.923  1.00 16.38           H
ATOM   4714 2HD  PRO A 314      19.889   3.409   7.301  1.00 16.38           H
ATOM   4715  N   SER A 315      16.805   2.914   2.911  1.00  8.03           N
ATOM   4716  H   SER A 315      16.002   2.851   3.531  1.00  8.03           H
ATOM   4717  CA  SER A 315      16.554   3.068   1.477  1.00  8.03           C
ATOM   4718  HA  SER A 315      16.958   2.211   0.939  1.00  8.03           H
ATOM   4719  C   SER A 315      17.172   4.337   0.910  1.00  8.03           C
ATOM   4720  O   SER A 315      17.236   5.362   1.589  1.00  8.03           O
ATOM   4721  CB  SER A 315      15.040   3.145   1.271  1.00  8.03           C
ATOM   4722 1HB  SER A 315      14.589   2.204   1.587  1.00  8.03           H
ATOM   4723 2HB  SER A 315      14.653   3.945   1.903  1.00  8.03           H
ATOM   4724  OG  SER A 315      14.670   3.425  -0.068  1.00  8.03           O
ATOM   4725  HG  SER A 315      13.702   3.521  -0.091  1.00  8.03           H
ATOM   4726  N   MET A 316      17.567   4.296  -0.357  1.00  3.24           N
ATOM   4727  H   MET A 316      17.488   3.423  -0.868  1.00  3.24           H
ATOM   4728  CA  MET A 316      18.154   5.454  -1.035  1.00  3.24           C
ATOM   4729  HA  MET A 316      19.102   5.675  -0.559  1.00  3.24           H
ATOM   4730  C   MET A 316      17.319   6.723  -0.914  1.00  3.24           C
ATOM   4731  O   MET A 316      17.869   7.784  -0.678  1.00  3.24           O
ATOM   4732  CB  MET A 316      18.423   5.129  -2.510  1.00  3.24           C
ATOM   4733 1HB  MET A 316      19.085   4.267  -2.554  1.00  3.24           H
ATOM   4734 2HB  MET A 316      17.480   4.860  -2.984  1.00  3.24           H
ATOM   4735  CG  MET A 316      19.054   6.269  -3.311  1.00  3.24           C
ATOM   4736 1HG  MET A 316      19.172   5.956  -4.349  1.00  3.24           H
ATOM   4737 2HG  MET A 316      18.366   7.113  -3.293  1.00  3.24           H
ATOM   4738  SD  MET A 316      20.656   6.840  -2.681  1.00  3.24           S
ATOM   4739  CE  MET A 316      21.807   5.763  -3.538  1.00  3.24           C
ATOM   4740 1HE  MET A 316      22.830   6.008  -3.251  1.00  3.24           H
ATOM   4741 2HE  MET A 316      21.699   5.894  -4.616  1.00  3.24           H
ATOM   4742 3HE  MET A 316      21.602   4.724  -3.285  1.00  3.24           H
ATOM   4743  N   LEU A 317      16.000   6.643  -0.977  1.00 -4.81           N
ATOM   4744  H   LEU A 317      15.557   5.749  -1.129  1.00 -4.81           H
ATOM   4745  CA  LEU A 317      15.181   7.851  -0.846  1.00 -4.81           C
ATOM   4746  HA  LEU A 317      15.523   8.582  -1.577  1.00 -4.81           H
ATOM   4747  C   LEU A 317      15.323   8.511   0.530  1.00 -4.81           C
ATOM   4748  O   LEU A 317      15.388   9.735   0.645  1.00 -4.81           O
ATOM   4749  CB  LEU A 317      13.721   7.506  -1.154  1.00 -4.81           C
ATOM   4750 1HB  LEU A 317      13.414   6.690  -0.500  1.00 -4.81           H
ATOM   4751 2HB  LEU A 317      13.099   8.374  -0.937  1.00 -4.81           H
ATOM   4752  CG  LEU A 317      13.485   7.091  -2.617  1.00 -4.81           C
ATOM   4753  HG  LEU A 317      14.211   6.326  -2.882  1.00 -4.81           H
ATOM   4754  CD1 LEU A 317      12.110   6.481  -2.788  1.00 -4.81           C
ATOM   4755 1HD1 LEU A 317      12.005   6.105  -3.806  1.00 -4.81           H
ATOM   4756 2HD1 LEU A 317      11.339   7.221  -2.608  1.00 -4.81           H
ATOM   4757 3HD1 LEU A 317      11.980   5.651  -2.094  1.00 -4.81           H
ATOM   4758  CD2 LEU A 317      13.649   8.261  -3.586  1.00 -4.81           C
ATOM   4759 1HD2 LEU A 317      13.369   7.946  -4.591  1.00 -4.81           H
ATOM   4760 2HD2 LEU A 317      14.690   8.579  -3.615  1.00 -4.81           H
ATOM   4761 3HD2 LEU A 317      13.021   9.099  -3.286  1.00 -4.81           H
ATOM   4762  N   GLN A 318      15.451   7.706   1.574  1.00  0.31           N
ATOM   4763  H   GLN A 318      15.420   6.705   1.442  1.00  0.31           H
ATOM   4764  CA  GLN A 318      15.711   8.227   2.915  1.00  0.31           C
ATOM   4765  HA  GLN A 318      15.058   9.081   3.091  1.00  0.31           H
ATOM   4766  C   GLN A 318      17.155   8.718   3.048  1.00  0.31           C
ATOM   4767  O   GLN A 318      17.410   9.726   3.709  1.00  0.31           O
ATOM   4768  CB  GLN A 318      15.384   7.146   3.956  1.00  0.31           C
ATOM   4769 1HB  GLN A 318      14.322   6.912   3.876  1.00  0.31           H
ATOM   4770 2HB  GLN A 318      15.940   6.246   3.700  1.00  0.31           H
ATOM   4771  CG  GLN A 318      15.702   7.478   5.422  1.00  0.31           C
ATOM   4772 1HG  GLN A 318      15.421   6.622   6.034  1.00  0.31           H
ATOM   4773 2HG  GLN A 318      16.778   7.621   5.527  1.00  0.31           H
ATOM   4774  CD  GLN A 318      15.007   8.711   5.982  1.00  0.31           C
ATOM   4775  OE1 GLN A 318      14.129   9.311   5.372  1.00  0.31           O
ATOM   4776  NE2 GLN A 318      15.395   9.090   7.166  1.00  0.31           N
ATOM   4777 1HE2 GLN A 318      14.999   9.921   7.575  1.00  0.31           H
ATOM   4778 2HE2 GLN A 318      16.075   8.528   7.671  1.00  0.31           H
ATOM   4779  N   LYS A 319      18.101   8.062   2.387  1.00-13.38           N
ATOM   4780  H   LYS A 319      17.859   7.219   1.873  1.00-13.38           H
ATOM   4781  CA  LYS A 319      19.494   8.529   2.396  1.00-13.38           C
ATOM   4782  HA  LYS A 319      19.811   8.666   3.431  1.00-13.38           H
ATOM   4783  C   LYS A 319      19.628   9.876   1.696  1.00-13.38           C
ATOM   4784  O   LYS A 319      20.366  10.741   2.161  1.00-13.38           O
ATOM   4785  CB  LYS A 319      20.430   7.514   1.730  1.00-13.38           C
ATOM   4786 1HB  LYS A 319      20.085   7.327   0.716  1.00-13.38           H
ATOM   4787 2HB  LYS A 319      21.425   7.956   1.680  1.00-13.38           H
ATOM   4788  CG  LYS A 319      20.530   6.194   2.491  1.00-13.38           C
ATOM   4789 1HG  LYS A 319      20.756   6.422   3.531  1.00-13.38           H
ATOM   4790 2HG  LYS A 319      19.574   5.680   2.455  1.00-13.38           H
ATOM   4791  CD  LYS A 319      21.613   5.252   1.972  1.00-13.38           C
ATOM   4792 1HD  LYS A 319      22.557   5.789   1.941  1.00-13.38           H
ATOM   4793 2HD  LYS A 319      21.707   4.432   2.679  1.00-13.38           H
ATOM   4794  CE  LYS A 319      21.314   4.663   0.595  1.00-13.38           C
ATOM   4795 1HE  LYS A 319      20.347   4.156   0.643  1.00-13.38           H
ATOM   4796 2HE  LYS A 319      21.245   5.475  -0.129  1.00-13.38           H
ATOM   4797  NZ  LYS A 319      22.343   3.681   0.114  1.00-13.38           N
ATOM   4798 1HZ  LYS A 319      22.062   3.295  -0.782  1.00-13.38           H
ATOM   4799 2HZ  LYS A 319      22.436   2.919   0.778  1.00-13.38           H
ATOM   4800 3HZ  LYS A 319      23.245   4.136   0.023  1.00-13.38           H
ATOM   4801  N   ILE A 320      18.882  10.085   0.620  1.00 -9.13           N
ATOM   4802  H   ILE A 320      18.315   9.326   0.251  1.00 -9.13           H
ATOM   4803  CA  ILE A 320      18.873  11.377  -0.068  1.00 -9.13           C
ATOM   4804  HA  ILE A 320      19.900  11.665  -0.297  1.00 -9.13           H
ATOM   4805  C   ILE A 320      18.297  12.414   0.883  1.00 -9.13           C
ATOM   4806  O   ILE A 320      18.901  13.463   1.054  1.00 -9.13           O
ATOM   4807  CB  ILE A 320      18.042  11.363  -1.388  1.00 -9.13           C
ATOM   4808  HB  ILE A 320      17.041  10.996  -1.160  1.00 -9.13           H
ATOM   4809  CG1 ILE A 320      18.691  10.430  -2.427  1.00 -9.13           C
ATOM   4810 1HG1 ILE A 320      19.529  10.952  -2.890  1.00 -9.13           H
ATOM   4811 2HG1 ILE A 320      19.090   9.553  -1.925  1.00 -9.13           H
ATOM   4812  CG2 ILE A 320      17.922  12.788  -2.006  1.00 -9.13           C
ATOM   4813 1HG2 ILE A 320      17.360  12.753  -2.940  1.00 -9.13           H
ATOM   4814 2HG2 ILE A 320      18.913  13.204  -2.195  1.00 -9.13           H
ATOM   4815 3HG2 ILE A 320      17.381  13.449  -1.326  1.00 -9.13           H
ATOM   4816  CD1 ILE A 320      17.732   9.948  -3.522  1.00 -9.13           C
ATOM   4817 1HD1 ILE A 320      18.254   9.253  -4.180  1.00 -9.13           H
ATOM   4818 2HD1 ILE A 320      17.364  10.788  -4.111  1.00 -9.13           H
ATOM   4819 3HD1 ILE A 320      16.888   9.428  -3.070  1.00 -9.13           H
ATOM   4820  N   LEU A 321      17.183  12.135   1.549  1.00-13.84           N
ATOM   4821  H   LEU A 321      16.716  11.245   1.414  1.00-13.84           H
ATOM   4822  CA  LEU A 321      16.602  13.128   2.458  1.00-13.84           C
ATOM   4823  HA  LEU A 321      16.419  14.042   1.894  1.00-13.84           H
ATOM   4824  C   LEU A 321      17.569  13.467   3.589  1.00-13.84           C
ATOM   4825  O   LEU A 321      17.744  14.628   3.942  1.00-13.84           O
ATOM   4826  CB  LEU A 321      15.278  12.629   3.051  1.00-13.84           C
ATOM   4827 1HB  LEU A 321      14.604  12.381   2.231  1.00-13.84           H
ATOM   4828 2HB  LEU A 321      15.480  11.714   3.608  1.00-13.84           H
ATOM   4829  CG  LEU A 321      14.561  13.611   4.001  1.00-13.84           C
ATOM   4830  HG  LEU A 321      15.239  13.862   4.815  1.00-13.84           H
ATOM   4831  CD1 LEU A 321      14.137  14.914   3.316  1.00-13.84           C
ATOM   4832 1HD1 LEU A 321      13.588  15.542   4.018  1.00-13.84           H
ATOM   4833 2HD1 LEU A 321      13.507  14.699   2.451  1.00-13.84           H
ATOM   4834 3HD1 LEU A 321      15.018  15.464   2.987  1.00-13.84           H
ATOM   4835  CD2 LEU A 321      13.343  12.944   4.615  1.00-13.84           C
ATOM   4836 1HD2 LEU A 321      12.876  13.618   5.333  1.00-13.84           H
ATOM   4837 2HD2 LEU A 321      13.647  12.035   5.134  1.00-13.84           H
ATOM   4838 3HD2 LEU A 321      12.618  12.694   3.838  1.00-13.84           H
ATOM   4839  N   THR A 322      18.240  12.466   4.132  1.00-16.97           N
ATOM   4840  H   THR A 322      18.062  11.516   3.821  1.00-16.97           H
ATOM   4841  CA  THR A 322      19.221  12.701   5.186  1.00-16.97           C
ATOM   4842  HA  THR A 322      18.740  13.259   5.988  1.00-16.97           H
ATOM   4843  C   THR A 322      20.390  13.543   4.670  1.00-16.97           C
ATOM   4844  O   THR A 322      20.821  14.481   5.334  1.00-16.97           O
ATOM   4845  CB  THR A 322      19.714  11.359   5.755  1.00-16.97           C
ATOM   4846  HB  THR A 322      20.254  10.809   4.984  1.00-16.97           H
ATOM   4847  OG1 THR A 322      18.578  10.596   6.177  1.00-16.97           O
ATOM   4848  HG1 THR A 322      18.190  10.181   5.393  1.00-16.97           H
ATOM   4849  CG2 THR A 322      20.605  11.547   6.958  1.00-16.97           C
ATOM   4850 1HG2 THR A 322      20.817  10.574   7.400  1.00-16.97           H
ATOM   4851 2HG2 THR A 322      20.114  12.178   7.700  1.00-16.97           H
ATOM   4852 3HG2 THR A 322      21.545  12.008   6.657  1.00-16.97           H
ATOM   4853  N   THR A 323      20.864  13.278   3.462  1.00-12.31           N
ATOM   4854  H   THR A 323      20.492  12.494   2.933  1.00-12.31           H
ATOM   4855  CA  THR A 323      21.923  14.094   2.863  1.00-12.31           C
ATOM   4856  HA  THR A 323      22.774  14.116   3.543  1.00-12.31           H
ATOM   4857  C   THR A 323      21.440  15.529   2.657  1.00-12.31           C
ATOM   4858  O   THR A 323      22.135  16.478   2.996  1.00-12.31           O
ATOM   4859  CB  THR A 323      22.383  13.498   1.513  1.00-12.31           C
ATOM   4860  HB  THR A 323      21.566  13.549   0.793  1.00-12.31           H
ATOM   4861  OG1 THR A 323      22.750  12.129   1.711  1.00-12.31           O
ATOM   4862  HG1 THR A 323      21.944  11.610   1.851  1.00-12.31           H
ATOM   4863  CG2 THR A 323      23.598  14.210   0.949  1.00-12.31           C
ATOM   4864 1HG2 THR A 323      23.934  13.692   0.052  1.00-12.31           H
ATOM   4865 2HG2 THR A 323      24.406  14.214   1.680  1.00-12.31           H
ATOM   4866 3HG2 THR A 323      23.343  15.238   0.688  1.00-12.31           H
ATOM   4867  N   ARG A 324      20.214  15.709   2.184  1.00 -5.93           N
ATOM   4868  H   ARG A 324      19.649  14.897   1.940  1.00 -5.93           H
ATOM   4869  CA  ARG A 324      19.656  17.050   1.987  1.00 -5.93           C
ATOM   4870  HA  ARG A 324      20.356  17.634   1.387  1.00 -5.93           H
ATOM   4871  C   ARG A 324      19.475  17.794   3.301  1.00 -5.93           C
ATOM   4872  O   ARG A 324      19.660  19.007   3.347  1.00 -5.93           O
ATOM   4873  CB  ARG A 324      18.313  16.970   1.253  1.00 -5.93           C
ATOM   4874 1HB  ARG A 324      17.656  16.306   1.813  1.00 -5.93           H
ATOM   4875 2HB  ARG A 324      17.858  17.959   1.242  1.00 -5.93           H
ATOM   4876  CG  ARG A 324      18.397  16.466  -0.184  1.00 -5.93           C
ATOM   4877 1HG  ARG A 324      18.943  15.529  -0.210  1.00 -5.93           H
ATOM   4878 2HG  ARG A 324      17.385  16.277  -0.536  1.00 -5.93           H
ATOM   4879  CD  ARG A 324      19.061  17.425  -1.157  1.00 -5.93           C
ATOM   4880 1HD  ARG A 324      18.507  18.365  -1.168  1.00 -5.93           H
ATOM   4881 2HD  ARG A 324      20.090  17.619  -0.856  1.00 -5.93           H
ATOM   4882  NE  ARG A 324      19.020  16.819  -2.493  1.00 -5.93           N
ATOM   4883  HE  ARG A 324      18.131  16.887  -2.979  1.00 -5.93           H
ATOM   4884  CZ  ARG A 324      19.994  16.144  -3.089  1.00 -5.93           C
ATOM   4885  NH1 ARG A 324      19.727  15.559  -4.222  1.00 -5.93           N
ATOM   4886 1HH1 ARG A 324      18.809  15.647  -4.624  1.00 -5.93           H
ATOM   4887 2HH1 ARG A 324      20.440  15.032  -4.690  1.00 -5.93           H
ATOM   4888  NH2 ARG A 324      21.211  16.034  -2.628  1.00 -5.93           N
ATOM   4889 1HH2 ARG A 324      21.488  16.551  -1.798  1.00 -5.93           H
ATOM   4890 2HH2 ARG A 324      21.897  15.494  -3.121  1.00 -5.93           H
ATOM   4891  N   ARG A 325      19.177  17.085   4.380  1.00 -3.65           N
ATOM   4892  H   ARG A 325      18.976  16.094   4.283  1.00 -3.65           H
ATOM   4893  CA  ARG A 325      19.147  17.702   5.709  1.00 -3.65           C
ATOM   4894  HA  ARG A 325      18.548  18.613   5.668  1.00 -3.65           H
ATOM   4895  C   ARG A 325      20.532  18.110   6.170  1.00 -3.65           C
ATOM   4896  O   ARG A 325      20.666  19.145   6.806  1.00 -3.65           O
ATOM   4897  CB  ARG A 325      18.554  16.765   6.759  1.00 -3.65           C
ATOM   4898 1HB  ARG A 325      19.012  15.782   6.659  1.00 -3.65           H
ATOM   4899 2HB  ARG A 325      18.805  17.156   7.746  1.00 -3.65           H
ATOM   4900  CG  ARG A 325      17.050  16.621   6.687  1.00 -3.65           C
ATOM   4901 1HG  ARG A 325      16.586  17.593   6.860  1.00 -3.65           H
ATOM   4902 2HG  ARG A 325      16.754  16.248   5.708  1.00 -3.65           H
ATOM   4903  CD  ARG A 325      16.600  15.651   7.757  1.00 -3.65           C
ATOM   4904 1HD  ARG A 325      17.028  14.669   7.548  1.00 -3.65           H
ATOM   4905 2HD  ARG A 325      16.967  15.998   8.724  1.00 -3.65           H
ATOM   4906  NE  ARG A 325      15.139  15.546   7.812  1.00 -3.65           N
ATOM   4907  HE  ARG A 325      14.608  16.140   7.186  1.00 -3.65           H
ATOM   4908  CZ  ARG A 325      14.445  14.773   8.633  1.00 -3.65           C
ATOM   4909  NH1 ARG A 325      13.148  14.783   8.543  1.00 -3.65           N
ATOM   4910 1HH1 ARG A 325      12.696  15.362   7.854  1.00 -3.65           H
ATOM   4911 2HH1 ARG A 325      12.613  14.227   9.195  1.00 -3.65           H
ATOM   4912  NH2 ARG A 325      14.975  14.033   9.570  1.00 -3.65           N
ATOM   4913 1HH2 ARG A 325      15.983  13.980   9.674  1.00 -3.65           H
ATOM   4914 2HH2 ARG A 325      14.367  13.514  10.188  1.00 -3.65           H
ATOM   4915  N   ARG A 326      21.561  17.343   5.836  1.00-14.88           N
ATOM   4916  H   ARG A 326      21.401  16.474   5.336  1.00-14.88           H
ATOM   4917  CA  ARG A 326      22.931  17.743   6.175  1.00-14.88           C
ATOM   4918  HA  ARG A 326      22.958  18.040   7.222  1.00-14.88           H
ATOM   4919  C   ARG A 326      23.349  18.953   5.355  1.00-14.88           C
ATOM   4920  O   ARG A 326      24.046  19.829   5.853  1.00-14.88           O
ATOM   4921  CB  ARG A 326      23.942  16.611   5.954  1.00-14.88           C
ATOM   4922 1HB  ARG A 326      23.876  16.264   4.924  1.00-14.88           H
ATOM   4923 2HB  ARG A 326      24.937  17.026   6.103  1.00-14.88           H
ATOM   4924  CG  ARG A 326      23.795  15.424   6.899  1.00-14.88           C
ATOM   4925 1HG  ARG A 326      23.652  15.797   7.913  1.00-14.88           H
ATOM   4926 2HG  ARG A 326      22.932  14.827   6.614  1.00-14.88           H
ATOM   4927  CD  ARG A 326      25.052  14.555   6.874  1.00-14.88           C
ATOM   4928 1HD  ARG A 326      25.896  15.173   7.185  1.00-14.88           H
ATOM   4929 2HD  ARG A 326      24.947  13.744   7.595  1.00-14.88           H
ATOM   4930  NE  ARG A 326      25.351  14.005   5.543  1.00-14.88           N
ATOM   4931  HE  ARG A 326      25.891  14.594   4.918  1.00-14.88           H
ATOM   4932  CZ  ARG A 326      25.022  12.812   5.069  1.00-14.88           C
ATOM   4933  NH1 ARG A 326      25.435  12.508   3.873  1.00-14.88           N
ATOM   4934 1HH1 ARG A 326      25.997  13.178   3.368  1.00-14.88           H
ATOM   4935 2HH1 ARG A 326      25.206  11.616   3.455  1.00-14.88           H
ATOM   4936  NH2 ARG A 326      24.336  11.920   5.734  1.00-14.88           N
ATOM   4937 1HH2 ARG A 326      24.017  12.131   6.668  1.00-14.88           H
ATOM   4938 2HH2 ARG A 326      24.147  11.020   5.326  1.00-14.88           H
ATOM   4939  N   GLU A 327      22.895  19.037   4.115  1.00 -4.16           N
ATOM   4940  H   GLU A 327      22.362  18.264   3.728  1.00 -4.16           H
ATOM   4941  CA  GLU A 327      23.188  20.192   3.265  1.00 -4.16           C
ATOM   4942  HA  GLU A 327      24.268  20.344   3.231  1.00 -4.16           H
ATOM   4943  C   GLU A 327      22.563  21.479   3.798  1.00 -4.16           C
ATOM   4944  O   GLU A 327      23.166  22.543   3.708  1.00 -4.16           O
ATOM   4945  CB  GLU A 327      22.680  19.951   1.842  1.00 -4.16           C
ATOM   4946 1HB  GLU A 327      21.656  19.593   1.896  1.00 -4.16           H
ATOM   4947 2HB  GLU A 327      22.681  20.902   1.310  1.00 -4.16           H
ATOM   4948  CG  GLU A 327      23.502  18.959   1.045  1.00 -4.16           C
ATOM   4949 1HG  GLU A 327      24.510  19.358   0.921  1.00 -4.16           H
ATOM   4950 2HG  GLU A 327      23.570  18.021   1.591  1.00 -4.16           H
ATOM   4951  CD  GLU A 327      22.898  18.690  -0.323  1.00 -4.16           C
ATOM   4952  OE1 GLU A 327      22.632  17.509  -0.642  1.00 -4.16           O
ATOM   4953  OE2 GLU A 327      22.714  19.651  -1.104  1.00 -4.16           O
ATOM   4954  N   THR A 328      21.376  21.397   4.382  1.00 -1.50           N
ATOM   4955  H   THR A 328      20.887  20.508   4.417  1.00 -1.50           H
ATOM   4956  CA  THR A 328      20.716  22.568   4.965  1.00 -1.50           C
ATOM   4957  HA  THR A 328      21.063  23.473   4.467  1.00 -1.50           H
ATOM   4958  C   THR A 328      21.003  22.714   6.456  1.00 -1.50           C
ATOM   4959  O   THR A 328      20.460  23.598   7.115  1.00 -1.50           O
ATOM   4960  CB  THR A 328      19.189  22.466   4.779  1.00 -1.50           C
ATOM   4961  HB  THR A 328      18.692  23.276   5.313  1.00 -1.50           H
ATOM   4962  OG1 THR A 328      18.738  21.200   5.261  1.00 -1.50           O
ATOM   4963  HG1 THR A 328      17.917  20.992   4.809  1.00 -1.50           H
ATOM   4964  CG2 THR A 328      18.804  22.530   3.319  1.00 -1.50           C
ATOM   4965 1HG2 THR A 328      17.719  22.516   3.227  1.00 -1.50           H
ATOM   4966 2HG2 THR A 328      19.222  21.682   2.782  1.00 -1.50           H
ATOM   4967 3HG2 THR A 328      19.182  23.453   2.878  1.00 -1.50           H
ATOM   4968  N   GLY A 329      21.859  21.856   6.991  1.00 17.58           N
ATOM   4969  H   GLY A 329      22.298  21.161   6.402  1.00 17.58           H
ATOM   4970  CA  GLY A 329      22.144  21.823   8.417  1.00 17.58           C
ATOM   4971 1HA  GLY A 329      21.796  22.741   8.888  1.00 17.58           H
ATOM   4972 2HA  GLY A 329      21.617  20.980   8.863  1.00 17.58           H
ATOM   4973  C   GLY A 329      23.621  21.670   8.699  1.00 17.58           C
ATOM   4974  O   GLY A 329      24.015  20.997   9.653  1.00 17.58           O
ATOM   4975  N   GLY A 330      24.442  22.251   7.839  1.00 29.03           N
ATOM   4976  H   GLY A 330      24.065  22.784   7.070  1.00 29.03           H
ATOM   4977  CA  GLY A 330      25.883  22.136   7.976  1.00 29.03           C
ATOM   4978 1HA  GLY A 330      26.145  21.103   8.202  1.00 29.03           H
ATOM   4979 2HA  GLY A 330      26.340  22.399   7.023  1.00 29.03           H
ATOM   4980  C   GLY A 330      26.471  23.026   9.053  1.00 29.03           C
ATOM   4981  O   GLY A 330      25.776  23.501   9.954  1.00 29.03           O
ATOM   4982  N   ASN A 331      27.761  23.311   8.934  1.00  0.54           N
ATOM   4983  H   ASN A 331      28.297  22.855   8.197  1.00  0.54           H
ATOM   4984  CA  ASN A 331      28.414  24.299   9.794  1.00  0.54           C
ATOM   4985  HA  ASN A 331      28.199  24.075  10.841  1.00  0.54           H
ATOM   4986  C   ASN A 331      27.856  25.686   9.495  1.00  0.54           C
ATOM   4987  O   ASN A 331      27.902  26.588  10.329  1.00  0.54           O
ATOM   4988  CB  ASN A 331      29.927  24.292   9.578  1.00  0.54           C
ATOM   4989 1HB  ASN A 331      30.138  24.194   8.515  1.00  0.54           H
ATOM   4990 2HB  ASN A 331      30.334  25.238   9.932  1.00  0.54           H
ATOM   4991  CG  ASN A 331      30.611  23.187  10.328  1.00  0.54           C
ATOM   4992  OD1 ASN A 331      31.206  22.292   9.738  1.00  0.54           O
ATOM   4993  ND2 ASN A 331      30.560  23.247  11.627  1.00  0.54           N
ATOM   4994 1HD2 ASN A 331      31.006  22.522  12.167  1.00  0.54           H
ATOM   4995 2HD2 ASN A 331      30.091  24.018  12.081  1.00  0.54           H
ATOM   4996  N   GLU A 332      27.264  25.834   8.322  1.00 19.77           N
ATOM   4997  H   GLU A 332      27.387  25.131   7.604  1.00 19.77           H
ATOM   4998  CA  GLU A 332      26.334  26.921   8.060  1.00 19.77           C
ATOM   4999  HA  GLU A 332      26.236  27.549   8.943  1.00 19.77           H
ATOM   5000  C   GLU A 332      24.977  26.293   7.728  1.00 19.77           C
ATOM   5001  O   GLU A 332      24.778  25.760   6.626  1.00 19.77           O
ATOM   5002  CB  GLU A 332      26.828  27.787   6.913  1.00 19.77           C
ATOM   5003 1HB  GLU A 332      27.825  28.151   7.160  1.00 19.77           H
ATOM   5004 2HB  GLU A 332      26.895  27.171   6.020  1.00 19.77           H
ATOM   5005  CG  GLU A 332      25.934  28.972   6.624  1.00 19.77           C
ATOM   5006 1HG  GLU A 332      24.942  28.615   6.351  1.00 19.77           H
ATOM   5007 2HG  GLU A 332      25.854  29.590   7.519  1.00 19.77           H
ATOM   5008  CD  GLU A 332      26.479  29.797   5.485  1.00 19.77           C
ATOM   5009  OE1 GLU A 332      26.664  29.244   4.375  1.00 19.77           O
ATOM   5010  OE2 GLU A 332      26.719  31.009   5.666  1.00 19.77           O
ATOM   5011  N   PRO A 333      24.045  26.282   8.696  1.00  4.83           N
[truncated: 175,548 more chars]
