# Supplementary material for: Variety of genetic defects in GnRH and hypothalamic–pituitary signaling and development in normosmic patients with IHH
Source: Front Endocrinol (Lausanne). 2024 Jul 1;15:1396805. doi: 10.3389/fendo.2024.1396805 (PMC11246878; doi:10.3389/fendo.2024.1396805)
Supplement: Supplementary file 1 [file DataSheet_1.zip › NR0B1_homology.pdb]

REMARK YASARA *************************************************************
REMARK YASARA *                                                           *
REMARK YASARA *                     Y  A  S  A  R  A                      *
REMARK YASARA *                                                           *
REMARK YASARA *   Yet Another Scientific Artificial Reality Application   *
REMARK YASARA *                                                           *
REMARK YASARA *            MOLECULE STRUCTURE FILE, PDB FORMAT            *
REMARK YASARA *                                                           *
REMARK YASARA * Just use YASARA every day to make your questions go away! *
REMARK YASARA *                                                           *
REMARK YASARA *                      www.YASARA.org                       *
REMARK YASARA *                                                           *
REMARK YASARA *************************************************************
REMARK YASARA
REMARK YASARA Version:           24.4.10.W.64
REMARK YASARA Written on:        Mon May 20 09:16:31 2024
REMARK YASARA Number of models:  1
REMARK YASARA Number of atoms:   7218
REMARK YASARA Please address questions or suggestions to: Eliza@yasara.org
REMARK YASARA
SEQRES   1 A  470  MET ALA GLY GLU ASN HIS GLN TRP GLN GLY SER ILE LEU 
SEQRES   2 A  470  TYR ASN MET LEU MET SER ALA LYS GLN THR ARG ALA ALA 
SEQRES   3 A  470  PRO GLU ALA PRO GLU THR ARG LEU VAL ASP GLN CYS TRP 
SEQRES   4 A  470  GLY CYS SER CYS GLY ASP GLU PRO GLY VAL GLY ARG GLU 
SEQRES   5 A  470  GLY LEU LEU GLY GLY ARG ASN VAL ALA LEU LEU TYR ARG 
SEQRES   6 A  470  CYS CYS PHE CYS GLY LYS ASP HIS PRO ARG GLN GLY SER 
SEQRES   7 A  470  ILE LEU TYR SER MET LEU THR SER ALA LYS GLN THR TYR 
SEQRES   8 A  470  ALA ALA PRO LYS ALA PRO GLU ALA THR LEU GLY PRO CYS 
SEQRES   9 A  470  TRP GLY CYS SER CYS GLY SER ASP PRO GLY VAL GLY ARG 
SEQRES  10 A  470  ALA GLY LEU PRO GLY GLY ARG PRO VAL ALA LEU LEU TYR 
SEQRES  11 A  470  ARG CYS CYS PHE CYS GLY GLU ASP HIS PRO ARG GLN GLY 
SEQRES  12 A  470  SER ILE LEU TYR SER LEU LEU THR SER SER LYS GLN THR 
SEQRES  13 A  470  HIS VAL ALA PRO ALA ALA PRO GLU ALA ARG PRO GLY GLY 
SEQRES  14 A  470  ALA TRP TRP ASP ARG SER TYR PHE ALA GLN ARG PRO GLY 
SEQRES  15 A  470  GLY LYS GLU ALA LEU PRO GLY GLY ARG ALA THR ALA LEU 
SEQRES  16 A  470  LEU TYR ARG CYS CYS PHE CYS GLY GLU ASP HIS PRO GLN 
SEQRES  17 A  470  GLN GLY SER THR LEU TYR CYS VAL PRO THR SER THR ASN 
SEQRES  18 A  470  GLN ALA GLN ALA ALA PRO GLU GLU ARG PRO ARG ALA PRO 
SEQRES  19 A  470  TRP TRP ASP THR SER SER GLY ALA LEU ARG PRO VAL ALA 
SEQRES  20 A  470  LEU LYS SER PRO GLN VAL VAL CYS GLU ALA ALA SER ALA 
SEQRES  21 A  470  GLY LEU LEU LYS THR LEU ARG PHE VAL LYS TYR LEU PRO 
SEQRES  22 A  470  CYS PHE GLN VAL LEU PRO LEU ASP GLN GLN LEU VAL LEU 
SEQRES  23 A  470  VAL ARG ASN CYS TRP ALA SER LEU LEU MET LEU GLU LEU 
SEQRES  24 A  470  ALA GLN ASP ARG LEU GLN PHE GLU THR VAL GLU VAL SER 
SEQRES  25 A  470  GLU PRO SER MET LEU GLN LYS ILE LEU THR THR ARG ARG 
SEQRES  26 A  470  ARG GLU THR GLY GLY ASN GLU PRO LEU PRO VAL PRO THR 
SEQRES  27 A  470  LEU GLN HIS HIS LEU ALA PRO PRO ALA GLU ALA ARG LYS 
SEQRES  28 A  470  VAL PRO SER ALA SER GLN VAL GLN ALA ILE LYS CYS PHE 
SEQRES  29 A  470  LEU SER LYS CYS TRP SER LEU ASN ILE SER THR LYS GLU 
SEQRES  30 A  470  TYR ALA TYR LEU LYS GLY THR VAL LEU PHE ASN PRO ASP 
SEQRES  31 A  470  VAL PRO GLY LEU GLN CYS VAL LYS TYR ILE GLN GLY LEU 
SEQRES  32 A  470  GLN TRP GLY THR GLN GLN ILE LEU SER GLU HIS THR ARG 
SEQRES  33 A  470  MET THR HIS GLN GLY PRO HIS ASP ARG PHE ILE GLU LEU 
SEQRES  34 A  470  ASN SER THR LEU PHE LEU LEU ARG PHE ILE ASN ALA ASN 
SEQRES  35 A  470  VAL ILE ALA GLU LEU PHE PHE ARG PRO ILE ILE GLY THR 
SEQRES  36 A  470  VAL SER MET ASP ASP MET MET LEU GLU MET LEU CYS THR 
SEQRES  37 A  470  LYS ILE 
SSBOND   0 CYS A   41    CYS A   67                                       2.04
SSBOND   1 CYS A  104    CYS A  107                                       2.03
ATOM      1  N   MET A   1      -2.826 -12.888 -20.026  1.00-17.39           N
ATOM      2 1H   MET A   1      -3.789 -12.590 -19.950  1.00-17.39           H
ATOM      3 2H   MET A   1      -2.567 -13.364 -19.172  1.00-17.39           H
ATOM      4 3H   MET A   1      -2.733 -13.527 -20.806  1.00-17.39           H
ATOM      5  CA  MET A   1      -1.939 -11.706 -20.227  1.00-17.39           C
ATOM      6  HA  MET A   1      -2.074 -11.001 -19.408  1.00-17.39           H
ATOM      7  C   MET A   1      -2.266 -11.019 -21.548  1.00-17.39           C
ATOM      8  O   MET A   1      -1.373 -10.780 -22.355  1.00-17.39           O
ATOM      9  CB  MET A   1      -0.478 -12.177 -20.248  1.00-17.39           C
ATOM     10 1HB  MET A   1      -0.365 -12.935 -21.023  1.00-17.39           H
ATOM     11 2HB  MET A   1       0.165 -11.332 -20.488  1.00-17.39           H
ATOM     12  CG  MET A   1      -0.019 -12.751 -18.923  1.00-17.39           C
ATOM     13 1HG  MET A   1      -0.102 -11.969 -18.172  1.00-17.39           H
ATOM     14 2HG  MET A   1      -0.674 -13.575 -18.642  1.00-17.39           H
ATOM     15  SD  MET A   1       1.677 -13.359 -18.947  1.00-17.39           S
ATOM     16  CE  MET A   1       2.664 -11.859 -19.180  1.00-17.39           C
ATOM     17 1HE  MET A   1       3.721 -12.107 -19.097  1.00-17.39           H
ATOM     18 2HE  MET A   1       2.409 -11.122 -18.421  1.00-17.39           H
ATOM     19 3HE  MET A   1       2.477 -11.440 -20.170  1.00-17.39           H
ATOM     20  N   ALA A   2      -3.536 -10.715 -21.793  1.00 29.97           N
ATOM     21  H   ALA A   2      -4.227 -10.743 -21.058  1.00 29.97           H
ATOM     22  CA  ALA A   2      -4.000 -10.461 -23.160  1.00 29.97           C
ATOM     23  HA  ALA A   2      -3.843 -11.390 -23.714  1.00 29.97           H
ATOM     24  C   ALA A   2      -3.272  -9.386 -23.976  1.00 29.97           C
ATOM     25  O   ALA A   2      -2.889  -9.652 -25.107  1.00 29.97           O
ATOM     26  CB  ALA A   2      -5.507 -10.182 -23.140  1.00 29.97           C
ATOM     27 1HB  ALA A   2      -6.033 -11.017 -22.672  1.00 29.97           H
ATOM     28 2HB  ALA A   2      -5.867 -10.080 -24.165  1.00 29.97           H
ATOM     29 3HB  ALA A   2      -5.719  -9.262 -22.592  1.00 29.97           H
ATOM     30  N   GLY A   3      -3.154  -8.168 -23.462  1.00 35.87           N
ATOM     31  H   GLY A   3      -3.510  -7.979 -22.540  1.00 35.87           H
ATOM     32  CA  GLY A   3      -2.554  -7.068 -24.217  1.00 35.87           C
ATOM     33 1HA  GLY A   3      -2.259  -6.281 -23.523  1.00 35.87           H
ATOM     34 2HA  GLY A   3      -1.661  -7.432 -24.722  1.00 35.87           H
ATOM     35  C   GLY A   3      -3.474  -6.460 -25.267  1.00 35.87           C
ATOM     36  O   GLY A   3      -3.383  -5.279 -25.602  1.00 35.87           O
ATOM     37  N   GLU A   4      -4.405  -7.272 -25.746  1.00-14.19           N
ATOM     38  H   GLU A   4      -4.391  -8.235 -25.452  1.00-14.19           H
ATOM     39  CA  GLU A   4      -5.467  -6.849 -26.648  1.00-14.19           C
ATOM     40  HA  GLU A   4      -5.047  -6.382 -27.539  1.00-14.19           H
ATOM     41  C   GLU A   4      -6.351  -5.859 -25.901  1.00-14.19           C
ATOM     42  O   GLU A   4      -6.419  -5.894 -24.668  1.00-14.19           O
ATOM     43  CB  GLU A   4      -6.356  -8.037 -27.027  1.00-14.19           C
ATOM     44 1HB  GLU A   4      -6.773  -8.429 -26.103  1.00-14.19           H
ATOM     45 2HB  GLU A   4      -7.177  -7.669 -27.641  1.00-14.19           H
ATOM     46  CG  GLU A   4      -5.695  -9.189 -27.764  1.00-14.19           C
ATOM     47 1HG  GLU A   4      -5.230  -8.811 -28.675  1.00-14.19           H
ATOM     48 2HG  GLU A   4      -4.925  -9.629 -27.128  1.00-14.19           H
ATOM     49  CD  GLU A   4      -6.718 -10.264 -28.120  1.00-14.19           C
ATOM     50  OE1 GLU A   4      -7.611 -10.545 -27.289  1.00-14.19           O
ATOM     51  OE2 GLU A   4      -6.672 -10.832 -29.233  1.00-14.19           O
ATOM     52  N   ASN A   5      -7.066  -5.026 -26.644  1.00 22.33           N
ATOM     53  H   ASN A   5      -6.967  -5.069 -27.653  1.00 22.33           H
ATOM     54  CA  ASN A   5      -7.958  -4.011 -26.077  1.00 22.33           C
ATOM     55  HA  ASN A   5      -7.406  -3.514 -25.282  1.00 22.33           H
ATOM     56  C   ASN A   5      -9.257  -4.530 -25.434  1.00 22.33           C
ATOM     57  O   ASN A   5     -10.362  -4.130 -25.803  1.00 22.33           O
ATOM     58  CB  ASN A   5      -8.273  -2.954 -27.142  1.00 22.33           C
ATOM     59 1HB  ASN A   5      -8.676  -3.443 -28.028  1.00 22.33           H
ATOM     60 2HB  ASN A   5      -9.021  -2.264 -26.758  1.00 22.33           H
ATOM     61  CG  ASN A   5      -7.061  -2.143 -27.525  1.00 22.33           C
ATOM     62  OD1 ASN A   5      -6.184  -1.873 -26.713  1.00 22.33           O
ATOM     63  ND2 ASN A   5      -6.990  -1.759 -28.765  1.00 22.33           N
ATOM     64 1HD2 ASN A   5      -6.198  -1.206 -29.052  1.00 22.33           H
ATOM     65 2HD2 ASN A   5      -7.703  -2.025 -29.420  1.00 22.33           H
ATOM     66  N   HIS A   6      -9.127  -5.394 -24.437  1.00 18.37           N
ATOM     67  H   HIS A   6      -8.188  -5.697 -24.185  1.00 18.37           H
ATOM     68  CA  HIS A   6     -10.259  -5.863 -23.638  1.00 18.37           C
ATOM     69  HA  HIS A   6     -11.066  -6.168 -24.302  1.00 18.37           H
ATOM     70  C   HIS A   6     -10.761  -4.731 -22.767  1.00 18.37           C
ATOM     71  O   HIS A   6     -10.087  -4.236 -21.871  1.00 18.37           O
ATOM     72  CB  HIS A   6      -9.873  -7.047 -22.764  1.00 18.37           C
ATOM     73 1HB  HIS A   6      -8.943  -6.821 -22.243  1.00 18.37           H
ATOM     74 2HB  HIS A   6     -10.657  -7.196 -22.028  1.00 18.37           H
ATOM     75  CG  HIS A   6      -9.723  -8.314 -23.539  1.00 18.37           C
ATOM     76  ND1 HIS A   6     -10.799  -9.110 -23.879  1.00 18.37           N
ATOM     77  CD2 HIS A   6      -8.623  -8.850 -24.125  1.00 18.37           C
ATOM     78  HD2 HIS A   6      -7.630  -8.428 -24.054  1.00 18.37           H
ATOM     79  CE1 HIS A   6     -10.286 -10.101 -24.668  1.00 18.37           C
ATOM     80  HE1 HIS A   6     -10.876 -10.889 -25.118  1.00 18.37           H
ATOM     81  NE2 HIS A   6      -8.951  -9.965 -24.843  1.00 18.37           N
ATOM     82  HE2 HIS A   6      -8.339 -10.538 -25.423  1.00 18.37           H
ATOM     83  N   GLN A   7     -11.945  -4.266 -23.116  1.00 36.16           N
ATOM     84  H   GLN A   7     -12.469  -4.734 -23.839  1.00 36.16           H
ATOM     85  CA  GLN A   7     -12.472  -3.038 -22.556  1.00 36.16           C
ATOM     86  HA  GLN A   7     -11.667  -2.306 -22.496  1.00 36.16           H
ATOM     87  C   GLN A   7     -13.095  -3.170 -21.172  1.00 36.16           C
ATOM     88  O   GLN A   7     -13.640  -4.218 -20.818  1.00 36.16           O
ATOM     89  CB  GLN A   7     -13.533  -2.532 -23.529  1.00 36.16           C
ATOM     90 1HB  GLN A   7     -13.839  -3.363 -24.164  1.00 36.16           H
ATOM     91 2HB  GLN A   7     -14.402  -2.216 -22.965  1.00 36.16           H
ATOM     92  CG  GLN A   7     -13.066  -1.388 -24.418  1.00 36.16           C
ATOM     93 1HG  GLN A   7     -12.138  -1.676 -24.911  1.00 36.16           H
ATOM     94 2HG  GLN A   7     -13.818  -1.214 -25.184  1.00 36.16           H
ATOM     95  CD  GLN A   7     -12.849  -0.084 -23.672  1.00 36.16           C
ATOM     96  OE1 GLN A   7     -13.124   0.035 -22.479  1.00 36.16           O
ATOM     97  NE2 GLN A   7     -12.377   0.905 -24.370  1.00 36.16           N
ATOM     98 1HE2 GLN A   7     -12.328   1.820 -23.954  1.00 36.16           H
ATOM     99 2HE2 GLN A   7     -12.091   0.754 -25.331  1.00 36.16           H
ATOM    100  N   TRP A   8     -13.110  -2.064 -20.439  1.00 57.55           N
ATOM    101  H   TRP A   8     -12.626  -1.242 -20.779  1.00 57.55           H
ATOM    102  CA  TRP A   8     -13.890  -1.959 -19.204  1.00 57.55           C
ATOM    103  HA  TRP A   8     -13.917  -2.933 -18.716  1.00 57.55           H
ATOM    104  C   TRP A   8     -15.318  -1.570 -19.594  1.00 57.55           C
ATOM    105  O   TRP A   8     -16.276  -1.901 -18.896  1.00 57.55           O
ATOM    106  CB  TRP A   8     -13.253  -0.943 -18.253  1.00 57.55           C
ATOM    107 1HB  TRP A   8     -12.171  -1.053 -18.314  1.00 57.55           H
ATOM    108 2HB  TRP A   8     -13.515   0.060 -18.591  1.00 57.55           H
ATOM    109  CG  TRP A   8     -13.647  -1.081 -16.800  1.00 57.55           C
ATOM    110  CD1 TRP A   8     -14.490  -1.997 -16.247  1.00 57.55           C
ATOM    111  HD1 TRP A   8     -14.991  -2.777 -16.810  1.00 57.55           H
ATOM    112  CD2 TRP A   8     -13.211  -0.256 -15.702  1.00 57.55           C
ATOM    113  NE1 TRP A   8     -14.637  -1.799 -14.901  1.00 57.55           N
ATOM    114  HE1 TRP A   8     -15.208  -2.372 -14.297  1.00 57.55           H
ATOM    115  CE2 TRP A   8     -13.879  -0.721 -14.532  1.00 57.55           C
ATOM    116  CE3 TRP A   8     -12.329   0.838 -15.588  1.00 57.55           C
ATOM    117  HE3 TRP A   8     -11.795   1.197 -16.455  1.00 57.55           H
ATOM    118  CZ2 TRP A   8     -13.703  -0.112 -13.269  1.00 57.55           C
ATOM    119  HZ2 TRP A   8     -14.219  -0.485 -12.398  1.00 57.55           H
ATOM    120  CZ3 TRP A   8     -12.144   1.451 -14.321  1.00 57.55           C
ATOM    121  HZ3 TRP A   8     -11.461   2.283 -14.220  1.00 57.55           H
ATOM    122  CH2 TRP A   8     -12.842   0.969 -13.176  1.00 57.55           C
ATOM    123  HH2 TRP A   8     -12.689   1.451 -12.220  1.00 57.55           H
ATOM    124  N   GLN A   9     -15.466  -0.984 -20.778  1.00 24.43           N
ATOM    125  H   GLN A   9     -14.645  -0.689 -21.295  1.00 24.43           H
ATOM    126  CA  GLN A   9     -16.775  -0.833 -21.419  1.00 24.43           C
ATOM    127  HA  GLN A   9     -17.417  -0.202 -20.805  1.00 24.43           H
ATOM    128  C   GLN A   9     -17.418  -2.223 -21.504  1.00 24.43           C
ATOM    129  O   GLN A   9     -16.745  -3.236 -21.742  1.00 24.43           O
ATOM    130  CB  GLN A   9     -16.622  -0.203 -22.814  1.00 24.43           C
ATOM    131 1HB  GLN A   9     -15.831  -0.717 -23.348  1.00 24.43           H
ATOM    132 2HB  GLN A   9     -17.542  -0.357 -23.369  1.00 24.43           H
ATOM    133  CG  GLN A   9     -16.313   1.296 -22.788  1.00 24.43           C
ATOM    134 1HG  GLN A   9     -17.194   1.825 -22.426  1.00 24.43           H
ATOM    135 2HG  GLN A   9     -15.495   1.474 -22.092  1.00 24.43           H
ATOM    136  CD  GLN A   9     -15.907   1.883 -24.135  1.00 24.43           C
ATOM    137  OE1 GLN A   9     -14.985   2.681 -24.201  1.00 24.43           O
ATOM    138  NE2 GLN A   9     -16.588   1.527 -25.196  1.00 24.43           N
ATOM    139 1HE2 GLN A   9     -16.353   1.951 -26.083  1.00 24.43           H
ATOM    140 2HE2 GLN A   9     -17.325   0.835 -25.139  1.00 24.43           H
ATOM    141  N   GLY A  10     -18.708  -2.281 -21.207  1.00 -1.38           N
ATOM    142  H   GLY A  10     -19.226  -1.422 -21.029  1.00 -1.38           H
ATOM    143  CA  GLY A  10     -19.419  -3.545 -21.090  1.00 -1.38           C
ATOM    144 1HA  GLY A  10     -20.417  -3.415 -21.508  1.00 -1.38           H
ATOM    145 2HA  GLY A  10     -18.910  -4.312 -21.673  1.00 -1.38           H
ATOM    146  C   GLY A  10     -19.574  -4.033 -19.660  1.00 -1.38           C
ATOM    147  O   GLY A  10     -20.476  -4.824 -19.379  1.00 -1.38           O
ATOM    148  N   SER A  11     -18.757  -3.560 -18.727  1.00 -3.35           N
ATOM    149  H   SER A  11     -18.008  -2.921 -18.979  1.00 -3.35           H
ATOM    150  CA  SER A  11     -18.959  -3.886 -17.312  1.00 -3.35           C
ATOM    151  HA  SER A  11     -19.334  -4.904 -17.209  1.00 -3.35           H
ATOM    152  C   SER A  11     -19.998  -2.898 -16.797  1.00 -3.35           C
ATOM    153  O   SER A  11     -19.974  -1.735 -17.190  1.00 -3.35           O
ATOM    154  CB  SER A  11     -17.663  -3.739 -16.515  1.00 -3.35           C
ATOM    155 1HB  SER A  11     -17.266  -2.734 -16.659  1.00 -3.35           H
ATOM    156 2HB  SER A  11     -17.878  -3.885 -15.457  1.00 -3.35           H
ATOM    157  OG  SER A  11     -16.697  -4.696 -16.925  1.00 -3.35           O
ATOM    158  HG  SER A  11     -16.576  -4.637 -17.887  1.00 -3.35           H
ATOM    159  N   ILE A  12     -20.897  -3.328 -15.920  1.00 -3.36           N
ATOM    160  H   ILE A  12     -20.833  -4.268 -15.560  1.00 -3.36           H
ATOM    161  CA  ILE A  12     -22.026  -2.489 -15.497  1.00 -3.36           C
ATOM    162  HA  ILE A  12     -22.599  -2.225 -16.386  1.00 -3.36           H
ATOM    163  C   ILE A  12     -21.534  -1.185 -14.868  1.00 -3.36           C
ATOM    164  O   ILE A  12     -22.023  -0.115 -15.206  1.00 -3.36           O
ATOM    165  CB  ILE A  12     -22.982  -3.233 -14.498  1.00 -3.36           C
ATOM    166  HB  ILE A  12     -22.422  -3.477 -13.596  1.00 -3.36           H
ATOM    167  CG1 ILE A  12     -23.490  -4.548 -15.126  1.00 -3.36           C
ATOM    168 1HG1 ILE A  12     -24.099  -4.301 -15.997  1.00 -3.36           H
ATOM    169 2HG1 ILE A  12     -22.635  -5.127 -15.470  1.00 -3.36           H
ATOM    170  CG2 ILE A  12     -24.183  -2.330 -14.104  1.00 -3.36           C
ATOM    171 1HG2 ILE A  12     -24.840  -2.848 -13.405  1.00 -3.36           H
ATOM    172 2HG2 ILE A  12     -24.749  -2.058 -14.997  1.00 -3.36           H
ATOM    173 3HG2 ILE A  12     -23.824  -1.422 -13.620  1.00 -3.36           H
ATOM    174  CD1 ILE A  12     -24.314  -5.471 -14.206  1.00 -3.36           C
ATOM    175 1HD1 ILE A  12     -24.513  -6.408 -14.727  1.00 -3.36           H
ATOM    176 2HD1 ILE A  12     -25.268  -5.006 -13.955  1.00 -3.36           H
ATOM    177 3HD1 ILE A  12     -23.756  -5.684 -13.294  1.00 -3.36           H
ATOM    178  N   LEU A  13     -20.531  -1.237 -14.005  1.00 -1.46           N
ATOM    179  H   LEU A  13     -20.113  -2.133 -13.769  1.00 -1.46           H
ATOM    180  CA  LEU A  13     -20.043  -0.012 -13.367  1.00 -1.46           C
ATOM    181  HA  LEU A  13     -20.898   0.512 -12.940  1.00 -1.46           H
ATOM    182  C   LEU A  13     -19.383   0.965 -14.341  1.00 -1.46           C
ATOM    183  O   LEU A  13     -19.499   2.177 -14.168  1.00 -1.46           O
ATOM    184  CB  LEU A  13     -19.067  -0.329 -12.230  1.00 -1.46           C
ATOM    185 1HB  LEU A  13     -18.235  -0.900 -12.642  1.00 -1.46           H
ATOM    186 2HB  LEU A  13     -18.669   0.620 -11.870  1.00 -1.46           H
ATOM    187  CG  LEU A  13     -19.618  -1.087 -11.009  1.00 -1.46           C
ATOM    188  HG  LEU A  13     -19.994  -2.055 -11.336  1.00 -1.46           H
ATOM    189  CD1 LEU A  13     -18.484  -1.325 -10.023  1.00 -1.46           C
ATOM    190 1HD1 LEU A  13     -18.850  -1.899  -9.172  1.00 -1.46           H
ATOM    191 2HD1 LEU A  13     -18.091  -0.370  -9.667  1.00 -1.46           H
ATOM    192 3HD1 LEU A  13     -17.685  -1.884 -10.509  1.00 -1.46           H
ATOM    193  CD2 LEU A  13     -20.760  -0.350 -10.305  1.00 -1.46           C
ATOM    194 1HD2 LEU A  13     -21.025  -0.866  -9.382  1.00 -1.46           H
ATOM    195 2HD2 LEU A  13     -21.635  -0.326 -10.953  1.00 -1.46           H
ATOM    196 3HD2 LEU A  13     -20.457   0.672 -10.074  1.00 -1.46           H
ATOM    197  N   TYR A  14     -18.738   0.483 -15.393  1.00  3.66           N
ATOM    198  H   TYR A  14     -18.677  -0.510 -15.553  1.00  3.66           H
ATOM    199  CA  TYR A  14     -18.153   1.410 -16.363  1.00  3.66           C
ATOM    200  HA  TYR A  14     -17.695   2.241 -15.825  1.00  3.66           H
ATOM    201  C   TYR A  14     -19.258   1.961 -17.259  1.00  3.66           C
ATOM    202  O   TYR A  14     -19.270   3.134 -17.606  1.00  3.66           O
ATOM    203  CB  TYR A  14     -17.072   0.744 -17.207  1.00  3.66           C
ATOM    204 1HB  TYR A  14     -16.470   0.105 -16.562  1.00  3.66           H
ATOM    205 2HB  TYR A  14     -17.541   0.133 -17.977  1.00  3.66           H
ATOM    206  CG  TYR A  14     -16.157   1.769 -17.847  1.00  3.66           C
ATOM    207  CD1 TYR A  14     -15.083   2.316 -17.115  1.00  3.66           C
ATOM    208  HD1 TYR A  14     -14.892   1.974 -16.107  1.00  3.66           H
ATOM    209  CD2 TYR A  14     -16.382   2.236 -19.158  1.00  3.66           C
ATOM    210  HD2 TYR A  14     -17.201   1.838 -19.739  1.00  3.66           H
ATOM    211  CE1 TYR A  14     -14.253   3.322 -17.675  1.00  3.66           C
ATOM    212  HE1 TYR A  14     -13.436   3.732 -17.101  1.00  3.66           H
ATOM    213  CE2 TYR A  14     -15.553   3.252 -19.720  1.00  3.66           C
ATOM    214  HE2 TYR A  14     -15.734   3.618 -20.721  1.00  3.66           H
ATOM    215  CZ  TYR A  14     -14.508   3.793 -18.965  1.00  3.66           C
ATOM    216  OH  TYR A  14     -13.732   4.804 -19.476  1.00  3.66           O
ATOM    217  HH  TYR A  14     -13.068   5.107 -18.854  1.00  3.66           H
ATOM    218  N   ASN A  15     -20.254   1.141 -17.562  1.00-12.67           N
ATOM    219  H   ASN A  15     -20.217   0.169 -17.272  1.00-12.67           H
ATOM    220  CA  ASN A  15     -21.403   1.606 -18.342  1.00-12.67           C
ATOM    221  HA  ASN A  15     -21.045   2.034 -19.280  1.00-12.67           H
ATOM    222  C   ASN A  15     -22.141   2.697 -17.560  1.00-12.67           C
ATOM    223  O   ASN A  15     -22.652   3.652 -18.138  1.00-12.67           O
ATOM    224  CB  ASN A  15     -22.375   0.456 -18.645  1.00-12.67           C
ATOM    225 1HB  ASN A  15     -22.685  -0.010 -17.713  1.00-12.67           H
ATOM    226 2HB  ASN A  15     -23.256   0.865 -19.134  1.00-12.67           H
ATOM    227  CG  ASN A  15     -21.786  -0.608 -19.543  1.00-12.67           C
ATOM    228  OD1 ASN A  15     -20.706  -0.473 -20.098  1.00-12.67           O
ATOM    229  ND2 ASN A  15     -22.499  -1.692 -19.683  1.00-12.67           N
ATOM    230 1HD2 ASN A  15     -22.132  -2.444 -20.242  1.00-12.67           H
ATOM    231 2HD2 ASN A  15     -23.403  -1.766 -19.241  1.00-12.67           H
ATOM    232  N   MET A  16     -22.160   2.574 -16.238  1.00 15.36           N
ATOM    233  H   MET A  16     -21.767   1.738 -15.816  1.00 15.36           H
ATOM    234  CA  MET A  16     -22.750   3.590 -15.364  1.00 15.36           C
ATOM    235  HA  MET A  16     -23.755   3.801 -15.717  1.00 15.36           H
ATOM    236  C   MET A  16     -21.981   4.910 -15.383  1.00 15.36           C
ATOM    237  O   MET A  16     -22.604   5.976 -15.403  1.00 15.36           O
ATOM    238  CB  MET A  16     -22.859   3.070 -13.931  1.00 15.36           C
ATOM    239 1HB  MET A  16     -21.921   2.595 -13.657  1.00 15.36           H
ATOM    240 2HB  MET A  16     -23.028   3.914 -13.263  1.00 15.36           H
ATOM    241  CG  MET A  16     -23.997   2.077 -13.751  1.00 15.36           C
ATOM    242 1HG  MET A  16     -24.937   2.627 -13.780  1.00 15.36           H
ATOM    243 2HG  MET A  16     -23.992   1.383 -14.591  1.00 15.36           H
ATOM    244  SD  MET A  16     -23.930   1.101 -12.234  1.00 15.36           S
ATOM    245  CE  MET A  16     -23.711   2.321 -10.946  1.00 15.36           C
ATOM    246 1HE  MET A  16     -23.788   1.838  -9.971  1.00 15.36           H
ATOM    247 2HE  MET A  16     -24.476   3.093 -11.028  1.00 15.36           H
ATOM    248 3HE  MET A  16     -22.721   2.770 -11.038  1.00 15.36           H
ATOM    249  N   LEU A  17     -20.656   4.854 -15.460  1.00  4.00           N
ATOM    250  H   LEU A  17     -20.185   3.957 -15.431  1.00  4.00           H
ATOM    251  CA  LEU A  17     -19.855   6.069 -15.632  1.00  4.00           C
ATOM    252  HA  LEU A  17     -20.052   6.767 -14.818  1.00  4.00           H
ATOM    253  C   LEU A  17     -20.237   6.733 -16.941  1.00  4.00           C
ATOM    254  O   LEU A  17     -20.420   7.948 -17.007  1.00  4.00           O
ATOM    255  CB  LEU A  17     -18.355   5.751 -15.708  1.00  4.00           C
ATOM    256 1HB  LEU A  17     -18.027   5.350 -14.750  1.00  4.00           H
ATOM    257 2HB  LEU A  17     -18.217   4.975 -16.454  1.00  4.00           H
ATOM    258  CG  LEU A  17     -17.430   6.911 -16.126  1.00  4.00           C
ATOM    259  HG  LEU A  17     -17.802   7.353 -17.048  1.00  4.00           H
ATOM    260  CD1 LEU A  17     -17.381   8.005 -15.077  1.00  4.00           C
ATOM    261 1HD1 LEU A  17     -16.623   8.743 -15.334  1.00  4.00           H
ATOM    262 2HD1 LEU A  17     -17.141   7.578 -14.109  1.00  4.00           H
ATOM    263 3HD1 LEU A  17     -18.348   8.507 -15.020  1.00  4.00           H
ATOM    264  CD2 LEU A  17     -16.052   6.369 -16.441  1.00  4.00           C
ATOM    265 1HD2 LEU A  17     -15.360   7.185 -16.639  1.00  4.00           H
ATOM    266 2HD2 LEU A  17     -16.107   5.727 -17.321  1.00  4.00           H
ATOM    267 3HD2 LEU A  17     -15.681   5.784 -15.603  1.00  4.00           H
ATOM    268  N   MET A  18     -20.340   5.947 -18.001  1.00 -9.34           N
ATOM    269  H   MET A  18     -20.188   4.946 -17.923  1.00 -9.34           H
ATOM    270  CA  MET A  18     -20.577   6.557 -19.298  1.00 -9.34           C
ATOM    271  HA  MET A  18     -19.885   7.394 -19.387  1.00 -9.34           H
ATOM    272  C   MET A  18     -21.969   7.160 -19.381  1.00 -9.34           C
ATOM    273  O   MET A  18     -22.102   8.240 -19.930  1.00 -9.34           O
ATOM    274  CB  MET A  18     -20.274   5.605 -20.454  1.00 -9.34           C
ATOM    275 1HB  MET A  18     -20.979   4.774 -20.439  1.00 -9.34           H
ATOM    276 2HB  MET A  18     -20.407   6.159 -21.383  1.00 -9.34           H
ATOM    277  CG  MET A  18     -18.844   5.050 -20.417  1.00 -9.34           C
ATOM    278 1HG  MET A  18     -18.795   4.294 -19.638  1.00 -9.34           H
ATOM    279 2HG  MET A  18     -18.628   4.565 -21.368  1.00 -9.34           H
ATOM    280  SD  MET A  18     -17.549   6.278 -20.063  1.00 -9.34           S
ATOM    281  CE  MET A  18     -17.460   7.220 -21.554  1.00 -9.34           C
ATOM    282 1HE  MET A  18     -16.709   8.003 -21.453  1.00 -9.34           H
ATOM    283 2HE  MET A  18     -18.429   7.670 -21.775  1.00 -9.34           H
ATOM    284 3HE  MET A  18     -17.174   6.563 -22.371  1.00 -9.34           H
ATOM    285  N   SER A  19     -22.982   6.587 -18.740  1.00  4.31           N
ATOM    286  H   SER A  19     -22.872   5.672 -18.309  1.00  4.31           H
ATOM    287  CA  SER A  19     -24.268   7.287 -18.655  1.00  4.31           C
ATOM    288  HA  SER A  19     -24.614   7.497 -19.667  1.00  4.31           H
ATOM    289  C   SER A  19     -24.156   8.623 -17.927  1.00  4.31           C
ATOM    290  O   SER A  19     -24.774   9.595 -18.347  1.00  4.31           O
ATOM    291  CB  SER A  19     -25.332   6.448 -17.952  1.00  4.31           C
ATOM    292 1HB  SER A  19     -25.937   7.094 -17.314  1.00  4.31           H
ATOM    293 2HB  SER A  19     -25.977   5.993 -18.701  1.00  4.31           H
ATOM    294  OG  SER A  19     -24.747   5.424 -17.175  1.00  4.31           O
ATOM    295  HG  SER A  19     -24.182   5.832 -16.500  1.00  4.31           H
ATOM    296  N   ALA A  20     -23.355   8.704 -16.872  1.00 -8.62           N
ATOM    297  H   ALA A  20     -22.838   7.892 -16.555  1.00 -8.62           H
ATOM    298  CA  ALA A  20     -23.192   9.967 -16.157  1.00 -8.62           C
ATOM    299  HA  ALA A  20     -24.183  10.355 -15.913  1.00 -8.62           H
ATOM    300  C   ALA A  20     -22.484  11.005 -17.044  1.00 -8.62           C
ATOM    301  O   ALA A  20     -22.858  12.176 -17.061  1.00 -8.62           O
ATOM    302  CB  ALA A  20     -22.425   9.736 -14.846  1.00 -8.62           C
ATOM    303 1HB  ALA A  20     -22.944   8.991 -14.241  1.00 -8.62           H
ATOM    304 2HB  ALA A  20     -22.372  10.670 -14.286  1.00 -8.62           H
ATOM    305 3HB  ALA A  20     -21.412   9.388 -15.055  1.00 -8.62           H
ATOM    306  N   LYS A  21     -21.494  10.584 -17.821  1.00 11.03           N
ATOM    307  H   LYS A  21     -21.176   9.620 -17.741  1.00 11.03           H
ATOM    308  CA  LYS A  21     -20.848  11.487 -18.784  1.00 11.03           C
ATOM    309  HA  LYS A  21     -20.542  12.397 -18.267  1.00 11.03           H
ATOM    310  C   LYS A  21     -21.797  11.905 -19.904  1.00 11.03           C
ATOM    311  O   LYS A  21     -21.743  13.035 -20.370  1.00 11.03           O
ATOM    312  CB  LYS A  21     -19.602  10.838 -19.391  1.00 11.03           C
ATOM    313 1HB  LYS A  21     -19.853   9.838 -19.744  1.00 11.03           H
ATOM    314 2HB  LYS A  21     -19.291  11.437 -20.248  1.00 11.03           H
ATOM    315  CG  LYS A  21     -18.425  10.758 -18.425  1.00 11.03           C
ATOM    316 1HG  LYS A  21     -18.183  11.764 -18.081  1.00 11.03           H
ATOM    317 2HG  LYS A  21     -18.688  10.138 -17.568  1.00 11.03           H
ATOM    318  CD  LYS A  21     -17.211  10.166 -19.123  1.00 11.03           C
ATOM    319 1HD  LYS A  21     -17.454   9.152 -19.432  1.00 11.03           H
ATOM    320 2HD  LYS A  21     -16.979  10.762 -20.007  1.00 11.03           H
ATOM    321  CE  LYS A  21     -15.989  10.135 -18.216  1.00 11.03           C
ATOM    322 1HE  LYS A  21     -15.729  11.157 -17.932  1.00 11.03           H
ATOM    323 2HE  LYS A  21     -16.226   9.573 -17.312  1.00 11.03           H
ATOM    324  NZ  LYS A  21     -14.821   9.492 -18.908  1.00 11.03           N
ATOM    325 1HZ  LYS A  21     -13.986   9.590 -18.340  1.00 11.03           H
ATOM    326 2HZ  LYS A  21     -14.660   9.928 -19.808  1.00 11.03           H
ATOM    327 3HZ  LYS A  21     -15.006   8.511 -19.063  1.00 11.03           H
ATOM    328  N   GLN A  22     -22.687  11.016 -20.318  1.00 -4.43           N
ATOM    329  H   GLN A  22     -22.674  10.079 -19.928  1.00 -4.43           H
ATOM    330  CA  GLN A  22     -23.671  11.339 -21.351  1.00 -4.43           C
ATOM    331  HA  GLN A  22     -23.160  11.830 -22.178  1.00 -4.43           H
ATOM    332  C   GLN A  22     -24.745  12.304 -20.849  1.00 -4.43           C
ATOM    333  O   GLN A  22     -25.172  13.184 -21.591  1.00 -4.43           O
ATOM    334  CB  GLN A  22     -24.330  10.059 -21.874  1.00 -4.43           C
ATOM    335 1HB  GLN A  22     -24.678   9.474 -21.024  1.00 -4.43           H
ATOM    336 2HB  GLN A  22     -25.193  10.334 -22.479  1.00 -4.43           H
ATOM    337  CG  GLN A  22     -23.407   9.199 -22.738  1.00 -4.43           C
ATOM    338 1HG  GLN A  22     -23.147   9.756 -23.635  1.00 -4.43           H
ATOM    339 2HG  GLN A  22     -22.488   8.983 -22.202  1.00 -4.43           H
ATOM    340  CD  GLN A  22     -24.044   7.892 -23.143  1.00 -4.43           C
ATOM    341  OE1 GLN A  22     -24.434   7.074 -22.314  1.00 -4.43           O
ATOM    342  NE2 GLN A  22     -24.167   7.688 -24.421  1.00 -4.43           N
ATOM    343 1HE2 GLN A  22     -24.666   6.862 -24.749  1.00 -4.43           H
ATOM    344 2HE2 GLN A  22     -23.779   8.347 -25.081  1.00 -4.43           H
ATOM    345  N   THR A  23     -25.186  12.199 -19.604  1.00-14.52           N
ATOM    346  H   THR A  23     -24.888  11.433 -19.002  1.00-14.52           H
ATOM    347  CA  THR A  23     -26.131  13.191 -19.081  1.00-14.52           C
ATOM    348  HA  THR A  23     -26.893  13.376 -19.835  1.00-14.52           H
ATOM    349  C   THR A  23     -25.409  14.517 -18.823  1.00-14.52           C
ATOM    350  O   THR A  23     -25.999  15.594 -18.931  1.00-14.52           O
ATOM    351  CB  THR A  23     -26.853  12.700 -17.814  1.00-14.52           C
ATOM    352  HB  THR A  23     -27.469  13.505 -17.412  1.00-14.52           H
ATOM    353  OG1 THR A  23     -25.895  12.286 -16.840  1.00-14.52           O
ATOM    354  HG1 THR A  23     -26.389  11.880 -16.111  1.00-14.52           H
ATOM    355  CG2 THR A  23     -27.739  11.497 -18.113  1.00-14.52           C
ATOM    356 1HG2 THR A  23     -28.282  11.219 -17.211  1.00-14.52           H
ATOM    357 2HG2 THR A  23     -27.135  10.651 -18.438  1.00-14.52           H
ATOM    358 3HG2 THR A  23     -28.460  11.751 -18.891  1.00-14.52           H
ATOM    359  N   ARG A  24     -24.103  14.456 -18.588  1.00 21.18           N
ATOM    360  H   ARG A  24     -23.676  13.543 -18.460  1.00 21.18           H
ATOM    361  CA  ARG A  24     -23.226  15.638 -18.528  1.00 21.18           C
ATOM    362  HA  ARG A  24     -23.799  16.487 -18.156  1.00 21.18           H
ATOM    363  C   ARG A  24     -22.709  15.992 -19.936  1.00 21.18           C
ATOM    364  O   ARG A  24     -21.523  16.248 -20.152  1.00 21.18           O
ATOM    365  CB  ARG A  24     -22.077  15.361 -17.544  1.00 21.18           C
ATOM    366 1HB  ARG A  24     -22.495  14.885 -16.657  1.00 21.18           H
ATOM    367 2HB  ARG A  24     -21.393  14.654 -18.012  1.00 21.18           H
ATOM    368  CG  ARG A  24     -21.277  16.583 -17.074  1.00 21.18           C
ATOM    369 1HG  ARG A  24     -20.982  17.174 -17.937  1.00 21.18           H
ATOM    370 2HG  ARG A  24     -21.886  17.203 -16.417  1.00 21.18           H
ATOM    371  CD  ARG A  24     -20.015  16.134 -16.345  1.00 21.18           C
ATOM    372 1HD  ARG A  24     -20.280  15.821 -15.335  1.00 21.18           H
ATOM    373 2HD  ARG A  24     -19.591  15.276 -16.869  1.00 21.18           H
ATOM    374  NE  ARG A  24     -18.997  17.194 -16.285  1.00 21.18           N
ATOM    375  HE  ARG A  24     -18.946  17.735 -15.431  1.00 21.18           H
ATOM    376  CZ  ARG A  24     -18.118  17.494 -17.234  1.00 21.18           C
ATOM    377  NH1 ARG A  24     -17.252  18.435 -17.008  1.00 21.18           N
ATOM    378 1HH1 ARG A  24     -17.238  18.903 -16.118  1.00 21.18           H
ATOM    379 2HH1 ARG A  24     -16.573  18.682 -17.719  1.00 21.18           H
ATOM    380  NH2 ARG A  24     -18.069  16.898 -18.397  1.00 21.18           N
ATOM    381 1HH2 ARG A  24     -18.743  16.188 -18.624  1.00 21.18           H
ATOM    382 2HH2 ARG A  24     -17.368  17.160 -19.076  1.00 21.18           H
ATOM    383  N   ALA A  25     -23.599  15.986 -20.918  1.00 23.85           N
ATOM    384  H   ALA A  25     -24.553  15.740 -20.709  1.00 23.85           H
ATOM    385  CA  ALA A  25     -23.247  16.380 -22.283  1.00 23.85           C
ATOM    386  HA  ALA A  25     -22.348  15.844 -22.594  1.00 23.85           H
ATOM    387  C   ALA A  25     -22.961  17.886 -22.306  1.00 23.85           C
ATOM    388  O   ALA A  25     -23.303  18.594 -21.351  1.00 23.85           O
ATOM    389  CB  ALA A  25     -24.389  16.044 -23.242  1.00 23.85           C
ATOM    390 1HB  ALA A  25     -24.603  14.978 -23.207  1.00 23.85           H
ATOM    391 2HB  ALA A  25     -24.113  16.309 -24.264  1.00 23.85           H
ATOM    392 3HB  ALA A  25     -25.282  16.601 -22.965  1.00 23.85           H
ATOM    393  N   ALA A  26     -22.382  18.371 -23.399  1.00 18.32           N
ATOM    394  H   ALA A  26     -22.175  17.752 -24.165  1.00 18.32           H
ATOM    395  CA  ALA A  26     -22.034  19.786 -23.533  1.00 18.32           C
ATOM    396  HA  ALA A  26     -21.269  20.004 -22.791  1.00 18.32           H
ATOM    397  C   ALA A  26     -23.255  20.690 -23.271  1.00 18.32           C
ATOM    398  O   ALA A  26     -24.349  20.418 -23.793  1.00 18.32           O
ATOM    399  CB  ALA A  26     -21.454  20.044 -24.931  1.00 18.32           C
ATOM    400 1HB  ALA A  26     -20.570  19.424 -25.087  1.00 18.32           H
ATOM    401 2HB  ALA A  26     -21.169  21.093 -25.021  1.00 18.32           H
ATOM    402 3HB  ALA A  26     -22.200  19.811 -25.693  1.00 18.32           H
ATOM    403  N   PRO A  27     -23.102  21.733 -22.431  1.00 -3.80           N
ATOM    404  CA  PRO A  27     -24.309  22.514 -22.139  1.00 -3.80           C
ATOM    405  HA  PRO A  27     -25.073  21.873 -21.702  1.00 -3.80           H
ATOM    406  C   PRO A  27     -24.873  23.260 -23.336  1.00 -3.80           C
ATOM    407  O   PRO A  27     -24.143  23.634 -24.251  1.00 -3.80           O
ATOM    408  CB  PRO A  27     -23.822  23.540 -21.108  1.00 -3.80           C
ATOM    409 1HB  PRO A  27     -23.565  24.476 -21.605  1.00 -3.80           H
ATOM    410 2HB  PRO A  27     -24.582  23.711 -20.346  1.00 -3.80           H
ATOM    411  CG  PRO A  27     -22.617  22.940 -20.517  1.00 -3.80           C
ATOM    412 1HG  PRO A  27     -21.972  23.703 -20.081  1.00 -3.80           H
ATOM    413 2HG  PRO A  27     -22.898  22.199 -19.768  1.00 -3.80           H
ATOM    414  CD  PRO A  27     -21.951  22.270 -21.680  1.00 -3.80           C
ATOM    415 1HD  PRO A  27     -21.407  22.997 -22.286  1.00 -3.80           H
ATOM    416 2HD  PRO A  27     -21.289  21.477 -21.332  1.00 -3.80           H
ATOM    417  N   GLU A  28     -26.169  23.524 -23.271  1.00  5.54           N
ATOM    418  H   GLU A  28     -26.708  23.115 -22.510  1.00  5.54           H
ATOM    419  CA  GLU A  28     -26.870  24.447 -24.169  1.00  5.54           C
ATOM    420  HA  GLU A  28     -27.922  24.385 -23.906  1.00  5.54           H
ATOM    421  C   GLU A  28     -26.803  24.129 -25.666  1.00  5.54           C
ATOM    422  O   GLU A  28     -27.012  25.004 -26.510  1.00  5.54           O
ATOM    423  CB  GLU A  28     -26.449  25.895 -23.870  1.00  5.54           C
ATOM    424 1HB  GLU A  28     -25.386  26.020 -24.080  1.00  5.54           H
ATOM    425 2HB  GLU A  28     -27.019  26.570 -24.507  1.00  5.54           H
ATOM    426  CG  GLU A  28     -26.723  26.255 -22.417  1.00  5.54           C
ATOM    427 1HG  GLU A  28     -27.773  26.059 -22.211  1.00  5.54           H
ATOM    428 2HG  GLU A  28     -26.121  25.617 -21.769  1.00  5.54           H
ATOM    429  CD  GLU A  28     -26.427  27.694 -22.055  1.00  5.54           C
ATOM    430  OE1 GLU A  28     -26.139  28.541 -22.923  1.00  5.54           O
ATOM    431  OE2 GLU A  28     -26.463  27.987 -20.836  1.00  5.54           O
ATOM    432  N   ALA A  29     -26.550  22.875 -26.010  1.00 28.85           N
ATOM    433  H   ALA A  29     -26.352  22.197 -25.292  1.00 28.85           H
ATOM    434  CA  ALA A  29     -26.575  22.449 -27.406  1.00 28.85           C
ATOM    435  HA  ALA A  29     -25.926  23.108 -27.981  1.00 28.85           H
ATOM    436  C   ALA A  29     -28.032  22.556 -27.905  1.00 28.85           C
ATOM    437  O   ALA A  29     -28.934  22.030 -27.234  1.00 28.85           O
ATOM    438  CB  ALA A  29     -26.055  21.009 -27.508  1.00 28.85           C
ATOM    439 1HB  ALA A  29     -25.072  20.945 -27.042  1.00 28.85           H
ATOM    440 2HB  ALA A  29     -25.977  20.722 -28.558  1.00 28.85           H
ATOM    441 3HB  ALA A  29     -26.739  20.329 -26.997  1.00 28.85           H
ATOM    442  N   PRO A  30     -28.298  23.241 -29.038  1.00  6.76           N
ATOM    443  CA  PRO A  30     -29.704  23.383 -29.455  1.00  6.76           C
ATOM    444  HA  PRO A  30     -30.250  23.891 -28.666  1.00  6.76           H
ATOM    445  C   PRO A  30     -30.414  22.068 -29.782  1.00  6.76           C
ATOM    446  O   PRO A  30     -30.073  21.395 -30.755  1.00  6.76           O
ATOM    447  CB  PRO A  30     -29.612  24.294 -30.689  1.00  6.76           C
ATOM    448 1HB  PRO A  30     -29.572  23.704 -31.605  1.00  6.76           H
ATOM    449 2HB  PRO A  30     -30.449  24.991 -30.722  1.00  6.76           H
ATOM    450  CG  PRO A  30     -28.335  25.025 -30.506  1.00  6.76           C
ATOM    451 1HG  PRO A  30     -27.966  25.418 -31.452  1.00  6.76           H
ATOM    452 2HG  PRO A  30     -28.464  25.826 -29.776  1.00  6.76           H
ATOM    453  CD  PRO A  30     -27.415  23.973 -29.966  1.00  6.76           C
ATOM    454 1HD  PRO A  30     -27.070  23.316 -30.766  1.00  6.76           H
ATOM    455 2HD  PRO A  30     -26.576  24.436 -29.446  1.00  6.76           H
ATOM    456  N   GLU A  31     -31.354  21.702 -28.914  1.00 27.37           N
ATOM    457  H   GLU A  31     -31.580  22.357 -28.176  1.00 27.37           H
ATOM    458  CA  GLU A  31     -32.062  20.408 -28.875  1.00 27.37           C
ATOM    459  HA  GLU A  31     -32.120  20.140 -27.822  1.00 27.37           H
ATOM    460  C   GLU A  31     -31.359  19.212 -29.510  1.00 27.37           C
ATOM    461  O   GLU A  31     -31.888  18.465 -30.338  1.00 27.37           O
ATOM    462  CB  GLU A  31     -33.515  20.543 -29.330  1.00 27.37           C
ATOM    463 1HB  GLU A  31     -33.543  20.862 -30.372  1.00 27.37           H
ATOM    464 2HB  GLU A  31     -33.997  19.569 -29.246  1.00 27.37           H
ATOM    465  CG  GLU A  31     -34.303  21.538 -28.477  1.00 27.37           C
ATOM    466 1HG  GLU A  31     -33.917  22.539 -28.663  1.00 27.37           H
ATOM    467 2HG  GLU A  31     -35.349  21.509 -28.781  1.00 27.37           H
ATOM    468  CD  GLU A  31     -34.206  21.262 -26.978  1.00 27.37           C
ATOM    469  OE1 GLU A  31     -34.879  20.341 -26.462  1.00 27.37           O
ATOM    470  OE2 GLU A  31     -33.420  21.958 -26.287  1.00 27.37           O
ATOM    471  N   THR A  32     -30.125  19.035 -29.071  1.00 22.61           N
ATOM    472  H   THR A  32     -29.744  19.683 -28.393  1.00 22.61           H
ATOM    473  CA  THR A  32     -29.308  17.915 -29.491  1.00 22.61           C
ATOM    474  HA  THR A  32     -29.766  17.418 -30.339  1.00 22.61           H
ATOM    475  C   THR A  32     -29.294  16.973 -28.312  1.00 22.61           C
ATOM    476  O   THR A  32     -28.721  17.283 -27.266  1.00 22.61           O
ATOM    477  CB  THR A  32     -27.898  18.381 -29.872  1.00 22.61           C
ATOM    478  HB  THR A  32     -27.413  18.816 -28.999  1.00 22.61           H
ATOM    479  OG1 THR A  32     -28.013  19.376 -30.892  1.00 22.61           O
ATOM    480  HG1 THR A  32     -28.795  19.917 -30.715  1.00 22.61           H
ATOM    481  CG2 THR A  32     -27.039  17.259 -30.423  1.00 22.61           C
ATOM    482 1HG2 THR A  32     -26.054  17.654 -30.671  1.00 22.61           H
ATOM    483 2HG2 THR A  32     -27.489  16.847 -31.325  1.00 22.61           H
ATOM    484 3HG2 THR A  32     -26.924  16.470 -29.680  1.00 22.61           H
ATOM    485  N   ARG A  33     -29.982  15.850 -28.452  1.00 27.77           N
ATOM    486  H   ARG A  33     -30.496  15.679 -29.301  1.00 27.77           H
ATOM    487  CA  ARG A  33     -29.870  14.779 -27.469  1.00 27.77           C
ATOM    488  HA  ARG A  33     -29.757  15.178 -26.460  1.00 27.77           H
ATOM    489  C   ARG A  33     -28.559  14.169 -27.931  1.00 27.77           C
ATOM    490  O   ARG A  33     -28.349  14.052 -29.139  1.00 27.77           O
ATOM    491  CB  ARG A  33     -31.026  13.770 -27.526  1.00 27.77           C
ATOM    492 1HB  ARG A  33     -31.161  13.436 -28.555  1.00 27.77           H
ATOM    493 2HB  ARG A  33     -30.731  12.906 -26.929  1.00 27.77           H
ATOM    494  CG  ARG A  33     -32.373  14.272 -26.975  1.00 27.77           C
ATOM    495 1HG  ARG A  33     -32.970  13.407 -26.691  1.00 27.77           H
ATOM    496 2HG  ARG A  33     -32.196  14.876 -26.085  1.00 27.77           H
ATOM    497  CD  ARG A  33     -33.174  15.082 -27.993  1.00 27.77           C
ATOM    498 1HD  ARG A  33     -32.615  15.977 -28.267  1.00 27.77           H
ATOM    499 2HD  ARG A  33     -33.302  14.472 -28.888  1.00 27.77           H
ATOM    500  NE  ARG A  33     -34.508  15.468 -27.503  1.00 27.77           N
ATOM    501  HE  ARG A  33     -35.229  14.754 -27.556  1.00 27.77           H
ATOM    502  CZ  ARG A  33     -34.877  16.656 -27.047  1.00 27.77           C
ATOM    503  NH1 ARG A  33     -36.138  16.884 -26.819  1.00 27.77           N
ATOM    504 1HH1 ARG A  33     -36.838  16.175 -26.983  1.00 27.77           H
ATOM    505 2HH1 ARG A  33     -36.437  17.788 -26.479  1.00 27.77           H
ATOM    506  NH2 ARG A  33     -34.047  17.635 -26.819  1.00 27.77           N
ATOM    507 1HH2 ARG A  33     -33.046  17.486 -26.861  1.00 27.77           H
ATOM    508 2HH2 ARG A  33     -34.407  18.549 -26.570  1.00 27.77           H
ATOM    509  N   LEU A  34     -27.656  13.900 -27.004  1.00 20.27           N
ATOM    510  H   LEU A  34     -27.893  14.034 -26.027  1.00 20.27           H
ATOM    511  CA  LEU A  34     -26.314  13.438 -27.344  1.00 20.27           C
ATOM    512  HA  LEU A  34     -25.833  14.175 -27.985  1.00 20.27           H
ATOM    513  C   LEU A  34     -26.396  12.107 -28.084  1.00 20.27           C
ATOM    514  O   LEU A  34     -27.213  11.256 -27.736  1.00 20.27           O
ATOM    515  CB  LEU A  34     -25.487  13.268 -26.062  1.00 20.27           C
ATOM    516 1HB  LEU A  34     -25.551  14.191 -25.489  1.00 20.27           H
ATOM    517 2HB  LEU A  34     -25.949  12.475 -25.474  1.00 20.27           H
ATOM    518  CG  LEU A  34     -23.998  12.920 -26.248  1.00 20.27           C
ATOM    519  HG  LEU A  34     -23.929  12.041 -26.878  1.00 20.27           H
ATOM    520  CD1 LEU A  34     -23.203  14.043 -26.920  1.00 20.27           C
ATOM    521 1HD1 LEU A  34     -22.163  13.735 -27.029  1.00 20.27           H
ATOM    522 2HD1 LEU A  34     -23.254  14.952 -26.321  1.00 20.27           H
ATOM    523 3HD1 LEU A  34     -23.600  14.243 -27.914  1.00 20.27           H
ATOM    524  CD2 LEU A  34     -23.352  12.573 -24.923  1.00 20.27           C
ATOM    525 1HD2 LEU A  34     -22.339  12.209 -25.098  1.00 20.27           H
ATOM    526 2HD2 LEU A  34     -23.926  11.784 -24.443  1.00 20.27           H
ATOM    527 3HD2 LEU A  34     -23.316  13.443 -24.270  1.00 20.27           H
ATOM    528  N   VAL A  35     -25.525  11.918 -29.064  1.00 37.69           N
ATOM    529  H   VAL A  35     -24.898  12.661 -29.323  1.00 37.69           H
ATOM    530  CA  VAL A  35     -25.371  10.631 -29.736  1.00 37.69           C
ATOM    531  HA  VAL A  35     -26.297  10.367 -30.245  1.00 37.69           H
ATOM    532  C   VAL A  35     -25.071   9.571 -28.680  1.00 37.69           C
ATOM    533  O   VAL A  35     -24.143   9.701 -27.874  1.00 37.69           O
ATOM    534  CB  VAL A  35     -24.207  10.707 -30.760  1.00 37.69           C
ATOM    535  HB  VAL A  35     -23.336  11.124 -30.254  1.00 37.69           H
ATOM    536  CG1 VAL A  35     -23.814   9.335 -31.299  1.00 37.69           C
ATOM    537 1HG1 VAL A  35     -22.990   9.437 -32.002  1.00 37.69           H
ATOM    538 2HG1 VAL A  35     -24.660   8.874 -31.808  1.00 37.69           H
ATOM    539 3HG1 VAL A  35     -23.481   8.685 -30.491  1.00 37.69           H
ATOM    540  CG2 VAL A  35     -24.589  11.641 -31.922  1.00 37.69           C
ATOM    541 1HG2 VAL A  35     -23.771  11.693 -32.641  1.00 37.69           H
ATOM    542 2HG2 VAL A  35     -24.792  12.645 -31.552  1.00 37.69           H
ATOM    543 3HG2 VAL A  35     -25.480  11.260 -32.426  1.00 37.69           H
ATOM    544  N   ASP A  36     -25.876   8.520 -28.675  1.00 15.80           N
ATOM    545  H   ASP A  36     -26.626   8.462 -29.343  1.00 15.80           H
ATOM    546  CA  ASP A  36     -25.699   7.421 -27.733  1.00 15.80           C
ATOM    547  HA  ASP A  36     -25.289   7.813 -26.805  1.00 15.80           H
ATOM    548  C   ASP A  36     -24.698   6.433 -28.323  1.00 15.80           C
ATOM    549  O   ASP A  36     -25.059   5.448 -28.961  1.00 15.80           O
ATOM    550  CB  ASP A  36     -27.031   6.744 -27.413  1.00 15.80           C
ATOM    551 1HB  ASP A  36     -27.735   7.499 -27.061  1.00 15.80           H
ATOM    552 2HB  ASP A  36     -27.437   6.298 -28.317  1.00 15.80           H
ATOM    553  CG  ASP A  36     -26.898   5.664 -26.357  1.00 15.80           C
ATOM    554  OD1 ASP A  36     -26.065   5.781 -25.430  1.00 15.80           O
ATOM    555  OD2 ASP A  36     -27.701   4.711 -26.412  1.00 15.80           O
ATOM    556  N   GLN A  37     -23.422   6.749 -28.153  1.00 20.68           N
ATOM    557  H   GLN A  37     -23.189   7.616 -27.693  1.00 20.68           H
ATOM    558  CA  GLN A  37     -22.349   5.847 -28.550  1.00 20.68           C
ATOM    559  HA  GLN A  37     -22.416   5.624 -29.615  1.00 20.68           H
ATOM    560  C   GLN A  37     -22.554   4.562 -27.762  1.00 20.68           C
ATOM    561  O   GLN A  37     -22.910   4.582 -26.582  1.00 20.68           O
ATOM    562  CB  GLN A  37     -20.989   6.474 -28.229  1.00 20.68           C
ATOM    563 1HB  GLN A  37     -20.864   7.339 -28.879  1.00 20.68           H
ATOM    564 2HB  GLN A  37     -21.007   6.820 -27.200  1.00 20.68           H
ATOM    565  CG  GLN A  37     -19.782   5.547 -28.390  1.00 20.68           C
ATOM    566 1HG  GLN A  37     -19.855   4.733 -27.670  1.00 20.68           H
ATOM    567 2HG  GLN A  37     -19.802   5.125 -29.391  1.00 20.68           H
ATOM    568  CD  GLN A  37     -18.451   6.245 -28.181  1.00 20.68           C
ATOM    569  OE1 GLN A  37     -18.358   7.472 -28.213  1.00 20.68           O
ATOM    570  NE2 GLN A  37     -17.408   5.483 -28.000  1.00 20.68           N
ATOM    571 1HE2 GLN A  37     -16.508   5.910 -27.836  1.00 20.68           H
ATOM    572 2HE2 GLN A  37     -17.485   4.477 -28.035  1.00 20.68           H
ATOM    573  N   CYS A  38     -22.317   3.439 -28.418  1.00 22.81           N
ATOM    574  H   CYS A  38     -22.038   3.473 -29.388  1.00 22.81           H
ATOM    575  CA  CYS A  38     -22.493   2.137 -27.803  1.00 22.81           C
ATOM    576  HA  CYS A  38     -23.452   2.156 -27.293  1.00 22.81           H
ATOM    577  C   CYS A  38     -21.427   1.750 -26.766  1.00 22.81           C
ATOM    578  O   CYS A  38     -20.646   0.832 -26.977  1.00 22.81           O
ATOM    579  CB  CYS A  38     -22.606   1.104 -28.913  1.00 22.81           C
ATOM    580 1HB  CYS A  38     -21.681   1.085 -29.491  1.00 22.81           H
ATOM    581 2HB  CYS A  38     -22.772   0.121 -28.473  1.00 22.81           H
ATOM    582  SG  CYS A  38     -23.992   1.518 -29.999  1.00 22.81           S
ATOM    583  HG  CYS A  38     -24.964   1.419 -29.071  1.00 22.81           H
ATOM    584  N   TRP A  39     -21.429   2.435 -25.629  1.00 45.64           N
ATOM    585  H   TRP A  39     -22.083   3.213 -25.556  1.00 45.64           H
ATOM    586  CA  TRP A  39     -20.515   2.203 -24.503  1.00 45.64           C
ATOM    587  HA  TRP A  39     -19.491   2.281 -24.868  1.00 45.64           H
ATOM    588  C   TRP A  39     -20.650   0.861 -23.786  1.00 45.64           C
ATOM    589  O   TRP A  39     -19.795   0.479 -23.002  1.00 45.64           O
ATOM    590  CB  TRP A  39     -20.752   3.285 -23.448  1.00 45.64           C
ATOM    591 1HB  TRP A  39     -21.777   3.212 -23.085  1.00 45.64           H
ATOM    592 2HB  TRP A  39     -20.077   3.102 -22.613  1.00 45.64           H
ATOM    593  CG  TRP A  39     -20.512   4.676 -23.946  1.00 45.64           C
ATOM    594  CD1 TRP A  39     -21.434   5.660 -24.132  1.00 45.64           C
ATOM    595  HD1 TRP A  39     -22.499   5.537 -23.971  1.00 45.64           H
ATOM    596  CD2 TRP A  39     -19.251   5.264 -24.303  1.00 45.64           C
ATOM    597  NE1 TRP A  39     -20.851   6.818 -24.566  1.00 45.64           N
ATOM    598  HE1 TRP A  39     -21.356   7.664 -24.809  1.00 45.64           H
ATOM    599  CE2 TRP A  39     -19.503   6.619 -24.659  1.00 45.64           C
ATOM    600  CE3 TRP A  39     -17.926   4.787 -24.351  1.00 45.64           C
ATOM    601  HE3 TRP A  39     -17.709   3.768 -24.087  1.00 45.64           H
ATOM    602  CZ2 TRP A  39     -18.477   7.497 -25.046  1.00 45.64           C
ATOM    603  HZ2 TRP A  39     -18.706   8.512 -25.318  1.00 45.64           H
ATOM    604  CZ3 TRP A  39     -16.888   5.662 -24.755  1.00 45.64           C
ATOM    605  HZ3 TRP A  39     -15.870   5.299 -24.809  1.00 45.64           H
ATOM    606  CH2 TRP A  39     -17.179   7.017 -25.091  1.00 45.64           C
ATOM    607  HH2 TRP A  39     -16.377   7.675 -25.395  1.00 45.64           H
ATOM    608  N   GLY A  40     -21.721   0.136 -24.062  1.00  2.28           N
ATOM    609  H   GLY A  40     -22.421   0.503 -24.692  1.00  2.28           H
ATOM    610  CA  GLY A  40     -21.886  -1.212 -23.537  1.00  2.28           C
ATOM    611 1HA  GLY A  40     -21.500  -1.265 -22.520  1.00  2.28           H
ATOM    612 2HA  GLY A  40     -22.945  -1.468 -23.535  1.00  2.28           H
ATOM    613  C   GLY A  40     -21.144  -2.211 -24.406  1.00  2.28           C
ATOM    614  O   GLY A  40     -21.013  -3.379 -24.058  1.00  2.28           O
ATOM    615  N   CYS A  41     -20.658  -1.736 -25.543  1.00  7.52           N
ATOM    616  H   CYS A  41     -20.759  -0.750 -25.756  1.00  7.52           H
ATOM    617  CA  CYS A  41     -19.888  -2.521 -26.498  1.00  7.52           C
ATOM    618  HA  CYS A  41     -19.837  -3.570 -26.204  1.00  7.52           H
ATOM    619  C   CYS A  41     -18.498  -1.878 -26.458  1.00  7.52           C
ATOM    620  O   CYS A  41     -18.339  -0.803 -25.885  1.00  7.52           O
ATOM    621  CB  CYS A  41     -20.483  -2.390 -27.907  1.00  7.52           C
ATOM    622 1HB  CYS A  41     -20.401  -1.349 -28.215  1.00  7.52           H
ATOM    623 2HB  CYS A  41     -19.875  -2.987 -28.588  1.00  7.52           H
ATOM    624  SG  CYS A  41     -22.224  -2.898 -28.108  1.00  7.52           S
ATOM    625  N   SER A  42     -17.500  -2.469 -27.098  1.00 16.40           N
ATOM    626  H   SER A  42     -17.650  -3.360 -27.557  1.00 16.40           H
ATOM    627  CA  SER A  42     -16.160  -1.869 -27.185  1.00 16.40           C
ATOM    628  HA  SER A  42     -15.941  -1.344 -26.255  1.00 16.40           H
ATOM    629  C   SER A  42     -16.027  -0.856 -28.334  1.00 16.40           C
ATOM    630  O   SER A  42     -14.961  -0.717 -28.935  1.00 16.40           O
ATOM    631  CB  SER A  42     -15.137  -2.994 -27.359  1.00 16.40           C
ATOM    632 1HB  SER A  42     -14.138  -2.573 -27.481  1.00 16.40           H
ATOM    633 2HB  SER A  42     -15.147  -3.620 -26.467  1.00 16.40           H
ATOM    634  OG  SER A  42     -15.471  -3.799 -28.480  1.00 16.40           O
ATOM    635  HG  SER A  42     -14.705  -3.828 -29.071  1.00 16.40           H
ATOM    636  N   CYS A  43     -17.117  -0.188 -28.686  1.00  6.06           N
ATOM    637  H   CYS A  43     -17.954  -0.274 -28.131  1.00  6.06           H
ATOM    638  CA  CYS A  43     -17.146   0.689 -29.855  1.00  6.06           C
ATOM    639  HA  CYS A  43     -16.604   0.205 -30.668  1.00  6.06           H
ATOM    640  C   CYS A  43     -16.549   2.080 -29.646  1.00  6.06           C
ATOM    641  O   CYS A  43     -16.579   2.627 -28.539  1.00  6.06           O
ATOM    642  CB  CYS A  43     -18.597   0.897 -30.289  1.00  6.06           C
ATOM    643 1HB  CYS A  43     -19.141   1.382 -29.477  1.00  6.06           H
ATOM    644 2HB  CYS A  43     -18.610   1.573 -31.146  1.00  6.06           H
ATOM    645  SG  CYS A  43     -19.452  -0.622 -30.749  1.00  6.06           S
ATOM    646  HG  CYS A  43     -20.521   0.008 -31.279  1.00  6.06           H
ATOM    647  N   GLY A  44     -16.114   2.666 -30.756  1.00 15.27           N
ATOM    648  H   GLY A  44     -16.060   2.128 -31.611  1.00 15.27           H
ATOM    649  CA  GLY A  44     -15.809   4.087 -30.831  1.00 15.27           C
ATOM    650 1HA  GLY A  44     -15.383   4.430 -29.888  1.00 15.27           H
ATOM    651 2HA  GLY A  44     -15.095   4.265 -31.633  1.00 15.27           H
ATOM    652  C   GLY A  44     -17.085   4.862 -31.119  1.00 15.27           C
ATOM    653  O   GLY A  44     -18.167   4.284 -31.064  1.00 15.27           O
ATOM    654  N   ASP A  45     -16.988   6.155 -31.397  1.00 18.36           N
ATOM    655  H   ASP A  45     -16.078   6.580 -31.473  1.00 18.36           H
ATOM    656  CA  ASP A  45     -18.177   7.003 -31.577  1.00 18.36           C
ATOM    657  HA  ASP A  45     -18.769   6.943 -30.669  1.00 18.36           H
ATOM    658  C   ASP A  45     -19.061   6.546 -32.740  1.00 18.36           C
ATOM    659  O   ASP A  45     -18.559   6.109 -33.777  1.00 18.36           O
ATOM    660  CB  ASP A  45     -17.757   8.465 -31.764  1.00 18.36           C
ATOM    661 1HB  ASP A  45     -16.911   8.669 -31.108  1.00 18.36           H
ATOM    662 2HB  ASP A  45     -17.439   8.613 -32.796  1.00 18.36           H
ATOM    663  CG  ASP A  45     -18.871   9.455 -31.423  1.00 18.36           C
ATOM    664  OD1 ASP A  45     -19.982   9.058 -31.007  1.00 18.36           O
ATOM    665  OD2 ASP A  45     -18.622  10.679 -31.525  1.00 18.36           O
ATOM    666  N   GLU A  46     -20.372   6.629 -32.565  1.00 34.66           N
ATOM    667  H   GLU A  46     -20.720   7.055 -31.715  1.00 34.66           H
ATOM    668  CA  GLU A  46     -21.340   6.151 -33.559  1.00 34.66           C
ATOM    669  HA  GLU A  46     -20.807   5.884 -34.471  1.00 34.66           H
ATOM    670  C   GLU A  46     -22.399   7.193 -33.932  1.00 34.66           C
ATOM    671  O   GLU A  46     -23.558   7.058 -33.559  1.00 34.66           O
ATOM    672  CB  GLU A  46     -22.065   4.889 -33.067  1.00 34.66           C
ATOM    673 1HB  GLU A  46     -22.617   5.112 -32.153  1.00 34.66           H
ATOM    674 2HB  GLU A  46     -22.773   4.606 -33.842  1.00 34.66           H
ATOM    675  CG  GLU A  46     -21.152   3.708 -32.802  1.00 34.66           C
ATOM    676 1HG  GLU A  46     -20.423   3.652 -33.612  1.00 34.66           H
ATOM    677 2HG  GLU A  46     -20.621   3.879 -31.866  1.00 34.66           H
ATOM    678  CD  GLU A  46     -21.879   2.370 -32.727  1.00 34.66           C
ATOM    679  OE1 GLU A  46     -21.327   1.447 -32.099  1.00 34.66           O
ATOM    680  OE2 GLU A  46     -22.919   2.170 -33.398  1.00 34.66           O
ATOM    681  N   PRO A  47     -22.043   8.240 -34.696  1.00 13.45           N
ATOM    682  CA  PRO A  47     -23.063   9.249 -35.029  1.00 13.45           C
ATOM    683  HA  PRO A  47     -23.524   9.621 -34.117  1.00 13.45           H
ATOM    684  C   PRO A  47     -24.200   8.811 -35.962  1.00 13.45           C
ATOM    685  O   PRO A  47     -25.121   9.593 -36.218  1.00 13.45           O
ATOM    686  CB  PRO A  47     -22.231  10.371 -35.650  1.00 13.45           C
ATOM    687 1HB  PRO A  47     -22.806  10.931 -36.387  1.00 13.45           H
ATOM    688 2HB  PRO A  47     -21.859  11.037 -34.873  1.00 13.45           H
ATOM    689  CG  PRO A  47     -21.107   9.663 -36.274  1.00 13.45           C
ATOM    690 1HG  PRO A  47     -21.428   9.204 -37.205  1.00 13.45           H
ATOM    691 2HG  PRO A  47     -20.273  10.341 -36.453  1.00 13.45           H
ATOM    692  CD  PRO A  47     -20.738   8.603 -35.277  1.00 13.45           C
ATOM    693 1HD  PRO A  47     -20.272   7.753 -35.776  1.00 13.45           H
ATOM    694 2HD  PRO A  47     -20.082   9.011 -34.507  1.00 13.45           H
ATOM    695  N   GLY A  48     -24.201   7.560 -36.408  1.00  7.41           N
ATOM    696  H   GLY A  48     -23.423   6.945 -36.210  1.00  7.41           H
ATOM    697  CA  GLY A  48     -25.359   7.004 -37.095  1.00  7.41           C
ATOM    698 1HA  GLY A  48     -25.681   7.689 -37.879  1.00  7.41           H
ATOM    699 2HA  GLY A  48     -25.093   6.046 -37.542  1.00  7.41           H
ATOM    700  C   GLY A  48     -26.505   6.795 -36.119  1.00  7.41           C
ATOM    701  O   GLY A  48     -27.672   6.739 -36.520  1.00  7.41           O
ATOM    702  N   VAL A  49     -26.187   6.756 -34.829  1.00 36.09           N
ATOM    703  H   VAL A  49     -25.210   6.786 -34.549  1.00 36.09           H
ATOM    704  CA  VAL A  49     -27.182   6.783 -33.757  1.00 36.09           C
ATOM    705  HA  VAL A  49     -28.035   6.169 -34.039  1.00 36.09           H
ATOM    706  C   VAL A  49     -27.607   8.247 -33.669  1.00 36.09           C
ATOM    707  O   VAL A  49     -26.958   9.086 -33.048  1.00 36.09           O
ATOM    708  CB  VAL A  49     -26.599   6.271 -32.408  1.00 36.09           C
ATOM    709  HB  VAL A  49     -25.778   6.916 -32.106  1.00 36.09           H
ATOM    710  CG1 VAL A  49     -27.658   6.296 -31.308  1.00 36.09           C
ATOM    711 1HG1 VAL A  49     -27.247   5.841 -30.407  1.00 36.09           H
ATOM    712 2HG1 VAL A  49     -28.536   5.739 -31.615  1.00 36.09           H
ATOM    713 3HG1 VAL A  49     -27.937   7.326 -31.086  1.00 36.09           H
ATOM    714  CG2 VAL A  49     -26.047   4.847 -32.576  1.00 36.09           C
ATOM    715 1HG2 VAL A  49     -25.720   4.464 -31.608  1.00 36.09           H
ATOM    716 2HG2 VAL A  49     -25.184   4.861 -33.240  1.00 36.09           H
ATOM    717 3HG2 VAL A  49     -26.807   4.189 -32.996  1.00 36.09           H
ATOM    718  N   GLY A  50     -28.634   8.578 -34.434  1.00 28.22           N
ATOM    719  H   GLY A  50     -29.161   7.861 -34.909  1.00 28.22           H
ATOM    720  CA  GLY A  50     -28.903   9.967 -34.748  1.00 28.22           C
ATOM    721 1HA  GLY A  50     -27.953  10.446 -34.969  1.00 28.22           H
ATOM    722 2HA  GLY A  50     -29.500  10.002 -35.658  1.00 28.22           H
ATOM    723  C   GLY A  50     -29.608  10.801 -33.706  1.00 28.22           C
ATOM    724  O   GLY A  50     -30.193  10.290 -32.745  1.00 28.22           O
ATOM    725  N   ARG A  51     -29.628  12.101 -33.976  1.00 31.36           N
ATOM    726  H   ARG A  51     -29.131  12.415 -34.803  1.00 31.36           H
ATOM    727  CA  ARG A  51     -30.371  13.100 -33.198  1.00 31.36           C
ATOM    728  HA  ARG A  51     -30.305  12.859 -32.136  1.00 31.36           H
ATOM    729  C   ARG A  51     -31.833  13.032 -33.650  1.00 31.36           C
ATOM    730  O   ARG A  51     -32.360  13.954 -34.262  1.00 31.36           O
ATOM    731  CB  ARG A  51     -29.770  14.488 -33.463  1.00 31.36           C
ATOM    732 1HB  ARG A  51     -28.687  14.421 -33.358  1.00 31.36           H
ATOM    733 2HB  ARG A  51     -29.985  14.750 -34.494  1.00 31.36           H
ATOM    734  CG  ARG A  51     -30.261  15.619 -32.561  1.00 31.36           C
ATOM    735 1HG  ARG A  51     -31.342  15.563 -32.457  1.00 31.36           H
ATOM    736 2HG  ARG A  51     -29.806  15.504 -31.578  1.00 31.36           H
ATOM    737  CD  ARG A  51     -29.895  16.989 -33.146  1.00 31.36           C
ATOM    738 1HD  ARG A  51     -30.071  17.762 -32.398  1.00 31.36           H
ATOM    739 2HD  ARG A  51     -28.831  16.990 -33.391  1.00 31.36           H
ATOM    740  NE  ARG A  51     -30.665  17.312 -34.359  1.00 31.36           N
ATOM    741  HE  ARG A  51     -30.271  17.013 -35.237  1.00 31.36           H
ATOM    742  CZ  ARG A  51     -31.815  17.970 -34.421  1.00 31.36           C
ATOM    743  NH1 ARG A  51     -32.355  18.131 -35.593  1.00 31.36           N
ATOM    744 1HH1 ARG A  51     -31.926  17.712 -36.403  1.00 31.36           H
ATOM    745 2HH1 ARG A  51     -33.200  18.675 -35.700  1.00 31.36           H
ATOM    746  NH2 ARG A  51     -32.434  18.486 -33.388  1.00 31.36           N
ATOM    747 1HH2 ARG A  51     -32.045  18.398 -32.460  1.00 31.36           H
ATOM    748 2HH2 ARG A  51     -33.311  18.973 -33.519  1.00 31.36           H
ATOM    749  N   GLU A  52     -32.456  11.889 -33.442  1.00 35.05           N
ATOM    750  H   GLU A  52     -31.970  11.143 -32.949  1.00 35.05           H
ATOM    751  CA  GLU A  52     -33.808  11.621 -33.916  1.00 35.05           C
ATOM    752  HA  GLU A  52     -34.412  12.524 -33.868  1.00 35.05           H
ATOM    753  C   GLU A  52     -34.382  10.563 -32.984  1.00 35.05           C
ATOM    754  O   GLU A  52     -33.637   9.986 -32.190  1.00 35.05           O
ATOM    755  CB  GLU A  52     -33.768  11.117 -35.361  1.00 35.05           C
ATOM    756 1HB  GLU A  52     -32.765  11.282 -35.755  1.00 35.05           H
ATOM    757 2HB  GLU A  52     -33.967  10.046 -35.373  1.00 35.05           H
ATOM    758  CG  GLU A  52     -34.761  11.824 -36.275  1.00 35.05           C
ATOM    759 1HG  GLU A  52     -34.643  12.902 -36.159  1.00 35.05           H
ATOM    760 2HG  GLU A  52     -34.534  11.561 -37.308  1.00 35.05           H
ATOM    761  CD  GLU A  52     -36.200  11.438 -35.970  1.00 35.05           C
ATOM    762  OE1 GLU A  52     -36.710  10.484 -36.587  1.00 35.05           O
ATOM    763  OE2 GLU A  52     -36.823  12.048 -35.065  1.00 35.05           O
ATOM    764  N   GLY A  53     -35.683  10.325 -33.042  1.00 20.91           N
ATOM    765  H   GLY A  53     -36.261  10.847 -33.700  1.00 20.91           H
ATOM    766  CA  GLY A  53     -36.336   9.321 -32.215  1.00 20.91           C
ATOM    767 1HA  GLY A  53     -37.252   9.001 -32.711  1.00 20.91           H
ATOM    768 2HA  GLY A  53     -35.681   8.456 -32.106  1.00 20.91           H
ATOM    769  C   GLY A  53     -36.696   9.833 -30.837  1.00 20.91           C
ATOM    770  O   GLY A  53     -37.808   9.637 -30.360  1.00 20.91           O
ATOM    771  N   LEU A  54     -35.771  10.546 -30.212  1.00 35.78           N
ATOM    772  H   LEU A  54     -34.868  10.652 -30.661  1.00 35.78           H
ATOM    773  CA  LEU A  54     -35.977  11.116 -28.880  1.00 35.78           C
ATOM    774  HA  LEU A  54     -36.817  10.603 -28.419  1.00 35.78           H
ATOM    775  C   LEU A  54     -36.318  12.609 -28.950  1.00 35.78           C
ATOM    776  O   LEU A  54     -36.319  13.318 -27.945  1.00 35.78           O
ATOM    777  CB  LEU A  54     -34.724  10.834 -28.037  1.00 35.78           C
ATOM    778 1HB  LEU A  54     -34.349   9.863 -28.359  1.00 35.78           H
ATOM    779 2HB  LEU A  54     -33.965  11.570 -28.300  1.00 35.78           H
ATOM    780  CG  LEU A  54     -34.822  10.771 -26.499  1.00 35.78           C
ATOM    781  HG  LEU A  54     -35.077  11.759 -26.121  1.00 35.78           H
ATOM    782  CD1 LEU A  54     -35.876   9.775 -26.003  1.00 35.78           C
ATOM    783 1HD1 LEU A  54     -35.826   9.689 -24.917  1.00 35.78           H
ATOM    784 2HD1 LEU A  54     -35.702   8.794 -26.449  1.00 35.78           H
ATOM    785 3HD1 LEU A  54     -36.869  10.120 -26.277  1.00 35.78           H
ATOM    786  CD2 LEU A  54     -33.467  10.364 -25.924  1.00 35.78           C
ATOM    787 1HD2 LEU A  54     -33.522  10.318 -24.839  1.00 35.78           H
ATOM    788 2HD2 LEU A  54     -32.704  11.089 -26.207  1.00 35.78           H
ATOM    789 3HD2 LEU A  54     -33.175   9.381 -26.300  1.00 35.78           H
ATOM    790  N   LEU A  55     -36.598  13.097 -30.151  1.00 16.59           N
ATOM    791  H   LEU A  55     -36.641  12.470 -30.942  1.00 16.59           H
ATOM    792  CA  LEU A  55     -36.916  14.511 -30.361  1.00 16.59           C
ATOM    793  HA  LEU A  55     -36.242  15.126 -29.766  1.00 16.59           H
ATOM    794  C   LEU A  55     -38.340  14.845 -29.933  1.00 16.59           C
ATOM    795  O   LEU A  55     -39.193  13.964 -29.813  1.00 16.59           O
ATOM    796  CB  LEU A  55     -36.760  14.894 -31.837  1.00 16.59           C
ATOM    797 1HB  LEU A  55     -37.359  14.205 -32.431  1.00 16.59           H
ATOM    798 2HB  LEU A  55     -37.182  15.889 -31.973  1.00 16.59           H
ATOM    799  CG  LEU A  55     -35.344  14.936 -32.421  1.00 16.59           C
ATOM    800  HG  LEU A  55     -34.876  13.963 -32.287  1.00 16.59           H
ATOM    801  CD1 LEU A  55     -35.451  15.236 -33.907  1.00 16.59           C
ATOM    802 1HD1 LEU A  55     -34.457  15.282 -34.349  1.00 16.59           H
ATOM    803 2HD1 LEU A  55     -35.949  16.191 -34.065  1.00 16.59           H
ATOM    804 3HD1 LEU A  55     -36.012  14.445 -34.402  1.00 16.59           H
ATOM    805  CD2 LEU A  55     -34.472  15.994 -31.750  1.00 16.59           C
ATOM    806 1HD2 LEU A  55     -33.507  16.039 -32.250  1.00 16.59           H
ATOM    807 2HD2 LEU A  55     -34.310  15.739 -30.706  1.00 16.59           H
ATOM    808 3HD2 LEU A  55     -34.950  16.974 -31.811  1.00 16.59           H
ATOM    809  N   GLY A  56     -38.590  16.130 -29.737  1.00 -0.66           N
ATOM    810  H   GLY A  56     -37.858  16.813 -29.892  1.00 -0.66           H
ATOM    811  CA  GLY A  56     -39.881  16.610 -29.273  1.00 -0.66           C
ATOM    812 1HA  GLY A  56     -40.031  17.633 -29.618  1.00 -0.66           H
ATOM    813 2HA  GLY A  56     -40.681  15.984 -29.665  1.00 -0.66           H
ATOM    814  C   GLY A  56     -39.925  16.593 -27.761  1.00 -0.66           C
ATOM    815  O   GLY A  56     -38.966  16.153 -27.120  1.00 -0.66           O
ATOM    816  N   GLY A  57     -41.017  17.069 -27.182  1.00  9.93           N
ATOM    817  H   GLY A  57     -41.776  17.430 -27.745  1.00  9.93           H
ATOM    818  CA  GLY A  57     -41.160  17.077 -25.735  1.00  9.93           C
ATOM    819 1HA  GLY A  57     -40.284  17.546 -25.287  1.00  9.93           H
ATOM    820 2HA  GLY A  57     -42.042  17.653 -25.463  1.00  9.93           H
ATOM    821  C   GLY A  57     -41.309  15.674 -25.180  1.00  9.93           C
ATOM    822  O   GLY A  57     -42.378  15.059 -25.260  1.00  9.93           O
ATOM    823  N   ARG A  58     -40.220  15.139 -24.652  1.00  8.15           N
ATOM    824  H   ARG A  58     -39.366  15.681 -24.646  1.00  8.15           H
ATOM    825  CA  ARG A  58     -40.181  13.806 -24.059  1.00  8.15           C
ATOM    826  HA  ARG A  58     -41.183  13.468 -23.800  1.00  8.15           H
ATOM    827  C   ARG A  58     -39.340  13.940 -22.810  1.00  8.15           C
ATOM    828  O   ARG A  58     -38.361  14.692 -22.805  1.00  8.15           O
ATOM    829  CB  ARG A  58     -39.492  12.792 -24.983  1.00  8.15           C
ATOM    830 1HB  ARG A  58     -38.468  13.127 -25.154  1.00  8.15           H
ATOM    831 2HB  ARG A  58     -39.447  11.835 -24.462  1.00  8.15           H
ATOM    832  CG  ARG A  58     -40.149  12.559 -26.343  1.00  8.15           C
ATOM    833 1HG  ARG A  58     -41.165  12.189 -26.206  1.00  8.15           H
ATOM    834 2HG  ARG A  58     -40.174  13.494 -26.903  1.00  8.15           H
ATOM    835  CD  ARG A  58     -39.336  11.533 -27.112  1.00  8.15           C
ATOM    836 1HD  ARG A  58     -38.288  11.829 -27.065  1.00  8.15           H
ATOM    837 2HD  ARG A  58     -39.436  10.557 -26.637  1.00  8.15           H
ATOM    838  NE  ARG A  58     -39.722  11.444 -28.526  1.00  8.15           N
ATOM    839  HE  ARG A  58     -39.315  12.139 -29.140  1.00  8.15           H
ATOM    840  CZ  ARG A  58     -40.527  10.555 -29.089  1.00  8.15           C
ATOM    841  NH1 ARG A  58     -40.670  10.601 -30.384  1.00  8.15           N
ATOM    842 1HH1 ARG A  58     -40.097  11.224 -30.930  1.00  8.15           H
ATOM    843 2HH1 ARG A  58     -41.331   9.993 -30.845  1.00  8.15           H
ATOM    844  NH2 ARG A  58     -41.214   9.659 -28.425  1.00  8.15           N
ATOM    845 1HH2 ARG A  58     -41.102   9.578 -27.424  1.00  8.15           H
ATOM    846 2HH2 ARG A  58     -41.848   9.047 -28.912  1.00  8.15           H
ATOM    847  N   ASN A  59     -39.662  13.156 -21.796  1.00 27.60           N
ATOM    848  H   ASN A  59     -40.531  12.633 -21.825  1.00 27.60           H
ATOM    849  CA  ASN A  59     -38.757  12.944 -20.677  1.00 27.60           C
ATOM    850  HA  ASN A  59     -38.379  13.897 -20.306  1.00 27.60           H
ATOM    851  C   ASN A  59     -37.589  12.115 -21.203  1.00 27.60           C
ATOM    852  O   ASN A  59     -37.728  10.922 -21.463  1.00 27.60           O
ATOM    853  CB  ASN A  59     -39.472  12.187 -19.554  1.00 27.60           C
ATOM    854 1HB  ASN A  59     -40.180  12.848 -19.058  1.00 27.60           H
ATOM    855 2HB  ASN A  59     -40.021  11.355 -19.993  1.00 27.60           H
ATOM    856  CG  ASN A  59     -38.514  11.609 -18.547  1.00 27.60           C
ATOM    857  OD1 ASN A  59     -38.436  10.396 -18.390  1.00 27.60           O
ATOM    858  ND2 ASN A  59     -37.774  12.442 -17.874  1.00 27.60           N
ATOM    859 1HD2 ASN A  59     -37.105  12.070 -17.221  1.00 27.60           H
ATOM    860 2HD2 ASN A  59     -37.876  13.436 -17.996  1.00 27.60           H
ATOM    861  N   VAL A  60     -36.449  12.759 -21.386  1.00 -2.05           N
ATOM    862  H   VAL A  60     -36.414  13.756 -21.237  1.00 -2.05           H
ATOM    863  CA  VAL A  60     -35.216  12.074 -21.763  1.00 -2.05           C
ATOM    864  HA  VAL A  60     -35.400  11.407 -22.605  1.00 -2.05           H
ATOM    865  C   VAL A  60     -34.845  11.252 -20.527  1.00 -2.05           C
ATOM    866  O   VAL A  60     -34.923  11.752 -19.399  1.00 -2.05           O
ATOM    867  CB  VAL A  60     -34.122  13.112 -22.146  1.00 -2.05           C
ATOM    868  HB  VAL A  60     -33.991  13.794 -21.307  1.00 -2.05           H
ATOM    869  CG1 VAL A  60     -32.774  12.452 -22.443  1.00 -2.05           C
ATOM    870 1HG1 VAL A  60     -32.046  13.214 -22.724  1.00 -2.05           H
ATOM    871 2HG1 VAL A  60     -32.868  11.733 -23.256  1.00 -2.05           H
ATOM    872 3HG1 VAL A  60     -32.406  11.947 -21.551  1.00 -2.05           H
ATOM    873  CG2 VAL A  60     -34.574  13.935 -23.371  1.00 -2.05           C
ATOM    874 1HG2 VAL A  60     -33.800  14.661 -23.627  1.00 -2.05           H
ATOM    875 2HG2 VAL A  60     -35.491  14.479 -23.147  1.00 -2.05           H
ATOM    876 3HG2 VAL A  60     -34.744  13.277 -24.224  1.00 -2.05           H
ATOM    877  N   ALA A  61     -34.505   9.988 -20.718  1.00 31.63           N
ATOM    878  H   ALA A  61     -34.417   9.623 -21.657  1.00 31.63           H
ATOM    879  CA  ALA A  61     -34.217   9.072 -19.623  1.00 31.63           C
ATOM    880  HA  ALA A  61     -33.815   9.612 -18.765  1.00 31.63           H
ATOM    881  C   ALA A  61     -33.158   8.130 -20.172  1.00 31.63           C
ATOM    882  O   ALA A  61     -32.828   8.206 -21.355  1.00 31.63           O
ATOM    883  CB  ALA A  61     -35.489   8.312 -19.228  1.00 31.63           C
ATOM    884 1HB  ALA A  61     -36.272   9.025 -18.969  1.00 31.63           H
ATOM    885 2HB  ALA A  61     -35.291   7.669 -18.370  1.00 31.63           H
ATOM    886 3HB  ALA A  61     -35.828   7.701 -20.064  1.00 31.63           H
ATOM    887  N   LEU A  62     -32.640   7.247 -19.332  1.00 18.24           N
ATOM    888  H   LEU A  62     -32.966   7.216 -18.380  1.00 18.24           H
ATOM    889  CA  LEU A  62     -31.588   6.327 -19.754  1.00 18.24           C
ATOM    890  HA  LEU A  62     -30.899   6.888 -20.389  1.00 18.24           H
ATOM    891  C   LEU A  62     -32.096   5.157 -20.597  1.00 18.24           C
ATOM    892  O   LEU A  62     -32.372   4.062 -20.097  1.00 18.24           O
ATOM    893  CB  LEU A  62     -30.801   5.806 -18.550  1.00 18.24           C
ATOM    894 1HB  LEU A  62     -31.502   5.326 -17.873  1.00 18.24           H
ATOM    895 2HB  LEU A  62     -30.128   5.040 -18.919  1.00 18.24           H
ATOM    896  CG  LEU A  62     -29.948   6.792 -17.737  1.00 18.24           C
ATOM    897  HG  LEU A  62     -30.595   7.573 -17.340  1.00 18.24           H
ATOM    898  CD1 LEU A  62     -29.325   6.038 -16.563  1.00 18.24           C
ATOM    899 1HD1 LEU A  62     -28.741   6.734 -15.960  1.00 18.24           H
ATOM    900 2HD1 LEU A  62     -28.672   5.241 -16.920  1.00 18.24           H
ATOM    901 3HD1 LEU A  62     -30.110   5.619 -15.935  1.00 18.24           H
ATOM    902  CD2 LEU A  62     -28.853   7.455 -18.572  1.00 18.24           C
ATOM    903 1HD2 LEU A  62     -28.236   8.085 -17.930  1.00 18.24           H
ATOM    904 2HD2 LEU A  62     -29.306   8.091 -19.333  1.00 18.24           H
ATOM    905 3HD2 LEU A  62     -28.232   6.701 -19.054  1.00 18.24           H
ATOM    906  N   LEU A  63     -32.165   5.404 -21.895  1.00 10.80           N
ATOM    907  H   LEU A  63     -32.078   6.361 -22.217  1.00 10.80           H
ATOM    908  CA  LEU A  63     -32.213   4.342 -22.896  1.00 10.80           C
ATOM    909  HA  LEU A  63     -32.682   3.449 -22.494  1.00 10.80           H
ATOM    910  C   LEU A  63     -30.751   4.058 -23.221  1.00 10.80           C
ATOM    911  O   LEU A  63     -29.880   4.862 -22.878  1.00 10.80           O
ATOM    912  CB  LEU A  63     -32.932   4.800 -24.168  1.00 10.80           C
ATOM    913 1HB  LEU A  63     -32.424   5.694 -24.522  1.00 10.80           H
ATOM    914 2HB  LEU A  63     -32.804   4.030 -24.927  1.00 10.80           H
ATOM    915  CG  LEU A  63     -34.429   5.124 -24.081  1.00 10.80           C
ATOM    916  HG  LEU A  63     -34.591   5.777 -23.224  1.00 10.80           H
ATOM    917  CD1 LEU A  63     -34.896   5.872 -25.324  1.00 10.80           C
ATOM    918 1HD1 LEU A  63     -35.938   6.171 -25.208  1.00 10.80           H
ATOM    919 2HD1 LEU A  63     -34.803   5.241 -26.208  1.00 10.80           H
ATOM    920 3HD1 LEU A  63     -34.291   6.769 -25.464  1.00 10.80           H
ATOM    921  CD2 LEU A  63     -35.271   3.858 -23.899  1.00 10.80           C
ATOM    922 1HD2 LEU A  63     -36.332   4.112 -23.904  1.00 10.80           H
ATOM    923 2HD2 LEU A  63     -35.029   3.386 -22.949  1.00 10.80           H
ATOM    924 3HD2 LEU A  63     -35.074   3.158 -24.713  1.00 10.80           H
ATOM    925  N   TYR A  64     -30.484   2.930 -23.851  1.00 36.70           N
ATOM    926  H   TYR A  64     -31.228   2.253 -23.994  1.00 36.70           H
ATOM    927  CA  TYR A  64     -29.183   2.605 -24.418  1.00 36.70           C
ATOM    928  HA  TYR A  64     -28.649   3.517 -24.670  1.00 36.70           H
ATOM    929  C   TYR A  64     -29.422   1.789 -25.674  1.00 36.70           C
ATOM    930  O   TYR A  64     -30.279   0.897 -25.679  1.00 36.70           O
ATOM    931  CB  TYR A  64     -28.351   1.776 -23.448  1.00 36.70           C
ATOM    932 1HB  TYR A  64     -28.096   2.398 -22.607  1.00 36.70           H
ATOM    933 2HB  TYR A  64     -28.944   0.930 -23.102  1.00 36.70           H
ATOM    934  CG  TYR A  64     -27.071   1.265 -24.038  1.00 36.70           C
ATOM    935  CD1 TYR A  64     -26.070   2.154 -24.472  1.00 36.70           C
ATOM    936  HD1 TYR A  64     -26.193   3.224 -24.344  1.00 36.70           H
ATOM    937  CD2 TYR A  64     -26.870  -0.115 -24.206  1.00 36.70           C
ATOM    938  HD2 TYR A  64     -27.618  -0.814 -23.864  1.00 36.70           H
ATOM    939  CE1 TYR A  64     -24.920   1.669 -25.122  1.00 36.70           C
ATOM    940  HE1 TYR A  64     -24.178   2.368 -25.466  1.00 36.70           H
ATOM    941  CE2 TYR A  64     -25.725  -0.602 -24.854  1.00 36.70           C
ATOM    942  HE2 TYR A  64     -25.602  -1.665 -25.001  1.00 36.70           H
ATOM    943  CZ  TYR A  64     -24.784   0.291 -25.349  1.00 36.70           C
ATOM    944  OH  TYR A  64     -23.748  -0.244 -26.064  1.00 36.70           O
ATOM    945  HH  TYR A  64     -23.865  -1.185 -26.211  1.00 36.70           H
ATOM    946  N   ARG A  65     -28.670   2.077 -26.722  1.00 22.32           N
ATOM    947  H   ARG A  65     -28.020   2.865 -26.665  1.00 22.32           H
ATOM    948  CA  ARG A  65     -28.724   1.303 -27.954  1.00 22.32           C
ATOM    949  HA  ARG A  65     -29.671   0.767 -27.996  1.00 22.32           H
ATOM    950  C   ARG A  65     -27.592   0.286 -27.964  1.00 22.32           C
ATOM    951  O   ARG A  65     -26.447   0.634 -28.245  1.00 22.32           O
ATOM    952  CB  ARG A  65     -28.639   2.259 -29.147  1.00 22.32           C
ATOM    953 1HB  ARG A  65     -29.329   3.074 -28.956  1.00 22.32           H
ATOM    954 2HB  ARG A  65     -27.636   2.680 -29.222  1.00 22.32           H
ATOM    955  CG  ARG A  65     -29.019   1.596 -30.459  1.00 22.32           C
ATOM    956 1HG  ARG A  65     -28.261   0.856 -30.719  1.00 22.32           H
ATOM    957 2HG  ARG A  65     -29.962   1.084 -30.308  1.00 22.32           H
ATOM    958  CD  ARG A  65     -29.196   2.567 -31.618  1.00 22.32           C
ATOM    959 1HD  ARG A  65     -28.252   3.084 -31.788  1.00 22.32           H
ATOM    960 2HD  ARG A  65     -29.447   1.996 -32.512  1.00 22.32           H
ATOM    961  NE  ARG A  65     -30.252   3.563 -31.371  1.00 22.32           N
ATOM    962  HE  ARG A  65     -30.613   3.626 -30.422  1.00 22.32           H
ATOM    963  CZ  ARG A  65     -30.736   4.433 -32.245  1.00 22.32           C
ATOM    964  NH1 ARG A  65     -31.549   5.350 -31.816  1.00 22.32           N
ATOM    965 1HH1 ARG A  65     -31.907   5.292 -30.867  1.00 22.32           H
ATOM    966 2HH1 ARG A  65     -31.832   6.112 -32.415  1.00 22.32           H
ATOM    967  NH2 ARG A  65     -30.432   4.454 -33.516  1.00 22.32           N
ATOM    968 1HH2 ARG A  65     -29.844   3.734 -33.912  1.00 22.32           H
ATOM    969 2HH2 ARG A  65     -30.808   5.170 -34.111  1.00 22.32           H
ATOM    970  N   CYS A  66     -27.892  -0.967 -27.656  1.00 13.78           N
ATOM    971  H   CYS A  66     -28.818  -1.221 -27.355  1.00 13.78           H
ATOM    972  CA  CYS A  66     -26.896  -2.016 -27.773  1.00 13.78           C
ATOM    973  HA  CYS A  66     -26.020  -1.745 -27.189  1.00 13.78           H
ATOM    974  C   CYS A  66     -26.510  -2.106 -29.252  1.00 13.78           C
ATOM    975  O   CYS A  66     -27.377  -2.178 -30.126  1.00 13.78           O
ATOM    976  CB  CYS A  66     -27.493  -3.321 -27.235  1.00 13.78           C
ATOM    977 1HB  CYS A  66     -28.323  -3.613 -27.880  1.00 13.78           H
ATOM    978 2HB  CYS A  66     -26.746  -4.116 -27.271  1.00 13.78           H
ATOM    979  SG  CYS A  66     -28.113  -3.151 -25.556  1.00 13.78           S
ATOM    980  N   CYS A  67     -25.215  -2.122 -29.534  1.00  9.56           N
ATOM    981  H   CYS A  67     -24.543  -2.099 -28.784  1.00  9.56           H
ATOM    982  CA  CYS A  67     -24.734  -2.122 -30.915  1.00  9.56           C
ATOM    983  HA  CYS A  67     -25.144  -1.255 -31.434  1.00  9.56           H
ATOM    984  C   CYS A  67     -25.211  -3.377 -31.645  1.00  9.56           C
ATOM    985  O   CYS A  67     -25.484  -3.365 -32.847  1.00  9.56           O
ATOM    986  CB  CYS A  67     -23.200  -2.041 -30.942  1.00  9.56           C
ATOM    987 1HB  CYS A  67     -22.883  -2.040 -31.986  1.00  9.56           H
ATOM    988 2HB  CYS A  67     -22.886  -1.097 -30.504  1.00  9.56           H
ATOM    989  SG  CYS A  67     -22.337  -3.398 -30.077  1.00  9.56           S
ATOM    990  N   PHE A  68     -25.360  -4.453 -30.888  1.00  0.82           N
ATOM    991  H   PHE A  68     -25.148  -4.396 -29.904  1.00  0.82           H
ATOM    992  CA  PHE A  68     -25.758  -5.738 -31.439  1.00  0.82           C
ATOM    993  HA  PHE A  68     -25.107  -5.964 -32.284  1.00  0.82           H
ATOM    994  C   PHE A  68     -27.206  -5.778 -31.916  1.00  0.82           C
ATOM    995  O   PHE A  68     -27.518  -6.482 -32.877  1.00  0.82           O
ATOM    996  CB  PHE A  68     -25.568  -6.810 -30.373  1.00  0.82           C
ATOM    997 1HB  PHE A  68     -26.332  -6.679 -29.611  1.00  0.82           H
ATOM    998 2HB  PHE A  68     -25.708  -7.781 -30.841  1.00  0.82           H
ATOM    999  CG  PHE A  68     -24.222  -6.762 -29.703  1.00  0.82           C
ATOM   1000  CD1 PHE A  68     -24.123  -6.376 -28.354  1.00  0.82           C
ATOM   1001  HD1 PHE A  68     -25.018  -6.141 -27.797  1.00  0.82           H
ATOM   1002  CD2 PHE A  68     -23.049  -7.077 -30.413  1.00  0.82           C
ATOM   1003  HD2 PHE A  68     -23.110  -7.396 -31.444  1.00  0.82           H
ATOM   1004  CE1 PHE A  68     -22.860  -6.280 -27.715  1.00  0.82           C
ATOM   1005  HE1 PHE A  68     -22.798  -5.988 -26.677  1.00  0.82           H
ATOM   1006  CE2 PHE A  68     -21.777  -6.966 -29.796  1.00  0.82           C
ATOM   1007  HE2 PHE A  68     -20.882  -7.200 -30.354  1.00  0.82           H
ATOM   1008  CZ  PHE A  68     -21.682  -6.556 -28.446  1.00  0.82           C
ATOM   1009  HZ  PHE A  68     -20.714  -6.464 -27.974  1.00  0.82           H
ATOM   1010  N   CYS A  69     -28.088  -5.019 -31.278  1.00 -4.84           N
ATOM   1011  H   CYS A  69     -27.799  -4.447 -30.496  1.00 -4.84           H
ATOM   1012  CA  CYS A  69     -29.496  -5.012 -31.673  1.00 -4.84           C
ATOM   1013  HA  CYS A  69     -29.676  -5.859 -32.335  1.00 -4.84           H
ATOM   1014  C   CYS A  69     -29.903  -3.752 -32.436  1.00 -4.84           C
ATOM   1015  O   CYS A  69     -30.947  -3.737 -33.077  1.00 -4.84           O
ATOM   1016  CB  CYS A  69     -30.384  -5.191 -30.441  1.00 -4.84           C
ATOM   1017 1HB  CYS A  69     -31.383  -5.466 -30.779  1.00 -4.84           H
ATOM   1018 2HB  CYS A  69     -29.991  -6.011 -29.837  1.00 -4.84           H
ATOM   1019  SG  CYS A  69     -30.522  -3.718 -29.410  1.00 -4.84           S
ATOM   1020  HG  CYS A  69     -31.321  -4.262 -28.481  1.00 -4.84           H
ATOM   1021  N   GLY A  70     -29.103  -2.695 -32.363  1.00 -5.07           N
ATOM   1022  H   GLY A  70     -28.297  -2.715 -31.748  1.00 -5.07           H
ATOM   1023  CA  GLY A  70     -29.368  -1.479 -33.118  1.00 -5.07           C
ATOM   1024 1HA  GLY A  70     -28.532  -0.795 -32.978  1.00 -5.07           H
ATOM   1025 2HA  GLY A  70     -29.425  -1.732 -34.176  1.00 -5.07           H
ATOM   1026  C   GLY A  70     -30.651  -0.753 -32.753  1.00 -5.07           C
ATOM   1027  O   GLY A  70     -31.188  -0.013 -33.578  1.00 -5.07           O
ATOM   1028  N   LYS A  71     -31.171  -0.970 -31.552  1.00 -5.11           N
ATOM   1029  H   LYS A  71     -30.685  -1.568 -30.894  1.00 -5.11           H
ATOM   1030  CA  LYS A  71     -32.446  -0.388 -31.129  1.00 -5.11           C
ATOM   1031  HA  LYS A  71     -32.689   0.474 -31.750  1.00 -5.11           H
ATOM   1032  C   LYS A  71     -32.319   0.073 -29.685  1.00 -5.11           C
ATOM   1033  O   LYS A  71     -31.626  -0.557 -28.894  1.00 -5.11           O
ATOM   1034  CB  LYS A  71     -33.540  -1.446 -31.282  1.00 -5.11           C
ATOM   1035 1HB  LYS A  71     -33.546  -1.783 -32.318  1.00 -5.11           H
ATOM   1036 2HB  LYS A  71     -33.294  -2.293 -30.642  1.00 -5.11           H
ATOM   1037  CG  LYS A  71     -34.930  -0.954 -30.931  1.00 -5.11           C
ATOM   1038 1HG  LYS A  71     -34.938  -0.625 -29.894  1.00 -5.11           H
ATOM   1039 2HG  LYS A  71     -35.190  -0.111 -31.572  1.00 -5.11           H
ATOM   1040  CD  LYS A  71     -35.966  -2.040 -31.100  1.00 -5.11           C
ATOM   1041 1HD  LYS A  71     -36.098  -2.267 -32.159  1.00 -5.11           H
ATOM   1042 2HD  LYS A  71     -35.643  -2.937 -30.572  1.00 -5.11           H
ATOM   1043  CE  LYS A  71     -37.265  -1.545 -30.506  1.00 -5.11           C
ATOM   1044 1HE  LYS A  71     -37.087  -1.276 -29.462  1.00 -5.11           H
ATOM   1045 2HE  LYS A  71     -37.581  -0.645 -31.040  1.00 -5.11           H
ATOM   1046  NZ  LYS A  71     -38.356  -2.553 -30.555  1.00 -5.11           N
ATOM   1047 1HZ  LYS A  71     -39.145  -2.219 -30.014  1.00 -5.11           H
ATOM   1048 2HZ  LYS A  71     -38.041  -3.435 -30.173  1.00 -5.11           H
ATOM   1049 3HZ  LYS A  71     -38.660  -2.696 -31.510  1.00 -5.11           H
ATOM   1050  N   ASP A  72     -32.937   1.196 -29.365  1.00  5.30           N
ATOM   1051  H   ASP A  72     -33.491   1.678 -30.065  1.00  5.30           H
ATOM   1052  CA  ASP A  72     -32.879   1.752 -28.019  1.00  5.30           C
ATOM   1053  HA  ASP A  72     -31.845   1.782 -27.675  1.00  5.30           H
ATOM   1054  C   ASP A  72     -33.720   0.877 -27.097  1.00  5.30           C
ATOM   1055  O   ASP A  72     -34.878   0.580 -27.401  1.00  5.30           O
ATOM   1056  CB  ASP A  72     -33.482   3.158 -27.986  1.00  5.30           C
ATOM   1057 1HB  ASP A  72     -34.516   3.101 -28.324  1.00  5.30           H
ATOM   1058 2HB  ASP A  72     -33.472   3.520 -26.961  1.00  5.30           H
ATOM   1059  CG  ASP A  72     -32.742   4.137 -28.869  1.00  5.30           C
ATOM   1060  OD1 ASP A  72     -31.503   4.229 -28.799  1.00  5.30           O
ATOM   1061  OD2 ASP A  72     -33.399   4.804 -29.698  1.00  5.30           O
ATOM   1062  N   HIS A  73     -33.174   0.507 -25.952  1.00  2.93           N
ATOM   1063  H   HIS A  73     -32.194   0.717 -25.770  1.00  2.93           H
ATOM   1064  CA  HIS A  73     -33.931  -0.192 -24.918  1.00  2.93           C
ATOM   1065  HA  HIS A  73     -34.999  -0.077 -25.094  1.00  2.93           H
ATOM   1066  C   HIS A  73     -33.562   0.466 -23.592  1.00  2.93           C
ATOM   1067  O   HIS A  73     -32.498   1.067 -23.502  1.00  2.93           O
ATOM   1068  CB  HIS A  73     -33.572  -1.679 -24.926  1.00  2.93           C
ATOM   1069 1HB  HIS A  73     -32.494  -1.783 -24.826  1.00  2.93           H
ATOM   1070 2HB  HIS A  73     -34.044  -2.157 -24.071  1.00  2.93           H
ATOM   1071  CG  HIS A  73     -34.012  -2.394 -26.166  1.00  2.93           C
ATOM   1072  ND1 HIS A  73     -35.301  -2.808 -26.398  1.00  2.93           N
ATOM   1073  HD1 HIS A  73     -36.089  -2.675 -25.780  1.00  2.93           H
ATOM   1074  CD2 HIS A  73     -33.323  -2.744 -27.284  1.00  2.93           C
ATOM   1075  HD2 HIS A  73     -32.277  -2.529 -27.457  1.00  2.93           H
ATOM   1076  CE1 HIS A  73     -35.338  -3.403 -27.589  1.00  2.93           C
ATOM   1077  HE1 HIS A  73     -36.229  -3.835 -28.026  1.00  2.93           H
ATOM   1078  NE2 HIS A  73     -34.155  -3.400 -28.167  1.00  2.93           N
ATOM   1079  N   PRO A  74     -34.424   0.409 -22.561  1.00-12.36           N
ATOM   1080  CA  PRO A  74     -33.978   1.038 -21.308  1.00-12.36           C
ATOM   1081  HA  PRO A  74     -33.802   2.102 -21.453  1.00-12.36           H
ATOM   1082  C   PRO A  74     -32.738   0.369 -20.724  1.00-12.36           C
ATOM   1083  O   PRO A  74     -32.529  -0.828 -20.941  1.00-12.36           O
ATOM   1084  CB  PRO A  74     -35.170   0.819 -20.373  1.00-12.36           C
ATOM   1085 1HB  PRO A  74     -35.023  -0.082 -19.778  1.00-12.36           H
ATOM   1086 2HB  PRO A  74     -35.316   1.683 -19.732  1.00-12.36           H
ATOM   1087  CG  PRO A  74     -36.324   0.648 -21.280  1.00-12.36           C
ATOM   1088 1HG  PRO A  74     -37.135   0.125 -20.779  1.00-12.36           H
ATOM   1089 2HG  PRO A  74     -36.656   1.620 -21.648  1.00-12.36           H
ATOM   1090  CD  PRO A  74     -35.769  -0.171 -22.403  1.00-12.36           C
ATOM   1091 1HD  PRO A  74     -35.700  -1.224 -22.122  1.00-12.36           H
ATOM   1092 2HD  PRO A  74     -36.368  -0.041 -23.304  1.00-12.36           H
ATOM   1093  N   ARG A  75     -31.950   1.094 -19.934  1.00 22.97           N
ATOM   1094  H   ARG A  75     -32.171   2.078 -19.788  1.00 22.97           H
ATOM   1095  CA  ARG A  75     -30.753   0.527 -19.281  1.00 22.97           C
ATOM   1096  HA  ARG A  75     -30.245  -0.096 -20.020  1.00 22.97           H
ATOM   1097  C   ARG A  75     -31.059  -0.390 -18.094  1.00 22.97           C
ATOM   1098  O   ARG A  75     -30.352  -0.374 -17.097  1.00 22.97           O
ATOM   1099  CB  ARG A  75     -29.759   1.626 -18.850  1.00 22.97           C
ATOM   1100 1HB  ARG A  75     -30.225   2.277 -18.109  1.00 22.97           H
ATOM   1101 2HB  ARG A  75     -28.886   1.150 -18.405  1.00 22.97           H
ATOM   1102  CG  ARG A  75     -29.278   2.459 -20.018  1.00 22.97           C
ATOM   1103 1HG  ARG A  75     -29.057   1.767 -20.823  1.00 22.97           H
ATOM   1104 2HG  ARG A  75     -30.088   3.104 -20.344  1.00 22.97           H
ATOM   1105  CD  ARG A  75     -28.028   3.328 -19.789  1.00 22.97           C
ATOM   1106 1HD  ARG A  75     -28.141   3.913 -18.875  1.00 22.97           H
ATOM   1107 2HD  ARG A  75     -27.152   2.686 -19.708  1.00 22.97           H
ATOM   1108  NE  ARG A  75     -27.904   4.234 -20.944  1.00 22.97           N
ATOM   1109  HE  ARG A  75     -28.751   4.394 -21.479  1.00 22.97           H
ATOM   1110  CZ  ARG A  75     -26.825   4.833 -21.424  1.00 22.97           C
ATOM   1111  NH1 ARG A  75     -26.968   5.538 -22.505  1.00 22.97           N
ATOM   1112 1HH1 ARG A  75     -27.864   5.599 -22.967  1.00 22.97           H
ATOM   1113 2HH1 ARG A  75     -26.169   5.997 -22.927  1.00 22.97           H
ATOM   1114  NH2 ARG A  75     -25.617   4.705 -20.953  1.00 22.97           N
ATOM   1115 1HH2 ARG A  75     -25.416   4.016 -20.248  1.00 22.97           H
ATOM   1116 2HH2 ARG A  75     -24.886   5.291 -21.333  1.00 22.97           H
ATOM   1117  N   GLN A  76     -32.102  -1.199 -18.190  1.00 40.93           N
ATOM   1118  H   GLN A  76     -32.626  -1.197 -19.053  1.00 40.93           H
ATOM   1119  CA  GLN A  76     -32.456  -2.153 -17.139  1.00 40.93           C
ATOM   1120  HA  GLN A  76     -32.654  -1.604 -16.217  1.00 40.93           H
ATOM   1121  C   GLN A  76     -31.250  -3.063 -16.880  1.00 40.93           C
ATOM   1122  O   GLN A  76     -30.430  -3.308 -17.767  1.00 40.93           O
ATOM   1123  CB  GLN A  76     -33.716  -2.957 -17.504  1.00 40.93           C
ATOM   1124 1HB  GLN A  76     -33.732  -3.862 -16.897  1.00 40.93           H
ATOM   1125 2HB  GLN A  76     -34.582  -2.358 -17.224  1.00 40.93           H
ATOM   1126  CG  GLN A  76     -33.894  -3.350 -18.982  1.00 40.93           C
ATOM   1127 1HG  GLN A  76     -34.844  -3.872 -19.086  1.00 40.93           H
ATOM   1128 2HG  GLN A  76     -33.945  -2.454 -19.595  1.00 40.93           H
ATOM   1129  CD  GLN A  76     -32.802  -4.255 -19.515  1.00 40.93           C
ATOM   1130  OE1 GLN A  76     -32.605  -5.357 -19.023  1.00 40.93           O
ATOM   1131  NE2 GLN A  76     -32.105  -3.815 -20.532  1.00 40.93           N
ATOM   1132 1HE2 GLN A  76     -31.388  -4.404 -20.925  1.00 40.93           H
ATOM   1133 2HE2 GLN A  76     -32.264  -2.886 -20.903  1.00 40.93           H
ATOM   1134  N   GLY A  77     -31.077  -3.471 -15.634  1.00 14.24           N
ATOM   1135  H   GLY A  77     -31.788  -3.284 -14.935  1.00 14.24           H
ATOM   1136  CA  GLY A  77     -29.864  -4.157 -15.215  1.00 14.24           C
ATOM   1137 1HA  GLY A  77     -30.115  -4.873 -14.432  1.00 14.24           H
ATOM   1138 2HA  GLY A  77     -29.436  -4.703 -16.056  1.00 14.24           H
ATOM   1139  C   GLY A  77     -28.822  -3.194 -14.671  1.00 14.24           C
ATOM   1140  O   GLY A  77     -28.138  -3.509 -13.697  1.00 14.24           O
ATOM   1141  N   SER A  78     -28.732  -1.987 -15.216  1.00  9.53           N
ATOM   1142  H   SER A  78     -29.323  -1.732 -16.001  1.00  9.53           H
ATOM   1143  CA  SER A  78     -27.831  -0.980 -14.656  1.00  9.53           C
ATOM   1144  HA  SER A  78     -26.854  -1.425 -14.488  1.00  9.53           H
ATOM   1145  C   SER A  78     -28.417  -0.538 -13.325  1.00  9.53           C
ATOM   1146  O   SER A  78     -29.636  -0.388 -13.183  1.00  9.53           O
ATOM   1147  CB  SER A  78     -27.680   0.234 -15.578  1.00  9.53           C
ATOM   1148 1HB  SER A  78     -27.255  -0.090 -16.529  1.00  9.53           H
ATOM   1149 2HB  SER A  78     -28.660   0.672 -15.757  1.00  9.53           H
ATOM   1150  OG  SER A  78     -26.844   1.222 -15.001  1.00  9.53           O
ATOM   1151  HG  SER A  78     -26.515   1.790 -15.721  1.00  9.53           H
ATOM   1152  N   ILE A  79     -27.554  -0.302 -12.348  1.00  4.62           N
ATOM   1153  H   ILE A  79     -26.566  -0.434 -12.512  1.00  4.62           H
ATOM   1154  CA  ILE A  79     -28.000   0.138 -11.025  1.00  4.62           C
ATOM   1155  HA  ILE A  79     -28.776  -0.539 -10.666  1.00  4.62           H
ATOM   1156  C   ILE A  79     -28.614   1.525 -11.209  1.00  4.62           C
ATOM   1157  O   ILE A  79     -29.625   1.849 -10.600  1.00  4.62           O
ATOM   1158  CB  ILE A  79     -26.832   0.152  -9.988  1.00  4.62           C
ATOM   1159  HB  ILE A  79     -26.070   0.837 -10.347  1.00  4.62           H
ATOM   1160  CG1 ILE A  79     -26.209  -1.259  -9.872  1.00  4.62           C
ATOM   1161 1HG1 ILE A  79     -26.943  -1.924  -9.415  1.00  4.62           H
ATOM   1162 2HG1 ILE A  79     -25.994  -1.638 -10.869  1.00  4.62           H
ATOM   1163  CG2 ILE A  79     -27.320   0.648  -8.600  1.00  4.62           C
ATOM   1164 1HG2 ILE A  79     -26.485   0.694  -7.901  1.00  4.62           H
ATOM   1165 2HG2 ILE A  79     -28.090  -0.020  -8.211  1.00  4.62           H
ATOM   1166 3HG2 ILE A  79     -27.734   1.654  -8.687  1.00  4.62           H
ATOM   1167  CD1 ILE A  79     -24.899  -1.348  -9.065  1.00  4.62           C
ATOM   1168 1HD1 ILE A  79     -24.507  -2.364  -9.126  1.00  4.62           H
ATOM   1169 2HD1 ILE A  79     -25.079  -1.108  -8.016  1.00  4.62           H
ATOM   1170 3HD1 ILE A  79     -24.160  -0.659  -9.475  1.00  4.62           H
ATOM   1171  N   LEU A  80     -28.080   2.312 -12.135  1.00  7.45           N
ATOM   1172  H   LEU A  80     -27.290   1.987 -12.675  1.00  7.45           H
ATOM   1173  CA  LEU A  80     -28.630   3.641 -12.405  1.00  7.45           C
ATOM   1174  HA  LEU A  80     -28.645   4.201 -11.472  1.00  7.45           H
ATOM   1175  C   LEU A  80     -30.065   3.629 -12.923  1.00  7.45           C
ATOM   1176  O   LEU A  80     -30.833   4.535 -12.618  1.00  7.45           O
ATOM   1177  CB  LEU A  80     -27.768   4.395 -13.418  1.00  7.45           C
ATOM   1178 1HB  LEU A  80     -27.444   3.693 -14.184  1.00  7.45           H
ATOM   1179 2HB  LEU A  80     -28.408   5.133 -13.900  1.00  7.45           H
ATOM   1180  CG  LEU A  80     -26.546   5.153 -12.884  1.00  7.45           C
ATOM   1181  HG  LEU A  80     -25.907   4.461 -12.338  1.00  7.45           H
ATOM   1182  CD1 LEU A  80     -25.765   5.721 -14.056  1.00  7.45           C
ATOM   1183 1HD1 LEU A  80     -24.858   6.207 -13.696  1.00  7.45           H
ATOM   1184 2HD1 LEU A  80     -26.369   6.455 -14.593  1.00  7.45           H
ATOM   1185 3HD1 LEU A  80     -25.488   4.918 -14.735  1.00  7.45           H
ATOM   1186  CD2 LEU A  80     -26.954   6.292 -11.957  1.00  7.45           C
ATOM   1187 1HD2 LEU A  80     -26.085   6.895 -11.700  1.00  7.45           H
ATOM   1188 2HD2 LEU A  80     -27.380   5.897 -11.038  1.00  7.45           H
ATOM   1189 3HD2 LEU A  80     -27.686   6.931 -12.453  1.00  7.45           H
ATOM   1190  N   TYR A  81     -30.477   2.605 -13.656  1.00 19.29           N
ATOM   1191  H   TYR A  81     -29.854   1.839 -13.875  1.00 19.29           H
ATOM   1192  CA  TYR A  81     -31.863   2.571 -14.120  1.00 19.29           C
ATOM   1193  HA  TYR A  81     -32.139   3.568 -14.461  1.00 19.29           H
ATOM   1194  C   TYR A  81     -32.794   2.185 -12.973  1.00 19.29           C
ATOM   1195  O   TYR A  81     -33.911   2.683 -12.855  1.00 19.29           O
ATOM   1196  CB  TYR A  81     -32.040   1.617 -15.293  1.00 19.29           C
ATOM   1197 1HB  TYR A  81     -31.197   1.749 -15.969  1.00 19.29           H
ATOM   1198 2HB  TYR A  81     -32.058   0.587 -14.937  1.00 19.29           H
ATOM   1199  CG  TYR A  81     -33.308   1.930 -16.052  1.00 19.29           C
ATOM   1200  CD1 TYR A  81     -33.315   2.948 -17.025  1.00 19.29           C
ATOM   1201  HD1 TYR A  81     -32.391   3.436 -17.295  1.00 19.29           H
ATOM   1202  CD2 TYR A  81     -34.521   1.273 -15.757  1.00 19.29           C
ATOM   1203  HD2 TYR A  81     -34.537   0.468 -15.036  1.00 19.29           H
ATOM   1204  CE1 TYR A  81     -34.523   3.364 -17.635  1.00 19.29           C
ATOM   1205  HE1 TYR A  81     -34.520   4.155 -18.370  1.00 19.29           H
ATOM   1206  CE2 TYR A  81     -35.736   1.681 -16.377  1.00 19.29           C
ATOM   1207  HE2 TYR A  81     -36.663   1.182 -16.135  1.00 19.29           H
ATOM   1208  CZ  TYR A  81     -35.723   2.741 -17.290  1.00 19.29           C
ATOM   1209  OH  TYR A  81     -36.876   3.192 -17.877  1.00 19.29           O
ATOM   1210  HH  TYR A  81     -37.657   2.682 -17.618  1.00 19.29           H
ATOM   1211  N   SER A  82     -32.305   1.363 -12.059  1.00 -2.27           N
ATOM   1212  H   SER A  82     -31.392   0.944 -12.187  1.00 -2.27           H
ATOM   1213  CA  SER A  82     -33.055   1.067 -10.840  1.00 -2.27           C
ATOM   1214  HA  SER A  82     -34.068   0.770 -11.111  1.00 -2.27           H
ATOM   1215  C   SER A  82     -33.139   2.303  -9.942  1.00 -2.27           C
ATOM   1216  O   SER A  82     -34.160   2.551  -9.308  1.00 -2.27           O
ATOM   1217  CB  SER A  82     -32.381  -0.094 -10.118  1.00 -2.27           C
ATOM   1218 1HB  SER A  82     -31.369   0.190  -9.835  1.00 -2.27           H
ATOM   1219 2HB  SER A  82     -32.947  -0.357  -9.225  1.00 -2.27           H
ATOM   1220  OG  SER A  82     -32.333  -1.195 -11.011  1.00 -2.27           O
ATOM   1221  HG  SER A  82     -31.566  -1.748 -10.793  1.00 -2.27           H
ATOM   1222  N   MET A  83     -32.104   3.131  -9.948  1.00  3.11           N
ATOM   1223  H   MET A  83     -31.258   2.865 -10.445  1.00  3.11           H
ATOM   1224  CA  MET A  83     -32.134   4.414  -9.244  1.00  3.11           C
ATOM   1225  HA  MET A  83     -32.479   4.249  -8.224  1.00  3.11           H
ATOM   1226  C   MET A  83     -33.111   5.393  -9.901  1.00  3.11           C
ATOM   1227  O   MET A  83     -33.799   6.128  -9.193  1.00  3.11           O
ATOM   1228  CB  MET A  83     -30.728   5.024  -9.187  1.00  3.11           C
ATOM   1229 1HB  MET A  83     -30.322   5.052 -10.194  1.00  3.11           H
ATOM   1230 2HB  MET A  83     -30.805   6.044  -8.823  1.00  3.11           H
ATOM   1231  CG  MET A  83     -29.757   4.274  -8.282  1.00  3.11           C
ATOM   1232 1HG  MET A  83     -30.072   4.398  -7.246  1.00  3.11           H
ATOM   1233 2HG  MET A  83     -29.791   3.214  -8.526  1.00  3.11           H
ATOM   1234  SD  MET A  83     -28.040   4.832  -8.462  1.00  3.11           S
ATOM   1235  CE  MET A  83     -28.064   6.558  -7.883  1.00  3.11           C
ATOM   1236 1HE  MET A  83     -27.052   6.965  -7.905  1.00  3.11           H
ATOM   1237 2HE  MET A  83     -28.450   6.606  -6.866  1.00  3.11           H
ATOM   1238 3HE  MET A  83     -28.697   7.160  -8.537  1.00  3.11           H
ATOM   1239  N   LEU A  84     -33.239   5.384 -11.223  1.00 -9.50           N
ATOM   1240  H   LEU A  84     -32.606   4.827 -11.789  1.00 -9.50           H
ATOM   1241  CA  LEU A  84     -34.281   6.183 -11.883  1.00 -9.50           C
ATOM   1242  HA  LEU A  84     -34.211   7.218 -11.548  1.00 -9.50           H
ATOM   1243  C   LEU A  84     -35.658   5.661 -11.508  1.00 -9.50           C
ATOM   1244  O   LEU A  84     -36.547   6.434 -11.197  1.00 -9.50           O
ATOM   1245  CB  LEU A  84     -34.190   6.125 -13.413  1.00 -9.50           C
ATOM   1246 1HB  LEU A  84     -34.042   5.086 -13.700  1.00 -9.50           H
ATOM   1247 2HB  LEU A  84     -35.169   6.419 -13.792  1.00 -9.50           H
ATOM   1248  CG  LEU A  84     -33.163   6.971 -14.171  1.00 -9.50           C
ATOM   1249  HG  LEU A  84     -32.162   6.726 -13.817  1.00 -9.50           H
ATOM   1250  CD1 LEU A  84     -33.259   6.639 -15.659  1.00 -9.50           C
ATOM   1251 1HD1 LEU A  84     -32.539   7.249 -16.202  1.00 -9.50           H
ATOM   1252 2HD1 LEU A  84     -34.264   6.845 -16.030  1.00 -9.50           H
ATOM   1253 3HD1 LEU A  84     -33.021   5.587 -15.815  1.00 -9.50           H
ATOM   1254  CD2 LEU A  84     -33.407   8.462 -13.980  1.00 -9.50           C
ATOM   1255 1HD2 LEU A  84     -32.701   9.031 -14.583  1.00 -9.50           H
ATOM   1256 2HD2 LEU A  84     -33.260   8.733 -12.935  1.00 -9.50           H
ATOM   1257 3HD2 LEU A  84     -34.419   8.729 -14.278  1.00 -9.50           H
ATOM   1258  N   THR A  85     -35.827   4.348 -11.515  1.00 -0.27           N
ATOM   1259  H   THR A  85     -35.053   3.753 -11.791  1.00 -0.27           H
ATOM   1260  CA  THR A  85     -37.107   3.727 -11.167  1.00 -0.27           C
ATOM   1261  HA  THR A  85     -37.880   4.077 -11.850  1.00 -0.27           H
ATOM   1262  C   THR A  85     -37.507   4.128  -9.753  1.00 -0.27           C
ATOM   1263  O   THR A  85     -38.660   4.459  -9.482  1.00 -0.27           O
ATOM   1264  CB  THR A  85     -36.993   2.186 -11.263  1.00 -0.27           C
ATOM   1265  HB  THR A  85     -36.216   1.837 -10.586  1.00 -0.27           H
ATOM   1266  OG1 THR A  85     -36.642   1.826 -12.604  1.00 -0.27           O
ATOM   1267  HG1 THR A  85     -35.716   2.063 -12.755  1.00 -0.27           H
ATOM   1268  CG2 THR A  85     -38.290   1.479 -10.916  1.00 -0.27           C
ATOM   1269 1HG2 THR A  85     -38.214   0.429 -11.199  1.00 -0.27           H
ATOM   1270 2HG2 THR A  85     -39.122   1.939 -11.449  1.00 -0.27           H
ATOM   1271 3HG2 THR A  85     -38.467   1.543  -9.843  1.00 -0.27           H
ATOM   1272  N   SER A  86     -36.534   4.147  -8.857  1.00  3.10           N
ATOM   1273  H   SER A  86     -35.598   3.853  -9.118  1.00  3.10           H
ATOM   1274  CA  SER A  86     -36.790   4.557  -7.487  1.00  3.10           C
ATOM   1275  HA  SER A  86     -37.615   3.961  -7.109  1.00  3.10           H
ATOM   1276  C   SER A  86     -37.178   6.025  -7.363  1.00  3.10           C
ATOM   1277  O   SER A  86     -38.196   6.349  -6.753  1.00  3.10           O
ATOM   1278  CB  SER A  86     -35.560   4.290  -6.633  1.00  3.10           C
ATOM   1279 1HB  SER A  86     -35.295   3.236  -6.706  1.00  3.10           H
ATOM   1280 2HB  SER A  86     -34.726   4.901  -6.979  1.00  3.10           H
ATOM   1281  OG  SER A  86     -35.866   4.611  -5.297  1.00  3.10           O
ATOM   1282  HG  SER A  86     -35.166   4.300  -4.713  1.00  3.10           H
ATOM   1283  N   ALA A  87     -36.404   6.912  -7.975  1.00-12.85           N
ATOM   1284  H   ALA A  87     -35.587   6.605  -8.492  1.00-12.85           H
ATOM   1285  CA  ALA A  87     -36.687   8.342  -7.890  1.00-12.85           C
ATOM   1286  HA  ALA A  87     -36.726   8.627  -6.837  1.00-12.85           H
ATOM   1287  C   ALA A  87     -38.043   8.658  -8.517  1.00-12.85           C
ATOM   1288  O   ALA A  87     -38.823   9.431  -7.980  1.00-12.85           O
ATOM   1289  CB  ALA A  87     -35.577   9.137  -8.579  1.00-12.85           C
ATOM   1290 1HB  ALA A  87     -34.627   8.950  -8.079  1.00-12.85           H
ATOM   1291 2HB  ALA A  87     -35.804  10.203  -8.518  1.00-12.85           H
ATOM   1292 3HB  ALA A  87     -35.501   8.849  -9.629  1.00-12.85           H
ATOM   1293  N   LYS A  88     -38.360   8.035  -9.640  1.00 -1.36           N
ATOM   1294  H   LYS A  88     -37.697   7.390 -10.067  1.00 -1.36           H
ATOM   1295  CA  LYS A  88     -39.627   8.308 -10.311  1.00 -1.36           C
ATOM   1296  HA  LYS A  88     -39.741   9.386 -10.369  1.00 -1.36           H
ATOM   1297  C   LYS A  88     -40.844   7.806  -9.543  1.00 -1.36           C
ATOM   1298  O   LYS A  88     -41.919   8.398  -9.647  1.00 -1.36           O
ATOM   1299  CB  LYS A  88     -39.570   7.788 -11.745  1.00 -1.36           C
ATOM   1300 1HB  LYS A  88     -39.268   6.740 -11.745  1.00 -1.36           H
ATOM   1301 2HB  LYS A  88     -40.553   7.873 -12.193  1.00 -1.36           H
ATOM   1302  CG  LYS A  88     -38.602   8.613 -12.577  1.00 -1.36           C
ATOM   1303 1HG  LYS A  88     -38.905   9.659 -12.526  1.00 -1.36           H
ATOM   1304 2HG  LYS A  88     -37.600   8.527 -12.163  1.00 -1.36           H
ATOM   1305  CD  LYS A  88     -38.564   8.193 -14.027  1.00 -1.36           C
ATOM   1306 1HD  LYS A  88     -38.298   7.138 -14.100  1.00 -1.36           H
ATOM   1307 2HD  LYS A  88     -39.541   8.362 -14.482  1.00 -1.36           H
ATOM   1308  CE  LYS A  88     -37.515   9.039 -14.723  1.00 -1.36           C
ATOM   1309 1HE  LYS A  88     -37.746  10.093 -14.553  1.00 -1.36           H
ATOM   1310 2HE  LYS A  88     -36.546   8.830 -14.267  1.00 -1.36           H
ATOM   1311  NZ  LYS A  88     -37.433   8.799 -16.191  1.00 -1.36           N
ATOM   1312 1HZ  LYS A  88     -36.641   9.307 -16.569  1.00 -1.36           H
ATOM   1313 2HZ  LYS A  88     -38.267   9.150 -16.646  1.00 -1.36           H
ATOM   1314 3HZ  LYS A  88     -37.333   7.810 -16.391  1.00 -1.36           H
ATOM   1315  N   GLN A  89     -40.682   6.804  -8.692  1.00 -2.90           N
ATOM   1316  H   GLN A  89     -39.794   6.320  -8.633  1.00 -2.90           H
ATOM   1317  CA  GLN A  89     -41.772   6.417  -7.795  1.00 -2.90           C
ATOM   1318  HA  GLN A  89     -42.697   6.380  -8.369  1.00 -2.90           H
ATOM   1319  C   GLN A  89     -41.997   7.424  -6.670  1.00 -2.90           C
ATOM   1320  O   GLN A  89     -43.071   7.429  -6.092  1.00 -2.90           O
ATOM   1321  CB  GLN A  89     -41.552   5.037  -7.177  1.00 -2.90           C
ATOM   1322 1HB  GLN A  89     -40.527   4.965  -6.822  1.00 -2.90           H
ATOM   1323 2HB  GLN A  89     -42.220   4.938  -6.323  1.00 -2.90           H
ATOM   1324  CG  GLN A  89     -41.854   3.885  -8.120  1.00 -2.90           C
ATOM   1325 1HG  GLN A  89     -42.876   3.983  -8.483  1.00 -2.90           H
ATOM   1326 2HG  GLN A  89     -41.177   3.928  -8.971  1.00 -2.90           H
ATOM   1327  CD  GLN A  89     -41.708   2.537  -7.443  1.00 -2.90           C
ATOM   1328  OE1 GLN A  89     -42.300   2.263  -6.403  1.00 -2.90           O
ATOM   1329  NE2 GLN A  89     -40.907   1.685  -8.023  1.00 -2.90           N
ATOM   1330 1HE2 GLN A  89     -40.766   0.790  -7.593  1.00 -2.90           H
ATOM   1331 2HE2 GLN A  89     -40.458   1.934  -8.888  1.00 -2.90           H
ATOM   1332  N   THR A  90     -41.060   8.314  -6.372  1.00 18.36           N
ATOM   1333  H   THR A  90     -40.162   8.313  -6.842  1.00 18.36           H
ATOM   1334  CA  THR A  90     -41.336   9.322  -5.341  1.00 18.36           C
ATOM   1335  HA  THR A  90     -41.724   8.812  -4.459  1.00 18.36           H
ATOM   1336  C   THR A  90     -42.414  10.278  -5.854  1.00 18.36           C
ATOM   1337  O   THR A  90     -43.236  10.784  -5.085  1.00 18.36           O
ATOM   1338  CB  THR A  90     -40.095  10.151  -4.915  1.00 18.36           C
ATOM   1339  HB  THR A  90     -40.376  10.806  -4.093  1.00 18.36           H
ATOM   1340  OG1 THR A  90     -39.629  10.955  -5.997  1.00 18.36           O
ATOM   1341  HG1 THR A  90     -39.329  10.373  -6.713  1.00 18.36           H
ATOM   1342  CG2 THR A  90     -38.920   9.302  -4.487  1.00 18.36           C
ATOM   1343 1HG2 THR A  90     -38.055   9.947  -4.339  1.00 18.36           H
ATOM   1344 2HG2 THR A  90     -38.681   8.552  -5.240  1.00 18.36           H
ATOM   1345 3HG2 THR A  90     -39.146   8.814  -3.544  1.00 18.36           H
ATOM   1346  N   TYR A  91     -42.429  10.481  -7.168  1.00  7.08           N
ATOM   1347  H   TYR A  91     -41.717  10.049  -7.737  1.00  7.08           H
ATOM   1348  CA  TYR A  91     -43.393  11.371  -7.814  1.00  7.08           C
ATOM   1349  HA  TYR A  91     -43.605  12.194  -7.134  1.00  7.08           H
ATOM   1350  C   TYR A  91     -44.701  10.666  -8.176  1.00  7.08           C
ATOM   1351  O   TYR A  91     -45.775  11.276  -8.184  1.00  7.08           O
ATOM   1352  CB  TYR A  91     -42.792  11.947  -9.102  1.00  7.08           C
ATOM   1353 1HB  TYR A  91     -42.885  11.199  -9.890  1.00  7.08           H
ATOM   1354 2HB  TYR A  91     -43.370  12.823  -9.397  1.00  7.08           H
ATOM   1355  CG  TYR A  91     -41.327  12.326  -8.997  1.00  7.08           C
ATOM   1356  CD1 TYR A  91     -40.406  11.859  -9.956  1.00  7.08           C
ATOM   1357  HD1 TYR A  91     -40.759  11.276 -10.796  1.00  7.08           H
ATOM   1358  CD2 TYR A  91     -40.846  13.133  -7.942  1.00  7.08           C
ATOM   1359  HD2 TYR A  91     -41.531  13.535  -7.208  1.00  7.08           H
ATOM   1360  CE1 TYR A  91     -39.016  12.126  -9.827  1.00  7.08           C
ATOM   1361  HE1 TYR A  91     -38.313  11.745 -10.552  1.00  7.08           H
ATOM   1362  CE2 TYR A  91     -39.455  13.399  -7.810  1.00  7.08           C
ATOM   1363  HE2 TYR A  91     -39.092  13.988  -6.980  1.00  7.08           H
ATOM   1364  CZ  TYR A  91     -38.554  12.870  -8.740  1.00  7.08           C
ATOM   1365  OH  TYR A  91     -37.209  13.070  -8.579  1.00  7.08           O
ATOM   1366  HH  TYR A  91     -37.002  13.506  -7.749  1.00  7.08           H
ATOM   1367  N   ALA A  92     -44.602   9.384  -8.502  1.00 21.19           N
ATOM   1368  H   ALA A  92     -43.691   8.945  -8.489  1.00 21.19           H
ATOM   1369  CA  ALA A  92     -45.746   8.570  -8.913  1.00 21.19           C
ATOM   1370  HA  ALA A  92     -46.656   8.980  -8.474  1.00 21.19           H
ATOM   1371  C   ALA A  92     -45.583   7.134  -8.409  1.00 21.19           C
ATOM   1372  O   ALA A  92     -45.096   6.253  -9.122  1.00 21.19           O
ATOM   1373  CB  ALA A  92     -45.880   8.590 -10.436  1.00 21.19           C
ATOM   1374 1HB  ALA A  92     -45.946   9.616 -10.791  1.00 21.19           H
ATOM   1375 2HB  ALA A  92     -46.777   8.047 -10.728  1.00 21.19           H
ATOM   1376 3HB  ALA A  92     -45.016   8.109 -10.890  1.00 21.19           H
ATOM   1377  N   ALA A  93     -45.963   6.901  -7.167  1.00 24.20           N
ATOM   1378  H   ALA A  93     -46.378   7.642  -6.619  1.00 24.20           H
ATOM   1379  CA  ALA A  93     -45.843   5.583  -6.565  1.00 24.20           C
ATOM   1380  HA  ALA A  93     -44.914   5.116  -6.890  1.00 24.20           H
ATOM   1381  C   ALA A  93     -47.042   4.733  -7.009  1.00 24.20           C
ATOM   1382  O   ALA A  93     -48.107   5.276  -7.321  1.00 24.20           O
ATOM   1383  CB  ALA A  93     -45.822   5.745  -5.042  1.00 24.20           C
ATOM   1384 1HB  ALA A  93     -44.985   6.379  -4.750  1.00 24.20           H
ATOM   1385 2HB  ALA A  93     -45.720   4.773  -4.567  1.00 24.20           H
ATOM   1386 3HB  ALA A  93     -46.750   6.209  -4.711  1.00 24.20           H
ATOM   1387  N   PRO A  94     -46.920   3.397  -6.971  1.00 15.42           N
ATOM   1388  CA  PRO A  94     -48.165   2.646  -6.751  1.00 15.42           C
ATOM   1389  HA  PRO A  94     -48.829   2.753  -7.607  1.00 15.42           H
ATOM   1390  C   PRO A  94     -48.887   3.086  -5.472  1.00 15.42           C
ATOM   1391  O   PRO A  94     -48.276   3.678  -4.575  1.00 15.42           O
ATOM   1392  CB  PRO A  94     -47.679   1.197  -6.624  1.00 15.42           C
ATOM   1393 1HB  PRO A  94     -47.532   0.944  -5.575  1.00 15.42           H
ATOM   1394 2HB  PRO A  94     -48.389   0.508  -7.082  1.00 15.42           H
ATOM   1395  CG  PRO A  94     -46.377   1.171  -7.347  1.00 15.42           C
ATOM   1396 1HG  PRO A  94     -45.749   0.352  -6.994  1.00 15.42           H
ATOM   1397 2HG  PRO A  94     -46.555   1.081  -8.419  1.00 15.42           H
ATOM   1398  CD  PRO A  94     -45.750   2.503  -7.045  1.00 15.42           C
ATOM   1399 1HD  PRO A  94     -45.221   2.478  -6.096  1.00 15.42           H
ATOM   1400 2HD  PRO A  94     -45.079   2.801  -7.850  1.00 15.42           H
ATOM   1401  N   LYS A  95     -50.178   2.789  -5.372  1.00  6.90           N
ATOM   1402  H   LYS A  95     -50.631   2.298  -6.137  1.00  6.90           H
ATOM   1403  CA  LYS A  95     -50.966   3.133  -4.180  1.00  6.90           C
ATOM   1404  HA  LYS A  95     -50.961   4.217  -4.058  1.00  6.90           H
ATOM   1405  C   LYS A  95     -50.289   2.505  -2.965  1.00  6.90           C
ATOM   1406  O   LYS A  95     -49.954   1.323  -2.985  1.00  6.90           O
ATOM   1407  CB  LYS A  95     -52.415   2.640  -4.345  1.00  6.90           C
ATOM   1408 1HB  LYS A  95     -52.797   3.043  -5.282  1.00  6.90           H
ATOM   1409 2HB  LYS A  95     -52.414   1.553  -4.425  1.00  6.90           H
ATOM   1410  CG  LYS A  95     -53.382   3.054  -3.232  1.00  6.90           C
ATOM   1411 1HG  LYS A  95     -53.029   3.985  -2.789  1.00  6.90           H
ATOM   1412 2HG  LYS A  95     -54.370   3.224  -3.661  1.00  6.90           H
ATOM   1413  CD  LYS A  95     -53.499   1.985  -2.151  1.00  6.90           C
ATOM   1414 1HD  LYS A  95     -53.998   1.107  -2.563  1.00  6.90           H
ATOM   1415 2HD  LYS A  95     -52.503   1.694  -1.834  1.00  6.90           H
ATOM   1416  CE  LYS A  95     -54.264   2.491  -0.937  1.00  6.90           C
ATOM   1417 1HE  LYS A  95     -53.837   3.445  -0.619  1.00  6.90           H
ATOM   1418 2HE  LYS A  95     -55.310   2.644  -1.207  1.00  6.90           H
ATOM   1419  NZ  LYS A  95     -54.173   1.523   0.199  1.00  6.90           N
ATOM   1420 1HZ  LYS A  95     -54.697   1.882   0.993  1.00  6.90           H
ATOM   1421 2HZ  LYS A  95     -53.202   1.417   0.469  1.00  6.90           H
ATOM   1422 3HZ  LYS A  95     -54.547   0.624  -0.076  1.00  6.90           H
ATOM   1423  N   ALA A  96     -50.042   3.293  -1.930  1.00 19.78           N
ATOM   1424  H   ALA A  96     -50.353   4.254  -1.943  1.00 19.78           H
ATOM   1425  CA  ALA A  96     -49.272   2.809  -0.791  1.00 19.78           C
ATOM   1426  HA  ALA A  96     -48.348   2.392  -1.179  1.00 19.78           H
ATOM   1427  C   ALA A  96     -50.024   1.717  -0.026  1.00 19.78           C
ATOM   1428  O   ALA A  96     -51.210   1.896   0.283  1.00 19.78           O
ATOM   1429  CB  ALA A  96     -48.931   3.979   0.138  1.00 19.78           C
ATOM   1430 1HB  ALA A  96     -48.375   4.736  -0.417  1.00 19.78           H
ATOM   1431 2HB  ALA A  96     -48.326   3.618   0.969  1.00 19.78           H
ATOM   1432 3HB  ALA A  96     -49.851   4.417   0.529  1.00 19.78           H
ATOM   1433  N   PRO A  97     -49.359   0.592   0.298  1.00  9.00           N
ATOM   1434  CA  PRO A  97     -50.083  -0.310   1.200  1.00  9.00           C
ATOM   1435  HA  PRO A  97     -51.004  -0.654   0.730  1.00  9.00           H
ATOM   1436  C   PRO A  97     -50.383   0.369   2.532  1.00  9.00           C
ATOM   1437  O   PRO A  97     -49.625   1.212   3.008  1.00  9.00           O
ATOM   1438  CB  PRO A  97     -49.103  -1.473   1.395  1.00  9.00           C
ATOM   1439 1HB  PRO A  97     -48.510  -1.313   2.290  1.00  9.00           H
ATOM   1440 2HB  PRO A  97     -49.630  -2.422   1.460  1.00  9.00           H
ATOM   1441  CG  PRO A  97     -48.229  -1.426   0.194  1.00  9.00           C
ATOM   1442 1HG  PRO A  97     -47.280  -1.929   0.377  1.00  9.00           H
ATOM   1443 2HG  PRO A  97     -48.744  -1.869  -0.659  1.00  9.00           H
ATOM   1444  CD  PRO A  97     -48.029   0.045  -0.026  1.00  9.00           C
ATOM   1445 1HD  PRO A  97     -47.272   0.442   0.652  1.00  9.00           H
ATOM   1446 2HD  PRO A  97     -47.767   0.238  -1.066  1.00  9.00           H
ATOM   1447  N   GLU A  98     -51.498  -0.004   3.130  1.00 17.64           N
ATOM   1448  H   GLU A  98     -52.077  -0.718   2.698  1.00 17.64           H
ATOM   1449  CA  GLU A  98     -51.934   0.536   4.411  1.00 17.64           C
ATOM   1450  HA  GLU A  98     -51.150   1.138   4.867  1.00 17.64           H
ATOM   1451  C   GLU A  98     -52.183  -0.705   5.254  1.00 17.64           C
ATOM   1452  O   GLU A  98     -52.804  -1.658   4.775  1.00 17.64           O
ATOM   1453  CB  GLU A  98     -53.190   1.381   4.230  1.00 17.64           C
ATOM   1454 1HB  GLU A  98     -53.911   0.811   3.644  1.00 17.64           H
ATOM   1455 2HB  GLU A  98     -53.612   1.579   5.207  1.00 17.64           H
ATOM   1456  CG  GLU A  98     -52.928   2.712   3.549  1.00 17.64           C
ATOM   1457 1HG  GLU A  98     -52.249   3.289   4.172  1.00 17.64           H
ATOM   1458 2HG  GLU A  98     -52.454   2.539   2.583  1.00 17.64           H
ATOM   1459  CD  GLU A  98     -54.191   3.513   3.332  1.00 17.64           C
ATOM   1460  OE1 GLU A  98     -54.385   4.556   3.989  1.00 17.64           O
ATOM   1461  OE2 GLU A  98     -55.009   3.123   2.469  1.00 17.64           O
ATOM   1462  N   ALA A  99     -51.598  -0.748   6.439  1.00 36.35           N
ATOM   1463  H   ALA A  99     -51.162   0.087   6.827  1.00 36.35           H
ATOM   1464  CA  ALA A  99     -51.461  -1.985   7.198  1.00 36.35           C
ATOM   1465  HA  ALA A  99     -52.329  -2.623   7.039  1.00 36.35           H
ATOM   1466  C   ALA A  99     -51.349  -1.655   8.685  1.00 36.35           C
ATOM   1467  O   ALA A  99     -51.316  -0.482   9.059  1.00 36.35           O
ATOM   1468  CB  ALA A  99     -50.188  -2.712   6.717  1.00 36.35           C
ATOM   1469 1HB  ALA A  99     -50.249  -2.882   5.641  1.00 36.35           H
ATOM   1470 2HB  ALA A  99     -50.090  -3.675   7.217  1.00 36.35           H
ATOM   1471 3HB  ALA A  99     -49.308  -2.104   6.932  1.00 36.35           H
ATOM   1472  N   THR A 100     -51.203  -2.685   9.506  1.00 10.80           N
ATOM   1473  H   THR A 100     -51.293  -3.627   9.144  1.00 10.80           H
ATOM   1474  CA  THR A 100     -50.857  -2.513  10.916  1.00 10.80           C
ATOM   1475  HA  THR A 100     -51.661  -1.968  11.408  1.00 10.80           H
ATOM   1476  C   THR A 100     -49.552  -1.732  11.047  1.00 10.80           C
ATOM   1477  O   THR A 100     -48.546  -2.061  10.404  1.00 10.80           O
ATOM   1478  CB  THR A 100     -50.675  -3.887  11.587  1.00 10.80           C
ATOM   1479  HB  THR A 100     -49.751  -4.346  11.236  1.00 10.80           H
ATOM   1480  OG1 THR A 100     -51.772  -4.725  11.215  1.00 10.80           O
ATOM   1481  HG1 THR A 100     -51.615  -5.600  11.590  1.00 10.80           H
ATOM   1482  CG2 THR A 100     -50.663  -3.789  13.098  1.00 10.80           C
ATOM   1483 1HG2 THR A 100     -50.548  -4.788  13.516  1.00 10.80           H
ATOM   1484 2HG2 THR A 100     -51.597  -3.357  13.457  1.00 10.80           H
ATOM   1485 3HG2 THR A 100     -49.824  -3.177  13.431  1.00 10.80           H
ATOM   1486  N   LEU A 101     -49.578  -0.672  11.839  1.00 48.04           N
ATOM   1487  H   LEU A 101     -50.427  -0.443  12.330  1.00 48.04           H
ATOM   1488  CA  LEU A 101     -48.410   0.181  12.041  1.00 48.04           C
ATOM   1489  HA  LEU A 101     -47.965   0.412  11.074  1.00 48.04           H
ATOM   1490  C   LEU A 101     -47.377  -0.541  12.907  1.00 48.04           C
ATOM   1491  O   LEU A 101     -47.721  -1.447  13.655  1.00 48.04           O
ATOM   1492  CB  LEU A 101     -48.870   1.478  12.713  1.00 48.04           C
ATOM   1493 1HB  LEU A 101     -49.758   1.820  12.183  1.00 48.04           H
ATOM   1494 2HB  LEU A 101     -49.170   1.234  13.731  1.00 48.04           H
ATOM   1495  CG  LEU A 101     -47.898   2.665  12.785  1.00 48.04           C
ATOM   1496  HG  LEU A 101     -47.039   2.378  13.382  1.00 48.04           H
ATOM   1497  CD1 LEU A 101     -47.394   3.081  11.406  1.00 48.04           C
ATOM   1498 1HD1 LEU A 101     -46.810   3.999  11.484  1.00 48.04           H
ATOM   1499 2HD1 LEU A 101     -48.229   3.248  10.733  1.00 48.04           H
ATOM   1500 3HD1 LEU A 101     -46.759   2.301  10.995  1.00 48.04           H
ATOM   1501  CD2 LEU A 101     -48.582   3.839  13.466  1.00 48.04           C
ATOM   1502 1HD2 LEU A 101     -47.891   4.678  13.529  1.00 48.04           H
ATOM   1503 2HD2 LEU A 101     -48.877   3.554  14.475  1.00 48.04           H
ATOM   1504 3HD2 LEU A 101     -49.467   4.144  12.908  1.00 48.04           H
ATOM   1505  N   GLY A 102     -46.116  -0.162  12.809  1.00 31.50           N
ATOM   1506  H   GLY A 102     -45.835   0.551  12.148  1.00 31.50           H
ATOM   1507  CA  GLY A 102     -45.084  -0.677  13.689  1.00 31.50           C
ATOM   1508 1HA  GLY A 102     -45.331  -0.463  14.728  1.00 31.50           H
ATOM   1509 2HA  GLY A 102     -44.931  -1.744  13.536  1.00 31.50           H
ATOM   1510  C   GLY A 102     -43.859   0.092  13.264  1.00 31.50           C
ATOM   1511  O   GLY A 102     -43.961   0.747  12.225  1.00 31.50           O
ATOM   1512  N   PRO A 103     -42.728   0.074  13.986  1.00 -2.42           N
ATOM   1513  CA  PRO A 103     -41.585   0.837  13.467  1.00 -2.42           C
ATOM   1514  HA  PRO A 103     -41.863   1.883  13.333  1.00 -2.42           H
ATOM   1515  C   PRO A 103     -41.048   0.264  12.155  1.00 -2.42           C
ATOM   1516  O   PRO A 103     -41.193  -0.929  11.868  1.00 -2.42           O
ATOM   1517  CB  PRO A 103     -40.544   0.706  14.582  1.00 -2.42           C
ATOM   1518 1HB  PRO A 103     -39.844  -0.092  14.343  1.00 -2.42           H
ATOM   1519 2HB  PRO A 103     -40.018   1.648  14.731  1.00 -2.42           H
ATOM   1520  CG  PRO A 103     -41.345   0.348  15.797  1.00 -2.42           C
ATOM   1521 1HG  PRO A 103     -40.726  -0.142  16.548  1.00 -2.42           H
ATOM   1522 2HG  PRO A 103     -41.817   1.242  16.207  1.00 -2.42           H
ATOM   1523  CD  PRO A 103     -42.389  -0.580  15.260  1.00 -2.42           C
ATOM   1524 1HD  PRO A 103     -41.977  -1.575  15.084  1.00 -2.42           H
ATOM   1525 2HD  PRO A 103     -43.248  -0.619  15.932  1.00 -2.42           H
ATOM   1526  N   CYS A 104     -40.412   1.115  11.365  1.00 46.02           N
ATOM   1527  H   CYS A 104     -40.259   2.063  11.695  1.00 46.02           H
ATOM   1528  CA  CYS A 104     -39.887   0.748  10.049  1.00 46.02           C
ATOM   1529  HA  CYS A 104     -40.423  -0.115   9.655  1.00 46.02           H
ATOM   1530  C   CYS A 104     -38.404   0.422  10.143  1.00 46.02           C
ATOM   1531  O   CYS A 104     -37.557   1.276   9.922  1.00 46.02           O
ATOM   1532  CB  CYS A 104     -40.045   1.927   9.097  1.00 46.02           C
ATOM   1533 1HB  CYS A 104     -41.096   2.201   9.029  1.00 46.02           H
ATOM   1534 2HB  CYS A 104     -39.506   2.761   9.535  1.00 46.02           H
ATOM   1535  SG  CYS A 104     -39.392   1.690   7.418  1.00 46.02           S
ATOM   1536  N   TRP A 105     -38.073  -0.808  10.493  1.00  8.88           N
ATOM   1537  H   TRP A 105     -38.800  -1.495  10.642  1.00  8.88           H
ATOM   1538  CA  TRP A 105     -36.680  -1.190  10.722  1.00  8.88           C
ATOM   1539  HA  TRP A 105     -36.280  -0.560  11.516  1.00  8.88           H
ATOM   1540  C   TRP A 105     -35.762  -1.037   9.509  1.00  8.88           C
ATOM   1541  O   TRP A 105     -34.557  -0.846   9.652  1.00  8.88           O
ATOM   1542  CB  TRP A 105     -36.666  -2.639  11.194  1.00  8.88           C
ATOM   1543 1HB  TRP A 105     -36.886  -3.288  10.348  1.00  8.88           H
ATOM   1544 2HB  TRP A 105     -35.674  -2.880  11.576  1.00  8.88           H
ATOM   1545  CG  TRP A 105     -37.692  -2.882  12.258  1.00  8.88           C
ATOM   1546  CD1 TRP A 105     -38.834  -3.612  12.146  1.00  8.88           C
ATOM   1547  HD1 TRP A 105     -39.137  -4.137  11.247  1.00  8.88           H
ATOM   1548  CD2 TRP A 105     -37.691  -2.378  13.604  1.00  8.88           C
ATOM   1549  NE1 TRP A 105     -39.552  -3.598  13.307  1.00  8.88           N
ATOM   1550  HE1 TRP A 105     -40.440  -4.074  13.433  1.00  8.88           H
ATOM   1551  CE2 TRP A 105     -38.871  -2.864  14.237  1.00  8.88           C
ATOM   1552  CE3 TRP A 105     -36.797  -1.588  14.352  1.00  8.88           C
ATOM   1553  HE3 TRP A 105     -35.890  -1.212  13.899  1.00  8.88           H
ATOM   1554  CZ2 TRP A 105     -39.171  -2.583  15.584  1.00  8.88           C
ATOM   1555  HZ2 TRP A 105     -40.077  -2.956  16.038  1.00  8.88           H
ATOM   1556  CZ3 TRP A 105     -37.090  -1.312  15.708  1.00  8.88           C
ATOM   1557  HZ3 TRP A 105     -36.400  -0.725  16.298  1.00  8.88           H
ATOM   1558  CH2 TRP A 105     -38.279  -1.812  16.308  1.00  8.88           C
ATOM   1559  HH2 TRP A 105     -38.487  -1.584  17.344  1.00  8.88           H
ATOM   1560  N   GLY A 106     -36.339  -1.090   8.315  1.00 -2.12           N
ATOM   1561  H   GLY A 106     -37.341  -1.233   8.250  1.00 -2.12           H
ATOM   1562  CA  GLY A 106     -35.572  -0.943   7.087  1.00 -2.12           C
ATOM   1563 1HA  GLY A 106     -34.564  -1.324   7.254  1.00 -2.12           H
ATOM   1564 2HA  GLY A 106     -36.035  -1.553   6.313  1.00 -2.12           H
ATOM   1565  C   GLY A 106     -35.460   0.476   6.559  1.00 -2.12           C
ATOM   1566  O   GLY A 106     -35.018   0.665   5.426  1.00 -2.12           O
ATOM   1567  N   CYS A 107     -35.874   1.475   7.327  1.00 33.61           N
ATOM   1568  H   CYS A 107     -36.219   1.296   8.267  1.00 33.61           H
ATOM   1569  CA  CYS A 107     -35.821   2.867   6.882  1.00 33.61           C
ATOM   1570  HA  CYS A 107     -34.965   2.996   6.221  1.00 33.61           H
ATOM   1571  C   CYS A 107     -35.623   3.763   8.102  1.00 33.61           C
ATOM   1572  O   CYS A 107     -35.499   3.262   9.214  1.00 33.61           O
ATOM   1573  CB  CYS A 107     -37.087   3.246   6.106  1.00 33.61           C
ATOM   1574 1HB  CYS A 107     -36.882   4.169   5.566  1.00 33.61           H
ATOM   1575 2HB  CYS A 107     -37.289   2.471   5.366  1.00 33.61           H
ATOM   1576  SG  CYS A 107     -38.589   3.522   7.093  1.00 33.61           S
ATOM   1577  N   SER A 108     -35.614   5.078   7.937  1.00 28.73           N
ATOM   1578  H   SER A 108     -35.795   5.486   7.024  1.00 28.73           H
ATOM   1579  CA  SER A 108     -35.322   5.986   9.049  1.00 28.73           C
ATOM   1580  HA  SER A 108     -34.490   5.555   9.607  1.00 28.73           H
ATOM   1581  C   SER A 108     -36.450   6.207  10.068  1.00 28.73           C
ATOM   1582  O   SER A 108     -36.413   7.166  10.835  1.00 28.73           O
ATOM   1583  CB  SER A 108     -34.836   7.318   8.483  1.00 28.73           C
ATOM   1584 1HB  SER A 108     -35.647   7.807   7.950  1.00 28.73           H
ATOM   1585 2HB  SER A 108     -34.498   7.961   9.296  1.00 28.73           H
ATOM   1586  OG  SER A 108     -33.764   7.079   7.585  1.00 28.73           O
ATOM   1587  HG  SER A 108     -33.097   6.568   8.054  1.00 28.73           H
ATOM   1588  N   CYS A 109     -37.408   5.291  10.132  1.00 17.16           N
ATOM   1589  H   CYS A 109     -37.402   4.536   9.462  1.00 17.16           H
ATOM   1590  CA  CYS A 109     -38.415   5.266  11.197  1.00 17.16           C
ATOM   1591  HA  CYS A 109     -38.249   6.112  11.864  1.00 17.16           H
ATOM   1592  C   CYS A 109     -38.249   3.984  12.027  1.00 17.16           C
ATOM   1593  O   CYS A 109     -39.203   3.484  12.634  1.00 17.16           O
ATOM   1594  CB  CYS A 109     -39.837   5.391  10.634  1.00 17.16           C
ATOM   1595 1HB  CYS A 109     -40.022   4.583   9.936  1.00 17.16           H
ATOM   1596 2HB  CYS A 109     -40.543   5.300  11.461  1.00 17.16           H
ATOM   1597  SG  CYS A 109     -40.151   6.949   9.790  1.00 17.16           S
ATOM   1598  HG  CYS A 109     -41.375   6.640   9.339  1.00 17.16           H
ATOM   1599  N   GLY A 110     -37.048   3.419  12.022  1.00 16.06           N
ATOM   1600  H   GLY A 110     -36.304   3.799  11.454  1.00 16.06           H
ATOM   1601  CA  GLY A 110     -36.764   2.257  12.852  1.00 16.06           C
ATOM   1602 1HA  GLY A 110     -37.594   1.554  12.788  1.00 16.06           H
ATOM   1603 2HA  GLY A 110     -35.850   1.768  12.516  1.00 16.06           H
ATOM   1604  C   GLY A 110     -36.597   2.711  14.283  1.00 16.06           C
ATOM   1605  O   GLY A 110     -35.988   3.751  14.516  1.00 16.06           O
ATOM   1606  N   SER A 111     -37.199   1.979  15.214  1.00 35.99           N
ATOM   1607  H   SER A 111     -37.684   1.143  14.930  1.00 35.99           H
ATOM   1608  CA  SER A 111     -37.240   2.327  16.642  1.00 35.99           C
ATOM   1609  HA  SER A 111     -37.929   1.632  17.122  1.00 35.99           H
ATOM   1610  C   SER A 111     -37.745   3.747  16.927  1.00 35.99           C
ATOM   1611  O   SER A 111     -37.384   4.355  17.938  1.00 35.99           O
ATOM   1612  CB  SER A 111     -35.860   2.117  17.280  1.00 35.99           C
ATOM   1613 1HB  SER A 111     -35.385   1.255  16.810  1.00 35.99           H
ATOM   1614 2HB  SER A 111     -35.237   2.995  17.106  1.00 35.99           H
ATOM   1615  OG  SER A 111     -35.972   1.866  18.672  1.00 35.99           O
ATOM   1616  HG  SER A 111     -36.269   2.678  19.099  1.00 35.99           H
ATOM   1617  N   ASP A 112     -38.536   4.302  16.021  1.00 16.05           N
ATOM   1618  H   ASP A 112     -38.828   3.771  15.217  1.00 16.05           H
ATOM   1619  CA  ASP A 112     -38.998   5.683  16.140  1.00 16.05           C
ATOM   1620  HA  ASP A 112     -38.149   6.323  16.367  1.00 16.05           H
ATOM   1621  C   ASP A 112     -40.032   5.756  17.264  1.00 16.05           C
ATOM   1622  O   ASP A 112     -41.073   5.091  17.189  1.00 16.05           O
ATOM   1623  CB  ASP A 112     -39.602   6.137  14.811  1.00 16.05           C
ATOM   1624 1HB  ASP A 112     -38.867   5.963  14.029  1.00 16.05           H
ATOM   1625 2HB  ASP A 112     -40.483   5.537  14.594  1.00 16.05           H
ATOM   1626  CG  ASP A 112     -39.982   7.613  14.799  1.00 16.05           C
ATOM   1627  OD1 ASP A 112     -40.347   8.184  15.847  1.00 16.05           O
ATOM   1628  OD2 ASP A 112     -39.901   8.233  13.720  1.00 16.05           O
ATOM   1629  N   PRO A 113     -39.765   6.535  18.329  1.00-16.22           N
ATOM   1630  CA  PRO A 113     -40.752   6.530  19.416  1.00-16.22           C
ATOM   1631  HA  PRO A 113     -40.866   5.517  19.801  1.00-16.22           H
ATOM   1632  C   PRO A 113     -42.122   7.103  19.066  1.00-16.22           C
ATOM   1633  O   PRO A 113     -43.107   6.810  19.744  1.00-16.22           O
ATOM   1634  CB  PRO A 113     -40.101   7.426  20.473  1.00-16.22           C
ATOM   1635 1HB  PRO A 113     -40.492   8.439  20.391  1.00-16.22           H
ATOM   1636 2HB  PRO A 113     -40.275   7.032  21.473  1.00-16.22           H
ATOM   1637  CG  PRO A 113     -38.666   7.407  20.148  1.00-16.22           C
ATOM   1638 1HG  PRO A 113     -38.155   8.274  20.563  1.00-16.22           H
ATOM   1639 2HG  PRO A 113     -38.218   6.484  20.512  1.00-16.22           H
ATOM   1640  CD  PRO A 113     -38.636   7.425  18.663  1.00-16.22           C
ATOM   1641 1HD  PRO A 113     -38.815   8.431  18.280  1.00-16.22           H
ATOM   1642 2HD  PRO A 113     -37.688   7.028  18.299  1.00-16.22           H
ATOM   1643  N   GLY A 114     -42.191   7.901  18.009  1.00-15.25           N
ATOM   1644  H   GLY A 114     -41.356   8.073  17.450  1.00-15.25           H
ATOM   1645  CA  GLY A 114     -43.429   8.533  17.587  1.00-15.25           C
ATOM   1646 1HA  GLY A 114     -44.047   8.733  18.463  1.00-15.25           H
ATOM   1647 2HA  GLY A 114     -43.194   9.482  17.106  1.00-15.25           H
ATOM   1648  C   GLY A 114     -44.229   7.693  16.612  1.00-15.25           C
ATOM   1649  O   GLY A 114     -45.179   8.188  16.007  1.00-15.25           O
ATOM   1650  N   VAL A 115     -43.858   6.432  16.445  1.00 16.87           N
ATOM   1651  H   VAL A 115     -43.060   6.069  16.956  1.00 16.87           H
ATOM   1652  CA  VAL A 115     -44.581   5.502  15.578  1.00 16.87           C
ATOM   1653  HA  VAL A 115     -45.405   6.014  15.084  1.00 16.87           H
ATOM   1654  C   VAL A 115     -45.160   4.446  16.510  1.00 16.87           C
ATOM   1655  O   VAL A 115     -44.454   3.864  17.333  1.00 16.87           O
ATOM   1656  CB  VAL A 115     -43.644   4.891  14.497  1.00 16.87           C
ATOM   1657  HB  VAL A 115     -42.786   4.436  14.990  1.00 16.87           H
ATOM   1658  CG1 VAL A 115     -44.354   3.815  13.683  1.00 16.87           C
ATOM   1659 1HG1 VAL A 115     -43.680   3.428  12.919  1.00 16.87           H
ATOM   1660 2HG1 VAL A 115     -45.238   4.233  13.205  1.00 16.87           H
ATOM   1661 3HG1 VAL A 115     -44.647   2.989  14.332  1.00 16.87           H
ATOM   1662  CG2 VAL A 115     -43.146   5.992  13.542  1.00 16.87           C
ATOM   1663 1HG2 VAL A 115     -42.472   5.562  12.803  1.00 16.87           H
ATOM   1664 2HG2 VAL A 115     -42.603   6.753  14.102  1.00 16.87           H
ATOM   1665 3HG2 VAL A 115     -43.989   6.463  13.033  1.00 16.87           H
ATOM   1666  N   GLY A 116     -46.469   4.253  16.431  1.00 11.19           N
ATOM   1667  H   GLY A 116     -47.014   4.774  15.760  1.00 11.19           H
ATOM   1668  CA  GLY A 116     -47.143   3.306  17.302  1.00 11.19           C
ATOM   1669 1HA  GLY A 116     -46.770   3.431  18.318  1.00 11.19           H
ATOM   1670 2HA  GLY A 116     -48.208   3.535  17.307  1.00 11.19           H
ATOM   1671  C   GLY A 116     -46.972   1.854  16.897  1.00 11.19           C
ATOM   1672  O   GLY A 116     -46.542   1.547  15.789  1.00 11.19           O
ATOM   1673  N   ARG A 117     -47.369   0.943  17.780  1.00  8.55           N
ATOM   1674  H   ARG A 117     -47.700   1.256  18.684  1.00  8.55           H
ATOM   1675  CA  ARG A 117     -47.388  -0.500  17.479  1.00  8.55           C
ATOM   1676  HA  ARG A 117     -46.562  -0.740  16.809  1.00  8.55           H
ATOM   1677  C   ARG A 117     -48.694  -0.847  16.751  1.00  8.55           C
ATOM   1678  O   ARG A 117     -48.913  -1.957  16.270  1.00  8.55           O
ATOM   1679  CB  ARG A 117     -47.221  -1.304  18.782  1.00  8.55           C
ATOM   1680 1HB  ARG A 117     -46.317  -0.953  19.278  1.00  8.55           H
ATOM   1681 2HB  ARG A 117     -48.072  -1.110  19.435  1.00  8.55           H
ATOM   1682  CG  ARG A 117     -47.104  -2.813  18.563  1.00  8.55           C
ATOM   1683 1HG  ARG A 117     -48.075  -3.177  18.236  1.00  8.55           H
ATOM   1684 2HG  ARG A 117     -46.383  -3.002  17.769  1.00  8.55           H
ATOM   1685  CD  ARG A 117     -46.715  -3.631  19.777  1.00  8.55           C
ATOM   1686 1HD  ARG A 117     -45.668  -3.462  20.025  1.00  8.55           H
ATOM   1687 2HD  ARG A 117     -47.342  -3.343  20.622  1.00  8.55           H
ATOM   1688  NE  ARG A 117     -46.958  -5.047  19.461  1.00  8.55           N
ATOM   1689  HE  ARG A 117     -47.849  -5.420  19.754  1.00  8.55           H
ATOM   1690  CZ  ARG A 117     -46.169  -5.860  18.775  1.00  8.55           C
ATOM   1691  NH1 ARG A 117     -46.656  -7.007  18.403  1.00  8.55           N
ATOM   1692 1HH1 ARG A 117     -47.590  -7.278  18.674  1.00  8.55           H
ATOM   1693 2HH1 ARG A 117     -46.107  -7.627  17.825  1.00  8.55           H
ATOM   1694  NH2 ARG A 117     -44.956  -5.559  18.385  1.00  8.55           N
ATOM   1695 1HH2 ARG A 117     -44.545  -4.682  18.659  1.00  8.55           H
ATOM   1696 2HH2 ARG A 117     -44.437  -6.198  17.808  1.00  8.55           H
ATOM   1697  N   ALA A 118     -49.576   0.131  16.691  1.00 25.82           N
ATOM   1698  H   ALA A 118     -49.357   1.025  17.107  1.00 25.82           H
ATOM   1699  CA  ALA A 118     -50.850   0.031  16.004  1.00 25.82           C
ATOM   1700  HA  ALA A 118     -50.764  -0.551  15.086  1.00 25.82           H
ATOM   1701  C   ALA A 118     -51.139   1.495  15.696  1.00 25.82           C
ATOM   1702  O   ALA A 118     -50.424   2.361  16.202  1.00 25.82           O
ATOM   1703  CB  ALA A 118     -51.906  -0.566  16.939  1.00 25.82           C
ATOM   1704 1HB  ALA A 118     -51.612  -1.577  17.225  1.00 25.82           H
ATOM   1705 2HB  ALA A 118     -52.867  -0.607  16.428  1.00 25.82           H
ATOM   1706 3HB  ALA A 118     -52.004   0.050  17.835  1.00 25.82           H
ATOM   1707  N   GLY A 119     -52.184   1.773  14.937  1.00 26.32           N
ATOM   1708  H   GLY A 119     -52.718   1.020  14.516  1.00 26.32           H
ATOM   1709  CA  GLY A 119     -52.665   3.139  14.806  1.00 26.32           C
ATOM   1710 1HA  GLY A 119     -51.832   3.841  14.821  1.00 26.32           H
ATOM   1711 2HA  GLY A 119     -53.218   3.252  13.873  1.00 26.32           H
ATOM   1712  C   GLY A 119     -53.592   3.425  15.973  1.00 26.32           C
ATOM   1713  O   GLY A 119     -53.736   2.586  16.872  1.00 26.32           O
ATOM   1714  N   LEU A 120     -54.277   4.558  15.951  1.00-25.59           N
ATOM   1715  H   LEU A 120     -54.134   5.215  15.190  1.00-25.59           H
ATOM   1716  CA  LEU A 120     -55.271   4.858  16.984  1.00-25.59           C
ATOM   1717  HA  LEU A 120     -54.801   4.798  17.965  1.00-25.59           H
ATOM   1718  C   LEU A 120     -56.400   3.830  16.900  1.00-25.59           C
ATOM   1719  O   LEU A 120     -56.677   3.311  15.805  1.00-25.59           O
ATOM   1720  CB  LEU A 120     -55.863   6.257  16.772  1.00-25.59           C
ATOM   1721 1HB  LEU A 120     -56.270   6.292  15.762  1.00-25.59           H
ATOM   1722 2HB  LEU A 120     -56.694   6.382  17.466  1.00-25.59           H
ATOM   1723  CG  LEU A 120     -54.926   7.460  16.950  1.00-25.59           C
ATOM   1724  HG  LEU A 120     -54.044   7.320  16.327  1.00-25.59           H
ATOM   1725  CD1 LEU A 120     -55.640   8.723  16.493  1.00-25.59           C
ATOM   1726 1HD1 LEU A 120     -54.965   9.573  16.576  1.00-25.59           H
ATOM   1727 2HD1 LEU A 120     -56.525   8.903  17.105  1.00-25.59           H
ATOM   1728 3HD1 LEU A 120     -55.936   8.621  15.449  1.00-25.59           H
ATOM   1729  CD2 LEU A 120     -54.479   7.627  18.400  1.00-25.59           C
ATOM   1730 1HD2 LEU A 120     -53.815   8.487  18.477  1.00-25.59           H
ATOM   1731 2HD2 LEU A 120     -53.937   6.742  18.726  1.00-25.59           H
ATOM   1732 3HD2 LEU A 120     -55.343   7.781  19.048  1.00-25.59           H
ATOM   1733  N   PRO A 121     -57.068   3.515  18.026  1.00-15.71           N
ATOM   1734  CA  PRO A 121     -58.221   2.621  17.857  1.00-15.71           C
ATOM   1735  HA  PRO A 121     -57.887   1.653  17.487  1.00-15.71           H
ATOM   1736  C   PRO A 121     -59.270   3.212  16.919  1.00-15.71           C
ATOM   1737  O   PRO A 121     -59.546   4.412  16.945  1.00-15.71           O
ATOM   1738  CB  PRO A 121     -58.775   2.497  19.279  1.00-15.71           C
ATOM   1739 1HB  PRO A 121     -59.553   3.242  19.447  1.00-15.71           H
ATOM   1740 2HB  PRO A 121     -59.160   1.494  19.456  1.00-15.71           H
ATOM   1741  CG  PRO A 121     -57.609   2.773  20.149  1.00-15.71           C
ATOM   1742 1HG  PRO A 121     -57.926   3.074  21.147  1.00-15.71           H
ATOM   1743 2HG  PRO A 121     -56.963   1.895  20.197  1.00-15.71           H
ATOM   1744  CD  PRO A 121     -56.906   3.896  19.442  1.00-15.71           C
ATOM   1745 1HD  PRO A 121     -57.397   4.849  19.643  1.00-15.71           H
ATOM   1746 2HD  PRO A 121     -55.854   3.928  19.729  1.00-15.71           H
ATOM   1747  N   GLY A 122     -59.802   2.396  16.023  1.00-16.11           N
ATOM   1748  H   GLY A 122     -59.528   1.421  15.997  1.00-16.11           H
ATOM   1749  CA  GLY A 122     -60.754   2.896  15.044  1.00-16.11           C
ATOM   1750 1HA  GLY A 122     -61.306   2.053  14.629  1.00-16.11           H
ATOM   1751 2HA  GLY A 122     -61.467   3.545  15.553  1.00-16.11           H
ATOM   1752  C   GLY A 122     -60.141   3.688  13.901  1.00-16.11           C
ATOM   1753  O   GLY A 122     -60.870   4.186  13.043  1.00-16.11           O
ATOM   1754  N   GLY A 123     -58.823   3.839  13.886  1.00  9.91           N
ATOM   1755  H   GLY A 123     -58.257   3.417  14.614  1.00  9.91           H
ATOM   1756  CA  GLY A 123     -58.154   4.627  12.862  1.00  9.91           C
ATOM   1757 1HA  GLY A 123     -58.666   5.582  12.765  1.00  9.91           H
ATOM   1758 2HA  GLY A 123     -57.128   4.823  13.177  1.00  9.91           H
ATOM   1759  C   GLY A 123     -58.121   3.960  11.501  1.00  9.91           C
ATOM   1760  O   GLY A 123     -58.443   2.773  11.361  1.00  9.91           O
ATOM   1761  N   ARG A 124     -57.725   4.717  10.489  1.00  6.34           N
ATOM   1762  H   ARG A 124     -57.481   5.680  10.667  1.00  6.34           H
ATOM   1763  CA  ARG A 124     -57.589   4.209   9.121  1.00  6.34           C
ATOM   1764  HA  ARG A 124     -58.513   3.727   8.806  1.00  6.34           H
ATOM   1765  C   ARG A 124     -56.434   3.214   9.152  1.00  6.34           C
ATOM   1766  O   ARG A 124     -55.497   3.440   9.921  1.00  6.34           O
ATOM   1767  CB  ARG A 124     -57.252   5.393   8.205  1.00  6.34           C
ATOM   1768 1HB  ARG A 124     -57.900   6.213   8.496  1.00  6.34           H
ATOM   1769 2HB  ARG A 124     -56.223   5.700   8.391  1.00  6.34           H
ATOM   1770  CG  ARG A 124     -57.441   5.174   6.708  1.00  6.34           C
ATOM   1771 1HG  ARG A 124     -56.728   4.434   6.348  1.00  6.34           H
ATOM   1772 2HG  ARG A 124     -58.454   4.812   6.535  1.00  6.34           H
ATOM   1773  CD  ARG A 124     -57.251   6.482   5.943  1.00  6.34           C
ATOM   1774 1HD  ARG A 124     -58.048   6.574   5.204  1.00  6.34           H
ATOM   1775 2HD  ARG A 124     -57.332   7.313   6.644  1.00  6.34           H
ATOM   1776  NE  ARG A 124     -55.958   6.549   5.248  1.00  6.34           N
ATOM   1777  HE  ARG A 124     -55.504   5.669   5.015  1.00  6.34           H
ATOM   1778  CZ  ARG A 124     -55.311   7.639   4.865  1.00  6.34           C
ATOM   1779  NH1 ARG A 124     -54.215   7.475   4.184  1.00  6.34           N
ATOM   1780 1HH1 ARG A 124     -53.923   6.530   3.965  1.00  6.34           H
ATOM   1781 2HH1 ARG A 124     -53.673   8.267   3.875  1.00  6.34           H
ATOM   1782  NH2 ARG A 124     -55.705   8.857   5.126  1.00  6.34           N
ATOM   1783 1HH2 ARG A 124     -56.571   9.008   5.615  1.00  6.34           H
ATOM   1784 2HH2 ARG A 124     -55.136   9.645   4.842  1.00  6.34           H
ATOM   1785  N   PRO A 125     -56.468   2.135   8.343  1.00  8.91           N
ATOM   1786  CA  PRO A 125     -55.223   1.356   8.287  1.00  8.91           C
ATOM   1787  HA  PRO A 125     -55.007   0.919   9.261  1.00  8.91           H
ATOM   1788  C   PRO A 125     -54.069   2.252   7.839  1.00  8.91           C
ATOM   1789  O   PRO A 125     -54.269   3.199   7.068  1.00  8.91           O
ATOM   1790  CB  PRO A 125     -55.535   0.266   7.255  1.00  8.91           C
ATOM   1791 1HB  PRO A 125     -55.219   0.584   6.265  1.00  8.91           H
ATOM   1792 2HB  PRO A 125     -55.057  -0.676   7.525  1.00  8.91           H
ATOM   1793  CG  PRO A 125     -57.013   0.145   7.290  1.00  8.91           C
ATOM   1794 1HG  PRO A 125     -57.391  -0.301   6.370  1.00  8.91           H
ATOM   1795 2HG  PRO A 125     -57.321  -0.440   8.157  1.00  8.91           H
ATOM   1796  CD  PRO A 125     -57.479   1.568   7.431  1.00  8.91           C
ATOM   1797 1HD  PRO A 125     -57.455   2.079   6.467  1.00  8.91           H
ATOM   1798 2HD  PRO A 125     -58.475   1.604   7.872  1.00  8.91           H
ATOM   1799  N   VAL A 126     -52.881   2.033   8.381  1.00 38.02           N
ATOM   1800  H   VAL A 126     -52.696   1.194   8.920  1.00 38.02           H
ATOM   1801  CA  VAL A 126     -51.858   3.073   8.330  1.00 38.02           C
ATOM   1802  HA  VAL A 126     -52.342   4.008   8.068  1.00 38.02           H
ATOM   1803  C   VAL A 126     -50.801   2.772   7.277  1.00 38.02           C
ATOM   1804  O   VAL A 126     -50.186   1.705   7.281  1.00 38.02           O
ATOM   1805  CB  VAL A 126     -51.195   3.290   9.723  1.00 38.02           C
ATOM   1806  HB  VAL A 126     -50.516   2.463   9.927  1.00 38.02           H
ATOM   1807  CG1 VAL A 126     -50.417   4.612   9.740  1.00 38.02           C
ATOM   1808 1HG1 VAL A 126     -49.996   4.784  10.730  1.00 38.02           H
ATOM   1809 2HG1 VAL A 126     -51.079   5.443   9.492  1.00 38.02           H
ATOM   1810 3HG1 VAL A 126     -49.600   4.572   9.022  1.00 38.02           H
ATOM   1811  CG2 VAL A 126     -52.247   3.332  10.847  1.00 38.02           C
ATOM   1812 1HG2 VAL A 126     -51.765   3.576  11.794  1.00 38.02           H
ATOM   1813 2HG2 VAL A 126     -52.732   2.362  10.951  1.00 38.02           H
ATOM   1814 3HG2 VAL A 126     -53.004   4.088  10.629  1.00 38.02           H
ATOM   1815  N   ALA A 127     -50.559   3.713   6.380  1.00 39.88           N
ATOM   1816  H   ALA A 127     -51.123   4.551   6.358  1.00 39.88           H
ATOM   1817  CA  ALA A 127     -49.384   3.645   5.525  1.00 39.88           C
ATOM   1818  HA  ALA A 127     -49.224   2.623   5.181  1.00 39.88           H
ATOM   1819  C   ALA A 127     -48.239   4.072   6.444  1.00 39.88           C
ATOM   1820  O   ALA A 127     -48.146   5.247   6.806  1.00 39.88           O
ATOM   1821  CB  ALA A 127     -49.516   4.592   4.316  1.00 39.88           C
ATOM   1822 1HB  ALA A 127     -50.304   4.235   3.653  1.00 39.88           H
ATOM   1823 2HB  ALA A 127     -48.578   4.611   3.765  1.00 39.88           H
ATOM   1824 3HB  ALA A 127     -49.754   5.604   4.647  1.00 39.88           H
ATOM   1825  N   LEU A 128     -47.416   3.120   6.862  1.00 25.88           N
ATOM   1826  H   LEU A 128     -47.601   2.165   6.607  1.00 25.88           H
ATOM   1827  CA  LEU A 128     -46.220   3.410   7.651  1.00 25.88           C
ATOM   1828  HA  LEU A 128     -46.490   3.930   8.569  1.00 25.88           H
ATOM   1829  C   LEU A 128     -45.318   4.312   6.822  1.00 25.88           C
ATOM   1830  O   LEU A 128     -45.034   4.012   5.669  1.00 25.88           O
ATOM   1831  CB  LEU A 128     -45.507   2.097   7.982  1.00 25.88           C
ATOM   1832 1HB  LEU A 128     -46.161   1.538   8.650  1.00 25.88           H
ATOM   1833 2HB  LEU A 128     -45.439   1.532   7.055  1.00 25.88           H
ATOM   1834  CG  LEU A 128     -44.094   2.089   8.586  1.00 25.88           C
ATOM   1835  HG  LEU A 128     -43.396   2.435   7.827  1.00 25.88           H
ATOM   1836  CD1 LEU A 128     -43.903   2.958   9.823  1.00 25.88           C
ATOM   1837 1HD1 LEU A 128     -42.896   2.822  10.213  1.00 25.88           H
ATOM   1838 2HD1 LEU A 128     -44.614   2.678  10.596  1.00 25.88           H
ATOM   1839 3HD1 LEU A 128     -44.029   4.008   9.567  1.00 25.88           H
ATOM   1840  CD2 LEU A 128     -43.771   0.626   8.910  1.00 25.88           C
ATOM   1841 1HD2 LEU A 128     -42.754   0.549   9.288  1.00 25.88           H
ATOM   1842 2HD2 LEU A 128     -43.865   0.010   8.018  1.00 25.88           H
ATOM   1843 3HD2 LEU A 128     -44.451   0.252   9.677  1.00 25.88           H
ATOM   1844  N   LEU A 129     -44.912   5.433   7.395  1.00 -4.29           N
ATOM   1845  H   LEU A 129     -45.205   5.661   8.333  1.00 -4.29           H
ATOM   1846  CA  LEU A 129     -44.049   6.362   6.681  1.00 -4.29           C
ATOM   1847  HA  LEU A 129     -44.462   6.524   5.687  1.00 -4.29           H
ATOM   1848  C   LEU A 129     -42.672   5.735   6.530  1.00 -4.29           C
ATOM   1849  O   LEU A 129     -42.099   5.201   7.483  1.00 -4.29           O
ATOM   1850  CB  LEU A 129     -43.964   7.703   7.417  1.00 -4.29           C
ATOM   1851 1HB  LEU A 129     -43.590   7.513   8.422  1.00 -4.29           H
ATOM   1852 2HB  LEU A 129     -43.245   8.339   6.902  1.00 -4.29           H
ATOM   1853  CG  LEU A 129     -45.297   8.463   7.531  1.00 -4.29           C
ATOM   1854  HG  LEU A 129     -46.043   7.784   7.929  1.00 -4.29           H
ATOM   1855  CD1 LEU A 129     -45.176   9.614   8.515  1.00 -4.29           C
ATOM   1856 1HD1 LEU A 129     -46.142  10.103   8.630  1.00 -4.29           H
ATOM   1857 2HD1 LEU A 129     -44.442  10.338   8.167  1.00 -4.29           H
ATOM   1858 3HD1 LEU A 129     -44.862   9.235   9.487  1.00 -4.29           H
ATOM   1859  CD2 LEU A 129     -45.815   8.973   6.182  1.00 -4.29           C
ATOM   1860 1HD2 LEU A 129     -46.751   9.510   6.327  1.00 -4.29           H
ATOM   1861 2HD2 LEU A 129     -46.002   8.131   5.519  1.00 -4.29           H
ATOM   1862 3HD2 LEU A 129     -45.077   9.630   5.718  1.00 -4.29           H
ATOM   1863  N   TYR A 130     -42.149   5.799   5.318  1.00 38.80           N
ATOM   1864  H   TYR A 130     -42.665   6.289   4.589  1.00 38.80           H
ATOM   1865  CA  TYR A 130     -40.858   5.216   4.983  1.00 38.80           C
ATOM   1866  HA  TYR A 130     -40.508   4.630   5.824  1.00 38.80           H
ATOM   1867  C   TYR A 130     -39.855   6.343   4.771  1.00 38.80           C
ATOM   1868  O   TYR A 130     -39.418   6.638   3.654  1.00 38.80           O
ATOM   1869  CB  TYR A 130     -40.940   4.296   3.762  1.00 38.80           C
ATOM   1870 1HB  TYR A 130     -41.464   4.822   2.968  1.00 38.80           H
ATOM   1871 2HB  TYR A 130     -39.920   4.111   3.429  1.00 38.80           H
ATOM   1872  CG  TYR A 130     -41.577   2.925   3.945  1.00 38.80           C
ATOM   1873  CD1 TYR A 130     -41.884   2.391   5.219  1.00 38.80           C
ATOM   1874  HD1 TYR A 130     -41.770   2.986   6.113  1.00 38.80           H
ATOM   1875  CD2 TYR A 130     -41.806   2.112   2.816  1.00 38.80           C
ATOM   1876  HD2 TYR A 130     -41.624   2.507   1.829  1.00 38.80           H
ATOM   1877  CE1 TYR A 130     -42.327   1.048   5.356  1.00 38.80           C
ATOM   1878  HE1 TYR A 130     -42.522   0.644   6.334  1.00 38.80           H
ATOM   1879  CE2 TYR A 130     -42.259   0.773   2.956  1.00 38.80           C
ATOM   1880  HE2 TYR A 130     -42.430   0.160   2.083  1.00 38.80           H
ATOM   1881  CZ  TYR A 130     -42.495   0.252   4.225  1.00 38.80           C
ATOM   1882  OH  TYR A 130     -42.911  -1.047   4.366  1.00 38.80           O
ATOM   1883  HH  TYR A 130     -43.032  -1.296   5.284  1.00 38.80           H
ATOM   1884  N   ARG A 131     -39.507   6.992   5.872  1.00 -9.31           N
ATOM   1885  H   ARG A 131     -39.903   6.708   6.760  1.00 -9.31           H
ATOM   1886  CA  ARG A 131     -38.566   8.109   5.846  1.00 -9.31           C
ATOM   1887  HA  ARG A 131     -38.995   8.899   5.241  1.00 -9.31           H
ATOM   1888  C   ARG A 131     -37.230   7.705   5.244  1.00 -9.31           C
ATOM   1889  O   ARG A 131     -36.673   6.663   5.604  1.00 -9.31           O
ATOM   1890  CB  ARG A 131     -38.372   8.617   7.270  1.00 -9.31           C
ATOM   1891 1HB  ARG A 131     -39.360   8.742   7.701  1.00 -9.31           H
ATOM   1892 2HB  ARG A 131     -37.854   7.852   7.845  1.00 -9.31           H
ATOM   1893  CG  ARG A 131     -37.611   9.929   7.404  1.00 -9.31           C
ATOM   1894 1HG  ARG A 131     -36.605   9.813   7.001  1.00 -9.31           H
ATOM   1895 2HG  ARG A 131     -38.133  10.712   6.853  1.00 -9.31           H
ATOM   1896  CD  ARG A 131     -37.524  10.318   8.869  1.00 -9.31           C
ATOM   1897 1HD  ARG A 131     -37.070   9.502   9.432  1.00 -9.31           H
ATOM   1898 2HD  ARG A 131     -36.897  11.204   8.965  1.00 -9.31           H
ATOM   1899  NE  ARG A 131     -38.855  10.611   9.416  1.00 -9.31           N
ATOM   1900  HE  ARG A 131     -39.644  10.561   8.775  1.00 -9.31           H
ATOM   1901  CZ  ARG A 131     -39.149  10.930  10.666  1.00 -9.31           C
ATOM   1902  NH1 ARG A 131     -40.373  11.272  10.935  1.00 -9.31           N
ATOM   1903 1HH1 ARG A 131     -41.032  11.391  10.173  1.00 -9.31           H
ATOM   1904 2HH1 ARG A 131     -40.653  11.428  11.893  1.00 -9.31           H
ATOM   1905  NH2 ARG A 131     -38.291  10.899  11.649  1.00 -9.31           N
ATOM   1906 1HH2 ARG A 131     -37.340  10.608  11.475  1.00 -9.31           H
ATOM   1907 2HH2 ARG A 131     -38.587  11.173  12.571  1.00 -9.31           H
ATOM   1908  N   CYS A 132     -36.725   8.497   4.309  1.00 18.32           N
ATOM   1909  H   CYS A 132     -37.211   9.352   4.057  1.00 18.32           H
ATOM   1910  CA  CYS A 132     -35.480   8.150   3.632  1.00 18.32           C
ATOM   1911  HA  CYS A 132     -35.285   7.092   3.796  1.00 18.32           H
ATOM   1912  C   CYS A 132     -34.290   8.942   4.172  1.00 18.32           C
ATOM   1913  O   CYS A 132     -34.425  10.075   4.621  1.00 18.32           O
ATOM   1914  CB  CYS A 132     -35.619   8.376   2.124  1.00 18.32           C
ATOM   1915 1HB  CYS A 132     -34.827   7.831   1.612  1.00 18.32           H
ATOM   1916 2HB  CYS A 132     -36.578   7.974   1.794  1.00 18.32           H
ATOM   1917  SG  CYS A 132     -35.509  10.117   1.656  1.00 18.32           S
ATOM   1918  HG  CYS A 132     -36.678  10.190   0.994  1.00 18.32           H
ATOM   1919  N   CYS A 133     -33.101   8.369   4.067  1.00 35.30           N
ATOM   1920  H   CYS A 133     -33.021   7.429   3.710  1.00 35.30           H
ATOM   1921  CA  CYS A 133     -31.879   9.027   4.529  1.00 35.30           C
ATOM   1922  HA  CYS A 133     -32.086   9.529   5.476  1.00 35.30           H
ATOM   1923  C   CYS A 133     -31.290  10.045   3.551  1.00 35.30           C
ATOM   1924  O   CYS A 133     -30.202  10.567   3.762  1.00 35.30           O
ATOM   1925  CB  CYS A 133     -30.832   7.943   4.759  1.00 35.30           C
ATOM   1926 1HB  CYS A 133     -30.342   7.722   3.810  1.00 35.30           H
ATOM   1927 2HB  CYS A 133     -30.081   8.321   5.455  1.00 35.30           H
ATOM   1928  SG  CYS A 133     -31.551   6.419   5.393  1.00 35.30           S
ATOM   1929  HG  CYS A 133     -32.295   6.990   6.353  1.00 35.30           H
ATOM   1930  N   PHE A 134     -31.960  10.240   2.425  1.00 -1.99           N
ATOM   1931  H   PHE A 134     -32.846   9.783   2.295  1.00 -1.99           H
ATOM   1932  CA  PHE A 134     -31.443  11.091   1.354  1.00 -1.99           C
ATOM   1933  HA  PHE A 134     -30.360  10.982   1.276  1.00 -1.99           H
ATOM   1934  C   PHE A 134     -31.773  12.550   1.646  1.00 -1.99           C
ATOM   1935  O   PHE A 134     -30.961  13.443   1.413  1.00 -1.99           O
ATOM   1936  CB  PHE A 134     -32.095  10.715   0.019  1.00 -1.99           C
ATOM   1937 1HB  PHE A 134     -33.176  10.743   0.136  1.00 -1.99           H
ATOM   1938 2HB  PHE A 134     -31.820  11.463  -0.724  1.00 -1.99           H
ATOM   1939  CG  PHE A 134     -31.697   9.357  -0.506  1.00 -1.99           C
ATOM   1940  CD1 PHE A 134     -32.189   8.170   0.072  1.00 -1.99           C
ATOM   1941  HD1 PHE A 134     -32.857   8.220   0.913  1.00 -1.99           H
ATOM   1942  CD2 PHE A 134     -30.847   9.264  -1.621  1.00 -1.99           C
ATOM   1943  HD2 PHE A 134     -30.467  10.164  -2.083  1.00 -1.99           H
ATOM   1944  CE1 PHE A 134     -31.816   6.903  -0.436  1.00 -1.99           C
ATOM   1945  HE1 PHE A 134     -32.192   6.003   0.021  1.00 -1.99           H
ATOM   1946  CE2 PHE A 134     -30.492   8.005  -2.162  1.00 -1.99           C
ATOM   1947  HE2 PHE A 134     -29.853   7.950  -3.032  1.00 -1.99           H
ATOM   1948  CZ  PHE A 134     -30.962   6.820  -1.554  1.00 -1.99           C
ATOM   1949  HZ  PHE A 134     -30.677   5.855  -1.952  1.00 -1.99           H
ATOM   1950  N   CYS A 135     -32.995  12.780   2.104  1.00 -3.17           N
ATOM   1951  H   CYS A 135     -33.630  12.009   2.222  1.00 -3.17           H
ATOM   1952  CA  CYS A 135     -33.497  14.130   2.354  1.00 -3.17           C
ATOM   1953  HA  CYS A 135     -32.662  14.799   2.562  1.00 -3.17           H
ATOM   1954  C   CYS A 135     -34.462  14.221   3.536  1.00 -3.17           C
ATOM   1955  O   CYS A 135     -35.041  15.276   3.768  1.00 -3.17           O
ATOM   1956  CB  CYS A 135     -34.202  14.609   1.083  1.00 -3.17           C
ATOM   1957 1HB  CYS A 135     -34.624  15.602   1.251  1.00 -3.17           H
ATOM   1958 2HB  CYS A 135     -33.466  14.679   0.281  1.00 -3.17           H
ATOM   1959  SG  CYS A 135     -35.506  13.476   0.559  1.00 -3.17           S
ATOM   1960  HG  CYS A 135     -35.636  13.965  -0.689  1.00 -3.17           H
ATOM   1961  N   GLY A 136     -34.674  13.131   4.265  1.00 -6.65           N
ATOM   1962  H   GLY A 136     -34.191  12.268   4.068  1.00 -6.65           H
ATOM   1963  CA  GLY A 136     -35.569  13.161   5.412  1.00 -6.65           C
ATOM   1964 1HA  GLY A 136     -35.385  12.273   6.016  1.00 -6.65           H
ATOM   1965 2HA  GLY A 136     -35.330  14.034   6.020  1.00 -6.65           H
ATOM   1966  C   GLY A 136     -37.049  13.215   5.087  1.00 -6.65           C
ATOM   1967  O   GLY A 136     -37.863  13.435   5.983  1.00 -6.65           O
ATOM   1968  N   GLU A 137     -37.420  13.039   3.827  1.00  1.09           N
ATOM   1969  H   GLU A 137     -36.727  12.883   3.114  1.00  1.09           H
ATOM   1970  CA  GLU A 137     -38.830  13.067   3.440  1.00  1.09           C
ATOM   1971  HA  GLU A 137     -39.294  13.975   3.826  1.00  1.09           H
ATOM   1972  C   GLU A 137     -39.543  11.859   4.040  1.00  1.09           C
ATOM   1973  O   GLU A 137     -39.086  10.720   3.891  1.00  1.09           O
ATOM   1974  CB  GLU A 137     -38.963  13.050   1.913  1.00  1.09           C
ATOM   1975 1HB  GLU A 137     -38.396  13.892   1.517  1.00  1.09           H
ATOM   1976 2HB  GLU A 137     -38.520  12.129   1.539  1.00  1.09           H
ATOM   1977  CG  GLU A 137     -40.407  13.141   1.407  1.00  1.09           C
ATOM   1978 1HG  GLU A 137     -40.980  12.309   1.816  1.00  1.09           H
ATOM   1979 2HG  GLU A 137     -40.847  14.072   1.767  1.00  1.09           H
ATOM   1980  CD  GLU A 137     -40.513  13.104  -0.110  1.00  1.09           C
ATOM   1981  OE1 GLU A 137     -39.519  13.379  -0.814  1.00  1.09           O
ATOM   1982  OE2 GLU A 137     -41.618  12.839  -0.635  1.00  1.09           O
ATOM   1983  N   ASP A 138     -40.673  12.112   4.688  1.00  9.43           N
ATOM   1984  H   ASP A 138     -40.989  13.074   4.779  1.00  9.43           H
ATOM   1985  CA  ASP A 138     -41.548  11.062   5.204  1.00  9.43           C
ATOM   1986  HA  ASP A 138     -40.959  10.211   5.544  1.00  9.43           H
ATOM   1987  C   ASP A 138     -42.430  10.613   4.047  1.00  9.43           C
ATOM   1988  O   ASP A 138     -43.575  11.047   3.875  1.00  9.43           O
ATOM   1989  CB  ASP A 138     -42.431  11.566   6.349  1.00  9.43           C
ATOM   1990 1HB  ASP A 138     -42.621  12.630   6.218  1.00  9.43           H
ATOM   1991 2HB  ASP A 138     -43.380  11.037   6.322  1.00  9.43           H
ATOM   1992  CG  ASP A 138     -41.829  11.316   7.710  1.00  9.43           C
ATOM   1993  OD1 ASP A 138     -41.280  10.227   7.937  1.00  9.43           O
ATOM   1994  OD2 ASP A 138     -41.947  12.188   8.595  1.00  9.43           O
ATOM   1995  N   HIS A 139     -41.858   9.771   3.207  1.00 21.67           N
ATOM   1996  H   HIS A 139     -40.891   9.516   3.357  1.00 21.67           H
ATOM   1997  CA  HIS A 139     -42.581   9.187   2.088  1.00 21.67           C
ATOM   1998  HA  HIS A 139     -43.021   9.970   1.472  1.00 21.67           H
ATOM   1999  C   HIS A 139     -43.657   8.237   2.617  1.00 21.67           C
ATOM   2000  O   HIS A 139     -43.515   7.713   3.723  1.00 21.67           O
ATOM   2001  CB  HIS A 139     -41.623   8.338   1.267  1.00 21.67           C
ATOM   2002 1HB  HIS A 139     -41.247   7.545   1.910  1.00 21.67           H
ATOM   2003 2HB  HIS A 139     -42.169   7.878   0.443  1.00 21.67           H
ATOM   2004  CG  HIS A 139     -40.453   9.083   0.709  1.00 21.67           C
ATOM   2005  ND1 HIS A 139     -40.457   9.732  -0.503  1.00 21.67           N
ATOM   2006  HD1 HIS A 139     -41.271   9.929  -1.079  1.00 21.67           H
ATOM   2007  CD2 HIS A 139     -39.154   9.086   1.105  1.00 21.67           C
ATOM   2008  HD2 HIS A 139     -38.792   8.644   2.022  1.00 21.67           H
ATOM   2009  CE1 HIS A 139     -39.200  10.069  -0.797  1.00 21.67           C
ATOM   2010  HE1 HIS A 139     -38.904  10.606  -1.691  1.00 21.67           H
ATOM   2011  NE2 HIS A 139     -38.364   9.665   0.139  1.00 21.67           N
ATOM   2012  N   PRO A 140     -44.697   7.934   1.822  1.00 26.08           N
ATOM   2013  CA  PRO A 140     -45.607   6.861   2.245  1.00 26.08           C
ATOM   2014  HA  PRO A 140     -46.037   7.081   3.223  1.00 26.08           H
ATOM   2015  C   PRO A 140     -44.941   5.482   2.250  1.00 26.08           C
ATOM   2016  O   PRO A 140     -43.760   5.327   1.937  1.00 26.08           O
ATOM   2017  CB  PRO A 140     -46.697   6.897   1.163  1.00 26.08           C
ATOM   2018 1HB  PRO A 140     -46.504   6.128   0.415  1.00 26.08           H
ATOM   2019 2HB  PRO A 140     -47.687   6.763   1.600  1.00 26.08           H
ATOM   2020  CG  PRO A 140     -46.576   8.236   0.535  1.00 26.08           C
ATOM   2021 1HG  PRO A 140     -46.998   8.239  -0.469  1.00 26.08           H
ATOM   2022 2HG  PRO A 140     -47.055   8.991   1.161  1.00 26.08           H
ATOM   2023  CD  PRO A 140     -45.100   8.452   0.503  1.00 26.08           C
ATOM   2024 1HD  PRO A 140     -44.637   7.872  -0.298  1.00 26.08           H
ATOM   2025 2HD  PRO A 140     -44.870   9.510   0.405  1.00 26.08           H
ATOM   2026  N   ARG A 141     -45.739   4.455   2.523  1.00 23.92           N
ATOM   2027  H   ARG A 141     -46.699   4.645   2.760  1.00 23.92           H
ATOM   2028  CA  ARG A 141     -45.289   3.054   2.531  1.00 23.92           C
ATOM   2029  HA  ARG A 141     -44.398   3.008   3.161  1.00 23.92           H
ATOM   2030  C   ARG A 141     -44.914   2.468   1.159  1.00 23.92           C
ATOM   2031  O   ARG A 141     -44.684   1.274   1.003  1.00 23.92           O
ATOM   2032  CB  ARG A 141     -46.377   2.203   3.195  1.00 23.92           C
ATOM   2033 1HB  ARG A 141     -46.915   2.831   3.902  1.00 23.92           H
ATOM   2034 2HB  ARG A 141     -47.079   1.870   2.431  1.00 23.92           H
ATOM   2035  CG  ARG A 141     -45.849   1.002   3.962  1.00 23.92           C
ATOM   2036 1HG  ARG A 141     -45.261   0.382   3.288  1.00 23.92           H
ATOM   2037 2HG  ARG A 141     -45.207   1.346   4.770  1.00 23.92           H
ATOM   2038  CD  ARG A 141     -46.972   0.159   4.533  1.00 23.92           C
ATOM   2039 1HD  ARG A 141     -47.566   0.767   5.214  1.00 23.92           H
ATOM   2040 2HD  ARG A 141     -47.614  -0.155   3.715  1.00 23.92           H
ATOM   2041  NE  ARG A 141     -46.490  -1.035   5.242  1.00 23.92           N
ATOM   2042  HE  ARG A 141     -46.497  -1.006   6.254  1.00 23.92           H
ATOM   2043  CZ  ARG A 141     -46.088  -2.173   4.693  1.00 23.92           C
ATOM   2044  NH1 ARG A 141     -45.802  -3.164   5.485  1.00 23.92           N
ATOM   2045 1HH1 ARG A 141     -45.916  -3.046   6.485  1.00 23.92           H
ATOM   2046 2HH1 ARG A 141     -45.486  -4.039   5.107  1.00 23.92           H
ATOM   2047  NH2 ARG A 141     -45.933  -2.353   3.407  1.00 23.92           N
ATOM   2048 1HH2 ARG A 141     -46.110  -1.594   2.773  1.00 23.92           H
ATOM   2049 2HH2 ARG A 141     -45.610  -3.245   3.053  1.00 23.92           H
ATOM   2050  N   GLN A 142     -44.877   3.319   0.150  1.00 30.87           N
ATOM   2051  H   GLN A 142     -45.059   4.298   0.327  1.00 30.87           H
ATOM   2052  CA  GLN A 142     -44.490   2.976  -1.209  1.00 30.87           C
ATOM   2053  HA  GLN A 142     -43.728   2.197  -1.219  1.00 30.87           H
ATOM   2054  C   GLN A 142     -43.947   4.320  -1.671  1.00 30.87           C
ATOM   2055  O   GLN A 142     -44.367   5.334  -1.123  1.00 30.87           O
ATOM   2056  CB  GLN A 142     -45.721   2.565  -2.018  1.00 30.87           C
ATOM   2057 1HB  GLN A 142     -46.238   1.784  -1.469  1.00 30.87           H
ATOM   2058 2HB  GLN A 142     -46.384   3.427  -2.090  1.00 30.87           H
ATOM   2059  CG  GLN A 142     -45.447   2.052  -3.418  1.00 30.87           C
ATOM   2060 1HG  GLN A 142     -46.399   1.921  -3.924  1.00 30.87           H
ATOM   2061 2HG  GLN A 142     -44.862   2.789  -3.963  1.00 30.87           H
ATOM   2062  CD  GLN A 142     -44.716   0.734  -3.442  1.00 30.87           C
ATOM   2063  OE1 GLN A 142     -45.100  -0.212  -2.772  1.00 30.87           O
ATOM   2064  NE2 GLN A 142     -43.650   0.660  -4.197  1.00 30.87           N
ATOM   2065 1HE2 GLN A 142     -43.102  -0.187  -4.186  1.00 30.87           H
ATOM   2066 2HE2 GLN A 142     -43.378   1.422  -4.804  1.00 30.87           H
ATOM   2067  N   GLY A 143     -43.034   4.362  -2.630  1.00  4.29           N
ATOM   2068  H   GLY A 143     -42.684   3.517  -3.056  1.00  4.29           H
ATOM   2069  CA  GLY A 143     -42.542   5.640  -3.126  1.00  4.29           C
ATOM   2070 1HA  GLY A 143     -42.299   5.530  -4.181  1.00  4.29           H
ATOM   2071 2HA  GLY A 143     -43.328   6.391  -3.044  1.00  4.29           H
ATOM   2072  C   GLY A 143     -41.311   6.171  -2.425  1.00  4.29           C
ATOM   2073  O   GLY A 143     -40.688   7.093  -2.906  1.00  4.29           O
ATOM   2074  N   SER A 144     -40.907   5.579  -1.312  1.00 -1.15           N
ATOM   2075  H   SER A 144     -41.454   4.834  -0.916  1.00 -1.15           H
ATOM   2076  CA  SER A 144     -39.667   6.005  -0.658  1.00 -1.15           C
ATOM   2077  HA  SER A 144     -39.683   7.078  -0.525  1.00 -1.15           H
ATOM   2078  C   SER A 144     -38.474   5.651  -1.509  1.00 -1.15           C
ATOM   2079  O   SER A 144     -38.490   4.590  -2.102  1.00 -1.15           O
ATOM   2080  CB  SER A 144     -39.513   5.311   0.686  1.00 -1.15           C
ATOM   2081 1HB  SER A 144     -40.356   5.588   1.314  1.00 -1.15           H
ATOM   2082 2HB  SER A 144     -39.522   4.234   0.539  1.00 -1.15           H
ATOM   2083  OG  SER A 144     -38.307   5.682   1.334  1.00 -1.15           O
ATOM   2084  HG  SER A 144     -38.555   6.054   2.201  1.00 -1.15           H
ATOM   2085  N   ILE A 145     -37.427   6.463  -1.545  1.00 -0.24           N
ATOM   2086  H   ILE A 145     -37.450   7.334  -1.030  1.00 -0.24           H
ATOM   2087  CA  ILE A 145     -36.258   6.138  -2.372  1.00 -0.24           C
ATOM   2088  HA  ILE A 145     -36.600   6.016  -3.400  1.00 -0.24           H
ATOM   2089  C   ILE A 145     -35.643   4.805  -1.915  1.00 -0.24           C
ATOM   2090  O   ILE A 145     -35.291   3.943  -2.721  1.00 -0.24           O
ATOM   2091  CB  ILE A 145     -35.185   7.275  -2.350  1.00 -0.24           C
ATOM   2092  HB  ILE A 145     -34.800   7.373  -1.335  1.00 -0.24           H
ATOM   2093  CG1 ILE A 145     -35.817   8.620  -2.766  1.00 -0.24           C
ATOM   2094 1HG1 ILE A 145     -36.077   8.560  -3.823  1.00 -0.24           H
ATOM   2095 2HG1 ILE A 145     -36.735   8.776  -2.204  1.00 -0.24           H
ATOM   2096  CG2 ILE A 145     -34.016   6.938  -3.313  1.00 -0.24           C
ATOM   2097 1HG2 ILE A 145     -33.252   7.716  -3.269  1.00 -0.24           H
ATOM   2098 2HG2 ILE A 145     -34.382   6.859  -4.339  1.00 -0.24           H
ATOM   2099 3HG2 ILE A 145     -33.546   5.996  -3.030  1.00 -0.24           H
ATOM   2100  CD1 ILE A 145     -34.954   9.869  -2.551  1.00 -0.24           C
ATOM   2101 1HD1 ILE A 145     -35.531  10.754  -2.824  1.00 -0.24           H
ATOM   2102 2HD1 ILE A 145     -34.060   9.830  -3.175  1.00 -0.24           H
ATOM   2103 3HD1 ILE A 145     -34.669   9.945  -1.503  1.00 -0.24           H
ATOM   2104  N   LEU A 146     -35.593   4.579  -0.608  1.00 19.55           N
ATOM   2105  H   LEU A 146     -35.945   5.274   0.031  1.00 19.55           H
ATOM   2106  CA  LEU A 146     -35.044   3.323  -0.089  1.00 19.55           C
ATOM   2107  HA  LEU A 146     -34.039   3.179  -0.486  1.00 19.55           H
ATOM   2108  C   LEU A 146     -35.900   2.128  -0.509  1.00 19.55           C
ATOM   2109  O   LEU A 146     -35.399   1.089  -0.935  1.00 19.55           O
ATOM   2110  CB  LEU A 146     -35.001   3.362   1.443  1.00 19.55           C
ATOM   2111 1HB  LEU A 146     -36.007   3.595   1.791  1.00 19.55           H
ATOM   2112 2HB  LEU A 146     -34.764   2.356   1.792  1.00 19.55           H
ATOM   2113  CG  LEU A 146     -34.034   4.328   2.143  1.00 19.55           C
ATOM   2114  HG  LEU A 146     -34.177   5.330   1.739  1.00 19.55           H
ATOM   2115  CD1 LEU A 146     -34.368   4.358   3.628  1.00 19.55           C
ATOM   2116 1HD1 LEU A 146     -33.689   5.029   4.150  1.00 19.55           H
ATOM   2117 2HD1 LEU A 146     -34.259   3.357   4.052  1.00 19.55           H
ATOM   2118 3HD1 LEU A 146     -35.392   4.704   3.775  1.00 19.55           H
ATOM   2119  CD2 LEU A 146     -32.572   3.924   1.959  1.00 19.55           C
ATOM   2120 1HD2 LEU A 146     -31.922   4.633   2.472  1.00 19.55           H
ATOM   2121 2HD2 LEU A 146     -32.313   3.910   0.901  1.00 19.55           H
ATOM   2122 3HD2 LEU A 146     -32.405   2.928   2.376  1.00 19.55           H
ATOM   2123  N   TYR A 147     -37.210   2.279  -0.387  1.00 18.92           N
ATOM   2124  H   TYR A 147     -37.582   3.170  -0.101  1.00 18.92           H
ATOM   2125  CA  TYR A 147     -38.122   1.166  -0.634  1.00 18.92           C
ATOM   2126  HA  TYR A 147     -37.682   0.254  -0.229  1.00 18.92           H
ATOM   2127  C   TYR A 147     -38.382   0.936  -2.118  1.00 18.92           C
ATOM   2128  O   TYR A 147     -38.579  -0.185  -2.561  1.00 18.92           O
ATOM   2129  CB  TYR A 147     -39.450   1.405   0.082  1.00 18.92           C
ATOM   2130 1HB  TYR A 147     -39.257   1.587   1.139  1.00 18.92           H
ATOM   2131 2HB  TYR A 147     -39.939   2.278  -0.348  1.00 18.92           H
ATOM   2132  CG  TYR A 147     -40.368   0.216  -0.054  1.00 18.92           C
ATOM   2133  CD1 TYR A 147     -40.156  -0.954   0.707  1.00 18.92           C
ATOM   2134  HD1 TYR A 147     -39.374  -0.980   1.452  1.00 18.92           H
ATOM   2135  CD2 TYR A 147     -41.415   0.227  -0.995  1.00 18.92           C
ATOM   2136  HD2 TYR A 147     -41.609   1.113  -1.580  1.00 18.92           H
ATOM   2137  CE1 TYR A 147     -40.955  -2.113   0.493  1.00 18.92           C
ATOM   2138  HE1 TYR A 147     -40.784  -3.009   1.070  1.00 18.92           H
ATOM   2139  CE2 TYR A 147     -42.200  -0.926  -1.211  1.00 18.92           C
ATOM   2140  HE2 TYR A 147     -42.978  -0.916  -1.949  1.00 18.92           H
ATOM   2141  CZ  TYR A 147     -41.957  -2.086  -0.483  1.00 18.92           C
ATOM   2142  OH  TYR A 147     -42.712  -3.197  -0.765  1.00 18.92           O
ATOM   2143  HH  TYR A 147     -43.367  -3.017  -1.451  1.00 18.92           H
ATOM   2144  N   SER A 148     -38.362   1.985  -2.919  1.00  1.78           N
ATOM   2145  H   SER A 148     -38.187   2.913  -2.545  1.00  1.78           H
ATOM   2146  CA  SER A 148     -38.632   1.853  -4.345  1.00  1.78           C
ATOM   2147  HA  SER A 148     -39.475   1.178  -4.469  1.00  1.78           H
ATOM   2148  C   SER A 148     -37.436   1.261  -5.079  1.00  1.78           C
ATOM   2149  O   SER A 148     -37.600   0.637  -6.122  1.00  1.78           O
ATOM   2150  CB  SER A 148     -39.035   3.196  -4.931  1.00  1.78           C
ATOM   2151 1HB  SER A 148     -38.193   3.885  -4.878  1.00  1.78           H
ATOM   2152 2HB  SER A 148     -39.335   3.066  -5.970  1.00  1.78           H
ATOM   2153  OG  SER A 148     -40.109   3.725  -4.178  1.00  1.78           O
ATOM   2154  HG  SER A 148     -39.721   4.298  -3.501  1.00  1.78           H
ATOM   2155  N   LEU A 149     -36.248   1.341  -4.493  1.00  6.91           N
ATOM   2156  H   LEU A 149     -36.116   1.936  -3.683  1.00  6.91           H
ATOM   2157  CA  LEU A 149     -35.123   0.546  -4.990  1.00  6.91           C
ATOM   2158  HA  LEU A 149     -35.004   0.713  -6.061  1.00  6.91           H
ATOM   2159  C   LEU A 149     -35.406  -0.939  -4.770  1.00  6.91           C
ATOM   2160  O   LEU A 149     -35.218  -1.748  -5.673  1.00  6.91           O
ATOM   2161  CB  LEU A 149     -33.828   0.917  -4.268  1.00  6.91           C
ATOM   2162 1HB  LEU A 149     -34.055   1.007  -3.208  1.00  6.91           H
ATOM   2163 2HB  LEU A 149     -33.132   0.089  -4.388  1.00  6.91           H
ATOM   2164  CG  LEU A 149     -33.099   2.190  -4.714  1.00  6.91           C
ATOM   2165  HG  LEU A 149     -33.813   3.006  -4.755  1.00  6.91           H
ATOM   2166  CD1 LEU A 149     -32.037   2.556  -3.704  1.00  6.91           C
ATOM   2167 1HD1 LEU A 149     -31.530   3.468  -4.018  1.00  6.91           H
ATOM   2168 2HD1 LEU A 149     -31.305   1.751  -3.610  1.00  6.91           H
ATOM   2169 3HD1 LEU A 149     -32.501   2.738  -2.735  1.00  6.91           H
ATOM   2170  CD2 LEU A 149     -32.459   2.029  -6.095  1.00  6.91           C
ATOM   2171 1HD2 LEU A 149     -31.928   2.943  -6.356  1.00  6.91           H
ATOM   2172 2HD2 LEU A 149     -33.229   1.846  -6.844  1.00  6.91           H
ATOM   2173 3HD2 LEU A 149     -31.755   1.195  -6.088  1.00  6.91           H
ATOM   2174  N   LEU A 150     -35.922  -1.300  -3.603  1.00 -8.73           N
ATOM   2175  H   LEU A 150     -36.057  -0.608  -2.878  1.00 -8.73           H
ATOM   2176  CA  LEU A 150     -36.293  -2.694  -3.338  1.00 -8.73           C
ATOM   2177  HA  LEU A 150     -35.445  -3.339  -3.571  1.00 -8.73           H
ATOM   2178  C   LEU A 150     -37.462  -3.095  -4.237  1.00 -8.73           C
ATOM   2179  O   LEU A 150     -37.544  -4.209  -4.721  1.00 -8.73           O
ATOM   2180  CB  LEU A 150     -36.686  -2.891  -1.867  1.00 -8.73           C
ATOM   2181 1HB  LEU A 150     -37.559  -2.275  -1.669  1.00 -8.73           H
ATOM   2182 2HB  LEU A 150     -36.986  -3.930  -1.735  1.00 -8.73           H
ATOM   2183  CG  LEU A 150     -35.636  -2.563  -0.793  1.00 -8.73           C
ATOM   2184  HG  LEU A 150     -35.260  -1.558  -0.971  1.00 -8.73           H
ATOM   2185  CD1 LEU A 150     -36.291  -2.582   0.583  1.00 -8.73           C
ATOM   2186 1HD1 LEU A 150     -35.556  -2.311   1.343  1.00 -8.73           H
ATOM   2187 2HD1 LEU A 150     -36.684  -3.575   0.801  1.00 -8.73           H
ATOM   2188 3HD1 LEU A 150     -37.104  -1.859   0.616  1.00 -8.73           H
ATOM   2189  CD2 LEU A 150     -34.449  -3.527  -0.805  1.00 -8.73           C
ATOM   2190 1HD2 LEU A 150     -33.730  -3.225  -0.044  1.00 -8.73           H
ATOM   2191 2HD2 LEU A 150     -33.955  -3.495  -1.776  1.00 -8.73           H
ATOM   2192 3HD2 LEU A 150     -34.784  -4.543  -0.600  1.00 -8.73           H
ATOM   2193  N   THR A 151     -38.360  -2.168  -4.521  1.00 -9.20           N
ATOM   2194  H   THR A 151     -38.299  -1.267  -4.059  1.00 -9.20           H
ATOM   2195  CA  THR A 151     -39.444  -2.428  -5.466  1.00 -9.20           C
ATOM   2196  HA  THR A 151     -39.983  -3.318  -5.144  1.00 -9.20           H
ATOM   2197  C   THR A 151     -38.873  -2.699  -6.857  1.00 -9.20           C
ATOM   2198  O   THR A 151     -39.332  -3.604  -7.544  1.00 -9.20           O
ATOM   2199  CB  THR A 151     -40.444  -1.253  -5.512  1.00 -9.20           C
ATOM   2200  HB  THR A 151     -39.946  -0.368  -5.903  1.00 -9.20           H
ATOM   2201  OG1 THR A 151     -40.915  -0.989  -4.187  1.00 -9.20           O
ATOM   2202  HG1 THR A 151     -40.161  -0.815  -3.609  1.00 -9.20           H
ATOM   2203  CG2 THR A 151     -41.660  -1.559  -6.365  1.00 -9.20           C
ATOM   2204 1HG2 THR A 151     -42.345  -0.712  -6.332  1.00 -9.20           H
ATOM   2205 2HG2 THR A 151     -42.170  -2.442  -5.979  1.00 -9.20           H
ATOM   2206 3HG2 THR A 151     -41.364  -1.732  -7.399  1.00 -9.20           H
ATOM   2207  N   SER A 152     -37.843  -1.977  -7.277  1.00-13.45           N
ATOM   2208  H   SER A 152     -37.473  -1.226  -6.701  1.00-13.45           H
ATOM   2209  CA  SER A 152     -37.256  -2.222  -8.594  1.00-13.45           C
ATOM   2210  HA  SER A 152     -38.068  -2.188  -9.320  1.00-13.45           H
ATOM   2211  C   SER A 152     -36.610  -3.607  -8.696  1.00-13.45           C
ATOM   2212  O   SER A 152     -36.644  -4.214  -9.767  1.00-13.45           O
ATOM   2213  CB  SER A 152     -36.250  -1.132  -8.979  1.00-13.45           C
ATOM   2214 1HB  SER A 152     -36.045  -1.211 -10.047  1.00-13.45           H
ATOM   2215 2HB  SER A 152     -36.688  -0.153  -8.782  1.00-13.45           H
ATOM   2216  OG  SER A 152     -35.021  -1.248  -8.285  1.00-13.45           O
ATOM   2217  HG  SER A 152     -35.186  -1.366  -7.335  1.00-13.45           H
ATOM   2218  N   SER A 153     -36.085  -4.149  -7.600  1.00-22.00           N
ATOM   2219  H   SER A 153     -36.032  -3.623  -6.734  1.00-22.00           H
ATOM   2220  CA  SER A 153     -35.584  -5.524  -7.626  1.00-22.00           C
ATOM   2221  HA  SER A 153     -35.067  -5.678  -8.574  1.00-22.00           H
ATOM   2222  C   SER A 153     -36.753  -6.509  -7.574  1.00-22.00           C
ATOM   2223  O   SER A 153     -36.754  -7.492  -8.307  1.00-22.00           O
ATOM   2224  CB  SER A 153     -34.578  -5.789  -6.500  1.00-22.00           C
ATOM   2225 1HB  SER A 153     -34.182  -6.799  -6.609  1.00-22.00           H
ATOM   2226 2HB  SER A 153     -33.755  -5.079  -6.586  1.00-22.00           H
ATOM   2227  OG  SER A 153     -35.166  -5.657  -5.220  1.00-22.00           O
ATOM   2228  HG  SER A 153     -34.543  -5.980  -4.550  1.00-22.00           H
ATOM   2229  N   LYS A 154     -37.805  -6.220  -6.815  1.00-10.15           N
ATOM   2230  H   LYS A 154     -37.763  -5.399  -6.211  1.00-10.15           H
ATOM   2231  CA  LYS A 154     -39.013  -7.066  -6.798  1.00-10.15           C
ATOM   2232  HA  LYS A 154     -38.723  -8.075  -6.512  1.00-10.15           H
ATOM   2233  C   LYS A 154     -39.666  -7.170  -8.175  1.00-10.15           C
ATOM   2234  O   LYS A 154     -40.155  -8.231  -8.543  1.00-10.15           O
ATOM   2235  CB  LYS A 154     -40.037  -6.559  -5.775  1.00-10.15           C
ATOM   2236 1HB  LYS A 154     -40.207  -5.498  -5.951  1.00-10.15           H
ATOM   2237 2HB  LYS A 154     -40.978  -7.086  -5.936  1.00-10.15           H
ATOM   2238  CG  LYS A 154     -39.620  -6.768  -4.319  1.00-10.15           C
ATOM   2239 1HG  LYS A 154     -39.564  -7.836  -4.115  1.00-10.15           H
ATOM   2240 2HG  LYS A 154     -38.637  -6.334  -4.157  1.00-10.15           H
ATOM   2241  CD  LYS A 154     -40.606  -6.117  -3.352  1.00-10.15           C
ATOM   2242 1HD  LYS A 154     -40.697  -5.057  -3.593  1.00-10.15           H
ATOM   2243 2HD  LYS A 154     -41.580  -6.592  -3.460  1.00-10.15           H
ATOM   2244  CE  LYS A 154     -40.133  -6.261  -1.909  1.00-10.15           C
ATOM   2245 1HE  LYS A 154     -39.997  -7.321  -1.685  1.00-10.15           H
ATOM   2246 2HE  LYS A 154     -39.165  -5.763  -1.804  1.00-10.15           H
ATOM   2247  NZ  LYS A 154     -41.098  -5.671  -0.921  1.00-10.15           N
ATOM   2248 1HZ  LYS A 154     -40.721  -5.757   0.015  1.00-10.15           H
ATOM   2249 2HZ  LYS A 154     -41.990  -6.150  -0.967  1.00-10.15           H
ATOM   2250 3HZ  LYS A 154     -41.248  -4.689  -1.114  1.00-10.15           H
ATOM   2251  N   GLN A 155     -39.556  -6.125  -8.981  1.00  5.15           N
ATOM   2252  H   GLN A 155     -39.153  -5.269  -8.613  1.00  5.15           H
ATOM   2253  CA  GLN A 155     -39.998  -6.144 -10.382  1.00  5.15           C
ATOM   2254  HA  GLN A 155     -41.020  -6.520 -10.419  1.00  5.15           H
ATOM   2255  C   GLN A 155     -39.167  -7.047 -11.305  1.00  5.15           C
ATOM   2256  O   GLN A 155     -39.506  -7.214 -12.474  1.00  5.15           O
ATOM   2257  CB  GLN A 155     -39.992  -4.715 -10.934  1.00  5.15           C
ATOM   2258 1HB  GLN A 155     -39.022  -4.278 -10.716  1.00  5.15           H
ATOM   2259 2HB  GLN A 155     -40.118  -4.747 -12.016  1.00  5.15           H
ATOM   2260  CG  GLN A 155     -41.091  -3.819 -10.364  1.00  5.15           C
ATOM   2261 1HG  GLN A 155     -42.057  -4.181 -10.715  1.00  5.15           H
ATOM   2262 2HG  GLN A 155     -41.085  -3.878  -9.279  1.00  5.15           H
ATOM   2263  CD  GLN A 155     -40.932  -2.365 -10.763  1.00  5.15           C
ATOM   2264  OE1 GLN A 155     -39.884  -1.932 -11.238  1.00  5.15           O
ATOM   2265  NE2 GLN A 155     -41.964  -1.589 -10.560  1.00  5.15           N
ATOM   2266 1HE2 GLN A 155     -41.888  -0.606 -10.770  1.00  5.15           H
ATOM   2267 2HE2 GLN A 155     -42.825  -1.974 -10.210  1.00  5.15           H
ATOM   2268  N   THR A 156     -38.118  -7.668 -10.782  1.00 11.00           N
ATOM   2269  H   THR A 156     -37.804  -7.410  -9.855  1.00 11.00           H
ATOM   2270  CA  THR A 156     -37.417  -8.754 -11.478  1.00 11.00           C
ATOM   2271  HA  THR A 156     -37.892  -8.917 -12.444  1.00 11.00           H
ATOM   2272  C   THR A 156     -37.520 -10.073 -10.704  1.00 11.00           C
ATOM   2273  O   THR A 156     -37.341 -11.144 -11.263  1.00 11.00           O
ATOM   2274  CB  THR A 156     -35.926  -8.403 -11.735  1.00 11.00           C
ATOM   2275  HB  THR A 156     -35.453  -9.227 -12.270  1.00 11.00           H
ATOM   2276  OG1 THR A 156     -35.230  -8.172 -10.503  1.00 11.00           O
ATOM   2277  HG1 THR A 156     -35.865  -7.907  -9.823  1.00 11.00           H
ATOM   2278  CG2 THR A 156     -35.788  -7.134 -12.556  1.00 11.00           C
ATOM   2279 1HG2 THR A 156     -34.741  -6.995 -12.819  1.00 11.00           H
ATOM   2280 2HG2 THR A 156     -36.128  -6.271 -11.982  1.00 11.00           H
ATOM   2281 3HG2 THR A 156     -36.374  -7.219 -13.471  1.00 11.00           H
ATOM   2282  N   HIS A 157     -37.852 -10.012  -9.422  1.00 12.30           N
ATOM   2283  H   HIS A 157     -37.984  -9.116  -8.976  1.00 12.30           H
ATOM   2284  CA  HIS A 157     -38.006 -11.220  -8.615  1.00 12.30           C
ATOM   2285  HA  HIS A 157     -37.180 -11.903  -8.822  1.00 12.30           H
ATOM   2286  C   HIS A 157     -39.320 -11.924  -8.929  1.00 12.30           C
ATOM   2287  O   HIS A 157     -39.422 -13.150  -8.838  1.00 12.30           O
ATOM   2288  CB  HIS A 157     -38.033 -10.879  -7.121  1.00 12.30           C
ATOM   2289 1HB  HIS A 157     -38.867 -10.206  -6.924  1.00 12.30           H
ATOM   2290 2HB  HIS A 157     -38.209 -11.801  -6.574  1.00 12.30           H
ATOM   2291  CG  HIS A 157     -36.774 -10.252  -6.608  1.00 12.30           C
ATOM   2292  ND1 HIS A 157     -36.642  -9.707  -5.354  1.00 12.30           N
ATOM   2293  HD1 HIS A 157     -37.362  -9.667  -4.638  1.00 12.30           H
ATOM   2294  CD2 HIS A 157     -35.557 -10.089  -7.189  1.00 12.30           C
ATOM   2295  HD2 HIS A 157     -35.306 -10.401  -8.194  1.00 12.30           H
ATOM   2296  CE1 HIS A 157     -35.399  -9.242  -5.228  1.00 12.30           C
ATOM   2297  HE1 HIS A 157     -35.016  -8.747  -4.345  1.00 12.30           H
ATOM   2298  NE2 HIS A 157     -34.689  -9.474  -6.313  1.00 12.30           N
ATOM   2299  N   VAL A 158     -40.346 -11.145  -9.238  1.00 -7.97           N
ATOM   2300  H   VAL A 158     -40.227 -10.138  -9.255  1.00 -7.97           H
ATOM   2301  CA  VAL A 158     -41.662 -11.692  -9.571  1.00 -7.97           C
ATOM   2302  HA  VAL A 158     -41.807 -12.632  -9.044  1.00 -7.97           H
ATOM   2303  C   VAL A 158     -41.671 -11.967 -11.069  1.00 -7.97           C
ATOM   2304  O   VAL A 158     -41.779 -11.043 -11.873  1.00 -7.97           O
ATOM   2305  CB  VAL A 158     -42.808 -10.708  -9.170  1.00 -7.97           C
ATOM   2306  HB  VAL A 158     -42.666  -9.772  -9.704  1.00 -7.97           H
ATOM   2307  CG1 VAL A 158     -44.195 -11.267  -9.529  1.00 -7.97           C
ATOM   2308 1HG1 VAL A 158     -44.961 -10.539  -9.260  1.00 -7.97           H
ATOM   2309 2HG1 VAL A 158     -44.380 -12.197  -8.992  1.00 -7.97           H
ATOM   2310 3HG1 VAL A 158     -44.260 -11.451 -10.601  1.00 -7.97           H
ATOM   2311  CG2 VAL A 158     -42.761 -10.400  -7.663  1.00 -7.97           C
ATOM   2312 1HG2 VAL A 158     -43.546  -9.688  -7.414  1.00 -7.97           H
ATOM   2313 2HG2 VAL A 158     -41.803  -9.957  -7.397  1.00 -7.97           H
ATOM   2314 3HG2 VAL A 158     -42.910 -11.313  -7.087  1.00 -7.97           H
ATOM   2315  N   ALA A 159     -41.520 -13.228 -11.445  1.00 23.98           N
ATOM   2316  H   ALA A 159     -41.377 -13.943 -10.743  1.00 23.98           H
ATOM   2317  CA  ALA A 159     -41.597 -13.653 -12.842  1.00 23.98           C
ATOM   2318  HA  ALA A 159     -41.246 -12.859 -13.496  1.00 23.98           H
ATOM   2319  C   ALA A 159     -43.069 -13.960 -13.138  1.00 23.98           C
ATOM   2320  O   ALA A 159     -43.837 -14.168 -12.189  1.00 23.98           O
ATOM   2321  CB  ALA A 159     -40.728 -14.895 -13.040  1.00 23.98           C
ATOM   2322 1HB  ALA A 159     -39.704 -14.657 -12.763  1.00 23.98           H
ATOM   2323 2HB  ALA A 159     -40.752 -15.208 -14.083  1.00 23.98           H
ATOM   2324 3HB  ALA A 159     -41.095 -15.709 -12.415  1.00 23.98           H
ATOM   2325  N   PRO A 160     -43.473 -14.017 -14.424  1.00  3.88           N
ATOM   2326  CA  PRO A 160     -44.851 -14.475 -14.656  1.00  3.88           C
ATOM   2327  HA  PRO A 160     -45.555 -13.763 -14.229  1.00  3.88           H
ATOM   2328  C   PRO A 160     -45.080 -15.869 -14.077  1.00  3.88           C
ATOM   2329  O   PRO A 160     -44.248 -16.768 -14.259  1.00  3.88           O
ATOM   2330  CB  PRO A 160     -44.957 -14.504 -16.185  1.00  3.88           C
ATOM   2331 1HB  PRO A 160     -44.707 -15.495 -16.561  1.00  3.88           H
ATOM   2332 2HB  PRO A 160     -45.954 -14.212 -16.512  1.00  3.88           H
ATOM   2333  CG  PRO A 160     -43.937 -13.518 -16.640  1.00  3.88           C
ATOM   2334 1HG  PRO A 160     -43.646 -13.702 -17.675  1.00  3.88           H
ATOM   2335 2HG  PRO A 160     -44.318 -12.503 -16.520  1.00  3.88           H
ATOM   2336  CD  PRO A 160     -42.788 -13.755 -15.705  1.00  3.88           C
ATOM   2337 1HD  PRO A 160     -42.212 -14.629 -16.017  1.00  3.88           H
ATOM   2338 2HD  PRO A 160     -42.153 -12.871 -15.646  1.00  3.88           H
ATOM   2339  N   ALA A 161     -46.153 -16.044 -13.319  1.00  5.94           N
ATOM   2340  H   ALA A 161     -46.818 -15.292 -13.208  1.00  5.94           H
ATOM   2341  CA  ALA A 161     -46.350 -17.292 -12.585  1.00  5.94           C
ATOM   2342  HA  ALA A 161     -45.402 -17.557 -12.115  1.00  5.94           H
ATOM   2343  C   ALA A 161     -46.764 -18.450 -13.498  1.00  5.94           C
ATOM   2344  O   ALA A 161     -47.665 -18.316 -14.325  1.00  5.94           O
ATOM   2345  CB  ALA A 161     -47.385 -17.085 -11.479  1.00  5.94           C
ATOM   2346 1HB  ALA A 161     -47.064 -16.278 -10.819  1.00  5.94           H
ATOM   2347 2HB  ALA A 161     -47.485 -18.002 -10.896  1.00  5.94           H
ATOM   2348 3HB  ALA A 161     -48.351 -16.836 -11.917  1.00  5.94           H
ATOM   2349  N   ALA A 162     -46.117 -19.592 -13.328  1.00 11.73           N
ATOM   2350  H   ALA A 162     -45.336 -19.633 -12.692  1.00 11.73           H
ATOM   2351  CA  ALA A 162     -46.527 -20.816 -14.008  1.00 11.73           C
ATOM   2352  HA  ALA A 162     -46.764 -20.588 -15.047  1.00 11.73           H
ATOM   2353  C   ALA A 162     -47.764 -21.383 -13.296  1.00 11.73           C
ATOM   2354  O   ALA A 162     -47.870 -21.241 -12.069  1.00 11.73           O
ATOM   2355  CB  ALA A 162     -45.379 -21.828 -13.951  1.00 11.73           C
ATOM   2356 1HB  ALA A 162     -44.506 -21.418 -14.457  1.00 11.73           H
ATOM   2357 2HB  ALA A 162     -45.680 -22.755 -14.441  1.00 11.73           H
ATOM   2358 3HB  ALA A 162     -45.125 -22.049 -12.913  1.00 11.73           H
ATOM   2359  N   PRO A 163     -48.676 -22.060 -14.019  1.00 -7.17           N
ATOM   2360  CA  PRO A 163     -49.701 -22.796 -13.266  1.00 -7.17           C
ATOM   2361  HA  PRO A 163     -50.329 -22.105 -12.706  1.00 -7.17           H
ATOM   2362  C   PRO A 163     -49.064 -23.827 -12.342  1.00 -7.17           C
ATOM   2363  O   PRO A 163     -48.060 -24.435 -12.712  1.00 -7.17           O
ATOM   2364  CB  PRO A 163     -50.497 -23.504 -14.368  1.00 -7.17           C
ATOM   2365 1HB  PRO A 163     -50.093 -24.502 -14.538  1.00 -7.17           H
ATOM   2366 2HB  PRO A 163     -51.552 -23.559 -14.111  1.00 -7.17           H
ATOM   2367  CG  PRO A 163     -50.290 -22.665 -15.566  1.00 -7.17           C
ATOM   2368 1HG  PRO A 163     -50.482 -23.231 -16.477  1.00 -7.17           H
ATOM   2369 2HG  PRO A 163     -50.927 -21.781 -15.518  1.00 -7.17           H
ATOM   2370  CD  PRO A 163     -48.844 -22.267 -15.468  1.00 -7.17           C
ATOM   2371 1HD  PRO A 163     -48.196 -23.073 -15.817  1.00 -7.17           H
ATOM   2372 2HD  PRO A 163     -48.663 -21.347 -16.024  1.00 -7.17           H
ATOM   2373  N   GLU A 164     -49.617 -23.988 -11.144  1.00 -1.74           N
ATOM   2374  H   GLU A 164     -50.421 -23.427 -10.901  1.00 -1.74           H
ATOM   2375  CA  GLU A 164     -49.098 -24.928 -10.134  1.00 -1.74           C
ATOM   2376  HA  GLU A 164     -49.613 -24.721  -9.196  1.00 -1.74           H
ATOM   2377  C   GLU A 164     -47.595 -24.775  -9.866  1.00 -1.74           C
ATOM   2378  O   GLU A 164     -46.858 -25.761  -9.758  1.00 -1.74           O
ATOM   2379  CB  GLU A 164     -49.417 -26.382 -10.511  1.00 -1.74           C
ATOM   2380 1HB  GLU A 164     -48.977 -26.611 -11.481  1.00 -1.74           H
ATOM   2381 2HB  GLU A 164     -48.974 -27.038  -9.763  1.00 -1.74           H
ATOM   2382  CG  GLU A 164     -50.896 -26.680 -10.558  1.00 -1.74           C
ATOM   2383 1HG  GLU A 164     -51.328 -26.441  -9.586  1.00 -1.74           H
ATOM   2384 2HG  GLU A 164     -51.366 -26.053 -11.316  1.00 -1.74           H
ATOM   2385  CD  GLU A 164     -51.175 -28.137 -10.876  1.00 -1.74           C
ATOM   2386  OE1 GLU A 164     -50.680 -29.046 -10.162  1.00 -1.74           O
ATOM   2387  OE2 GLU A 164     -51.893 -28.412 -11.859  1.00 -1.74           O
ATOM   2388  N   ALA A 165     -47.120 -23.539  -9.802  1.00  9.43           N
ATOM   2389  H   ALA A 165     -47.740 -22.754  -9.930  1.00  9.43           H
ATOM   2390  CA  ALA A 165     -45.707 -23.290  -9.539  1.00  9.43           C
ATOM   2391  HA  ALA A 165     -45.112 -23.814 -10.289  1.00  9.43           H
ATOM   2392  C   ALA A 165     -45.360 -23.845  -8.154  1.00  9.43           C
ATOM   2393  O   ALA A 165     -46.120 -23.649  -7.197  1.00  9.43           O
ATOM   2394  CB  ALA A 165     -45.414 -21.783  -9.614  1.00  9.43           C
ATOM   2395 1HB  ALA A 165     -45.669 -21.409 -10.606  1.00  9.43           H
ATOM   2396 2HB  ALA A 165     -44.354 -21.603  -9.428  1.00  9.43           H
ATOM   2397 3HB  ALA A 165     -46.007 -21.253  -8.866  1.00  9.43           H
ATOM   2398  N   ARG A 166     -44.223 -24.516  -8.030  1.00 -0.27           N
ATOM   2399  H   ARG A 166     -43.635 -24.656  -8.853  1.00 -0.27           H
ATOM   2400  CA  ARG A 166     -43.776 -25.057  -6.740  1.00 -0.27           C
ATOM   2401  HA  ARG A 166     -44.474 -24.753  -5.963  1.00 -0.27           H
ATOM   2402  C   ARG A 166     -42.401 -24.475  -6.416  1.00 -0.27           C
ATOM   2403  O   ARG A 166     -41.384 -25.005  -6.871  1.00 -0.27           O
ATOM   2404  CB  ARG A 166     -43.764 -26.590  -6.754  1.00 -0.27           C
ATOM   2405 1HB  ARG A 166     -44.681 -26.940  -7.229  1.00 -0.27           H
ATOM   2406 2HB  ARG A 166     -42.915 -26.950  -7.336  1.00 -0.27           H
ATOM   2407  CG  ARG A 166     -43.710 -27.169  -5.346  1.00 -0.27           C
ATOM   2408 1HG  ARG A 166     -42.863 -26.741  -4.809  1.00 -0.27           H
ATOM   2409 2HG  ARG A 166     -44.627 -26.888  -4.829  1.00 -0.27           H
ATOM   2410  CD  ARG A 166     -43.585 -28.689  -5.336  1.00 -0.27           C
ATOM   2411 1HD  ARG A 166     -44.321 -29.105  -6.026  1.00 -0.27           H
ATOM   2412 2HD  ARG A 166     -42.588 -28.972  -5.677  1.00 -0.27           H
ATOM   2413  NE  ARG A 166     -43.839 -29.246  -3.996  1.00 -0.27           N
ATOM   2414  HE  ARG A 166     -44.762 -29.622  -3.838  1.00 -0.27           H
ATOM   2415  CZ  ARG A 166     -42.990 -29.296  -2.978  1.00 -0.27           C
ATOM   2416  NH1 ARG A 166     -43.375 -29.832  -1.858  1.00 -0.27           N
ATOM   2417 1HH1 ARG A 166     -44.287 -30.261  -1.778  1.00 -0.27           H
ATOM   2418 2HH1 ARG A 166     -42.756 -29.814  -1.061  1.00 -0.27           H
ATOM   2419  NH2 ARG A 166     -41.780 -28.805  -3.003  1.00 -0.27           N
ATOM   2420 1HH2 ARG A 166     -41.429 -28.367  -3.843  1.00 -0.27           H
ATOM   2421 2HH2 ARG A 166     -41.200 -28.883  -2.182  1.00 -0.27           H
ATOM   2422  N   PRO A 167     -42.352 -23.330  -5.711  1.00 -5.35           N
ATOM   2423  CA  PRO A 167     -41.027 -22.749  -5.454  1.00 -5.35           C
ATOM   2424  HA  PRO A 167     -40.532 -22.519  -6.396  1.00 -5.35           H
ATOM   2425  C   PRO A 167     -40.134 -23.635  -4.595  1.00 -5.35           C
ATOM   2426  O   PRO A 167     -40.618 -24.415  -3.775  1.00 -5.35           O
ATOM   2427  CB  PRO A 167     -41.353 -21.458  -4.696  1.00 -5.35           C
ATOM   2428 1HB  PRO A 167     -41.293 -21.628  -3.621  1.00 -5.35           H
ATOM   2429 2HB  PRO A 167     -40.681 -20.653  -4.993  1.00 -5.35           H
ATOM   2430  CG  PRO A 167     -42.745 -21.151  -5.085  1.00 -5.35           C
ATOM   2431 1HG  PRO A 167     -43.221 -20.492  -4.359  1.00 -5.35           H
ATOM   2432 2HG  PRO A 167     -42.760 -20.705  -6.080  1.00 -5.35           H
ATOM   2433  CD  PRO A 167     -43.408 -22.486  -5.122  1.00 -5.35           C
ATOM   2434 1HD  PRO A 167     -43.656 -22.826  -4.115  1.00 -5.35           H
ATOM   2435 2HD  PRO A 167     -44.295 -22.450  -5.754  1.00 -5.35           H
ATOM   2436  N   GLY A 168     -38.827 -23.485  -4.748  1.00 18.47           N
ATOM   2437  H   GLY A 168     -38.474 -22.827  -5.427  1.00 18.47           H
ATOM   2438  CA  GLY A 168     -37.893 -24.259  -3.948  1.00 18.47           C
ATOM   2439 1HA  GLY A 168     -38.025 -23.988  -2.901  1.00 18.47           H
ATOM   2440 2HA  GLY A 168     -38.136 -25.314  -4.059  1.00 18.47           H
ATOM   2441  C   GLY A 168     -36.435 -24.071  -4.307  1.00 18.47           C
ATOM   2442  O   GLY A 168     -35.574 -24.212  -3.439  1.00 18.47           O
ATOM   2443  N   GLY A 169     -36.140 -23.726  -5.552  1.00 13.07           N
ATOM   2444  H   GLY A 169     -36.866 -23.619  -6.250  1.00 13.07           H
ATOM   2445  CA  GLY A 169     -34.761 -23.484  -5.944  1.00 13.07           C
ATOM   2446 1HA  GLY A 169     -34.137 -24.297  -5.574  1.00 13.07           H
ATOM   2447 2HA  GLY A 169     -34.694 -23.465  -7.031  1.00 13.07           H
ATOM   2448  C   GLY A 169     -34.228 -22.174  -5.398  1.00 13.07           C
ATOM   2449  O   GLY A 169     -35.002 -21.338  -4.923  1.00 13.07           O
ATOM   2450  N   ALA A 170     -32.918 -21.985  -5.472  1.00 -0.72           N
ATOM   2451  H   ALA A 170     -32.332 -22.703  -5.867  1.00 -0.72           H
ATOM   2452  CA  ALA A 170     -32.285 -20.752  -5.014  1.00 -0.72           C
ATOM   2453  HA  ALA A 170     -32.534 -20.601  -3.962  1.00 -0.72           H
ATOM   2454  C   ALA A 170     -32.816 -19.554  -5.816  1.00 -0.72           C
ATOM   2455  O   ALA A 170     -33.207 -19.690  -6.980  1.00 -0.72           O
ATOM   2456  CB  ALA A 170     -30.766 -20.876  -5.148  1.00 -0.72           C
ATOM   2457 1HB  ALA A 170     -30.419 -21.761  -4.613  1.00 -0.72           H
ATOM   2458 2HB  ALA A 170     -30.284 -20.000  -4.718  1.00 -0.72           H
ATOM   2459 3HB  ALA A 170     -30.489 -20.958  -6.201  1.00 -0.72           H
ATOM   2460  N   TRP A 171     -32.843 -18.396  -5.171  1.00 34.65           N
ATOM   2461  H   TRP A 171     -32.440 -18.344  -4.243  1.00 34.65           H
ATOM   2462  CA  TRP A 171     -33.540 -17.216  -5.686  1.00 34.65           C
ATOM   2463  HA  TRP A 171     -34.600 -17.465  -5.741  1.00 34.65           H
ATOM   2464  C   TRP A 171     -33.131 -16.709  -7.067  1.00 34.65           C
ATOM   2465  O   TRP A 171     -33.985 -16.280  -7.844  1.00 34.65           O
ATOM   2466  CB  TRP A 171     -33.366 -16.084  -4.675  1.00 34.65           C
ATOM   2467 1HB  TRP A 171     -33.464 -16.504  -3.679  1.00 34.65           H
ATOM   2468 2HB  TRP A 171     -32.367 -15.657  -4.770  1.00 34.65           H
ATOM   2469  CG  TRP A 171     -34.386 -15.005  -4.811  1.00 34.65           C
ATOM   2470  CD1 TRP A 171     -34.232 -13.799  -5.410  1.00 34.65           C
ATOM   2471  HD1 TRP A 171     -33.315 -13.473  -5.891  1.00 34.65           H
ATOM   2472  CD2 TRP A 171     -35.742 -15.026  -4.333  1.00 34.65           C
ATOM   2473  NE1 TRP A 171     -35.374 -13.051  -5.337  1.00 34.65           N
ATOM   2474  HE1 TRP A 171     -35.467 -12.121  -5.730  1.00 34.65           H
ATOM   2475  CE2 TRP A 171     -36.330 -13.774  -4.677  1.00 34.65           C
ATOM   2476  CE3 TRP A 171     -36.523 -15.975  -3.640  1.00 34.65           C
ATOM   2477  HE3 TRP A 171     -36.109 -16.938  -3.378  1.00 34.65           H
ATOM   2478  CZ2 TRP A 171     -37.659 -13.448  -4.334  1.00 34.65           C
ATOM   2479  HZ2 TRP A 171     -38.081 -12.491  -4.592  1.00 34.65           H
ATOM   2480  CZ3 TRP A 171     -37.860 -15.650  -3.295  1.00 34.65           C
ATOM   2481  HZ3 TRP A 171     -38.466 -16.364  -2.755  1.00 34.65           H
ATOM   2482  CH2 TRP A 171     -38.412 -14.386  -3.652  1.00 34.65           C
ATOM   2483  HH2 TRP A 171     -39.435 -14.159  -3.387  1.00 34.65           H
ATOM   2484  N   TRP A 172     -31.846 -16.780  -7.393  1.00 30.41           N
ATOM   2485  H   TRP A 172     -31.192 -17.189  -6.742  1.00 30.41           H
ATOM   2486  CA  TRP A 172     -31.323 -16.266  -8.664  1.00 30.41           C
ATOM   2487  HA  TRP A 172     -31.914 -15.399  -8.951  1.00 30.41           H
ATOM   2488  C   TRP A 172     -31.455 -17.273  -9.802  1.00 30.41           C
ATOM   2489  O   TRP A 172     -30.524 -17.581 -10.547  1.00 30.41           O
ATOM   2490  CB  TRP A 172     -29.885 -15.789  -8.485  1.00 30.41           C
ATOM   2491 1HB  TRP A 172     -29.289 -16.594  -8.058  1.00 30.41           H
ATOM   2492 2HB  TRP A 172     -29.470 -15.518  -9.455  1.00 30.41           H
ATOM   2493  CG  TRP A 172     -29.821 -14.584  -7.590  1.00 30.41           C
ATOM   2494  CD1 TRP A 172     -29.806 -14.567  -6.233  1.00 30.41           C
ATOM   2495  HD1 TRP A 172     -29.822 -15.456  -5.615  1.00 30.41           H
ATOM   2496  CD2 TRP A 172     -29.784 -13.201  -7.988  1.00 30.41           C
ATOM   2497  NE1 TRP A 172     -29.781 -13.295  -5.746  1.00 30.41           N
ATOM   2498  HE1 TRP A 172     -29.796 -13.070  -4.751  1.00 30.41           H
ATOM   2499  CE2 TRP A 172     -29.735 -12.421  -6.796  1.00 30.41           C
ATOM   2500  CE3 TRP A 172     -29.765 -12.537  -9.233  1.00 30.41           C
ATOM   2501  HE3 TRP A 172     -29.821 -13.101 -10.152  1.00 30.41           H
ATOM   2502  CZ2 TRP A 172     -29.652 -11.013  -6.817  1.00 30.41           C
ATOM   2503  HZ2 TRP A 172     -29.621 -10.448  -5.899  1.00 30.41           H
ATOM   2504  CZ3 TRP A 172     -29.681 -11.120  -9.260  1.00 30.41           C
ATOM   2505  HZ3 TRP A 172     -29.672 -10.603 -10.210  1.00 30.41           H
ATOM   2506  CH2 TRP A 172     -29.622 -10.375  -8.046  1.00 30.41           C
ATOM   2507  HH2 TRP A 172     -29.564  -9.297  -8.086  1.00 30.41           H
ATOM   2508  N   ASP A 173     -32.673 -17.771  -9.920  1.00 18.90           N
ATOM   2509  H   ASP A 173     -33.370 -17.475  -9.245  1.00 18.90           H
ATOM   2510  CA  ASP A 173     -33.095 -18.618 -11.023  1.00 18.90           C
ATOM   2511  HA  ASP A 173     -32.355 -19.397 -11.207  1.00 18.90           H
ATOM   2512  C   ASP A 173     -33.234 -17.705 -12.250  1.00 18.90           C
ATOM   2513  O   ASP A 173     -33.136 -16.477 -12.166  1.00 18.90           O
ATOM   2514  CB  ASP A 173     -34.450 -19.245 -10.649  1.00 18.90           C
ATOM   2515 1HB  ASP A 173     -34.403 -19.582  -9.614  1.00 18.90           H
ATOM   2516 2HB  ASP A 173     -35.223 -18.481 -10.724  1.00 18.90           H
ATOM   2517  CG  ASP A 173     -34.837 -20.434 -11.523  1.00 18.90           C
ATOM   2518  OD1 ASP A 173     -34.045 -20.874 -12.390  1.00 18.90           O
ATOM   2519  OD2 ASP A 173     -35.958 -20.955 -11.335  1.00 18.90           O
ATOM   2520  N   ARG A 174     -33.578 -18.293 -13.384  1.00 -8.28           N
ATOM   2521  H   ARG A 174     -33.645 -19.309 -13.388  1.00 -8.28           H
ATOM   2522  CA  ARG A 174     -33.898 -17.569 -14.620  1.00 -8.28           C
ATOM   2523  HA  ARG A 174     -33.047 -16.940 -14.886  1.00 -8.28           H
ATOM   2524  C   ARG A 174     -35.126 -16.668 -14.523  1.00 -8.28           C
ATOM   2525  O   ARG A 174     -35.483 -16.035 -15.503  1.00 -8.28           O
ATOM   2526  CB  ARG A 174     -34.122 -18.601 -15.732  1.00 -8.28           C
ATOM   2527 1HB  ARG A 174     -34.184 -18.097 -16.697  1.00 -8.28           H
ATOM   2528 2HB  ARG A 174     -33.256 -19.262 -15.749  1.00 -8.28           H
ATOM   2529  CG  ARG A 174     -35.374 -19.456 -15.531  1.00 -8.28           C
ATOM   2530 1HG  ARG A 174     -35.481 -19.692 -14.474  1.00 -8.28           H
ATOM   2531 2HG  ARG A 174     -36.254 -18.901 -15.854  1.00 -8.28           H
ATOM   2532  CD  ARG A 174     -35.293 -20.766 -16.289  1.00 -8.28           C
ATOM   2533 1HD  ARG A 174     -35.149 -20.560 -17.350  1.00 -8.28           H
ATOM   2534 2HD  ARG A 174     -34.442 -21.343 -15.924  1.00 -8.28           H
ATOM   2535  NE  ARG A 174     -36.527 -21.545 -16.107  1.00 -8.28           N
ATOM   2536  HE  ARG A 174     -37.221 -21.460 -16.840  1.00 -8.28           H
ATOM   2537  CZ  ARG A 174     -36.823 -22.336 -15.085  1.00 -8.28           C
ATOM   2538  NH1 ARG A 174     -37.957 -22.974 -15.087  1.00 -8.28           N
ATOM   2539 1HH1 ARG A 174     -38.590 -22.899 -15.868  1.00 -8.28           H
ATOM   2540 2HH1 ARG A 174     -38.208 -23.538 -14.295  1.00 -8.28           H
ATOM   2541  NH2 ARG A 174     -36.057 -22.512 -14.044  1.00 -8.28           N
ATOM   2542 1HH2 ARG A 174     -35.179 -22.025 -13.967  1.00 -8.28           H
ATOM   2543 2HH2 ARG A 174     -36.355 -23.124 -13.299  1.00 -8.28           H
ATOM   2544  N   SER A 175     -35.756 -16.583 -13.361  1.00 26.71           N
ATOM   2545  H   SER A 175     -35.375 -17.070 -12.564  1.00 26.71           H
ATOM   2546  CA  SER A 175     -36.949 -15.774 -13.133  1.00 26.71           C
ATOM   2547  HA  SER A 175     -37.770 -16.140 -13.749  1.00 26.71           H
ATOM   2548  C   SER A 175     -36.715 -14.301 -13.455  1.00 26.71           C
ATOM   2549  O   SER A 175     -37.585 -13.631 -14.012  1.00 26.71           O
ATOM   2550  CB  SER A 175     -37.307 -15.918 -11.655  1.00 26.71           C
ATOM   2551 1HB  SER A 175     -37.909 -15.068 -11.332  1.00 26.71           H
ATOM   2552 2HB  SER A 175     -37.868 -16.841 -11.508  1.00 26.71           H
ATOM   2553  OG  SER A 175     -36.102 -15.989 -10.907  1.00 26.71           O
ATOM   2554  HG  SER A 175     -36.301 -15.867  -9.972  1.00 26.71           H
ATOM   2555  N   TYR A 176     -35.512 -13.826 -13.164  1.00 17.68           N
ATOM   2556  H   TYR A 176     -34.844 -14.432 -12.704  1.00 17.68           H
ATOM   2557  CA  TYR A 176     -35.130 -12.445 -13.456  1.00 17.68           C
ATOM   2558  HA  TYR A 176     -35.815 -11.761 -12.959  1.00 17.68           H
ATOM   2559  C   TYR A 176     -35.208 -12.185 -14.956  1.00 17.68           C
ATOM   2560  O   TYR A 176     -35.830 -11.228 -15.416  1.00 17.68           O
ATOM   2561  CB  TYR A 176     -33.697 -12.187 -12.974  1.00 17.68           C
ATOM   2562 1HB  TYR A 176     -33.053 -12.985 -13.343  1.00 17.68           H
ATOM   2563 2HB  TYR A 176     -33.353 -11.249 -13.411  1.00 17.68           H
ATOM   2564  CG  TYR A 176     -33.533 -12.084 -11.468  1.00 17.68           C
ATOM   2565  CD1 TYR A 176     -33.547 -13.231 -10.639  1.00 17.68           C
ATOM   2566  HD1 TYR A 176     -33.687 -14.213 -11.067  1.00 17.68           H
ATOM   2567  CD2 TYR A 176     -33.324 -10.828 -10.864  1.00 17.68           C
ATOM   2568  HD2 TYR A 176     -33.303  -9.936 -11.474  1.00 17.68           H
ATOM   2569  CE1 TYR A 176     -33.374 -13.111  -9.234  1.00 17.68           C
ATOM   2570  HE1 TYR A 176     -33.411 -13.982  -8.601  1.00 17.68           H
ATOM   2571  CE2 TYR A 176     -33.124 -10.715  -9.464  1.00 17.68           C
ATOM   2572  HE2 TYR A 176     -32.952  -9.748  -9.016  1.00 17.68           H
ATOM   2573  CZ  TYR A 176     -33.143 -11.861  -8.668  1.00 17.68           C
ATOM   2574  OH  TYR A 176     -32.940 -11.753  -7.317  1.00 17.68           O
ATOM   2575  HH  TYR A 176     -32.850 -10.839  -7.038  1.00 17.68           H
ATOM   2576  N   PHE A 177     -34.600 -13.078 -15.721  1.00 14.97           N
ATOM   2577  H   PHE A 177     -34.131 -13.858 -15.289  1.00 14.97           H
ATOM   2578  CA  PHE A 177     -34.555 -12.957 -17.174  1.00 14.97           C
ATOM   2579  HA  PHE A 177     -34.247 -11.944 -17.437  1.00 14.97           H
ATOM   2580  C   PHE A 177     -35.921 -13.243 -17.796  1.00 14.97           C
ATOM   2581  O   PHE A 177     -36.293 -12.673 -18.807  1.00 14.97           O
ATOM   2582  CB  PHE A 177     -33.516 -13.945 -17.705  1.00 14.97           C
ATOM   2583 1HB  PHE A 177     -32.652 -13.916 -17.041  1.00 14.97           H
ATOM   2584 2HB  PHE A 177     -33.932 -14.952 -17.681  1.00 14.97           H
ATOM   2585  CG  PHE A 177     -33.035 -13.634 -19.093  1.00 14.97           C
ATOM   2586  CD1 PHE A 177     -31.911 -12.807 -19.276  1.00 14.97           C
ATOM   2587  HD1 PHE A 177     -31.429 -12.356 -18.419  1.00 14.97           H
ATOM   2588  CD2 PHE A 177     -33.671 -14.186 -20.219  1.00 14.97           C
ATOM   2589  HD2 PHE A 177     -34.552 -14.800 -20.094  1.00 14.97           H
ATOM   2590  CE1 PHE A 177     -31.386 -12.574 -20.570  1.00 14.97           C
ATOM   2591  HE1 PHE A 177     -30.508 -11.960 -20.696  1.00 14.97           H
ATOM   2592  CE2 PHE A 177     -33.160 -13.957 -21.520  1.00 14.97           C
ATOM   2593  HE2 PHE A 177     -33.648 -14.396 -22.377  1.00 14.97           H
ATOM   2594  CZ  PHE A 177     -32.002 -13.167 -21.691  1.00 14.97           C
ATOM   2595  HZ  PHE A 177     -31.584 -13.028 -22.675  1.00 14.97           H
ATOM   2596  N   ALA A 178     -36.693 -14.114 -17.165  1.00 -1.99           N
ATOM   2597  H   ALA A 178     -36.332 -14.599 -16.350  1.00 -1.99           H
ATOM   2598  CA  ALA A 178     -38.035 -14.433 -17.632  1.00 -1.99           C
ATOM   2599  HA  ALA A 178     -37.971 -14.740 -18.678  1.00 -1.99           H
ATOM   2600  C   ALA A 178     -38.947 -13.207 -17.554  1.00 -1.99           C
ATOM   2601  O   ALA A 178     -39.797 -13.011 -18.421  1.00 -1.99           O
ATOM   2602  CB  ALA A 178     -38.611 -15.594 -16.813  1.00 -1.99           C
ATOM   2603 1HB  ALA A 178     -37.950 -16.459 -16.889  1.00 -1.99           H
ATOM   2604 2HB  ALA A 178     -39.592 -15.865 -17.204  1.00 -1.99           H
ATOM   2605 3HB  ALA A 178     -38.711 -15.303 -15.768  1.00 -1.99           H
ATOM   2606  N   GLN A 179     -38.779 -12.368 -16.542  1.00 11.39           N
ATOM   2607  H   GLN A 179     -38.115 -12.589 -15.805  1.00 11.39           H
ATOM   2608  CA  GLN A 179     -39.540 -11.121 -16.488  1.00 11.39           C
ATOM   2609  HA  GLN A 179     -40.545 -11.310 -16.865  1.00 11.39           H
ATOM   2610  C   GLN A 179     -38.891 -10.049 -17.374  1.00 11.39           C
ATOM   2611  O   GLN A 179     -39.575  -9.343 -18.127  1.00 11.39           O
ATOM   2612  CB  GLN A 179     -39.653 -10.646 -15.036  1.00 11.39           C
ATOM   2613 1HB  GLN A 179     -40.004 -11.481 -14.436  1.00 11.39           H
ATOM   2614 2HB  GLN A 179     -38.663 -10.365 -14.675  1.00 11.39           H
ATOM   2615  CG  GLN A 179     -40.603  -9.468 -14.819  1.00 11.39           C
ATOM   2616 1HG  GLN A 179     -40.614  -9.224 -13.759  1.00 11.39           H
ATOM   2617 2HG  GLN A 179     -40.226  -8.607 -15.364  1.00 11.39           H
ATOM   2618  CD  GLN A 179     -42.032  -9.736 -15.268  1.00 11.39           C
ATOM   2619  OE1 GLN A 179     -42.452  -9.340 -16.347  1.00 11.39           O
ATOM   2620  NE2 GLN A 179     -42.794 -10.396 -14.445  1.00 11.39           N
ATOM   2621 1HE2 GLN A 179     -43.750 -10.574 -14.708  1.00 11.39           H
ATOM   2622 2HE2 GLN A 179     -42.430 -10.696 -13.550  1.00 11.39           H
ATOM   2623  N   ARG A 180     -37.572  -9.923 -17.307  1.00 16.40           N
ATOM   2624  H   ARG A 180     -37.041 -10.524 -16.675  1.00 16.40           H
ATOM   2625  CA  ARG A 180     -36.829  -8.922 -18.085  1.00 16.40           C
ATOM   2626  HA  ARG A 180     -37.502  -8.438 -18.785  1.00 16.40           H
ATOM   2627  C   ARG A 180     -35.700  -9.534 -18.913  1.00 16.40           C
ATOM   2628  O   ARG A 180     -34.543  -9.506 -18.498  1.00 16.40           O
ATOM   2629  CB  ARG A 180     -36.273  -7.835 -17.149  1.00 16.40           C
ATOM   2630 1HB  ARG A 180     -35.683  -8.316 -16.368  1.00 16.40           H
ATOM   2631 2HB  ARG A 180     -35.612  -7.185 -17.724  1.00 16.40           H
ATOM   2632  CG  ARG A 180     -37.339  -6.951 -16.489  1.00 16.40           C
ATOM   2633 1HG  ARG A 180     -38.065  -7.583 -15.980  1.00 16.40           H
ATOM   2634 2HG  ARG A 180     -36.862  -6.305 -15.752  1.00 16.40           H
ATOM   2635  CD  ARG A 180     -38.060  -6.074 -17.519  1.00 16.40           C
ATOM   2636 1HD  ARG A 180     -37.333  -5.397 -17.970  1.00 16.40           H
ATOM   2637 2HD  ARG A 180     -38.474  -6.701 -18.306  1.00 16.40           H
ATOM   2638  NE  ARG A 180     -39.148  -5.282 -16.931  1.00 16.40           N
ATOM   2639  HE  ARG A 180     -38.899  -4.363 -16.583  1.00 16.40           H
ATOM   2640  CZ  ARG A 180     -40.420  -5.645 -16.834  1.00 16.40           C
ATOM   2641  NH1 ARG A 180     -41.277  -4.818 -16.319  1.00 16.40           N
ATOM   2642 1HH1 ARG A 180     -40.987  -3.902 -16.014  1.00 16.40           H
ATOM   2643 2HH1 ARG A 180     -42.236  -5.112 -16.218  1.00 16.40           H
ATOM   2644  NH2 ARG A 180     -40.888  -6.802 -17.216  1.00 16.40           N
ATOM   2645 1HH2 ARG A 180     -40.284  -7.488 -17.646  1.00 16.40           H
ATOM   2646 2HH2 ARG A 180     -41.863  -7.023 -17.062  1.00 16.40           H
ATOM   2647  N   PRO A 181     -35.998 -10.029 -20.129  1.00  9.92           N
ATOM   2648  CA  PRO A 181     -34.928 -10.583 -20.969  1.00  9.92           C
ATOM   2649  HA  PRO A 181     -34.294 -11.245 -20.381  1.00  9.92           H
ATOM   2650  C   PRO A 181     -34.054  -9.526 -21.653  1.00  9.92           C
ATOM   2651  O   PRO A 181     -33.480  -9.775 -22.703  1.00  9.92           O
ATOM   2652  CB  PRO A 181     -35.716 -11.408 -21.992  1.00  9.92           C
ATOM   2653 1HB  PRO A 181     -35.170 -11.529 -22.926  1.00  9.92           H
ATOM   2654 2HB  PRO A 181     -35.965 -12.385 -21.577  1.00  9.92           H
ATOM   2655  CG  PRO A 181     -36.938 -10.622 -22.195  1.00  9.92           C
ATOM   2656 1HG  PRO A 181     -36.728  -9.768 -22.841  1.00  9.92           H
ATOM   2657 2HG  PRO A 181     -37.730 -11.236 -22.622  1.00  9.92           H
ATOM   2658  CD  PRO A 181     -37.304 -10.162 -20.808  1.00  9.92           C
ATOM   2659 1HD  PRO A 181     -37.826  -9.208 -20.853  1.00  9.92           H
ATOM   2660 2HD  PRO A 181     -37.914 -10.915 -20.306  1.00  9.92           H
ATOM   2661  N   GLY A 182     -33.914  -8.339 -21.074  1.00 19.88           N
ATOM   2662  H   GLY A 182     -34.321  -8.176 -20.163  1.00 19.88           H
ATOM   2663  CA  GLY A 182     -33.157  -7.271 -21.711  1.00 19.88           C
ATOM   2664 1HA  GLY A 182     -33.526  -7.139 -22.727  1.00 19.88           H
ATOM   2665 2HA  GLY A 182     -33.317  -6.345 -21.166  1.00 19.88           H
ATOM   2666  C   GLY A 182     -31.669  -7.545 -21.795  1.00 19.88           C
ATOM   2667  O   GLY A 182     -30.963  -6.956 -22.605  1.00 19.88           O
ATOM   2668  N   GLY A 183     -31.192  -8.525 -21.040  1.00  3.06           N
ATOM   2669  H   GLY A 183     -31.794  -8.981 -20.370  1.00  3.06           H
ATOM   2670  CA  GLY A 183     -29.819  -8.978 -21.197  1.00  3.06           C
ATOM   2671 1HA  GLY A 183     -29.148  -8.125 -21.093  1.00  3.06           H
ATOM   2672 2HA  GLY A 183     -29.587  -9.702 -20.415  1.00  3.06           H
ATOM   2673  C   GLY A 183     -29.574  -9.619 -22.553  1.00  3.06           C
ATOM   2674  O   GLY A 183     -28.435  -9.669 -23.007  1.00  3.06           O
ATOM   2675  N   LYS A 184     -30.628 -10.060 -23.236  1.00 -5.78           N
ATOM   2676  H   LYS A 184     -31.559  -9.960 -22.836  1.00 -5.78           H
ATOM   2677  CA  LYS A 184     -30.519 -10.678 -24.563  1.00 -5.78           C
ATOM   2678  HA  LYS A 184     -29.830 -11.516 -24.502  1.00 -5.78           H
ATOM   2679  C   LYS A 184     -29.997  -9.699 -25.608  1.00 -5.78           C
ATOM   2680  O   LYS A 184     -29.401 -10.107 -26.600  1.00 -5.78           O
ATOM   2681  CB  LYS A 184     -31.888 -11.210 -25.008  1.00 -5.78           C
ATOM   2682 1HB  LYS A 184     -32.331 -11.764 -24.183  1.00 -5.78           H
ATOM   2683 2HB  LYS A 184     -32.536 -10.361 -25.227  1.00 -5.78           H
ATOM   2684  CG  LYS A 184     -31.858 -12.125 -26.226  1.00 -5.78           C
ATOM   2685 1HG  LYS A 184     -31.458 -11.580 -27.080  1.00 -5.78           H
ATOM   2686 2HG  LYS A 184     -31.220 -12.984 -26.019  1.00 -5.78           H
ATOM   2687  CD  LYS A 184     -33.251 -12.611 -26.571  1.00 -5.78           C
ATOM   2688 1HD  LYS A 184     -33.655 -13.166 -25.726  1.00 -5.78           H
ATOM   2689 2HD  LYS A 184     -33.887 -11.749 -26.774  1.00 -5.78           H
ATOM   2690  CE  LYS A 184     -33.216 -13.510 -27.798  1.00 -5.78           C
ATOM   2691 1HE  LYS A 184     -32.762 -12.960 -28.626  1.00 -5.78           H
ATOM   2692 2HE  LYS A 184     -32.595 -14.383 -27.586  1.00 -5.78           H
ATOM   2693  NZ  LYS A 184     -34.581 -13.966 -28.214  1.00 -5.78           N
ATOM   2694 1HZ  LYS A 184     -34.506 -14.489 -29.081  1.00 -5.78           H
ATOM   2695 2HZ  LYS A 184     -35.184 -13.166 -28.358  1.00 -5.78           H
ATOM   2696 3HZ  LYS A 184     -34.980 -14.569 -27.505  1.00 -5.78           H
ATOM   2697  N   GLU A 185     -30.201  -8.409 -25.396  1.00 23.87           N
ATOM   2698  H   GLU A 185     -30.673  -8.091 -24.559  1.00 23.87           H
ATOM   2699  CA  GLU A 185     -29.774  -7.422 -26.387  1.00 23.87           C
ATOM   2700  HA  GLU A 185     -30.135  -7.739 -27.365  1.00 23.87           H
ATOM   2701  C   GLU A 185     -28.241  -7.344 -26.448  1.00 23.87           C
ATOM   2702  O   GLU A 185     -27.659  -7.195 -27.517  1.00 23.87           O
ATOM   2703  CB  GLU A 185     -30.378  -6.045 -26.082  1.00 23.87           C
ATOM   2704 1HB  GLU A 185     -29.854  -5.630 -25.222  1.00 23.87           H
ATOM   2705 2HB  GLU A 185     -30.186  -5.397 -26.936  1.00 23.87           H
ATOM   2706  CG  GLU A 185     -31.886  -6.006 -25.758  1.00 23.87           C
ATOM   2707 1HG  GLU A 185     -32.055  -6.540 -24.825  1.00 23.87           H
ATOM   2708 2HG  GLU A 185     -32.176  -4.967 -25.596  1.00 23.87           H
ATOM   2709  CD  GLU A 185     -32.809  -6.621 -26.803  1.00 23.87           C
ATOM   2710  OE1 GLU A 185     -32.474  -6.710 -28.005  1.00 23.87           O
ATOM   2711  OE2 GLU A 185     -33.917  -7.045 -26.398  1.00 23.87           O
ATOM   2712  N   ALA A 186     -27.588  -7.521 -25.304  1.00 15.23           N
ATOM   2713  H   ALA A 186     -28.115  -7.627 -24.451  1.00 15.23           H
ATOM   2714  CA  ALA A 186     -26.123  -7.551 -25.231  1.00 15.23           C
ATOM   2715  HA  ALA A 186     -25.718  -6.897 -26.000  1.00 15.23           H
ATOM   2716  C   ALA A 186     -25.558  -8.963 -25.450  1.00 15.23           C
ATOM   2717  O   ALA A 186     -24.388  -9.156 -25.801  1.00 15.23           O
ATOM   2718  CB  ALA A 186     -25.677  -7.019 -23.864  1.00 15.23           C
ATOM   2719 1HB  ALA A 186     -26.034  -5.996 -23.737  1.00 15.23           H
ATOM   2720 2HB  ALA A 186     -24.587  -7.024 -23.811  1.00 15.23           H
ATOM   2721 3HB  ALA A 186     -26.079  -7.646 -23.067  1.00 15.23           H
ATOM   2722  N   LEU A 187     -26.401  -9.959 -25.218  1.00 17.58           N
ATOM   2723  H   LEU A 187     -27.359  -9.741 -24.986  1.00 17.58           H
ATOM   2724  CA  LEU A 187     -25.990 -11.363 -25.241  1.00 17.58           C
ATOM   2725  HA  LEU A 187     -25.286 -11.492 -24.420  1.00 17.58           H
ATOM   2726  C   LEU A 187     -25.269 -11.888 -26.482  1.00 17.58           C
ATOM   2727  O   LEU A 187     -24.328 -12.648 -26.298  1.00 17.58           O
ATOM   2728  CB  LEU A 187     -27.197 -12.260 -24.954  1.00 17.58           C
ATOM   2729 1HB  LEU A 187     -27.686 -11.874 -24.063  1.00 17.58           H
ATOM   2730 2HB  LEU A 187     -27.887 -12.151 -25.788  1.00 17.58           H
ATOM   2731  CG  LEU A 187     -26.987 -13.767 -24.734  1.00 17.58           C
ATOM   2732  HG  LEU A 187     -26.500 -14.184 -25.613  1.00 17.58           H
ATOM   2733  CD1 LEU A 187     -26.129 -14.088 -23.511  1.00 17.58           C
ATOM   2734 1HD1 LEU A 187     -26.047 -15.170 -23.400  1.00 17.58           H
ATOM   2735 2HD1 LEU A 187     -26.579 -13.666 -22.612  1.00 17.58           H
ATOM   2736 3HD1 LEU A 187     -25.128 -13.680 -23.646  1.00 17.58           H
ATOM   2737  CD2 LEU A 187     -28.353 -14.427 -24.590  1.00 17.58           C
ATOM   2738 1HD2 LEU A 187     -28.227 -15.503 -24.467  1.00 17.58           H
ATOM   2739 2HD2 LEU A 187     -28.945 -14.253 -25.489  1.00 17.58           H
ATOM   2740 3HD2 LEU A 187     -28.882 -14.029 -23.723  1.00 17.58           H
ATOM   2741  N   PRO A 188     -25.621 -11.490 -27.725  1.00  4.67           N
ATOM   2742  CA  PRO A 188     -24.794 -12.128 -28.761  1.00  4.67           C
ATOM   2743  HA  PRO A 188     -24.842 -13.212 -28.664  1.00  4.67           H
ATOM   2744  C   PRO A 188     -23.323 -11.712 -28.750  1.00  4.67           C
ATOM   2745  O   PRO A 188     -22.465 -12.502 -29.145  1.00  4.67           O
ATOM   2746  CB  PRO A 188     -25.483 -11.698 -30.059  1.00  4.67           C
ATOM   2747 1HB  PRO A 188     -24.765 -11.609 -30.873  1.00  4.67           H
ATOM   2748 2HB  PRO A 188     -26.272 -12.399 -30.323  1.00  4.67           H
ATOM   2749  CG  PRO A 188     -26.064 -10.402 -29.724  1.00  4.67           C
ATOM   2750 1HG  PRO A 188     -25.282  -9.644 -29.713  1.00  4.67           H
ATOM   2751 2HG  PRO A 188     -26.850 -10.129 -30.425  1.00  4.67           H
ATOM   2752  CD  PRO A 188     -26.619 -10.601 -28.349  1.00  4.67           C
ATOM   2753 1HD  PRO A 188     -26.689  -9.647 -27.829  1.00  4.67           H
ATOM   2754 2HD  PRO A 188     -27.591 -11.093 -28.393  1.00  4.67           H
ATOM   2755  N   GLY A 189     -23.018 -10.534 -28.218  1.00 -0.64           N
ATOM   2756  H   GLY A 189     -23.748  -9.910 -27.898  1.00 -0.64           H
ATOM   2757  CA  GLY A 189     -21.633 -10.131 -28.053  1.00 -0.64           C
ATOM   2758 1HA  GLY A 189     -21.063 -10.406 -28.940  1.00 -0.64           H
ATOM   2759 2HA  GLY A 189     -21.583  -9.055 -27.916  1.00 -0.64           H
ATOM   2760  C   GLY A 189     -21.028 -10.801 -26.842  1.00 -0.64           C
ATOM   2761  O   GLY A 189     -19.892 -11.263 -26.881  1.00 -0.64           O
ATOM   2762  N   GLY A 190     -21.798 -10.921 -25.769  1.00  9.22           N
ATOM   2763  H   GLY A 190     -22.738 -10.535 -25.773  1.00  9.22           H
ATOM   2764  CA  GLY A 190     -21.301 -11.581 -24.570  1.00  9.22           C
ATOM   2765 1HA  GLY A 190     -20.360 -11.115 -24.282  1.00  9.22           H
ATOM   2766 2HA  GLY A 190     -22.019 -11.439 -23.763  1.00  9.22           H
ATOM   2767  C   GLY A 190     -21.056 -13.070 -24.740  1.00  9.22           C
ATOM   2768  O   GLY A 190     -20.218 -13.659 -24.056  1.00  9.22           O
ATOM   2769  N   ARG A 191     -21.788 -13.668 -25.669  1.00  0.03           N
ATOM   2770  H   ARG A 191     -22.515 -13.120 -26.125  1.00  0.03           H
ATOM   2771  CA  ARG A 191     -21.654 -15.072 -26.064  1.00  0.03           C
ATOM   2772  HA  ARG A 191     -21.440 -15.688 -25.190  1.00  0.03           H
ATOM   2773  C   ARG A 191     -20.521 -15.258 -27.069  1.00  0.03           C
ATOM   2774  O   ARG A 191     -19.920 -16.329 -27.135  1.00  0.03           O
ATOM   2775  CB  ARG A 191     -23.002 -15.489 -26.667  1.00  0.03           C
ATOM   2776 1HB  ARG A 191     -23.775 -15.231 -25.943  1.00  0.03           H
ATOM   2777 2HB  ARG A 191     -23.169 -14.888 -27.560  1.00  0.03           H
ATOM   2778  CG  ARG A 191     -23.189 -16.953 -27.033  1.00  0.03           C
ATOM   2779 1HG  ARG A 191     -22.528 -17.216 -27.857  1.00  0.03           H
ATOM   2780 2HG  ARG A 191     -22.955 -17.576 -26.169  1.00  0.03           H
ATOM   2781  CD  ARG A 191     -24.643 -17.191 -27.438  1.00  0.03           C
ATOM   2782 1HD  ARG A 191     -24.789 -18.254 -27.634  1.00  0.03           H
ATOM   2783 2HD  ARG A 191     -25.272 -16.910 -26.594  1.00  0.03           H
ATOM   2784  NE  ARG A 191     -25.062 -16.425 -28.626  1.00  0.03           N
ATOM   2785  HE  ARG A 191     -24.390 -16.360 -29.380  1.00  0.03           H
ATOM   2786  CZ  ARG A 191     -26.218 -15.794 -28.795  1.00  0.03           C
ATOM   2787  NH1 ARG A 191     -26.456 -15.223 -29.939  1.00  0.03           N
ATOM   2788 1HH1 ARG A 191     -25.824 -15.363 -30.716  1.00  0.03           H
ATOM   2789 2HH1 ARG A 191     -27.290 -14.667 -30.067  1.00  0.03           H
ATOM   2790  NH2 ARG A 191     -27.142 -15.689 -27.877  1.00  0.03           N
ATOM   2791 1HH2 ARG A 191     -27.056 -16.211 -27.015  1.00  0.03           H
ATOM   2792 2HH2 ARG A 191     -27.947 -15.100 -28.036  1.00  0.03           H
ATOM   2793  N   ALA A 192     -20.228 -14.221 -27.842  1.00 -5.81           N
ATOM   2794  H   ALA A 192     -20.782 -13.379 -27.781  1.00 -5.81           H
ATOM   2795  CA  ALA A 192     -19.114 -14.248 -28.789  1.00 -5.81           C
ATOM   2796  HA  ALA A 192     -19.149 -15.185 -29.348  1.00 -5.81           H
ATOM   2797  C   ALA A 192     -17.769 -14.180 -28.061  1.00 -5.81           C
ATOM   2798  O   ALA A 192     -16.793 -14.786 -28.501  1.00 -5.81           O
ATOM   2799  CB  ALA A 192     -19.235 -13.088 -29.772  1.00 -5.81           C
ATOM   2800 1HB  ALA A 192     -20.132 -13.204 -30.381  1.00 -5.81           H
ATOM   2801 2HB  ALA A 192     -18.359 -13.076 -30.421  1.00 -5.81           H
ATOM   2802 3HB  ALA A 192     -19.283 -12.139 -29.240  1.00 -5.81           H
ATOM   2803  N   THR A 193     -17.739 -13.490 -26.933  1.00 41.36           N
ATOM   2804  H   THR A 193     -18.562 -12.976 -26.647  1.00 41.36           H
ATOM   2805  CA  THR A 193     -16.578 -13.500 -26.037  1.00 41.36           C
ATOM   2806  HA  THR A 193     -15.722 -13.917 -26.566  1.00 41.36           H
ATOM   2807  C   THR A 193     -16.926 -14.480 -24.908  1.00 41.36           C
ATOM   2808  O   THR A 193     -17.761 -15.373 -25.088  1.00 41.36           O
ATOM   2809  CB  THR A 193     -16.165 -12.048 -25.589  1.00 41.36           C
ATOM   2810  HB  THR A 193     -16.003 -11.450 -26.486  1.00 41.36           H
ATOM   2811  OG1 THR A 193     -14.940 -12.081 -24.846  1.00 41.36           O
ATOM   2812  HG1 THR A 193     -14.673 -11.170 -24.661  1.00 41.36           H
ATOM   2813  CG2 THR A 193     -17.200 -11.336 -24.725  1.00 41.36           C
ATOM   2814 1HG2 THR A 193     -16.760 -10.424 -24.324  1.00 41.36           H
ATOM   2815 2HG2 THR A 193     -17.519 -11.968 -23.899  1.00 41.36           H
ATOM   2816 3HG2 THR A 193     -18.059 -11.067 -25.328  1.00 41.36           H
ATOM   2817  N   ALA A 194     -16.294 -14.331 -23.757  1.00 25.02           N
ATOM   2818  H   ALA A 194     -15.643 -13.558 -23.659  1.00 25.02           H
ATOM   2819  CA  ALA A 194     -16.537 -15.136 -22.572  1.00 25.02           C
ATOM   2820  HA  ALA A 194     -17.508 -15.630 -22.623  1.00 25.02           H
ATOM   2821  C   ALA A 194     -16.546 -14.088 -21.462  1.00 25.02           C
ATOM   2822  O   ALA A 194     -16.163 -12.943 -21.724  1.00 25.02           O
ATOM   2823  CB  ALA A 194     -15.409 -16.158 -22.405  1.00 25.02           C
ATOM   2824 1HB  ALA A 194     -15.425 -16.859 -23.240  1.00 25.02           H
ATOM   2825 2HB  ALA A 194     -15.534 -16.711 -21.476  1.00 25.02           H
ATOM   2826 3HB  ALA A 194     -14.448 -15.647 -22.388  1.00 25.02           H
ATOM   2827  N   LEU A 195     -16.982 -14.431 -20.257  1.00  7.01           N
ATOM   2828  H   LEU A 195     -17.296 -15.380 -20.084  1.00  7.01           H
ATOM   2829  CA  LEU A 195     -16.990 -13.449 -19.170  1.00  7.01           C
ATOM   2830  HA  LEU A 195     -17.409 -12.516 -19.547  1.00  7.01           H
ATOM   2831  C   LEU A 195     -15.545 -13.188 -18.763  1.00  7.01           C
ATOM   2832  O   LEU A 195     -14.868 -14.051 -18.206  1.00  7.01           O
ATOM   2833  CB  LEU A 195     -17.810 -13.888 -17.952  1.00  7.01           C
ATOM   2834 1HB  LEU A 195     -17.593 -14.933 -17.727  1.00  7.01           H
ATOM   2835 2HB  LEU A 195     -17.463 -13.290 -17.110  1.00  7.01           H
ATOM   2836  CG  LEU A 195     -19.333 -13.691 -18.042  1.00  7.01           C
ATOM   2837  HG  LEU A 195     -19.524 -12.698 -18.445  1.00  7.01           H
ATOM   2838  CD1 LEU A 195     -20.032 -14.714 -18.934  1.00  7.01           C
ATOM   2839 1HD1 LEU A 195     -21.107 -14.541 -18.914  1.00  7.01           H
ATOM   2840 2HD1 LEU A 195     -19.825 -15.724 -18.584  1.00  7.01           H
ATOM   2841 3HD1 LEU A 195     -19.687 -14.604 -19.961  1.00  7.01           H
ATOM   2842  CD2 LEU A 195     -19.941 -13.743 -16.644  1.00  7.01           C
ATOM   2843 1HD2 LEU A 195     -21.021 -13.601 -16.710  1.00  7.01           H
ATOM   2844 2HD2 LEU A 195     -19.525 -12.941 -16.037  1.00  7.01           H
ATOM   2845 3HD2 LEU A 195     -19.733 -14.705 -16.182  1.00  7.01           H
ATOM   2846  N   LEU A 196     -15.071 -11.990 -19.064  1.00  0.96           N
ATOM   2847  H   LEU A 196     -15.695 -11.299 -19.469  1.00  0.96           H
ATOM   2848  CA  LEU A 196     -13.658 -11.649 -18.943  1.00  0.96           C
ATOM   2849  HA  LEU A 196     -13.080 -12.324 -19.575  1.00  0.96           H
ATOM   2850  C   LEU A 196     -13.136 -11.776 -17.521  1.00  0.96           C
ATOM   2851  O   LEU A 196     -12.051 -12.315 -17.298  1.00  0.96           O
ATOM   2852  CB  LEU A 196     -13.484 -10.213 -19.436  1.00  0.96           C
ATOM   2853 1HB  LEU A 196     -13.902 -10.154 -20.441  1.00  0.96           H
ATOM   2854 2HB  LEU A 196     -14.087  -9.572 -18.793  1.00  0.96           H
ATOM   2855  CG  LEU A 196     -12.075  -9.610 -19.480  1.00  0.96           C
ATOM   2856  HG  LEU A 196     -11.638  -9.650 -18.483  1.00  0.96           H
ATOM   2857  CD1 LEU A 196     -11.158 -10.347 -20.449  1.00  0.96           C
ATOM   2858 1HD1 LEU A 196     -10.218  -9.805 -20.548  1.00  0.96           H
ATOM   2859 2HD1 LEU A 196     -11.625 -10.415 -21.433  1.00  0.96           H
ATOM   2860 3HD1 LEU A 196     -10.946 -11.348 -20.076  1.00  0.96           H
ATOM   2861  CD2 LEU A 196     -12.219  -8.153 -19.884  1.00  0.96           C
ATOM   2862 1HD2 LEU A 196     -11.240  -7.672 -19.856  1.00  0.96           H
ATOM   2863 2HD2 LEU A 196     -12.881  -7.631 -19.194  1.00  0.96           H
ATOM   2864 3HD2 LEU A 196     -12.619  -8.078 -20.896  1.00  0.96           H
ATOM   2865  N   TYR A 197     -13.920 -11.335 -16.546  1.00 30.27           N
ATOM   2866  H   TYR A 197     -14.817 -10.910 -16.769  1.00 30.27           H
ATOM   2867  CA  TYR A 197     -13.480 -11.417 -15.155  1.00 30.27           C
ATOM   2868  HA  TYR A 197     -12.510 -10.927 -15.079  1.00 30.27           H
ATOM   2869  C   TYR A 197     -13.312 -12.879 -14.737  1.00 30.27           C
ATOM   2870  O   TYR A 197     -12.460 -13.209 -13.918  1.00 30.27           O
ATOM   2871  CB  TYR A 197     -14.469 -10.703 -14.216  1.00 30.27           C
ATOM   2872 1HB  TYR A 197     -13.896 -10.231 -13.421  1.00 30.27           H
ATOM   2873 2HB  TYR A 197     -14.990  -9.921 -14.765  1.00 30.27           H
ATOM   2874  CG  TYR A 197     -15.474 -11.629 -13.554  1.00 30.27           C
ATOM   2875  CD1 TYR A 197     -15.149 -12.256 -12.335  1.00 30.27           C
ATOM   2876  HD1 TYR A 197     -14.212 -12.028 -11.855  1.00 30.27           H
ATOM   2877  CD2 TYR A 197     -16.717 -11.932 -14.154  1.00 30.27           C
ATOM   2878  HD2 TYR A 197     -17.004 -11.445 -15.077  1.00 30.27           H
ATOM   2879  CE1 TYR A 197     -16.008 -13.206 -11.748  1.00 30.27           C
ATOM   2880  HE1 TYR A 197     -15.726 -13.685 -10.822  1.00 30.27           H
ATOM   2881  CE2 TYR A 197     -17.590 -12.896 -13.559  1.00 30.27           C
ATOM   2882  HE2 TYR A 197     -18.531 -13.145 -14.023  1.00 30.27           H
ATOM   2883  CZ  TYR A 197     -17.210 -13.533 -12.370  1.00 30.27           C
ATOM   2884  OH  TYR A 197     -18.002 -14.493 -11.796  1.00 30.27           O
ATOM   2885  HH  TYR A 197     -17.612 -14.831 -10.978  1.00 30.27           H
ATOM   2886  N   ARG A 198     -14.122 -13.759 -15.311  1.00 -2.36           N
ATOM   2887  H   ARG A 198     -14.755 -13.449 -16.036  1.00 -2.36           H
ATOM   2888  CA  ARG A 198     -14.155 -15.158 -14.900  1.00 -2.36           C
ATOM   2889  HA  ARG A 198     -14.017 -15.217 -13.820  1.00 -2.36           H
ATOM   2890  C   ARG A 198     -13.034 -15.927 -15.560  1.00 -2.36           C
ATOM   2891  O   ARG A 198     -12.385 -16.732 -14.913  1.00 -2.36           O
ATOM   2892  CB  ARG A 198     -15.513 -15.751 -15.258  1.00 -2.36           C
ATOM   2893 1HB  ARG A 198     -16.276 -15.112 -14.819  1.00 -2.36           H
ATOM   2894 2HB  ARG A 198     -15.635 -15.735 -16.341  1.00 -2.36           H
ATOM   2895  CG  ARG A 198     -15.719 -17.175 -14.778  1.00 -2.36           C
ATOM   2896 1HG  ARG A 198     -15.048 -17.838 -15.323  1.00 -2.36           H
ATOM   2897 2HG  ARG A 198     -15.511 -17.244 -13.710  1.00 -2.36           H
ATOM   2898  CD  ARG A 198     -17.149 -17.584 -15.038  1.00 -2.36           C
ATOM   2899 1HD  ARG A 198     -17.396 -17.356 -16.075  1.00 -2.36           H
ATOM   2900 2HD  ARG A 198     -17.253 -18.656 -14.874  1.00 -2.36           H
ATOM   2901  NE  ARG A 198     -18.062 -16.871 -14.137  1.00 -2.36           N
ATOM   2902  HE  ARG A 198     -17.652 -16.468 -13.307  1.00 -2.36           H
ATOM   2903  CZ  ARG A 198     -19.372 -16.755 -14.278  1.00 -2.36           C
ATOM   2904  NH1 ARG A 198     -20.016 -16.045 -13.402  1.00 -2.36           N
ATOM   2905 1HH1 ARG A 198     -19.515 -15.612 -12.642  1.00 -2.36           H
ATOM   2906 2HH1 ARG A 198     -21.016 -15.950 -13.477  1.00 -2.36           H
ATOM   2907  NH2 ARG A 198     -20.052 -17.256 -15.274  1.00 -2.36           N
ATOM   2908 1HH2 ARG A 198     -19.576 -17.744 -16.024  1.00 -2.36           H
ATOM   2909 2HH2 ARG A 198     -21.057 -17.168 -15.299  1.00 -2.36           H
ATOM   2910  N   CYS A 199     -12.739 -15.624 -16.813  1.00 -5.47           N
ATOM   2911  H   CYS A 199     -13.317 -14.968 -17.330  1.00 -5.47           H
ATOM   2912  CA  CYS A 199     -11.588 -16.230 -17.471  1.00 -5.47           C
ATOM   2913  HA  CYS A 199     -11.683 -17.317 -17.450  1.00 -5.47           H
ATOM   2914  C   CYS A 199     -10.316 -15.846 -16.725  1.00 -5.47           C
ATOM   2915  O   CYS A 199      -9.446 -16.674 -16.476  1.00 -5.47           O
ATOM   2916  CB  CYS A 199     -11.518 -15.749 -18.918  1.00 -5.47           C
ATOM   2917 1HB  CYS A 199     -11.468 -14.659 -18.934  1.00 -5.47           H
ATOM   2918 2HB  CYS A 199     -10.613 -16.145 -19.380  1.00 -5.47           H
ATOM   2919  SG  CYS A 199     -12.949 -16.292 -19.862  1.00 -5.47           S
ATOM   2920  HG  CYS A 199     -12.690 -17.604 -19.774  1.00 -5.47           H
ATOM   2921  N   CYS A 200     -10.230 -14.595 -16.303  1.00 11.47           N
ATOM   2922  H   CYS A 200     -10.960 -13.927 -16.523  1.00 11.47           H
ATOM   2923  CA  CYS A 200      -9.056 -14.155 -15.563  1.00 11.47           C
ATOM   2924  HA  CYS A 200      -8.181 -14.577 -16.059  1.00 11.47           H
ATOM   2925  C   CYS A 200      -9.021 -14.636 -14.112  1.00 11.47           C
ATOM   2926  O   CYS A 200      -7.947 -14.778 -13.546  1.00 11.47           O
ATOM   2927  CB  CYS A 200      -8.953 -12.642 -15.673  1.00 11.47           C
ATOM   2928 1HB  CYS A 200      -9.822 -12.173 -15.211  1.00 11.47           H
ATOM   2929 2HB  CYS A 200      -8.043 -12.303 -15.175  1.00 11.47           H
ATOM   2930  SG  CYS A 200      -8.880 -12.219 -17.428  1.00 11.47           S
ATOM   2931  HG  CYS A 200     -10.181 -12.420 -17.690  1.00 11.47           H
ATOM   2932  N   PHE A 201     -10.159 -14.960 -13.518  1.00 20.26           N
ATOM   2933  H   PHE A 201     -11.044 -14.736 -13.956  1.00 20.26           H
ATOM   2934  CA  PHE A 201     -10.166 -15.672 -12.239  1.00 20.26           C
ATOM   2935  HA  PHE A 201      -9.512 -15.163 -11.530  1.00 20.26           H
ATOM   2936  C   PHE A 201      -9.633 -17.092 -12.439  1.00 20.26           C
ATOM   2937  O   PHE A 201      -8.744 -17.533 -11.721  1.00 20.26           O
ATOM   2938  CB  PHE A 201     -11.591 -15.711 -11.676  1.00 20.26           C
ATOM   2939 1HB  PHE A 201     -11.916 -14.692 -11.473  1.00 20.26           H
ATOM   2940 2HB  PHE A 201     -12.255 -16.134 -12.427  1.00 20.26           H
ATOM   2941  CG  PHE A 201     -11.734 -16.540 -10.426  1.00 20.26           C
ATOM   2942  CD1 PHE A 201     -11.257 -16.075  -9.189  1.00 20.26           C
ATOM   2943  HD1 PHE A 201     -10.755 -15.120  -9.126  1.00 20.26           H
ATOM   2944  CD2 PHE A 201     -12.365 -17.797 -10.486  1.00 20.26           C
ATOM   2945  HD2 PHE A 201     -12.732 -18.172 -11.431  1.00 20.26           H
ATOM   2946  CE1 PHE A 201     -11.415 -16.851  -8.012  1.00 20.26           C
ATOM   2947  HE1 PHE A 201     -11.037 -16.483  -7.069  1.00 20.26           H
ATOM   2948  CE2 PHE A 201     -12.535 -18.582  -9.318  1.00 20.26           C
ATOM   2949  HE2 PHE A 201     -13.021 -19.545  -9.379  1.00 20.26           H
ATOM   2950  CZ  PHE A 201     -12.057 -18.105  -8.077  1.00 20.26           C
ATOM   2951  HZ  PHE A 201     -12.177 -18.697  -7.181  1.00 20.26           H
ATOM   2952  N   CYS A 202     -10.131 -17.799 -13.444  1.00-16.56           N
ATOM   2953  H   CYS A 202     -10.850 -17.401 -14.041  1.00-16.56           H
ATOM   2954  CA  CYS A 202      -9.712 -19.180 -13.678  1.00-16.56           C
ATOM   2955  HA  CYS A 202      -9.842 -19.737 -12.751  1.00-16.56           H
ATOM   2956  C   CYS A 202      -8.244 -19.308 -14.090  1.00-16.56           C
ATOM   2957  O   CYS A 202      -7.533 -20.196 -13.618  1.00-16.56           O
ATOM   2958  CB  CYS A 202     -10.603 -19.808 -14.750  1.00-16.56           C
ATOM   2959 1HB  CYS A 202     -10.525 -19.221 -15.666  1.00-16.56           H
ATOM   2960 2HB  CYS A 202     -10.231 -20.813 -14.962  1.00-16.56           H
ATOM   2961  SG  CYS A 202     -12.345 -19.924 -14.264  1.00-16.56           S
ATOM   2962  HG  CYS A 202     -12.747 -20.540 -15.387  1.00-16.56           H
ATOM   2963  N   GLY A 203      -7.776 -18.411 -14.946  1.00  2.46           N
ATOM   2964  H   GLY A 203      -8.402 -17.717 -15.347  1.00  2.46           H
ATOM   2965  CA  GLY A 203      -6.390 -18.443 -15.390  1.00  2.46           C
ATOM   2966 1HA  GLY A 203      -6.079 -19.480 -15.517  1.00  2.46           H
ATOM   2967 2HA  GLY A 203      -6.320 -17.947 -16.358  1.00  2.46           H
ATOM   2968  C   GLY A 203      -5.427 -17.767 -14.437  1.00  2.46           C
ATOM   2969  O   GLY A 203      -4.212 -17.801 -14.647  1.00  2.46           O
ATOM   2970  N   GLU A 204      -5.989 -17.151 -13.402  1.00 12.14           N
ATOM   2971  H   GLU A 204      -6.992 -17.217 -13.289  1.00 12.14           H
ATOM   2972  CA  GLU A 204      -5.260 -16.378 -12.387  1.00 12.14           C
ATOM   2973  HA  GLU A 204      -6.004 -15.918 -11.737  1.00 12.14           H
ATOM   2974  C   GLU A 204      -4.495 -15.232 -13.061  1.00 12.14           C
ATOM   2975  O   GLU A 204      -3.403 -14.824 -12.670  1.00 12.14           O
ATOM   2976  CB  GLU A 204      -4.402 -17.292 -11.504  1.00 12.14           C
ATOM   2977 1HB  GLU A 204      -3.678 -17.815 -12.128  1.00 12.14           H
ATOM   2978 2HB  GLU A 204      -3.864 -16.683 -10.779  1.00 12.14           H
ATOM   2979  CG  GLU A 204      -5.248 -18.325 -10.750  1.00 12.14           C
ATOM   2980 1HG  GLU A 204      -5.869 -17.807 -10.017  1.00 12.14           H
ATOM   2981 2HG  GLU A 204      -5.904 -18.836 -11.455  1.00 12.14           H
ATOM   2982  CD  GLU A 204      -4.413 -19.382 -10.057  1.00 12.14           C
ATOM   2983  OE1 GLU A 204      -3.303 -19.086  -9.551  1.00 12.14           O
ATOM   2984  OE2 GLU A 204      -4.852 -20.556 -10.018  1.00 12.14           O
ATOM   2985  N   ASP A 205      -5.148 -14.692 -14.082  1.00 26.79           N
ATOM   2986  H   ASP A 205      -6.046 -15.092 -14.326  1.00 26.79           H
ATOM   2987  CA  ASP A 205      -4.690 -13.529 -14.845  1.00 26.79           C
ATOM   2988  HA  ASP A 205      -3.608 -13.465 -14.796  1.00 26.79           H
ATOM   2989  C   ASP A 205      -5.295 -12.264 -14.245  1.00 26.79           C
ATOM   2990  O   ASP A 205      -5.146 -11.168 -14.778  1.00 26.79           O
ATOM   2991  CB  ASP A 205      -5.116 -13.642 -16.311  1.00 26.79           C
ATOM   2992 1HB  ASP A 205      -4.910 -14.654 -16.662  1.00 26.79           H
ATOM   2993 2HB  ASP A 205      -6.187 -13.467 -16.378  1.00 26.79           H
ATOM   2994  CG  ASP A 205      -4.393 -12.649 -17.220  1.00 26.79           C
ATOM   2995  OD1 ASP A 205      -3.156 -12.515 -17.105  1.00 26.79           O
ATOM   2996  OD2 ASP A 205      -5.023 -12.085 -18.144  1.00 26.79           O
ATOM   2997  N   HIS A 206      -5.986 -12.412 -13.120  1.00 41.65           N
ATOM   2998  H   HIS A 206      -6.076 -13.330 -12.713  1.00 41.65           H
ATOM   2999  CA  HIS A 206      -6.630 -11.269 -12.469  1.00 41.65           C
ATOM   3000  HA  HIS A 206      -7.387 -10.928 -13.175  1.00 41.65           H
ATOM   3001  C   HIS A 206      -5.739 -10.039 -12.240  1.00 41.65           C
ATOM   3002  O   HIS A 206      -6.241  -8.930 -12.435  1.00 41.65           O
ATOM   3003  CB  HIS A 206      -7.395 -11.663 -11.187  1.00 41.65           C
ATOM   3004 1HB  HIS A 206      -8.081 -10.853 -10.942  1.00 41.65           H
ATOM   3005 2HB  HIS A 206      -7.984 -12.558 -11.387  1.00 41.65           H
ATOM   3006  CG  HIS A 206      -6.535 -11.904  -9.980  1.00 41.65           C
ATOM   3007  ND1 HIS A 206      -6.044 -10.912  -9.157  1.00 41.65           N
ATOM   3008  HD1 HIS A 206      -6.128  -9.909  -9.287  1.00 41.65           H
ATOM   3009  CD2 HIS A 206      -6.142 -13.067  -9.390  1.00 41.65           C
ATOM   3010  HD2 HIS A 206      -6.385 -14.056  -9.751  1.00 41.65           H
ATOM   3011  CE1 HIS A 206      -5.394 -11.490  -8.147  1.00 41.65           C
ATOM   3012  HE1 HIS A 206      -4.910 -10.946  -7.345  1.00 41.65           H
ATOM   3013  NE2 HIS A 206      -5.404 -12.804  -8.255  1.00 41.65           N
ATOM   3014  N   PRO A 207      -4.434 -10.184 -11.904  1.00 18.87           N
ATOM   3015  CA  PRO A 207      -3.764  -8.883 -11.798  1.00 18.87           C
ATOM   3016  HA  PRO A 207      -4.324  -8.223 -11.142  1.00 18.87           H
ATOM   3017  C   PRO A 207      -3.491  -8.133 -13.090  1.00 18.87           C
ATOM   3018  O   PRO A 207      -3.596  -6.911 -13.145  1.00 18.87           O
ATOM   3019  CB  PRO A 207      -2.441  -9.255 -11.139  1.00 18.87           C
ATOM   3020 1HB  PRO A 207      -1.648  -8.571 -11.436  1.00 18.87           H
ATOM   3021 2HB  PRO A 207      -2.576  -9.245 -10.064  1.00 18.87           H
ATOM   3022  CG  PRO A 207      -2.157 -10.617 -11.575  1.00 18.87           C
ATOM   3023 1HG  PRO A 207      -1.749 -10.615 -12.583  1.00 18.87           H
ATOM   3024 2HG  PRO A 207      -1.467 -11.107 -10.890  1.00 18.87           H
ATOM   3025  CD  PRO A 207      -3.498 -11.277 -11.554  1.00 18.87           C
ATOM   3026 1HD  PRO A 207      -3.529 -12.083 -12.284  1.00 18.87           H
ATOM   3027 2HD  PRO A 207      -3.716 -11.656 -10.555  1.00 18.87           H
ATOM   3028  N   GLN A 208      -3.129  -8.855 -14.137  1.00 10.70           N
ATOM   3029  H   GLN A 208      -3.099  -9.862 -14.072  1.00 10.70           H
ATOM   3030  CA  GLN A 208      -2.725  -8.214 -15.377  1.00 10.70           C
ATOM   3031  HA  GLN A 208      -2.191  -7.294 -15.140  1.00 10.70           H
ATOM   3032  C   GLN A 208      -3.980  -7.832 -16.144  1.00 10.70           C
ATOM   3033  O   GLN A 208      -3.982  -6.884 -16.913  1.00 10.70           O
ATOM   3034  CB  GLN A 208      -1.758  -9.122 -16.136  1.00 10.70           C
ATOM   3035 1HB  GLN A 208      -2.228 -10.093 -16.293  1.00 10.70           H
ATOM   3036 2HB  GLN A 208      -1.520  -8.675 -17.101  1.00 10.70           H
ATOM   3037  CG  GLN A 208      -0.460  -9.293 -15.330  1.00 10.70           C
ATOM   3038 1HG  GLN A 208       0.011  -8.318 -15.212  1.00 10.70           H
ATOM   3039 2HG  GLN A 208      -0.696  -9.680 -14.342  1.00 10.70           H
ATOM   3040  CD  GLN A 208       0.533 -10.235 -15.952  1.00 10.70           C
ATOM   3041  OE1 GLN A 208       1.492  -9.825 -16.589  1.00 10.70           O
ATOM   3042  NE2 GLN A 208       0.349 -11.506 -15.726  1.00 10.70           N
ATOM   3043 1HE2 GLN A 208       1.000 -12.165 -16.119  1.00 10.70           H
ATOM   3044 2HE2 GLN A 208      -0.433 -11.822 -15.171  1.00 10.70           H
ATOM   3045  N   GLN A 209      -5.095  -8.487 -15.855  1.00 17.25           N
ATOM   3046  H   GLN A 209      -5.062  -9.337 -15.297  1.00 17.25           H
ATOM   3047  CA  GLN A 209      -6.376  -7.995 -16.344  1.00 17.25           C
ATOM   3048  HA  GLN A 209      -6.242  -7.696 -17.382  1.00 17.25           H
ATOM   3049  C   GLN A 209      -6.865  -6.778 -15.557  1.00 17.25           C
ATOM   3050  O   GLN A 209      -7.472  -5.886 -16.130  1.00 17.25           O
ATOM   3051  CB  GLN A 209      -7.433  -9.095 -16.308  1.00 17.25           C
ATOM   3052 1HB  GLN A 209      -6.987 -10.011 -16.693  1.00 17.25           H
ATOM   3053 2HB  GLN A 209      -7.733  -9.269 -15.275  1.00 17.25           H
ATOM   3054  CG  GLN A 209      -8.671  -8.756 -17.148  1.00 17.25           C
ATOM   3055 1HG  GLN A 209      -9.408  -9.546 -17.030  1.00 17.25           H
ATOM   3056 2HG  GLN A 209      -9.106  -7.829 -16.779  1.00 17.25           H
ATOM   3057  CD  GLN A 209      -8.365  -8.582 -18.626  1.00 17.25           C
ATOM   3058  OE1 GLN A 209      -8.720  -7.582 -19.217  1.00 17.25           O
ATOM   3059  NE2 GLN A 209      -7.721  -9.546 -19.231  1.00 17.25           N
ATOM   3060 1HE2 GLN A 209      -7.537  -9.448 -20.214  1.00 17.25           H
ATOM   3061 2HE2 GLN A 209      -7.430 -10.366 -18.721  1.00 17.25           H
ATOM   3062  N   GLY A 210      -6.593  -6.702 -14.261  1.00 -2.54           N
ATOM   3063  H   GLY A 210      -6.086  -7.445 -13.790  1.00 -2.54           H
ATOM   3064  CA  GLY A 210      -7.030  -5.552 -13.480  1.00 -2.54           C
ATOM   3065 1HA  GLY A 210      -8.108  -5.430 -13.594  1.00 -2.54           H
ATOM   3066 2HA  GLY A 210      -6.791  -5.709 -12.429  1.00 -2.54           H
ATOM   3067  C   GLY A 210      -6.349  -4.287 -13.961  1.00 -2.54           C
ATOM   3068  O   GLY A 210      -6.972  -3.230 -14.113  1.00 -2.54           O
ATOM   3069  N   SER A 211      -5.076  -4.412 -14.295  1.00-10.32           N
ATOM   3070  H   SER A 211      -4.576  -5.278 -14.106  1.00-10.32           H
ATOM   3071  CA  SER A 211      -4.349  -3.317 -14.916  1.00-10.32           C
ATOM   3072  HA  SER A 211      -4.557  -2.400 -14.366  1.00-10.32           H
ATOM   3073  C   SER A 211      -4.762  -3.096 -16.377  1.00-10.32           C
ATOM   3074  O   SER A 211      -4.824  -1.951 -16.811  1.00-10.32           O
ATOM   3075  CB  SER A 211      -2.863  -3.619 -14.808  1.00-10.32           C
ATOM   3076 1HB  SER A 211      -2.296  -2.867 -15.353  1.00-10.32           H
ATOM   3077 2HB  SER A 211      -2.568  -3.615 -13.758  1.00-10.32           H
ATOM   3078  OG  SER A 211      -2.629  -4.904 -15.337  1.00-10.32           O
ATOM   3079  HG  SER A 211      -1.678  -5.048 -15.441  1.00-10.32           H
ATOM   3080  N   THR A 212      -5.114  -4.136 -17.126  1.00  6.15           N
ATOM   3081  H   THR A 212      -4.999  -5.073 -16.755  1.00  6.15           H
ATOM   3082  CA  THR A 212      -5.650  -3.975 -18.492  1.00  6.15           C
ATOM   3083  HA  THR A 212      -4.924  -3.425 -19.091  1.00  6.15           H
ATOM   3084  C   THR A 212      -6.946  -3.161 -18.471  1.00  6.15           C
ATOM   3085  O   THR A 212      -7.126  -2.270 -19.297  1.00  6.15           O
ATOM   3086  CB  THR A 212      -5.922  -5.349 -19.187  1.00  6.15           C
ATOM   3087  HB  THR A 212      -6.631  -5.922 -18.593  1.00  6.15           H
ATOM   3088  OG1 THR A 212      -4.698  -6.078 -19.313  1.00  6.15           O
ATOM   3089  HG1 THR A 212      -4.394  -6.323 -18.426  1.00  6.15           H
ATOM   3090  CG2 THR A 212      -6.454  -5.225 -20.599  1.00  6.15           C
ATOM   3091 1HG2 THR A 212      -6.573  -6.221 -21.022  1.00  6.15           H
ATOM   3092 2HG2 THR A 212      -5.755  -4.657 -21.214  1.00  6.15           H
ATOM   3093 3HG2 THR A 212      -7.429  -4.735 -20.594  1.00  6.15           H
ATOM   3094  N   LEU A 213      -7.822  -3.389 -17.502  1.00  6.89           N
ATOM   3095  H   LEU A 213      -7.643  -4.126 -16.823  1.00  6.89           H
ATOM   3096  CA  LEU A 213      -9.071  -2.627 -17.419  1.00  6.89           C
ATOM   3097  HA  LEU A 213      -9.504  -2.582 -18.418  1.00  6.89           H
ATOM   3098  C   LEU A 213      -8.883  -1.179 -16.978  1.00  6.89           C
ATOM   3099  O   LEU A 213      -9.756  -0.351 -17.203  1.00  6.89           O
ATOM   3100  CB  LEU A 213     -10.088  -3.306 -16.495  1.00  6.89           C
ATOM   3101 1HB  LEU A 213      -9.649  -3.388 -15.500  1.00  6.89           H
ATOM   3102 2HB  LEU A 213     -10.943  -2.635 -16.419  1.00  6.89           H
ATOM   3103  CG  LEU A 213     -10.636  -4.685 -16.901  1.00  6.89           C
ATOM   3104  HG  LEU A 213      -9.839  -5.420 -16.836  1.00  6.89           H
ATOM   3105  CD1 LEU A 213     -11.741  -5.083 -15.922  1.00  6.89           C
ATOM   3106 1HD1 LEU A 213     -12.157  -6.048 -16.205  1.00  6.89           H
ATOM   3107 2HD1 LEU A 213     -12.538  -4.339 -15.938  1.00  6.89           H
ATOM   3108 3HD1 LEU A 213     -11.331  -5.148 -14.914  1.00  6.89           H
ATOM   3109  CD2 LEU A 213     -11.187  -4.717 -18.319  1.00  6.89           C
ATOM   3110 1HD2 LEU A 213     -11.674  -5.670 -18.510  1.00  6.89           H
ATOM   3111 2HD2 LEU A 213     -10.370  -4.612 -19.036  1.00  6.89           H
ATOM   3112 3HD2 LEU A 213     -11.900  -3.911 -18.466  1.00  6.89           H
ATOM   3113  N   TYR A 214      -7.727  -0.834 -16.429  1.00 18.53           N
ATOM   3114  H   TYR A 214      -7.074  -1.548 -16.136  1.00 18.53           H
ATOM   3115  CA  TYR A 214      -7.351   0.578 -16.353  1.00 18.53           C
ATOM   3116  HA  TYR A 214      -8.217   1.179 -16.077  1.00 18.53           H
ATOM   3117  C   TYR A 214      -6.864   1.037 -17.727  1.00 18.53           C
ATOM   3118  O   TYR A 214      -7.305   2.056 -18.254  1.00 18.53           O
ATOM   3119  CB  TYR A 214      -6.234   0.803 -15.325  1.00 18.53           C
ATOM   3120 1HB  TYR A 214      -6.636   0.631 -14.328  1.00 18.53           H
ATOM   3121 2HB  TYR A 214      -5.440   0.082 -15.503  1.00 18.53           H
ATOM   3122  CG  TYR A 214      -5.621   2.194 -15.402  1.00 18.53           C
ATOM   3123  CD1 TYR A 214      -6.171   3.279 -14.693  1.00 18.53           C
ATOM   3124  HD1 TYR A 214      -6.992   3.110 -14.010  1.00 18.53           H
ATOM   3125  CD2 TYR A 214      -4.497   2.437 -16.220  1.00 18.53           C
ATOM   3126  HD2 TYR A 214      -4.003   1.614 -16.712  1.00 18.53           H
ATOM   3127  CE1 TYR A 214      -5.669   4.601 -14.885  1.00 18.53           C
ATOM   3128  HE1 TYR A 214      -6.100   5.435 -14.353  1.00 18.53           H
ATOM   3129  CE2 TYR A 214      -4.017   3.750 -16.437  1.00 18.53           C
ATOM   3130  HE2 TYR A 214      -3.184   3.920 -17.103  1.00 18.53           H
ATOM   3131  CZ  TYR A 214      -4.631   4.822 -15.794  1.00 18.53           C
ATOM   3132  OH  TYR A 214      -4.217   6.096 -16.076  1.00 18.53           O
ATOM   3133  HH  TYR A 214      -3.487   6.124 -16.699  1.00 18.53           H
ATOM   3134  N   CYS A 215      -5.913   0.307 -18.289  1.00  4.43           N
ATOM   3135  H   CYS A 215      -5.644  -0.578 -17.870  1.00  4.43           H
ATOM   3136  CA  CYS A 215      -5.161   0.794 -19.438  1.00  4.43           C
ATOM   3137  HA  CYS A 215      -4.785   1.789 -19.199  1.00  4.43           H
ATOM   3138  C   CYS A 215      -5.949   0.921 -20.736  1.00  4.43           C
ATOM   3139  O   CYS A 215      -5.785   1.905 -21.441  1.00  4.43           O
ATOM   3140  CB  CYS A 215      -3.963  -0.117 -19.683  1.00  4.43           C
ATOM   3141 1HB  CYS A 215      -4.316  -1.132 -19.873  1.00  4.43           H
ATOM   3142 2HB  CYS A 215      -3.464   0.245 -20.578  1.00  4.43           H
ATOM   3143  SG  CYS A 215      -2.757  -0.153 -18.341  1.00  4.43           S
ATOM   3144  HG  CYS A 215      -3.494  -0.887 -17.495  1.00  4.43           H
ATOM   3145  N   VAL A 216      -6.805  -0.034 -21.064  1.00 24.55           N
ATOM   3146  H   VAL A 216      -6.947  -0.830 -20.443  1.00 24.55           H
ATOM   3147  CA  VAL A 216      -7.549   0.026 -22.326  1.00 24.55           C
ATOM   3148  HA  VAL A 216      -6.823   0.175 -23.124  1.00 24.55           H
ATOM   3149  C   VAL A 216      -8.511   1.214 -22.402  1.00 24.55           C
ATOM   3150  O   VAL A 216      -8.464   1.954 -23.386  1.00 24.55           O
ATOM   3151  CB  VAL A 216      -8.276  -1.310 -22.619  1.00 24.55           C
ATOM   3152  HB  VAL A 216      -8.929  -1.550 -21.783  1.00 24.55           H
ATOM   3153  CG1 VAL A 216      -9.129  -1.218 -23.886  1.00 24.55           C
ATOM   3154 1HG1 VAL A 216      -9.605  -2.179 -24.072  1.00 24.55           H
ATOM   3155 2HG1 VAL A 216      -8.504  -0.949 -24.740  1.00 24.55           H
ATOM   3156 3HG1 VAL A 216      -9.910  -0.470 -23.764  1.00 24.55           H
ATOM   3157  CG2 VAL A 216      -7.242  -2.424 -22.769  1.00 24.55           C
ATOM   3158 1HG2 VAL A 216      -7.752  -3.374 -22.920  1.00 24.55           H
ATOM   3159 2HG2 VAL A 216      -6.639  -2.508 -21.868  1.00 24.55           H
ATOM   3160 3HG2 VAL A 216      -6.588  -2.224 -23.620  1.00 24.55           H
ATOM   3161  N   PRO A 217      -9.359   1.467 -21.381  1.00  7.72           N
ATOM   3162  CA  PRO A 217     -10.068   2.747 -21.510  1.00  7.72           C
ATOM   3163  HA  PRO A 217     -10.723   2.720 -22.381  1.00  7.72           H
ATOM   3164  C   PRO A 217      -9.172   3.981 -21.588  1.00  7.72           C
ATOM   3165  O   PRO A 217      -9.514   4.928 -22.296  1.00  7.72           O
ATOM   3166  CB  PRO A 217     -10.901   2.815 -20.228  1.00  7.72           C
ATOM   3167 1HB  PRO A 217     -10.358   3.356 -19.453  1.00  7.72           H
ATOM   3168 2HB  PRO A 217     -11.862   3.286 -20.422  1.00  7.72           H
ATOM   3169  CG  PRO A 217     -11.083   1.431 -19.837  1.00  7.72           C
ATOM   3170 1HG  PRO A 217     -11.308   1.358 -18.773  1.00  7.72           H
ATOM   3171 2HG  PRO A 217     -11.883   0.986 -20.427  1.00  7.72           H
ATOM   3172  CD  PRO A 217      -9.784   0.768 -20.155  1.00  7.72           C
ATOM   3173 1HD  PRO A 217      -9.068   0.926 -19.355  1.00  7.72           H
ATOM   3174 2HD  PRO A 217      -9.936  -0.296 -20.333  1.00  7.72           H
ATOM   3175  N   THR A 218      -8.028   3.989 -20.911  1.00-14.56           N
ATOM   3176  H   THR A 218      -7.758   3.203 -20.331  1.00-14.56           H
ATOM   3177  CA  THR A 218      -7.126   5.138 -21.001  1.00-14.56           C
ATOM   3178  HA  THR A 218      -7.673   6.032 -20.704  1.00-14.56           H
ATOM   3179  C   THR A 218      -6.640   5.310 -22.433  1.00-14.56           C
ATOM   3180  O   THR A 218      -6.725   6.402 -22.994  1.00-14.56           O
ATOM   3181  CB  THR A 218      -5.882   4.970 -20.094  1.00-14.56           C
ATOM   3182  HB  THR A 218      -5.246   4.175 -20.480  1.00-14.56           H
ATOM   3183  OG1 THR A 218      -6.312   4.620 -18.782  1.00-14.56           O
ATOM   3184  HG1 THR A 218      -5.547   4.293 -18.297  1.00-14.56           H
ATOM   3185  CG2 THR A 218      -5.085   6.243 -19.964  1.00-14.56           C
ATOM   3186 1HG2 THR A 218      -4.262   6.086 -19.269  1.00-14.56           H
ATOM   3187 2HG2 THR A 218      -5.718   7.049 -19.592  1.00-14.56           H
ATOM   3188 3HG2 THR A 218      -4.671   6.521 -20.932  1.00-14.56           H
ATOM   3189  N   SER A 219      -6.155   4.238 -23.039  1.00-12.84           N
ATOM   3190  H   SER A 219      -6.136   3.336 -22.561  1.00-12.84           H
ATOM   3191  CA  SER A 219      -5.571   4.319 -24.370  1.00-12.84           C
ATOM   3192  HA  SER A 219      -4.879   5.159 -24.388  1.00-12.84           H
ATOM   3193  C   SER A 219      -6.603   4.549 -25.453  1.00-12.84           C
ATOM   3194  O   SER A 219      -6.349   5.292 -26.394  1.00-12.84           O
ATOM   3195  CB  SER A 219      -4.792   3.045 -24.667  1.00-12.84           C
ATOM   3196 1HB  SER A 219      -4.379   3.094 -25.674  1.00-12.84           H
ATOM   3197 2HB  SER A 219      -3.972   2.972 -23.952  1.00-12.84           H
ATOM   3198  OG  SER A 219      -5.599   1.890 -24.546  1.00-12.84           O
ATOM   3199  HG  SER A 219      -5.013   1.136 -24.397  1.00-12.84           H
ATOM   3200  N   THR A 220      -7.786   3.976 -25.297  1.00 -5.07           N
ATOM   3201  H   THR A 220      -7.933   3.343 -24.514  1.00 -5.07           H
ATOM   3202  CA  THR A 220      -8.863   4.196 -26.257  1.00 -5.07           C
ATOM   3203  HA  THR A 220      -8.496   3.952 -27.252  1.00 -5.07           H
ATOM   3204  C   THR A 220      -9.249   5.668 -26.235  1.00 -5.07           C
ATOM   3205  O   THR A 220      -9.423   6.279 -27.288  1.00 -5.07           O
ATOM   3206  CB  THR A 220     -10.099   3.315 -25.950  1.00 -5.07           C
ATOM   3207  HB  THR A 220     -10.526   3.606 -24.990  1.00 -5.07           H
ATOM   3208  OG1 THR A 220      -9.695   1.944 -25.890  1.00 -5.07           O
ATOM   3209  HG1 THR A 220      -9.132   1.828 -25.113  1.00 -5.07           H
ATOM   3210  CG2 THR A 220     -11.163   3.409 -27.030  1.00 -5.07           C
ATOM   3211 1HG2 THR A 220     -11.985   2.736 -26.784  1.00 -5.07           H
ATOM   3212 2HG2 THR A 220     -10.742   3.116 -27.992  1.00 -5.07           H
ATOM   3213 3HG2 THR A 220     -11.551   4.425 -27.093  1.00 -5.07           H
ATOM   3214  N   ASN A 221      -9.332   6.268 -25.053  1.00  2.01           N
ATOM   3215  H   ASN A 221      -9.174   5.741 -24.200  1.00  2.01           H
ATOM   3216  CA  ASN A 221      -9.664   7.691 -24.970  1.00  2.01           C
ATOM   3217  HA  ASN A 221     -10.510   7.890 -25.630  1.00  2.01           H
ATOM   3218  C   ASN A 221      -8.510   8.570 -25.449  1.00  2.01           C
ATOM   3219  O   ASN A 221      -8.762   9.581 -26.086  1.00  2.01           O
ATOM   3220  CB  ASN A 221     -10.063   8.102 -23.549  1.00  2.01           C
ATOM   3221 1HB  ASN A 221      -9.414   7.606 -22.830  1.00  2.01           H
ATOM   3222 2HB  ASN A 221      -9.932   9.179 -23.449  1.00  2.01           H
ATOM   3223  CG  ASN A 221     -11.510   7.793 -23.239  1.00  2.01           C
ATOM   3224  OD1 ASN A 221     -12.415   8.493 -23.669  1.00  2.01           O
ATOM   3225  ND2 ASN A 221     -11.746   6.755 -22.490  1.00  2.01           N
ATOM   3226 1HD2 ASN A 221     -12.698   6.538 -22.245  1.00  2.01           H
ATOM   3227 2HD2 ASN A 221     -10.978   6.174 -22.183  1.00  2.01           H
ATOM   3228  N   GLN A 222      -7.260   8.199 -25.197  1.00-14.53           N
ATOM   3229  H   GLN A 222      -7.076   7.361 -24.654  1.00-14.53           H
ATOM   3230  CA  GLN A 222      -6.131   8.994 -25.691  1.00-14.53           C
ATOM   3231  HA  GLN A 222      -6.258  10.033 -25.386  1.00-14.53           H
ATOM   3232  C   GLN A 222      -6.072   8.955 -27.213  1.00-14.53           C
ATOM   3233  O   GLN A 222      -5.892   9.984 -27.854  1.00-14.53           O
ATOM   3234  CB  GLN A 222      -4.792   8.468 -25.164  1.00-14.53           C
ATOM   3235 1HB  GLN A 222      -4.770   7.388 -25.306  1.00-14.53           H
ATOM   3236 2HB  GLN A 222      -3.996   8.908 -25.765  1.00-14.53           H
ATOM   3237  CG  GLN A 222      -4.498   8.789 -23.705  1.00-14.53           C
ATOM   3238 1HG  GLN A 222      -4.425   9.868 -23.591  1.00-14.53           H
ATOM   3239 2HG  GLN A 222      -5.314   8.435 -23.086  1.00-14.53           H
ATOM   3240  CD  GLN A 222      -3.215   8.154 -23.212  1.00-14.53           C
ATOM   3241  OE1 GLN A 222      -2.510   7.484 -23.954  1.00-14.53           O
ATOM   3242  NE2 GLN A 222      -2.905   8.344 -21.961  1.00-14.53           N
ATOM   3243 1HE2 GLN A 222      -2.062   7.917 -21.603  1.00-14.53           H
ATOM   3244 2HE2 GLN A 222      -3.496   8.901 -21.364  1.00-14.53           H
ATOM   3245  N   ALA A 223      -6.246   7.780 -27.800  1.00  0.59           N
ATOM   3246  H   ALA A 223      -6.376   6.942 -27.239  1.00  0.59           H
ATOM   3247  CA  ALA A 223      -6.208   7.652 -29.250  1.00  0.59           C
ATOM   3248  HA  ALA A 223      -5.284   8.102 -29.616  1.00  0.59           H
ATOM   3249  C   ALA A 223      -7.387   8.400 -29.880  1.00  0.59           C
ATOM   3250  O   ALA A 223      -7.231   9.035 -30.917  1.00  0.59           O
ATOM   3251  CB  ALA A 223      -6.218   6.171 -29.636  1.00  0.59           C
ATOM   3252 1HB  ALA A 223      -5.318   5.688 -29.252  1.00  0.59           H
ATOM   3253 2HB  ALA A 223      -6.236   6.075 -30.722  1.00  0.59           H
ATOM   3254 3HB  ALA A 223      -7.092   5.680 -29.209  1.00  0.59           H
ATOM   3255  N   GLN A 224      -8.552   8.345 -29.246  1.00  8.56           N
ATOM   3256  H   GLN A 224      -8.643   7.765 -28.420  1.00  8.56           H
ATOM   3257  CA  GLN A 224      -9.729   9.074 -29.724  1.00  8.56           C
ATOM   3258  HA  GLN A 224      -9.908   8.803 -30.765  1.00  8.56           H
ATOM   3259  C   GLN A 224      -9.529  10.591 -29.645  1.00  8.56           C
ATOM   3260  O   GLN A 224      -9.937  11.324 -30.543  1.00  8.56           O
ATOM   3261  CB  GLN A 224     -10.949   8.665 -28.884  1.00  8.56           C
ATOM   3262 1HB  GLN A 224     -11.005   7.577 -28.876  1.00  8.56           H
ATOM   3263 2HB  GLN A 224     -10.794   9.003 -27.860  1.00  8.56           H
ATOM   3264  CG  GLN A 224     -12.296   9.198 -29.361  1.00  8.56           C
ATOM   3265 1HG  GLN A 224     -13.067   8.903 -28.650  1.00  8.56           H
ATOM   3266 2HG  GLN A 224     -12.256  10.285 -29.391  1.00  8.56           H
ATOM   3267  CD  GLN A 224     -12.680   8.682 -30.730  1.00  8.56           C
ATOM   3268  OE1 GLN A 224     -12.731   7.480 -30.974  1.00  8.56           O
ATOM   3269  NE2 GLN A 224     -12.936   9.578 -31.641  1.00  8.56           N
ATOM   3270 1HE2 GLN A 224     -13.139   9.277 -32.581  1.00  8.56           H
ATOM   3271 2HE2 GLN A 224     -12.917  10.560 -31.404  1.00  8.56           H
ATOM   3272  N   ALA A 225      -8.917  11.059 -28.565  1.00 -7.71           N
ATOM   3273  H   ALA A 225      -8.619  10.415 -27.838  1.00 -7.71           H
ATOM   3274  CA  ALA A 225      -8.695  12.486 -28.353  1.00 -7.71           C
ATOM   3275  HA  ALA A 225      -9.622  13.019 -28.567  1.00 -7.71           H
ATOM   3276  C   ALA A 225      -7.606  13.040 -29.275  1.00 -7.71           C
ATOM   3277  O   ALA A 225      -7.627  14.220 -29.618  1.00 -7.71           O
ATOM   3278  CB  ALA A 225      -8.315  12.730 -26.887  1.00 -7.71           C
ATOM   3279 1HB  ALA A 225      -9.093  12.337 -26.233  1.00 -7.71           H
ATOM   3280 2HB  ALA A 225      -8.210  13.801 -26.713  1.00 -7.71           H
ATOM   3281 3HB  ALA A 225      -7.369  12.235 -26.660  1.00 -7.71           H
ATOM   3282  N   ALA A 226      -6.649  12.200 -29.645  1.00 25.88           N
ATOM   3283  H   ALA A 226      -6.660  11.251 -29.292  1.00 25.88           H
ATOM   3284  CA  ALA A 226      -5.562  12.595 -30.532  1.00 25.88           C
ATOM   3285  HA  ALA A 226      -5.085  13.481 -30.115  1.00 25.88           H
ATOM   3286  C   ALA A 226      -6.100  12.910 -31.938  1.00 25.88           C
ATOM   3287  O   ALA A 226      -6.532  11.995 -32.653  1.00 25.88           O
ATOM   3288  CB  ALA A 226      -4.523  11.462 -30.599  1.00 25.88           C
ATOM   3289 1HB  ALA A 226      -4.133  11.264 -29.600  1.00 25.88           H
ATOM   3290 2HB  ALA A 226      -3.700  11.754 -31.251  1.00 25.88           H
ATOM   3291 3HB  ALA A 226      -4.992  10.555 -30.984  1.00 25.88           H
ATOM   3292  N   PRO A 227      -6.017  14.176 -32.395  1.00-10.66           N
ATOM   3293  CA  PRO A 227      -6.521  14.403 -33.756  1.00-10.66           C
ATOM   3294  HA  PRO A 227      -7.511  13.965 -33.882  1.00-10.66           H
ATOM   3295  C   PRO A 227      -5.580  13.859 -34.824  1.00-10.66           C
ATOM   3296  O   PRO A 227      -5.916  13.791 -36.000  1.00-10.66           O
ATOM   3297  CB  PRO A 227      -6.613  15.926 -33.827  1.00-10.66           C
ATOM   3298 1HB  PRO A 227      -6.494  16.277 -34.850  1.00-10.66           H
ATOM   3299 2HB  PRO A 227      -7.564  16.263 -33.414  1.00-10.66           H
ATOM   3300  CG  PRO A 227      -5.505  16.382 -32.980  1.00-10.66           C
ATOM   3301 1HG  PRO A 227      -4.561  16.296 -33.519  1.00-10.66           H
ATOM   3302 2HG  PRO A 227      -5.667  17.409 -32.653  1.00-10.66           H
ATOM   3303  CD  PRO A 227      -5.529  15.439 -31.806  1.00-10.66           C
ATOM   3304 1HD  PRO A 227      -4.532  15.324 -31.385  1.00-10.66           H
ATOM   3305 2HD  PRO A 227      -6.229  15.794 -31.049  1.00-10.66           H
ATOM   3306  N   GLU A 228      -4.395  13.440 -34.407  1.00 -0.07           N
ATOM   3307  H   GLU A 228      -4.144  13.552 -33.436  1.00 -0.07           H
ATOM   3308  CA  GLU A 228      -3.415  12.828 -35.296  1.00 -0.07           C
ATOM   3309  HA  GLU A 228      -3.447  13.311 -36.273  1.00 -0.07           H
ATOM   3310  C   GLU A 228      -3.671  11.333 -35.478  1.00 -0.07           C
ATOM   3311  O   GLU A 228      -2.912  10.673 -36.175  1.00 -0.07           O
ATOM   3312  CB  GLU A 228      -2.028  13.015 -34.685  1.00 -0.07           C
ATOM   3313 1HB  GLU A 228      -2.033  12.551 -33.700  1.00 -0.07           H
ATOM   3314 2HB  GLU A 228      -1.290  12.512 -35.309  1.00 -0.07           H
ATOM   3315  CG  GLU A 228      -1.625  14.471 -34.530  1.00 -0.07           C
ATOM   3316 1HG  GLU A 228      -1.538  14.927 -35.515  1.00 -0.07           H
ATOM   3317 2HG  GLU A 228      -2.394  15.004 -33.970  1.00 -0.07           H
ATOM   3318  CD  GLU A 228      -0.317  14.615 -33.775  1.00 -0.07           C
ATOM   3319  OE1 GLU A 228       0.474  13.652 -33.705  1.00 -0.07           O
ATOM   3320  OE2 GLU A 228      -0.080  15.695 -33.186  1.00 -0.07           O
ATOM   3321  N   GLU A 229      -4.714  10.817 -34.833  1.00 18.53           N
ATOM   3322  H   GLU A 229      -5.299  11.435 -34.284  1.00 18.53           H
ATOM   3323  CA  GLU A 229      -5.069   9.389 -34.846  1.00 18.53           C
ATOM   3324  HA  GLU A 229      -5.851   9.236 -34.103  1.00 18.53           H
ATOM   3325  C   GLU A 229      -3.898   8.489 -34.449  1.00 18.53           C
ATOM   3326  O   GLU A 229      -3.219   7.880 -35.284  1.00 18.53           O
ATOM   3327  CB  GLU A 229      -5.650   8.938 -36.189  1.00 18.53           C
ATOM   3328 1HB  GLU A 229      -4.909   9.095 -36.970  1.00 18.53           H
ATOM   3329 2HB  GLU A 229      -5.851   7.870 -36.120  1.00 18.53           H
ATOM   3330  CG  GLU A 229      -6.945   9.624 -36.590  1.00 18.53           C
ATOM   3331 1HG  GLU A 229      -7.643   9.577 -35.755  1.00 18.53           H
ATOM   3332 2HG  GLU A 229      -6.741  10.668 -36.827  1.00 18.53           H
ATOM   3333  CD  GLU A 229      -7.571   8.940 -37.791  1.00 18.53           C
ATOM   3334  OE1 GLU A 229      -6.839   8.664 -38.770  1.00 18.53           O
ATOM   3335  OE2 GLU A 229      -8.771   8.607 -37.764  1.00 18.53           O
ATOM   3336  N   ARG A 230      -3.640   8.441 -33.149  1.00  8.31           N
ATOM   3337  H   ARG A 230      -4.259   8.925 -32.513  1.00  8.31           H
ATOM   3338  CA  ARG A 230      -2.489   7.725 -32.592  1.00  8.31           C
ATOM   3339  HA  ARG A 230      -1.798   7.449 -33.389  1.00  8.31           H
ATOM   3340  C   ARG A 230      -2.884   6.455 -31.836  1.00  8.31           C
ATOM   3341  O   ARG A 230      -3.004   6.513 -30.625  1.00  8.31           O
ATOM   3342  CB  ARG A 230      -1.759   8.640 -31.596  1.00  8.31           C
ATOM   3343 1HB  ARG A 230      -2.457   8.908 -30.802  1.00  8.31           H
ATOM   3344 2HB  ARG A 230      -0.945   8.070 -31.148  1.00  8.31           H
ATOM   3345  CG  ARG A 230      -1.172   9.933 -32.149  1.00  8.31           C
ATOM   3346 1HG  ARG A 230      -0.442   9.702 -32.924  1.00  8.31           H
ATOM   3347 2HG  ARG A 230      -1.963  10.560 -32.557  1.00  8.31           H
ATOM   3348  CD  ARG A 230      -0.491  10.651 -30.987  1.00  8.31           C
ATOM   3349 1HD  ARG A 230      -1.227  10.816 -30.200  1.00  8.31           H
ATOM   3350 2HD  ARG A 230       0.286   9.995 -30.590  1.00  8.31           H
ATOM   3351  NE  ARG A 230       0.126  11.942 -31.328  1.00  8.31           N
ATOM   3352  HE  ARG A 230       0.040  12.274 -32.281  1.00  8.31           H
ATOM   3353  CZ  ARG A 230       0.808  12.716 -30.495  1.00  8.31           C
ATOM   3354  NH1 ARG A 230       1.297  13.837 -30.925  1.00  8.31           N
ATOM   3355 1HH1 ARG A 230       1.160  14.096 -31.895  1.00  8.31           H
ATOM   3356 2HH1 ARG A 230       1.810  14.434 -30.290  1.00  8.31           H
ATOM   3357  NH2 ARG A 230       1.043  12.419 -29.247  1.00  8.31           N
ATOM   3358 1HH2 ARG A 230       0.708  11.550 -28.863  1.00  8.31           H
ATOM   3359 2HH2 ARG A 230       1.555  13.060 -28.667  1.00  8.31           H
ATOM   3360  N   PRO A 231      -3.113   5.309 -32.502  1.00 29.94           N
ATOM   3361  CA  PRO A 231      -3.354   4.171 -31.598  1.00 29.94           C
ATOM   3362  HA  PRO A 231      -4.157   4.398 -30.897  1.00 29.94           H
ATOM   3363  C   PRO A 231      -2.122   3.654 -30.857  1.00 29.94           C
ATOM   3364  O   PRO A 231      -2.188   3.195 -29.722  1.00 29.94           O
ATOM   3365  CB  PRO A 231      -3.807   3.067 -32.560  1.00 29.94           C
ATOM   3366 1HB  PRO A 231      -2.985   2.385 -32.770  1.00 29.94           H
ATOM   3367 2HB  PRO A 231      -4.647   2.516 -32.144  1.00 29.94           H
ATOM   3368  CG  PRO A 231      -4.204   3.755 -33.788  1.00 29.94           C
ATOM   3369 1HG  PRO A 231      -4.150   3.089 -34.648  1.00 29.94           H
ATOM   3370 2HG  PRO A 231      -5.214   4.150 -33.671  1.00 29.94           H
ATOM   3371  CD  PRO A 231      -3.223   4.880 -33.906  1.00 29.94           C
ATOM   3372 1HD  PRO A 231      -2.261   4.528 -34.284  1.00 29.94           H
ATOM   3373 2HD  PRO A 231      -3.630   5.665 -34.537  1.00 29.94           H
ATOM   3374  N   ARG A 232      -0.980   3.656 -31.534  1.00  3.58           N
ATOM   3375  H   ARG A 232      -0.910   4.172 -32.396  1.00  3.58           H
ATOM   3376  CA  ARG A 232       0.153   2.830 -31.113  1.00  3.58           C
ATOM   3377  HA  ARG A 232      -0.228   1.834 -30.896  1.00  3.58           H
ATOM   3378  C   ARG A 232       0.892   3.287 -29.870  1.00  3.58           C
ATOM   3379  O   ARG A 232       1.259   2.448 -29.062  1.00  3.58           O
ATOM   3380  CB  ARG A 232       1.154   2.711 -32.261  1.00  3.58           C
ATOM   3381 1HB  ARG A 232       1.472   3.713 -32.524  1.00  3.58           H
ATOM   3382 2HB  ARG A 232       2.024   2.152 -31.915  1.00  3.58           H
ATOM   3383  CG  ARG A 232       0.618   2.030 -33.516  1.00  3.58           C
ATOM   3384 1HG  ARG A 232       0.417   0.983 -33.291  1.00  3.58           H
ATOM   3385 2HG  ARG A 232      -0.307   2.510 -33.833  1.00  3.58           H
ATOM   3386  CD  ARG A 232       1.630   2.120 -34.654  1.00  3.58           C
ATOM   3387 1HD  ARG A 232       2.588   1.736 -34.301  1.00  3.58           H
ATOM   3388 2HD  ARG A 232       1.293   1.491 -35.480  1.00  3.58           H
ATOM   3389  NE  ARG A 232       1.805   3.499 -35.140  1.00  3.58           N
ATOM   3390  HE  ARG A 232       2.545   4.038 -34.714  1.00  3.58           H
ATOM   3391  CZ  ARG A 232       1.098   4.094 -36.092  1.00  3.58           C
ATOM   3392  NH1 ARG A 232       1.370   5.326 -36.410  1.00  3.58           N
ATOM   3393 1HH1 ARG A 232       2.140   5.815 -35.968  1.00  3.58           H
ATOM   3394 2HH1 ARG A 232       0.814   5.794 -37.106  1.00  3.58           H
ATOM   3395  NH2 ARG A 232       0.102   3.527 -36.722  1.00  3.58           N
ATOM   3396 1HH2 ARG A 232      -0.184   2.587 -36.481  1.00  3.58           H
ATOM   3397 2HH2 ARG A 232      -0.368   4.026 -37.463  1.00  3.58           H
ATOM   3398  N   ALA A 233       1.112   4.580 -29.684  1.00 25.32           N
ATOM   3399  H   ALA A 233       0.828   5.251 -30.387  1.00 25.32           H
ATOM   3400  CA  ALA A 233       1.752   5.043 -28.449  1.00 25.32           C
ATOM   3401  HA  ALA A 233       2.638   4.426 -28.293  1.00 25.32           H
ATOM   3402  C   ALA A 233       0.853   4.841 -27.205  1.00 25.32           C
ATOM   3403  O   ALA A 233       1.308   4.276 -26.213  1.00 25.32           O
ATOM   3404  CB  ALA A 233       2.234   6.504 -28.596  1.00 25.32           C
ATOM   3405 1HB  ALA A 233       2.990   6.559 -29.380  1.00 25.32           H
ATOM   3406 2HB  ALA A 233       2.679   6.838 -27.657  1.00 25.32           H
ATOM   3407 3HB  ALA A 233       1.404   7.162 -28.851  1.00 25.32           H
ATOM   3408  N   PRO A 234      -0.446   5.194 -27.258  1.00 18.56           N
ATOM   3409  CA  PRO A 234      -1.292   4.683 -26.171  1.00 18.56           C
ATOM   3410  HA  PRO A 234      -0.977   5.133 -25.228  1.00 18.56           H
ATOM   3411  C   PRO A 234      -1.344   3.157 -25.986  1.00 18.56           C
ATOM   3412  O   PRO A 234      -1.429   2.686 -24.855  1.00 18.56           O
ATOM   3413  CB  PRO A 234      -2.678   5.209 -26.554  1.00 18.56           C
ATOM   3414 1HB  PRO A 234      -3.215   4.469 -27.147  1.00 18.56           H
ATOM   3415 2HB  PRO A 234      -3.241   5.471 -25.664  1.00 18.56           H
ATOM   3416  CG  PRO A 234      -2.428   6.397 -27.341  1.00 18.56           C
ATOM   3417 1HG  PRO A 234      -3.285   6.635 -27.970  1.00 18.56           H
ATOM   3418 2HG  PRO A 234      -2.194   7.233 -26.685  1.00 18.56           H
ATOM   3419  CD  PRO A 234      -1.237   6.048 -28.162  1.00 18.56           C
ATOM   3420 1HD  PRO A 234      -1.527   5.485 -29.044  1.00 18.56           H
ATOM   3421 2HD  PRO A 234      -0.694   6.951 -28.437  1.00 18.56           H
ATOM   3422  N   TRP A 235      -1.282   2.349 -27.037  1.00 21.29           N
ATOM   3423  H   TRP A 235      -1.328   2.722 -27.983  1.00 21.29           H
ATOM   3424  CA  TRP A 235      -1.220   0.891 -26.851  1.00 21.29           C
ATOM   3425  HA  TRP A 235      -1.985   0.602 -26.133  1.00 21.29           H
ATOM   3426  C   TRP A 235       0.129   0.419 -26.295  1.00 21.29           C
ATOM   3427  O   TRP A 235       0.203  -0.586 -25.599  1.00 21.29           O
ATOM   3428  CB  TRP A 235      -1.521   0.150 -28.153  1.00 21.29           C
ATOM   3429 1HB  TRP A 235      -0.802   0.465 -28.909  1.00 21.29           H
ATOM   3430 2HB  TRP A 235      -1.391  -0.918 -27.980  1.00 21.29           H
ATOM   3431  CG  TRP A 235      -2.913   0.368 -28.692  1.00 21.29           C
ATOM   3432  CD1 TRP A 235      -3.971   0.973 -28.074  1.00 21.29           C
ATOM   3433  HD1 TRP A 235      -3.942   1.372 -27.070  1.00 21.29           H
ATOM   3434  CD2 TRP A 235      -3.402  -0.011 -29.990  1.00 21.29           C
ATOM   3435  NE1 TRP A 235      -5.065   1.029 -28.893  1.00 21.29           N
ATOM   3436  HE1 TRP A 235      -5.947   1.481 -28.656  1.00 21.29           H
ATOM   3437  CE2 TRP A 235      -4.762   0.407 -30.070  1.00 21.29           C
ATOM   3438  CE3 TRP A 235      -2.830  -0.669 -31.098  1.00 21.29           C
ATOM   3439  HE3 TRP A 235      -1.801  -0.994 -31.067  1.00 21.29           H
ATOM   3440  CZ2 TRP A 235      -5.561   0.163 -31.206  1.00 21.29           C
ATOM   3441  HZ2 TRP A 235      -6.591   0.485 -31.236  1.00 21.29           H
ATOM   3442  CZ3 TRP A 235      -3.624  -0.908 -32.245  1.00 21.29           C
ATOM   3443  HZ3 TRP A 235      -3.192  -1.419 -33.090  1.00 21.29           H
ATOM   3444  CH2 TRP A 235      -4.988  -0.490 -32.283  1.00 21.29           C
ATOM   3445  HH2 TRP A 235      -5.586  -0.691 -33.160  1.00 21.29           H
ATOM   3446  N   TRP A 236       1.194   1.169 -26.534  1.00 10.71           N
ATOM   3447  H   TRP A 236       1.116   1.964 -27.159  1.00 10.71           H
ATOM   3448  CA  TRP A 236       2.488   0.895 -25.909  1.00 10.71           C
ATOM   3449  HA  TRP A 236       2.769  -0.146 -26.064  1.00 10.71           H
ATOM   3450  C   TRP A 236       2.382   1.149 -24.411  1.00 10.71           C
ATOM   3451  O   TRP A 236       2.878   0.380 -23.589  1.00 10.71           O
ATOM   3452  CB  TRP A 236       3.554   1.811 -26.515  1.00 10.71           C
ATOM   3453 1HB  TRP A 236       3.665   1.568 -27.572  1.00 10.71           H
ATOM   3454 2HB  TRP A 236       3.225   2.841 -26.438  1.00 10.71           H
ATOM   3455  CG  TRP A 236       4.881   1.721 -25.850  1.00 10.71           C
ATOM   3456  CD1 TRP A 236       5.350   2.509 -24.842  1.00 10.71           C
ATOM   3457  HD1 TRP A 236       4.772   3.293 -24.360  1.00 10.71           H
ATOM   3458  CD2 TRP A 236       5.946   0.810 -26.157  1.00 10.71           C
ATOM   3459  NE1 TRP A 236       6.641   2.191 -24.526  1.00 10.71           N
ATOM   3460  HE1 TRP A 236       7.195   2.664 -23.821  1.00 10.71           H
ATOM   3461  CE2 TRP A 236       7.046   1.153 -25.320  1.00 10.71           C
ATOM   3462  CE3 TRP A 236       6.089  -0.259 -27.064  1.00 10.71           C
ATOM   3463  HE3 TRP A 236       5.263  -0.554 -27.695  1.00 10.71           H
ATOM   3464  CZ2 TRP A 236       8.280   0.479 -25.388  1.00 10.71           C
ATOM   3465  HZ2 TRP A 236       9.101   0.765 -24.750  1.00 10.71           H
ATOM   3466  CZ3 TRP A 236       7.325  -0.947 -27.128  1.00 10.71           C
ATOM   3467  HZ3 TRP A 236       7.442  -1.774 -27.813  1.00 10.71           H
ATOM   3468  CH2 TRP A 236       8.413  -0.560 -26.289  1.00 10.71           C
ATOM   3469  HH2 TRP A 236       9.354  -1.084 -26.361  1.00 10.71           H
ATOM   3470  N   ASP A 237       1.682   2.209 -24.041  1.00 -7.92           N
ATOM   3471  H   ASP A 237       1.329   2.855 -24.740  1.00 -7.92           H
ATOM   3472  CA  ASP A 237       1.456   2.493 -22.625  1.00 -7.92           C
ATOM   3473  HA  ASP A 237       2.404   2.421 -22.092  1.00 -7.92           H
ATOM   3474  C   ASP A 237       0.507   1.454 -22.033  1.00 -7.92           C
ATOM   3475  O   ASP A 237       0.601   1.120 -20.856  1.00 -7.92           O
ATOM   3476  CB  ASP A 237       0.884   3.897 -22.414  1.00 -7.92           C
ATOM   3477 1HB  ASP A 237       0.075   4.073 -23.123  1.00 -7.92           H
ATOM   3478 2HB  ASP A 237       0.478   3.950 -21.404  1.00 -7.92           H
ATOM   3479  CG  ASP A 237       1.933   4.989 -22.552  1.00 -7.92           C
ATOM   3480  OD1 ASP A 237       3.091   4.714 -22.926  1.00 -7.92           O
ATOM   3481  OD2 ASP A 237       1.616   6.156 -22.223  1.00 -7.92           O
ATOM   3482  N   THR A 238      -0.372   0.898 -22.855  1.00 12.98           N
ATOM   3483  H   THR A 238      -0.435   1.241 -23.806  1.00 12.98           H
ATOM   3484  CA  THR A 238      -1.254  -0.185 -22.418  1.00 12.98           C
ATOM   3485  HA  THR A 238      -1.755   0.137 -21.511  1.00 12.98           H
ATOM   3486  C   THR A 238      -0.445  -1.428 -22.085  1.00 12.98           C
ATOM   3487  O   THR A 238      -0.624  -1.998 -21.016  1.00 12.98           O
ATOM   3488  CB  THR A 238      -2.317  -0.537 -23.494  1.00 12.98           C
ATOM   3489  HB  THR A 238      -1.818  -0.887 -24.393  1.00 12.98           H
ATOM   3490  OG1 THR A 238      -3.067   0.638 -23.797  1.00 12.98           O
ATOM   3491  HG1 THR A 238      -2.448   1.345 -24.031  1.00 12.98           H
ATOM   3492  CG2 THR A 238      -3.324  -1.592 -23.066  1.00 12.98           C
ATOM   3493 1HG2 THR A 238      -3.943  -1.853 -23.926  1.00 12.98           H
ATOM   3494 2HG2 THR A 238      -3.965  -1.202 -22.282  1.00 12.98           H
ATOM   3495 3HG2 THR A 238      -2.814  -2.491 -22.720  1.00 12.98           H
ATOM   3496  N   SER A 239       0.466  -1.855 -22.946  1.00-12.10           N
ATOM   3497  H   SER A 239       0.620  -1.370 -23.830  1.00-12.10           H
ATOM   3498  CA  SER A 239       1.238  -3.061 -22.652  1.00-12.10           C
ATOM   3499  HA  SER A 239       0.552  -3.854 -22.356  1.00-12.10           H
ATOM   3500  C   SER A 239       2.199  -2.811 -21.492  1.00-12.10           C
ATOM   3501  O   SER A 239       2.430  -3.692 -20.660  1.00-12.10           O
ATOM   3502  CB  SER A 239       2.002  -3.516 -23.894  1.00-12.10           C
ATOM   3503 1HB  SER A 239       2.585  -4.406 -23.655  1.00-12.10           H
ATOM   3504 2HB  SER A 239       1.288  -3.756 -24.683  1.00-12.10           H
ATOM   3505  OG  SER A 239       2.860  -2.486 -24.350  1.00-12.10           O
ATOM   3506  HG  SER A 239       3.385  -2.827 -25.088  1.00-12.10           H
ATOM   3507  N   SER A 240       2.722  -1.596 -21.394  1.00-11.42           N
ATOM   3508  H   SER A 240       2.516  -0.909 -22.115  1.00-11.42           H
ATOM   3509  CA  SER A 240       3.626  -1.236 -20.301  1.00-11.42           C
ATOM   3510  HA  SER A 240       4.399  -2.001 -20.223  1.00-11.42           H
ATOM   3511  C   SER A 240       2.904  -1.152 -18.956  1.00-11.42           C
ATOM   3512  O   SER A 240       3.483  -1.449 -17.912  1.00-11.42           O
ATOM   3513  CB  SER A 240       4.297   0.107 -20.594  1.00-11.42           C
ATOM   3514 1HB  SER A 240       3.537   0.888 -20.629  1.00-11.42           H
ATOM   3515 2HB  SER A 240       5.002   0.333 -19.794  1.00-11.42           H
ATOM   3516  OG  SER A 240       4.988   0.073 -21.837  1.00-11.42           O
ATOM   3517  HG  SER A 240       4.332   0.179 -22.549  1.00-11.42           H
ATOM   3518  N   GLY A 241       1.641  -0.749 -18.972  1.00 -1.28           N
ATOM   3519  H   GLY A 241       1.212  -0.459 -19.848  1.00 -1.28           H
ATOM   3520  CA  GLY A 241       0.858  -0.645 -17.750  1.00 -1.28           C
ATOM   3521 1HA  GLY A 241       1.508  -0.341 -16.931  1.00 -1.28           H
ATOM   3522 2HA  GLY A 241       0.104   0.129 -17.887  1.00 -1.28           H
ATOM   3523  C   GLY A 241       0.148  -1.925 -17.354  1.00 -1.28           C
ATOM   3524  O   GLY A 241      -0.102  -2.149 -16.174  1.00 -1.28           O
ATOM   3525  N   ALA A 242      -0.195  -2.770 -18.316  1.00 13.87           N
ATOM   3526  H   ALA A 242      -0.019  -2.528 -19.287  1.00 13.87           H
ATOM   3527  CA  ALA A 242      -0.890  -4.017 -18.017  1.00 13.87           C
ATOM   3528  HA  ALA A 242      -1.631  -3.813 -17.249  1.00 13.87           H
ATOM   3529  C   ALA A 242       0.058  -5.097 -17.494  1.00 13.87           C
ATOM   3530  O   ALA A 242      -0.219  -5.769 -16.500  1.00 13.87           O
ATOM   3531  CB  ALA A 242      -1.626  -4.519 -19.261  1.00 13.87           C
ATOM   3532 1HB  ALA A 242      -2.353  -3.772 -19.583  1.00 13.87           H
ATOM   3533 2HB  ALA A 242      -2.150  -5.446 -19.024  1.00 13.87           H
ATOM   3534 3HB  ALA A 242      -0.919  -4.701 -20.072  1.00 13.87           H
ATOM   3535  N   LEU A 243       1.178  -5.273 -18.178  1.00 17.28           N
ATOM   3536  H   LEU A 243       1.414  -4.629 -18.926  1.00 17.28           H
ATOM   3537  CA  LEU A 243       2.057  -6.426 -17.961  1.00 17.28           C
ATOM   3538  HA  LEU A 243       1.463  -7.249 -17.562  1.00 17.28           H
ATOM   3539  C   LEU A 243       3.146  -6.109 -16.939  1.00 17.28           C
ATOM   3540  O   LEU A 243       4.344  -6.286 -17.173  1.00 17.28           O
ATOM   3541  CB  LEU A 243       2.646  -6.874 -19.307  1.00 17.28           C
ATOM   3542 1HB  LEU A 243       3.303  -6.084 -19.666  1.00 17.28           H
ATOM   3543 2HB  LEU A 243       3.254  -7.761 -19.130  1.00 17.28           H
ATOM   3544  CG  LEU A 243       1.642  -7.196 -20.432  1.00 17.28           C
ATOM   3545  HG  LEU A 243       1.041  -6.309 -20.624  1.00 17.28           H
ATOM   3546  CD1 LEU A 243       2.378  -7.539 -21.720  1.00 17.28           C
ATOM   3547 1HD1 LEU A 243       1.660  -7.674 -22.530  1.00 17.28           H
ATOM   3548 2HD1 LEU A 243       2.951  -8.457 -21.595  1.00 17.28           H
ATOM   3549 3HD1 LEU A 243       3.054  -6.727 -21.990  1.00 17.28           H
ATOM   3550  CD2 LEU A 243       0.685  -8.340 -20.071  1.00 17.28           C
ATOM   3551 1HD2 LEU A 243       0.059  -8.580 -20.931  1.00 17.28           H
ATOM   3552 2HD2 LEU A 243       0.045  -8.038 -19.243  1.00 17.28           H
ATOM   3553 3HD2 LEU A 243       1.257  -9.221 -19.782  1.00 17.28           H
ATOM   3554  N   ARG A 244       2.721  -5.587 -15.797  1.00 31.74           N
ATOM   3555  H   ARG A 244       1.722  -5.495 -15.653  1.00 31.74           H
ATOM   3556  CA  ARG A 244       3.654  -5.174 -14.745  1.00 31.74           C
ATOM   3557  HA  ARG A 244       4.398  -4.514 -15.187  1.00 31.74           H
ATOM   3558  C   ARG A 244       4.364  -6.381 -14.141  1.00 31.74           C
ATOM   3559  O   ARG A 244       3.779  -7.469 -14.073  1.00 31.74           O
ATOM   3560  CB  ARG A 244       2.926  -4.446 -13.604  1.00 31.74           C
ATOM   3561 1HB  ARG A 244       2.238  -5.150 -13.133  1.00 31.74           H
ATOM   3562 2HB  ARG A 244       3.665  -4.156 -12.857  1.00 31.74           H
ATOM   3563  CG  ARG A 244       2.132  -3.210 -14.002  1.00 31.74           C
ATOM   3564 1HG  ARG A 244       1.309  -3.526 -14.639  1.00 31.74           H
ATOM   3565 2HG  ARG A 244       1.714  -2.758 -13.104  1.00 31.74           H
ATOM   3566  CD  ARG A 244       2.943  -2.153 -14.747  1.00 31.74           C
ATOM   3567 1HD  ARG A 244       3.335  -2.591 -15.665  1.00 31.74           H
ATOM   3568 2HD  ARG A 244       2.271  -1.338 -15.023  1.00 31.74           H
ATOM   3569  NE  ARG A 244       4.054  -1.597 -13.959  1.00 31.74           N
ATOM   3570  HE  ARG A 244       4.068  -1.823 -12.982  1.00 31.74           H
ATOM   3571  CZ  ARG A 244       5.013  -0.804 -14.420  1.00 31.74           C
ATOM   3572  NH1 ARG A 244       5.868  -0.307 -13.573  1.00 31.74           N
ATOM   3573 1HH1 ARG A 244       5.813  -0.525 -12.595  1.00 31.74           H
ATOM   3574 2HH1 ARG A 244       6.589   0.329 -13.893  1.00 31.74           H
ATOM   3575  NH2 ARG A 244       5.164  -0.497 -15.680  1.00 31.74           N
ATOM   3576 1HH2 ARG A 244       4.516  -0.854 -16.374  1.00 31.74           H
ATOM   3577 2HH2 ARG A 244       5.940   0.084 -15.966  1.00 31.74           H
ATOM   3578  N   PRO A 245       5.602  -6.200 -13.647  1.00  0.80           N
ATOM   3579  CA  PRO A 245       6.102  -7.269 -12.774  1.00  0.80           C
ATOM   3580  HA  PRO A 245       6.163  -8.213 -13.311  1.00  0.80           H
ATOM   3581  C   PRO A 245       5.215  -7.383 -11.538  1.00  0.80           C
ATOM   3582  O   PRO A 245       4.623  -6.391 -11.122  1.00  0.80           O
ATOM   3583  CB  PRO A 245       7.492  -6.769 -12.366  1.00  0.80           C
ATOM   3584 1HB  PRO A 245       7.440  -6.281 -11.394  1.00  0.80           H
ATOM   3585 2HB  PRO A 245       8.212  -7.587 -12.342  1.00  0.80           H
ATOM   3586  CG  PRO A 245       7.848  -5.777 -13.405  1.00  0.80           C
ATOM   3587 1HG  PRO A 245       8.595  -5.075 -13.037  1.00  0.80           H
ATOM   3588 2HG  PRO A 245       8.205  -6.290 -14.296  1.00  0.80           H
ATOM   3589  CD  PRO A 245       6.561  -5.083 -13.706  1.00  0.80           C
ATOM   3590 1HD  PRO A 245       6.331  -4.340 -12.939  1.00  0.80           H
ATOM   3591 2HD  PRO A 245       6.591  -4.633 -14.699  1.00  0.80           H
ATOM   3592  N   VAL A 246       5.146  -8.560 -10.933  1.00 10.51           N
ATOM   3593  H   VAL A 246       5.642  -9.352 -11.317  1.00 10.51           H
ATOM   3594  CA  VAL A 246       4.378  -8.741  -9.698  1.00 10.51           C
ATOM   3595  HA  VAL A 246       3.690  -7.903  -9.586  1.00 10.51           H
ATOM   3596  C   VAL A 246       5.290  -8.698  -8.477  1.00 10.51           C
ATOM   3597  O   VAL A 246       4.815  -8.584  -7.360  1.00 10.51           O
ATOM   3598  CB  VAL A 246       3.509 -10.030  -9.724  1.00 10.51           C
ATOM   3599  HB  VAL A 246       3.015 -10.131  -8.762  1.00 10.51           H
ATOM   3600  CG1 VAL A 246       2.418  -9.896 -10.799  1.00 10.51           C
ATOM   3601 1HG1 VAL A 246       1.712 -10.714 -10.698  1.00 10.51           H
ATOM   3602 2HG1 VAL A 246       2.855  -9.898 -11.798  1.00 10.51           H
ATOM   3603 3HG1 VAL A 246       1.874  -8.961 -10.647  1.00 10.51           H
ATOM   3604  CG2 VAL A 246       4.347 -11.300  -9.967  1.00 10.51           C
ATOM   3605 1HG2 VAL A 246       3.708 -12.177  -9.861  1.00 10.51           H
ATOM   3606 2HG2 VAL A 246       5.141 -11.369  -9.223  1.00 10.51           H
ATOM   3607 3HG2 VAL A 246       4.780 -11.295 -10.967  1.00 10.51           H
ATOM   3608  N   ALA A 247       6.600  -8.700  -8.687  1.00 25.00           N
ATOM   3609  H   ALA A 247       6.953  -8.816  -9.626  1.00 25.00           H
ATOM   3610  CA  ALA A 247       7.565  -8.465  -7.613  1.00 25.00           C
ATOM   3611  HA  ALA A 247       7.049  -8.341  -6.662  1.00 25.00           H
ATOM   3612  C   ALA A 247       8.278  -7.158  -7.955  1.00 25.00           C
ATOM   3613  O   ALA A 247       8.893  -7.032  -9.016  1.00 25.00           O
ATOM   3614  CB  ALA A 247       8.547  -9.634  -7.500  1.00 25.00           C
ATOM   3615 1HB  ALA A 247       7.998 -10.553  -7.289  1.00 25.00           H
ATOM   3616 2HB  ALA A 247       9.245  -9.443  -6.685  1.00 25.00           H
ATOM   3617 3HB  ALA A 247       9.101  -9.748  -8.433  1.00 25.00           H
ATOM   3618  N   LEU A 248       8.143  -6.167  -7.088  1.00 18.01           N
ATOM   3619  H   LEU A 248       7.637  -6.330  -6.218  1.00 18.01           H
ATOM   3620  CA  LEU A 248       8.636  -4.817  -7.352  1.00 18.01           C
ATOM   3621  HA  LEU A 248       8.943  -4.741  -8.394  1.00 18.01           H
ATOM   3622  C   LEU A 248       9.847  -4.528  -6.477  1.00 18.01           C
ATOM   3623  O   LEU A 248       9.732  -4.055  -5.347  1.00 18.01           O
ATOM   3624  CB  LEU A 248       7.518  -3.800  -7.113  1.00 18.01           C
ATOM   3625 1HB  LEU A 248       7.260  -3.819  -6.058  1.00 18.01           H
ATOM   3626 2HB  LEU A 248       7.908  -2.810  -7.348  1.00 18.01           H
ATOM   3627  CG  LEU A 248       6.219  -4.015  -7.909  1.00 18.01           C
ATOM   3628  HG  LEU A 248       5.784  -4.972  -7.623  1.00 18.01           H
ATOM   3629  CD1 LEU A 248       5.250  -2.923  -7.522  1.00 18.01           C
ATOM   3630 1HD1 LEU A 248       4.339  -3.010  -8.110  1.00 18.01           H
ATOM   3631 2HD1 LEU A 248       5.694  -1.941  -7.686  1.00 18.01           H
ATOM   3632 3HD1 LEU A 248       4.987  -3.034  -6.471  1.00 18.01           H
ATOM   3633  CD2 LEU A 248       6.407  -4.015  -9.425  1.00 18.01           C
ATOM   3634 1HD2 LEU A 248       5.442  -4.165  -9.911  1.00 18.01           H
ATOM   3635 2HD2 LEU A 248       7.055  -4.840  -9.711  1.00 18.01           H
ATOM   3636 3HD2 LEU A 248       6.842  -3.077  -9.755  1.00 18.01           H
ATOM   3637  N   LYS A 249      11.014  -4.871  -7.010  1.00 -3.28           N
ATOM   3638  H   LYS A 249      11.027  -5.245  -7.955  1.00 -3.28           H
ATOM   3639  CA  LYS A 249      12.275  -4.803  -6.262  1.00 -3.28           C
ATOM   3640  HA  LYS A 249      12.103  -5.175  -5.251  1.00 -3.28           H
ATOM   3641  C   LYS A 249      12.902  -3.417  -6.143  1.00 -3.28           C
ATOM   3642  O   LYS A 249      13.683  -3.161  -5.225  1.00 -3.28           O
ATOM   3643  CB  LYS A 249      13.314  -5.689  -6.963  1.00 -3.28           C
ATOM   3644 1HB  LYS A 249      13.504  -5.263  -7.947  1.00 -3.28           H
ATOM   3645 2HB  LYS A 249      14.245  -5.647  -6.397  1.00 -3.28           H
ATOM   3646  CG  LYS A 249      12.943  -7.156  -7.170  1.00 -3.28           C
ATOM   3647 1HG  LYS A 249      12.015  -7.226  -7.736  1.00 -3.28           H
ATOM   3648 2HG  LYS A 249      13.735  -7.623  -7.755  1.00 -3.28           H
ATOM   3649  CD  LYS A 249      12.794  -7.928  -5.872  1.00 -3.28           C
ATOM   3650 1HD  LYS A 249      13.704  -7.822  -5.284  1.00 -3.28           H
ATOM   3651 2HD  LYS A 249      11.952  -7.533  -5.305  1.00 -3.28           H
ATOM   3652  CE  LYS A 249      12.557  -9.402  -6.166  1.00 -3.28           C
ATOM   3653 1HE  LYS A 249      11.647  -9.509  -6.761  1.00 -3.28           H
ATOM   3654 2HE  LYS A 249      13.398  -9.802  -6.732  1.00 -3.28           H
ATOM   3655  NZ  LYS A 249      12.410 -10.164  -4.897  1.00 -3.28           N
ATOM   3656 1HZ  LYS A 249      12.187 -11.134  -5.083  1.00 -3.28           H
ATOM   3657 2HZ  LYS A 249      11.648  -9.768  -4.350  1.00 -3.28           H
ATOM   3658 3HZ  LYS A 249      13.262 -10.121  -4.358  1.00 -3.28           H
ATOM   3659  N   SER A 250      12.643  -2.548  -7.107  1.00  1.12           N
ATOM   3660  H   SER A 250      11.991  -2.796  -7.832  1.00  1.12           H
ATOM   3661  CA  SER A 250      13.300  -1.237  -7.152  1.00  1.12           C
ATOM   3662  HA  SER A 250      14.309  -1.333  -6.758  1.00  1.12           H
ATOM   3663  C   SER A 250      12.515  -0.209  -6.345  1.00  1.12           C
ATOM   3664  O   SER A 250      11.325  -0.039  -6.608  1.00  1.12           O
ATOM   3665  CB  SER A 250      13.385  -0.729  -8.593  1.00  1.12           C
ATOM   3666 1HB  SER A 250      14.007  -1.403  -9.182  1.00  1.12           H
ATOM   3667 2HB  SER A 250      12.385  -0.704  -9.021  1.00  1.12           H
ATOM   3668  OG  SER A 250      13.936   0.581  -8.621  1.00  1.12           O
ATOM   3669  HG  SER A 250      14.106   0.841  -9.539  1.00  1.12           H
ATOM   3670  N   PRO A 251      13.152   0.534  -5.416  1.00 -4.14           N
ATOM   3671  CA  PRO A 251      12.387   1.579  -4.718  1.00 -4.14           C
ATOM   3672  HA  PRO A 251      11.596   1.119  -4.129  1.00 -4.14           H
ATOM   3673  C   PRO A 251      11.778   2.660  -5.612  1.00 -4.14           C
ATOM   3674  O   PRO A 251      10.748   3.236  -5.268  1.00 -4.14           O
ATOM   3675  CB  PRO A 251      13.425   2.208  -3.785  1.00 -4.14           C
ATOM   3676 1HB  PRO A 251      13.892   3.068  -4.267  1.00 -4.14           H
ATOM   3677 2HB  PRO A 251      12.969   2.501  -2.840  1.00 -4.14           H
ATOM   3678  CG  PRO A 251      14.413   1.144  -3.571  1.00 -4.14           C
ATOM   3679 1HG  PRO A 251      15.367   1.554  -3.240  1.00 -4.14           H
ATOM   3680 2HG  PRO A 251      14.030   0.424  -2.847  1.00 -4.14           H
ATOM   3681  CD  PRO A 251      14.539   0.503  -4.918  1.00 -4.14           C
ATOM   3682 1HD  PRO A 251      15.192   1.089  -5.564  1.00 -4.14           H
ATOM   3683 2HD  PRO A 251      14.903  -0.520  -4.817  1.00 -4.14           H
ATOM   3684  N   GLN A 252      12.355   2.902  -6.784  1.00-13.53           N
ATOM   3685  H   GLN A 252      13.222   2.444  -7.031  1.00-13.53           H
ATOM   3686  CA  GLN A 252      11.740   3.827  -7.735  1.00-13.53           C
ATOM   3687  HA  GLN A 252      11.625   4.801  -7.261  1.00-13.53           H
ATOM   3688  C   GLN A 252      10.363   3.318  -8.148  1.00-13.53           C
ATOM   3689  O   GLN A 252       9.380   4.056  -8.136  1.00-13.53           O
ATOM   3690  CB  GLN A 252      12.607   3.950  -8.992  1.00-13.53           C
ATOM   3691 1HB  GLN A 252      13.617   4.238  -8.703  1.00-13.53           H
ATOM   3692 2HB  GLN A 252      12.653   2.971  -9.468  1.00-13.53           H
ATOM   3693  CG  GLN A 252      12.078   4.946 -10.019  1.00-13.53           C
ATOM   3694 1HG  GLN A 252      11.026   4.745 -10.206  1.00-13.53           H
ATOM   3695 2HG  GLN A 252      12.174   5.959  -9.634  1.00-13.53           H
ATOM   3696  CD  GLN A 252      12.797   4.844 -11.337  1.00-13.53           C
ATOM   3697  OE1 GLN A 252      14.010   4.660 -11.384  1.00-13.53           O
ATOM   3698  NE2 GLN A 252      12.062   4.901 -12.410  1.00-13.53           N
ATOM   3699 1HE2 GLN A 252      12.486   4.778 -13.316  1.00-13.53           H
ATOM   3700 2HE2 GLN A 252      11.068   5.083 -12.332  1.00-13.53           H
ATOM   3701  N   VAL A 253      10.310   2.044  -8.502  1.00  3.68           N
ATOM   3702  H   VAL A 253      11.141   1.478  -8.435  1.00  3.68           H
ATOM   3703  CA  VAL A 253       9.090   1.422  -9.006  1.00  3.68           C
ATOM   3704  HA  VAL A 253       8.632   2.088  -9.738  1.00  3.68           H
ATOM   3705  C   VAL A 253       8.115   1.236  -7.851  1.00  3.68           C
ATOM   3706  O   VAL A 253       6.916   1.372  -8.034  1.00  3.68           O
ATOM   3707  CB  VAL A 253       9.410   0.071  -9.709  1.00  3.68           C
ATOM   3708  HB  VAL A 253       9.857  -0.608  -8.984  1.00  3.68           H
ATOM   3709  CG1 VAL A 253       8.148  -0.581 -10.283  1.00  3.68           C
ATOM   3710 1HG1 VAL A 253       8.415  -1.501 -10.807  1.00  3.68           H
ATOM   3711 2HG1 VAL A 253       7.663   0.103 -10.981  1.00  3.68           H
ATOM   3712 3HG1 VAL A 253       7.457  -0.824  -9.477  1.00  3.68           H
ATOM   3713  CG2 VAL A 253      10.413   0.293 -10.856  1.00  3.68           C
ATOM   3714 1HG2 VAL A 253      10.625  -0.656 -11.349  1.00  3.68           H
ATOM   3715 2HG2 VAL A 253      11.350   0.702 -10.484  1.00  3.68           H
ATOM   3716 3HG2 VAL A 253       9.996   0.985 -11.590  1.00  3.68           H
ATOM   3717  N   VAL A 254       8.615   1.015  -6.644  1.00 24.28           N
ATOM   3718  H   VAL A 254       9.616   0.888  -6.530  1.00 24.28           H
ATOM   3719  CA  VAL A 254       7.757   0.957  -5.458  1.00 24.28           C
ATOM   3720  HA  VAL A 254       7.027   0.166  -5.611  1.00 24.28           H
ATOM   3721  C   VAL A 254       6.965   2.261  -5.303  1.00 24.28           C
ATOM   3722  O   VAL A 254       5.754   2.225  -5.098  1.00 24.28           O
ATOM   3723  CB  VAL A 254       8.605   0.616  -4.188  1.00 24.28           C
ATOM   3724  HB  VAL A 254       9.479   1.258  -4.189  1.00 24.28           H
ATOM   3725  CG1 VAL A 254       7.868   0.863  -2.871  1.00 24.28           C
ATOM   3726 1HG1 VAL A 254       8.519   0.605  -2.036  1.00 24.28           H
ATOM   3727 2HG1 VAL A 254       6.966   0.258  -2.822  1.00 24.28           H
ATOM   3728 3HG1 VAL A 254       7.603   1.917  -2.782  1.00 24.28           H
ATOM   3729  CG2 VAL A 254       9.072  -0.853  -4.228  1.00 24.28           C
ATOM   3730 1HG2 VAL A 254       9.752  -1.051  -3.398  1.00 24.28           H
ATOM   3731 2HG2 VAL A 254       9.595  -1.066  -5.157  1.00 24.28           H
ATOM   3732 3HG2 VAL A 254       8.216  -1.524  -4.152  1.00 24.28           H
ATOM   3733  N   CYS A 255       7.594   3.415  -5.464  1.00  4.76           N
ATOM   3734  H   CYS A 255       8.595   3.437  -5.626  1.00  4.76           H
ATOM   3735  CA  CYS A 255       6.851   4.672  -5.384  1.00  4.76           C
ATOM   3736  HA  CYS A 255       6.222   4.653  -4.493  1.00  4.76           H
ATOM   3737  C   CYS A 255       5.940   4.904  -6.600  1.00  4.76           C
ATOM   3738  O   CYS A 255       4.784   5.313  -6.470  1.00  4.76           O
ATOM   3739  CB  CYS A 255       7.855   5.817  -5.248  1.00  4.76           C
ATOM   3740 1HB  CYS A 255       8.485   5.845  -6.137  1.00  4.76           H
ATOM   3741 2HB  CYS A 255       7.309   6.757  -5.178  1.00  4.76           H
ATOM   3742  SG  CYS A 255       8.902   5.637  -3.787  1.00  4.76           S
ATOM   3743  HG  CYS A 255       7.928   5.902  -2.900  1.00  4.76           H
ATOM   3744  N   GLU A 256       6.450   4.634  -7.793  1.00-17.79           N
ATOM   3745  H   GLU A 256       7.399   4.278  -7.865  1.00-17.79           H
ATOM   3746  CA  GLU A 256       5.698   4.882  -9.029  1.00-17.79           C
ATOM   3747  HA  GLU A 256       5.345   5.914  -9.031  1.00-17.79           H
ATOM   3748  C   GLU A 256       4.480   3.977  -9.195  1.00-17.79           C
ATOM   3749  O   GLU A 256       3.413   4.436  -9.596  1.00-17.79           O
ATOM   3750  CB  GLU A 256       6.619   4.673 -10.232  1.00-17.79           C
ATOM   3751 1HB  GLU A 256       7.134   3.724 -10.094  1.00-17.79           H
ATOM   3752 2HB  GLU A 256       6.016   4.616 -11.139  1.00-17.79           H
ATOM   3753  CG  GLU A 256       7.641   5.789 -10.404  1.00-17.79           C
ATOM   3754 1HG  GLU A 256       7.114   6.707 -10.668  1.00-17.79           H
ATOM   3755 2HG  GLU A 256       8.148   5.953  -9.456  1.00-17.79           H
ATOM   3756  CD  GLU A 256       8.697   5.487 -11.461  1.00-17.79           C
ATOM   3757  OE1 GLU A 256       8.844   4.321 -11.895  1.00-17.79           O
ATOM   3758  OE2 GLU A 256       9.435   6.427 -11.835  1.00-17.79           O
ATOM   3759  N   ALA A 257       4.608   2.697  -8.879  1.00 -9.14           N
ATOM   3760  H   ALA A 257       5.501   2.347  -8.540  1.00 -9.14           H
ATOM   3761  CA  ALA A 257       3.502   1.760  -9.039  1.00 -9.14           C
ATOM   3762  HA  ALA A 257       3.019   1.958  -9.996  1.00 -9.14           H
ATOM   3763  C   ALA A 257       2.459   1.958  -7.938  1.00 -9.14           C
ATOM   3764  O   ALA A 257       1.282   1.683  -8.155  1.00 -9.14           O
ATOM   3765  CB  ALA A 257       4.020   0.323  -9.060  1.00 -9.14           C
ATOM   3766 1HB  ALA A 257       4.733   0.203  -9.876  1.00 -9.14           H
ATOM   3767 2HB  ALA A 257       3.187  -0.366  -9.204  1.00 -9.14           H
ATOM   3768 3HB  ALA A 257       4.519   0.094  -8.118  1.00 -9.14           H
ATOM   3769  N   ALA A 258       2.859   2.478  -6.785  1.00-21.09           N
ATOM   3770  H   ALA A 258       3.841   2.657  -6.614  1.00-21.09           H
ATOM   3771  CA  ALA A 258       1.885   2.815  -5.749  1.00-21.09           C
ATOM   3772  HA  ALA A 258       1.216   1.966  -5.599  1.00-21.09           H
ATOM   3773  C   ALA A 258       1.056   4.010  -6.222  1.00-21.09           C
ATOM   3774  O   ALA A 258      -0.148   4.071  -6.001  1.00-21.09           O
ATOM   3775  CB  ALA A 258       2.591   3.129  -4.437  1.00-21.09           C
ATOM   3776 1HB  ALA A 258       3.149   2.252  -4.105  1.00-21.09           H
ATOM   3777 2HB  ALA A 258       1.854   3.389  -3.676  1.00-21.09           H
ATOM   3778 3HB  ALA A 258       3.281   3.964  -4.570  1.00-21.09           H
ATOM   3779  N   SER A 259       1.695   4.941  -6.917  1.00-14.26           N
ATOM   3780  H   SER A 259       2.696   4.864  -7.052  1.00-14.26           H
ATOM   3781  CA  SER A 259       0.990   6.095  -7.475  1.00-14.26           C
ATOM   3782  HA  SER A 259       0.359   6.524  -6.699  1.00-14.26           H
ATOM   3783  C   SER A 259       0.096   5.706  -8.646  1.00-14.26           C
ATOM   3784  O   SER A 259      -1.009   6.228  -8.801  1.00-14.26           O
ATOM   3785  CB  SER A 259       2.007   7.146  -7.908  1.00-14.26           C
ATOM   3786 1HB  SER A 259       2.620   6.753  -8.719  1.00-14.26           H
ATOM   3787 2HB  SER A 259       1.485   8.040  -8.248  1.00-14.26           H
ATOM   3788  OG  SER A 259       2.837   7.464  -6.804  1.00-14.26           O
ATOM   3789  HG  SER A 259       3.529   6.792  -6.720  1.00-14.26           H
ATOM   3790  N   ALA A 260       0.538   4.729  -9.426  1.00-19.34           N
ATOM   3791  H   ALA A 260       1.484   4.381  -9.301  1.00-19.34           H
ATOM   3792  CA  ALA A 260      -0.281   4.166 -10.491  1.00-19.34           C
ATOM   3793  HA  ALA A 260      -0.613   4.975 -11.144  1.00-19.34           H
ATOM   3794  C   ALA A 260      -1.510   3.483  -9.890  1.00-19.34           C
ATOM   3795  O   ALA A 260      -2.622   3.620 -10.394  1.00-19.34           O
ATOM   3796  CB  ALA A 260       0.544   3.167 -11.300  1.00-19.34           C
ATOM   3797 1HB  ALA A 260       1.470   3.640 -11.632  1.00-19.34           H
ATOM   3798 2HB  ALA A 260      -0.023   2.850 -12.174  1.00-19.34           H
ATOM   3799 3HB  ALA A 260       0.786   2.294 -10.695  1.00-19.34           H
ATOM   3800  N   GLY A 261      -1.301   2.768  -8.793  1.00-22.37           N
ATOM   3801  H   GLY A 261      -0.353   2.645  -8.447  1.00-22.37           H
ATOM   3802  CA  GLY A 261      -2.393   2.136  -8.076  1.00-22.37           C
ATOM   3803 1HA  GLY A 261      -2.949   1.494  -8.757  1.00-22.37           H
ATOM   3804 2HA  GLY A 261      -1.991   1.531  -7.266  1.00-22.37           H
ATOM   3805  C   GLY A 261      -3.339   3.161  -7.492  1.00-22.37           C
ATOM   3806  O   GLY A 261      -4.544   2.970  -7.530  1.00-22.37           O
ATOM   3807  N   LEU A 262      -2.825   4.274  -6.989  1.00-21.80           N
ATOM   3808  H   LEU A 262      -1.816   4.388  -6.946  1.00-21.80           H
ATOM   3809  CA  LEU A 262      -3.680   5.329  -6.453  1.00-21.80           C
ATOM   3810  HA  LEU A 262      -4.336   4.898  -5.699  1.00-21.80           H
ATOM   3811  C   LEU A 262      -4.548   5.911  -7.557  1.00-21.80           C
ATOM   3812  O   LEU A 262      -5.730   6.143  -7.357  1.00-21.80           O
ATOM   3813  CB  LEU A 262      -2.831   6.426  -5.806  1.00-21.80           C
ATOM   3814 1HB  LEU A 262      -2.148   5.956  -5.100  1.00-21.80           H
ATOM   3815 2HB  LEU A 262      -2.235   6.894  -6.587  1.00-21.80           H
ATOM   3816  CG  LEU A 262      -3.593   7.538  -5.068  1.00-21.80           C
ATOM   3817  HG  LEU A 262      -4.325   7.968  -5.748  1.00-21.80           H
ATOM   3818  CD1 LEU A 262      -4.325   7.037  -3.817  1.00-21.80           C
ATOM   3819 1HD1 LEU A 262      -4.826   7.872  -3.327  1.00-21.80           H
ATOM   3820 2HD1 LEU A 262      -3.617   6.588  -3.121  1.00-21.80           H
ATOM   3821 3HD1 LEU A 262      -5.079   6.303  -4.097  1.00-21.80           H
ATOM   3822  CD2 LEU A 262      -2.611   8.630  -4.686  1.00-21.80           C
ATOM   3823 1HD2 LEU A 262      -3.137   9.434  -4.172  1.00-21.80           H
ATOM   3824 2HD2 LEU A 262      -2.152   9.041  -5.585  1.00-21.80           H
ATOM   3825 3HD2 LEU A 262      -1.836   8.228  -4.034  1.00-21.80           H
ATOM   3826  N   LEU A 263      -3.995   6.084  -8.747  1.00-17.81           N
ATOM   3827  H   LEU A 263      -3.006   5.888  -8.876  1.00-17.81           H
ATOM   3828  CA  LEU A 263      -4.785   6.570  -9.876  1.00-17.81           C
ATOM   3829  HA  LEU A 263      -5.251   7.512  -9.588  1.00-17.81           H
ATOM   3830  C   LEU A 263      -5.902   5.592 -10.246  1.00-17.81           C
ATOM   3831  O   LEU A 263      -7.038   5.997 -10.485  1.00-17.81           O
ATOM   3832  CB  LEU A 263      -3.854   6.811 -11.066  1.00-17.81           C
ATOM   3833 1HB  LEU A 263      -3.035   7.441 -10.719  1.00-17.81           H
ATOM   3834 2HB  LEU A 263      -3.429   5.854 -11.358  1.00-17.81           H
ATOM   3835  CG  LEU A 263      -4.435   7.458 -12.329  1.00-17.81           C
ATOM   3836  HG  LEU A 263      -5.210   6.808 -12.732  1.00-17.81           H
ATOM   3837  CD1 LEU A 263      -5.037   8.835 -12.085  1.00-17.81           C
ATOM   3838 1HD1 LEU A 263      -5.383   9.249 -13.031  1.00-17.81           H
ATOM   3839 2HD1 LEU A 263      -4.289   9.507 -11.663  1.00-17.81           H
ATOM   3840 3HD1 LEU A 263      -5.889   8.756 -11.410  1.00-17.81           H
ATOM   3841  CD2 LEU A 263      -3.314   7.573 -13.347  1.00-17.81           C
ATOM   3842 1HD2 LEU A 263      -3.700   8.013 -14.267  1.00-17.81           H
ATOM   3843 2HD2 LEU A 263      -2.917   6.587 -13.581  1.00-17.81           H
ATOM   3844 3HD2 LEU A 263      -2.513   8.209 -12.964  1.00-17.81           H
ATOM   3845  N   LYS A 264      -5.602   4.299 -10.221  1.00-17.76           N
ATOM   3846  H   LYS A 264      -4.647   4.021 -10.017  1.00-17.76           H
ATOM   3847  CA  LYS A 264      -6.611   3.261 -10.477  1.00-17.76           C
ATOM   3848  HA  LYS A 264      -7.101   3.462 -11.430  1.00-17.76           H
ATOM   3849  C   LYS A 264      -7.686   3.259  -9.391  1.00-17.76           C
ATOM   3850  O   LYS A 264      -8.877   3.138  -9.684  1.00-17.76           O
ATOM   3851  CB  LYS A 264      -5.931   1.887 -10.532  1.00-17.76           C
ATOM   3852 1HB  LYS A 264      -5.339   1.765  -9.629  1.00-17.76           H
ATOM   3853 2HB  LYS A 264      -6.696   1.111 -10.550  1.00-17.76           H
ATOM   3854  CG  LYS A 264      -5.022   1.690 -11.728  1.00-17.76           C
ATOM   3855 1HG  LYS A 264      -5.640   1.610 -12.614  1.00-17.76           H
ATOM   3856 2HG  LYS A 264      -4.375   2.557 -11.838  1.00-17.76           H
ATOM   3857  CD  LYS A 264      -4.146   0.450 -11.613  1.00-17.76           C
ATOM   3858 1HD  LYS A 264      -3.535   0.528 -10.714  1.00-17.76           H
ATOM   3859 2HD  LYS A 264      -4.770  -0.442 -11.547  1.00-17.76           H
ATOM   3860  CE  LYS A 264      -3.233   0.352 -12.833  1.00-17.76           C
ATOM   3861 1HE  LYS A 264      -3.848   0.214 -13.723  1.00-17.76           H
ATOM   3862 2HE  LYS A 264      -2.684   1.290 -12.940  1.00-17.76           H
ATOM   3863  NZ  LYS A 264      -2.251  -0.770 -12.731  1.00-17.76           N
ATOM   3864 1HZ  LYS A 264      -1.792  -0.917 -13.620  1.00-17.76           H
ATOM   3865 2HZ  LYS A 264      -2.723  -1.622 -12.437  1.00-17.76           H
ATOM   3866 3HZ  LYS A 264      -1.545  -0.548 -12.042  1.00-17.76           H
ATOM   3867  N   THR A 265      -7.261   3.448  -8.153  1.00-18.18           N
ATOM   3868  H   THR A 265      -6.265   3.533  -7.986  1.00-18.18           H
ATOM   3869  CA  THR A 265      -8.165   3.485  -7.005  1.00-18.18           C
ATOM   3870  HA  THR A 265      -8.759   2.570  -6.996  1.00-18.18           H
ATOM   3871  C   THR A 265      -9.099   4.686  -7.090  1.00-18.18           C
ATOM   3872  O   THR A 265     -10.314   4.562  -6.941  1.00-18.18           O
ATOM   3873  CB  THR A 265      -7.368   3.600  -5.678  1.00-18.18           C
ATOM   3874  HB  THR A 265      -6.841   4.553  -5.649  1.00-18.18           H
ATOM   3875  OG1 THR A 265      -6.414   2.542  -5.588  1.00-18.18           O
ATOM   3876  HG1 THR A 265      -5.778   2.629  -6.312  1.00-18.18           H
ATOM   3877  CG2 THR A 265      -8.246   3.485  -4.463  1.00-18.18           C
ATOM   3878 1HG2 THR A 265      -7.622   3.539  -3.571  1.00-18.18           H
ATOM   3879 2HG2 THR A 265      -8.759   2.523  -4.479  1.00-18.18           H
ATOM   3880 3HG2 THR A 265      -8.974   4.294  -4.438  1.00-18.18           H
ATOM   3881  N   LEU A 266      -8.545   5.863  -7.339  1.00-15.27           N
ATOM   3882  H   LEU A 266      -7.539   5.932  -7.489  1.00-15.27           H
ATOM   3883  CA  LEU A 266      -9.343   7.084  -7.343  1.00-15.27           C
ATOM   3884  HA  LEU A 266     -10.004   7.066  -6.478  1.00-15.27           H
ATOM   3885  C   LEU A 266     -10.234   7.151  -8.571  1.00-15.27           C
ATOM   3886  O   LEU A 266     -11.312   7.729  -8.499  1.00-15.27           O
ATOM   3887  CB  LEU A 266      -8.460   8.332  -7.246  1.00-15.27           C
ATOM   3888 1HB  LEU A 266      -7.757   8.316  -8.079  1.00-15.27           H
ATOM   3889 2HB  LEU A 266      -9.101   9.203  -7.371  1.00-15.27           H
ATOM   3890  CG  LEU A 266      -7.669   8.521  -5.939  1.00-15.27           C
ATOM   3891  HG  LEU A 266      -7.026   7.657  -5.791  1.00-15.27           H
ATOM   3892  CD1 LEU A 266      -6.788   9.749  -6.068  1.00-15.27           C
ATOM   3893 1HD1 LEU A 266      -6.160   9.838  -5.183  1.00-15.27           H
ATOM   3894 2HD1 LEU A 266      -7.399  10.647  -6.172  1.00-15.27           H
ATOM   3895 3HD1 LEU A 266      -6.138   9.645  -6.936  1.00-15.27           H
ATOM   3896  CD2 LEU A 266      -8.546   8.664  -4.692  1.00-15.27           C
ATOM   3897 1HD2 LEU A 266      -7.913   8.819  -3.817  1.00-15.27           H
ATOM   3898 2HD2 LEU A 266      -9.125   7.755  -4.540  1.00-15.27           H
ATOM   3899 3HD2 LEU A 266      -9.219   9.513  -4.803  1.00-15.27           H
ATOM   3900  N   ARG A 267      -9.859   6.489  -9.659  1.00-13.42           N
ATOM   3901  H   ARG A 267      -8.926   6.091  -9.722  1.00-13.42           H
ATOM   3902  CA  ARG A 267     -10.801   6.312 -10.766  1.00-13.42           C
ATOM   3903  HA  ARG A 267     -11.135   7.283 -11.134  1.00-13.42           H
ATOM   3904  C   ARG A 267     -12.020   5.554 -10.293  1.00-13.42           C
ATOM   3905  O   ARG A 267     -13.133   5.992 -10.523  1.00-13.42           O
ATOM   3906  CB  ARG A 267     -10.206   5.497 -11.907  1.00-13.42           C
ATOM   3907 1HB  ARG A 267      -9.495   4.780 -11.504  1.00-13.42           H
ATOM   3908 2HB  ARG A 267     -11.021   4.940 -12.369  1.00-13.42           H
ATOM   3909  CG  ARG A 267      -9.544   6.292 -12.990  1.00-13.42           C
ATOM   3910 1HG  ARG A 267     -10.242   7.042 -13.360  1.00-13.42           H
ATOM   3911 2HG  ARG A 267      -8.640   6.775 -12.620  1.00-13.42           H
ATOM   3912  CD  ARG A 267      -9.213   5.327 -14.099  1.00-13.42           C
ATOM   3913 1HD  ARG A 267      -8.411   4.667 -13.772  1.00-13.42           H
ATOM   3914 2HD  ARG A 267     -10.097   4.730 -14.321  1.00-13.42           H
ATOM   3915  NE  ARG A 267      -8.823   6.042 -15.314  1.00-13.42           N
ATOM   3916  HE  ARG A 267      -8.830   7.059 -15.279  1.00-13.42           H
ATOM   3917  CZ  ARG A 267      -8.499   5.511 -16.479  1.00-13.42           C
ATOM   3918  NH1 ARG A 267      -8.129   6.320 -17.420  1.00-13.42           N
ATOM   3919 1HH1 ARG A 267      -8.218   7.317 -17.272  1.00-13.42           H
ATOM   3920 2HH1 ARG A 267      -7.743   5.950 -18.275  1.00-13.42           H
ATOM   3921  NH2 ARG A 267      -8.513   4.228 -16.721  1.00-13.42           N
ATOM   3922 1HH2 ARG A 267      -8.860   3.596 -16.023  1.00-13.42           H
ATOM   3923 2HH2 ARG A 267      -8.133   3.867 -17.585  1.00-13.42           H
ATOM   3924  N   PHE A 268     -11.821   4.433  -9.617  1.00  7.64           N
ATOM   3925  H   PHE A 268     -10.878   4.129  -9.402  1.00  7.64           H
ATOM   3926  CA  PHE A 268     -12.952   3.607  -9.202  1.00  7.64           C
ATOM   3927  HA  PHE A 268     -13.521   3.331 -10.090  1.00  7.64           H
ATOM   3928  C   PHE A 268     -13.880   4.392  -8.274  1.00  7.64           C
ATOM   3929  O   PHE A 268     -15.099   4.351  -8.412  1.00  7.64           O
ATOM   3930  CB  PHE A 268     -12.450   2.331  -8.522  1.00  7.64           C
ATOM   3931 1HB  PHE A 268     -11.684   1.881  -9.153  1.00  7.64           H
ATOM   3932 2HB  PHE A 268     -11.996   2.588  -7.565  1.00  7.64           H
ATOM   3933  CG  PHE A 268     -13.530   1.315  -8.294  1.00  7.64           C
ATOM   3934  CD1 PHE A 268     -13.742   0.291  -9.234  1.00  7.64           C
ATOM   3935  HD1 PHE A 268     -13.102   0.214 -10.101  1.00  7.64           H
ATOM   3936  CD2 PHE A 268     -14.358   1.388  -7.159  1.00  7.64           C
ATOM   3937  HD2 PHE A 268     -14.197   2.162  -6.422  1.00  7.64           H
ATOM   3938  CE1 PHE A 268     -14.794  -0.638  -9.063  1.00  7.64           C
ATOM   3939  HE1 PHE A 268     -14.954  -1.416  -9.795  1.00  7.64           H
ATOM   3940  CE2 PHE A 268     -15.414   0.466  -6.978  1.00  7.64           C
ATOM   3941  HE2 PHE A 268     -16.043   0.525  -6.104  1.00  7.64           H
ATOM   3942  CZ  PHE A 268     -15.640  -0.535  -7.938  1.00  7.64           C
ATOM   3943  HZ  PHE A 268     -16.457  -1.228  -7.809  1.00  7.64           H
ATOM   3944  N   VAL A 269     -13.289   5.165  -7.375  1.00 -7.13           N
ATOM   3945  H   VAL A 269     -12.276   5.148  -7.298  1.00 -7.13           H
ATOM   3946  CA  VAL A 269     -14.048   6.048  -6.488  1.00 -7.13           C
ATOM   3947  HA  VAL A 269     -14.753   5.450  -5.913  1.00 -7.13           H
ATOM   3948  C   VAL A 269     -14.854   7.086  -7.274  1.00 -7.13           C
ATOM   3949  O   VAL A 269     -16.060   7.240  -7.067  1.00 -7.13           O
ATOM   3950  CB  VAL A 269     -13.064   6.764  -5.518  1.00 -7.13           C
ATOM   3951  HB  VAL A 269     -12.275   7.222  -6.109  1.00 -7.13           H
ATOM   3952  CG1 VAL A 269     -13.732   7.868  -4.720  1.00 -7.13           C
ATOM   3953 1HG1 VAL A 269     -13.015   8.298  -4.026  1.00 -7.13           H
ATOM   3954 2HG1 VAL A 269     -14.586   7.481  -4.167  1.00 -7.13           H
ATOM   3955 3HG1 VAL A 269     -14.068   8.662  -5.386  1.00 -7.13           H
ATOM   3956  CG2 VAL A 269     -12.420   5.754  -4.560  1.00 -7.13           C
ATOM   3957 1HG2 VAL A 269     -11.701   6.265  -3.919  1.00 -7.13           H
ATOM   3958 2HG2 VAL A 269     -11.895   4.980  -5.115  1.00 -7.13           H
ATOM   3959 3HG2 VAL A 269     -13.183   5.284  -3.942  1.00 -7.13           H
ATOM   3960  N   LYS A 270     -14.198   7.785  -8.192  1.00 -9.36           N
ATOM   3961  H   LYS A 270     -13.210   7.593  -8.351  1.00 -9.36           H
ATOM   3962  CA  LYS A 270     -14.828   8.863  -8.960  1.00 -9.36           C
ATOM   3963  HA  LYS A 270     -15.265   9.585  -8.270  1.00 -9.36           H
ATOM   3964  C   LYS A 270     -15.939   8.339  -9.862  1.00 -9.36           C
ATOM   3965  O   LYS A 270     -16.924   9.026 -10.133  1.00 -9.36           O
ATOM   3966  CB  LYS A 270     -13.746   9.559  -9.799  1.00 -9.36           C
ATOM   3967 1HB  LYS A 270     -12.913   9.815  -9.144  1.00 -9.36           H
ATOM   3968 2HB  LYS A 270     -13.384   8.858 -10.552  1.00 -9.36           H
ATOM   3969  CG  LYS A 270     -14.206  10.828 -10.497  1.00 -9.36           C
ATOM   3970 1HG  LYS A 270     -15.057  10.591 -11.128  1.00 -9.36           H
ATOM   3971 2HG  LYS A 270     -14.512  11.556  -9.746  1.00 -9.36           H
ATOM   3972  CD  LYS A 270     -13.116  11.425 -11.375  1.00 -9.36           C
ATOM   3973 1HD  LYS A 270     -12.276  11.740 -10.753  1.00 -9.36           H
ATOM   3974 2HD  LYS A 270     -12.769  10.666 -12.078  1.00 -9.36           H
ATOM   3975  CE  LYS A 270     -13.646  12.619 -12.168  1.00 -9.36           C
ATOM   3976 1HE  LYS A 270     -12.862  12.953 -12.849  1.00 -9.36           H
ATOM   3977 2HE  LYS A 270     -14.506  12.302 -12.761  1.00 -9.36           H
ATOM   3978  NZ  LYS A 270     -14.044  13.769 -11.295  1.00 -9.36           N
ATOM   3979 1HZ  LYS A 270     -14.235  14.590 -11.857  1.00 -9.36           H
ATOM   3980 2HZ  LYS A 270     -13.287  13.990 -10.657  1.00 -9.36           H
ATOM   3981 3HZ  LYS A 270     -14.872  13.542 -10.757  1.00 -9.36           H
ATOM   3982  N   TYR A 271     -15.775   7.123 -10.354  1.00 18.76           N
ATOM   3983  H   TYR A 271     -14.941   6.595 -10.111  1.00 18.76           H
ATOM   3984  CA  TYR A 271     -16.710   6.550 -11.318  1.00 18.76           C
ATOM   3985  HA  TYR A 271     -16.962   7.318 -12.045  1.00 18.76           H
ATOM   3986  C   TYR A 271     -18.025   6.073 -10.715  1.00 18.76           C
ATOM   3987  O   TYR A 271     -18.986   5.852 -11.452  1.00 18.76           O
ATOM   3988  CB  TYR A 271     -16.039   5.390 -12.065  1.00 18.76           C
ATOM   3989 1HB  TYR A 271     -15.688   4.664 -11.332  1.00 18.76           H
ATOM   3990 2HB  TYR A 271     -16.793   4.902 -12.683  1.00 18.76           H
ATOM   3991  CG  TYR A 271     -14.869   5.765 -12.977  1.00 18.76           C
ATOM   3992  CD1 TYR A 271     -14.130   4.748 -13.623  1.00 18.76           C
ATOM   3993  HD1 TYR A 271     -14.371   3.710 -13.438  1.00 18.76           H
ATOM   3994  CD2 TYR A 271     -14.497   7.116 -13.226  1.00 18.76           C
ATOM   3995  HD2 TYR A 271     -15.013   7.937 -12.754  1.00 18.76           H
ATOM   3996  CE1 TYR A 271     -13.083   5.071 -14.532  1.00 18.76           C
ATOM   3997  HE1 TYR A 271     -12.540   4.289 -15.039  1.00 18.76           H
ATOM   3998  CE2 TYR A 271     -13.441   7.429 -14.111  1.00 18.76           C
ATOM   3999  HE2 TYR A 271     -13.167   8.458 -14.284  1.00 18.76           H
ATOM   4000  CZ  TYR A 271     -12.765   6.410 -14.774  1.00 18.76           C
ATOM   4001  OH  TYR A 271     -11.785   6.745 -15.669  1.00 18.76           O
ATOM   4002  HH  TYR A 271     -11.542   7.683 -15.605  1.00 18.76           H
ATOM   4003  N   LEU A 272     -18.104   5.921  -9.401  1.00  1.08           N
ATOM   4004  H   LEU A 272     -17.294   6.111  -8.818  1.00  1.08           H
ATOM   4005  CA  LEU A 272     -19.349   5.479  -8.769  1.00  1.08           C
ATOM   4006  HA  LEU A 272     -19.777   4.688  -9.377  1.00  1.08           H
ATOM   4007  C   LEU A 272     -20.370   6.621  -8.643  1.00  1.08           C
ATOM   4008  O   LEU A 272     -20.129   7.586  -7.916  1.00  1.08           O
ATOM   4009  CB  LEU A 272     -19.042   4.906  -7.382  1.00  1.08           C
ATOM   4010 1HB  LEU A 272     -18.387   5.609  -6.866  1.00  1.08           H
ATOM   4011 2HB  LEU A 272     -19.971   4.834  -6.818  1.00  1.08           H
ATOM   4012  CG  LEU A 272     -18.374   3.519  -7.381  1.00  1.08           C
ATOM   4013  HG  LEU A 272     -17.547   3.524  -8.085  1.00  1.08           H
ATOM   4014  CD1 LEU A 272     -17.818   3.217  -6.003  1.00  1.08           C
ATOM   4015 1HD1 LEU A 272     -17.395   2.216  -5.990  1.00  1.08           H
ATOM   4016 2HD1 LEU A 272     -18.596   3.290  -5.247  1.00  1.08           H
ATOM   4017 3HD1 LEU A 272     -17.020   3.927  -5.783  1.00  1.08           H
ATOM   4018  CD2 LEU A 272     -19.348   2.411  -7.791  1.00  1.08           C
ATOM   4019 1HD2 LEU A 272     -18.839   1.448  -7.750  1.00  1.08           H
ATOM   4020 2HD2 LEU A 272     -19.680   2.574  -8.816  1.00  1.08           H
ATOM   4021 3HD2 LEU A 272     -20.209   2.391  -7.123  1.00  1.08           H
ATOM   4022  N   PRO A 273     -21.547   6.524  -9.294  1.00  3.71           N
ATOM   4023  CA  PRO A 273     -22.504   7.628  -9.120  1.00  3.71           C
ATOM   4024  HA  PRO A 273     -22.069   8.553  -9.491  1.00  3.71           H
ATOM   4025  C   PRO A 273     -22.985   7.841  -7.688  1.00  3.71           C
ATOM   4026  O   PRO A 273     -23.279   8.956  -7.284  1.00  3.71           O
ATOM   4027  CB  PRO A 273     -23.677   7.211 -10.012  1.00  3.71           C
ATOM   4028 1HB  PRO A 273     -24.425   6.678  -9.425  1.00  3.71           H
ATOM   4029 2HB  PRO A 273     -24.121   8.078 -10.499  1.00  3.71           H
ATOM   4030  CG  PRO A 273     -23.073   6.312 -11.012  1.00  3.71           C
ATOM   4031 1HG  PRO A 273     -23.824   5.668 -11.467  1.00  3.71           H
ATOM   4032 2HG  PRO A 273     -22.549   6.893 -11.771  1.00  3.71           H
ATOM   4033  CD  PRO A 273     -22.102   5.513 -10.210  1.00  3.71           C
ATOM   4034 1HD  PRO A 273     -22.611   4.727  -9.649  1.00  3.71           H
ATOM   4035 2HD  PRO A 273     -21.335   5.098 -10.859  1.00  3.71           H
ATOM   4036  N   CYS A 274     -22.992   6.784  -6.887  1.00 15.01           N
ATOM   4037  H   CYS A 274     -22.747   5.878  -7.253  1.00 15.01           H
ATOM   4038  CA  CYS A 274     -23.390   6.879  -5.484  1.00 15.01           C
ATOM   4039  HA  CYS A 274     -24.380   7.335  -5.437  1.00 15.01           H
ATOM   4040  C   CYS A 274     -22.435   7.726  -4.635  1.00 15.01           C
ATOM   4041  O   CYS A 274     -22.796   8.205  -3.562  1.00 15.01           O
ATOM   4042  CB  CYS A 274     -23.468   5.466  -4.914  1.00 15.01           C
ATOM   4043 1HB  CYS A 274     -22.462   5.052  -4.848  1.00 15.01           H
ATOM   4044 2HB  CYS A 274     -23.885   5.521  -3.908  1.00 15.01           H
ATOM   4045  SG  CYS A 274     -24.483   4.373  -5.942  1.00 15.01           S
ATOM   4046  HG  CYS A 274     -24.580   3.363  -5.067  1.00 15.01           H
ATOM   4047  N   PHE A 275     -21.228   7.924  -5.147  1.00  1.02           N
ATOM   4048  H   PHE A 275     -20.979   7.488  -6.024  1.00  1.02           H
ATOM   4049  CA  PHE A 275     -20.238   8.800  -4.528  1.00  1.02           C
ATOM   4050  HA  PHE A 275     -20.360   8.799  -3.445  1.00  1.02           H
ATOM   4051  C   PHE A 275     -20.438  10.220  -5.056  1.00  1.02           C
ATOM   4052  O   PHE A 275     -20.437  11.180  -4.301  1.00  1.02           O
ATOM   4053  CB  PHE A 275     -18.843   8.283  -4.890  1.00  1.02           C
ATOM   4054 1HB  PHE A 275     -18.745   7.261  -4.529  1.00  1.02           H
ATOM   4055 2HB  PHE A 275     -18.737   8.271  -5.972  1.00  1.02           H
ATOM   4056  CG  PHE A 275     -17.721   9.100  -4.332  1.00  1.02           C
ATOM   4057  CD1 PHE A 275     -17.332   8.961  -2.990  1.00  1.02           C
ATOM   4058  HD1 PHE A 275     -17.871   8.289  -2.338  1.00  1.02           H
ATOM   4059  CD2 PHE A 275     -17.019   9.990  -5.166  1.00  1.02           C
ATOM   4060  HD2 PHE A 275     -17.317  10.114  -6.198  1.00  1.02           H
ATOM   4061  CE1 PHE A 275     -16.225   9.678  -2.485  1.00  1.02           C
ATOM   4062  HE1 PHE A 275     -15.923   9.559  -1.455  1.00  1.02           H
ATOM   4063  CE2 PHE A 275     -15.914  10.715  -4.675  1.00  1.02           C
ATOM   4064  HE2 PHE A 275     -15.385  11.401  -5.322  1.00  1.02           H
ATOM   4065  CZ  PHE A 275     -15.504  10.542  -3.338  1.00  1.02           C
ATOM   4066  HZ  PHE A 275     -14.653  11.089  -2.962  1.00  1.02           H
ATOM   4067  N   GLN A 276     -20.680  10.349  -6.353  1.00  4.84           N
ATOM   4068  H   GLN A 276     -20.732   9.520  -6.929  1.00  4.84           H
ATOM   4069  CA  GLN A 276     -20.835  11.658  -6.998  1.00  4.84           C
ATOM   4070  HA  GLN A 276     -19.921  12.236  -6.852  1.00  4.84           H
ATOM   4071  C   GLN A 276     -22.007  12.489  -6.470  1.00  4.84           C
ATOM   4072  O   GLN A 276     -21.949  13.719  -6.464  1.00  4.84           O
ATOM   4073  CB  GLN A 276     -21.070  11.448  -8.495  1.00  4.84           C
ATOM   4074 1HB  GLN A 276     -21.947  10.811  -8.601  1.00  4.84           H
ATOM   4075 2HB  GLN A 276     -21.294  12.410  -8.958  1.00  4.84           H
ATOM   4076  CG  GLN A 276     -19.915  10.806  -9.258  1.00  4.84           C
ATOM   4077 1HG  GLN A 276     -19.136  11.548  -9.428  1.00  4.84           H
ATOM   4078 2HG  GLN A 276     -19.492   9.996  -8.669  1.00  4.84           H
ATOM   4079  CD  GLN A 276     -20.367  10.228 -10.584  1.00  4.84           C
ATOM   4080  OE1 GLN A 276     -21.375  10.632 -11.158  1.00  4.84           O
ATOM   4081  NE2 GLN A 276     -19.654   9.249 -11.062  1.00  4.84           N
ATOM   4082 1HE2 GLN A 276     -19.940   8.809 -11.921  1.00  4.84           H
ATOM   4083 2HE2 GLN A 276     -18.812   8.961 -10.579  1.00  4.84           H
ATOM   4084  N   VAL A 277     -23.079  11.835  -6.047  1.00 -0.72           N
ATOM   4085  H   VAL A 277     -23.100  10.824  -6.112  1.00 -0.72           H
ATOM   4086  CA  VAL A 277     -24.266  12.529  -5.530  1.00 -0.72           C
ATOM   4087  HA  VAL A 277     -24.461  13.396  -6.161  1.00 -0.72           H
ATOM   4088  C   VAL A 277     -24.126  13.049  -4.099  1.00 -0.72           C
ATOM   4089  O   VAL A 277     -25.004  13.771  -3.610  1.00 -0.72           O
ATOM   4090  CB  VAL A 277     -25.521  11.620  -5.597  1.00 -0.72           C
ATOM   4091  HB  VAL A 277     -26.367  12.169  -5.186  1.00 -0.72           H
ATOM   4092  CG1 VAL A 277     -25.853  11.281  -7.045  1.00 -0.72           C
ATOM   4093 1HG1 VAL A 277     -26.793  10.732  -7.085  1.00 -0.72           H
ATOM   4094 2HG1 VAL A 277     -25.068  10.677  -7.497  1.00 -0.72           H
ATOM   4095 3HG1 VAL A 277     -25.966  12.202  -7.615  1.00 -0.72           H
ATOM   4096  CG2 VAL A 277     -25.336  10.335  -4.784  1.00 -0.72           C
ATOM   4097 1HG2 VAL A 277     -26.241   9.731  -4.847  1.00 -0.72           H
ATOM   4098 2HG2 VAL A 277     -25.159  10.577  -3.735  1.00 -0.72           H
ATOM   4099 3HG2 VAL A 277     -24.502   9.751  -5.164  1.00 -0.72           H
ATOM   4100  N   LEU A 278     -23.035  12.719  -3.422  1.00  1.24           N
ATOM   4101  H   LEU A 278     -22.326  12.138  -3.854  1.00  1.24           H
ATOM   4102  CA  LEU A 278     -22.775  13.252  -2.085  1.00  1.24           C
ATOM   4103  HA  LEU A 278     -23.674  13.199  -1.475  1.00  1.24           H
ATOM   4104  C   LEU A 278     -22.319  14.703  -2.210  1.00  1.24           C
ATOM   4105  O   LEU A 278     -21.730  15.070  -3.232  1.00  1.24           O
ATOM   4106  CB  LEU A 278     -21.637  12.475  -1.421  1.00  1.24           C
ATOM   4107 1HB  LEU A 278     -20.847  12.376  -2.158  1.00  1.24           H
ATOM   4108 2HB  LEU A 278     -21.238  13.079  -0.609  1.00  1.24           H
ATOM   4109  CG  LEU A 278     -21.936  11.088  -0.852  1.00  1.24           C
ATOM   4110  HG  LEU A 278     -22.505  10.513  -1.581  1.00  1.24           H
ATOM   4111  CD1 LEU A 278     -20.627  10.366  -0.581  1.00  1.24           C
ATOM   4112 1HD1 LEU A 278     -20.836   9.351  -0.251  1.00  1.24           H
ATOM   4113 2HD1 LEU A 278     -20.051  10.890   0.184  1.00  1.24           H
ATOM   4114 3HD1 LEU A 278     -20.039  10.316  -1.499  1.00  1.24           H
ATOM   4115  CD2 LEU A 278     -22.748  11.221   0.441  1.00  1.24           C
ATOM   4116 1HD2 LEU A 278     -22.899  10.238   0.879  1.00  1.24           H
ATOM   4117 2HD2 LEU A 278     -23.724  11.653   0.218  1.00  1.24           H
ATOM   4118 3HD2 LEU A 278     -22.218  11.851   1.156  1.00  1.24           H
ATOM   4119  N   PRO A 279     -22.520  15.527  -1.166  1.00-11.88           N
ATOM   4120  CA  PRO A 279     -21.778  16.795  -1.163  1.00-11.88           C
ATOM   4121  HA  PRO A 279     -22.099  17.433  -1.987  1.00-11.88           H
ATOM   4122  C   PRO A 279     -20.267  16.569  -1.227  1.00-11.88           C
ATOM   4123  O   PRO A 279     -19.767  15.543  -0.767  1.00-11.88           O
ATOM   4124  CB  PRO A 279     -22.162  17.412   0.183  1.00-11.88           C
ATOM   4125 1HB  PRO A 279     -21.428  17.133   0.936  1.00-11.88           H
ATOM   4126 2HB  PRO A 279     -22.242  18.496   0.105  1.00-11.88           H
ATOM   4127  CG  PRO A 279     -23.471  16.805   0.515  1.00-11.88           C
ATOM   4128 1HG  PRO A 279     -23.669  16.863   1.585  1.00-11.88           H
ATOM   4129 2HG  PRO A 279     -24.265  17.293  -0.053  1.00-11.88           H
ATOM   4130  CD  PRO A 279     -23.311  15.383   0.071  1.00-11.88           C
ATOM   4131 1HD  PRO A 279     -22.758  14.805   0.813  1.00-11.88           H
ATOM   4132 2HD  PRO A 279     -24.284  14.933  -0.130  1.00-11.88           H
ATOM   4133  N   LEU A 280     -19.529  17.506  -1.801  1.00-11.17           N
ATOM   4134  H   LEU A 280     -19.974  18.362  -2.126  1.00-11.17           H
ATOM   4135  CA  LEU A 280     -18.094  17.331  -2.034  1.00-11.17           C
ATOM   4136  HA  LEU A 280     -17.955  16.416  -2.609  1.00-11.17           H
ATOM   4137  C   LEU A 280     -17.272  17.196  -0.757  1.00-11.17           C
ATOM   4138  O   LEU A 280     -16.304  16.446  -0.712  1.00-11.17           O
ATOM   4139  CB  LEU A 280     -17.565  18.504  -2.862  1.00-11.17           C
ATOM   4140 1HB  LEU A 280     -18.213  18.608  -3.731  1.00-11.17           H
ATOM   4141 2HB  LEU A 280     -17.665  19.408  -2.264  1.00-11.17           H
ATOM   4142  CG  LEU A 280     -16.114  18.436  -3.369  1.00-11.17           C
ATOM   4143  HG  LEU A 280     -15.441  18.427  -2.513  1.00-11.17           H
ATOM   4144  CD1 LEU A 280     -15.829  17.194  -4.218  1.00-11.17           C
ATOM   4145 1HD1 LEU A 280     -14.830  17.261  -4.649  1.00-11.17           H
ATOM   4146 2HD1 LEU A 280     -16.560  17.113  -5.023  1.00-11.17           H
ATOM   4147 3HD1 LEU A 280     -15.874  16.302  -3.596  1.00-11.17           H
ATOM   4148  CD2 LEU A 280     -15.835  19.688  -4.185  1.00-11.17           C
ATOM   4149 1HD2 LEU A 280     -14.818  19.660  -4.572  1.00-11.17           H
ATOM   4150 2HD2 LEU A 280     -15.948  20.573  -3.558  1.00-11.17           H
ATOM   4151 3HD2 LEU A 280     -16.525  19.753  -5.026  1.00-11.17           H
ATOM   4152  N   ASP A 281     -17.681  17.853   0.316  1.00 -0.75           N
ATOM   4153  H   ASP A 281     -18.492  18.457   0.278  1.00 -0.75           H
ATOM   4154  CA  ASP A 281     -16.977  17.677   1.586  1.00 -0.75           C
ATOM   4155  HA  ASP A 281     -15.913  17.846   1.419  1.00 -0.75           H
ATOM   4156  C   ASP A 281     -17.163  16.247   2.078  1.00 -0.75           C
ATOM   4157  O   ASP A 281     -16.233  15.643   2.579  1.00 -0.75           O
ATOM   4158  CB  ASP A 281     -17.464  18.647   2.666  1.00 -0.75           C
ATOM   4159 1HB  ASP A 281     -16.825  18.534   3.541  1.00 -0.75           H
ATOM   4160 2HB  ASP A 281     -17.379  19.667   2.297  1.00 -0.75           H
ATOM   4161  CG  ASP A 281     -18.893  18.388   3.087  1.00 -0.75           C
ATOM   4162  OD1 ASP A 281     -19.805  18.532   2.248  1.00 -0.75           O
ATOM   4163  OD2 ASP A 281     -19.134  18.014   4.250  1.00 -0.75           O
ATOM   4164  N   GLN A 282     -18.337  15.669   1.872  1.00-14.97           N
ATOM   4165  H   GLN A 282     -19.069  16.185   1.401  1.00-14.97           H
ATOM   4166  CA  GLN A 282     -18.602  14.303   2.321  1.00-14.97           C
ATOM   4167  HA  GLN A 282     -18.218  14.184   3.334  1.00-14.97           H
ATOM   4168  C   GLN A 282     -17.865  13.307   1.430  1.00-14.97           C
ATOM   4169  O   GLN A 282     -17.393  12.275   1.902  1.00-14.97           O
ATOM   4170  CB  GLN A 282     -20.110  14.035   2.335  1.00-14.97           C
ATOM   4171 1HB  GLN A 282     -20.510  14.229   1.343  1.00-14.97           H
ATOM   4172 2HB  GLN A 282     -20.281  12.986   2.577  1.00-14.97           H
ATOM   4173  CG  GLN A 282     -20.862  14.899   3.352  1.00-14.97           C
ATOM   4174 1HG  GLN A 282     -20.643  15.950   3.172  1.00-14.97           H
ATOM   4175 2HG  GLN A 282     -21.933  14.749   3.228  1.00-14.97           H
ATOM   4176  CD  GLN A 282     -20.491  14.549   4.777  1.00-14.97           C
ATOM   4177  OE1 GLN A 282     -20.875  13.499   5.282  1.00-14.97           O
ATOM   4178  NE2 GLN A 282     -19.738  15.395   5.430  1.00-14.97           N
ATOM   4179 1HE2 GLN A 282     -19.420  15.164   6.358  1.00-14.97           H
ATOM   4180 2HE2 GLN A 282     -19.483  16.282   5.003  1.00-14.97           H
ATOM   4181  N   GLN A 283     -17.697  13.652   0.161  1.00-23.17           N
ATOM   4182  H   GLN A 283     -18.129  14.503  -0.187  1.00-23.17           H
ATOM   4183  CA  GLN A 283     -16.875  12.849  -0.742  1.00-23.17           C
ATOM   4184  HA  GLN A 283     -17.255  11.827  -0.766  1.00-23.17           H
ATOM   4185  C   GLN A 283     -15.434  12.806  -0.234  1.00-23.17           C
ATOM   4186  O   GLN A 283     -14.827  11.738  -0.131  1.00-23.17           O
ATOM   4187  CB  GLN A 283     -16.894  13.438  -2.159  1.00-23.17           C
ATOM   4188 1HB  GLN A 283     -16.677  14.499  -2.107  1.00-23.17           H
ATOM   4189 2HB  GLN A 283     -16.098  12.976  -2.734  1.00-23.17           H
ATOM   4190  CG  GLN A 283     -18.196  13.247  -2.912  1.00-23.17           C
ATOM   4191 1HG  GLN A 283     -18.393  12.180  -3.003  1.00-23.17           H
ATOM   4192 2HG  GLN A 283     -19.004  13.704  -2.349  1.00-23.17           H
ATOM   4193  CD  GLN A 283     -18.172  13.860  -4.298  1.00-23.17           C
ATOM   4194  OE1 GLN A 283     -17.220  13.717  -5.053  1.00-23.17           O
ATOM   4195  NE2 GLN A 283     -19.209  14.572  -4.639  1.00-23.17           N
ATOM   4196 1HE2 GLN A 283     -19.219  15.015  -5.544  1.00-23.17           H
ATOM   4197 2HE2 GLN A 283     -19.997  14.666  -4.013  1.00-23.17           H
ATOM   4198  N   LEU A 284     -14.882  13.961   0.108  1.00-15.31           N
ATOM   4199  H   LEU A 284     -15.409  14.826   0.006  1.00-15.31           H
ATOM   4200  CA  LEU A 284     -13.504  14.020   0.589  1.00-15.31           C
ATOM   4201  HA  LEU A 284     -12.873  13.457  -0.097  1.00-15.31           H
ATOM   4202  C   LEU A 284     -13.352  13.377   1.961  1.00-15.31           C
ATOM   4203  O   LEU A 284     -12.367  12.686   2.196  1.00-15.31           O
ATOM   4204  CB  LEU A 284     -13.014  15.470   0.628  1.00-15.31           C
ATOM   4205 1HB  LEU A 284     -13.720  16.051   1.222  1.00-15.31           H
ATOM   4206 2HB  LEU A 284     -12.051  15.490   1.138  1.00-15.31           H
ATOM   4207  CG  LEU A 284     -12.843  16.153  -0.739  1.00-15.31           C
ATOM   4208  HG  LEU A 284     -13.772  16.063  -1.298  1.00-15.31           H
ATOM   4209  CD1 LEU A 284     -12.557  17.632  -0.537  1.00-15.31           C
ATOM   4210 1HD1 LEU A 284     -12.432  18.119  -1.502  1.00-15.31           H
ATOM   4211 2HD1 LEU A 284     -11.653  17.769   0.057  1.00-15.31           H
ATOM   4212 3HD1 LEU A 284     -13.400  18.096  -0.023  1.00-15.31           H
ATOM   4213  CD2 LEU A 284     -11.722  15.526  -1.579  1.00-15.31           C
ATOM   4214 1HD2 LEU A 284     -11.637  16.059  -2.526  1.00-15.31           H
ATOM   4215 2HD2 LEU A 284     -11.957  14.485  -1.795  1.00-15.31           H
ATOM   4216 3HD2 LEU A 284     -10.775  15.583  -1.043  1.00-15.31           H
ATOM   4217  N   VAL A 285     -14.332  13.544   2.838  1.00 11.03           N
ATOM   4218  H   VAL A 285     -15.108  14.163   2.609  1.00 11.03           H
ATOM   4219  CA  VAL A 285     -14.335  12.882   4.147  1.00 11.03           C
ATOM   4220  HA  VAL A 285     -13.439  13.176   4.691  1.00 11.03           H
ATOM   4221  C   VAL A 285     -14.257  11.367   3.966  1.00 11.03           C
ATOM   4222  O   VAL A 285     -13.456  10.723   4.648  1.00 11.03           O
ATOM   4223  CB  VAL A 285     -15.581  13.323   4.985  1.00 11.03           C
ATOM   4224  HB  VAL A 285     -16.445  13.346   4.325  1.00 11.03           H
ATOM   4225  CG1 VAL A 285     -15.908  12.369   6.136  1.00 11.03           C
ATOM   4226 1HG1 VAL A 285     -16.715  12.782   6.743  1.00 11.03           H
ATOM   4227 2HG1 VAL A 285     -15.030  12.216   6.763  1.00 11.03           H
ATOM   4228 3HG1 VAL A 285     -16.240  11.413   5.735  1.00 11.03           H
ATOM   4229  CG2 VAL A 285     -15.356  14.731   5.564  1.00 11.03           C
ATOM   4230 1HG2 VAL A 285     -16.271  15.086   6.037  1.00 11.03           H
ATOM   4231 2HG2 VAL A 285     -15.086  15.428   4.771  1.00 11.03           H
ATOM   4232 3HG2 VAL A 285     -14.552  14.710   6.300  1.00 11.03           H
ATOM   4233  N   LEU A 286     -14.996  10.780   3.032  1.00 -8.62           N
ATOM   4234  H   LEU A 286     -15.647  11.321   2.469  1.00 -8.62           H
ATOM   4235  CA  LEU A 286     -14.871   9.336   2.827  1.00 -8.62           C
ATOM   4236  HA  LEU A 286     -15.037   8.834   3.776  1.00 -8.62           H
ATOM   4237  C   LEU A 286     -13.469   8.968   2.361  1.00 -8.62           C
ATOM   4238  O   LEU A 286     -12.834   8.088   2.939  1.00 -8.62           O
ATOM   4239  CB  LEU A 286     -15.866   8.800   1.793  1.00 -8.62           C
ATOM   4240 1HB  LEU A 286     -15.758   9.397   0.890  1.00 -8.62           H
ATOM   4241 2HB  LEU A 286     -15.549   7.786   1.547  1.00 -8.62           H
ATOM   4242  CG  LEU A 286     -17.361   8.726   2.127  1.00 -8.62           C
ATOM   4243  HG  LEU A 286     -17.722   9.722   2.371  1.00 -8.62           H
ATOM   4244  CD1 LEU A 286     -18.091   8.238   0.881  1.00 -8.62           C
ATOM   4245 1HD1 LEU A 286     -19.158   8.189   1.081  1.00 -8.62           H
ATOM   4246 2HD1 LEU A 286     -17.732   7.248   0.597  1.00 -8.62           H
ATOM   4247 3HD1 LEU A 286     -17.921   8.937   0.063  1.00 -8.62           H
ATOM   4248  CD2 LEU A 286     -17.665   7.802   3.306  1.00 -8.62           C
ATOM   4249 1HD2 LEU A 286     -18.742   7.694   3.424  1.00 -8.62           H
ATOM   4250 2HD2 LEU A 286     -17.254   8.229   4.219  1.00 -8.62           H
ATOM   4251 3HD2 LEU A 286     -17.223   6.820   3.142  1.00 -8.62           H
ATOM   4252  N   VAL A 287     -12.973   9.633   1.329  1.00 -9.79           N
ATOM   4253  H   VAL A 287     -13.501  10.397   0.918  1.00 -9.79           H
ATOM   4254  CA  VAL A 287     -11.700   9.225   0.729  1.00 -9.79           C
ATOM   4255  HA  VAL A 287     -11.756   8.159   0.509  1.00 -9.79           H
ATOM   4256  C   VAL A 287     -10.544   9.425   1.693  1.00 -9.79           C
ATOM   4257  O   VAL A 287      -9.750   8.518   1.900  1.00 -9.79           O
ATOM   4258  CB  VAL A 287     -11.424   9.986  -0.598  1.00 -9.79           C
ATOM   4259  HB  VAL A 287     -11.443  11.057  -0.402  1.00 -9.79           H
ATOM   4260  CG1 VAL A 287     -10.055   9.620  -1.205  1.00 -9.79           C
ATOM   4261 1HG1 VAL A 287      -9.922  10.138  -2.155  1.00 -9.79           H
ATOM   4262 2HG1 VAL A 287      -9.990   8.544  -1.371  1.00 -9.79           H
ATOM   4263 3HG1 VAL A 287      -9.252   9.930  -0.536  1.00 -9.79           H
ATOM   4264  CG2 VAL A 287     -12.513   9.650  -1.608  1.00 -9.79           C
ATOM   4265 1HG2 VAL A 287     -12.333  10.184  -2.540  1.00 -9.79           H
ATOM   4266 2HG2 VAL A 287     -13.487   9.949  -1.229  1.00 -9.79           H
ATOM   4267 3HG2 VAL A 287     -12.526   8.577  -1.803  1.00 -9.79           H
ATOM   4268  N   ARG A 288     -10.446  10.578   2.333  1.00 -6.11           N
ATOM   4269  H   ARG A 288     -11.164  11.294   2.211  1.00 -6.11           H
ATOM   4270  CA  ARG A 288      -9.289  10.857   3.187  1.00 -6.11           C
ATOM   4271  HA  ARG A 288      -8.377  10.713   2.606  1.00 -6.11           H
ATOM   4272  C   ARG A 288      -9.217   9.889   4.357  1.00 -6.11           C
ATOM   4273  O   ARG A 288      -8.135   9.493   4.769  1.00 -6.11           O
ATOM   4274  CB  ARG A 288      -9.329  12.312   3.652  1.00 -6.11           C
ATOM   4275 1HB  ARG A 288     -10.296  12.514   4.113  1.00 -6.11           H
ATOM   4276 2HB  ARG A 288      -8.544  12.475   4.390  1.00 -6.11           H
ATOM   4277  CG  ARG A 288      -9.107  13.266   2.482  1.00 -6.11           C
ATOM   4278 1HG  ARG A 288      -8.098  13.120   2.099  1.00 -6.11           H
ATOM   4279 2HG  ARG A 288      -9.811  13.040   1.683  1.00 -6.11           H
ATOM   4280  CD  ARG A 288      -9.286  14.717   2.861  1.00 -6.11           C
ATOM   4281 1HD  ARG A 288     -10.307  14.879   3.211  1.00 -6.11           H
ATOM   4282 2HD  ARG A 288      -8.583  14.971   3.658  1.00 -6.11           H
ATOM   4283  NE  ARG A 288      -9.020  15.554   1.682  1.00 -6.11           N
ATOM   4284  HE  ARG A 288      -8.782  15.070   0.826  1.00 -6.11           H
ATOM   4285  CZ  ARG A 288      -9.016  16.877   1.633  1.00 -6.11           C
ATOM   4286  NH1 ARG A 288      -8.583  17.445   0.548  1.00 -6.11           N
ATOM   4287 1HH1 ARG A 288      -8.308  16.881  -0.240  1.00 -6.11           H
ATOM   4288 2HH1 ARG A 288      -8.464  18.446   0.512  1.00 -6.11           H
ATOM   4289  NH2 ARG A 288      -9.385  17.639   2.625  1.00 -6.11           N
ATOM   4290 1HH2 ARG A 288      -9.763  17.216   3.458  1.00 -6.11           H
ATOM   4291 2HH2 ARG A 288      -9.319  18.644   2.549  1.00 -6.11           H
ATOM   4292  N   ASN A 289     -10.361   9.430   4.838  1.00-12.73           N
ATOM   4293  H   ASN A 289     -11.238   9.760   4.456  1.00-12.73           H
ATOM   4294  CA  ASN A 289     -10.368   8.456   5.926  1.00-12.73           C
ATOM   4295  HA  ASN A 289      -9.537   8.684   6.597  1.00-12.73           H
ATOM   4296  C   ASN A 289     -10.205   6.988   5.525  1.00-12.73           C
ATOM   4297  O   ASN A 289      -9.852   6.182   6.388  1.00-12.73           O
ATOM   4298  CB  ASN A 289     -11.649   8.605   6.735  1.00-12.73           C
ATOM   4299 1HB  ASN A 289     -12.497   8.663   6.056  1.00-12.73           H
ATOM   4300 2HB  ASN A 289     -11.772   7.732   7.370  1.00-12.73           H
ATOM   4301  CG  ASN A 289     -11.618   9.810   7.631  1.00-12.73           C
ATOM   4302  OD1 ASN A 289     -10.943   9.816   8.652  1.00-12.73           O
ATOM   4303  ND2 ASN A 289     -12.327  10.833   7.267  1.00-12.73           N
ATOM   4304 1HD2 ASN A 289     -12.375  11.649   7.863  1.00-12.73           H
ATOM   4305 2HD2 ASN A 289     -12.837  10.810   6.392  1.00-12.73           H
ATOM   4306  N   CYS A 290     -10.466   6.611   4.277  1.00 -0.78           N
ATOM   4307  H   CYS A 290     -10.789   7.295   3.600  1.00 -0.78           H
ATOM   4308  CA  CYS A 290     -10.369   5.200   3.866  1.00 -0.78           C
ATOM   4309  HA  CYS A 290      -9.971   4.627   4.702  1.00 -0.78           H
ATOM   4310  C   CYS A 290      -9.462   4.883   2.670  1.00 -0.78           C
ATOM   4311  O   CYS A 290      -9.352   3.720   2.279  1.00 -0.78           O
ATOM   4312  CB  CYS A 290     -11.771   4.642   3.589  1.00 -0.78           C
ATOM   4313 1HB  CYS A 290     -11.704   3.554   3.576  1.00 -0.78           H
ATOM   4314 2HB  CYS A 290     -12.434   4.928   4.407  1.00 -0.78           H
ATOM   4315  SG  CYS A 290     -12.512   5.166   2.028  1.00 -0.78           S
ATOM   4316  HG  CYS A 290     -12.822   6.409   2.420  1.00 -0.78           H
ATOM   4317  N   TRP A 291      -8.798   5.871   2.082  1.00 25.67           N
ATOM   4318  H   TRP A 291      -8.880   6.823   2.427  1.00 25.67           H
ATOM   4319  CA  TRP A 291      -8.018   5.642   0.860  1.00 25.67           C
ATOM   4320  HA  TRP A 291      -8.706   5.267   0.105  1.00 25.67           H
ATOM   4321  C   TRP A 291      -6.911   4.614   0.991  1.00 25.67           C
ATOM   4322  O   TRP A 291      -6.627   3.926   0.026  1.00 25.67           O
ATOM   4323  CB  TRP A 291      -7.384   6.930   0.322  1.00 25.67           C
ATOM   4324 1HB  TRP A 291      -6.977   6.719  -0.667  1.00 25.67           H
ATOM   4325 2HB  TRP A 291      -8.152   7.689   0.209  1.00 25.67           H
ATOM   4326  CG  TRP A 291      -6.266   7.478   1.178  1.00 25.67           C
ATOM   4327  CD1 TRP A 291      -6.371   8.347   2.219  1.00 25.67           C
ATOM   4328  HD1 TRP A 291      -7.309   8.750   2.582  1.00 25.67           H
ATOM   4329  CD2 TRP A 291      -4.852   7.216   1.043  1.00 25.67           C
ATOM   4330  NE1 TRP A 291      -5.142   8.672   2.728  1.00 25.67           N
ATOM   4331  HE1 TRP A 291      -4.987   9.350   3.471  1.00 25.67           H
ATOM   4332  CE2 TRP A 291      -4.185   7.963   2.056  1.00 25.67           C
ATOM   4333  CE3 TRP A 291      -4.082   6.396   0.189  1.00 25.67           C
ATOM   4334  HE3 TRP A 291      -4.559   5.824  -0.593  1.00 25.67           H
ATOM   4335  CZ2 TRP A 291      -2.787   7.903   2.241  1.00 25.67           C
ATOM   4336  HZ2 TRP A 291      -2.304   8.489   3.009  1.00 25.67           H
ATOM   4337  CZ3 TRP A 291      -2.676   6.327   0.380  1.00 25.67           C
ATOM   4338  HZ3 TRP A 291      -2.078   5.709  -0.269  1.00 25.67           H
ATOM   4339  CH2 TRP A 291      -2.049   7.074   1.417  1.00 25.67           C
ATOM   4340  HH2 TRP A 291      -0.979   7.006   1.555  1.00 25.67           H
ATOM   4341  N   ALA A 292      -6.291   4.477   2.154  1.00 -8.82           N
ATOM   4342  H   ALA A 292      -6.533   5.071   2.930  1.00 -8.82           H
ATOM   4343  CA  ALA A 292      -5.221   3.500   2.292  1.00 -8.82           C
ATOM   4344  HA  ALA A 292      -4.538   3.612   1.448  1.00 -8.82           H
ATOM   4345  C   ALA A 292      -5.810   2.088   2.230  1.00 -8.82           C
ATOM   4346  O   ALA A 292      -5.265   1.213   1.569  1.00 -8.82           O
ATOM   4347  CB  ALA A 292      -4.445   3.751   3.581  1.00 -8.82           C
ATOM   4348 1HB  ALA A 292      -3.826   4.640   3.449  1.00 -8.82           H
ATOM   4349 2HB  ALA A 292      -3.803   2.898   3.801  1.00 -8.82           H
ATOM   4350 3HB  ALA A 292      -5.126   3.908   4.413  1.00 -8.82           H
ATOM   4351  N   SER A 293      -6.967   1.887   2.843  1.00 -6.73           N
ATOM   4352  H   SER A 293      -7.379   2.624   3.396  1.00 -6.73           H
ATOM   4353  CA  SER A 293      -7.666   0.607   2.753  1.00 -6.73           C
ATOM   4354  HA  SER A 293      -6.979  -0.180   3.051  1.00 -6.73           H
ATOM   4355  C   SER A 293      -8.148   0.308   1.331  1.00 -6.73           C
ATOM   4356  O   SER A 293      -8.092  -0.831   0.868  1.00 -6.73           O
ATOM   4357  CB  SER A 293      -8.861   0.618   3.707  1.00 -6.73           C
ATOM   4358 1HB  SER A 293      -9.525   1.440   3.440  1.00 -6.73           H
ATOM   4359 2HB  SER A 293      -9.407  -0.317   3.620  1.00 -6.73           H
ATOM   4360  OG  SER A 293      -8.427   0.785   5.045  1.00 -6.73           O
ATOM   4361  HG  SER A 293      -9.186   1.006   5.591  1.00 -6.73           H
ATOM   4362  N   LEU A 294      -8.594   1.332   0.618  1.00 -3.07           N
ATOM   4363  H   LEU A 294      -8.655   2.251   1.047  1.00 -3.07           H
ATOM   4364  CA  LEU A 294      -9.016   1.163  -0.774  1.00 -3.07           C
ATOM   4365  HA  LEU A 294      -9.716   0.332  -0.843  1.00 -3.07           H
ATOM   4366  C   LEU A 294      -7.840   0.866  -1.696  1.00 -3.07           C
ATOM   4367  O   LEU A 294      -7.929   0.023  -2.584  1.00 -3.07           O
ATOM   4368  CB  LEU A 294      -9.677   2.444  -1.279  1.00 -3.07           C
ATOM   4369 1HB  LEU A 294      -9.030   3.279  -1.019  1.00 -3.07           H
ATOM   4370 2HB  LEU A 294      -9.710   2.379  -2.363  1.00 -3.07           H
ATOM   4371  CG  LEU A 294     -11.096   2.773  -0.821  1.00 -3.07           C
ATOM   4372  HG  LEU A 294     -11.155   2.697   0.262  1.00 -3.07           H
ATOM   4373  CD1 LEU A 294     -11.440   4.193  -1.234  1.00 -3.07           C
ATOM   4374 1HD1 LEU A 294     -12.460   4.418  -0.926  1.00 -3.07           H
ATOM   4375 2HD1 LEU A 294     -11.350   4.305  -2.314  1.00 -3.07           H
ATOM   4376 3HD1 LEU A 294     -10.772   4.894  -0.736  1.00 -3.07           H
ATOM   4377  CD2 LEU A 294     -12.081   1.803  -1.457  1.00 -3.07           C
ATOM   4378 1HD2 LEU A 294     -13.089   2.061  -1.144  1.00 -3.07           H
ATOM   4379 2HD2 LEU A 294     -11.868   0.787  -1.130  1.00 -3.07           H
ATOM   4380 3HD2 LEU A 294     -12.022   1.856  -2.544  1.00 -3.07           H
ATOM   4381  N   LEU A 295      -6.732   1.554  -1.471  1.00-16.02           N
ATOM   4382  H   LEU A 295      -6.714   2.255  -0.735  1.00-16.02           H
ATOM   4383  CA  LEU A 295      -5.530   1.359  -2.269  1.00-16.02           C
ATOM   4384  HA  LEU A 295      -5.782   1.460  -3.325  1.00-16.02           H
ATOM   4385  C   LEU A 295      -5.004  -0.043  -2.038  1.00-16.02           C
ATOM   4386  O   LEU A 295      -4.626  -0.717  -2.981  1.00-16.02           O
ATOM   4387  CB  LEU A 295      -4.469   2.398  -1.890  1.00-16.02           C
ATOM   4388 1HB  LEU A 295      -4.898   3.386  -2.054  1.00-16.02           H
ATOM   4389 2HB  LEU A 295      -4.264   2.297  -0.825  1.00-16.02           H
ATOM   4390  CG  LEU A 295      -3.122   2.335  -2.624  1.00-16.02           C
ATOM   4391  HG  LEU A 295      -2.629   1.404  -2.354  1.00-16.02           H
ATOM   4392  CD1 LEU A 295      -3.265   2.377  -4.133  1.00-16.02           C
ATOM   4393 1HD1 LEU A 295      -2.282   2.468  -4.597  1.00-16.02           H
ATOM   4394 2HD1 LEU A 295      -3.886   3.222  -4.420  1.00-16.02           H
ATOM   4395 3HD1 LEU A 295      -3.730   1.457  -4.485  1.00-16.02           H
ATOM   4396  CD2 LEU A 295      -2.240   3.487  -2.173  1.00-16.02           C
ATOM   4397 1HD2 LEU A 295      -1.252   3.393  -2.626  1.00-16.02           H
ATOM   4398 2HD2 LEU A 295      -2.136   3.454  -1.091  1.00-16.02           H
ATOM   4399 3HD2 LEU A 295      -2.683   4.440  -2.466  1.00-16.02           H
ATOM   4400  N   MET A 296      -5.055  -0.528  -0.808  1.00-19.54           N
ATOM   4401  H   MET A 296      -5.371   0.058  -0.041  1.00-19.54           H
ATOM   4402  CA  MET A 296      -4.639  -1.900  -0.539  1.00-19.54           C
ATOM   4403  HA  MET A 296      -3.600  -2.018  -0.848  1.00-19.54           H
ATOM   4404  C   MET A 296      -5.455  -2.915  -1.332  1.00-19.54           C
ATOM   4405  O   MET A 296      -4.892  -3.888  -1.816  1.00-19.54           O
ATOM   4406  CB  MET A 296      -4.759  -2.215   0.948  1.00-19.54           C
ATOM   4407 1HB  MET A 296      -5.710  -1.828   1.305  1.00-19.54           H
ATOM   4408 2HB  MET A 296      -4.773  -3.296   1.067  1.00-19.54           H
ATOM   4409  CG  MET A 296      -3.642  -1.644   1.811  1.00-19.54           C
ATOM   4410 1HG  MET A 296      -3.639  -0.561   1.720  1.00-19.54           H
ATOM   4411 2HG  MET A 296      -3.848  -1.901   2.848  1.00-19.54           H
ATOM   4412  SD  MET A 296      -1.999  -2.253   1.374  1.00-19.54           S
ATOM   4413  CE  MET A 296      -2.161  -3.999   1.694  1.00-19.54           C
ATOM   4414 1HE  MET A 296      -1.192  -4.484   1.604  1.00-19.54           H
ATOM   4415 2HE  MET A 296      -2.838  -4.437   0.962  1.00-19.54           H
ATOM   4416 3HE  MET A 296      -2.552  -4.161   2.699  1.00-19.54           H
ATOM   4417  N   LEU A 297      -6.747  -2.685  -1.531  1.00-24.75           N
ATOM   4418  H   LEU A 297      -7.186  -1.875  -1.109  1.00-24.75           H
ATOM   4419  CA  LEU A 297      -7.542  -3.578  -2.379  1.00-24.75           C
ATOM   4420  HA  LEU A 297      -7.412  -4.603  -2.035  1.00-24.75           H
ATOM   4421  C   LEU A 297      -7.090  -3.515  -3.836  1.00-24.75           C
ATOM   4422  O   LEU A 297      -7.007  -4.540  -4.499  1.00-24.75           O
ATOM   4423  CB  LEU A 297      -9.029  -3.210  -2.322  1.00-24.75           C
ATOM   4424 1HB  LEU A 297      -9.113  -2.142  -2.506  1.00-24.75           H
ATOM   4425 2HB  LEU A 297      -9.532  -3.718  -3.144  1.00-24.75           H
ATOM   4426  CG  LEU A 297      -9.802  -3.531  -1.037  1.00-24.75           C
ATOM   4427  HG  LEU A 297      -9.224  -3.198  -0.177  1.00-24.75           H
ATOM   4428  CD1 LEU A 297     -11.121  -2.777  -1.055  1.00-24.75           C
ATOM   4429 1HD1 LEU A 297     -11.707  -3.044  -0.177  1.00-24.75           H
ATOM   4430 2HD1 LEU A 297     -11.688  -3.028  -1.950  1.00-24.75           H
ATOM   4431 3HD1 LEU A 297     -10.928  -1.705  -1.032  1.00-24.75           H
ATOM   4432  CD2 LEU A 297     -10.082  -5.029  -0.903  1.00-24.75           C
ATOM   4433 1HD2 LEU A 297     -10.568  -5.226   0.053  1.00-24.75           H
ATOM   4434 2HD2 LEU A 297      -9.150  -5.587  -0.943  1.00-24.75           H
ATOM   4435 3HD2 LEU A 297     -10.730  -5.365  -1.711  1.00-24.75           H
ATOM   4436  N   GLU A 298      -6.788  -2.329  -4.343  1.00 -6.46           N
ATOM   4437  H   GLU A 298      -6.875  -1.497  -3.766  1.00 -6.46           H
ATOM   4438  CA  GLU A 298      -6.340  -2.185  -5.732  1.00 -6.46           C
ATOM   4439  HA  GLU A 298      -7.059  -2.678  -6.384  1.00 -6.46           H
ATOM   4440  C   GLU A 298      -4.964  -2.831  -5.947  1.00 -6.46           C
ATOM   4441  O   GLU A 298      -4.728  -3.519  -6.936  1.00 -6.46           O
ATOM   4442  CB  GLU A 298      -6.278  -0.695  -6.089  1.00 -6.46           C
ATOM   4443 1HB  GLU A 298      -7.168  -0.212  -5.687  1.00 -6.46           H
ATOM   4444 2HB  GLU A 298      -5.413  -0.261  -5.589  1.00 -6.46           H
ATOM   4445  CG  GLU A 298      -6.184  -0.373  -7.583  1.00 -6.46           C
ATOM   4446 1HG  GLU A 298      -5.837   0.654  -7.683  1.00 -6.46           H
ATOM   4447 2HG  GLU A 298      -5.448  -1.028  -8.050  1.00 -6.46           H
ATOM   4448  CD  GLU A 298      -7.522  -0.499  -8.310  1.00 -6.46           C
ATOM   4449  OE1 GLU A 298      -8.512   0.116  -7.867  1.00 -6.46           O
ATOM   4450  OE2 GLU A 298      -7.624  -1.237  -9.316  1.00 -6.46           O
ATOM   4451  N   LEU A 299      -4.054  -2.653  -5.000  1.00 -8.92           N
ATOM   4452  H   LEU A 299      -4.284  -2.085  -4.186  1.00 -8.92           H
ATOM   4453  CA  LEU A 299      -2.709  -3.219  -5.124  1.00 -8.92           C
ATOM   4454  HA  LEU A 299      -2.336  -3.015  -6.128  1.00 -8.92           H
ATOM   4455  C   LEU A 299      -2.742  -4.732  -4.941  1.00 -8.92           C
ATOM   4456  O   LEU A 299      -1.959  -5.461  -5.553  1.00 -8.92           O
ATOM   4457  CB  LEU A 299      -1.754  -2.589  -4.101  1.00 -8.92           C
ATOM   4458 1HB  LEU A 299      -2.126  -2.826  -3.105  1.00 -8.92           H
ATOM   4459 2HB  LEU A 299      -0.786  -3.075  -4.215  1.00 -8.92           H
ATOM   4460  CG  LEU A 299      -1.530  -1.066  -4.168  1.00 -8.92           C
ATOM   4461  HG  LEU A 299      -2.481  -0.579  -4.005  1.00 -8.92           H
ATOM   4462  CD1 LEU A 299      -0.600  -0.630  -3.037  1.00 -8.92           C
ATOM   4463 1HD1 LEU A 299      -0.452   0.449  -3.076  1.00 -8.92           H
ATOM   4464 2HD1 LEU A 299       0.365  -1.127  -3.117  1.00 -8.92           H
ATOM   4465 3HD1 LEU A 299      -1.052  -0.883  -2.078  1.00 -8.92           H
ATOM   4466  CD2 LEU A 299      -1.020  -0.562  -5.516  1.00 -8.92           C
ATOM   4467 1HD2 LEU A 299      -0.808   0.506  -5.452  1.00 -8.92           H
ATOM   4468 2HD2 LEU A 299      -1.784  -0.722  -6.276  1.00 -8.92           H
ATOM   4469 3HD2 LEU A 299      -0.118  -1.091  -5.799  1.00 -8.92           H
ATOM   4470  N   ALA A 300      -3.676  -5.216  -4.132  1.00-22.21           N
ATOM   4471  H   ALA A 300      -4.266  -4.580  -3.606  1.00-22.21           H
ATOM   4472  CA  ALA A 300      -3.867  -6.652  -3.976  1.00-22.21           C
ATOM   4473  HA  ALA A 300      -2.891  -7.113  -3.822  1.00-22.21           H
ATOM   4474  C   ALA A 300      -4.483  -7.247  -5.241  1.00-22.21           C
ATOM   4475  O   ALA A 300      -4.112  -8.349  -5.635  1.00-22.21           O
ATOM   4476  CB  ALA A 300      -4.745  -6.947  -2.765  1.00-22.21           C
ATOM   4477 1HB  ALA A 300      -4.292  -6.517  -1.874  1.00-22.21           H
ATOM   4478 2HB  ALA A 300      -4.831  -8.025  -2.635  1.00-22.21           H
ATOM   4479 3HB  ALA A 300      -5.735  -6.512  -2.908  1.00-22.21           H
ATOM   4480  N   GLN A 301      -5.385  -6.519  -5.886  1.00 -2.51           N
ATOM   4481  H   GLN A 301      -5.676  -5.622  -5.507  1.00 -2.51           H
ATOM   4482  CA  GLN A 301      -5.991  -6.980  -7.133  1.00 -2.51           C
ATOM   4483  HA  GLN A 301      -6.461  -7.947  -6.972  1.00 -2.51           H
ATOM   4484  C   GLN A 301      -4.911  -7.147  -8.182  1.00 -2.51           C
ATOM   4485  O   GLN A 301      -4.878  -8.154  -8.879  1.00 -2.51           O
ATOM   4486  CB  GLN A 301      -7.025  -5.969  -7.645  1.00 -2.51           C
ATOM   4487 1HB  GLN A 301      -7.787  -5.812  -6.882  1.00 -2.51           H
ATOM   4488 2HB  GLN A 301      -6.515  -5.024  -7.808  1.00 -2.51           H
ATOM   4489  CG  GLN A 301      -7.699  -6.362  -8.956  1.00 -2.51           C
ATOM   4490 1HG  GLN A 301      -6.946  -6.704  -9.663  1.00 -2.51           H
ATOM   4491 2HG  GLN A 301      -8.405  -7.171  -8.777  1.00 -2.51           H
ATOM   4492  CD  GLN A 301      -8.407  -5.196  -9.595  1.00 -2.51           C
ATOM   4493  OE1 GLN A 301      -9.632  -5.097  -9.577  1.00 -2.51           O
ATOM   4494  NE2 GLN A 301      -7.654  -4.297 -10.162  1.00 -2.51           N
ATOM   4495 1HE2 GLN A 301      -8.071  -3.475 -10.573  1.00 -2.51           H
ATOM   4496 2HE2 GLN A 301      -6.640  -4.405 -10.189  1.00 -2.51           H
ATOM   4497  N   ASP A 302      -4.029  -6.162  -8.261  1.00  3.52           N
ATOM   4498  H   ASP A 302      -4.129  -5.354  -7.651  1.00  3.52           H
ATOM   4499  CA  ASP A 302      -2.958  -6.138  -9.256  1.00  3.52           C
ATOM   4500  HA  ASP A 302      -3.326  -6.584 -10.177  1.00  3.52           H
ATOM   4501  C   ASP A 302      -1.742  -6.963  -8.809  1.00  3.52           C
ATOM   4502  O   ASP A 302      -0.727  -7.019  -9.500  1.00  3.52           O
ATOM   4503  CB  ASP A 302      -2.571  -4.690  -9.574  1.00  3.52           C
ATOM   4504 1HB  ASP A 302      -2.496  -4.120  -8.647  1.00  3.52           H
ATOM   4505 2HB  ASP A 302      -1.594  -4.696 -10.053  1.00  3.52           H
ATOM   4506  CG  ASP A 302      -3.547  -4.003 -10.535  1.00  3.52           C
ATOM   4507  OD1 ASP A 302      -4.742  -4.370 -10.632  1.00  3.52           O
ATOM   4508  OD2 ASP A 302      -3.076  -3.065 -11.232  1.00  3.52           O
ATOM   4509  N   ARG A 303      -1.892  -7.650  -7.680  1.00 21.87           N
ATOM   4510  H   ARG A 303      -2.757  -7.518  -7.171  1.00 21.87           H
ATOM   4511  CA  ARG A 303      -0.923  -8.612  -7.124  1.00 21.87           C
ATOM   4512  HA  ARG A 303      -1.237  -8.798  -6.108  1.00 21.87           H
ATOM   4513  C   ARG A 303       0.504  -8.088  -7.020  1.00 21.87           C
ATOM   4514  O   ARG A 303       1.479  -8.792  -7.243  1.00 21.87           O
ATOM   4515  CB  ARG A 303      -1.029  -9.953  -7.868  1.00 21.87           C
ATOM   4516 1HB  ARG A 303      -2.089 -10.127  -8.049  1.00 21.87           H
ATOM   4517 2HB  ARG A 303      -0.528  -9.870  -8.832  1.00 21.87           H
ATOM   4518  CG  ARG A 303      -0.488 -11.178  -7.131  1.00 21.87           C
ATOM   4519 1HG  ARG A 303       0.548 -11.352  -7.419  1.00 21.87           H
ATOM   4520 2HG  ARG A 303      -0.519 -10.985  -6.067  1.00 21.87           H
ATOM   4521  CD  ARG A 303      -1.323 -12.420  -7.414  1.00 21.87           C
ATOM   4522 1HD  ARG A 303      -1.031 -13.203  -6.713  1.00 21.87           H
ATOM   4523 2HD  ARG A 303      -2.377 -12.186  -7.256  1.00 21.87           H
ATOM   4524  NE  ARG A 303      -1.123 -12.911  -8.783  1.00 21.87           N
ATOM   4525  HE  ARG A 303      -0.400 -12.460  -9.320  1.00 21.87           H
ATOM   4526  CZ  ARG A 303      -1.777 -13.905  -9.368  1.00 21.87           C
ATOM   4527  NH1 ARG A 303      -1.433 -14.220 -10.579  1.00 21.87           N
ATOM   4528 1HH1 ARG A 303      -0.648 -13.758 -11.014  1.00 21.87           H
ATOM   4529 2HH1 ARG A 303      -1.950 -14.925 -11.081  1.00 21.87           H
ATOM   4530  NH2 ARG A 303      -2.752 -14.576  -8.817  1.00 21.87           N
ATOM   4531 1HH2 ARG A 303      -3.123 -14.297  -7.926  1.00 21.87           H
ATOM   4532 2HH2 ARG A 303      -3.149 -15.372  -9.285  1.00 21.87           H
ATOM   4533  N   LEU A 304       0.618  -6.823  -6.659  1.00  7.99           N
ATOM   4534  H   LEU A 304      -0.213  -6.291  -6.433  1.00  7.99           H
ATOM   4535  CA  LEU A 304       1.921  -6.178  -6.604  1.00  7.99           C
ATOM   4536  HA  LEU A 304       2.569  -6.621  -7.361  1.00  7.99           H
ATOM   4537  C   LEU A 304       2.587  -6.378  -5.247  1.00  7.99           C
ATOM   4538  O   LEU A 304       2.205  -5.776  -4.244  1.00  7.99           O
ATOM   4539  CB  LEU A 304       1.761  -4.690  -6.909  1.00  7.99           C
ATOM   4540 1HB  LEU A 304       1.102  -4.269  -6.152  1.00  7.99           H
ATOM   4541 2HB  LEU A 304       2.738  -4.225  -6.802  1.00  7.99           H
ATOM   4542  CG  LEU A 304       1.196  -4.301  -8.283  1.00  7.99           C
ATOM   4543  HG  LEU A 304       0.205  -4.735  -8.382  1.00  7.99           H
ATOM   4544  CD1 LEU A 304       1.045  -2.786  -8.362  1.00  7.99           C
ATOM   4545 1HD1 LEU A 304       0.603  -2.519  -9.320  1.00  7.99           H
ATOM   4546 2HD1 LEU A 304       2.015  -2.303  -8.252  1.00  7.99           H
ATOM   4547 3HD1 LEU A 304       0.378  -2.450  -7.570  1.00  7.99           H
ATOM   4548  CD2 LEU A 304       2.050  -4.794  -9.453  1.00  7.99           C
ATOM   4549 1HD2 LEU A 304       1.654  -4.412 -10.391  1.00  7.99           H
ATOM   4550 2HD2 LEU A 304       2.012  -5.884  -9.493  1.00  7.99           H
ATOM   4551 3HD2 LEU A 304       3.085  -4.480  -9.336  1.00  7.99           H
ATOM   4552  N   GLN A 305       3.609  -7.217  -5.219  1.00  8.25           N
ATOM   4553  H   GLN A 305       3.836  -7.759  -6.054  1.00  8.25           H
ATOM   4554  CA  GLN A 305       4.473  -7.358  -4.054  1.00  8.25           C
ATOM   4555  HA  GLN A 305       3.870  -7.277  -3.150  1.00  8.25           H
ATOM   4556  C   GLN A 305       5.482  -6.214  -4.060  1.00  8.25           C
ATOM   4557  O   GLN A 305       6.532  -6.276  -4.701  1.00  8.25           O
ATOM   4558  CB  GLN A 305       5.165  -8.728  -4.057  1.00  8.25           C
ATOM   4559 1HB  GLN A 305       4.398  -9.496  -4.148  1.00  8.25           H
ATOM   4560 2HB  GLN A 305       5.825  -8.799  -4.919  1.00  8.25           H
ATOM   4561  CG  GLN A 305       5.972  -9.004  -2.799  1.00  8.25           C
ATOM   4562 1HG  GLN A 305       6.785  -8.287  -2.731  1.00  8.25           H
ATOM   4563 2HG  GLN A 305       5.320  -8.876  -1.938  1.00  8.25           H
ATOM   4564  CD  GLN A 305       6.542 -10.404  -2.758  1.00  8.25           C
ATOM   4565  OE1 GLN A 305       6.006 -11.272  -2.074  1.00  8.25           O
ATOM   4566  NE2 GLN A 305       7.637 -10.636  -3.436  1.00  8.25           N
ATOM   4567 1HE2 GLN A 305       8.011 -11.570  -3.462  1.00  8.25           H
ATOM   4568 2HE2 GLN A 305       8.118  -9.887  -3.916  1.00  8.25           H
ATOM   4569  N   PHE A 306       5.148  -5.153  -3.345  1.00  3.62           N
ATOM   4570  H   PHE A 306       4.245  -5.127  -2.890  1.00  3.62           H
ATOM   4571  CA  PHE A 306       6.062  -4.034  -3.156  1.00  3.62           C
ATOM   4572  HA  PHE A 306       6.577  -3.800  -4.084  1.00  3.62           H
ATOM   4573  C   PHE A 306       7.081  -4.413  -2.100  1.00  3.62           C
ATOM   4574  O   PHE A 306       6.750  -4.523  -0.920  1.00  3.62           O
ATOM   4575  CB  PHE A 306       5.318  -2.807  -2.651  1.00  3.62           C
ATOM   4576 1HB  PHE A 306       4.743  -3.075  -1.767  1.00  3.62           H
ATOM   4577 2HB  PHE A 306       6.056  -2.059  -2.367  1.00  3.62           H
ATOM   4578  CG  PHE A 306       4.401  -2.197  -3.662  1.00  3.62           C
ATOM   4579  CD1 PHE A 306       3.089  -2.659  -3.822  1.00  3.62           C
ATOM   4580  HD1 PHE A 306       2.721  -3.473  -3.213  1.00  3.62           H
ATOM   4581  CD2 PHE A 306       4.845  -1.124  -4.442  1.00  3.62           C
ATOM   4582  HD2 PHE A 306       5.847  -0.762  -4.320  1.00  3.62           H
ATOM   4583  CE1 PHE A 306       2.239  -2.072  -4.773  1.00  3.62           C
ATOM   4584  HE1 PHE A 306       1.243  -2.458  -4.901  1.00  3.62           H
ATOM   4585  CE2 PHE A 306       3.994  -0.499  -5.371  1.00  3.62           C
ATOM   4586  HE2 PHE A 306       4.348   0.340  -5.946  1.00  3.62           H
ATOM   4587  CZ  PHE A 306       2.686  -0.977  -5.547  1.00  3.62           C
ATOM   4588  HZ  PHE A 306       2.030  -0.512  -6.267  1.00  3.62           H
ATOM   4589  N   GLU A 307       8.324  -4.609  -2.499  1.00 14.79           N
ATOM   4590  H   GLU A 307       8.576  -4.520  -3.479  1.00 14.79           H
ATOM   4591  CA  GLU A 307       9.367  -4.959  -1.544  1.00 14.79           C
ATOM   4592  HA  GLU A 307       8.911  -5.425  -0.671  1.00 14.79           H
ATOM   4593  C   GLU A 307       9.978  -3.637  -1.089  1.00 14.79           C
ATOM   4594  O   GLU A 307      10.967  -3.139  -1.621  1.00 14.79           O
ATOM   4595  CB  GLU A 307      10.314  -5.989  -2.163  1.00 14.79           C
ATOM   4596 1HB  GLU A 307      10.730  -5.600  -3.092  1.00 14.79           H
ATOM   4597 2HB  GLU A 307      11.119  -6.211  -1.462  1.00 14.79           H
ATOM   4598  CG  GLU A 307       9.509  -7.265  -2.446  1.00 14.79           C
ATOM   4599 1HG  GLU A 307       9.051  -7.602  -1.515  1.00 14.79           H
ATOM   4600 2HG  GLU A 307       8.711  -7.030  -3.148  1.00 14.79           H
ATOM   4601  CD  GLU A 307      10.298  -8.407  -3.033  1.00 14.79           C
ATOM   4602  OE1 GLU A 307      11.202  -8.961  -2.370  1.00 14.79           O
ATOM   4603  OE2 GLU A 307       9.968  -8.820  -4.162  1.00 14.79           O
ATOM   4604  N   THR A 308       9.269  -3.023  -0.155  1.00 25.14           N
ATOM   4605  H   THR A 308       8.467  -3.500   0.242  1.00 25.14           H
ATOM   4606  CA  THR A 308       9.541  -1.676   0.330  1.00 25.14           C
ATOM   4607  HA  THR A 308       9.599  -0.982  -0.507  1.00 25.14           H
ATOM   4608  C   THR A 308      10.822  -1.575   1.140  1.00 25.14           C
ATOM   4609  O   THR A 308      11.321  -2.570   1.668  1.00 25.14           O
ATOM   4610  CB  THR A 308       8.407  -1.259   1.288  1.00 25.14           C
ATOM   4611  HB  THR A 308       8.682  -0.348   1.820  1.00 25.14           H
ATOM   4612  OG1 THR A 308       8.173  -2.325   2.213  1.00 25.14           O
ATOM   4613  HG1 THR A 308       8.996  -2.519   2.675  1.00 25.14           H
ATOM   4614  CG2 THR A 308       7.101  -1.033   0.559  1.00 25.14           C
ATOM   4615 1HG2 THR A 308       6.336  -0.760   1.283  1.00 25.14           H
ATOM   4616 2HG2 THR A 308       6.786  -1.943   0.048  1.00 25.14           H
ATOM   4617 3HG2 THR A 308       7.208  -0.222  -0.158  1.00 25.14           H
ATOM   4618  N   VAL A 309      11.309  -0.351   1.289  1.00 17.31           N
ATOM   4619  H   VAL A 309      10.875   0.427   0.823  1.00 17.31           H
ATOM   4620  CA  VAL A 309      12.409  -0.069   2.203  1.00 17.31           C
ATOM   4621  HA  VAL A 309      13.230  -0.763   2.013  1.00 17.31           H
ATOM   4622  C   VAL A 309      11.838  -0.323   3.597  1.00 17.31           C
ATOM   4623  O   VAL A 309      10.781   0.206   3.955  1.00 17.31           O
ATOM   4624  CB  VAL A 309      12.903   1.393   2.045  1.00 17.31           C
ATOM   4625  HB  VAL A 309      12.071   2.067   2.250  1.00 17.31           H
ATOM   4626  CG1 VAL A 309      14.033   1.706   3.019  1.00 17.31           C
ATOM   4627 1HG1 VAL A 309      14.388   2.717   2.847  1.00 17.31           H
ATOM   4628 2HG1 VAL A 309      14.858   1.005   2.873  1.00 17.31           H
ATOM   4629 3HG1 VAL A 309      13.670   1.628   4.043  1.00 17.31           H
ATOM   4630  CG2 VAL A 309      13.381   1.646   0.602  1.00 17.31           C
ATOM   4631 1HG2 VAL A 309      13.777   2.658   0.518  1.00 17.31           H
ATOM   4632 2HG2 VAL A 309      12.551   1.546  -0.095  1.00 17.31           H
ATOM   4633 3HG2 VAL A 309      14.164   0.933   0.337  1.00 17.31           H
ATOM   4634  N   GLU A 310      12.484  -1.204   4.342  1.00 17.10           N
ATOM   4635  H   GLU A 310      13.380  -1.565   4.017  1.00 17.10           H
ATOM   4636  CA  GLU A 310      11.942  -1.691   5.606  1.00 17.10           C
ATOM   4637  HA  GLU A 310      10.869  -1.847   5.496  1.00 17.10           H
ATOM   4638  C   GLU A 310      12.140  -0.706   6.751  1.00 17.10           C
ATOM   4639  O   GLU A 310      12.915   0.244   6.678  1.00 17.10           O
ATOM   4640  CB  GLU A 310      12.584  -3.037   5.964  1.00 17.10           C
ATOM   4641 1HB  GLU A 310      13.663  -2.945   5.861  1.00 17.10           H
ATOM   4642 2HB  GLU A 310      12.366  -3.277   7.003  1.00 17.10           H
ATOM   4643  CG  GLU A 310      12.104  -4.200   5.100  1.00 17.10           C
ATOM   4644 1HG  GLU A 310      12.294  -3.969   4.052  1.00 17.10           H
ATOM   4645 2HG  GLU A 310      12.682  -5.087   5.365  1.00 17.10           H
ATOM   4646  CD  GLU A 310      10.622  -4.514   5.285  1.00 17.10           C
ATOM   4647  OE1 GLU A 310      10.083  -4.340   6.408  1.00 17.10           O
ATOM   4648  OE2 GLU A 310       9.984  -4.983   4.316  1.00 17.10           O
ATOM   4649  N   VAL A 311      11.451  -0.970   7.851  1.00 25.70           N
ATOM   4650  H   VAL A 311      10.870  -1.797   7.879  1.00 25.70           H
ATOM   4651  CA  VAL A 311      11.474  -0.105   9.033  1.00 25.70           C
ATOM   4652  HA  VAL A 311      11.272   0.915   8.713  1.00 25.70           H
ATOM   4653  C   VAL A 311      12.810  -0.105   9.769  1.00 25.70           C
ATOM   4654  O   VAL A 311      13.077   0.725  10.642  1.00 25.70           O
ATOM   4655  CB  VAL A 311      10.374  -0.549  10.027  1.00 25.70           C
ATOM   4656  HB  VAL A 311      10.358   0.148  10.863  1.00 25.70           H
ATOM   4657  CG1 VAL A 311       9.009  -0.528   9.343  1.00 25.70           C
ATOM   4658 1HG1 VAL A 311       8.234  -0.709  10.087  1.00 25.70           H
ATOM   4659 2HG1 VAL A 311       8.943  -1.298   8.574  1.00 25.70           H
ATOM   4660 3HG1 VAL A 311       8.833   0.452   8.900  1.00 25.70           H
ATOM   4661  CG2 VAL A 311      10.633  -1.960  10.572  1.00 25.70           C
ATOM   4662 1HG2 VAL A 311       9.888  -2.176  11.330  1.00 25.70           H
ATOM   4663 2HG2 VAL A 311      11.609  -2.017  11.053  1.00 25.70           H
ATOM   4664 3HG2 VAL A 311      10.570  -2.711   9.784  1.00 25.70           H
ATOM   4665  N   SER A 312      13.642  -1.065   9.407  1.00  3.60           N
ATOM   4666  H   SER A 312      13.360  -1.717   8.691  1.00  3.60           H
ATOM   4667  CA  SER A 312      14.969  -1.243   9.966  1.00  3.60           C
ATOM   4668  HA  SER A 312      14.984  -1.018  11.032  1.00  3.60           H
ATOM   4669  C   SER A 312      15.965  -0.354   9.239  1.00  3.60           C
ATOM   4670  O   SER A 312      17.102  -0.186   9.680  1.00  3.60           O
ATOM   4671  CB  SER A 312      15.345  -2.702   9.727  1.00  3.60           C
ATOM   4672 1HB  SER A 312      16.390  -2.872   9.987  1.00  3.60           H
ATOM   4673 2HB  SER A 312      14.709  -3.336  10.345  1.00  3.60           H
ATOM   4674  OG  SER A 312      15.107  -3.013   8.363  1.00  3.60           O
ATOM   4675  HG  SER A 312      15.072  -3.976   8.266  1.00  3.60           H
ATOM   4676  N   GLU A 313      15.570   0.189   8.100  1.00 23.27           N
ATOM   4677  H   GLU A 313      14.605   0.110   7.793  1.00 23.27           H
ATOM   4678  CA  GLU A 313      16.520   0.838   7.209  1.00 23.27           C
ATOM   4679  HA  GLU A 313      17.517   0.484   7.461  1.00 23.27           H
ATOM   4680  C   GLU A 313      16.487   2.357   7.281  1.00 23.27           C
ATOM   4681  O   GLU A 313      15.408   2.971   7.347  1.00 23.27           O
ATOM   4682  CB  GLU A 313      16.237   0.419   5.769  1.00 23.27           C
ATOM   4683 1HB  GLU A 313      15.276   0.822   5.465  1.00 23.27           H
ATOM   4684 2HB  GLU A 313      17.013   0.839   5.129  1.00 23.27           H
ATOM   4685  CG  GLU A 313      16.210  -1.083   5.594  1.00 23.27           C
ATOM   4686 1HG  GLU A 313      17.072  -1.509   6.107  1.00 23.27           H
ATOM   4687 2HG  GLU A 313      15.307  -1.486   6.050  1.00 23.27           H
ATOM   4688  CD  GLU A 313      16.262  -1.500   4.145  1.00 23.27           C
ATOM   4689  OE1 GLU A 313      15.207  -1.740   3.522  1.00 23.27           O
ATOM   4690  OE2 GLU A 313      17.390  -1.643   3.620  1.00 23.27           O
ATOM   4691  N   PRO A 314      17.662   3.000   7.191  1.00 21.85           N
ATOM   4692  CA  PRO A 314      17.579   4.400   6.778  1.00 21.85           C
ATOM   4693  HA  PRO A 314      16.893   4.949   7.422  1.00 21.85           H
ATOM   4694  C   PRO A 314      17.113   4.507   5.323  1.00 21.85           C
ATOM   4695  O   PRO A 314      17.753   4.026   4.384  1.00 21.85           O
ATOM   4696  CB  PRO A 314      19.006   4.904   6.994  1.00 21.85           C
ATOM   4697 1HB  PRO A 314      19.261   5.689   6.283  1.00 21.85           H
ATOM   4698 2HB  PRO A 314      19.113   5.264   8.016  1.00 21.85           H
ATOM   4699  CG  PRO A 314      19.856   3.694   6.801  1.00 21.85           C
ATOM   4700 1HG  PRO A 314      20.010   3.510   5.740  1.00 21.85           H
ATOM   4701 2HG  PRO A 314      20.813   3.801   7.312  1.00 21.85           H
ATOM   4702  CD  PRO A 314      19.061   2.571   7.386  1.00 21.85           C
ATOM   4703 1HD  PRO A 314      19.271   1.643   6.854  1.00 21.85           H
ATOM   4704 2HD  PRO A 314      19.274   2.467   8.451  1.00 21.85           H
ATOM   4705  N   SER A 315      15.966   5.141   5.142  1.00 11.74           N
ATOM   4706  H   SER A 315      15.443   5.450   5.950  1.00 11.74           H
ATOM   4707  CA  SER A 315      15.432   5.419   3.814  1.00 11.74           C
ATOM   4708  HA  SER A 315      15.282   4.496   3.261  1.00 11.74           H
ATOM   4709  C   SER A 315      16.417   6.298   3.066  1.00 11.74           C
ATOM   4710  O   SER A 315      17.071   7.138   3.681  1.00 11.74           O
ATOM   4711  CB  SER A 315      14.111   6.167   3.972  1.00 11.74           C
ATOM   4712 1HB  SER A 315      13.372   5.499   4.408  1.00 11.74           H
ATOM   4713 2HB  SER A 315      14.268   7.007   4.649  1.00 11.74           H
ATOM   4714  OG  SER A 315      13.632   6.671   2.744  1.00 11.74           O
ATOM   4715  HG  SER A 315      13.066   5.995   2.320  1.00 11.74           H
ATOM   4716  N   MET A 316      16.494   6.174   1.748  1.00-12.30           N
ATOM   4717  H   MET A 316      15.942   5.478   1.267  1.00-12.30           H
ATOM   4718  CA  MET A 316      17.354   7.066   0.974  1.00-12.30           C
ATOM   4719  HA  MET A 316      18.362   7.026   1.384  1.00-12.30           H
ATOM   4720  C   MET A 316      16.832   8.489   1.130  1.00-12.30           C
ATOM   4721  O   MET A 316      17.606   9.427   1.225  1.00-12.30           O
ATOM   4722  CB  MET A 316      17.404   6.666  -0.502  1.00-12.30           C
ATOM   4723 1HB  MET A 316      17.735   5.630  -0.567  1.00-12.30           H
ATOM   4724 2HB  MET A 316      16.401   6.734  -0.921  1.00-12.30           H
ATOM   4725  CG  MET A 316      18.337   7.542  -1.340  1.00-12.30           C
ATOM   4726 1HG  MET A 316      18.312   7.193  -2.370  1.00-12.30           H
ATOM   4727 2HG  MET A 316      17.964   8.565  -1.318  1.00-12.30           H
ATOM   4728  SD  MET A 316      20.056   7.558  -0.773  1.00-12.30           S
ATOM   4729  CE  MET A 316      20.597   5.903  -1.164  1.00-12.30           C
ATOM   4730 1HE  MET A 316      21.651   5.796  -0.911  1.00-12.30           H
ATOM   4731 2HE  MET A 316      20.464   5.714  -2.230  1.00-12.30           H
ATOM   4732 3HE  MET A 316      20.014   5.179  -0.594  1.00-12.30           H
ATOM   4733  N   LEU A 317      15.525   8.653   1.283  1.00 18.36           N
ATOM   4734  H   LEU A 317      14.899   7.857   1.208  1.00 18.36           H
ATOM   4735  CA  LEU A 317      14.975   9.971   1.585  1.00 18.36           C
ATOM   4736  HA  LEU A 317      15.257  10.664   0.791  1.00 18.36           H
ATOM   4737  C   LEU A 317      15.520  10.516   2.899  1.00 18.36           C
ATOM   4738  O   LEU A 317      15.871  11.682   2.985  1.00 18.36           O
ATOM   4739  CB  LEU A 317      13.452   9.899   1.679  1.00 18.36           C
ATOM   4740 1HB  LEU A 317      13.062   9.534   0.728  1.00 18.36           H
ATOM   4741 2HB  LEU A 317      13.180   9.186   2.455  1.00 18.36           H
ATOM   4742  CG  LEU A 317      12.798  11.244   2.020  1.00 18.36           C
ATOM   4743  HG  LEU A 317      13.543  12.031   1.946  1.00 18.36           H
ATOM   4744  CD1 LEU A 317      11.736  11.540   1.017  1.00 18.36           C
ATOM   4745 1HD1 LEU A 317      11.245  12.477   1.276  1.00 18.36           H
ATOM   4746 2HD1 LEU A 317      11.002  10.736   1.000  1.00 18.36           H
ATOM   4747 3HD1 LEU A 317      12.189  11.652   0.032  1.00 18.36           H
ATOM   4748  CD2 LEU A 317      12.221  11.252   3.437  1.00 18.36           C
ATOM   4749 1HD2 LEU A 317      11.755  12.219   3.635  1.00 18.36           H
ATOM   4750 2HD2 LEU A 317      13.021  11.106   4.162  1.00 18.36           H
ATOM   4751 3HD2 LEU A 317      11.477  10.463   3.551  1.00 18.36           H
ATOM   4752  N   GLN A 318      15.624   9.681   3.922  1.00 -8.85           N
ATOM   4753  H   GLN A 318      15.364   8.713   3.806  1.00 -8.85           H
ATOM   4754  CA  GLN A 318      16.141  10.140   5.208  1.00 -8.85           C
ATOM   4755  HA  GLN A 318      15.607  11.045   5.499  1.00 -8.85           H
ATOM   4756  C   GLN A 318      17.619  10.492   5.057  1.00 -8.85           C
ATOM   4757  O   GLN A 318      18.082  11.463   5.646  1.00 -8.85           O
ATOM   4758  CB  GLN A 318      15.933   9.080   6.298  1.00 -8.85           C
ATOM   4759 1HB  GLN A 318      14.873   8.828   6.336  1.00 -8.85           H
ATOM   4760 2HB  GLN A 318      16.488   8.183   6.028  1.00 -8.85           H
ATOM   4761  CG  GLN A 318      16.386   9.514   7.696  1.00 -8.85           C
ATOM   4762 1HG  GLN A 318      16.227   8.691   8.389  1.00 -8.85           H
ATOM   4763 2HG  GLN A 318      17.452   9.734   7.669  1.00 -8.85           H
ATOM   4764  CD  GLN A 318      15.664  10.735   8.226  1.00 -8.85           C
ATOM   4765  OE1 GLN A 318      14.455  10.731   8.411  1.00 -8.85           O
ATOM   4766  NE2 GLN A 318      16.397  11.784   8.484  1.00 -8.85           N
ATOM   4767 1HE2 GLN A 318      15.959  12.603   8.872  1.00 -8.85           H
ATOM   4768 2HE2 GLN A 318      17.390  11.766   8.310  1.00 -8.85           H
ATOM   4769  N   LYS A 319      18.357   9.762   4.232  1.00-20.29           N
ATOM   4770  H   LYS A 319      17.947   8.953   3.772  1.00-20.29           H
ATOM   4771  CA  LYS A 319      19.759  10.109   3.978  1.00-20.29           C
ATOM   4772  HA  LYS A 319      20.269  10.211   4.937  1.00-20.29           H
ATOM   4773  C   LYS A 319      19.876  11.446   3.255  1.00-20.29           C
ATOM   4774  O   LYS A 319      20.672  12.280   3.659  1.00-20.29           O
ATOM   4775  CB  LYS A 319      20.456   9.012   3.168  1.00-20.29           C
ATOM   4776 1HB  LYS A 319      19.922   8.869   2.230  1.00-20.29           H
ATOM   4777 2HB  LYS A 319      21.471   9.339   2.941  1.00-20.29           H
ATOM   4778  CG  LYS A 319      20.525   7.684   3.903  1.00-20.29           C
ATOM   4779 1HG  LYS A 319      21.069   7.822   4.838  1.00-20.29           H
ATOM   4780 2HG  LYS A 319      19.519   7.345   4.135  1.00-20.29           H
ATOM   4781  CD  LYS A 319      21.215   6.614   3.081  1.00-20.29           C
ATOM   4782 1HD  LYS A 319      20.712   6.507   2.120  1.00-20.29           H
ATOM   4783 2HD  LYS A 319      22.254   6.900   2.919  1.00-20.29           H
ATOM   4784  CE  LYS A 319      21.157   5.298   3.833  1.00-20.29           C
ATOM   4785 1HE  LYS A 319      21.605   5.442   4.819  1.00-20.29           H
ATOM   4786 2HE  LYS A 319      20.109   5.022   3.971  1.00-20.29           H
ATOM   4787  NZ  LYS A 319      21.862   4.176   3.150  1.00-20.29           N
ATOM   4788 1HZ  LYS A 319      21.792   3.333   3.710  1.00-20.29           H
ATOM   4789 2HZ  LYS A 319      22.839   4.408   3.025  1.00-20.29           H
ATOM   4790 3HZ  LYS A 319      21.439   3.993   2.249  1.00-20.29           H
ATOM   4791  N   ILE A 320      19.044  11.687   2.251  1.00-20.10           N
ATOM   4792  H   ILE A 320      18.401  10.956   1.956  1.00-20.10           H
ATOM   4793  CA  ILE A 320      19.032  12.967   1.530  1.00-20.10           C
ATOM   4794  HA  ILE A 320      20.033  13.179   1.153  1.00-20.10           H
ATOM   4795  C   ILE A 320      18.654  14.076   2.504  1.00-20.10           C
ATOM   4796  O   ILE A 320      19.284  15.121   2.536  1.00-20.10           O
ATOM   4797  CB  ILE A 320      18.022  12.950   0.333  1.00-20.10           C
ATOM   4798  HB  ILE A 320      17.047  12.644   0.710  1.00-20.10           H
ATOM   4799  CG1 ILE A 320      18.486  11.936  -0.729  1.00-20.10           C
ATOM   4800 1HG1 ILE A 320      19.337  12.363  -1.254  1.00-20.10           H
ATOM   4801 2HG1 ILE A 320      18.835  11.032  -0.235  1.00-20.10           H
ATOM   4802  CG2 ILE A 320      17.879  14.355  -0.325  1.00-20.10           C
ATOM   4803 1HG2 ILE A 320      17.182  14.313  -1.162  1.00-20.10           H
ATOM   4804 2HG2 ILE A 320      18.850  14.703  -0.683  1.00-20.10           H
ATOM   4805 3HG2 ILE A 320      17.492  15.074   0.397  1.00-20.10           H
ATOM   4806  CD1 ILE A 320      17.431  11.520  -1.761  1.00-20.10           C
ATOM   4807 1HD1 ILE A 320      17.852  10.753  -2.410  1.00-20.10           H
ATOM   4808 2HD1 ILE A 320      17.135  12.377  -2.366  1.00-20.10           H
ATOM   4809 3HD1 ILE A 320      16.556  11.114  -1.252  1.00-20.10           H
ATOM   4810  N   LEU A 321      17.651  13.839   3.335  1.00 -9.78           N
ATOM   4811  H   LEU A 321      17.170  12.944   3.290  1.00 -9.78           H
ATOM   4812  CA  LEU A 321      17.186  14.832   4.299  1.00 -9.78           C
ATOM   4813  HA  LEU A 321      16.913  15.742   3.764  1.00 -9.78           H
ATOM   4814  C   LEU A 321      18.288  15.179   5.299  1.00 -9.78           C
ATOM   4815  O   LEU A 321      18.498  16.337   5.636  1.00 -9.78           O
ATOM   4816  CB  LEU A 321      15.954  14.260   5.009  1.00 -9.78           C
ATOM   4817 1HB  LEU A 321      15.277  13.899   4.236  1.00 -9.78           H
ATOM   4818 2HB  LEU A 321      16.279  13.395   5.585  1.00 -9.78           H
ATOM   4819  CG  LEU A 321      15.124  15.142   5.944  1.00 -9.78           C
ATOM   4820  HG  LEU A 321      15.763  15.509   6.745  1.00 -9.78           H
ATOM   4821  CD1 LEU A 321      14.521  16.332   5.204  1.00 -9.78           C
ATOM   4822 1HD1 LEU A 321      13.852  16.876   5.869  1.00 -9.78           H
ATOM   4823 2HD1 LEU A 321      13.951  15.993   4.336  1.00 -9.78           H
ATOM   4824 3HD1 LEU A 321      15.311  17.010   4.880  1.00 -9.78           H
ATOM   4825  CD2 LEU A 321      14.009  14.286   6.553  1.00 -9.78           C
ATOM   4826 1HD2 LEU A 321      13.411  14.889   7.236  1.00 -9.78           H
ATOM   4827 2HD2 LEU A 321      14.438  13.454   7.110  1.00 -9.78           H
ATOM   4828 3HD2 LEU A 321      13.359  13.897   5.767  1.00 -9.78           H
ATOM   4829  N   THR A 322      19.042  14.178   5.722  1.00-21.89           N
ATOM   4830  H   THR A 322      18.823  13.232   5.432  1.00-21.89           H
ATOM   4831  CA  THR A 322      20.188  14.398   6.600  1.00-21.89           C
ATOM   4832  HA  THR A 322      19.864  14.976   7.465  1.00-21.89           H
ATOM   4833  C   THR A 322      21.276  15.188   5.872  1.00-21.89           C
ATOM   4834  O   THR A 322      21.830  16.133   6.427  1.00-21.89           O
ATOM   4835  CB  THR A 322      20.759  13.048   7.085  1.00-21.89           C
ATOM   4836  HB  THR A 322      21.178  12.504   6.239  1.00-21.89           H
ATOM   4837  OG1 THR A 322      19.699  12.278   7.660  1.00-21.89           O
ATOM   4838  HG1 THR A 322      19.175  11.908   6.935  1.00-21.89           H
ATOM   4839  CG2 THR A 322      21.815  13.217   8.148  1.00-21.89           C
ATOM   4840 1HG2 THR A 322      22.204  12.235   8.413  1.00-21.89           H
ATOM   4841 2HG2 THR A 322      21.374  13.673   9.032  1.00-21.89           H
ATOM   4842 3HG2 THR A 322      22.630  13.838   7.783  1.00-21.89           H
ATOM   4843  N   THR A 323      21.567  14.852   4.623  1.00-12.92           N
ATOM   4844  H   THR A 323      21.121  14.048   4.184  1.00-12.92           H
ATOM   4845  CA  THR A 323      22.556  15.603   3.849  1.00-12.92           C
ATOM   4846  HA  THR A 323      23.489  15.605   4.407  1.00-12.92           H
ATOM   4847  C   THR A 323      22.121  17.053   3.674  1.00-12.92           C
ATOM   4848  O   THR A 323      22.933  17.947   3.869  1.00-12.92           O
ATOM   4849  CB  THR A 323      22.821  14.955   2.471  1.00-12.92           C
ATOM   4850  HB  THR A 323      21.935  15.045   1.843  1.00-12.92           H
ATOM   4851  OG1 THR A 323      23.138  13.573   2.654  1.00-12.92           O
ATOM   4852  HG1 THR A 323      23.205  13.166   1.780  1.00-12.92           H
ATOM   4853  CG2 THR A 323      24.017  15.574   1.775  1.00-12.92           C
ATOM   4854 1HG2 THR A 323      24.211  15.037   0.849  1.00-12.92           H
ATOM   4855 2HG2 THR A 323      24.897  15.508   2.414  1.00-12.92           H
ATOM   4856 3HG2 THR A 323      23.813  16.618   1.538  1.00-12.92           H
ATOM   4857  N   ARG A 324      20.843  17.305   3.416  1.00-16.60           N
ATOM   4858  H   ARG A 324      20.205  16.522   3.278  1.00-16.60           H
ATOM   4859  CA  ARG A 324      20.319  18.674   3.314  1.00-16.60           C
ATOM   4860  HA  ARG A 324      20.873  19.217   2.549  1.00-16.60           H
ATOM   4861  C   ARG A 324      20.498  19.430   4.616  1.00-16.60           C
ATOM   4862  O   ARG A 324      20.972  20.555   4.619  1.00-16.60           O
ATOM   4863  CB  ARG A 324      18.825  18.661   2.967  1.00-16.60           C
ATOM   4864 1HB  ARG A 324      18.313  18.019   3.681  1.00-16.60           H
ATOM   4865 2HB  ARG A 324      18.431  19.671   3.089  1.00-16.60           H
ATOM   4866  CG  ARG A 324      18.474  18.185   1.565  1.00-16.60           C
ATOM   4867 1HG  ARG A 324      19.013  17.269   1.337  1.00-16.60           H
ATOM   4868 2HG  ARG A 324      17.404  17.982   1.525  1.00-16.60           H
ATOM   4869  CD  ARG A 324      18.801  19.224   0.516  1.00-16.60           C
ATOM   4870 1HD  ARG A 324      18.275  20.147   0.761  1.00-16.60           H
ATOM   4871 2HD  ARG A 324      19.872  19.420   0.514  1.00-16.60           H
ATOM   4872  NE  ARG A 324      18.369  18.770  -0.809  1.00-16.60           N
ATOM   4873  HE  ARG A 324      17.396  18.907  -1.040  1.00-16.60           H
ATOM   4874  CZ  ARG A 324      19.125  18.204  -1.734  1.00-16.60           C
ATOM   4875  NH1 ARG A 324      18.540  17.724  -2.788  1.00-16.60           N
ATOM   4876 1HH1 ARG A 324      17.537  17.768  -2.862  1.00-16.60           H
ATOM   4877 2HH1 ARG A 324      19.105  17.324  -3.523  1.00-16.60           H
ATOM   4878  NH2 ARG A 324      20.424  18.103  -1.679  1.00-16.60           N
ATOM   4879 1HH2 ARG A 324      20.936  18.467  -0.879  1.00-16.60           H
ATOM   4880 2HH2 ARG A 324      20.920  17.673  -2.444  1.00-16.60           H
ATOM   4881  N   ARG A 325      20.186  18.796   5.735  1.00 -6.78           N
ATOM   4882  H   ARG A 325      19.803  17.856   5.684  1.00 -6.78           H
ATOM   4883  CA  ARG A 325      20.358  19.433   7.043  1.00 -6.78           C
ATOM   4884  HA  ARG A 325      19.884  20.415   7.017  1.00 -6.78           H
ATOM   4885  C   ARG A 325      21.821  19.674   7.395  1.00 -6.78           C
ATOM   4886  O   ARG A 325      22.122  20.591   8.157  1.00 -6.78           O
ATOM   4887  CB  ARG A 325      19.653  18.600   8.112  1.00 -6.78           C
ATOM   4888 1HB  ARG A 325      19.979  17.563   8.021  1.00 -6.78           H
ATOM   4889 2HB  ARG A 325      19.927  18.971   9.099  1.00 -6.78           H
ATOM   4890  CG  ARG A 325      18.138  18.678   7.972  1.00 -6.78           C
ATOM   4891 1HG  ARG A 325      17.803  19.679   8.244  1.00 -6.78           H
ATOM   4892 2HG  ARG A 325      17.856  18.489   6.937  1.00 -6.78           H
ATOM   4893  CD  ARG A 325      17.441  17.662   8.842  1.00 -6.78           C
ATOM   4894 1HD  ARG A 325      17.805  16.666   8.584  1.00 -6.78           H
ATOM   4895 2HD  ARG A 325      17.663  17.866   9.891  1.00 -6.78           H
ATOM   4896  NE  ARG A 325      15.991  17.721   8.621  1.00 -6.78           N
ATOM   4897  HE  ARG A 325      15.649  18.432   7.990  1.00 -6.78           H
ATOM   4898  CZ  ARG A 325      15.083  16.925   9.162  1.00 -6.78           C
ATOM   4899  NH1 ARG A 325      13.837  17.148   8.878  1.00 -6.78           N
ATOM   4900 1HH1 ARG A 325      13.591  17.908   8.260  1.00 -6.78           H
ATOM   4901 2HH1 ARG A 325      13.128  16.544   9.275  1.00 -6.78           H
ATOM   4902  NH2 ARG A 325      15.355  15.909   9.938  1.00 -6.78           N
ATOM   4903 1HH2 ARG A 325      16.309  15.668  10.154  1.00 -6.78           H
ATOM   4904 2HH2 ARG A 325      14.588  15.380  10.327  1.00 -6.78           H
ATOM   4905  N   ARG A 326      22.738  18.901   6.830  1.00 -9.85           N
ATOM   4906  H   ARG A 326      22.437  18.083   6.308  1.00 -9.85           H
ATOM   4907  CA  ARG A 326      24.176  19.186   6.942  1.00 -9.85           C
ATOM   4908  HA  ARG A 326      24.376  19.602   7.930  1.00 -9.85           H
ATOM   4909  C   ARG A 326      24.679  20.222   5.934  1.00 -9.85           C
ATOM   4910  O   ARG A 326      25.633  20.931   6.226  1.00 -9.85           O
ATOM   4911  CB  ARG A 326      24.983  17.894   6.817  1.00 -9.85           C
ATOM   4912 1HB  ARG A 326      24.694  17.380   5.902  1.00 -9.85           H
ATOM   4913 2HB  ARG A 326      26.041  18.151   6.754  1.00 -9.85           H
ATOM   4914  CG  ARG A 326      24.791  16.958   8.009  1.00 -9.85           C
ATOM   4915 1HG  ARG A 326      25.039  17.511   8.915  1.00 -9.85           H
ATOM   4916 2HG  ARG A 326      23.751  16.645   8.073  1.00 -9.85           H
ATOM   4917  CD  ARG A 326      25.680  15.722   7.946  1.00 -9.85           C
ATOM   4918 1HD  ARG A 326      26.709  16.032   7.771  1.00 -9.85           H
ATOM   4919 2HD  ARG A 326      25.641  15.235   8.921  1.00 -9.85           H
ATOM   4920  NE  ARG A 326      25.274  14.738   6.929  1.00 -9.85           N
ATOM   4921  HE  ARG A 326      24.544  14.101   7.198  1.00 -9.85           H
ATOM   4922  CZ  ARG A 326      25.784  14.585   5.715  1.00 -9.85           C
ATOM   4923  NH1 ARG A 326      25.308  13.642   4.961  1.00 -9.85           N
ATOM   4924 1HH1 ARG A 326      24.593  13.018   5.302  1.00 -9.85           H
ATOM   4925 2HH1 ARG A 326      25.690  13.506   4.035  1.00 -9.85           H
ATOM   4926  NH2 ARG A 326      26.747  15.311   5.215  1.00 -9.85           N
ATOM   4927 1HH2 ARG A 326      27.194  16.021   5.780  1.00 -9.85           H
ATOM   4928 2HH2 ARG A 326      27.052  15.154   4.271  1.00 -9.85           H
ATOM   4929  N   GLU A 327      24.022  20.382   4.794  1.00 -7.23           N
ATOM   4930  H   GLU A 327      23.254  19.757   4.569  1.00 -7.23           H
ATOM   4931  CA  GLU A 327      24.365  21.447   3.839  1.00 -7.23           C
ATOM   4932  HA  GLU A 327      25.431  21.418   3.608  1.00 -7.23           H
ATOM   4933  C   GLU A 327      24.035  22.778   4.513  1.00 -7.23           C
ATOM   4934  O   GLU A 327      24.762  23.763   4.389  1.00 -7.23           O
ATOM   4935  CB  GLU A 327      23.535  21.345   2.547  1.00 -7.23           C
ATOM   4936 1HB  GLU A 327      22.491  21.255   2.830  1.00 -7.23           H
ATOM   4937 2HB  GLU A 327      23.645  22.275   1.991  1.00 -7.23           H
ATOM   4938  CG  GLU A 327      23.874  20.194   1.602  1.00 -7.23           C
ATOM   4939 1HG  GLU A 327      24.760  20.460   1.025  1.00 -7.23           H
ATOM   4940 2HG  GLU A 327      24.103  19.308   2.184  1.00 -7.23           H
ATOM   4941  CD  GLU A 327      22.719  19.866   0.658  1.00 -7.23           C
ATOM   4942  OE1 GLU A 327      22.013  20.804   0.226  1.00 -7.23           O
ATOM   4943  OE2 GLU A 327      22.477  18.675   0.354  1.00 -7.23           O
ATOM   4944  N   THR A 328      22.948  22.779   5.271  1.00 15.02           N
ATOM   4945  H   THR A 328      22.358  21.950   5.294  1.00 15.02           H
ATOM   4946  CA  THR A 328      22.506  23.929   6.060  1.00 15.02           C
ATOM   4947  HA  THR A 328      22.889  24.847   5.620  1.00 15.02           H
ATOM   4948  C   THR A 328      23.025  23.842   7.496  1.00 15.02           C
ATOM   4949  O   THR A 328      22.464  24.436   8.418  1.00 15.02           O
ATOM   4950  CB  THR A 328      20.962  23.991   6.061  1.00 15.02           C
ATOM   4951  HB  THR A 328      20.621  24.812   6.687  1.00 15.02           H
ATOM   4952  OG1 THR A 328      20.430  22.759   6.548  1.00 15.02           O
ATOM   4953  HG1 THR A 328      20.385  22.807   7.513  1.00 15.02           H
ATOM   4954  CG2 THR A 328      20.409  24.164   4.657  1.00 15.02           C
ATOM   4955 1HG2 THR A 328      19.332  24.306   4.718  1.00 15.02           H
ATOM   4956 2HG2 THR A 328      20.611  23.273   4.062  1.00 15.02           H
ATOM   4957 3HG2 THR A 328      20.861  25.034   4.182  1.00 15.02           H
ATOM   4958  N   GLY A 329      24.087  23.072   7.681  1.00 35.66           N
ATOM   4959  H   GLY A 329      24.519  22.631   6.879  1.00 35.66           H
ATOM   4960  CA  GLY A 329      24.685  22.821   8.983  1.00 35.66           C
ATOM   4961 1HA  GLY A 329      24.153  23.366   9.762  1.00 35.66           H
ATOM   4962 2HA  GLY A 329      24.636  21.755   9.201  1.00 35.66           H
ATOM   4963  C   GLY A 329      26.138  23.250   8.986  1.00 35.66           C
ATOM   4964  O   GLY A 329      27.026  22.467   9.314  1.00 35.66           O
ATOM   4965  N   GLY A 330      26.381  24.484   8.566  1.00 23.93           N
ATOM   4966  H   GLY A 330      25.613  25.077   8.278  1.00 23.93           H
ATOM   4967  CA  GLY A 330      27.728  25.032   8.539  1.00 23.93           C
ATOM   4968 1HA  GLY A 330      28.414  24.287   8.137  1.00 23.93           H
ATOM   4969 2HA  GLY A 330      27.743  25.902   7.883  1.00 23.93           H
ATOM   4970  C   GLY A 330      28.218  25.452   9.914  1.00 23.93           C
ATOM   4971  O   GLY A 330      27.627  25.087  10.932  1.00 23.93           O
ATOM   4972  N   ASN A 331      29.273  26.259   9.957  1.00 -9.16           N
ATOM   4973  H   ASN A 331      29.705  26.555   9.089  1.00 -9.16           H
ATOM   4974  CA  ASN A 331      29.828  26.751  11.226  1.00 -9.16           C
ATOM   4975  HA  ASN A 331      30.087  25.905  11.864  1.00 -9.16           H
ATOM   4976  C   ASN A 331      28.800  27.599  11.962  1.00 -9.16           C
ATOM   4977  O   ASN A 331      28.800  27.686  13.190  1.00 -9.16           O
ATOM   4978  CB  ASN A 331      31.063  27.626  10.996  1.00 -9.16           C
ATOM   4979 1HB  ASN A 331      30.831  28.395  10.261  1.00 -9.16           H
ATOM   4980 2HB  ASN A 331      31.322  28.114  11.934  1.00 -9.16           H
ATOM   4981  CG  ASN A 331      32.264  26.851  10.540  1.00 -9.16           C
ATOM   4982  OD1 ASN A 331      32.328  25.630  10.639  1.00 -9.16           O
ATOM   4983  ND2 ASN A 331      33.232  27.554  10.036  1.00 -9.16           N
ATOM   4984 1HD2 ASN A 331      34.074  27.084   9.749  1.00 -9.16           H
ATOM   4985 2HD2 ASN A 331      33.133  28.555   9.950  1.00 -9.16           H
ATOM   4986  N   GLU A 332      27.898  28.182  11.195  1.00 15.23           N
ATOM   4987  H   GLU A 332      28.028  28.187  10.188  1.00 15.23           H
ATOM   4988  CA  GLU A 332      26.635  28.697  11.705  1.00 15.23           C
ATOM   4989  HA  GLU A 332      26.553  28.523  12.776  1.00 15.23           H
ATOM   4990  C   GLU A 332      25.561  27.920  10.942  1.00 15.23           C
ATOM   4991  O   GLU A 332      25.502  28.004   9.707  1.00 15.23           O
ATOM   4992  CB  GLU A 332      26.525  30.194  11.418  1.00 15.23           C
ATOM   4993 1HB  GLU A 332      27.348  30.703  11.916  1.00 15.23           H
ATOM   4994 2HB  GLU A 332      26.629  30.346  10.344  1.00 15.23           H
ATOM   4995  CG  GLU A 332      25.215  30.815  11.873  1.00 15.23           C
ATOM   4996 1HG  GLU A 332      24.388  30.321  11.365  1.00 15.23           H
ATOM   4997 2HG  GLU A 332      25.109  30.662  12.947  1.00 15.23           H
ATOM   4998  CD  GLU A 332      25.158  32.296  11.572  1.00 15.23           C
ATOM   4999  OE1 GLU A 332      25.276  32.692  10.397  1.00 15.23           O
ATOM   5000  OE2 GLU A 332      25.002  33.106  12.515  1.00 15.23           O
ATOM   5001  N   PRO A 333      24.746  27.102  11.631  1.00 -5.84           N
ATOM   5002  CA  PRO A 333      23.665  26.462  10.871  1.00 -5.84           C
ATOM   5003  HA  PRO A 333      24.079  25.854  10.068  1.00 -5.84           H
ATOM   5004  C   PRO A 333      22.685  27.492  10.313  1.00 -5.84           C
ATOM   5005  O   PRO A 333      22.474  28.541  10.922  1.00 -5.84           O
ATOM   5006  CB  PRO A 333      22.981  25.582  11.916  1.00 -5.84           C
ATOM   5007 1HB  PRO A 333      22.137  26.112  12.358  1.00 -5.84           H
ATOM   5008 2HB  PRO A 333      22.658  24.642  11.473  1.00 -5.84           H
ATOM   5009  CG  PRO A 333      24.026  25.352  12.944  1.00 -5.84           C
ATOM   5010 1HG  PRO A 333      23.586  25.062  13.898  1.00 -5.84           H
ATOM   5011 2HG  PRO A 333      24.730  24.595  12.598  1.00 -5.84           H
ATOM   5012  CD  PRO A 333      24.707  26.681  13.042  1.00 -5.84           C
[truncated: 174,555 more chars]
