# Supplementary material for: Variety of genetic defects in GnRH and hypothalamic–pituitary signaling and development in normosmic patients with IHH
Source: Front Endocrinol (Lausanne). 2024 Jul 1;15:1396805. doi: 10.3389/fendo.2024.1396805 (PMC11246878; doi:10.3389/fendo.2024.1396805)
Supplement: Supplementary file 1 [file DataSheet_1.zip › NR0B1_Ile373Ser_Afold3.pdb]

REMARK YASARA *************************************************************
REMARK YASARA *                                                           *
REMARK YASARA *                     Y  A  S  A  R  A                      *
REMARK YASARA *                                                           *
REMARK YASARA *   Yet Another Scientific Artificial Reality Application   *
REMARK YASARA *                                                           *
REMARK YASARA *            MOLECULE STRUCTURE FILE, PDB FORMAT            *
REMARK YASARA *                                                           *
REMARK YASARA * Just use YASARA every day to make your questions go away! *
REMARK YASARA *                                                           *
REMARK YASARA *                      www.YASARA.org                       *
REMARK YASARA *                                                           *
REMARK YASARA *************************************************************
REMARK YASARA
REMARK YASARA Version:           24.4.10.W.64
REMARK YASARA Written on:        Mon May 20 11:50:04 2024
REMARK YASARA Number of models:  1
REMARK YASARA Number of atoms:   7215
REMARK YASARA Please address questions or suggestions to: Eliza@yasara.org
REMARK YASARA
COMPND    MOL_ID: 1;
COMPND   2 MOLECULE: .;
COMPND   3 CHAIN: ;
SEQRES   1 A  470  MET ALA GLY GLU ASN HIS GLN TRP GLN GLY SER ILE LEU 
SEQRES   2 A  470  TYR ASN MET LEU MET SER ALA LYS GLN THR ARG ALA ALA 
SEQRES   3 A  470  PRO GLU ALA PRO GLU THR ARG LEU VAL ASP GLN CYS TRP 
SEQRES   4 A  470  GLY CYS SER CYS GLY ASP GLU PRO GLY VAL GLY ARG GLU 
SEQRES   5 A  470  GLY LEU LEU GLY GLY ARG ASN VAL ALA LEU LEU TYR ARG 
SEQRES   6 A  470  CYS CYS PHE CYS GLY LYS ASP HIS PRO ARG GLN GLY SER 
SEQRES   7 A  470  ILE LEU TYR SER MET LEU THR SER ALA LYS GLN THR TYR 
SEQRES   8 A  470  ALA ALA PRO LYS ALA PRO GLU ALA THR LEU GLY PRO CYS 
SEQRES   9 A  470  TRP GLY CYS SER CYS GLY SER ASP PRO GLY VAL GLY ARG 
SEQRES  10 A  470  ALA GLY LEU PRO GLY GLY ARG PRO VAL ALA LEU LEU TYR 
SEQRES  11 A  470  ARG CYS CYS PHE CYS GLY GLU ASP HIS PRO ARG GLN GLY 
SEQRES  12 A  470  SER ILE LEU TYR SER LEU LEU THR SER SER LYS GLN THR 
SEQRES  13 A  470  HIS VAL ALA PRO ALA ALA PRO GLU ALA ARG PRO GLY GLY 
SEQRES  14 A  470  ALA TRP TRP ASP ARG SER TYR PHE ALA GLN ARG PRO GLY 
SEQRES  15 A  470  GLY LYS GLU ALA LEU PRO GLY GLY ARG ALA THR ALA LEU 
SEQRES  16 A  470  LEU TYR ARG CYS CYS PHE CYS GLY GLU ASP HIS PRO GLN 
SEQRES  17 A  470  GLN GLY SER THR LEU TYR CYS VAL PRO THR SER THR ASN 
SEQRES  18 A  470  GLN ALA GLN ALA ALA PRO GLU GLU ARG PRO ARG ALA PRO 
SEQRES  19 A  470  TRP TRP ASP THR SER SER GLY ALA LEU ARG PRO VAL ALA 
SEQRES  20 A  470  LEU LYS SER PRO GLN VAL VAL CYS GLU ALA ALA SER ALA 
SEQRES  21 A  470  GLY LEU LEU LYS THR LEU ARG PHE VAL LYS TYR LEU PRO 
SEQRES  22 A  470  CYS PHE GLN VAL LEU PRO LEU ASP GLN GLN LEU VAL LEU 
SEQRES  23 A  470  VAL ARG ASN CYS TRP ALA SER LEU LEU MET LEU GLU LEU 
SEQRES  24 A  470  ALA GLN ASP ARG LEU GLN PHE GLU THR VAL GLU VAL SER 
SEQRES  25 A  470  GLU PRO SER MET LEU GLN LYS ILE LEU THR THR ARG ARG 
SEQRES  26 A  470  ARG GLU THR GLY GLY ASN GLU PRO LEU PRO VAL PRO THR 
SEQRES  27 A  470  LEU GLN HIS HIS LEU ALA PRO PRO ALA GLU ALA ARG LYS 
SEQRES  28 A  470  VAL PRO SER ALA SER GLN VAL GLN ALA ILE LYS CYS PHE 
SEQRES  29 A  470  LEU SER LYS CYS TRP SER LEU ASN SER SER THR LYS GLU 
SEQRES  30 A  470  TYR ALA TYR LEU LYS GLY THR VAL LEU PHE ASN PRO ASP 
SEQRES  31 A  470  VAL PRO GLY LEU GLN CYS VAL LYS TYR ILE GLN GLY LEU 
SEQRES  32 A  470  GLN TRP GLY THR GLN GLN ILE LEU SER GLU HIS THR ARG 
SEQRES  33 A  470  MET THR HIS GLN GLY PRO HIS ASP ARG PHE ILE GLU LEU 
SEQRES  34 A  470  ASN SER THR LEU PHE LEU LEU ARG PHE ILE ASN ALA ASN 
SEQRES  35 A  470  VAL ILE ALA GLU LEU PHE PHE ARG PRO ILE ILE GLY THR 
SEQRES  36 A  470  VAL SER MET ASP ASP MET MET LEU GLU MET LEU CYS THR 
SEQRES  37 A  470  LYS ILE 
ATOM      1  N   MET A   1     -22.412 -28.819  27.656  1.00 15.63           N
ATOM      2 1H   MET A   1     -23.283 -28.824  28.147  1.00 15.63           H
ATOM      3 2H   MET A   1     -21.740 -28.346  28.226  1.00 15.63           H
ATOM      4 3H   MET A   1     -22.113 -29.767  27.551  1.00 15.63           H
ATOM      5  CA  MET A   1     -22.549 -28.159  26.343  1.00 29.00           C
ATOM      6  HA  MET A   1     -23.221 -28.653  25.791  1.00 29.00           H
ATOM      7  C   MET A   1     -21.181 -28.209  25.693  1.00 29.06           C
ATOM      8  O   MET A   1     -20.308 -27.421  26.054  1.00 25.57           O
ATOM      9  CB  MET A   1     -23.061 -26.719  26.496  1.00 27.40           C
ATOM     10 1HB  MET A   1     -22.462 -26.236  27.135  1.00 27.40           H
ATOM     11 2HB  MET A   1     -23.025 -26.273  25.602  1.00 27.40           H
ATOM     12  CG  MET A   1     -24.505 -26.644  27.024  1.00 24.40           C
ATOM     13 1HG  MET A   1     -24.475 -27.099  27.914  1.00 24.40           H
ATOM     14 2HG  MET A   1     -24.678 -25.668  27.155  1.00 24.40           H
ATOM     15  SD  MET A   1     -25.722 -27.398  25.928  1.00 21.38           S
ATOM     16  CE  MET A   1     -27.253 -26.771  26.661  1.00 19.21           C
ATOM     17 1HE  MET A   1     -28.052 -27.103  26.160  1.00 19.21           H
ATOM     18 2HE  MET A   1     -27.274 -25.771  26.646  1.00 19.21           H
ATOM     19 3HE  MET A   1     -27.342 -27.066  27.612  1.00 19.21           H
ATOM     20  N   ALA A   2     -20.949 -29.248  24.880  1.00 20.51           N
ATOM     21  H   ALA A   2     -21.671 -29.929  24.760  1.00 20.51           H
ATOM     22  CA  ALA A   2     -19.694 -29.433  24.162  1.00 32.62           C
ATOM     23  HA  ALA A   2     -18.937 -29.279  24.797  1.00 32.62           H
ATOM     24  C   ALA A   2     -19.610 -28.398  23.032  1.00 32.86           C
ATOM     25  O   ALA A   2     -20.556 -28.257  22.267  1.00 29.34           O
ATOM     26  CB  ALA A   2     -19.628 -30.878  23.647  1.00 30.06           C
ATOM     27 1HB  ALA A   2     -19.685 -31.531  24.403  1.00 30.06           H
ATOM     28 2HB  ALA A   2     -18.771 -31.046  23.159  1.00 30.06           H
ATOM     29 3HB  ALA A   2     -20.382 -31.069  23.018  1.00 30.06           H
ATOM     30  N   GLY A   3     -18.516 -27.641  22.982  1.00 24.59           N
ATOM     31  H   GLY A   3     -17.845 -27.719  23.719  1.00 24.59           H
ATOM     32  CA  GLY A   3     -18.258 -26.707  21.901  1.00 33.64           C
ATOM     33 1HA  GLY A   3     -19.050 -26.103  21.810  1.00 33.64           H
ATOM     34 2HA  GLY A   3     -17.451 -26.166  22.137  1.00 33.64           H
ATOM     35  C   GLY A   3     -18.023 -27.472  20.604  1.00 34.26           C
ATOM     36  O   GLY A   3     -17.024 -28.175  20.484  1.00 31.46           O
ATOM     37  N   GLU A   4     -18.956 -27.357  19.672  1.00 25.78           N
ATOM     38  H   GLU A   4     -19.811 -26.897  19.912  1.00 25.78           H
ATOM     39  CA  GLU A   4     -18.803 -27.863  18.320  1.00 32.67           C
ATOM     40  HA  GLU A   4     -18.543 -28.826  18.391  1.00 32.67           H
ATOM     41  C   GLU A   4     -17.688 -27.075  17.623  1.00 32.21           C
ATOM     42  O   GLU A   4     -17.809 -25.886  17.330  1.00 29.23           O
ATOM     43  CB  GLU A   4     -20.136 -27.780  17.564  1.00 30.18           C
ATOM     44 1HB  GLU A   4     -20.507 -26.857  17.660  1.00 30.18           H
ATOM     45 2HB  GLU A   4     -19.974 -27.975  16.597  1.00 30.18           H
ATOM     46  CG  GLU A   4     -21.154 -28.793  18.119  1.00 26.44           C
ATOM     47 1HG  GLU A   4     -20.783 -29.714  17.998  1.00 26.44           H
ATOM     48 2HG  GLU A   4     -21.283 -28.611  19.094  1.00 26.44           H
ATOM     49  CD  GLU A   4     -22.524 -28.729  17.430  1.00 23.37           C
ATOM     50  OE1 GLU A   4     -23.236 -29.760  17.500  1.00 21.08           O
ATOM     51  OE2 GLU A   4     -22.870 -27.655  16.896  1.00 25.70           O
ATOM     52  N   ASN A   5     -16.557 -27.746  17.388  1.00 24.87           N
ATOM     53  H   ASN A   5     -16.405 -28.604  17.878  1.00 24.87           H
ATOM     54  CA  ASN A   5     -15.536 -27.294  16.458  1.00 31.52           C
ATOM     55  HA  ASN A   5     -15.271 -26.365  16.715  1.00 31.52           H
ATOM     56  C   ASN A   5     -16.152 -27.330  15.052  1.00 31.93           C
ATOM     57  O   ASN A   5     -16.092 -28.353  14.370  1.00 29.48           O
ATOM     58  CB  ASN A   5     -14.296 -28.201  16.548  1.00 29.29           C
ATOM     59 1HB  ASN A   5     -14.597 -29.132  16.755  1.00 29.29           H
ATOM     60 2HB  ASN A   5     -13.829 -28.190  15.664  1.00 29.29           H
ATOM     61  CG  ASN A   5     -13.291 -27.799  17.602  1.00 24.79           C
ATOM     62  OD1 ASN A   5     -13.112 -26.637  17.948  1.00 22.79           O
ATOM     63  ND2 ASN A   5     -12.539 -28.734  18.125  1.00 22.55           N
ATOM     64 1HD2 ASN A   5     -11.835 -28.494  18.793  1.00 22.55           H
ATOM     65 2HD2 ASN A   5     -12.669 -29.688  17.856  1.00 22.55           H
ATOM     66  N   HIS A   6     -16.747 -26.221  14.610  1.00 28.53           N
ATOM     67  H   HIS A   6     -16.963 -25.488  15.255  1.00 28.53           H
ATOM     68  CA  HIS A   6     -17.087 -26.060  13.207  1.00 33.15           C
ATOM     69  HA  HIS A   6     -17.625 -26.859  12.938  1.00 33.15           H
ATOM     70  C   HIS A   6     -15.792 -26.021  12.394  1.00 32.86           C
ATOM     71  O   HIS A   6     -15.037 -25.054  12.374  1.00 30.94           O
ATOM     72  CB  HIS A   6     -17.976 -24.831  12.990  1.00 31.33           C
ATOM     73 1HB  HIS A   6     -17.612 -24.066  13.522  1.00 31.33           H
ATOM     74 2HB  HIS A   6     -17.973 -24.593  12.019  1.00 31.33           H
ATOM     75  CG  HIS A   6     -19.404 -25.076  13.419  1.00 28.00           C
ATOM     76  ND1 HIS A   6     -20.248 -26.054  12.940  1.00 25.69           N
ATOM     77  HD1 HIS A   6     -20.026 -26.729  12.237  1.00 25.69           H
ATOM     78  CD2 HIS A   6     -20.099 -24.368  14.355  1.00 25.76           C
ATOM     79  HD2 HIS A   6     -19.755 -23.591  14.882  1.00 25.76           H
ATOM     80  CE1 HIS A   6     -21.423 -25.941  13.584  1.00 26.13           C
ATOM     81  HE1 HIS A   6     -22.214 -26.535  13.437  1.00 26.13           H
ATOM     82  NE2 HIS A   6     -21.384 -24.925  14.445  1.00 27.09           N
ATOM     83  N   GLN A   7     -15.528 -27.153  11.764  1.00 28.55           N
ATOM     84  H   GLN A   7     -16.143 -27.923  11.933  1.00 28.55           H
ATOM     85  CA  GLN A   7     -14.429 -27.374  10.853  1.00 31.05           C
ATOM     86  HA  GLN A   7     -13.559 -27.053  11.227  1.00 31.05           H
ATOM     87  C   GLN A   7     -14.721 -26.558   9.585  1.00 31.97           C
ATOM     88  O   GLN A   7     -15.535 -26.954   8.758  1.00 30.97           O
ATOM     89  CB  GLN A   7     -14.357 -28.897  10.643  1.00 29.76           C
ATOM     90 1HB  GLN A   7     -14.474 -29.341  11.531  1.00 29.76           H
ATOM     91 2HB  GLN A   7     -15.104 -29.165  10.035  1.00 29.76           H
ATOM     92  CG  GLN A   7     -13.059 -29.411  10.036  1.00 26.99           C
ATOM     93 1HG  GLN A   7     -12.994 -29.078   9.096  1.00 26.99           H
ATOM     94 2HG  GLN A   7     -12.294 -29.053  10.571  1.00 26.99           H
ATOM     95  CD  GLN A   7     -13.000 -30.957  10.034  1.00 24.46           C
ATOM     96  OE1 GLN A   7     -13.934 -31.649  10.402  1.00 23.70           O
ATOM     97  NE2 GLN A   7     -11.914 -31.554   9.633  1.00 23.58           N
ATOM     98 1HE2 GLN A   7     -11.863 -32.553   9.633  1.00 23.58           H
ATOM     99 2HE2 GLN A   7     -11.131 -31.014   9.325  1.00 23.58           H
ATOM    100  N   TRP A   8     -14.060 -25.397   9.419  1.00 35.98           N
ATOM    101  H   TRP A   8     -13.451 -25.110  10.159  1.00 35.98           H
ATOM    102  CA  TRP A   8     -14.152 -24.513   8.249  1.00 36.75           C
ATOM    103  HA  TRP A   8     -15.131 -24.437   8.062  1.00 36.75           H
ATOM    104  C   TRP A   8     -13.482 -25.112   6.985  1.00 36.13           C
ATOM    105  O   TRP A   8     -12.786 -24.426   6.243  1.00 33.74           O
ATOM    106  CB  TRP A   8     -13.566 -23.135   8.601  1.00 35.15           C
ATOM    107 1HB  TRP A   8     -12.642 -23.269   8.960  1.00 35.15           H
ATOM    108 2HB  TRP A   8     -13.522 -22.590   7.764  1.00 35.15           H
ATOM    109  CG  TRP A   8     -14.330 -22.331   9.620  1.00 32.60           C
ATOM    110  CD1 TRP A   8     -14.156 -22.359  10.960  1.00 28.43           C
ATOM    111  HD1 TRP A   8     -13.498 -22.937  11.443  1.00 28.43           H
ATOM    112  CD2 TRP A   8     -15.384 -21.344   9.373  1.00 29.60           C
ATOM    113  NE1 TRP A   8     -15.021 -21.472  11.560  1.00 26.72           N
ATOM    114  HE1 TRP A   8     -15.080 -21.325  12.547  1.00 26.72           H
ATOM    115  CE2 TRP A   8     -15.796 -20.812  10.631  1.00 27.64           C
ATOM    116  CE3 TRP A   8     -16.024 -20.841   8.216  1.00 30.95           C
ATOM    117  HE3 TRP A   8     -15.757 -21.186   7.316  1.00 30.95           H
ATOM    118  CZ2 TRP A   8     -16.796 -19.833  10.730  1.00 30.57           C
ATOM    119  HZ2 TRP A   8     -17.068 -19.477  11.624  1.00 30.57           H
ATOM    120  CZ3 TRP A   8     -17.031 -19.862   8.313  1.00 30.66           C
ATOM    121  HZ3 TRP A   8     -17.478 -19.524   7.485  1.00 30.66           H
ATOM    122  CH2 TRP A   8     -17.409 -19.360   9.563  1.00 31.03           C
ATOM    123  HH2 TRP A   8     -18.120 -18.660   9.623  1.00 31.03           H
ATOM    124  N   GLN A   9     -13.656 -26.433   6.751  1.00 33.37           N
ATOM    125  H   GLN A   9     -14.091 -26.981   7.466  1.00 33.37           H
ATOM    126  CA  GLN A   9     -13.252 -27.109   5.527  1.00 37.45           C
ATOM    127  HA  GLN A   9     -12.348 -26.760   5.279  1.00 37.45           H
ATOM    128  C   GLN A   9     -14.253 -26.768   4.420  1.00 37.66           C
ATOM    129  O   GLN A   9     -15.202 -27.498   4.172  1.00 35.76           O
ATOM    130  CB  GLN A   9     -13.136 -28.623   5.763  1.00 35.48           C
ATOM    131 1HB  GLN A   9     -13.940 -28.930   6.271  1.00 35.48           H
ATOM    132 2HB  GLN A   9     -13.105 -29.084   4.876  1.00 35.48           H
ATOM    133  CG  GLN A   9     -11.867 -28.992   6.563  1.00 32.33           C
ATOM    134 1HG  GLN A   9     -11.063 -28.674   6.061  1.00 32.33           H
ATOM    135 2HG  GLN A   9     -11.903 -28.542   7.455  1.00 32.33           H
ATOM    136  CD  GLN A   9     -11.738 -30.500   6.784  1.00 28.63           C
ATOM    137  OE1 GLN A   9     -12.661 -31.266   6.623  1.00 28.04           O
ATOM    138  NE2 GLN A   9     -10.588 -30.968   7.199  1.00 29.28           N
ATOM    139 1HE2 GLN A   9     -10.482 -31.946   7.378  1.00 29.28           H
ATOM    140 2HE2 GLN A   9      -9.816 -30.347   7.337  1.00 29.28           H
ATOM    141  N   GLY A  10     -14.068 -25.611   3.793  1.00 42.86           N
ATOM    142  H   GLY A  10     -13.283 -25.052   4.060  1.00 42.86           H
ATOM    143  CA  GLY A  10     -14.944 -25.105   2.735  1.00 45.91           C
ATOM    144 1HA  GLY A  10     -14.689 -25.577   1.891  1.00 45.91           H
ATOM    145 2HA  GLY A  10     -15.880 -25.351   2.985  1.00 45.91           H
ATOM    146  C   GLY A  10     -14.867 -23.594   2.507  1.00 47.62           C
ATOM    147  O   GLY A  10     -15.384 -23.121   1.499  1.00 44.42           O
ATOM    148  N   SER A  11     -14.203 -22.828   3.390  1.00 44.49           N
ATOM    149  H   SER A  11     -13.851 -23.239   4.231  1.00 44.49           H
ATOM    150  CA  SER A  11     -13.987 -21.401   3.141  1.00 50.73           C
ATOM    151  HA  SER A  11     -14.901 -21.034   2.970  1.00 50.73           H
ATOM    152  C   SER A  11     -13.093 -21.194   1.902  1.00 51.49           C
ATOM    153  O   SER A  11     -12.076 -21.866   1.728  1.00 50.39           O
ATOM    154  CB  SER A  11     -13.406 -20.686   4.366  1.00 48.21           C
ATOM    155 1HB  SER A  11     -14.111 -20.535   5.059  1.00 48.21           H
ATOM    156 2HB  SER A  11     -12.655 -21.213   4.764  1.00 48.21           H
ATOM    157  OG  SER A  11     -12.892 -19.418   3.986  1.00 42.06           O
ATOM    158  HG  SER A  11     -11.940 -19.472   3.901  1.00 42.06           H
ATOM    159  N   ILE A  12     -13.462 -20.232   1.071  1.00 46.35           N
ATOM    160  H   ILE A  12     -14.322 -19.755   1.252  1.00 46.35           H
ATOM    161  CA  ILE A  12     -12.675 -19.826  -0.106  1.00 51.41           C
ATOM    162  HA  ILE A  12     -12.552 -20.627  -0.692  1.00 51.41           H
ATOM    163  C   ILE A  12     -11.281 -19.371   0.311  1.00 52.82           C
ATOM    164  O   ILE A  12     -10.300 -19.700  -0.349  1.00 53.07           O
ATOM    165  CB  ILE A  12     -13.456 -18.742  -0.872  1.00 49.98           C
ATOM    166  HB  ILE A  12     -13.736 -18.024  -0.234  1.00 49.98           H
ATOM    167  CG1 ILE A  12     -14.690 -19.419  -1.526  1.00 46.02           C
ATOM    168 1HG1 ILE A  12     -14.393 -19.941  -2.325  1.00 46.02           H
ATOM    169 2HG1 ILE A  12     -15.116 -20.036  -0.864  1.00 46.02           H
ATOM    170  CG2 ILE A  12     -12.593 -18.031  -1.917  1.00 46.62           C
ATOM    171 1HG2 ILE A  12     -13.120 -17.332  -2.401  1.00 46.62           H
ATOM    172 2HG2 ILE A  12     -12.245 -18.679  -2.595  1.00 46.62           H
ATOM    173 3HG2 ILE A  12     -11.808 -17.583  -1.489  1.00 46.62           H
ATOM    174  CD1 ILE A  12     -15.735 -18.427  -1.979  1.00 42.53           C
ATOM    175 1HD1 ILE A  12     -16.515 -18.894  -2.395  1.00 42.53           H
ATOM    176 2HD1 ILE A  12     -15.359 -17.794  -2.656  1.00 42.53           H
ATOM    177 3HD1 ILE A  12     -16.075 -17.887  -1.209  1.00 42.53           H
ATOM    178  N   LEU A  13     -11.180 -18.713   1.465  1.00 43.87           N
ATOM    179  H   LEU A  13     -12.021 -18.453   1.940  1.00 43.87           H
ATOM    180  CA  LEU A  13      -9.900 -18.354   2.069  1.00 46.53           C
ATOM    181  HA  LEU A  13      -9.404 -17.826   1.380  1.00 46.53           H
ATOM    182  C   LEU A  13      -9.056 -19.592   2.403  1.00 47.32           C
ATOM    183  O   LEU A  13      -7.846 -19.588   2.173  1.00 47.47           O
ATOM    184  CB  LEU A  13     -10.177 -17.516   3.328  1.00 46.72           C
ATOM    185 1HB  LEU A  13     -10.701 -16.707   3.062  1.00 46.72           H
ATOM    186 2HB  LEU A  13     -10.716 -18.068   3.964  1.00 46.72           H
ATOM    187  CG  LEU A  13      -8.907 -17.052   4.048  1.00 43.91           C
ATOM    188  HG  LEU A  13      -8.360 -17.865   4.249  1.00 43.91           H
ATOM    189  CD1 LEU A  13      -8.063 -16.106   3.190  1.00 40.54           C
ATOM    190 1HD1 LEU A  13      -7.240 -15.816   3.679  1.00 40.54           H
ATOM    191 2HD1 LEU A  13      -8.580 -15.286   2.946  1.00 40.54           H
ATOM    192 3HD1 LEU A  13      -7.776 -16.552   2.342  1.00 40.54           H
ATOM    193  CD2 LEU A  13      -9.295 -16.324   5.326  1.00 45.75           C
ATOM    194 1HD2 LEU A  13      -8.484 -16.008   5.819  1.00 45.75           H
ATOM    195 2HD2 LEU A  13      -9.812 -16.923   5.937  1.00 45.75           H
ATOM    196 3HD2 LEU A  13      -9.863 -15.526   5.125  1.00 45.75           H
ATOM    197  N   TYR A  14      -9.671 -20.682   2.903  1.00 48.19           N
ATOM    198  H   TYR A  14     -10.647 -20.624   3.113  1.00 48.19           H
ATOM    199  CA  TYR A  14      -8.982 -21.938   3.151  1.00 48.91           C
ATOM    200  HA  TYR A  14      -8.214 -21.715   3.752  1.00 48.91           H
ATOM    201  C   TYR A  14      -8.425 -22.522   1.849  1.00 48.74           C
ATOM    202  O   TYR A  14      -7.245 -22.863   1.793  1.00 47.57           O
ATOM    203  CB  TYR A  14      -9.915 -22.919   3.868  1.00 48.49           C
ATOM    204 1HB  TYR A  14     -10.202 -22.510   4.734  1.00 48.49           H
ATOM    205 2HB  TYR A  14     -10.717 -23.075   3.291  1.00 48.49           H
ATOM    206  CG  TYR A  14      -9.281 -24.265   4.169  1.00 46.47           C
ATOM    207  CD1 TYR A  14      -9.456 -25.340   3.281  1.00 44.00           C
ATOM    208  HD1 TYR A  14     -10.010 -25.223   2.457  1.00 44.00           H
ATOM    209  CD2 TYR A  14      -8.500 -24.434   5.331  1.00 43.67           C
ATOM    210  HD2 TYR A  14      -8.377 -23.669   5.963  1.00 43.67           H
ATOM    211  CE1 TYR A  14      -8.850 -26.584   3.552  1.00 40.28           C
ATOM    212  HE1 TYR A  14      -8.976 -27.349   2.921  1.00 40.28           H
ATOM    213  CE2 TYR A  14      -7.894 -25.671   5.606  1.00 42.08           C
ATOM    214  HE2 TYR A  14      -7.342 -25.787   6.432  1.00 42.08           H
ATOM    215  CZ  TYR A  14      -8.067 -26.749   4.713  1.00 44.98           C
ATOM    216  OH  TYR A  14      -7.473 -27.944   4.969  1.00 43.29           O
ATOM    217  HH  TYR A  14      -8.141 -28.627   5.029  1.00 43.29           H
ATOM    218  N   ASN A  15      -9.214 -22.534   0.782  1.00 51.43           N
ATOM    219  H   ASN A  15     -10.152 -22.200   0.872  1.00 51.43           H
ATOM    220  CA  ASN A  15      -8.759 -23.018  -0.520  1.00 53.38           C
ATOM    221  HA  ASN A  15      -8.397 -23.937  -0.366  1.00 53.38           H
ATOM    222  C   ASN A  15      -7.606 -22.162  -1.077  1.00 49.74           C
ATOM    223  O   ASN A  15      -6.593 -22.719  -1.493  1.00 49.38           O
ATOM    224  CB  ASN A  15      -9.959 -23.082  -1.479  1.00 53.09           C
ATOM    225 1HB  ASN A  15     -10.414 -22.192  -1.488  1.00 53.09           H
ATOM    226 2HB  ASN A  15      -9.628 -23.297  -2.398  1.00 53.09           H
ATOM    227  CG  ASN A  15     -10.976 -24.137  -1.076  1.00 49.40           C
ATOM    228  OD1 ASN A  15     -10.679 -25.110  -0.404  1.00 46.95           O
ATOM    229  ND2 ASN A  15     -12.222 -23.991  -1.480  1.00 47.29           N
ATOM    230 1HD2 ASN A  15     -12.910 -24.674  -1.235  1.00 47.29           H
ATOM    231 2HD2 ASN A  15     -12.479 -23.198  -2.032  1.00 47.29           H
ATOM    232  N   MET A  16      -7.680 -20.831  -0.991  1.00 51.75           N
ATOM    233  H   MET A  16      -8.524 -20.427  -0.639  1.00 51.75           H
ATOM    234  CA  MET A  16      -6.591 -19.929  -1.384  1.00 53.55           C
ATOM    235  HA  MET A  16      -6.413 -20.165  -2.339  1.00 53.55           H
ATOM    236  C   MET A  16      -5.314 -20.150  -0.547  1.00 51.37           C
ATOM    237  O   MET A  16      -4.211 -20.186  -1.091  1.00 52.49           O
ATOM    238  CB  MET A  16      -7.034 -18.467  -1.244  1.00 55.14           C
ATOM    239 1HB  MET A  16      -7.439 -18.344  -0.338  1.00 55.14           H
ATOM    240 2HB  MET A  16      -6.228 -17.882  -1.331  1.00 55.14           H
ATOM    241  CG  MET A  16      -8.060 -18.034  -2.294  1.00 54.36           C
ATOM    242 1HG  MET A  16      -7.603 -18.187  -3.170  1.00 54.36           H
ATOM    243 2HG  MET A  16      -8.813 -18.684  -2.192  1.00 54.36           H
ATOM    244  SD  MET A  16      -8.614 -16.318  -2.108  1.00 52.34           S
ATOM    245  CE  MET A  16      -7.130 -15.406  -2.576  1.00 44.96           C
ATOM    246 1HE  MET A  16      -7.284 -14.419  -2.522  1.00 44.96           H
ATOM    247 2HE  MET A  16      -6.856 -15.623  -3.513  1.00 44.96           H
ATOM    248 3HE  MET A  16      -6.365 -15.632  -1.972  1.00 44.96           H
ATOM    249  N   LEU A  17      -5.459 -20.331   0.771  1.00 49.81           N
ATOM    250  H   LEU A  17      -6.378 -20.273   1.160  1.00 49.81           H
ATOM    251  CA  LEU A  17      -4.343 -20.609   1.668  1.00 49.06           C
ATOM    252  HA  LEU A  17      -3.671 -19.897   1.463  1.00 49.06           H
ATOM    253  C   LEU A  17      -3.702 -21.974   1.398  1.00 47.13           C
ATOM    254  O   LEU A  17      -2.487 -22.112   1.547  1.00 45.25           O
ATOM    255  CB  LEU A  17      -4.829 -20.540   3.128  1.00 48.10           C
ATOM    256 1HB  LEU A  17      -5.703 -21.022   3.187  1.00 48.10           H
ATOM    257 2HB  LEU A  17      -4.154 -21.003   3.702  1.00 48.10           H
ATOM    258  CG  LEU A  17      -5.031 -19.122   3.684  1.00 45.21           C
ATOM    259  HG  LEU A  17      -5.571 -18.606   3.019  1.00 45.21           H
ATOM    260  CD1 LEU A  17      -5.748 -19.191   5.027  1.00 42.80           C
ATOM    261 1HD1 LEU A  17      -5.889 -18.276   5.405  1.00 42.80           H
ATOM    262 2HD1 LEU A  17      -5.217 -19.720   5.690  1.00 42.80           H
ATOM    263 3HD1 LEU A  17      -6.644 -19.626   4.933  1.00 42.80           H
ATOM    264  CD2 LEU A  17      -3.687 -18.427   3.918  1.00 46.99           C
ATOM    265 1HD2 LEU A  17      -3.819 -17.504   4.280  1.00 46.99           H
ATOM    266 2HD2 LEU A  17      -3.169 -18.352   3.066  1.00 46.99           H
ATOM    267 3HD2 LEU A  17      -3.129 -18.937   4.573  1.00 46.99           H
ATOM    268  N   MET A  18      -4.490 -22.974   1.023  1.00 52.25           N
ATOM    269  H   MET A  18      -5.472 -22.799   0.949  1.00 52.25           H
ATOM    270  CA  MET A  18      -4.003 -24.314   0.712  1.00 54.12           C
ATOM    271  HA  MET A  18      -3.307 -24.506   1.404  1.00 54.12           H
ATOM    272  C   MET A  18      -3.320 -24.365  -0.660  1.00 52.34           C
ATOM    273  O   MET A  18      -2.219 -24.903  -0.747  1.00 49.29           O
ATOM    274  CB  MET A  18      -5.132 -25.345   0.845  1.00 51.71           C
ATOM    275 1HB  MET A  18      -5.921 -25.029   0.318  1.00 51.71           H
ATOM    276 2HB  MET A  18      -4.815 -26.220   0.478  1.00 51.71           H
ATOM    277  CG  MET A  18      -5.557 -25.543   2.310  1.00 47.43           C
ATOM    278 1HG  MET A  18      -5.924 -24.651   2.574  1.00 47.43           H
ATOM    279 2HG  MET A  18      -6.303 -26.207   2.254  1.00 47.43           H
ATOM    280  SD  MET A  18      -4.250 -26.096   3.450  1.00 42.59           S
ATOM    281  CE  MET A  18      -4.204 -27.852   3.016  1.00 38.22           C
ATOM    282 1HE  MET A  18      -3.519 -28.338   3.560  1.00 38.22           H
ATOM    283 2HE  MET A  18      -3.975 -27.977   2.051  1.00 38.22           H
ATOM    284 3HE  MET A  18      -5.090 -28.285   3.180  1.00 38.22           H
ATOM    285  N   SER A  19      -3.879 -23.716  -1.688  1.00 53.12           N
ATOM    286  H   SER A  19      -4.781 -23.305  -1.558  1.00 53.12           H
ATOM    287  CA  SER A  19      -3.230 -23.580  -2.995  1.00 55.71           C
ATOM    288  HA  SER A  19      -3.076 -24.519  -3.303  1.00 55.71           H
ATOM    289  C   SER A  19      -1.882 -22.867  -2.886  1.00 52.45           C
ATOM    290  O   SER A  19      -0.869 -23.349  -3.394  1.00 50.26           O
ATOM    291  CB  SER A  19      -4.145 -22.839  -3.979  1.00 53.95           C
ATOM    292 1HB  SER A  19      -4.419 -21.950  -3.612  1.00 53.95           H
ATOM    293 2HB  SER A  19      -3.692 -22.710  -4.861  1.00 53.95           H
ATOM    294  OG  SER A  19      -5.321 -23.582  -4.212  1.00 48.27           O
ATOM    295  HG  SER A  19      -6.069 -22.987  -4.265  1.00 48.27           H
ATOM    296  N   ALA A  20      -1.798 -21.781  -2.103  1.00 53.23           N
ATOM    297  H   ALA A  20      -2.632 -21.448  -1.664  1.00 53.23           H
ATOM    298  CA  ALA A  20      -0.548 -21.057  -1.857  1.00 55.07           C
ATOM    299  HA  ALA A  20      -0.151 -20.907  -2.762  1.00 55.07           H
ATOM    300  C   ALA A  20       0.497 -21.858  -1.052  1.00 52.76           C
ATOM    301  O   ALA A  20       1.683 -21.518  -1.062  1.00 50.74           O
ATOM    302  CB  ALA A  20      -0.896 -19.741  -1.155  1.00 52.66           C
ATOM    303 1HB  ALA A  20      -1.573 -19.224  -1.678  1.00 52.66           H
ATOM    304 2HB  ALA A  20      -0.085 -19.166  -1.049  1.00 52.66           H
ATOM    305 3HB  ALA A  20      -1.274 -19.910  -0.245  1.00 52.66           H
ATOM    306  N   LYS A  21       0.082 -22.905  -0.320  1.00 48.93           N
ATOM    307  H   LYS A  21      -0.900 -23.088  -0.272  1.00 48.93           H
ATOM    308  CA  LYS A  21       0.992 -23.797   0.414  1.00 51.64           C
ATOM    309  HA  LYS A  21       1.782 -23.223   0.631  1.00 51.64           H
ATOM    310  C   LYS A  21       1.482 -24.980  -0.431  1.00 48.06           C
ATOM    311  O   LYS A  21       2.592 -25.452  -0.186  1.00 45.37           O
ATOM    312  CB  LYS A  21       0.316 -24.303   1.692  1.00 49.87           C
ATOM    313 1HB  LYS A  21      -0.630 -24.546   1.477  1.00 49.87           H
ATOM    314 2HB  LYS A  21       0.805 -25.115   2.011  1.00 49.87           H
ATOM    315  CG  LYS A  21       0.313 -23.257   2.817  1.00 46.88           C
ATOM    316 1HG  LYS A  21       1.253 -23.069   3.100  1.00 46.88           H
ATOM    317 2HG  LYS A  21      -0.112 -22.414   2.488  1.00 46.88           H
ATOM    318  CD  LYS A  21      -0.482 -23.795   4.013  1.00 45.34           C
ATOM    319 1HD  LYS A  21      -1.412 -24.012   3.718  1.00 45.34           H
ATOM    320 2HD  LYS A  21      -0.039 -24.623   4.356  1.00 45.34           H
ATOM    321  CE  LYS A  21      -0.544 -22.761   5.137  1.00 40.50           C
ATOM    322 1HE  LYS A  21       0.376 -22.588   5.489  1.00 40.50           H
ATOM    323 2HE  LYS A  21      -0.935 -21.908   4.791  1.00 40.50           H
ATOM    324  NZ  LYS A  21      -1.392 -23.250   6.253  1.00 38.30           N
ATOM    325 1HZ  LYS A  21      -1.436 -22.577   6.991  1.00 38.30           H
ATOM    326 2HZ  LYS A  21      -1.028 -24.100   6.633  1.00 38.30           H
ATOM    327 3HZ  LYS A  21      -2.326 -23.427   5.942  1.00 38.30           H
ATOM    328  N   GLN A  22       0.707 -25.433  -1.409  1.00 49.03           N
ATOM    329  H   GLN A  22      -0.157 -24.961  -1.585  1.00 49.03           H
ATOM    330  CA  GLN A  22       1.049 -26.586  -2.243  1.00 51.16           C
ATOM    331  HA  GLN A  22       1.391 -27.266  -1.594  1.00 51.16           H
ATOM    332  C   GLN A  22       2.193 -26.311  -3.240  1.00 48.28           C
ATOM    333  O   GLN A  22       2.929 -27.228  -3.584  1.00 46.28           O
ATOM    334  CB  GLN A  22      -0.215 -27.095  -2.957  1.00 49.86           C
ATOM    335 1HB  GLN A  22      -0.732 -26.312  -3.303  1.00 49.86           H
ATOM    336 2HB  GLN A  22       0.055 -27.681  -3.721  1.00 49.86           H
ATOM    337  CG  GLN A  22      -1.106 -27.900  -1.998  1.00 46.83           C
ATOM    338 1HG  GLN A  22      -0.601 -28.710  -1.699  1.00 46.83           H
ATOM    339 2HG  GLN A  22      -1.318 -27.328  -1.206  1.00 46.83           H
ATOM    340  CD  GLN A  22      -2.425 -28.358  -2.633  1.00 43.57           C
ATOM    341  OE1 GLN A  22      -2.838 -27.913  -3.689  1.00 42.91           O
ATOM    342  NE2 GLN A  22      -3.139 -29.252  -2.005  1.00 41.47           N
ATOM    343 1HE2 GLN A  22      -4.008 -29.560  -2.392  1.00 41.47           H
ATOM    344 2HE2 GLN A  22      -2.817 -29.629  -1.137  1.00 41.47           H
ATOM    345  N   THR A  23       2.437 -25.049  -3.605  1.00 45.33           N
ATOM    346  H   THR A  23       1.825 -24.335  -3.264  1.00 45.33           H
ATOM    347  CA  THR A  23       3.556 -24.642  -4.482  1.00 48.37           C
ATOM    348  HA  THR A  23       3.518 -25.331  -5.205  1.00 48.37           H
ATOM    349  C   THR A  23       4.959 -24.745  -3.850  1.00 45.76           C
ATOM    350  O   THR A  23       5.941 -24.354  -4.463  1.00 42.81           O
ATOM    351  CB  THR A  23       3.321 -23.236  -5.051  1.00 46.15           C
ATOM    352  HB  THR A  23       4.202 -22.825  -5.287  1.00 46.15           H
ATOM    353  OG1 THR A  23       2.738 -22.400  -4.082  1.00 41.95           O
ATOM    354  HG1 THR A  23       2.606 -21.527  -4.451  1.00 41.95           H
ATOM    355  CG2 THR A  23       2.364 -23.275  -6.240  1.00 41.70           C
ATOM    356 1HG2 THR A  23       2.213 -22.358  -6.609  1.00 41.70           H
ATOM    357 2HG2 THR A  23       1.476 -23.649  -5.973  1.00 41.70           H
ATOM    358 3HG2 THR A  23       2.729 -23.845  -6.976  1.00 41.70           H
ATOM    359  N   ARG A  24       5.089 -25.282  -2.627  1.00 32.17           N
ATOM    360  H   ARG A  24       4.257 -25.573  -2.154  1.00 32.17           H
ATOM    361  CA  ARG A  24       6.382 -25.472  -1.932  1.00 37.22           C
ATOM    362  HA  ARG A  24       7.019 -24.961  -2.509  1.00 37.22           H
ATOM    363  C   ARG A  24       6.926 -26.907  -1.931  1.00 34.23           C
ATOM    364  O   ARG A  24       7.949 -27.145  -1.294  1.00 32.87           O
ATOM    365  CB  ARG A  24       6.344 -24.858  -0.525  1.00 36.10           C
ATOM    366 1HB  ARG A  24       5.413 -24.919  -0.165  1.00 36.10           H
ATOM    367 2HB  ARG A  24       6.966 -25.365   0.072  1.00 36.10           H
ATOM    368  CG  ARG A  24       6.771 -23.389  -0.558  1.00 33.35           C
ATOM    369 1HG  ARG A  24       7.636 -23.308  -1.054  1.00 33.35           H
ATOM    370 2HG  ARG A  24       6.068 -22.851  -1.023  1.00 33.35           H
ATOM    371  CD  ARG A  24       6.952 -22.862   0.872  1.00 32.08           C
ATOM    372 1HD  ARG A  24       6.076 -22.875   1.354  1.00 32.08           H
ATOM    373 2HD  ARG A  24       7.612 -23.429   1.364  1.00 32.08           H
ATOM    374  NE  ARG A  24       7.450 -21.481   0.869  1.00 28.31           N
ATOM    375  HE  ARG A  24       7.469 -21.006  -0.011  1.00 28.31           H
ATOM    376  CZ  ARG A  24       7.877 -20.805   1.929  1.00 28.29           C
ATOM    377  NH1 ARG A  24       7.861 -21.327   3.130  1.00 26.10           N
ATOM    378 1HH1 ARG A  24       7.521 -22.258   3.266  1.00 26.10           H
ATOM    379 2HH1 ARG A  24       8.189 -20.795   3.911  1.00 26.10           H
ATOM    380  NH2 ARG A  24       8.331 -19.596   1.791  1.00 24.43           N
ATOM    381 1HH2 ARG A  24       8.359 -19.173   0.885  1.00 24.43           H
ATOM    382 2HH2 ARG A  24       8.652 -19.088   2.590  1.00 24.43           H
ATOM    383  N   ALA A  25       6.316 -27.836  -2.630  1.00 31.73           N
ATOM    384  H   ALA A  25       5.445 -27.608  -3.066  1.00 31.73           H
ATOM    385  CA  ALA A  25       6.845 -29.186  -2.803  1.00 38.10           C
ATOM    386  HA  ALA A  25       7.555 -29.338  -2.115  1.00 38.10           H
ATOM    387  C   ALA A  25       7.512 -29.315  -4.189  1.00 36.18           C
ATOM    388  O   ALA A  25       6.897 -29.775  -5.142  1.00 34.20           O
ATOM    389  CB  ALA A  25       5.722 -30.196  -2.545  1.00 35.85           C
ATOM    390 1HB  ALA A  25       5.327 -30.068  -1.636  1.00 35.85           H
ATOM    391 2HB  ALA A  25       6.064 -31.134  -2.602  1.00 35.85           H
ATOM    392 3HB  ALA A  25       4.988 -30.095  -3.216  1.00 35.85           H
ATOM    393  N   ALA A  26       8.758 -28.874  -4.291  1.00 29.95           N
ATOM    394  H   ALA A  26       9.086 -28.228  -3.602  1.00 29.95           H
ATOM    395  CA  ALA A  26       9.680 -29.277  -5.351  1.00 36.19           C
ATOM    396  HA  ALA A  26       9.145 -29.655  -6.107  1.00 36.19           H
ATOM    397  C   ALA A  26      10.624 -30.364  -4.790  1.00 34.50           C
ATOM    398  O   ALA A  26      10.943 -30.308  -3.601  1.00 33.17           O
ATOM    399  CB  ALA A  26      10.421 -28.054  -5.893  1.00 33.47           C
ATOM    400 1HB  ALA A  26       9.779 -27.374  -6.247  1.00 33.47           H
ATOM    401 2HB  ALA A  26      11.039 -28.310  -6.637  1.00 33.47           H
ATOM    402 3HB  ALA A  26      10.966 -27.619  -5.177  1.00 33.47           H
ATOM    403  N   PRO A  27      11.022 -31.372  -5.587  1.00 26.48           N
ATOM    404  CA  PRO A  27      11.717 -32.562  -5.098  1.00 32.16           C
ATOM    405  HA  PRO A  27      11.236 -32.916  -4.296  1.00 32.16           H
ATOM    406  C   PRO A  27      13.137 -32.245  -4.616  1.00 31.16           C
ATOM    407  O   PRO A  27      13.838 -31.415  -5.207  1.00 29.26           O
ATOM    408  CB  PRO A  27      11.699 -33.548  -6.271  1.00 29.03           C
ATOM    409 1HB  PRO A  27      12.526 -34.110  -6.280  1.00 29.03           H
ATOM    410 2HB  PRO A  27      10.894 -34.140  -6.229  1.00 29.03           H
ATOM    411  CG  PRO A  27      11.644 -32.635  -7.499  1.00 28.37           C
ATOM    412 1HG  PRO A  27      12.561 -32.348  -7.774  1.00 28.37           H
ATOM    413 2HG  PRO A  27      11.193 -33.091  -8.266  1.00 28.37           H
ATOM    414  CD  PRO A  27      10.826 -31.445  -7.022  1.00 31.50           C
ATOM    415 1HD  PRO A  27      11.143 -30.596  -7.444  1.00 31.50           H
ATOM    416 2HD  PRO A  27       9.854 -31.573  -7.219  1.00 31.50           H
ATOM    417  N   GLU A  28      13.547 -32.924  -3.546  1.00 16.50           N
ATOM    418  H   GLU A  28      12.875 -33.502  -3.083  1.00 16.50           H
ATOM    419  CA  GLU A  28      14.901 -32.891  -2.995  1.00 23.38           C
ATOM    420  HA  GLU A  28      15.062 -31.940  -2.732  1.00 23.38           H
ATOM    421  C   GLU A  28      15.937 -33.313  -4.051  1.00 23.28           C
ATOM    422  O   GLU A  28      15.861 -34.388  -4.638  1.00 21.24           O
ATOM    423  CB  GLU A  28      14.983 -33.827  -1.772  1.00 23.41           C
ATOM    424 1HB  GLU A  28      14.592 -34.712  -2.023  1.00 23.41           H
ATOM    425 2HB  GLU A  28      15.945 -33.945  -1.527  1.00 23.41           H
ATOM    426  CG  GLU A  28      14.229 -33.295  -0.540  1.00 20.12           C
ATOM    427 1HG  GLU A  28      14.647 -32.429  -0.266  1.00 20.12           H
ATOM    428 2HG  GLU A  28      13.276 -33.139  -0.798  1.00 20.12           H
ATOM    429  CD  GLU A  28      14.259 -34.260   0.669  1.00 17.73           C
ATOM    430  OE1 GLU A  28      14.183 -33.753   1.807  1.00 16.65           O
ATOM    431  OE2 GLU A  28      14.298 -35.489   0.431  1.00 18.87           O
ATOM    432  N   ALA A  29      16.935 -32.457  -4.257  1.00 22.69           N
ATOM    433  H   ALA A  29      16.826 -31.528  -3.903  1.00 22.69           H
ATOM    434  CA  ALA A  29      18.173 -32.767  -4.957  1.00 30.89           C
ATOM    435  HA  ALA A  29      18.104 -33.698  -5.316  1.00 30.89           H
ATOM    436  C   ALA A  29      19.350 -32.704  -3.957  1.00 29.70           C
ATOM    437  O   ALA A  29      19.259 -31.979  -2.967  1.00 28.25           O
ATOM    438  CB  ALA A  29      18.332 -31.817  -6.146  1.00 28.80           C
ATOM    439 1HB  ALA A  29      17.552 -31.888  -6.768  1.00 28.80           H
ATOM    440 2HB  ALA A  29      19.160 -32.029  -6.666  1.00 28.80           H
ATOM    441 3HB  ALA A  29      18.396 -30.867  -5.840  1.00 28.80           H
ATOM    442  N   PRO A  30      20.415 -33.510  -4.157  1.00 19.45           N
ATOM    443  CA  PRO A  30      21.301 -33.940  -3.078  1.00 26.09           C
ATOM    444  HA  PRO A  30      20.730 -34.148  -2.284  1.00 26.09           H
ATOM    445  C   PRO A  30      22.264 -32.849  -2.586  1.00 25.67           C
ATOM    446  O   PRO A  30      22.745 -32.005  -3.339  1.00 23.82           O
ATOM    447  CB  PRO A  30      22.049 -35.160  -3.638  1.00 23.57           C
ATOM    448 1HB  PRO A  30      22.973 -35.222  -3.261  1.00 23.57           H
ATOM    449 2HB  PRO A  30      21.553 -36.007  -3.447  1.00 23.57           H
ATOM    450  CG  PRO A  30      22.087 -34.874  -5.139  1.00 23.39           C
ATOM    451 1HG  PRO A  30      22.854 -34.276  -5.372  1.00 23.39           H
ATOM    452 2HG  PRO A  30      22.152 -35.722  -5.665  1.00 23.39           H
ATOM    453  CD  PRO A  30      20.764 -34.179  -5.398  1.00 27.28           C
ATOM    454 1HD  PRO A  30      20.849 -33.503  -6.130  1.00 27.28           H
ATOM    455 2HD  PRO A  30      20.050 -34.838  -5.634  1.00 27.28           H
ATOM    456  N   GLU A  31      22.567 -32.945  -1.296  1.00 17.90           N
ATOM    457  H   GLU A  31      22.127 -33.681  -0.781  1.00 17.90           H
ATOM    458  CA  GLU A  31      23.482 -32.078  -0.558  1.00 22.47           C
ATOM    459  HA  GLU A  31      23.051 -31.177  -0.602  1.00 22.47           H
ATOM    460  C   GLU A  31      24.883 -32.011  -1.196  1.00 21.27           C
ATOM    461  O   GLU A  31      25.627 -32.991  -1.212  1.00 20.11           O
ATOM    462  CB  GLU A  31      23.628 -32.601   0.882  1.00 22.26           C
ATOM    463 1HB  GLU A  31      23.940 -33.550   0.836  1.00 22.26           H
ATOM    464 2HB  GLU A  31      24.319 -32.045   1.344  1.00 22.26           H
ATOM    465  CG  GLU A  31      22.344 -32.564   1.730  1.00 20.09           C
ATOM    466 1HG  GLU A  31      21.992 -31.628   1.737  1.00 20.09           H
ATOM    467 2HG  GLU A  31      21.668 -33.171   1.313  1.00 20.09           H
ATOM    468  CD  GLU A  31      22.590 -33.016   3.188  1.00 18.86           C
ATOM    469  OE1 GLU A  31      21.802 -32.604   4.063  1.00 17.07           O
ATOM    470  OE2 GLU A  31      23.589 -33.730   3.433  1.00 21.07           O
ATOM    471  N   THR A  32      25.290 -30.824  -1.613  1.00 16.94           N
ATOM    472  H   THR A  32      24.601 -30.153  -1.886  1.00 16.94           H
ATOM    473  CA  THR A  32      26.709 -30.445  -1.694  1.00 22.42           C
ATOM    474  HA  THR A  32      27.224 -31.236  -1.362  1.00 22.42           H
ATOM    475  C   THR A  32      26.940 -29.240  -0.789  1.00 22.58           C
ATOM    476  O   THR A  32      26.414 -28.158  -1.010  1.00 21.25           O
ATOM    477  CB  THR A  32      27.204 -30.206  -3.127  1.00 20.81           C
ATOM    478  HB  THR A  32      27.933 -29.523  -3.095  1.00 20.81           H
ATOM    479  OG1 THR A  32      26.213 -29.643  -3.947  1.00 18.02           O
ATOM    480  HG1 THR A  32      26.563 -29.515  -4.829  1.00 18.02           H
ATOM    481  CG2 THR A  32      27.643 -31.511  -3.786  1.00 19.29           C
ATOM    482 1HG2 THR A  32      27.965 -31.351  -4.719  1.00 19.29           H
ATOM    483 2HG2 THR A  32      26.886 -32.163  -3.830  1.00 19.29           H
ATOM    484 3HG2 THR A  32      28.388 -31.939  -3.273  1.00 19.29           H
ATOM    485  N   ARG A  33      27.693 -29.467   0.265  1.00 12.59           N
ATOM    486  H   ARG A  33      27.974 -30.410   0.443  1.00 12.59           H
ATOM    487  CA  ARG A  33      28.148 -28.433   1.196  1.00 17.47           C
ATOM    488  HA  ARG A  33      27.325 -27.976   1.533  1.00 17.47           H
ATOM    489  C   ARG A  33      29.051 -27.445   0.460  1.00 17.11           C
ATOM    490  O   ARG A  33      30.164 -27.806   0.095  1.00 16.02           O
ATOM    491  CB  ARG A  33      28.927 -29.068   2.360  1.00 16.89           C
ATOM    492 1HB  ARG A  33      29.605 -29.696   1.979  1.00 16.89           H
ATOM    493 2HB  ARG A  33      29.392 -28.339   2.862  1.00 16.89           H
ATOM    494  CG  ARG A  33      28.056 -29.848   3.349  1.00 15.12           C
ATOM    495 1HG  ARG A  33      27.371 -29.236   3.744  1.00 15.12           H
ATOM    496 2HG  ARG A  33      27.598 -30.597   2.871  1.00 15.12           H
ATOM    497  CD  ARG A  33      28.947 -30.416   4.466  1.00 15.03           C
ATOM    498 1HD  ARG A  33      29.606 -31.060   4.077  1.00 15.03           H
ATOM    499 2HD  ARG A  33      29.436 -29.671   4.919  1.00 15.03           H
ATOM    500  NE  ARG A  33      28.159 -31.132   5.488  1.00 12.89           N
ATOM    501  HE  ARG A  33      27.180 -31.233   5.312  1.00 12.89           H
ATOM    502  CZ  ARG A  33      28.616 -31.651   6.607  1.00 12.92           C
ATOM    503  NH1 ARG A  33      29.884 -31.594   6.941  1.00 12.54           N
ATOM    504 1HH1 ARG A  33      30.541 -31.144   6.336  1.00 12.54           H
ATOM    505 2HH1 ARG A  33      30.193 -32.001   7.801  1.00 12.54           H
ATOM    506  NH2 ARG A  33      27.804 -32.248   7.423  1.00 11.89           N
ATOM    507 1HH2 ARG A  33      26.831 -32.314   7.201  1.00 11.89           H
ATOM    508 2HH2 ARG A  33      28.151 -32.643   8.274  1.00 11.89           H
ATOM    509  N   LEU A  34      28.609 -26.205   0.343  1.00 11.91           N
ATOM    510  H   LEU A  34      27.622 -26.050   0.384  1.00 11.91           H
ATOM    511  CA  LEU A  34      29.481 -25.048   0.157  1.00 19.04           C
ATOM    512  HA  LEU A  34      30.430 -25.350   0.245  1.00 19.04           H
ATOM    513  C   LEU A  34      29.172 -24.046   1.273  1.00 18.39           C
ATOM    514  O   LEU A  34      28.026 -23.725   1.571  1.00 17.23           O
ATOM    515  CB  LEU A  34      29.355 -24.477  -1.266  1.00 17.57           C
ATOM    516 1HB  LEU A  34      28.399 -24.546  -1.553  1.00 17.57           H
ATOM    517 2HB  LEU A  34      29.629 -23.515  -1.248  1.00 17.57           H
ATOM    518  CG  LEU A  34      30.232 -25.219  -2.294  1.00 15.64           C
ATOM    519  HG  LEU A  34      30.082 -26.195  -2.134  1.00 15.64           H
ATOM    520  CD1 LEU A  34      29.834 -24.836  -3.725  1.00 15.11           C
ATOM    521 1HD1 LEU A  34      30.401 -25.315  -4.395  1.00 15.11           H
ATOM    522 2HD1 LEU A  34      29.943 -23.854  -3.877  1.00 15.11           H
ATOM    523 3HD1 LEU A  34      28.879 -25.071  -3.906  1.00 15.11           H
ATOM    524  CD2 LEU A  34      31.730 -24.892  -2.129  1.00 16.60           C
ATOM    525 1HD2 LEU A  34      32.280 -25.383  -2.804  1.00 16.60           H
ATOM    526 2HD2 LEU A  34      32.056 -25.152  -1.220  1.00 16.60           H
ATOM    527 3HD2 LEU A  34      31.898 -23.913  -2.248  1.00 16.60           H
ATOM    528  N   VAL A  35      30.241 -23.658   1.935  1.00 13.83           N
ATOM    529  H   VAL A  35      31.112 -24.045   1.631  1.00 13.83           H
ATOM    530  CA  VAL A  35      30.307 -22.732   3.058  1.00 19.19           C
ATOM    531  HA  VAL A  35      29.623 -22.990   3.740  1.00 19.19           H
ATOM    532  C   VAL A  35      29.993 -21.329   2.538  1.00 19.13           C
ATOM    533  O   VAL A  35      30.844 -20.725   1.898  1.00 17.82           O
ATOM    534  CB  VAL A  35      31.733 -22.814   3.657  1.00 17.05           C
ATOM    535  HB  VAL A  35      32.352 -22.640   2.891  1.00 17.05           H
ATOM    536  CG1 VAL A  35      32.014 -21.758   4.729  1.00 14.29           C
ATOM    537 1HG1 VAL A  35      32.944 -21.849   5.086  1.00 14.29           H
ATOM    538 2HG1 VAL A  35      31.379 -21.849   5.497  1.00 14.29           H
ATOM    539 3HG1 VAL A  35      31.916 -20.835   4.357  1.00 14.29           H
ATOM    540  CG2 VAL A  35      32.000 -24.199   4.271  1.00 14.46           C
ATOM    541 1HG2 VAL A  35      32.921 -24.248   4.657  1.00 14.46           H
ATOM    542 2HG2 VAL A  35      31.916 -24.919   3.582  1.00 14.46           H
ATOM    543 3HG2 VAL A  35      31.349 -24.398   5.004  1.00 14.46           H
ATOM    544  N   ASP A  36      28.799 -20.825   2.829  1.00 15.48           N
ATOM    545  H   ASP A  36      28.093 -21.428   3.201  1.00 15.48           H
ATOM    546  CA  ASP A  36      28.489 -19.411   2.620  1.00 20.40           C
ATOM    547  HA  ASP A  36      29.217 -19.067   2.027  1.00 20.40           H
ATOM    548  C   ASP A  36      28.554 -18.643   3.943  1.00 20.33           C
ATOM    549  O   ASP A  36      27.848 -18.923   4.920  1.00 18.45           O
ATOM    550  CB  ASP A  36      27.168 -19.212   1.858  1.00 18.20           C
ATOM    551 1HB  ASP A  36      26.541 -19.949   2.109  1.00 18.20           H
ATOM    552 2HB  ASP A  36      26.774 -18.333   2.127  1.00 18.20           H
ATOM    553  CG  ASP A  36      27.339 -19.220   0.337  1.00 15.09           C
ATOM    554  OD1 ASP A  36      28.419 -18.801  -0.143  1.00 13.32           O
ATOM    555  OD2 ASP A  36      26.349 -19.567  -0.349  1.00 12.51           O
ATOM    556  N   GLN A  37      29.465 -17.678   3.943  1.00 14.96           N
ATOM    557  H   GLN A  37      30.050 -17.595   3.136  1.00 14.96           H
ATOM    558  CA  GLN A  37      29.677 -16.733   5.025  1.00 17.01           C
ATOM    559  HA  GLN A  37      29.783 -17.274   5.860  1.00 17.01           H
ATOM    560  C   GLN A  37      28.460 -15.803   5.174  1.00 16.99           C
ATOM    561  O   GLN A  37      28.108 -15.065   4.256  1.00 16.02           O
ATOM    562  CB  GLN A  37      30.948 -15.912   4.714  1.00 16.15           C
ATOM    563 1HB  GLN A  37      30.882 -15.565   3.779  1.00 16.15           H
ATOM    564 2HB  GLN A  37      30.996 -15.144   5.353  1.00 16.15           H
ATOM    565  CG  GLN A  37      32.245 -16.730   4.839  1.00 14.31           C
ATOM    566 1HG  GLN A  37      32.383 -16.957   5.803  1.00 14.31           H
ATOM    567 2HG  GLN A  37      32.140 -17.572   4.309  1.00 14.31           H
ATOM    568  CD  GLN A  37      33.494 -15.997   4.334  1.00 13.10           C
ATOM    569  OE1 GLN A  37      33.451 -14.971   3.690  1.00 12.44           O
ATOM    570  NE2 GLN A  37      34.675 -16.510   4.595  1.00 13.08           N
ATOM    571 1HE2 GLN A  37      35.502 -16.055   4.265  1.00 13.08           H
ATOM    572 2HE2 GLN A  37      34.747 -17.356   5.124  1.00 13.08           H
ATOM    573  N   CYS A  38      27.853 -15.788   6.358  1.00 13.60           N
ATOM    574  H   CYS A  38      28.084 -16.498   7.023  1.00 13.60           H
ATOM    575  CA  CYS A  38      26.865 -14.781   6.729  1.00 16.07           C
ATOM    576  HA  CYS A  38      26.185 -14.777   5.996  1.00 16.07           H
ATOM    577  C   CYS A  38      27.520 -13.397   6.835  1.00 17.68           C
ATOM    578  O   CYS A  38      28.279 -13.128   7.771  1.00 15.96           O
ATOM    579  CB  CYS A  38      26.223 -15.164   8.073  1.00 14.76           C
ATOM    580 1HB  CYS A  38      26.979 -15.457   8.658  1.00 14.76           H
ATOM    581 2HB  CYS A  38      25.830 -14.318   8.434  1.00 14.76           H
ATOM    582  SG  CYS A  38      24.978 -16.465   7.843  1.00 12.21           S
ATOM    583  HG  CYS A  38      23.777 -15.920   7.787  1.00 12.21           H
ATOM    584  N   TRP A  39      27.183 -12.505   5.910  1.00 16.48           N
ATOM    585  H   TRP A  39      26.677 -12.812   5.104  1.00 16.48           H
ATOM    586  CA  TRP A  39      27.526 -11.093   6.031  1.00 15.45           C
ATOM    587  HA  TRP A  39      28.432 -11.061   6.454  1.00 15.45           H
ATOM    588  C   TRP A  39      26.522 -10.373   6.951  1.00 15.69           C
ATOM    589  O   TRP A  39      25.337 -10.291   6.651  1.00 14.46           O
ATOM    590  CB  TRP A  39      27.616 -10.445   4.645  1.00 14.30           C
ATOM    591 1HB  TRP A  39      26.873 -10.796   4.076  1.00 14.30           H
ATOM    592 2HB  TRP A  39      27.520  -9.455   4.745  1.00 14.30           H
ATOM    593  CG  TRP A  39      28.909 -10.713   3.932  1.00 12.25           C
ATOM    594  CD1 TRP A  39      29.222 -11.841   3.236  1.00 10.42           C
ATOM    595  HD1 TRP A  39      28.608 -12.617   3.092  1.00 10.42           H
ATOM    596  CD2 TRP A  39      30.105  -9.867   3.866  1.00 10.56           C
ATOM    597  NE1 TRP A  39      30.513 -11.751   2.759  1.00  9.38           N
ATOM    598  HE1 TRP A  39      30.964 -12.465   2.223  1.00  9.38           H
ATOM    599  CE2 TRP A  39      31.108 -10.552   3.113  1.00 10.03           C
ATOM    600  CE3 TRP A  39      30.440  -8.590   4.380  1.00 11.24           C
ATOM    601  HE3 TRP A  39      29.765  -8.080   4.913  1.00 11.24           H
ATOM    602  CZ2 TRP A  39      32.381 -10.002   2.885  1.00 12.49           C
ATOM    603  HZ2 TRP A  39      33.064 -10.506   2.357  1.00 12.49           H
ATOM    604  CZ3 TRP A  39      31.717  -8.027   4.149  1.00 13.74           C
ATOM    605  HZ3 TRP A  39      31.935  -7.122   4.514  1.00 13.74           H
ATOM    606  CH2 TRP A  39      32.680  -8.733   3.410  1.00 13.93           C
ATOM    607  HH2 TRP A  39      33.583  -8.331   3.257  1.00 13.93           H
ATOM    608  N   GLY A  40      27.052  -9.828   8.042  1.00 16.03           N
ATOM    609  H   GLY A  40      27.861 -10.258   8.442  1.00 16.03           H
ATOM    610  CA  GLY A  40      26.511  -8.628   8.690  1.00 17.12           C
ATOM    611 1HA  GLY A  40      27.264  -8.231   9.215  1.00 17.12           H
ATOM    612 2HA  GLY A  40      26.253  -8.004   7.952  1.00 17.12           H
ATOM    613  C   GLY A  40      25.311  -8.787   9.622  1.00 18.24           C
ATOM    614  O   GLY A  40      24.309  -8.091   9.457  1.00 16.50           O
ATOM    615  N   CYS A  41      25.424  -9.581  10.679  1.00 16.78           N
ATOM    616  H   CYS A  41      26.064 -10.348  10.639  1.00 16.78           H
ATOM    617  CA  CYS A  41      24.643  -9.375  11.906  1.00 19.15           C
ATOM    618  HA  CYS A  41      24.215  -8.474  11.836  1.00 19.15           H
ATOM    619  C   CYS A  41      25.595  -9.423  13.107  1.00 20.34           C
ATOM    620  O   CYS A  41      26.091 -10.486  13.471  1.00 18.20           O
ATOM    621  CB  CYS A  41      23.529 -10.423  12.033  1.00 17.12           C
ATOM    622 1HB  CYS A  41      23.962 -11.301  11.830  1.00 17.12           H
ATOM    623 2HB  CYS A  41      23.249 -10.403  12.993  1.00 17.12           H
ATOM    624  SG  CYS A  41      22.161 -10.048  10.904  1.00 14.33           S
ATOM    625  HG  CYS A  41      22.621  -9.957   9.670  1.00 14.33           H
ATOM    626  N   SER A  42      25.852  -8.279  13.728  1.00 14.76           N
ATOM    627  H   SER A  42      25.563  -7.428  13.289  1.00 14.76           H
ATOM    628  CA  SER A  42      26.535  -8.194  15.019  1.00 19.08           C
ATOM    629  HA  SER A  42      27.285  -8.855  14.986  1.00 19.08           H
ATOM    630  C   SER A  42      25.558  -8.562  16.136  1.00 19.99           C
ATOM    631  O   SER A  42      24.959  -7.696  16.775  1.00 17.87           O
ATOM    632  CB  SER A  42      27.119  -6.792  15.241  1.00 17.29           C
ATOM    633 1HB  SER A  42      26.399  -6.098  15.228  1.00 17.29           H
ATOM    634 2HB  SER A  42      27.614  -6.743  16.109  1.00 17.29           H
ATOM    635  OG  SER A  42      28.034  -6.484  14.205  1.00 14.74           O
ATOM    636  HG  SER A  42      28.917  -6.415  14.569  1.00 14.74           H
ATOM    637  N   CYS A  43      25.366  -9.854  16.357  1.00 15.04           N
ATOM    638  H   CYS A  43      25.572 -10.498  15.620  1.00 15.04           H
ATOM    639  CA  CYS A  43      24.872 -10.382  17.616  1.00 19.89           C
ATOM    640  HA  CYS A  43      24.813  -9.639  18.282  1.00 19.89           H
ATOM    641  C   CYS A  43      25.898 -11.411  18.090  1.00 20.80           C
ATOM    642  O   CYS A  43      25.972 -12.513  17.548  1.00 18.31           O
ATOM    643  CB  CYS A  43      23.434 -10.913  17.476  1.00 17.64           C
ATOM    644 1HB  CYS A  43      23.243 -11.351  18.354  1.00 17.64           H
ATOM    645 2HB  CYS A  43      22.872 -10.091  17.384  1.00 17.64           H
ATOM    646  SG  CYS A  43      23.197 -12.056  16.083  1.00 14.59           S
ATOM    647  HG  CYS A  43      23.140 -13.295  16.535  1.00 14.59           H
ATOM    648  N   GLY A  44      26.742 -10.985  19.012  1.00 13.84           N
ATOM    649  H   GLY A  44      26.694 -10.030  19.305  1.00 13.84           H
ATOM    650  CA  GLY A  44      27.739 -11.853  19.617  1.00 18.57           C
ATOM    651 1HA  GLY A  44      28.284 -12.259  18.884  1.00 18.57           H
ATOM    652 2HA  GLY A  44      28.328 -11.292  20.199  1.00 18.57           H
ATOM    653  C   GLY A  44      27.081 -12.947  20.443  1.00 19.26           C
ATOM    654  O   GLY A  44      26.226 -12.663  21.282  1.00 16.85           O
ATOM    655  N   ASP A  45      27.477 -14.169  20.178  1.00 14.03           N
ATOM    656  H   ASP A  45      27.974 -14.315  19.322  1.00 14.03           H
ATOM    657  CA  ASP A  45      27.254 -15.327  21.024  1.00 18.01           C
ATOM    658  HA  ASP A  45      26.308 -15.268  21.343  1.00 18.01           H
ATOM    659  C   ASP A  45      28.245 -15.291  22.193  1.00 18.16           C
ATOM    660  O   ASP A  45      29.444 -15.193  21.972  1.00 16.22           O
ATOM    661  CB  ASP A  45      27.497 -16.612  20.210  1.00 16.71           C
ATOM    662 1HB  ASP A  45      28.369 -16.520  19.729  1.00 16.71           H
ATOM    663 2HB  ASP A  45      27.545 -17.383  20.845  1.00 16.71           H
ATOM    664  CG  ASP A  45      26.415 -16.919  19.174  1.00 13.97           C
ATOM    665  OD1 ASP A  45      25.234 -16.985  19.582  1.00 12.87           O
ATOM    666  OD2 ASP A  45      26.770 -17.134  17.996  1.00 12.30           O
ATOM    667  N   GLU A  46      27.771 -15.494  23.420  1.00 13.84           N
ATOM    668  H   GLU A  46      26.893 -15.087  23.671  1.00 13.84           H
ATOM    669  CA  GLU A  46      28.490 -16.293  24.416  1.00 16.86           C
ATOM    670  HA  GLU A  46      29.105 -16.854  23.861  1.00 16.86           H
ATOM    671  C   GLU A  46      27.497 -17.154  25.212  1.00 16.83           C
ATOM    672  O   GLU A  46      26.458 -16.662  25.668  1.00 15.18           O
ATOM    673  CB  GLU A  46      29.358 -15.461  25.378  1.00 15.91           C
ATOM    674 1HB  GLU A  46      28.894 -14.593  25.556  1.00 15.91           H
ATOM    675 2HB  GLU A  46      29.460 -15.967  26.234  1.00 15.91           H
ATOM    676  CG  GLU A  46      30.759 -15.161  24.817  1.00 13.87           C
ATOM    677 1HG  GLU A  46      31.050 -15.942  24.264  1.00 13.87           H
ATOM    678 2HG  GLU A  46      30.698 -14.347  24.239  1.00 13.87           H
ATOM    679  CD  GLU A  46      31.824 -14.909  25.908  1.00 12.74           C
ATOM    680  OE1 GLU A  46      33.009 -15.167  25.614  1.00 11.90           O
ATOM    681  OE2 GLU A  46      31.453 -14.469  27.019  1.00 13.08           O
ATOM    682  N   PRO A  47      27.784 -18.455  25.378  1.00 13.87           N
ATOM    683  CA  PRO A  47      26.970 -19.350  26.178  1.00 17.35           C
ATOM    684  HA  PRO A  47      26.031 -19.010  26.235  1.00 17.35           H
ATOM    685  C   PRO A  47      27.482 -19.420  27.622  1.00 18.08           C
ATOM    686  O   PRO A  47      28.624 -19.792  27.880  1.00 16.03           O
ATOM    687  CB  PRO A  47      27.078 -20.694  25.447  1.00 15.52           C
ATOM    688 1HB  PRO A  47      26.950 -21.457  26.080  1.00 15.52           H
ATOM    689 2HB  PRO A  47      26.405 -20.756  24.710  1.00 15.52           H
ATOM    690  CG  PRO A  47      28.504 -20.679  24.888  1.00 14.23           C
ATOM    691 1HG  PRO A  47      29.135 -21.125  25.523  1.00 14.23           H
ATOM    692 2HG  PRO A  47      28.539 -21.142  24.002  1.00 14.23           H
ATOM    693  CD  PRO A  47      28.858 -19.201  24.733  1.00 14.34           C
ATOM    694 1HD  PRO A  47      29.726 -18.989  25.182  1.00 14.34           H
ATOM    695 2HD  PRO A  47      28.910 -18.942  23.769  1.00 14.34           H
ATOM    696  N   GLY A  48      26.618 -19.120  28.585  1.00 13.35           N
ATOM    697  H   GLY A  48      25.730 -18.748  28.315  1.00 13.35           H
ATOM    698  CA  GLY A  48      26.877 -19.297  30.009  1.00 17.47           C
ATOM    699 1HA  GLY A  48      27.820 -19.612  30.112  1.00 17.47           H
ATOM    700 2HA  GLY A  48      26.772 -18.407  30.453  1.00 17.47           H
ATOM    701  C   GLY A  48      25.920 -20.308  30.639  1.00 17.72           C
ATOM    702  O   GLY A  48      24.746 -20.021  30.837  1.00 15.71           O
ATOM    703  N   VAL A  49      26.424 -21.495  30.927  1.00  9.76           N
ATOM    704  H   VAL A  49      27.345 -21.687  30.589  1.00  9.76           H
ATOM    705  CA  VAL A  49      25.767 -22.561  31.694  1.00 18.04           C
ATOM    706  HA  VAL A  49      24.835 -22.647  31.342  1.00 18.04           H
ATOM    707  C   VAL A  49      25.714 -22.178  33.180  1.00 18.23           C
ATOM    708  O   VAL A  49      26.727 -21.802  33.753  1.00 16.58           O
ATOM    709  CB  VAL A  49      26.555 -23.881  31.501  1.00 16.09           C
ATOM    710  HB  VAL A  49      27.499 -23.684  31.766  1.00 16.09           H
ATOM    711  CG1 VAL A  49      26.047 -25.023  32.382  1.00 13.30           C
ATOM    712 1HG1 VAL A  49      26.578 -25.856  32.230  1.00 13.30           H
ATOM    713 2HG1 VAL A  49      25.089 -25.229  32.184  1.00 13.30           H
ATOM    714 3HG1 VAL A  49      26.117 -24.786  33.351  1.00 13.30           H
ATOM    715  CG2 VAL A  49      26.469 -24.347  30.039  1.00 13.33           C
ATOM    716 1HG2 VAL A  49      26.975 -25.199  29.904  1.00 13.33           H
ATOM    717 2HG2 VAL A  49      26.852 -23.661  29.421  1.00 13.33           H
ATOM    718 3HG2 VAL A  49      25.520 -24.507  29.769  1.00 13.33           H
ATOM    719  N   GLY A  50      24.551 -22.354  33.813  1.00 13.34           N
ATOM    720  H   GLY A  50      23.744 -22.593  33.274  1.00 13.34           H
ATOM    721  CA  GLY A  50      24.409 -22.212  35.257  1.00 22.05           C
ATOM    722 1HA  GLY A  50      25.066 -22.830  35.689  1.00 22.05           H
ATOM    723 2HA  GLY A  50      24.635 -21.267  35.493  1.00 22.05           H
ATOM    724  C   GLY A  50      22.989 -22.544  35.735  1.00 21.89           C
ATOM    725  O   GLY A  50      22.065 -21.773  35.519  1.00 19.52           O
ATOM    726  N   ARG A  51      22.833 -23.710  36.334  1.00 10.93           N
ATOM    727  H   ARG A  51      23.659 -24.261  36.451  1.00 10.93           H
ATOM    728  CA  ARG A  51      21.582 -24.293  36.850  1.00 18.73           C
ATOM    729  HA  ARG A  51      20.790 -23.909  36.375  1.00 18.73           H
ATOM    730  C   ARG A  51      21.449 -23.958  38.343  1.00 18.45           C
ATOM    731  O   ARG A  51      22.420 -24.156  39.054  1.00 17.16           O
ATOM    732  CB  ARG A  51      21.718 -25.818  36.624  1.00 17.78           C
ATOM    733 1HB  ARG A  51      22.169 -25.957  35.743  1.00 17.78           H
ATOM    734 2HB  ARG A  51      22.293 -26.185  37.355  1.00 17.78           H
ATOM    735  CG  ARG A  51      20.436 -26.643  36.606  1.00 15.41           C
ATOM    736 1HG  ARG A  51      19.908 -26.461  37.436  1.00 15.41           H
ATOM    737 2HG  ARG A  51      19.891 -26.398  35.804  1.00 15.41           H
ATOM    738  CD  ARG A  51      20.818 -28.130  36.545  1.00 14.40           C
ATOM    739 1HD  ARG A  51      21.557 -28.257  35.884  1.00 14.40           H
ATOM    740 2HD  ARG A  51      21.123 -28.433  37.448  1.00 14.40           H
ATOM    741  NE  ARG A  51      19.693 -28.997  36.135  1.00 13.03           N
ATOM    742  HE  ARG A  51      18.949 -28.560  35.629  1.00 13.03           H
ATOM    743  CZ  ARG A  51      19.572 -30.302  36.372  1.00 13.35           C
ATOM    744  NH1 ARG A  51      20.451 -30.951  37.081  1.00 13.10           N
ATOM    745 1HH1 ARG A  51      21.240 -30.469  37.462  1.00 13.10           H
ATOM    746 2HH1 ARG A  51      20.337 -31.931  37.244  1.00 13.10           H
ATOM    747  NH2 ARG A  51      18.565 -30.965  35.893  1.00 13.14           N
ATOM    748 1HH2 ARG A  51      17.874 -30.496  35.342  1.00 13.14           H
ATOM    749 2HH2 ARG A  51      18.480 -31.945  36.074  1.00 13.14           H
ATOM    750  N   GLU A  52      20.252 -23.508  38.763  1.00 15.21           N
ATOM    751  H   GLU A  52      19.822 -22.808  38.193  1.00 15.21           H
ATOM    752  CA  GLU A  52      19.492 -23.924  39.968  1.00 20.39           C
ATOM    753  HA  GLU A  52      18.908 -24.629  39.566  1.00 20.39           H
ATOM    754  C   GLU A  52      18.634 -22.795  40.570  1.00 19.58           C
ATOM    755  O   GLU A  52      19.081 -21.653  40.683  1.00 18.33           O
ATOM    756  CB  GLU A  52      20.342 -24.562  41.088  1.00 19.76           C
ATOM    757 1HB  GLU A  52      21.239 -24.120  41.113  1.00 19.76           H
ATOM    758 2HB  GLU A  52      19.881 -24.431  41.966  1.00 19.76           H
ATOM    759  CG  GLU A  52      20.529 -26.073  40.835  1.00 18.04           C
ATOM    760 1HG  GLU A  52      19.624 -26.494  40.778  1.00 18.04           H
ATOM    761 2HG  GLU A  52      21.006 -26.187  39.963  1.00 18.04           H
ATOM    762  CD  GLU A  52      21.326 -26.822  41.905  1.00 16.93           C
ATOM    763  OE1 GLU A  52      21.357 -28.077  41.767  1.00 16.15           O
ATOM    764  OE2 GLU A  52      21.861 -26.189  42.825  1.00 19.57           O
ATOM    765  N   GLY A  53      17.398 -23.122  40.991  1.00 14.37           N
ATOM    766  H   GLY A  53      16.947 -23.916  40.583  1.00 14.37           H
ATOM    767  CA  GLY A  53      16.686 -22.362  42.023  1.00 22.33           C
ATOM    768 1HA  GLY A  53      16.633 -22.968  42.816  1.00 22.33           H
ATOM    769 2HA  GLY A  53      17.274 -21.582  42.238  1.00 22.33           H
ATOM    770  C   GLY A  53      15.268 -21.831  41.724  1.00 22.55           C
ATOM    771  O   GLY A  53      15.090 -20.648  41.504  1.00 20.09           O
ATOM    772  N   LEU A  54      14.250 -22.710  41.828  1.00  9.46           N
ATOM    773  H   LEU A  54      14.405 -23.607  41.414  1.00  9.46           H
ATOM    774  CA  LEU A  54      12.939 -22.518  42.473  1.00 19.85           C
ATOM    775  HA  LEU A  54      12.475 -23.297  42.052  1.00 19.85           H
ATOM    776  C   LEU A  54      11.960 -21.374  42.077  1.00 19.08           C
ATOM    777  O   LEU A  54      12.148 -20.200  42.366  1.00 17.86           O
ATOM    778  CB  LEU A  54      13.150 -22.559  44.006  1.00 18.46           C
ATOM    779 1HB  LEU A  54      13.893 -21.931  44.240  1.00 18.46           H
ATOM    780 2HB  LEU A  54      12.306 -22.258  44.450  1.00 18.46           H
ATOM    781  CG  LEU A  54      13.511 -23.974  44.536  1.00 16.55           C
ATOM    782  HG  LEU A  54      14.144 -24.397  43.887  1.00 16.55           H
ATOM    783  CD1 LEU A  54      14.179 -23.881  45.904  1.00 16.03           C
ATOM    784 1HD1 LEU A  54      14.414 -24.789  46.251  1.00 16.03           H
ATOM    785 2HD1 LEU A  54      13.573 -23.445  46.570  1.00 16.03           H
ATOM    786 3HD1 LEU A  54      15.021 -23.343  45.856  1.00 16.03           H
ATOM    787  CD2 LEU A  54      12.265 -24.855  44.661  1.00 17.98           C
ATOM    788 1HD2 LEU A  54      12.502 -25.765  45.002  1.00 17.98           H
ATOM    789 2HD2 LEU A  54      11.815 -24.967  43.775  1.00 17.98           H
ATOM    790 3HD2 LEU A  54      11.603 -24.452  45.293  1.00 17.98           H
ATOM    791  N   LEU A  55      10.778 -21.831  41.600  1.00  9.84           N
ATOM    792  H   LEU A  55      10.856 -22.577  40.939  1.00  9.84           H
ATOM    793  CA  LEU A  55       9.390 -21.411  41.894  1.00 21.63           C
ATOM    794  HA  LEU A  55       8.921 -21.879  41.145  1.00 21.63           H
ATOM    795  C   LEU A  55       8.969 -19.939  41.692  1.00 20.82           C
ATOM    796  O   LEU A  55       9.201 -19.079  42.536  1.00 19.23           O
ATOM    797  CB  LEU A  55       9.006 -21.882  43.321  1.00 19.54           C
ATOM    798 1HB  LEU A  55       9.689 -21.529  43.960  1.00 19.54           H
ATOM    799 2HB  LEU A  55       8.110 -21.498  43.545  1.00 19.54           H
ATOM    800  CG  LEU A  55       8.927 -23.412  43.509  1.00 17.40           C
ATOM    801  HG  LEU A  55       9.751 -23.804  43.099  1.00 17.40           H
ATOM    802  CD1 LEU A  55       8.848 -23.757  44.995  1.00 16.09           C
ATOM    803 1HD1 LEU A  55       8.796 -24.746  45.131  1.00 16.09           H
ATOM    804 2HD1 LEU A  55       8.039 -23.346  45.416  1.00 16.09           H
ATOM    805 3HD1 LEU A  55       9.653 -23.421  45.484  1.00 16.09           H
ATOM    806  CD2 LEU A  55       7.709 -24.018  42.817  1.00 18.52           C
ATOM    807 1HD2 LEU A  55       7.677 -25.008  42.951  1.00 18.52           H
ATOM    808 2HD2 LEU A  55       7.731 -23.841  41.833  1.00 18.52           H
ATOM    809 3HD2 LEU A  55       6.861 -23.631  43.180  1.00 18.52           H
ATOM    810  N   GLY A  56       8.108 -19.710  40.667  1.00 18.39           N
ATOM    811  H   GLY A  56       8.190 -20.273  39.845  1.00 18.39           H
ATOM    812  CA  GLY A  56       7.066 -18.682  40.702  1.00 28.78           C
ATOM    813 1HA  GLY A  56       6.227 -19.130  41.012  1.00 28.78           H
ATOM    814 2HA  GLY A  56       7.351 -18.003  41.378  1.00 28.78           H
ATOM    815  C   GLY A  56       6.787 -17.973  39.378  1.00 28.94           C
ATOM    816  O   GLY A  56       7.529 -17.089  38.980  1.00 25.72           O
ATOM    817  N   GLY A  57       5.657 -18.303  38.741  1.00 21.78           N
ATOM    818  H   GLY A  57       5.211 -19.165  38.983  1.00 21.78           H
ATOM    819  CA  GLY A  57       5.039 -17.466  37.706  1.00 29.03           C
ATOM    820 1HA  GLY A  57       4.058 -17.660  37.728  1.00 29.03           H
ATOM    821 2HA  GLY A  57       5.197 -16.515  37.973  1.00 29.03           H
ATOM    822  C   GLY A  57       5.552 -17.670  36.274  1.00 29.07           C
ATOM    823  O   GLY A  57       6.557 -17.104  35.874  1.00 26.53           O
ATOM    824  N   ARG A  58       4.808 -18.439  35.456  1.00 21.66           N
ATOM    825  H   ARG A  58       4.081 -18.998  35.855  1.00 21.66           H
ATOM    826  CA  ARG A  58       5.019 -18.492  34.005  1.00 30.22           C
ATOM    827  HA  ARG A  58       5.992 -18.692  33.887  1.00 30.22           H
ATOM    828  C   ARG A  58       4.674 -17.133  33.369  1.00 29.51           C
ATOM    829  O   ARG A  58       3.538 -16.907  32.967  1.00 27.59           O
ATOM    830  CB  ARG A  58       4.186 -19.618  33.358  1.00 28.03           C
ATOM    831 1HB  ARG A  58       3.315 -19.683  33.845  1.00 28.03           H
ATOM    832 2HB  ARG A  58       4.017 -19.374  32.403  1.00 28.03           H
ATOM    833  CG  ARG A  58       4.859 -21.003  33.389  1.00 24.98           C
ATOM    834 1HG  ARG A  58       5.725 -20.964  32.890  1.00 24.98           H
ATOM    835 2HG  ARG A  58       5.032 -21.268  34.337  1.00 24.98           H
ATOM    836  CD  ARG A  58       3.933 -22.039  32.728  1.00 23.06           C
ATOM    837 1HD  ARG A  58       3.133 -22.193  33.308  1.00 23.06           H
ATOM    838 2HD  ARG A  58       3.637 -21.703  31.834  1.00 23.06           H
ATOM    839  NE  ARG A  58       4.591 -23.339  32.521  1.00 20.97           N
ATOM    840  HE  ARG A  58       5.576 -23.377  32.690  1.00 20.97           H
ATOM    841  CZ  ARG A  58       4.006 -24.469  32.131  1.00 19.88           C
ATOM    842  NH1 ARG A  58       2.721 -24.548  31.925  1.00 19.69           N
ATOM    843 1HH1 ARG A  58       2.143 -23.743  32.060  1.00 19.69           H
ATOM    844 2HH1 ARG A  58       2.314 -25.413  31.632  1.00 19.69           H
ATOM    845  NH2 ARG A  58       4.714 -25.544  31.945  1.00 20.50           N
ATOM    846 1HH2 ARG A  58       5.702 -25.524  32.095  1.00 20.50           H
ATOM    847 2HH2 ARG A  58       4.270 -26.391  31.652  1.00 20.50           H
ATOM    848  N   ASN A  59       5.653 -16.261  33.224  1.00 23.68           N
ATOM    849  H   ASN A  59       6.466 -16.345  33.800  1.00 23.68           H
ATOM    850  CA  ASN A  59       5.586 -15.178  32.248  1.00 29.34           C
ATOM    851  HA  ASN A  59       4.692 -14.737  32.325  1.00 29.34           H
ATOM    852  C   ASN A  59       5.742 -15.795  30.853  1.00 29.12           C
ATOM    853  O   ASN A  59       6.838 -16.154  30.441  1.00 27.53           O
ATOM    854  CB  ASN A  59       6.656 -14.116  32.556  1.00 27.86           C
ATOM    855 1HB  ASN A  59       7.492 -14.578  32.853  1.00 27.86           H
ATOM    856 2HB  ASN A  59       6.841 -13.594  31.723  1.00 27.86           H
ATOM    857  CG  ASN A  59       6.233 -13.142  33.648  1.00 24.01           C
ATOM    858  OD1 ASN A  59       5.062 -12.889  33.874  1.00 22.20           O
ATOM    859  ND2 ASN A  59       7.169 -12.547  34.343  1.00 21.95           N
ATOM    860 1HD2 ASN A  59       6.922 -11.889  35.054  1.00 21.95           H
ATOM    861 2HD2 ASN A  59       8.131 -12.750  34.162  1.00 21.95           H
ATOM    862  N   VAL A  60       4.634 -15.933  30.126  1.00 29.59           N
ATOM    863  H   VAL A  60       3.749 -15.793  30.569  1.00 29.59           H
ATOM    864  CA  VAL A  60       4.660 -16.281  28.708  1.00 34.50           C
ATOM    865  HA  VAL A  60       5.228 -17.098  28.607  1.00 34.50           H
ATOM    866  C   VAL A  60       5.271 -15.088  27.965  1.00 34.40           C
ATOM    867  O   VAL A  60       4.607 -14.088  27.727  1.00 32.78           O
ATOM    868  CB  VAL A  60       3.254 -16.640  28.179  1.00 31.71           C
ATOM    869  HB  VAL A  60       2.679 -15.832  28.309  1.00 31.71           H
ATOM    870  CG1 VAL A  60       3.293 -17.017  26.689  1.00 27.24           C
ATOM    871 1HG1 VAL A  60       2.380 -17.248  26.354  1.00 27.24           H
ATOM    872 2HG1 VAL A  60       3.886 -17.807  26.535  1.00 27.24           H
ATOM    873 3HG1 VAL A  60       3.641 -16.259  26.137  1.00 27.24           H
ATOM    874  CG2 VAL A  60       2.670 -17.831  28.946  1.00 27.94           C
ATOM    875 1HG2 VAL A  60       1.760 -18.065  28.605  1.00 27.94           H
ATOM    876 2HG2 VAL A  60       2.589 -17.625  29.921  1.00 27.94           H
ATOM    877 3HG2 VAL A  60       3.251 -18.639  28.850  1.00 27.94           H
ATOM    878  N   ALA A  61       6.562 -15.181  27.652  1.00 30.71           N
ATOM    879  H   ALA A  61       7.096 -15.942  28.021  1.00 30.71           H
ATOM    880  CA  ALA A  61       7.218 -14.212  26.792  1.00 37.47           C
ATOM    881  HA  ALA A  61       7.115 -13.304  27.198  1.00 37.47           H
ATOM    882  C   ALA A  61       6.529 -14.244  25.420  1.00 38.13           C
ATOM    883  O   ALA A  61       6.607 -15.233  24.694  1.00 36.96           O
ATOM    884  CB  ALA A  61       8.713 -14.531  26.713  1.00 35.61           C
ATOM    885 1HB  ALA A  61       9.134 -14.503  27.620  1.00 35.61           H
ATOM    886 2HB  ALA A  61       9.190 -13.871  26.132  1.00 35.61           H
ATOM    887 3HB  ALA A  61       8.865 -15.443  26.332  1.00 35.61           H
ATOM    888  N   LEU A  62       5.810 -13.182  25.087  1.00 35.34           N
ATOM    889  H   LEU A  62       5.676 -12.459  25.765  1.00 35.34           H
ATOM    890  CA  LEU A  62       5.206 -13.029  23.766  1.00 39.64           C
ATOM    891  HA  LEU A  62       4.710 -13.870  23.550  1.00 39.64           H
ATOM    892  C   LEU A  62       6.331 -12.819  22.743  1.00 39.23           C
ATOM    893  O   LEU A  62       6.885 -11.724  22.626  1.00 37.42           O
ATOM    894  CB  LEU A  62       4.194 -11.871  23.780  1.00 37.60           C
ATOM    895 1HB  LEU A  62       4.630 -11.082  24.214  1.00 37.60           H
ATOM    896 2HB  LEU A  62       3.965 -11.646  22.833  1.00 37.60           H
ATOM    897  CG  LEU A  62       2.884 -12.174  24.534  1.00 33.42           C
ATOM    898  HG  LEU A  62       3.130 -12.569  25.419  1.00 33.42           H
ATOM    899  CD1 LEU A  62       2.077 -10.884  24.710  1.00 31.48           C
ATOM    900 1HD1 LEU A  62       1.222 -11.060  25.198  1.00 31.48           H
ATOM    901 2HD1 LEU A  62       1.848 -10.481  23.824  1.00 31.48           H
ATOM    902 3HD1 LEU A  62       2.595 -10.206  25.232  1.00 31.48           H
ATOM    903  CD2 LEU A  62       2.014 -13.179  23.793  1.00 33.33           C
ATOM    904 1HD2 LEU A  62       1.170 -13.363  24.297  1.00 33.33           H
ATOM    905 2HD2 LEU A  62       2.494 -14.048  23.671  1.00 33.33           H
ATOM    906 3HD2 LEU A  62       1.763 -12.837  22.887  1.00 33.33           H
ATOM    907  N   LEU A  63       6.658 -13.892  22.033  1.00 37.41           N
ATOM    908  H   LEU A  63       6.262 -14.771  22.299  1.00 37.41           H
ATOM    909  CA  LEU A  63       7.557 -13.865  20.893  1.00 42.41           C
ATOM    910  HA  LEU A  63       8.338 -13.293  21.145  1.00 42.41           H
ATOM    911  C   LEU A  63       6.828 -13.237  19.690  1.00 43.08           C
ATOM    912  O   LEU A  63       5.624 -13.423  19.521  1.00 41.00           O
ATOM    913  CB  LEU A  63       8.059 -15.290  20.593  1.00 40.70           C
ATOM    914 1HB  LEU A  63       7.266 -15.852  20.357  1.00 40.70           H
ATOM    915 2HB  LEU A  63       8.678 -15.240  19.809  1.00 40.70           H
ATOM    916  CG  LEU A  63       8.811 -15.978  21.761  1.00 35.93           C
ATOM    917  HG  LEU A  63       8.212 -15.939  22.561  1.00 35.93           H
ATOM    918  CD1 LEU A  63       9.136 -17.430  21.408  1.00 34.68           C
ATOM    919 1HD1 LEU A  63       9.621 -17.881  22.157  1.00 34.68           H
ATOM    920 2HD1 LEU A  63       9.714 -17.480  20.593  1.00 34.68           H
ATOM    921 3HD1 LEU A  63       8.301 -17.950  21.226  1.00 34.68           H
ATOM    922  CD2 LEU A  63      10.112 -15.271  22.115  1.00 37.57           C
ATOM    923 1HD2 LEU A  63      10.577 -15.733  22.870  1.00 37.57           H
ATOM    924 2HD2 LEU A  63       9.942 -14.325  22.392  1.00 37.57           H
ATOM    925 3HD2 LEU A  63      10.735 -15.255  21.333  1.00 37.57           H
ATOM    926  N   TYR A  64       7.546 -12.486  18.860  1.00 39.15           N
ATOM    927  H   TYR A  64       8.453 -12.181  19.151  1.00 39.15           H
ATOM    928  CA  TYR A  64       7.065 -12.091  17.547  1.00 41.90           C
ATOM    929  HA  TYR A  64       6.161 -12.507  17.451  1.00 41.90           H
ATOM    930  C   TYR A  64       8.007 -12.646  16.482  1.00 42.76           C
ATOM    931  O   TYR A  64       9.224 -12.641  16.651  1.00 40.79           O
ATOM    932  CB  TYR A  64       6.890 -10.567  17.431  1.00 40.70           C
ATOM    933 1HB  TYR A  64       6.285 -10.378  16.657  1.00 40.70           H
ATOM    934 2HB  TYR A  64       6.467 -10.234  18.274  1.00 40.70           H
ATOM    935  CG  TYR A  64       8.174  -9.784  17.217  1.00 36.85           C
ATOM    936  CD1 TYR A  64       8.954  -9.384  18.320  1.00 31.98           C
ATOM    937  HD1 TYR A  64       8.653  -9.608  19.247  1.00 31.98           H
ATOM    938  CD2 TYR A  64       8.595  -9.466  15.910  1.00 31.69           C
ATOM    939  HD2 TYR A  64       8.041  -9.743  15.125  1.00 31.69           H
ATOM    940  CE1 TYR A  64      10.149  -8.674  18.129  1.00 27.73           C
ATOM    941  HE1 TYR A  64      10.696  -8.391  18.917  1.00 27.73           H
ATOM    942  CE2 TYR A  64       9.800  -8.756  15.711  1.00 28.81           C
ATOM    943  HE2 TYR A  64      10.102  -8.533  14.784  1.00 28.81           H
ATOM    944  CZ  TYR A  64      10.577  -8.361  16.820  1.00 28.51           C
ATOM    945  OH  TYR A  64      11.739  -7.691  16.624  1.00 27.88           O
ATOM    946  HH  TYR A  64      12.463  -8.315  16.578  1.00 27.88           H
ATOM    947  N   ARG A  65       7.453 -13.140  15.396  1.00 37.76           N
ATOM    948  H   ARG A  65       6.455 -13.165  15.335  1.00 37.76           H
ATOM    949  CA  ARG A  65       8.236 -13.653  14.276  1.00 39.08           C
ATOM    950  HA  ARG A  65       9.059 -14.096  14.632  1.00 39.08           H
ATOM    951  C   ARG A  65       8.686 -12.491  13.399  1.00 39.12           C
ATOM    952  O   ARG A  65       7.860 -11.727  12.907  1.00 37.42           O
ATOM    953  CB  ARG A  65       7.431 -14.716  13.540  1.00 38.87           C
ATOM    954 1HB  ARG A  65       6.959 -15.289  14.210  1.00 38.87           H
ATOM    955 2HB  ARG A  65       6.758 -14.266  12.953  1.00 38.87           H
ATOM    956  CG  ARG A  65       8.345 -15.594  12.680  1.00 34.25           C
ATOM    957 1HG  ARG A  65       8.637 -15.081  11.873  1.00 34.25           H
ATOM    958 2HG  ARG A  65       9.147 -15.862  13.213  1.00 34.25           H
ATOM    959  CD  ARG A  65       7.597 -16.844  12.236  1.00 31.87           C
ATOM    960 1HD  ARG A  65       7.179 -17.289  13.028  1.00 31.87           H
ATOM    961 2HD  ARG A  65       6.885 -16.598  11.578  1.00 31.87           H
ATOM    962  NE  ARG A  65       8.502 -17.802  11.596  1.00 29.91           N
ATOM    963  HE  ARG A  65       9.451 -17.512  11.470  1.00 29.91           H
ATOM    964  CZ  ARG A  65       8.186 -19.012  11.169  1.00 25.70           C
ATOM    965  NH1 ARG A  65       6.967 -19.470  11.257  1.00 25.28           N
ATOM    966 1HH1 ARG A  65       6.247 -18.902  11.655  1.00 25.28           H
ATOM    967 2HH1 ARG A  65       6.753 -20.389  10.927  1.00 25.28           H
ATOM    968  NH2 ARG A  65       9.090 -19.780  10.655  1.00 25.12           N
ATOM    969 1HH2 ARG A  65      10.034 -19.459  10.579  1.00 25.12           H
ATOM    970 2HH2 ARG A  65       8.845 -20.695  10.334  1.00 25.12           H
ATOM    971  N   CYS A  66       9.993 -12.337  13.227  1.00 34.64           N
ATOM    972  H   CYS A  66      10.613 -12.972  13.687  1.00 34.64           H
ATOM    973  CA  CYS A  66      10.563 -11.289  12.402  1.00 32.30           C
ATOM    974  HA  CYS A  66      10.131 -10.429  12.673  1.00 32.30           H
ATOM    975  C   CYS A  66      10.245 -11.543  10.924  1.00 33.65           C
ATOM    976  O   CYS A  66      10.566 -12.605  10.389  1.00 30.77           O
ATOM    977  CB  CYS A  66      12.070 -11.221  12.666  1.00 31.17           C
ATOM    978 1HB  CYS A  66      12.164 -11.038  13.645  1.00 31.17           H
ATOM    979 2HB  CYS A  66      12.420 -12.135  12.463  1.00 31.17           H
ATOM    980  SG  CYS A  66      12.840  -9.939  11.643  1.00 25.60           S
ATOM    981  HG  CYS A  66      13.027 -10.404  10.422  1.00 25.60           H
ATOM    982  N   CYS A  67       9.647 -10.573  10.256  1.00 41.29           N
ATOM    983  H   CYS A  67       9.400  -9.740  10.751  1.00 41.29           H
ATOM    984  CA  CYS A  67       9.326 -10.653   8.830  1.00 40.66           C
ATOM    985  HA  CYS A  67       8.892 -11.547   8.717  1.00 40.66           H
ATOM    986  C   CYS A  67      10.566 -10.641   7.918  1.00 39.04           C
ATOM    987  O   CYS A  67      10.453 -11.002   6.757  1.00 35.57           O
ATOM    988  CB  CYS A  67       8.365  -9.509   8.472  1.00 37.95           C
ATOM    989 1HB  CYS A  67       8.263  -9.548   7.478  1.00 37.95           H
ATOM    990 2HB  CYS A  67       7.496  -9.746   8.906  1.00 37.95           H
ATOM    991  SG  CYS A  67       9.010  -7.908   9.040  1.00 34.39           S
ATOM    992  HG  CYS A  67      10.321  -7.985   9.178  1.00 34.39           H
ATOM    993  N   PHE A  68      11.734 -10.273   8.446  1.00 31.08           N
ATOM    994  H   PHE A  68      11.758 -10.035   9.417  1.00 31.08           H
ATOM    995  CA  PHE A  68      12.978 -10.198   7.689  1.00 32.52           C
ATOM    996  HA  PHE A  68      12.705 -10.076   6.735  1.00 32.52           H
ATOM    997  C   PHE A  68      13.798 -11.497   7.755  1.00 32.56           C
ATOM    998  O   PHE A  68      14.275 -11.970   6.732  1.00 30.02           O
ATOM    999  CB  PHE A  68      13.782  -8.994   8.195  1.00 30.17           C
ATOM   1000 1HB  PHE A  68      13.165  -8.212   8.285  1.00 30.17           H
ATOM   1001 2HB  PHE A  68      14.168  -9.220   9.090  1.00 30.17           H
ATOM   1002  CG  PHE A  68      14.920  -8.592   7.280  1.00 27.40           C
ATOM   1003  CD1 PHE A  68      16.230  -9.030   7.533  1.00 23.61           C
ATOM   1004  HD1 PHE A  68      16.418  -9.606   8.328  1.00 23.61           H
ATOM   1005  CD2 PHE A  68      14.653  -7.773   6.163  1.00 23.60           C
ATOM   1006  HD2 PHE A  68      13.721  -7.458   5.984  1.00 23.60           H
ATOM   1007  CE1 PHE A  68      17.278  -8.661   6.671  1.00 21.70           C
ATOM   1008  HE1 PHE A  68      18.210  -8.977   6.850  1.00 21.70           H
ATOM   1009  CE2 PHE A  68      15.703  -7.400   5.300  1.00 21.18           C
ATOM   1010  HE2 PHE A  68      15.517  -6.819   4.507  1.00 21.18           H
ATOM   1011  CZ  PHE A  68      17.010  -7.845   5.555  1.00 22.09           C
ATOM   1012  HZ  PHE A  68      17.754  -7.581   4.941  1.00 22.09           H
ATOM   1013  N   CYS A  69      13.925 -12.111   8.933  1.00 43.71           N
ATOM   1014  H   CYS A  69      13.461 -11.718   9.727  1.00 43.71           H
ATOM   1015  CA  CYS A  69      14.716 -13.340   9.119  1.00 46.80           C
ATOM   1016  HA  CYS A  69      15.125 -13.515   8.224  1.00 46.80           H
ATOM   1017  C   CYS A  69      13.887 -14.595   9.431  1.00 46.40           C
ATOM   1018  O   CYS A  69      14.440 -15.690   9.520  1.00 42.27           O
ATOM   1019  CB  CYS A  69      15.795 -13.083  10.176  1.00 44.09           C
ATOM   1020 1HB  CYS A  69      16.407 -13.872  10.128  1.00 44.09           H
ATOM   1021 2HB  CYS A  69      16.280 -12.265   9.867  1.00 44.09           H
ATOM   1022  SG  CYS A  69      15.050 -12.874  11.825  1.00 38.37           S
ATOM   1023  HG  CYS A  69      13.736 -12.823  11.711  1.00 38.37           H
ATOM   1024  N   GLY A  70      12.572 -14.459   9.641  1.00 44.95           N
ATOM   1025  H   GLY A  70      12.178 -13.541   9.589  1.00 44.95           H
ATOM   1026  CA  GLY A  70      11.680 -15.577   9.942  1.00 48.81           C
ATOM   1027 1HA  GLY A  70      10.746 -15.231   9.858  1.00 48.81           H
ATOM   1028 2HA  GLY A  70      11.842 -16.272   9.241  1.00 48.81           H
ATOM   1029  C   GLY A  70      11.859 -16.212  11.331  1.00 50.83           C
ATOM   1030  O   GLY A  70      11.178 -17.191  11.626  1.00 47.63           O
ATOM   1031  N   LYS A  71      12.752 -15.671  12.184  1.00 38.46           N
ATOM   1032  H   LYS A  71      13.270 -14.876  11.869  1.00 38.46           H
ATOM   1033  CA  LYS A  71      13.021 -16.163  13.542  1.00 48.02           C
ATOM   1034  HA  LYS A  71      12.784 -17.134  13.516  1.00 48.02           H
ATOM   1035  C   LYS A  71      12.123 -15.472  14.582  1.00 48.68           C
ATOM   1036  O   LYS A  71      11.702 -14.329  14.388  1.00 45.49           O
ATOM   1037  CB  LYS A  71      14.512 -16.019  13.895  1.00 46.55           C
ATOM   1038 1HB  LYS A  71      14.772 -15.059  13.792  1.00 46.55           H
ATOM   1039 2HB  LYS A  71      14.642 -16.299  14.846  1.00 46.55           H
ATOM   1040  CG  LYS A  71      15.428 -16.878  12.997  1.00 44.32           C
ATOM   1041 1HG  LYS A  71      15.136 -17.833  13.049  1.00 44.32           H
ATOM   1042 2HG  LYS A  71      15.354 -16.558  12.053  1.00 44.32           H
ATOM   1043  CD  LYS A  71      16.895 -16.782  13.441  1.00 42.08           C
ATOM   1044 1HD  LYS A  71      17.190 -15.828  13.390  1.00 42.08           H
ATOM   1045 2HD  LYS A  71      16.972 -17.105  14.384  1.00 42.08           H
ATOM   1046  CE  LYS A  71      17.801 -17.639  12.539  1.00 37.55           C
ATOM   1047 1HE  LYS A  71      17.493 -18.590  12.565  1.00 37.55           H
ATOM   1048 2HE  LYS A  71      17.753 -17.299  11.600  1.00 37.55           H
ATOM   1049  NZ  LYS A  71      19.225 -17.607  12.966  1.00 30.87           N
ATOM   1050 1HZ  LYS A  71      19.792 -18.170  12.365  1.00 30.87           H
ATOM   1051 2HZ  LYS A  71      19.327 -17.953  13.899  1.00 30.87           H
ATOM   1052 3HZ  LYS A  71      19.585 -16.674  12.943  1.00 30.87           H
ATOM   1053  N   ASP A  72      11.859 -16.174  15.676  1.00 41.93           N
ATOM   1054  H   ASP A  72      12.211 -17.108  15.734  1.00 41.93           H
ATOM   1055  CA  ASP A  72      11.083 -15.658  16.800  1.00 44.01           C
ATOM   1056  HA  ASP A  72      10.392 -15.048  16.412  1.00 44.01           H
ATOM   1057  C   ASP A  72      11.981 -14.841  17.742  1.00 46.14           C
ATOM   1058  O   ASP A  72      12.986 -15.347  18.243  1.00 43.19           O
ATOM   1059  CB  ASP A  72      10.378 -16.815  17.526  1.00 43.14           C
ATOM   1060 1HB  ASP A  72      11.062 -17.495  17.789  1.00 43.14           H
ATOM   1061 2HB  ASP A  72       9.931 -16.457  18.346  1.00 43.14           H
ATOM   1062  CG  ASP A  72       9.322 -17.496  16.651  1.00 39.56           C
ATOM   1063  OD1 ASP A  72       8.555 -16.765  15.979  1.00 36.76           O
ATOM   1064  OD2 ASP A  72       9.289 -18.742  16.621  1.00 38.93           O
ATOM   1065  N   HIS A  73      11.620 -13.592  17.978  1.00 43.56           N
ATOM   1066  H   HIS A  73      10.798 -13.248  17.523  1.00 43.56           H
ATOM   1067  CA  HIS A  73      12.348 -12.677  18.865  1.00 44.27           C
ATOM   1068  HA  HIS A  73      13.180 -13.160  19.139  1.00 44.27           H
ATOM   1069  C   HIS A  73      11.528 -12.357  20.123  1.00 43.86           C
ATOM   1070  O   HIS A  73      10.319 -12.112  20.023  1.00 40.86           O
ATOM   1071  CB  HIS A  73      12.715 -11.396  18.105  1.00 42.00           C
ATOM   1072 1HB  HIS A  73      11.882 -11.004  17.715  1.00 42.00           H
ATOM   1073 2HB  HIS A  73      13.120 -10.746  18.748  1.00 42.00           H
ATOM   1074  CG  HIS A  73      13.700 -11.619  16.979  1.00 38.27           C
ATOM   1075  ND1 HIS A  73      15.066 -11.747  17.103  1.00 34.26           N
ATOM   1076  HD1 HIS A  73      15.590 -11.701  17.954  1.00 34.26           H
ATOM   1077  CD2 HIS A  73      13.383 -11.743  15.656  1.00 33.77           C
ATOM   1078  HD2 HIS A  73      12.467 -11.696  15.258  1.00 33.77           H
ATOM   1079  CE1 HIS A  73      15.563 -11.944  15.879  1.00 32.10           C
ATOM   1080  HE1 HIS A  73      16.533 -12.071  15.672  1.00 32.10           H
ATOM   1081  NE2 HIS A  73      14.580 -11.948  14.964  1.00 33.27           N
ATOM   1082  N   PRO A  74      12.147 -12.317  21.311  1.00 33.10           N
ATOM   1083  CA  PRO A  74      11.460 -11.944  22.541  1.00 35.06           C
ATOM   1084  HA  PRO A  74      10.596 -12.444  22.607  1.00 35.06           H
ATOM   1085  C   PRO A  74      11.108 -10.446  22.537  1.00 36.41           C
ATOM   1086  O   PRO A  74      11.938  -9.599  22.201  1.00 35.34           O
ATOM   1087  CB  PRO A  74      12.417 -12.321  23.676  1.00 33.78           C
ATOM   1088 1HB  PRO A  74      12.335 -11.681  24.440  1.00 33.78           H
ATOM   1089 2HB  PRO A  74      12.239 -13.250  23.999  1.00 33.78           H
ATOM   1090  CG  PRO A  74      13.801 -12.223  23.024  1.00 33.72           C
ATOM   1091 1HG  PRO A  74      14.153 -11.288  23.069  1.00 33.72           H
ATOM   1092 2HG  PRO A  74      14.449 -12.845  23.463  1.00 33.72           H
ATOM   1093  CD  PRO A  74      13.546 -12.638  21.579  1.00 37.59           C
ATOM   1094 1HD  PRO A  74      14.132 -12.129  20.949  1.00 37.59           H
ATOM   1095 2HD  PRO A  74      13.694 -13.619  21.454  1.00 37.59           H
ATOM   1096  N   ARG A  75       9.892 -10.102  22.952  1.00 34.05           N
ATOM   1097  H   ARG A  75       9.236 -10.831  23.149  1.00 34.05           H
ATOM   1098  CA  ARG A  75       9.456  -8.702  23.138  1.00 36.49           C
ATOM   1099  HA  ARG A  75       9.849  -8.193  22.372  1.00 36.49           H
ATOM   1100  C   ARG A  75      10.010  -8.120  24.453  1.00 35.57           C
ATOM   1101  O   ARG A  75       9.242  -7.751  25.336  1.00 33.02           O
ATOM   1102  CB  ARG A  75       7.924  -8.586  23.066  1.00 34.85           C
ATOM   1103 1HB  ARG A  75       7.530  -9.249  23.702  1.00 34.85           H
ATOM   1104 2HB  ARG A  75       7.667  -7.661  23.347  1.00 34.85           H
ATOM   1105  CG  ARG A  75       7.327  -8.846  21.675  1.00 31.28           C
ATOM   1106 1HG  ARG A  75       7.809  -8.293  20.996  1.00 31.28           H
ATOM   1107 2HG  ARG A  75       7.423  -9.815  21.446  1.00 31.28           H
ATOM   1108  CD  ARG A  75       5.839  -8.466  21.684  1.00 28.41           C
ATOM   1109 1HD  ARG A  75       5.360  -9.007  22.375  1.00 28.41           H
ATOM   1110 2HD  ARG A  75       5.744  -7.494  21.897  1.00 28.41           H
ATOM   1111  NE  ARG A  75       5.176  -8.706  20.392  1.00 26.76           N
ATOM   1112  HE  ARG A  75       5.613  -9.367  19.782  1.00 26.76           H
ATOM   1113  CZ  ARG A  75       4.057  -8.137  19.950  1.00 24.88           C
ATOM   1114  NH1 ARG A  75       3.396  -7.255  20.650  1.00 24.16           N
ATOM   1115 1HH1 ARG A  75       3.727  -6.984  21.554  1.00 24.16           H
ATOM   1116 2HH1 ARG A  75       2.559  -6.850  20.282  1.00 24.16           H
ATOM   1117  NH2 ARG A  75       3.570  -8.451  18.779  1.00 23.49           N
ATOM   1118 1HH2 ARG A  75       4.039  -9.124  18.207  1.00 23.49           H
ATOM   1119 2HH2 ARG A  75       2.729  -8.018  18.455  1.00 23.49           H
ATOM   1120  N   GLN A  76      11.318  -8.050  24.582  1.00 29.98           N
ATOM   1121  H   GLN A  76      11.894  -8.494  23.896  1.00 29.98           H
ATOM   1122  CA  GLN A  76      11.963  -7.344  25.697  1.00 31.46           C
ATOM   1123  HA  GLN A  76      11.254  -7.180  26.383  1.00 31.46           H
ATOM   1124  C   GLN A  76      12.511  -5.986  25.217  1.00 31.12           C
ATOM   1125  O   GLN A  76      13.124  -5.906  24.161  1.00 29.43           O
ATOM   1126  CB  GLN A  76      13.039  -8.222  26.345  1.00 29.64           C
ATOM   1127 1HB  GLN A  76      13.612  -8.611  25.624  1.00 29.64           H
ATOM   1128 2HB  GLN A  76      13.599  -7.652  26.945  1.00 29.64           H
ATOM   1129  CG  GLN A  76      12.414  -9.372  27.174  1.00 26.55           C
ATOM   1130 1HG  GLN A  76      11.784  -8.980  27.844  1.00 26.55           H
ATOM   1131 2HG  GLN A  76      11.911  -9.976  26.557  1.00 26.55           H
ATOM   1132  CD  GLN A  76      13.447 -10.212  27.926  1.00 23.84           C
ATOM   1133  OE1 GLN A  76      14.639 -10.078  27.752  1.00 23.79           O
ATOM   1134  NE2 GLN A  76      13.025 -11.107  28.787  1.00 23.99           N
ATOM   1135 1HE2 GLN A  76      13.684 -11.667  29.289  1.00 23.99           H
ATOM   1136 2HE2 GLN A  76      12.045 -11.229  28.941  1.00 23.99           H
ATOM   1137  N   GLY A  77      12.237  -4.923  25.986  1.00 28.79           N
ATOM   1138  H   GLY A  77      11.591  -5.039  26.741  1.00 28.79           H
ATOM   1139  CA  GLY A  77      12.838  -3.590  25.778  1.00 31.02           C
ATOM   1140 1HA  GLY A  77      13.033  -3.221  26.687  1.00 31.02           H
ATOM   1141 2HA  GLY A  77      13.696  -3.739  25.287  1.00 31.02           H
ATOM   1142  C   GLY A  77      12.011  -2.555  25.004  1.00 31.23           C
ATOM   1143  O   GLY A  77      12.488  -1.450  24.768  1.00 28.94           O
ATOM   1144  N   SER A  78      10.755  -2.840  24.628  1.00 26.16           N
ATOM   1145  H   SER A  78      10.393  -3.758  24.788  1.00 26.16           H
ATOM   1146  CA  SER A  78       9.900  -1.835  23.987  1.00 28.42           C
ATOM   1147  HA  SER A  78      10.472  -1.338  23.335  1.00 28.42           H
ATOM   1148  C   SER A  78       9.366  -0.837  25.030  1.00 28.67           C
ATOM   1149  O   SER A  78       8.559  -1.200  25.883  1.00 26.83           O
ATOM   1150  CB  SER A  78       8.777  -2.524  23.217  1.00 26.18           C
ATOM   1151 1HB  SER A  78       9.133  -2.958  22.389  1.00 26.18           H
ATOM   1152 2HB  SER A  78       8.330  -3.212  23.788  1.00 26.18           H
ATOM   1153  OG  SER A  78       7.785  -1.609  22.814  1.00 23.20           O
ATOM   1154  HG  SER A  78       8.172  -0.738  22.723  1.00 23.20           H
ATOM   1155  N   ILE A  79       9.729   0.434  24.904  1.00 22.68           N
ATOM   1156  H   ILE A  79      10.456   0.648  24.252  1.00 22.68           H
ATOM   1157  CA  ILE A  79       9.129   1.559  25.666  1.00 25.01           C
ATOM   1158  HA  ILE A  79       9.331   1.406  26.633  1.00 25.01           H
ATOM   1159  C   ILE A  79       7.594   1.572  25.514  1.00 25.91           C
ATOM   1160  O   ILE A  79       6.871   1.968  26.423  1.00 24.41           O
ATOM   1161  CB  ILE A  79       9.775   2.890  25.199  1.00 23.31           C
ATOM   1162  HB  ILE A  79       9.685   2.937  24.204  1.00 23.31           H
ATOM   1163  CG1 ILE A  79      11.274   2.925  25.577  1.00 20.45           C
ATOM   1164 1HG1 ILE A  79      11.346   3.008  26.571  1.00 20.45           H
ATOM   1165 2HG1 ILE A  79      11.693   2.066  25.283  1.00 20.45           H
ATOM   1166  CG2 ILE A  79       9.050   4.119  25.770  1.00 19.91           C
ATOM   1167 1HG2 ILE A  79       9.480   4.966  25.458  1.00 19.91           H
ATOM   1168 2HG2 ILE A  79       9.070   4.114  26.770  1.00 19.91           H
ATOM   1169 3HG2 ILE A  79       8.093   4.136  25.482  1.00 19.91           H
ATOM   1170  CD1 ILE A  79      12.062   4.083  24.942  1.00 18.19           C
ATOM   1171 1HD1 ILE A  79      13.022   4.057  25.219  1.00 18.19           H
ATOM   1172 2HD1 ILE A  79      11.686   4.967  25.219  1.00 18.19           H
ATOM   1173 3HD1 ILE A  79      12.029   4.034  23.944  1.00 18.19           H
ATOM   1174  N   LEU A  80       7.083   1.045  24.399  1.00 23.99           N
ATOM   1175  H   LEU A  80       7.720   0.768  23.680  1.00 23.99           H
ATOM   1176  CA  LEU A  80       5.649   0.845  24.156  1.00 25.21           C
ATOM   1177  HA  LEU A  80       5.206   1.721  24.344  1.00 25.21           H
ATOM   1178  C   LEU A  80       5.029  -0.190  25.110  1.00 25.72           C
ATOM   1179  O   LEU A  80       3.891  -0.016  25.520  1.00 24.62           O
ATOM   1180  CB  LEU A  80       5.471   0.422  22.689  1.00 23.56           C
ATOM   1181 1HB  LEU A  80       6.100   0.964  22.131  1.00 23.56           H
ATOM   1182 2HB  LEU A  80       5.709  -0.546  22.614  1.00 23.56           H
ATOM   1183  CG  LEU A  80       4.045   0.613  22.133  1.00 20.93           C
ATOM   1184  HG  LEU A  80       3.395   0.308  22.829  1.00 20.93           H
ATOM   1185  CD1 LEU A  80       3.777   2.085  21.799  1.00 18.59           C
ATOM   1186 1HD1 LEU A  80       2.852   2.208  21.439  1.00 18.59           H
ATOM   1187 2HD1 LEU A  80       4.422   2.420  21.112  1.00 18.59           H
ATOM   1188 3HD1 LEU A  80       3.869   2.659  22.612  1.00 18.59           H
ATOM   1189  CD2 LEU A  80       3.877  -0.204  20.851  1.00 19.50           C
ATOM   1190 1HD2 LEU A  80       2.957  -0.094  20.474  1.00 19.50           H
ATOM   1191 2HD2 LEU A  80       4.023  -1.178  21.025  1.00 19.50           H
ATOM   1192 3HD2 LEU A  80       4.532   0.085  20.153  1.00 19.50           H
ATOM   1193  N   TYR A  81       5.760  -1.244  25.498  1.00 25.84           N
ATOM   1194  H   TYR A  81       6.672  -1.360  25.105  1.00 25.84           H
ATOM   1195  CA  TYR A  81       5.292  -2.231  26.465  1.00 26.85           C
ATOM   1196  HA  TYR A  81       4.389  -2.518  26.144  1.00 26.85           H
ATOM   1197  C   TYR A  81       5.129  -1.615  27.861  1.00 27.25           C
ATOM   1198  O   TYR A  81       4.087  -1.782  28.486  1.00 25.72           O
ATOM   1199  CB  TYR A  81       6.241  -3.436  26.482  1.00 25.79           C
ATOM   1200 1HB  TYR A  81       6.341  -3.776  25.547  1.00 25.79           H
ATOM   1201 2HB  TYR A  81       7.131  -3.136  26.825  1.00 25.79           H
ATOM   1202  CG  TYR A  81       5.767  -4.583  27.349  1.00 23.13           C
ATOM   1203  CD1 TYR A  81       6.274  -4.745  28.657  1.00 20.44           C
ATOM   1204  HD1 TYR A  81       6.954  -4.103  29.010  1.00 20.44           H
ATOM   1205  CD2 TYR A  81       4.814  -5.493  26.854  1.00 20.43           C
ATOM   1206  HD2 TYR A  81       4.454  -5.383  25.927  1.00 20.43           H
ATOM   1207  CE1 TYR A  81       5.827  -5.803  29.463  1.00 19.55           C
ATOM   1208  HE1 TYR A  81       6.188  -5.910  30.390  1.00 19.55           H
ATOM   1209  CE2 TYR A  81       4.364  -6.561  27.662  1.00 18.95           C
ATOM   1210  HE2 TYR A  81       3.687  -7.205  27.306  1.00 18.95           H
ATOM   1211  CZ  TYR A  81       4.866  -6.720  28.968  1.00 19.15           C
ATOM   1212  OH  TYR A  81       4.432  -7.733  29.747  1.00 18.62           O
ATOM   1213  HH  TYR A  81       4.329  -7.423  30.647  1.00 18.62           H
ATOM   1214  N   SER A  82       6.085  -0.793  28.297  1.00 26.69           N
ATOM   1215  H   SER A  82       6.902  -0.677  27.733  1.00 26.69           H
ATOM   1216  CA  SER A  82       6.003  -0.050  29.559  1.00 29.27           C
ATOM   1217  HA  SER A  82       5.827  -0.749  30.252  1.00 29.27           H
ATOM   1218  C   SER A  82       4.844   0.957  29.573  1.00 28.85           C
ATOM   1219  O   SER A  82       4.162   1.095  30.584  1.00 26.68           O
ATOM   1220  CB  SER A  82       7.330   0.682  29.820  1.00 28.00           C
ATOM   1221 1HB  SER A  82       7.459   1.431  29.170  1.00 28.00           H
ATOM   1222 2HB  SER A  82       7.363   1.040  30.753  1.00 28.00           H
ATOM   1223  OG  SER A  82       8.419  -0.208  29.666  1.00 24.89           O
ATOM   1224  HG  SER A  82       8.094  -1.108  29.631  1.00 24.89           H
ATOM   1225  N   MET A  83       4.559   1.617  28.445  1.00 25.48           N
ATOM   1226  H   MET A  83       5.153   1.486  27.652  1.00 25.48           H
ATOM   1227  CA  MET A  83       3.411   2.527  28.319  1.00 26.51           C
ATOM   1228  HA  MET A  83       3.448   3.089  29.146  1.00 26.51           H
ATOM   1229  C   MET A  83       2.061   1.788  28.312  1.00 26.24           C
ATOM   1230  O   MET A  83       1.118   2.237  28.961  1.00 24.82           O
ATOM   1231  CB  MET A  83       3.562   3.411  27.074  1.00 25.52           C
ATOM   1232 1HB  MET A  83       3.812   2.834  26.297  1.00 25.52           H
ATOM   1233 2HB  MET A  83       2.688   3.859  26.889  1.00 25.52           H
ATOM   1234  CG  MET A  83       4.639   4.486  27.258  1.00 22.66           C
ATOM   1235 1HG  MET A  83       4.424   4.895  28.145  1.00 22.66           H
ATOM   1236 2HG  MET A  83       5.491   3.967  27.328  1.00 22.66           H
ATOM   1237  SD  MET A  83       4.712   5.734  25.935  1.00 20.53           S
ATOM   1238  CE  MET A  83       5.443   4.782  24.585  1.00 19.18           C
ATOM   1239 1HE  MET A  83       5.550   5.346  23.766  1.00 19.18           H
ATOM   1240 2HE  MET A  83       4.868   3.999  24.347  1.00 19.18           H
ATOM   1241 3HE  MET A  83       6.346   4.435  24.839  1.00 19.18           H
ATOM   1242  N   LEU A  84       1.966   0.632  27.646  1.00 27.65           N
ATOM   1243  H   LEU A  84       2.772   0.303  27.154  1.00 27.65           H
ATOM   1244  CA  LEU A  84       0.744  -0.181  27.597  1.00 28.66           C
ATOM   1245  HA  LEU A  84       0.006   0.473  27.431  1.00 28.66           H
ATOM   1246  C   LEU A  84       0.435  -0.883  28.922  1.00 27.82           C
ATOM   1247  O   LEU A  84      -0.735  -1.083  29.246  1.00 26.18           O
ATOM   1248  CB  LEU A  84       0.861  -1.205  26.454  1.00 26.78           C
ATOM   1249 1HB  LEU A  84       1.756  -1.646  26.522  1.00 26.78           H
ATOM   1250 2HB  LEU A  84       0.141  -1.889  26.575  1.00 26.78           H
ATOM   1251  CG  LEU A  84       0.725  -0.604  25.038  1.00 24.27           C
ATOM   1252  HG  LEU A  84       1.320   0.197  24.979  1.00 24.27           H
ATOM   1253  CD1 LEU A  84       1.119  -1.663  24.007  1.00 22.59           C
ATOM   1254 1HD1 LEU A  84       1.041  -1.304  23.077  1.00 22.59           H
ATOM   1255 2HD1 LEU A  84       0.529  -2.467  24.076  1.00 22.59           H
ATOM   1256 3HD1 LEU A  84       2.064  -1.962  24.143  1.00 22.59           H
ATOM   1257  CD2 LEU A  84      -0.708  -0.159  24.743  1.00 24.58           C
ATOM   1258 1HD2 LEU A  84      -0.781   0.228  23.824  1.00 24.58           H
ATOM   1259 2HD2 LEU A  84      -1.008   0.538  25.394  1.00 24.58           H
ATOM   1260 3HD2 LEU A  84      -1.342  -0.930  24.804  1.00 24.58           H
ATOM   1261  N   THR A  85       1.446  -1.248  29.703  1.00 28.02           N
ATOM   1262  H   THR A  85       2.379  -1.145  29.359  1.00 28.02           H
ATOM   1263  CA  THR A  85       1.246  -1.799  31.058  1.00 30.01           C
ATOM   1264  HA  THR A  85       0.471  -2.423  30.955  1.00 30.01           H
ATOM   1265  C   THR A  85       0.871  -0.717  32.069  1.00 29.69           C
ATOM   1266  O   THR A  85       0.013  -0.958  32.911  1.00 26.91           O
ATOM   1267  CB  THR A  85       2.466  -2.590  31.541  1.00 27.64           C
ATOM   1268  HB  THR A  85       2.384  -2.728  32.528  1.00 27.64           H
ATOM   1269  OG1 THR A  85       3.657  -1.864  31.354  1.00 24.68           O
ATOM   1270  HG1 THR A  85       4.397  -2.470  31.312  1.00 24.68           H
ATOM   1271  CG2 THR A  85       2.614  -3.908  30.783  1.00 24.06           C
ATOM   1272 1HG2 THR A  85       3.412  -4.418  31.104  1.00 24.06           H
ATOM   1273 2HG2 THR A  85       2.726  -3.747  29.802  1.00 24.06           H
ATOM   1274 3HG2 THR A  85       1.808  -4.487  30.909  1.00 24.06           H
ATOM   1275  N   SER A  86       1.410   0.499  31.937  1.00 27.17           N
ATOM   1276  H   SER A  86       2.110   0.636  31.237  1.00 27.17           H
ATOM   1277  CA  SER A  86       1.021   1.645  32.774  1.00 31.04           C
ATOM   1278  HA  SER A  86       1.104   1.315  33.714  1.00 31.04           H
ATOM   1279  C   SER A  86      -0.430   2.078  32.523  1.00 29.59           C
ATOM   1280  O   SER A  86      -1.152   2.393  33.464  1.00 27.73           O
ATOM   1281  CB  SER A  86       1.966   2.824  32.533  1.00 29.50           C
ATOM   1282 1HB  SER A  86       1.930   3.115  31.577  1.00 29.50           H
ATOM   1283 2HB  SER A  86       1.728   3.594  33.125  1.00 29.50           H
ATOM   1284  OG  SER A  86       3.309   2.461  32.821  1.00 26.28           O
ATOM   1285  HG  SER A  86       3.375   1.508  32.886  1.00 26.28           H
ATOM   1286  N   ALA A  87      -0.909   2.015  31.277  1.00 25.74           N
ATOM   1287  H   ALA A  87      -0.286   1.730  30.549  1.00 25.74           H
ATOM   1288  CA  ALA A  87      -2.289   2.338  30.913  1.00 27.98           C
ATOM   1289  HA  ALA A  87      -2.475   3.215  31.356  1.00 27.98           H
ATOM   1290  C   ALA A  87      -3.329   1.325  31.452  1.00 27.38           C
ATOM   1291  O   ALA A  87      -4.507   1.651  31.556  1.00 25.32           O
ATOM   1292  CB  ALA A  87      -2.371   2.456  29.395  1.00 25.24           C
ATOM   1293 1HB  ALA A  87      -1.699   3.111  29.050  1.00 25.24           H
ATOM   1294 2HB  ALA A  87      -3.277   2.766  29.108  1.00 25.24           H
ATOM   1295 3HB  ALA A  87      -2.195   1.574  28.957  1.00 25.24           H
ATOM   1296  N   LYS A  88      -2.920   0.099  31.812  1.00 20.92           N
ATOM   1297  H   LYS A  88      -1.963  -0.145  31.655  1.00 20.92           H
ATOM   1298  CA  LYS A  88      -3.802  -0.907  32.426  1.00 25.94           C
ATOM   1299  HA  LYS A  88      -4.701  -0.704  32.039  1.00 25.94           H
ATOM   1300  C   LYS A  88      -3.931  -0.768  33.949  1.00 25.05           C
ATOM   1301  O   LYS A  88      -4.847  -1.352  34.513  1.00 22.90           O
ATOM   1302  CB  LYS A  88      -3.362  -2.321  32.031  1.00 24.73           C
ATOM   1303 1HB  LYS A  88      -2.364  -2.369  32.067  1.00 24.73           H
ATOM   1304 2HB  LYS A  88      -3.751  -2.973  32.682  1.00 24.73           H
ATOM   1305  CG  LYS A  88      -3.829  -2.692  30.614  1.00 22.08           C
ATOM   1306 1HG  LYS A  88      -4.820  -2.571  30.551  1.00 22.08           H
ATOM   1307 2HG  LYS A  88      -3.377  -2.095  29.951  1.00 22.08           H
ATOM   1308  CD  LYS A  88      -3.482  -4.149  30.293  1.00 20.61           C
ATOM   1309 1HD  LYS A  88      -2.488  -4.258  30.278  1.00 20.61           H
ATOM   1310 2HD  LYS A  88      -3.873  -4.745  30.994  1.00 20.61           H
ATOM   1311  CE  LYS A  88      -4.050  -4.536  28.931  1.00 17.94           C
ATOM   1312 1HE  LYS A  88      -5.039  -4.387  28.928  1.00 17.94           H
ATOM   1313 2HE  LYS A  88      -3.626  -3.973  28.221  1.00 17.94           H
ATOM   1314  NZ  LYS A  88      -3.791  -5.964  28.612  1.00 16.87           N
ATOM   1315 1HZ  LYS A  88      -4.168  -6.205  27.718  1.00 16.87           H
ATOM   1316 2HZ  LYS A  88      -4.208  -6.565  29.294  1.00 16.87           H
ATOM   1317 3HZ  LYS A  88      -2.810  -6.155  28.594  1.00 16.87           H
ATOM   1318  N   GLN A  89      -3.059  -0.013  34.605  1.00 21.82           N
ATOM   1319  H   GLN A  89      -2.347   0.455  34.082  1.00 21.82           H
ATOM   1320  CA  GLN A  89      -3.089   0.169  36.064  1.00 25.16           C
ATOM   1321  HA  GLN A  89      -3.497  -0.676  36.410  1.00 25.16           H
ATOM   1322  C   GLN A  89      -4.011   1.312  36.530  1.00 24.66           C
ATOM   1323  O   GLN A  89      -4.299   1.408  37.719  1.00 23.23           O
ATOM   1324  CB  GLN A  89      -1.659   0.323  36.600  1.00 24.24           C
ATOM   1325 1HB  GLN A  89      -1.155   0.951  36.006  1.00 24.24           H
ATOM   1326 2HB  GLN A  89      -1.698   0.699  37.526  1.00 24.24           H
ATOM   1327  CG  GLN A  89      -0.930  -1.036  36.635  1.00 21.62           C
ATOM   1328 1HG  GLN A  89      -1.453  -1.666  37.208  1.00 21.62           H
ATOM   1329 2HG  GLN A  89      -0.879  -1.397  35.704  1.00 21.62           H
ATOM   1330  CD  GLN A  89       0.489  -0.947  37.193  1.00 19.85           C
ATOM   1331  OE1 GLN A  89       1.130   0.087  37.227  1.00 19.82           O
ATOM   1332  NE2 GLN A  89       1.056  -2.050  37.631  1.00 19.87           N
ATOM   1333 1HE2 GLN A  89       1.992  -2.026  37.981  1.00 19.87           H
ATOM   1334 2HE2 GLN A  89       0.551  -2.913  37.614  1.00 19.87           H
ATOM   1335  N   THR A  90      -4.539   2.137  35.614  1.00 19.21           N
ATOM   1336  H   THR A  90      -4.333   1.971  34.650  1.00 19.21           H
ATOM   1337  CA  THR A  90      -5.410   3.279  35.958  1.00 23.44           C
ATOM   1338  HA  THR A  90      -5.121   3.494  36.891  1.00 23.44           H
ATOM   1339  C   THR A  90      -6.909   2.960  36.064  1.00 23.15           C
ATOM   1340  O   THR A  90      -7.706   3.871  36.237  1.00 21.64           O
ATOM   1341  CB  THR A  90      -5.151   4.466  35.007  1.00 21.30           C
ATOM   1342  HB  THR A  90      -5.961   5.051  34.971  1.00 21.30           H
ATOM   1343  OG1 THR A  90      -4.941   4.024  33.690  1.00 19.17           O
ATOM   1344  HG1 THR A  90      -4.893   3.068  33.678  1.00 19.17           H
ATOM   1345  CG2 THR A  90      -3.897   5.225  35.426  1.00 19.65           C
ATOM   1346 1HG2 THR A  90      -3.723   5.996  34.813  1.00 19.65           H
ATOM   1347 2HG2 THR A  90      -3.094   4.629  35.406  1.00 19.65           H
ATOM   1348 3HG2 THR A  90      -3.989   5.585  36.354  1.00 19.65           H
ATOM   1349  N   TYR A  91      -7.314   1.676  36.022  1.00 15.54           N
ATOM   1350  H   TYR A  91      -6.625   0.970  35.861  1.00 15.54           H
ATOM   1351  CA  TYR A  91      -8.713   1.252  36.200  1.00 21.70           C
ATOM   1352  HA  TYR A  91      -9.221   2.108  36.297  1.00 21.70           H
ATOM   1353  C   TYR A  91      -8.958   0.470  37.510  1.00 20.84           C
ATOM   1354  O   TYR A  91      -9.710  -0.493  37.543  1.00 19.17           O
ATOM   1355  CB  TYR A  91      -9.224   0.528  34.945  1.00 19.95           C
ATOM   1356 1HB  TYR A  91      -8.503  -0.076  34.606  1.00 19.95           H
ATOM   1357 2HB  TYR A  91     -10.027  -0.015  35.191  1.00 19.95           H
ATOM   1358  CG  TYR A  91      -9.617   1.460  33.824  1.00 17.65           C
ATOM   1359  CD1 TYR A  91     -10.885   2.085  33.837  1.00 15.83           C
ATOM   1360  HD1 TYR A  91     -11.512   1.918  34.598  1.00 15.83           H
ATOM   1361  CD2 TYR A  91      -8.735   1.709  32.753  1.00 14.65           C
ATOM   1362  HD2 TYR A  91      -7.835   1.272  32.739  1.00 14.65           H
ATOM   1363  CE1 TYR A  91     -11.272   2.939  32.791  1.00 15.13           C
ATOM   1364  HE1 TYR A  91     -12.172   3.375  32.804  1.00 15.13           H
ATOM   1365  CE2 TYR A  91      -9.111   2.566  31.706  1.00 15.85           C
ATOM   1366  HE2 TYR A  91      -8.479   2.742  30.951  1.00 15.85           H
ATOM   1367  CZ  TYR A  91     -10.381   3.178  31.720  1.00 16.09           C
ATOM   1368  OH  TYR A  91     -10.751   3.994  30.703  1.00 17.71           O
ATOM   1369  HH  TYR A  91     -10.838   3.482  29.899  1.00 17.71           H
ATOM   1370  N   ALA A  92      -8.349   0.906  38.603  1.00 16.77           N
ATOM   1371  H   ALA A  92      -7.567   1.521  38.504  1.00 16.77           H
ATOM   1372  CA  ALA A  92      -8.776   0.523  39.947  1.00 22.88           C
ATOM   1373  HA  ALA A  92      -9.544  -0.113  39.868  1.00 22.88           H
ATOM   1374  C   ALA A  92      -9.239   1.785  40.684  1.00 22.33           C
ATOM   1375  O   ALA A  92      -8.427   2.608  41.105  1.00 20.76           O
ATOM   1376  CB  ALA A  92      -7.649  -0.218  40.666  1.00 21.13           C
ATOM   1377 1HB  ALA A  92      -7.374  -1.034  40.157  1.00 21.13           H
ATOM   1378 2HB  ALA A  92      -7.936  -0.508  41.579  1.00 21.13           H
ATOM   1379 3HB  ALA A  92      -6.844   0.366  40.768  1.00 21.13           H
ATOM   1380  N   ALA A  93     -10.565   1.967  40.776  1.00 16.39           N
ATOM   1381  H   ALA A  93     -11.167   1.302  40.334  1.00 16.39           H
ATOM   1382  CA  ALA A  93     -11.173   3.082  41.486  1.00 22.17           C
ATOM   1383  HA  ALA A  93     -10.788   3.921  41.103  1.00 22.17           H
ATOM   1384  C   ALA A  93     -10.836   3.016  42.992  1.00 22.12           C
ATOM   1385  O   ALA A  93     -11.106   1.996  43.623  1.00 20.54           O
ATOM   1386  CB  ALA A  93     -12.690   3.017  41.259  1.00 20.03           C
ATOM   1387 1HB  ALA A  93     -12.909   3.060  40.284  1.00 20.03           H
ATOM   1388 2HB  ALA A  93     -13.153   3.779  41.712  1.00 20.03           H
ATOM   1389 3HB  ALA A  93     -13.071   2.167  41.622  1.00 20.03           H
ATOM   1390  N   PRO A  94     -10.324   4.089  43.605  1.00 16.63           N
ATOM   1391  CA  PRO A  94     -10.302   4.210  45.048  1.00 22.51           C
ATOM   1392  HA  PRO A  94     -10.180   3.309  45.463  1.00 22.51           H
ATOM   1393  C   PRO A  94     -11.650   4.752  45.554  1.00 22.54           C
ATOM   1394  O   PRO A  94     -12.261   5.633  44.953  1.00 20.36           O
ATOM   1395  CB  PRO A  94      -9.111   5.109  45.377  1.00 19.87           C
ATOM   1396 1HB  PRO A  94      -9.317   5.697  46.159  1.00 19.87           H
ATOM   1397 2HB  PRO A  94      -8.298   4.561  45.576  1.00 19.87           H
ATOM   1398  CG  PRO A  94      -8.906   5.942  44.111  1.00 18.87           C
ATOM   1399 1HG  PRO A  94      -9.259   6.868  44.248  1.00 18.87           H
ATOM   1400 2HG  PRO A  94      -7.933   5.986  43.883  1.00 18.87           H
ATOM   1401  CD  PRO A  94      -9.684   5.236  42.990  1.00 20.01           C
ATOM   1402 1HD  PRO A  94     -10.384   5.834  42.600  1.00 20.01           H
ATOM   1403 2HD  PRO A  94      -9.072   4.922  42.264  1.00 20.01           H
ATOM   1404  N   LYS A  95     -12.126   4.175  46.674  1.00 12.61           N
ATOM   1405  H   LYS A  95     -11.626   3.380  47.018  1.00 12.61           H
ATOM   1406  CA  LYS A  95     -13.304   4.595  47.440  1.00 21.43           C
ATOM   1407  HA  LYS A  95     -14.085   4.462  46.830  1.00 21.43           H
ATOM   1408  C   LYS A  95     -13.215   6.073  47.836  1.00 21.18           C
ATOM   1409  O   LYS A  95     -12.149   6.551  48.227  1.00 19.59           O
ATOM   1410  CB  LYS A  95     -13.415   3.734  48.713  1.00 20.57           C
ATOM   1411 1HB  LYS A  95     -12.508   3.665  49.129  1.00 20.57           H
ATOM   1412 2HB  LYS A  95     -14.040   4.188  49.349  1.00 20.57           H
ATOM   1413  CG  LYS A  95     -13.935   2.316  48.463  1.00 17.53           C
ATOM   1414 1HG  LYS A  95     -14.868   2.366  48.106  1.00 17.53           H
ATOM   1415 2HG  LYS A  95     -13.346   1.863  47.794  1.00 17.53           H
ATOM   1416  CD  LYS A  95     -13.933   1.510  49.771  1.00 16.05           C
ATOM   1417 1HD  LYS A  95     -12.988   1.364  50.063  1.00 16.05           H
ATOM   1418 2HD  LYS A  95     -14.423   2.026  50.473  1.00 16.05           H
ATOM   1419  CE  LYS A  95     -14.612   0.150  49.592  1.00 13.53           C
ATOM   1420 1HE  LYS A  95     -15.567   0.287  49.328  1.00 13.53           H
ATOM   1421 2HE  LYS A  95     -14.139  -0.367  48.878  1.00 13.53           H
ATOM   1422  NZ  LYS A  95     -14.584  -0.653  50.846  1.00 12.02           N
ATOM   1423 1HZ  LYS A  95     -15.031  -1.538  50.715  1.00 12.02           H
ATOM   1424 2HZ  LYS A  95     -15.057  -0.177  51.587  1.00 12.02           H
ATOM   1425 3HZ  LYS A  95     -13.644  -0.824  51.141  1.00 12.02           H
ATOM   1426  N   ALA A  96     -14.363   6.747  47.788  1.00 15.31           N
ATOM   1427  H   ALA A  96     -15.162   6.281  47.407  1.00 15.31           H
ATOM   1428  CA  ALA A  96     -14.534   8.118  48.253  1.00 20.95           C
ATOM   1429  HA  ALA A  96     -13.853   8.665  47.766  1.00 20.95           H
ATOM   1430  C   ALA A  96     -14.270   8.261  49.766  1.00 20.88           C
ATOM   1431  O   ALA A  96     -14.717   7.396  50.524  1.00 19.39           O
ATOM   1432  CB  ALA A  96     -15.970   8.542  47.921  1.00 19.11           C
ATOM   1433 1HB  ALA A  96     -16.153   8.453  46.942  1.00 19.11           H
ATOM   1434 2HB  ALA A  96     -16.131   9.495  48.179  1.00 19.11           H
ATOM   1435 3HB  ALA A  96     -16.633   7.975  48.410  1.00 19.11           H
ATOM   1436  N   PRO A  97     -13.671   9.350  50.219  1.00 14.95           N
ATOM   1437  CA  PRO A  97     -13.870   9.879  51.569  1.00 20.27           C
ATOM   1438  HA  PRO A  97     -14.307   9.193  52.151  1.00 20.27           H
ATOM   1439  C   PRO A  97     -14.826  11.084  51.549  1.00 20.37           C
ATOM   1440  O   PRO A  97     -14.911  11.836  50.586  1.00 18.55           O
ATOM   1441  CB  PRO A  97     -12.470  10.212  52.083  1.00 18.25           C
ATOM   1442 1HB  PRO A  97     -12.497  10.982  52.721  1.00 18.25           H
ATOM   1443 2HB  PRO A  97     -12.057   9.420  52.533  1.00 18.25           H
ATOM   1444  CG  PRO A  97     -11.705  10.581  50.810  1.00 17.30           C
ATOM   1445 1HG  PRO A  97     -11.644  11.575  50.720  1.00 17.30           H
ATOM   1446 2HG  PRO A  97     -10.785  10.191  50.835  1.00 17.30           H
ATOM   1447  CD  PRO A  97     -12.501   9.990  49.639  1.00 18.64           C
ATOM   1448 1HD  PRO A  97     -12.797  10.705  49.005  1.00 18.64           H
ATOM   1449 2HD  PRO A  97     -11.964   9.307  49.144  1.00 18.64           H
ATOM   1450  N   GLU A  98     -15.583  11.187  52.645  1.00 14.24           N
ATOM   1451  H   GLU A  98     -15.405  10.519  53.368  1.00 14.24           H
ATOM   1452  CA  GLU A  98     -16.640  12.159  52.913  1.00 18.58           C
ATOM   1453  HA  GLU A  98     -17.240  12.097  52.116  1.00 18.58           H
ATOM   1454  C   GLU A  98     -16.161  13.617  52.989  1.00 18.29           C
ATOM   1455  O   GLU A  98     -14.990  13.931  53.210  1.00 17.23           O
ATOM   1456  CB  GLU A  98     -17.331  11.760  54.227  1.00 18.24           C
ATOM   1457 1HB  GLU A  98     -16.629  11.578  54.915  1.00 18.24           H
ATOM   1458 2HB  GLU A  98     -17.906  12.520  54.530  1.00 18.24           H
ATOM   1459  CG  GLU A  98     -18.209  10.512  54.086  1.00 16.31           C
ATOM   1460 1HG  GLU A  98     -18.982  10.734  53.492  1.00 16.31           H
ATOM   1461 2HG  GLU A  98     -17.663   9.787  53.666  1.00 16.31           H
ATOM   1462  CD  GLU A  98     -18.754  10.001  55.432  1.00 15.47           C
ATOM   1463  OE1 GLU A  98     -19.946   9.634  55.471  1.00 14.42           O
ATOM   1464  OE2 GLU A  98     -17.947   9.940  56.376  1.00 17.80           O
ATOM   1465  N   ALA A  99     -17.137  14.499  52.802  1.00 14.74           N
ATOM   1466  H   ALA A  99     -18.058  14.124  52.698  1.00 14.74           H
ATOM   1467  CA  ALA A  99     -17.021  15.944  52.731  1.00 19.56           C
ATOM   1468  HA  ALA A  99     -16.339  16.126  52.023  1.00 19.56           H
ATOM   1469  C   ALA A  99     -16.497  16.604  54.022  1.00 19.49           C
ATOM   1470  O   ALA A  99     -16.922  16.261  55.124  1.00 18.02           O
ATOM   1471  CB  ALA A  99     -18.421  16.464  52.398  1.00 17.93           C
ATOM   1472 1HB  ALA A  99     -18.771  16.042  51.562  1.00 17.93           H
ATOM   1473 2HB  ALA A  99     -18.412  17.455  52.262  1.00 17.93           H
ATOM   1474 3HB  ALA A  99     -19.064  16.261  53.137  1.00 17.93           H
ATOM   1475  N   THR A 100     -15.738  17.674  53.851  1.00 11.44           N
ATOM   1476  H   THR A 100     -15.154  17.727  53.041  1.00 11.44           H
ATOM   1477  CA  THR A 100     -15.723  18.788  54.812  1.00 16.70           C
ATOM   1478  HA  THR A 100     -16.626  18.733  55.238  1.00 16.70           H
ATOM   1479  C   THR A 100     -15.541  20.117  54.070  1.00 17.49           C
ATOM   1480  O   THR A 100     -14.727  20.244  53.171  1.00 16.15           O
ATOM   1481  CB  THR A 100     -14.696  18.646  55.951  1.00 15.63           C
ATOM   1482  HB  THR A 100     -13.881  19.167  55.698  1.00 15.63           H
ATOM   1483  OG1 THR A 100     -14.252  17.322  56.133  1.00 13.31           O
ATOM   1484  HG1 THR A 100     -15.007  16.735  56.174  1.00 13.31           H
ATOM   1485  CG2 THR A 100     -15.333  19.048  57.287  1.00 13.75           C
ATOM   1486 1HG2 THR A 100     -14.677  18.961  58.037  1.00 13.75           H
ATOM   1487 2HG2 THR A 100     -16.120  18.468  57.498  1.00 13.75           H
ATOM   1488 3HG2 THR A 100     -15.648  19.997  57.263  1.00 13.75           H
ATOM   1489  N   LEU A 101     -16.402  21.072  54.431  1.00 10.90           N
ATOM   1490  H   LEU A 101     -16.978  20.853  55.218  1.00 10.90           H
ATOM   1491  CA  LEU A 101     -16.624  22.393  53.841  1.00 16.28           C
ATOM   1492  HA  LEU A 101     -16.678  22.254  52.852  1.00 16.28           H
ATOM   1493  C   LEU A 101     -15.476  23.380  54.129  1.00 16.10           C
ATOM   1494  O   LEU A 101     -14.919  23.363  55.227  1.00 15.24           O
ATOM   1495  CB  LEU A 101     -17.911  22.942  54.487  1.00 14.76           C
ATOM   1496 1HB  LEU A 101     -17.813  22.866  55.479  1.00 14.76           H
ATOM   1497 2HB  LEU A 101     -17.996  23.905  54.233  1.00 14.76           H
ATOM   1498  CG  LEU A 101     -19.217  22.229  54.084  1.00 12.80           C
ATOM   1499  HG  LEU A 101     -19.012  21.267  53.903  1.00 12.80           H
ATOM   1500  CD1 LEU A 101     -20.258  22.311  55.205  1.00 11.73           C
ATOM   1501 1HD1 LEU A 101     -21.105  21.848  54.942  1.00 11.73           H
ATOM   1502 2HD1 LEU A 101     -20.481  23.262  55.418  1.00 11.73           H
ATOM   1503 3HD1 LEU A 101     -19.919  21.880  56.041  1.00 11.73           H
ATOM   1504  CD2 LEU A 101     -19.790  22.882  52.832  1.00 11.83           C
ATOM   1505 1HD2 LEU A 101     -20.639  22.435  52.551  1.00 11.83           H
ATOM   1506 2HD2 LEU A 101     -19.145  22.823  52.070  1.00 11.83           H
ATOM   1507 3HD2 LEU A 101     -19.990  23.849  52.991  1.00 11.83           H
ATOM   1508  N   GLY A 102     -15.238  24.323  53.190  1.00 14.49           N
ATOM   1509  H   GLY A 102     -15.535  24.146  52.252  1.00 14.49           H
ATOM   1510  CA  GLY A 102     -14.563  25.598  53.481  1.00 18.57           C
ATOM   1511 1HA  GLY A 102     -15.232  26.192  53.928  1.00 18.57           H
ATOM   1512 2HA  GLY A 102     -13.817  25.399  54.116  1.00 18.57           H
ATOM   1513  C   GLY A 102     -13.997  26.313  52.238  1.00 18.62           C
ATOM   1514  O   GLY A 102     -13.207  25.717  51.528  1.00 17.20           O
ATOM   1515  N   PRO A 103     -14.407  27.586  51.934  1.00 14.19           N
ATOM   1516  CA  PRO A 103     -14.018  28.310  50.722  1.00 16.71           C
ATOM   1517  HA  PRO A 103     -13.642  27.670  50.052  1.00 16.71           H
ATOM   1518  C   PRO A 103     -12.910  29.352  50.972  1.00 17.57           C
ATOM   1519  O   PRO A 103     -12.829  29.889  52.069  1.00 16.08           O
ATOM   1520  CB  PRO A 103     -15.327  28.996  50.310  1.00 15.32           C
ATOM   1521 1HB  PRO A 103     -15.150  29.800  49.742  1.00 15.32           H
ATOM   1522 2HB  PRO A 103     -15.925  28.364  49.817  1.00 15.32           H
ATOM   1523  CG  PRO A 103     -15.939  29.397  51.654  1.00 14.25           C
ATOM   1524 1HG  PRO A 103     -15.629  30.308  51.927  1.00 14.25           H
ATOM   1525 2HG  PRO A 103     -16.938  29.385  51.606  1.00 14.25           H
ATOM   1526  CD  PRO A 103     -15.434  28.339  52.634  1.00 14.56           C
ATOM   1527 1HD  PRO A 103     -15.036  28.762  53.448  1.00 14.56           H
ATOM   1528 2HD  PRO A 103     -16.170  27.719  52.906  1.00 14.56           H
ATOM   1529  N   CYS A 104     -12.142  29.717  49.948  1.00 14.07           N
ATOM   1530  H   CYS A 104     -11.997  29.019  49.247  1.00 14.07           H
ATOM   1531  CA  CYS A 104     -11.473  31.017  49.705  1.00 16.46           C
ATOM   1532  HA  CYS A 104     -12.195  31.709  49.705  1.00 16.46           H
ATOM   1533  C   CYS A 104     -10.734  30.950  48.344  1.00 17.72           C
ATOM   1534  O   CYS A 104      -9.876  30.099  48.166  1.00 16.39           O
ATOM   1535  CB  CYS A 104     -10.465  31.351  50.823  1.00 15.07           C
ATOM   1536 1HB  CYS A 104     -10.107  30.472  51.139  1.00 15.07           H
ATOM   1537 2HB  CYS A 104      -9.732  31.871  50.384  1.00 15.07           H
ATOM   1538  SG  CYS A 104     -11.294  32.289  52.148  1.00 12.68           S
ATOM   1539  HG  CYS A 104     -11.494  33.531  51.749  1.00 12.68           H
ATOM   1540  N   TRP A 105     -11.180  31.608  47.276  1.00 15.27           N
ATOM   1541  H   TRP A 105     -11.818  31.091  46.706  1.00 15.27           H
ATOM   1542  CA  TRP A 105     -10.893  32.966  46.794  1.00 14.87           C
ATOM   1543  HA  TRP A 105     -11.260  32.869  45.869  1.00 14.87           H
ATOM   1544  C   TRP A 105      -9.399  33.332  46.628  1.00 15.29           C
ATOM   1545  O   TRP A 105      -8.728  33.621  47.599  1.00 14.25           O
ATOM   1546  CB  TRP A 105     -11.686  34.068  47.522  1.00 13.88           C
ATOM   1547 1HB  TRP A 105     -11.612  33.921  48.508  1.00 13.88           H
ATOM   1548 2HB  TRP A 105     -11.293  34.957  47.287  1.00 13.88           H
ATOM   1549  CG  TRP A 105     -13.141  34.119  47.186  1.00 11.93           C
ATOM   1550  CD1 TRP A 105     -14.126  33.437  47.825  1.00 10.19           C
ATOM   1551  HD1 TRP A 105     -13.990  32.833  48.610  1.00 10.19           H
ATOM   1552  CD2 TRP A 105     -13.822  34.871  46.122  1.00 10.14           C
ATOM   1553  NE1 TRP A 105     -15.353  33.703  47.226  1.00  8.97           N
ATOM   1554  HE1 TRP A 105     -16.220  33.302  47.521  1.00  8.97           H
ATOM   1555  CE2 TRP A 105     -15.227  34.581  46.183  1.00  9.50           C
ATOM   1556  CE3 TRP A 105     -13.395  35.769  45.127  1.00 10.57           C
ATOM   1557  HE3 TRP A 105     -12.425  36.000  45.053  1.00 10.57           H
ATOM   1558  CZ2 TRP A 105     -16.155  35.149  45.290  1.00 11.38           C
ATOM   1559  HZ2 TRP A 105     -17.127  34.924  45.358  1.00 11.38           H
ATOM   1560  CZ3 TRP A 105     -14.329  36.353  44.223  1.00 12.50           C
ATOM   1561  HZ3 TRP A 105     -14.006  36.994  43.527  1.00 12.50           H
ATOM   1562  CH2 TRP A 105     -15.693  36.042  44.295  1.00 12.45           C
ATOM   1563  HH2 TRP A 105     -16.336  36.449  43.647  1.00 12.45           H
ATOM   1564  N   GLY A 106      -8.960  33.367  45.344  1.00 13.70           N
ATOM   1565  H   GLY A 106      -9.195  32.585  44.766  1.00 13.70           H
ATOM   1566  CA  GLY A 106      -8.173  34.440  44.718  1.00 15.14           C
ATOM   1567 1HA  GLY A 106      -8.091  34.189  43.754  1.00 15.14           H
ATOM   1568 2HA  GLY A 106      -8.729  35.267  44.801  1.00 15.14           H
ATOM   1569  C   GLY A 106      -6.770  34.765  45.237  1.00 16.14           C
ATOM   1570  O   GLY A 106      -6.629  35.233  46.352  1.00 14.71           O
ATOM   1571  N   CYS A 107      -5.776  34.697  44.344  1.00 13.29           N
ATOM   1572  H   CYS A 107      -5.718  33.893  43.753  1.00 13.29           H
ATOM   1573  CA  CYS A 107      -4.763  35.758  44.195  1.00 14.88           C
ATOM   1574  HA  CYS A 107      -5.313  36.590  44.124  1.00 14.88           H
ATOM   1575  C   CYS A 107      -3.921  35.575  42.922  1.00 15.94           C
ATOM   1576  O   CYS A 107      -3.310  34.536  42.701  1.00 14.55           O
ATOM   1577  CB  CYS A 107      -3.837  35.861  45.416  1.00 13.53           C
ATOM   1578 1HB  CYS A 107      -3.825  34.955  45.839  1.00 13.53           H
ATOM   1579 2HB  CYS A 107      -2.926  36.076  45.063  1.00 13.53           H
ATOM   1580  SG  CYS A 107      -4.475  37.136  46.518  1.00 11.23           S
ATOM   1581  HG  CYS A 107      -4.631  38.261  45.846  1.00 11.23           H
ATOM   1582  N   SER A 108      -3.893  36.622  42.107  1.00 11.88           N
ATOM   1583  H   SER A 108      -4.613  37.306  42.225  1.00 11.88           H
ATOM   1584  CA  SER A 108      -2.912  36.872  41.055  1.00 15.06           C
ATOM   1585  HA  SER A 108      -2.707  35.983  40.646  1.00 15.06           H
ATOM   1586  C   SER A 108      -1.669  37.524  41.661  1.00 15.86           C
ATOM   1587  O   SER A 108      -1.816  38.468  42.428  1.00 14.48           O
ATOM   1588  CB  SER A 108      -3.496  37.867  40.040  1.00 13.85           C
ATOM   1589 1HB  SER A 108      -3.669  38.752  40.473  1.00 13.85           H
ATOM   1590 2HB  SER A 108      -2.873  37.990  39.268  1.00 13.85           H
ATOM   1591  OG  SER A 108      -4.729  37.410  39.514  1.00 11.70           O
ATOM   1592  HG  SER A 108      -4.653  37.307  38.565  1.00 11.70           H
ATOM   1593  N   CYS A 109      -0.492  37.112  41.256  1.00 12.43           N
ATOM   1594  H   CYS A 109      -0.386  36.158  40.976  1.00 12.43           H
ATOM   1595  CA  CYS A 109       0.678  38.001  41.199  1.00 16.09           C
ATOM   1596  HA  CYS A 109       0.347  38.867  40.825  1.00 16.09           H
ATOM   1597  C   CYS A 109       1.728  37.405  40.254  1.00 17.02           C
ATOM   1598  O   CYS A 109       2.164  36.272  40.407  1.00 15.31           O
ATOM   1599  CB  CYS A 109       1.248  38.307  42.596  1.00 14.40           C
ATOM   1600 1HB  CYS A 109       2.115  38.774  42.423  1.00 14.40           H
ATOM   1601 2HB  CYS A 109       0.598  38.949  43.003  1.00 14.40           H
ATOM   1602  SG  CYS A 109       1.470  36.836  43.619  1.00 11.94           S
ATOM   1603  HG  CYS A 109       1.524  37.188  44.890  1.00 11.94           H
ATOM   1604  N   GLY A 110       2.086  38.191  39.232  1.00 12.94           N
ATOM   1605  H   GLY A 110       1.529  38.998  39.037  1.00 12.94           H
ATOM   1606  CA  GLY A 110       3.245  37.932  38.390  1.00 16.33           C
ATOM   1607 1HA  GLY A 110       3.301  36.944  38.244  1.00 16.33           H
ATOM   1608 2HA  GLY A 110       3.095  38.391  37.514  1.00 16.33           H
ATOM   1609  C   GLY A 110       4.540  38.439  39.028  1.00 17.24           C
ATOM   1610  O   GLY A 110       4.501  39.184  40.000  1.00 15.21           O
ATOM   1611  N   SER A 111       5.646  38.021  38.465  1.00 13.99           N
ATOM   1612  H   SER A 111       5.659  37.069  38.158  1.00 13.99           H
ATOM   1613  CA  SER A 111       6.873  38.803  38.235  1.00 18.67           C
ATOM   1614  HA  SER A 111       6.588  39.484  37.560  1.00 18.67           H
ATOM   1615  C   SER A 111       7.990  37.884  37.724  1.00 18.77           C
ATOM   1616  O   SER A 111       8.343  36.905  38.372  1.00 16.80           O
ATOM   1617  CB  SER A 111       7.392  39.527  39.484  1.00 16.73           C
ATOM   1618 1HB  SER A 111       7.367  38.927  40.284  1.00 16.73           H
ATOM   1619 2HB  SER A 111       8.325  39.859  39.346  1.00 16.73           H
ATOM   1620  OG  SER A 111       6.573  40.645  39.758  1.00 14.14           O
ATOM   1621  HG  SER A 111       7.116  41.431  39.820  1.00 14.14           H
ATOM   1622  N   ASP A 112       8.553  38.262  36.572  1.00 14.90           N
ATOM   1623  H   ASP A 112       8.023  38.851  35.963  1.00 14.90           H
ATOM   1624  CA  ASP A 112       9.896  37.868  36.146  1.00 18.82           C
ATOM   1625  HA  ASP A 112       9.881  36.869  36.110  1.00 18.82           H
ATOM   1626  C   ASP A 112      10.965  38.363  37.147  1.00 18.77           C
ATOM   1627  O   ASP A 112      10.765  39.394  37.806  1.00 16.90           O
ATOM   1628  CB  ASP A 112      10.192  38.491  34.773  1.00 17.32           C
ATOM   1629 1HB  ASP A 112       9.734  39.378  34.724  1.00 17.32           H
ATOM   1630 2HB  ASP A 112      11.180  38.621  34.692  1.00 17.32           H
ATOM   1631  CG  ASP A 112       9.724  37.647  33.587  1.00 14.47           C
ATOM   1632  OD1 ASP A 112      10.041  36.444  33.586  1.00 13.20           O
ATOM   1633  OD2 ASP A 112       9.112  38.231  32.666  1.00 13.13           O
ATOM   1634  N   PRO A 113      12.114  37.705  37.205  1.00 15.51           N
ATOM   1635  CA  PRO A 113      13.320  38.442  36.824  1.00 18.63           C
ATOM   1636  HA  PRO A 113      13.043  39.199  36.232  1.00 18.63           H
ATOM   1637  C   PRO A 113      14.307  37.623  35.982  1.00 19.42           C
ATOM   1638  O   PRO A 113      14.438  36.407  36.095  1.00 17.50           O
ATOM   1639  CB  PRO A 113      13.938  38.909  38.137  1.00 16.59           C
ATOM   1640 1HB  PRO A 113      14.929  39.013  38.049  1.00 16.59           H
ATOM   1641 2HB  PRO A 113      13.536  39.775  38.434  1.00 16.59           H
ATOM   1642  CG  PRO A 113      13.593  37.789  39.108  1.00 15.41           C
ATOM   1643 1HG  PRO A 113      14.386  37.198  39.253  1.00 15.41           H
ATOM   1644 2HG  PRO A 113      13.295  38.168  39.984  1.00 15.41           H
ATOM   1645  CD  PRO A 113      12.455  37.009  38.444  1.00 15.48           C
ATOM   1646 1HD  PRO A 113      12.742  36.076  38.227  1.00 15.48           H
ATOM   1647 2HD  PRO A 113      11.649  36.981  39.036  1.00 15.48           H
ATOM   1648  N   GLY A 114      15.021  38.345  35.121  1.00 13.77           N
ATOM   1649  H   GLY A 114      14.930  39.340  35.157  1.00 13.77           H
ATOM   1650  CA  GLY A 114      15.921  37.782  34.136  1.00 19.49           C
ATOM   1651 1HA  GLY A 114      15.512  36.915  33.851  1.00 19.49           H
ATOM   1652 2HA  GLY A 114      15.922  38.419  33.365  1.00 19.49           H
ATOM   1653  C   GLY A 114      17.372  37.529  34.575  1.00 19.74           C
ATOM   1654  O   GLY A 114      17.832  37.925  35.644  1.00 17.38           O
ATOM   1655  N   VAL A 115      18.078  36.947  33.609  1.00 12.45           N
ATOM   1656  H   VAL A 115      17.546  36.377  32.983  1.00 12.45           H
ATOM   1657  CA  VAL A 115      19.522  37.010  33.316  1.00 19.64           C
ATOM   1658  HA  VAL A 115      19.561  36.343  32.572  1.00 19.64           H
ATOM   1659  C   VAL A 115      20.500  36.430  34.355  1.00 19.92           C
ATOM   1660  O   VAL A 115      20.871  37.045  35.340  1.00 18.46           O
ATOM   1661  CB  VAL A 115      19.943  38.428  32.848  1.00 17.47           C
ATOM   1662  HB  VAL A 115      19.881  39.021  33.651  1.00 17.47           H
ATOM   1663  CG1 VAL A 115      21.362  38.414  32.280  1.00 14.41           C
ATOM   1664 1HG1 VAL A 115      21.636  39.327  31.978  1.00 14.41           H
ATOM   1665 2HG1 VAL A 115      21.428  37.798  31.495  1.00 14.41           H
ATOM   1666 3HG1 VAL A 115      22.020  38.108  32.968  1.00 14.41           H
ATOM   1667  CG2 VAL A 115      19.041  38.949  31.715  1.00 14.29           C
ATOM   1668 1HG2 VAL A 115      19.324  39.863  31.424  1.00 14.29           H
ATOM   1669 2HG2 VAL A 115      18.088  39.002  32.012  1.00 14.29           H
ATOM   1670 3HG2 VAL A 115      19.082  38.346  30.918  1.00 14.29           H
ATOM   1671  N   GLY A 116      21.071  35.286  33.971  1.00 15.41           N
ATOM   1672  H   GLY A 116      20.616  34.754  33.256  1.00 15.41           H
ATOM   1673  CA  GLY A 116      22.315  34.760  34.525  1.00 22.56           C
ATOM   1674 1HA  GLY A 116      22.907  35.534  34.750  1.00 22.56           H
ATOM   1675 2HA  GLY A 116      22.094  34.255  35.359  1.00 22.56           H
ATOM   1676  C   GLY A 116      23.013  33.838  33.519  1.00 22.49           C
ATOM   1677  O   GLY A 116      22.725  32.645  33.437  1.00 20.10           O
ATOM   1678  N   ARG A 117      23.895  34.405  32.700  1.00 13.20           N
ATOM   1679  H   ARG A 117      24.021  35.394  32.779  1.00 13.20           H
ATOM   1680  CA  ARG A 117      24.700  33.705  31.690  1.00 18.87           C
ATOM   1681  HA  ARG A 117      24.181  32.945  31.299  1.00 18.87           H
ATOM   1682  C   ARG A 117      25.946  33.127  32.370  1.00 18.80           C
ATOM   1683  O   ARG A 117      26.819  33.894  32.769  1.00 17.49           O
ATOM   1684  CB  ARG A 117      25.043  34.731  30.591  1.00 17.74           C
ATOM   1685 1HB  ARG A 117      24.215  35.255  30.390  1.00 17.74           H
ATOM   1686 2HB  ARG A 117      25.746  35.344  30.951  1.00 17.74           H
ATOM   1687  CG  ARG A 117      25.562  34.154  29.267  1.00 15.14           C
ATOM   1688 1HG  ARG A 117      26.364  33.584  29.442  1.00 15.14           H
ATOM   1689 2HG  ARG A 117      24.847  33.601  28.840  1.00 15.14           H
ATOM   1690  CD  ARG A 117      25.947  35.306  28.331  1.00 13.72           C
ATOM   1691 1HD  ARG A 117      25.243  36.015  28.372  1.00 13.72           H
ATOM   1692 2HD  ARG A 117      26.824  35.689  28.621  1.00 13.72           H
ATOM   1693  NE  ARG A 117      26.084  34.894  26.920  1.00 12.49           N
ATOM   1694  HE  ARG A 117      25.503  34.137  26.619  1.00 12.49           H
ATOM   1695  CZ  ARG A 117      26.890  35.415  26.009  1.00 12.19           C
ATOM   1696  NH1 ARG A 117      27.762  36.348  26.289  1.00 11.77           N
ATOM   1697 1HH1 ARG A 117      27.839  36.696  27.223  1.00 11.77           H
ATOM   1698 2HH1 ARG A 117      28.352  36.714  25.569  1.00 11.77           H
ATOM   1699  NH2 ARG A 117      26.835  35.009  24.775  1.00 11.98           N
ATOM   1700 1HH2 ARG A 117      26.181  34.300  24.511  1.00 11.98           H
ATOM   1701 2HH2 ARG A 117      27.446  35.406  24.090  1.00 11.98           H
ATOM   1702  N   ALA A 118      26.056  31.810  32.435  1.00 16.10           N
ATOM   1703  H   ALA A 118      25.233  31.260  32.295  1.00 16.10           H
ATOM   1704  CA  ALA A 118      27.319  31.113  32.701  1.00 24.28           C
ATOM   1705  HA  ALA A 118      28.064  31.727  32.439  1.00 24.28           H
ATOM   1706  C   ALA A 118      27.382  29.851  31.838  1.00 23.77           C
ATOM   1707  O   ALA A 118      26.510  28.987  31.907  1.00 21.73           O
ATOM   1708  CB  ALA A 118      27.472  30.815  34.198  1.00 22.14           C
ATOM   1709 1HB  ALA A 118      27.427  31.656  34.737  1.00 22.14           H
ATOM   1710 2HB  ALA A 118      28.350  30.375  34.388  1.00 22.14           H
ATOM   1711 3HB  ALA A 118      26.747  30.206  34.518  1.00 22.14           H
ATOM   1712  N   GLY A 119      28.357  29.781  30.939  1.00 17.58           N
ATOM   1713  H   GLY A 119      29.020  30.529  30.920  1.00 17.58           H
ATOM   1714  CA  GLY A 119      28.537  28.703  29.981  1.00 26.28           C
ATOM   1715 1HA  GLY A 119      27.634  28.464  29.625  1.00 26.28           H
ATOM   1716 2HA  GLY A 119      29.107  29.054  29.238  1.00 26.28           H
ATOM   1717  C   GLY A 119      29.192  27.466  30.590  1.00 26.57           C
ATOM   1718  O   GLY A 119      30.098  27.574  31.418  1.00 23.80           O
ATOM   1719  N   LEU A 120      28.763  26.307  30.080  1.00 12.53           N
ATOM   1720  H   LEU A 120      27.852  26.290  29.667  1.00 12.53           H
ATOM   1721  CA  LEU A 120      29.529  25.064  30.083  1.00 24.49           C
ATOM   1722  HA  LEU A 120      30.479  25.295  30.291  1.00 24.49           H
ATOM   1723  C   LEU A 120      29.440  24.435  28.681  1.00 23.60           C
ATOM   1724  O   LEU A 120      28.414  24.580  28.015  1.00 21.64           O
ATOM   1725  CB  LEU A 120      29.029  24.120  31.192  1.00 22.16           C
ATOM   1726 1HB  LEU A 120      28.036  24.213  31.258  1.00 22.16           H
ATOM   1727 2HB  LEU A 120      29.259  23.182  30.932  1.00 22.16           H
ATOM   1728  CG  LEU A 120      29.637  24.402  32.582  1.00 19.81           C
ATOM   1729  HG  LEU A 120      29.542  25.382  32.757  1.00 19.81           H
ATOM   1730  CD1 LEU A 120      28.900  23.586  33.644  1.00 18.25           C
ATOM   1731 1HD1 LEU A 120      29.280  23.755  34.553  1.00 18.25           H
ATOM   1732 2HD1 LEU A 120      28.973  22.606  33.458  1.00 18.25           H
ATOM   1733 3HD1 LEU A 120      27.929  23.823  33.668  1.00 18.25           H
ATOM   1734  CD2 LEU A 120      31.126  24.017  32.645  1.00 21.29           C
ATOM   1735 1HD2 LEU A 120      31.507  24.205  33.550  1.00 21.29           H
ATOM   1736 2HD2 LEU A 120      31.658  24.534  31.974  1.00 21.29           H
ATOM   1737 3HD2 LEU A 120      31.253  23.044  32.454  1.00 21.29           H
ATOM   1738  N   PRO A 121      30.509  23.790  28.203  1.00 22.11           N
ATOM   1739  CA  PRO A 121      30.655  23.465  26.790  1.00 30.22           C
ATOM   1740  HA  PRO A 121      30.141  24.128  26.246  1.00 30.22           H
ATOM   1741  C   PRO A 121      30.057  22.098  26.426  1.00 31.46           C
ATOM   1742  O   PRO A 121      30.196  21.123  27.156  1.00 28.91           O
ATOM   1743  CB  PRO A 121      32.167  23.517  26.553  1.00 26.63           C
ATOM   1744 1HB  PRO A 121      32.432  22.921  25.795  1.00 26.63           H
ATOM   1745 2HB  PRO A 121      32.469  24.451  26.364  1.00 26.63           H
ATOM   1746  CG  PRO A 121      32.748  23.014  27.871  1.00 27.08           C
ATOM   1747 1HG  PRO A 121      32.813  22.016  27.874  1.00 27.08           H
ATOM   1748 2HG  PRO A 121      33.652  23.408  28.035  1.00 27.08           H
ATOM   1749  CD  PRO A 121      31.750  23.494  28.917  1.00 31.06           C
ATOM   1750 1HD  PRO A 121      31.579  22.784  29.601  1.00 31.06           H
ATOM   1751 2HD  PRO A 121      32.078  24.322  29.371  1.00 31.06           H
ATOM   1752  N   GLY A 122      29.476  22.015  25.223  1.00 25.80           N
ATOM   1753  H   GLY A 122      29.002  22.817  24.859  1.00 25.80           H
ATOM   1754  CA  GLY A 122      29.512  20.787  24.421  1.00 37.46           C
ATOM   1755 1HA  GLY A 122      29.294  21.061  23.484  1.00 37.46           H
ATOM   1756 2HA  GLY A 122      30.455  20.458  24.461  1.00 37.46           H
ATOM   1757  C   GLY A 122      28.596  19.631  24.796  1.00 38.21           C
ATOM   1758  O   GLY A 122      29.008  18.473  24.697  1.00 34.13           O
ATOM   1759  N   GLY A 123      27.336  19.888  25.126  1.00 28.58           N
ATOM   1760  H   GLY A 123      27.086  20.815  25.405  1.00 28.58           H
ATOM   1761  CA  GLY A 123      26.307  18.855  25.092  1.00 38.01           C
ATOM   1762 1HA  GLY A 123      26.729  17.986  25.349  1.00 38.01           H
ATOM   1763 2HA  GLY A 123      25.603  19.094  25.761  1.00 38.01           H
ATOM   1764  C   GLY A 123      25.693  18.751  23.694  1.00 38.89           C
ATOM   1765  O   GLY A 123      24.823  19.540  23.358  1.00 35.26           O
ATOM   1766  N   ARG A 124      26.110  17.783  22.858  1.00 29.95           N
ATOM   1767  H   ARG A 124      26.966  17.304  23.053  1.00 29.95           H
ATOM   1768  CA  ARG A 124      25.336  17.413  21.664  1.00 37.86           C
ATOM   1769  HA  ARG A 124      25.338  18.214  21.065  1.00 37.86           H
ATOM   1770  C   ARG A 124      23.917  17.032  22.109  1.00 37.17           C
ATOM   1771  O   ARG A 124      23.804  16.203  23.008  1.00 35.40           O
ATOM   1772  CB  ARG A 124      25.978  16.224  20.922  1.00 36.08           C
ATOM   1773 1HB  ARG A 124      26.302  15.565  21.601  1.00 36.08           H
ATOM   1774 2HB  ARG A 124      25.280  15.796  20.348  1.00 36.08           H
ATOM   1775  CG  ARG A 124      27.167  16.625  20.027  1.00 32.16           C
ATOM   1776 1HG  ARG A 124      26.859  17.282  19.339  1.00 32.16           H
ATOM   1777 2HG  ARG A 124      27.881  17.042  20.589  1.00 32.16           H
ATOM   1778  CD  ARG A 124      27.734  15.380  19.325  1.00 29.79           C
ATOM   1779 1HD  ARG A 124      28.140  14.768  20.004  1.00 29.79           H
ATOM   1780 2HD  ARG A 124      26.999  14.903  18.843  1.00 29.79           H
ATOM   1781  NE  ARG A 124      28.781  15.725  18.336  1.00 26.90           N
ATOM   1782  HE  ARG A 124      28.980  16.697  18.213  1.00 26.90           H
ATOM   1783  CZ  ARG A 124      29.480  14.878  17.599  1.00 25.46           C
ATOM   1784  NH1 ARG A 124      29.321  13.579  17.705  1.00 24.92           N
ATOM   1785 1HH1 ARG A 124      28.658  13.208  18.355  1.00 24.92           H
ATOM   1786 2HH1 ARG A 124      29.863  12.961  17.135  1.00 24.92           H
ATOM   1787  NH2 ARG A 124      30.359  15.307  16.735  1.00 25.71           N
ATOM   1788 1HH2 ARG A 124      30.512  16.289  16.623  1.00 25.71           H
ATOM   1789 2HH2 ARG A 124      30.880  14.654  16.185  1.00 25.71           H
ATOM   1790  N   PRO A 125      22.851  17.584  21.513  1.00 32.01           N
ATOM   1791  CA  PRO A 125      21.510  17.109  21.810  1.00 36.16           C
ATOM   1792  HA  PRO A 125      21.301  17.184  22.785  1.00 36.16           H
ATOM   1793  C   PRO A 125      21.438  15.629  21.438  1.00 36.85           C
ATOM   1794  O   PRO A 125      21.660  15.263  20.287  1.00 35.69           O
ATOM   1795  CB  PRO A 125      20.557  18.001  21.007  1.00 33.08           C
ATOM   1796 1HB  PRO A 125      19.779  17.475  20.664  1.00 33.08           H
ATOM   1797 2HB  PRO A 125      20.225  18.762  21.565  1.00 33.08           H
ATOM   1798  CG  PRO A 125      21.422  18.509  19.852  1.00 32.66           C
ATOM   1799 1HG  PRO A 125      21.387  17.878  19.077  1.00 32.66           H
ATOM   1800 2HG  PRO A 125      21.125  19.417  19.557  1.00 32.66           H
ATOM   1801  CD  PRO A 125      22.828  18.564  20.443  1.00 37.12           C
ATOM   1802 1HD  PRO A 125      23.518  18.325  19.760  1.00 37.12           H
ATOM   1803 2HD  PRO A 125      23.029  19.469  20.818  1.00 37.12           H
ATOM   1804  N   VAL A 126      21.170  14.767  22.421  1.00 34.54           N
ATOM   1805  H   VAL A 126      21.160  15.104  23.362  1.00 34.54           H
ATOM   1806  CA  VAL A 126      20.890  13.353  22.184  1.00 41.31           C
ATOM   1807  HA  VAL A 126      21.656  12.960  21.676  1.00 41.31           H
ATOM   1808  C   VAL A 126      19.609  13.294  21.364  1.00 42.21           C
ATOM   1809  O   VAL A 126      18.516  13.522  21.879  1.00 40.24           O
ATOM   1810  CB  VAL A 126      20.777  12.570  23.506  1.00 37.54           C
ATOM   1811  HB  VAL A 126      20.042  13.004  24.026  1.00 37.54           H
ATOM   1812  CG1 VAL A 126      20.432  11.090  23.273  1.00 31.29           C
ATOM   1813 1HG1 VAL A 126      20.363  10.597  24.140  1.00 31.29           H
ATOM   1814 2HG1 VAL A 126      21.134  10.641  22.720  1.00 31.29           H
ATOM   1815 3HG1 VAL A 126      19.558  10.997  22.796  1.00 31.29           H
ATOM   1816  CG2 VAL A 126      22.097  12.625  24.291  1.00 33.08           C
ATOM   1817 1HG2 VAL A 126      22.025  12.117  25.149  1.00 33.08           H
ATOM   1818 2HG2 VAL A 126      22.343  13.569  24.512  1.00 33.08           H
ATOM   1819 3HG2 VAL A 126      22.846  12.228  23.761  1.00 33.08           H
ATOM   1820  N   ALA A 127      19.738  13.064  20.058  1.00 40.84           N
ATOM   1821  H   ALA A 127      20.657  13.036  19.664  1.00 40.84           H
ATOM   1822  CA  ALA A 127      18.601  12.852  19.184  1.00 48.68           C
ATOM   1823  HA  ALA A 127      17.995  13.646  19.230  1.00 48.68           H
ATOM   1824  C   ALA A 127      17.871  11.603  19.687  1.00 50.13           C
ATOM   1825  O   ALA A 127      18.411  10.500  19.653  1.00 49.42           O
ATOM   1826  CB  ALA A 127      19.087  12.720  17.739  1.00 46.51           C
ATOM   1827 1HB  ALA A 127      19.558  13.551  17.442  1.00 46.51           H
ATOM   1828 2HB  ALA A 127      18.321  12.562  17.116  1.00 46.51           H
ATOM   1829 3HB  ALA A 127      19.723  11.955  17.643  1.00 46.51           H
ATOM   1830  N   LEU A 128      16.637  11.772  20.183  1.00 45.64           N
ATOM   1831  H   LEU A 128      16.286  12.701  20.301  1.00 45.64           H
ATOM   1832  CA  LEU A 128      15.791  10.648  20.556  1.00 51.61           C
ATOM   1833  HA  LEU A 128      16.298  10.078  21.202  1.00 51.61           H
ATOM   1834  C   LEU A 128      15.478   9.857  19.282  1.00 52.61           C
ATOM   1835  O   LEU A 128      14.802  10.365  18.385  1.00 51.31           O
ATOM   1836  CB  LEU A 128      14.516  11.149  21.258  1.00 48.60           C
ATOM   1837 1HB  LEU A 128      14.105  11.861  20.689  1.00 48.60           H
ATOM   1838 2HB  LEU A 128      13.882  10.380  21.340  1.00 48.60           H
ATOM   1839  CG  LEU A 128      14.747  11.732  22.663  1.00 43.21           C
ATOM   1840  HG  LEU A 128      15.494  12.393  22.596  1.00 43.21           H
ATOM   1841  CD1 LEU A 128      13.458  12.397  23.161  1.00 41.78           C
ATOM   1842 1HD1 LEU A 128      13.584  12.784  24.074  1.00 41.78           H
ATOM   1843 2HD1 LEU A 128      12.709  11.736  23.208  1.00 41.78           H
ATOM   1844 3HD1 LEU A 128      13.177  13.137  22.550  1.00 41.78           H
ATOM   1845  CD2 LEU A 128      15.145  10.657  23.670  1.00 44.32           C
ATOM   1846 1HD2 LEU A 128      15.291  11.052  24.577  1.00 44.32           H
ATOM   1847 2HD2 LEU A 128      15.991  10.202  23.393  1.00 44.32           H
ATOM   1848 3HD2 LEU A 128      14.433   9.959  23.750  1.00 44.32           H
ATOM   1849  N   LEU A 129      15.987   8.630  19.198  1.00 52.22           N
ATOM   1850  H   LEU A 129      16.591   8.319  19.932  1.00 52.22           H
ATOM   1851  CA  LEU A 129      15.716   7.718  18.104  1.00 57.42           C
ATOM   1852  HA  LEU A 129      15.645   8.274  17.276  1.00 57.42           H
ATOM   1853  C   LEU A 129      14.370   7.018  18.332  1.00 58.78           C
ATOM   1854  O   LEU A 129      13.949   6.806  19.469  1.00 56.90           O
ATOM   1855  CB  LEU A 129      16.891   6.724  17.946  1.00 56.14           C
ATOM   1856 1HB  LEU A 129      16.956   6.183  18.785  1.00 56.14           H
ATOM   1857 2HB  LEU A 129      16.687   6.121  17.175  1.00 56.14           H
ATOM   1858  CG  LEU A 129      18.267   7.386  17.690  1.00 51.52           C
ATOM   1859  HG  LEU A 129      18.416   8.035  18.436  1.00 51.52           H
ATOM   1860  CD1 LEU A 129      19.372   6.324  17.656  1.00 49.92           C
ATOM   1861 1HD1 LEU A 129      20.266   6.742  17.491  1.00 49.92           H
ATOM   1862 2HD1 LEU A 129      19.206   5.657  16.930  1.00 49.92           H
ATOM   1863 3HD1 LEU A 129      19.420   5.829  18.523  1.00 49.92           H
ATOM   1864  CD2 LEU A 129      18.319   8.157  16.373  1.00 54.06           C
ATOM   1865 1HD2 LEU A 129      19.218   8.572  16.236  1.00 54.06           H
ATOM   1866 2HD2 LEU A 129      17.637   8.888  16.359  1.00 54.06           H
ATOM   1867 3HD2 LEU A 129      18.138   7.553  15.597  1.00 54.06           H
ATOM   1868  N   TYR A 130      13.663   6.686  17.258  1.00 52.68           N
ATOM   1869  H   TYR A 130      13.936   7.070  16.376  1.00 52.68           H
ATOM   1870  CA  TYR A 130      12.516   5.797  17.294  1.00 54.60           C
ATOM   1871  HA  TYR A 130      12.504   5.423  18.221  1.00 54.60           H
ATOM   1872  C   TYR A 130      12.703   4.676  16.271  1.00 57.05           C
ATOM   1873  O   TYR A 130      13.219   4.905  15.183  1.00 55.58           O
ATOM   1874  CB  TYR A 130      11.199   6.546  17.070  1.00 53.01           C
ATOM   1875 1HB  TYR A 130      10.450   5.963  17.384  1.00 53.01           H
ATOM   1876 2HB  TYR A 130      11.219   7.385  17.614  1.00 53.01           H
ATOM   1877  CG  TYR A 130      10.919   6.931  15.625  1.00 48.18           C
ATOM   1878  CD1 TYR A 130      11.452   8.107  15.092  1.00 43.57           C
ATOM   1879  HD1 TYR A 130      12.010   8.703  15.669  1.00 43.57           H
ATOM   1880  CD2 TYR A 130      10.131   6.081  14.814  1.00 43.30           C
ATOM   1881  HD2 TYR A 130       9.749   5.238  15.193  1.00 43.30           H
ATOM   1882  CE1 TYR A 130      11.213   8.461  13.755  1.00 36.56           C
ATOM   1883  HE1 TYR A 130      11.598   9.305  13.382  1.00 36.56           H
ATOM   1884  CE2 TYR A 130       9.886   6.426  13.471  1.00 39.97           C
ATOM   1885  HE2 TYR A 130       9.331   5.829  12.892  1.00 39.97           H
ATOM   1886  CZ  TYR A 130      10.429   7.622  12.944  1.00 41.87           C
ATOM   1887  OH  TYR A 130      10.199   7.966  11.652  1.00 41.57           O
ATOM   1888  HH  TYR A 130      10.145   7.175  11.116  1.00 41.57           H
ATOM   1889  N   ARG A 131      12.267   3.479  16.616  1.00 59.27           N
ATOM   1890  H   ARG A 131      11.863   3.355  17.522  1.00 59.27           H
ATOM   1891  CA  ARG A 131      12.354   2.330  15.721  1.00 63.57           C
ATOM   1892  HA  ARG A 131      13.215   2.391  15.215  1.00 63.57           H
ATOM   1893  C   ARG A 131      11.232   2.374  14.689  1.00 63.44           C
ATOM   1894  O   ARG A 131      10.053   2.410  15.051  1.00 59.99           O
ATOM   1895  CB  ARG A 131      12.385   1.053  16.550  1.00 61.79           C
ATOM   1896 1HB  ARG A 131      12.972   1.194  17.348  1.00 61.79           H
ATOM   1897 2HB  ARG A 131      11.457   0.836  16.853  1.00 61.79           H
ATOM   1898  CG  ARG A 131      12.932  -0.109  15.717  1.00 57.31           C
ATOM   1899 1HG  ARG A 131      12.258  -0.369  15.026  1.00 57.31           H
ATOM   1900 2HG  ARG A 131      13.779   0.174  15.267  1.00 57.31           H
ATOM   1901  CD  ARG A 131      13.215  -1.305  16.623  1.00 57.55           C
ATOM   1902 1HD  ARG A 131      13.759  -1.016  17.411  1.00 57.55           H
ATOM   1903 2HD  ARG A 131      12.355  -1.705  16.940  1.00 57.55           H
ATOM   1904  NE  ARG A 131      13.965  -2.338  15.899  1.00 51.03           N
ATOM   1905  HE  ARG A 131      14.145  -2.172  14.929  1.00 51.03           H
ATOM   1906  CZ  ARG A 131      14.422  -3.461  16.406  1.00 45.76           C
ATOM   1907  NH1 ARG A 131      14.182  -3.811  17.637  1.00 42.69           N
ATOM   1908 1HH1 ARG A 131      13.635  -3.218  18.228  1.00 42.69           H
ATOM   1909 2HH1 ARG A 131      14.545  -4.673  17.992  1.00 42.69           H
ATOM   1910  NH2 ARG A 131      15.140  -4.257  15.673  1.00 41.76           N
ATOM   1911 1HH2 ARG A 131      15.344  -4.015  14.724  1.00 41.76           H
ATOM   1912 2HH2 ARG A 131      15.489  -5.112  16.057  1.00 41.76           H
ATOM   1913  N   CYS A 132      11.586   2.370  13.415  1.00 62.64           N
ATOM   1914  H   CYS A 132      12.562   2.339  13.199  1.00 62.64           H
ATOM   1915  CA  CYS A 132      10.645   2.408  12.310  1.00 62.41           C
ATOM   1916  HA  CYS A 132       9.992   3.139  12.508  1.00 62.41           H
ATOM   1917  C   CYS A 132       9.873   1.083  12.210  1.00 62.99           C
ATOM   1918  O   CYS A 132      10.466   0.007  12.140  1.00 58.07           O
ATOM   1919  CB  CYS A 132      11.402   2.733  11.024  1.00 61.17           C
ATOM   1920 1HB  CYS A 132      11.849   3.612  11.189  1.00 61.17           H
ATOM   1921 2HB  CYS A 132      12.095   2.018  10.930  1.00 61.17           H
ATOM   1922  SG  CYS A 132      10.264   2.785   9.620  1.00 55.12           S
ATOM   1923  HG  CYS A 132      10.953   2.798   8.494  1.00 55.12           H
ATOM   1924  N   CYS A 133       8.546   1.149  12.128  1.00 64.36           N
ATOM   1925  H   CYS A 133       8.108   2.046  12.189  1.00 64.36           H
ATOM   1926  CA  CYS A 133       7.698  -0.033  11.953  1.00 63.65           C
ATOM   1927  HA  CYS A 133       8.077  -0.708  12.586  1.00 63.65           H
ATOM   1928  C   CYS A 133       7.777  -0.659  10.551  1.00 61.53           C
ATOM   1929  O   CYS A 133       7.333  -1.783  10.381  1.00 58.24           O
ATOM   1930  CB  CYS A 133       6.255   0.331  12.317  1.00 60.81           C
ATOM   1931 1HB  CYS A 133       5.724  -0.498  12.140  1.00 60.81           H
ATOM   1932 2HB  CYS A 133       6.271   0.513  13.300  1.00 60.81           H
ATOM   1933  SG  CYS A 133       5.657   1.756  11.357  1.00 54.65           S
ATOM   1934  HG  CYS A 133       5.512   1.406  10.093  1.00 54.65           H
ATOM   1935  N   PHE A 134       8.339   0.036   9.568  1.00 61.88           N
ATOM   1936  H   PHE A 134       8.684   0.950   9.782  1.00 61.88           H
ATOM   1937  CA  PHE A 134       8.488  -0.443   8.197  1.00 63.72           C
ATOM   1938  HA  PHE A 134       7.760  -1.122   8.095  1.00 63.72           H
ATOM   1939  C   PHE A 134       9.821  -1.145   7.945  1.00 63.87           C
ATOM   1940  O   PHE A 134       9.846  -2.197   7.313  1.00 58.55           O
ATOM   1941  CB  PHE A 134       8.314   0.722   7.219  1.00 60.76           C
ATOM   1942 1HB  PHE A 134       8.942   1.455   7.481  1.00 60.76           H
ATOM   1943 2HB  PHE A 134       8.539   0.402   6.299  1.00 60.76           H
ATOM   1944  CG  PHE A 134       6.918   1.295   7.185  1.00 60.78           C
ATOM   1945  CD1 PHE A 134       5.932   0.661   6.413  1.00 54.40           C
ATOM   1946  HD1 PHE A 134       6.161  -0.157   5.885  1.00 54.40           H
ATOM   1947  CD2 PHE A 134       6.602   2.450   7.912  1.00 54.91           C
ATOM   1948  HD2 PHE A 134       7.309   2.910   8.450  1.00 54.91           H
ATOM   1949  CE1 PHE A 134       4.624   1.173   6.380  1.00 49.24           C
ATOM   1950  HE1 PHE A 134       3.922   0.720   5.830  1.00 49.24           H
ATOM   1951  CE2 PHE A 134       5.293   2.965   7.887  1.00 50.81           C
ATOM   1952  HE2 PHE A 134       5.067   3.785   8.413  1.00 50.81           H
ATOM   1953  CZ  PHE A 134       4.304   2.325   7.122  1.00 55.41           C
ATOM   1954  HZ  PHE A 134       3.372   2.688   7.105  1.00 55.41           H
ATOM   1955  N   CYS A 135      10.930  -0.573   8.415  1.00 66.53           N
ATOM   1956  H   CYS A 135      10.848   0.266   8.953  1.00 66.53           H
ATOM   1957  CA  CYS A 135      12.269  -1.129   8.172  1.00 71.24           C
ATOM   1958  HA  CYS A 135      12.114  -1.911   7.568  1.00 71.24           H
ATOM   1959  C   CYS A 135      12.946  -1.711   9.417  1.00 72.41           C
ATOM   1960  O   CYS A 135      13.963  -2.393   9.290  1.00 69.44           O
ATOM   1961  CB  CYS A 135      13.136  -0.067   7.485  1.00 67.47           C
ATOM   1962 1HB  CYS A 135      13.976  -0.540   7.218  1.00 67.47           H
ATOM   1963 2HB  CYS A 135      12.630   0.202   6.666  1.00 67.47           H
ATOM   1964  SG  CYS A 135      13.452   1.333   8.594  1.00 63.06           S
ATOM   1965  HG  CYS A 135      13.529   2.446   7.888  1.00 63.06           H
ATOM   1966  N   GLY A 136      12.409  -1.482  10.618  1.00 65.60           N
ATOM   1967  H   GLY A 136      11.562  -0.952  10.660  1.00 65.60           H
ATOM   1968  CA  GLY A 136      12.982  -1.957  11.871  1.00 69.87           C
ATOM   1969 1HA  GLY A 136      12.267  -1.872  12.565  1.00 69.87           H
ATOM   1970 2HA  GLY A 136      13.204  -2.923  11.738  1.00 69.87           H
ATOM   1971  C   GLY A 136      14.236  -1.215  12.350  1.00 73.28           C
ATOM   1972  O   GLY A 136      14.800  -1.602  13.373  1.00 70.72           O
ATOM   1973  N   GLU A 137      14.659  -0.161  11.643  1.00 59.71           N
ATOM   1974  H   GLU A 137      14.143   0.085  10.823  1.00 59.71           H
ATOM   1975  CA  GLU A 137      15.826   0.659  11.986  1.00 69.14           C
ATOM   1976  HA  GLU A 137      16.414   0.052  12.521  1.00 69.14           H
ATOM   1977  C   GLU A 137      15.445   1.860  12.863  1.00 70.88           C
ATOM   1978  O   GLU A 137      14.287   2.304  12.878  1.00 68.18           O
ATOM   1979  CB  GLU A 137      16.557   1.122  10.709  1.00 66.43           C
ATOM   1980 1HB  GLU A 137      15.898   1.551  10.091  1.00 66.43           H
ATOM   1981 2HB  GLU A 137      17.262   1.786  10.957  1.00 66.43           H
ATOM   1982  CG  GLU A 137      17.218  -0.057   9.988  1.00 62.90           C
ATOM   1983 1HG  GLU A 137      17.945  -0.414  10.574  1.00 62.90           H
ATOM   1984 2HG  GLU A 137      16.526  -0.765   9.846  1.00 62.90           H
ATOM   1985  CD  GLU A 137      17.828   0.299   8.628  1.00 58.87           C
ATOM   1986  OE1 GLU A 137      18.511  -0.575   8.053  1.00 52.35           O
ATOM   1987  OE2 GLU A 137      17.503   1.341   8.033  1.00 54.90           O
ATOM   1988  N   ASP A 138      16.421   2.385  13.590  1.00 62.03           N
ATOM   1989  H   ASP A 138      17.323   1.955  13.546  1.00 62.03           H
ATOM   1990  CA  ASP A 138      16.261   3.547  14.447  1.00 64.63           C
ATOM   1991  HA  ASP A 138      15.318   3.517  14.778  1.00 64.63           H
ATOM   1992  C   ASP A 138      16.453   4.843  13.647  1.00 66.55           C
ATOM   1993  O   ASP A 138      17.512   5.086  13.084  1.00 62.85           O
ATOM   1994  CB  ASP A 138      17.210   3.455  15.648  1.00 63.37           C
ATOM   1995 1HB  ASP A 138      18.138   3.305  15.308  1.00 63.37           H
ATOM   1996 2HB  ASP A 138      17.173   4.320  16.149  1.00 63.37           H
ATOM   1997  CG  ASP A 138      16.854   2.316  16.614  1.00 62.04           C
ATOM   1998  OD1 ASP A 138      15.647   2.153  16.904  1.00 58.35           O
ATOM   1999  OD2 ASP A 138      17.779   1.622  17.071  1.00 61.62           O
ATOM   2000  N   HIS A 139      15.433   5.692  13.640  1.00 67.99           N
ATOM   2001  H   HIS A 139      14.602   5.429  14.130  1.00 67.99           H
ATOM   2002  CA  HIS A 139      15.447   6.992  12.959  1.00 65.19           C
ATOM   2003  HA  HIS A 139      16.296   7.013  12.431  1.00 65.19           H
ATOM   2004  C   HIS A 139      15.448   8.150  13.974  1.00 63.39           C
ATOM   2005  O   HIS A 139      14.787   8.049  15.013  1.00 59.60           O
ATOM   2006  CB  HIS A 139      14.258   7.104  12.010  1.00 63.92           C
ATOM   2007 1HB  HIS A 139      13.422   6.899  12.519  1.00 63.92           H
ATOM   2008 2HB  HIS A 139      14.215   8.040  11.661  1.00 63.92           H
ATOM   2009  CG  HIS A 139      14.336   6.163  10.830  1.00 63.96           C
ATOM   2010  ND1 HIS A 139      15.054   6.370   9.677  1.00 56.84           N
ATOM   2011  HD1 HIS A 139      15.612   7.172   9.463  1.00 56.84           H
ATOM   2012  CD2 HIS A 139      13.715   4.958  10.730  1.00 58.83           C
ATOM   2013  HD2 HIS A 139      13.122   4.539  11.417  1.00 58.83           H
ATOM   2014  CE1 HIS A 139      14.869   5.300   8.892  1.00 59.92           C
ATOM   2015  HE1 HIS A 139      15.278   5.179   7.987  1.00 59.92           H
ATOM   2016  NE2 HIS A 139      14.058   4.414   9.491  1.00 62.69           N
ATOM   2017  N   PRO A 140      16.127   9.281  13.686  1.00 51.00           N
ATOM   2018  CA  PRO A 140      16.140  10.436  14.575  1.00 51.65           C
ATOM   2019  HA  PRO A 140      16.351  10.125  15.502  1.00 51.65           H
ATOM   2020  C   PRO A 140      14.759  11.119  14.652  1.00 52.41           C
ATOM   2021  O   PRO A 140      14.126  11.401  13.635  1.00 51.39           O
ATOM   2022  CB  PRO A 140      17.222  11.367  14.020  1.00 50.53           C
ATOM   2023 1HB  PRO A 140      16.970  12.326  14.152  1.00 50.53           H
ATOM   2024 2HB  PRO A 140      18.104  11.191  14.458  1.00 50.53           H
ATOM   2025  CG  PRO A 140      17.272  11.015  12.531  1.00 50.79           C
ATOM   2026 1HG  PRO A 140      16.592  11.537  12.016  1.00 50.79           H
ATOM   2027 2HG  PRO A 140      18.181  11.188  12.152  1.00 50.79           H
ATOM   2028  CD  PRO A 140      16.946   9.523  12.508  1.00 59.87           C
ATOM   2029 1HD  PRO A 140      16.431   9.276  11.687  1.00 59.87           H
ATOM   2030 2HD  PRO A 140      17.777   8.969  12.560  1.00 59.87           H
ATOM   2031  N   ARG A 141      14.299  11.429  15.857  1.00 47.07           N
ATOM   2032  H   ARG A 141      14.822  11.120  16.651  1.00 47.07           H
ATOM   2033  CA  ARG A 141      13.069  12.199  16.099  1.00 48.48           C
ATOM   2034  HA  ARG A 141      12.418  11.865  15.417  1.00 48.48           H
ATOM   2035  C   ARG A 141      13.292  13.692  15.867  1.00 46.05           C
ATOM   2036  O   ARG A 141      13.273  14.482  16.817  1.00 43.62           O
ATOM   2037  CB  ARG A 141      12.515  11.937  17.515  1.00 46.37           C
ATOM   2038 1HB  ARG A 141      13.251  12.089  18.175  1.00 46.37           H
ATOM   2039 2HB  ARG A 141      11.773  12.584  17.688  1.00 46.37           H
ATOM   2040  CG  ARG A 141      11.970  10.522  17.731  1.00 42.39           C
ATOM   2041 1HG  ARG A 141      11.335  10.290  16.995  1.00 42.39           H
ATOM   2042 2HG  ARG A 141      12.726   9.867  17.738  1.00 42.39           H
ATOM   2043  CD  ARG A 141      11.238  10.483  19.078  1.00 40.91           C
ATOM   2044 1HD  ARG A 141      11.861  10.770  19.806  1.00 40.91           H
ATOM   2045 2HD  ARG A 141      10.452  11.100  19.049  1.00 40.91           H
ATOM   2046  NE  ARG A 141      10.743   9.134  19.412  1.00 37.25           N
ATOM   2047  HE  ARG A 141      11.238   8.361  19.015  1.00 37.25           H
ATOM   2048  CZ  ARG A 141       9.707   8.845  20.186  1.00 34.35           C
ATOM   2049  NH1 ARG A 141       8.965   9.760  20.732  1.00 33.10           N
ATOM   2050 1HH1 ARG A 141       9.166  10.727  20.575  1.00 33.10           H
ATOM   2051 2HH1 ARG A 141       8.192   9.498  21.310  1.00 33.10           H
ATOM   2052  NH2 ARG A 141       9.405   7.602  20.421  1.00 33.30           N
ATOM   2053 1HH2 ARG A 141       9.954   6.869  20.018  1.00 33.30           H
ATOM   2054 2HH2 ARG A 141       8.624   7.379  21.004  1.00 33.30           H
ATOM   2055  N   GLN A 142      13.470  14.110  14.637  1.00 41.36           N
ATOM   2056  H   GLN A 142      13.678  13.446  13.919  1.00 41.36           H
ATOM   2057  CA  GLN A 142      13.371  15.526  14.294  1.00 42.36           C
ATOM   2058  HA  GLN A 142      13.719  16.046  15.074  1.00 42.36           H
ATOM   2059  C   GLN A 142      11.897  15.890  14.089  1.00 41.61           C
ATOM   2060  O   GLN A 142      11.256  15.430  13.152  1.00 39.14           O
ATOM   2061  CB  GLN A 142      14.271  15.869  13.092  1.00 40.00           C
ATOM   2062 1HB  GLN A 142      14.110  15.203  12.363  1.00 40.00           H
ATOM   2063 2HB  GLN A 142      14.041  16.785  12.763  1.00 40.00           H
ATOM   2064  CG  GLN A 142      15.764  15.832  13.495  1.00 36.41           C
ATOM   2065 1HG  GLN A 142      15.891  16.410  14.301  1.00 36.41           H
ATOM   2066 2HG  GLN A 142      16.011  14.889  13.719  1.00 36.41           H
ATOM   2067  CD  GLN A 142      16.709  16.329  12.390  1.00 32.86           C
ATOM   2068  OE1 GLN A 142      16.311  16.644  11.287  1.00 32.02           O
ATOM   2069  NE2 GLN A 142      17.988  16.430  12.658  1.00 31.95           N
ATOM   2070 1HE2 GLN A 142      18.621  16.763  11.959  1.00 31.95           H
ATOM   2071 2HE2 GLN A 142      18.331  16.174  13.562  1.00 31.95           H
ATOM   2072  N   GLY A 143      11.324  16.671  15.010  1.00 35.99           N
ATOM   2073  H   GLY A 143      11.833  16.860  15.850  1.00 35.99           H
ATOM   2074  CA  GLY A 143       9.988  17.269  14.860  1.00 37.43           C
ATOM   2075 1HA  GLY A 143       9.887  17.933  15.601  1.00 37.43           H
ATOM   2076 2HA  GLY A 143       9.985  17.746  13.981  1.00 37.43           H
ATOM   2077  C   GLY A 143       8.796  16.298  14.900  1.00 37.52           C
ATOM   2078  O   GLY A 143       7.819  16.500  14.194  1.00 34.77           O
ATOM   2079  N   SER A 144       8.845  15.233  15.719  1.00 32.57           N
ATOM   2080  H   SER A 144       9.654  15.105  16.293  1.00 32.57           H
ATOM   2081  CA  SER A 144       7.767  14.258  15.803  1.00 34.54           C
ATOM   2082  HA  SER A 144       7.629  13.950  14.862  1.00 34.54           H
ATOM   2083  C   SER A 144       6.457  14.887  16.301  1.00 34.88           C
ATOM   2084  O   SER A 144       6.257  15.066  17.501  1.00 32.57           O
ATOM   2085  CB  SER A 144       8.190  13.079  16.688  1.00 31.94           C
ATOM   2086 1HB  SER A 144       8.928  12.561  16.255  1.00 31.94           H
ATOM   2087 2HB  SER A 144       8.491  13.402  17.585  1.00 31.94           H
ATOM   2088  OG  SER A 144       7.130  12.178  16.910  1.00 28.37           O
ATOM   2089  HG  SER A 144       6.305  12.661  16.960  1.00 28.37           H
ATOM   2090  N   ILE A 145       5.519  15.123  15.373  1.00 31.87           N
ATOM   2091  H   ILE A 145       5.790  15.040  14.414  1.00 31.87           H
ATOM   2092  CA  ILE A 145       4.122  15.495  15.653  1.00 34.30           C
ATOM   2093  HA  ILE A 145       4.150  16.358  16.158  1.00 34.30           H
ATOM   2094  C   ILE A 145       3.439  14.447  16.555  1.00 35.03           C
ATOM   2095  O   ILE A 145       2.525  14.779  17.307  1.00 33.10           O
ATOM   2096  CB  ILE A 145       3.369  15.694  14.317  1.00 32.46           C
ATOM   2097  HB  ILE A 145       3.520  14.871  13.769  1.00 32.46           H
ATOM   2098  CG1 ILE A 145       3.913  16.959  13.596  1.00 29.09           C
ATOM   2099 1HG1 ILE A 145       3.661  17.764  14.133  1.00 29.09           H
ATOM   2100 2HG1 ILE A 145       4.909  16.891  13.544  1.00 29.09           H
ATOM   2101  CG2 ILE A 145       1.855  15.812  14.490  1.00 28.28           C
ATOM   2102 1HG2 ILE A 145       1.402  15.939  13.607  1.00 28.28           H
ATOM   2103 2HG2 ILE A 145       1.620  16.591  15.071  1.00 28.28           H
ATOM   2104 3HG2 ILE A 145       1.477  14.988  14.913  1.00 28.28           H
ATOM   2105  CD1 ILE A 145       3.379  17.156  12.172  1.00 25.54           C
ATOM   2106 1HD1 ILE A 145       3.761  17.982  11.757  1.00 25.54           H
ATOM   2107 2HD1 ILE A 145       2.383  17.244  12.172  1.00 25.54           H
ATOM   2108 3HD1 ILE A 145       3.619  16.380  11.589  1.00 25.54           H
ATOM   2109  N   LEU A 146       3.916  13.197  16.574  1.00 32.78           N
ATOM   2110  H   LEU A 146       4.639  12.955  15.926  1.00 32.78           H
ATOM   2111  CA  LEU A 146       3.435  12.166  17.493  1.00 34.03           C
ATOM   2112  HA  LEU A 146       2.452  12.103  17.322  1.00 34.03           H
ATOM   2113  C   LEU A 146       3.640  12.557  18.971  1.00 34.44           C
ATOM   2114  O   LEU A 146       2.791  12.276  19.802  1.00 32.47           O
ATOM   2115  CB  LEU A 146       4.160  10.835  17.180  1.00 31.79           C
ATOM   2116 1HB  LEU A 146       4.349  10.796  16.199  1.00 31.79           H
ATOM   2117 2HB  LEU A 146       5.022  10.813  17.687  1.00 31.79           H
ATOM   2118  CG  LEU A 146       3.345   9.594  17.563  1.00 28.59           C
ATOM   2119  HG  LEU A 146       2.843   9.813  18.400  1.00 28.59           H
ATOM   2120  CD1 LEU A 146       2.358   9.226  16.459  1.00 25.90           C
ATOM   2121 1HD1 LEU A 146       1.826   8.417  16.709  1.00 25.90           H
ATOM   2122 2HD1 LEU A 146       2.835   9.028  15.603  1.00 25.90           H
ATOM   2123 3HD1 LEU A 146       1.717   9.974  16.288  1.00 25.90           H
ATOM   2124  CD2 LEU A 146       4.270   8.393  17.796  1.00 26.78           C
ATOM   2125 1HD2 LEU A 146       3.745   7.580  18.046  1.00 26.78           H
ATOM   2126 2HD2 LEU A 146       4.919   8.579  18.533  1.00 26.78           H
ATOM   2127 3HD2 LEU A 146       4.794   8.179  16.972  1.00 26.78           H
ATOM   2128  N   TYR A 147       4.744  13.257  19.286  1.00 29.44           N
ATOM   2129  H   TYR A 147       5.425  13.422  18.573  1.00 29.44           H
ATOM   2130  CA  TYR A 147       4.993  13.789  20.629  1.00 30.38           C
ATOM   2131  HA  TYR A 147       4.804  13.046  21.271  1.00 30.38           H
ATOM   2132  C   TYR A 147       4.039  14.948  20.957  1.00 30.68           C
ATOM   2133  O   TYR A 147       3.457  14.988  22.041  1.00 28.62           O
ATOM   2134  CB  TYR A 147       6.461  14.204  20.743  1.00 28.73           C
ATOM   2135 1HB  TYR A 147       7.032  13.452  20.413  1.00 28.73           H
ATOM   2136 2HB  TYR A 147       6.610  15.012  20.173  1.00 28.73           H
ATOM   2137  CG  TYR A 147       6.891  14.538  22.155  1.00 25.55           C
ATOM   2138  CD1 TYR A 147       6.948  15.881  22.579  1.00 22.32           C
ATOM   2139  HD1 TYR A 147       6.711  16.616  21.944  1.00 22.32           H
ATOM   2140  CD2 TYR A 147       7.222  13.507  23.048  1.00 21.95           C
ATOM   2141  HD2 TYR A 147       7.180  12.555  22.745  1.00 21.95           H
ATOM   2142  CE1 TYR A 147       7.339  16.187  23.896  1.00 20.90           C
ATOM   2143  HE1 TYR A 147       7.379  17.139  24.198  1.00 20.90           H
ATOM   2144  CE2 TYR A 147       7.614  13.804  24.370  1.00 20.45           C
ATOM   2145  HE2 TYR A 147       7.847  13.067  25.004  1.00 20.45           H
ATOM   2146  CZ  TYR A 147       7.674  15.146  24.789  1.00 20.68           C
ATOM   2147  OH  TYR A 147       8.045  15.448  26.063  1.00 19.92           O
ATOM   2148  HH  TYR A 147       7.266  15.519  26.614  1.00 19.92           H
ATOM   2149  N   SER A 148       3.784  15.838  19.990  1.00 31.10           N
ATOM   2150  H   SER A 148       4.274  15.746  19.123  1.00 31.10           H
ATOM   2151  CA  SER A 148       2.828  16.938  20.130  1.00 33.20           C
ATOM   2152  HA  SER A 148       3.085  17.388  20.985  1.00 33.20           H
ATOM   2153  C   SER A 148       1.385  16.452  20.263  1.00 32.03           C
ATOM   2154  O   SER A 148       0.638  16.976  21.088  1.00 29.91           O
ATOM   2155  CB  SER A 148       2.954  17.892  18.936  1.00 32.13           C
ATOM   2156 1HB  SER A 148       2.645  17.450  18.094  1.00 32.13           H
ATOM   2157 2HB  SER A 148       2.423  18.725  19.089  1.00 32.13           H
ATOM   2158  OG  SER A 148       4.310  18.274  18.750  1.00 28.97           O
ATOM   2159  HG  SER A 148       4.859  17.491  18.708  1.00 28.97           H
ATOM   2160  N   LEU A 149       0.977  15.409  19.537  1.00 30.26           N
ATOM   2161  H   LEU A 149       1.622  15.014  18.883  1.00 30.26           H
ATOM   2162  CA  LEU A 149      -0.361  14.802  19.636  1.00 31.80           C
ATOM   2163  HA  LEU A 149      -1.002  15.569  19.598  1.00 31.80           H
ATOM   2164  C   LEU A 149      -0.583  14.082  20.972  1.00 31.06           C
ATOM   2165  O   LEU A 149      -1.679  14.158  21.532  1.00 28.82           O
ATOM   2166  CB  LEU A 149      -0.585  13.847  18.452  1.00 29.93           C
ATOM   2167 1HB  LEU A 149       0.233  13.281  18.350  1.00 29.93           H
ATOM   2168 2HB  LEU A 149      -1.369  13.264  18.667  1.00 29.93           H
ATOM   2169  CG  LEU A 149      -0.859  14.548  17.105  1.00 26.78           C
ATOM   2170  HG  LEU A 149      -0.164  15.259  16.992  1.00 26.78           H
ATOM   2171  CD1 LEU A 149      -0.800  13.524  15.965  1.00 25.19           C
ATOM   2172 1HD1 LEU A 149      -0.975  13.960  15.082  1.00 25.19           H
ATOM   2173 2HD1 LEU A 149      -1.483  12.805  16.094  1.00 25.19           H
ATOM   2174 3HD1 LEU A 149       0.099  13.089  15.920  1.00 25.19           H
ATOM   2175  CD2 LEU A 149      -2.237  15.204  17.068  1.00 26.06           C
ATOM   2176 1HD2 LEU A 149      -2.397  15.653  16.189  1.00 26.06           H
ATOM   2177 2HD2 LEU A 149      -2.325  15.895  17.786  1.00 26.06           H
ATOM   2178 3HD2 LEU A 149      -2.960  14.527  17.203  1.00 26.06           H
ATOM   2179  N   LEU A 150       0.451  13.435  21.526  1.00 28.98           N
ATOM   2180  H   LEU A 150       1.315  13.405  21.024  1.00 28.98           H
ATOM   2181  CA  LEU A 150       0.382  12.767  22.834  1.00 30.44           C
ATOM   2182  HA  LEU A 150      -0.515  12.325  22.854  1.00 30.44           H
ATOM   2183  C   LEU A 150       0.425  13.750  24.015  1.00 29.44           C
ATOM   2184  O   LEU A 150      -0.075  13.426  25.090  1.00 27.46           O
ATOM   2185  CB  LEU A 150       1.521  11.733  22.933  1.00 28.21           C
ATOM   2186 1HB  LEU A 150       2.371  12.175  22.649  1.00 28.21           H
ATOM   2187 2HB  LEU A 150       1.599  11.443  23.887  1.00 28.21           H
ATOM   2188  CG  LEU A 150       1.319  10.479  22.065  1.00 25.55           C
ATOM   2189  HG  LEU A 150       1.055  10.794  21.153  1.00 25.55           H
ATOM   2190  CD1 LEU A 150       2.618   9.665  22.021  1.00 23.44           C
ATOM   2191 1HD1 LEU A 150       2.508   8.844  21.461  1.00 23.44           H
ATOM   2192 2HD1 LEU A 150       2.891   9.376  22.939  1.00 23.44           H
ATOM   2193 3HD1 LEU A 150       3.366  10.204  21.633  1.00 23.44           H
ATOM   2194  CD2 LEU A 150       0.210   9.571  22.594  1.00 25.14           C
ATOM   2195 1HD2 LEU A 150       0.099   8.765  22.013  1.00 25.14           H
ATOM   2196 2HD2 LEU A 150      -0.666  10.053  22.621  1.00 25.14           H
ATOM   2197 3HD2 LEU A 150       0.416   9.256  23.521  1.00 25.14           H
ATOM   2198  N   THR A 151       0.990  14.941  23.831  1.00 28.32           N
ATOM   2199  H   THR A 151       1.405  15.137  22.943  1.00 28.32           H
ATOM   2200  CA  THR A 151       1.035  15.986  24.871  1.00 29.92           C
ATOM   2201  HA  THR A 151       0.936  15.471  25.723  1.00 29.92           H
ATOM   2202  C   THR A 151      -0.130  16.976  24.780  1.00 29.68           C
ATOM   2203  O   THR A 151      -0.551  17.510  25.806  1.00 26.68           O
ATOM   2204  CB  THR A 151       2.377  16.731  24.861  1.00 27.31           C
ATOM   2205  HB  THR A 151       2.287  17.549  25.429  1.00 27.31           H
ATOM   2206  OG1 THR A 151       2.699  17.178  23.564  1.00 24.37           O
ATOM   2207  HG1 THR A 151       2.772  16.426  22.976  1.00 24.37           H
ATOM   2208  CG2 THR A 151       3.528  15.840  25.323  1.00 23.82           C
ATOM   2209 1HG2 THR A 151       4.395  16.339  25.311  1.00 23.82           H
ATOM   2210 2HG2 THR A 151       3.625  15.042  24.728  1.00 23.82           H
ATOM   2211 3HG2 THR A 151       3.375  15.512  26.255  1.00 23.82           H
ATOM   2212  N   SER A 152      -0.744  17.157  23.600  1.00 26.57           N
ATOM   2213  H   SER A 152      -0.403  16.642  22.813  1.00 26.57           H
ATOM   2214  CA  SER A 152      -1.885  18.062  23.386  1.00 30.49           C
ATOM   2215  HA  SER A 152      -1.619  18.900  23.863  1.00 30.49           H
ATOM   2216  C   SER A 152      -3.200  17.585  24.023  1.00 29.33           C
ATOM   2217  O   SER A 152      -4.112  18.386  24.191  1.00 27.27           O
ATOM   2218  CB  SER A 152      -2.072  18.309  21.889  1.00 28.65           C
ATOM   2219 1HB  SER A 152      -1.203  18.561  21.464  1.00 28.65           H
ATOM   2220 2HB  SER A 152      -2.438  17.493  21.442  1.00 28.65           H
ATOM   2221  OG  SER A 152      -2.982  19.366  21.644  1.00 25.22           O
ATOM   2222  HG  SER A 152      -2.503  20.193  21.589  1.00 25.22           H
ATOM   2223  N   SER A 153      -3.310  16.322  24.440  1.00 24.44           N
ATOM   2224  H   SER A 153      -2.561  15.688  24.250  1.00 24.44           H
ATOM   2225  CA  SER A 153      -4.489  15.824  25.168  1.00 26.75           C
ATOM   2226  HA  SER A 153      -5.262  16.184  24.645  1.00 26.75           H
ATOM   2227  C   SER A 153      -4.627  16.376  26.600  1.00 26.07           C
ATOM   2228  O   SER A 153      -5.574  16.028  27.292  1.00 24.02           O
ATOM   2229  CB  SER A 153      -4.491  14.290  25.167  1.00 24.43           C
ATOM   2230 1HB  SER A 153      -5.274  13.935  25.679  1.00 24.43           H
ATOM   2231 2HB  SER A 153      -4.515  13.935  24.232  1.00 24.43           H
ATOM   2232  OG  SER A 153      -3.324  13.784  25.779  1.00 22.04           O
ATOM   2233  HG  SER A 153      -3.479  13.670  26.717  1.00 22.04           H
ATOM   2234  N   LYS A 154      -3.707  17.233  27.055  1.00 16.06           N
ATOM   2235  H   LYS A 154      -2.943  17.457  26.450  1.00 16.06           H
ATOM   2236  CA  LYS A 154      -3.736  17.871  28.381  1.00 22.03           C
ATOM   2237  HA  LYS A 154      -4.544  17.457  28.800  1.00 22.03           H
ATOM   2238  C   LYS A 154      -4.000  19.388  28.376  1.00 21.69           C
ATOM   2239  O   LYS A 154      -4.009  19.977  29.448  1.00 19.06           O
ATOM   2240  CB  LYS A 154      -2.460  17.525  29.172  1.00 20.55           C
ATOM   2241 1HB  LYS A 154      -1.664  17.683  28.588  1.00 20.55           H
ATOM   2242 2HB  LYS A 154      -2.407  18.117  29.976  1.00 20.55           H
ATOM   2243  CG  LYS A 154      -2.449  16.060  29.636  1.00 17.80           C
ATOM   2244 1HG  LYS A 154      -3.302  15.861  30.119  1.00 17.80           H
ATOM   2245 2HG  LYS A 154      -2.370  15.462  28.838  1.00 17.80           H
ATOM   2246  CD  LYS A 154      -1.266  15.803  30.577  1.00 16.55           C
ATOM   2247 1HD  LYS A 154      -0.410  15.946  30.081  1.00 16.55           H
ATOM   2248 2HD  LYS A 154      -1.313  16.435  31.351  1.00 16.55           H
ATOM   2249  CE  LYS A 154      -1.307  14.373  31.098  1.00 14.37           C
ATOM   2250 1HE  LYS A 154      -2.179  14.212  31.561  1.00 14.37           H
ATOM   2251 2HE  LYS A 154      -1.213  13.737  30.332  1.00 14.37           H
ATOM   2252  NZ  LYS A 154      -0.210  14.109  32.062  1.00 13.37           N
ATOM   2253 1HZ  LYS A 154      -0.247  13.168  32.397  1.00 13.37           H
ATOM   2254 2HZ  LYS A 154      -0.272  14.719  32.852  1.00 13.37           H
ATOM   2255 3HZ  LYS A 154       0.683  14.249  31.635  1.00 13.37           H
ATOM   2256  N   GLN A 155      -4.231  20.016  27.226  1.00 20.41           N
ATOM   2257  H   GLN A 155      -4.211  19.487  26.378  1.00 20.41           H
ATOM   2258  CA  GLN A 155      -4.513  21.451  27.154  1.00 24.47           C
ATOM   2259  HA  GLN A 155      -4.545  21.773  28.100  1.00 24.47           H
ATOM   2260  C   GLN A 155      -5.890  21.707  26.528  1.00 23.76           C
ATOM   2261  O   GLN A 155      -6.070  21.670  25.316  1.00 22.35           O
ATOM   2262  CB  GLN A 155      -3.375  22.200  26.446  1.00 23.74           C
ATOM   2263 1HB  GLN A 155      -3.130  21.707  25.611  1.00 23.74           H
ATOM   2264 2HB  GLN A 155      -3.687  23.120  26.211  1.00 23.74           H
ATOM   2265  CG  GLN A 155      -2.136  22.307  27.345  1.00 21.42           C
ATOM   2266 1HG  GLN A 155      -2.396  22.788  28.183  1.00 21.42           H
ATOM   2267 2HG  GLN A 155      -1.831  21.382  27.572  1.00 21.42           H
ATOM   2268  CD  GLN A 155      -0.962  23.058  26.701  1.00 19.52           C
ATOM   2269  OE1 GLN A 155      -0.882  23.242  25.503  1.00 19.41           O
ATOM   2270  NE2 GLN A 155      -0.003  23.486  27.476  1.00 19.50           N
ATOM   2271 1HE2 GLN A 155       0.785  23.959  27.082  1.00 19.50           H
ATOM   2272 2HE2 GLN A 155      -0.056  23.341  28.464  1.00 19.50           H
ATOM   2273  N   THR A 156      -6.876  21.968  27.372  1.00 17.45           N
ATOM   2274  H   THR A 156      -6.727  21.750  28.336  1.00 17.45           H
ATOM   2275  CA  THR A 156      -8.164  22.550  27.004  1.00 21.75           C
ATOM   2276  HA  THR A 156      -8.483  22.051  26.198  1.00 21.75           H
ATOM   2277  C   THR A 156      -7.966  24.035  26.695  1.00 21.68           C
ATOM   2278  O   THR A 156      -7.965  24.846  27.616  1.00 19.69           O
ATOM   2279  CB  THR A 156      -9.169  22.399  28.160  1.00 19.61           C
ATOM   2280  HB  THR A 156      -9.927  23.039  28.032  1.00 19.61           H
ATOM   2281  OG1 THR A 156      -8.546  22.734  29.378  1.00 17.38           O
ATOM   2282  HG1 THR A 156      -9.208  22.810  30.065  1.00 17.38           H
ATOM   2283  CG2 THR A 156      -9.683  20.972  28.286  1.00 17.66           C
ATOM   2284 1HG2 THR A 156     -10.334  20.891  29.041  1.00 17.66           H
ATOM   2285 2HG2 THR A 156      -8.932  20.334  28.458  1.00 17.66           H
ATOM   2286 3HG2 THR A 156     -10.146  20.683  27.448  1.00 17.66           H
ATOM   2287  N   HIS A 157      -7.818  24.396  25.427  1.00 15.76           N
ATOM   2288  H   HIS A 157      -7.579  23.702  24.748  1.00 15.76           H
ATOM   2289  CA  HIS A 157      -7.996  25.783  24.997  1.00 21.26           C
ATOM   2290  HA  HIS A 157      -8.551  26.191  25.722  1.00 21.26           H
ATOM   2291  C   HIS A 157      -8.806  25.882  23.702  1.00 20.60           C
ATOM   2292  O   HIS A 157      -8.639  25.111  22.758  1.00 19.21           O
ATOM   2293  CB  HIS A 157      -6.668  26.559  24.953  1.00 19.63           C
ATOM   2294 1HB  HIS A 157      -5.929  25.937  24.695  1.00 19.63           H
ATOM   2295 2HB  HIS A 157      -6.736  27.294  24.278  1.00 19.63           H
ATOM   2296  CG  HIS A 157      -6.335  27.168  26.291  1.00 17.49           C
ATOM   2297  ND1 HIS A 157      -6.919  28.276  26.844  1.00 16.30           N
ATOM   2298  HD1 HIS A 157      -7.599  28.865  26.407  1.00 16.30           H
ATOM   2299  CD2 HIS A 157      -5.455  26.669  27.216  1.00 15.26           C
ATOM   2300  HD2 HIS A 157      -4.867  25.869  27.096  1.00 15.26           H
ATOM   2301  CE1 HIS A 157      -6.411  28.431  28.086  1.00 15.10           C
ATOM   2302  HE1 HIS A 157      -6.668  29.165  28.715  1.00 15.10           H
ATOM   2303  NE2 HIS A 157      -5.523  27.477  28.361  1.00 15.90           N
ATOM   2304  N   VAL A 158      -9.734  26.843  23.742  1.00 16.64           N
ATOM   2305  H   VAL A 158      -9.761  27.371  24.591  1.00 16.64           H
ATOM   2306  CA  VAL A 158     -10.718  27.240  22.731  1.00 24.12           C
ATOM   2307  HA  VAL A 158     -11.364  26.484  22.625  1.00 24.12           H
ATOM   2308  C   VAL A 158     -10.050  27.474  21.368  1.00 23.71           C
ATOM   2309  O   VAL A 158      -9.039  28.160  21.276  1.00 22.26           O
ATOM   2310  CB  VAL A 158     -11.412  28.523  23.240  1.00 22.08           C
ATOM   2311  HB  VAL A 158     -10.684  29.197  23.368  1.00 22.08           H
ATOM   2312  CG1 VAL A 158     -12.409  29.110  22.247  1.00 18.37           C
ATOM   2313 1HG1 VAL A 158     -12.835  29.937  22.614  1.00 18.37           H
ATOM   2314 2HG1 VAL A 158     -13.136  28.456  22.040  1.00 18.37           H
ATOM   2315 3HG1 VAL A 158     -11.959  29.351  21.387  1.00 18.37           H
ATOM   2316  CG2 VAL A 158     -12.166  28.240  24.556  1.00 19.75           C
ATOM   2317 1HG2 VAL A 158     -12.619  29.065  24.894  1.00 19.75           H
ATOM   2318 2HG2 VAL A 158     -11.539  27.921  25.267  1.00 19.75           H
ATOM   2319 3HG2 VAL A 158     -12.865  27.537  24.424  1.00 19.75           H
ATOM   2320  N   ALA A 159     -10.640  26.885  20.316  1.00 21.09           N
ATOM   2321  H   ALA A 159     -11.457  26.334  20.487  1.00 21.09           H
ATOM   2322  CA  ALA A 159     -10.169  26.995  18.939  1.00 25.68           C
ATOM   2323  HA  ALA A 159      -9.182  26.837  18.970  1.00 25.68           H
ATOM   2324  C   ALA A 159     -10.414  28.403  18.350  1.00 25.37           C
ATOM   2325  O   ALA A 159     -11.539  28.894  18.438  1.00 23.66           O
ATOM   2326  CB  ALA A 159     -10.884  25.926  18.106  1.00 23.44           C
ATOM   2327 1HB  ALA A 159     -10.728  25.013  18.484  1.00 23.44           H
ATOM   2328 2HB  ALA A 159     -10.555  25.928  17.162  1.00 23.44           H
ATOM   2329 3HB  ALA A 159     -11.871  26.086  18.088  1.00 23.44           H
ATOM   2330  N   PRO A 160      -9.445  29.020  17.662  1.00 20.33           N
ATOM   2331  CA  PRO A 160      -9.727  30.065  16.689  1.00 23.52           C
ATOM   2332  HA  PRO A 160     -10.444  30.674  17.028  1.00 23.52           H
ATOM   2333  C   PRO A 160     -10.259  29.437  15.388  1.00 24.04           C
ATOM   2334  O   PRO A 160      -9.844  28.348  14.987  1.00 21.68           O
ATOM   2335  CB  PRO A 160      -8.417  30.837  16.516  1.00 21.05           C
ATOM   2336 1HB  PRO A 160      -8.326  31.182  15.582  1.00 21.05           H
ATOM   2337 2HB  PRO A 160      -8.364  31.600  17.160  1.00 21.05           H
ATOM   2338  CG  PRO A 160      -7.344  29.790  16.819  1.00 19.94           C
ATOM   2339 1HG  PRO A 160      -7.016  29.373  15.971  1.00 19.94           H
ATOM   2340 2HG  PRO A 160      -6.576  30.209  17.303  1.00 19.94           H
ATOM   2341  CD  PRO A 160      -8.019  28.739  17.702  1.00 21.39           C
ATOM   2342 1HD  PRO A 160      -7.855  27.816  17.354  1.00 21.39           H
ATOM   2343 2HD  PRO A 160      -7.697  28.801  18.647  1.00 21.39           H
ATOM   2344  N   ALA A 161     -11.213  30.128  14.754  1.00 18.35           N
ATOM   2345  H   ALA A 161     -11.463  31.019  15.132  1.00 18.35           H
ATOM   2346  CA  ALA A 161     -11.919  29.686  13.555  1.00 25.40           C
ATOM   2347  HA  ALA A 161     -12.388  28.838  13.801  1.00 25.40           H
ATOM   2348  C   ALA A 161     -10.966  29.343  12.394  1.00 24.96           C
ATOM   2349  O   ALA A 161     -10.030  30.078  12.087  1.00 23.02           O
ATOM   2350  CB  ALA A 161     -12.918  30.781  13.170  1.00 24.42           C
ATOM   2351 1HB  ALA A 161     -13.529  30.993  13.933  1.00 24.42           H
ATOM   2352 2HB  ALA A 161     -13.481  30.496  12.395  1.00 24.42           H
ATOM   2353 3HB  ALA A 161     -12.445  31.623  12.912  1.00 24.42           H
ATOM   2354  N   ALA A 162     -11.229  28.199  11.744  1.00 21.75           N
ATOM   2355  H   ALA A 162     -11.965  27.621  12.096  1.00 21.75           H
ATOM   2356  CA  ALA A 162     -10.515  27.745  10.563  1.00 25.59           C
ATOM   2357  HA  ALA A 162      -9.540  27.849  10.761  1.00 25.59           H
ATOM   2358  C   ALA A 162     -10.862  28.610   9.333  1.00 25.60           C
ATOM   2359  O   ALA A 162     -12.021  28.977   9.172  1.00 24.01           O
ATOM   2360  CB  ALA A 162     -10.879  26.274  10.322  1.00 23.39           C
ATOM   2361 1HB  ALA A 162     -10.654  25.714  11.119  1.00 23.39           H
ATOM   2362 2HB  ALA A 162     -10.381  25.906   9.537  1.00 23.39           H
ATOM   2363 3HB  ALA A 162     -11.857  26.172  10.141  1.00 23.39           H
ATOM   2364  N   PRO A 163      -9.911  28.902   8.430  1.00 20.15           N
ATOM   2365  CA  PRO A 163     -10.243  29.416   7.110  1.00 23.58           C
ATOM   2366  HA  PRO A 163     -10.907  30.161   7.178  1.00 23.58           H
ATOM   2367  C   PRO A 163     -10.905  28.312   6.274  1.00 24.15           C
ATOM   2368  O   PRO A 163     -10.470  27.161   6.295  1.00 22.04           O
ATOM   2369  CB  PRO A 163      -8.922  29.923   6.524  1.00 21.41           C
ATOM   2370 1HB  PRO A 163      -8.903  29.806   5.531  1.00 21.41           H
ATOM   2371 2HB  PRO A 163      -8.777  30.886   6.750  1.00 21.41           H
ATOM   2372  CG  PRO A 163      -7.870  29.035   7.202  1.00 20.58           C
ATOM   2373 1HG  PRO A 163      -7.701  28.211   6.662  1.00 20.58           H
ATOM   2374 2HG  PRO A 163      -7.012  29.534   7.326  1.00 20.58           H
ATOM   2375  CD  PRO A 163      -8.484  28.675   8.555  1.00 22.36           C
ATOM   2376 1HD  PRO A 163      -8.322  27.715   8.782  1.00 22.36           H
ATOM   2377 2HD  PRO A 163      -8.121  29.256   9.283  1.00 22.36           H
ATOM   2378  N   GLU A 164     -11.969  28.669   5.567  1.00 21.22           N
ATOM   2379  H   GLU A 164     -12.236  29.632   5.598  1.00 21.22           H
ATOM   2380  CA  GLU A 164     -12.787  27.774   4.745  1.00 24.38           C
ATOM   2381  HA  GLU A 164     -13.171  27.115   5.391  1.00 24.38           H
ATOM   2382  C   GLU A 164     -11.944  27.021   3.696  1.00 23.85           C
ATOM   2383  O   GLU A 164     -11.255  27.608   2.857  1.00 22.42           O
ATOM   2384  CB  GLU A 164     -13.902  28.569   4.054  1.00 23.93           C
ATOM   2385 1HB  GLU A 164     -13.489  29.347   3.581  1.00 23.93           H
ATOM   2386 2HB  GLU A 164     -14.349  27.973   3.387  1.00 23.93           H
ATOM   2387  CG  GLU A 164     -14.967  29.097   5.034  1.00 21.11           C
ATOM   2388 1HG  GLU A 164     -15.382  28.317   5.501  1.00 21.11           H
ATOM   2389 2HG  GLU A 164     -14.516  29.686   5.704  1.00 21.11           H
ATOM   2390  CD  GLU A 164     -16.084  29.907   4.333  1.00 19.53           C
ATOM   2391  OE1 GLU A 164     -17.199  29.938   4.887  1.00 17.40           O
ATOM   2392  OE2 GLU A 164     -15.795  30.487   3.262  1.00 21.42           O
ATOM   2393  N   ALA A 165     -12.019  25.693   3.743  1.00 25.31           N
ATOM   2394  H   ALA A 165     -12.501  25.273   4.512  1.00 25.31           H
ATOM   2395  CA  ALA A 165     -11.436  24.817   2.733  1.00 30.82           C
ATOM   2396  HA  ALA A 165     -10.546  25.189   2.471  1.00 30.82           H
ATOM   2397  C   ALA A 165     -12.332  24.791   1.487  1.00 31.49           C
ATOM   2398  O   ALA A 165     -13.509  24.436   1.561  1.00 29.62           O
ATOM   2399  CB  ALA A 165     -11.246  23.428   3.348  1.00 28.32           C
ATOM   2400 1HB  ALA A 165     -10.660  23.471   4.157  1.00 28.32           H
ATOM   2401 2HB  ALA A 165     -10.822  22.802   2.694  1.00 28.32           H
ATOM   2402 3HB  ALA A 165     -12.123  23.036   3.625  1.00 28.32           H
ATOM   2403  N   ARG A 166     -11.770  25.110   0.326  1.00 22.20           N
ATOM   2404  H   ARG A 166     -10.870  25.546   0.336  1.00 22.20           H
ATOM   2405  CA  ARG A 166     -12.407  24.853  -0.968  1.00 27.97           C
ATOM   2406  HA  ARG A 166     -13.330  25.229  -0.890  1.00 27.97           H
ATOM   2407  C   ARG A 166     -12.439  23.334  -1.231  1.00 28.13           C
ATOM   2408  O   ARG A 166     -11.414  22.683  -1.031  1.00 26.05           O
ATOM   2409  CB  ARG A 166     -11.672  25.569  -2.112  1.00 26.29           C
ATOM   2410 1HB  ARG A 166     -10.698  25.353  -2.049  1.00 26.29           H
ATOM   2411 2HB  ARG A 166     -12.033  25.234  -2.982  1.00 26.29           H
ATOM   2412  CG  ARG A 166     -11.841  27.097  -2.066  1.00 22.77           C
ATOM   2413 1HG  ARG A 166     -12.815  27.324  -2.064  1.00 22.77           H
ATOM   2414 2HG  ARG A 166     -11.413  27.455  -1.236  1.00 22.77           H
ATOM   2415  CD  ARG A 166     -11.173  27.728  -3.296  1.00 20.77           C
ATOM   2416 1HD  ARG A 166     -10.200  27.496  -3.305  1.00 20.77           H
ATOM   2417 2HD  ARG A 166     -11.606  27.381  -4.128  1.00 20.77           H
ATOM   2418  NE  ARG A 166     -11.296  29.207  -3.293  1.00 18.35           N
ATOM   2419  HE  ARG A 166     -11.670  29.626  -2.466  1.00 18.35           H
ATOM   2420  CZ  ARG A 166     -10.961  30.025  -4.273  1.00 17.03           C
ATOM   2421  NH1 ARG A 166     -10.448  29.590  -5.400  1.00 16.58           N
ATOM   2422 1HH1 ARG A 166     -10.300  28.611  -5.537  1.00 16.58           H
ATOM   2423 2HH1 ARG A 166     -10.205  30.238  -6.122  1.00 16.58           H
ATOM   2424  NH2 ARG A 166     -11.125  31.311  -4.141  1.00 16.20           N
ATOM   2425 1HH2 ARG A 166     -11.506  31.682  -3.294  1.00 16.20           H
ATOM   2426 2HH2 ARG A 166     -10.870  31.927  -4.886  1.00 16.20           H
ATOM   2427  N   PRO A 167     -13.554  22.770  -1.714  1.00 27.29           N
ATOM   2428  CA  PRO A 167     -13.631  21.357  -2.065  1.00 30.61           C
ATOM   2429  HA  PRO A 167     -13.096  20.806  -1.425  1.00 30.61           H
ATOM   2430  C   PRO A 167     -13.033  21.123  -3.465  1.00 31.98           C
ATOM   2431  O   PRO A 167     -13.419  21.786  -4.422  1.00 30.15           O
ATOM   2432  CB  PRO A 167     -15.125  21.022  -1.996  1.00 27.06           C
ATOM   2433 1HB  PRO A 167     -15.356  20.285  -2.631  1.00 27.06           H
ATOM   2434 2HB  PRO A 167     -15.390  20.759  -1.068  1.00 27.06           H
ATOM   2435  CG  PRO A 167     -15.803  22.330  -2.408  1.00 26.62           C
ATOM   2436 1HG  PRO A 167     -15.937  22.361  -3.398  1.00 26.62           H
ATOM   2437 2HG  PRO A 167     -16.685  22.430  -1.948  1.00 26.62           H
ATOM   2438  CD  PRO A 167     -14.832  23.425  -1.959  1.00 29.56           C
ATOM   2439 1HD  PRO A 167     -14.716  24.118  -2.670  1.00 29.56           H
ATOM   2440 2HD  PRO A 167     -15.146  23.862  -1.116  1.00 29.56           H
ATOM   2441  N   GLY A 168     -12.119  20.168  -3.578  1.00 28.12           N
ATOM   2442  H   GLY A 168     -11.720  19.794  -2.741  1.00 28.12           H
ATOM   2443  CA  GLY A 168     -11.663  19.633  -4.858  1.00 33.57           C
ATOM   2444 1HA  GLY A 168     -12.152  18.775  -5.014  1.00 33.57           H
ATOM   2445 2HA  GLY A 168     -11.915  20.294  -5.565  1.00 33.57           H
ATOM   2446  C   GLY A 168     -10.156  19.378  -4.913  1.00 35.00           C
ATOM   2447  O   GLY A 168      -9.376  20.312  -4.997  1.00 32.24           O
ATOM   2448  N   GLY A 169      -9.760  18.102  -4.913  1.00 31.98           N
ATOM   2449  H   GLY A 169     -10.442  17.402  -4.700  1.00 31.98           H
ATOM   2450  CA  GLY A 169      -8.397  17.661  -5.203  1.00 36.46           C
ATOM   2451 1HA  GLY A 169      -8.364  17.367  -6.158  1.00 36.46           H
ATOM   2452 2HA  GLY A 169      -7.785  18.441  -5.073  1.00 36.46           H
ATOM   2453  C   GLY A 169      -7.969  16.514  -4.296  1.00 37.63           C
ATOM   2454  O   GLY A 169      -7.823  16.687  -3.097  1.00 35.34           O
ATOM   2455  N   ALA A 170      -7.787  15.329  -4.875  1.00 39.88           N
ATOM   2456  H   ALA A 170      -8.072  15.213  -5.827  1.00 39.88           H
ATOM   2457  CA  ALA A 170      -7.191  14.195  -4.182  1.00 44.36           C
ATOM   2458  HA  ALA A 170      -7.761  13.994  -3.386  1.00 44.36           H
ATOM   2459  C   ALA A 170      -5.773  14.560  -3.697  1.00 45.18           C
ATOM   2460  O   ALA A 170      -5.074  15.331  -4.351  1.00 42.64           O
ATOM   2461  CB  ALA A 170      -7.178  12.991  -5.140  1.00 41.23           C
ATOM   2462 1HB  ALA A 170      -8.103  12.766  -5.446  1.00 41.23           H
ATOM   2463 2HB  ALA A 170      -6.797  12.182  -4.693  1.00 41.23           H
ATOM   2464 3HB  ALA A 170      -6.625  13.184  -5.950  1.00 41.23           H
ATOM   2465  N   TRP A 171      -5.328  13.982  -2.596  1.00 41.01           N
ATOM   2466  H   TRP A 171      -5.904  13.269  -2.196  1.00 41.01           H
ATOM   2467  CA  TRP A 171      -4.062  14.286  -1.899  1.00 41.42           C
ATOM   2468  HA  TRP A 171      -4.141  15.250  -1.644  1.00 41.42           H
ATOM   2469  C   TRP A 171      -2.779  14.214  -2.746  1.00 41.07           C
ATOM   2470  O   TRP A 171      -1.747  14.752  -2.347  1.00 39.19           O
ATOM   2471  CB  TRP A 171      -3.971  13.350  -0.702  1.00 40.13           C
ATOM   2472 1HB  TRP A 171      -3.108  13.531  -0.230  1.00 40.13           H
ATOM   2473 2HB  TRP A 171      -4.735  13.552  -0.090  1.00 40.13           H
ATOM   2474  CG  TRP A 171      -4.016  11.883  -1.005  1.00 37.99           C
ATOM   2475  CD1 TRP A 171      -5.144  11.145  -1.110  1.00 34.39           C
ATOM   2476  HD1 TRP A 171      -6.076  11.503  -1.056  1.00 34.39           H
ATOM   2477  CD2 TRP A 171      -2.911  10.954  -1.167  1.00 35.55           C
ATOM   2478  NE1 TRP A 171      -4.808   9.819  -1.304  1.00 32.45           N
ATOM   2479  HE1 TRP A 171      -5.470   9.079  -1.417  1.00 32.45           H
ATOM   2480  CE2 TRP A 171      -3.445   9.651  -1.321  1.00 34.12           C
ATOM   2481  CE3 TRP A 171      -1.511  11.096  -1.142  1.00 36.56           C
ATOM   2482  HE3 TRP A 171      -1.102  12.004  -1.046  1.00 36.56           H
ATOM   2483  CZ2 TRP A 171      -2.627   8.508  -1.420  1.00 34.50           C
ATOM   2484  HZ2 TRP A 171      -3.029   7.598  -1.520  1.00 34.50           H
ATOM   2485  CZ3 TRP A 171      -0.680   9.952  -1.253  1.00 34.59           C
ATOM   2486  HZ3 TRP A 171       0.314  10.060  -1.244  1.00 34.59           H
ATOM   2487  CH2 TRP A 171      -1.234   8.678  -1.375  1.00 34.59           C
ATOM   2488  HH2 TRP A 171      -0.635   7.880  -1.431  1.00 34.59           H
ATOM   2489  N   TRP A 172      -2.838  13.626  -3.940  1.00 44.18           N
ATOM   2490  H   TRP A 172      -3.700  13.182  -4.186  1.00 44.18           H
ATOM   2491  CA  TRP A 172      -1.749  13.570  -4.930  1.00 43.92           C
ATOM   2492  HA  TRP A 172      -0.927  13.440  -4.376  1.00 43.92           H
ATOM   2493  C   TRP A 172      -1.568  14.862  -5.735  1.00 42.92           C
ATOM   2494  O   TRP A 172      -0.562  15.001  -6.423  1.00 39.22           O
ATOM   2495  CB  TRP A 172      -2.005  12.406  -5.900  1.00 42.01           C
ATOM   2496 1HB  TRP A 172      -2.438  12.779  -6.720  1.00 42.01           H
ATOM   2497 2HB  TRP A 172      -1.120  12.008  -6.142  1.00 42.01           H
ATOM   2498  CG  TRP A 172      -2.872  11.276  -5.432  1.00 40.00           C
ATOM   2499  CD1 TRP A 172      -4.218  11.225  -5.504  1.00 36.07           C
ATOM   2500  HD1 TRP A 172      -4.801  11.949  -5.873  1.00 36.07           H
ATOM   2501  CD2 TRP A 172      -2.457  10.006  -4.837  1.00 37.68           C
ATOM   2502  NE1 TRP A 172      -4.672  10.026  -4.993  1.00 33.24           N
ATOM   2503  HE1 TRP A 172      -5.636   9.768  -4.929  1.00 33.24           H
ATOM   2504  CE2 TRP A 172      -3.631   9.234  -4.584  1.00 36.43           C
ATOM   2505  CE3 TRP A 172      -1.207   9.439  -4.511  1.00 39.71           C
ATOM   2506  HE3 TRP A 172      -0.367   9.959  -4.667  1.00 39.71           H
ATOM   2507  CZ2 TRP A 172      -3.570   7.936  -4.048  1.00 39.57           C
ATOM   2508  HZ2 TRP A 172      -4.406   7.411  -3.888  1.00 39.57           H
ATOM   2509  CZ3 TRP A 172      -1.141   8.136  -3.964  1.00 38.13           C
ATOM   2510  HZ3 TRP A 172      -0.251   7.743  -3.734  1.00 38.13           H
ATOM   2511  CH2 TRP A 172      -2.305   7.388  -3.739  1.00 38.69           C
ATOM   2512  HH2 TRP A 172      -2.240   6.465  -3.359  1.00 38.69           H
ATOM   2513  N   ASP A 173      -2.532  15.789  -5.676  1.00 38.99           N
ATOM   2514  H   ASP A 173      -3.291  15.628  -5.045  1.00 38.99           H
ATOM   2515  CA  ASP A 173      -2.558  17.025  -6.470  1.00 41.81           C
ATOM   2516  HA  ASP A 173      -2.060  16.812  -7.310  1.00 41.81           H
ATOM   2517  C   ASP A 173      -1.806  18.188  -5.802  1.00 40.84           C
ATOM   2518  O   ASP A 173      -1.663  19.265  -6.370  1.00 37.62           O
ATOM   2519  CB  ASP A 173      -4.018  17.390  -6.782  1.00 39.04           C
ATOM   2520 1HB  ASP A 173      -4.607  16.686  -6.386  1.00 39.04           H
ATOM   2521 2HB  ASP A 173      -4.217  18.271  -6.354  1.00 39.04           H
ATOM   2522  CG  ASP A 173      -4.351  17.502  -8.273  1.00 33.48           C
ATOM   2523  OD1 ASP A 173      -3.431  17.438  -9.112  1.00 31.01           O
ATOM   2524  OD2 ASP A 173      -5.571  17.577  -8.558  1.00 30.84           O
ATOM   2525  N   ARG A 174      -1.286  17.993  -4.577  1.00 38.45           N
ATOM   2526  H   ARG A 174      -1.498  17.144  -4.093  1.00 38.45           H
ATOM   2527  CA  ARG A 174      -0.420  18.980  -3.926  1.00 40.26           C
ATOM   2528  HA  ARG A 174      -0.770  19.880  -4.186  1.00 40.26           H
ATOM   2529  C   ARG A 174       1.007  18.843  -4.451  1.00 38.23           C
ATOM   2530  O   ARG A 174       1.780  18.004  -3.997  1.00 34.73           O
ATOM   2531  CB  ARG A 174      -0.507  18.887  -2.398  1.00 37.67           C
ATOM   2532 1HB  ARG A 174      -0.483  17.925  -2.124  1.00 37.67           H
ATOM   2533 2HB  ARG A 174       0.270  19.369  -1.994  1.00 37.67           H
ATOM   2534  CG  ARG A 174      -1.806  19.519  -1.895  1.00 32.92           C
ATOM   2535 1HG  ARG A 174      -1.892  20.440  -2.274  1.00 32.92           H
ATOM   2536 2HG  ARG A 174      -2.581  18.962  -2.194  1.00 32.92           H
ATOM   2537  CD  ARG A 174      -1.803  19.600  -0.366  1.00 30.91           C
ATOM   2538 1HD  ARG A 174      -1.811  18.678   0.022  1.00 30.91           H
ATOM   2539 2HD  ARG A 174      -0.987  20.087  -0.054  1.00 30.91           H
ATOM   2540  NE  ARG A 174      -2.982  20.317   0.139  1.00 28.28           N
ATOM   2541  HE  ARG A 174      -3.707  20.509  -0.522  1.00 28.28           H
ATOM   2542  CZ  ARG A 174      -3.183  20.735   1.381  1.00 26.52           C
ATOM   2543  NH1 ARG A 174      -2.305  20.531   2.324  1.00 24.47           N
ATOM   2544 1HH1 ARG A 174      -1.454  20.048   2.119  1.00 24.47           H
ATOM   2545 2HH1 ARG A 174      -2.483  20.858   3.252  1.00 24.47           H
ATOM   2546  NH2 ARG A 174      -4.280  21.362   1.692  1.00 24.80           N
ATOM   2547 1HH2 ARG A 174      -4.975  21.530   0.993  1.00 24.80           H
ATOM   2548 2HH2 ARG A 174      -4.428  21.676   2.630  1.00 24.80           H
ATOM   2549  N   SER A 175       1.371  19.731  -5.371  1.00 34.09           N
ATOM   2550  H   SER A 175       0.655  20.262  -5.824  1.00 34.09           H
ATOM   2551  CA  SER A 175       2.757  19.975  -5.758  1.00 36.27           C
ATOM   2552  HA  SER A 175       3.086  19.140  -6.198  1.00 36.27           H
ATOM   2553  C   SER A 175       3.595  20.281  -4.511  1.00 36.68           C
ATOM   2554  O   SER A 175       3.447  21.331  -3.887  1.00 34.18           O
ATOM   2555  CB  SER A 175       2.817  21.152  -6.739  1.00 32.39           C
ATOM   2556 1HB  SER A 175       2.499  21.995  -6.305  1.00 32.39           H
ATOM   2557 2HB  SER A 175       3.747  21.283  -7.082  1.00 32.39           H
ATOM   2558  OG  SER A 175       1.984  20.908  -7.853  1.00 28.70           O
ATOM   2559  HG  SER A 175       2.518  20.853  -8.645  1.00 28.70           H
ATOM   2560  N   TYR A 176       4.486  19.362  -4.153  1.00 32.83           N
ATOM   2561  H   TYR A 176       4.487  18.493  -4.648  1.00 32.83           H
ATOM   2562  CA  TYR A 176       5.464  19.541  -3.083  1.00 34.42           C
ATOM   2563  HA  TYR A 176       4.970  19.938  -2.309  1.00 34.42           H
ATOM   2564  C   TYR A 176       6.565  20.516  -3.546  1.00 33.39           C
ATOM   2565  O   TYR A 176       7.688  20.118  -3.821  1.00 30.09           O
ATOM   2566  CB  TYR A 176       6.038  18.185  -2.643  1.00 32.06           C
ATOM   2567 1HB  TYR A 176       6.333  17.689  -3.460  1.00 32.06           H
ATOM   2568 2HB  TYR A 176       6.827  18.355  -2.053  1.00 32.06           H
ATOM   2569  CG  TYR A 176       5.076  17.290  -1.882  1.00 29.47           C
ATOM   2570  CD1 TYR A 176       4.924  17.437  -0.491  1.00 26.40           C
ATOM   2571  HD1 TYR A 176       5.441  18.143  -0.007  1.00 26.40           H
ATOM   2572  CD2 TYR A 176       4.339  16.307  -2.564  1.00 25.34           C
ATOM   2573  HD2 TYR A 176       4.439  16.205  -3.554  1.00 25.34           H
ATOM   2574  CE1 TYR A 176       4.052  16.600   0.223  1.00 23.89           C
ATOM   2575  HE1 TYR A 176       3.949  16.706   1.212  1.00 23.89           H
ATOM   2576  CE2 TYR A 176       3.459  15.464  -1.854  1.00 24.26           C
ATOM   2577  HE2 TYR A 176       2.933  14.765  -2.338  1.00 24.26           H
ATOM   2578  CZ  TYR A 176       3.324  15.611  -0.462  1.00 24.41           C
ATOM   2579  OH  TYR A 176       2.472  14.792   0.226  1.00 24.51           O
ATOM   2580  HH  TYR A 176       1.648  15.251   0.387  1.00 24.51           H
ATOM   2581  N   PHE A 177       6.246  21.802  -3.631  1.00 27.37           N
ATOM   2582  H   PHE A 177       5.280  22.057  -3.660  1.00 27.37           H
ATOM   2583  CA  PHE A 177       7.251  22.854  -3.683  1.00 28.87           C
ATOM   2584  HA  PHE A 177       8.083  22.451  -4.065  1.00 28.87           H
ATOM   2585  C   PHE A 177       7.521  23.323  -2.250  1.00 27.30           C
ATOM   2586  O   PHE A 177       6.707  23.993  -1.627  1.00 25.21           O
ATOM   2587  CB  PHE A 177       6.868  23.978  -4.655  1.00 26.30           C
ATOM   2588 1HB  PHE A 177       5.874  23.990  -4.763  1.00 26.30           H
ATOM   2589 2HB  PHE A 177       7.174  24.853  -4.279  1.00 26.30           H
ATOM   2590  CG  PHE A 177       7.497  23.798  -6.021  1.00 23.70           C
ATOM   2591  CD1 PHE A 177       8.802  24.268  -6.260  1.00 21.19           C
ATOM   2592  HD1 PHE A 177       9.306  24.736  -5.534  1.00 21.19           H
ATOM   2593  CD2 PHE A 177       6.793  23.140  -7.046  1.00 20.79           C
ATOM   2594  HD2 PHE A 177       5.865  22.806  -6.880  1.00 20.79           H
ATOM   2595  CE1 PHE A 177       9.396  24.080  -7.518  1.00 19.52           C
ATOM   2596  HE1 PHE A 177      10.323  24.417  -7.684  1.00 19.52           H
ATOM   2597  CE2 PHE A 177       7.394  22.951  -8.305  1.00 20.37           C
ATOM   2598  HE2 PHE A 177       6.891  22.481  -9.030  1.00 20.37           H
ATOM   2599  CZ  PHE A 177       8.697  23.420  -8.548  1.00 20.75           C
ATOM   2600  HZ  PHE A 177       9.123  23.287  -9.443  1.00 20.75           H
ATOM   2601  N   ALA A 178       8.697  22.972  -1.742  1.00 27.52           N
ATOM   2602  H   ALA A 178       9.235  22.283  -2.229  1.00 27.52           H
ATOM   2603  CA  ALA A 178       9.244  23.530  -0.524  1.00 29.18           C
ATOM   2604  HA  ALA A 178       8.598  23.343   0.216  1.00 29.18           H
ATOM   2605  C   ALA A 178       9.403  25.055  -0.692  1.00 28.21           C
ATOM   2606  O   ALA A 178      10.163  25.520  -1.547  1.00 25.91           O
ATOM   2607  CB  ALA A 178      10.576  22.836  -0.220  1.00 26.47           C
ATOM   2608 1HB  ALA A 178      10.450  21.849  -0.115  1.00 26.47           H
ATOM   2609 2HB  ALA A 178      10.978  23.186   0.626  1.00 26.47           H
ATOM   2610 3HB  ALA A 178      11.234  22.985  -0.958  1.00 26.47           H
ATOM   2611  N   GLN A 179       8.695  25.831   0.127  1.00 21.45           N
ATOM   2612  H   GLN A 179       7.949  25.427   0.655  1.00 21.45           H
ATOM   2613  CA  GLN A 179       8.979  27.258   0.275  1.00 22.56           C
ATOM   2614  HA  GLN A 179       8.927  27.676  -0.632  1.00 22.56           H
ATOM   2615  C   GLN A 179      10.393  27.410   0.845  1.00 21.64           C
ATOM   2616  O   GLN A 179      10.685  26.948   1.941  1.00 19.92           O
ATOM   2617  CB  GLN A 179       7.925  27.922   1.179  1.00 20.97           C
ATOM   2618 1HB  GLN A 179       7.794  27.351   1.989  1.00 20.97           H
ATOM   2619 2HB  GLN A 179       8.263  28.821   1.456  1.00 20.97           H
ATOM   2620  CG  GLN A 179       6.565  28.103   0.482  1.00 18.70           C
ATOM   2621 1HG  GLN A 179       6.696  28.675  -0.328  1.00 18.70           H
ATOM   2622 2HG  GLN A 179       6.227  27.204   0.205  1.00 18.70           H
ATOM   2623  CD  GLN A 179       5.509  28.764   1.377  1.00 16.58           C
ATOM   2624  OE1 GLN A 179       5.714  29.047   2.538  1.00 15.95           O
ATOM   2625  NE2 GLN A 179       4.335  29.030   0.853  1.00 16.04           N
ATOM   2626 1HE2 GLN A 179       3.625  29.460   1.410  1.00 16.04           H
ATOM   2627 2HE2 GLN A 179       4.151  28.802  -0.103  1.00 16.04           H
ATOM   2628  N   ARG A 180      11.281  28.061   0.086  1.00 18.29           N
ATOM   2629  H   ARG A 180      11.070  28.204  -0.881  1.00 18.29           H
ATOM   2630  CA  ARG A 180      12.550  28.574   0.610  1.00 20.20           C
ATOM   2631  HA  ARG A 180      13.040  27.778   0.967  1.00 20.20           H
ATOM   2632  C   ARG A 180      12.256  29.609   1.708  1.00 20.14           C
ATOM   2633  O   ARG A 180      11.406  30.472   1.491  1.00 18.14           O
ATOM   2634  CB  ARG A 180      13.373  29.255  -0.503  1.00 18.39           C
ATOM   2635 1HB  ARG A 180      12.740  29.671  -1.156  1.00 18.39           H
ATOM   2636 2HB  ARG A 180      13.939  29.967  -0.088  1.00 18.39           H
ATOM   2637  CG  ARG A 180      14.292  28.308  -1.272  1.00 15.45           C
ATOM   2638 1HG  ARG A 180      14.889  27.829  -0.628  1.00 15.45           H
ATOM   2639 2HG  ARG A 180      13.739  27.642  -1.773  1.00 15.45           H
ATOM   2640  CD  ARG A 180      15.144  29.110  -2.259  1.00 13.56           C
ATOM   2641 1HD  ARG A 180      14.559  29.477  -2.982  1.00 13.56           H
ATOM   2642 2HD  ARG A 180      15.591  29.864  -1.777  1.00 13.56           H
ATOM   2643  NE  ARG A 180      16.196  28.293  -2.898  1.00 11.99           N
ATOM   2644  HE  ARG A 180      16.134  27.302  -2.777  1.00 11.99           H
ATOM   2645  CZ  ARG A 180      17.212  28.746  -3.615  1.00 11.29           C
ATOM   2646  NH1 ARG A 180      17.380  30.023  -3.866  1.00 10.99           N
ATOM   2647 1HH1 ARG A 180      16.727  30.692  -3.511  1.00 10.99           H
ATOM   2648 2HH1 ARG A 180      18.161  30.327  -4.412  1.00 10.99           H
ATOM   2649  NH2 ARG A 180      18.097  27.925  -4.096  1.00 10.31           N
ATOM   2650 1HH2 ARG A 180      18.013  26.943  -3.925  1.00 10.31           H
ATOM   2651 2HH2 ARG A 180      18.862  28.275  -4.637  1.00 10.31           H
ATOM   2652  N   PRO A 181      12.990  29.605   2.834  1.00 16.97           N
ATOM   2653  CA  PRO A 181      12.963  30.725   3.764  1.00 19.62           C
ATOM   2654  HA  PRO A 181      12.023  30.988   3.981  1.00 19.62           H
ATOM   2655  C   PRO A 181      13.637  31.942   3.103  1.00 20.07           C
ATOM   2656  O   PRO A 181      14.728  31.842   2.536  1.00 18.04           O
ATOM   2657  CB  PRO A 181      13.673  30.233   5.030  1.00 17.26           C
ATOM   2658 1HB  PRO A 181      14.177  30.976   5.470  1.00 17.26           H
ATOM   2659 2HB  PRO A 181      13.020  29.843   5.679  1.00 17.26           H
ATOM   2660  CG  PRO A 181      14.627  29.163   4.515  1.00 15.91           C
ATOM   2661 1HG  PRO A 181      15.517  29.564   4.298  1.00 15.91           H
ATOM   2662 2HG  PRO A 181      14.743  28.441   5.197  1.00 15.91           H
ATOM   2663  CD  PRO A 181      13.962  28.609   3.251  1.00 15.81           C
ATOM   2664 1HD  PRO A 181      14.630  28.473   2.519  1.00 15.81           H
ATOM   2665 2HD  PRO A 181      13.492  27.746   3.437  1.00 15.81           H
ATOM   2666  N   GLY A 182      12.943  33.070   3.142  1.00 14.73           N
ATOM   2667  H   GLY A 182      12.050  33.061   3.592  1.00 14.73           H
ATOM   2668  CA  GLY A 182      13.408  34.316   2.568  1.00 19.17           C
ATOM   2669 1HA  GLY A 182      13.713  34.116   1.637  1.00 19.17           H
ATOM   2670 2HA  GLY A 182      12.624  34.936   2.537  1.00 19.17           H
ATOM   2671  C   GLY A 182      14.552  34.966   3.359  1.00 19.03           C
ATOM   2672  O   GLY A 182      14.615  34.863   4.584  1.00 16.75           O
ATOM   2673  N   GLY A 183      15.395  35.699   2.631  1.00 14.82           N
ATOM   2674  H   GLY A 183      15.341  35.632   1.635  1.00 14.82           H
ATOM   2675  CA  GLY A 183      16.387  36.589   3.208  1.00 20.01           C
ATOM   2676 1HA  GLY A 183      15.910  37.209   3.831  1.00 20.01           H
ATOM   2677 2HA  GLY A 183      17.032  36.027   3.726  1.00 20.01           H
ATOM   2678  C   GLY A 183      17.136  37.395   2.141  1.00 19.83           C
ATOM   2679  O   GLY A 183      18.070  36.868   1.567  1.00 17.54           O
ATOM   2680  N   LYS A 184      16.704  38.672   1.956  1.00 10.77           N
ATOM   2681  H   LYS A 184      15.733  38.828   2.139  1.00 10.77           H
ATOM   2682  CA  LYS A 184      17.469  39.864   1.521  1.00 19.21           C
ATOM   2683  HA  LYS A 184      16.771  40.575   1.436  1.00 19.21           H
ATOM   2684  C   LYS A 184      18.098  39.823   0.097  1.00 18.49           C
ATOM   2685  O   LYS A 184      18.593  38.805  -0.328  1.00 16.53           O
ATOM   2686  CB  LYS A 184      18.505  40.180   2.619  1.00 17.70           C
ATOM   2687 1HB  LYS A 184      19.146  39.415   2.680  1.00 17.70           H
ATOM   2688 2HB  LYS A 184      19.000  41.010   2.360  1.00 17.70           H
ATOM   2689  CG  LYS A 184      17.870  40.401   4.008  1.00 15.27           C
ATOM   2690 1HG  LYS A 184      17.176  41.118   3.948  1.00 15.27           H
ATOM   2691 2HG  LYS A 184      17.446  39.551   4.321  1.00 15.27           H
ATOM   2692  CD  LYS A 184      18.934  40.823   5.013  1.00 13.94           C
ATOM   2693 1HD  LYS A 184      19.617  40.096   5.089  1.00 13.94           H
ATOM   2694 2HD  LYS A 184      19.373  41.661   4.689  1.00 13.94           H
ATOM   2695  CE  LYS A 184      18.322  41.079   6.388  1.00 11.80           C
ATOM   2696 1HE  LYS A 184      17.577  41.741   6.308  1.00 11.80           H
ATOM   2697 2HE  LYS A 184      17.968  40.223   6.765  1.00 11.80           H
ATOM   2698  NZ  LYS A 184      19.345  41.623   7.321  1.00 11.23           N
ATOM   2699 1HZ  LYS A 184      18.952  41.793   8.224  1.00 11.23           H
ATOM   2700 2HZ  LYS A 184      19.718  42.486   6.980  1.00 11.23           H
ATOM   2701 3HZ  LYS A 184      20.105  40.983   7.433  1.00 11.23           H
ATOM   2702  N   GLU A 185      18.155  40.855  -0.706  1.00 14.06           N
ATOM   2703  H   GLU A 185      18.397  40.572  -1.634  1.00 14.06           H
ATOM   2704  CA  GLU A 185      17.965  42.310  -0.635  1.00 18.73           C
ATOM   2705  HA  GLU A 185      17.162  42.494  -0.068  1.00 18.73           H
ATOM   2706  C   GLU A 185      17.783  42.828  -2.084  1.00 18.36           C
ATOM   2707  O   GLU A 185      18.099  42.126  -3.049  1.00 16.56           O
ATOM   2708  CB  GLU A 185      19.201  42.962   0.006  1.00 18.27           C
ATOM   2709 1HB  GLU A 185      19.860  42.243   0.227  1.00 18.27           H
ATOM   2710 2HB  GLU A 185      19.605  43.593  -0.656  1.00 18.27           H
ATOM   2711  CG  GLU A 185      18.879  43.744   1.294  1.00 15.65           C
ATOM   2712 1HG  GLU A 185      18.532  44.647   1.041  1.00 15.65           H
ATOM   2713 2HG  GLU A 185      18.176  43.247   1.802  1.00 15.65           H
ATOM   2714  CD  GLU A 185      20.106  43.927   2.205  1.00 14.02           C
ATOM   2715  OE1 GLU A 185      19.888  44.087   3.428  1.00 13.15           O
ATOM   2716  OE2 GLU A 185      21.236  43.836   1.700  1.00 15.36           O
ATOM   2717  N   ALA A 186      17.245  44.022  -2.252  1.00 16.83           N
ATOM   2718  H   ALA A 186      17.112  44.580  -1.433  1.00 16.83           H
ATOM   2719  CA  ALA A 186      16.827  44.602  -3.526  1.00 23.10           C
ATOM   2720  HA  ALA A 186      16.366  43.863  -4.017  1.00 23.10           H
ATOM   2721  C   ALA A 186      17.992  45.078  -4.423  1.00 22.50           C
ATOM   2722  O   ALA A 186      18.931  45.699  -3.932  1.00 20.95           O
ATOM   2723  CB  ALA A 186      15.920  45.789  -3.184  1.00 22.00           C
ATOM   2724 1HB  ALA A 186      15.158  45.502  -2.603  1.00 22.00           H
ATOM   2725 2HB  ALA A 186      15.538  46.198  -4.012  1.00 22.00           H
ATOM   2726 3HB  ALA A 186      16.428  46.499  -2.697  1.00 22.00           H
ATOM   2727  N   LEU A 187      17.855  44.909  -5.740  1.00 12.37           N
ATOM   2728  H   LEU A 187      17.307  44.132  -6.049  1.00 12.37           H
ATOM   2729  CA  LEU A 187      18.445  45.773  -6.774  1.00 19.64           C
ATOM   2730  HA  LEU A 187      18.569  46.664  -6.337  1.00 19.64           H
ATOM   2731  C   LEU A 187      17.478  45.898  -7.973  1.00 18.92           C
ATOM   2732  O   LEU A 187      16.810  44.921  -8.317  1.00 17.62           O
ATOM   2733  CB  LEU A 187      19.828  45.259  -7.224  1.00 18.20           C
ATOM   2734 1HB  LEU A 187      19.814  44.260  -7.188  1.00 18.20           H
ATOM   2735 2HB  LEU A 187      19.977  45.556  -8.167  1.00 18.20           H
ATOM   2736  CG  LEU A 187      21.017  45.752  -6.373  1.00 16.36           C
ATOM   2737  HG  LEU A 187      20.800  45.543  -5.419  1.00 16.36           H
ATOM   2738  CD1 LEU A 187      22.298  45.045  -6.824  1.00 15.26           C
ATOM   2739 1HD1 LEU A 187      23.084  45.349  -6.285  1.00 15.26           H
ATOM   2740 2HD1 LEU A 187      22.493  45.235  -7.786  1.00 15.26           H
ATOM   2741 3HD1 LEU A 187      22.217  44.054  -6.717  1.00 15.26           H
ATOM   2742  CD2 LEU A 187      21.249  47.264  -6.496  1.00 17.39           C
ATOM   2743 1HD2 LEU A 187      22.024  47.554  -5.935  1.00 17.39           H
ATOM   2744 2HD2 LEU A 187      20.444  47.776  -6.196  1.00 17.39           H
ATOM   2745 3HD2 LEU A 187      21.442  47.521  -7.443  1.00 17.39           H
ATOM   2746  N   PRO A 188      17.367  47.081  -8.607  1.00 16.40           N
ATOM   2747  CA  PRO A 188      16.367  47.369  -9.628  1.00 20.42           C
ATOM   2748  HA  PRO A 188      15.583  46.759  -9.512  1.00 20.42           H
ATOM   2749  C   PRO A 188      16.895  47.104 -11.046  1.00 22.09           C
ATOM   2750  O   PRO A 188      18.021  47.453 -11.370  1.00 19.64           O
ATOM   2751  CB  PRO A 188      16.027  48.846  -9.407  1.00 19.06           C
ATOM   2752 1HB  PRO A 188      15.691  49.268 -10.249  1.00 19.06           H
ATOM   2753 2HB  PRO A 188      15.345  48.954  -8.684  1.00 19.06           H
ATOM   2754  CG  PRO A 188      17.372  49.446  -8.989  1.00 18.43           C
ATOM   2755 1HG  PRO A 188      17.885  49.757  -9.789  1.00 18.43           H
ATOM   2756 2HG  PRO A 188      17.238  50.212  -8.360  1.00 18.43           H
ATOM   2757  CD  PRO A 188      18.107  48.313  -8.296  1.00 20.63           C
ATOM   2758 1HD  PRO A 188      19.044  48.236  -8.637  1.00 20.63           H
ATOM   2759 2HD  PRO A 188      18.123  48.453  -7.306  1.00 20.63           H
ATOM   2760  N   GLY A 189      16.074  46.571 -11.912  1.00 18.14           N
ATOM   2761  H   GLY A 189      15.181  46.258 -11.587  1.00 18.14           H
ATOM   2762  CA  GLY A 189      16.391  46.407 -13.334  1.00 27.47           C
ATOM   2763 1HA  GLY A 189      16.371  47.310 -13.763  1.00 27.47           H
ATOM   2764 2HA  GLY A 189      17.312  46.024 -13.405  1.00 27.47           H
ATOM   2765  C   GLY A 189      15.401  45.488 -14.032  1.00 27.43           C
ATOM   2766  O   GLY A 189      15.524  44.271 -13.969  1.00 24.40           O
ATOM   2767  N   GLY A 190      14.382  46.078 -14.656  1.00 18.57           N
ATOM   2768  H   GLY A 190      14.338  47.077 -14.659  1.00 18.57           H
ATOM   2769  CA  GLY A 190      13.328  45.331 -15.335  1.00 26.10           C
ATOM   2770 1HA  GLY A 190      12.904  44.729 -14.658  1.00 26.10           H
ATOM   2771 2HA  GLY A 190      12.654  45.994 -15.661  1.00 26.10           H
ATOM   2772  C   GLY A 190      13.835  44.497 -16.513  1.00 26.08           C
ATOM   2773  O   GLY A 190      14.476  45.008 -17.425  1.00 23.25           O
ATOM   2774  N   ARG A 191      13.456  43.223 -16.512  1.00 16.01           N
ATOM   2775  H   ARG A 191      13.309  42.784 -15.625  1.00 16.01           H
ATOM   2776  CA  ARG A 191      13.237  42.412 -17.716  1.00 22.25           C
ATOM   2777  HA  ARG A 191      12.882  43.015 -18.431  1.00 22.25           H
ATOM   2778  C   ARG A 191      12.215  41.340 -17.360  1.00 22.31           C
ATOM   2779  O   ARG A 191      12.432  40.563 -16.437  1.00 20.77           O
ATOM   2780  CB  ARG A 191      14.553  41.803 -18.244  1.00 22.02           C
ATOM   2781 1HB  ARG A 191      15.259  41.895 -17.542  1.00 22.02           H
ATOM   2782 2HB  ARG A 191      14.406  40.834 -18.444  1.00 22.02           H
ATOM   2783  CG  ARG A 191      15.028  42.510 -19.525  1.00 18.57           C
ATOM   2784 1HG  ARG A 191      14.358  42.358 -20.251  1.00 18.57           H
ATOM   2785 2HG  ARG A 191      15.110  43.491 -19.347  1.00 18.57           H
ATOM   2786  CD  ARG A 191      16.382  41.979 -19.987  1.00 17.31           C
ATOM   2787 1HD  ARG A 191      17.059  42.103 -19.261  1.00 17.31           H
ATOM   2788 2HD  ARG A 191      16.305  41.007 -20.209  1.00 17.31           H
ATOM   2789  NE  ARG A 191      16.854  42.695 -21.190  1.00 15.61           N
ATOM   2790  HE  ARG A 191      16.257  43.411 -21.552  1.00 15.61           H
ATOM   2791  CZ  ARG A 191      17.982  42.483 -21.832  1.00 15.07           C
ATOM   2792  NH1 ARG A 191      18.844  41.578 -21.444  1.00 14.40           N
ATOM   2793 1HH1 ARG A 191      18.654  41.021 -20.635  1.00 14.40           H
ATOM   2794 2HH1 ARG A 191      19.692  41.443 -21.956  1.00 14.40           H
ATOM   2795  NH2 ARG A 191      18.297  43.193 -22.892  1.00 14.87           N
ATOM   2796 1HH2 ARG A 191      17.676  43.905 -23.220  1.00 14.87           H
ATOM   2797 2HH2 ARG A 191      19.158  43.021 -23.371  1.00 14.87           H
ATOM   2798  N   ALA A 192      11.092  41.347 -18.058  1.00 19.87           N
ATOM   2799  H   ALA A 192      10.935  42.093 -18.705  1.00 19.87           H
ATOM   2800  CA  ALA A 192      10.075  40.316 -17.925  1.00 24.32           C
ATOM   2801  HA  ALA A 192       9.834  40.219 -16.959  1.00 24.32           H
ATOM   2802  C   ALA A 192      10.654  38.982 -18.419  1.00 24.30           C
ATOM   2803  O   ALA A 192      10.816  38.773 -19.612  1.00 23.20           O
ATOM   2804  CB  ALA A 192       8.834  40.762 -18.721  1.00 22.90           C
ATOM   2805 1HB  ALA A 192       8.481  41.632 -18.377  1.00 22.90           H
ATOM   2806 2HB  ALA A 192       8.102  40.084 -18.653  1.00 22.90           H
ATOM   2807 3HB  ALA A 192       9.053  40.881 -19.689  1.00 22.90           H
ATOM   2808  N   THR A 193      11.000  38.095 -17.493  1.00 22.23           N
ATOM   2809  H   THR A 193      11.059  38.399 -16.542  1.00 22.23           H
ATOM   2810  CA  THR A 193      11.298  36.700 -17.794  1.00 24.87           C
ATOM   2811  HA  THR A 193      11.805  36.692 -18.656  1.00 24.87           H
ATOM   2812  C   THR A 193       9.974  35.950 -17.927  1.00 24.93           C
ATOM   2813  O   THR A 193       9.242  35.789 -16.951  1.00 23.61           O
ATOM   2814  CB  THR A 193      12.189  36.066 -16.719  1.00 23.34           C
ATOM   2815  HB  THR A 193      11.974  35.091 -16.654  1.00 23.34           H
ATOM   2816  OG1 THR A 193      11.920  36.599 -15.443  1.00 20.49           O
ATOM   2817  HG1 THR A 193      11.859  37.552 -15.502  1.00 20.49           H
ATOM   2818  CG2 THR A 193      13.665  36.334 -17.016  1.00 20.44           C
ATOM   2819 1HG2 THR A 193      14.251  35.923 -16.318  1.00 20.44           H
ATOM   2820 2HG2 THR A 193      13.854  37.316 -17.037  1.00 20.44           H
ATOM   2821 3HG2 THR A 193      13.927  35.952 -17.902  1.00 20.44           H
ATOM   2822  N   ALA A 194       9.664  35.523 -19.148  1.00 19.58           N
ATOM   2823  H   ALA A 194      10.182  35.873 -19.929  1.00 19.58           H
ATOM   2824  CA  ALA A 194       8.599  34.565 -19.385  1.00 23.09           C
ATOM   2825  HA  ALA A 194       7.737  34.975 -19.088  1.00 23.09           H
ATOM   2826  C   ALA A 194       8.879  33.304 -18.560  1.00 23.70           C
ATOM   2827  O   ALA A 194       9.941  32.691 -18.684  1.00 22.38           O
ATOM   2828  CB  ALA A 194       8.526  34.263 -20.885  1.00 22.26           C
ATOM   2829 1HB  ALA A 194       8.343  35.095 -21.409  1.00 22.26           H
ATOM   2830 2HB  ALA A 194       7.797  33.608 -21.084  1.00 22.26           H
ATOM   2831 3HB  ALA A 194       9.387  33.875 -21.215  1.00 22.26           H
ATOM   2832  N   LEU A 195       7.949  32.941 -17.674  1.00 21.42           N
ATOM   2833  H   LEU A 195       7.164  33.545 -17.533  1.00 21.42           H
ATOM   2834  CA  LEU A 195       8.022  31.709 -16.903  1.00 25.34           C
ATOM   2835  HA  LEU A 195       8.952  31.609 -16.548  1.00 25.34           H
ATOM   2836  C   LEU A 195       7.707  30.545 -17.850  1.00 25.22           C
ATOM   2837  O   LEU A 195       6.543  30.289 -18.160  1.00 23.62           O
ATOM   2838  CB  LEU A 195       7.067  31.785 -15.698  1.00 23.32           C
ATOM   2839 1HB  LEU A 195       6.173  32.085 -16.031  1.00 23.32           H
ATOM   2840 2HB  LEU A 195       6.988  30.868 -15.308  1.00 23.32           H
ATOM   2841  CG  LEU A 195       7.510  32.748 -14.575  1.00 20.35           C
ATOM   2842  HG  LEU A 195       7.764  33.617 -14.999  1.00 20.35           H
ATOM   2843  CD1 LEU A 195       6.372  32.964 -13.591  1.00 19.10           C
ATOM   2844 1HD1 LEU A 195       6.646  33.586 -12.858  1.00 19.10           H
ATOM   2845 2HD1 LEU A 195       6.091  32.100 -13.172  1.00 19.10           H
ATOM   2846 3HD1 LEU A 195       5.574  33.358 -14.047  1.00 19.10           H
ATOM   2847  CD2 LEU A 195       8.715  32.211 -13.809  1.00 19.99           C
ATOM   2848 1HD2 LEU A 195       8.991  32.844 -13.086  1.00 19.99           H
ATOM   2849 2HD2 LEU A 195       9.497  32.080 -14.418  1.00 19.99           H
ATOM   2850 3HD2 LEU A 195       8.506  31.330 -13.384  1.00 19.99           H
ATOM   2851  N   LEU A 196       8.759  29.877 -18.313  1.00 19.92           N
ATOM   2852  H   LEU A 196       9.667  30.281 -18.199  1.00 19.92           H
ATOM   2853  CA  LEU A 196       8.655  28.588 -18.976  1.00 23.04           C
ATOM   2854  HA  LEU A 196       7.864  28.616 -19.587  1.00 23.04           H
ATOM   2855  C   LEU A 196       8.445  27.513 -17.904  1.00 23.89           C
ATOM   2856  O   LEU A 196       9.132  27.522 -16.880  1.00 21.93           O
ATOM   2857  CB  LEU A 196       9.927  28.333 -19.811  1.00 21.25           C
ATOM   2858 1HB  LEU A 196      10.716  28.366 -19.197  1.00 21.25           H
ATOM   2859 2HB  LEU A 196       9.858  27.421 -20.216  1.00 21.25           H
ATOM   2860  CG  LEU A 196      10.166  29.339 -20.945  1.00 18.10           C
ATOM   2861  HG  LEU A 196      10.094  30.249 -20.537  1.00 18.10           H
ATOM   2862  CD1 LEU A 196      11.551  29.130 -21.566  1.00 16.99           C
ATOM   2863 1HD1 LEU A 196      11.714  29.782 -22.306  1.00 16.99           H
ATOM   2864 2HD1 LEU A 196      11.639  28.208 -21.944  1.00 16.99           H
ATOM   2865 3HD1 LEU A 196      12.272  29.253 -20.884  1.00 16.99           H
ATOM   2866  CD2 LEU A 196       9.127  29.209 -22.061  1.00 18.28           C
ATOM   2867 1HD2 LEU A 196       9.299  29.872 -22.790  1.00 18.28           H
ATOM   2868 2HD2 LEU A 196       8.204  29.369 -21.712  1.00 18.28           H
ATOM   2869 3HD2 LEU A 196       9.148  28.295 -22.466  1.00 18.28           H
ATOM   2870  N   TYR A 197       7.506  26.596 -18.110  1.00 22.19           N
ATOM   2871  H   TYR A 197       6.838  26.741 -18.840  1.00 22.19           H
ATOM   2872  CA  TYR A 197       7.422  25.385 -17.303  1.00 23.63           C
ATOM   2873  HA  TYR A 197       8.033  25.517 -16.523  1.00 23.63           H
ATOM   2874  C   TYR A 197       7.912  24.202 -18.143  1.00 24.75           C
ATOM   2875  O   TYR A 197       7.514  24.029 -19.290  1.00 22.50           O
ATOM   2876  CB  TYR A 197       6.012  25.176 -16.723  1.00 22.16           C
ATOM   2877 1HB  TYR A 197       6.069  24.498 -15.990  1.00 22.16           H
ATOM   2878 2HB  TYR A 197       5.692  26.046 -16.348  1.00 22.16           H
ATOM   2879  CG  TYR A 197       4.973  24.696 -17.706  1.00 19.53           C
ATOM   2880  CD1 TYR A 197       4.248  25.620 -18.490  1.00 16.46           C
ATOM   2881  HD1 TYR A 197       4.417  26.600 -18.385  1.00 16.46           H
ATOM   2882  CD2 TYR A 197       4.719  23.311 -17.855  1.00 15.31           C
ATOM   2883  HD2 TYR A 197       5.221  22.651 -17.297  1.00 15.31           H
ATOM   2884  CE1 TYR A 197       3.292  25.172 -19.416  1.00 14.48           C
ATOM   2885  HE1 TYR A 197       2.783  25.833 -19.967  1.00 14.48           H
ATOM   2886  CE2 TYR A 197       3.758  22.855 -18.790  1.00 14.40           C
ATOM   2887  HE2 TYR A 197       3.583  21.876 -18.896  1.00 14.40           H
ATOM   2888  CZ  TYR A 197       3.049  23.792 -19.570  1.00 14.01           C
ATOM   2889  OH  TYR A 197       2.136  23.359 -20.479  1.00 14.33           O
ATOM   2890  HH  TYR A 197       2.558  23.257 -21.332  1.00 14.33           H
ATOM   2891  N   ARG A 198       8.796  23.396 -17.570  1.00 22.65           N
ATOM   2892  H   ARG A 198       9.145  23.632 -16.663  1.00 22.65           H
ATOM   2893  CA  ARG A 198       9.279  22.177 -18.213  1.00 23.99           C
ATOM   2894  HA  ARG A 198       9.318  22.320 -19.202  1.00 23.99           H
ATOM   2895  C   ARG A 198       8.287  21.056 -17.959  1.00 25.21           C
ATOM   2896  O   ARG A 198       8.011  20.713 -16.811  1.00 23.50           O
ATOM   2897  CB  ARG A 198      10.700  21.881 -17.739  1.00 23.19           C
ATOM   2898 1HB  ARG A 198      11.234  22.727 -17.757  1.00 23.19           H
ATOM   2899 2HB  ARG A 198      10.666  21.528 -16.804  1.00 23.19           H
ATOM   2900  CG  ARG A 198      11.373  20.848 -18.638  1.00 19.98           C
ATOM   2901 1HG  ARG A 198      10.979  19.946 -18.461  1.00 19.98           H
ATOM   2902 2HG  ARG A 198      11.226  21.095 -19.596  1.00 19.98           H
ATOM   2903  CD  ARG A 198      12.872  20.814 -18.346  1.00 17.77           C
ATOM   2904 1HD  ARG A 198      13.256  21.734 -18.425  1.00 17.77           H
ATOM   2905 2HD  ARG A 198      13.032  20.463 -17.423  1.00 17.77           H
ATOM   2906  NE  ARG A 198      13.572  19.945 -19.292  1.00 17.50           N
ATOM   2907  HE  ARG A 198      13.010  19.453 -19.956  1.00 17.50           H
ATOM   2908  CZ  ARG A 198      14.872  19.750 -19.351  1.00 14.79           C
ATOM   2909  NH1 ARG A 198      15.681  20.326 -18.503  1.00 14.40           N
ATOM   2910 1HH1 ARG A 198      15.315  20.928 -17.793  1.00 14.40           H
ATOM   2911 2HH1 ARG A 198      16.666  20.166 -18.564  1.00 14.40           H
ATOM   2912  NH2 ARG A 198      15.386  18.970 -20.261  1.00 14.70           N
ATOM   2913 1HH2 ARG A 198      14.791  18.514 -20.922  1.00 14.70           H
ATOM   2914 2HH2 ARG A 198      16.375  18.828 -20.297  1.00 14.70           H
ATOM   2915  N   CYS A 199       7.734  20.506 -19.020  1.00 20.40           N
ATOM   2916  H   CYS A 199       7.966  20.861 -19.926  1.00 20.40           H
ATOM   2917  CA  CYS A 199       6.794  19.396 -18.916  1.00 21.40           C
ATOM   2918  HA  CYS A 199       6.123  19.611 -18.207  1.00 21.40           H
ATOM   2919  C   CYS A 199       7.554  18.126 -18.506  1.00 22.57           C
ATOM   2920  O   CYS A 199       8.404  17.634 -19.240  1.00 20.70           O
ATOM   2921  CB  CYS A 199       6.060  19.247 -20.243  1.00 20.03           C
ATOM   2922 1HB  CYS A 199       5.621  20.130 -20.410  1.00 20.03           H
ATOM   2923 2HB  CYS A 199       6.770  19.092 -20.929  1.00 20.03           H
ATOM   2924  SG  CYS A 199       4.873  17.884 -20.146  1.00 16.67           S
ATOM   2925  HG  CYS A 199       3.646  18.370 -20.122  1.00 16.67           H
ATOM   2926  N   CYS A 200       7.210  17.558 -17.350  1.00 26.49           N
ATOM   2927  H   CYS A 200       6.490  17.989 -16.807  1.00 26.49           H
ATOM   2928  CA  CYS A 200       7.832  16.335 -16.833  1.00 27.78           C
ATOM   2929  HA  CYS A 200       8.812  16.531 -16.862  1.00 27.78           H
ATOM   2930  C   CYS A 200       7.575  15.087 -17.705  1.00 27.91           C
ATOM   2931  O   CYS A 200       8.114  14.025 -17.409  1.00 25.63           O
ATOM   2932  CB  CYS A 200       7.327  16.083 -15.403  1.00 25.29           C
ATOM   2933 1HB  CYS A 200       6.346  15.910 -15.494  1.00 25.29           H
ATOM   2934 2HB  CYS A 200       7.787  15.248 -15.102  1.00 25.29           H
ATOM   2935  SG  CYS A 200       7.685  17.503 -14.321  1.00 22.76           S
ATOM   2936  HG  CYS A 200       7.772  18.601 -15.049  1.00 22.76           H
ATOM   2937  N   PHE A 201       6.741  15.193 -18.732  1.00 22.86           N
ATOM   2938  H   PHE A 201       6.364  16.096 -18.937  1.00 22.86           H
ATOM   2939  CA  PHE A 201       6.338  14.078 -19.581  1.00 24.00           C
ATOM   2940  HA  PHE A 201       6.600  13.254 -19.079  1.00 24.00           H
ATOM   2941  C   PHE A 201       7.098  14.030 -20.917  1.00 24.49           C
ATOM   2942  O   PHE A 201       7.444  12.945 -21.365  1.00 22.42           O
ATOM   2943  CB  PHE A 201       4.816  14.140 -19.781  1.00 22.08           C
ATOM   2944 1HB  PHE A 201       4.397  14.508 -18.951  1.00 22.08           H
ATOM   2945 2HB  PHE A 201       4.617  14.745 -20.552  1.00 22.08           H
ATOM   2946  CG  PHE A 201       4.186  12.797 -20.067  1.00 19.40           C
ATOM   2947  CD1 PHE A 201       4.015  12.347 -21.393  1.00 16.68           C
ATOM   2948  HD1 PHE A 201       4.301  12.923 -22.158  1.00 16.68           H
ATOM   2949  CD2 PHE A 201       3.786  11.969 -18.991  1.00 16.65           C
ATOM   2950  HD2 PHE A 201       3.909  12.280 -18.049  1.00 16.65           H
ATOM   2951  CE1 PHE A 201       3.443  11.090 -21.636  1.00 15.60           C
ATOM   2952  HE1 PHE A 201       3.320  10.776 -22.578  1.00 15.60           H
ATOM   2953  CE2 PHE A 201       3.215  10.706 -19.247  1.00 15.40           C
ATOM   2954  HE2 PHE A 201       2.933  10.122 -18.486  1.00 15.40           H
ATOM   2955  CZ  PHE A 201       3.041  10.266 -20.571  1.00 15.88           C
ATOM   2956  HZ  PHE A 201       2.633   9.371 -20.754  1.00 15.88           H
ATOM   2957  N   CYS A 202       7.402  15.193 -21.529  1.00 21.21           N
ATOM   2958  H   CYS A 202       7.099  16.045 -21.102  1.00 21.21           H
ATOM   2959  CA  CYS A 202       8.156  15.277 -22.791  1.00 25.51           C
ATOM   2960  HA  CYS A 202       8.306  14.325 -23.056  1.00 25.51           H
ATOM   2961  C   CYS A 202       9.553  15.901 -22.649  1.00 26.30           C
ATOM   2962  O   CYS A 202      10.364  15.806 -23.561  1.00 23.28           O
ATOM   2963  CB  CYS A 202       7.311  16.019 -23.838  1.00 23.16           C
ATOM   2964 1HB  CYS A 202       7.854  16.011 -24.678  1.00 23.16           H
ATOM   2965 2HB  CYS A 202       6.490  15.463 -23.966  1.00 23.16           H
ATOM   2966  SG  CYS A 202       6.931  17.704 -23.269  1.00 19.11           S
ATOM   2967  HG  CYS A 202       6.839  18.510 -24.310  1.00 19.11           H
ATOM   2968  N   GLY A 203       9.867  16.506 -21.492  1.00 23.81           N
ATOM   2969  H   GLY A 203       9.180  16.530 -20.765  1.00 23.81           H
ATOM   2970  CA  GLY A 203      11.169  17.134 -21.243  1.00 27.49           C
ATOM   2971 1HA  GLY A 203      11.246  17.263 -20.254  1.00 27.49           H
ATOM   2972 2HA  GLY A 203      11.868  16.488 -21.550  1.00 27.49           H
ATOM   2973  C   GLY A 203      11.388  18.484 -21.946  1.00 29.19           C
ATOM   2974  O   GLY A 203      12.483  19.026 -21.846  1.00 26.01           O
ATOM   2975  N   GLU A 204      10.369  19.037 -22.619  1.00 23.33           N
ATOM   2976  H   GLU A 204       9.498  18.546 -22.615  1.00 23.33           H
ATOM   2977  CA  GLU A 204      10.425  20.301 -23.360  1.00 28.41           C
ATOM   2978  HA  GLU A 204      11.401  20.468 -23.498  1.00 28.41           H
ATOM   2979  C   GLU A 204       9.841  21.475 -22.550  1.00 28.88           C
ATOM   2980  O   GLU A 204       8.968  21.300 -21.691  1.00 25.76           O
ATOM   2981  CB  GLU A 204       9.729  20.162 -24.722  1.00 26.47           C
ATOM   2982 1HB  GLU A 204       8.794  19.840 -24.574  1.00 26.47           H
ATOM   2983 2HB  GLU A 204       9.707  21.058 -25.165  1.00 26.47           H
ATOM   2984  CG  GLU A 204      10.460  19.167 -25.645  1.00 23.31           C
ATOM   2985 1HG  GLU A 204      11.406  19.470 -25.756  1.00 23.31           H
ATOM   2986 2HG  GLU A 204      10.447  18.264 -25.215  1.00 23.31           H
ATOM   2987  CD  GLU A 204       9.821  19.052 -27.036  1.00 20.76           C
ATOM   2988  OE1 GLU A 204      10.542  18.575 -27.947  1.00 19.74           O
ATOM   2989  OE2 GLU A 204       8.630  19.402 -27.176  1.00 22.22           O
ATOM   2990  N   ASP A 205      10.348  22.684 -22.822  1.00 19.23           N
ATOM   2991  H   ASP A 205      11.073  22.738 -23.509  1.00 19.23           H
ATOM   2992  CA  ASP A 205       9.922  23.930 -22.191  1.00 19.04           C
ATOM   2993  HA  ASP A 205       9.611  23.689 -21.272  1.00 19.04           H
ATOM   2994  C   ASP A 205       8.747  24.547 -22.964  1.00 22.48           C
ATOM   2995  O   ASP A 205       8.876  24.890 -24.136  1.00 19.09           O
ATOM   2996  CB  ASP A 205      11.114  24.902 -22.096  1.00 19.34           C
ATOM   2997 1HB  ASP A 205      11.518  24.997 -23.006  1.00 19.34           H
ATOM   2998 2HB  ASP A 205      10.774  25.790 -21.787  1.00 19.34           H
ATOM   2999  CG  ASP A 205      12.212  24.448 -21.130  1.00 15.70           C
ATOM   3000  OD1 ASP A 205      11.871  23.997 -20.009  1.00 14.16           O
ATOM   3001  OD2 ASP A 205      13.407  24.562 -21.481  1.00 15.66           O
ATOM   3002  N   HIS A 206       7.611  24.737 -22.303  1.00 20.05           N
ATOM   3003  H   HIS A 206       7.577  24.470 -21.340  1.00 20.05           H
ATOM   3004  CA  HIS A 206       6.410  25.313 -22.899  1.00 20.39           C
ATOM   3005  HA  HIS A 206       6.615  25.379 -23.876  1.00 20.39           H
ATOM   3006  C   HIS A 206       6.127  26.728 -22.356  1.00 21.85           C
ATOM   3007  O   HIS A 206       6.166  26.941 -21.139  1.00 18.71           O
ATOM   3008  CB  HIS A 206       5.209  24.383 -22.687  1.00 19.15           C
ATOM   3009 1HB  HIS A 206       5.123  24.183 -21.711  1.00 19.15           H
ATOM   3010 2HB  HIS A 206       4.382  24.845 -23.007  1.00 19.15           H
ATOM   3011  CG  HIS A 206       5.329  23.073 -23.425  1.00 15.64           C
ATOM   3012  ND1 HIS A 206       5.163  22.884 -24.778  1.00 13.86           N
ATOM   3013  HD1 HIS A 206       4.927  23.587 -25.449  1.00 13.86           H
ATOM   3014  CD2 HIS A 206       5.640  21.867 -22.872  1.00 13.91           C
ATOM   3015  HD2 HIS A 206       5.822  21.688 -21.905  1.00 13.91           H
ATOM   3016  CE1 HIS A 206       5.375  21.585 -25.031  1.00 13.02           C
ATOM   3017  HE1 HIS A 206       5.328  21.166 -25.938  1.00 13.02           H
ATOM   3018  NE2 HIS A 206       5.658  20.929 -23.903  1.00 13.39           N
ATOM   3019  N   PRO A 207       5.813  27.712 -23.217  1.00 21.06           N
ATOM   3020  CA  PRO A 207       5.412  29.046 -22.779  1.00 21.49           C
ATOM   3021  HA  PRO A 207       6.013  29.351 -22.040  1.00 21.49           H
ATOM   3022  C   PRO A 207       3.985  29.035 -22.206  1.00 23.12           C
ATOM   3023  O   PRO A 207       3.064  28.451 -22.779  1.00 20.90           O
ATOM   3024  CB  PRO A 207       5.540  29.936 -24.017  1.00 19.46           C
ATOM   3025 1HB  PRO A 207       4.853  30.663 -24.007  1.00 19.46           H
ATOM   3026 2HB  PRO A 207       6.453  30.341 -24.073  1.00 19.46           H
ATOM   3027  CG  PRO A 207       5.296  28.963 -25.179  1.00 18.79           C
ATOM   3028 1HG  PRO A 207       4.320  28.886 -25.381  1.00 18.79           H
ATOM   3029 2HG  PRO A 207       5.784  29.259 -26.000  1.00 18.79           H
ATOM   3030  CD  PRO A 207       5.852  27.631 -24.665  1.00 20.72           C
ATOM   3031 1HD  PRO A 207       5.290  26.861 -24.968  1.00 20.72           H
ATOM   3032 2HD  PRO A 207       6.797  27.492 -24.963  1.00 20.72           H
ATOM   3033  N   GLN A 208       3.784  29.719 -21.083  1.00 20.88           N
ATOM   3034  H   GLN A 208       4.570  30.171 -20.661  1.00 20.88           H
ATOM   3035  CA  GLN A 208       2.485  29.849 -20.430  1.00 23.48           C
ATOM   3036  HA  GLN A 208       2.020  28.964 -20.454  1.00 23.48           H
ATOM   3037  C   GLN A 208       1.615  30.848 -21.213  1.00 23.78           C
ATOM   3038  O   GLN A 208       1.717  32.052 -21.024  1.00 21.72           O
ATOM   3039  CB  GLN A 208       2.721  30.247 -18.959  1.00 21.90           C
ATOM   3040 1HB  GLN A 208       3.498  29.723 -18.609  1.00 21.90           H
ATOM   3041 2HB  GLN A 208       2.934  31.223 -18.925  1.00 21.90           H
ATOM   3042  CG  GLN A 208       1.502  29.980 -18.052  1.00 19.21           C
ATOM   3043 1HG  GLN A 208       0.748  30.568 -18.344  1.00 19.21           H
ATOM   3044 2HG  GLN A 208       1.234  29.021 -18.147  1.00 19.21           H
ATOM   3045  CD  GLN A 208       1.792  30.260 -16.574  1.00 16.89           C
ATOM   3046  OE1 GLN A 208       2.683  30.998 -16.196  1.00 17.44           O
ATOM   3047  NE2 GLN A 208       1.036  29.691 -15.667  1.00 17.80           N
ATOM   3048 1HE2 GLN A 208       1.200  29.869 -14.697  1.00 17.80           H
ATOM   3049 2HE2 GLN A 208       0.296  29.079 -15.945  1.00 17.80           H
ATOM   3050  N   GLN A 209       0.761  30.351 -22.111  1.00 21.61           N
ATOM   3051  H   GLN A 209       0.808  29.379 -22.340  1.00 21.61           H
ATOM   3052  CA  GLN A 209      -0.244  31.190 -22.770  1.00 23.34           C
ATOM   3053  HA  GLN A 209       0.214  32.053 -22.983  1.00 23.34           H
ATOM   3054  C   GLN A 209      -1.404  31.458 -21.805  1.00 22.69           C
ATOM   3055  O   GLN A 209      -2.153  30.554 -21.434  1.00 21.42           O
ATOM   3056  CB  GLN A 209      -0.709  30.594 -24.106  1.00 21.71           C
ATOM   3057 1HB  GLN A 209      -0.847  29.610 -23.991  1.00 21.71           H
ATOM   3058 2HB  GLN A 209      -1.573  31.023 -24.368  1.00 21.71           H
ATOM   3059  CG  GLN A 209       0.339  30.835 -25.220  1.00 19.32           C
ATOM   3060 1HG  GLN A 209       0.549  31.812 -25.259  1.00 19.32           H
ATOM   3061 2HG  GLN A 209       1.169  30.324 -24.997  1.00 19.32           H
ATOM   3062  CD  GLN A 209      -0.136  30.394 -26.603  1.00 17.24           C
ATOM   3063  OE1 GLN A 209      -1.177  29.798 -26.786  1.00 17.82           O
ATOM   3064  NE2 GLN A 209       0.622  30.683 -27.641  1.00 18.68           N
ATOM   3065 1HE2 GLN A 209       0.336  30.412 -28.560  1.00 18.68           H
ATOM   3066 2HE2 GLN A 209       1.483  31.174 -27.510  1.00 18.68           H
ATOM   3067  N   GLY A 210      -1.515  32.727 -21.385  1.00 20.48           N
ATOM   3068  H   GLY A 210      -0.767  33.358 -21.591  1.00 20.48           H
ATOM   3069  CA  GLY A 210      -2.663  33.241 -20.645  1.00 23.20           C
ATOM   3070 1HA  GLY A 210      -2.776  32.686 -19.821  1.00 23.20           H
ATOM   3071 2HA  GLY A 210      -2.468  34.187 -20.386  1.00 23.20           H
ATOM   3072  C   GLY A 210      -3.930  33.183 -21.489  1.00 22.80           C
ATOM   3073  O   GLY A 210      -3.927  33.497 -22.679  1.00 21.15           O
ATOM   3074  N   SER A 211      -5.022  32.819 -20.857  1.00 18.25           N
ATOM   3075  H   SER A 211      -4.916  32.490 -19.918  1.00 18.25           H
ATOM   3076  CA  SER A 211      -6.376  32.851 -21.401  1.00 20.59           C
ATOM   3077  HA  SER A 211      -6.378  32.239 -22.192  1.00 20.59           H
ATOM   3078  C   SER A 211      -6.759  34.263 -21.846  1.00 20.40           C
ATOM   3079  O   SER A 211      -6.818  35.176 -21.017  1.00 19.02           O
ATOM   3080  CB  SER A 211      -7.344  32.397 -20.303  1.00 18.66           C
ATOM   3081 1HB  SER A 211      -8.293  32.497 -20.601  1.00 18.66           H
ATOM   3082 2HB  SER A 211      -7.173  31.445 -20.048  1.00 18.66           H
ATOM   3083  OG  SER A 211      -7.171  33.192 -19.142  1.00 16.25           O
ATOM   3084  HG  SER A 211      -7.132  34.116 -19.390  1.00 16.25           H
ATOM   3085  N   THR A 212      -7.120  34.438 -23.130  1.00 14.87           N
ATOM   3086  H   THR A 212      -6.844  33.754 -23.805  1.00 14.87           H
ATOM   3087  CA  THR A 212      -7.902  35.593 -23.576  1.00 16.49           C
ATOM   3088  HA  THR A 212      -8.305  35.957 -22.736  1.00 16.49           H
ATOM   3089  C   THR A 212      -8.995  35.130 -24.529  1.00 16.68           C
ATOM   3090  O   THR A 212      -8.788  34.311 -25.414  1.00 15.61           O
ATOM   3091  CB  THR A 212      -7.063  36.734 -24.171  1.00 15.45           C
ATOM   3092  HB  THR A 212      -6.977  36.583 -25.156  1.00 15.45           H
ATOM   3093  OG1 THR A 212      -5.749  36.749 -23.647  1.00 13.59           O
ATOM   3094  HG1 THR A 212      -5.787  36.752 -22.691  1.00 13.59           H
ATOM   3095  CG2 THR A 212      -7.667  38.088 -23.808  1.00 13.24           C
ATOM   3096 1HG2 THR A 212      -7.126  38.836 -24.192  1.00 13.24           H
ATOM   3097 2HG2 THR A 212      -7.701  38.211 -22.816  1.00 13.24           H
ATOM   3098 3HG2 THR A 212      -8.599  38.171 -24.160  1.00 13.24           H
ATOM   3099  N   LEU A 213     -10.183  35.637 -24.245  1.00 12.61           N
ATOM   3100  H   LEU A 213     -10.199  36.308 -23.504  1.00 12.61           H
ATOM   3101  CA  LEU A 213     -11.471  35.353 -24.862  1.00 15.05           C
ATOM   3102  HA  LEU A 213     -11.616  34.366 -24.786  1.00 15.05           H
ATOM   3103  C   LEU A 213     -11.512  35.686 -26.360  1.00 14.92           C
ATOM   3104  O   LEU A 213     -10.852  36.609 -26.832  1.00 14.24           O
ATOM   3105  CB  LEU A 213     -12.502  36.208 -24.095  1.00 13.94           C
ATOM   3106 1HB  LEU A 213     -12.133  37.132 -23.995  1.00 13.94           H
ATOM   3107 2HB  LEU A 213     -13.345  36.241 -24.632  1.00 13.94           H
ATOM   3108  CG  LEU A 213     -12.845  35.674 -22.694  1.00 12.34           C
ATOM   3109  HG  LEU A 213     -12.060  35.145 -22.371  1.00 12.34           H
ATOM   3110  CD1 LEU A 213     -13.101  36.803 -21.699  1.00 11.26           C
ATOM   3111 1HD1 LEU A 213     -13.322  36.440 -20.794  1.00 11.26           H
ATOM   3112 2HD1 LEU A 213     -13.865  37.376 -21.996  1.00 11.26           H
ATOM   3113 3HD1 LEU A 213     -12.296  37.389 -21.607  1.00 11.26           H
ATOM   3114  CD2 LEU A 213     -14.086  34.788 -22.762  1.00 11.50           C
ATOM   3115 1HD2 LEU A 213     -14.322  34.432 -21.858  1.00 11.50           H
ATOM   3116 2HD2 LEU A 213     -13.937  34.008 -23.370  1.00 11.50           H
ATOM   3117 3HD2 LEU A 213     -14.873  35.300 -23.107  1.00 11.50           H
ATOM   3118  N   TYR A 214     -12.357  34.940 -27.046  1.00 14.91           N
ATOM   3119  H   TYR A 214     -12.585  34.062 -26.626  1.00 14.91           H
ATOM   3120  CA  TYR A 214     -13.009  35.203 -28.325  1.00 16.15           C
ATOM   3121  HA  TYR A 214     -12.579  34.516 -28.911  1.00 16.15           H
ATOM   3122  C   TYR A 214     -12.749  36.573 -28.986  1.00 16.08           C
ATOM   3123  O   TYR A 214     -13.260  37.591 -28.530  1.00 14.66           O
ATOM   3124  CB  TYR A 214     -14.532  35.073 -28.109  1.00 15.10           C
ATOM   3125 1HB  TYR A 214     -14.771  35.520 -27.247  1.00 15.10           H
ATOM   3126 2HB  TYR A 214     -15.002  35.531 -28.864  1.00 15.10           H
ATOM   3127  CG  TYR A 214     -15.045  33.654 -28.046  1.00 13.62           C
ATOM   3128  CD1 TYR A 214     -15.576  33.063 -29.206  1.00 11.96           C
ATOM   3129  HD1 TYR A 214     -15.592  33.579 -30.062  1.00 11.96           H
ATOM   3130  CD2 TYR A 214     -15.023  32.923 -26.845  1.00 11.15           C
ATOM   3131  HD2 TYR A 214     -14.653  33.340 -26.015  1.00 11.15           H
ATOM   3132  CE1 TYR A 214     -16.083  31.756 -29.173  1.00 10.82           C
ATOM   3133  HE1 TYR A 214     -16.461  31.344 -30.002  1.00 10.82           H
ATOM   3134  CE2 TYR A 214     -15.519  31.610 -26.807  1.00 11.89           C
ATOM   3135  HE2 TYR A 214     -15.489  31.090 -25.954  1.00 11.89           H
ATOM   3136  CZ  TYR A 214     -16.058  31.025 -27.968  1.00 11.71           C
ATOM   3137  OH  TYR A 214     -16.544  29.753 -27.933  1.00 12.40           O
ATOM   3138  HH  TYR A 214     -17.501  29.777 -27.925  1.00 12.40           H
ATOM   3139  N   CYS A 215     -12.135  36.554 -30.170  1.00 14.03           N
ATOM   3140  H   CYS A 215     -11.416  35.873 -30.308  1.00 14.03           H
ATOM   3141  CA  CYS A 215     -12.438  37.457 -31.281  1.00 17.13           C
ATOM   3142  HA  CYS A 215     -13.382  37.762 -31.151  1.00 17.13           H
ATOM   3143  C   CYS A 215     -12.286  36.684 -32.604  1.00 17.22           C
ATOM   3144  O   CYS A 215     -11.210  36.208 -32.945  1.00 15.87           O
ATOM   3145  CB  CYS A 215     -11.540  38.696 -31.255  1.00 16.00           C
ATOM   3146 1HB  CYS A 215     -10.647  38.377 -30.938  1.00 16.00           H
ATOM   3147 2HB  CYS A 215     -11.468  39.000 -32.205  1.00 16.00           H
ATOM   3148  SG  CYS A 215     -12.253  39.960 -30.172  1.00 13.68           S
ATOM   3149  HG  CYS A 215     -12.426  41.077 -30.854  1.00 13.68           H
ATOM   3150  N   VAL A 216     -13.390  36.540 -33.320  1.00 12.38           N
ATOM   3151  H   VAL A 216     -14.262  36.739 -32.873  1.00 12.38           H
ATOM   3152  CA  VAL A 216     -13.427  36.110 -34.723  1.00 16.26           C
ATOM   3153  HA  VAL A 216     -12.789  35.347 -34.822  1.00 16.26           H
ATOM   3154  C   VAL A 216     -13.003  37.288 -35.599  1.00 16.11           C
ATOM   3155  O   VAL A 216     -13.547  38.378 -35.401  1.00 14.76           O
ATOM   3156  CB  VAL A 216     -14.857  35.661 -35.100  1.00 15.00           C
ATOM   3157  HB  VAL A 216     -15.443  36.441 -34.882  1.00 15.00           H
ATOM   3158  CG1 VAL A 216     -15.019  35.327 -36.588  1.00 12.74           C
ATOM   3159 1HG1 VAL A 216     -15.956  35.041 -36.791  1.00 12.74           H
ATOM   3160 2HG1 VAL A 216     -14.406  34.584 -36.857  1.00 12.74           H
ATOM   3161 3HG1 VAL A 216     -14.809  36.121 -37.158  1.00 12.74           H
ATOM   3162  CG2 VAL A 216     -15.283  34.425 -34.302  1.00 12.64           C
ATOM   3163 1HG2 VAL A 216     -16.209  34.140 -34.550  1.00 12.64           H
ATOM   3164 2HG2 VAL A 216     -15.272  34.611 -33.320  1.00 12.64           H
ATOM   3165 3HG2 VAL A 216     -14.667  33.656 -34.476  1.00 12.64           H
ATOM   3166  N   PRO A 217     -12.136  37.084 -36.586  1.00 16.03           N
ATOM   3167  CA  PRO A 217     -12.298  37.787 -37.843  1.00 18.13           C
ATOM   3168  HA  PRO A 217     -13.181  38.257 -37.838  1.00 18.13           H
ATOM   3169  C   PRO A 217     -12.337  36.807 -39.025  1.00 18.42           C
ATOM   3170  O   PRO A 217     -11.435  36.013 -39.272  1.00 16.65           O
ATOM   3171  CB  PRO A 217     -11.156  38.797 -37.925  1.00 16.28           C
ATOM   3172 1HB  PRO A 217     -10.806  38.861 -38.859  1.00 16.28           H
ATOM   3173 2HB  PRO A 217     -11.459  39.700 -37.620  1.00 16.28           H
ATOM   3174  CG  PRO A 217     -10.092  38.229 -36.980  1.00 15.15           C
ATOM   3175 1HG  PRO A 217      -9.269  37.985 -37.492  1.00 15.15           H
ATOM   3176 2HG  PRO A 217      -9.860  38.900 -36.276  1.00 15.15           H
ATOM   3177  CD  PRO A 217     -10.703  36.984 -36.340  1.00 15.24           C
ATOM   3178 1HD  PRO A 217     -10.348  36.148 -36.759  1.00 15.24           H
ATOM   3179 2HD  PRO A 217     -10.533  36.961 -35.355  1.00 15.24           H
ATOM   3180  N   THR A 218     -13.415  36.909 -39.772  1.00 12.93           N
ATOM   3181  H   THR A 218     -14.221  37.325 -39.351  1.00 12.93           H
ATOM   3182  CA  THR A 218     -13.542  36.471 -41.157  1.00 16.12           C
ATOM   3183  HA  THR A 218     -13.402  35.481 -41.155  1.00 16.12           H
ATOM   3184  C   THR A 218     -12.504  37.179 -42.030  1.00 16.70           C
ATOM   3185  O   THR A 218     -12.555  38.404 -42.141  1.00 15.10           O
ATOM   3186  CB  THR A 218     -14.929  36.890 -41.672  1.00 14.52           C
ATOM   3187  HB  THR A 218     -14.915  36.917 -42.672  1.00 14.52           H
ATOM   3188  OG1 THR A 218     -15.239  38.190 -41.210  1.00 12.39           O
ATOM   3189  HG1 THR A 218     -15.309  38.786 -41.956  1.00 12.39           H
ATOM   3190  CG2 THR A 218     -16.027  35.969 -41.174  1.00 11.78           C
ATOM   3191 1HG2 THR A 218     -16.920  36.257 -41.519  1.00 11.78           H
ATOM   3192 2HG2 THR A 218     -16.069  35.969 -40.175  1.00 11.78           H
ATOM   3193 3HG2 THR A 218     -15.870  35.029 -41.475  1.00 11.78           H
ATOM   3194  N   SER A 219     -11.617  36.425 -42.688  1.00 14.01           N
ATOM   3195  H   SER A 219     -11.229  35.619 -42.241  1.00 14.01           H
ATOM   3196  CA  SER A 219     -11.204  36.762 -44.055  1.00 20.51           C
ATOM   3197  HA  SER A 219     -12.082  36.945 -44.498  1.00 20.51           H
ATOM   3198  C   SER A 219     -10.483  35.598 -44.734  1.00 20.07           C
ATOM   3199  O   SER A 219      -9.612  34.941 -44.171  1.00 18.27           O
ATOM   3200  CB  SER A 219     -10.344  38.020 -44.153  1.00 18.71           C
ATOM   3201 1HB  SER A 219     -10.442  38.595 -43.341  1.00 18.71           H
ATOM   3202 2HB  SER A 219      -9.379  37.795 -44.288  1.00 18.71           H
ATOM   3203  OG  SER A 219     -10.784  38.753 -45.267  1.00 15.81           O
ATOM   3204  HG  SER A 219     -10.884  38.166 -46.016  1.00 15.81           H
ATOM   3205  N   THR A 220     -10.912  35.365 -45.959  1.00 13.97           N
ATOM   3206  H   THR A 220     -11.715  35.894 -46.234  1.00 13.97           H
ATOM   3207  CA  THR A 220     -10.393  34.450 -46.979  1.00 20.15           C
ATOM   3208  HA  THR A 220     -10.468  33.525 -46.607  1.00 20.15           H
ATOM   3209  C   THR A 220      -8.930  34.730 -47.322  1.00 20.16           C
ATOM   3210  O   THR A 220      -8.600  35.869 -47.625  1.00 18.29           O
ATOM   3211  CB  THR A 220     -11.218  34.723 -48.247  1.00 17.63           C
ATOM   3212  HB  THR A 220     -10.699  34.414 -49.044  1.00 17.63           H
ATOM   3213  OG1 THR A 220     -11.441  36.115 -48.388  1.00 15.09           O
ATOM   3214  HG1 THR A 220     -10.600  36.572 -48.420  1.00 15.09           H
ATOM   3215  CG2 THR A 220     -12.595  34.065 -48.185  1.00 15.40           C
ATOM   3216 1HG2 THR A 220     -13.119  34.251 -49.016  1.00 15.40           H
ATOM   3217 2HG2 THR A 220     -13.121  34.407 -47.407  1.00 15.40           H
ATOM   3218 3HG2 THR A 220     -12.514  33.073 -48.089  1.00 15.40           H
ATOM   3219  N   ASN A 221      -8.089  33.685 -47.374  1.00 11.37           N
ATOM   3220  H   ASN A 221      -8.039  33.071 -46.586  1.00 11.37           H
ATOM   3221  CA  ASN A 221      -7.238  33.404 -48.539  1.00 17.52           C
ATOM   3222  HA  ASN A 221      -7.873  33.421 -49.311  1.00 17.52           H
ATOM   3223  C   ASN A 221      -6.592  32.009 -48.424  1.00 17.52           C
ATOM   3224  O   ASN A 221      -6.004  31.638 -47.407  1.00 15.42           O
ATOM   3225  CB  ASN A 221      -6.187  34.496 -48.790  1.00 15.92           C
ATOM   3226 1HB  ASN A 221      -5.981  34.955 -47.926  1.00 15.92           H
ATOM   3227 2HB  ASN A 221      -5.356  34.072 -49.149  1.00 15.92           H
ATOM   3228  CG  ASN A 221      -6.670  35.536 -49.788  1.00 12.56           C
ATOM   3229  OD1 ASN A 221      -7.549  35.307 -50.604  1.00 11.37           O
ATOM   3230  ND2 ASN A 221      -6.080  36.715 -49.790  1.00 11.29           N
ATOM   3231 1HD2 ASN A 221      -6.354  37.410 -50.455  1.00 11.29           H
ATOM   3232 2HD2 ASN A 221      -5.359  36.914 -49.127  1.00 11.29           H
ATOM   3233  N   GLN A 222      -6.725  31.241 -49.485  1.00 14.49           N
ATOM   3234  H   GLN A 222      -7.315  31.578 -50.219  1.00 14.49           H
ATOM   3235  CA  GLN A 222      -6.092  29.948 -49.687  1.00 18.54           C
ATOM   3236  HA  GLN A 222      -6.243  29.429 -48.845  1.00 18.54           H
ATOM   3237  C   GLN A 222      -4.588  30.122 -49.950  1.00 17.88           C
ATOM   3238  O   GLN A 222      -4.209  30.814 -50.887  1.00 16.77           O
ATOM   3239  CB  GLN A 222      -6.731  29.276 -50.916  1.00 17.75           C
ATOM   3240 1HB  GLN A 222      -6.779  29.953 -51.650  1.00 17.75           H
ATOM   3241 2HB  GLN A 222      -6.142  28.519 -51.198  1.00 17.75           H
ATOM   3242  CG  GLN A 222      -8.141  28.718 -50.697  1.00 15.69           C
ATOM   3243 1HG  GLN A 222      -8.083  27.945 -50.065  1.00 15.69           H
ATOM   3244 2HG  GLN A 222      -8.709  29.436 -50.294  1.00 15.69           H
ATOM   3245  CD  GLN A 222      -8.803  28.241 -51.995  1.00 14.34           C
ATOM   3246  OE1 GLN A 222      -8.507  28.711 -53.074  1.00 14.23           O
ATOM   3247  NE2 GLN A 222      -9.741  27.331 -51.938  1.00 15.09           N
ATOM   3248 1HE2 GLN A 222     -10.201  27.034 -52.775  1.00 15.09           H
ATOM   3249 2HE2 GLN A 222      -9.998  26.932 -51.058  1.00 15.09           H
ATOM   3250  N   ALA A 223      -3.759  29.413 -49.180  1.00 17.40           N
ATOM   3251  H   ALA A 223      -4.067  29.148 -48.266  1.00 17.40           H
ATOM   3252  CA  ALA A 223      -2.425  29.007 -49.608  1.00 25.42           C
ATOM   3253  HA  ALA A 223      -2.401  28.999 -50.608  1.00 25.42           H
ATOM   3254  C   ALA A 223      -2.167  27.596 -49.064  1.00 24.16           C
ATOM   3255  O   ALA A 223      -2.319  27.330 -47.876  1.00 22.57           O
ATOM   3256  CB  ALA A 223      -1.383  30.023 -49.144  1.00 23.41           C
ATOM   3257 1HB  ALA A 223      -1.578  30.931 -49.514  1.00 23.41           H
ATOM   3258 2HB  ALA A 223      -0.466  29.759 -49.444  1.00 23.41           H
ATOM   3259 3HB  ALA A 223      -1.371  30.094 -48.147  1.00 23.41           H
ATOM   3260  N   GLN A 224      -1.852  26.686 -49.974  1.00 17.46           N
ATOM   3261  H   GLN A 224      -1.829  26.979 -50.930  1.00 17.46           H
ATOM   3262  CA  GLN A 224      -1.537  25.296 -49.693  1.00 23.42           C
ATOM   3263  HA  GLN A 224      -2.290  24.927 -49.148  1.00 23.42           H
ATOM   3264  C   GLN A 224      -0.224  25.213 -48.900  1.00 22.12           C
ATOM   3265  O   GLN A 224       0.820  25.621 -49.399  1.00 20.97           O
ATOM   3266  CB  GLN A 224      -1.396  24.548 -51.030  1.00 22.28           C
ATOM   3267 1HB  GLN A 224      -0.795  25.080 -51.626  1.00 22.28           H
ATOM   3268 2HB  GLN A 224      -0.982  23.656 -50.849  1.00 22.28           H
ATOM   3269  CG  GLN A 224      -2.739  24.326 -51.760  1.00 19.57           C
ATOM   3270 1HG  GLN A 224      -3.252  23.616 -51.278  1.00 19.57           H
ATOM   3271 2HG  GLN A 224      -3.257  25.181 -51.744  1.00 19.57           H
ATOM   3272  CD  GLN A 224      -2.574  23.892 -53.218  1.00 17.20           C
ATOM   3273  OE1 GLN A 224      -1.579  24.142 -53.863  1.00 17.32           O
ATOM   3274  NE2 GLN A 224      -3.561  23.255 -53.809  1.00 17.59           N
ATOM   3275 1HE2 GLN A 224      -3.480  22.988 -54.769  1.00 17.59           H
ATOM   3276 2HE2 GLN A 224      -4.393  23.037 -53.298  1.00 17.59           H
ATOM   3277  N   ALA A 225      -0.264  24.638 -47.682  1.00 17.55           N
ATOM   3278  H   ALA A 225      -1.162  24.507 -47.261  1.00 17.55           H
ATOM   3279  CA  ALA A 225       0.906  24.192 -46.931  1.00 25.06           C
ATOM   3280  HA  ALA A 225       1.716  24.294 -47.509  1.00 25.06           H
ATOM   3281  C   ALA A 225       0.721  22.708 -46.589  1.00 24.21           C
ATOM   3282  O   ALA A 225      -0.393  22.246 -46.319  1.00 22.85           O
ATOM   3283  CB  ALA A 225       1.117  25.086 -45.706  1.00 23.12           C
ATOM   3284 1HB  ALA A 225       1.233  26.042 -45.976  1.00 23.12           H
ATOM   3285 2HB  ALA A 225       1.932  24.810 -45.197  1.00 23.12           H
ATOM   3286 3HB  ALA A 225       0.334  25.034 -45.086  1.00 23.12           H
ATOM   3287  N   ALA A 226       1.821  21.970 -46.698  1.00 19.05           N
ATOM   3288  H   ALA A 226       2.665  22.447 -46.945  1.00 19.05           H
ATOM   3289  CA  ALA A 226       1.912  20.531 -46.491  1.00 28.16           C
ATOM   3290  HA  ALA A 226       1.326  20.100 -47.177  1.00 28.16           H
ATOM   3291  C   ALA A 226       1.371  20.089 -45.118  1.00 27.21           C
ATOM   3292  O   ALA A 226       1.349  20.888 -44.185  1.00 26.01           O
ATOM   3293  CB  ALA A 226       3.391  20.157 -46.667  1.00 25.90           C
ATOM   3294 1HB  ALA A 226       3.730  20.449 -47.561  1.00 25.90           H
ATOM   3295 2HB  ALA A 226       3.521  19.168 -46.596  1.00 25.90           H
ATOM   3296 3HB  ALA A 226       3.957  20.592 -45.967  1.00 25.90           H
ATOM   3297  N   PRO A 227       0.951  18.825 -44.961  1.00 20.18           N
ATOM   3298  CA  PRO A 227       0.420  18.361 -43.692  1.00 25.17           C
ATOM   3299  HA  PRO A 227      -0.244  19.017 -43.334  1.00 25.17           H
ATOM   3300  C   PRO A 227       1.548  18.272 -42.659  1.00 25.26           C
ATOM   3301  O   PRO A 227       2.366  17.359 -42.694  1.00 24.13           O
ATOM   3302  CB  PRO A 227      -0.235  16.994 -43.997  1.00 22.74           C
ATOM   3303 1HB  PRO A 227      -0.157  16.374 -43.216  1.00 22.74           H
ATOM   3304 2HB  PRO A 227      -1.198  17.102 -44.243  1.00 22.74           H
ATOM   3305  CG  PRO A 227       0.574  16.474 -45.186  1.00 22.88           C
ATOM   3306 1HG  PRO A 227       1.372  15.959 -44.873  1.00 22.88           H
ATOM   3307 2HG  PRO A 227       0.010  15.891 -45.771  1.00 22.88           H
ATOM   3308  CD  PRO A 227       1.001  17.746 -45.931  1.00 26.94           C
ATOM   3309 1HD  PRO A 227       1.933  17.664 -46.284  1.00 26.94           H
ATOM   3310 2HD  PRO A 227       0.376  17.952 -46.684  1.00 26.94           H
ATOM   3311  N   GLU A 228       1.588  19.241 -41.720  1.00 19.49           N
ATOM   3312  H   GLU A 228       1.099  20.097 -41.890  1.00 19.49           H
ATOM   3313  CA  GLU A 228       2.319  19.085 -40.466  1.00 22.67           C
ATOM   3314  HA  GLU A 228       3.276  18.950 -40.722  1.00 22.67           H
ATOM   3315  C   GLU A 228       1.757  17.869 -39.723  1.00 22.28           C
ATOM   3316  O   GLU A 228       0.561  17.791 -39.417  1.00 20.94           O
ATOM   3317  CB  GLU A 228       2.219  20.341 -39.583  1.00 21.91           C
ATOM   3318 1HB  GLU A 228       1.288  20.700 -39.644  1.00 21.91           H
ATOM   3319 2HB  GLU A 228       2.416  20.083 -38.637  1.00 21.91           H
ATOM   3320  CG  GLU A 228       3.203  21.448 -40.006  1.00 19.39           C
ATOM   3321 1HG  GLU A 228       4.129  21.071 -40.002  1.00 19.39           H
ATOM   3322 2HG  GLU A 228       2.969  21.747 -40.931  1.00 19.39           H
ATOM   3323  CD  GLU A 228       3.162  22.671 -39.065  1.00 17.72           C
ATOM   3324  OE1 GLU A 228       4.233  23.302 -38.881  1.00 16.09           O
ATOM   3325  OE2 GLU A 228       2.057  22.983 -38.558  1.00 20.57           O
ATOM   3326  N   GLU A 229       2.618  16.891 -39.464  1.00 18.72           N
ATOM   3327  H   GLU A 229       3.514  16.919 -39.908  1.00 18.72           H
ATOM   3328  CA  GLU A 229       2.326  15.776 -38.564  1.00 23.88           C
ATOM   3329  HA  GLU A 229       1.570  15.273 -38.982  1.00 23.88           H
ATOM   3330  C   GLU A 229       1.937  16.348 -37.197  1.00 23.63           C
ATOM   3331  O   GLU A 229       2.764  16.833 -36.433  1.00 22.22           O
ATOM   3332  CB  GLU A 229       3.519  14.818 -38.425  1.00 23.14           C
ATOM   3333 1HB  GLU A 229       4.361  15.356 -38.449  1.00 23.14           H
ATOM   3334 2HB  GLU A 229       3.447  14.349 -37.545  1.00 23.14           H
ATOM   3335  CG  GLU A 229       3.587  13.758 -39.537  1.00 20.70           C
ATOM   3336 1HG  GLU A 229       2.700  13.300 -39.601  1.00 20.70           H
ATOM   3337 2HG  GLU A 229       3.790  14.213 -40.404  1.00 20.70           H
ATOM   3338  CD  GLU A 229       4.674  12.703 -39.261  1.00 18.74           C
ATOM   3339  OE1 GLU A 229       4.352  11.493 -39.383  1.00 16.02           O
ATOM   3340  OE2 GLU A 229       5.797  13.106 -38.908  1.00 19.48           O
ATOM   3341  N   ARG A 230       0.642  16.286 -36.871  1.00 21.41           N
ATOM   3342  H   ARG A 230      -0.019  16.050 -37.583  1.00 21.41           H
ATOM   3343  CA  ARG A 230       0.153  16.546 -35.527  1.00 26.14           C
ATOM   3344  HA  ARG A 230       0.345  17.509 -35.339  1.00 26.14           H
ATOM   3345  C   ARG A 230       0.891  15.612 -34.560  1.00 25.18           C
ATOM   3346  O   ARG A 230       0.986  14.419 -34.857  1.00 23.82           O
ATOM   3347  CB  ARG A 230      -1.360  16.302 -35.431  1.00 25.28           C
ATOM   3348 1HB  ARG A 230      -1.563  15.394 -35.798  1.00 25.28           H
ATOM   3349 2HB  ARG A 230      -1.631  16.341 -34.469  1.00 25.28           H
ATOM   3350  CG  ARG A 230      -2.171  17.343 -36.215  1.00 22.82           C
ATOM   3351 1HG  ARG A 230      -1.962  18.258 -35.870  1.00 22.82           H
ATOM   3352 2HG  ARG A 230      -1.933  17.290 -37.185  1.00 22.82           H
ATOM   3353  CD  ARG A 230      -3.664  17.068 -36.045  1.00 22.19           C
ATOM   3354 1HD  ARG A 230      -3.880  16.153 -36.387  1.00 22.19           H
ATOM   3355 2HD  ARG A 230      -3.910  17.129 -35.078  1.00 22.19           H
ATOM   3356  NE  ARG A 230      -4.482  18.040 -36.789  1.00 20.17           N
ATOM   3357  HE  ARG A 230      -3.991  18.687 -37.372  1.00 20.17           H
ATOM   3358  CZ  ARG A 230      -5.796  18.145 -36.765  1.00 19.18           C
ATOM   3359  NH1 ARG A 230      -6.531  17.337 -36.047  1.00 19.30           N
ATOM   3360 1HH1 ARG A 230      -6.098  16.620 -35.500  1.00 19.30           H
ATOM   3361 2HH1 ARG A 230      -7.526  17.436 -36.044  1.00 19.30           H
ATOM   3362  NH2 ARG A 230      -6.389  19.059 -37.468  1.00 18.92           N
ATOM   3363 1HH2 ARG A 230      -5.850  19.686 -38.030  1.00 18.92           H
ATOM   3364 2HH2 ARG A 230      -7.386  19.137 -37.448  1.00 18.92           H
ATOM   3365  N   PRO A 231       1.384  16.105 -33.409  1.00 22.16           N
ATOM   3366  CA  PRO A 231       1.984  15.245 -32.406  1.00 24.61           C
ATOM   3367  HA  PRO A 231       2.795  14.788 -32.771  1.00 24.61           H
ATOM   3368  C   PRO A 231       0.972  14.160 -32.030  1.00 26.30           C
ATOM   3369  O   PRO A 231      -0.165  14.459 -31.644  1.00 24.89           O
ATOM   3370  CB  PRO A 231       2.374  16.158 -31.230  1.00 21.71           C
ATOM   3371 1HB  PRO A 231       2.172  15.720 -30.354  1.00 21.71           H
ATOM   3372 2HB  PRO A 231       3.344  16.396 -31.268  1.00 21.71           H
ATOM   3373  CG  PRO A 231       1.505  17.398 -31.427  1.00 21.18           C
ATOM   3374 1HG  PRO A 231       0.630  17.297 -30.953  1.00 21.18           H
ATOM   3375 2HG  PRO A 231       1.973  18.216 -31.093  1.00 21.18           H
ATOM   3376  CD  PRO A 231       1.296  17.473 -32.938  1.00 23.85           C
ATOM   3377 1HD  PRO A 231       0.396  17.846 -33.164  1.00 23.85           H
ATOM   3378 2HD  PRO A 231       2.006  18.023 -33.378  1.00 23.85           H
ATOM   3379  N   ARG A 232       1.368  12.892 -32.213  1.00 27.28           N
ATOM   3380  H   ARG A 232       2.285  12.730 -32.576  1.00 27.28           H
ATOM   3381  CA  ARG A 232       0.531  11.739 -31.910  1.00 29.90           C
ATOM   3382  HA  ARG A 232      -0.274  11.795 -32.500  1.00 29.90           H
ATOM   3383  C   ARG A 232       0.128  11.822 -30.445  1.00 29.99           C
ATOM   3384  O   ARG A 232       0.983  11.950 -29.573  1.00 28.26           O
ATOM   3385  CB  ARG A 232       1.259  10.422 -32.220  1.00 28.28           C
ATOM   3386 1HB  ARG A 232       2.164  10.450 -31.796  1.00 28.28           H
ATOM   3387 2HB  ARG A 232       0.732   9.666 -31.832  1.00 28.28           H
ATOM   3388  CG  ARG A 232       1.429  10.179 -33.728  1.00 25.00           C
ATOM   3389 1HG  ARG A 232       0.532  10.200 -34.170  1.00 25.00           H
ATOM   3390 2HG  ARG A 232       2.008  10.896 -34.115  1.00 25.00           H
ATOM   3391  CD  ARG A 232       2.081   8.816 -33.978  1.00 22.32           C
ATOM   3392 1HD  ARG A 232       2.973   8.781 -33.527  1.00 22.32           H
ATOM   3393 2HD  ARG A 232       1.496   8.090 -33.617  1.00 22.32           H
ATOM   3394  NE  ARG A 232       2.283   8.570 -35.420  1.00 19.96           N
ATOM   3395  HE  ARG A 232       2.126   9.344 -36.033  1.00 19.96           H
ATOM   3396  CZ  ARG A 232       2.650   7.430 -35.984  1.00 18.92           C
ATOM   3397  NH1 ARG A 232       2.865   6.352 -35.280  1.00 18.20           N
ATOM   3398 1HH1 ARG A 232       2.753   6.373 -34.286  1.00 18.20           H
ATOM   3399 2HH1 ARG A 232       3.141   5.505 -35.734  1.00 18.20           H
ATOM   3400  NH2 ARG A 232       2.815   7.376 -37.268  1.00 16.39           N
ATOM   3401 1HH2 ARG A 232       2.665   8.192 -37.826  1.00 16.39           H
ATOM   3402 2HH2 ARG A 232       3.092   6.518 -37.701  1.00 16.39           H
ATOM   3403  N   ALA A 233      -1.179  11.750 -30.205  1.00 26.31           N
ATOM   3404  H   ALA A 233      -1.807  11.684 -30.980  1.00 26.31           H
ATOM   3405  CA  ALA A 233      -1.726  11.763 -28.867  1.00 27.67           C
ATOM   3406  HA  ALA A 233      -1.459  12.630 -28.447  1.00 27.67           H
ATOM   3407  C   ALA A 233      -1.135  10.613 -28.017  1.00 29.22           C
ATOM   3408  O   ALA A 233      -0.671   9.604 -28.554  1.00 27.02           O
ATOM   3409  CB  ALA A 233      -3.243  11.694 -28.976  1.00 23.78           C
ATOM   3410 1HB  ALA A 233      -3.597  12.448 -29.530  1.00 23.78           H
ATOM   3411 2HB  ALA A 233      -3.670  11.749 -28.073  1.00 23.78           H
ATOM   3412 3HB  ALA A 233      -3.533  10.837 -29.402  1.00 23.78           H
ATOM   3413  N   PRO A 234      -1.118  10.760 -26.680  1.00 37.42           N
ATOM   3414  CA  PRO A 234      -0.570   9.748 -25.798  1.00 38.82           C
ATOM   3415  HA  PRO A 234       0.389   9.603 -26.041  1.00 38.82           H
ATOM   3416  C   PRO A 234      -1.249   8.386 -25.982  1.00 39.81           C
ATOM   3417  O   PRO A 234      -2.383   8.286 -26.442  1.00 38.00           O
ATOM   3418  CB  PRO A 234      -0.737  10.308 -24.379  1.00 35.98           C
ATOM   3419 1HB  PRO A 234      -1.558   9.938 -23.944  1.00 35.98           H
ATOM   3420 2HB  PRO A 234       0.062  10.097 -23.816  1.00 35.98           H
ATOM   3421  CG  PRO A 234      -0.869  11.815 -24.585  1.00 36.89           C
ATOM   3422 1HG  PRO A 234      -1.426  12.229 -23.865  1.00 36.89           H
ATOM   3423 2HG  PRO A 234       0.029  12.255 -24.608  1.00 36.89           H
ATOM   3424  CD  PRO A 234      -1.561  11.918 -25.936  1.00 38.92           C
ATOM   3425 1HD  PRO A 234      -2.556  11.894 -25.840  1.00 38.92           H
ATOM   3426 2HD  PRO A 234      -1.293  12.750 -26.421  1.00 38.92           H
ATOM   3427  N   TRP A 235      -0.569   7.324 -25.562  1.00 43.90           N
ATOM   3428  H   TRP A 235       0.262   7.509 -25.037  1.00 43.90           H
ATOM   3429  CA  TRP A 235      -0.903   5.898 -25.783  1.00 43.81           C
ATOM   3430  HA  TRP A 235      -0.905   5.796 -26.778  1.00 43.81           H
ATOM   3431  C   TRP A 235      -2.309   5.427 -25.350  1.00 43.67           C
ATOM   3432  O   TRP A 235      -2.635   4.249 -25.532  1.00 40.93           O
ATOM   3433  CB  TRP A 235       0.172   5.085 -25.056  1.00 41.76           C
ATOM   3434 1HB  TRP A 235      -0.070   4.116 -25.107  1.00 41.76           H
ATOM   3435 2HB  TRP A 235       1.049   5.234 -25.512  1.00 41.76           H
ATOM   3436  CG  TRP A 235       0.340   5.442 -23.605  1.00 39.48           C
ATOM   3437  CD1 TRP A 235       1.186   6.371 -23.114  1.00 36.35           C
ATOM   3438  HD1 TRP A 235       1.832   6.904 -23.660  1.00 36.35           H
ATOM   3439  CD2 TRP A 235      -0.387   4.919 -22.449  1.00 37.14           C
ATOM   3440  NE1 TRP A 235       1.028   6.477 -21.747  1.00 33.71           N
ATOM   3441  HE1 TRP A 235       1.542   7.108 -21.165  1.00 33.71           H
ATOM   3442  CE2 TRP A 235       0.070   5.600 -21.289  1.00 35.89           C
ATOM   3443  CE3 TRP A 235      -1.381   3.934 -22.277  1.00 37.21           C
ATOM   3444  HE3 TRP A 235      -1.716   3.426 -23.071  1.00 37.21           H
ATOM   3445  CZ2 TRP A 235      -0.448   5.329 -20.002  1.00 35.69           C
ATOM   3446  HZ2 TRP A 235      -0.108   5.822 -19.201  1.00 35.69           H
ATOM   3447  CZ3 TRP A 235      -1.909   3.656 -20.995  1.00 36.17           C
ATOM   3448  HZ3 TRP A 235      -2.616   2.956 -20.891  1.00 36.17           H
ATOM   3449  CH2 TRP A 235      -1.452   4.351 -19.871  1.00 36.14           C
ATOM   3450  HH2 TRP A 235      -1.840   4.153 -18.971  1.00 36.14           H
ATOM   3451  N   TRP A 236      -3.148   6.287 -24.799  1.00 48.78           N
ATOM   3452  H   TRP A 236      -2.788   7.193 -24.578  1.00 48.78           H
ATOM   3453  CA  TRP A 236      -4.558   6.036 -24.481  1.00 48.40           C
ATOM   3454  HA  TRP A 236      -4.627   5.040 -24.432  1.00 48.40           H
ATOM   3455  C   TRP A 236      -5.524   6.510 -25.574  1.00 47.82           C
ATOM   3456  O   TRP A 236      -6.735   6.343 -25.402  1.00 44.06           O
ATOM   3457  CB  TRP A 236      -4.908   6.662 -23.136  1.00 46.22           C
ATOM   3458 1HB  TRP A 236      -5.881   6.511 -22.963  1.00 46.22           H
ATOM   3459 2HB  TRP A 236      -4.369   6.207 -22.428  1.00 46.22           H
ATOM   3460  CG  TRP A 236      -4.650   8.138 -23.026  1.00 43.82           C
ATOM   3461  CD1 TRP A 236      -5.448   9.130 -23.474  1.00 40.60           C
ATOM   3462  HD1 TRP A 236      -6.317   8.996 -23.950  1.00 40.60           H
ATOM   3463  CD2 TRP A 236      -3.502   8.808 -22.398  1.00 41.15           C
ATOM   3464  NE1 TRP A 236      -4.887  10.357 -23.178  1.00 36.85           N
ATOM   3465  HE1 TRP A 236      -5.295  11.237 -23.422  1.00 36.85           H
ATOM   3466  CE2 TRP A 236      -3.695  10.214 -22.504  1.00 39.30           C
ATOM   3467  CE3 TRP A 236      -2.345   8.343 -21.745  1.00 39.92           C
ATOM   3468  HE3 TRP A 236      -2.180   7.360 -21.666  1.00 39.92           H
ATOM   3469  CZ2 TRP A 236      -2.773  11.127 -21.950  1.00 37.89           C
ATOM   3470  HZ2 TRP A 236      -2.933  12.112 -22.020  1.00 37.89           H
ATOM   3471  CZ3 TRP A 236      -1.415   9.256 -21.200  1.00 38.21           C
ATOM   3472  HZ3 TRP A 236      -0.597   8.913 -20.739  1.00 38.21           H
ATOM   3473  CH2 TRP A 236      -1.629  10.638 -21.300  1.00 38.39           C
ATOM   3474  HH2 TRP A 236      -0.966  11.276 -20.908  1.00 38.39           H
ATOM   3475  N   ASP A 237      -5.021   7.096 -26.665  1.00 42.74           N
ATOM   3476  H   ASP A 237      -4.032   7.224 -26.742  1.00 42.74           H
ATOM   3477  CA  ASP A 237      -5.885   7.550 -27.742  1.00 44.05           C
ATOM   3478  HA  ASP A 237      -6.635   8.024 -27.280  1.00 44.05           H
ATOM   3479  C   ASP A 237      -6.465   6.348 -28.519  1.00 43.63           C
ATOM   3480  O   ASP A 237      -5.768   5.445 -28.986  1.00 40.22           O
ATOM   3481  CB  ASP A 237      -5.206   8.598 -28.635  1.00 40.44           C
ATOM   3482 1HB  ASP A 237      -4.352   8.881 -28.199  1.00 40.44           H
ATOM   3483 2HB  ASP A 237      -5.006   8.179 -29.520  1.00 40.44           H
ATOM   3484  CG  ASP A 237      -6.071   9.846 -28.870  1.00 36.25           C
ATOM   3485  OD1 ASP A 237      -7.073  10.027 -28.151  1.00 33.18           O
ATOM   3486  OD2 ASP A 237      -5.709  10.638 -29.774  1.00 32.26           O
ATOM   3487  N   THR A 238      -7.773   6.374 -28.582  1.00 49.60           N
ATOM   3488  H   THR A 238      -8.191   7.223 -28.260  1.00 49.60           H
ATOM   3489  CA  THR A 238      -8.722   5.361 -29.048  1.00 50.89           C
ATOM   3490  HA  THR A 238      -8.616   4.587 -28.423  1.00 50.89           H
ATOM   3491  C   THR A 238      -8.427   4.837 -30.460  1.00 51.76           C
ATOM   3492  O   THR A 238      -9.070   5.226 -31.429  1.00 46.98           O
ATOM   3493  CB  THR A 238     -10.118   5.985 -29.001  1.00 46.48           C
ATOM   3494  HB  THR A 238     -10.716   5.441 -29.590  1.00 46.48           H
ATOM   3495  OG1 THR A 238     -10.094   7.299 -29.514  1.00 41.15           O
ATOM   3496  HG1 THR A 238     -10.089   7.268 -30.471  1.00 41.15           H
ATOM   3497  CG2 THR A 238     -10.665   6.089 -27.580  1.00 40.93           C
ATOM   3498 1HG2 THR A 238     -11.577   6.499 -27.576  1.00 40.93           H
ATOM   3499 2HG2 THR A 238     -10.071   6.655 -27.008  1.00 40.93           H
ATOM   3500 3HG2 THR A 238     -10.732   5.186 -27.155  1.00 40.93           H
ATOM   3501  N   SER A 239      -7.505   3.875 -30.584  1.00 56.76           N
ATOM   3502  H   SER A 239      -6.764   3.801 -29.917  1.00 56.76           H
ATOM   3503  CA  SER A 239      -7.586   2.933 -31.698  1.00 59.97           C
ATOM   3504  HA  SER A 239      -7.823   3.463 -32.512  1.00 59.97           H
ATOM   3505  C   SER A 239      -8.701   1.924 -31.419  1.00 62.01           C
ATOM   3506  O   SER A 239      -8.942   1.537 -30.272  1.00 56.54           O
ATOM   3507  CB  SER A 239      -6.228   2.276 -31.978  1.00 53.65           C
ATOM   3508 1HB  SER A 239      -6.267   1.728 -32.813  1.00 53.65           H
ATOM   3509 2HB  SER A 239      -5.512   2.969 -32.066  1.00 53.65           H
ATOM   3510  OG  SER A 239      -5.840   1.412 -30.935  1.00 46.10           O
ATOM   3511  HG  SER A 239      -5.752   1.911 -30.123  1.00 46.10           H
ATOM   3512  N   SER A 240      -9.404   1.474 -32.441  1.00 61.67           N
ATOM   3513  H   SER A 240      -9.126   1.774 -33.354  1.00 61.67           H
ATOM   3514  CA  SER A 240     -10.564   0.567 -32.353  1.00 66.10           C
ATOM   3515  HA  SER A 240     -11.216   1.073 -31.789  1.00 66.10           H
ATOM   3516  C   SER A 240     -10.303  -0.769 -31.623  1.00 67.76           C
ATOM   3517  O   SER A 240     -11.230  -1.524 -31.362  1.00 61.33           O
ATOM   3518  CB  SER A 240     -11.088   0.300 -33.771  1.00 59.80           C
ATOM   3519 1HB  SER A 240     -11.863  -0.332 -33.751  1.00 59.80           H
ATOM   3520 2HB  SER A 240     -11.364   1.153 -34.215  1.00 59.80           H
ATOM   3521  OG  SER A 240     -10.077  -0.290 -34.571  1.00 50.76           O
ATOM   3522  HG  SER A 240      -9.289  -0.423 -34.044  1.00 50.76           H
ATOM   3523  N   GLY A 241      -9.042  -1.059 -31.243  1.00 69.51           N
ATOM   3524  H   GLY A 241      -8.322  -0.426 -31.526  1.00 69.51           H
ATOM   3525  CA  GLY A 241      -8.638  -2.221 -30.452  1.00 74.85           C
ATOM   3526 1HA  GLY A 241      -9.259  -2.966 -30.695  1.00 74.85           H
ATOM   3527 2HA  GLY A 241      -7.709  -2.456 -30.737  1.00 74.85           H
ATOM   3528  C   GLY A 241      -8.660  -2.029 -28.932  1.00 77.93           C
ATOM   3529  O   GLY A 241      -8.605  -3.019 -28.200  1.00 74.93           O
ATOM   3530  N   ALA A 242      -8.756  -0.794 -28.404  1.00 77.25           N
ATOM   3531  H   ALA A 242      -8.919  -0.024 -29.021  1.00 77.25           H
ATOM   3532  CA  ALA A 242      -8.633  -0.523 -26.967  1.00 81.43           C
ATOM   3533  HA  ALA A 242      -7.792  -0.984 -26.683  1.00 81.43           H
ATOM   3534  C   ALA A 242      -9.754  -1.133 -26.113  1.00 83.50           C
ATOM   3535  O   ALA A 242      -9.541  -1.466 -24.939  1.00 81.23           O
ATOM   3536  CB  ALA A 242      -8.556   0.998 -26.778  1.00 76.74           C
ATOM   3537 1HB  ALA A 242      -7.825   1.392 -27.335  1.00 76.74           H
ATOM   3538 2HB  ALA A 242      -8.374   1.232 -25.823  1.00 76.74           H
ATOM   3539 3HB  ALA A 242      -9.415   1.436 -27.043  1.00 76.74           H
ATOM   3540  N   LEU A 243     -10.943  -1.322 -26.691  1.00 76.34           N
ATOM   3541  H   LEU A 243     -11.039  -1.052 -27.649  1.00 76.34           H
ATOM   3542  CA  LEU A 243     -12.119  -1.895 -26.028  1.00 80.36           C
ATOM   3543  HA  LEU A 243     -11.985  -1.684 -25.060  1.00 80.36           H
ATOM   3544  C   LEU A 243     -12.207  -3.429 -26.136  1.00 82.57           C
ATOM   3545  O   LEU A 243     -13.150  -4.008 -25.613  1.00 81.11           O
ATOM   3546  CB  LEU A 243     -13.390  -1.222 -26.577  1.00 77.60           C
ATOM   3547 1HB  LEU A 243     -13.390  -1.320 -27.572  1.00 77.60           H
ATOM   3548 2HB  LEU A 243     -14.184  -1.695 -26.195  1.00 77.60           H
ATOM   3549  CG  LEU A 243     -13.512   0.276 -26.239  1.00 69.04           C
ATOM   3550  HG  LEU A 243     -12.666   0.729 -26.518  1.00 69.04           H
ATOM   3551  CD1 LEU A 243     -14.719   0.859 -26.978  1.00 65.00           C
ATOM   3552 1HD1 LEU A 243     -14.825   1.833 -26.778  1.00 65.00           H
ATOM   3553 2HD1 LEU A 243     -15.563   0.396 -26.707  1.00 65.00           H
ATOM   3554 3HD1 LEU A 243     -14.617   0.757 -27.968  1.00 65.00           H
ATOM   3555  CD2 LEU A 243     -13.699   0.510 -24.742  1.00 66.61           C
ATOM   3556 1HD2 LEU A 243     -13.777   1.486 -24.539  1.00 66.61           H
ATOM   3557 2HD2 LEU A 243     -12.924   0.149 -24.223  1.00 66.61           H
ATOM   3558 3HD2 LEU A 243     -14.528   0.060 -24.410  1.00 66.61           H
ATOM   3559  N   ARG A 244     -11.250  -4.083 -26.794  1.00 81.91           N
ATOM   3560  H   ARG A 244     -10.477  -3.572 -27.171  1.00 81.91           H
ATOM   3561  CA  ARG A 244     -11.308  -5.532 -26.976  1.00 83.83           C
ATOM   3562  HA  ARG A 244     -12.204  -5.708 -27.384  1.00 83.83           H
ATOM   3563  C   ARG A 244     -11.191  -6.241 -25.628  1.00 86.48           C
ATOM   3564  O   ARG A 244     -10.291  -5.916 -24.850  1.00 87.33           O
ATOM   3565  CB  ARG A 244     -10.219  -6.023 -27.930  1.00 80.28           C
ATOM   3566 1HB  ARG A 244      -9.335  -5.667 -27.625  1.00 80.28           H
ATOM   3567 2HB  ARG A 244     -10.200  -7.023 -27.914  1.00 80.28           H
ATOM   3568  CG  ARG A 244     -10.488  -5.545 -29.366  1.00 73.36           C
ATOM   3569 1HG  ARG A 244     -11.379  -5.881 -29.671  1.00 73.36           H
ATOM   3570 2HG  ARG A 244     -10.481  -4.545 -29.395  1.00 73.36           H
ATOM   3571  CD  ARG A 244      -9.405  -6.082 -30.291  1.00 69.31           C
ATOM   3572 1HD  ARG A 244      -8.506  -5.819 -29.942  1.00 69.31           H
ATOM   3573 2HD  ARG A 244      -9.467  -7.079 -30.336  1.00 69.31           H
ATOM   3574  NE  ARG A 244      -9.534  -5.556 -31.656  1.00 57.43           N
ATOM   3575  HE  ARG A 244     -10.260  -4.890 -31.827  1.00 57.43           H
ATOM   3576  CZ  ARG A 244      -8.768  -5.893 -32.673  1.00 50.06           C
ATOM   3577  NH1 ARG A 244      -7.817  -6.789 -32.551  1.00 46.68           N
ATOM   3578 1HH1 ARG A 244      -7.660  -7.234 -31.670  1.00 46.68           H
ATOM   3579 2HH1 ARG A 244      -7.250  -7.026 -33.339  1.00 46.68           H
ATOM   3580  NH2 ARG A 244      -8.943  -5.339 -33.835  1.00 44.04           N
ATOM   3581 1HH2 ARG A 244      -9.661  -4.654 -33.959  1.00 44.04           H
ATOM   3582 2HH2 ARG A 244      -8.360  -5.597 -34.605  1.00 44.04           H
ATOM   3583  N   PRO A 245     -12.071  -7.221 -25.332  1.00 84.83           N
ATOM   3584  CA  PRO A 245     -11.979  -8.008 -24.119  1.00 87.37           C
ATOM   3585  HA  PRO A 245     -11.867  -7.413 -23.323  1.00 87.37           H
ATOM   3586  C   PRO A 245     -10.744  -8.911 -24.169  1.00 88.17           C
ATOM   3587  O   PRO A 245     -10.447  -9.537 -25.184  1.00 86.69           O
ATOM   3588  CB  PRO A 245     -13.290  -8.785 -24.049  1.00 84.30           C
ATOM   3589 1HB  PRO A 245     -13.154  -9.675 -23.613  1.00 84.30           H
ATOM   3590 2HB  PRO A 245     -13.983  -8.269 -23.545  1.00 84.30           H
ATOM   3591  CG  PRO A 245     -13.694  -8.952 -25.511  1.00 83.72           C
ATOM   3592 1HG  PRO A 245     -13.255  -9.753 -25.917  1.00 83.72           H
ATOM   3593 2HG  PRO A 245     -14.686  -9.033 -25.604  1.00 83.72           H
ATOM   3594  CD  PRO A 245     -13.188  -7.668 -26.153  1.00 88.52           C
ATOM   3595 1HD  PRO A 245     -12.871  -7.833 -27.087  1.00 88.52           H
ATOM   3596 2HD  PRO A 245     -13.899  -6.965 -26.161  1.00 88.52           H
ATOM   3597  N   VAL A 246     -10.023  -8.976 -23.042  1.00 91.02           N
ATOM   3598  H   VAL A 246     -10.318  -8.435 -22.255  1.00 91.02           H
ATOM   3599  CA  VAL A 246      -8.821  -9.805 -22.911  1.00 92.10           C
ATOM   3600  HA  VAL A 246      -8.837 -10.379 -23.729  1.00 92.10           H
ATOM   3601  C   VAL A 246      -8.897 -10.689 -21.671  1.00 92.40           C
ATOM   3602  O   VAL A 246      -9.459 -10.316 -20.649  1.00 90.87           O
ATOM   3603  CB  VAL A 246      -7.522  -8.973 -22.913  1.00 90.14           C
ATOM   3604  HB  VAL A 246      -6.783  -9.626 -22.745  1.00 90.14           H
ATOM   3605  CG1 VAL A 246      -7.294  -8.280 -24.253  1.00 85.21           C
ATOM   3606 1HG1 VAL A 246      -6.449  -7.745 -24.240  1.00 85.21           H
ATOM   3607 2HG1 VAL A 246      -8.048  -7.659 -24.468  1.00 85.21           H
ATOM   3608 3HG1 VAL A 246      -7.224  -8.947 -24.994  1.00 85.21           H
ATOM   3609  CG2 VAL A 246      -7.484  -7.921 -21.810  1.00 86.15           C
ATOM   3610 1HG2 VAL A 246      -6.630  -7.401 -21.840  1.00 86.15           H
ATOM   3611 2HG2 VAL A 246      -7.554  -8.346 -20.907  1.00 86.15           H
ATOM   3612 3HG2 VAL A 246      -8.241  -7.275 -21.905  1.00 86.15           H
ATOM   3613  N   ALA A 247      -8.281 -11.873 -21.761  1.00 91.50           N
ATOM   3614  H   ALA A 247      -7.887 -12.129 -22.644  1.00 91.50           H
ATOM   3615  CA  ALA A 247      -8.147 -12.814 -20.655  1.00 92.06           C
ATOM   3616  HA  ALA A 247      -8.456 -12.344 -19.828  1.00 92.06           H
ATOM   3617  C   ALA A 247      -6.679 -13.210 -20.455  1.00 92.83           C
ATOM   3618  O   ALA A 247      -5.839 -13.023 -21.334  1.00 91.59           O
ATOM   3619  CB  ALA A 247      -9.043 -14.025 -20.921  1.00 90.13           C
ATOM   3620 1HB  ALA A 247      -9.995 -13.746 -21.048  1.00 90.13           H
ATOM   3621 2HB  ALA A 247      -9.011 -14.669 -20.157  1.00 90.13           H
ATOM   3622 3HB  ALA A 247      -8.753 -14.512 -21.745  1.00 90.13           H
ATOM   3623  N   LEU A 248      -6.367 -13.769 -19.287  1.00 91.82           N
ATOM   3624  H   LEU A 248      -7.064 -13.808 -18.571  1.00 91.82           H
ATOM   3625  CA  LEU A 248      -5.047 -14.327 -19.012  1.00 91.79           C
ATOM   3626  HA  LEU A 248      -4.388 -13.612 -19.244  1.00 91.79           H
ATOM   3627  C   LEU A 248      -4.790 -15.554 -19.891  1.00 91.98           C
ATOM   3628  O   LEU A 248      -5.647 -16.422 -20.006  1.00 90.64           O
ATOM   3629  CB  LEU A 248      -4.938 -14.693 -17.522  1.00 90.64           C
ATOM   3630 1HB  LEU A 248      -5.694 -15.308 -17.296  1.00 90.64           H
ATOM   3631 2HB  LEU A 248      -4.069 -15.166 -17.380  1.00 90.64           H
ATOM   3632  CG  LEU A 248      -4.992 -13.500 -16.559  1.00 91.90           C
ATOM   3633  HG  LEU A 248      -5.806 -12.965 -16.787  1.00 91.90           H
ATOM   3634  CD1 LEU A 248      -5.072 -14.001 -15.122  1.00 89.15           C
ATOM   3635 1HD1 LEU A 248      -5.108 -13.237 -14.478  1.00 89.15           H
ATOM   3636 2HD1 LEU A 248      -4.275 -14.559 -14.892  1.00 89.15           H
ATOM   3637 3HD1 LEU A 248      -5.889 -14.560 -14.982  1.00 89.15           H
ATOM   3638  CD2 LEU A 248      -3.755 -12.602 -16.693  1.00 90.77           C
ATOM   3639 1HD2 LEU A 248      -3.803 -11.829 -16.060  1.00 90.77           H
ATOM   3640 2HD2 LEU A 248      -3.677 -12.236 -17.620  1.00 90.77           H
ATOM   3641 3HD2 LEU A 248      -2.919 -13.112 -16.492  1.00 90.77           H
ATOM   3642  N   LYS A 249      -3.585 -15.663 -20.438  1.00 91.11           N
ATOM   3643  H   LYS A 249      -2.939 -14.908 -20.321  1.00 91.11           H
ATOM   3644  CA  LYS A 249      -3.154 -16.842 -21.208  1.00 91.46           C
ATOM   3645  HA  LYS A 249      -3.876 -17.046 -21.869  1.00 91.46           H
ATOM   3646  C   LYS A 249      -3.000 -18.081 -20.315  1.00 91.09           C
ATOM   3647  O   LYS A 249      -3.355 -19.178 -20.719  1.00 87.70           O
ATOM   3648  CB  LYS A 249      -1.856 -16.494 -21.937  1.00 90.69           C
ATOM   3649 1HB  LYS A 249      -2.009 -15.664 -22.473  1.00 90.69           H
ATOM   3650 2HB  LYS A 249      -1.147 -16.324 -21.253  1.00 90.69           H
ATOM   3651  CG  LYS A 249      -1.362 -17.593 -22.881  1.00 87.63           C
ATOM   3652 1HG  LYS A 249      -1.162 -18.422 -22.359  1.00 87.63           H
ATOM   3653 2HG  LYS A 249      -2.064 -17.791 -23.565  1.00 87.63           H
ATOM   3654  CD  LYS A 249      -0.088 -17.098 -23.574  1.00 85.04           C
ATOM   3655 1HD  LYS A 249      -0.323 -16.306 -24.137  1.00 85.04           H
ATOM   3656 2HD  LYS A 249       0.568 -16.825 -22.870  1.00 85.04           H
ATOM   3657  CE  LYS A 249       0.583 -18.127 -24.468  1.00 77.61           C
ATOM   3658 1HE  LYS A 249       0.785 -18.953 -23.942  1.00 77.61           H
ATOM   3659 2HE  LYS A 249      -0.019 -18.357 -25.232  1.00 77.61           H
ATOM   3660  NZ  LYS A 249       1.850 -17.581 -25.006  1.00 68.72           N
ATOM   3661 1HZ  LYS A 249       2.305 -18.247 -25.597  1.00 68.72           H
ATOM   3662 2HZ  LYS A 249       2.481 -17.345 -24.267  1.00 68.72           H
ATOM   3663 3HZ  LYS A 249       1.684 -16.755 -25.544  1.00 68.72           H
ATOM   3664  N   SER A 250      -2.481 -17.872 -19.094  1.00 91.66           N
ATOM   3665  H   SER A 250      -2.210 -16.940 -18.851  1.00 91.66           H
ATOM   3666  CA  SER A 250      -2.287 -18.931 -18.093  1.00 92.23           C
ATOM   3667  HA  SER A 250      -2.700 -19.766 -18.457  1.00 92.23           H
ATOM   3668  C   SER A 250      -2.997 -18.544 -16.785  1.00 92.52           C
ATOM   3669  O   SER A 250      -2.340 -18.131 -15.826  1.00 91.02           O
ATOM   3670  CB  SER A 250      -0.787 -19.173 -17.875  1.00 90.52           C
ATOM   3671 1HB  SER A 250      -0.339 -18.349 -17.529  1.00 90.52           H
ATOM   3672 2HB  SER A 250      -0.636 -19.927 -17.236  1.00 90.52           H
ATOM   3673  OG  SER A 250      -0.161 -19.517 -19.093  1.00 81.12           O
ATOM   3674  HG  SER A 250       0.783 -19.595 -18.956  1.00 81.12           H
ATOM   3675  N   PRO A 251      -4.335 -18.635 -16.733  1.00 92.35           N
ATOM   3676  CA  PRO A 251      -5.104 -18.078 -15.615  1.00 91.77           C
ATOM   3677  HA  PRO A 251      -4.840 -17.122 -15.488  1.00 91.77           H
ATOM   3678  C   PRO A 251      -4.781 -18.757 -14.287  1.00 92.63           C
ATOM   3679  O   PRO A 251      -4.610 -18.051 -13.300  1.00 91.38           O
ATOM   3680  CB  PRO A 251      -6.580 -18.232 -16.009  1.00 89.35           C
ATOM   3681 1HB  PRO A 251      -7.140 -18.467 -15.215  1.00 89.35           H
ATOM   3682 2HB  PRO A 251      -6.929 -17.393 -16.427  1.00 89.35           H
ATOM   3683  CG  PRO A 251      -6.572 -19.371 -17.017  1.00 87.28           C
ATOM   3684 1HG  PRO A 251      -6.626 -20.257 -16.557  1.00 87.28           H
ATOM   3685 2HG  PRO A 251      -7.331 -19.284 -17.662  1.00 87.28           H
ATOM   3686  CD  PRO A 251      -5.228 -19.197 -17.721  1.00 91.05           C
ATOM   3687 1HD  PRO A 251      -4.865 -20.074 -18.035  1.00 91.05           H
ATOM   3688 2HD  PRO A 251      -5.301 -18.570 -18.496  1.00 91.05           H
ATOM   3689  N   GLN A 252      -4.612 -20.076 -14.227  1.00 93.25           N
ATOM   3690  H   GLN A 252      -4.664 -20.603 -15.076  1.00 93.25           H
ATOM   3691  CA  GLN A 252      -4.354 -20.791 -12.976  1.00 92.35           C
ATOM   3692  HA  GLN A 252      -5.132 -20.578 -12.385  1.00 92.35           H
ATOM   3693  C   GLN A 252      -3.080 -20.288 -12.280  1.00 93.23           C
ATOM   3694  O   GLN A 252      -3.156 -19.774 -11.168  1.00 92.84           O
ATOM   3695  CB  GLN A 252      -4.287 -22.305 -13.244  1.00 90.46           C
ATOM   3696 1HB  GLN A 252      -3.658 -22.474 -14.003  1.00 90.46           H
ATOM   3697 2HB  GLN A 252      -3.951 -22.767 -12.423  1.00 90.46           H
ATOM   3698  CG  GLN A 252      -5.664 -22.875 -13.605  1.00 78.67           C
ATOM   3699 1HG  GLN A 252      -6.280 -22.729 -12.831  1.00 78.67           H
ATOM   3700 2HG  GLN A 252      -6.011 -22.385 -14.405  1.00 78.67           H
ATOM   3701  CD  GLN A 252      -5.624 -24.381 -13.928  1.00 71.78           C
ATOM   3702  OE1 GLN A 252      -4.583 -24.965 -14.161  1.00 65.32           O
ATOM   3703  NE2 GLN A 252      -6.751 -25.029 -13.982  1.00 60.31           N
ATOM   3704 1HE2 GLN A 252      -6.758 -26.002 -14.214  1.00 60.31           H
ATOM   3705 2HE2 GLN A 252      -7.610 -24.554 -13.791  1.00 60.31           H
ATOM   3706  N   VAL A 253      -1.941 -20.302 -12.969  1.00 94.41           N
ATOM   3707  H   VAL A 253      -1.973 -20.605 -13.922  1.00 94.41           H
ATOM   3708  CA  VAL A 253      -0.638 -19.900 -12.416  1.00 94.92           C
ATOM   3709  HA  VAL A 253      -0.512 -20.473 -11.606  1.00 94.92           H
ATOM   3710  C   VAL A 253      -0.633 -18.434 -11.980  1.00 96.01           C
ATOM   3711  O   VAL A 253      -0.155 -18.084 -10.903  1.00 95.34           O
ATOM   3712  CB  VAL A 253       0.482 -20.154 -13.445  1.00 94.07           C
ATOM   3713  HB  VAL A 253       0.262 -19.580 -14.234  1.00 94.07           H
ATOM   3714  CG1 VAL A 253       1.864 -19.763 -12.917  1.00 87.86           C
ATOM   3715 1HG1 VAL A 253       2.572 -19.937 -13.602  1.00 87.86           H
ATOM   3716 2HG1 VAL A 253       2.095 -20.286 -12.096  1.00 87.86           H
ATOM   3717 3HG1 VAL A 253       1.896 -18.792 -12.682  1.00 87.86           H
ATOM   3718  CG2 VAL A 253       0.538 -21.629 -13.860  1.00 88.10           C
ATOM   3719 1HG2 VAL A 253       1.266 -21.786 -14.527  1.00 88.10           H
ATOM   3720 2HG2 VAL A 253      -0.325 -21.918 -14.274  1.00 88.10           H
ATOM   3721 3HG2 VAL A 253       0.712 -22.217 -13.070  1.00 88.10           H
ATOM   3722  N   VAL A 254      -1.185 -17.547 -12.820  1.00 95.35           N
ATOM   3723  H   VAL A 254      -1.608 -17.882 -13.662  1.00 95.35           H
ATOM   3724  CA  VAL A 254      -1.193 -16.105 -12.554  1.00 96.22           C
ATOM   3725  HA  VAL A 254      -0.260 -15.877 -12.274  1.00 96.22           H
ATOM   3726  C   VAL A 254      -2.135 -15.762 -11.399  1.00 96.73           C
ATOM   3727  O   VAL A 254      -1.781 -14.958 -10.540  1.00 96.40           O
ATOM   3728  CB  VAL A 254      -1.546 -15.321 -13.829  1.00 96.11           C
ATOM   3729  HB  VAL A 254      -2.446 -15.646 -14.118  1.00 96.11           H
ATOM   3730  CG1 VAL A 254      -1.593 -13.811 -13.573  1.00 93.87           C
ATOM   3731 1HG1 VAL A 254      -1.823 -13.313 -14.409  1.00 93.87           H
ATOM   3732 2HG1 VAL A 254      -0.709 -13.475 -13.249  1.00 93.87           H
ATOM   3733 3HG1 VAL A 254      -2.280 -13.586 -12.882  1.00 93.87           H
ATOM   3734  CG2 VAL A 254      -0.513 -15.563 -14.930  1.00 93.80           C
ATOM   3735 1HG2 VAL A 254      -0.745 -15.052 -15.758  1.00 93.80           H
ATOM   3736 2HG2 VAL A 254      -0.466 -16.533 -15.170  1.00 93.80           H
ATOM   3737 3HG2 VAL A 254       0.398 -15.275 -14.636  1.00 93.80           H
ATOM   3738  N   CYS A 255      -3.316 -16.377 -11.334  1.00 95.30           N
ATOM   3739  H   CYS A 255      -3.556 -17.029 -12.053  1.00 95.30           H
ATOM   3740  CA  CYS A 255      -4.271 -16.140 -10.260  1.00 95.52           C
ATOM   3741  HA  CYS A 255      -4.333 -15.145 -10.185  1.00 95.52           H
ATOM   3742  C   CYS A 255      -3.777 -16.700  -8.915  1.00 95.46           C
ATOM   3743  O   CYS A 255      -3.986 -16.073  -7.879  1.00 95.60           O
ATOM   3744  CB  CYS A 255      -5.634 -16.731 -10.636  1.00 95.23           C
ATOM   3745 1HB  CYS A 255      -5.464 -17.703 -10.799  1.00 95.23           H
ATOM   3746 2HB  CYS A 255      -6.202 -16.624  -9.820  1.00 95.23           H
ATOM   3747  SG  CYS A 255      -6.339 -15.895 -12.089  1.00 93.79           S
ATOM   3748  HG  CYS A 255      -6.510 -16.771 -13.061  1.00 93.79           H
ATOM   3749  N   GLU A 256      -3.071 -17.840  -8.908  1.00 95.52           N
ATOM   3750  H   GLU A 256      -2.991 -18.355  -9.761  1.00 95.52           H
ATOM   3751  CA  GLU A 256      -2.409 -18.369  -7.708  1.00 95.58           C
ATOM   3752  HA  GLU A 256      -3.131 -18.439  -7.020  1.00 95.58           H
ATOM   3753  C   GLU A 256      -1.308 -17.420  -7.210  1.00 95.99           C
ATOM   3754  O   GLU A 256      -1.268 -17.083  -6.026  1.00 96.26           O
ATOM   3755  CB  GLU A 256      -1.806 -19.746  -7.998  1.00 95.10           C
ATOM   3756 1HB  GLU A 256      -1.339 -19.712  -8.882  1.00 95.10           H
ATOM   3757 2HB  GLU A 256      -1.145 -19.965  -7.280  1.00 95.10           H
ATOM   3758  CG  GLU A 256      -2.871 -20.849  -8.043  1.00 85.25           C
ATOM   3759 1HG  GLU A 256      -3.286 -20.930  -7.137  1.00 85.25           H
ATOM   3760 2HG  GLU A 256      -3.571 -20.591  -8.709  1.00 85.25           H
ATOM   3761  CD  GLU A 256      -2.291 -22.214  -8.442  1.00 79.77           C
ATOM   3762  OE1 GLU A 256      -3.118 -23.146  -8.619  1.00 70.10           O
ATOM   3763  OE2 GLU A 256      -1.059 -22.329  -8.559  1.00 72.19           O
ATOM   3764  N   ALA A 257      -0.462 -16.910  -8.113  1.00 96.35           N
ATOM   3765  H   ALA A 257      -0.539 -17.211  -9.064  1.00 96.35           H
ATOM   3766  CA  ALA A 257       0.566 -15.935  -7.771  1.00 96.52           C
ATOM   3767  HA  ALA A 257       1.108 -16.341  -7.035  1.00 96.52           H
ATOM   3768  C   ALA A 257      -0.039 -14.625  -7.230  1.00 97.00           C
ATOM   3769  O   ALA A 257       0.425 -14.103  -6.212  1.00 96.86           O
ATOM   3770  CB  ALA A 257       1.437 -15.699  -9.005  1.00 96.56           C
ATOM   3771 1HB  ALA A 257       1.821 -16.559  -9.342  1.00 96.56           H
ATOM   3772 2HB  ALA A 257       2.197 -15.084  -8.795  1.00 96.56           H
ATOM   3773 3HB  ALA A 257       0.905 -15.288  -9.746  1.00 96.56           H
ATOM   3774  N   ALA A 258      -1.116 -14.121  -7.843  1.00 97.17           N
ATOM   3775  H   ALA A 258      -1.442 -14.569  -8.675  1.00 97.17           H
ATOM   3776  CA  ALA A 258      -1.835 -12.954  -7.358  1.00 97.25           C
ATOM   3777  HA  ALA A 258      -1.142 -12.241  -7.249  1.00 97.25           H
ATOM   3778  C   ALA A 258      -2.478 -13.184  -5.978  1.00 97.22           C
ATOM   3779  O   ALA A 258      -2.430 -12.311  -5.112  1.00 97.14           O
ATOM   3780  CB  ALA A 258      -2.874 -12.547  -8.404  1.00 97.44           C
ATOM   3781 1HB  ALA A 258      -2.446 -12.400  -9.296  1.00 97.44           H
ATOM   3782 2HB  ALA A 258      -3.334 -11.699  -8.141  1.00 97.44           H
ATOM   3783 3HB  ALA A 258      -3.572 -13.255  -8.511  1.00 97.44           H
ATOM   3784  N   SER A 259      -3.016 -14.374  -5.732  1.00 97.27           N
ATOM   3785  H   SER A 259      -3.036 -15.045  -6.474  1.00 97.27           H
ATOM   3786  CA  SER A 259      -3.580 -14.759  -4.439  1.00 96.91           C
ATOM   3787  HA  SER A 259      -4.227 -14.030  -4.217  1.00 96.91           H
ATOM   3788  C   SER A 259      -2.509 -14.830  -3.352  1.00 96.87           C
ATOM   3789  O   SER A 259      -2.699 -14.319  -2.248  1.00 96.62           O
ATOM   3790  CB  SER A 259      -4.292 -16.113  -4.549  1.00 96.07           C
ATOM   3791 1HB  SER A 259      -3.662 -16.826  -4.856  1.00 96.07           H
ATOM   3792 2HB  SER A 259      -4.696 -16.379  -3.674  1.00 96.07           H
ATOM   3793  OG  SER A 259      -5.338 -16.023  -5.498  1.00 88.03           O
ATOM   3794  HG  SER A 259      -4.968 -16.003  -6.380  1.00 88.03           H
ATOM   3795  N   ALA A 260      -1.340 -15.399  -3.662  1.00 96.93           N
ATOM   3796  H   ALA A 260      -1.251 -15.855  -4.547  1.00 96.93           H
ATOM   3797  CA  ALA A 260      -0.188 -15.384  -2.766  1.00 96.96           C
ATOM   3798  HA  ALA A 260      -0.490 -15.778  -1.898  1.00 96.96           H
ATOM   3799  C   ALA A 260       0.284 -13.956  -2.467  1.00 97.02           C
ATOM   3800  O   ALA A 260       0.560 -13.624  -1.312  1.00 96.82           O
ATOM   3801  CB  ALA A 260       0.916 -16.244  -3.387  1.00 96.84           C
ATOM   3802 1HB  ALA A 260       0.587 -17.170  -3.574  1.00 96.84           H
ATOM   3803 2HB  ALA A 260       1.703 -16.315  -2.774  1.00 96.84           H
ATOM   3804 3HB  ALA A 260       1.234 -15.851  -4.250  1.00 96.84           H
ATOM   3805  N   GLY A 261       0.310 -13.080  -3.480  1.00 97.78           N
ATOM   3806  H   GLY A 261       0.118 -13.423  -4.400  1.00 97.78           H
ATOM   3807  CA  GLY A 261       0.602 -11.652  -3.328  1.00 97.87           C
ATOM   3808 1HA  GLY A 261       1.520 -11.569  -2.940  1.00 97.87           H
ATOM   3809 2HA  GLY A 261       0.586 -11.240  -4.239  1.00 97.87           H
ATOM   3810  C   GLY A 261      -0.404 -10.937  -2.424  1.00 97.95           C
ATOM   3811  O   GLY A 261      -0.002 -10.194  -1.530  1.00 97.54           O
ATOM   3812  N   LEU A 262      -1.700 -11.213  -2.566  1.00 97.78           N
ATOM   3813  H   LEU A 262      -1.980 -11.839  -3.294  1.00 97.78           H
ATOM   3814  CA  LEU A 262      -2.735 -10.636  -1.697  1.00 97.59           C
ATOM   3815  HA  LEU A 262      -2.610  -9.645  -1.736  1.00 97.59           H
ATOM   3816  C   LEU A 262      -2.558 -11.058  -0.234  1.00 97.46           C
ATOM   3817  O   LEU A 262      -2.649 -10.224   0.674  1.00 97.11           O
ATOM   3818  CB  LEU A 262      -4.121 -11.018  -2.237  1.00 97.53           C
ATOM   3819 1HB  LEU A 262      -4.168 -10.749  -3.199  1.00 97.53           H
ATOM   3820 2HB  LEU A 262      -4.225 -12.010  -2.162  1.00 97.53           H
ATOM   3821  CG  LEU A 262      -5.287 -10.345  -1.482  1.00 97.02           C
ATOM   3822  HG  LEU A 262      -5.198 -10.579  -0.514  1.00 97.02           H
ATOM   3823  CD1 LEU A 262      -5.254  -8.829  -1.590  1.00 95.27           C
ATOM   3824 1HD1 LEU A 262      -6.018  -8.418  -1.093  1.00 95.27           H
ATOM   3825 2HD1 LEU A 262      -5.314  -8.536  -2.544  1.00 95.27           H
ATOM   3826 3HD1 LEU A 262      -4.406  -8.461  -1.209  1.00 95.27           H
ATOM   3827  CD2 LEU A 262      -6.616 -10.845  -2.041  1.00 95.00           C
ATOM   3828 1HD2 LEU A 262      -7.387 -10.421  -1.566  1.00 95.00           H
ATOM   3829 2HD2 LEU A 262      -6.698 -11.836  -1.937  1.00 95.00           H
ATOM   3830 3HD2 LEU A 262      -6.699 -10.630  -3.014  1.00 95.00           H
ATOM   3831  N   LEU A 263      -2.243 -12.330   0.015  1.00 96.96           N
ATOM   3832  H   LEU A 263      -2.202 -12.970  -0.752  1.00 96.96           H
ATOM   3833  CA  LEU A 263      -1.955 -12.833   1.360  1.00 96.49           C
ATOM   3834  HA  LEU A 263      -2.755 -12.587   1.907  1.00 96.49           H
ATOM   3835  C   LEU A 263      -0.722 -12.159   1.973  1.00 96.33           C
ATOM   3836  O   LEU A 263      -0.761 -11.755   3.136  1.00 95.98           O
ATOM   3837  CB  LEU A 263      -1.760 -14.361   1.313  1.00 95.69           C
ATOM   3838 1HB  LEU A 263      -1.119 -14.575   0.576  1.00 95.69           H
ATOM   3839 2HB  LEU A 263      -1.375 -14.658   2.187  1.00 95.69           H
ATOM   3840  CG  LEU A 263      -3.053 -15.148   1.068  1.00 87.01           C
ATOM   3841  HG  LEU A 263      -3.526 -14.726   0.295  1.00 87.01           H
ATOM   3842  CD1 LEU A 263      -2.706 -16.608   0.778  1.00 82.96           C
ATOM   3843 1HD1 LEU A 263      -3.532 -17.147   0.614  1.00 82.96           H
ATOM   3844 2HD1 LEU A 263      -2.218 -17.020   1.548  1.00 82.96           H
ATOM   3845 3HD1 LEU A 263      -2.124 -16.684  -0.031  1.00 82.96           H
ATOM   3846  CD2 LEU A 263      -3.979 -15.112   2.279  1.00 83.20           C
ATOM   3847 1HD2 LEU A 263      -4.817 -15.629   2.105  1.00 83.20           H
ATOM   3848 2HD2 LEU A 263      -4.238 -14.173   2.504  1.00 83.20           H
ATOM   3849 3HD2 LEU A 263      -3.534 -15.509   3.082  1.00 83.20           H
ATOM   3850  N   LYS A 264       0.373 -11.993   1.204  1.00 96.89           N
ATOM   3851  H   LYS A 264       0.380 -12.395   0.288  1.00 96.89           H
ATOM   3852  CA  LYS A 264       1.559 -11.245   1.654  1.00 96.79           C
ATOM   3853  HA  LYS A 264       1.858 -11.717   2.483  1.00 96.79           H
ATOM   3854  C   LYS A 264       1.222  -9.792   1.979  1.00 96.86           C
ATOM   3855  O   LYS A 264       1.630  -9.295   3.022  1.00 96.56           O
ATOM   3856  CB  LYS A 264       2.646 -11.262   0.572  1.00 96.33           C
ATOM   3857 1HB  LYS A 264       2.222 -10.990  -0.292  1.00 96.33           H
ATOM   3858 2HB  LYS A 264       3.342 -10.591   0.827  1.00 96.33           H
ATOM   3859  CG  LYS A 264       3.351 -12.606   0.346  1.00 90.78           C
ATOM   3860 1HG  LYS A 264       3.865 -12.872   1.162  1.00 90.78           H
ATOM   3861 2HG  LYS A 264       2.684 -13.317   0.125  1.00 90.78           H
ATOM   3862  CD  LYS A 264       4.303 -12.382  -0.835  1.00 90.89           C
ATOM   3863 1HD  LYS A 264       3.764 -12.037  -1.604  1.00 90.89           H
ATOM   3864 2HD  LYS A 264       4.975 -11.693  -0.563  1.00 90.89           H
ATOM   3865  CE  LYS A 264       5.068 -13.607  -1.320  1.00 83.19           C
ATOM   3866 1HE  LYS A 264       5.664 -13.952  -0.595  1.00 83.19           H
ATOM   3867 2HE  LYS A 264       4.431 -14.326  -1.599  1.00 83.19           H
ATOM   3868  NZ  LYS A 264       5.895 -13.212  -2.484  1.00 79.56           N
ATOM   3869 1HZ  LYS A 264       6.416 -13.991  -2.834  1.00 79.56           H
ATOM   3870 2HZ  LYS A 264       6.546 -12.495  -2.235  1.00 79.56           H
ATOM   3871 3HZ  LYS A 264       5.324 -12.864  -3.228  1.00 79.56           H
ATOM   3872  N   THR A 265       0.442  -9.142   1.120  1.00 97.25           N
ATOM   3873  H   THR A 265       0.144  -9.634   0.302  1.00 97.25           H
ATOM   3874  CA  THR A 265      -0.013  -7.761   1.283  1.00 97.16           C
ATOM   3875  HA  THR A 265       0.823  -7.212   1.312  1.00 97.16           H
ATOM   3876  C   THR A 265      -0.774  -7.576   2.590  1.00 97.08           C
ATOM   3877  O   THR A 265      -0.428  -6.717   3.401  1.00 96.50           O
ATOM   3878  CB  THR A 265      -0.907  -7.353   0.097  1.00 97.08           C
ATOM   3879  HB  THR A 265      -1.649  -8.017   0.008  1.00 97.08           H
ATOM   3880  OG1 THR A 265      -0.174  -7.396  -1.093  1.00 93.96           O
ATOM   3881  HG1 THR A 265       0.762  -7.406  -0.892  1.00 93.96           H
ATOM   3882  CG2 THR A 265      -1.454  -5.935   0.231  1.00 94.30           C
ATOM   3883 1HG2 THR A 265      -2.030  -5.698  -0.551  1.00 94.30           H
ATOM   3884 2HG2 THR A 265      -0.711  -5.267   0.280  1.00 94.30           H
ATOM   3885 3HG2 THR A 265      -2.007  -5.841   1.059  1.00 94.30           H
ATOM   3886  N   LEU A 266      -1.790  -8.415   2.847  1.00 97.47           N
ATOM   3887  H   LEU A 266      -2.012  -9.132   2.186  1.00 97.47           H
ATOM   3888  CA  LEU A 266      -2.577  -8.302   4.072  1.00 97.25           C
ATOM   3889  HA  LEU A 266      -2.793  -7.329   4.154  1.00 97.25           H
ATOM   3890  C   LEU A 266      -1.784  -8.702   5.310  1.00 97.16           C
ATOM   3891  O   LEU A 266      -1.936  -8.072   6.359  1.00 96.47           O
ATOM   3892  CB  LEU A 266      -3.863  -9.116   3.947  1.00 97.02           C
ATOM   3893 1HB  LEU A 266      -3.624 -10.039   3.645  1.00 97.02           H
ATOM   3894 2HB  LEU A 266      -4.296  -9.161   4.847  1.00 97.02           H
ATOM   3895  CG  LEU A 266      -4.865  -8.512   2.945  1.00 94.60           C
ATOM   3896  HG  LEU A 266      -4.420  -8.515   2.049  1.00 94.60           H
ATOM   3897  CD1 LEU A 266      -6.143  -9.344   2.970  1.00 89.44           C
ATOM   3898 1HD1 LEU A 266      -6.820  -8.981   2.330  1.00 89.44           H
ATOM   3899 2HD1 LEU A 266      -6.552  -9.345   3.882  1.00 89.44           H
ATOM   3900 3HD1 LEU A 266      -5.958 -10.293   2.716  1.00 89.44           H
ATOM   3901  CD2 LEU A 266      -5.263  -7.072   3.276  1.00 88.96           C
ATOM   3902 1HD2 LEU A 266      -5.913  -6.716   2.604  1.00 88.96           H
ATOM   3903 2HD2 LEU A 266      -4.464  -6.471   3.279  1.00 88.96           H
ATOM   3904 3HD2 LEU A 266      -5.692  -7.017   4.178  1.00 88.96           H
ATOM   3905  N   ARG A 267      -0.879  -9.687   5.201  1.00 96.92           N
ATOM   3906  H   ARG A 267      -0.845 -10.217   4.354  1.00 96.92           H
ATOM   3907  CA  ARG A 267       0.058 -10.014   6.272  1.00 96.52           C
ATOM   3908  HA  ARG A 267      -0.486 -10.222   7.085  1.00 96.52           H
ATOM   3909  C   ARG A 267       0.944  -8.814   6.615  1.00 96.66           C
ATOM   3910  O   ARG A 267       1.046  -8.468   7.788  1.00 96.05           O
ATOM   3911  CB  ARG A 267       0.864 -11.253   5.873  1.00 96.00           C
ATOM   3912 1HB  ARG A 267       0.232 -11.979   5.602  1.00 96.00           H
ATOM   3913 2HB  ARG A 267       1.456 -11.021   5.101  1.00 96.00           H
ATOM   3914  CG  ARG A 267       1.730 -11.758   7.025  1.00 88.60           C
ATOM   3915 1HG  ARG A 267       2.364 -11.034   7.297  1.00 88.60           H
ATOM   3916 2HG  ARG A 267       1.140 -11.992   7.797  1.00 88.60           H
ATOM   3917  CD  ARG A 267       2.531 -12.994   6.620  1.00 86.30           C
ATOM   3918 1HD  ARG A 267       3.033 -12.806   5.776  1.00 86.30           H
ATOM   3919 2HD  ARG A 267       3.177 -13.228   7.347  1.00 86.30           H
ATOM   3920  NE  ARG A 267       1.660 -14.163   6.386  1.00 76.43           N
ATOM   3921  HE  ARG A 267       0.824 -14.212   6.933  1.00 76.43           H
ATOM   3922  CZ  ARG A 267       1.862 -15.149   5.536  1.00 72.74           C
ATOM   3923  NH1 ARG A 267       2.944 -15.212   4.806  1.00 66.60           N
ATOM   3924 1HH1 ARG A 267       3.643 -14.501   4.885  1.00 66.60           H
ATOM   3925 2HH1 ARG A 267       3.073 -15.971   4.168  1.00 66.60           H
ATOM   3926  NH2 ARG A 267       0.963 -16.079   5.399  1.00 63.98           N
ATOM   3927 1HH2 ARG A 267       0.121 -16.044   5.938  1.00 63.98           H
ATOM   3928 2HH2 ARG A 267       1.113 -16.829   4.755  1.00 63.98           H
ATOM   3929  N   PHE A 268       1.509  -8.139   5.614  1.00 96.58           N
ATOM   3930  H   PHE A 268       1.390  -8.484   4.683  1.00 96.58           H
ATOM   3931  CA  PHE A 268       2.294  -6.920   5.805  1.00 96.58           C
ATOM   3932  HA  PHE A 268       3.077  -7.179   6.371  1.00 96.58           H
ATOM   3933  C   PHE A 268       1.495  -5.856   6.567  1.00 96.94           C
ATOM   3934  O   PHE A 268       1.955  -5.381   7.600  1.00 96.47           O
ATOM   3935  CB  PHE A 268       2.789  -6.404   4.447  1.00 96.42           C
ATOM   3936 1HB  PHE A 268       3.507  -7.017   4.118  1.00 96.42           H
ATOM   3937 2HB  PHE A 268       2.022  -6.414   3.805  1.00 96.42           H
ATOM   3938  CG  PHE A 268       3.353  -5.002   4.471  1.00 96.43           C
ATOM   3939  CD1 PHE A 268       2.534  -3.903   4.138  1.00 94.24           C
ATOM   3940  HD1 PHE A 268       1.584  -4.052   3.863  1.00 94.24           H
ATOM   3941  CD2 PHE A 268       4.686  -4.789   4.850  1.00 94.19           C
ATOM   3942  HD2 PHE A 268       5.269  -5.567   5.085  1.00 94.19           H
ATOM   3943  CE1 PHE A 268       3.053  -2.597   4.192  1.00 93.97           C
ATOM   3944  HE1 PHE A 268       2.471  -1.818   3.960  1.00 93.97           H
ATOM   3945  CE2 PHE A 268       5.206  -3.481   4.901  1.00 93.58           C
ATOM   3946  HE2 PHE A 268       6.157  -3.331   5.171  1.00 93.58           H
ATOM   3947  CZ  PHE A 268       4.389  -2.386   4.572  1.00 94.45           C
ATOM   3948  HZ  PHE A 268       4.758  -1.457   4.608  1.00 94.45           H
ATOM   3949  N   VAL A 269       0.271  -5.551   6.122  1.00 96.95           N
ATOM   3950  H   VAL A 269      -0.068  -6.023   5.308  1.00 96.95           H
ATOM   3951  CA  VAL A 269      -0.602  -4.560   6.764  1.00 97.16           C
ATOM   3952  HA  VAL A 269      -0.077  -3.709   6.775  1.00 97.16           H
ATOM   3953  C   VAL A 269      -0.916  -4.942   8.218  1.00 97.24           C
ATOM   3954  O   VAL A 269      -0.717  -4.131   9.120  1.00 96.70           O
ATOM   3955  CB  VAL A 269      -1.886  -4.363   5.937  1.00 97.11           C
ATOM   3956  HB  VAL A 269      -2.285  -5.271   5.806  1.00 97.11           H
ATOM   3957  CG1 VAL A 269      -2.895  -3.468   6.650  1.00 95.32           C
ATOM   3958 1HG1 VAL A 269      -3.722  -3.351   6.100  1.00 95.32           H
ATOM   3959 2HG1 VAL A 269      -2.510  -2.561   6.823  1.00 95.32           H
ATOM   3960 3HG1 VAL A 269      -3.164  -3.861   7.529  1.00 95.32           H
ATOM   3961  CG2 VAL A 269      -1.569  -3.713   4.591  1.00 95.44           C
ATOM   3962 1HG2 VAL A 269      -2.401  -3.583   4.051  1.00 95.44           H
ATOM   3963 2HG2 VAL A 269      -0.942  -4.281   4.058  1.00 95.44           H
ATOM   3964 3HG2 VAL A 269      -1.142  -2.818   4.717  1.00 95.44           H
ATOM   3965  N   LYS A 270      -1.337  -6.193   8.466  1.00 96.93           N
ATOM   3966  H   LYS A 270      -1.397  -6.830   7.698  1.00 96.93           H
ATOM   3967  CA  LYS A 270      -1.713  -6.679   9.795  1.00 96.55           C
ATOM   3968  HA  LYS A 270      -2.388  -6.010  10.105  1.00 96.55           H
ATOM   3969  C   LYS A 270      -0.557  -6.686  10.798  1.00 96.26           C
ATOM   3970  O   LYS A 270      -0.807  -6.637  12.000  1.00 95.20           O
ATOM   3971  CB  LYS A 270      -2.303  -8.091   9.688  1.00 95.86           C
ATOM   3972 1HB  LYS A 270      -1.700  -8.650   9.119  1.00 95.86           H
ATOM   3973 2HB  LYS A 270      -2.360  -8.487  10.604  1.00 95.86           H
ATOM   3974  CG  LYS A 270      -3.710  -8.073   9.061  1.00 93.46           C
ATOM   3975 1HG  LYS A 270      -4.317  -7.533   9.643  1.00 93.46           H
ATOM   3976 2HG  LYS A 270      -3.656  -7.653   8.155  1.00 93.46           H
ATOM   3977  CD  LYS A 270      -4.298  -9.478   8.913  1.00 92.60           C
ATOM   3978 1HD  LYS A 270      -5.119  -9.431   8.344  1.00 92.60           H
ATOM   3979 2HD  LYS A 270      -3.622 -10.071   8.475  1.00 92.60           H
ATOM   3980  CE  LYS A 270      -4.668 -10.065  10.274  1.00 87.59           C
ATOM   3981 1HE  LYS A 270      -3.840 -10.385  10.735  1.00 87.59           H
ATOM   3982 2HE  LYS A 270      -5.110  -9.362  10.831  1.00 87.59           H
ATOM   3983  NZ  LYS A 270      -5.604 -11.214  10.142  1.00 84.06           N
ATOM   3984 1HZ  LYS A 270      -5.839 -11.590  11.038  1.00 84.06           H
ATOM   3985 2HZ  LYS A 270      -5.196 -11.948   9.598  1.00 84.06           H
ATOM   3986 3HZ  LYS A 270      -6.453 -10.935   9.694  1.00 84.06           H
ATOM   3987  N   TYR A 271       0.690  -6.756  10.331  1.00 95.02           N
ATOM   3988  H   TYR A 271       0.832  -6.840   9.345  1.00 95.02           H
ATOM   3989  CA  TYR A 271       1.859  -6.714  11.214  1.00 94.42           C
ATOM   3990  HA  TYR A 271       1.518  -7.094  12.074  1.00 94.42           H
ATOM   3991  C   TYR A 271       2.344  -5.300  11.550  1.00 94.77           C
ATOM   3992  O   TYR A 271       3.201  -5.164  12.418  1.00 93.19           O
ATOM   3993  CB  TYR A 271       2.986  -7.592  10.643  1.00 92.60           C
ATOM   3994 1HB  TYR A 271       3.032  -7.448   9.654  1.00 92.60           H
ATOM   3995 2HB  TYR A 271       3.850  -7.313  11.061  1.00 92.60           H
ATOM   3996  CG  TYR A 271       2.799  -9.081  10.895  1.00 86.38           C
ATOM   3997  CD1 TYR A 271       2.693  -9.570  12.213  1.00 80.36           C
ATOM   3998  HD1 TYR A 271       2.759  -8.938  12.986  1.00 80.36           H
ATOM   3999  CD2 TYR A 271       2.730  -9.978   9.817  1.00 78.11           C
ATOM   4000  HD2 TYR A 271       2.819  -9.638   8.881  1.00 78.11           H
ATOM   4001  CE1 TYR A 271       2.495 -10.941  12.445  1.00 73.31           C
ATOM   4002  HE1 TYR A 271       2.416 -11.282  13.382  1.00 73.31           H
ATOM   4003  CE2 TYR A 271       2.536 -11.353  10.048  1.00 73.24           C
ATOM   4004  HE2 TYR A 271       2.490 -11.987   9.276  1.00 73.24           H
ATOM   4005  CZ  TYR A 271       2.407 -11.838  11.360  1.00 71.27           C
ATOM   4006  OH  TYR A 271       2.190 -13.164  11.584  1.00 69.87           O
ATOM   4007  HH  TYR A 271       2.139 -13.325  12.526  1.00 69.87           H
ATOM   4008  N   LEU A 272       1.790  -4.253  10.933  1.00 95.36           N
ATOM   4009  H   LEU A 272       1.110  -4.419  10.219  1.00 95.36           H
ATOM   4010  CA  LEU A 272       2.142  -2.874  11.264  1.00 95.72           C
ATOM   4011  HA  LEU A 272       3.141  -2.855  11.300  1.00 95.72           H
ATOM   4012  C   LEU A 272       1.563  -2.483  12.636  1.00 95.89           C
ATOM   4013  O   LEU A 272       0.339  -2.440  12.782  1.00 95.23           O
ATOM   4014  CB  LEU A 272       1.640  -1.913  10.171  1.00 95.91           C
ATOM   4015 1HB  LEU A 272       0.654  -2.044  10.071  1.00 95.91           H
ATOM   4016 2HB  LEU A 272       1.824  -0.977  10.471  1.00 95.91           H
ATOM   4017  CG  LEU A 272       2.291  -2.109   8.791  1.00 95.33           C
ATOM   4018  HG  LEU A 272       2.168  -3.067   8.530  1.00 95.33           H
ATOM   4019  CD1 LEU A 272       1.628  -1.167   7.782  1.00 93.42           C
ATOM   4020 1HD1 LEU A 272       2.032  -1.273   6.874  1.00 93.42           H
ATOM   4021 2HD1 LEU A 272       1.738  -0.212   8.058  1.00 93.42           H
ATOM   4022 3HD1 LEU A 272       0.649  -1.355   7.706  1.00 93.42           H
ATOM   4023  CD2 LEU A 272       3.789  -1.815   8.810  1.00 93.47           C
ATOM   4024 1HD2 LEU A 272       4.192  -1.948   7.905  1.00 93.47           H
ATOM   4025 2HD2 LEU A 272       4.265  -2.419   9.450  1.00 93.47           H
ATOM   4026 3HD2 LEU A 272       3.965  -0.871   9.089  1.00 93.47           H
ATOM   4027  N   PRO A 273       2.395  -2.139  13.634  1.00 95.24           N
ATOM   4028  CA  PRO A 273       1.897  -1.767  14.959  1.00 94.72           C
ATOM   4029  HA  PRO A 273       1.362  -2.535  15.311  1.00 94.72           H
ATOM   4030  C   PRO A 273       0.940  -0.574  14.932  1.00 95.05           C
ATOM   4031  O   PRO A 273      -0.063  -0.566  15.639  1.00 94.08           O
ATOM   4032  CB  PRO A 273       3.149  -1.451  15.789  1.00 94.19           C
ATOM   4033 1HB  PRO A 273       3.367  -0.476  15.752  1.00 94.19           H
ATOM   4034 2HB  PRO A 273       3.027  -1.730  16.742  1.00 94.19           H
ATOM   4035  CG  PRO A 273       4.243  -2.280  15.114  1.00 92.87           C
ATOM   4036 1HG  PRO A 273       5.146  -1.876  15.261  1.00 92.87           H
ATOM   4037 2HG  PRO A 273       4.241  -3.223  15.448  1.00 92.87           H
ATOM   4038  CD  PRO A 273       3.849  -2.219  13.644  1.00 94.56           C
ATOM   4039 1HD  PRO A 273       4.233  -1.410  13.199  1.00 94.56           H
ATOM   4040 2HD  PRO A 273       4.143  -3.040  13.155  1.00 94.56           H
ATOM   4041  N   CYS A 274       1.222   0.417  14.091  1.00 96.19           N
ATOM   4042  H   CYS A 274       2.058   0.355  13.546  1.00 96.19           H
ATOM   4043  CA  CYS A 274       0.365   1.598  13.923  1.00 96.20           C
ATOM   4044  HA  CYS A 274       0.187   1.930  14.849  1.00 96.20           H
ATOM   4045  C   CYS A 274      -1.004   1.276  13.298  1.00 96.63           C
ATOM   4046  O   CYS A 274      -1.959   1.997  13.561  1.00 95.86           O
ATOM   4047  CB  CYS A 274       1.124   2.639  13.091  1.00 95.36           C
ATOM   4048 1HB  CYS A 274       0.473   3.384  12.945  1.00 95.36           H
ATOM   4049 2HB  CYS A 274       1.867   2.956  13.680  1.00 95.36           H
ATOM   4050  SG  CYS A 274       1.730   1.925  11.527  1.00 93.20           S
ATOM   4051  HG  CYS A 274       1.876   0.621  11.666  1.00 93.20           H
ATOM   4052  N   PHE A 275      -1.123   0.192  12.524  1.00 96.61           N
ATOM   4053  H   PHE A 275      -0.292  -0.317  12.298  1.00 96.61           H
ATOM   4054  CA  PHE A 275      -2.391  -0.295  11.988  1.00 97.01           C
ATOM   4055  HA  PHE A 275      -2.946   0.511  11.782  1.00 97.01           H
ATOM   4056  C   PHE A 275      -3.156  -1.133  13.024  1.00 97.26           C
ATOM   4057  O   PHE A 275      -4.357  -0.964  13.178  1.00 96.63           O
ATOM   4058  CB  PHE A 275      -2.108  -1.085  10.708  1.00 97.12           C
ATOM   4059 1HB  PHE A 275      -1.612  -0.496  10.070  1.00 97.12           H
ATOM   4060 2HB  PHE A 275      -1.543  -1.878  10.938  1.00 97.12           H
ATOM   4061  CG  PHE A 275      -3.356  -1.581  10.017  1.00 97.60           C
ATOM   4062  CD1 PHE A 275      -3.818  -2.884  10.248  1.00 96.48           C
ATOM   4063  HD1 PHE A 275      -3.326  -3.485  10.878  1.00 96.48           H
ATOM   4064  CD2 PHE A 275      -4.057  -0.738   9.138  1.00 96.44           C
ATOM   4065  HD2 PHE A 275      -3.734   0.195   8.982  1.00 96.44           H
ATOM   4066  CE1 PHE A 275      -4.972  -3.345   9.595  1.00 96.52           C
ATOM   4067  HE1 PHE A 275      -5.304  -4.274   9.761  1.00 96.52           H
ATOM   4068  CE2 PHE A 275      -5.202  -1.194   8.480  1.00 96.49           C
ATOM   4069  HE2 PHE A 275      -5.692  -0.592   7.849  1.00 96.49           H
ATOM   4070  CZ  PHE A 275      -5.661  -2.500   8.708  1.00 97.24           C
ATOM   4071  HZ  PHE A 275      -6.480  -2.830   8.239  1.00 97.24           H
ATOM   4072  N   GLN A 276      -2.458  -1.980  13.796  1.00 96.89           N
ATOM   4073  H   GLN A 276      -1.469  -2.034  13.661  1.00 96.89           H
ATOM   4074  CA  GLN A 276      -3.063  -2.831  14.826  1.00 96.58           C
ATOM   4075  HA  GLN A 276      -3.748  -3.346  14.311  1.00 96.58           H
ATOM   4076  C   GLN A 276      -3.769  -2.059  15.946  1.00 96.61           C
ATOM   4077  O   GLN A 276      -4.666  -2.594  16.581  1.00 96.03           O
ATOM   4078  CB  GLN A 276      -1.982  -3.716  15.474  1.00 95.87           C
ATOM   4079 1HB  GLN A 276      -1.215  -3.138  15.753  1.00 95.87           H
ATOM   4080 2HB  GLN A 276      -2.371  -4.165  16.278  1.00 95.87           H
ATOM   4081  CG  GLN A 276      -1.459  -4.792  14.520  1.00 93.83           C
ATOM   4082 1HG  GLN A 276      -2.214  -5.401  14.278  1.00 93.83           H
ATOM   4083 2HG  GLN A 276      -1.111  -4.348  13.694  1.00 93.83           H
ATOM   4084  CD  GLN A 276      -0.339  -5.626  15.131  1.00 92.71           C
ATOM   4085  OE1 GLN A 276       0.105  -5.456  16.263  1.00 87.10           O
ATOM   4086  NE2 GLN A 276       0.175  -6.584  14.396  1.00 85.15           N
ATOM   4087 1HE2 GLN A 276       0.910  -7.155  14.761  1.00 85.15           H
ATOM   4088 2HE2 GLN A 276      -0.169  -6.743  13.471  1.00 85.15           H
ATOM   4089  N   VAL A 277      -3.348  -0.821  16.211  1.00 96.38           N
ATOM   4090  H   VAL A 277      -2.570  -0.465  15.694  1.00 96.38           H
ATOM   4091  CA  VAL A 277      -3.968   0.049  17.224  1.00 95.91           C
ATOM   4092  HA  VAL A 277      -4.123  -0.531  18.024  1.00 95.91           H
ATOM   4093  C   VAL A 277      -5.342   0.569  16.772  1.00 96.17           C
ATOM   4094  O   VAL A 277      -6.143   0.966  17.611  1.00 94.76           O
ATOM   4095  CB  VAL A 277      -2.999   1.203  17.579  1.00 94.81           C
ATOM   4096  HB  VAL A 277      -2.774   1.642  16.709  1.00 94.81           H
ATOM   4097  CG1 VAL A 277      -3.598   2.266  18.499  1.00 86.64           C
ATOM   4098 1HG1 VAL A 277      -2.932   2.986  18.696  1.00 86.64           H
ATOM   4099 2HG1 VAL A 277      -3.885   1.866  19.369  1.00 86.64           H
ATOM   4100 3HG1 VAL A 277      -4.398   2.694  18.079  1.00 86.64           H
ATOM   4101  CG2 VAL A 277      -1.762   0.648  18.294  1.00 86.54           C
ATOM   4102 1HG2 VAL A 277      -1.125   1.382  18.530  1.00 86.54           H
ATOM   4103 2HG2 VAL A 277      -1.276  -0.006  17.714  1.00 86.54           H
ATOM   4104 3HG2 VAL A 277      -2.017   0.178  19.139  1.00 86.54           H
ATOM   4105  N   LEU A 278      -5.626   0.562  15.469  1.00 96.25           N
ATOM   4106  H   LEU A 278      -4.936   0.224  14.829  1.00 96.25           H
ATOM   4107  CA  LEU A 278      -6.902   1.027  14.942  1.00 96.39           C
ATOM   4108  HA  LEU A 278      -7.059   1.904  15.396  1.00 96.39           H
ATOM   4109  C   LEU A 278      -8.043   0.052  15.294  1.00 96.73           C
ATOM   4110  O   LEU A 278      -7.838  -1.163  15.253  1.00 96.59           O
ATOM   4111  CB  LEU A 278      -6.813   1.219  13.417  1.00 96.50           C
ATOM   4112 1HB  LEU A 278      -6.546   0.347  13.007  1.00 96.50           H
ATOM   4113 2HB  LEU A 278      -7.717   1.482  13.082  1.00 96.50           H
ATOM   4114  CG  LEU A 278      -5.811   2.283  12.960  1.00 95.97           C
ATOM   4115  HG  LEU A 278      -4.936   2.089  13.403  1.00 95.97           H
ATOM   4116  CD1 LEU A 278      -5.683   2.237  11.440  1.00 94.25           C
ATOM   4117 1HD1 LEU A 278      -5.033   2.924  11.114  1.00 94.25           H
ATOM   4118 2HD1 LEU A 278      -6.564   2.415  11.001  1.00 94.25           H
ATOM   4119 3HD1 LEU A 278      -5.362   1.341  11.134  1.00 94.25           H
ATOM   4120  CD2 LEU A 278      -6.264   3.687  13.351  1.00 93.82           C
ATOM   4121 1HD2 LEU A 278      -5.603   4.374  13.048  1.00 93.82           H
ATOM   4122 2HD2 LEU A 278      -6.360   3.769  14.343  1.00 93.82           H
ATOM   4123 3HD2 LEU A 278      -7.147   3.907  12.937  1.00 93.82           H
ATOM   4124  N   PRO A 279      -9.261   0.563  15.561  1.00 96.97           N
ATOM   4125  CA  PRO A 279     -10.464  -0.260  15.630  1.00 96.96           C
ATOM   4126  HA  PRO A 279     -10.349  -0.948  16.346  1.00 96.96           H
ATOM   4127  C   PRO A 279     -10.698  -1.032  14.328  1.00 97.29           C
ATOM   4128  O   PRO A 279     -10.339  -0.559  13.249  1.00 97.02           O
ATOM   4129  CB  PRO A 279     -11.604   0.713  15.936  1.00 96.29           C
ATOM   4130 1HB  PRO A 279     -12.080   0.976  15.097  1.00 96.29           H
ATOM   4131 2HB  PRO A 279     -12.256   0.305  16.576  1.00 96.29           H
ATOM   4132  CG  PRO A 279     -10.921   1.920  16.564  1.00 94.46           C
ATOM   4133 1HG  PRO A 279     -11.445   2.756  16.401  1.00 94.46           H
ATOM   4134 2HG  PRO A 279     -10.794   1.792  17.548  1.00 94.46           H
ATOM   4135  CD  PRO A 279      -9.582   1.957  15.836  1.00 96.58           C
ATOM   4136 1HD  PRO A 279      -9.648   2.464  14.976  1.00 96.58           H
ATOM   4137 2HD  PRO A 279      -8.868   2.361  16.407  1.00 96.58           H
ATOM   4138  N   LEU A 280     -11.311  -2.216  14.415  1.00 96.15           N
ATOM   4139  H   LEU A 280     -11.667  -2.502  15.305  1.00 96.15           H
ATOM   4140  CA  LEU A 280     -11.489  -3.120  13.267  1.00 96.35           C
ATOM   4141  HA  LEU A 280     -10.565  -3.305  12.932  1.00 96.35           H
ATOM   4142  C   LEU A 280     -12.272  -2.473  12.113  1.00 96.84           C
ATOM   4143  O   LEU A 280     -11.945  -2.701  10.948  1.00 96.80           O
ATOM   4144  CB  LEU A 280     -12.194  -4.409  13.748  1.00 95.74           C
ATOM   4145 1HB  LEU A 280     -11.611  -4.847  14.432  1.00 95.74           H
ATOM   4146 2HB  LEU A 280     -13.064  -4.151  14.167  1.00 95.74           H
ATOM   4147  CG  LEU A 280     -12.483  -5.437  12.632  1.00 93.89           C
ATOM   4148  HG  LEU A 280     -13.010  -4.965  11.925  1.00 93.89           H
ATOM   4149  CD1 LEU A 280     -11.200  -5.982  11.995  1.00 90.75           C
ATOM   4150 1HD1 LEU A 280     -11.410  -6.645  11.276  1.00 90.75           H
ATOM   4151 2HD1 LEU A 280     -10.628  -6.439  12.676  1.00 90.75           H
ATOM   4152 3HD1 LEU A 280     -10.662  -5.245  11.586  1.00 90.75           H
ATOM   4153  CD2 LEU A 280     -13.269  -6.623  13.207  1.00 90.53           C
ATOM   4154 1HD2 LEU A 280     -13.466  -7.300  12.498  1.00 90.53           H
ATOM   4155 2HD2 LEU A 280     -14.140  -6.322  13.594  1.00 90.53           H
ATOM   4156 3HD2 LEU A 280     -12.752  -7.078  13.932  1.00 90.53           H
ATOM   4157  N   ASP A 281     -13.273  -1.662  12.419  1.00 96.42           N
ATOM   4158  H   ASP A 281     -13.514  -1.560  13.384  1.00 96.42           H
ATOM   4159  CA  ASP A 281     -14.050  -0.905  11.436  1.00 96.55           C
ATOM   4160  HA  ASP A 281     -14.424  -1.582  10.802  1.00 96.55           H
ATOM   4161  C   ASP A 281     -13.155   0.057  10.637  1.00 97.06           C
ATOM   4162  O   ASP A 281     -13.227   0.097   9.407  1.00 96.83           O
ATOM   4163  CB  ASP A 281     -15.192  -0.150  12.150  1.00 95.63           C
ATOM   4164 1HB  ASP A 281     -15.753   0.311  11.462  1.00 95.63           H
ATOM   4165 2HB  ASP A 281     -15.752  -0.811  12.650  1.00 95.63           H
ATOM   4166  CG  ASP A 281     -14.672   0.901  13.142  1.00 89.49           C
ATOM   4167  OD1 ASP A 281     -13.833   0.528  13.989  1.00 81.44           O
ATOM   4168  OD2 ASP A 281     -15.047   2.083  13.008  1.00 82.38           O
ATOM   4169  N   GLN A 282     -12.252   0.766  11.303  1.00 97.21           N
ATOM   4170  H   GLN A 282     -12.214   0.667  12.297  1.00 97.21           H
ATOM   4171  CA  GLN A 282     -11.308   1.685  10.665  1.00 97.48           C
ATOM   4172  HA  GLN A 282     -11.857   2.215  10.019  1.00 97.48           H
ATOM   4173  C   GLN A 282     -10.226   0.941   9.872  1.00 97.85           C
ATOM   4174  O   GLN A 282      -9.841   1.381   8.789  1.00 97.56           O
ATOM   4175  CB  GLN A 282     -10.673   2.602  11.729  1.00 97.19           C
ATOM   4176 1HB  GLN A 282     -10.172   2.034  12.382  1.00 97.19           H
ATOM   4177 2HB  GLN A 282     -10.039   3.227  11.274  1.00 97.19           H
ATOM   4178  CG  GLN A 282     -11.707   3.435  12.502  1.00 95.97           C
ATOM   4179 1HG  GLN A 282     -12.331   2.816  12.979  1.00 95.97           H
ATOM   4180 2HG  GLN A 282     -11.230   4.008  13.169  1.00 95.97           H
ATOM   4181  CD  GLN A 282     -12.524   4.336  11.586  1.00 95.20           C
ATOM   4182  OE1 GLN A 282     -11.998   5.254  10.969  1.00 89.04           O
ATOM   4183  NE2 GLN A 282     -13.813   4.120  11.444  1.00 88.01           N
ATOM   4184 1HE2 GLN A 282     -14.354   4.702  10.837  1.00 88.01           H
ATOM   4185 2HE2 GLN A 282     -14.253   3.373  11.943  1.00 88.01           H
ATOM   4186  N   GLN A 283      -9.765  -0.214  10.373  1.00 97.54           N
ATOM   4187  H   GLN A 283     -10.038  -0.481  11.297  1.00 97.54           H
ATOM   4188  CA  GLN A 283      -8.876  -1.099   9.617  1.00 97.86           C
ATOM   4189  HA  GLN A 283      -8.063  -0.546   9.436  1.00 97.86           H
ATOM   4190  C   GLN A 283      -9.533  -1.540   8.304  1.00 98.09           C
ATOM   4191  O   GLN A 283      -8.908  -1.474   7.245  1.00 97.82           O
ATOM   4192  CB  GLN A 283      -8.510  -2.346  10.437  1.00 97.88           C
ATOM   4193 1HB  GLN A 283      -9.356  -2.778  10.749  1.00 97.88           H
ATOM   4194 2HB  GLN A 283      -8.011  -2.978   9.844  1.00 97.88           H
ATOM   4195  CG  GLN A 283      -7.640  -2.050  11.665  1.00 97.23           C
ATOM   4196 1HG  GLN A 283      -6.817  -1.567  11.367  1.00 97.23           H
ATOM   4197 2HG  GLN A 283      -8.158  -1.470  12.294  1.00 97.23           H
ATOM   4198  CD  GLN A 283      -7.218  -3.313  12.407  1.00 96.87           C
ATOM   4199  OE1 GLN A 283      -7.251  -4.431  11.895  1.00 93.48           O
ATOM   4200  NE2 GLN A 283      -6.780  -3.205  13.637  1.00 92.70           N
ATOM   4201 1HE2 GLN A 283      -6.483  -4.020  14.135  1.00 92.70           H
ATOM   4202 2HE2 GLN A 283      -6.743  -2.308  14.077  1.00 92.70           H
ATOM   4203  N   LEU A 284     -10.805  -1.955   8.376  1.00 97.67           N
ATOM   4204  H   LEU A 284     -11.261  -1.935   9.266  1.00 97.67           H
ATOM   4205  CA  LEU A 284     -11.556  -2.432   7.227  1.00 97.62           C
ATOM   4206  HA  LEU A 284     -10.992  -3.131   6.787  1.00 97.62           H
ATOM   4207  C   LEU A 284     -11.785  -1.326   6.193  1.00 97.80           C
ATOM   4208  O   LEU A 284     -11.592  -1.564   5.000  1.00 97.62           O
ATOM   4209  CB  LEU A 284     -12.875  -3.028   7.733  1.00 97.13           C
ATOM   4210 1HB  LEU A 284     -12.662  -3.730   8.413  1.00 97.13           H
ATOM   4211 2HB  LEU A 284     -13.406  -2.297   8.163  1.00 97.13           H
ATOM   4212  CG  LEU A 284     -13.732  -3.666   6.627  1.00 92.76           C
ATOM   4213  HG  LEU A 284     -13.891  -2.968   5.929  1.00 92.76           H
ATOM   4214  CD1 LEU A 284     -13.032  -4.860   5.966  1.00 89.64           C
ATOM   4215 1HD1 LEU A 284     -13.605  -5.260   5.251  1.00 89.64           H
ATOM   4216 2HD1 LEU A 284     -12.833  -5.575   6.636  1.00 89.64           H
ATOM   4217 3HD1 LEU A 284     -12.167  -4.582   5.548  1.00 89.64           H
ATOM   4218  CD2 LEU A 284     -15.051  -4.158   7.229  1.00 89.75           C
ATOM   4219 1HD2 LEU A 284     -15.629  -4.578   6.530  1.00 89.75           H
ATOM   4220 2HD2 LEU A 284     -15.563  -3.402   7.637  1.00 89.75           H
ATOM   4221 3HD2 LEU A 284     -14.887  -4.839   7.943  1.00 89.75           H
ATOM   4222  N   VAL A 285     -12.134  -0.108   6.630  1.00 98.08           N
ATOM   4223  H   VAL A 285     -12.298   0.011   7.609  1.00 98.08           H
ATOM   4224  CA  VAL A 285     -12.291   1.066   5.753  1.00 98.06           C
ATOM   4225  HA  VAL A 285     -13.004   0.834   5.091  1.00 98.06           H
ATOM   4226  C   VAL A 285     -11.009   1.344   4.968  1.00 98.10           C
ATOM   4227  O   VAL A 285     -11.055   1.488   3.748  1.00 97.67           O
ATOM   4228  CB  VAL A 285     -12.730   2.288   6.590  1.00 97.80           C
ATOM   4229  HB  VAL A 285     -12.121   2.307   7.383  1.00 97.80           H
ATOM   4230  CG1 VAL A 285     -12.600   3.609   5.835  1.00 95.52           C
ATOM   4231 1HG1 VAL A 285     -12.892   4.377   6.404  1.00 95.52           H
ATOM   4232 2HG1 VAL A 285     -13.164   3.607   5.009  1.00 95.52           H
ATOM   4233 3HG1 VAL A 285     -11.653   3.773   5.560  1.00 95.52           H
ATOM   4234  CG2 VAL A 285     -14.210   2.161   6.997  1.00 95.65           C
ATOM   4235 1HG2 VAL A 285     -14.501   2.949   7.539  1.00 95.65           H
ATOM   4236 2HG2 VAL A 285     -14.362   1.338   7.544  1.00 95.65           H
ATOM   4237 3HG2 VAL A 285     -14.800   2.107   6.191  1.00 95.65           H
ATOM   4238  N   LEU A 286      -9.853   1.346   5.634  1.00 98.10           N
ATOM   4239  H   LEU A 286      -9.868   1.197   6.623  1.00 98.10           H
ATOM   4240  CA  LEU A 286      -8.564   1.557   4.975  1.00 98.14           C
ATOM   4241  HA  LEU A 286      -8.670   2.419   4.479  1.00 98.14           H
ATOM   4242  C   LEU A 286      -8.248   0.443   3.968  1.00 98.14           C
ATOM   4243  O   LEU A 286      -7.929   0.726   2.809  1.00 97.81           O
ATOM   4244  CB  LEU A 286      -7.442   1.668   6.022  1.00 98.04           C
ATOM   4245 1HB  LEU A 286      -7.523   0.893   6.649  1.00 98.04           H
ATOM   4246 2HB  LEU A 286      -6.565   1.620   5.544  1.00 98.04           H
ATOM   4247  CG  LEU A 286      -7.463   2.960   6.855  1.00 97.53           C
ATOM   4248  HG  LEU A 286      -8.382   3.067   7.234  1.00 97.53           H
ATOM   4249  CD1 LEU A 286      -6.412   2.855   7.960  1.00 96.49           C
ATOM   4250 1HD1 LEU A 286      -6.399   3.682   8.522  1.00 96.49           H
ATOM   4251 2HD1 LEU A 286      -5.498   2.732   7.574  1.00 96.49           H
ATOM   4252 3HD1 LEU A 286      -6.600   2.078   8.561  1.00 96.49           H
ATOM   4253  CD2 LEU A 286      -7.153   4.196   6.014  1.00 96.30           C
ATOM   4254 1HD2 LEU A 286      -7.172   5.024   6.574  1.00 96.30           H
ATOM   4255 2HD2 LEU A 286      -7.822   4.307   5.279  1.00 96.30           H
ATOM   4256 3HD2 LEU A 286      -6.247   4.127   5.597  1.00 96.30           H
ATOM   4257  N   VAL A 287      -8.370  -0.821   4.382  1.00 98.31           N
ATOM   4258  H   VAL A 287      -8.715  -0.992   5.305  1.00 98.31           H
ATOM   4259  CA  VAL A 287      -8.018  -1.974   3.535  1.00 98.22           C
ATOM   4260  HA  VAL A 287      -7.089  -1.796   3.209  1.00 98.22           H
ATOM   4261  C   VAL A 287      -8.927  -2.067   2.311  1.00 98.20           C
ATOM   4262  O   VAL A 287      -8.415  -2.221   1.211  1.00 97.80           O
ATOM   4263  CB  VAL A 287      -8.012  -3.275   4.352  1.00 97.90           C
ATOM   4264  HB  VAL A 287      -8.882  -3.312   4.844  1.00 97.90           H
ATOM   4265  CG1 VAL A 287      -7.882  -4.515   3.474  1.00 95.30           C
ATOM   4266 1HG1 VAL A 287      -7.880  -5.348   4.028  1.00 95.30           H
ATOM   4267 2HG1 VAL A 287      -7.032  -4.494   2.948  1.00 95.30           H
ATOM   4268 3HG1 VAL A 287      -8.642  -4.577   2.827  1.00 95.30           H
ATOM   4269  CG2 VAL A 287      -6.804  -3.279   5.294  1.00 95.45           C
ATOM   4270 1HG2 VAL A 287      -6.777  -4.117   5.838  1.00 95.45           H
ATOM   4271 2HG2 VAL A 287      -6.839  -2.504   5.925  1.00 95.45           H
ATOM   4272 3HG2 VAL A 287      -5.948  -3.219   4.780  1.00 95.45           H
ATOM   4273  N   ARG A 288     -10.252  -1.904   2.474  1.00 97.96           N
ATOM   4274  H   ARG A 288     -10.609  -1.767   3.398  1.00 97.96           H
ATOM   4275  CA  ARG A 288     -11.197  -1.920   1.345  1.00 97.61           C
ATOM   4276  HA  ARG A 288     -11.083  -2.825   0.934  1.00 97.61           H
ATOM   4277  C   ARG A 288     -10.868  -0.869   0.287  1.00 97.43           C
ATOM   4278  O   ARG A 288     -10.990  -1.130  -0.903  1.00 97.08           O
ATOM   4279  CB  ARG A 288     -12.632  -1.711   1.853  1.00 97.48           C
ATOM   4280 1HB  ARG A 288     -12.627  -1.002   2.558  1.00 97.48           H
ATOM   4281 2HB  ARG A 288     -13.207  -1.418   1.089  1.00 97.48           H
ATOM   4282  CG  ARG A 288     -13.220  -2.992   2.448  1.00 94.77           C
ATOM   4283 1HG  ARG A 288     -13.238  -3.703   1.745  1.00 94.77           H
ATOM   4284 2HG  ARG A 288     -12.649  -3.292   3.212  1.00 94.77           H
ATOM   4285  CD  ARG A 288     -14.643  -2.745   2.950  1.00 93.19           C
ATOM   4286 1HD  ARG A 288     -14.618  -2.186   3.779  1.00 93.19           H
ATOM   4287 2HD  ARG A 288     -15.174  -2.274   2.246  1.00 93.19           H
ATOM   4288  NE  ARG A 288     -15.324  -4.008   3.269  1.00 90.18           N
ATOM   4289  HE  ARG A 288     -14.871  -4.848   2.971  1.00 90.18           H
ATOM   4290  CZ  ARG A 288     -16.472  -4.151   3.908  1.00 88.92           C
ATOM   4291  NH1 ARG A 288     -17.124  -3.132   4.407  1.00 85.34           N
ATOM   4292 1HH1 ARG A 288     -16.756  -2.207   4.311  1.00 85.34           H
ATOM   4293 2HH1 ARG A 288     -17.990  -3.278   4.885  1.00 85.34           H
ATOM   4294  NH2 ARG A 288     -16.988  -5.337   4.036  1.00 83.24           N
ATOM   4295 1HH2 ARG A 288     -16.517  -6.131   3.653  1.00 83.24           H
ATOM   4296 2HH2 ARG A 288     -17.856  -5.455   4.518  1.00 83.24           H
ATOM   4297  N   ASN A 289     -10.393   0.295   0.715  1.00 97.71           N
ATOM   4298  H   ASN A 289     -10.274   0.441   1.697  1.00 97.71           H
ATOM   4299  CA  ASN A 289     -10.039   1.369  -0.213  1.00 97.26           C
ATOM   4300  HA  ASN A 289     -10.752   1.373  -0.914  1.00 97.26           H
ATOM   4301  C   ASN A 289      -8.706   1.124  -0.947  1.00 97.31           C
ATOM   4302  O   ASN A 289      -8.541   1.558  -2.090  1.00 96.30           O
ATOM   4303  CB  ASN A 289     -10.016   2.683   0.578  1.00 96.45           C
ATOM   4304 1HB  ASN A 289     -10.898   2.815   1.030  1.00 96.45           H
ATOM   4305 2HB  ASN A 289      -9.291   2.645   1.266  1.00 96.45           H
ATOM   4306  CG  ASN A 289      -9.758   3.856  -0.335  1.00 87.01           C
ATOM   4307  OD1 ASN A 289     -10.614   4.310  -1.072  1.00 77.35           O
ATOM   4308  ND2 ASN A 289      -8.562   4.398  -0.324  1.00 74.59           N
ATOM   4309 1HD2 ASN A 289      -8.361   5.177  -0.918  1.00 74.59           H
ATOM   4310 2HD2 ASN A 289      -7.853   4.032   0.278  1.00 74.59           H
ATOM   4311  N   CYS A 290      -7.717   0.468  -0.323  1.00 97.77           N
ATOM   4312  H   CYS A 290      -7.917  -0.011   0.532  1.00 97.77           H
ATOM   4313  CA  CYS A 290      -6.354   0.431  -0.854  1.00 97.72           C
ATOM   4314  HA  CYS A 290      -6.437   0.927  -1.718  1.00 97.72           H
ATOM   4315  C   CYS A 290      -5.821  -0.957  -1.251  1.00 98.13           C
ATOM   4316  O   CYS A 290      -4.730  -1.026  -1.824  1.00 97.85           O
ATOM   4317  CB  CYS A 290      -5.416   1.140   0.131  1.00 96.75           C
ATOM   4318 1HB  CYS A 290      -4.573   1.311  -0.379  1.00 96.75           H
ATOM   4319 2HB  CYS A 290      -5.860   2.010   0.344  1.00 96.75           H
ATOM   4320  SG  CYS A 290      -5.140   0.119   1.610  1.00 94.74           S
ATOM   4321  HG  CYS A 290      -5.073   0.896   2.675  1.00 94.74           H
ATOM   4322  N   TRP A 291      -6.557  -2.056  -0.998  1.00 98.07           N
ATOM   4323  H   TRP A 291      -7.481  -1.937  -0.634  1.00 98.07           H
ATOM   4324  CA  TRP A 291      -6.067  -3.425  -1.232  1.00 98.27           C
ATOM   4325  HA  TRP A 291      -5.293  -3.520  -0.606  1.00 98.27           H
ATOM   4326  C   TRP A 291      -5.545  -3.639  -2.657  1.00 98.41           C
ATOM   4327  O   TRP A 291      -4.492  -4.259  -2.841  1.00 98.29           O
ATOM   4328  CB  TRP A 291      -7.168  -4.449  -0.906  1.00 98.25           C
ATOM   4329 1HB  TRP A 291      -6.751  -5.357  -0.863  1.00 98.25           H
ATOM   4330 2HB  TRP A 291      -7.558  -4.219  -0.014  1.00 98.25           H
ATOM   4331  CG  TRP A 291      -8.307  -4.522  -1.891  1.00 98.35           C
ATOM   4332  CD1 TRP A 291      -9.481  -3.880  -1.785  1.00 97.96           C
ATOM   4333  HD1 TRP A 291      -9.752  -3.305  -1.013  1.00 97.96           H
ATOM   4334  CD2 TRP A 291      -8.354  -5.233  -3.165  1.00 98.19           C
ATOM   4335  NE1 TRP A 291     -10.260  -4.131  -2.899  1.00 97.75           N
ATOM   4336  HE1 TRP A 291     -11.181  -3.766  -3.037  1.00 97.75           H
ATOM   4337  CE2 TRP A 291      -9.611  -4.942  -3.787  1.00 97.98           C
ATOM   4338  CE3 TRP A 291      -7.467  -6.081  -3.862  1.00 97.89           C
ATOM   4339  HE3 TRP A 291      -6.587  -6.321  -3.452  1.00 97.89           H
ATOM   4340  CZ2 TRP A 291      -9.949  -5.454  -5.054  1.00 97.31           C
ATOM   4341  HZ2 TRP A 291     -10.832  -5.234  -5.469  1.00 97.31           H
ATOM   4342  CZ3 TRP A 291      -7.809  -6.595  -5.134  1.00 97.42           C
ATOM   4343  HZ3 TRP A 291      -7.168  -7.193  -5.616  1.00 97.42           H
ATOM   4344  CH2 TRP A 291      -9.037  -6.274  -5.725  1.00 96.96           C
ATOM   4345  HH2 TRP A 291      -9.263  -6.633  -6.631  1.00 96.96           H
ATOM   4346  N   ALA A 292      -6.232  -3.093  -3.643  1.00 98.25           N
ATOM   4347  H   ALA A 292      -7.044  -2.557  -3.413  1.00 98.25           H
ATOM   4348  CA  ALA A 292      -5.872  -3.228  -5.045  1.00 98.41           C
ATOM   4349  HA  ALA A 292      -5.742  -4.204  -5.222  1.00 98.41           H
ATOM   4350  C   ALA A 292      -4.539  -2.538  -5.368  1.00 98.58           C
ATOM   4351  O   ALA A 292      -3.656  -3.135  -5.983  1.00 98.36           O
ATOM   4352  CB  ALA A 292      -7.032  -2.646  -5.868  1.00 98.18           C
ATOM   4353 1HB  ALA A 292      -7.893  -3.104  -5.648  1.00 98.18           H
ATOM   4354 2HB  ALA A 292      -6.867  -2.757  -6.848  1.00 98.18           H
ATOM   4355 3HB  ALA A 292      -7.147  -1.670  -5.684  1.00 98.18           H
ATOM   4356  N   SER A 293      -4.360  -1.306  -4.890  1.00 98.36           N
ATOM   4357  H   SER A 293      -5.113  -0.878  -4.390  1.00 98.36           H
ATOM   4358  CA  SER A 293      -3.112  -0.542  -5.060  1.00 98.40           C
ATOM   4359  HA  SER A 293      -2.925  -0.553  -6.042  1.00 98.40           H
ATOM   4360  C   SER A 293      -1.930  -1.185  -4.328  1.00 98.54           C
ATOM   4361  O   SER A 293      -0.831  -1.266  -4.869  1.00 98.35           O
ATOM   4362  CB  SER A 293      -3.315   0.881  -4.545  1.00 97.93           C
ATOM   4363 1HB  SER A 293      -3.571   0.876  -3.578  1.00 97.93           H
ATOM   4364 2HB  SER A 293      -2.485   1.425  -4.668  1.00 97.93           H
ATOM   4365  OG  SER A 293      -4.357   1.517  -5.263  1.00 92.53           O
ATOM   4366  HG  SER A 293      -4.080   1.660  -6.168  1.00 92.53           H
ATOM   4367  N   LEU A 294      -2.160  -1.690  -3.110  1.00 98.47           N
ATOM   4368  H   LEU A 294      -3.064  -1.561  -2.701  1.00 98.47           H
ATOM   4369  CA  LEU A 294      -1.147  -2.422  -2.351  1.00 98.44           C
ATOM   4370  HA  LEU A 294      -0.351  -1.817  -2.319  1.00 98.44           H
ATOM   4371  C   LEU A 294      -0.754  -3.730  -3.045  1.00 98.55           C
ATOM   4372  O   LEU A 294       0.435  -4.046  -3.109  1.00 98.36           O
ATOM   4373  CB  LEU A 294      -1.688  -2.728  -0.945  1.00 98.30           C
ATOM   4374 1HB  LEU A 294      -2.578  -3.172  -1.050  1.00 98.30           H
ATOM   4375 2HB  LEU A 294      -1.051  -3.359  -0.503  1.00 98.30           H
ATOM   4376  CG  LEU A 294      -1.873  -1.520  -0.015  1.00 97.74           C
ATOM   4377  HG  LEU A 294      -2.482  -0.869  -0.468  1.00 97.74           H
ATOM   4378  CD1 LEU A 294      -2.444  -2.028   1.310  1.00 96.89           C
ATOM   4379 1HD1 LEU A 294      -2.583  -1.275   1.953  1.00 96.89           H
ATOM   4380 2HD1 LEU A 294      -1.825  -2.687   1.738  1.00 96.89           H
ATOM   4381 3HD1 LEU A 294      -3.325  -2.480   1.171  1.00 96.89           H
ATOM   4382  CD2 LEU A 294      -0.561  -0.795   0.280  1.00 96.54           C
ATOM   4383 1HD2 LEU A 294      -0.711  -0.014   0.887  1.00 96.54           H
ATOM   4384 2HD2 LEU A 294      -0.143  -0.454  -0.562  1.00 96.54           H
ATOM   4385 3HD2 LEU A 294       0.095  -1.407   0.723  1.00 96.54           H
ATOM   4386  N   LEU A 295      -1.725  -4.453  -3.590  1.00 98.35           N
ATOM   4387  H   LEU A 295      -2.672  -4.161  -3.458  1.00 98.35           H
ATOM   4388  CA  LEU A 295      -1.467  -5.654  -4.372  1.00 98.43           C
ATOM   4389  HA  LEU A 295      -0.935  -6.262  -3.782  1.00 98.43           H
ATOM   4390  C   LEU A 295      -0.625  -5.337  -5.607  1.00 98.58           C
ATOM   4391  O   LEU A 295       0.343  -6.045  -5.856  1.00 98.42           O
ATOM   4392  CB  LEU A 295      -2.794  -6.324  -4.742  1.00 98.36           C
ATOM   4393 1HB  LEU A 295      -3.259  -6.589  -3.897  1.00 98.36           H
ATOM   4394 2HB  LEU A 295      -3.354  -5.660  -5.237  1.00 98.36           H
ATOM   4395  CG  LEU A 295      -2.631  -7.574  -5.620  1.00 98.01           C
ATOM   4396  HG  LEU A 295      -2.100  -7.302  -6.423  1.00 98.01           H
ATOM   4397  CD1 LEU A 295      -1.873  -8.696  -4.909  1.00 96.59           C
ATOM   4398 1HD1 LEU A 295      -1.780  -9.497  -5.501  1.00 96.59           H
ATOM   4399 2HD1 LEU A 295      -2.351  -8.981  -4.078  1.00 96.59           H
ATOM   4400 3HD1 LEU A 295      -0.955  -8.399  -4.648  1.00 96.59           H
ATOM   4401  CD2 LEU A 295      -4.008  -8.102  -6.027  1.00 96.46           C
ATOM   4402 1HD2 LEU A 295      -3.924  -8.917  -6.600  1.00 96.46           H
ATOM   4403 2HD2 LEU A 295      -4.517  -7.414  -6.544  1.00 96.46           H
ATOM   4404 3HD2 LEU A 295      -4.550  -8.346  -5.223  1.00 96.46           H
ATOM   4405  N   MET A 296      -0.911  -4.268  -6.345  1.00 98.55           N
ATOM   4406  H   MET A 296      -1.706  -3.712  -6.103  1.00 98.55           H
ATOM   4407  CA  MET A 296      -0.098  -3.879  -7.501  1.00 98.57           C
ATOM   4408  HA  MET A 296      -0.139  -4.676  -8.104  1.00 98.57           H
ATOM   4409  C   MET A 296       1.363  -3.619  -7.124  1.00 98.69           C
ATOM   4410  O   MET A 296       2.266  -4.060  -7.838  1.00 98.51           O
ATOM   4411  CB  MET A 296      -0.689  -2.640  -8.194  1.00 98.49           C
ATOM   4412 1HB  MET A 296      -0.864  -1.942  -7.500  1.00 98.49           H
ATOM   4413 2HB  MET A 296      -0.020  -2.295  -8.852  1.00 98.49           H
ATOM   4414  CG  MET A 296      -1.999  -2.920  -8.939  1.00 97.06           C
ATOM   4415 1HG  MET A 296      -2.632  -3.190  -8.214  1.00 97.06           H
ATOM   4416 2HG  MET A 296      -2.264  -2.025  -9.298  1.00 97.06           H
ATOM   4417  SD  MET A 296      -1.911  -4.172 -10.253  1.00 95.89           S
ATOM   4418  CE  MET A 296      -2.463  -5.645  -9.352  1.00 87.62           C
ATOM   4419 1HE  MET A 296      -2.472  -6.447  -9.949  1.00 87.62           H
ATOM   4420 2HE  MET A 296      -3.387  -5.519  -8.992  1.00 87.62           H
ATOM   4421 3HE  MET A 296      -1.857  -5.842  -8.582  1.00 87.62           H
ATOM   4422  N   LEU A 297       1.619  -2.967  -5.981  1.00 98.52           N
ATOM   4423  H   LEU A 297       0.850  -2.596  -5.461  1.00 98.52           H
ATOM   4424  CA  LEU A 297       2.975  -2.774  -5.460  1.00 98.59           C
ATOM   4425  HA  LEU A 297       3.498  -2.382  -6.217  1.00 98.59           H
ATOM   4426  C   LEU A 297       3.632  -4.106  -5.060  1.00 98.55           C
ATOM   4427  O   LEU A 297       4.817  -4.288  -5.310  1.00 98.25           O
ATOM   4428  CB  LEU A 297       2.928  -1.808  -4.260  1.00 98.42           C
ATOM   4429 1HB  LEU A 297       2.192  -2.101  -3.649  1.00 98.42           H
ATOM   4430 2HB  LEU A 297       3.803  -1.862  -3.779  1.00 98.42           H
ATOM   4431  CG  LEU A 297       2.680  -0.340  -4.636  1.00 98.15           C
ATOM   4432  HG  LEU A 297       1.920  -0.315  -5.285  1.00 98.15           H
ATOM   4433  CD1 LEU A 297       2.357   0.462  -3.376  1.00 97.20           C
ATOM   4434 1HD1 LEU A 297       2.191   1.423  -3.596  1.00 97.20           H
ATOM   4435 2HD1 LEU A 297       3.113   0.422  -2.722  1.00 97.20           H
ATOM   4436 3HD1 LEU A 297       1.540   0.105  -2.923  1.00 97.20           H
ATOM   4437  CD2 LEU A 297       3.900   0.288  -5.295  1.00 96.98           C
ATOM   4438 1HD2 LEU A 297       3.726   1.243  -5.535  1.00 96.98           H
ATOM   4439 2HD2 LEU A 297       4.145  -0.200  -6.133  1.00 96.98           H
ATOM   4440 3HD2 LEU A 297       4.690   0.264  -4.683  1.00 96.98           H
ATOM   4441  N   GLU A 298       2.881  -5.043  -4.470  1.00 98.22           N
ATOM   4442  H   GLU A 298       1.931  -4.824  -4.248  1.00 98.22           H
ATOM   4443  CA  GLU A 298       3.391  -6.378  -4.134  1.00 98.14           C
ATOM   4444  HA  GLU A 298       4.227  -6.217  -3.610  1.00 98.14           H
ATOM   4445  C   GLU A 298       3.749  -7.181  -5.390  1.00 98.22           C
ATOM   4446  O   GLU A 298       4.841  -7.721  -5.478  1.00 97.93           O
ATOM   4447  CB  GLU A 298       2.357  -7.139  -3.286  1.00 97.93           C
ATOM   4448 1HB  GLU A 298       2.080  -6.551  -2.526  1.00 97.93           H
ATOM   4449 2HB  GLU A 298       1.563  -7.337  -3.861  1.00 97.93           H
ATOM   4450  CG  GLU A 298       2.892  -8.472  -2.709  1.00 95.04           C
ATOM   4451 1HG  GLU A 298       2.126  -8.979  -2.315  1.00 95.04           H
ATOM   4452 2HG  GLU A 298       3.296  -9.003  -3.454  1.00 95.04           H
ATOM   4453  CD  GLU A 298       3.960  -8.280  -1.616  1.00 95.69           C
ATOM   4454  OE1 GLU A 298       4.840  -9.150  -1.463  1.00 89.15           O
ATOM   4455  OE2 GLU A 298       3.889  -7.276  -0.886  1.00 91.19           O
ATOM   4456  N   LEU A 299       2.872  -7.195  -6.404  1.00 98.34           N
ATOM   4457  H   LEU A 299       2.010  -6.700  -6.295  1.00 98.34           H
ATOM   4458  CA  LEU A 299       3.115  -7.899  -7.662  1.00 98.33           C
ATOM   4459  HA  LEU A 299       3.356  -8.831  -7.393  1.00 98.33           H
ATOM   4460  C   LEU A 299       4.290  -7.295  -8.438  1.00 98.22           C
ATOM   4461  O   LEU A 299       5.058  -8.027  -9.066  1.00 97.82           O
ATOM   4462  CB  LEU A 299       1.844  -7.898  -8.522  1.00 98.36           C
ATOM   4463 1HB  LEU A 299       1.581  -6.945  -8.675  1.00 98.36           H
ATOM   4464 2HB  LEU A 299       2.068  -8.327  -9.397  1.00 98.36           H
ATOM   4465  CG  LEU A 299       0.628  -8.640  -7.924  1.00 98.04           C
ATOM   4466  HG  LEU A 299       0.359  -8.157  -7.091  1.00 98.04           H
ATOM   4467  CD1 LEU A 299      -0.508  -8.647  -8.948  1.00 96.98           C
ATOM   4468 1HD1 LEU A 299      -1.311  -9.122  -8.589  1.00 96.98           H
ATOM   4469 2HD1 LEU A 299      -0.229  -9.109  -9.790  1.00 96.98           H
ATOM   4470 3HD1 LEU A 299      -0.782  -7.715  -9.185  1.00 96.98           H
ATOM   4471  CD2 LEU A 299       0.939 -10.076  -7.512  1.00 97.00           C
ATOM   4472 1HD2 LEU A 299       0.130 -10.523  -7.130  1.00 97.00           H
ATOM   4473 2HD2 LEU A 299       1.660 -10.102  -6.819  1.00 97.00           H
ATOM   4474 3HD2 LEU A 299       1.247 -10.615  -8.296  1.00 97.00           H
ATOM   4475  N   ALA A 300       4.478  -5.971  -8.364  1.00 98.55           N
ATOM   4476  H   ALA A 300       3.783  -5.415  -7.909  1.00 98.55           H
ATOM   4477  CA  ALA A 300       5.647  -5.307  -8.916  1.00 98.54           C
ATOM   4478  HA  ALA A 300       5.710  -5.618  -9.864  1.00 98.54           H
ATOM   4479  C   ALA A 300       6.930  -5.724  -8.190  1.00 98.46           C
ATOM   4480  O   ALA A 300       7.941  -6.027  -8.839  1.00 97.93           O
ATOM   4481  CB  ALA A 300       5.443  -3.785  -8.848  1.00 98.42           C
ATOM   4482 1HB  ALA A 300       4.605  -3.514  -9.322  1.00 98.42           H
ATOM   4483 2HB  ALA A 300       6.208  -3.302  -9.274  1.00 98.42           H
ATOM   4484 3HB  ALA A 300       5.374  -3.475  -7.900  1.00 98.42           H
ATOM   4485  N   GLN A 301       6.895  -5.799  -6.862  1.00 98.31           N
ATOM   4486  H   GLN A 301       6.048  -5.534  -6.401  1.00 98.31           H
ATOM   4487  CA  GLN A 301       8.016  -6.244  -6.032  1.00 98.26           C
ATOM   4488  HA  GLN A 301       8.799  -5.678  -6.290  1.00 98.26           H
ATOM   4489  C   GLN A 301       8.396  -7.709  -6.314  1.00 97.93           C
ATOM   4490  O   GLN A 301       9.582  -8.021  -6.432  1.00 97.10           O
ATOM   4491  CB  GLN A 301       7.654  -6.022  -4.557  1.00 97.92           C
ATOM   4492 1HB  GLN A 301       7.387  -5.067  -4.430  1.00 97.92           H
ATOM   4493 2HB  GLN A 301       6.887  -6.617  -4.319  1.00 97.92           H
ATOM   4494  CG  GLN A 301       8.829  -6.335  -3.625  1.00 96.96           C
ATOM   4495 1HG  GLN A 301       9.073  -7.299  -3.734  1.00 96.96           H
ATOM   4496 2HG  GLN A 301       9.605  -5.763  -3.890  1.00 96.96           H
ATOM   4497  CD  GLN A 301       8.527  -6.081  -2.152  1.00 96.63           C
ATOM   4498  OE1 GLN A 301       7.488  -5.616  -1.727  1.00 93.59           O
ATOM   4499  NE2 GLN A 301       9.469  -6.388  -1.285  1.00 92.30           N
ATOM   4500 1HE2 GLN A 301       9.318  -6.237  -0.308  1.00 92.30           H
ATOM   4501 2HE2 GLN A 301      10.335  -6.772  -1.603  1.00 92.30           H
ATOM   4502  N   ASP A 302       7.400  -8.581  -6.475  1.00 97.82           N
ATOM   4503  H   ASP A 302       6.465  -8.248  -6.350  1.00 97.82           H
ATOM   4504  CA  ASP A 302       7.582  -9.997  -6.823  1.00 97.42           C
ATOM   4505  HA  ASP A 302       8.371 -10.294  -6.286  1.00 97.42           H
ATOM   4506  C   ASP A 302       7.932 -10.209  -8.316  1.00 97.41           C
ATOM   4507  O   ASP A 302       8.166 -11.341  -8.737  1.00 96.05           O
ATOM   4508  CB  ASP A 302       6.327 -10.792  -6.418  1.00 96.88           C
ATOM   4509 1HB  ASP A 302       5.526 -10.252  -6.676  1.00 96.88           H
ATOM   4510 2HB  ASP A 302       6.330 -11.651  -6.931  1.00 96.88           H
ATOM   4511  CG  ASP A 302       6.203 -11.136  -4.921  1.00 94.92           C
ATOM   4512  OD1 ASP A 302       7.192 -11.091  -4.159  1.00 91.76           O
ATOM   4513  OD2 ASP A 302       5.135 -11.636  -4.513  1.00 91.37           O
ATOM   4514  N   ARG A 303       7.981  -9.134  -9.121  1.00 97.85           N
ATOM   4515  H   ARG A 303       7.839  -8.240  -8.697  1.00 97.85           H
ATOM   4516  CA  ARG A 303       8.225  -9.157 -10.570  1.00 97.75           C
ATOM   4517  HA  ARG A 303       7.984  -8.231 -10.859  1.00 97.75           H
ATOM   4518  C   ARG A 303       7.289 -10.103 -11.332  1.00 97.74           C
ATOM   4519  O   ARG A 303       7.717 -10.805 -12.248  1.00 96.27           O
ATOM   4520  CB  ARG A 303       9.713  -9.417 -10.888  1.00 97.07           C
ATOM   4521 1HB  ARG A 303       9.982 -10.288 -10.478  1.00 97.07           H
ATOM   4522 2HB  ARG A 303       9.826  -9.467 -11.880  1.00 97.07           H
ATOM   4523  CG  ARG A 303      10.641  -8.324 -10.351  1.00 93.94           C
ATOM   4524 1HG  ARG A 303      10.296  -7.428 -10.630  1.00 93.94           H
ATOM   4525 2HG  ARG A 303      10.672  -8.374  -9.353  1.00 93.94           H
ATOM   4526  CD  ARG A 303      12.049  -8.527 -10.916  1.00 89.32           C
ATOM   4527 1HD  ARG A 303      12.443  -9.367 -10.543  1.00 89.32           H
ATOM   4528 2HD  ARG A 303      12.005  -8.593 -11.913  1.00 89.32           H
ATOM   4529  NE  ARG A 303      12.947  -7.411 -10.573  1.00 83.72           N
ATOM   4530  HE  ARG A 303      12.698  -6.863  -9.774  1.00 83.72           H
ATOM   4531  CZ  ARG A 303      14.044  -7.062 -11.212  1.00 78.31           C
ATOM   4532  NH1 ARG A 303      14.507  -7.743 -12.222  1.00 71.60           N
ATOM   4533 1HH1 ARG A 303      14.026  -8.561 -12.536  1.00 71.60           H
ATOM   4534 2HH1 ARG A 303      15.344  -7.447 -12.683  1.00 71.60           H
ATOM   4535  NH2 ARG A 303      14.719  -5.991 -10.843  1.00 71.00           N
ATOM   4536 1HH2 ARG A 303      14.398  -5.438 -10.074  1.00 71.00           H
ATOM   4537 2HH2 ARG A 303      15.551  -5.731 -11.333  1.00 71.00           H
ATOM   4538  N   LEU A 304       5.998 -10.114 -10.987  1.00 96.84           N
ATOM   4539  H   LEU A 304       5.699  -9.526 -10.235  1.00 96.84           H
ATOM   4540  CA  LEU A 304       5.004 -10.947 -11.659  1.00 96.70           C
ATOM   4541  HA  LEU A 304       5.368 -11.878 -11.616  1.00 96.70           H
ATOM   4542  C   LEU A 304       4.845 -10.527 -13.126  1.00 96.80           C
ATOM   4543  O   LEU A 304       4.383  -9.428 -13.429  1.00 96.14           O
ATOM   4544  CB  LEU A 304       3.658 -10.892 -10.925  1.00 96.61           C
ATOM   4545 1HB  LEU A 304       3.804 -11.160  -9.973  1.00 96.61           H
ATOM   4546 2HB  LEU A 304       3.316  -9.953 -10.959  1.00 96.61           H
ATOM   4547  CG  LEU A 304       2.603 -11.833 -11.554  1.00 95.29           C
ATOM   4548  HG  LEU A 304       2.602 -11.658 -12.539  1.00 95.29           H
ATOM   4549  CD1 LEU A 304       2.937 -13.302 -11.295  1.00 89.63           C
ATOM   4550 1HD1 LEU A 304       2.251 -13.903 -11.705  1.00 89.63           H
ATOM   4551 2HD1 LEU A 304       2.969 -13.495 -10.314  1.00 89.63           H
ATOM   4552 3HD1 LEU A 304       3.827 -13.541 -11.684  1.00 89.63           H
ATOM   4553  CD2 LEU A 304       1.216 -11.564 -10.988  1.00 89.36           C
ATOM   4554 1HD2 LEU A 304       0.537 -12.174 -11.397  1.00 89.36           H
ATOM   4555 2HD2 LEU A 304       0.932 -10.623 -11.169  1.00 89.36           H
ATOM   4556 3HD2 LEU A 304       1.199 -11.705  -9.998  1.00 89.36           H
ATOM   4557  N   GLN A 305       5.164 -11.441 -14.032  1.00 96.65           N
ATOM   4558  H   GLN A 305       5.596 -12.284 -13.712  1.00 96.65           H
ATOM   4559  CA  GLN A 305       4.927 -11.299 -15.464  1.00 96.21           C
ATOM   4560  HA  GLN A 305       4.720 -10.333 -15.622  1.00 96.21           H
ATOM   4561  C   GLN A 305       3.729 -12.144 -15.877  1.00 96.15           C
ATOM   4562  O   GLN A 305       3.558 -13.268 -15.404  1.00 95.04           O
ATOM   4563  CB  GLN A 305       6.181 -11.681 -16.259  1.00 95.02           C
ATOM   4564 1HB  GLN A 305       6.452 -12.610 -16.009  1.00 95.02           H
ATOM   4565 2HB  GLN A 305       5.968 -11.647 -17.236  1.00 95.02           H
ATOM   4566  CG  GLN A 305       7.347 -10.725 -15.968  1.00 89.07           C
ATOM   4567 1HG  GLN A 305       7.057  -9.792 -16.182  1.00 89.07           H
ATOM   4568 2HG  GLN A 305       7.578 -10.788 -14.997  1.00 89.07           H
ATOM   4569  CD  GLN A 305       8.599 -11.040 -16.784  1.00 84.20           C
ATOM   4570  OE1 GLN A 305       8.660 -11.972 -17.558  1.00 75.21           O
ATOM   4571  NE2 GLN A 305       9.651 -10.256 -16.644  1.00 71.38           N
ATOM   4572 1HE2 GLN A 305      10.481 -10.435 -17.172  1.00 71.38           H
ATOM   4573 2HE2 GLN A 305       9.618  -9.483 -16.010  1.00 71.38           H
ATOM   4574  N   PHE A 306       2.889 -11.604 -16.768  1.00 94.92           N
ATOM   4575  H   PHE A 306       3.044 -10.662 -17.067  1.00 94.92           H
ATOM   4576  CA  PHE A 306       1.759 -12.338 -17.317  1.00 95.22           C
ATOM   4577  HA  PHE A 306       2.053 -13.294 -17.344  1.00 95.22           H
ATOM   4578  C   PHE A 306       1.455 -11.907 -18.742  1.00 95.86           C
ATOM   4579  O   PHE A 306       1.617 -10.749 -19.131  1.00 94.53           O
ATOM   4580  CB  PHE A 306       0.526 -12.179 -16.404  1.00 94.58           C
ATOM   4581 1HB  PHE A 306      -0.204 -12.769 -16.750  1.00 94.58           H
ATOM   4582 2HB  PHE A 306       0.776 -12.465 -15.479  1.00 94.58           H
ATOM   4583  CG  PHE A 306      -0.023 -10.771 -16.317  1.00 96.70           C
ATOM   4584  CD1 PHE A 306       0.475  -9.871 -15.354  1.00 94.63           C
ATOM   4585  HD1 PHE A 306       1.195 -10.163 -14.724  1.00 94.63           H
ATOM   4586  CD2 PHE A 306      -1.030 -10.353 -17.198  1.00 94.70           C
ATOM   4587  HD2 PHE A 306      -1.386 -10.988 -17.884  1.00 94.70           H
ATOM   4588  CE1 PHE A 306      -0.037  -8.564 -15.276  1.00 93.91           C
ATOM   4589  HE1 PHE A 306       0.318  -7.929 -14.590  1.00 93.91           H
ATOM   4590  CE2 PHE A 306      -1.541  -9.048 -17.123  1.00 94.22           C
ATOM   4591  HE2 PHE A 306      -2.259  -8.757 -17.756  1.00 94.22           H
ATOM   4592  CZ  PHE A 306      -1.049  -8.149 -16.163  1.00 95.00           C
ATOM   4593  HZ  PHE A 306      -1.415  -7.220 -16.110  1.00 95.00           H
ATOM   4594  N   GLU A 307       0.972 -12.875 -19.519  1.00 92.86           N
ATOM   4595  H   GLU A 307       0.922 -13.799 -19.141  1.00 92.86           H
ATOM   4596  CA  GLU A 307       0.513 -12.670 -20.885  1.00 93.43           C
ATOM   4597  HA  GLU A 307       0.831 -11.756 -21.136  1.00 93.43           H
ATOM   4598  C   GLU A 307      -1.009 -12.714 -20.953  1.00 93.49           C
ATOM   4599  O   GLU A 307      -1.675 -13.411 -20.187  1.00 91.52           O
ATOM   4600  CB  GLU A 307       1.130 -13.701 -21.831  1.00 92.02           C
ATOM   4601 1HB  GLU A 307       0.931 -14.616 -21.479  1.00 92.02           H
ATOM   4602 2HB  GLU A 307       0.715 -13.593 -22.734  1.00 92.02           H
ATOM   4603  CG  GLU A 307       2.651 -13.545 -21.966  1.00 83.49           C
ATOM   4604 1HG  GLU A 307       2.849 -12.607 -22.251  1.00 83.49           H
ATOM   4605 2HG  GLU A 307       3.067 -13.717 -21.073  1.00 83.49           H
ATOM   4606  CD  GLU A 307       3.266 -14.520 -22.998  1.00 77.52           C
ATOM   4607  OE1 GLU A 307       4.476 -14.413 -23.223  1.00 67.49           O
ATOM   4608  OE2 GLU A 307       2.528 -15.368 -23.564  1.00 68.75           O
ATOM   4609  N   THR A 308      -1.559 -11.972 -21.911  1.00 93.02           N
ATOM   4610  H   THR A 308      -0.955 -11.420 -22.487  1.00 93.02           H
ATOM   4611  CA  THR A 308      -2.999 -11.919 -22.168  1.00 93.21           C
ATOM   4612  HA  THR A 308      -3.387 -12.600 -21.547  1.00 93.21           H
ATOM   4613  C   THR A 308      -3.303 -12.281 -23.611  1.00 92.95           C
ATOM   4614  O   THR A 308      -2.519 -11.968 -24.504  1.00 91.28           O
ATOM   4615  CB  THR A 308      -3.589 -10.545 -21.857  1.00 91.79           C
ATOM   4616  HB  THR A 308      -4.517 -10.495 -22.226  1.00 91.79           H
ATOM   4617  OG1 THR A 308      -2.848  -9.524 -22.505  1.00 87.69           O
ATOM   4618  HG1 THR A 308      -1.951  -9.824 -22.651  1.00 87.69           H
ATOM   4619  CG2 THR A 308      -3.575 -10.265 -20.363  1.00 86.89           C
ATOM   4620 1HG2 THR A 308      -3.962  -9.365 -20.163  1.00 86.89           H
ATOM   4621 2HG2 THR A 308      -2.642 -10.285 -20.003  1.00 86.89           H
ATOM   4622 3HG2 THR A 308      -4.111 -10.947 -19.866  1.00 86.89           H
ATOM   4623  N   VAL A 309      -4.461 -12.884 -23.829  1.00 93.21           N
ATOM   4624  H   VAL A 309      -5.008 -13.127 -23.028  1.00 93.21           H
ATOM   4625  CA  VAL A 309      -5.009 -13.225 -25.143  1.00 93.17           C
ATOM   4626  HA  VAL A 309      -4.332 -12.928 -25.817  1.00 93.17           H
ATOM   4627  C   VAL A 309      -6.308 -12.463 -25.355  1.00 92.90           C
ATOM   4628  O   VAL A 309      -7.074 -12.263 -24.413  1.00 89.77           O
ATOM   4629  CB  VAL A 309      -5.204 -14.744 -25.303  1.00 91.74           C
ATOM   4630  HB  VAL A 309      -5.690 -14.869 -26.168  1.00 91.74           H
ATOM   4631  CG1 VAL A 309      -3.841 -15.454 -25.323  1.00 81.94           C
ATOM   4632 1HG1 VAL A 309      -3.953 -16.442 -25.427  1.00 81.94           H
ATOM   4633 2HG1 VAL A 309      -3.338 -15.289 -24.474  1.00 81.94           H
ATOM   4634 3HG1 VAL A 309      -3.278 -15.127 -26.082  1.00 81.94           H
ATOM   4635  CG2 VAL A 309      -6.069 -15.375 -24.209  1.00 82.73           C
ATOM   4636 1HG2 VAL A 309      -6.168 -16.360 -24.354  1.00 82.73           H
ATOM   4637 2HG2 VAL A 309      -6.984 -14.972 -24.199  1.00 82.73           H
ATOM   4638 3HG2 VAL A 309      -5.662 -15.236 -23.306  1.00 82.73           H
ATOM   4639  N   GLU A 310      -6.556 -12.011 -26.585  1.00 89.59           N
ATOM   4640  H   GLU A 310      -5.843 -12.091 -27.282  1.00 89.59           H
ATOM   4641  CA  GLU A 310      -7.832 -11.404 -26.948  1.00 88.71           C
ATOM   4642  HA  GLU A 310      -8.003 -10.705 -26.254  1.00 88.71           H
ATOM   4643  C   GLU A 310      -8.929 -12.478 -26.920  1.00 87.41           C
ATOM   4644  O   GLU A 310      -8.757 -13.576 -27.450  1.00 84.53           O
ATOM   4645  CB  GLU A 310      -7.769 -10.712 -28.320  1.00 85.91           C
ATOM   4646 1HB  GLU A 310      -7.460 -11.377 -29.000  1.00 85.91           H
ATOM   4647 2HB  GLU A 310      -8.685 -10.391 -28.559  1.00 85.91           H
ATOM   4648  CG  GLU A 310      -6.807  -9.511 -28.332  1.00 77.16           C
ATOM   4649 1HG  GLU A 310      -7.048  -8.909 -27.571  1.00 77.16           H
ATOM   4650 2HG  GLU A 310      -5.876  -9.854 -28.205  1.00 77.16           H
ATOM   4651  CD  GLU A 310      -6.844  -8.685 -29.630  1.00 74.49           C
ATOM   4652  OE1 GLU A 310      -6.131  -7.657 -29.690  1.00 66.71           O
ATOM   4653  OE2 GLU A 310      -7.613  -9.000 -30.558  1.00 69.73           O
ATOM   4654  N   VAL A 311     -10.058 -12.155 -26.295  1.00 89.81           N
ATOM   4655  H   VAL A 311     -10.105 -11.276 -25.820  1.00 89.81           H
ATOM   4656  CA  VAL A 311     -11.233 -13.023 -26.270  1.00 86.86           C
ATOM   4657  HA  VAL A 311     -10.912 -13.959 -26.413  1.00 86.86           H
ATOM   4658  C   VAL A 311     -12.153 -12.581 -27.402  1.00 83.92           C
ATOM   4659  O   VAL A 311     -12.690 -11.474 -27.383  1.00 76.28           O
ATOM   4660  CB  VAL A 311     -11.947 -12.993 -24.908  1.00 83.38           C
ATOM   4661  HB  VAL A 311     -12.264 -12.056 -24.760  1.00 83.38           H
ATOM   4662  CG1 VAL A 311     -13.141 -13.948 -24.888  1.00 74.92           C
ATOM   4663 1HG1 VAL A 311     -13.603 -13.926 -24.001  1.00 74.92           H
ATOM   4664 2HG1 VAL A 311     -12.850 -14.889 -25.060  1.00 74.92           H
ATOM   4665 3HG1 VAL A 311     -13.810 -13.700 -25.589  1.00 74.92           H
ATOM   4666  CG2 VAL A 311     -10.991 -13.416 -23.789  1.00 76.97           C
ATOM   4667 1HG2 VAL A 311     -11.449 -13.399 -22.900  1.00 76.97           H
ATOM   4668 2HG2 VAL A 311     -10.203 -12.803 -23.740  1.00 76.97           H
ATOM   4669 3HG2 VAL A 311     -10.650 -14.344 -23.941  1.00 76.97           H
ATOM   4670  N   SER A 312     -12.352 -13.439 -28.379  1.00 81.09           N
ATOM   4671  H   SER A 312     -11.813 -14.281 -28.402  1.00 81.09           H
ATOM   4672  CA  SER A 312     -13.334 -13.200 -29.429  1.00 78.52           C
ATOM   4673  HA  SER A 312     -13.182 -12.268 -29.757  1.00 78.52           H
ATOM   4674  C   SER A 312     -14.740 -13.323 -28.847  1.00 77.47           C
ATOM   4675  O   SER A 312     -15.256 -14.426 -28.699  1.00 69.90           O
ATOM   4676  CB  SER A 312     -13.130 -14.186 -30.586  1.00 71.21           C
ATOM   4677 1HB  SER A 312     -13.299 -15.125 -30.287  1.00 71.21           H
ATOM   4678 2HB  SER A 312     -13.734 -13.966 -31.352  1.00 71.21           H
ATOM   4679  OG  SER A 312     -11.801 -14.126 -31.063  1.00 60.81           O
ATOM   4680  HG  SER A 312     -11.196 -14.112 -30.321  1.00 60.81           H
ATOM   4681  N   GLU A 313     -15.376 -12.199 -28.512  1.00 66.00           N
ATOM   4682  H   GLU A 313     -14.866 -11.344 -28.419  1.00 66.00           H
ATOM   4683  CA  GLU A 313     -16.816 -12.220 -28.282  1.00 67.14           C
ATOM   4684  HA  GLU A 313     -16.942 -12.947 -27.607  1.00 67.14           H
ATOM   4685  C   GLU A 313     -17.542 -12.515 -29.608  1.00 66.76           C
ATOM   4686  O   GLU A 313     -17.194 -11.935 -30.642  1.00 62.63           O
ATOM   4687  CB  GLU A 313     -17.352 -10.921 -27.678  1.00 62.91           C
ATOM   4688 1HB  GLU A 313     -16.899 -10.151 -28.128  1.00 62.91           H
ATOM   4689 2HB  GLU A 313     -18.336 -10.875 -27.847  1.00 62.91           H
ATOM   4690  CG  GLU A 313     -17.108 -10.819 -26.166  1.00 55.53           C
ATOM   4691 1HG  GLU A 313     -17.141 -11.741 -25.780  1.00 55.53           H
ATOM   4692 2HG  GLU A 313     -16.199 -10.428 -26.020  1.00 55.53           H
ATOM   4693  CD  GLU A 313     -18.139  -9.944 -25.428  1.00 52.08           C
ATOM   4694  OE1 GLU A 313     -17.967  -9.765 -24.198  1.00 48.47           O
ATOM   4695  OE2 GLU A 313     -19.159  -9.532 -26.050  1.00 47.55           O
ATOM   4696  N   PRO A 314     -18.566 -13.387 -29.607  1.00 61.26           N
ATOM   4697  CA  PRO A 314     -19.415 -13.553 -30.768  1.00 62.07           C
ATOM   4698  HA  PRO A 314     -18.877 -13.854 -31.555  1.00 62.07           H
ATOM   4699  C   PRO A 314     -20.038 -12.197 -31.123  1.00 61.37           C
ATOM   4700  O   PRO A 314     -20.591 -11.513 -30.259  1.00 57.74           O
ATOM   4701  CB  PRO A 314     -20.458 -14.618 -30.379  1.00 58.50           C
ATOM   4702 1HB  PRO A 314     -21.356 -14.398 -30.759  1.00 58.50           H
ATOM   4703 2HB  PRO A 314     -20.178 -15.527 -30.689  1.00 58.50           H
ATOM   4704  CG  PRO A 314     -20.487 -14.554 -28.859  1.00 56.92           C
ATOM   4705 1HG  PRO A 314     -21.149 -13.872 -28.547  1.00 56.92           H
ATOM   4706 2HG  PRO A 314     -20.720 -15.446 -28.473  1.00 56.92           H
ATOM   4707  CD  PRO A 314     -19.058 -14.147 -28.476  1.00 61.82           C
ATOM   4708 1HD  PRO A 314     -19.046 -13.573 -27.658  1.00 61.82           H
ATOM   4709 2HD  PRO A 314     -18.474 -14.946 -28.332  1.00 61.82           H
ATOM   4710  N   SER A 315     -19.917 -11.793 -32.399  1.00 57.22           N
ATOM   4711  H   SER A 315     -19.495 -12.411 -33.062  1.00 57.22           H
ATOM   4712  CA  SER A 315     -20.379 -10.485 -32.853  1.00 58.86           C
ATOM   4713  HA  SER A 315     -19.838  -9.821 -32.337  1.00 58.86           H
ATOM   4714  C   SER A 315     -21.861 -10.285 -32.511  1.00 57.83           C
ATOM   4715  O   SER A 315     -22.636 -11.247 -32.434  1.00 55.66           O
ATOM   4716  CB  SER A 315     -20.095 -10.281 -34.351  1.00 54.55           C
ATOM   4717 1HB  SER A 315     -20.095  -9.307 -34.579  1.00 54.55           H
ATOM   4718 2HB  SER A 315     -19.213 -10.682 -34.599  1.00 54.55           H
ATOM   4719  OG  SER A 315     -21.072 -10.896 -35.169  1.00 47.46           O
ATOM   4720  HG  SER A 315     -20.713 -11.035 -36.045  1.00 47.46           H
ATOM   4721  N   MET A 316     -22.293  -9.028 -32.332  1.00 55.17           N
ATOM   4722  H   MET A 316     -21.624  -8.285 -32.361  1.00 55.17           H
ATOM   4723  CA  MET A 316     -23.702  -8.692 -32.096  1.00 57.52           C
ATOM   4724  HA  MET A 316     -23.920  -9.072 -31.197  1.00 57.52           H
ATOM   4725  C   MET A 316     -24.629  -9.338 -33.135  1.00 56.32           C
ATOM   4726  O   MET A 316     -25.692  -9.840 -32.792  1.00 56.81           O
ATOM   4727  CB  MET A 316     -23.875  -7.170 -32.097  1.00 55.62           C
ATOM   4728 1HB  MET A 316     -23.283  -6.782 -32.803  1.00 55.62           H
ATOM   4729 2HB  MET A 316     -24.829  -6.957 -32.307  1.00 55.62           H
ATOM   4730  CG  MET A 316     -23.516  -6.532 -30.751  1.00 50.16           C
ATOM   4731 1HG  MET A 316     -22.654  -6.968 -30.492  1.00 50.16           H
ATOM   4732 2HG  MET A 316     -23.351  -5.570 -30.969  1.00 50.16           H
ATOM   4733  SD  MET A 316     -24.794  -6.732 -29.470  1.00 47.12           S
ATOM   4734  CE  MET A 316     -25.940  -5.430 -29.967  1.00 39.01           C
ATOM   4735 1HE  MET A 316     -26.729  -5.394 -29.354  1.00 39.01           H
ATOM   4736 2HE  MET A 316     -26.279  -5.586 -30.895  1.00 39.01           H
ATOM   4737 3HE  MET A 316     -25.495  -4.535 -29.949  1.00 39.01           H
ATOM   4738  N   LEU A 317     -24.171  -9.407 -34.382  1.00 52.50           N
ATOM   4739  H   LEU A 317     -23.309  -8.950 -34.599  1.00 52.50           H
ATOM   4740  CA  LEU A 317     -24.871 -10.122 -35.454  1.00 51.21           C
ATOM   4741  HA  LEU A 317     -25.788  -9.725 -35.497  1.00 51.21           H
ATOM   4742  C   LEU A 317     -25.019 -11.612 -35.147  1.00 49.59           C
ATOM   4743  O   LEU A 317     -26.086 -12.182 -35.365  1.00 51.34           O
ATOM   4744  CB  LEU A 317     -24.105  -9.917 -36.771  1.00 52.56           C
ATOM   4745 1HB  LEU A 317     -23.131 -10.059 -36.594  1.00 52.56           H
ATOM   4746 2HB  LEU A 317     -24.427 -10.596 -37.431  1.00 52.56           H
ATOM   4747  CG  LEU A 317     -24.286  -8.519 -37.388  1.00 50.65           C
ATOM   4748  HG  LEU A 317     -24.174  -7.848 -36.655  1.00 50.65           H
ATOM   4749  CD1 LEU A 317     -23.246  -8.284 -38.477  1.00 46.96           C
ATOM   4750 1HD1 LEU A 317     -23.354  -7.378 -38.886  1.00 46.96           H
ATOM   4751 2HD1 LEU A 317     -23.332  -8.962 -39.207  1.00 46.96           H
ATOM   4752 3HD1 LEU A 317     -22.319  -8.346 -38.107  1.00 46.96           H
ATOM   4753  CD2 LEU A 317     -25.675  -8.360 -38.013  1.00 50.52           C
ATOM   4754 1HD2 LEU A 317     -25.786  -7.450 -38.412  1.00 50.52           H
ATOM   4755 2HD2 LEU A 317     -26.393  -8.485 -37.328  1.00 50.52           H
ATOM   4756 3HD2 LEU A 317     -25.821  -9.033 -38.738  1.00 50.52           H
ATOM   4757  N   GLN A 318     -23.996 -12.260 -34.597  1.00 53.48           N
ATOM   4758  H   GLN A 318     -23.157 -11.749 -34.407  1.00 53.48           H
ATOM   4759  CA  GLN A 318     -24.035 -13.676 -34.257  1.00 53.67           C
ATOM   4760  HA  GLN A 318     -24.439 -14.157 -35.035  1.00 53.67           H
ATOM   4761  C   GLN A 318     -24.957 -13.949 -33.052  1.00 52.55           C
ATOM   4762  O   GLN A 318     -25.694 -14.930 -33.055  1.00 56.46           O
ATOM   4763  CB  GLN A 318     -22.598 -14.159 -34.054  1.00 55.59           C
ATOM   4764 1HB  GLN A 318     -22.019 -13.723 -34.743  1.00 55.59           H
ATOM   4765 2HB  GLN A 318     -22.298 -13.880 -33.142  1.00 55.59           H
ATOM   4766  CG  GLN A 318     -22.442 -15.683 -34.176  1.00 52.54           C
ATOM   4767 1HG  GLN A 318     -22.818 -16.114 -33.356  1.00 52.54           H
ATOM   4768 2HG  GLN A 318     -22.948 -15.997 -34.980  1.00 52.54           H
ATOM   4769  CD  GLN A 318     -20.968 -16.094 -34.323  1.00 48.75           C
ATOM   4770  OE1 GLN A 318     -20.048 -15.287 -34.229  1.00 45.82           O
ATOM   4771  NE2 GLN A 318     -20.688 -17.347 -34.577  1.00 43.35           N
ATOM   4772 1HE2 GLN A 318     -19.737 -17.634 -34.691  1.00 43.35           H
ATOM   4773 2HE2 GLN A 318     -21.425 -18.018 -34.657  1.00 43.35           H
ATOM   4774  N   LYS A 319     -24.984 -13.027 -32.062  1.00 54.31           N
ATOM   4775  H   LYS A 319     -24.314 -12.285 -32.087  1.00 54.31           H
ATOM   4776  CA  LYS A 319     -25.948 -13.059 -30.951  1.00 56.67           C
ATOM   4777  HA  LYS A 319     -25.846 -13.965 -30.540  1.00 56.67           H
ATOM   4778  C   LYS A 319     -27.393 -12.921 -31.465  1.00 53.98           C
ATOM   4779  O   LYS A 319     -28.245 -13.731 -31.113  1.00 54.86           O
ATOM   4780  CB  LYS A 319     -25.608 -11.981 -29.892  1.00 56.43           C
ATOM   4781 1HB  LYS A 319     -25.515 -11.099 -30.355  1.00 56.43           H
ATOM   4782 2HB  LYS A 319     -26.359 -11.935 -29.233  1.00 56.43           H
ATOM   4783  CG  LYS A 319     -24.299 -12.268 -29.121  1.00 53.82           C
ATOM   4784 1HG  LYS A 319     -24.412 -13.126 -28.620  1.00 53.82           H
ATOM   4785 2HG  LYS A 319     -23.558 -12.364 -29.786  1.00 53.82           H
ATOM   4786  CD  LYS A 319     -23.911 -11.155 -28.109  1.00 52.25           C
ATOM   4787 1HD  LYS A 319     -23.838 -10.282 -28.592  1.00 52.25           H
ATOM   4788 2HD  LYS A 319     -24.618 -11.089 -27.405  1.00 52.25           H
ATOM   4789  CE  LYS A 319     -22.560 -11.468 -27.433  1.00 46.07           C
ATOM   4790 1HE  LYS A 319     -22.688 -12.235 -26.804  1.00 46.07           H
ATOM   4791 2HE  LYS A 319     -21.901 -11.723 -28.141  1.00 46.07           H
ATOM   4792  NZ  LYS A 319     -21.958 -10.338 -26.646  1.00 41.93           N
ATOM   4793 1HZ  LYS A 319     -21.087 -10.610 -26.237  1.00 41.93           H
ATOM   4794 2HZ  LYS A 319     -22.568 -10.051 -25.907  1.00 41.93           H
ATOM   4795 3HZ  LYS A 319     -21.788  -9.545 -27.231  1.00 41.93           H
ATOM   4796  N   ILE A 320     -27.651 -11.972 -32.372  1.00 63.58           N
ATOM   4797  H   ILE A 320     -26.900 -11.375 -32.655  1.00 63.58           H
ATOM   4798  CA  ILE A 320     -28.978 -11.755 -32.980  1.00 61.90           C
ATOM   4799  HA  ILE A 320     -29.622 -11.666 -32.220  1.00 61.90           H
ATOM   4800  C   ILE A 320     -29.406 -12.971 -33.824  1.00 59.92           C
ATOM   4801  O   ILE A 320     -30.539 -13.448 -33.692  1.00 59.04           O
ATOM   4802  CB  ILE A 320     -28.985 -10.446 -33.797  1.00 62.44           C
ATOM   4803  HB  ILE A 320     -28.213 -10.491 -34.431  1.00 62.44           H
ATOM   4804  CG1 ILE A 320     -28.836  -9.221 -32.853  1.00 61.39           C
ATOM   4805 1HG1 ILE A 320     -29.708  -9.067 -32.388  1.00 61.39           H
ATOM   4806 2HG1 ILE A 320     -28.128  -9.422 -32.176  1.00 61.39           H
ATOM   4807  CG2 ILE A 320     -30.286 -10.296 -34.618  1.00 62.15           C
ATOM   4808 1HG2 ILE A 320     -30.282  -9.445 -35.144  1.00 62.15           H
ATOM   4809 2HG2 ILE A 320     -31.088 -10.284 -34.020  1.00 62.15           H
ATOM   4810 3HG2 ILE A 320     -30.394 -11.054 -35.261  1.00 62.15           H
ATOM   4811  CD1 ILE A 320     -28.448  -7.927 -33.580  1.00 55.77           C
ATOM   4812 1HD1 ILE A 320     -28.363  -7.166 -32.937  1.00 55.77           H
ATOM   4813 2HD1 ILE A 320     -29.137  -7.678 -34.261  1.00 55.77           H
ATOM   4814 3HD1 ILE A 320     -27.572  -8.030 -34.052  1.00 55.77           H
ATOM   4815  N   LEU A 321     -28.503 -13.519 -34.644  1.00 57.51           N
ATOM   4816  H   LEU A 321     -27.585 -13.124 -34.676  1.00 57.51           H
ATOM   4817  CA  LEU A 321     -28.798 -14.670 -35.495  1.00 55.77           C
ATOM   4818  HA  LEU A 321     -29.645 -14.425 -35.967  1.00 55.77           H
ATOM   4819  C   LEU A 321     -29.056 -15.955 -34.687  1.00 53.25           C
ATOM   4820  O   LEU A 321     -29.934 -16.731 -35.047  1.00 53.02           O
ATOM   4821  CB  LEU A 321     -27.643 -14.881 -36.489  1.00 57.96           C
ATOM   4822 1HB  LEU A 321     -26.783 -14.853 -35.979  1.00 57.96           H
ATOM   4823 2HB  LEU A 321     -27.753 -15.782 -36.908  1.00 57.96           H
ATOM   4824  CG  LEU A 321     -27.580 -13.820 -37.616  1.00 56.32           C
ATOM   4825  HG  LEU A 321     -27.660 -12.915 -37.197  1.00 56.32           H
ATOM   4826  CD1 LEU A 321     -26.253 -13.970 -38.378  1.00 54.50           C
ATOM   4827 1HD1 LEU A 321     -26.184 -13.296 -39.114  1.00 54.50           H
ATOM   4828 2HD1 LEU A 321     -26.175 -14.880 -38.786  1.00 54.50           H
ATOM   4829 3HD1 LEU A 321     -25.472 -13.839 -37.767  1.00 54.50           H
ATOM   4830  CD2 LEU A 321     -28.723 -13.975 -38.613  1.00 58.61           C
ATOM   4831 1HD2 LEU A 321     -28.667 -13.283 -39.333  1.00 58.61           H
ATOM   4832 2HD2 LEU A 321     -29.609 -13.877 -38.160  1.00 58.61           H
ATOM   4833 3HD2 LEU A 321     -28.699 -14.875 -39.049  1.00 58.61           H
ATOM   4834  N   THR A 322     -28.334 -16.158 -33.570  1.00 61.52           N
ATOM   4835  H   THR A 322     -27.624 -15.498 -33.325  1.00 61.52           H
ATOM   4836  CA  THR A 322     -28.558 -17.326 -32.695  1.00 60.43           C
ATOM   4837  HA  THR A 322     -28.642 -18.082 -33.344  1.00 60.43           H
ATOM   4838  C   THR A 322     -29.851 -17.209 -31.883  1.00 57.68           C
ATOM   4839  O   THR A 322     -30.534 -18.215 -31.698  1.00 53.11           O
ATOM   4840  CB  THR A 322     -27.376 -17.592 -31.758  1.00 58.36           C
ATOM   4841  HB  THR A 322     -27.688 -18.199 -31.027  1.00 58.36           H
ATOM   4842  OG1 THR A 322     -26.953 -16.425 -31.101  1.00 52.91           O
ATOM   4843  HG1 THR A 322     -26.857 -15.717 -31.738  1.00 52.91           H
ATOM   4844  CG2 THR A 322     -26.172 -18.159 -32.521  1.00 52.47           C
ATOM   4845 1HG2 THR A 322     -25.404 -18.330 -31.903  1.00 52.47           H
ATOM   4846 2HG2 THR A 322     -25.862 -17.522 -33.227  1.00 52.47           H
ATOM   4847 3HG2 THR A 322     -26.405 -19.023 -32.968  1.00 52.47           H
ATOM   4848  N   THR A 323     -30.234 -15.988 -31.479  1.00 60.72           N
ATOM   4849  H   THR A 323     -29.627 -15.213 -31.654  1.00 60.72           H
ATOM   4850  CA  THR A 323     -31.513 -15.743 -30.788  1.00 59.78           C
ATOM   4851  HA  THR A 323     -31.562 -16.422 -30.056  1.00 59.78           H
ATOM   4852  C   THR A 323     -32.691 -15.949 -31.747  1.00 56.27           C
ATOM   4853  O   THR A 323     -33.613 -16.693 -31.427  1.00 52.37           O
ATOM   4854  CB  THR A 323     -31.545 -14.338 -30.166  1.00 57.64           C
ATOM   4855  HB  THR A 323     -31.599 -13.662 -30.901  1.00 57.64           H
ATOM   4856  OG1 THR A 323     -30.353 -14.097 -29.450  1.00 52.87           O
ATOM   4857  HG1 THR A 323     -30.548 -14.042 -28.514  1.00 52.87           H
ATOM   4858  CG2 THR A 323     -32.689 -14.178 -29.169  1.00 52.83           C
ATOM   4859 1HG2 THR A 323     -32.695 -13.259 -28.775  1.00 52.83           H
ATOM   4860 2HG2 THR A 323     -32.605 -14.834 -28.419  1.00 52.83           H
ATOM   4861 3HG2 THR A 323     -33.573 -14.328 -29.611  1.00 52.83           H
ATOM   4862  N   ARG A 324     -32.596 -15.403 -32.961  1.00 51.51           N
ATOM   4863  H   ARG A 324     -31.776 -14.878 -33.189  1.00 51.51           H
ATOM   4864  CA  ARG A 324     -33.652 -15.544 -33.978  1.00 55.00           C
ATOM   4865  HA  ARG A 324     -34.511 -15.296 -33.531  1.00 55.00           H
ATOM   4866  C   ARG A 324     -33.835 -16.990 -34.455  1.00 51.41           C
ATOM   4867  O   ARG A 324     -34.952 -17.402 -34.761  1.00 50.72           O
ATOM   4868  CB  ARG A 324     -33.338 -14.582 -35.135  1.00 53.81           C
ATOM   4869 1HB  ARG A 324     -32.954 -13.739 -34.759  1.00 53.81           H
ATOM   4870 2HB  ARG A 324     -32.668 -15.012 -35.740  1.00 53.81           H
ATOM   4871  CG  ARG A 324     -34.594 -14.236 -35.950  1.00 50.27           C
ATOM   4872 1HG  ARG A 324     -34.944 -15.064 -36.387  1.00 50.27           H
ATOM   4873 2HG  ARG A 324     -35.292 -13.860 -35.340  1.00 50.27           H
ATOM   4874  CD  ARG A 324     -34.245 -13.198 -37.029  1.00 50.58           C
ATOM   4875 1HD  ARG A 324     -33.757 -12.430 -36.615  1.00 50.58           H
ATOM   4876 2HD  ARG A 324     -33.671 -13.619 -37.732  1.00 50.58           H
ATOM   4877  NE  ARG A 324     -35.448 -12.668 -37.686  1.00 43.05           N
ATOM   4878  HE  ARG A 324     -36.323 -13.070 -37.416  1.00 43.05           H
ATOM   4879  CZ  ARG A 324     -35.488 -11.714 -38.596  1.00 39.70           C
ATOM   4880  NH1 ARG A 324     -34.400 -11.166 -39.063  1.00 35.45           N
ATOM   4881 1HH1 ARG A 324     -33.506 -11.468 -38.731  1.00 35.45           H
ATOM   4882 2HH1 ARG A 324     -34.460 -10.444 -39.753  1.00 35.45           H
ATOM   4883  NH2 ARG A 324     -36.632 -11.290 -39.064  1.00 35.75           N
ATOM   4884 1HH2 ARG A 324     -37.487 -11.689 -38.732  1.00 35.75           H
ATOM   4885 2HH2 ARG A 324     -36.653 -10.566 -39.754  1.00 35.75           H
ATOM   4886  N   ARG A 325     -32.775 -17.790 -34.477  1.00 55.71           N
ATOM   4887  H   ARG A 325     -31.883 -17.405 -34.242  1.00 55.71           H
ATOM   4888  CA  ARG A 325     -32.852 -19.225 -34.833  1.00 56.81           C
ATOM   4889  HA  ARG A 325     -33.433 -19.281 -35.645  1.00 56.81           H
ATOM   4890  C   ARG A 325     -33.550 -20.068 -33.760  1.00 53.92           C
ATOM   4891  O   ARG A 325     -34.110 -21.114 -34.094  1.00 53.06           O
ATOM   4892  CB  ARG A 325     -31.447 -19.741 -35.167  1.00 54.99           C
ATOM   4893 1HB  ARG A 325     -30.970 -19.045 -35.703  1.00 54.99           H
ATOM   4894 2HB  ARG A 325     -30.953 -19.900 -34.312  1.00 54.99           H
ATOM   4895  CG  ARG A 325     -31.481 -21.053 -35.974  1.00 49.76           C
ATOM   4896 1HG  ARG A 325     -31.893 -21.773 -35.416  1.00 49.76           H
ATOM   4897 2HG  ARG A 325     -32.028 -20.918 -36.800  1.00 49.76           H
ATOM   4898  CD  ARG A 325     -30.063 -21.479 -36.375  1.00 49.60           C
ATOM   4899 1HD  ARG A 325     -29.592 -20.714 -36.814  1.00 49.60           H
ATOM   4900 2HD  ARG A 325     -29.553 -21.763 -35.563  1.00 49.60           H
ATOM   4901  NE  ARG A 325     -30.075 -22.606 -37.320  1.00 43.04           N
ATOM   4902  HE  ARG A 325     -30.970 -22.981 -37.561  1.00 43.04           H
ATOM   4903  CZ  ARG A 325     -29.013 -23.178 -37.888  1.00 38.01           C
ATOM   4904  NH1 ARG A 325     -27.796 -22.793 -37.599  1.00 35.00           N
ATOM   4905 1HH1 ARG A 325     -27.648 -22.056 -36.940  1.00 35.00           H
ATOM   4906 2HH1 ARG A 325     -27.014 -23.236 -38.037  1.00 35.00           H
ATOM   4907  NH2 ARG A 325     -29.167 -24.138 -38.740  1.00 34.14           N
ATOM   4908 1HH2 ARG A 325     -30.086 -24.455 -38.976  1.00 34.14           H
ATOM   4909 2HH2 ARG A 325     -28.367 -24.564 -39.163  1.00 34.14           H
ATOM   4910  N   ARG A 326     -33.552 -19.622 -32.500  1.00 53.66           N
ATOM   4911  H   ARG A 326     -33.013 -18.808 -32.285  1.00 53.66           H
ATOM   4912  CA  ARG A 326     -34.305 -20.266 -31.415  1.00 55.61           C
ATOM   4913  HA  ARG A 326     -34.170 -21.245 -31.569  1.00 55.61           H
ATOM   4914  C   ARG A 326     -35.808 -19.991 -31.490  1.00 52.05           C
ATOM   4915  O   ARG A 326     -36.580 -20.817 -31.040  1.00 51.48           O
ATOM   4916  CB  ARG A 326     -33.739 -19.846 -30.045  1.00 55.34           C
ATOM   4917 1HB  ARG A 326     -33.121 -19.070 -30.170  1.00 55.34           H
ATOM   4918 2HB  ARG A 326     -34.494 -19.578 -29.447  1.00 55.34           H
ATOM   4919  CG  ARG A 326     -32.968 -20.992 -29.385  1.00 51.30           C
ATOM   4920 1HG  ARG A 326     -33.578 -21.774 -29.262  1.00 51.30           H
ATOM   4921 2HG  ARG A 326     -32.201 -21.256 -29.970  1.00 51.30           H
ATOM   4922  CD  ARG A 326     -32.435 -20.546 -28.021  1.00 50.66           C
ATOM   4923 1HD  ARG A 326     -31.777 -19.803 -28.142  1.00 50.66           H
ATOM   4924 2HD  ARG A 326     -33.192 -20.232 -27.448  1.00 50.66           H
ATOM   4925  NE  ARG A 326     -31.756 -21.653 -27.321  1.00 45.05           N
ATOM   4926  HE  ARG A 326     -31.936 -22.576 -27.660  1.00 45.05           H
ATOM   4927  CZ  ARG A 326     -30.931 -21.548 -26.288  1.00 40.42           C
ATOM   4928  NH1 ARG A 326     -30.627 -20.381 -25.779  1.00 38.44           N
ATOM   4929 1HH1 ARG A 326     -31.019 -19.548 -26.169  1.00 38.44           H
ATOM   4930 2HH1 ARG A 326     -30.003 -20.323 -25.000  1.00 38.44           H
ATOM   4931  NH2 ARG A 326     -30.415 -22.603 -25.741  1.00 37.22           N
ATOM   4932 1HH2 ARG A 326     -30.637 -23.511 -26.097  1.00 37.22           H
ATOM   4933 2HH2 ARG A 326     -29.794 -22.510 -24.963  1.00 37.22           H
ATOM   4934  N   GLU A 327     -36.190 -18.848 -32.072  1.00 48.80           N
ATOM   4935  H   GLU A 327     -35.485 -18.243 -32.441  1.00 48.80           H
ATOM   4936  CA  GLU A 327     -37.596 -18.440 -32.194  1.00 50.72           C
ATOM   4937  HA  GLU A 327     -38.042 -18.806 -31.377  1.00 50.72           H
ATOM   4938  C   GLU A 327     -38.297 -19.051 -33.433  1.00 47.27           C
ATOM   4939  O   GLU A 327     -39.514 -19.142 -33.449  1.00 44.34           O
ATOM   4940  CB  GLU A 327     -37.679 -16.911 -32.217  1.00 50.27           C
ATOM   4941 1HB  GLU A 327     -37.072 -16.571 -32.935  1.00 50.27           H
ATOM   4942 2HB  GLU A 327     -38.621 -16.648 -32.424  1.00 50.27           H
ATOM   4943  CG  GLU A 327     -37.264 -16.278 -30.866  1.00 46.37           C
ATOM   4944 1HG  GLU A 327     -37.930 -16.550 -30.171  1.00 46.37           H
ATOM   4945 2HG  GLU A 327     -36.361 -16.627 -30.617  1.00 46.37           H
ATOM   4946  CD  GLU A 327     -37.197 -14.736 -30.897  1.00 42.54           C
ATOM   4947  OE1 GLU A 327     -37.046 -14.155 -29.799  1.00 39.63           O
ATOM   4948  OE2 GLU A 327     -37.234 -14.160 -32.007  1.00 42.33           O
ATOM   4949  N   THR A 328     -37.531 -19.487 -34.442  1.00 54.88           N
ATOM   4950  H   THR A 328     -36.537 -19.449 -34.339  1.00 54.88           H
ATOM   4951  CA  THR A 328     -38.092 -20.024 -35.706  1.00 57.04           C
ATOM   4952  HA  THR A 328     -39.063 -19.801 -35.622  1.00 57.04           H
ATOM   4953  C   THR A 328     -38.024 -21.548 -35.857  1.00 54.60           C
ATOM   4954  O   THR A 328     -38.478 -22.074 -36.872  1.00 49.01           O
ATOM   4955  CB  THR A 328     -37.473 -19.323 -36.927  1.00 53.98           C
ATOM   4956  HB  THR A 328     -37.691 -19.858 -37.743  1.00 53.98           H
ATOM   4957  OG1 THR A 328     -36.067 -19.295 -36.834  1.00 49.18           O
ATOM   4958  HG1 THR A 328     -35.808 -19.289 -35.913  1.00 49.18           H
ATOM   4959  CG2 THR A 328     -37.944 -17.873 -37.056  1.00 49.51           C
ATOM   4960 1HG2 THR A 328     -37.533 -17.432 -37.854  1.00 49.51           H
ATOM   4961 2HG2 THR A 328     -37.692 -17.341 -36.247  1.00 49.51           H
ATOM   4962 3HG2 THR A 328     -38.938 -17.827 -37.157  1.00 49.51           H
ATOM   4963  N   GLY A 329     -37.469 -22.263 -34.881  1.00 46.45           N
ATOM   4964  H   GLY A 329     -37.134 -21.775 -34.075  1.00 46.45           H
ATOM   4965  CA  GLY A 329     -37.318 -23.722 -34.913  1.00 50.36           C
ATOM   4966 1HA  GLY A 329     -37.719 -24.053 -35.767  1.00 50.36           H
ATOM   4967 2HA  GLY A 329     -36.340 -23.930 -34.901  1.00 50.36           H
ATOM   4968  C   GLY A 329     -38.003 -24.401 -33.726  1.00 48.17           C
ATOM   4969  O   GLY A 329     -37.322 -24.767 -32.776  1.00 44.00           O
ATOM   4970  N   GLY A 330     -39.295 -24.543 -33.760  1.00 42.43           N
ATOM   4971  H   GLY A 330     -39.808 -24.200 -34.547  1.00 42.43           H
ATOM   4972  CA  GLY A 330     -40.013 -25.200 -32.659  1.00 47.44           C
ATOM   4973 1HA  GLY A 330     -39.574 -26.084 -32.499  1.00 47.44           H
ATOM   4974 2HA  GLY A 330     -39.910 -24.625 -31.848  1.00 47.44           H
ATOM   4975  C   GLY A 330     -41.492 -25.424 -32.921  1.00 45.96           C
ATOM   4976  O   GLY A 330     -42.326 -24.788 -32.300  1.00 41.67           O
ATOM   4977  N   ASN A 331     -41.825 -26.345 -33.817  1.00 32.09           N
ATOM   4978  H   ASN A 331     -41.129 -26.641 -34.472  1.00 32.09           H
ATOM   4979  CA  ASN A 331     -43.151 -26.950 -33.899  1.00 42.97           C
ATOM   4980  HA  ASN A 331     -43.757 -26.470 -33.264  1.00 42.97           H
ATOM   4981  C   ASN A 331     -43.038 -28.422 -33.451  1.00 42.81           C
ATOM   4982  O   ASN A 331     -43.096 -29.336 -34.263  1.00 40.27           O
ATOM   4983  CB  ASN A 331     -43.750 -26.748 -35.309  1.00 40.12           C
ATOM   4984 1HB  ASN A 331     -43.101 -26.220 -35.856  1.00 40.12           H
ATOM   4985 2HB  ASN A 331     -43.886 -27.646 -35.727  1.00 40.12           H
ATOM   4986  CG  ASN A 331     -45.088 -26.013 -35.330  1.00 35.92           C
ATOM   4987  OD1 ASN A 331     -45.588 -25.499 -34.353  1.00 33.63           O
ATOM   4988  ND2 ASN A 331     -45.711 -25.920 -36.487  1.00 32.81           N
ATOM   4989 1HD2 ASN A 331     -46.581 -25.432 -36.548  1.00 32.81           H
ATOM   4990 2HD2 ASN A 331     -45.314 -26.338 -37.304  1.00 32.81           H
ATOM   4991  N   GLU A 332     -42.794 -28.623 -32.155  1.00 36.71           N
ATOM   4992  H   GLU A 332     -42.482 -27.847 -31.607  1.00 36.71           H
ATOM   4993  CA  GLU A 332     -42.958 -29.922 -31.488  1.00 41.53           C
ATOM   4994  HA  GLU A 332     -43.675 -30.395 -32.000  1.00 41.53           H
ATOM   4995  C   GLU A 332     -43.386 -29.689 -30.022  1.00 39.65           C
ATOM   4996  O   GLU A 332     -42.831 -28.803 -29.364  1.00 38.83           O
ATOM   4997  CB  GLU A 332     -41.687 -30.789 -31.568  1.00 41.11           C
ATOM   4998 1HB  GLU A 332     -40.975 -30.282 -32.054  1.00 41.11           H
ATOM   4999 2HB  GLU A 332     -41.374 -30.998 -30.641  1.00 41.11           H
ATOM   5000  CG  GLU A 332     -41.964 -32.107 -32.314  1.00 36.92           C
ATOM   5001 1HG  GLU A 332     -42.735 -32.563 -31.870  1.00 36.92           H
ATOM   5002 2HG  GLU A 332     -42.205 -31.888 -33.259  1.00 36.92           H
ATOM   5003  CD  GLU A 332     -40.766 -33.080 -32.330  1.00 34.00           C
ATOM   5004  OE1 GLU A 332     -41.032 -34.295 -32.502  1.00 31.06           O
ATOM   5005  OE2 GLU A 332     -39.616 -32.615 -32.193  1.00 34.49           O
ATOM   5006  N   PRO A 333     -44.378 -30.399 -29.495  1.00 34.72           N
ATOM   5007  CA  PRO A 333     -44.893 -30.151 -28.153  1.00 38.67           C
ATOM   5008  HA  PRO A 333     -44.941 -29.165 -27.992  1.00 38.67           H
ATOM   5009  C   PRO A 333     -43.938 -30.733 -27.102  1.00 37.78           C
ATOM   5010  O   PRO A 333     -43.794 -31.945 -26.973  1.00 37.64           O
ATOM   5011  CB  PRO A 333     -46.291 -30.789 -28.102  1.00 36.65           C
ATOM   5012 1HB  PRO A 333     -46.340 -31.466 -27.368  1.00 36.65           H
ATOM   5013 2HB  PRO A 333     -46.990 -30.089 -27.958  1.00 36.65           H
[truncated: 173,991 more chars]
