# Supplementary material for: Variety of genetic defects in GnRH and hypothalamic–pituitary signaling and development in normosmic patients with IHH
Source: Front Endocrinol (Lausanne). 2024 Jul 1;15:1396805. doi: 10.3389/fendo.2024.1396805 (PMC11246878; doi:10.3389/fendo.2024.1396805)
Supplement: Supplementary file 1 [file DataSheet_1.zip › NR0B1_Ile373Ser_homology.pdb]

REMARK YASARA *************************************************************
REMARK YASARA *                                                           *
REMARK YASARA *                     Y  A  S  A  R  A                      *
REMARK YASARA *                                                           *
REMARK YASARA *   Yet Another Scientific Artificial Reality Application   *
REMARK YASARA *                                                           *
REMARK YASARA *            MOLECULE STRUCTURE FILE, PDB FORMAT            *
REMARK YASARA *                                                           *
REMARK YASARA * Just use YASARA every day to make your questions go away! *
REMARK YASARA *                                                           *
REMARK YASARA *                      www.YASARA.org                       *
REMARK YASARA *                                                           *
REMARK YASARA *************************************************************
REMARK YASARA
REMARK YASARA Version:           24.4.10.W.64
REMARK YASARA Written on:        Mon May 20 11:51:26 2024
REMARK YASARA Number of models:  1
REMARK YASARA Number of atoms:   7210
REMARK YASARA Please address questions or suggestions to: Eliza@yasara.org
REMARK YASARA
SEQRES   1 A  470  MET ALA GLY GLU ASN HIS GLN TRP GLN GLY SER ILE LEU 
SEQRES   2 A  470  TYR ASN MET LEU MET SER ALA LYS GLN THR ARG ALA ALA 
SEQRES   3 A  470  PRO GLU ALA PRO GLU THR ARG LEU VAL ASP GLN CYS TRP 
SEQRES   4 A  470  GLY CYS SER CYS GLY ASP GLU PRO GLY VAL GLY ARG GLU 
SEQRES   5 A  470  GLY LEU LEU GLY GLY ARG ASN VAL ALA LEU LEU TYR ARG 
SEQRES   6 A  470  CYS CYS PHE CYS GLY LYS ASP HIS PRO ARG GLN GLY SER 
SEQRES   7 A  470  ILE LEU TYR SER MET LEU THR SER ALA LYS GLN THR TYR 
SEQRES   8 A  470  ALA ALA PRO LYS ALA PRO GLU ALA THR LEU GLY PRO CYS 
SEQRES   9 A  470  TRP GLY CYS SER CYS GLY SER ASP PRO GLY VAL GLY ARG 
SEQRES  10 A  470  ALA GLY LEU PRO GLY GLY ARG PRO VAL ALA LEU LEU TYR 
SEQRES  11 A  470  ARG CYS CYS PHE CYS GLY GLU ASP HIS PRO ARG GLN GLY 
SEQRES  12 A  470  SER ILE LEU TYR SER LEU LEU THR SER SER LYS GLN THR 
SEQRES  13 A  470  HIS VAL ALA PRO ALA ALA PRO GLU ALA ARG PRO GLY GLY 
SEQRES  14 A  470  ALA TRP TRP ASP ARG SER TYR PHE ALA GLN ARG PRO GLY 
SEQRES  15 A  470  GLY LYS GLU ALA LEU PRO GLY GLY ARG ALA THR ALA LEU 
SEQRES  16 A  470  LEU TYR ARG CYS CYS PHE CYS GLY GLU ASP HIS PRO GLN 
SEQRES  17 A  470  GLN GLY SER THR LEU TYR CYS VAL PRO THR SER THR ASN 
SEQRES  18 A  470  GLN ALA GLN ALA ALA PRO GLU GLU ARG PRO ARG ALA PRO 
SEQRES  19 A  470  TRP TRP ASP THR SER SER GLY ALA LEU ARG PRO VAL ALA 
SEQRES  20 A  470  LEU LYS SER PRO GLN VAL VAL CYS GLU ALA ALA SER ALA 
SEQRES  21 A  470  GLY LEU LEU LYS THR LEU ARG PHE VAL LYS TYR LEU PRO 
SEQRES  22 A  470  CYS PHE GLN VAL LEU PRO LEU ASP GLN GLN LEU VAL LEU 
SEQRES  23 A  470  VAL ARG ASN CYS TRP ALA SER LEU LEU MET LEU GLU LEU 
SEQRES  24 A  470  ALA GLN ASP ARG LEU GLN PHE GLU THR VAL GLU VAL SER 
SEQRES  25 A  470  GLU PRO SER MET LEU GLN LYS ILE LEU THR THR ARG ARG 
SEQRES  26 A  470  ARG GLU THR GLY GLY ASN GLU PRO LEU PRO VAL PRO THR 
SEQRES  27 A  470  LEU GLN HIS HIS LEU ALA PRO PRO ALA GLU ALA ARG LYS 
SEQRES  28 A  470  VAL PRO SER ALA SER GLN VAL GLN ALA ILE LYS CYS PHE 
SEQRES  29 A  470  LEU SER LYS CYS TRP SER LEU ASN SER SER THR LYS GLU 
SEQRES  30 A  470  TYR ALA TYR LEU LYS GLY THR VAL LEU PHE ASN PRO ASP 
SEQRES  31 A  470  VAL PRO GLY LEU GLN CYS VAL LYS TYR ILE GLN GLY LEU 
SEQRES  32 A  470  GLN TRP GLY THR GLN GLN ILE LEU SER GLU HIS THR ARG 
SEQRES  33 A  470  MET THR HIS GLN GLY PRO HIS ASP ARG PHE ILE GLU LEU 
SEQRES  34 A  470  ASN SER THR LEU PHE LEU LEU ARG PHE ILE ASN ALA ASN 
SEQRES  35 A  470  VAL ILE ALA GLU LEU PHE PHE ARG PRO ILE ILE GLY THR 
SEQRES  36 A  470  VAL SER MET ASP ASP MET MET LEU GLU MET LEU CYS THR 
SEQRES  37 A  470  LYS ILE 
SSBOND   0 CYS A   38    CYS A   41                                       2.03
SSBOND   1 CYS A  104    CYS A  107                                       2.02
ATOM      1  N   MET A   1      36.904   4.344   2.899  1.00-17.10           N
ATOM      2 1H   MET A   1      36.764   3.795   2.060  1.00-17.10           H
ATOM      3 2H   MET A   1      37.897   4.462   3.050  1.00-17.10           H
ATOM      4 3H   MET A   1      36.471   5.250   2.783  1.00-17.10           H
ATOM      5  CA  MET A   1      36.299   3.642   4.063  1.00-17.10           C
ATOM      6  HA  MET A   1      36.838   2.712   4.225  1.00-17.10           H
ATOM      7  C   MET A   1      34.853   3.318   3.755  1.00-17.10           C
ATOM      8  O   MET A   1      34.025   4.230   3.658  1.00-17.10           O
ATOM      9  CB  MET A   1      36.433   4.508   5.321  1.00-17.10           C
ATOM     10 1HB  MET A   1      37.426   4.956   5.309  1.00-17.10           H
ATOM     11 2HB  MET A   1      35.706   5.317   5.277  1.00-17.10           H
ATOM     12  CG  MET A   1      36.284   3.771   6.654  1.00-17.10           C
ATOM     13 1HG  MET A   1      37.031   2.979   6.693  1.00-17.10           H
ATOM     14 2HG  MET A   1      36.500   4.475   7.457  1.00-17.10           H
ATOM     15  SD  MET A   1      34.674   3.031   6.980  1.00-17.10           S
ATOM     16  CE  MET A   1      33.615   4.440   7.209  1.00-17.10           C
ATOM     17 1HE  MET A   1      32.615   4.098   7.477  1.00-17.10           H
ATOM     18 2HE  MET A   1      33.566   5.016   6.285  1.00-17.10           H
ATOM     19 3HE  MET A   1      34.008   5.066   8.012  1.00-17.10           H
ATOM     20  N   ALA A   2      34.547   2.046   3.539  1.00  4.52           N
ATOM     21  H   ALA A   2      35.247   1.316   3.622  1.00  4.52           H
ATOM     22  CA  ALA A   2      33.190   1.655   3.184  1.00  4.52           C
ATOM     23  HA  ALA A   2      32.746   2.450   2.591  1.00  4.52           H
ATOM     24  C   ALA A   2      32.334   1.448   4.431  1.00  4.52           C
ATOM     25  O   ALA A   2      32.782   0.835   5.403  1.00  4.52           O
ATOM     26  CB  ALA A   2      33.214   0.378   2.344  1.00  4.52           C
ATOM     27 1HB  ALA A   2      33.820   0.533   1.452  1.00  4.52           H
ATOM     28 2HB  ALA A   2      32.197   0.129   2.040  1.00  4.52           H
ATOM     29 3HB  ALA A   2      33.626  -0.446   2.927  1.00  4.52           H
ATOM     30  N   GLY A   3      31.090   1.896   4.362  1.00 14.92           N
ATOM     31  H   GLY A   3      30.792   2.421   3.542  1.00 14.92           H
ATOM     32  CA  GLY A   3      30.108   1.594   5.390  1.00 14.92           C
ATOM     33 1HA  GLY A   3      30.589   1.516   6.366  1.00 14.92           H
ATOM     34 2HA  GLY A   3      29.360   2.385   5.419  1.00 14.92           H
ATOM     35  C   GLY A   3      29.431   0.281   5.045  1.00 14.92           C
ATOM     36  O   GLY A   3      29.896  -0.449   4.174  1.00 14.92           O
ATOM     37  N   GLU A   4      28.322  -0.033   5.695  1.00 -3.46           N
ATOM     38  H   GLU A   4      27.957   0.595   6.398  1.00 -3.46           H
ATOM     39  CA  GLU A   4      27.567  -1.261   5.421  1.00 -3.46           C
ATOM     40  HA  GLU A   4      27.973  -1.779   4.553  1.00 -3.46           H
ATOM     41  C   GLU A   4      26.120  -0.886   5.139  1.00 -3.46           C
ATOM     42  O   GLU A   4      25.609   0.071   5.725  1.00 -3.46           O
ATOM     43  CB  GLU A   4      27.613  -2.199   6.629  1.00 -3.46           C
ATOM     44 1HB  GLU A   4      27.292  -1.640   7.508  1.00 -3.46           H
ATOM     45 2HB  GLU A   4      26.920  -3.025   6.470  1.00 -3.46           H
ATOM     46  CG  GLU A   4      28.992  -2.769   6.891  1.00 -3.46           C
ATOM     47 1HG  GLU A   4      29.273  -3.434   6.073  1.00 -3.46           H
ATOM     48 2HG  GLU A   4      29.703  -1.946   6.933  1.00 -3.46           H
ATOM     49  CD  GLU A   4      29.071  -3.510   8.206  1.00 -3.46           C
ATOM     50  OE1 GLU A   4      29.811  -3.033   9.097  1.00 -3.46           O
ATOM     51  OE2 GLU A   4      28.407  -4.551   8.405  1.00 -3.46           O
ATOM     52  N   ASN A   5      25.459  -1.645   4.278  1.00 12.76           N
ATOM     53  H   ASN A   5      25.936  -2.431   3.842  1.00 12.76           H
ATOM     54  CA  ASN A   5      24.026  -1.481   4.045  1.00 12.76           C
ATOM     55  HA  ASN A   5      23.719  -0.455   4.246  1.00 12.76           H
ATOM     56  C   ASN A   5      23.366  -2.423   5.037  1.00 12.76           C
ATOM     57  O   ASN A   5      23.919  -3.489   5.330  1.00 12.76           O
ATOM     58  CB  ASN A   5      23.601  -1.885   2.626  1.00 12.76           C
ATOM     59 1HB  ASN A   5      23.986  -2.880   2.407  1.00 12.76           H
ATOM     60 2HB  ASN A   5      22.513  -1.922   2.586  1.00 12.76           H
ATOM     61  CG  ASN A   5      24.077  -0.928   1.565  1.00 12.76           C
ATOM     62  OD1 ASN A   5      24.601   0.145   1.840  1.00 12.76           O
ATOM     63  ND2 ASN A   5      23.952  -1.332   0.336  1.00 12.76           N
ATOM     64 1HD2 ASN A   5      24.261  -0.729  -0.412  1.00 12.76           H
ATOM     65 2HD2 ASN A   5      23.540  -2.228   0.137  1.00 12.76           H
ATOM     66  N   HIS A   6      22.190  -2.065   5.526  1.00  8.26           N
ATOM     67  H   HIS A   6      21.764  -1.194   5.222  1.00  8.26           H
ATOM     68  CA  HIS A   6      21.451  -2.935   6.440  1.00  8.26           C
ATOM     69  HA  HIS A   6      22.078  -3.219   7.286  1.00  8.26           H
ATOM     70  C   HIS A   6      21.056  -4.195   5.677  1.00  8.26           C
ATOM     71  O   HIS A   6      20.698  -4.123   4.505  1.00  8.26           O
ATOM     72  CB  HIS A   6      20.201  -2.212   6.944  1.00  8.26           C
ATOM     73 1HB  HIS A   6      20.505  -1.330   7.507  1.00  8.26           H
ATOM     74 2HB  HIS A   6      19.624  -1.890   6.080  1.00  8.26           H
ATOM     75  CG  HIS A   6      19.319  -3.063   7.801  1.00  8.26           C
ATOM     76  ND1 HIS A   6      19.546  -3.261   9.147  1.00  8.26           N
ATOM     77  CD2 HIS A   6      18.223  -3.796   7.468  1.00  8.26           C
ATOM     78  HD2 HIS A   6      17.807  -3.849   6.474  1.00  8.26           H
ATOM     79  CE1 HIS A   6      18.570  -4.130   9.558  1.00  8.26           C
ATOM     80  HE1 HIS A   6      18.478  -4.503  10.569  1.00  8.26           H
ATOM     81  NE2 HIS A   6      17.735  -4.468   8.552  1.00  8.26           N
ATOM     82  HE2 HIS A   6      16.934  -5.098   8.584  1.00  8.26           H
ATOM     83  N   GLN A   7      21.126  -5.353   6.316  1.00  6.92           N
ATOM     84  H   GLN A   7      21.439  -5.383   7.284  1.00  6.92           H
ATOM     85  CA  GLN A   7      20.692  -6.586   5.669  1.00  6.92           C
ATOM     86  HA  GLN A   7      20.782  -6.480   4.588  1.00  6.92           H
ATOM     87  C   GLN A   7      19.228  -6.782   6.025  1.00  6.92           C
ATOM     88  O   GLN A   7      18.906  -7.043   7.182  1.00  6.92           O
ATOM     89  CB  GLN A   7      21.539  -7.778   6.113  1.00  6.92           C
ATOM     90 1HB  GLN A   7      21.424  -7.944   7.184  1.00  6.92           H
ATOM     91 2HB  GLN A   7      21.184  -8.661   5.581  1.00  6.92           H
ATOM     92  CG  GLN A   7      23.011  -7.576   5.803  1.00  6.92           C
ATOM     93 1HG  GLN A   7      23.094  -6.927   4.934  1.00  6.92           H
ATOM     94 2HG  GLN A   7      23.502  -7.089   6.646  1.00  6.92           H
ATOM     95  CD  GLN A   7      23.715  -8.869   5.482  1.00  6.92           C
ATOM     96  OE1 GLN A   7      23.722  -9.816   6.263  1.00  6.92           O
ATOM     97  NE2 GLN A   7      24.279  -8.941   4.311  1.00  6.92           N
ATOM     98 1HE2 GLN A   7      24.759  -9.787   4.046  1.00  6.92           H
ATOM     99 2HE2 GLN A   7      24.218  -8.161   3.674  1.00  6.92           H
ATOM    100  N   TRP A   8      18.356  -6.631   5.037  1.00 60.30           N
ATOM    101  H   TRP A   8      18.711  -6.444   4.110  1.00 60.30           H
ATOM    102  CA  TRP A   8      16.896  -6.605   5.200  1.00 60.30           C
ATOM    103  HA  TRP A   8      16.663  -5.853   5.953  1.00 60.30           H
ATOM    104  C   TRP A   8      16.201  -7.904   5.626  1.00 60.30           C
ATOM    105  O   TRP A   8      15.090  -8.205   5.217  1.00 60.30           O
ATOM    106  CB  TRP A   8      16.284  -6.140   3.876  1.00 60.30           C
ATOM    107 1HB  TRP A   8      16.246  -6.986   3.195  1.00 60.30           H
ATOM    108 2HB  TRP A   8      15.271  -5.779   4.053  1.00 60.30           H
ATOM    109  CG  TRP A   8      17.087  -5.065   3.219  1.00 60.30           C
ATOM    110  CD1 TRP A   8      17.861  -5.189   2.109  1.00 60.30           C
ATOM    111  HD1 TRP A   8      17.957  -6.101   1.534  1.00 60.30           H
ATOM    112  CD2 TRP A   8      17.231  -3.695   3.636  1.00 60.30           C
ATOM    113  NE1 TRP A   8      18.509  -4.023   1.820  1.00 60.30           N
ATOM    114  HE1 TRP A   8      19.134  -3.896   1.027  1.00 60.30           H
ATOM    115  CE2 TRP A   8      18.185  -3.093   2.769  1.00 60.30           C
ATOM    116  CE3 TRP A   8      16.671  -2.918   4.670  1.00 60.30           C
ATOM    117  HE3 TRP A   8      15.926  -3.341   5.328  1.00 60.30           H
ATOM    118  CZ2 TRP A   8      18.631  -1.768   2.942  1.00 60.30           C
ATOM    119  HZ2 TRP A   8      19.375  -1.348   2.284  1.00 60.30           H
ATOM    120  CZ3 TRP A   8      17.113  -1.581   4.846  1.00 60.30           C
ATOM    121  HZ3 TRP A   8      16.706  -0.982   5.647  1.00 60.30           H
ATOM    122  CH2 TRP A   8      18.099  -1.027   3.981  1.00 60.30           C
ATOM    123  HH2 TRP A   8      18.441  -0.016   4.145  1.00 60.30           H
ATOM    124  N   GLN A   9      16.860  -8.719   6.429  1.00 11.90           N
ATOM    125  H   GLN A   9      17.747  -8.403   6.806  1.00 11.90           H
ATOM    126  CA  GLN A   9      16.359 -10.042   6.774  1.00 11.90           C
ATOM    127  HA  GLN A   9      16.012 -10.529   5.862  1.00 11.90           H
ATOM    128  C   GLN A   9      15.194  -9.982   7.762  1.00 11.90           C
ATOM    129  O   GLN A   9      14.473 -10.967   7.944  1.00 11.90           O
ATOM    130  CB  GLN A   9      17.493 -10.868   7.383  1.00 11.90           C
ATOM    131 1HB  GLN A   9      17.729 -10.446   8.356  1.00 11.90           H
ATOM    132 2HB  GLN A   9      17.133 -11.883   7.536  1.00 11.90           H
ATOM    133  CG  GLN A   9      18.791 -10.911   6.580  1.00 11.90           C
ATOM    134 1HG  GLN A   9      19.280  -9.941   6.657  1.00 11.90           H
ATOM    135 2HG  GLN A   9      19.444 -11.655   7.034  1.00 11.90           H
ATOM    136  CD  GLN A   9      18.624 -11.232   5.107  1.00 11.90           C
ATOM    137  OE1 GLN A   9      19.013 -10.441   4.250  1.00 11.90           O
ATOM    138  NE2 GLN A   9      18.083 -12.378   4.794  1.00 11.90           N
ATOM    139 1HE2 GLN A   9      17.975 -12.620   3.818  1.00 11.90           H
ATOM    140 2HE2 GLN A   9      17.784 -13.014   5.515  1.00 11.90           H
ATOM    141  N   GLY A  10      14.994  -8.832   8.392  1.00  0.25           N
ATOM    142  H   GLY A  10      15.597  -8.031   8.210  1.00  0.25           H
ATOM    143  CA  GLY A  10      13.878  -8.641   9.304  1.00  0.25           C
ATOM    144 1HA  GLY A  10      13.683  -9.563   9.852  1.00  0.25           H
ATOM    145 2HA  GLY A  10      14.119  -7.846  10.010  1.00  0.25           H
ATOM    146  C   GLY A  10      12.644  -8.246   8.519  1.00  0.25           C
ATOM    147  O   GLY A  10      11.512  -8.452   8.967  1.00  0.25           O
ATOM    148  N   SER A  11      12.844  -7.723   7.317  1.00 11.35           N
ATOM    149  H   SER A  11      13.790  -7.559   6.985  1.00 11.35           H
ATOM    150  CA  SER A  11      11.737  -7.427   6.420  1.00 11.35           C
ATOM    151  HA  SER A  11      10.952  -6.904   6.964  1.00 11.35           H
ATOM    152  C   SER A  11      11.197  -8.752   5.921  1.00 11.35           C
ATOM    153  O   SER A  11      11.830  -9.485   5.159  1.00 11.35           O
ATOM    154  CB  SER A  11      12.174  -6.585   5.226  1.00 11.35           C
ATOM    155 1HB  SER A  11      12.406  -5.577   5.561  1.00 11.35           H
ATOM    156 2HB  SER A  11      13.063  -7.024   4.780  1.00 11.35           H
ATOM    157  OG  SER A  11      11.159  -6.530   4.243  1.00 11.35           O
ATOM    158  HG  SER A  11      11.419  -5.855   3.608  1.00 11.35           H
ATOM    159  N   ILE A  12       9.984  -9.051   6.351  1.00 -2.45           N
ATOM    160  H   ILE A  12       9.528  -8.432   7.004  1.00 -2.45           H
ATOM    161  CA  ILE A  12       9.320 -10.288   5.964  1.00 -2.45           C
ATOM    162  HA  ILE A  12       9.984 -11.124   6.183  1.00 -2.45           H
ATOM    163  C   ILE A  12       9.085 -10.216   4.455  1.00 -2.45           C
ATOM    164  O   ILE A  12       9.221 -11.203   3.735  1.00 -2.45           O
ATOM    165  CB  ILE A  12       7.990 -10.493   6.739  1.00 -2.45           C
ATOM    166  HB  ILE A  12       7.263  -9.764   6.380  1.00 -2.45           H
ATOM    167  CG1 ILE A  12       8.198 -10.256   8.251  1.00 -2.45           C
ATOM    168 1HG1 ILE A  12       8.873 -11.022   8.635  1.00 -2.45           H
ATOM    169 2HG1 ILE A  12       8.664  -9.286   8.412  1.00 -2.45           H
ATOM    170  CG2 ILE A  12       7.451 -11.922   6.493  1.00 -2.45           C
ATOM    171 1HG2 ILE A  12       6.458 -12.025   6.931  1.00 -2.45           H
ATOM    172 2HG2 ILE A  12       8.121 -12.659   6.941  1.00 -2.45           H
ATOM    173 3HG2 ILE A  12       7.376 -12.126   5.425  1.00 -2.45           H
ATOM    174  CD1 ILE A  12       6.923 -10.267   9.089  1.00 -2.45           C
ATOM    175 1HD1 ILE A  12       7.167  -9.955  10.104  1.00 -2.45           H
ATOM    176 2HD1 ILE A  12       6.501 -11.271   9.124  1.00 -2.45           H
ATOM    177 3HD1 ILE A  12       6.190  -9.575   8.671  1.00 -2.45           H
ATOM    178  N   LEU A  13       8.836  -9.007   3.963  1.00  9.71           N
ATOM    179  H   LEU A  13       8.788  -8.219   4.586  1.00  9.71           H
ATOM    180  CA  LEU A  13       8.688  -8.781   2.530  1.00  9.71           C
ATOM    181  HA  LEU A  13       7.881  -9.408   2.151  1.00  9.71           H
ATOM    182  C   LEU A  13       9.956  -9.150   1.788  1.00  9.71           C
ATOM    183  O   LEU A  13       9.868  -9.807   0.778  1.00  9.71           O
ATOM    184  CB  LEU A  13       8.381  -7.313   2.238  1.00  9.71           C
ATOM    185 1HB  LEU A  13       7.474  -7.052   2.772  1.00  9.71           H
ATOM    186 2HB  LEU A  13       9.194  -6.720   2.647  1.00  9.71           H
ATOM    187  CG  LEU A  13       8.211  -6.891   0.769  1.00  9.71           C
ATOM    188  HG  LEU A  13       9.104  -7.183   0.224  1.00  9.71           H
ATOM    189  CD1 LEU A  13       7.011  -7.534   0.097  1.00  9.71           C
ATOM    190 1HD1 LEU A  13       6.956  -7.202  -0.940  1.00  9.71           H
ATOM    191 2HD1 LEU A  13       6.093  -7.253   0.610  1.00  9.71           H
ATOM    192 3HD1 LEU A  13       7.120  -8.618   0.096  1.00  9.71           H
ATOM    193  CD2 LEU A  13       8.094  -5.383   0.671  1.00  9.71           C
ATOM    194 1HD2 LEU A  13       7.943  -5.097  -0.370  1.00  9.71           H
ATOM    195 2HD2 LEU A  13       9.012  -4.915   1.024  1.00  9.71           H
ATOM    196 3HD2 LEU A  13       7.251  -5.034   1.266  1.00  9.71           H
ATOM    197  N   TYR A  14      11.129  -8.773   2.273  1.00  7.67           N
ATOM    198  H   TYR A  14      11.184  -8.284   3.157  1.00  7.67           H
ATOM    199  CA  TYR A  14      12.364  -9.069   1.547  1.00  7.67           C
ATOM    200  HA  TYR A  14      12.296  -8.670   0.537  1.00  7.67           H
ATOM    201  C   TYR A  14      12.562 -10.572   1.446  1.00  7.67           C
ATOM    202  O   TYR A  14      12.884 -11.090   0.383  1.00  7.67           O
ATOM    203  CB  TYR A  14      13.555  -8.438   2.258  1.00  7.67           C
ATOM    204 1HB  TYR A  14      13.403  -7.360   2.311  1.00  7.67           H
ATOM    205 2HB  TYR A  14      13.592  -8.827   3.273  1.00  7.67           H
ATOM    206  CG  TYR A  14      14.890  -8.712   1.605  1.00  7.67           C
ATOM    207  CD1 TYR A  14      15.316  -7.964   0.488  1.00  7.67           C
ATOM    208  HD1 TYR A  14      14.667  -7.209   0.067  1.00  7.67           H
ATOM    209  CD2 TYR A  14      15.757  -9.697   2.127  1.00  7.67           C
ATOM    210  HD2 TYR A  14      15.452 -10.283   2.983  1.00  7.67           H
ATOM    211  CE1 TYR A  14      16.599  -8.178  -0.084  1.00  7.67           C
ATOM    212  HE1 TYR A  14      16.918  -7.591  -0.933  1.00  7.67           H
ATOM    213  CE2 TYR A  14      17.038  -9.915   1.554  1.00  7.67           C
ATOM    214  HE2 TYR A  14      17.695 -10.669   1.960  1.00  7.67           H
ATOM    215  CZ  TYR A  14      17.449  -9.142   0.465  1.00  7.67           C
ATOM    216  OH  TYR A  14      18.706  -9.321  -0.056  1.00  7.67           O
ATOM    217  HH  TYR A  14      18.854  -8.781  -0.836  1.00  7.67           H
ATOM    218  N   ASN A  15      12.279 -11.292   2.521  1.00-16.60           N
ATOM    219  H   ASN A  15      11.992 -10.823   3.372  1.00-16.60           H
ATOM    220  CA  ASN A  15      12.392 -12.748   2.486  1.00-16.60           C
ATOM    221  HA  ASN A  15      13.403 -13.011   2.171  1.00-16.60           H
ATOM    222  C   ASN A  15      11.412 -13.341   1.469  1.00-16.60           C
ATOM    223  O   ASN A  15      11.733 -14.283   0.740  1.00-16.60           O
ATOM    224  CB  ASN A  15      12.126 -13.329   3.878  1.00-16.60           C
ATOM    225 1HB  ASN A  15      11.149 -12.999   4.225  1.00-16.60           H
ATOM    226 2HB  ASN A  15      12.122 -14.415   3.811  1.00-16.60           H
ATOM    227  CG  ASN A  15      13.167 -12.916   4.887  1.00-16.60           C
ATOM    228  OD1 ASN A  15      14.364 -13.078   4.672  1.00-16.60           O
ATOM    229  ND2 ASN A  15      12.733 -12.375   5.987  1.00-16.60           N
ATOM    230 1HD2 ASN A  15      13.399 -12.001   6.650  1.00-16.60           H
ATOM    231 2HD2 ASN A  15      11.745 -12.301   6.162  1.00-16.60           H
ATOM    232  N   MET A  16      10.225 -12.761   1.374  1.00 11.03           N
ATOM    233  H   MET A  16       9.986 -11.999   2.001  1.00 11.03           H
ATOM    234  CA  MET A  16       9.239 -13.194   0.387  1.00 11.03           C
ATOM    235  HA  MET A  16       9.192 -14.283   0.403  1.00 11.03           H
ATOM    236  C   MET A  16       9.573 -12.783  -1.049  1.00 11.03           C
ATOM    237  O   MET A  16       9.284 -13.532  -1.968  1.00 11.03           O
ATOM    238  CB  MET A  16       7.857 -12.663   0.759  1.00 11.03           C
ATOM    239 1HB  MET A  16       7.913 -11.589   0.931  1.00 11.03           H
ATOM    240 2HB  MET A  16       7.190 -12.836  -0.078  1.00 11.03           H
ATOM    241  CG  MET A  16       7.265 -13.340   1.983  1.00 11.03           C
ATOM    242 1HG  MET A  16       7.951 -14.105   2.346  1.00 11.03           H
ATOM    243 2HG  MET A  16       7.125 -12.595   2.764  1.00 11.03           H
ATOM    244  SD  MET A  16       5.674 -14.107   1.601  1.00 11.03           S
ATOM    245  CE  MET A  16       6.153 -15.606   0.716  1.00 11.03           C
ATOM    246 1HE  MET A  16       5.259 -16.165   0.432  1.00 11.03           H
ATOM    247 2HE  MET A  16       6.774 -16.228   1.360  1.00 11.03           H
ATOM    248 3HE  MET A  16       6.710 -15.346  -0.183  1.00 11.03           H
ATOM    249  N   LEU A  17      10.220 -11.646  -1.258  1.00 -6.63           N
ATOM    250  H   LEU A  17      10.402 -11.027  -0.471  1.00 -6.63           H
ATOM    251  CA  LEU A  17      10.655 -11.228  -2.594  1.00 -6.63           C
ATOM    252  HA  LEU A  17       9.826 -11.318  -3.299  1.00 -6.63           H
ATOM    253  C   LEU A  17      11.791 -12.126  -3.056  1.00 -6.63           C
ATOM    254  O   LEU A  17      11.868 -12.503  -4.216  1.00 -6.63           O
ATOM    255  CB  LEU A  17      11.173  -9.786  -2.586  1.00 -6.63           C
ATOM    256 1HB  LEU A  17      11.967  -9.736  -1.841  1.00 -6.63           H
ATOM    257 2HB  LEU A  17      11.629  -9.592  -3.557  1.00 -6.63           H
ATOM    258  CG  LEU A  17      10.199  -8.635  -2.298  1.00 -6.63           C
ATOM    259  HG  LEU A  17       9.639  -8.868  -1.401  1.00 -6.63           H
ATOM    260  CD1 LEU A  17      11.012  -7.374  -2.031  1.00 -6.63           C
ATOM    261 1HD1 LEU A  17      10.340  -6.556  -1.774  1.00 -6.63           H
ATOM    262 2HD1 LEU A  17      11.588  -7.099  -2.915  1.00 -6.63           H
ATOM    263 3HD1 LEU A  17      11.690  -7.535  -1.196  1.00 -6.63           H
ATOM    264  CD2 LEU A  17       9.187  -8.378  -3.400  1.00 -6.63           C
ATOM    265 1HD2 LEU A  17       8.490  -7.602  -3.083  1.00 -6.63           H
ATOM    266 2HD2 LEU A  17       8.622  -9.287  -3.607  1.00 -6.63           H
ATOM    267 3HD2 LEU A  17       9.693  -8.052  -4.307  1.00 -6.63           H
ATOM    268  N   MET A  18      12.670 -12.516  -2.146  1.00-14.41           N
ATOM    269  H   MET A  18      12.623 -12.152  -1.198  1.00-14.41           H
ATOM    270  CA  MET A  18      13.726 -13.454  -2.514  1.00-14.41           C
ATOM    271  HA  MET A  18      14.210 -13.094  -3.420  1.00-14.41           H
ATOM    272  C   MET A  18      13.112 -14.812  -2.838  1.00-14.41           C
ATOM    273  O   MET A  18      13.548 -15.490  -3.766  1.00-14.41           O
ATOM    274  CB  MET A  18      14.782 -13.582  -1.412  1.00-14.41           C
ATOM    275 1HB  MET A  18      14.299 -13.886  -0.483  1.00-14.41           H
ATOM    276 2HB  MET A  18      15.475 -14.368  -1.704  1.00-14.41           H
ATOM    277  CG  MET A  18      15.588 -12.303  -1.157  1.00-14.41           C
ATOM    278 1HG  MET A  18      14.933 -11.556  -0.716  1.00-14.41           H
ATOM    279 2HG  MET A  18      16.374 -12.528  -0.436  1.00-14.41           H
ATOM    280  SD  MET A  18      16.337 -11.572  -2.638  1.00-14.41           S
ATOM    281  CE  MET A  18      17.563 -12.802  -3.116  1.00-14.41           C
ATOM    282 1HE  MET A  18      18.154 -12.427  -3.952  1.00-14.41           H
ATOM    283 2HE  MET A  18      17.067 -13.725  -3.415  1.00-14.41           H
ATOM    284 3HE  MET A  18      18.222 -13.014  -2.274  1.00-14.41           H
ATOM    285  N   SER A  19      12.048 -15.183  -2.140  1.00-12.43           N
ATOM    286  H   SER A  19      11.727 -14.606  -1.374  1.00-12.43           H
ATOM    287  CA  SER A  19      11.321 -16.410  -2.470  1.00-12.43           C
ATOM    288  HA  SER A  19      12.032 -17.235  -2.518  1.00-12.43           H
ATOM    289  C   SER A  19      10.628 -16.293  -3.830  1.00-12.43           C
ATOM    290  O   SER A  19      10.569 -17.253  -4.585  1.00-12.43           O
ATOM    291  CB  SER A  19      10.284 -16.725  -1.392  1.00-12.43           C
ATOM    292 1HB  SER A  19       9.532 -15.937  -1.371  1.00-12.43           H
ATOM    293 2HB  SER A  19       9.795 -17.671  -1.631  1.00-12.43           H
ATOM    294  OG  SER A  19      10.896 -16.816  -0.113  1.00-12.43           O
ATOM    295  HG  SER A  19      11.322 -15.969   0.095  1.00-12.43           H
ATOM    296  N   ALA A  20      10.147 -15.110  -4.180  1.00-12.85           N
ATOM    297  H   ALA A  20      10.172 -14.337  -3.526  1.00-12.85           H
ATOM    298  CA  ALA A  20       9.540 -14.887  -5.487  1.00-12.85           C
ATOM    299  HA  ALA A  20       8.766 -15.638  -5.644  1.00-12.85           H
ATOM    300  C   ALA A  20      10.569 -15.019  -6.609  1.00-12.85           C
ATOM    301  O   ALA A  20      10.290 -15.605  -7.637  1.00-12.85           O
ATOM    302  CB  ALA A  20       8.905 -13.527  -5.520  1.00-12.85           C
ATOM    303 1HB  ALA A  20       8.223 -13.414  -4.682  1.00-12.85           H
ATOM    304 2HB  ALA A  20       8.356 -13.399  -6.455  1.00-12.85           H
ATOM    305 3HB  ALA A  20       9.675 -12.763  -5.459  1.00-12.85           H
ATOM    306  N   LYS A  21      11.800 -14.579  -6.393  1.00-17.68           N
ATOM    307  H   LYS A  21      12.000 -14.074  -5.536  1.00-17.68           H
ATOM    308  CA  LYS A  21      12.859 -14.769  -7.397  1.00-17.68           C
ATOM    309  HA  LYS A  21      12.521 -14.331  -8.338  1.00-17.68           H
ATOM    310  C   LYS A  21      13.121 -16.252  -7.659  1.00-17.68           C
ATOM    311  O   LYS A  21      13.531 -16.645  -8.754  1.00-17.68           O
ATOM    312  CB  LYS A  21      14.136 -14.042  -6.961  1.00-17.68           C
ATOM    313 1HB  LYS A  21      14.398 -14.373  -5.957  1.00-17.68           H
ATOM    314 2HB  LYS A  21      14.950 -14.305  -7.638  1.00-17.68           H
ATOM    315  CG  LYS A  21      13.968 -12.523  -6.964  1.00-17.68           C
ATOM    316 1HG  LYS A  21      13.848 -12.179  -7.992  1.00-17.68           H
ATOM    317 2HG  LYS A  21      13.069 -12.266  -6.411  1.00-17.68           H
ATOM    318  CD  LYS A  21      15.127 -11.791  -6.317  1.00-17.68           C
ATOM    319 1HD  LYS A  21      15.259 -12.174  -5.306  1.00-17.68           H
ATOM    320 2HD  LYS A  21      16.039 -11.960  -6.890  1.00-17.68           H
ATOM    321  CE  LYS A  21      14.825 -10.292  -6.246  1.00-17.68           C
ATOM    322 1HE  LYS A  21      14.743  -9.901  -7.263  1.00-17.68           H
ATOM    323 2HE  LYS A  21      13.863 -10.150  -5.748  1.00-17.68           H
ATOM    324  NZ  LYS A  21      15.888  -9.535  -5.496  1.00-17.68           N
ATOM    325 1HZ  LYS A  21      15.703  -8.541  -5.523  1.00-17.68           H
ATOM    326 2HZ  LYS A  21      16.798  -9.710  -5.910  1.00-17.68           H
ATOM    327 3HZ  LYS A  21      15.915  -9.838  -4.532  1.00-17.68           H
ATOM    328  N   GLN A  22      12.822 -17.094  -6.682  1.00-12.58           N
ATOM    329  H   GLN A  22      12.485 -16.728  -5.802  1.00-12.58           H
ATOM    330  CA  GLN A  22      12.916 -18.543  -6.853  1.00-12.58           C
ATOM    331  HA  GLN A  22      13.809 -18.773  -7.432  1.00-12.58           H
ATOM    332  C   GLN A  22      11.704 -19.097  -7.609  1.00-12.58           C
ATOM    333  O   GLN A  22      11.866 -20.003  -8.419  1.00-12.58           O
ATOM    334  CB  GLN A  22      13.043 -19.232  -5.491  1.00-12.58           C
ATOM    335 1HB  GLN A  22      12.149 -19.025  -4.912  1.00-12.58           H
ATOM    336 2HB  GLN A  22      13.102 -20.310  -5.640  1.00-12.58           H
ATOM    337  CG  GLN A  22      14.258 -18.780  -4.684  1.00-12.58           C
ATOM    338 1HG  GLN A  22      15.160 -19.207  -5.121  1.00-12.58           H
ATOM    339 2HG  GLN A  22      14.340 -17.698  -4.725  1.00-12.58           H
ATOM    340  CD  GLN A  22      14.168 -19.180  -3.227  1.00-12.58           C
ATOM    341  OE1 GLN A  22      13.441 -20.098  -2.857  1.00-12.58           O
ATOM    342  NE2 GLN A  22      14.886 -18.494  -2.382  1.00-12.58           N
ATOM    343 1HE2 GLN A  22      14.872 -18.744  -1.408  1.00-12.58           H
ATOM    344 2HE2 GLN A  22      15.455 -17.722  -2.712  1.00-12.58           H
ATOM    345  N   THR A  23      10.502 -18.573  -7.400  1.00  2.91           N
ATOM    346  H   THR A  23      10.367 -17.839  -6.710  1.00  2.91           H
ATOM    347  CA  THR A  23       9.334 -19.034  -8.166  1.00  2.91           C
ATOM    348  HA  THR A  23       9.356 -20.122  -8.210  1.00  2.91           H
ATOM    349  C   THR A  23       9.370 -18.502  -9.600  1.00  2.91           C
ATOM    350  O   THR A  23       8.900 -19.165 -10.526  1.00  2.91           O
ATOM    351  CB  THR A  23       7.991 -18.604  -7.531  1.00  2.91           C
ATOM    352  HB  THR A  23       7.168 -18.941  -8.161  1.00  2.91           H
ATOM    353  OG1 THR A  23       7.958 -17.184  -7.419  1.00  2.91           O
ATOM    354  HG1 THR A  23       7.072 -16.912  -7.136  1.00  2.91           H
ATOM    355  CG2 THR A  23       7.815 -19.165  -6.130  1.00  2.91           C
ATOM    356 1HG2 THR A  23       6.835 -18.877  -5.752  1.00  2.91           H
ATOM    357 2HG2 THR A  23       8.583 -18.770  -5.466  1.00  2.91           H
ATOM    358 3HG2 THR A  23       7.878 -20.253  -6.157  1.00  2.91           H
ATOM    359  N   ARG A  24       9.996 -17.351  -9.817  1.00 11.61           N
ATOM    360  H   ARG A  24      10.292 -16.791  -9.016  1.00 11.61           H
ATOM    361  CA  ARG A  24      10.227 -16.843 -11.175  1.00 11.61           C
ATOM    362  HA  ARG A  24       9.276 -16.816 -11.707  1.00 11.61           H
ATOM    363  C   ARG A  24      11.142 -17.807 -11.910  1.00 11.61           C
ATOM    364  O   ARG A  24      10.947 -18.091 -13.090  1.00 11.61           O
ATOM    365  CB  ARG A  24      10.842 -15.432 -11.165  1.00 11.61           C
ATOM    366 1HB  ARG A  24      11.800 -15.475 -10.647  1.00 11.61           H
ATOM    367 2HB  ARG A  24      11.034 -15.140 -12.197  1.00 11.61           H
ATOM    368  CG  ARG A  24       9.987 -14.352 -10.489  1.00 11.61           C
ATOM    369 1HG  ARG A  24       9.033 -14.788 -10.200  1.00 11.61           H
ATOM    370 2HG  ARG A  24      10.499 -14.020  -9.589  1.00 11.61           H
ATOM    371  CD  ARG A  24       9.711 -13.131 -11.351  1.00 11.61           C
ATOM    372 1HD  ARG A  24      10.246 -13.228 -12.292  1.00 11.61           H
ATOM    373 2HD  ARG A  24       8.643 -13.095 -11.561  1.00 11.61           H
ATOM    374  NE  ARG A  24      10.117 -11.873 -10.711  1.00 11.61           N
ATOM    375  HE  ARG A  24      10.517 -11.941  -9.775  1.00 11.61           H
ATOM    376  CZ  ARG A  24      10.026 -10.661 -11.241  1.00 11.61           C
ATOM    377  NH1 ARG A  24      10.643  -9.664 -10.677  1.00 11.61           N
ATOM    378 1HH1 ARG A  24      11.163  -9.817  -9.817  1.00 11.61           H
ATOM    379 2HH1 ARG A  24      10.623  -8.749 -11.101  1.00 11.61           H
ATOM    380  NH2 ARG A  24       9.335 -10.399 -12.317  1.00 11.61           N
ATOM    381 1HH2 ARG A  24       8.741 -11.115 -12.710  1.00 11.61           H
ATOM    382 2HH2 ARG A  24       9.382  -9.489 -12.735  1.00 11.61           H
ATOM    383  N   ALA A  25      12.100 -18.354 -11.177  1.00 17.39           N
ATOM    384  H   ALA A  25      12.200 -18.056 -10.218  1.00 17.39           H
ATOM    385  CA  ALA A  25      13.032 -19.363 -11.676  1.00 17.39           C
ATOM    386  HA  ALA A  25      13.298 -19.106 -12.701  1.00 17.39           H
ATOM    387  C   ALA A  25      12.466 -20.794 -11.683  1.00 17.39           C
ATOM    388  O   ALA A  25      13.235 -21.749 -11.806  1.00 17.39           O
ATOM    389  CB  ALA A  25      14.305 -19.319 -10.829  1.00 17.39           C
ATOM    390 1HB  ALA A  25      14.679 -18.298 -10.773  1.00 17.39           H
ATOM    391 2HB  ALA A  25      15.070 -19.950 -11.286  1.00 17.39           H
ATOM    392 3HB  ALA A  25      14.097 -19.688  -9.824  1.00 17.39           H
ATOM    393  N   ALA A  26      11.162 -20.966 -11.513  1.00 51.21           N
ATOM    394  H   ALA A  26      10.560 -20.162 -11.399  1.00 51.21           H
ATOM    395  CA  ALA A  26      10.543 -22.293 -11.489  1.00 51.21           C
ATOM    396  HA  ALA A  26      11.325 -23.053 -11.493  1.00 51.21           H
ATOM    397  C   ALA A  26       9.650 -22.561 -12.709  1.00 51.21           C
ATOM    398  O   ALA A  26       8.421 -22.433 -12.618  1.00 51.21           O
ATOM    399  CB  ALA A  26       9.742 -22.470 -10.188  1.00 51.21           C
ATOM    400 1HB  ALA A  26      10.393 -22.302  -9.332  1.00 51.21           H
ATOM    401 2HB  ALA A  26       9.347 -23.486 -10.144  1.00 51.21           H
ATOM    402 3HB  ALA A  26       8.912 -21.764 -10.158  1.00 51.21           H
ATOM    403  N   PRO A  27      10.236 -22.960 -13.853  1.00 12.44           N
ATOM    404  CA  PRO A  27       9.356 -23.762 -14.711  1.00 12.44           C
ATOM    405  HA  PRO A  27       8.477 -23.196 -15.020  1.00 12.44           H
ATOM    406  C   PRO A  27       8.967 -25.052 -13.996  1.00 12.44           C
ATOM    407  O   PRO A  27       9.672 -25.494 -13.085  1.00 12.44           O
ATOM    408  CB  PRO A  27      10.248 -24.094 -15.912  1.00 12.44           C
ATOM    409 1HB  PRO A  27      10.685 -25.084 -15.784  1.00 12.44           H
ATOM    410 2HB  PRO A  27       9.683 -24.045 -16.843  1.00 12.44           H
ATOM    411  CG  PRO A  27      11.321 -23.071 -15.886  1.00 12.44           C
ATOM    412 1HG  PRO A  27      12.208 -23.419 -16.417  1.00 12.44           H
ATOM    413 2HG  PRO A  27      10.956 -22.135 -16.311  1.00 12.44           H
ATOM    414  CD  PRO A  27      11.595 -22.905 -14.421  1.00 12.44           C
ATOM    415 1HD  PRO A  27      12.205 -23.727 -14.042  1.00 12.44           H
ATOM    416 2HD  PRO A  27      12.068 -21.943 -14.226  1.00 12.44           H
ATOM    417  N   GLU A  28       7.881 -25.672 -14.435  1.00  2.57           N
ATOM    418  H   GLU A  28       7.336 -25.227 -15.176  1.00  2.57           H
ATOM    419  CA  GLU A  28       7.421 -26.970 -13.930  1.00  2.57           C
ATOM    420  HA  GLU A  28       6.447 -27.169 -14.375  1.00  2.57           H
ATOM    421  C   GLU A  28       7.252 -26.966 -12.410  1.00  2.57           C
ATOM    422  O   GLU A  28       7.681 -27.890 -11.709  1.00  2.57           O
ATOM    423  CB  GLU A  28       8.364 -28.098 -14.372  1.00  2.57           C
ATOM    424 1HB  GLU A  28       9.335 -27.965 -13.897  1.00  2.57           H
ATOM    425 2HB  GLU A  28       7.945 -29.048 -14.042  1.00  2.57           H
ATOM    426  CG  GLU A  28       8.577 -28.160 -15.872  1.00  2.57           C
ATOM    427 1HG  GLU A  28       7.607 -28.213 -16.366  1.00  2.57           H
ATOM    428 2HG  GLU A  28       9.090 -27.256 -16.203  1.00  2.57           H
ATOM    429  CD  GLU A  28       9.404 -29.360 -16.276  1.00  2.57           C
ATOM    430  OE1 GLU A  28       8.976 -30.520 -16.066  1.00  2.57           O
ATOM    431  OE2 GLU A  28      10.497 -29.169 -16.849  1.00  2.57           O
ATOM    432  N   ALA A  29       6.644 -25.909 -11.889  1.00  5.89           N
ATOM    433  H   ALA A  29       6.318 -25.165 -12.499  1.00  5.89           H
ATOM    434  CA  ALA A  29       6.421 -25.789 -10.451  1.00  5.89           C
ATOM    435  HA  ALA A  29       7.382 -25.881  -9.945  1.00  5.89           H
ATOM    436  C   ALA A  29       5.485 -26.914  -9.965  1.00  5.89           C
ATOM    437  O   ALA A  29       4.677 -27.436 -10.757  1.00  5.89           O
ATOM    438  CB  ALA A  29       5.834 -24.404 -10.148  1.00  5.89           C
ATOM    439 1HB  ALA A  29       6.483 -23.631 -10.565  1.00  5.89           H
ATOM    440 2HB  ALA A  29       5.760 -24.261  -9.069  1.00  5.89           H
ATOM    441 3HB  ALA A  29       4.840 -24.321 -10.589  1.00  5.89           H
ATOM    442  N   PRO A  30       5.579 -27.316  -8.682  1.00 -0.97           N
ATOM    443  CA  PRO A  30       4.627 -28.331  -8.211  1.00 -0.97           C
ATOM    444  HA  PRO A  30       4.741 -29.256  -8.771  1.00 -0.97           H
ATOM    445  C   PRO A  30       3.186 -27.838  -8.265  1.00 -0.97           C
ATOM    446  O   PRO A  30       2.937 -26.640  -8.137  1.00 -0.97           O
ATOM    447  CB  PRO A  30       5.029 -28.532  -6.744  1.00 -0.97           C
ATOM    448 1HB  PRO A  30       4.414 -27.900  -6.103  1.00 -0.97           H
ATOM    449 2HB  PRO A  30       4.934 -29.578  -6.454  1.00 -0.97           H
ATOM    450  CG  PRO A  30       6.441 -28.092  -6.683  1.00 -0.97           C
ATOM    451 1HG  PRO A  30       6.726 -27.824  -5.665  1.00 -0.97           H
ATOM    452 2HG  PRO A  30       7.092 -28.874  -7.073  1.00 -0.97           H
ATOM    453  CD  PRO A  30       6.475 -26.900  -7.587  1.00 -0.97           C
ATOM    454 1HD  PRO A  30       6.078 -26.018  -7.080  1.00 -0.97           H
ATOM    455 2HD  PRO A  30       7.490 -26.722  -7.943  1.00 -0.97           H
ATOM    456  N   GLU A  31       2.228 -28.742  -8.397  1.00 10.18           N
ATOM    457  H   GLU A  31       2.451 -29.707  -8.580  1.00 10.18           H
ATOM    458  CA  GLU A  31       0.836 -28.352  -8.198  1.00 10.18           C
ATOM    459  HA  GLU A  31       0.603 -27.473  -8.797  1.00 10.18           H
ATOM    460  C   GLU A  31       0.714 -28.022  -6.719  1.00 10.18           C
ATOM    461  O   GLU A  31       1.227 -28.755  -5.862  1.00 10.18           O
ATOM    462  CB  GLU A  31      -0.127 -29.487  -8.534  1.00 10.18           C
ATOM    463 1HB  GLU A  31       0.102 -29.852  -9.533  1.00 10.18           H
ATOM    464 2HB  GLU A  31       0.054 -30.289  -7.822  1.00 10.18           H
ATOM    465  CG  GLU A  31      -1.607 -29.133  -8.481  1.00 10.18           C
ATOM    466 1HG  GLU A  31      -1.813 -28.601  -7.552  1.00 10.18           H
ATOM    467 2HG  GLU A  31      -1.855 -28.483  -9.321  1.00 10.18           H
ATOM    468  CD  GLU A  31      -2.477 -30.376  -8.510  1.00 10.18           C
ATOM    469  OE1 GLU A  31      -2.062 -31.413  -9.075  1.00 10.18           O
ATOM    470  OE2 GLU A  31      -3.549 -30.372  -7.864  1.00 10.18           O
ATOM    471  N   THR A  32       0.033 -26.929  -6.430  1.00 59.76           N
ATOM    472  H   THR A  32      -0.347 -26.356  -7.173  1.00 59.76           H
ATOM    473  CA  THR A  32      -0.199 -26.455  -5.079  1.00 59.76           C
ATOM    474  HA  THR A  32       0.737 -26.508  -4.526  1.00 59.76           H
ATOM    475  C   THR A  32      -1.220 -27.324  -4.327  1.00 59.76           C
ATOM    476  O   THR A  32      -2.400 -27.019  -4.185  1.00 59.76           O
ATOM    477  CB  THR A  32      -0.586 -24.977  -5.206  1.00 59.76           C
ATOM    478  HB  THR A  32      -1.334 -24.687  -4.468  1.00 59.76           H
ATOM    479  OG1 THR A  32      -1.054 -24.757  -6.540  1.00 59.76           O
ATOM    480  HG1 THR A  32      -1.150 -23.812  -6.668  1.00 59.76           H
ATOM    481  CG2 THR A  32       0.639 -24.088  -5.089  1.00 59.76           C
ATOM    482 1HG2 THR A  32       0.355 -23.047  -5.226  1.00 59.76           H
ATOM    483 2HG2 THR A  32       1.376 -24.358  -5.847  1.00 59.76           H
ATOM    484 3HG2 THR A  32       1.086 -24.201  -4.103  1.00 59.76           H
ATOM    485  N   ARG A  33      -0.719 -28.459  -3.854  1.00 18.08           N
ATOM    486  H   ARG A  33       0.226 -28.699  -4.143  1.00 18.08           H
ATOM    487  CA  ARG A  33      -1.405 -29.357  -2.919  1.00 18.08           C
ATOM    488  HA  ARG A  33      -2.412 -29.000  -2.719  1.00 18.08           H
ATOM    489  C   ARG A  33      -0.587 -29.304  -1.636  1.00 18.08           C
ATOM    490  O   ARG A  33      -0.077 -30.315  -1.165  1.00 18.08           O
ATOM    491  CB  ARG A  33      -1.448 -30.793  -3.449  1.00 18.08           C
ATOM    492 1HB  ARG A  33      -0.426 -31.153  -3.572  1.00 18.08           H
ATOM    493 2HB  ARG A  33      -1.941 -31.404  -2.696  1.00 18.08           H
ATOM    494  CG  ARG A  33      -2.175 -30.988  -4.758  1.00 18.08           C
ATOM    495 1HG  ARG A  33      -3.155 -30.516  -4.713  1.00 18.08           H
ATOM    496 2HG  ARG A  33      -1.591 -30.539  -5.561  1.00 18.08           H
ATOM    497  CD  ARG A  33      -2.342 -32.479  -5.024  1.00 18.08           C
ATOM    498 1HD  ARG A  33      -1.378 -32.970  -4.890  1.00 18.08           H
ATOM    499 2HD  ARG A  33      -3.055 -32.891  -4.308  1.00 18.08           H
ATOM    500  NE  ARG A  33      -2.808 -32.727  -6.390  1.00 18.08           N
ATOM    501  HE  ARG A  33      -2.910 -31.913  -6.994  1.00 18.08           H
ATOM    502  CZ  ARG A  33      -3.108 -33.892  -6.937  1.00 18.08           C
ATOM    503  NH1 ARG A  33      -3.415 -33.897  -8.200  1.00 18.08           N
ATOM    504 1HH1 ARG A  33      -3.263 -33.049  -8.737  1.00 18.08           H
ATOM    505 2HH1 ARG A  33      -3.790 -34.727  -8.639  1.00 18.08           H
ATOM    506  NH2 ARG A  33      -3.177 -35.013  -6.268  1.00 18.08           N
ATOM    507 1HH2 ARG A  33      -2.861 -35.046  -5.317  1.00 18.08           H
ATOM    508 2HH2 ARG A  33      -3.579 -35.826  -6.714  1.00 18.08           H
ATOM    509  N   LEU A  34      -0.312 -28.087  -1.200  1.00 33.84           N
ATOM    510  H   LEU A  34      -0.820 -27.287  -1.575  1.00 33.84           H
ATOM    511  CA  LEU A  34       0.736 -27.793  -0.232  1.00 33.84           C
ATOM    512  HA  LEU A  34       1.186 -28.708   0.149  1.00 33.84           H
ATOM    513  C   LEU A  34       0.087 -27.014   0.909  1.00 33.84           C
ATOM    514  O   LEU A  34      -1.144 -26.872   0.945  1.00 33.84           O
ATOM    515  CB  LEU A  34       1.813 -26.957  -0.941  1.00 33.84           C
ATOM    516 1HB  LEU A  34       1.347 -26.021  -1.234  1.00 33.84           H
ATOM    517 2HB  LEU A  34       2.604 -26.725  -0.231  1.00 33.84           H
ATOM    518  CG  LEU A  34       2.473 -27.547  -2.201  1.00 33.84           C
ATOM    519  HG  LEU A  34       1.692 -27.789  -2.917  1.00 33.84           H
ATOM    520  CD1 LEU A  34       3.379 -26.514  -2.857  1.00 33.84           C
ATOM    521 1HD1 LEU A  34       3.791 -26.921  -3.782  1.00 33.84           H
ATOM    522 2HD1 LEU A  34       4.189 -26.243  -2.181  1.00 33.84           H
ATOM    523 3HD1 LEU A  34       2.800 -25.624  -3.102  1.00 33.84           H
ATOM    524  CD2 LEU A  34       3.261 -28.820  -1.925  1.00 33.84           C
ATOM    525 1HD2 LEU A  34       3.712 -29.188  -2.847  1.00 33.84           H
ATOM    526 2HD2 LEU A  34       2.590 -29.589  -1.543  1.00 33.84           H
ATOM    527 3HD2 LEU A  34       4.039 -28.628  -1.188  1.00 33.84           H
ATOM    528  N   VAL A  35       0.897 -26.451   1.794  1.00  0.73           N
ATOM    529  H   VAL A  35       1.887 -26.668   1.781  1.00  0.73           H
ATOM    530  CA  VAL A  35       0.421 -25.411   2.703  1.00  0.73           C
ATOM    531  HA  VAL A  35      -0.552 -25.702   3.096  1.00  0.73           H
ATOM    532  C   VAL A  35       0.250 -24.188   1.803  1.00  0.73           C
ATOM    533  O   VAL A  35       1.214 -23.566   1.348  1.00  0.73           O
ATOM    534  CB  VAL A  35       1.395 -25.144   3.888  1.00  0.73           C
ATOM    535  HB  VAL A  35       2.364 -24.847   3.488  1.00  0.73           H
ATOM    536  CG1 VAL A  35       0.868 -24.025   4.797  1.00  0.73           C
ATOM    537 1HG1 VAL A  35       1.563 -23.873   5.624  1.00  0.73           H
ATOM    538 2HG1 VAL A  35      -0.110 -24.293   5.192  1.00  0.73           H
ATOM    539 3HG1 VAL A  35       0.794 -23.097   4.232  1.00  0.73           H
ATOM    540  CG2 VAL A  35       1.582 -26.415   4.730  1.00  0.73           C
ATOM    541 1HG2 VAL A  35       2.271 -26.213   5.551  1.00  0.73           H
ATOM    542 2HG2 VAL A  35       1.997 -27.212   4.119  1.00  0.73           H
ATOM    543 3HG2 VAL A  35       0.623 -26.744   5.136  1.00  0.73           H
ATOM    544  N   ASP A  36      -1.003 -23.894   1.499  1.00 15.97           N
ATOM    545  H   ASP A  36      -1.743 -24.426   1.955  1.00 15.97           H
ATOM    546  CA  ASP A  36      -1.399 -22.896   0.501  1.00 15.97           C
ATOM    547  HA  ASP A  36      -0.538 -22.307   0.184  1.00 15.97           H
ATOM    548  C   ASP A  36      -2.389 -22.008   1.229  1.00 15.97           C
ATOM    549  O   ASP A  36      -3.474 -21.663   0.757  1.00 15.97           O
ATOM    550  CB  ASP A  36      -2.038 -23.564  -0.715  1.00 15.97           C
ATOM    551 1HB  ASP A  36      -2.849 -24.204  -0.378  1.00 15.97           H
ATOM    552 2HB  ASP A  36      -2.451 -22.799  -1.370  1.00 15.97           H
ATOM    553  CG  ASP A  36      -1.055 -24.396  -1.506  1.00 15.97           C
ATOM    554  OD1 ASP A  36       0.060 -23.919  -1.789  1.00 15.97           O
ATOM    555  OD2 ASP A  36      -1.402 -25.531  -1.888  1.00 15.97           O
ATOM    556  N   GLN A  37      -1.988 -21.759   2.462  1.00 27.91           N
ATOM    557  H   GLN A  37      -1.080 -22.103   2.725  1.00 27.91           H
ATOM    558  CA  GLN A  37      -2.746 -21.031   3.466  1.00 27.91           C
ATOM    559  HA  GLN A  37      -3.639 -21.596   3.733  1.00 27.91           H
ATOM    560  C   GLN A  37      -3.146 -19.642   2.983  1.00 27.91           C
ATOM    561  O   GLN A  37      -2.396 -18.985   2.262  1.00 27.91           O
ATOM    562  CB  GLN A  37      -1.807 -20.928   4.670  1.00 27.91           C
ATOM    563 1HB  GLN A  37      -1.418 -21.928   4.846  1.00 27.91           H
ATOM    564 2HB  GLN A  37      -0.968 -20.296   4.390  1.00 27.91           H
ATOM    565  CG  GLN A  37      -2.372 -20.402   5.980  1.00 27.91           C
ATOM    566 1HG  GLN A  37      -2.653 -19.356   5.864  1.00 27.91           H
ATOM    567 2HG  GLN A  37      -3.253 -20.981   6.246  1.00 27.91           H
ATOM    568  CD  GLN A  37      -1.352 -20.518   7.097  1.00 27.91           C
ATOM    569  OE1 GLN A  37      -0.943 -19.541   7.710  1.00 27.91           O
ATOM    570  NE2 GLN A  37      -0.917 -21.726   7.367  1.00 27.91           N
ATOM    571 1HE2 GLN A  37      -0.188 -21.840   8.050  1.00 27.91           H
ATOM    572 2HE2 GLN A  37      -1.285 -22.516   6.864  1.00 27.91           H
ATOM    573  N   CYS A  38      -4.283 -19.144   3.446  1.00 29.48           N
ATOM    574  H   CYS A  38      -4.923 -19.735   3.972  1.00 29.48           H
ATOM    575  CA  CYS A  38      -4.557 -17.719   3.324  1.00 29.48           C
ATOM    576  HA  CYS A  38      -4.231 -17.379   2.344  1.00 29.48           H
ATOM    577  C   CYS A  38      -3.732 -17.010   4.397  1.00 29.48           C
ATOM    578  O   CYS A  38      -4.215 -16.739   5.490  1.00 29.48           O
ATOM    579  CB  CYS A  38      -6.039 -17.384   3.494  1.00 29.48           C
ATOM    580 1HB  CYS A  38      -6.618 -17.936   2.755  1.00 29.48           H
ATOM    581 2HB  CYS A  38      -6.358 -17.686   4.492  1.00 29.48           H
ATOM    582  SG  CYS A  38      -6.347 -15.598   3.279  1.00 29.48           S
ATOM    583  N   TRP A  39      -2.477 -16.715   4.089  1.00 35.12           N
ATOM    584  H   TRP A  39      -2.130 -16.979   3.170  1.00 35.12           H
ATOM    585  CA  TRP A  39      -1.541 -16.100   5.031  1.00 35.12           C
ATOM    586  HA  TRP A  39      -1.489 -16.718   5.929  1.00 35.12           H
ATOM    587  C   TRP A  39      -1.927 -14.675   5.442  1.00 35.12           C
ATOM    588  O   TRP A  39      -1.377 -14.108   6.383  1.00 35.12           O
ATOM    589  CB  TRP A  39      -0.158 -16.019   4.382  1.00 35.12           C
ATOM    590 1HB  TRP A  39      -0.213 -15.267   3.600  1.00 35.12           H
ATOM    591 2HB  TRP A  39       0.558 -15.681   5.131  1.00 35.12           H
ATOM    592  CG  TRP A  39       0.366 -17.272   3.738  1.00 35.12           C
ATOM    593  CD1 TRP A  39       0.400 -17.552   2.405  1.00 35.12           C
ATOM    594  HD1 TRP A  39      -0.014 -16.912   1.636  1.00 35.12           H
ATOM    595  CD2 TRP A  39       1.045 -18.371   4.372  1.00 35.12           C
ATOM    596  NE1 TRP A  39       1.010 -18.748   2.156  1.00 35.12           N
ATOM    597  HE1 TRP A  39       1.116 -19.151   1.237  1.00 35.12           H
ATOM    598  CE2 TRP A  39       1.425 -19.284   3.343  1.00 35.12           C
ATOM    599  CE3 TRP A  39       1.360 -18.689   5.708  1.00 35.12           C
ATOM    600  HE3 TRP A  39       1.081 -18.020   6.509  1.00 35.12           H
ATOM    601  CZ2 TRP A  39       2.095 -20.494   3.616  1.00 35.12           C
ATOM    602  HZ2 TRP A  39       2.365 -21.170   2.819  1.00 35.12           H
ATOM    603  CZ3 TRP A  39       2.032 -19.907   5.988  1.00 35.12           C
ATOM    604  HZ3 TRP A  39       2.260 -20.168   7.011  1.00 35.12           H
ATOM    605  CH2 TRP A  39       2.402 -20.789   4.932  1.00 35.12           C
ATOM    606  HH2 TRP A  39       2.923 -21.707   5.163  1.00 35.12           H
ATOM    607  N   GLY A  40      -2.860 -14.084   4.706  1.00 10.78           N
ATOM    608  H   GLY A  40      -3.261 -14.595   3.934  1.00 10.78           H
ATOM    609  CA  GLY A  40      -3.344 -12.737   4.981  1.00 10.78           C
ATOM    610 1HA  GLY A  40      -2.601 -12.184   5.556  1.00 10.78           H
ATOM    611 2HA  GLY A  40      -3.516 -12.219   4.038  1.00 10.78           H
ATOM    612  C   GLY A  40      -4.643 -12.767   5.760  1.00 10.78           C
ATOM    613  O   GLY A  40      -5.105 -11.743   6.257  1.00 10.78           O
ATOM    614  N   CYS A  41      -5.222 -13.950   5.889  1.00 19.02           N
ATOM    615  H   CYS A  41      -4.775 -14.776   5.515  1.00 19.02           H
ATOM    616  CA  CYS A  41      -6.426 -14.148   6.681  1.00 19.02           C
ATOM    617  HA  CYS A  41      -7.014 -13.243   6.753  1.00 19.02           H
ATOM    618  C   CYS A  41      -5.872 -14.525   8.042  1.00 19.02           C
ATOM    619  O   CYS A  41      -4.671 -14.758   8.180  1.00 19.02           O
ATOM    620  CB  CYS A  41      -7.291 -15.302   6.157  1.00 19.02           C
ATOM    621 1HB  CYS A  41      -6.704 -16.218   6.222  1.00 19.02           H
ATOM    622 2HB  CYS A  41      -8.147 -15.412   6.824  1.00 19.02           H
ATOM    623  SG  CYS A  41      -7.943 -15.177   4.459  1.00 19.02           S
ATOM    624  N   SER A  42      -6.725 -14.685   9.036  1.00 52.73           N
ATOM    625  H   SER A  42      -7.708 -14.441   8.936  1.00 52.73           H
ATOM    626  CA  SER A  42      -6.281 -15.261  10.298  1.00 52.73           C
ATOM    627  HA  SER A  42      -5.324 -14.832  10.579  1.00 52.73           H
ATOM    628  C   SER A  42      -6.124 -16.780  10.224  1.00 52.73           C
ATOM    629  O   SER A  42      -5.768 -17.398  11.208  1.00 52.73           O
ATOM    630  CB  SER A  42      -7.310 -14.907  11.355  1.00 52.73           C
ATOM    631 1HB  SER A  42      -7.338 -15.668  12.136  1.00 52.73           H
ATOM    632 2HB  SER A  42      -7.062 -13.939  11.791  1.00 52.73           H
ATOM    633  OG  SER A  42      -8.557 -14.811  10.702  1.00 52.73           O
ATOM    634  HG  SER A  42      -9.214 -14.501  11.348  1.00 52.73           H
ATOM    635  N   CYS A  43      -6.415 -17.387   9.085  1.00 17.29           N
ATOM    636  H   CYS A  43      -6.629 -16.839   8.273  1.00 17.29           H
ATOM    637  CA  CYS A  43      -6.471 -18.841   8.969  1.00 17.29           C
ATOM    638  HA  CYS A  43      -7.173 -19.211   9.715  1.00 17.29           H
ATOM    639  C   CYS A  43      -5.159 -19.610   9.136  1.00 17.29           C
ATOM    640  O   CYS A  43      -4.072 -19.130   8.820  1.00 17.29           O
ATOM    641  CB  CYS A  43      -6.988 -19.196   7.572  1.00 17.29           C
ATOM    642 1HB  CYS A  43      -6.235 -18.892   6.843  1.00 17.29           H
ATOM    643 2HB  CYS A  43      -7.102 -20.279   7.504  1.00 17.29           H
ATOM    644  SG  CYS A  43      -8.549 -18.431   7.135  1.00 17.29           S
ATOM    645  HG  CYS A  43      -8.731 -19.089   5.983  1.00 17.29           H
ATOM    646  N   GLY A  44      -5.310 -20.878   9.492  1.00 16.71           N
ATOM    647  H   GLY A  44      -6.210 -21.194   9.817  1.00 16.71           H
ATOM    648  CA  GLY A  44      -4.260 -21.865   9.294  1.00 16.71           C
ATOM    649 1HA  GLY A  44      -3.294 -21.377   9.187  1.00 16.71           H
ATOM    650 2HA  GLY A  44      -4.235 -22.545  10.144  1.00 16.71           H
ATOM    651  C   GLY A  44      -4.563 -22.661   8.041  1.00 16.71           C
ATOM    652  O   GLY A  44      -5.475 -22.315   7.292  1.00 16.71           O
ATOM    653  N   ASP A  45      -3.862 -23.764   7.840  1.00 32.90           N
ATOM    654  H   ASP A  45      -3.155 -24.051   8.506  1.00 32.90           H
ATOM    655  CA  ASP A  45      -4.132 -24.693   6.744  1.00 32.90           C
ATOM    656  HA  ASP A  45      -5.091 -24.494   6.265  1.00 32.90           H
ATOM    657  C   ASP A  45      -4.185 -25.975   7.557  1.00 32.90           C
ATOM    658  O   ASP A  45      -3.314 -26.179   8.409  1.00 32.90           O
ATOM    659  CB  ASP A  45      -2.998 -24.681   5.714  1.00 32.90           C
ATOM    660 1HB  ASP A  45      -2.800 -23.648   5.436  1.00 32.90           H
ATOM    661 2HB  ASP A  45      -2.097 -25.093   6.168  1.00 32.90           H
ATOM    662  CG  ASP A  45      -3.332 -25.459   4.444  1.00 32.90           C
ATOM    663  OD1 ASP A  45      -2.973 -24.973   3.348  1.00 32.90           O
ATOM    664  OD2 ASP A  45      -3.929 -26.549   4.508  1.00 32.90           O
ATOM    665  N   GLU A  46      -5.271 -26.724   7.459  1.00 18.02           N
ATOM    666  H   GLU A  46      -5.959 -26.532   6.741  1.00 18.02           H
ATOM    667  CA  GLU A  46      -5.497 -27.844   8.370  1.00 18.02           C
ATOM    668  HA  GLU A  46      -5.164 -27.563   9.366  1.00 18.02           H
ATOM    669  C   GLU A  46      -4.705 -29.058   7.879  1.00 18.02           C
ATOM    670  O   GLU A  46      -4.942 -29.545   6.773  1.00 18.02           O
ATOM    671  CB  GLU A  46      -6.992 -28.178   8.435  1.00 18.02           C
ATOM    672 1HB  GLU A  46      -7.361 -28.268   7.416  1.00 18.02           H
ATOM    673 2HB  GLU A  46      -7.126 -29.134   8.941  1.00 18.02           H
ATOM    674  CG  GLU A  46      -7.821 -27.124   9.164  1.00 18.02           C
ATOM    675 1HG  GLU A  46      -7.647 -27.211  10.238  1.00 18.02           H
ATOM    676 2HG  GLU A  46      -7.495 -26.133   8.848  1.00 18.02           H
ATOM    677  CD  GLU A  46      -9.311 -27.239   8.869  1.00 18.02           C
ATOM    678  OE1 GLU A  46     -10.064 -27.866   9.647  1.00 18.02           O
ATOM    679  OE2 GLU A  46      -9.744 -26.637   7.860  1.00 18.02           O
ATOM    680  N   PRO A  47      -3.774 -29.595   8.688  1.00-10.52           N
ATOM    681  CA  PRO A  47      -3.042 -30.769   8.190  1.00-10.52           C
ATOM    682  HA  PRO A  47      -2.631 -30.560   7.204  1.00-10.52           H
ATOM    683  C   PRO A  47      -3.874 -32.056   8.092  1.00-10.52           C
ATOM    684  O   PRO A  47      -3.435 -33.045   7.496  1.00-10.52           O
ATOM    685  CB  PRO A  47      -1.889 -30.882   9.189  1.00-10.52           C
ATOM    686 1HB  PRO A  47      -1.551 -31.910   9.290  1.00-10.52           H
ATOM    687 2HB  PRO A  47      -1.062 -30.242   8.878  1.00-10.52           H
ATOM    688  CG  PRO A  47      -2.459 -30.382  10.449  1.00-10.52           C
ATOM    689 1HG  PRO A  47      -3.091 -31.145  10.902  1.00-10.52           H
ATOM    690 2HG  PRO A  47      -1.672 -30.080  11.140  1.00-10.52           H
ATOM    691  CD  PRO A  47      -3.281 -29.198  10.022  1.00-10.52           C
ATOM    692 1HD  PRO A  47      -4.103 -29.028  10.717  1.00-10.52           H
ATOM    693 2HD  PRO A  47      -2.653 -28.309   9.940  1.00-10.52           H
ATOM    694  N   GLY A  48      -5.104 -32.031   8.593  1.00  5.50           N
ATOM    695  H   GLY A  48      -5.412 -31.229   9.127  1.00  5.50           H
ATOM    696  CA  GLY A  48      -6.040 -33.126   8.380  1.00  5.50           C
ATOM    697 1HA  GLY A  48      -5.520 -34.067   8.550  1.00  5.50           H
ATOM    698 2HA  GLY A  48      -6.850 -33.045   9.104  1.00  5.50           H
ATOM    699  C   GLY A  48      -6.644 -33.167   6.986  1.00  5.50           C
ATOM    700  O   GLY A  48      -7.344 -34.122   6.626  1.00  5.50           O
ATOM    701  N   VAL A  49      -6.371 -32.154   6.175  1.00 26.34           N
ATOM    702  H   VAL A  49      -5.812 -31.373   6.503  1.00 26.34           H
ATOM    703  CA  VAL A  49      -6.783 -32.150   4.772  1.00 26.34           C
ATOM    704  HA  VAL A  49      -7.786 -32.564   4.687  1.00 26.34           H
ATOM    705  C   VAL A  49      -5.826 -33.051   4.007  1.00 26.34           C
ATOM    706  O   VAL A  49      -4.720 -32.664   3.632  1.00 26.34           O
ATOM    707  CB  VAL A  49      -6.788 -30.711   4.181  1.00 26.34           C
ATOM    708  HB  VAL A  49      -5.829 -30.242   4.393  1.00 26.34           H
ATOM    709  CG1 VAL A  49      -6.987 -30.697   2.650  1.00 26.34           C
ATOM    710 1HG1 VAL A  49      -7.169 -29.676   2.312  1.00 26.34           H
ATOM    711 2HG1 VAL A  49      -7.801 -31.353   2.361  1.00 26.34           H
ATOM    712 3HG1 VAL A  49      -6.074 -31.042   2.165  1.00 26.34           H
ATOM    713  CG2 VAL A  49      -7.891 -29.901   4.854  1.00 26.34           C
ATOM    714 1HG2 VAL A  49      -7.895 -28.896   4.446  1.00 26.34           H
ATOM    715 2HG2 VAL A  49      -7.701 -29.832   5.923  1.00 26.34           H
ATOM    716 3HG2 VAL A  49      -8.867 -30.361   4.698  1.00 26.34           H
ATOM    717  N   GLY A  50      -6.261 -34.280   3.780  1.00 16.72           N
ATOM    718  H   GLY A  50      -7.115 -34.604   4.210  1.00 16.72           H
ATOM    719  CA  GLY A  50      -5.505 -35.173   2.928  1.00 16.72           C
ATOM    720 1HA  GLY A  50      -4.451 -35.114   3.201  1.00 16.72           H
ATOM    721 2HA  GLY A  50      -5.848 -36.199   3.053  1.00 16.72           H
ATOM    722  C   GLY A  50      -5.680 -34.756   1.483  1.00 16.72           C
ATOM    723  O   GLY A  50      -6.800 -34.534   1.010  1.00 16.72           O
ATOM    724  N   ARG A  51      -4.558 -34.661   0.784  1.00 13.03           N
ATOM    725  H   ARG A  51      -3.684 -34.837   1.266  1.00 13.03           H
ATOM    726  CA  ARG A  51      -4.514 -34.305  -0.640  1.00 13.03           C
ATOM    727  HA  ARG A  51      -5.351 -33.645  -0.872  1.00 13.03           H
ATOM    728  C   ARG A  51      -4.668 -35.565  -1.487  1.00 13.03           C
ATOM    729  O   ARG A  51      -4.751 -35.539  -2.713  1.00 13.03           O
ATOM    730  CB  ARG A  51      -3.209 -33.552  -0.926  1.00 13.03           C
ATOM    731 1HB  ARG A  51      -3.207 -33.229  -1.967  1.00 13.03           H
ATOM    732 2HB  ARG A  51      -3.203 -32.660  -0.297  1.00 13.03           H
ATOM    733  CG  ARG A  51      -1.927 -34.324  -0.641  1.00 13.03           C
ATOM    734 1HG  ARG A  51      -1.962 -34.745   0.364  1.00 13.03           H
ATOM    735 2HG  ARG A  51      -1.817 -35.127  -1.366  1.00 13.03           H
ATOM    736  CD  ARG A  51      -0.732 -33.408  -0.730  1.00 13.03           C
ATOM    737 1HD  ARG A  51      -0.692 -32.973  -1.728  1.00 13.03           H
ATOM    738 2HD  ARG A  51      -0.844 -32.605   0.001  1.00 13.03           H
ATOM    739  NE  ARG A  51       0.525 -34.118  -0.477  1.00 13.03           N
ATOM    740  HE  ARG A  51       0.470 -35.110  -0.302  1.00 13.03           H
ATOM    741  CZ  ARG A  51       1.738 -33.585  -0.472  1.00 13.03           C
ATOM    742  NH1 ARG A  51       2.749 -34.382  -0.292  1.00 13.03           N
ATOM    743 1HH1 ARG A  51       2.591 -35.365  -0.145  1.00 13.03           H
ATOM    744 2HH1 ARG A  51       3.684 -34.003  -0.294  1.00 13.03           H
ATOM    745  NH2 ARG A  51       1.990 -32.322  -0.681  1.00 13.03           N
ATOM    746 1HH2 ARG A  51       1.227 -31.659  -0.763  1.00 13.03           H
ATOM    747 2HH2 ARG A  51       2.947 -32.016  -0.778  1.00 13.03           H
ATOM    748  N   GLU A  52      -4.711 -36.688  -0.798  1.00  4.31           N
ATOM    749  H   GLU A  52      -4.542 -36.654   0.196  1.00  4.31           H
ATOM    750  CA  GLU A  52      -5.089 -37.972  -1.375  1.00  4.31           C
ATOM    751  HA  GLU A  52      -4.499 -38.184  -2.267  1.00  4.31           H
ATOM    752  C   GLU A  52      -6.575 -37.888  -1.709  1.00  4.31           C
ATOM    753  O   GLU A  52      -7.364 -37.476  -0.866  1.00  4.31           O
ATOM    754  CB  GLU A  52      -4.829 -39.002  -0.285  1.00  4.31           C
ATOM    755 1HB  GLU A  52      -3.801 -38.859   0.039  1.00  4.31           H
ATOM    756 2HB  GLU A  52      -5.474 -38.766   0.559  1.00  4.31           H
ATOM    757  CG  GLU A  52      -4.977 -40.462  -0.594  1.00  4.31           C
ATOM    758 1HG  GLU A  52      -6.031 -40.712  -0.725  1.00  4.31           H
ATOM    759 2HG  GLU A  52      -4.429 -40.692  -1.507  1.00  4.31           H
ATOM    760  CD  GLU A  52      -4.378 -41.246   0.562  1.00  4.31           C
ATOM    761  OE1 GLU A  52      -3.334 -41.909   0.372  1.00  4.31           O
ATOM    762  OE2 GLU A  52      -4.864 -41.108   1.712  1.00  4.31           O
ATOM    763  N   GLY A  53      -6.959 -38.233  -2.929  1.00 22.68           N
ATOM    764  H   GLY A  53      -6.280 -38.569  -3.595  1.00 22.68           H
ATOM    765  CA  GLY A  53      -8.350 -38.124  -3.350  1.00 22.68           C
ATOM    766 1HA  GLY A  53      -8.798 -39.117  -3.378  1.00 22.68           H
ATOM    767 2HA  GLY A  53      -8.910 -37.506  -2.649  1.00 22.68           H
ATOM    768  C   GLY A  53      -8.465 -37.496  -4.722  1.00 22.68           C
ATOM    769  O   GLY A  53      -9.283 -37.919  -5.538  1.00 22.68           O
ATOM    770  N   LEU A  54      -7.592 -36.544  -5.031  1.00 50.34           N
ATOM    771  H   LEU A  54      -6.953 -36.203  -4.325  1.00 50.34           H
ATOM    772  CA  LEU A  54      -7.489 -36.012  -6.394  1.00 50.34           C
ATOM    773  HA  LEU A  54      -8.463 -36.099  -6.873  1.00 50.34           H
ATOM    774  C   LEU A  54      -6.512 -36.908  -7.151  1.00 50.34           C
ATOM    775  O   LEU A  54      -5.333 -36.605  -7.324  1.00 50.34           O
ATOM    776  CB  LEU A  54      -7.070 -34.537  -6.408  1.00 50.34           C
ATOM    777 1HB  LEU A  54      -7.794 -33.979  -5.815  1.00 50.34           H
ATOM    778 2HB  LEU A  54      -6.102 -34.448  -5.917  1.00 50.34           H
ATOM    779  CG  LEU A  54      -6.969 -33.868  -7.793  1.00 50.34           C
ATOM    780  HG  LEU A  54      -6.174 -34.355  -8.355  1.00 50.34           H
ATOM    781  CD1 LEU A  54      -8.246 -33.986  -8.613  1.00 50.34           C
ATOM    782 1HD1 LEU A  54      -8.148 -33.409  -9.531  1.00 50.34           H
ATOM    783 2HD1 LEU A  54      -9.101 -33.625  -8.043  1.00 50.34           H
ATOM    784 3HD1 LEU A  54      -8.402 -35.024  -8.891  1.00 50.34           H
ATOM    785  CD2 LEU A  54      -6.598 -32.406  -7.639  1.00 50.34           C
ATOM    786 1HD2 LEU A  54      -6.378 -31.977  -8.614  1.00 50.34           H
ATOM    787 2HD2 LEU A  54      -5.705 -32.310  -7.022  1.00 50.34           H
ATOM    788 3HD2 LEU A  54      -7.411 -31.850  -7.174  1.00 50.34           H
ATOM    789  N   LEU A  55      -6.995 -38.101  -7.448  1.00  7.16           N
ATOM    790  H   LEU A  55      -7.971 -38.298  -7.261  1.00  7.16           H
ATOM    791  CA  LEU A  55      -6.193 -39.182  -7.997  1.00  7.16           C
ATOM    792  HA  LEU A  55      -5.295 -38.803  -8.486  1.00  7.16           H
ATOM    793  C   LEU A  55      -7.097 -39.867  -9.010  1.00  7.16           C
ATOM    794  O   LEU A  55      -8.322 -39.730  -8.927  1.00  7.16           O
ATOM    795  CB  LEU A  55      -5.823 -40.159  -6.871  1.00  7.16           C
ATOM    796 1HB  LEU A  55      -6.756 -40.511  -6.431  1.00  7.16           H
ATOM    797 2HB  LEU A  55      -5.331 -41.020  -7.318  1.00  7.16           H
ATOM    798  CG  LEU A  55      -4.931 -39.662  -5.721  1.00  7.16           C
ATOM    799  HG  LEU A  55      -5.389 -38.776  -5.283  1.00  7.16           H
ATOM    800  CD1 LEU A  55      -4.858 -40.725  -4.634  1.00  7.16           C
ATOM    801 1HD1 LEU A  55      -4.213 -40.387  -3.821  1.00  7.16           H
ATOM    802 2HD1 LEU A  55      -4.447 -41.650  -5.044  1.00  7.16           H
ATOM    803 3HD1 LEU A  55      -5.854 -40.928  -4.242  1.00  7.16           H
ATOM    804  CD2 LEU A  55      -3.519 -39.293  -6.163  1.00  7.16           C
ATOM    805 1HD2 LEU A  55      -2.936 -38.954  -5.307  1.00  7.16           H
ATOM    806 2HD2 LEU A  55      -3.561 -38.487  -6.893  1.00  7.16           H
ATOM    807 3HD2 LEU A  55      -3.030 -40.156  -6.616  1.00  7.16           H
ATOM    808  N   GLY A  56      -6.529 -40.642  -9.920  1.00 -8.64           N
ATOM    809  H   GLY A  56      -5.514 -40.721  -9.954  1.00 -8.64           H
ATOM    810  CA  GLY A  56      -7.325 -41.429 -10.848  1.00 -8.64           C
ATOM    811 1HA  GLY A  56      -6.714 -42.256 -11.208  1.00 -8.64           H
ATOM    812 2HA  GLY A  56      -8.182 -41.848 -10.320  1.00 -8.64           H
ATOM    813  C   GLY A  56      -7.832 -40.664 -12.052  1.00 -8.64           C
ATOM    814  O   GLY A  56      -8.810 -41.064 -12.682  1.00 -8.64           O
ATOM    815  N   GLY A  57      -7.197 -39.546 -12.374  1.00 -6.50           N
ATOM    816  H   GLY A  57      -6.407 -39.235 -11.818  1.00 -6.50           H
ATOM    817  CA  GLY A  57      -7.604 -38.765 -13.532  1.00 -6.50           C
ATOM    818 1HA  GLY A  57      -6.767 -38.140 -13.842  1.00 -6.50           H
ATOM    819 2HA  GLY A  57      -7.841 -39.442 -14.353  1.00 -6.50           H
ATOM    820  C   GLY A  57      -8.799 -37.866 -13.292  1.00 -6.50           C
ATOM    821  O   GLY A  57      -9.390 -37.341 -14.241  1.00 -6.50           O
ATOM    822  N   ARG A  58      -9.147 -37.655 -12.030  1.00  3.29           N
ATOM    823  H   ARG A  58      -8.619 -38.105 -11.294  1.00  3.29           H
ATOM    824  CA  ARG A  58     -10.191 -36.696 -11.662  1.00  3.29           C
ATOM    825  HA  ARG A  58     -11.102 -36.885 -12.230  1.00  3.29           H
ATOM    826  C   ARG A  58      -9.643 -35.324 -12.034  1.00  3.29           C
ATOM    827  O   ARG A  58      -8.430 -35.116 -11.983  1.00  3.29           O
ATOM    828  CB  ARG A  58     -10.478 -36.774 -10.162  1.00  3.29           C
ATOM    829 1HB  ARG A  58      -9.531 -36.722  -9.626  1.00  3.29           H
ATOM    830 2HB  ARG A  58     -11.084 -35.912  -9.881  1.00  3.29           H
ATOM    831  CG  ARG A  58     -11.217 -38.033  -9.733  1.00  3.29           C
ATOM    832 1HG  ARG A  58     -12.190 -38.056 -10.225  1.00  3.29           H
ATOM    833 2HG  ARG A  58     -10.649 -38.923 -10.004  1.00  3.29           H
ATOM    834  CD  ARG A  58     -11.422 -37.980  -8.232  1.00  3.29           C
ATOM    835 1HD  ARG A  58     -10.450 -38.016  -7.741  1.00  3.29           H
ATOM    836 2HD  ARG A  58     -11.889 -37.024  -7.997  1.00  3.29           H
ATOM    837  NE  ARG A  58     -12.277 -39.053  -7.705  1.00  3.29           N
ATOM    838  HE  ARG A  58     -12.399 -39.864  -8.287  1.00  3.29           H
ATOM    839  CZ  ARG A  58     -12.925 -39.033  -6.548  1.00  3.29           C
ATOM    840  NH1 ARG A  58     -13.672 -40.049  -6.234  1.00  3.29           N
ATOM    841 1HH1 ARG A  58     -13.673 -40.880  -6.807  1.00  3.29           H
ATOM    842 2HH1 ARG A  58     -14.270 -40.007  -5.429  1.00  3.29           H
ATOM    843  NH2 ARG A  58     -12.882 -38.038  -5.697  1.00  3.29           N
ATOM    844 1HH2 ARG A  58     -12.323 -37.225  -5.908  1.00  3.29           H
ATOM    845 2HH2 ARG A  58     -13.407 -38.083  -4.843  1.00  3.29           H
ATOM    846  N   ASN A  59     -10.513 -34.420 -12.460  1.00  4.25           N
ATOM    847  H   ASN A  59     -11.507 -34.614 -12.410  1.00  4.25           H
ATOM    848  CA  ASN A  59     -10.072 -33.162 -13.061  1.00  4.25           C
ATOM    849  HA  ASN A  59      -9.398 -33.401 -13.885  1.00  4.25           H
ATOM    850  C   ASN A  59      -9.313 -32.265 -12.083  1.00  4.25           C
ATOM    851  O   ASN A  59      -9.797 -31.963 -10.991  1.00  4.25           O
ATOM    852  CB  ASN A  59     -11.292 -32.419 -13.611  1.00  4.25           C
ATOM    853 1HB  ASN A  59     -11.865 -33.088 -14.251  1.00  4.25           H
ATOM    854 2HB  ASN A  59     -11.922 -32.110 -12.778  1.00  4.25           H
ATOM    855  CG  ASN A  59     -10.918 -31.197 -14.399  1.00  4.25           C
ATOM    856  OD1 ASN A  59      -9.862 -31.132 -15.007  1.00  4.25           O
ATOM    857  ND2 ASN A  59     -11.781 -30.228 -14.409  1.00  4.25           N
ATOM    858 1HD2 ASN A  59     -11.538 -29.371 -14.877  1.00  4.25           H
ATOM    859 2HD2 ASN A  59     -12.678 -30.349 -13.962  1.00  4.25           H
ATOM    860  N   VAL A  60      -8.115 -31.854 -12.469  1.00  6.38           N
ATOM    861  H   VAL A  60      -7.779 -32.097 -13.395  1.00  6.38           H
ATOM    862  CA  VAL A  60      -7.228 -31.100 -11.589  1.00  6.38           C
ATOM    863  HA  VAL A  60      -7.272 -31.547 -10.599  1.00  6.38           H
ATOM    864  C   VAL A  60      -7.671 -29.644 -11.465  1.00  6.38           C
ATOM    865  O   VAL A  60      -7.828 -28.922 -12.455  1.00  6.38           O
ATOM    866  CB  VAL A  60      -5.758 -31.196 -12.099  1.00  6.38           C
ATOM    867  HB  VAL A  60      -5.711 -30.786 -13.107  1.00  6.38           H
ATOM    868  CG1 VAL A  60      -4.790 -30.405 -11.209  1.00  6.38           C
ATOM    869 1HG1 VAL A  60      -3.769 -30.529 -11.573  1.00  6.38           H
ATOM    870 2HG1 VAL A  60      -4.839 -30.768 -10.181  1.00  6.38           H
ATOM    871 3HG1 VAL A  60      -5.032 -29.343 -11.228  1.00  6.38           H
ATOM    872  CG2 VAL A  60      -5.310 -32.670 -12.154  1.00  6.38           C
ATOM    873 1HG2 VAL A  60      -4.262 -32.726 -12.450  1.00  6.38           H
ATOM    874 2HG2 VAL A  60      -5.901 -33.221 -12.887  1.00  6.38           H
ATOM    875 3HG2 VAL A  60      -5.426 -33.139 -11.175  1.00  6.38           H
ATOM    876  N   ALA A  61      -7.841 -29.220 -10.224  1.00 28.29           N
ATOM    877  H   ALA A  61      -7.701 -29.872  -9.459  1.00 28.29           H
ATOM    878  CA  ALA A  61      -8.124 -27.846  -9.830  1.00 28.29           C
ATOM    879  HA  ALA A  61      -7.582 -27.128 -10.448  1.00 28.29           H
ATOM    880  C   ALA A  61      -7.555 -27.891  -8.413  1.00 28.29           C
ATOM    881  O   ALA A  61      -7.272 -28.993  -7.934  1.00 28.29           O
ATOM    882  CB  ALA A  61      -9.636 -27.564  -9.828  1.00 28.29           C
ATOM    883 1HB  ALA A  61     -10.027 -27.659 -10.841  1.00 28.29           H
ATOM    884 2HB  ALA A  61      -9.821 -26.551  -9.470  1.00 28.29           H
ATOM    885 3HB  ALA A  61     -10.145 -28.276  -9.178  1.00 28.29           H
ATOM    886  N   LEU A  62      -7.393 -26.767  -7.733  1.00 28.60           N
ATOM    887  H   LEU A  62      -7.610 -25.874  -8.164  1.00 28.60           H
ATOM    888  CA  LEU A  62      -6.905 -26.824  -6.354  1.00 28.60           C
ATOM    889  HA  LEU A  62      -6.213 -27.659  -6.274  1.00 28.60           H
ATOM    890  C   LEU A  62      -8.074 -27.092  -5.417  1.00 28.60           C
ATOM    891  O   LEU A  62      -9.063 -26.348  -5.413  1.00 28.60           O
ATOM    892  CB  LEU A  62      -6.148 -25.566  -5.939  1.00 28.60           C
ATOM    893 1HB  LEU A  62      -6.845 -24.734  -5.906  1.00 28.60           H
ATOM    894 2HB  LEU A  62      -5.793 -25.733  -4.925  1.00 28.60           H
ATOM    895  CG  LEU A  62      -4.945 -25.129  -6.784  1.00 28.60           C
ATOM    896  HG  LEU A  62      -5.318 -24.648  -7.687  1.00 28.60           H
ATOM    897  CD1 LEU A  62      -4.177 -24.101  -5.970  1.00 28.60           C
ATOM    898 1HD1 LEU A  62      -3.447 -23.614  -6.614  1.00 28.60           H
ATOM    899 2HD1 LEU A  62      -3.655 -24.590  -5.146  1.00 28.60           H
ATOM    900 3HD1 LEU A  62      -4.851 -23.345  -5.572  1.00 28.60           H
ATOM    901  CD2 LEU A  62      -4.009 -26.263  -7.207  1.00 28.60           C
ATOM    902 1HD2 LEU A  62      -3.134 -25.853  -7.711  1.00 28.60           H
ATOM    903 2HD2 LEU A  62      -4.517 -26.934  -7.898  1.00 28.60           H
ATOM    904 3HD2 LEU A  62      -3.683 -26.830  -6.335  1.00 28.60           H
ATOM    905  N   LEU A  63      -7.981 -28.178  -4.662  1.00 16.55           N
ATOM    906  H   LEU A  63      -7.133 -28.731  -4.692  1.00 16.55           H
ATOM    907  CA  LEU A  63      -9.093 -28.659  -3.838  1.00 16.55           C
ATOM    908  HA  LEU A  63      -9.927 -27.964  -3.918  1.00 16.55           H
ATOM    909  C   LEU A  63      -8.669 -28.735  -2.368  1.00 16.55           C
ATOM    910  O   LEU A  63      -7.478 -28.850  -2.081  1.00 16.55           O
ATOM    911  CB  LEU A  63      -9.558 -30.030  -4.360  1.00 16.55           C
ATOM    912 1HB  LEU A  63      -8.751 -30.740  -4.181  1.00 16.55           H
ATOM    913 2HB  LEU A  63     -10.416 -30.344  -3.769  1.00 16.55           H
ATOM    914  CG  LEU A  63      -9.934 -30.132  -5.855  1.00 16.55           C
ATOM    915  HG  LEU A  63      -9.061 -29.842  -6.433  1.00 16.55           H
ATOM    916  CD1 LEU A  63     -10.280 -31.549  -6.271  1.00 16.55           C
ATOM    917 1HD1 LEU A  63     -10.302 -31.609  -7.360  1.00 16.55           H
ATOM    918 2HD1 LEU A  63     -11.259 -31.826  -5.884  1.00 16.55           H
ATOM    919 3HD1 LEU A  63      -9.529 -32.243  -5.897  1.00 16.55           H
ATOM    920  CD2 LEU A  63     -11.078 -29.222  -6.277  1.00 16.55           C
ATOM    921 1HD2 LEU A  63     -11.344 -29.413  -7.316  1.00 16.55           H
ATOM    922 2HD2 LEU A  63     -10.760 -28.187  -6.197  1.00 16.55           H
ATOM    923 3HD2 LEU A  63     -11.949 -29.396  -5.645  1.00 16.55           H
ATOM    924  N   TYR A  64      -9.612 -28.620  -1.443  1.00 20.37           N
ATOM    925  H   TYR A  64     -10.581 -28.504  -1.741  1.00 20.37           H
ATOM    926  CA  TYR A  64      -9.354 -28.615   0.001  1.00 20.37           C
ATOM    927  HA  TYR A  64      -8.392 -29.079   0.218  1.00 20.37           H
ATOM    928  C   TYR A  64     -10.477 -29.412   0.655  1.00 20.37           C
ATOM    929  O   TYR A  64     -11.610 -29.371   0.188  1.00 20.37           O
ATOM    930  CB  TYR A  64      -9.361 -27.167   0.497  1.00 20.37           C
ATOM    931 1HB  TYR A  64      -8.642 -26.619  -0.104  1.00 20.37           H
ATOM    932 2HB  TYR A  64     -10.349 -26.743   0.319  1.00 20.37           H
ATOM    933  CG  TYR A  64      -8.983 -26.935   1.946  1.00 20.37           C
ATOM    934  CD1 TYR A  64      -7.661 -26.580   2.286  1.00 20.37           C
ATOM    935  HD1 TYR A  64      -6.894 -26.541   1.522  1.00 20.37           H
ATOM    936  CD2 TYR A  64      -9.948 -26.992   2.976  1.00 20.37           C
ATOM    937  HD2 TYR A  64     -10.968 -27.268   2.745  1.00 20.37           H
ATOM    938  CE1 TYR A  64      -7.312 -26.253   3.622  1.00 20.37           C
ATOM    939  HE1 TYR A  64      -6.294 -25.989   3.868  1.00 20.37           H
ATOM    940  CE2 TYR A  64      -9.599 -26.663   4.321  1.00 20.37           C
ATOM    941  HE2 TYR A  64     -10.340 -26.699   5.108  1.00 20.37           H
ATOM    942  CZ  TYR A  64      -8.284 -26.286   4.625  1.00 20.37           C
ATOM    943  OH  TYR A  64      -7.924 -25.967   5.908  1.00 20.37           O
ATOM    944  HH  TYR A  64      -8.650 -26.111   6.536  1.00 20.37           H
ATOM    945  N   ARG A  65     -10.182 -30.163   1.705  1.00 22.18           N
ATOM    946  H   ARG A  65      -9.260 -30.110   2.114  1.00 22.18           H
ATOM    947  CA  ARG A  65     -11.156 -31.093   2.282  1.00 22.18           C
ATOM    948  HA  ARG A  65     -11.864 -31.361   1.502  1.00 22.18           H
ATOM    949  C   ARG A  65     -11.945 -30.453   3.414  1.00 22.18           C
ATOM    950  O   ARG A  65     -11.610 -30.603   4.583  1.00 22.18           O
ATOM    951  CB  ARG A  65     -10.433 -32.374   2.701  1.00 22.18           C
ATOM    952 1HB  ARG A  65      -9.711 -32.585   1.915  1.00 22.18           H
ATOM    953 2HB  ARG A  65      -9.885 -32.219   3.630  1.00 22.18           H
ATOM    954  CG  ARG A  65     -11.351 -33.575   2.843  1.00 22.18           C
ATOM    955 1HG  ARG A  65     -11.951 -33.475   3.744  1.00 22.18           H
ATOM    956 2HG  ARG A  65     -12.018 -33.588   1.984  1.00 22.18           H
ATOM    957  CD  ARG A  65     -10.585 -34.902   2.875  1.00 22.18           C
ATOM    958 1HD  ARG A  65      -9.932 -34.921   3.749  1.00 22.18           H
ATOM    959 2HD  ARG A  65     -11.302 -35.721   2.955  1.00 22.18           H
ATOM    960  NE  ARG A  65      -9.774 -35.073   1.658  1.00 22.18           N
ATOM    961  HE  ARG A  65      -8.779 -34.928   1.740  1.00 22.18           H
ATOM    962  CZ  ARG A  65     -10.222 -35.351   0.443  1.00 22.18           C
ATOM    963  NH1 ARG A  65      -9.367 -35.278  -0.531  1.00 22.18           N
ATOM    964 1HH1 ARG A  65      -8.389 -35.127  -0.329  1.00 22.18           H
ATOM    965 2HH1 ARG A  65      -9.679 -35.380  -1.492  1.00 22.18           H
ATOM    966  NH2 ARG A  65     -11.472 -35.602   0.153  1.00 22.18           N
ATOM    967 1HH2 ARG A  65     -12.180 -35.589   0.872  1.00 22.18           H
ATOM    968 2HH2 ARG A  65     -11.737 -35.776  -0.811  1.00 22.18           H
ATOM    969  N   CYS A  66     -12.939 -29.656   3.057  1.00 22.46           N
ATOM    970  H   CYS A  66     -13.195 -29.585   2.081  1.00 22.46           H
ATOM    971  CA  CYS A  66     -13.658 -28.864   4.050  1.00 22.46           C
ATOM    972  HA  CYS A  66     -12.924 -28.365   4.685  1.00 22.46           H
ATOM    973  C   CYS A  66     -14.535 -29.738   4.955  1.00 22.46           C
ATOM    974  O   CYS A  66     -15.109 -30.745   4.528  1.00 22.46           O
ATOM    975  CB  CYS A  66     -14.495 -27.796   3.338  1.00 22.46           C
ATOM    976 1HB  CYS A  66     -14.993 -27.175   4.084  1.00 22.46           H
ATOM    977 2HB  CYS A  66     -13.822 -27.161   2.760  1.00 22.46           H
ATOM    978  SG  CYS A  66     -15.732 -28.490   2.213  1.00 22.46           S
ATOM    979  HG  CYS A  66     -16.095 -27.335   1.644  1.00 22.46           H
ATOM    980  N   CYS A  67     -14.662 -29.332   6.212  1.00  5.85           N
ATOM    981  H   CYS A  67     -14.235 -28.466   6.509  1.00  5.85           H
ATOM    982  CA  CYS A  67     -15.331 -30.136   7.236  1.00  5.85           C
ATOM    983  HA  CYS A  67     -14.901 -31.139   7.236  1.00  5.85           H
ATOM    984  C   CYS A  67     -16.842 -30.275   7.058  1.00  5.85           C
ATOM    985  O   CYS A  67     -17.484 -31.094   7.718  1.00  5.85           O
ATOM    986  CB  CYS A  67     -15.072 -29.484   8.594  1.00  5.85           C
ATOM    987 1HB  CYS A  67     -15.472 -30.129   9.377  1.00  5.85           H
ATOM    988 2HB  CYS A  67     -13.995 -29.388   8.745  1.00  5.85           H
ATOM    989  SG  CYS A  67     -15.836 -27.847   8.721  1.00  5.85           S
ATOM    990  HG  CYS A  67     -17.115 -28.268   8.718  1.00  5.85           H
ATOM    991  N   PHE A  68     -17.418 -29.474   6.172  1.00 23.00           N
ATOM    992  H   PHE A  68     -16.856 -28.824   5.650  1.00 23.00           H
ATOM    993  CA  PHE A  68     -18.864 -29.480   5.977  1.00 23.00           C
ATOM    994  HA  PHE A  68     -19.345 -29.334   6.945  1.00 23.00           H
ATOM    995  C   PHE A  68     -19.323 -30.812   5.390  1.00 23.00           C
ATOM    996  O   PHE A  68     -20.405 -31.307   5.700  1.00 23.00           O
ATOM    997  CB  PHE A  68     -19.274 -28.343   5.035  1.00 23.00           C
ATOM    998 1HB  PHE A  68     -18.977 -28.611   4.021  1.00 23.00           H
ATOM    999 2HB  PHE A  68     -20.359 -28.242   5.056  1.00 23.00           H
ATOM   1000  CG  PHE A  68     -18.635 -27.016   5.363  1.00 23.00           C
ATOM   1001  CD1 PHE A  68     -17.866 -26.357   4.385  1.00 23.00           C
ATOM   1002  HD1 PHE A  68     -17.761 -26.792   3.401  1.00 23.00           H
ATOM   1003  CD2 PHE A  68     -18.778 -26.422   6.633  1.00 23.00           C
ATOM   1004  HD2 PHE A  68     -19.374 -26.907   7.394  1.00 23.00           H
ATOM   1005  CE1 PHE A  68     -17.224 -25.127   4.668  1.00 23.00           C
ATOM   1006  HE1 PHE A  68     -16.630 -24.636   3.911  1.00 23.00           H
ATOM   1007  CE2 PHE A  68     -18.130 -25.196   6.934  1.00 23.00           C
ATOM   1008  HE2 PHE A  68     -18.222 -24.761   7.917  1.00 23.00           H
ATOM   1009  CZ  PHE A  68     -17.354 -24.549   5.949  1.00 23.00           C
ATOM   1010  HZ  PHE A  68     -16.857 -23.619   6.181  1.00 23.00           H
ATOM   1011  N   CYS A  69     -18.487 -31.398   4.544  1.00  2.79           N
ATOM   1012  H   CYS A  69     -17.602 -30.956   4.344  1.00  2.79           H
ATOM   1013  CA  CYS A  69     -18.845 -32.626   3.836  1.00  2.79           C
ATOM   1014  HA  CYS A  69     -19.536 -33.204   4.451  1.00  2.79           H
ATOM   1015  C   CYS A  69     -17.696 -33.573   3.478  1.00  2.79           C
ATOM   1016  O   CYS A  69     -17.946 -34.639   2.928  1.00  2.79           O
ATOM   1017  CB  CYS A  69     -19.588 -32.218   2.560  1.00  2.79           C
ATOM   1018 1HB  CYS A  69     -19.695 -33.086   1.906  1.00  2.79           H
ATOM   1019 2HB  CYS A  69     -20.586 -31.880   2.841  1.00  2.79           H
ATOM   1020  SG  CYS A  69     -18.767 -30.871   1.677  1.00  2.79           S
ATOM   1021  HG  CYS A  69     -19.753 -30.636   0.799  1.00  2.79           H
ATOM   1022  N   GLY A  70     -16.444 -33.201   3.721  1.00 -0.80           N
ATOM   1023  H   GLY A  70     -16.231 -32.315   4.167  1.00 -0.80           H
ATOM   1024  CA  GLY A  70     -15.324 -34.068   3.369  1.00 -0.80           C
ATOM   1025 1HA  GLY A  70     -14.433 -33.718   3.889  1.00 -0.80           H
ATOM   1026 2HA  GLY A  70     -15.541 -35.083   3.702  1.00 -0.80           H
ATOM   1027  C   GLY A  70     -15.037 -34.111   1.879  1.00 -0.80           C
ATOM   1028  O   GLY A  70     -14.194 -34.875   1.403  1.00 -0.80           O
ATOM   1029  N   LYS A  71     -15.756 -33.274   1.140  1.00 16.74           N
ATOM   1030  H   LYS A  71     -16.415 -32.675   1.609  1.00 16.74           H
ATOM   1031  CA  LYS A  71     -15.627 -33.156  -0.314  1.00 16.74           C
ATOM   1032  HA  LYS A  71     -15.768 -34.128  -0.787  1.00 16.74           H
ATOM   1033  C   LYS A  71     -14.231 -32.641  -0.605  1.00 16.74           C
ATOM   1034  O   LYS A  71     -13.709 -31.812   0.137  1.00 16.74           O
ATOM   1035  CB  LYS A  71     -16.668 -32.148  -0.827  1.00 16.74           C
ATOM   1036 1HB  LYS A  71     -17.658 -32.485  -0.523  1.00 16.74           H
ATOM   1037 2HB  LYS A  71     -16.466 -31.200  -0.326  1.00 16.74           H
ATOM   1038  CG  LYS A  71     -16.692 -31.879  -2.337  1.00 16.74           C
ATOM   1039 1HG  LYS A  71     -15.683 -31.653  -2.669  1.00 16.74           H
ATOM   1040 2HG  LYS A  71     -17.050 -32.760  -2.870  1.00 16.74           H
ATOM   1041  CD  LYS A  71     -17.562 -30.674  -2.671  1.00 16.74           C
ATOM   1042 1HD  LYS A  71     -18.607 -30.905  -2.462  1.00 16.74           H
ATOM   1043 2HD  LYS A  71     -17.255 -29.841  -2.040  1.00 16.74           H
ATOM   1044  CE  LYS A  71     -17.397 -30.262  -4.136  1.00 16.74           C
ATOM   1045 1HE  LYS A  71     -16.335 -30.112  -4.343  1.00 16.74           H
ATOM   1046 2HE  LYS A  71     -17.761 -31.070  -4.774  1.00 16.74           H
ATOM   1047  NZ  LYS A  71     -18.146 -28.996  -4.458  1.00 16.74           N
ATOM   1048 1HZ  LYS A  71     -17.952 -28.706  -5.407  1.00 16.74           H
ATOM   1049 2HZ  LYS A  71     -17.866 -28.252  -3.829  1.00 16.74           H
ATOM   1050 3HZ  LYS A  71     -19.142 -29.157  -4.367  1.00 16.74           H
ATOM   1051  N   ASP A  72     -13.680 -33.068  -1.729  1.00 31.33           N
ATOM   1052  H   ASP A  72     -14.136 -33.815  -2.238  1.00 31.33           H
ATOM   1053  CA  ASP A  72     -12.503 -32.448  -2.336  1.00 31.33           C
ATOM   1054  HA  ASP A  72     -11.743 -32.264  -1.576  1.00 31.33           H
ATOM   1055  C   ASP A  72     -13.002 -31.115  -2.932  1.00 31.33           C
ATOM   1056  O   ASP A  72     -13.347 -31.035  -4.110  1.00 31.33           O
ATOM   1057  CB  ASP A  72     -11.931 -33.317  -3.471  1.00 31.33           C
ATOM   1058 1HB  ASP A  72     -12.695 -33.467  -4.231  1.00 31.33           H
ATOM   1059 2HB  ASP A  72     -11.090 -32.788  -3.909  1.00 31.33           H
ATOM   1060  CG  ASP A  72     -11.447 -34.686  -3.028  1.00 31.33           C
ATOM   1061  OD1 ASP A  72     -10.258 -34.989  -3.248  1.00 31.33           O
ATOM   1062  OD2 ASP A  72     -12.249 -35.517  -2.555  1.00 31.33           O
ATOM   1063  N   HIS A  73     -13.206 -30.107  -2.098  1.00 11.79           N
ATOM   1064  H   HIS A  73     -12.892 -30.187  -1.132  1.00 11.79           H
ATOM   1065  CA  HIS A  73     -13.946 -28.902  -2.475  1.00 11.79           C
ATOM   1066  HA  HIS A  73     -14.739 -29.181  -3.160  1.00 11.79           H
ATOM   1067  C   HIS A  73     -13.053 -27.840  -3.119  1.00 11.79           C
ATOM   1068  O   HIS A  73     -11.967 -27.579  -2.601  1.00 11.79           O
ATOM   1069  CB  HIS A  73     -14.580 -28.321  -1.210  1.00 11.79           C
ATOM   1070 1HB  HIS A  73     -15.182 -29.097  -0.739  1.00 11.79           H
ATOM   1071 2HB  HIS A  73     -13.789 -28.031  -0.519  1.00 11.79           H
ATOM   1072  CG  HIS A  73     -15.451 -27.131  -1.459  1.00 11.79           C
ATOM   1073  ND1 HIS A  73     -16.656 -27.216  -2.125  1.00 11.79           N
ATOM   1074  CD2 HIS A  73     -15.280 -25.828  -1.104  1.00 11.79           C
ATOM   1075  HD2 HIS A  73     -14.428 -25.449  -0.556  1.00 11.79           H
ATOM   1076  CE1 HIS A  73     -17.123 -25.933  -2.208  1.00 11.79           C
ATOM   1077  HE1 HIS A  73     -18.028 -25.649  -2.731  1.00 11.79           H
ATOM   1078  NE2 HIS A  73     -16.323 -25.059  -1.552  1.00 11.79           N
ATOM   1079  HE2 HIS A  73     -16.459 -24.059  -1.433  1.00 11.79           H
ATOM   1080  N   PRO A  74     -13.475 -27.223  -4.241  1.00 -9.02           N
ATOM   1081  CA  PRO A  74     -12.609 -26.190  -4.830  1.00 -9.02           C
ATOM   1082  HA  PRO A  74     -11.685 -26.645  -5.177  1.00 -9.02           H
ATOM   1083  C   PRO A  74     -12.266 -25.021  -3.914  1.00 -9.02           C
ATOM   1084  O   PRO A  74     -13.108 -24.510  -3.180  1.00 -9.02           O
ATOM   1085  CB  PRO A  74     -13.437 -25.690  -6.017  1.00 -9.02           C
ATOM   1086 1HB  PRO A  74     -14.037 -24.828  -5.722  1.00 -9.02           H
ATOM   1087 2HB  PRO A  74     -12.796 -25.438  -6.857  1.00 -9.02           H
ATOM   1088  CG  PRO A  74     -14.304 -26.815  -6.364  1.00 -9.02           C
ATOM   1089 1HG  PRO A  74     -15.177 -26.479  -6.923  1.00 -9.02           H
ATOM   1090 2HG  PRO A  74     -13.738 -27.547  -6.939  1.00 -9.02           H
ATOM   1091  CD  PRO A  74     -14.699 -27.393  -5.046  1.00 -9.02           C
ATOM   1092 1HD  PRO A  74     -15.520 -26.826  -4.606  1.00 -9.02           H
ATOM   1093 2HD  PRO A  74     -14.960 -28.446  -5.160  1.00 -9.02           H
ATOM   1094  N   ARG A  75     -11.021 -24.570  -3.979  1.00 23.78           N
ATOM   1095  H   ARG A  75     -10.366 -25.021  -4.612  1.00 23.78           H
ATOM   1096  CA  ARG A  75     -10.547 -23.465  -3.145  1.00 23.78           C
ATOM   1097  HA  ARG A  75     -11.029 -23.528  -2.170  1.00 23.78           H
ATOM   1098  C   ARG A  75     -10.870 -22.097  -3.736  1.00 23.78           C
ATOM   1099  O   ARG A  75      -9.973 -21.275  -3.915  1.00 23.78           O
ATOM   1100  CB  ARG A  75      -9.037 -23.566  -2.946  1.00 23.78           C
ATOM   1101 1HB  ARG A  75      -8.557 -23.482  -3.918  1.00 23.78           H
ATOM   1102 2HB  ARG A  75      -8.713 -22.735  -2.319  1.00 23.78           H
ATOM   1103  CG  ARG A  75      -8.555 -24.827  -2.309  1.00 23.78           C
ATOM   1104 1HG  ARG A  75      -9.013 -24.935  -1.330  1.00 23.78           H
ATOM   1105 2HG  ARG A  75      -8.818 -25.675  -2.935  1.00 23.78           H
ATOM   1106  CD  ARG A  75      -7.063 -24.759  -2.173  1.00 23.78           C
ATOM   1107 1HD  ARG A  75      -6.676 -24.257  -3.060  1.00 23.78           H
ATOM   1108 2HD  ARG A  75      -6.801 -24.160  -1.300  1.00 23.78           H
ATOM   1109  NE  ARG A  75      -6.428 -26.082  -2.105  1.00 23.78           N
ATOM   1110  HE  ARG A  75      -7.020 -26.884  -1.948  1.00 23.78           H
ATOM   1111  CZ  ARG A  75      -5.144 -26.336  -2.297  1.00 23.78           C
ATOM   1112  NH1 ARG A  75      -4.782 -27.566  -2.487  1.00 23.78           N
ATOM   1113 1HH1 ARG A  75      -5.444 -28.314  -2.339  1.00 23.78           H
ATOM   1114 2HH1 ARG A  75      -3.846 -27.743  -2.817  1.00 23.78           H
ATOM   1115  NH2 ARG A  75      -4.245 -25.409  -2.450  1.00 23.78           N
ATOM   1116 1HH2 ARG A  75      -4.499 -24.447  -2.343  1.00 23.78           H
ATOM   1117 2HH2 ARG A  75      -3.280 -25.672  -2.637  1.00 23.78           H
ATOM   1118  N   GLN A  76     -12.132 -21.848  -4.050  1.00 18.47           N
ATOM   1119  H   GLN A  76     -12.831 -22.553  -3.853  1.00 18.47           H
ATOM   1120  CA  GLN A  76     -12.540 -20.555  -4.597  1.00 18.47           C
ATOM   1121  HA  GLN A  76     -12.038 -20.391  -5.547  1.00 18.47           H
ATOM   1122  C   GLN A  76     -12.072 -19.502  -3.593  1.00 18.47           C
ATOM   1123  O   GLN A  76     -12.203 -19.710  -2.396  1.00 18.47           O
ATOM   1124  CB  GLN A  76     -14.062 -20.530  -4.797  1.00 18.47           C
ATOM   1125 1HB  GLN A  76     -14.351 -21.436  -5.329  1.00 18.47           H
ATOM   1126 2HB  GLN A  76     -14.533 -20.554  -3.814  1.00 18.47           H
ATOM   1127  CG  GLN A  76     -14.614 -19.327  -5.570  1.00 18.47           C
ATOM   1128 1HG  GLN A  76     -15.702 -19.354  -5.528  1.00 18.47           H
ATOM   1129 2HG  GLN A  76     -14.276 -18.409  -5.090  1.00 18.47           H
ATOM   1130  CD  GLN A  76     -14.192 -19.308  -7.029  1.00 18.47           C
ATOM   1131  OE1 GLN A  76     -14.338 -20.284  -7.758  1.00 18.47           O
ATOM   1132  NE2 GLN A  76     -13.643 -18.203  -7.462  1.00 18.47           N
ATOM   1133 1HE2 GLN A  76     -13.301 -18.165  -8.411  1.00 18.47           H
ATOM   1134 2HE2 GLN A  76     -13.596 -17.390  -6.870  1.00 18.47           H
ATOM   1135  N   GLY A  77     -11.451 -18.429  -4.068  1.00 15.14           N
ATOM   1136  H   GLY A  77     -11.309 -18.323  -5.062  1.00 15.14           H
ATOM   1137  CA  GLY A  77     -10.931 -17.393  -3.186  1.00 15.14           C
ATOM   1138 1HA  GLY A  77     -11.031 -16.437  -3.699  1.00 15.14           H
ATOM   1139 2HA  GLY A  77     -11.537 -17.349  -2.281  1.00 15.14           H
ATOM   1140  C   GLY A  77      -9.473 -17.532  -2.777  1.00 15.14           C
ATOM   1141  O   GLY A  77      -8.878 -16.558  -2.317  1.00 15.14           O
ATOM   1142  N   SER A  78      -8.852 -18.686  -2.981  1.00  4.52           N
ATOM   1143  H   SER A  78      -9.371 -19.493  -3.313  1.00  4.52           H
ATOM   1144  CA  SER A  78      -7.394 -18.782  -2.872  1.00  4.52           C
ATOM   1145  HA  SER A  78      -7.027 -18.211  -2.020  1.00  4.52           H
ATOM   1146  C   SER A  78      -6.873 -18.173  -4.163  1.00  4.52           C
ATOM   1147  O   SER A  78      -7.444 -18.406  -5.223  1.00  4.52           O
ATOM   1148  CB  SER A  78      -6.933 -20.237  -2.775  1.00  4.52           C
ATOM   1149 1HB  SER A  78      -7.159 -20.626  -1.781  1.00  4.52           H
ATOM   1150 2HB  SER A  78      -7.480 -20.823  -3.509  1.00  4.52           H
ATOM   1151  OG  SER A  78      -5.547 -20.375  -3.052  1.00  4.52           O
ATOM   1152  HG  SER A  78      -5.037 -19.889  -2.383  1.00  4.52           H
ATOM   1153  N   ILE A  79      -5.787 -17.418  -4.104  1.00 17.03           N
ATOM   1154  H   ILE A  79      -5.325 -17.264  -3.218  1.00 17.03           H
ATOM   1155  CA  ILE A  79      -5.248 -16.773  -5.304  1.00 17.03           C
ATOM   1156  HA  ILE A  79      -6.036 -16.232  -5.827  1.00 17.03           H
ATOM   1157  C   ILE A  79      -4.678 -17.849  -6.203  1.00 17.03           C
ATOM   1158  O   ILE A  79      -4.864 -17.846  -7.413  1.00 17.03           O
ATOM   1159  CB  ILE A  79      -4.092 -15.817  -4.953  1.00 17.03           C
ATOM   1160  HB  ILE A  79      -3.310 -16.396  -4.462  1.00 17.03           H
ATOM   1161  CG1 ILE A  79      -4.575 -14.742  -3.978  1.00 17.03           C
ATOM   1162 1HG1 ILE A  79      -4.763 -13.833  -4.544  1.00 17.03           H
ATOM   1163 2HG1 ILE A  79      -5.505 -15.039  -3.499  1.00 17.03           H
ATOM   1164  CG2 ILE A  79      -3.493 -15.133  -6.206  1.00 17.03           C
ATOM   1165 1HG2 ILE A  79      -2.693 -14.457  -5.912  1.00 17.03           H
ATOM   1166 2HG2 ILE A  79      -4.262 -14.569  -6.742  1.00 17.03           H
ATOM   1167 3HG2 ILE A  79      -3.066 -15.878  -6.878  1.00 17.03           H
ATOM   1168  CD1 ILE A  79      -3.582 -14.464  -2.912  1.00 17.03           C
ATOM   1169 1HD1 ILE A  79      -3.959 -13.684  -2.253  1.00 17.03           H
ATOM   1170 2HD1 ILE A  79      -2.639 -14.142  -3.353  1.00 17.03           H
ATOM   1171 3HD1 ILE A  79      -3.409 -15.368  -2.328  1.00 17.03           H
ATOM   1172  N   LEU A  80      -4.009 -18.803  -5.573  1.00 18.24           N
ATOM   1173  H   LEU A  80      -3.938 -18.769  -4.566  1.00 18.24           H
ATOM   1174  CA  LEU A  80      -3.334 -19.882  -6.282  1.00 18.24           C
ATOM   1175  HA  LEU A  80      -2.640 -19.457  -7.008  1.00 18.24           H
ATOM   1176  C   LEU A  80      -4.374 -20.698  -7.039  1.00 18.24           C
ATOM   1177  O   LEU A  80      -4.159 -21.108  -8.176  1.00 18.24           O
ATOM   1178  CB  LEU A  80      -2.564 -20.733  -5.262  1.00 18.24           C
ATOM   1179 1HB  LEU A  80      -3.289 -21.149  -4.563  1.00 18.24           H
ATOM   1180 2HB  LEU A  80      -2.082 -21.559  -5.785  1.00 18.24           H
ATOM   1181  CG  LEU A  80      -1.500 -19.978  -4.443  1.00 18.24           C
ATOM   1182  HG  LEU A  80      -1.948 -19.068  -4.050  1.00 18.24           H
ATOM   1183  CD1 LEU A  80      -1.050 -20.799  -3.247  1.00 18.24           C
ATOM   1184 1HD1 LEU A  80      -0.329 -20.225  -2.666  1.00 18.24           H
ATOM   1185 2HD1 LEU A  80      -0.602 -21.739  -3.566  1.00 18.24           H
ATOM   1186 3HD1 LEU A  80      -1.908 -21.005  -2.609  1.00 18.24           H
ATOM   1187  CD2 LEU A  80      -0.286 -19.582  -5.279  1.00 18.24           C
ATOM   1188 1HD2 LEU A  80       0.410 -19.024  -4.654  1.00 18.24           H
ATOM   1189 2HD2 LEU A  80      -0.597 -18.935  -6.099  1.00 18.24           H
ATOM   1190 3HD2 LEU A  80       0.209 -20.468  -5.679  1.00 18.24           H
ATOM   1191  N   TYR A  81      -5.550 -20.846  -6.445  1.00 31.70           N
ATOM   1192  H   TYR A  81      -5.694 -20.468  -5.520  1.00 31.70           H
ATOM   1193  CA  TYR A  81      -6.655 -21.488  -7.143  1.00 31.70           C
ATOM   1194  HA  TYR A  81      -6.310 -22.410  -7.611  1.00 31.70           H
ATOM   1195  C   TYR A  81      -7.187 -20.584  -8.234  1.00 31.70           C
ATOM   1196  O   TYR A  81      -7.301 -21.025  -9.365  1.00 31.70           O
ATOM   1197  CB  TYR A  81      -7.793 -21.800  -6.180  1.00 31.70           C
ATOM   1198 1HB  TYR A  81      -7.464 -22.577  -5.494  1.00 31.70           H
ATOM   1199 2HB  TYR A  81      -7.996 -20.902  -5.604  1.00 31.70           H
ATOM   1200  CG  TYR A  81      -9.100 -22.214  -6.836  1.00 31.70           C
ATOM   1201  CD1 TYR A  81      -9.392 -23.562  -7.117  1.00 31.70           C
ATOM   1202  HD1 TYR A  81      -8.669 -24.328  -6.890  1.00 31.70           H
ATOM   1203  CD2 TYR A  81     -10.069 -21.242  -7.162  1.00 31.70           C
ATOM   1204  HD2 TYR A  81      -9.879 -20.201  -6.941  1.00 31.70           H
ATOM   1205  CE1 TYR A  81     -10.635 -23.933  -7.697  1.00 31.70           C
ATOM   1206  HE1 TYR A  81     -10.852 -24.970  -7.899  1.00 31.70           H
ATOM   1207  CE2 TYR A  81     -11.288 -21.603  -7.769  1.00 31.70           C
ATOM   1208  HE2 TYR A  81     -11.997 -20.841  -8.043  1.00 31.70           H
ATOM   1209  CZ  TYR A  81     -11.577 -22.945  -8.001  1.00 31.70           C
ATOM   1210  OH  TYR A  81     -12.809 -23.257  -8.520  1.00 31.70           O
ATOM   1211  HH  TYR A  81     -13.364 -22.476  -8.608  1.00 31.70           H
ATOM   1212  N   SER A  82      -7.544 -19.347  -7.925  1.00  3.68           N
ATOM   1213  H   SER A  82      -7.398 -18.986  -6.983  1.00  3.68           H
ATOM   1214  CA  SER A  82      -8.254 -18.511  -8.887  1.00  3.68           C
ATOM   1215  HA  SER A  82      -9.132 -19.055  -9.236  1.00  3.68           H
ATOM   1216  C   SER A  82      -7.412 -18.176 -10.103  1.00  3.68           C
ATOM   1217  O   SER A  82      -7.942 -18.101 -11.200  1.00  3.68           O
ATOM   1218  CB  SER A  82      -8.727 -17.227  -8.217  1.00  3.68           C
ATOM   1219 1HB  SER A  82      -7.863 -16.690  -7.825  1.00  3.68           H
ATOM   1220 2HB  SER A  82      -9.236 -16.600  -8.950  1.00  3.68           H
ATOM   1221  OG  SER A  82      -9.617 -17.526  -7.152  1.00  3.68           O
ATOM   1222  HG  SER A  82      -9.574 -16.782  -6.526  1.00  3.68           H
ATOM   1223  N   MET A  83      -6.105 -18.048  -9.937  1.00 -1.62           N
ATOM   1224  H   MET A  83      -5.709 -18.104  -8.998  1.00 -1.62           H
ATOM   1225  CA  MET A  83      -5.197 -17.842 -11.061  1.00 -1.62           C
ATOM   1226  HA  MET A  83      -5.502 -16.957 -11.622  1.00 -1.62           H
ATOM   1227  C   MET A  83      -5.238 -19.050 -11.994  1.00 -1.62           C
ATOM   1228  O   MET A  83      -5.525 -18.924 -13.184  1.00 -1.62           O
ATOM   1229  CB  MET A  83      -3.779 -17.644 -10.516  1.00 -1.62           C
ATOM   1230 1HB  MET A  83      -3.784 -16.784  -9.846  1.00 -1.62           H
ATOM   1231 2HB  MET A  83      -3.513 -18.524  -9.932  1.00 -1.62           H
ATOM   1232  CG  MET A  83      -2.705 -17.423 -11.571  1.00 -1.62           C
ATOM   1233 1HG  MET A  83      -2.681 -18.273 -12.253  1.00 -1.62           H
ATOM   1234 2HG  MET A  83      -2.940 -16.520 -12.134  1.00 -1.62           H
ATOM   1235  SD  MET A  83      -1.078 -17.236 -10.803  1.00 -1.62           S
ATOM   1236  CE  MET A  83      -0.675 -18.940 -10.267  1.00 -1.62           C
ATOM   1237 1HE  MET A  83       0.306 -18.949  -9.788  1.00 -1.62           H
ATOM   1238 2HE  MET A  83      -0.656 -19.603 -11.132  1.00 -1.62           H
ATOM   1239 3HE  MET A  83      -1.421 -19.294  -9.555  1.00 -1.62           H
ATOM   1240  N   LEU A  84      -5.002 -20.238 -11.451  1.00 -9.65           N
ATOM   1241  H   LEU A  84      -4.823 -20.315 -10.458  1.00 -9.65           H
ATOM   1242  CA  LEU A  84      -4.955 -21.445 -12.278  1.00 -9.65           C
ATOM   1243  HA  LEU A  84      -4.281 -21.271 -13.117  1.00 -9.65           H
ATOM   1244  C   LEU A  84      -6.327 -21.769 -12.859  1.00 -9.65           C
ATOM   1245  O   LEU A  84      -6.447 -22.197 -13.998  1.00 -9.65           O
ATOM   1246  CB  LEU A  84      -4.432 -22.629 -11.457  1.00 -9.65           C
ATOM   1247 1HB  LEU A  84      -5.066 -22.734 -10.577  1.00 -9.65           H
ATOM   1248 2HB  LEU A  84      -4.545 -23.530 -12.060  1.00 -9.65           H
ATOM   1249  CG  LEU A  84      -2.966 -22.562 -10.988  1.00 -9.65           C
ATOM   1250  HG  LEU A  84      -2.817 -21.637 -10.435  1.00 -9.65           H
ATOM   1251  CD1 LEU A  84      -2.674 -23.730 -10.049  1.00 -9.65           C
ATOM   1252 1HD1 LEU A  84      -1.637 -23.684  -9.715  1.00 -9.65           H
ATOM   1253 2HD1 LEU A  84      -2.851 -24.680 -10.558  1.00 -9.65           H
ATOM   1254 3HD1 LEU A  84      -3.321 -23.661  -9.175  1.00 -9.65           H
ATOM   1255  CD2 LEU A  84      -1.968 -22.586 -12.147  1.00 -9.65           C
ATOM   1256 1HD2 LEU A  84      -0.949 -22.585 -11.757  1.00 -9.65           H
ATOM   1257 2HD2 LEU A  84      -2.096 -21.702 -12.771  1.00 -9.65           H
ATOM   1258 3HD2 LEU A  84      -2.119 -23.479 -12.753  1.00 -9.65           H
ATOM   1259  N   THR A  85      -7.380 -21.528 -12.098  1.00 -9.97           N
ATOM   1260  H   THR A  85      -7.244 -21.177 -11.154  1.00 -9.97           H
ATOM   1261  CA  THR A  85      -8.738 -21.772 -12.570  1.00 -9.97           C
ATOM   1262  HA  THR A  85      -8.783 -22.777 -12.987  1.00 -9.97           H
ATOM   1263  C   THR A  85      -9.121 -20.784 -13.667  1.00 -9.97           C
ATOM   1264  O   THR A  85      -9.729 -21.182 -14.650  1.00 -9.97           O
ATOM   1265  CB  THR A  85      -9.751 -21.688 -11.410  1.00 -9.97           C
ATOM   1266  HB  THR A  85      -9.814 -20.663 -11.048  1.00 -9.97           H
ATOM   1267  OG1 THR A  85      -9.298 -22.530 -10.349  1.00 -9.97           O
ATOM   1268  HG1 THR A  85      -8.702 -21.997  -9.801  1.00 -9.97           H
ATOM   1269  CG2 THR A  85     -11.128 -22.187 -11.799  1.00 -9.97           C
ATOM   1270 1HG2 THR A  85     -11.783 -22.120 -10.931  1.00 -9.97           H
ATOM   1271 2HG2 THR A  85     -11.057 -23.224 -12.128  1.00 -9.97           H
ATOM   1272 3HG2 THR A  85     -11.537 -21.571 -12.599  1.00 -9.97           H
ATOM   1273  N   SER A  86      -8.740 -19.518 -13.565  1.00-12.49           N
ATOM   1274  H   SER A  86      -8.234 -19.195 -12.746  1.00-12.49           H
ATOM   1275  CA  SER A  86      -9.057 -18.558 -14.623  1.00-12.49           C
ATOM   1276  HA  SER A  86     -10.119 -18.637 -14.855  1.00-12.49           H
ATOM   1277  C   SER A  86      -8.268 -18.880 -15.886  1.00-12.49           C
ATOM   1278  O   SER A  86      -8.781 -18.730 -16.995  1.00-12.49           O
ATOM   1279  CB  SER A  86      -8.774 -17.125 -14.173  1.00-12.49           C
ATOM   1280 1HB  SER A  86      -7.709 -17.010 -13.970  1.00-12.49           H
ATOM   1281 2HB  SER A  86      -9.068 -16.431 -14.960  1.00-12.49           H
ATOM   1282  OG  SER A  86      -9.511 -16.850 -12.993  1.00-12.49           O
ATOM   1283  HG  SER A  86      -8.946 -17.094 -12.241  1.00-12.49           H
ATOM   1284  N   ALA A  87      -7.059 -19.400 -15.725  1.00-11.40           N
ATOM   1285  H   ALA A  87      -6.641 -19.444 -14.802  1.00-11.40           H
ATOM   1286  CA  ALA A  87      -6.300 -19.901 -16.864  1.00-11.40           C
ATOM   1287  HA  ALA A  87      -6.271 -19.121 -17.624  1.00-11.40           H
ATOM   1288  C   ALA A  87      -6.978 -21.129 -17.486  1.00-11.40           C
ATOM   1289  O   ALA A  87      -7.116 -21.228 -18.693  1.00-11.40           O
ATOM   1290  CB  ALA A  87      -4.866 -20.213 -16.428  1.00-11.40           C
ATOM   1291 1HB  ALA A  87      -4.421 -19.328 -15.967  1.00-11.40           H
ATOM   1292 2HB  ALA A  87      -4.278 -20.489 -17.300  1.00-11.40           H
ATOM   1293 3HB  ALA A  87      -4.856 -21.035 -15.712  1.00-11.40           H
ATOM   1294  N   LYS A  88      -7.469 -22.063 -16.688  1.00  5.90           N
ATOM   1295  H   LYS A  88      -7.323 -22.002 -15.683  1.00  5.90           H
ATOM   1296  CA  LYS A  88      -8.193 -23.201 -17.263  1.00  5.90           C
ATOM   1297  HA  LYS A  88      -7.603 -23.582 -18.096  1.00  5.90           H
ATOM   1298  C   LYS A  88      -9.538 -22.808 -17.854  1.00  5.90           C
ATOM   1299  O   LYS A  88      -9.986 -23.433 -18.806  1.00  5.90           O
ATOM   1300  CB  LYS A  88      -8.342 -24.340 -16.259  1.00  5.90           C
ATOM   1301 1HB  LYS A  88      -8.802 -23.971 -15.342  1.00  5.90           H
ATOM   1302 2HB  LYS A  88      -8.987 -25.102 -16.699  1.00  5.90           H
ATOM   1303  CG  LYS A  88      -6.994 -24.969 -15.952  1.00  5.90           C
ATOM   1304 1HG  LYS A  88      -6.495 -25.200 -16.893  1.00  5.90           H
ATOM   1305 2HG  LYS A  88      -6.378 -24.268 -15.395  1.00  5.90           H
ATOM   1306  CD  LYS A  88      -7.127 -26.247 -15.163  1.00  5.90           C
ATOM   1307 1HD  LYS A  88      -7.654 -26.058 -14.227  1.00  5.90           H
ATOM   1308 2HD  LYS A  88      -7.687 -26.968 -15.758  1.00  5.90           H
ATOM   1309  CE  LYS A  88      -5.745 -26.802 -14.873  1.00  5.90           C
ATOM   1310 1HE  LYS A  88      -5.147 -26.753 -15.785  1.00  5.90           H
ATOM   1311 2HE  LYS A  88      -5.262 -26.194 -14.105  1.00  5.90           H
ATOM   1312  NZ  LYS A  88      -5.815 -28.223 -14.436  1.00  5.90           N
ATOM   1313 1HZ  LYS A  88      -4.885 -28.559 -14.213  1.00  5.90           H
ATOM   1314 2HZ  LYS A  88      -6.182 -28.784 -15.195  1.00  5.90           H
ATOM   1315 3HZ  LYS A  88      -6.420 -28.319 -13.628  1.00  5.90           H
ATOM   1316  N   GLN A  89     -10.151 -21.735 -17.380  1.00  5.38           N
ATOM   1317  H   GLN A  89      -9.798 -21.284 -16.544  1.00  5.38           H
ATOM   1318  CA  GLN A  89     -11.327 -21.193 -18.056  1.00  5.38           C
ATOM   1319  HA  GLN A  89     -12.065 -21.985 -18.167  1.00  5.38           H
ATOM   1320  C   GLN A  89     -10.979 -20.717 -19.461  1.00  5.38           C
ATOM   1321  O   GLN A  89     -11.782 -20.928 -20.360  1.00  5.38           O
ATOM   1322  CB  GLN A  89     -11.979 -20.051 -17.273  1.00  5.38           C
ATOM   1323 1HB  GLN A  89     -11.214 -19.343 -16.964  1.00  5.38           H
ATOM   1324 2HB  GLN A  89     -12.670 -19.535 -17.939  1.00  5.38           H
ATOM   1325  CG  GLN A  89     -12.767 -20.506 -16.054  1.00  5.38           C
ATOM   1326 1HG  GLN A  89     -13.583 -21.152 -16.376  1.00  5.38           H
ATOM   1327 2HG  GLN A  89     -12.117 -21.076 -15.394  1.00  5.38           H
ATOM   1328  CD  GLN A  89     -13.334 -19.334 -15.287  1.00  5.38           C
ATOM   1329  OE1 GLN A  89     -14.011 -18.466 -15.833  1.00  5.38           O
ATOM   1330  NE2 GLN A  89     -13.022 -19.261 -14.026  1.00  5.38           N
ATOM   1331 1HE2 GLN A  89     -13.362 -18.481 -13.486  1.00  5.38           H
ATOM   1332 2HE2 GLN A  89     -12.437 -19.960 -13.600  1.00  5.38           H
ATOM   1333  N   THR A  90      -9.819 -20.120 -19.704  1.00  1.84           N
ATOM   1334  H   THR A  90      -9.161 -19.914 -18.960  1.00  1.84           H
ATOM   1335  CA  THR A  90      -9.470 -19.764 -21.083  1.00  1.84           C
ATOM   1336  HA  THR A  90     -10.358 -19.364 -21.570  1.00  1.84           H
ATOM   1337  C   THR A  90      -9.038 -21.002 -21.874  1.00  1.84           C
ATOM   1338  O   THR A  90      -9.419 -21.154 -23.035  1.00  1.84           O
ATOM   1339  CB  THR A  90      -8.369 -18.672 -21.173  1.00  1.84           C
ATOM   1340  HB  THR A  90      -8.114 -18.506 -22.219  1.00  1.84           H
ATOM   1341  OG1 THR A  90      -7.204 -19.069 -20.451  1.00  1.84           O
ATOM   1342  HG1 THR A  90      -6.470 -18.505 -20.716  1.00  1.84           H
ATOM   1343  CG2 THR A  90      -8.826 -17.367 -20.559  1.00  1.84           C
ATOM   1344 1HG2 THR A  90      -8.050 -16.616 -20.695  1.00  1.84           H
ATOM   1345 2HG2 THR A  90      -9.002 -17.500 -19.492  1.00  1.84           H
ATOM   1346 3HG2 THR A  90      -9.741 -17.025 -21.042  1.00  1.84           H
ATOM   1347  N   TYR A  91      -8.278 -21.906 -21.267  1.00 -5.50           N
ATOM   1348  H   TYR A  91      -7.967 -21.735 -20.314  1.00 -5.50           H
ATOM   1349  CA  TYR A  91      -7.791 -23.097 -21.976  1.00 -5.50           C
ATOM   1350  HA  TYR A  91      -7.266 -22.775 -22.875  1.00 -5.50           H
ATOM   1351  C   TYR A  91      -8.910 -24.048 -22.394  1.00 -5.50           C
ATOM   1352  O   TYR A  91      -8.898 -24.599 -23.493  1.00 -5.50           O
ATOM   1353  CB  TYR A  91      -6.828 -23.922 -21.108  1.00 -5.50           C
ATOM   1354 1HB  TYR A  91      -7.390 -24.317 -20.261  1.00 -5.50           H
ATOM   1355 2HB  TYR A  91      -6.490 -24.773 -21.699  1.00 -5.50           H
ATOM   1356  CG  TYR A  91      -5.598 -23.224 -20.553  1.00 -5.50           C
ATOM   1357  CD1 TYR A  91      -4.921 -23.784 -19.449  1.00 -5.50           C
ATOM   1358  HD1 TYR A  91      -5.272 -24.711 -19.017  1.00 -5.50           H
ATOM   1359  CD2 TYR A  91      -5.099 -22.016 -21.099  1.00 -5.50           C
ATOM   1360  HD2 TYR A  91      -5.581 -21.554 -21.948  1.00 -5.50           H
ATOM   1361  CE1 TYR A  91      -3.784 -23.146 -18.887  1.00 -5.50           C
ATOM   1362  HE1 TYR A  91      -3.272 -23.583 -18.043  1.00 -5.50           H
ATOM   1363  CE2 TYR A  91      -3.968 -21.375 -20.531  1.00 -5.50           C
ATOM   1364  HE2 TYR A  91      -3.603 -20.450 -20.949  1.00 -5.50           H
ATOM   1365  CZ  TYR A  91      -3.330 -21.942 -19.428  1.00 -5.50           C
ATOM   1366  OH  TYR A  91      -2.241 -21.312 -18.886  1.00 -5.50           O
ATOM   1367  HH  TYR A  91      -2.065 -20.464 -19.309  1.00 -5.50           H
ATOM   1368  N   ALA A  92      -9.865 -24.277 -21.506  1.00 19.95           N
ATOM   1369  H   ALA A  92      -9.839 -23.779 -20.618  1.00 19.95           H
ATOM   1370  CA  ALA A  92     -10.945 -25.243 -21.701  1.00 19.95           C
ATOM   1371  HA  ALA A  92     -10.784 -25.799 -22.625  1.00 19.95           H
ATOM   1372  C   ALA A  92     -12.266 -24.489 -21.820  1.00 19.95           C
ATOM   1373  O   ALA A  92     -13.270 -24.860 -21.206  1.00 19.95           O
ATOM   1374  CB  ALA A  92     -10.965 -26.236 -20.526  1.00 19.95           C
ATOM   1375 1HB  ALA A  92      -9.999 -26.739 -20.454  1.00 19.95           H
ATOM   1376 2HB  ALA A  92     -11.743 -26.983 -20.687  1.00 19.95           H
ATOM   1377 3HB  ALA A  92     -11.159 -25.710 -19.591  1.00 19.95           H
ATOM   1378  N   ALA A  93     -12.231 -23.391 -22.559  1.00 14.11           N
ATOM   1379  H   ALA A  93     -11.375 -23.137 -23.030  1.00 14.11           H
ATOM   1380  CA  ALA A  93     -13.383 -22.509 -22.683  1.00 14.11           C
ATOM   1381  HA  ALA A  93     -13.629 -22.153 -21.683  1.00 14.11           H
ATOM   1382  C   ALA A  93     -14.606 -23.224 -23.270  1.00 14.11           C
ATOM   1383  O   ALA A  93     -14.468 -24.061 -24.179  1.00 14.11           O
ATOM   1384  CB  ALA A  93     -13.004 -21.310 -23.559  1.00 14.11           C
ATOM   1385 1HB  ALA A  93     -12.154 -20.786 -23.119  1.00 14.11           H
ATOM   1386 2HB  ALA A  93     -13.846 -20.620 -23.621  1.00 14.11           H
ATOM   1387 3HB  ALA A  93     -12.741 -21.651 -24.561  1.00 14.11           H
ATOM   1388  N   PRO A  94     -15.817 -22.885 -22.794  1.00  6.76           N
ATOM   1389  CA  PRO A  94     -16.978 -23.370 -23.549  1.00  6.76           C
ATOM   1390  HA  PRO A  94     -16.961 -24.455 -23.644  1.00  6.76           H
ATOM   1391  C   PRO A  94     -17.057 -22.694 -24.916  1.00  6.76           C
ATOM   1392  O   PRO A  94     -16.398 -21.675 -25.147  1.00  6.76           O
ATOM   1393  CB  PRO A  94     -18.162 -22.926 -22.684  1.00  6.76           C
ATOM   1394 1HB  PRO A  94     -18.605 -22.025 -23.102  1.00  6.76           H
ATOM   1395 2HB  PRO A  94     -18.907 -23.716 -22.612  1.00  6.76           H
ATOM   1396  CG  PRO A  94     -17.592 -22.632 -21.351  1.00  6.76           C
ATOM   1397 1HG  PRO A  94     -18.217 -21.927 -20.802  1.00  6.76           H
ATOM   1398 2HG  PRO A  94     -17.467 -23.558 -20.788  1.00  6.76           H
ATOM   1399  CD  PRO A  94     -16.254 -22.042 -21.666  1.00  6.76           C
ATOM   1400 1HD  PRO A  94     -16.348 -20.999 -21.976  1.00  6.76           H
ATOM   1401 2HD  PRO A  94     -15.585 -22.139 -20.810  1.00  6.76           H
ATOM   1402  N   LYS A  95     -17.897 -23.186 -25.815  1.00 -8.67           N
ATOM   1403  H   LYS A  95     -18.409 -24.041 -25.613  1.00 -8.67           H
ATOM   1404  CA  LYS A  95     -18.172 -22.462 -27.060  1.00 -8.67           C
ATOM   1405  HA  LYS A  95     -17.234 -22.245 -27.566  1.00 -8.67           H
ATOM   1406  C   LYS A  95     -18.861 -21.154 -26.678  1.00 -8.67           C
ATOM   1407  O   LYS A  95     -19.612 -21.131 -25.703  1.00 -8.67           O
ATOM   1408  CB  LYS A  95     -19.065 -23.295 -27.990  1.00 -8.67           C
ATOM   1409 1HB  LYS A  95     -18.632 -24.291 -28.079  1.00 -8.67           H
ATOM   1410 2HB  LYS A  95     -20.057 -23.386 -27.546  1.00 -8.67           H
ATOM   1411  CG  LYS A  95     -19.191 -22.699 -29.397  1.00 -8.67           C
ATOM   1412 1HG  LYS A  95     -19.642 -21.711 -29.335  1.00 -8.67           H
ATOM   1413 2HG  LYS A  95     -18.194 -22.603 -29.824  1.00 -8.67           H
ATOM   1414  CD  LYS A  95     -20.030 -23.557 -30.320  1.00 -8.67           C
ATOM   1415 1HD  LYS A  95     -19.628 -24.569 -30.329  1.00 -8.67           H
ATOM   1416 2HD  LYS A  95     -21.054 -23.584 -29.950  1.00 -8.67           H
ATOM   1417  CE  LYS A  95     -20.014 -23.002 -31.740  1.00 -8.67           C
ATOM   1418 1HE  LYS A  95     -20.426 -21.991 -31.733  1.00 -8.67           H
ATOM   1419 2HE  LYS A  95     -18.981 -22.955 -32.093  1.00 -8.67           H
ATOM   1420  NZ  LYS A  95     -20.818 -23.859 -32.673  1.00 -8.67           N
ATOM   1421 1HZ  LYS A  95     -20.809 -23.461 -33.606  1.00 -8.67           H
ATOM   1422 2HZ  LYS A  95     -21.781 -23.908 -32.353  1.00 -8.67           H
ATOM   1423 3HZ  LYS A  95     -20.430 -24.793 -32.701  1.00 -8.67           H
ATOM   1424  N   ALA A  96     -18.611 -20.075 -27.408  1.00  3.80           N
ATOM   1425  H   ALA A  96     -17.952 -20.135 -28.174  1.00  3.80           H
ATOM   1426  CA  ALA A  96     -19.300 -18.810 -27.154  1.00  3.80           C
ATOM   1427  HA  ALA A  96     -19.084 -18.501 -26.135  1.00  3.80           H
ATOM   1428  C   ALA A  96     -20.808 -19.062 -27.308  1.00  3.80           C
ATOM   1429  O   ALA A  96     -21.196 -19.875 -28.159  1.00  3.80           O
ATOM   1430  CB  ALA A  96     -18.813 -17.732 -28.126  1.00  3.80           C
ATOM   1431 1HB  ALA A  96     -17.730 -17.640 -28.056  1.00  3.80           H
ATOM   1432 2HB  ALA A  96     -19.270 -16.774 -27.874  1.00  3.80           H
ATOM   1433 3HB  ALA A  96     -19.086 -18.001 -29.145  1.00  3.80           H
ATOM   1434  N   PRO A  97     -21.657 -18.411 -26.488  1.00 24.79           N
ATOM   1435  CA  PRO A  97     -23.083 -18.770 -26.515  1.00 24.79           C
ATOM   1436  HA  PRO A  97     -23.191 -19.784 -26.132  1.00 24.79           H
ATOM   1437  C   PRO A  97     -23.792 -18.691 -27.867  1.00 24.79           C
ATOM   1438  O   PRO A  97     -23.911 -17.624 -28.476  1.00 24.79           O
ATOM   1439  CB  PRO A  97     -23.707 -17.784 -25.518  1.00 24.79           C
ATOM   1440 1HB  PRO A  97     -24.055 -16.888 -26.031  1.00 24.79           H
ATOM   1441 2HB  PRO A  97     -24.527 -18.255 -24.978  1.00 24.79           H
ATOM   1442  CG  PRO A  97     -22.602 -17.453 -24.593  1.00 24.79           C
ATOM   1443 1HG  PRO A  97     -22.783 -16.504 -24.089  1.00 24.79           H
ATOM   1444 2HG  PRO A  97     -22.477 -18.253 -23.865  1.00 24.79           H
ATOM   1445  CD  PRO A  97     -21.393 -17.381 -25.462  1.00 24.79           C
ATOM   1446 1HD  PRO A  97     -21.308 -16.397 -25.923  1.00 24.79           H
ATOM   1447 2HD  PRO A  97     -20.502 -17.613 -24.880  1.00 24.79           H
ATOM   1448  N   GLU A  98     -24.272 -19.844 -28.318  1.00  3.75           N
ATOM   1449  H   GLU A  98     -24.017 -20.701 -27.832  1.00  3.75           H
ATOM   1450  CA  GLU A  98     -25.146 -19.946 -29.491  1.00  3.75           C
ATOM   1451  HA  GLU A  98     -24.956 -19.120 -30.176  1.00  3.75           H
ATOM   1452  C   GLU A  98     -26.605 -19.900 -29.063  1.00  3.75           C
ATOM   1453  O   GLU A  98     -27.504 -19.669 -29.877  1.00  3.75           O
ATOM   1454  CB  GLU A  98     -24.932 -21.265 -30.227  1.00  3.75           C
ATOM   1455 1HB  GLU A  98     -25.025 -22.088 -29.519  1.00  3.75           H
ATOM   1456 2HB  GLU A  98     -25.715 -21.364 -30.977  1.00  3.75           H
ATOM   1457  CG  GLU A  98     -23.609 -21.360 -30.938  1.00  3.75           C
ATOM   1458 1HG  GLU A  98     -23.502 -20.496 -31.595  1.00  3.75           H
ATOM   1459 2HG  GLU A  98     -22.796 -21.357 -30.210  1.00  3.75           H
ATOM   1460  CD  GLU A  98     -23.538 -22.619 -31.769  1.00  3.75           C
ATOM   1461  OE1 GLU A  98     -23.408 -23.724 -31.193  1.00  3.75           O
ATOM   1462  OE2 GLU A  98     -23.574 -22.534 -33.015  1.00  3.75           O
ATOM   1463  N   ALA A  99     -26.832 -20.095 -27.774  1.00 21.95           N
ATOM   1464  H   ALA A  99     -26.066 -20.335 -27.170  1.00 21.95           H
ATOM   1465  CA  ALA A  99     -28.132 -19.833 -27.174  1.00 21.95           C
ATOM   1466  HA  ALA A  99     -28.929 -20.252 -27.790  1.00 21.95           H
ATOM   1467  C   ALA A  99     -28.235 -18.301 -27.159  1.00 21.95           C
ATOM   1468  O   ALA A  99     -27.208 -17.620 -27.227  1.00 21.95           O
ATOM   1469  CB  ALA A  99     -28.179 -20.438 -25.776  1.00 21.95           C
ATOM   1470 1HB  ALA A  99     -28.161 -21.527 -25.853  1.00 21.95           H
ATOM   1471 2HB  ALA A  99     -29.095 -20.132 -25.272  1.00 21.95           H
ATOM   1472 3HB  ALA A  99     -27.318 -20.109 -25.196  1.00 21.95           H
ATOM   1473  N   THR A 100     -29.441 -17.755 -27.124  1.00 22.98           N
ATOM   1474  H   THR A 100     -30.262 -18.341 -27.007  1.00 22.98           H
ATOM   1475  CA  THR A 100     -29.625 -16.311 -27.296  1.00 22.98           C
ATOM   1476  HA  THR A 100     -29.251 -16.044 -28.283  1.00 22.98           H
ATOM   1477  C   THR A 100     -28.871 -15.498 -26.242  1.00 22.98           C
ATOM   1478  O   THR A 100     -28.976 -15.790 -25.049  1.00 22.98           O
ATOM   1479  CB  THR A 100     -31.121 -15.953 -27.215  1.00 22.98           C
ATOM   1480  HB  THR A 100     -31.444 -15.995 -26.177  1.00 22.98           H
ATOM   1481  OG1 THR A 100     -31.875 -16.903 -27.971  1.00 22.98           O
ATOM   1482  HG1 THR A 100     -32.811 -16.711 -27.809  1.00 22.98           H
ATOM   1483  CG2 THR A 100     -31.426 -14.583 -27.792  1.00 22.98           C
ATOM   1484 1HG2 THR A 100     -32.497 -14.397 -27.727  1.00 22.98           H
ATOM   1485 2HG2 THR A 100     -31.119 -14.544 -28.837  1.00 22.98           H
ATOM   1486 3HG2 THR A 100     -30.904 -13.812 -27.225  1.00 22.98           H
ATOM   1487  N   LEU A 101     -28.113 -14.499 -26.679  1.00 23.66           N
ATOM   1488  H   LEU A 101     -28.055 -14.321 -27.672  1.00 23.66           H
ATOM   1489  CA  LEU A 101     -27.357 -13.629 -25.776  1.00 23.66           C
ATOM   1490  HA  LEU A 101     -26.941 -14.238 -24.976  1.00 23.66           H
ATOM   1491  C   LEU A 101     -28.275 -12.564 -25.157  1.00 23.66           C
ATOM   1492  O   LEU A 101     -29.473 -12.497 -25.446  1.00 23.66           O
ATOM   1493  CB  LEU A 101     -26.201 -12.973 -26.552  1.00 23.66           C
ATOM   1494 1HB  LEU A 101     -25.877 -13.684 -27.310  1.00 23.66           H
ATOM   1495 2HB  LEU A 101     -26.611 -12.108 -27.073  1.00 23.66           H
ATOM   1496  CG  LEU A 101     -24.929 -12.522 -25.808  1.00 23.66           C
ATOM   1497  HG  LEU A 101     -25.217 -11.924 -24.950  1.00 23.66           H
ATOM   1498  CD1 LEU A 101     -24.110 -13.704 -25.304  1.00 23.66           C
ATOM   1499 1HD1 LEU A 101     -23.234 -13.338 -24.769  1.00 23.66           H
ATOM   1500 2HD1 LEU A 101     -23.791 -14.322 -26.142  1.00 23.66           H
ATOM   1501 3HD1 LEU A 101     -24.706 -14.310 -24.627  1.00 23.66           H
ATOM   1502  CD2 LEU A 101     -24.078 -11.647 -26.715  1.00 23.66           C
ATOM   1503 1HD2 LEU A 101     -23.213 -11.280 -26.163  1.00 23.66           H
ATOM   1504 2HD2 LEU A 101     -24.660 -10.787 -27.048  1.00 23.66           H
ATOM   1505 3HD2 LEU A 101     -23.734 -12.215 -27.578  1.00 23.66           H
ATOM   1506  N   GLY A 102     -27.708 -11.707 -24.325  1.00 23.81           N
ATOM   1507  H   GLY A 102     -26.713 -11.755 -24.150  1.00 23.81           H
ATOM   1508  CA  GLY A 102     -28.445 -10.665 -23.637  1.00 23.81           C
ATOM   1509 1HA  GLY A 102     -29.094 -10.130 -24.330  1.00 23.81           H
ATOM   1510 2HA  GLY A 102     -29.040 -11.099 -22.836  1.00 23.81           H
ATOM   1511  C   GLY A 102     -27.411  -9.716 -23.066  1.00 23.81           C
ATOM   1512  O   GLY A 102     -26.235  -9.851 -23.440  1.00 23.81           O
ATOM   1513  N   PRO A 103     -27.786  -8.759 -22.199  1.00 -6.04           N
ATOM   1514  CA  PRO A 103     -26.838  -7.736 -21.739  1.00 -6.04           C
ATOM   1515  HA  PRO A 103     -26.527  -7.123 -22.583  1.00 -6.04           H
ATOM   1516  C   PRO A 103     -25.605  -8.259 -21.020  1.00 -6.04           C
ATOM   1517  O   PRO A 103     -25.607  -9.342 -20.441  1.00 -6.04           O
ATOM   1518  CB  PRO A 103     -27.669  -6.907 -20.758  1.00 -6.04           C
ATOM   1519 1HB  PRO A 103     -27.506  -7.265 -19.741  1.00 -6.04           H
ATOM   1520 2HB  PRO A 103     -27.412  -5.852 -20.839  1.00 -6.04           H
ATOM   1521  CG  PRO A 103     -29.059  -7.126 -21.153  1.00 -6.04           C
ATOM   1522 1HG  PRO A 103     -29.733  -6.947 -20.316  1.00 -6.04           H
ATOM   1523 2HG  PRO A 103     -29.306  -6.472 -21.986  1.00 -6.04           H
ATOM   1524  CD  PRO A 103     -29.116  -8.552 -21.595  1.00 -6.04           C
ATOM   1525 1HD  PRO A 103     -29.249  -9.212 -20.737  1.00 -6.04           H
ATOM   1526 2HD  PRO A 103     -29.916  -8.690 -22.323  1.00 -6.04           H
ATOM   1527  N   CYS A 104     -24.546  -7.465 -21.008  1.00 42.76           N
ATOM   1528  H   CYS A 104     -24.596  -6.541 -21.423  1.00 42.76           H
ATOM   1529  CA  CYS A 104     -23.299  -7.880 -20.382  1.00 42.76           C
ATOM   1530  HA  CYS A 104     -23.160  -8.948 -20.557  1.00 42.76           H
ATOM   1531  C   CYS A 104     -23.316  -7.626 -18.875  1.00 42.76           C
ATOM   1532  O   CYS A 104     -22.671  -6.710 -18.366  1.00 42.76           O
ATOM   1533  CB  CYS A 104     -22.138  -7.132 -21.018  1.00 42.76           C
ATOM   1534 1HB  CYS A 104     -22.237  -7.180 -22.101  1.00 42.76           H
ATOM   1535 2HB  CYS A 104     -22.200  -6.090 -20.713  1.00 42.76           H
ATOM   1536  SG  CYS A 104     -20.509  -7.779 -20.549  1.00 42.76           S
ATOM   1537  N   TRP A 105     -24.051  -8.459 -18.156  1.00 30.79           N
ATOM   1538  H   TRP A 105     -24.560  -9.191 -18.642  1.00 30.79           H
ATOM   1539  CA  TRP A 105     -24.236  -8.324 -16.710  1.00 30.79           C
ATOM   1540  HA  TRP A 105     -24.752  -7.382 -16.525  1.00 30.79           H
ATOM   1541  C   TRP A 105     -22.944  -8.300 -15.886  1.00 30.79           C
ATOM   1542  O   TRP A 105     -22.910  -7.726 -14.793  1.00 30.79           O
ATOM   1543  CB  TRP A 105     -25.129  -9.469 -16.225  1.00 30.79           C
ATOM   1544 1HB  TRP A 105     -24.624 -10.418 -16.407  1.00 30.79           H
ATOM   1545 2HB  TRP A 105     -25.287  -9.359 -15.152  1.00 30.79           H
ATOM   1546  CG  TRP A 105     -26.471  -9.493 -16.909  1.00 30.79           C
ATOM   1547  CD1 TRP A 105     -26.922 -10.398 -17.820  1.00 30.79           C
ATOM   1548  HD1 TRP A 105     -26.329 -11.222 -18.199  1.00 30.79           H
ATOM   1549  CD2 TRP A 105     -27.555  -8.563 -16.729  1.00 30.79           C
ATOM   1550  NE1 TRP A 105     -28.208 -10.130 -18.202  1.00 30.79           N
ATOM   1551  HE1 TRP A 105     -28.734 -10.659 -18.887  1.00 30.79           H
ATOM   1552  CE2 TRP A 105     -28.639  -9.020 -17.534  1.00 30.79           C
ATOM   1553  CE3 TRP A 105     -27.735  -7.406 -15.944  1.00 30.79           C
ATOM   1554  HE3 TRP A 105     -26.930  -7.030 -15.330  1.00 30.79           H
ATOM   1555  CZ2 TRP A 105     -29.889  -8.375 -17.549  1.00 30.79           C
ATOM   1556  HZ2 TRP A 105     -30.699  -8.749 -18.159  1.00 30.79           H
ATOM   1557  CZ3 TRP A 105     -28.991  -6.751 -15.959  1.00 30.79           C
ATOM   1558  HZ3 TRP A 105     -29.148  -5.869 -15.355  1.00 30.79           H
ATOM   1559  CH2 TRP A 105     -30.059  -7.257 -16.755  1.00 30.79           C
ATOM   1560  HH2 TRP A 105     -31.017  -6.763 -16.731  1.00 30.79           H
ATOM   1561  N   GLY A 106     -21.886  -8.894 -16.422  1.00 10.97           N
ATOM   1562  H   GLY A 106     -21.982  -9.336 -17.322  1.00 10.97           H
ATOM   1563  CA  GLY A 106     -20.585  -8.921 -15.768  1.00 10.97           C
ATOM   1564 1HA  GLY A 106     -20.716  -8.735 -14.703  1.00 10.97           H
ATOM   1565 2HA  GLY A 106     -20.171  -9.923 -15.877  1.00 10.97           H
ATOM   1566  C   GLY A 106     -19.550  -7.939 -16.290  1.00 10.97           C
ATOM   1567  O   GLY A 106     -18.362  -8.172 -16.095  1.00 10.97           O
ATOM   1568  N   CYS A 107     -19.944  -6.881 -16.987  1.00 33.13           N
ATOM   1569  H   CYS A 107     -20.932  -6.706 -17.148  1.00 33.13           H
ATOM   1570  CA  CYS A 107     -18.984  -5.899 -17.499  1.00 33.13           C
ATOM   1571  HA  CYS A 107     -18.149  -5.835 -16.801  1.00 33.13           H
ATOM   1572  C   CYS A 107     -19.638  -4.522 -17.575  1.00 33.13           C
ATOM   1573  O   CYS A 107     -20.787  -4.366 -17.169  1.00 33.13           O
ATOM   1574  CB  CYS A 107     -18.418  -6.322 -18.860  1.00 33.13           C
ATOM   1575 1HB  CYS A 107     -17.500  -5.757 -19.013  1.00 33.13           H
ATOM   1576 2HB  CYS A 107     -18.137  -7.371 -18.800  1.00 33.13           H
ATOM   1577  SG  CYS A 107     -19.435  -6.077 -20.350  1.00 33.13           S
ATOM   1578  N   SER A 108     -18.945  -3.531 -18.119  1.00 27.78           N
ATOM   1579  H   SER A 108     -18.022  -3.706 -18.504  1.00 27.78           H
ATOM   1580  CA  SER A 108     -19.441  -2.153 -18.187  1.00 27.78           C
ATOM   1581  HA  SER A 108     -19.841  -1.891 -17.209  1.00 27.78           H
ATOM   1582  C   SER A 108     -20.545  -1.894 -19.225  1.00 27.78           C
ATOM   1583  O   SER A 108     -20.896  -0.747 -19.499  1.00 27.78           O
ATOM   1584  CB  SER A 108     -18.249  -1.239 -18.456  1.00 27.78           C
ATOM   1585 1HB  SER A 108     -17.886  -1.411 -19.469  1.00 27.78           H
ATOM   1586 2HB  SER A 108     -18.552  -0.197 -18.351  1.00 27.78           H
ATOM   1587  OG  SER A 108     -17.210  -1.540 -17.534  1.00 27.78           O
ATOM   1588  HG  SER A 108     -16.452  -0.971 -17.731  1.00 27.78           H
ATOM   1589  N   CYS A 109     -21.123  -2.951 -19.780  1.00 10.11           N
ATOM   1590  H   CYS A 109     -20.805  -3.868 -19.509  1.00 10.11           H
ATOM   1591  CA  CYS A 109     -22.232  -2.865 -20.733  1.00 10.11           C
ATOM   1592  HA  CYS A 109     -22.507  -1.822 -20.888  1.00 10.11           H
ATOM   1593  C   CYS A 109     -23.450  -3.605 -20.170  1.00 10.11           C
ATOM   1594  O   CYS A 109     -24.084  -4.394 -20.865  1.00 10.11           O
ATOM   1595  CB  CYS A 109     -21.822  -3.460 -22.085  1.00 10.11           C
ATOM   1596 1HB  CYS A 109     -21.630  -4.523 -21.959  1.00 10.11           H
ATOM   1597 2HB  CYS A 109     -22.654  -3.349 -22.783  1.00 10.11           H
ATOM   1598  SG  CYS A 109     -20.346  -2.698 -22.796  1.00 10.11           S
ATOM   1599  HG  CYS A 109     -20.393  -3.349 -23.965  1.00 10.11           H
ATOM   1600  N   GLY A 110     -23.756  -3.386 -18.897  1.00 22.91           N
ATOM   1601  H   GLY A 110     -23.212  -2.735 -18.342  1.00 22.91           H
ATOM   1602  CA  GLY A 110     -24.866  -4.084 -18.264  1.00 22.91           C
ATOM   1603 1HA  GLY A 110     -24.749  -5.156 -18.426  1.00 22.91           H
ATOM   1604 2HA  GLY A 110     -24.845  -3.891 -17.193  1.00 22.91           H
ATOM   1605  C   GLY A 110     -26.220  -3.676 -18.810  1.00 22.91           C
ATOM   1606  O   GLY A 110     -27.186  -4.428 -18.724  1.00 22.91           O
ATOM   1607  N   SER A 111     -26.277  -2.506 -19.426  1.00 20.07           N
ATOM   1608  H   SER A 111     -25.477  -1.889 -19.374  1.00 20.07           H
ATOM   1609  CA  SER A 111     -27.416  -2.070 -20.233  1.00 20.07           C
ATOM   1610  HA  SER A 111     -28.217  -2.806 -20.204  1.00 20.07           H
ATOM   1611  C   SER A 111     -26.875  -1.937 -21.649  1.00 20.07           C
ATOM   1612  O   SER A 111     -26.096  -1.022 -21.920  1.00 20.07           O
ATOM   1613  CB  SER A 111     -27.925  -0.727 -19.717  1.00 20.07           C
ATOM   1614 1HB  SER A 111     -27.140   0.023 -19.814  1.00 20.07           H
ATOM   1615 2HB  SER A 111     -28.790  -0.419 -20.303  1.00 20.07           H
ATOM   1616  OG  SER A 111     -28.285  -0.845 -18.350  1.00 20.07           O
ATOM   1617  HG  SER A 111     -28.939  -0.159 -18.149  1.00 20.07           H
ATOM   1618  N   ASP A 112     -27.183  -2.888 -22.520  1.00 31.72           N
ATOM   1619  H   ASP A 112     -27.945  -3.530 -22.329  1.00 31.72           H
ATOM   1620  CA  ASP A 112     -26.402  -3.100 -23.742  1.00 31.72           C
ATOM   1621  HA  ASP A 112     -25.503  -2.490 -23.681  1.00 31.72           H
ATOM   1622  C   ASP A 112     -27.131  -2.784 -25.058  1.00 31.72           C
ATOM   1623  O   ASP A 112     -27.943  -3.584 -25.535  1.00 31.72           O
ATOM   1624  CB  ASP A 112     -25.930  -4.553 -23.775  1.00 31.72           C
ATOM   1625 1HB  ASP A 112     -25.596  -4.826 -22.779  1.00 31.72           H
ATOM   1626 2HB  ASP A 112     -26.756  -5.211 -24.043  1.00 31.72           H
ATOM   1627  CG  ASP A 112     -24.776  -4.761 -24.729  1.00 31.72           C
ATOM   1628  OD1 ASP A 112     -24.631  -3.995 -25.711  1.00 31.72           O
ATOM   1629  OD2 ASP A 112     -23.979  -5.688 -24.489  1.00 31.72           O
ATOM   1630  N   PRO A 113     -26.830  -1.638 -25.696  1.00-18.29           N
ATOM   1631  CA  PRO A 113     -27.525  -1.363 -26.961  1.00-18.29           C
ATOM   1632  HA  PRO A 113     -28.597  -1.512 -26.841  1.00-18.29           H
ATOM   1633  C   PRO A 113     -27.045  -2.170 -28.171  1.00-18.29           C
ATOM   1634  O   PRO A 113     -27.671  -2.111 -29.235  1.00-18.29           O
ATOM   1635  CB  PRO A 113     -27.237   0.123 -27.170  1.00-18.29           C
ATOM   1636 1HB  PRO A 113     -27.252   0.385 -28.226  1.00-18.29           H
ATOM   1637 2HB  PRO A 113     -27.960   0.721 -26.620  1.00-18.29           H
ATOM   1638  CG  PRO A 113     -25.895   0.303 -26.604  1.00-18.29           C
ATOM   1639 1HG  PRO A 113     -25.145  -0.060 -27.307  1.00-18.29           H
ATOM   1640 2HG  PRO A 113     -25.716   1.350 -26.362  1.00-18.29           H
ATOM   1641  CD  PRO A 113     -25.898  -0.543 -25.360  1.00-18.29           C
ATOM   1642 1HD  PRO A 113     -24.896  -0.926 -25.158  1.00-18.29           H
ATOM   1643 2HD  PRO A 113     -26.274   0.025 -24.509  1.00-18.29           H
ATOM   1644  N   GLY A 114     -25.951  -2.909 -28.038  1.00 -0.45           N
ATOM   1645  H   GLY A 114     -25.473  -2.967 -27.142  1.00 -0.45           H
ATOM   1646  CA  GLY A 114     -25.402  -3.648 -29.164  1.00 -0.45           C
ATOM   1647 1HA  GLY A 114     -25.481  -3.044 -30.068  1.00 -0.45           H
ATOM   1648 2HA  GLY A 114     -24.349  -3.847 -28.972  1.00 -0.45           H
ATOM   1649  C   GLY A 114     -26.098  -4.971 -29.402  1.00 -0.45           C
ATOM   1650  O   GLY A 114     -26.180  -5.449 -30.537  1.00 -0.45           O
ATOM   1651  N   VAL A 115     -26.633  -5.557 -28.342  1.00 16.23           N
ATOM   1652  H   VAL A 115     -26.540  -5.126 -27.432  1.00 16.23           H
ATOM   1653  CA  VAL A 115     -27.382  -6.806 -28.460  1.00 16.23           C
ATOM   1654  HA  VAL A 115     -26.826  -7.501 -29.087  1.00 16.23           H
ATOM   1655  C   VAL A 115     -28.696  -6.450 -29.149  1.00 16.23           C
ATOM   1656  O   VAL A 115     -29.385  -5.506 -28.740  1.00 16.23           O
ATOM   1657  CB  VAL A 115     -27.628  -7.458 -27.070  1.00 16.23           C
ATOM   1658  HB  VAL A 115     -28.159  -6.746 -26.440  1.00 16.23           H
ATOM   1659  CG1 VAL A 115     -28.473  -8.738 -27.191  1.00 16.23           C
ATOM   1660 1HG1 VAL A 115     -28.572  -9.205 -26.214  1.00 16.23           H
ATOM   1661 2HG1 VAL A 115     -27.998  -9.443 -27.875  1.00 16.23           H
ATOM   1662 3HG1 VAL A 115     -29.472  -8.495 -27.554  1.00 16.23           H
ATOM   1663  CG2 VAL A 115     -26.287  -7.791 -26.400  1.00 16.23           C
ATOM   1664 1HG2 VAL A 115     -26.466  -8.197 -25.406  1.00 16.23           H
ATOM   1665 2HG2 VAL A 115     -25.676  -6.896 -26.295  1.00 16.23           H
ATOM   1666 3HG2 VAL A 115     -25.741  -8.526 -26.993  1.00 16.23           H
ATOM   1667  N   GLY A 116     -29.043  -7.163 -30.210  1.00 14.43           N
ATOM   1668  H   GLY A 116     -28.467  -7.940 -30.519  1.00 14.43           H
ATOM   1669  CA  GLY A 116     -30.264  -6.860 -30.931  1.00 14.43           C
ATOM   1670 1HA  GLY A 116     -30.358  -5.781 -31.053  1.00 14.43           H
ATOM   1671 2HA  GLY A 116     -30.230  -7.325 -31.916  1.00 14.43           H
ATOM   1672  C   GLY A 116     -31.464  -7.394 -30.179  1.00 14.43           C
ATOM   1673  O   GLY A 116     -31.458  -8.543 -29.734  1.00 14.43           O
ATOM   1674  N   ARG A 117     -32.512  -6.594 -30.036  1.00-10.31           N
ATOM   1675  H   ARG A 117     -32.473  -5.649 -30.400  1.00-10.31           H
ATOM   1676  CA  ARG A 117     -33.719  -7.062 -29.347  1.00-10.31           C
ATOM   1677  HA  ARG A 117     -33.412  -7.620 -28.461  1.00-10.31           H
ATOM   1678  C   ARG A 117     -34.518  -8.004 -30.244  1.00-10.31           C
ATOM   1679  O   ARG A 117     -35.329  -8.787 -29.756  1.00-10.31           O
ATOM   1680  CB  ARG A 117     -34.595  -5.885 -28.890  1.00-10.31           C
ATOM   1681 1HB  ARG A 117     -35.331  -6.268 -28.184  1.00-10.31           H
ATOM   1682 2HB  ARG A 117     -33.966  -5.162 -28.368  1.00-10.31           H
ATOM   1683  CG  ARG A 117     -35.340  -5.174 -30.010  1.00-10.31           C
ATOM   1684 1HG  ARG A 117     -34.624  -4.789 -30.734  1.00-10.31           H
ATOM   1685 2HG  ARG A 117     -35.991  -5.889 -30.511  1.00-10.31           H
ATOM   1686  CD  ARG A 117     -36.203  -4.029 -29.523  1.00-10.31           C
ATOM   1687 1HD  ARG A 117     -36.873  -4.377 -28.736  1.00-10.31           H
ATOM   1688 2HD  ARG A 117     -35.567  -3.235 -29.129  1.00-10.31           H
ATOM   1689  NE  ARG A 117     -36.979  -3.525 -30.664  1.00-10.31           N
ATOM   1690  HE  ARG A 117     -36.572  -2.758 -31.183  1.00-10.31           H
ATOM   1691  CZ  ARG A 117     -38.137  -3.996 -31.106  1.00-10.31           C
ATOM   1692  NH1 ARG A 117     -38.549  -3.617 -32.278  1.00-10.31           N
ATOM   1693 1HH1 ARG A 117     -37.982  -3.007 -32.847  1.00-10.31           H
ATOM   1694 2HH1 ARG A 117     -39.433  -3.948 -32.637  1.00-10.31           H
ATOM   1695  NH2 ARG A 117     -38.877  -4.855 -30.452  1.00-10.31           N
ATOM   1696 1HH2 ARG A 117     -38.595  -5.147 -29.534  1.00-10.31           H
ATOM   1697 2HH2 ARG A 117     -39.738  -5.191 -30.857  1.00-10.31           H
ATOM   1698  N   ALA A 118     -34.290  -7.912 -31.549  1.00 23.85           N
ATOM   1699  H   ALA A 118     -33.586  -7.262 -31.865  1.00 23.85           H
ATOM   1700  CA  ALA A 118     -35.022  -8.659 -32.576  1.00 23.85           C
ATOM   1701  HA  ALA A 118     -36.084  -8.610 -32.330  1.00 23.85           H
ATOM   1702  C   ALA A 118     -34.661 -10.152 -32.700  1.00 23.85           C
ATOM   1703  O   ALA A 118     -34.423 -10.652 -33.800  1.00 23.85           O
ATOM   1704  CB  ALA A 118     -34.820  -7.946 -33.923  1.00 23.85           C
ATOM   1705 1HB  ALA A 118     -35.137  -6.905 -33.846  1.00 23.85           H
ATOM   1706 2HB  ALA A 118     -35.424  -8.436 -34.687  1.00 23.85           H
ATOM   1707 3HB  ALA A 118     -33.771  -7.989 -34.218  1.00 23.85           H
ATOM   1708  N   GLY A 119     -34.609 -10.864 -31.584  1.00 22.29           N
ATOM   1709  H   GLY A 119     -34.824 -10.422 -30.700  1.00 22.29           H
ATOM   1710  CA  GLY A 119     -34.306 -12.284 -31.621  1.00 22.29           C
ATOM   1711 1HA  GLY A 119     -33.360 -12.437 -32.139  1.00 22.29           H
ATOM   1712 2HA  GLY A 119     -34.225 -12.672 -30.605  1.00 22.29           H
ATOM   1713  C   GLY A 119     -35.395 -13.036 -32.359  1.00 22.29           C
ATOM   1714  O   GLY A 119     -36.537 -12.579 -32.429  1.00 22.29           O
ATOM   1715  N   LEU A 120     -35.057 -14.187 -32.916  1.00 -8.35           N
ATOM   1716  H   LEU A 120     -34.116 -14.538 -32.798  1.00 -8.35           H
ATOM   1717  CA  LEU A 120     -36.008 -14.982 -33.685  1.00 -8.35           C
ATOM   1718  HA  LEU A 120     -36.341 -14.409 -34.548  1.00 -8.35           H
ATOM   1719  C   LEU A 120     -37.208 -15.350 -32.811  1.00 -8.35           C
ATOM   1720  O   LEU A 120     -37.001 -15.866 -31.700  1.00 -8.35           O
ATOM   1721  CB  LEU A 120     -35.305 -16.263 -34.138  1.00 -8.35           C
ATOM   1722 1HB  LEU A 120     -34.411 -15.983 -34.694  1.00 -8.35           H
ATOM   1723 2HB  LEU A 120     -34.982 -16.791 -33.241  1.00 -8.35           H
ATOM   1724  CG  LEU A 120     -36.104 -17.253 -34.993  1.00 -8.35           C
ATOM   1725  HG  LEU A 120     -37.060 -17.447 -34.513  1.00 -8.35           H
ATOM   1726  CD1 LEU A 120     -36.358 -16.714 -36.395  1.00 -8.35           C
ATOM   1727 1HD1 LEU A 120     -36.958 -17.427 -36.958  1.00 -8.35           H
ATOM   1728 2HD1 LEU A 120     -35.410 -16.560 -36.911  1.00 -8.35           H
ATOM   1729 3HD1 LEU A 120     -36.892 -15.768 -36.350  1.00 -8.35           H
ATOM   1730  CD2 LEU A 120     -35.339 -18.563 -35.069  1.00 -8.35           C
ATOM   1731 1HD2 LEU A 120     -35.885 -19.272 -35.688  1.00 -8.35           H
ATOM   1732 2HD2 LEU A 120     -35.213 -18.981 -34.070  1.00 -8.35           H
ATOM   1733 3HD2 LEU A 120     -34.354 -18.398 -35.511  1.00 -8.35           H
ATOM   1734  N   PRO A 121     -38.452 -15.094 -33.266  1.00-13.56           N
ATOM   1735  CA  PRO A 121     -39.541 -15.497 -32.371  1.00-13.56           C
ATOM   1736  HA  PRO A 121     -39.422 -15.034 -31.393  1.00-13.56           H
ATOM   1737  C   PRO A 121     -39.583 -17.012 -32.221  1.00-13.56           C
ATOM   1738  O   PRO A 121     -39.303 -17.754 -33.162  1.00-13.56           O
ATOM   1739  CB  PRO A 121     -40.786 -14.939 -33.066  1.00-13.56           C
ATOM   1740 1HB  PRO A 121     -41.654 -15.572 -32.886  1.00-13.56           H
ATOM   1741 2HB  PRO A 121     -40.979 -13.922 -32.724  1.00-13.56           H
ATOM   1742  CG  PRO A 121     -40.424 -14.921 -34.494  1.00-13.56           C
ATOM   1743 1HG  PRO A 121     -40.499 -15.924 -34.915  1.00-13.56           H
ATOM   1744 2HG  PRO A 121     -41.053 -14.222 -35.044  1.00-13.56           H
ATOM   1745  CD  PRO A 121     -38.993 -14.463 -34.485  1.00-13.56           C
ATOM   1746 1HD  PRO A 121     -38.478 -14.807 -35.379  1.00-13.56           H
ATOM   1747 2HD  PRO A 121     -38.940 -13.376 -34.402  1.00-13.56           H
ATOM   1748  N   GLY A 122     -39.834 -17.485 -31.011  1.00 -8.81           N
ATOM   1749  H   GLY A 122     -40.047 -16.843 -30.253  1.00 -8.81           H
ATOM   1750  CA  GLY A 122     -39.771 -18.913 -30.738  1.00 -8.81           C
ATOM   1751 1HA  GLY A 122     -40.304 -19.115 -29.809  1.00 -8.81           H
ATOM   1752 2HA  GLY A 122     -40.278 -19.445 -31.543  1.00 -8.81           H
ATOM   1753  C   GLY A 122     -38.365 -19.480 -30.621  1.00 -8.81           C
ATOM   1754  O   GLY A 122     -38.214 -20.663 -30.296  1.00 -8.81           O
ATOM   1755  N   GLY A 123     -37.338 -18.682 -30.892  1.00 23.84           N
ATOM   1756  H   GLY A 123     -37.499 -17.717 -31.152  1.00 23.84           H
ATOM   1757  CA  GLY A 123     -35.968 -19.159 -30.805  1.00 23.84           C
ATOM   1758 1HA  GLY A 123     -35.895 -20.130 -31.294  1.00 23.84           H
ATOM   1759 2HA  GLY A 123     -35.287 -18.458 -31.287  1.00 23.84           H
ATOM   1760  C   GLY A 123     -35.590 -19.309 -29.349  1.00 23.84           C
ATOM   1761  O   GLY A 123     -35.858 -18.418 -28.536  1.00 23.84           O
ATOM   1762  N   ARG A 124     -35.034 -20.459 -29.000  1.00  0.27           N
ATOM   1763  H   ARG A 124     -34.790 -21.131 -29.719  1.00  0.27           H
ATOM   1764  CA  ARG A 124     -34.783 -20.843 -27.610  1.00  0.27           C
ATOM   1765  HA  ARG A 124     -34.585 -19.968 -26.991  1.00  0.27           H
ATOM   1766  C   ARG A 124     -33.580 -21.781 -27.635  1.00  0.27           C
ATOM   1767  O   ARG A 124     -33.365 -22.438 -28.664  1.00  0.27           O
ATOM   1768  CB  ARG A 124     -35.993 -21.636 -27.087  1.00  0.27           C
ATOM   1769 1HB  ARG A 124     -36.203 -22.417 -27.818  1.00  0.27           H
ATOM   1770 2HB  ARG A 124     -35.719 -22.125 -26.153  1.00  0.27           H
ATOM   1771  CG  ARG A 124     -37.275 -20.835 -26.833  1.00  0.27           C
ATOM   1772 1HG  ARG A 124     -37.132 -20.194 -25.963  1.00  0.27           H
ATOM   1773 2HG  ARG A 124     -37.510 -20.217 -27.696  1.00  0.27           H
ATOM   1774  CD  ARG A 124     -38.440 -21.773 -26.596  1.00  0.27           C
ATOM   1775 1HD  ARG A 124     -38.152 -22.500 -25.837  1.00  0.27           H
ATOM   1776 2HD  ARG A 124     -39.294 -21.198 -26.236  1.00  0.27           H
ATOM   1777  NE  ARG A 124     -38.818 -22.470 -27.837  1.00  0.27           N
ATOM   1778  HE  ARG A 124     -38.525 -22.036 -28.698  1.00  0.27           H
ATOM   1779  CZ  ARG A 124     -39.497 -23.605 -27.929  1.00  0.27           C
ATOM   1780  NH1 ARG A 124     -39.748 -24.086 -29.112  1.00  0.27           N
ATOM   1781 1HH1 ARG A 124     -39.445 -23.600 -29.942  1.00  0.27           H
ATOM   1782 2HH1 ARG A 124     -40.259 -24.950 -29.202  1.00  0.27           H
ATOM   1783  NH2 ARG A 124     -39.925 -24.290 -26.902  1.00  0.27           N
ATOM   1784 1HH2 ARG A 124     -39.777 -23.946 -25.965  1.00  0.27           H
ATOM   1785 2HH2 ARG A 124     -40.397 -25.170 -27.059  1.00  0.27           H
ATOM   1786  N   PRO A 125     -32.873 -21.970 -26.508  1.00  6.07           N
ATOM   1787  CA  PRO A 125     -32.968 -21.271 -25.220  1.00  6.07           C
ATOM   1788  HA  PRO A 125     -34.007 -21.136 -24.921  1.00  6.07           H
ATOM   1789  C   PRO A 125     -32.251 -19.926 -25.229  1.00  6.07           C
ATOM   1790  O   PRO A 125     -31.542 -19.578 -26.175  1.00  6.07           O
ATOM   1791  CB  PRO A 125     -32.288 -22.254 -24.265  1.00  6.07           C
ATOM   1792 1HB  PRO A 125     -31.870 -21.743 -23.397  1.00  6.07           H
ATOM   1793 2HB  PRO A 125     -32.996 -23.021 -23.951  1.00  6.07           H
ATOM   1794  CG  PRO A 125     -31.231 -22.848 -25.084  1.00  6.07           C
ATOM   1795 1HG  PRO A 125     -30.384 -22.168 -25.140  1.00  6.07           H
ATOM   1796 2HG  PRO A 125     -30.919 -23.808 -24.674  1.00  6.07           H
ATOM   1797  CD  PRO A 125     -31.842 -23.023 -26.451  1.00  6.07           C
ATOM   1798 1HD  PRO A 125     -31.090 -22.875 -27.226  1.00  6.07           H
ATOM   1799 2HD  PRO A 125     -32.301 -24.009 -26.536  1.00  6.07           H
ATOM   1800  N   VAL A 126     -32.423 -19.180 -24.155  1.00  1.75           N
ATOM   1801  H   VAL A 126     -33.083 -19.487 -23.441  1.00  1.75           H
ATOM   1802  CA  VAL A 126     -31.646 -17.976 -23.877  1.00  1.75           C
ATOM   1803  HA  VAL A 126     -31.218 -17.575 -24.793  1.00  1.75           H
ATOM   1804  C   VAL A 126     -30.532 -18.479 -22.968  1.00  1.75           C
ATOM   1805  O   VAL A 126     -30.781 -19.331 -22.102  1.00  1.75           O
ATOM   1806  CB  VAL A 126     -32.535 -16.898 -23.202  1.00  1.75           C
ATOM   1807  HB  VAL A 126     -32.941 -17.312 -22.279  1.00  1.75           H
ATOM   1808  CG1 VAL A 126     -31.741 -15.634 -22.867  1.00  1.75           C
ATOM   1809 1HG1 VAL A 126     -32.398 -14.907 -22.388  1.00  1.75           H
ATOM   1810 2HG1 VAL A 126     -31.316 -15.198 -23.773  1.00  1.75           H
ATOM   1811 3HG1 VAL A 126     -30.931 -15.872 -22.179  1.00  1.75           H
ATOM   1812  CG2 VAL A 126     -33.700 -16.536 -24.126  1.00  1.75           C
ATOM   1813 1HG2 VAL A 126     -34.320 -15.782 -23.646  1.00  1.75           H
ATOM   1814 2HG2 VAL A 126     -34.320 -17.410 -24.318  1.00  1.75           H
ATOM   1815 3HG2 VAL A 126     -33.331 -16.144 -25.074  1.00  1.75           H
ATOM   1816  N   ALA A 127     -29.307 -18.029 -23.196  1.00  2.29           N
ATOM   1817  H   ALA A 127     -29.160 -17.287 -23.876  1.00  2.29           H
ATOM   1818  CA  ALA A 127     -28.150 -18.570 -22.495  1.00  2.29           C
ATOM   1819  HA  ALA A 127     -28.173 -19.657 -22.583  1.00  2.29           H
ATOM   1820  C   ALA A 127     -28.187 -18.201 -21.007  1.00  2.29           C
ATOM   1821  O   ALA A 127     -28.522 -17.071 -20.644  1.00  2.29           O
ATOM   1822  CB  ALA A 127     -26.872 -18.049 -23.153  1.00  2.29           C
ATOM   1823 1HB  ALA A 127     -26.953 -18.105 -24.238  1.00  2.29           H
ATOM   1824 2HB  ALA A 127     -26.022 -18.647 -22.827  1.00  2.29           H
ATOM   1825 3HB  ALA A 127     -26.703 -17.015 -22.865  1.00  2.29           H
ATOM   1826  N   LEU A 128     -27.840 -19.144 -20.141  1.00 -6.55           N
ATOM   1827  H   LEU A 128     -27.532 -20.049 -20.492  1.00 -6.55           H
ATOM   1828  CA  LEU A 128     -27.835 -18.898 -18.696  1.00 -6.55           C
ATOM   1829  HA  LEU A 128     -28.728 -18.343 -18.411  1.00 -6.55           H
ATOM   1830  C   LEU A 128     -26.621 -18.063 -18.335  1.00 -6.55           C
ATOM   1831  O   LEU A 128     -26.601 -17.414 -17.289  1.00 -6.55           O
ATOM   1832  CB  LEU A 128     -27.760 -20.201 -17.889  1.00 -6.55           C
ATOM   1833 1HB  LEU A 128     -26.876 -20.744 -18.222  1.00 -6.55           H
ATOM   1834 2HB  LEU A 128     -27.591 -19.924 -16.849  1.00 -6.55           H
ATOM   1835  CG  LEU A 128     -28.945 -21.177 -17.902  1.00 -6.55           C
ATOM   1836  HG  LEU A 128     -29.140 -21.474 -18.929  1.00 -6.55           H
ATOM   1837  CD1 LEU A 128     -28.586 -22.426 -17.097  1.00 -6.55           C
ATOM   1838 1HD1 LEU A 128     -29.401 -23.148 -17.153  1.00 -6.55           H
ATOM   1839 2HD1 LEU A 128     -28.403 -22.172 -16.053  1.00 -6.55           H
ATOM   1840 3HD1 LEU A 128     -27.688 -22.886 -17.512  1.00 -6.55           H
ATOM   1841  CD2 LEU A 128     -30.223 -20.568 -17.323  1.00 -6.55           C
ATOM   1842 1HD2 LEU A 128     -31.025 -21.305 -17.368  1.00 -6.55           H
ATOM   1843 2HD2 LEU A 128     -30.522 -19.707 -17.919  1.00 -6.55           H
ATOM   1844 3HD2 LEU A 128     -30.061 -20.272 -16.289  1.00 -6.55           H
ATOM   1845  N   LEU A 129     -25.616 -18.104 -19.197  1.00  7.37           N
ATOM   1846  H   LEU A 129     -25.712 -18.654 -20.040  1.00  7.37           H
ATOM   1847  CA  LEU A 129     -24.357 -17.396 -18.996  1.00  7.37           C
ATOM   1848  HA  LEU A 129     -24.428 -16.746 -18.127  1.00  7.37           H
ATOM   1849  C   LEU A 129     -24.046 -16.576 -20.245  1.00  7.37           C
ATOM   1850  O   LEU A 129     -24.291 -17.050 -21.353  1.00  7.37           O
ATOM   1851  CB  LEU A 129     -23.228 -18.411 -18.801  1.00  7.37           C
ATOM   1852 1HB  LEU A 129     -23.109 -18.923 -19.750  1.00  7.37           H
ATOM   1853 2HB  LEU A 129     -22.315 -17.849 -18.626  1.00  7.37           H
ATOM   1854  CG  LEU A 129     -23.314 -19.520 -17.743  1.00  7.37           C
ATOM   1855  HG  LEU A 129     -24.205 -20.117 -17.933  1.00  7.37           H
ATOM   1856  CD1 LEU A 129     -22.103 -20.435 -17.864  1.00  7.37           C
ATOM   1857 1HD1 LEU A 129     -22.204 -21.270 -17.175  1.00  7.37           H
ATOM   1858 2HD1 LEU A 129     -21.192 -19.887 -17.623  1.00  7.37           H
ATOM   1859 3HD1 LEU A 129     -22.032 -20.826 -18.879  1.00  7.37           H
ATOM   1860  CD2 LEU A 129     -23.402 -18.979 -16.337  1.00  7.37           C
ATOM   1861 1HD2 LEU A 129     -23.271 -19.786 -15.618  1.00  7.37           H
ATOM   1862 2HD2 LEU A 129     -24.381 -18.532 -16.184  1.00  7.37           H
ATOM   1863 3HD2 LEU A 129     -22.621 -18.238 -16.172  1.00  7.37           H
ATOM   1864  N   TYR A 130     -23.485 -15.387 -20.089  1.00 22.92           N
ATOM   1865  H   TYR A 130     -23.286 -15.046 -19.149  1.00 22.92           H
ATOM   1866  CA  TYR A 130     -23.072 -14.557 -21.218  1.00 22.92           C
ATOM   1867  HA  TYR A 130     -23.172 -15.113 -22.149  1.00 22.92           H
ATOM   1868  C   TYR A 130     -21.619 -14.185 -20.995  1.00 22.92           C
ATOM   1869  O   TYR A 130     -21.238 -13.828 -19.880  1.00 22.92           O
ATOM   1870  CB  TYR A 130     -23.870 -13.253 -21.295  1.00 22.92           C
ATOM   1871 1HB  TYR A 130     -23.643 -12.662 -20.408  1.00 22.92           H
ATOM   1872 2HB  TYR A 130     -23.525 -12.694 -22.164  1.00 22.92           H
ATOM   1873  CG  TYR A 130     -25.376 -13.387 -21.384  1.00 22.92           C
ATOM   1874  CD1 TYR A 130     -26.196 -12.467 -20.708  1.00 22.92           C
ATOM   1875  HD1 TYR A 130     -25.741 -11.704 -20.098  1.00 22.92           H
ATOM   1876  CD2 TYR A 130     -25.997 -14.389 -22.159  1.00 22.92           C
ATOM   1877  HD2 TYR A 130     -25.402 -15.129 -22.673  1.00 22.92           H
ATOM   1878  CE1 TYR A 130     -27.600 -12.505 -20.844  1.00 22.92           C
ATOM   1879  HE1 TYR A 130     -28.213 -11.763 -20.364  1.00 22.92           H
ATOM   1880  CE2 TYR A 130     -27.412 -14.442 -22.272  1.00 22.92           C
ATOM   1881  HE2 TYR A 130     -27.892 -15.205 -22.863  1.00 22.92           H
ATOM   1882  CZ  TYR A 130     -28.191 -13.490 -21.633  1.00 22.92           C
ATOM   1883  OH  TYR A 130     -29.544 -13.486 -21.812  1.00 22.92           O
ATOM   1884  HH  TYR A 130     -29.973 -12.739 -21.376  1.00 22.92           H
ATOM   1885  N   ARG A 131     -20.795 -14.242 -22.027  1.00 21.08           N
ATOM   1886  H   ARG A 131     -21.127 -14.528 -22.933  1.00 21.08           H
ATOM   1887  CA  ARG A 131     -19.382 -13.939 -21.833  1.00 21.08           C
ATOM   1888  HA  ARG A 131     -19.064 -14.493 -20.957  1.00 21.08           H
ATOM   1889  C   ARG A 131     -19.157 -12.465 -21.555  1.00 21.08           C
ATOM   1890  O   ARG A 131     -19.604 -11.612 -22.323  1.00 21.08           O
ATOM   1891  CB  ARG A 131     -18.568 -14.424 -23.024  1.00 21.08           C
ATOM   1892 1HB  ARG A 131     -19.168 -15.158 -23.559  1.00 21.08           H
ATOM   1893 2HB  ARG A 131     -18.367 -13.594 -23.701  1.00 21.08           H
ATOM   1894  CG  ARG A 131     -17.257 -15.065 -22.588  1.00 21.08           C
ATOM   1895 1HG  ARG A 131     -16.447 -14.345 -22.700  1.00 21.08           H
ATOM   1896 2HG  ARG A 131     -17.321 -15.358 -21.541  1.00 21.08           H
ATOM   1897  CD  ARG A 131     -16.960 -16.301 -23.398  1.00 21.08           C
ATOM   1898 1HD  ARG A 131     -16.950 -16.045 -24.458  1.00 21.08           H
ATOM   1899 2HD  ARG A 131     -15.975 -16.673 -23.117  1.00 21.08           H
ATOM   1900  NE  ARG A 131     -17.956 -17.357 -23.152  1.00 21.08           N
ATOM   1901  HE  ARG A 131     -18.733 -17.134 -22.543  1.00 21.08           H
ATOM   1902  CZ  ARG A 131     -17.934 -18.579 -23.656  1.00 21.08           C
ATOM   1903  NH1 ARG A 131     -18.944 -19.370 -23.435  1.00 21.08           N
ATOM   1904 1HH1 ARG A 131     -19.670 -19.094 -22.784  1.00 21.08           H
ATOM   1905 2HH1 ARG A 131     -19.024 -20.245 -23.931  1.00 21.08           H
ATOM   1906  NH2 ARG A 131     -16.981 -19.001 -24.441  1.00 21.08           N
ATOM   1907 1HH2 ARG A 131     -16.243 -18.370 -24.716  1.00 21.08           H
ATOM   1908 2HH2 ARG A 131     -16.974 -19.959 -24.753  1.00 21.08           H
ATOM   1909  N   CYS A 132     -18.531 -12.141 -20.437  1.00 10.73           N
ATOM   1910  H   CYS A 132     -18.181 -12.873 -19.820  1.00 10.73           H
ATOM   1911  CA  CYS A 132     -18.360 -10.744 -20.079  1.00 10.73           C
ATOM   1912  HA  CYS A 132     -19.247 -10.207 -20.407  1.00 10.73           H
ATOM   1913  C   CYS A 132     -17.152 -10.174 -20.818  1.00 10.73           C
ATOM   1914  O   CYS A 132     -16.083 -10.779 -20.860  1.00 10.73           O
ATOM   1915  CB  CYS A 132     -18.234 -10.577 -18.560  1.00 10.73           C
ATOM   1916 1HB  CYS A 132     -18.327  -9.518 -18.321  1.00 10.73           H
ATOM   1917 2HB  CYS A 132     -19.066 -11.102 -18.090  1.00 10.73           H
ATOM   1918  SG  CYS A 132     -16.695 -11.179 -17.832  1.00 10.73           S
ATOM   1919  HG  CYS A 132     -17.046 -11.012 -16.548  1.00 10.73           H
ATOM   1920  N   CYS A 133     -17.300  -8.973 -21.356  1.00-16.63           N
ATOM   1921  H   CYS A 133     -18.198  -8.512 -21.326  1.00-16.63           H
ATOM   1922  CA  CYS A 133     -16.212  -8.311 -22.074  1.00-16.63           C
ATOM   1923  HA  CYS A 133     -15.827  -8.991 -22.837  1.00-16.63           H
ATOM   1924  C   CYS A 133     -15.059  -7.909 -21.151  1.00-16.63           C
ATOM   1925  O   CYS A 133     -13.963  -7.578 -21.595  1.00-16.63           O
ATOM   1926  CB  CYS A 133     -16.773  -7.057 -22.747  1.00-16.63           C
ATOM   1927 1HB  CYS A 133     -17.017  -6.322 -21.979  1.00-16.63           H
ATOM   1928 2HB  CYS A 133     -16.003  -6.629 -23.390  1.00-16.63           H
ATOM   1929  SG  CYS A 133     -18.263  -7.389 -23.727  1.00-16.63           S
ATOM   1930  HG  CYS A 133     -18.317  -6.197 -24.336  1.00-16.63           H
ATOM   1931  N   PHE A 134     -15.343  -7.915 -19.858  1.00 22.13           N
ATOM   1932  H   PHE A 134     -16.256  -8.214 -19.569  1.00 22.13           H
ATOM   1933  CA  PHE A 134     -14.400  -7.497 -18.828  1.00 22.13           C
ATOM   1934  HA  PHE A 134     -13.967  -6.538 -19.114  1.00 22.13           H
ATOM   1935  C   PHE A 134     -13.233  -8.477 -18.664  1.00 22.13           C
ATOM   1936  O   PHE A 134     -12.086  -8.041 -18.645  1.00 22.13           O
ATOM   1937  CB  PHE A 134     -15.212  -7.292 -17.540  1.00 22.13           C
ATOM   1938 1HB  PHE A 134     -15.550  -6.257 -17.506  1.00 22.13           H
ATOM   1939 2HB  PHE A 134     -16.090  -7.936 -17.581  1.00 22.13           H
ATOM   1940  CG  PHE A 134     -14.480  -7.604 -16.272  1.00 22.13           C
ATOM   1941  CD1 PHE A 134     -13.458  -6.767 -15.798  1.00 22.13           C
ATOM   1942  HD1 PHE A 134     -13.172  -5.892 -16.361  1.00 22.13           H
ATOM   1943  CD2 PHE A 134     -14.852  -8.731 -15.518  1.00 22.13           C
ATOM   1944  HD2 PHE A 134     -15.659  -9.364 -15.852  1.00 22.13           H
ATOM   1945  CE1 PHE A 134     -12.791  -7.069 -14.591  1.00 22.13           C
ATOM   1946  HE1 PHE A 134     -11.999  -6.427 -14.237  1.00 22.13           H
ATOM   1947  CE2 PHE A 134     -14.192  -9.046 -14.315  1.00 22.13           C
ATOM   1948  HE2 PHE A 134     -14.486  -9.915 -13.744  1.00 22.13           H
ATOM   1949  CZ  PHE A 134     -13.159  -8.222 -13.855  1.00 22.13           C
ATOM   1950  HZ  PHE A 134     -12.657  -8.470 -12.935  1.00 22.13           H
ATOM   1951  N   CYS A 135     -13.496  -9.778 -18.595  1.00 13.00           N
ATOM   1952  H   CYS A 135     -14.452 -10.098 -18.592  1.00 13.00           H
ATOM   1953  CA  CYS A 135     -12.417 -10.765 -18.451  1.00 13.00           C
ATOM   1954  HA  CYS A 135     -11.503 -10.337 -18.866  1.00 13.00           H
ATOM   1955  C   CYS A 135     -12.634 -12.110 -19.153  1.00 13.00           C
ATOM   1956  O   CYS A 135     -11.844 -13.038 -18.977  1.00 13.00           O
ATOM   1957  CB  CYS A 135     -12.166 -11.019 -16.961  1.00 13.00           C
ATOM   1958 1HB  CYS A 135     -11.246 -11.597 -16.863  1.00 13.00           H
ATOM   1959 2HB  CYS A 135     -12.015 -10.059 -16.464  1.00 13.00           H
ATOM   1960  SG  CYS A 135     -13.496 -11.911 -16.120  1.00 13.00           S
ATOM   1961  HG  CYS A 135     -13.055 -11.671 -14.876  1.00 13.00           H
ATOM   1962  N   GLY A 136     -13.702 -12.248 -19.929  1.00 -1.71           N
ATOM   1963  H   GLY A 136     -14.342 -11.479 -20.087  1.00 -1.71           H
ATOM   1964  CA  GLY A 136     -13.968 -13.503 -20.618  1.00 -1.71           C
ATOM   1965 1HA  GLY A 136     -14.618 -13.287 -21.466  1.00 -1.71           H
ATOM   1966 2HA  GLY A 136     -13.031 -13.900 -21.010  1.00 -1.71           H
ATOM   1967  C   GLY A 136     -14.632 -14.586 -19.787  1.00 -1.71           C
ATOM   1968  O   GLY A 136     -14.698 -15.735 -20.221  1.00 -1.71           O
ATOM   1969  N   GLU A 137     -15.123 -14.258 -18.601  1.00 13.90           N
ATOM   1970  H   GLU A 137     -15.017 -13.316 -18.260  1.00 13.90           H
ATOM   1971  CA  GLU A 137     -15.895 -15.208 -17.796  1.00 13.90           C
ATOM   1972  HA  GLU A 137     -15.357 -16.149 -17.681  1.00 13.90           H
ATOM   1973  C   GLU A 137     -17.220 -15.435 -18.520  1.00 13.90           C
ATOM   1974  O   GLU A 137     -17.805 -14.462 -18.989  1.00 13.90           O
ATOM   1975  CB  GLU A 137     -16.204 -14.588 -16.429  1.00 13.90           C
ATOM   1976 1HB  GLU A 137     -15.271 -14.274 -15.965  1.00 13.90           H
ATOM   1977 2HB  GLU A 137     -16.824 -13.708 -16.592  1.00 13.90           H
ATOM   1978  CG  GLU A 137     -16.938 -15.511 -15.475  1.00 13.90           C
ATOM   1979 1HG  GLU A 137     -17.767 -15.982 -15.999  1.00 13.90           H
ATOM   1980 2HG  GLU A 137     -16.250 -16.290 -15.144  1.00 13.90           H
ATOM   1981  CD  GLU A 137     -17.514 -14.802 -14.270  1.00 13.90           C
ATOM   1982  OE1 GLU A 137     -17.066 -13.689 -13.934  1.00 13.90           O
ATOM   1983  OE2 GLU A 137     -18.423 -15.372 -13.628  1.00 13.90           O
ATOM   1984  N   ASP A 138     -17.730 -16.659 -18.582  1.00 29.85           N
ATOM   1985  H   ASP A 138     -17.210 -17.453 -18.224  1.00 29.85           H
ATOM   1986  CA  ASP A 138     -19.102 -16.883 -19.045  1.00 29.85           C
ATOM   1987  HA  ASP A 138     -19.331 -16.153 -19.817  1.00 29.85           H
ATOM   1988  C   ASP A 138     -19.989 -16.606 -17.823  1.00 29.85           C
ATOM   1989  O   ASP A 138     -20.249 -17.463 -16.978  1.00 29.85           O
ATOM   1990  CB  ASP A 138     -19.278 -18.290 -19.634  1.00 29.85           C
ATOM   1991 1HB  ASP A 138     -18.321 -18.610 -20.045  1.00 29.85           H
ATOM   1992 2HB  ASP A 138     -19.557 -18.991 -18.852  1.00 29.85           H
ATOM   1993  CG  ASP A 138     -20.297 -18.332 -20.768  1.00 29.85           C
ATOM   1994  OD1 ASP A 138     -20.396 -17.339 -21.523  1.00 29.85           O
ATOM   1995  OD2 ASP A 138     -20.897 -19.398 -21.031  1.00 29.85           O
ATOM   1996  N   HIS A 139     -20.304 -15.335 -17.647  1.00  7.98           N
ATOM   1997  H   HIS A 139     -20.119 -14.683 -18.403  1.00  7.98           H
ATOM   1998  CA  HIS A 139     -20.866 -14.799 -16.413  1.00  7.98           C
ATOM   1999  HA  HIS A 139     -20.392 -15.284 -15.560  1.00  7.98           H
ATOM   2000  C   HIS A 139     -22.380 -15.005 -16.379  1.00  7.98           C
ATOM   2001  O   HIS A 139     -23.044 -14.766 -17.388  1.00  7.98           O
ATOM   2002  CB  HIS A 139     -20.551 -13.301 -16.388  1.00  7.98           C
ATOM   2003 1HB  HIS A 139     -19.475 -13.177 -16.517  1.00  7.98           H
ATOM   2004 2HB  HIS A 139     -21.055 -12.820 -17.226  1.00  7.98           H
ATOM   2005  CG  HIS A 139     -20.953 -12.613 -15.121  1.00  7.98           C
ATOM   2006  ND1 HIS A 139     -22.235 -12.216 -14.813  1.00  7.98           N
ATOM   2007  HD1 HIS A 139     -23.073 -12.403 -15.353  1.00  7.98           H
ATOM   2008  CD2 HIS A 139     -20.200 -12.232 -14.058  1.00  7.98           C
ATOM   2009  HD2 HIS A 139     -19.138 -12.414 -13.957  1.00  7.98           H
ATOM   2010  CE1 HIS A 139     -22.203 -11.587 -13.637  1.00  7.98           C
ATOM   2011  HE1 HIS A 139     -23.068 -11.155 -13.150  1.00  7.98           H
ATOM   2012  NE2 HIS A 139     -20.983 -11.570 -13.135  1.00  7.98           N
ATOM   2013  N   PRO A 140     -22.964 -15.415 -15.238  1.00  2.53           N
ATOM   2014  CA  PRO A 140     -24.418 -15.628 -15.297  1.00  2.53           C
ATOM   2015  HA  PRO A 140     -24.621 -16.428 -16.003  1.00  2.53           H
ATOM   2016  C   PRO A 140     -25.301 -14.434 -15.671  1.00  2.53           C
ATOM   2017  O   PRO A 140     -25.026 -13.274 -15.340  1.00  2.53           O
ATOM   2018  CB  PRO A 140     -24.753 -16.103 -13.880  1.00  2.53           C
ATOM   2019 1HB  PRO A 140     -25.070 -15.259 -13.273  1.00  2.53           H
ATOM   2020 2HB  PRO A 140     -25.526 -16.871 -13.901  1.00  2.53           H
ATOM   2021  CG  PRO A 140     -23.485 -16.654 -13.350  1.00  2.53           C
ATOM   2022 1HG  PRO A 140     -23.481 -16.641 -12.261  1.00  2.53           H
ATOM   2023 2HG  PRO A 140     -23.335 -17.669 -13.719  1.00  2.53           H
ATOM   2024  CD  PRO A 140     -22.432 -15.745 -13.902  1.00  2.53           C
ATOM   2025 1HD  PRO A 140     -22.342 -14.842 -13.295  1.00  2.53           H
ATOM   2026 2HD  PRO A 140     -21.476 -16.267 -13.970  1.00  2.53           H
ATOM   2027  N   ARG A 141     -26.391 -14.753 -16.356  1.00  2.72           N
ATOM   2028  H   ARG A 141     -26.513 -15.728 -16.633  1.00  2.72           H
ATOM   2029  CA  ARG A 141     -27.447 -13.804 -16.715  1.00  2.72           C
ATOM   2030  HA  ARG A 141     -27.018 -12.928 -17.195  1.00  2.72           H
ATOM   2031  C   ARG A 141     -28.156 -13.399 -15.432  1.00  2.72           C
ATOM   2032  O   ARG A 141     -28.506 -14.278 -14.651  1.00  2.72           O
ATOM   2033  CB  ARG A 141     -28.433 -14.513 -17.660  1.00  2.72           C
ATOM   2034 1HB  ARG A 141     -27.889 -14.819 -18.555  1.00  2.72           H
ATOM   2035 2HB  ARG A 141     -28.781 -15.414 -17.165  1.00  2.72           H
ATOM   2036  CG  ARG A 141     -29.660 -13.712 -18.086  1.00  2.72           C
ATOM   2037 1HG  ARG A 141     -30.221 -13.389 -17.212  1.00  2.72           H
ATOM   2038 2HG  ARG A 141     -29.324 -12.832 -18.630  1.00  2.72           H
ATOM   2039  CD  ARG A 141     -30.581 -14.525 -18.990  1.00  2.72           C
ATOM   2040 1HD  ARG A 141     -31.217 -13.829 -19.539  1.00  2.72           H
ATOM   2041 2HD  ARG A 141     -29.969 -15.055 -19.721  1.00  2.72           H
ATOM   2042  NE  ARG A 141     -31.469 -15.472 -18.289  1.00  2.72           N
ATOM   2043  HE  ARG A 141     -31.980 -15.107 -17.503  1.00  2.72           H
ATOM   2044  CZ  ARG A 141     -31.743 -16.714 -18.666  1.00  2.72           C
ATOM   2045  NH1 ARG A 141     -32.691 -17.385 -18.084  1.00  2.72           N
ATOM   2046 1HH1 ARG A 141     -33.285 -16.966 -17.383  1.00  2.72           H
ATOM   2047 2HH1 ARG A 141     -32.867 -18.332 -18.394  1.00  2.72           H
ATOM   2048  NH2 ARG A 141     -31.117 -17.350 -19.611  1.00  2.72           N
ATOM   2049 1HH2 ARG A 141     -30.303 -16.939 -20.055  1.00  2.72           H
ATOM   2050 2HH2 ARG A 141     -31.442 -18.264 -19.895  1.00  2.72           H
ATOM   2051  N   GLN A 142     -28.414 -12.116 -15.218  1.00 -5.34           N
ATOM   2052  H   GLN A 142     -28.126 -11.425 -15.895  1.00 -5.34           H
ATOM   2053  CA  GLN A 142     -29.145 -11.676 -14.026  1.00 -5.34           C
ATOM   2054  HA  GLN A 142     -28.590 -11.971 -13.137  1.00 -5.34           H
ATOM   2055  C   GLN A 142     -30.515 -12.357 -14.012  1.00 -5.34           C
ATOM   2056  O   GLN A 142     -31.179 -12.434 -15.043  1.00 -5.34           O
ATOM   2057  CB  GLN A 142     -29.312 -10.155 -14.046  1.00 -5.34           C
ATOM   2058 1HB  GLN A 142     -28.335  -9.704 -14.213  1.00 -5.34           H
ATOM   2059 2HB  GLN A 142     -29.960  -9.895 -14.882  1.00 -5.34           H
ATOM   2060  CG  GLN A 142     -29.898  -9.559 -12.775  1.00 -5.34           C
ATOM   2061 1HG  GLN A 142     -30.844 -10.047 -12.546  1.00 -5.34           H
ATOM   2062 2HG  GLN A 142     -29.208  -9.729 -11.952  1.00 -5.34           H
ATOM   2063  CD  GLN A 142     -30.155  -8.076 -12.908  1.00 -5.34           C
ATOM   2064  OE1 GLN A 142     -31.144  -7.657 -13.504  1.00 -5.34           O
ATOM   2065  NE2 GLN A 142     -29.286  -7.270 -12.357  1.00 -5.34           N
ATOM   2066 1HE2 GLN A 142     -29.430  -6.277 -12.429  1.00 -5.34           H
ATOM   2067 2HE2 GLN A 142     -28.492  -7.642 -11.863  1.00 -5.34           H
ATOM   2068  N   GLY A 143     -30.929 -12.896 -12.874  1.00 -9.52           N
ATOM   2069  H   GLY A 143     -30.364 -12.821 -12.038  1.00 -9.52           H
ATOM   2070  CA  GLY A 143     -32.210 -13.583 -12.792  1.00 -9.52           C
ATOM   2071 1HA  GLY A 143     -32.525 -13.594 -11.748  1.00 -9.52           H
ATOM   2072 2HA  GLY A 143     -32.951 -13.015 -13.355  1.00 -9.52           H
ATOM   2073  C   GLY A 143     -32.231 -15.011 -13.309  1.00 -9.52           C
ATOM   2074  O   GLY A 143     -33.256 -15.688 -13.197  1.00 -9.52           O
ATOM   2075  N   SER A 144     -31.134 -15.513 -13.865  1.00-10.89           N
ATOM   2076  H   SER A 144     -30.307 -14.937 -13.966  1.00-10.89           H
ATOM   2077  CA  SER A 144     -31.076 -16.924 -14.259  1.00-10.89           C
ATOM   2078  HA  SER A 144     -31.969 -17.198 -14.820  1.00-10.89           H
ATOM   2079  C   SER A 144     -31.018 -17.724 -12.970  1.00-10.89           C
ATOM   2080  O   SER A 144     -30.656 -17.183 -11.926  1.00-10.89           O
ATOM   2081  CB  SER A 144     -29.831 -17.247 -15.087  1.00-10.89           C
ATOM   2082 1HB  SER A 144     -29.847 -18.302 -15.356  1.00-10.89           H
ATOM   2083 2HB  SER A 144     -29.845 -16.654 -15.999  1.00-10.89           H
ATOM   2084  OG  SER A 144     -28.648 -16.977 -14.356  1.00-10.89           O
ATOM   2085  HG  SER A 144     -28.439 -16.033 -14.465  1.00-10.89           H
ATOM   2086  N   ILE A 145     -31.330 -19.010 -13.023  1.00-22.96           N
ATOM   2087  H   ILE A 145     -31.626 -19.431 -13.889  1.00-22.96           H
ATOM   2088  CA  ILE A 145     -31.286 -19.836 -11.818  1.00-22.96           C
ATOM   2089  HA  ILE A 145     -31.916 -19.371 -11.059  1.00-22.96           H
ATOM   2090  C   ILE A 145     -29.857 -19.859 -11.266  1.00-22.96           C
ATOM   2091  O   ILE A 145     -29.661 -19.700 -10.070  1.00-22.96           O
ATOM   2092  CB  ILE A 145     -31.838 -21.268 -12.086  1.00-22.96           C
ATOM   2093  HB  ILE A 145     -31.236 -21.735 -12.867  1.00-22.96           H
ATOM   2094  CG1 ILE A 145     -33.300 -21.167 -12.581  1.00-22.96           C
ATOM   2095 1HG1 ILE A 145     -33.914 -20.786 -11.766  1.00-22.96           H
ATOM   2096 2HG1 ILE A 145     -33.355 -20.450 -13.398  1.00-22.96           H
ATOM   2097  CG2 ILE A 145     -31.742 -22.132 -10.806  1.00-22.96           C
ATOM   2098 1HG2 ILE A 145     -32.180 -23.115 -10.978  1.00-22.96           H
ATOM   2099 2HG2 ILE A 145     -32.264 -21.647  -9.980  1.00-22.96           H
ATOM   2100 3HG2 ILE A 145     -30.697 -22.277 -10.528  1.00-22.96           H
ATOM   2101  CD1 ILE A 145     -33.929 -22.465 -13.090  1.00-22.96           C
ATOM   2102 1HD1 ILE A 145     -34.929 -22.255 -13.473  1.00-22.96           H
ATOM   2103 2HD1 ILE A 145     -34.009 -23.193 -12.283  1.00-22.96           H
ATOM   2104 3HD1 ILE A 145     -33.320 -22.878 -13.894  1.00-22.96           H
ATOM   2105  N   LEU A 146     -28.847 -19.936 -12.123  1.00 -4.49           N
ATOM   2106  H   LEU A 146     -29.028 -20.014 -13.109  1.00 -4.49           H
ATOM   2107  CA  LEU A 146     -27.459 -19.926 -11.649  1.00 -4.49           C
ATOM   2108  HA  LEU A 146     -27.330 -20.738 -10.934  1.00 -4.49           H
ATOM   2109  C   LEU A 146     -27.087 -18.637 -10.922  1.00 -4.49           C
ATOM   2110  O   LEU A 146     -26.441 -18.674  -9.876  1.00 -4.49           O
ATOM   2111  CB  LEU A 146     -26.489 -20.123 -12.819  1.00 -4.49           C
ATOM   2112 1HB  LEU A 146     -26.732 -19.392 -13.590  1.00 -4.49           H
ATOM   2113 2HB  LEU A 146     -25.484 -19.903 -12.459  1.00 -4.49           H
ATOM   2114  CG  LEU A 146     -26.454 -21.517 -13.463  1.00 -4.49           C
ATOM   2115  HG  LEU A 146     -27.461 -21.788 -13.777  1.00 -4.49           H
ATOM   2116  CD1 LEU A 146     -25.559 -21.489 -14.689  1.00 -4.49           C
ATOM   2117 1HD1 LEU A 146     -25.573 -22.464 -15.177  1.00 -4.49           H
ATOM   2118 2HD1 LEU A 146     -24.538 -21.240 -14.399  1.00 -4.49           H
ATOM   2119 3HD1 LEU A 146     -25.918 -20.743 -15.397  1.00 -4.49           H
ATOM   2120  CD2 LEU A 146     -25.937 -22.575 -12.491  1.00 -4.49           C
ATOM   2121 1HD2 LEU A 146     -25.837 -23.530 -13.007  1.00 -4.49           H
ATOM   2122 2HD2 LEU A 146     -26.641 -22.705 -11.671  1.00 -4.49           H
ATOM   2123 3HD2 LEU A 146     -24.963 -22.281 -12.094  1.00 -4.49           H
ATOM   2124  N   TYR A 147     -27.531 -17.502 -11.442  1.00 15.71           N
ATOM   2125  H   TYR A 147     -28.062 -17.518 -12.302  1.00 15.71           H
ATOM   2126  CA  TYR A 147     -27.288 -16.219 -10.787  1.00 15.71           C
ATOM   2127  HA  TYR A 147     -26.222 -16.098 -10.590  1.00 15.71           H
ATOM   2128  C   TYR A 147     -28.046 -16.165  -9.467  1.00 15.71           C
ATOM   2129  O   TYR A 147     -27.550 -15.663  -8.469  1.00 15.71           O
ATOM   2130  CB  TYR A 147     -27.782 -15.100 -11.703  1.00 15.71           C
ATOM   2131 1HB  TYR A 147     -27.313 -15.235 -12.673  1.00 15.71           H
ATOM   2132 2HB  TYR A 147     -28.857 -15.210 -11.832  1.00 15.71           H
ATOM   2133  CG  TYR A 147     -27.513 -13.685 -11.241  1.00 15.71           C
ATOM   2134  CD1 TYR A 147     -26.405 -12.960 -11.733  1.00 15.71           C
ATOM   2135  HD1 TYR A 147     -25.707 -13.428 -12.411  1.00 15.71           H
ATOM   2136  CD2 TYR A 147     -28.399 -13.036 -10.356  1.00 15.71           C
ATOM   2137  HD2 TYR A 147     -29.250 -13.567  -9.951  1.00 15.71           H
ATOM   2138  CE1 TYR A 147     -26.199 -11.603 -11.360  1.00 15.71           C
ATOM   2139  HE1 TYR A 147     -25.356 -11.049 -11.746  1.00 15.71           H
ATOM   2140  CE2 TYR A 147     -28.190 -11.684  -9.981  1.00 15.71           C
ATOM   2141  HE2 TYR A 147     -28.874 -11.198  -9.302  1.00 15.71           H
ATOM   2142  CZ  TYR A 147     -27.102 -10.979 -10.497  1.00 15.71           C
ATOM   2143  OH  TYR A 147     -26.936  -9.658 -10.174  1.00 15.71           O
ATOM   2144  HH  TYR A 147     -27.654  -9.326  -9.616  1.00 15.71           H
ATOM   2145  N   SER A 148     -29.257 -16.698  -9.449  1.00 -4.02           N
ATOM   2146  H   SER A 148     -29.626 -17.140 -10.285  1.00 -4.02           H
ATOM   2147  CA  SER A 148     -30.096 -16.632  -8.258  1.00 -4.02           C
ATOM   2148  HA  SER A 148     -30.103 -15.601  -7.905  1.00 -4.02           H
ATOM   2149  C   SER A 148     -29.546 -17.511  -7.141  1.00 -4.02           C
ATOM   2150  O   SER A 148     -29.554 -17.110  -5.984  1.00 -4.02           O
ATOM   2151  CB  SER A 148     -31.526 -17.031  -8.610  1.00 -4.02           C
ATOM   2152 1HB  SER A 148     -31.551 -18.081  -8.901  1.00 -4.02           H
ATOM   2153 2HB  SER A 148     -32.171 -16.878  -7.745  1.00 -4.02           H
ATOM   2154  OG  SER A 148     -31.974 -16.234  -9.697  1.00 -4.02           O
ATOM   2155  HG  SER A 148     -31.555 -16.560 -10.506  1.00 -4.02           H
ATOM   2156  N   LEU A 149     -28.980 -18.662  -7.475  1.00-16.97           N
ATOM   2157  H   LEU A 149     -29.011 -18.977  -8.442  1.00-16.97           H
ATOM   2158  CA  LEU A 149     -28.324 -19.509  -6.477  1.00-16.97           C
ATOM   2159  HA  LEU A 149     -29.027 -19.726  -5.673  1.00-16.97           H
ATOM   2160  C   LEU A 149     -27.119 -18.808  -5.859  1.00-16.97           C
ATOM   2161  O   LEU A 149     -26.834 -18.979  -4.675  1.00-16.97           O
ATOM   2162  CB  LEU A 149     -27.861 -20.827  -7.108  1.00-16.97           C
ATOM   2163 1HB  LEU A 149     -27.265 -20.581  -7.985  1.00-16.97           H
ATOM   2164 2HB  LEU A 149     -27.205 -21.323  -6.393  1.00-16.97           H
ATOM   2165  CG  LEU A 149     -28.933 -21.844  -7.528  1.00-16.97           C
ATOM   2166  HG  LEU A 149     -29.648 -21.353  -8.183  1.00-16.97           H
ATOM   2167  CD1 LEU A 149     -28.278 -22.983  -8.309  1.00-16.97           C
ATOM   2168 1HD1 LEU A 149     -29.044 -23.671  -8.665  1.00-16.97           H
ATOM   2169 2HD1 LEU A 149     -27.574 -23.521  -7.672  1.00-16.97           H
ATOM   2170 3HD1 LEU A 149     -27.746 -22.579  -9.170  1.00-16.97           H
ATOM   2171  CD2 LEU A 149     -29.702 -22.400  -6.330  1.00-16.97           C
ATOM   2172 1HD2 LEU A 149     -30.424 -23.141  -6.668  1.00-16.97           H
ATOM   2173 2HD2 LEU A 149     -30.248 -21.598  -5.835  1.00-16.97           H
ATOM   2174 3HD2 LEU A 149     -29.014 -22.861  -5.620  1.00-16.97           H
ATOM   2175  N   LEU A 150     -26.427 -17.988  -6.637  1.00-10.02           N
ATOM   2176  H   LEU A 150     -26.690 -17.886  -7.610  1.00-10.02           H
ATOM   2177  CA  LEU A 150     -25.275 -17.233  -6.137  1.00-10.02           C
ATOM   2178  HA  LEU A 150     -24.724 -17.856  -5.432  1.00-10.02           H
ATOM   2179  C   LEU A 150     -25.639 -15.943  -5.404  1.00-10.02           C
ATOM   2180  O   LEU A 150     -24.789 -15.358  -4.735  1.00-10.02           O
ATOM   2181  CB  LEU A 150     -24.346 -16.878  -7.305  1.00-10.02           C
ATOM   2182 1HB  LEU A 150     -24.942 -16.371  -8.063  1.00-10.02           H
ATOM   2183 2HB  LEU A 150     -23.599 -16.171  -6.946  1.00-10.02           H
ATOM   2184  CG  LEU A 150     -23.595 -18.039  -7.974  1.00-10.02           C
ATOM   2185  HG  LEU A 150     -24.313 -18.813  -8.237  1.00-10.02           H
ATOM   2186  CD1 LEU A 150     -22.930 -17.552  -9.258  1.00-10.02           C
ATOM   2187 1HD1 LEU A 150     -22.435 -18.390  -9.752  1.00-10.02           H
ATOM   2188 2HD1 LEU A 150     -22.197 -16.776  -9.037  1.00-10.02           H
ATOM   2189 3HD1 LEU A 150     -23.688 -17.155  -9.932  1.00-10.02           H
ATOM   2190  CD2 LEU A 150     -22.541 -18.652  -7.047  1.00-10.02           C
ATOM   2191 1HD2 LEU A 150     -22.015 -19.450  -7.572  1.00-10.02           H
ATOM   2192 2HD2 LEU A 150     -23.021 -19.080  -6.168  1.00-10.02           H
ATOM   2193 3HD2 LEU A 150     -21.825 -17.890  -6.737  1.00-10.02           H
ATOM   2194  N   THR A 151     -26.876 -15.484  -5.537  1.00 12.07           N
ATOM   2195  H   THR A 151     -27.532 -16.002  -6.106  1.00 12.07           H
ATOM   2196  CA  THR A 151     -27.289 -14.186  -4.987  1.00 12.07           C
ATOM   2197  HA  THR A 151     -26.428 -13.732  -4.503  1.00 12.07           H
ATOM   2198  C   THR A 151     -28.393 -14.292  -3.926  1.00 12.07           C
ATOM   2199  O   THR A 151     -28.709 -13.325  -3.240  1.00 12.07           O
ATOM   2200  CB  THR A 151     -27.689 -13.245  -6.156  1.00 12.07           C
ATOM   2201  HB  THR A 151     -28.684 -13.503  -6.519  1.00 12.07           H
ATOM   2202  OG1 THR A 151     -26.740 -13.407  -7.213  1.00 12.07           O
ATOM   2203  HG1 THR A 151     -26.959 -14.218  -7.694  1.00 12.07           H
ATOM   2204  CG2 THR A 151     -27.616 -11.772  -5.802  1.00 12.07           C
ATOM   2205 1HG2 THR A 151     -27.866 -11.187  -6.686  1.00 12.07           H
ATOM   2206 2HG2 THR A 151     -26.604 -11.518  -5.493  1.00 12.07           H
ATOM   2207 3HG2 THR A 151     -28.319 -11.534  -5.007  1.00 12.07           H
ATOM   2208  N   SER A 152     -28.945 -15.478  -3.718  1.00 19.90           N
ATOM   2209  H   SER A 152     -28.660 -16.266  -4.287  1.00 19.90           H
ATOM   2210  CA  SER A 152     -29.999 -15.695  -2.717  1.00 19.90           C
ATOM   2211  HA  SER A 152     -30.856 -15.076  -2.980  1.00 19.90           H
ATOM   2212  C   SER A 152     -29.580 -15.313  -1.296  1.00 19.90           C
ATOM   2213  O   SER A 152     -30.376 -14.775  -0.532  1.00 19.90           O
ATOM   2214  CB  SER A 152     -30.432 -17.164  -2.758  1.00 19.90           C
ATOM   2215 1HB  SER A 152     -31.223 -17.286  -3.498  1.00 19.90           H
ATOM   2216 2HB  SER A 152     -29.577 -17.766  -3.067  1.00 19.90           H
ATOM   2217  OG  SER A 152     -30.877 -17.637  -1.496  1.00 19.90           O
ATOM   2218  HG  SER A 152     -31.726 -17.229  -1.296  1.00 19.90           H
ATOM   2219  N   SER A 153     -28.307 -15.494  -0.970  1.00  8.52           N
ATOM   2220  H   SER A 153     -27.677 -15.925  -1.640  1.00  8.52           H
ATOM   2221  CA  SER A 153     -27.760 -15.107   0.333  1.00  8.52           C
ATOM   2222  HA  SER A 153     -28.384 -15.509   1.128  1.00  8.52           H
ATOM   2223  C   SER A 153     -27.672 -13.596   0.530  1.00  8.52           C
ATOM   2224  O   SER A 153     -27.511 -13.115   1.645  1.00  8.52           O
ATOM   2225  CB  SER A 153     -26.353 -15.687   0.448  1.00  8.52           C
ATOM   2226 1HB  SER A 153     -25.912 -15.406   1.404  1.00  8.52           H
ATOM   2227 2HB  SER A 153     -26.409 -16.774   0.377  1.00  8.52           H
ATOM   2228  OG  SER A 153     -25.561 -15.193  -0.622  1.00  8.52           O
ATOM   2229  HG  SER A 153     -24.933 -15.883  -0.889  1.00  8.52           H
ATOM   2230  N   LYS A 154     -27.787 -12.849  -0.558  1.00  5.82           N
ATOM   2231  H   LYS A 154     -27.928 -13.313  -1.448  1.00  5.82           H
ATOM   2232  CA  LYS A 154     -27.686 -11.387  -0.544  1.00  5.82           C
ATOM   2233  HA  LYS A 154     -27.193 -11.072   0.369  1.00  5.82           H
ATOM   2234  C   LYS A 154     -29.076 -10.772  -0.589  1.00  5.82           C
ATOM   2235  O   LYS A 154     -29.359  -9.735   0.016  1.00  5.82           O
ATOM   2236  CB  LYS A 154     -26.837 -10.938  -1.736  1.00  5.82           C
ATOM   2237 1HB  LYS A 154     -27.451 -10.941  -2.636  1.00  5.82           H
ATOM   2238 2HB  LYS A 154     -26.498  -9.920  -1.555  1.00  5.82           H
ATOM   2239  CG  LYS A 154     -25.632 -11.854  -1.977  1.00  5.82           C
ATOM   2240 1HG  LYS A 154     -25.115 -12.019  -1.034  1.00  5.82           H
ATOM   2241 2HG  LYS A 154     -25.985 -12.811  -2.359  1.00  5.82           H
ATOM   2242  CD  LYS A 154     -24.649 -11.292  -2.970  1.00  5.82           C
ATOM   2243 1HD  LYS A 154     -25.189 -10.916  -3.838  1.00  5.82           H
ATOM   2244 2HD  LYS A 154     -24.104 -10.471  -2.503  1.00  5.82           H
ATOM   2245  CE  LYS A 154     -23.677 -12.366  -3.427  1.00  5.82           C
ATOM   2246 1HE  LYS A 154     -23.232 -12.850  -2.555  1.00  5.82           H
ATOM   2247 2HE  LYS A 154     -24.225 -13.116  -4.001  1.00  5.82           H
ATOM   2248  NZ  LYS A 154     -22.594 -11.782  -4.276  1.00  5.82           N
ATOM   2249 1HZ  LYS A 154     -22.100 -12.518  -4.769  1.00  5.82           H
ATOM   2250 2HZ  LYS A 154     -21.942 -11.276  -3.694  1.00  5.82           H
ATOM   2251 3HZ  LYS A 154     -22.993 -11.142  -4.952  1.00  5.82           H
ATOM   2252  N   GLN A 155     -29.965 -11.506  -1.242  1.00 11.36           N
ATOM   2253  H   GLN A 155     -29.641 -12.347  -1.704  1.00 11.36           H
ATOM   2254  CA  GLN A 155     -31.391 -11.192  -1.353  1.00 11.36           C
ATOM   2255  HA  GLN A 155     -31.509 -10.129  -1.561  1.00 11.36           H
ATOM   2256  C   GLN A 155     -32.153 -11.502  -0.067  1.00 11.36           C
ATOM   2257  O   GLN A 155     -33.361 -11.327   0.014  1.00 11.36           O
ATOM   2258  CB  GLN A 155     -31.986 -11.987  -2.518  1.00 11.36           C
ATOM   2259 1HB  GLN A 155     -31.730 -13.037  -2.381  1.00 11.36           H
ATOM   2260 2HB  GLN A 155     -33.071 -11.888  -2.505  1.00 11.36           H
ATOM   2261  CG  GLN A 155     -31.477 -11.510  -3.874  1.00 11.36           C
ATOM   2262 1HG  GLN A 155     -31.876 -10.516  -4.068  1.00 11.36           H
ATOM   2263 2HG  GLN A 155     -30.393 -11.439  -3.850  1.00 11.36           H
ATOM   2264  CD  GLN A 155     -31.854 -12.426  -5.020  1.00 11.36           C
ATOM   2265  OE1 GLN A 155     -32.592 -13.398  -4.871  1.00 11.36           O
ATOM   2266  NE2 GLN A 155     -31.328 -12.136  -6.180  1.00 11.36           N
ATOM   2267 1HE2 GLN A 155     -31.541 -12.722  -6.970  1.00 11.36           H
ATOM   2268 2HE2 GLN A 155     -30.743 -11.317  -6.279  1.00 11.36           H
ATOM   2269  N   THR A 156     -31.436 -11.875   0.982  1.00 19.65           N
ATOM   2270  H   THR A 156     -30.452 -12.071   0.886  1.00 19.65           H
ATOM   2271  CA  THR A 156     -32.012 -11.943   2.320  1.00 19.65           C
ATOM   2272  HA  THR A 156     -32.892 -12.583   2.314  1.00 19.65           H
ATOM   2273  C   THR A 156     -32.445 -10.551   2.764  1.00 19.65           C
ATOM   2274  O   THR A 156     -33.394 -10.407   3.510  1.00 19.65           O
ATOM   2275  CB  THR A 156     -30.977 -12.497   3.309  1.00 19.65           C
ATOM   2276  HB  THR A 156     -31.369 -12.453   4.325  1.00 19.65           H
ATOM   2277  OG1 THR A 156     -29.776 -11.728   3.202  1.00 19.65           O
ATOM   2278  HG1 THR A 156     -29.085 -12.225   3.656  1.00 19.65           H
ATOM   2279  CG2 THR A 156     -30.613 -13.928   2.966  1.00 19.65           C
ATOM   2280 1HG2 THR A 156     -29.898 -14.299   3.700  1.00 19.65           H
ATOM   2281 2HG2 THR A 156     -30.168 -13.989   1.976  1.00 19.65           H
ATOM   2282 3HG2 THR A 156     -31.501 -14.555   3.011  1.00 19.65           H
ATOM   2283  N   HIS A 157     -31.827  -9.508   2.223  1.00 13.87           N
ATOM   2284  H   HIS A 157     -31.050  -9.668   1.597  1.00 13.87           H
ATOM   2285  CA  HIS A 157     -32.252  -8.128   2.490  1.00 13.87           C
ATOM   2286  HA  HIS A 157     -32.570  -8.053   3.531  1.00 13.87           H
ATOM   2287  C   HIS A 157     -33.453  -7.697   1.640  1.00 13.87           C
ATOM   2288  O   HIS A 157     -33.772  -6.513   1.547  1.00 13.87           O
ATOM   2289  CB  HIS A 157     -31.063  -7.188   2.278  1.00 13.87           C
ATOM   2290 1HB  HIS A 157     -30.635  -7.378   1.294  1.00 13.87           H
ATOM   2291 2HB  HIS A 157     -31.412  -6.155   2.305  1.00 13.87           H
ATOM   2292  CG  HIS A 157     -29.999  -7.336   3.321  1.00 13.87           C
ATOM   2293  ND1 HIS A 157     -29.978  -6.582   4.485  1.00 13.87           N
ATOM   2294  HD1 HIS A 157     -30.657  -5.850   4.713  1.00 13.87           H
ATOM   2295  CD2 HIS A 157     -28.922  -8.156   3.419  1.00 13.87           C
ATOM   2296  HD2 HIS A 157     -28.632  -8.899   2.686  1.00 13.87           H
ATOM   2297  CE1 HIS A 157     -28.943  -6.950   5.227  1.00 13.87           C
ATOM   2298  HE1 HIS A 157     -28.681  -6.547   6.200  1.00 13.87           H
ATOM   2299  NE2 HIS A 157     -28.284  -7.893   4.601  1.00 13.87           N
ATOM   2300  HE2 HIS A 157     -27.440  -8.359   4.951  1.00 13.87           H
ATOM   2301  N   VAL A 158     -34.107  -8.664   1.016  1.00 24.38           N
ATOM   2302  H   VAL A 158     -33.767  -9.613   1.090  1.00 24.38           H
ATOM   2303  CA  VAL A 158     -35.333  -8.466   0.242  1.00 24.38           C
ATOM   2304  HA  VAL A 158     -35.775  -7.504   0.497  1.00 24.38           H
ATOM   2305  C   VAL A 158     -36.249  -9.599   0.721  1.00 24.38           C
ATOM   2306  O   VAL A 158     -36.944 -10.255  -0.059  1.00 24.38           O
ATOM   2307  CB  VAL A 158     -35.087  -8.541  -1.304  1.00 24.38           C
ATOM   2308  HB  VAL A 158     -35.010  -9.586  -1.599  1.00 24.38           H
ATOM   2309  CG1 VAL A 158     -36.244  -7.884  -2.080  1.00 24.38           C
ATOM   2310 1HG1 VAL A 158     -36.099  -8.035  -3.148  1.00 24.38           H
ATOM   2311 2HG1 VAL A 158     -36.285  -6.814  -1.866  1.00 24.38           H
ATOM   2312 3HG1 VAL A 158     -37.192  -8.338  -1.792  1.00 24.38           H
ATOM   2313  CG2 VAL A 158     -33.774  -7.849  -1.713  1.00 24.38           C
ATOM   2314 1HG2 VAL A 158     -33.682  -7.847  -2.799  1.00 24.38           H
ATOM   2315 2HG2 VAL A 158     -32.923  -8.385  -1.298  1.00 24.38           H
ATOM   2316 3HG2 VAL A 158     -33.765  -6.822  -1.347  1.00 24.38           H
ATOM   2317  N   ALA A 159     -36.175  -9.918   2.006  1.00 22.57           N
ATOM   2318  H   ALA A 159     -35.617  -9.358   2.640  1.00 22.57           H
ATOM   2319  CA  ALA A 159     -36.923 -11.054   2.542  1.00 22.57           C
ATOM   2320  HA  ALA A 159     -36.696 -11.931   1.936  1.00 22.57           H
ATOM   2321  C   ALA A 159     -38.431 -10.774   2.478  1.00 22.57           C
ATOM   2322  O   ALA A 159     -38.855  -9.620   2.626  1.00 22.57           O
ATOM   2323  CB  ALA A 159     -36.497 -11.325   3.992  1.00 22.57           C
ATOM   2324 1HB  ALA A 159     -35.474 -11.697   4.015  1.00 22.57           H
ATOM   2325 2HB  ALA A 159     -37.154 -12.075   4.435  1.00 22.57           H
ATOM   2326 3HB  ALA A 159     -36.565 -10.406   4.573  1.00 22.57           H
ATOM   2327  N   PRO A 160     -39.261 -11.815   2.284  1.00 -9.21           N
ATOM   2328  CA  PRO A 160     -40.685 -11.572   2.540  1.00 -9.21           C
ATOM   2329  HA  PRO A 160     -41.073 -10.803   1.873  1.00 -9.21           H
ATOM   2330  C   PRO A 160     -40.895 -11.195   4.001  1.00 -9.21           C
ATOM   2331  O   PRO A 160     -40.159 -11.661   4.874  1.00 -9.21           O
ATOM   2332  CB  PRO A 160     -41.325 -12.934   2.259  1.00 -9.21           C
ATOM   2333 1HB  PRO A 160     -41.425 -13.490   3.190  1.00 -9.21           H
ATOM   2334 2HB  PRO A 160     -42.295 -12.819   1.775  1.00 -9.21           H
ATOM   2335  CG  PRO A 160     -40.367 -13.619   1.371  1.00 -9.21           C
ATOM   2336 1HG  PRO A 160     -40.501 -14.699   1.412  1.00 -9.21           H
ATOM   2337 2HG  PRO A 160     -40.473 -13.251   0.350  1.00 -9.21           H
ATOM   2338  CD  PRO A 160     -39.038 -13.227   1.928  1.00 -9.21           C
ATOM   2339 1HD  PRO A 160     -38.804 -13.809   2.820  1.00 -9.21           H
ATOM   2340 2HD  PRO A 160     -38.258 -13.331   1.173  1.00 -9.21           H
ATOM   2341  N   ALA A 161     -41.897 -10.375   4.275  1.00 47.66           N
ATOM   2342  H   ALA A 161     -42.509 -10.064   3.534  1.00 47.66           H
ATOM   2343  CA  ALA A 161     -42.156  -9.878   5.622  1.00 47.66           C
ATOM   2344  HA  ALA A 161     -41.485 -10.357   6.335  1.00 47.66           H
ATOM   2345  C   ALA A 161     -43.602 -10.224   5.996  1.00 47.66           C
ATOM   2346  O   ALA A 161     -44.211 -11.114   5.393  1.00 47.66           O
ATOM   2347  CB  ALA A 161     -41.897  -8.361   5.656  1.00 47.66           C
ATOM   2348 1HB  ALA A 161     -40.916  -8.151   5.225  1.00 47.66           H
ATOM   2349 2HB  ALA A 161     -41.901  -8.002   6.686  1.00 47.66           H
ATOM   2350 3HB  ALA A 161     -42.661  -7.840   5.082  1.00 47.66           H
ATOM   2351  N   ALA A 162     -44.173  -9.481   6.932  1.00 11.58           N
ATOM   2352  H   ALA A 162     -43.613  -8.808   7.430  1.00 11.58           H
ATOM   2353  CA  ALA A 162     -45.607  -9.535   7.204  1.00 11.58           C
ATOM   2354  HA  ALA A 162     -45.894 -10.558   7.449  1.00 11.58           H
ATOM   2355  C   ALA A 162     -46.365  -9.074   5.939  1.00 11.58           C
ATOM   2356  O   ALA A 162     -45.782  -8.384   5.090  1.00 11.58           O
ATOM   2357  CB  ALA A 162     -45.916  -8.620   8.402  1.00 11.58           C
ATOM   2358 1HB  ALA A 162     -45.350  -8.948   9.275  1.00 11.58           H
ATOM   2359 2HB  ALA A 162     -46.980  -8.663   8.637  1.00 11.58           H
ATOM   2360 3HB  ALA A 162     -45.651  -7.588   8.163  1.00 11.58           H
ATOM   2361  N   PRO A 163     -47.655  -9.438   5.791  1.00 -4.45           N
ATOM   2362  CA  PRO A 163     -48.408  -8.823   4.690  1.00 -4.45           C
ATOM   2363  HA  PRO A 163     -47.978  -9.097   3.727  1.00 -4.45           H
ATOM   2364  C   PRO A 163     -48.493  -7.309   4.828  1.00 -4.45           C
ATOM   2365  O   PRO A 163     -48.380  -6.784   5.939  1.00 -4.45           O
ATOM   2366  CB  PRO A 163     -49.809  -9.415   4.851  1.00 -4.45           C
ATOM   2367 1HB  PRO A 163     -50.430  -8.739   5.438  1.00 -4.45           H
ATOM   2368 2HB  PRO A 163     -50.265  -9.604   3.880  1.00 -4.45           H
ATOM   2369  CG  PRO A 163     -49.601 -10.663   5.581  1.00 -4.45           C
ATOM   2370 1HG  PRO A 163     -50.516 -10.982   6.078  1.00 -4.45           H
ATOM   2371 2HG  PRO A 163     -49.243 -11.434   4.898  1.00 -4.45           H
ATOM   2372  CD  PRO A 163     -48.533 -10.324   6.577  1.00 -4.45           C
ATOM   2373 1HD  PRO A 163     -48.953  -9.788   7.429  1.00 -4.45           H
ATOM   2374 2HD  PRO A 163     -48.007 -11.225   6.897  1.00 -4.45           H
ATOM   2375  N   GLU A 164     -48.702  -6.634   3.703  1.00  8.00           N
ATOM   2376  H   GLU A 164     -48.865  -7.163   2.849  1.00  8.00           H
ATOM   2377  CA  GLU A 164     -48.663  -5.167   3.604  1.00  8.00           C
ATOM   2378  HA  GLU A 164     -48.755  -4.898   2.554  1.00  8.00           H
ATOM   2379  C   GLU A 164     -47.309  -4.660   4.094  1.00  8.00           C
ATOM   2380  O   GLU A 164     -47.209  -3.755   4.925  1.00  8.00           O
ATOM   2381  CB  GLU A 164     -49.802  -4.467   4.354  1.00  8.00           C
ATOM   2382 1HB  GLU A 164     -49.694  -4.647   5.420  1.00  8.00           H
ATOM   2383 2HB  GLU A 164     -49.710  -3.396   4.177  1.00  8.00           H
ATOM   2384  CG  GLU A 164     -51.189  -4.887   3.932  1.00  8.00           C
ATOM   2385 1HG  GLU A 164     -51.244  -4.872   2.843  1.00  8.00           H
ATOM   2386 2HG  GLU A 164     -51.387  -5.899   4.285  1.00  8.00           H
ATOM   2387  CD  GLU A 164     -52.240  -3.944   4.481  1.00  8.00           C
ATOM   2388  OE1 GLU A 164     -52.420  -3.839   5.712  1.00  8.00           O
ATOM   2389  OE2 GLU A 164     -52.906  -3.259   3.670  1.00  8.00           O
ATOM   2390  N   ALA A 165     -46.252  -5.293   3.603  1.00 10.02           N
ATOM   2391  H   ALA A 165     -46.382  -6.031   2.930  1.00 10.02           H
ATOM   2392  CA  ALA A 165     -44.900  -4.969   4.038  1.00 10.02           C
ATOM   2393  HA  ALA A 165     -44.844  -5.174   5.108  1.00 10.02           H
ATOM   2394  C   ALA A 165     -44.510  -3.502   3.825  1.00 10.02           C
ATOM   2395  O   ALA A 165     -44.735  -2.912   2.759  1.00 10.02           O
ATOM   2396  CB  ALA A 165     -43.907  -5.875   3.329  1.00 10.02           C
ATOM   2397 1HB  ALA A 165     -44.171  -6.917   3.501  1.00 10.02           H
ATOM   2398 2HB  ALA A 165     -42.905  -5.692   3.717  1.00 10.02           H
ATOM   2399 3HB  ALA A 165     -43.916  -5.664   2.259  1.00 10.02           H
ATOM   2400  N   ARG A 166     -43.881  -2.963   4.858  1.00  3.98           N
ATOM   2401  H   ARG A 166     -43.759  -3.530   5.688  1.00  3.98           H
ATOM   2402  CA  ARG A 166     -43.246  -1.646   4.886  1.00  3.98           C
ATOM   2403  HA  ARG A 166     -43.024  -1.287   3.880  1.00  3.98           H
ATOM   2404  C   ARG A 166     -41.973  -2.038   5.626  1.00  3.98           C
ATOM   2405  O   ARG A 166     -42.024  -3.036   6.365  1.00  3.98           O
ATOM   2406  CB  ARG A 166     -44.084  -0.633   5.681  1.00  3.98           C
ATOM   2407 1HB  ARG A 166     -44.318  -1.068   6.653  1.00  3.98           H
ATOM   2408 2HB  ARG A 166     -43.484   0.260   5.851  1.00  3.98           H
ATOM   2409  CG  ARG A 166     -45.388  -0.216   4.998  1.00  3.98           C
ATOM   2410 1HG  ARG A 166     -45.370   0.859   4.819  1.00  3.98           H
ATOM   2411 2HG  ARG A 166     -45.477  -0.726   4.041  1.00  3.98           H
ATOM   2412  CD  ARG A 166     -46.593  -0.564   5.860  1.00  3.98           C
ATOM   2413 1HD  ARG A 166     -46.540  -1.624   6.106  1.00  3.98           H
ATOM   2414 2HD  ARG A 166     -46.546   0.010   6.787  1.00  3.98           H
ATOM   2415  NE  ARG A 166     -47.876  -0.300   5.191  1.00  3.98           N
ATOM   2416  HE  ARG A 166     -47.847   0.215   4.327  1.00  3.98           H
ATOM   2417  CZ  ARG A 166     -49.074  -0.672   5.624  1.00  3.98           C
ATOM   2418  NH1 ARG A 166     -50.109  -0.369   4.898  1.00  3.98           N
ATOM   2419 1HH1 ARG A 166     -49.977   0.148   4.039  1.00  3.98           H
ATOM   2420 2HH1 ARG A 166     -51.038  -0.626   5.194  1.00  3.98           H
ATOM   2421  NH2 ARG A 166     -49.283  -1.312   6.746  1.00  3.98           N
ATOM   2422 1HH2 ARG A 166     -48.500  -1.530   7.344  1.00  3.98           H
ATOM   2423 2HH2 ARG A 166     -50.215  -1.575   7.014  1.00  3.98           H
ATOM   2424  N   PRO A 167     -40.847  -1.332   5.431  1.00 -2.05           N
ATOM   2425  CA  PRO A 167     -39.627  -1.897   6.025  1.00 -2.05           C
ATOM   2426  HA  PRO A 167     -39.510  -2.926   5.690  1.00 -2.05           H
ATOM   2427  C   PRO A 167     -39.588  -1.871   7.551  1.00 -2.05           C
ATOM   2428  O   PRO A 167     -39.977  -0.892   8.196  1.00 -2.05           O
ATOM   2429  CB  PRO A 167     -38.521  -1.041   5.405  1.00 -2.05           C
ATOM   2430 1HB  PRO A 167     -37.676  -0.936   6.083  1.00 -2.05           H
ATOM   2431 2HB  PRO A 167     -38.198  -1.481   4.464  1.00 -2.05           H
ATOM   2432  CG  PRO A 167     -39.177   0.268   5.138  1.00 -2.05           C
ATOM   2433 1HG  PRO A 167     -39.250   0.845   6.059  1.00 -2.05           H
ATOM   2434 2HG  PRO A 167     -38.637   0.829   4.376  1.00 -2.05           H
ATOM   2435  CD  PRO A 167     -40.550  -0.113   4.654  1.00 -2.05           C
ATOM   2436 1HD  PRO A 167     -41.267   0.679   4.873  1.00 -2.05           H
ATOM   2437 2HD  PRO A 167     -40.534  -0.341   3.588  1.00 -2.05           H
ATOM   2438  N   GLY A 168     -39.113  -2.962   8.138  1.00  1.66           N
ATOM   2439  H   GLY A 168     -38.811  -3.750   7.572  1.00  1.66           H
ATOM   2440  CA  GLY A 168     -39.089  -3.095   9.588  1.00  1.66           C
ATOM   2441 1HA  GLY A 168     -40.050  -2.769   9.984  1.00  1.66           H
ATOM   2442 2HA  GLY A 168     -38.959  -4.149   9.834  1.00  1.66           H
ATOM   2443  C   GLY A 168     -37.999  -2.310  10.291  1.00  1.66           C
ATOM   2444  O   GLY A 168     -38.027  -2.118  11.509  1.00  1.66           O
ATOM   2445  N   GLY A 169     -37.039  -1.824   9.523  1.00 26.79           N
ATOM   2446  H   GLY A 169     -37.068  -1.983   8.525  1.00 26.79           H
ATOM   2447  CA  GLY A 169     -35.925  -1.061  10.052  1.00 26.79           C
ATOM   2448 1HA  GLY A 169     -36.274  -0.305  10.756  1.00 26.79           H
ATOM   2449 2HA  GLY A 169     -35.205  -1.727  10.528  1.00 26.79           H
ATOM   2450  C   GLY A 169     -35.301  -0.398   8.847  1.00 26.79           C
ATOM   2451  O   GLY A 169     -36.012  -0.154   7.872  1.00 26.79           O
ATOM   2452  N   ALA A 170     -34.001  -0.143   8.879  1.00 22.18           N
ATOM   2453  H   ALA A 170     -33.472  -0.345   9.722  1.00 22.18           H
ATOM   2454  CA  ALA A 170     -33.268   0.276   7.684  1.00 22.18           C
ATOM   2455  HA  ALA A 170     -33.820   1.061   7.162  1.00 22.18           H
ATOM   2456  C   ALA A 170     -33.161  -0.960   6.772  1.00 22.18           C
ATOM   2457  O   ALA A 170     -33.676  -2.014   7.111  1.00 22.18           O
ATOM   2458  CB  ALA A 170     -31.885   0.803   8.089  1.00 22.18           C
ATOM   2459 1HB  ALA A 170     -31.997   1.617   8.806  1.00 22.18           H
ATOM   2460 2HB  ALA A 170     -31.359   1.183   7.214  1.00 22.18           H
ATOM   2461 3HB  ALA A 170     -31.299   0.002   8.543  1.00 22.18           H
ATOM   2462  N   TRP A 171     -32.460  -0.878   5.649  1.00 34.60           N
ATOM   2463  H   TRP A 171     -31.981  -0.023   5.411  1.00 34.60           H
ATOM   2464  CA  TRP A 171     -32.381  -2.012   4.716  1.00 34.60           C
ATOM   2465  HA  TRP A 171     -33.397  -2.367   4.539  1.00 34.60           H
ATOM   2466  C   TRP A 171     -31.579  -3.190   5.260  1.00 34.60           C
ATOM   2467  O   TRP A 171     -31.709  -4.330   4.811  1.00 34.60           O
ATOM   2468  CB  TRP A 171     -31.805  -1.540   3.383  1.00 34.60           C
ATOM   2469 1HB  TRP A 171     -30.727  -1.407   3.481  1.00 34.60           H
ATOM   2470 2HB  TRP A 171     -32.004  -2.294   2.621  1.00 34.60           H
ATOM   2471  CG  TRP A 171     -32.417  -0.233   2.979  1.00 34.60           C
ATOM   2472  CD1 TRP A 171     -31.779   0.961   2.859  1.00 34.60           C
ATOM   2473  HD1 TRP A 171     -30.710   1.093   2.975  1.00 34.60           H
ATOM   2474  CD2 TRP A 171     -33.813   0.053   2.752  1.00 34.60           C
ATOM   2475  NE1 TRP A 171     -32.657   1.973   2.598  1.00 34.60           N
ATOM   2476  HE1 TRP A 171     -32.393   2.952   2.504  1.00 34.60           H
ATOM   2477  CE2 TRP A 171     -33.920   1.455   2.523  1.00 34.60           C
ATOM   2478  CE3 TRP A 171     -34.993  -0.722   2.762  1.00 34.60           C
ATOM   2479  HE3 TRP A 171     -34.951  -1.783   2.952  1.00 34.60           H
ATOM   2480  CZ2 TRP A 171     -35.158   2.091   2.302  1.00 34.60           C
ATOM   2481  HZ2 TRP A 171     -35.207   3.157   2.140  1.00 34.60           H
ATOM   2482  CZ3 TRP A 171     -36.241  -0.086   2.529  1.00 34.60           C
ATOM   2483  HZ3 TRP A 171     -37.147  -0.673   2.521  1.00 34.60           H
ATOM   2484  CH2 TRP A 171     -36.305   1.317   2.295  1.00 34.60           C
ATOM   2485  HH2 TRP A 171     -37.264   1.784   2.119  1.00 34.60           H
ATOM   2486  N   TRP A 172     -30.822  -2.939   6.316  1.00 55.74           N
ATOM   2487  H   TRP A 172     -30.675  -1.975   6.584  1.00 55.74           H
ATOM   2488  CA  TRP A 172     -30.252  -3.991   7.157  1.00 55.74           C
ATOM   2489  HA  TRP A 172     -29.912  -4.794   6.511  1.00 55.74           H
ATOM   2490  C   TRP A 172     -31.296  -4.571   8.137  1.00 55.74           C
ATOM   2491  O   TRP A 172     -31.020  -4.790   9.315  1.00 55.74           O
ATOM   2492  CB  TRP A 172     -29.029  -3.427   7.884  1.00 55.74           C
ATOM   2493 1HB  TRP A 172     -28.574  -2.669   7.247  1.00 55.74           H
ATOM   2494 2HB  TRP A 172     -29.336  -2.949   8.814  1.00 55.74           H
ATOM   2495  CG  TRP A 172     -27.990  -4.469   8.162  1.00 55.74           C
ATOM   2496  CD1 TRP A 172     -27.825  -5.193   9.299  1.00 55.74           C
ATOM   2497  HD1 TRP A 172     -28.455  -5.100  10.175  1.00 55.74           H
ATOM   2498  CD2 TRP A 172     -26.960  -4.922   7.266  1.00 55.74           C
ATOM   2499  NE1 TRP A 172     -26.759  -6.046   9.200  1.00 55.74           N
ATOM   2500  HE1 TRP A 172     -26.439  -6.668   9.946  1.00 55.74           H
ATOM   2501  CE2 TRP A 172     -26.207  -5.914   7.957  1.00 55.74           C
ATOM   2502  CE3 TRP A 172     -26.609  -4.609   5.937  1.00 55.74           C
ATOM   2503  HE3 TRP A 172     -27.166  -3.867   5.382  1.00 55.74           H
ATOM   2504  CZ2 TRP A 172     -25.105  -6.564   7.374  1.00 55.74           C
ATOM   2505  HZ2 TRP A 172     -24.532  -7.286   7.937  1.00 55.74           H
ATOM   2506  CZ3 TRP A 172     -25.511  -5.275   5.337  1.00 55.74           C
ATOM   2507  HZ3 TRP A 172     -25.229  -5.031   4.322  1.00 55.74           H
ATOM   2508  CH2 TRP A 172     -24.770  -6.248   6.069  1.00 55.74           C
ATOM   2509  HH2 TRP A 172     -23.931  -6.740   5.602  1.00 55.74           H
ATOM   2510  N   ASP A 173     -32.521  -4.749   7.662  1.00 19.42           N
ATOM   2511  H   ASP A 173     -32.697  -4.563   6.684  1.00 19.42           H
ATOM   2512  CA  ASP A 173     -33.661  -5.162   8.485  1.00 19.42           C
ATOM   2513  HA  ASP A 173     -33.763  -4.472   9.323  1.00 19.42           H
ATOM   2514  C   ASP A 173     -33.542  -6.577   9.040  1.00 19.42           C
ATOM   2515  O   ASP A 173     -33.042  -7.476   8.380  1.00 19.42           O
ATOM   2516  CB  ASP A 173     -34.952  -5.120   7.664  1.00 19.42           C
ATOM   2517 1HB  ASP A 173     -35.078  -4.135   7.220  1.00 19.42           H
ATOM   2518 2HB  ASP A 173     -34.879  -5.856   6.863  1.00 19.42           H
ATOM   2519  CG  ASP A 173     -36.164  -5.450   8.508  1.00 19.42           C
ATOM   2520  OD1 ASP A 173     -36.266  -4.960   9.652  1.00 19.42           O
ATOM   2521  OD2 ASP A 173     -36.954  -6.320   8.104  1.00 19.42           O
ATOM   2522  N   ARG A 174     -34.092  -6.799  10.224  1.00 -4.86           N
ATOM   2523  H   ARG A 174     -34.636  -6.048  10.637  1.00 -4.86           H
ATOM   2524  CA  ARG A 174     -33.973  -8.066  10.958  1.00 -4.86           C
ATOM   2525  HA  ARG A 174     -32.916  -8.279  11.121  1.00 -4.86           H
ATOM   2526  C   ARG A 174     -34.572  -9.268  10.238  1.00 -4.86           C
ATOM   2527  O   ARG A 174     -34.191 -10.403  10.515  1.00 -4.86           O
ATOM   2528  CB  ARG A 174     -34.665  -7.902  12.313  1.00 -4.86           C
ATOM   2529 1HB  ARG A 174     -35.714  -7.690  12.113  1.00 -4.86           H
ATOM   2530 2HB  ARG A 174     -34.605  -8.838  12.869  1.00 -4.86           H
ATOM   2531  CG  ARG A 174     -34.065  -6.777  13.168  1.00 -4.86           C
ATOM   2532 1HG  ARG A 174     -33.092  -7.090  13.546  1.00 -4.86           H
ATOM   2533 2HG  ARG A 174     -33.920  -5.893  12.551  1.00 -4.86           H
ATOM   2534  CD  ARG A 174     -34.959  -6.367  14.330  1.00 -4.86           C
ATOM   2535 1HD  ARG A 174     -35.064  -7.213  15.012  1.00 -4.86           H
ATOM   2536 2HD  ARG A 174     -34.485  -5.544  14.868  1.00 -4.86           H
ATOM   2537  NE  ARG A 174     -36.296  -5.951  13.878  1.00 -4.86           N
ATOM   2538  HE  ARG A 174     -37.054  -6.610  14.022  1.00 -4.86           H
ATOM   2539  CZ  ARG A 174     -36.634  -4.803  13.308  1.00 -4.86           C
ATOM   2540  NH1 ARG A 174     -37.883  -4.634  12.994  1.00 -4.86           N
ATOM   2541 1HH1 ARG A 174     -38.552  -5.366  13.199  1.00 -4.86           H
ATOM   2542 2HH1 ARG A 174     -38.176  -3.769  12.559  1.00 -4.86           H
ATOM   2543  NH2 ARG A 174     -35.803  -3.847  12.986  1.00 -4.86           N
ATOM   2544 1HH2 ARG A 174     -34.817  -3.929  13.193  1.00 -4.86           H
ATOM   2545 2HH2 ARG A 174     -36.158  -3.010  12.553  1.00 -4.86           H
ATOM   2546  N   SER A 175     -35.458  -9.047   9.278  1.00 -1.70           N
ATOM   2547  H   SER A 175     -35.777  -8.106   9.087  1.00 -1.70           H
ATOM   2548  CA  SER A 175     -35.948 -10.135   8.432  1.00 -1.70           C
ATOM   2549  HA  SER A 175     -36.417 -10.893   9.058  1.00 -1.70           H
ATOM   2550  C   SER A 175     -34.810 -10.802   7.649  1.00 -1.70           C
ATOM   2551  O   SER A 175     -34.864 -12.003   7.387  1.00 -1.70           O
ATOM   2552  CB  SER A 175     -36.993  -9.593   7.461  1.00 -1.70           C
ATOM   2553 1HB  SER A 175     -37.337 -10.397   6.809  1.00 -1.70           H
ATOM   2554 2HB  SER A 175     -37.841  -9.202   8.025  1.00 -1.70           H
ATOM   2555  OG  SER A 175     -36.429  -8.547   6.688  1.00 -1.70           O
ATOM   2556  HG  SER A 175     -36.752  -7.699   7.043  1.00 -1.70           H
ATOM   2557  N   TYR A 176     -33.744 -10.071   7.335  1.00 41.29           N
ATOM   2558  H   TYR A 176     -33.715  -9.082   7.569  1.00 41.29           H
ATOM   2559  CA  TYR A 176     -32.598 -10.662   6.642  1.00 41.29           C
ATOM   2560  HA  TYR A 176     -32.975 -11.178   5.760  1.00 41.29           H
ATOM   2561  C   TYR A 176     -31.910 -11.700   7.524  1.00 41.29           C
ATOM   2562  O   TYR A 176     -31.411 -12.718   7.045  1.00 41.29           O
ATOM   2563  CB  TYR A 176     -31.599  -9.580   6.179  1.00 41.29           C
ATOM   2564 1HB  TYR A 176     -31.347  -9.787   5.142  1.00 41.29           H
ATOM   2565 2HB  TYR A 176     -32.083  -8.605   6.212  1.00 41.29           H
ATOM   2566  CG  TYR A 176     -30.290  -9.528   6.945  1.00 41.29           C
ATOM   2567  CD1 TYR A 176     -29.262 -10.445   6.651  1.00 41.29           C
ATOM   2568  HD1 TYR A 176     -29.391 -11.151   5.842  1.00 41.29           H
ATOM   2569  CD2 TYR A 176     -30.068  -8.590   7.976  1.00 41.29           C
ATOM   2570  HD2 TYR A 176     -30.805  -7.839   8.201  1.00 41.29           H
ATOM   2571  CE1 TYR A 176     -28.083 -10.488   7.427  1.00 41.29           C
ATOM   2572  HE1 TYR A 176     -27.338 -11.236   7.224  1.00 41.29           H
ATOM   2573  CE2 TYR A 176     -28.878  -8.621   8.741  1.00 41.29           C
ATOM   2574  HE2 TYR A 176     -28.728  -7.918   9.546  1.00 41.29           H
ATOM   2575  CZ  TYR A 176     -27.900  -9.573   8.462  1.00 41.29           C
ATOM   2576  OH  TYR A 176     -26.760  -9.611   9.218  1.00 41.29           O
ATOM   2577  HH  TYR A 176     -26.163 -10.314   8.956  1.00 41.29           H
ATOM   2578  N   PHE A 177     -31.901 -11.454   8.828  1.00  5.16           N
ATOM   2579  H   PHE A 177     -32.364 -10.630   9.185  1.00  5.16           H
ATOM   2580  CA  PHE A 177     -31.209 -12.340   9.752  1.00  5.16           C
ATOM   2581  HA  PHE A 177     -30.300 -12.704   9.271  1.00  5.16           H
ATOM   2582  C   PHE A 177     -32.107 -13.529  10.074  1.00  5.16           C
ATOM   2583  O   PHE A 177     -31.645 -14.643  10.328  1.00  5.16           O
ATOM   2584  CB  PHE A 177     -30.816 -11.583  11.023  1.00  5.16           C
ATOM   2585 1HB  PHE A 177     -30.534 -10.568  10.743  1.00  5.16           H
ATOM   2586 2HB  PHE A 177     -31.673 -11.529  11.694  1.00  5.16           H
ATOM   2587  CG  PHE A 177     -29.645 -12.200  11.738  1.00  5.16           C
ATOM   2588  CD1 PHE A 177     -28.354 -11.674  11.552  1.00  5.16           C
ATOM   2589  HD1 PHE A 177     -28.217 -10.786  10.953  1.00  5.16           H
ATOM   2590  CD2 PHE A 177     -29.811 -13.332  12.555  1.00  5.16           C
ATOM   2591  HD2 PHE A 177     -30.801 -13.726  12.734  1.00  5.16           H
ATOM   2592  CE1 PHE A 177     -27.224 -12.299  12.134  1.00  5.16           C
ATOM   2593  HE1 PHE A 177     -26.236 -11.890  11.976  1.00  5.16           H
ATOM   2594  CE2 PHE A 177     -28.690 -13.979  13.129  1.00  5.16           C
ATOM   2595  HE2 PHE A 177     -28.825 -14.860  13.739  1.00  5.16           H
ATOM   2596  CZ  PHE A 177     -27.393 -13.465  12.911  1.00  5.16           C
ATOM   2597  HZ  PHE A 177     -26.535 -13.958  13.345  1.00  5.16           H
ATOM   2598  N   ALA A 178     -33.413 -13.299  10.030  1.00-10.32           N
ATOM   2599  H   ALA A 178     -33.750 -12.356   9.879  1.00-10.32           H
ATOM   2600  CA  ALA A 178     -34.377 -14.381  10.183  1.00-10.32           C
ATOM   2601  HA  ALA A 178     -34.148 -14.928  11.097  1.00-10.32           H
ATOM   2602  C   ALA A 178     -34.252 -15.350   8.996  1.00-10.32           C
ATOM   2603  O   ALA A 178     -34.343 -16.573   9.155  1.00-10.32           O
ATOM   2604  CB  ALA A 178     -35.799 -13.814  10.294  1.00-10.32           C
ATOM   2605 1HB  ALA A 178     -35.852 -13.121  11.134  1.00-10.32           H
ATOM   2606 2HB  ALA A 178     -36.505 -14.628  10.462  1.00-10.32           H
ATOM   2607 3HB  ALA A 178     -36.072 -13.295   9.375  1.00-10.32           H
ATOM   2608  N   GLN A 179     -34.016 -14.813   7.807  1.00 21.02           N
ATOM   2609  H   GLN A 179     -33.959 -13.803   7.716  1.00 21.02           H
ATOM   2610  CA  GLN A 179     -33.853 -15.633   6.611  1.00 21.02           C
ATOM   2611  HA  GLN A 179     -34.476 -16.519   6.732  1.00 21.02           H
ATOM   2612  C   GLN A 179     -32.416 -16.107   6.371  1.00 21.02           C
ATOM   2613  O   GLN A 179     -31.710 -15.596   5.507  1.00 21.02           O
ATOM   2614  CB  GLN A 179     -34.375 -14.870   5.389  1.00 21.02           C
ATOM   2615 1HB  GLN A 179     -35.349 -14.454   5.638  1.00 21.02           H
ATOM   2616 2HB  GLN A 179     -33.704 -14.042   5.162  1.00 21.02           H
ATOM   2617  CG  GLN A 179     -34.536 -15.741   4.137  1.00 21.02           C
ATOM   2618 1HG  GLN A 179     -33.568 -16.139   3.841  1.00 21.02           H
ATOM   2619 2HG  GLN A 179     -35.198 -16.575   4.365  1.00 21.02           H
ATOM   2620  CD  GLN A 179     -35.114 -14.970   2.979  1.00 21.02           C
ATOM   2621  OE1 GLN A 179     -36.253 -14.532   3.026  1.00 21.02           O
ATOM   2622  NE2 GLN A 179     -34.360 -14.810   1.926  1.00 21.02           N
ATOM   2623 1HE2 GLN A 179     -34.732 -14.294   1.145  1.00 21.02           H
ATOM   2624 2HE2 GLN A 179     -33.430 -15.190   1.906  1.00 21.02           H
ATOM   2625  N   ARG A 180     -31.987 -17.144   7.072  1.00 20.74           N
ATOM   2626  H   ARG A 180     -32.516 -17.477   7.866  1.00 20.74           H
ATOM   2627  CA  ARG A 180     -30.828 -17.903   6.590  1.00 20.74           C
ATOM   2628  HA  ARG A 180     -30.013 -17.230   6.311  1.00 20.74           H
ATOM   2629  C   ARG A 180     -31.424 -18.592   5.363  1.00 20.74           C
ATOM   2630  O   ARG A 180     -32.514 -19.155   5.484  1.00 20.74           O
ATOM   2631  CB  ARG A 180     -30.354 -18.951   7.609  1.00 20.74           C
ATOM   2632 1HB  ARG A 180     -30.058 -18.442   8.526  1.00 20.74           H
ATOM   2633 2HB  ARG A 180     -31.190 -19.614   7.836  1.00 20.74           H
ATOM   2634  CG  ARG A 180     -29.182 -19.805   7.112  1.00 20.74           C
ATOM   2635 1HG  ARG A 180     -29.440 -20.200   6.133  1.00 20.74           H
ATOM   2636 2HG  ARG A 180     -28.297 -19.177   7.007  1.00 20.74           H
ATOM   2637  CD  ARG A 180     -28.857 -20.998   8.002  1.00 20.74           C
ATOM   2638 1HD  ARG A 180     -28.508 -20.657   8.978  1.00 20.74           H
ATOM   2639 2HD  ARG A 180     -29.763 -21.592   8.130  1.00 20.74           H
ATOM   2640  NE  ARG A 180     -27.835 -21.832   7.351  1.00 20.74           N
ATOM   2641  HE  ARG A 180     -27.319 -21.401   6.594  1.00 20.74           H
ATOM   2642  CZ  ARG A 180     -27.536 -23.097   7.627  1.00 20.74           C
ATOM   2643  NH1 ARG A 180     -26.643 -23.697   6.895  1.00 20.74           N
ATOM   2644 1HH1 ARG A 180     -26.116 -23.176   6.212  1.00 20.74           H
ATOM   2645 2HH1 ARG A 180     -26.485 -24.689   7.006  1.00 20.74           H
ATOM   2646  NH2 ARG A 180     -28.117 -23.807   8.558  1.00 20.74           N
ATOM   2647 1HH2 ARG A 180     -28.791 -23.366   9.173  1.00 20.74           H
ATOM   2648 2HH2 ARG A 180     -27.876 -24.776   8.667  1.00 20.74           H
ATOM   2649  N   PRO A 181     -30.775 -18.542   4.182  1.00  8.72           N
ATOM   2650  CA  PRO A 181     -31.373 -19.388   3.137  1.00  8.72           C
ATOM   2651  HA  PRO A 181     -32.390 -19.057   2.925  1.00  8.72           H
ATOM   2652  C   PRO A 181     -31.355 -20.859   3.555  1.00  8.72           C
ATOM   2653  O   PRO A 181     -30.337 -21.353   4.052  1.00  8.72           O
ATOM   2654  CB  PRO A 181     -30.456 -19.153   1.932  1.00  8.72           C
ATOM   2655 1HB  PRO A 181     -29.682 -19.919   1.894  1.00  8.72           H
ATOM   2656 2HB  PRO A 181     -31.028 -19.141   1.005  1.00  8.72           H
ATOM   2657  CG  PRO A 181     -29.835 -17.828   2.194  1.00  8.72           C
ATOM   2658 1HG  PRO A 181     -28.906 -17.715   1.635  1.00  8.72           H
ATOM   2659 2HG  PRO A 181     -30.536 -17.029   1.948  1.00  8.72           H
ATOM   2660  CD  PRO A 181     -29.573 -17.854   3.677  1.00  8.72           C
ATOM   2661 1HD  PRO A 181     -28.676 -18.434   3.907  1.00  8.72           H
ATOM   2662 2HD  PRO A 181     -29.501 -16.841   4.077  1.00  8.72           H
ATOM   2663  N   GLY A 182     -32.473 -21.556   3.414  1.00 -1.64           N
ATOM   2664  H   GLY A 182     -33.294 -21.117   3.008  1.00 -1.64           H
ATOM   2665  CA  GLY A 182     -32.544 -22.941   3.858  1.00 -1.64           C
ATOM   2666 1HA  GLY A 182     -33.489 -23.370   3.527  1.00 -1.64           H
ATOM   2667 2HA  GLY A 182     -31.732 -23.500   3.393  1.00 -1.64           H
ATOM   2668  C   GLY A 182     -32.441 -23.117   5.364  1.00 -1.64           C
ATOM   2669  O   GLY A 182     -31.922 -24.126   5.839  1.00 -1.64           O
ATOM   2670  N   GLY A 183     -32.888 -22.131   6.130  1.00 11.80           N
ATOM   2671  H   GLY A 183     -33.273 -21.289   5.711  1.00 11.80           H
ATOM   2672  CA  GLY A 183     -32.857 -22.235   7.581  1.00 11.80           C
ATOM   2673 1HA  GLY A 183     -31.905 -22.657   7.902  1.00 11.80           H
ATOM   2674 2HA  GLY A 183     -32.970 -21.242   8.012  1.00 11.80           H
ATOM   2675  C   GLY A 183     -33.983 -23.117   8.082  1.00 11.80           C
ATOM   2676  O   GLY A 183     -33.856 -23.784   9.110  1.00 11.80           O
ATOM   2677  N   LYS A 184     -35.087 -23.159   7.345  1.00  5.60           N
ATOM   2678  H   LYS A 184     -35.170 -22.544   6.543  1.00  5.60           H
ATOM   2679  CA  LYS A 184     -36.143 -24.139   7.612  1.00  5.60           C
ATOM   2680  HA  LYS A 184     -36.388 -24.133   8.674  1.00  5.60           H
ATOM   2681  C   LYS A 184     -35.528 -25.483   7.239  1.00  5.60           C
ATOM   2682  O   LYS A 184     -34.800 -25.568   6.250  1.00  5.60           O
ATOM   2683  CB  LYS A 184     -37.404 -23.819   6.789  1.00  5.60           C
ATOM   2684 1HB  LYS A 184     -37.591 -22.750   6.886  1.00  5.60           H
ATOM   2685 2HB  LYS A 184     -37.214 -24.028   5.735  1.00  5.60           H
ATOM   2686  CG  LYS A 184     -38.690 -24.537   7.233  1.00  5.60           C
ATOM   2687 1HG  LYS A 184     -38.636 -24.740   8.302  1.00  5.60           H
ATOM   2688 2HG  LYS A 184     -39.529 -23.864   7.055  1.00  5.60           H
ATOM   2689  CD  LYS A 184     -38.962 -25.841   6.493  1.00  5.60           C
ATOM   2690 1HD  LYS A 184     -39.014 -25.646   5.421  1.00  5.60           H
ATOM   2691 2HD  LYS A 184     -38.154 -26.541   6.689  1.00  5.60           H
ATOM   2692  CE  LYS A 184     -40.273 -26.461   6.958  1.00  5.60           C
ATOM   2693 1HE  LYS A 184     -40.218 -26.658   8.031  1.00  5.60           H
ATOM   2694 2HE  LYS A 184     -41.089 -25.759   6.771  1.00  5.60           H
ATOM   2695  NZ  LYS A 184     -40.540 -27.741   6.225  1.00  5.60           N
ATOM   2696 1HZ  LYS A 184     -41.423 -28.137   6.522  1.00  5.60           H
ATOM   2697 2HZ  LYS A 184     -39.799 -28.413   6.404  1.00  5.60           H
ATOM   2698 3HZ  LYS A 184     -40.588 -27.557   5.230  1.00  5.60           H
ATOM   2699  N   GLU A 185     -35.796 -26.497   8.050  1.00 33.15           N
ATOM   2700  H   GLU A 185     -36.399 -26.331   8.842  1.00 33.15           H
ATOM   2701  CA  GLU A 185     -35.239 -27.847   7.895  1.00 33.15           C
ATOM   2702  HA  GLU A 185     -35.660 -28.451   8.699  1.00 33.15           H
ATOM   2703  C   GLU A 185     -33.716 -27.928   8.058  1.00 33.15           C
ATOM   2704  O   GLU A 185     -33.089 -28.889   7.613  1.00 33.15           O
ATOM   2705  CB  GLU A 185     -35.675 -28.491   6.570  1.00 33.15           C
ATOM   2706 1HB  GLU A 185     -36.518 -27.937   6.164  1.00 33.15           H
ATOM   2707 2HB  GLU A 185     -34.858 -28.412   5.854  1.00 33.15           H
ATOM   2708  CG  GLU A 185     -36.072 -29.947   6.697  1.00 33.15           C
ATOM   2709 1HG  GLU A 185     -35.943 -30.428   5.728  1.00 33.15           H
ATOM   2710 2HG  GLU A 185     -35.425 -30.439   7.424  1.00 33.15           H
ATOM   2711  CD  GLU A 185     -37.518 -30.092   7.111  1.00 33.15           C
ATOM   2712  OE1 GLU A 185     -37.820 -30.517   8.248  1.00 33.15           O
ATOM   2713  OE2 GLU A 185     -38.401 -29.780   6.281  1.00 33.15           O
ATOM   2714  N   ALA A 186     -33.114 -26.952   8.729  1.00 21.95           N
ATOM   2715  H   ALA A 186     -33.655 -26.168   9.068  1.00 21.95           H
ATOM   2716  CA  ALA A 186     -31.683 -27.000   9.026  1.00 21.95           C
ATOM   2717  HA  ALA A 186     -31.132 -26.996   8.085  1.00 21.95           H
ATOM   2718  C   ALA A 186     -31.354 -28.294   9.786  1.00 21.95           C
ATOM   2719  O   ALA A 186     -32.162 -28.782  10.588  1.00 21.95           O
ATOM   2720  CB  ALA A 186     -31.271 -25.771   9.836  1.00 21.95           C
ATOM   2721 1HB  ALA A 186     -31.448 -24.871   9.247  1.00 21.95           H
ATOM   2722 2HB  ALA A 186     -30.211 -25.831  10.079  1.00 21.95           H
ATOM   2723 3HB  ALA A 186     -31.849 -25.721  10.760  1.00 21.95           H
ATOM   2724  N   LEU A 187     -30.176 -28.838   9.527  1.00  8.50           N
ATOM   2725  H   LEU A 187     -29.518 -28.331   8.957  1.00  8.50           H
ATOM   2726  CA  LEU A 187     -29.788 -30.174   9.977  1.00  8.50           C
ATOM   2727  HA  LEU A 187     -30.464 -30.895   9.520  1.00  8.50           H
ATOM   2728  C   LEU A 187     -29.793 -30.394  11.495  1.00  8.50           C
ATOM   2729  O   LEU A 187     -29.001 -29.766  12.212  1.00  8.50           O
ATOM   2730  CB  LEU A 187     -28.377 -30.444   9.443  1.00  8.50           C
ATOM   2731 1HB  LEU A 187     -28.402 -30.323   8.361  1.00  8.50           H
ATOM   2732 2HB  LEU A 187     -27.725 -29.666   9.840  1.00  8.50           H
ATOM   2733  CG  LEU A 187     -27.691 -31.786   9.745  1.00  8.50           C
ATOM   2734  HG  LEU A 187     -27.503 -31.851  10.815  1.00  8.50           H
ATOM   2735  CD1 LEU A 187     -28.528 -32.984   9.333  1.00  8.50           C
ATOM   2736 1HD1 LEU A 187     -27.931 -33.889   9.417  1.00  8.50           H
ATOM   2737 2HD1 LEU A 187     -28.878 -32.869   8.308  1.00  8.50           H
ATOM   2738 3HD1 LEU A 187     -29.380 -33.084  10.000  1.00  8.50           H
ATOM   2739  CD2 LEU A 187     -26.343 -31.820   9.029  1.00  8.50           C
ATOM   2740 1HD2 LEU A 187     -25.808 -32.729   9.301  1.00  8.50           H
ATOM   2741 2HD2 LEU A 187     -25.742 -30.962   9.328  1.00  8.50           H
ATOM   2742 3HD2 LEU A 187     -26.488 -31.795   7.949  1.00  8.50           H
ATOM   2743  N   PRO A 188     -30.659 -31.295  12.008  1.00 -4.25           N
ATOM   2744  CA  PRO A 188     -30.509 -31.581  13.441  1.00 -4.25           C
ATOM   2745  HA  PRO A 188     -30.686 -30.678  14.025  1.00 -4.25           H
ATOM   2746  C   PRO A 188     -29.138 -32.165  13.755  1.00 -4.25           C
ATOM   2747  O   PRO A 188     -28.617 -32.999  13.016  1.00 -4.25           O
ATOM   2748  CB  PRO A 188     -31.597 -32.627  13.706  1.00 -4.25           C
ATOM   2749 1HB  PRO A 188     -31.177 -33.629  13.613  1.00 -4.25           H
ATOM   2750 2HB  PRO A 188     -32.043 -32.485  14.690  1.00 -4.25           H
ATOM   2751  CG  PRO A 188     -32.597 -32.400  12.634  1.00 -4.25           C
ATOM   2752 1HG  PRO A 188     -33.208 -33.288  12.475  1.00 -4.25           H
ATOM   2753 2HG  PRO A 188     -33.219 -31.538  12.876  1.00 -4.25           H
ATOM   2754  CD  PRO A 188     -31.751 -32.104  11.432  1.00 -4.25           C
ATOM   2755 1HD  PRO A 188     -31.363 -33.028  11.000  1.00 -4.25           H
ATOM   2756 2HD  PRO A 188     -32.322 -31.537  10.696  1.00 -4.25           H
ATOM   2757  N   GLY A 189     -28.530 -31.697  14.833  1.00-15.35           N
ATOM   2758  H   GLY A 189     -28.998 -31.014  15.418  1.00-15.35           H
ATOM   2759  CA  GLY A 189     -27.198 -32.135  15.212  1.00-15.35           C
ATOM   2760 1HA  GLY A 189     -27.067 -31.949  16.276  1.00-15.35           H
ATOM   2761 2HA  GLY A 189     -27.123 -33.209  15.051  1.00-15.35           H
ATOM   2762  C   GLY A 189     -26.046 -31.474  14.478  1.00-15.35           C
ATOM   2763  O   GLY A 189     -24.915 -31.525  14.964  1.00-15.35           O
ATOM   2764  N   GLY A 190     -26.300 -30.839  13.342  1.00 23.78           N
ATOM   2765  H   GLY A 190     -27.248 -30.790  12.988  1.00 23.78           H
ATOM   2766  CA  GLY A 190     -25.239 -30.177  12.600  1.00 23.78           C
ATOM   2767 1HA  GLY A 190     -24.321 -30.762  12.664  1.00 23.78           H
ATOM   2768 2HA  GLY A 190     -25.527 -30.073  11.555  1.00 23.78           H
ATOM   2769  C   GLY A 190     -25.008 -28.803  13.188  1.00 23.78           C
ATOM   2770  O   GLY A 190     -25.870 -28.290  13.906  1.00 23.78           O
ATOM   2771  N   ARG A 191     -23.874 -28.178  12.900  1.00  8.90           N
ATOM   2772  H   ARG A 191     -23.181 -28.631  12.322  1.00  8.90           H
ATOM   2773  CA  ARG A 191     -23.629 -26.819  13.387  1.00  8.90           C
ATOM   2774  HA  ARG A 191     -24.123 -26.713  14.354  1.00  8.90           H
ATOM   2775  C   ARG A 191     -24.280 -25.841  12.417  1.00  8.90           C
ATOM   2776  O   ARG A 191     -23.663 -25.369  11.458  1.00  8.90           O
ATOM   2777  CB  ARG A 191     -22.141 -26.544  13.604  1.00  8.90           C
ATOM   2778 1HB  ARG A 191     -21.717 -27.379  14.159  1.00  8.90           H
ATOM   2779 2HB  ARG A 191     -21.625 -26.460  12.646  1.00  8.90           H
ATOM   2780  CG  ARG A 191     -21.930 -25.286  14.419  1.00  8.90           C
ATOM   2781 1HG  ARG A 191     -22.261 -24.425  13.845  1.00  8.90           H
ATOM   2782 2HG  ARG A 191     -22.522 -25.358  15.328  1.00  8.90           H
ATOM   2783  CD  ARG A 191     -20.497 -25.106  14.808  1.00  8.90           C
ATOM   2784 1HD  ARG A 191     -20.153 -26.009  15.315  1.00  8.90           H
ATOM   2785 2HD  ARG A 191     -19.906 -24.958  13.908  1.00  8.90           H
ATOM   2786  NE  ARG A 191     -20.319 -23.956  15.703  1.00  8.90           N
ATOM   2787  HE  ARG A 191     -21.141 -23.423  15.928  1.00  8.90           H
ATOM   2788  CZ  ARG A 191     -19.180 -23.583  16.268  1.00  8.90           C
ATOM   2789  NH1 ARG A 191     -19.200 -22.584  17.099  1.00  8.90           N
ATOM   2790 1HH1 ARG A 191     -20.056 -22.085  17.289  1.00  8.90           H
ATOM   2791 2HH1 ARG A 191     -18.353 -22.317  17.585  1.00  8.90           H
ATOM   2792  NH2 ARG A 191     -18.037 -24.178  16.056  1.00  8.90           N
ATOM   2793 1HH2 ARG A 191     -17.978 -24.927  15.377  1.00  8.90           H
ATOM   2794 2HH2 ARG A 191     -17.218 -23.907  16.588  1.00  8.90           H
ATOM   2795  N   ALA A 192     -25.562 -25.618  12.653  1.00 29.83           N
ATOM   2796  H   ALA A 192     -25.971 -26.061  13.464  1.00 29.83           H
ATOM   2797  CA  ALA A 192     -26.457 -24.864  11.778  1.00 29.83           C
ATOM   2798  HA  ALA A 192     -26.262 -25.187  10.754  1.00 29.83           H
ATOM   2799  C   ALA A 192     -26.288 -23.335  11.800  1.00 29.83           C
ATOM   2800  O   ALA A 192     -27.252 -22.589  11.995  1.00 29.83           O
ATOM   2801  CB  ALA A 192     -27.899 -25.263  12.131  1.00 29.83           C
ATOM   2802 1HB  ALA A 192     -28.013 -26.346  12.055  1.00 29.83           H
ATOM   2803 2HB  ALA A 192     -28.591 -24.789  11.438  1.00 29.83           H
ATOM   2804 3HB  ALA A 192     -28.135 -24.942  13.146  1.00 29.83           H
ATOM   2805  N   THR A 193     -25.066 -22.859  11.627  1.00 18.73           N
ATOM   2806  H   THR A 193     -24.293 -23.504  11.499  1.00 18.73           H
ATOM   2807  CA  THR A 193     -24.793 -21.428  11.513  1.00 18.73           C
ATOM   2808  HA  THR A 193     -25.438 -20.855  12.176  1.00 18.73           H
ATOM   2809  C   THR A 193     -25.050 -21.024  10.066  1.00 18.73           C
ATOM   2810  O   THR A 193     -25.049 -21.879   9.173  1.00 18.73           O
ATOM   2811  CB  THR A 193     -23.304 -21.111  11.824  1.00 18.73           C
ATOM   2812  HB  THR A 193     -23.120 -20.049  11.666  1.00 18.73           H
ATOM   2813  OG1 THR A 193     -22.464 -21.870  10.950  1.00 18.73           O
ATOM   2814  HG1 THR A 193     -22.286 -21.312  10.180  1.00 18.73           H
ATOM   2815  CG2 THR A 193     -22.919 -21.468  13.243  1.00 18.73           C
ATOM   2816 1HG2 THR A 193     -21.851 -21.300  13.373  1.00 18.73           H
ATOM   2817 2HG2 THR A 193     -23.149 -22.511  13.447  1.00 18.73           H
ATOM   2818 3HG2 THR A 193     -23.464 -20.837  13.940  1.00 18.73           H
ATOM   2819  N   ALA A 194     -25.153 -19.729   9.794  1.00 19.55           N
ATOM   2820  H   ALA A 194     -25.247 -19.051  10.542  1.00 19.55           H
ATOM   2821  CA  ALA A 194     -24.977 -19.239   8.429  1.00 19.55           C
ATOM   2822  HA  ALA A 194     -25.643 -19.776   7.752  1.00 19.55           H
ATOM   2823  C   ALA A 194     -23.514 -19.536   8.061  1.00 19.55           C
ATOM   2824  O   ALA A 194     -22.687 -19.746   8.951  1.00 19.55           O
ATOM   2825  CB  ALA A 194     -25.283 -17.737   8.372  1.00 19.55           C
ATOM   2826 1HB  ALA A 194     -26.290 -17.550   8.748  1.00 19.55           H
ATOM   2827 2HB  ALA A 194     -25.221 -17.387   7.343  1.00 19.55           H
ATOM   2828 3HB  ALA A 194     -24.562 -17.189   8.982  1.00 19.55           H
ATOM   2829  N   LEU A 195     -23.176 -19.578   6.780  1.00-13.72           N
ATOM   2830  H   LEU A 195     -23.861 -19.386   6.060  1.00-13.72           H
ATOM   2831  CA  LEU A 195     -21.799 -19.883   6.392  1.00-13.72           C
ATOM   2832  HA  LEU A 195     -21.514 -20.829   6.848  1.00-13.72           H
ATOM   2833  C   LEU A 195     -20.875 -18.795   6.923  1.00-13.72           C
ATOM   2834  O   LEU A 195     -21.134 -17.603   6.739  1.00-13.72           O
ATOM   2835  CB  LEU A 195     -21.671 -20.012   4.870  1.00-13.72           C
ATOM   2836 1HB  LEU A 195     -22.388 -20.765   4.547  1.00-13.72           H
ATOM   2837 2HB  LEU A 195     -21.972 -19.062   4.431  1.00-13.72           H
ATOM   2838  CG  LEU A 195     -20.305 -20.380   4.263  1.00-13.72           C
ATOM   2839  HG  LEU A 195     -19.617 -19.553   4.433  1.00-13.72           H
ATOM   2840  CD1 LEU A 195     -19.669 -21.648   4.836  1.00-13.72           C
ATOM   2841 1HD1 LEU A 195     -18.790 -21.918   4.251  1.00-13.72           H
ATOM   2842 2HD1 LEU A 195     -20.384 -22.471   4.815  1.00-13.72           H
ATOM   2843 3HD1 LEU A 195     -19.347 -21.465   5.859  1.00-13.72           H
ATOM   2844  CD2 LEU A 195     -20.485 -20.563   2.760  1.00-13.72           C
ATOM   2845 1HD2 LEU A 195     -19.515 -20.729   2.292  1.00-13.72           H
ATOM   2846 2HD2 LEU A 195     -20.933 -19.667   2.332  1.00-13.72           H
ATOM   2847 3HD2 LEU A 195     -21.136 -21.416   2.558  1.00-13.72           H
ATOM   2848  N   LEU A 196     -19.831 -19.224   7.615  1.00  7.84           N
ATOM   2849  H   LEU A 196     -19.690 -20.215   7.732  1.00  7.84           H
ATOM   2850  CA  LEU A 196     -18.867 -18.319   8.228  1.00  7.84           C
ATOM   2851  HA  LEU A 196     -19.262 -17.306   8.250  1.00  7.84           H
ATOM   2852  C   LEU A 196     -17.587 -18.360   7.411  1.00  7.84           C
ATOM   2853  O   LEU A 196     -17.222 -19.422   6.903  1.00  7.84           O
ATOM   2854  CB  LEU A 196     -18.532 -18.779   9.650  1.00  7.84           C
ATOM   2855 1HB  LEU A 196     -18.019 -19.733   9.555  1.00  7.84           H
ATOM   2856 2HB  LEU A 196     -17.815 -18.066  10.057  1.00  7.84           H
ATOM   2857  CG  LEU A 196     -19.627 -18.990  10.705  1.00  7.84           C
ATOM   2858  HG  LEU A 196     -20.271 -19.808  10.382  1.00  7.84           H
ATOM   2859  CD1 LEU A 196     -18.958 -19.397  12.014  1.00  7.84           C
ATOM   2860 1HD1 LEU A 196     -19.717 -19.594  12.770  1.00  7.84           H
ATOM   2861 2HD1 LEU A 196     -18.293 -18.604  12.360  1.00  7.84           H
ATOM   2862 3HD1 LEU A 196     -18.374 -20.302  11.867  1.00  7.84           H
ATOM   2863  CD2 LEU A 196     -20.492 -17.769  10.932  1.00  7.84           C
ATOM   2864 1HD2 LEU A 196     -21.178 -17.949  11.759  1.00  7.84           H
ATOM   2865 2HD2 LEU A 196     -21.085 -17.582  10.037  1.00  7.84           H
ATOM   2866 3HD2 LEU A 196     -19.872 -16.901  11.156  1.00  7.84           H
ATOM   2867  N   TYR A 197     -16.888 -17.241   7.332  1.00 13.71           N
ATOM   2868  H   TYR A 197     -17.255 -16.392   7.754  1.00 13.71           H
ATOM   2869  CA  TYR A 197     -15.589 -17.165   6.672  1.00 13.71           C
ATOM   2870  HA  TYR A 197     -15.275 -18.150   6.344  1.00 13.71           H
ATOM   2871  C   TYR A 197     -14.596 -16.626   7.681  1.00 13.71           C
ATOM   2872  O   TYR A 197     -14.927 -15.689   8.397  1.00 13.71           O
ATOM   2873  CB  TYR A 197     -15.660 -16.218   5.476  1.00 13.71           C
ATOM   2874 1HB  TYR A 197     -15.790 -15.201   5.845  1.00 13.71           H
ATOM   2875 2HB  TYR A 197     -14.719 -16.271   4.933  1.00 13.71           H
ATOM   2876  CG  TYR A 197     -16.802 -16.520   4.536  1.00 13.71           C
ATOM   2877  CD1 TYR A 197     -17.941 -15.689   4.505  1.00 13.71           C
ATOM   2878  HD1 TYR A 197     -18.011 -14.854   5.186  1.00 13.71           H
ATOM   2879  CD2 TYR A 197     -16.758 -17.632   3.673  1.00 13.71           C
ATOM   2880  HD2 TYR A 197     -15.900 -18.288   3.685  1.00 13.71           H
ATOM   2881  CE1 TYR A 197     -18.989 -15.930   3.583  1.00 13.71           C
ATOM   2882  HE1 TYR A 197     -19.839 -15.267   3.542  1.00 13.71           H
ATOM   2883  CE2 TYR A 197     -17.821 -17.894   2.777  1.00 13.71           C
ATOM   2884  HE2 TYR A 197     -17.782 -18.757   2.132  1.00 13.71           H
ATOM   2885  CZ  TYR A 197     -18.912 -17.025   2.721  1.00 13.71           C
ATOM   2886  OH  TYR A 197     -19.904 -17.244   1.799  1.00 13.71           O
ATOM   2887  HH  TYR A 197     -19.718 -18.014   1.245  1.00 13.71           H
ATOM   2888  N   ARG A 198     -13.391 -17.165   7.745  1.00 17.83           N
ATOM   2889  H   ARG A 198     -13.129 -17.913   7.107  1.00 17.83           H
ATOM   2890  CA  ARG A 198     -12.384 -16.629   8.662  1.00 17.83           C
ATOM   2891  HA  ARG A 198     -12.874 -16.152   9.512  1.00 17.83           H
ATOM   2892  C   ARG A 198     -11.660 -15.559   7.861  1.00 17.83           C
ATOM   2893  O   ARG A 198     -11.031 -15.842   6.843  1.00 17.83           O
ATOM   2894  CB  ARG A 198     -11.480 -17.737   9.190  1.00 17.83           C
ATOM   2895 1HB  ARG A 198     -12.095 -18.439   9.751  1.00 17.83           H
ATOM   2896 2HB  ARG A 198     -11.027 -18.270   8.357  1.00 17.83           H
ATOM   2897  CG  ARG A 198     -10.394 -17.183  10.086  1.00 17.83           C
ATOM   2898 1HG  ARG A 198      -9.556 -16.877   9.461  1.00 17.83           H
ATOM   2899 2HG  ARG A 198     -10.781 -16.301  10.598  1.00 17.83           H
ATOM   2900  CD  ARG A 198      -9.903 -18.143  11.141  1.00 17.83           C
ATOM   2901 1HD  ARG A 198      -9.706 -19.117  10.692  1.00 17.83           H
ATOM   2902 2HD  ARG A 198      -8.975 -17.749  11.559  1.00 17.83           H
ATOM   2903  NE  ARG A 198     -10.901 -18.260  12.214  1.00 17.83           N
ATOM   2904  HE  ARG A 198     -11.865 -18.045  11.976  1.00 17.83           H
ATOM   2905  CZ  ARG A 198     -10.665 -18.572  13.479  1.00 17.83           C
ATOM   2906  NH1 ARG A 198     -11.652 -18.567  14.322  1.00 17.83           N
ATOM   2907 1HH1 ARG A 198     -12.594 -18.379  13.999  1.00 17.83           H
ATOM   2908 2HH1 ARG A 198     -11.457 -18.708  15.305  1.00 17.83           H
ATOM   2909  NH2 ARG A 198      -9.493 -18.908  13.934  1.00 17.83           N
ATOM   2910 1HH2 ARG A 198      -8.691 -18.949  13.322  1.00 17.83           H
ATOM   2911 2HH2 ARG A 198      -9.388 -19.166  14.902  1.00 17.83           H
ATOM   2912  N   CYS A 199     -11.907 -14.310   8.222  1.00 15.24           N
ATOM   2913  H   CYS A 199     -12.355 -14.108   9.110  1.00 15.24           H
ATOM   2914  CA  CYS A 199     -11.643 -13.217   7.299  1.00 15.24           C
ATOM   2915  HA  CYS A 199     -11.914 -13.575   6.309  1.00 15.24           H
ATOM   2916  C   CYS A 199     -10.208 -12.698   7.219  1.00 15.24           C
ATOM   2917  O   CYS A 199      -9.347 -13.008   8.048  1.00 15.24           O
ATOM   2918  CB  CYS A 199     -12.572 -12.052   7.624  1.00 15.24           C
ATOM   2919 1HB  CYS A 199     -12.609 -11.390   6.759  1.00 15.24           H
ATOM   2920 2HB  CYS A 199     -13.581 -12.427   7.808  1.00 15.24           H
ATOM   2921  SG  CYS A 199     -12.013 -11.107   9.041  1.00 15.24           S
ATOM   2922  HG  CYS A 199     -12.420 -11.986   9.974  1.00 15.24           H
ATOM   2923  N   CYS A 200      -9.985 -11.845   6.228  1.00 10.05           N
ATOM   2924  H   CYS A 200     -10.713 -11.675   5.548  1.00 10.05           H
ATOM   2925  CA  CYS A 200      -8.732 -11.112   6.063  1.00 10.05           C
ATOM   2926  HA  CYS A 200      -7.932 -11.616   6.596  1.00 10.05           H
ATOM   2927  C   CYS A 200      -8.793  -9.687   6.608  1.00 10.05           C
ATOM   2928  O   CYS A 200      -7.820  -8.950   6.497  1.00 10.05           O
ATOM   2929  CB  CYS A 200      -8.384 -11.076   4.574  1.00 10.05           C
ATOM   2930 1HB  CYS A 200      -7.445 -10.536   4.444  1.00 10.05           H
ATOM   2931 2HB  CYS A 200      -8.251 -12.100   4.220  1.00 10.05           H
ATOM   2932  SG  CYS A 200      -9.680 -10.285   3.587  1.00 10.05           S
ATOM   2933  HG  CYS A 200      -9.020 -10.289   2.422  1.00 10.05           H
ATOM   2934  N   PHE A 201      -9.918  -9.288   7.186  1.00 28.00           N
ATOM   2935  H   PHE A 201     -10.685  -9.933   7.285  1.00 28.00           H
ATOM   2936  CA  PHE A 201     -10.080  -7.921   7.683  1.00 28.00           C
ATOM   2937  HA  PHE A 201      -9.547  -7.263   7.001  1.00 28.00           H
ATOM   2938  C   PHE A 201      -9.452  -7.733   9.071  1.00 28.00           C
ATOM   2939  O   PHE A 201      -8.286  -7.355   9.192  1.00 28.00           O
ATOM   2940  CB  PHE A 201     -11.567  -7.522   7.658  1.00 28.00           C
ATOM   2941 1HB  PHE A 201     -12.113  -8.088   8.411  1.00 28.00           H
ATOM   2942 2HB  PHE A 201     -11.656  -6.462   7.898  1.00 28.00           H
ATOM   2943  CG  PHE A 201     -12.232  -7.782   6.331  1.00 28.00           C
ATOM   2944  CD1 PHE A 201     -13.198  -8.796   6.213  1.00 28.00           C
ATOM   2945  HD1 PHE A 201     -13.529  -9.331   7.091  1.00 28.00           H
ATOM   2946  CD2 PHE A 201     -11.873  -7.049   5.186  1.00 28.00           C
ATOM   2947  HD2 PHE A 201     -11.173  -6.235   5.263  1.00 28.00           H
ATOM   2948  CE1 PHE A 201     -13.740  -9.139   4.950  1.00 28.00           C
ATOM   2949  HE1 PHE A 201     -14.467  -9.935   4.868  1.00 28.00           H
ATOM   2950  CE2 PHE A 201     -12.404  -7.377   3.918  1.00 28.00           C
ATOM   2951  HE2 PHE A 201     -12.103  -6.821   3.043  1.00 28.00           H
ATOM   2952  CZ  PHE A 201     -13.320  -8.442   3.798  1.00 28.00           C
ATOM   2953  HZ  PHE A 201     -13.704  -8.716   2.829  1.00 28.00           H
ATOM   2954  N   CYS A 202     -10.208  -8.042  10.112  1.00 32.81           N
ATOM   2955  H   CYS A 202     -11.176  -8.310   9.986  1.00 32.81           H
ATOM   2956  CA  CYS A 202      -9.759  -7.997  11.489  1.00 32.81           C
ATOM   2957  HA  CYS A 202      -8.994  -7.240  11.638  1.00 32.81           H
ATOM   2958  C   CYS A 202      -9.243  -9.359  11.952  1.00 32.81           C
ATOM   2959  O   CYS A 202      -8.662  -9.505  13.024  1.00 32.81           O
ATOM   2960  CB  CYS A 202     -11.023  -7.653  12.252  1.00 32.81           C
ATOM   2961 1HB  CYS A 202     -10.887  -7.863  13.317  1.00 32.81           H
ATOM   2962 2HB  CYS A 202     -11.224  -6.591  12.125  1.00 32.81           H
ATOM   2963  SG  CYS A 202     -12.375  -8.618  11.568  1.00 32.81           S
ATOM   2964  N   GLY A 203      -9.529 -10.361  11.137  1.00 13.09           N
ATOM   2965  H   GLY A 203     -10.030 -10.156  10.289  1.00 13.09           H
ATOM   2966  CA  GLY A 203      -9.205 -11.737  11.458  1.00 13.09           C
ATOM   2967 1HA  GLY A 203      -9.015 -12.268  10.526  1.00 13.09           H
ATOM   2968 2HA  GLY A 203      -8.300 -11.768  12.063  1.00 13.09           H
ATOM   2969  C   GLY A 203     -10.312 -12.468  12.195  1.00 13.09           C
ATOM   2970  O   GLY A 203     -10.156 -13.647  12.519  1.00 13.09           O
ATOM   2971  N   GLU A 204     -11.439 -11.821  12.456  1.00-10.72           N
ATOM   2972  H   GLU A 204     -11.543 -10.844  12.197  1.00-10.72           H
ATOM   2973  CA  GLU A 204     -12.566 -12.507  13.094  1.00-10.72           C
ATOM   2974  HA  GLU A 204     -12.219 -13.027  13.986  1.00-10.72           H
ATOM   2975  C   GLU A 204     -13.199 -13.523  12.135  1.00-10.72           C
ATOM   2976  O   GLU A 204     -13.043 -13.431  10.912  1.00-10.72           O
ATOM   2977  CB  GLU A 204     -13.658 -11.510  13.490  1.00-10.72           C
ATOM   2978 1HB  GLU A 204     -13.963 -10.970  12.596  1.00-10.72           H
ATOM   2979 2HB  GLU A 204     -14.513 -12.078  13.853  1.00-10.72           H
ATOM   2980  CG  GLU A 204     -13.278 -10.497  14.560  1.00-10.72           C
ATOM   2981 1HG  GLU A 204     -12.968 -11.027  15.461  1.00-10.72           H
ATOM   2982 2HG  GLU A 204     -12.440  -9.899  14.205  1.00-10.72           H
ATOM   2983  CD  GLU A 204     -14.441  -9.566  14.892  1.00-10.72           C
ATOM   2984  OE1 GLU A 204     -15.579  -9.799  14.416  1.00-10.72           O
ATOM   2985  OE2 GLU A 204     -14.254  -8.567  15.627  1.00-10.72           O
ATOM   2986  N   ASP A 205     -13.990 -14.449  12.659  1.00-11.94           N
ATOM   2987  H   ASP A 205     -14.017 -14.587  13.664  1.00-11.94           H
ATOM   2988  CA  ASP A 205     -14.910 -15.201  11.804  1.00-11.94           C
ATOM   2989  HA  ASP A 205     -14.400 -15.523  10.898  1.00-11.94           H
ATOM   2990  C   ASP A 205     -16.041 -14.237  11.443  1.00-11.94           C
ATOM   2991  O   ASP A 205     -16.589 -13.566  12.321  1.00-11.94           O
ATOM   2992  CB  ASP A 205     -15.510 -16.421  12.515  1.00-11.94           C
ATOM   2993 1HB  ASP A 205     -15.919 -16.110  13.476  1.00-11.94           H
ATOM   2994 2HB  ASP A 205     -16.321 -16.813  11.901  1.00-11.94           H
ATOM   2995  CG  ASP A 205     -14.502 -17.530  12.741  1.00-11.94           C
ATOM   2996  OD1 ASP A 205     -13.701 -17.828  11.832  1.00-11.94           O
ATOM   2997  OD2 ASP A 205     -14.504 -18.146  13.834  1.00-11.94           O
ATOM   2998  N   HIS A 206     -16.401 -14.150  10.173  1.00 23.00           N
ATOM   2999  H   HIS A 206     -15.905 -14.710   9.482  1.00 23.00           H
ATOM   3000  CA  HIS A 206     -17.493 -13.291   9.708  1.00 23.00           C
ATOM   3001  HA  HIS A 206     -17.891 -12.700  10.530  1.00 23.00           H
ATOM   3002  C   HIS A 206     -18.593 -14.156   9.113  1.00 23.00           C
ATOM   3003  O   HIS A 206     -18.327 -14.919   8.182  1.00 23.00           O
ATOM   3004  CB  HIS A 206     -17.037 -12.347   8.592  1.00 23.00           C
ATOM   3005 1HB  HIS A 206     -16.469 -12.908   7.849  1.00 23.00           H
ATOM   3006 2HB  HIS A 206     -17.928 -11.947   8.107  1.00 23.00           H
ATOM   3007  CG  HIS A 206     -16.229 -11.181   9.063  1.00 23.00           C
ATOM   3008  ND1 HIS A 206     -16.287  -9.952   8.438  1.00 23.00           N
ATOM   3009  CD2 HIS A 206     -15.356 -11.064  10.099  1.00 23.00           C
ATOM   3010  HD2 HIS A 206     -15.095 -11.868  10.773  1.00 23.00           H
ATOM   3011  CE1 HIS A 206     -15.424  -9.148   9.129  1.00 23.00           C
ATOM   3012  HE1 HIS A 206     -15.224  -8.117   8.872  1.00 23.00           H
ATOM   3013  NE2 HIS A 206     -14.836  -9.800  10.156  1.00 23.00           N
ATOM   3014  HE2 HIS A 206     -14.131  -9.438  10.801  1.00 23.00           H
ATOM   3015  N   PRO A 207     -19.835 -14.043   9.607  1.00 13.43           N
ATOM   3016  CA  PRO A 207     -20.887 -14.714   8.831  1.00 13.43           C
ATOM   3017  HA  PRO A 207     -20.682 -15.768   8.732  1.00 13.43           H
ATOM   3018  C   PRO A 207     -21.108 -14.069   7.466  1.00 13.43           C
ATOM   3019  O   PRO A 207     -20.770 -12.902   7.259  1.00 13.43           O
ATOM   3020  CB  PRO A 207     -22.146 -14.482   9.677  1.00 13.43           C
ATOM   3021 1HB  PRO A 207     -22.722 -13.653   9.267  1.00 13.43           H
ATOM   3022 2HB  PRO A 207     -22.759 -15.381   9.716  1.00 13.43           H
ATOM   3023  CG  PRO A 207     -21.650 -14.120  11.028  1.00 13.43           C
ATOM   3024 1HG  PRO A 207     -22.387 -13.528  11.571  1.00 13.43           H
ATOM   3025 2HG  PRO A 207     -21.398 -15.021  11.586  1.00 13.43           H
ATOM   3026  CD  PRO A 207     -20.412 -13.325  10.758  1.00 13.43           C
ATOM   3027 1HD  PRO A 207     -20.661 -12.299  10.485  1.00 13.43           H
ATOM   3028 2HD  PRO A 207     -19.743 -13.352  11.620  1.00 13.43           H
ATOM   3029  N   GLN A 208     -21.749 -14.791   6.561  1.00 21.01           N
ATOM   3030  H   GLN A 208     -21.827 -15.795   6.694  1.00 21.01           H
ATOM   3031  CA  GLN A 208     -22.391 -14.159   5.412  1.00 21.01           C
ATOM   3032  HA  GLN A 208     -21.690 -13.496   4.928  1.00 21.01           H
ATOM   3033  C   GLN A 208     -23.537 -13.332   6.026  1.00 21.01           C
ATOM   3034  O   GLN A 208     -24.275 -13.820   6.884  1.00 21.01           O
ATOM   3035  CB  GLN A 208     -22.868 -15.227   4.405  1.00 21.01           C
ATOM   3036 1HB  GLN A 208     -23.275 -14.725   3.527  1.00 21.01           H
ATOM   3037 2HB  GLN A 208     -21.993 -15.803   4.102  1.00 21.01           H
ATOM   3038  CG  GLN A 208     -23.918 -16.205   4.952  1.00 21.01           C
ATOM   3039 1HG  GLN A 208     -23.567 -16.584   5.910  1.00 21.01           H
ATOM   3040 2HG  GLN A 208     -24.848 -15.664   5.121  1.00 21.01           H
ATOM   3041  CD  GLN A 208     -24.222 -17.409   4.085  1.00 21.01           C
ATOM   3042  OE1 GLN A 208     -24.816 -18.364   4.568  1.00 21.01           O
ATOM   3043  NE2 GLN A 208     -23.825 -17.406   2.840  1.00 21.01           N
ATOM   3044 1HE2 GLN A 208     -24.008 -18.222   2.279  1.00 21.01           H
ATOM   3045 2HE2 GLN A 208     -23.334 -16.614   2.449  1.00 21.01           H
ATOM   3046  N   GLN A 209     -23.657 -12.061   5.662  1.00 15.96           N
ATOM   3047  H   GLN A 209     -23.022 -11.676   4.965  1.00 15.96           H
ATOM   3048  CA  GLN A 209     -24.637 -11.157   6.290  1.00 15.96           C
ATOM   3049  HA  GLN A 209     -25.321 -11.726   6.916  1.00 15.96           H
ATOM   3050  C   GLN A 209     -25.443 -10.435   5.209  1.00 15.96           C
ATOM   3051  O   GLN A 209     -25.904  -9.309   5.377  1.00 15.96           O
ATOM   3052  CB  GLN A 209     -23.917 -10.115   7.159  1.00 15.96           C
ATOM   3053 1HB  GLN A 209     -23.234  -9.572   6.516  1.00 15.96           H
ATOM   3054 2HB  GLN A 209     -24.649  -9.410   7.545  1.00 15.96           H
ATOM   3055  CG  GLN A 209     -23.117 -10.641   8.347  1.00 15.96           C
ATOM   3056 1HG  GLN A 209     -23.774 -10.744   9.210  1.00 15.96           H
ATOM   3057 2HG  GLN A 209     -22.714 -11.618   8.107  1.00 15.96           H
ATOM   3058  CD  GLN A 209     -21.959  -9.722   8.696  1.00 15.96           C
ATOM   3059  OE1 GLN A 209     -22.140  -8.550   9.001  1.00 15.96           O
ATOM   3060  NE2 GLN A 209     -20.758 -10.228   8.600  1.00 15.96           N
ATOM   3061 1HE2 GLN A 209     -19.968  -9.655   8.848  1.00 15.96           H
ATOM   3062 2HE2 GLN A 209     -20.634 -11.176   8.265  1.00 15.96           H
ATOM   3063  N   GLY A 210     -25.483 -11.018   4.023  1.00 19.17           N
ATOM   3064  H   GLY A 210     -25.112 -11.947   3.908  1.00 19.17           H
ATOM   3065  CA  GLY A 210     -25.976 -10.321   2.839  1.00 19.17           C
ATOM   3066 1HA  GLY A 210     -26.378 -11.048   2.153  1.00 19.17           H
ATOM   3067 2HA  GLY A 210     -26.752  -9.613   3.109  1.00 19.17           H
ATOM   3068  C   GLY A 210     -24.822  -9.590   2.177  1.00 19.17           C
ATOM   3069  O   GLY A 210     -24.669  -9.583   0.953  1.00 19.17           O
ATOM   3070  N   SER A 211     -23.953  -9.048   3.010  1.00 16.75           N
ATOM   3071  H   SER A 211     -24.150  -8.989   3.995  1.00 16.75           H
ATOM   3072  CA  SER A 211     -22.612  -8.697   2.578  1.00 16.75           C
ATOM   3073  HA  SER A 211     -22.627  -8.241   1.597  1.00 16.75           H
ATOM   3074  C   SER A 211     -21.978 -10.089   2.525  1.00 16.75           C
ATOM   3075  O   SER A 211     -22.201 -10.916   3.419  1.00 16.75           O
ATOM   3076  CB  SER A 211     -21.923  -7.794   3.604  1.00 16.75           C
ATOM   3077 1HB  SER A 211     -20.886  -7.637   3.309  1.00 16.75           H
ATOM   3078 2HB  SER A 211     -22.439  -6.834   3.631  1.00 16.75           H
ATOM   3079  OG  SER A 211     -21.965  -8.368   4.897  1.00 16.75           O
ATOM   3080  HG  SER A 211     -21.677  -7.706   5.551  1.00 16.75           H
ATOM   3081  N   THR A 212     -21.275 -10.384   1.445  1.00 29.90           N
ATOM   3082  H   THR A 212     -21.166  -9.706   0.708  1.00 29.90           H
ATOM   3083  CA  THR A 212     -20.695 -11.713   1.237  1.00 29.90           C
ATOM   3084  HA  THR A 212     -20.677 -12.261   2.178  1.00 29.90           H
ATOM   3085  C   THR A 212     -19.265 -11.566   0.741  1.00 29.90           C
ATOM   3086  O   THR A 212     -18.907 -12.113  -0.300  1.00 29.90           O
ATOM   3087  CB  THR A 212     -21.504 -12.533   0.203  1.00 29.90           C
ATOM   3088  HB  THR A 212     -21.015 -13.495   0.048  1.00 29.90           H
ATOM   3089  OG1 THR A 212     -21.549 -11.815  -1.034  1.00 29.90           O
ATOM   3090  HG1 THR A 212     -20.640 -11.803  -1.360  1.00 29.90           H
ATOM   3091  CG2 THR A 212     -22.933 -12.781   0.658  1.00 29.90           C
ATOM   3092 1HG2 THR A 212     -23.410 -13.479  -0.029  1.00 29.90           H
ATOM   3093 2HG2 THR A 212     -23.490 -11.846   0.663  1.00 29.90           H
ATOM   3094 3HG2 THR A 212     -22.935 -13.213   1.657  1.00 29.90           H
ATOM   3095  N   LEU A 213     -18.461 -10.772   1.433  1.00 13.90           N
ATOM   3096  H   LEU A 213     -18.787 -10.306   2.274  1.00 13.90           H
ATOM   3097  CA  LEU A 213     -17.052 -10.664   1.064  1.00 13.90           C
ATOM   3098  HA  LEU A 213     -16.965 -10.585  -0.019  1.00 13.90           H
ATOM   3099  C   LEU A 213     -16.456 -11.996   1.497  1.00 13.90           C
ATOM   3100  O   LEU A 213     -16.467 -12.353   2.678  1.00 13.90           O
ATOM   3101  CB  LEU A 213     -16.355  -9.474   1.733  1.00 13.90           C
ATOM   3102 1HB  LEU A 213     -16.494  -9.557   2.812  1.00 13.90           H
ATOM   3103 2HB  LEU A 213     -15.290  -9.551   1.523  1.00 13.90           H
ATOM   3104  CG  LEU A 213     -16.831  -8.080   1.290  1.00 13.90           C
ATOM   3105  HG  LEU A 213     -17.904  -8.023   1.458  1.00 13.90           H
ATOM   3106  CD1 LEU A 213     -16.168  -6.976   2.113  1.00 13.90           C
ATOM   3107 1HD1 LEU A 213     -16.596  -6.009   1.851  1.00 13.90           H
ATOM   3108 2HD1 LEU A 213     -15.093  -6.960   1.931  1.00 13.90           H
ATOM   3109 3HD1 LEU A 213     -16.347  -7.153   3.174  1.00 13.90           H
ATOM   3110  CD2 LEU A 213     -16.566  -7.803  -0.197  1.00 13.90           C
ATOM   3111 1HD2 LEU A 213     -16.923  -6.805  -0.448  1.00 13.90           H
ATOM   3112 2HD2 LEU A 213     -17.104  -8.522  -0.813  1.00 13.90           H
ATOM   3113 3HD2 LEU A 213     -15.498  -7.879  -0.406  1.00 13.90           H
ATOM   3114  N   TYR A 214     -16.079 -12.787   0.508  1.00 20.10           N
ATOM   3115  H   TYR A 214     -16.095 -12.445  -0.447  1.00 20.10           H
ATOM   3116  CA  TYR A 214     -15.689 -14.165   0.737  1.00 20.10           C
ATOM   3117  HA  TYR A 214     -16.316 -14.603   1.513  1.00 20.10           H
ATOM   3118  C   TYR A 214     -14.233 -14.200   1.186  1.00 20.10           C
ATOM   3119  O   TYR A 214     -13.399 -13.439   0.698  1.00 20.10           O
ATOM   3120  CB  TYR A 214     -15.894 -14.939  -0.566  1.00 20.10           C
ATOM   3121 1HB  TYR A 214     -16.927 -14.804  -0.887  1.00 20.10           H
ATOM   3122 2HB  TYR A 214     -15.249 -14.510  -1.327  1.00 20.10           H
ATOM   3123  CG  TYR A 214     -15.613 -16.418  -0.473  1.00 20.10           C
ATOM   3124  CD1 TYR A 214     -16.661 -17.340  -0.288  1.00 20.10           C
ATOM   3125  HD1 TYR A 214     -17.673 -16.982  -0.163  1.00 20.10           H
ATOM   3126  CD2 TYR A 214     -14.298 -16.908  -0.577  1.00 20.10           C
ATOM   3127  HD2 TYR A 214     -13.473 -16.219  -0.708  1.00 20.10           H
ATOM   3128  CE1 TYR A 214     -16.400 -18.738  -0.260  1.00 20.10           C
ATOM   3129  HE1 TYR A 214     -17.205 -19.445  -0.143  1.00 20.10           H
ATOM   3130  CE2 TYR A 214     -14.034 -18.289  -0.483  1.00 20.10           C
ATOM   3131  HE2 TYR A 214     -13.016 -18.641  -0.494  1.00 20.10           H
ATOM   3132  CZ  TYR A 214     -15.087 -19.196  -0.374  1.00 20.10           C
ATOM   3133  OH  TYR A 214     -14.836 -20.545  -0.395  1.00 20.10           O
ATOM   3134  HH  TYR A 214     -13.901 -20.734  -0.525  1.00 20.10           H
ATOM   3135  N   CYS A 215     -13.935 -15.106   2.102  1.00 36.30           N
ATOM   3136  H   CYS A 215     -14.663 -15.720   2.449  1.00 36.30           H
ATOM   3137  CA  CYS A 215     -12.584 -15.391   2.567  1.00 36.30           C
ATOM   3138  HA  CYS A 215     -11.839 -15.153   1.805  1.00 36.30           H
ATOM   3139  C   CYS A 215     -12.689 -16.897   2.772  1.00 36.30           C
ATOM   3140  O   CYS A 215     -13.784 -17.432   2.604  1.00 36.30           O
ATOM   3141  CB  CYS A 215     -12.284 -14.653   3.873  1.00 36.30           C
ATOM   3142 1HB  CYS A 215     -13.034 -14.932   4.612  1.00 36.30           H
ATOM   3143 2HB  CYS A 215     -11.309 -14.970   4.247  1.00 36.30           H
ATOM   3144  SG  CYS A 215     -12.282 -12.847   3.697  1.00 36.30           S
ATOM   3145  HG  CYS A 215     -12.767 -12.825   2.442  1.00 36.30           H
ATOM   3146  N   VAL A 216     -11.614 -17.575   3.146  1.00 -0.73           N
ATOM   3147  H   VAL A 216     -10.754 -17.087   3.341  1.00 -0.73           H
ATOM   3148  CA  VAL A 216     -11.655 -19.031   3.319  1.00 -0.73           C
ATOM   3149  HA  VAL A 216     -11.929 -19.474   2.365  1.00 -0.73           H
ATOM   3150  C   VAL A 216     -12.721 -19.385   4.368  1.00 -0.73           C
ATOM   3151  O   VAL A 216     -12.754 -18.770   5.441  1.00 -0.73           O
ATOM   3152  CB  VAL A 216     -10.255 -19.573   3.738  1.00 -0.73           C
ATOM   3153  HB  VAL A 216      -9.955 -19.076   4.659  1.00 -0.73           H
ATOM   3154  CG1 VAL A 216     -10.265 -21.090   3.988  1.00 -0.73           C
ATOM   3155 1HG1 VAL A 216      -9.258 -21.432   4.234  1.00 -0.73           H
ATOM   3156 2HG1 VAL A 216     -10.615 -21.620   3.101  1.00 -0.73           H
ATOM   3157 3HG1 VAL A 216     -10.916 -21.325   4.831  1.00 -0.73           H
ATOM   3158  CG2 VAL A 216      -9.214 -19.248   2.651  1.00 -0.73           C
ATOM   3159 1HG2 VAL A 216      -8.250 -19.673   2.933  1.00 -0.73           H
ATOM   3160 2HG2 VAL A 216      -9.099 -18.169   2.544  1.00 -0.73           H
ATOM   3161 3HG2 VAL A 216      -9.523 -19.674   1.695  1.00 -0.73           H
ATOM   3162  N   PRO A 217     -13.635 -20.331   4.061  1.00-13.14           N
ATOM   3163  CA  PRO A 217     -14.656 -20.625   5.072  1.00-13.14           C
ATOM   3164  HA  PRO A 217     -15.265 -19.743   5.247  1.00-13.14           H
ATOM   3165  C   PRO A 217     -14.089 -21.132   6.391  1.00-13.14           C
ATOM   3166  O   PRO A 217     -13.077 -21.829   6.421  1.00-13.14           O
ATOM   3167  CB  PRO A 217     -15.500 -21.714   4.409  1.00-13.14           C
ATOM   3168 1HB  PRO A 217     -15.133 -22.699   4.700  1.00-13.14           H
ATOM   3169 2HB  PRO A 217     -16.550 -21.602   4.676  1.00-13.14           H
ATOM   3170  CG  PRO A 217     -15.303 -21.505   2.961  1.00-13.14           C
ATOM   3171 1HG  PRO A 217     -15.533 -22.409   2.398  1.00-13.14           H
ATOM   3172 2HG  PRO A 217     -15.913 -20.668   2.618  1.00-13.14           H
ATOM   3173  CD  PRO A 217     -13.848 -21.162   2.861  1.00-13.14           C
ATOM   3174 1HD  PRO A 217     -13.232 -22.062   2.906  1.00-13.14           H
ATOM   3175 2HD  PRO A 217     -13.653 -20.599   1.949  1.00-13.14           H
ATOM   3176  N   THR A 218     -14.751 -20.795   7.483  1.00  2.53           N
ATOM   3177  H   THR A 218     -15.587 -20.222   7.408  1.00  2.53           H
ATOM   3178  CA  THR A 218     -14.347 -21.261   8.803  1.00  2.53           C
ATOM   3179  HA  THR A 218     -13.288 -21.064   8.960  1.00  2.53           H
ATOM   3180  C   THR A 218     -14.623 -22.760   8.861  1.00  2.53           C
ATOM   3181  O   THR A 218     -15.689 -23.210   8.442  1.00  2.53           O
ATOM   3182  CB  THR A 218     -15.186 -20.547   9.885  1.00  2.53           C
ATOM   3183  HB  THR A 218     -16.229 -20.832   9.755  1.00  2.53           H
ATOM   3184  OG1 THR A 218     -15.067 -19.132   9.711  1.00  2.53           O
ATOM   3185  HG1 THR A 218     -14.491 -18.779  10.407  1.00  2.53           H
ATOM   3186  CG2 THR A 218     -14.761 -20.878  11.301  1.00  2.53           C
ATOM   3187 1HG2 THR A 218     -15.392 -20.325  11.996  1.00  2.53           H
ATOM   3188 2HG2 THR A 218     -13.724 -20.582  11.457  1.00  2.53           H
ATOM   3189 3HG2 THR A 218     -14.880 -21.944  11.495  1.00  2.53           H
ATOM   3190  N   SER A 219     -13.693 -23.535   9.400  1.00 34.16           N
ATOM   3191  H   SER A 219     -12.800 -23.143   9.650  1.00 34.16           H
ATOM   3192  CA  SER A 219     -13.929 -24.951   9.679  1.00 34.16           C
ATOM   3193  HA  SER A 219     -14.430 -25.393   8.819  1.00 34.16           H
ATOM   3194  C   SER A 219     -14.846 -25.054  10.906  1.00 34.16           C
ATOM   3195  O   SER A 219     -14.404 -25.059  12.054  1.00 34.16           O
ATOM   3196  CB  SER A 219     -12.592 -25.666   9.891  1.00 34.16           C
ATOM   3197 1HB  SER A 219     -11.936 -25.418   9.058  1.00 34.16           H
ATOM   3198 2HB  SER A 219     -12.131 -25.314  10.813  1.00 34.16           H
ATOM   3199  OG  SER A 219     -12.728 -27.074   9.933  1.00 34.16           O
ATOM   3200  HG  SER A 219     -11.838 -27.452   9.820  1.00 34.16           H
ATOM   3201  N   THR A 220     -16.151 -24.993  10.686  1.00 12.67           N
ATOM   3202  H   THR A 220     -16.497 -24.962   9.734  1.00 12.67           H
ATOM   3203  CA  THR A 220     -17.106 -24.846  11.785  1.00 12.67           C
ATOM   3204  HA  THR A 220     -16.732 -24.090  12.474  1.00 12.67           H
ATOM   3205  C   THR A 220     -17.346 -26.111  12.590  1.00 12.67           C
ATOM   3206  O   THR A 220     -17.726 -26.039  13.752  1.00 12.67           O
ATOM   3207  CB  THR A 220     -18.488 -24.390  11.263  1.00 12.67           C
ATOM   3208  HB  THR A 220     -19.191 -24.356  12.093  1.00 12.67           H
ATOM   3209  OG1 THR A 220     -18.950 -25.311  10.271  1.00 12.67           O
ATOM   3210  HG1 THR A 220     -19.886 -25.141  10.107  1.00 12.67           H
ATOM   3211  CG2 THR A 220     -18.415 -23.021  10.620  1.00 12.67           C
ATOM   3212 1HG2 THR A 220     -19.422 -22.617  10.520  1.00 12.67           H
ATOM   3213 2HG2 THR A 220     -17.957 -23.090   9.634  1.00 12.67           H
ATOM   3214 3HG2 THR A 220     -17.827 -22.349  11.244  1.00 12.67           H
ATOM   3215  N   ASN A 221     -17.142 -27.276  11.994  1.00 20.18           N
ATOM   3216  H   ASN A 221     -16.732 -27.300  11.070  1.00 20.18           H
ATOM   3217  CA  ASN A 221     -17.572 -28.523  12.628  1.00 20.18           C
ATOM   3218  HA  ASN A 221     -18.461 -28.314  13.224  1.00 20.18           H
ATOM   3219  C   ASN A 221     -16.524 -29.101  13.575  1.00 20.18           C
ATOM   3220  O   ASN A 221     -16.707 -30.186  14.126  1.00 20.18           O
ATOM   3221  CB  ASN A 221     -17.945 -29.553  11.555  1.00 20.18           C
ATOM   3222 1HB  ASN A 221     -17.057 -29.789  10.973  1.00 20.18           H
ATOM   3223 2HB  ASN A 221     -18.298 -30.465  12.035  1.00 20.18           H
ATOM   3224  CG  ASN A 221     -19.010 -29.052  10.615  1.00 20.18           C
ATOM   3225  OD1 ASN A 221     -18.737 -28.772   9.457  1.00 20.18           O
ATOM   3226  ND2 ASN A 221     -20.215 -28.921  11.089  1.00 20.18           N
ATOM   3227 1HD2 ASN A 221     -20.931 -28.568  10.479  1.00 20.18           H
ATOM   3228 2HD2 ASN A 221     -20.416 -29.191  12.046  1.00 20.18           H
ATOM   3229  N   GLN A 222     -15.432 -28.380  13.778  1.00 15.26           N
ATOM   3230  H   GLN A 222     -15.325 -27.490  13.317  1.00 15.26           H
ATOM   3231  CA  GLN A 222     -14.395 -28.810  14.711  1.00 15.26           C
ATOM   3232  HA  GLN A 222     -14.096 -29.833  14.480  1.00 15.26           H
ATOM   3233  C   GLN A 222     -14.977 -28.753  16.127  1.00 15.26           C
ATOM   3234  O   GLN A 222     -15.510 -27.722  16.537  1.00 15.26           O
ATOM   3235  CB  GLN A 222     -13.190 -27.875  14.601  1.00 15.26           C
ATOM   3236 1HB  GLN A 222     -13.524 -26.857  14.802  1.00 15.26           H
ATOM   3237 2HB  GLN A 222     -12.463 -28.159  15.357  1.00 15.26           H
ATOM   3238  CG  GLN A 222     -12.499 -27.895  13.251  1.00 15.26           C
ATOM   3239 1HG  GLN A 222     -12.121 -28.898  13.068  1.00 15.26           H
ATOM   3240 2HG  GLN A 222     -13.209 -27.635  12.468  1.00 15.26           H
ATOM   3241  CD  GLN A 222     -11.347 -26.920  13.197  1.00 15.26           C
ATOM   3242  OE1 GLN A 222     -11.532 -25.722  13.301  1.00 15.26           O
ATOM   3243  NE2 GLN A 222     -10.149 -27.421  13.077  1.00 15.26           N
ATOM   3244 1HE2 GLN A 222      -9.366 -26.794  13.096  1.00 15.26           H
ATOM   3245 2HE2 GLN A 222     -10.021 -28.414  12.959  1.00 15.26           H
ATOM   3246  N   ALA A 223     -14.922 -29.848  16.874  1.00  8.31           N
ATOM   3247  H   ALA A 223     -14.464 -30.683  16.527  1.00  8.31           H
ATOM   3248  CA  ALA A 223     -15.507 -29.878  18.212  1.00  8.31           C
ATOM   3249  HA  ALA A 223     -16.428 -29.294  18.211  1.00  8.31           H
ATOM   3250  C   ALA A 223     -14.523 -29.250  19.198  1.00  8.31           C
ATOM   3251  O   ALA A 223     -13.378 -29.692  19.283  1.00  8.31           O
ATOM   3252  CB  ALA A 223     -15.829 -31.323  18.620  1.00  8.31           C
ATOM   3253 1HB  ALA A 223     -16.519 -31.765  17.900  1.00  8.31           H
ATOM   3254 2HB  ALA A 223     -16.294 -31.330  19.606  1.00  8.31           H
ATOM   3255 3HB  ALA A 223     -14.911 -31.913  18.652  1.00  8.31           H
ATOM   3256  N   GLN A 224     -14.974 -28.226  19.919  1.00  5.10           N
ATOM   3257  H   GLN A 224     -15.921 -27.903  19.750  1.00  5.10           H
ATOM   3258  CA  GLN A 224     -14.176 -27.516  20.934  1.00  5.10           C
ATOM   3259  HA  GLN A 224     -14.757 -26.658  21.269  1.00  5.10           H
ATOM   3260  C   GLN A 224     -12.861 -26.969  20.369  1.00  5.10           C
ATOM   3261  O   GLN A 224     -11.855 -26.807  21.078  1.00  5.10           O
ATOM   3262  CB  GLN A 224     -13.920 -28.414  22.155  1.00  5.10           C
ATOM   3263 1HB  GLN A 224     -13.388 -29.304  21.824  1.00  5.10           H
ATOM   3264 2HB  GLN A 224     -13.283 -27.886  22.866  1.00  5.10           H
ATOM   3265  CG  GLN A 224     -15.178 -28.853  22.892  1.00  5.10           C
ATOM   3266 1HG  GLN A 224     -16.002 -28.973  22.195  1.00  5.10           H
ATOM   3267 2HG  GLN A 224     -14.985 -29.815  23.362  1.00  5.10           H
ATOM   3268  CD  GLN A 224     -15.572 -27.875  23.972  1.00  5.10           C
ATOM   3269  OE1 GLN A 224     -16.255 -26.878  23.730  1.00  5.10           O
ATOM   3270  NE2 GLN A 224     -15.134 -28.137  25.171  1.00  5.10           N
ATOM   3271 1HE2 GLN A 224     -15.341 -27.500  25.929  1.00  5.10           H
ATOM   3272 2HE2 GLN A 224     -14.581 -28.968  25.330  1.00  5.10           H
ATOM   3273  N   ALA A 225     -12.869 -26.663  19.083  1.00 13.68           N
ATOM   3274  H   ALA A 225     -13.717 -26.779  18.544  1.00 13.68           H
ATOM   3275  CA  ALA A 225     -11.710 -26.132  18.390  1.00 13.68           C
ATOM   3276  HA  ALA A 225     -11.083 -25.559  19.073  1.00 13.68           H
ATOM   3277  C   ALA A 225     -12.258 -25.196  17.325  1.00 13.68           C
ATOM   3278  O   ALA A 225     -13.447 -25.224  17.004  1.00 13.68           O
ATOM   3279  CB  ALA A 225     -10.887 -27.269  17.779  1.00 13.68           C
ATOM   3280 1HB  ALA A 225     -10.372 -27.809  18.572  1.00 13.68           H
ATOM   3281 2HB  ALA A 225     -10.145 -26.864  17.089  1.00 13.68           H
ATOM   3282 3HB  ALA A 225     -11.539 -27.962  17.251  1.00 13.68           H
ATOM   3283  N   ALA A 226     -11.384 -24.367  16.798  1.00 24.73           N
ATOM   3284  H   ALA A 226     -10.407 -24.421  17.082  1.00 24.73           H
ATOM   3285  CA  ALA A 226     -11.717 -23.403  15.768  1.00 24.73           C
ATOM   3286  HA  ALA A 226     -12.585 -23.721  15.192  1.00 24.73           H
ATOM   3287  C   ALA A 226     -10.467 -23.466  14.902  1.00 24.73           C
ATOM   3288  O   ALA A 226      -9.480 -24.082  15.339  1.00 24.73           O
ATOM   3289  CB  ALA A 226     -11.936 -22.018  16.399  1.00 24.73           C
ATOM   3290 1HB  ALA A 226     -12.773 -22.064  17.097  1.00 24.73           H
ATOM   3291 2HB  ALA A 226     -12.164 -21.289  15.623  1.00 24.73           H
ATOM   3292 3HB  ALA A 226     -11.035 -21.704  16.930  1.00 24.73           H
ATOM   3293  N   PRO A 227     -10.474 -22.850  13.706  1.00 23.49           N
ATOM   3294  CA  PRO A 227      -9.193 -22.835  12.996  1.00 23.49           C
ATOM   3295  HA  PRO A 227      -8.872 -23.850  12.763  1.00 23.49           H
ATOM   3296  C   PRO A 227      -8.100 -22.104  13.779  1.00 23.49           C
ATOM   3297  O   PRO A 227      -8.352 -21.423  14.777  1.00 23.49           O
ATOM   3298  CB  PRO A 227      -9.523 -22.066  11.711  1.00 23.49           C
ATOM   3299 1HB  PRO A 227      -9.277 -21.014  11.841  1.00 23.49           H
ATOM   3300 2HB  PRO A 227      -8.984 -22.481  10.861  1.00 23.49           H
ATOM   3301  CG  PRO A 227     -10.983 -22.230  11.532  1.00 23.49           C
ATOM   3302 1HG  PRO A 227     -11.394 -21.441  10.902  1.00 23.49           H
ATOM   3303 2HG  PRO A 227     -11.196 -23.214  11.114  1.00 23.49           H
ATOM   3304  CD  PRO A 227     -11.509 -22.138  12.931  1.00 23.49           C
ATOM   3305 1HD  PRO A 227     -11.577 -21.099  13.250  1.00 23.49           H
ATOM   3306 2HD  PRO A 227     -12.475 -22.637  13.011  1.00 23.49           H
ATOM   3307  N   GLU A 228      -6.876 -22.207  13.289  1.00  2.08           N
ATOM   3308  H   GLU A 228      -6.705 -22.776  12.474  1.00  2.08           H
ATOM   3309  CA  GLU A 228      -5.774 -21.450  13.875  1.00  2.08           C
ATOM   3310  HA  GLU A 228      -5.706 -21.671  14.940  1.00  2.08           H
ATOM   3311  C   GLU A 228      -6.043 -19.958  13.676  1.00  2.08           C
ATOM   3312  O   GLU A 228      -6.832 -19.584  12.803  1.00  2.08           O
ATOM   3313  CB  GLU A 228      -4.454 -21.796  13.187  1.00  2.08           C
ATOM   3314 1HB  GLU A 228      -4.535 -21.499  12.145  1.00  2.08           H
ATOM   3315 2HB  GLU A 228      -3.663 -21.208  13.653  1.00  2.08           H
ATOM   3316  CG  GLU A 228      -4.061 -23.265  13.235  1.00  2.08           C
ATOM   3317 1HG  GLU A 228      -3.968 -23.576  14.275  1.00  2.08           H
ATOM   3318 2HG  GLU A 228      -4.842 -23.861  12.763  1.00  2.08           H
ATOM   3319  CD  GLU A 228      -2.748 -23.526  12.507  1.00  2.08           C
ATOM   3320  OE1 GLU A 228      -1.999 -22.567  12.207  1.00  2.08           O
ATOM   3321  OE2 GLU A 228      -2.436 -24.699  12.215  1.00  2.08           O
ATOM   3322  N   GLU A 229      -5.372 -19.120  14.456  1.00  2.90           N
ATOM   3323  H   GLU A 229      -4.749 -19.484  15.158  1.00  2.90           H
ATOM   3324  CA  GLU A 229      -5.453 -17.666  14.312  1.00  2.90           C
ATOM   3325  HA  GLU A 229      -6.178 -17.410  13.542  1.00  2.90           H
ATOM   3326  C   GLU A 229      -4.099 -17.076  13.920  1.00  2.90           C
ATOM   3327  O   GLU A 229      -3.046 -17.664  14.198  1.00  2.90           O
ATOM   3328  CB  GLU A 229      -5.880 -16.996  15.618  1.00  2.90           C
ATOM   3329 1HB  GLU A 229      -5.226 -17.336  16.420  1.00  2.90           H
ATOM   3330 2HB  GLU A 229      -5.739 -15.924  15.493  1.00  2.90           H
ATOM   3331  CG  GLU A 229      -7.325 -17.223  16.013  1.00  2.90           C
ATOM   3332 1HG  GLU A 229      -7.961 -16.943  15.173  1.00  2.90           H
ATOM   3333 2HG  GLU A 229      -7.477 -18.281  16.230  1.00  2.90           H
ATOM   3334  CD  GLU A 229      -7.738 -16.393  17.222  1.00  2.90           C
ATOM   3335  OE1 GLU A 229      -6.955 -15.544  17.713  1.00  2.90           O
ATOM   3336  OE2 GLU A 229      -8.884 -16.553  17.696  1.00  2.90           O
ATOM   3337  N   ARG A 230      -4.124 -15.867  13.369  1.00 26.25           N
ATOM   3338  H   ARG A 230      -5.023 -15.477  13.122  1.00 26.25           H
ATOM   3339  CA  ARG A 230      -2.929 -15.034  13.154  1.00 26.25           C
ATOM   3340  HA  ARG A 230      -2.065 -15.503  13.623  1.00 26.25           H
ATOM   3341  C   ARG A 230      -3.189 -13.682  13.832  1.00 26.25           C
ATOM   3342  O   ARG A 230      -3.523 -12.713  13.151  1.00 26.25           O
ATOM   3343  CB  ARG A 230      -2.640 -14.842  11.652  1.00 26.25           C
ATOM   3344 1HB  ARG A 230      -3.470 -14.296  11.209  1.00 26.25           H
ATOM   3345 2HB  ARG A 230      -1.745 -14.228  11.544  1.00 26.25           H
ATOM   3346  CG  ARG A 230      -2.453 -16.126  10.835  1.00 26.25           C
ATOM   3347 1HG  ARG A 230      -3.287 -16.797  11.027  1.00 26.25           H
ATOM   3348 2HG  ARG A 230      -2.455 -15.876   9.774  1.00 26.25           H
ATOM   3349  CD  ARG A 230      -1.159 -16.853  11.157  1.00 26.25           C
ATOM   3350 1HD  ARG A 230      -0.319 -16.253  10.806  1.00 26.25           H
ATOM   3351 2HD  ARG A 230      -1.072 -16.978  12.236  1.00 26.25           H
ATOM   3352  NE  ARG A 230      -1.122 -18.177  10.519  1.00 26.25           N
ATOM   3353  HE  ARG A 230      -0.887 -18.214   9.537  1.00 26.25           H
ATOM   3354  CZ  ARG A 230      -1.389 -19.337  11.103  1.00 26.25           C
ATOM   3355  NH1 ARG A 230      -1.188 -20.427  10.435  1.00 26.25           N
ATOM   3356 1HH1 ARG A 230      -0.906 -20.356   9.469  1.00 26.25           H
ATOM   3357 2HH1 ARG A 230      -1.353 -21.319  10.886  1.00 26.25           H
ATOM   3358  NH2 ARG A 230      -1.821 -19.484  12.323  1.00 26.25           N
ATOM   3359 1HH2 ARG A 230      -2.037 -18.673  12.887  1.00 26.25           H
ATOM   3360 2HH2 ARG A 230      -1.969 -20.415  12.678  1.00 26.25           H
ATOM   3361  N   PRO A 231      -3.118 -13.598  15.175  1.00 32.51           N
ATOM   3362  CA  PRO A 231      -3.560 -12.376  15.874  1.00 32.51           C
ATOM   3363  HA  PRO A 231      -4.600 -12.175  15.615  1.00 32.51           H
ATOM   3364  C   PRO A 231      -2.764 -11.074  15.739  1.00 32.51           C
ATOM   3365  O   PRO A 231      -2.944 -10.180  16.559  1.00 32.51           O
ATOM   3366  CB  PRO A 231      -3.493 -12.791  17.351  1.00 32.51           C
ATOM   3367 1HB  PRO A 231      -2.555 -12.455  17.792  1.00 32.51           H
ATOM   3368 2HB  PRO A 231      -4.341 -12.387  17.905  1.00 32.51           H
ATOM   3369  CG  PRO A 231      -3.539 -14.251  17.343  1.00 32.51           C
ATOM   3370 1HG  PRO A 231      -3.123 -14.662  18.262  1.00 32.51           H
ATOM   3371 2HG  PRO A 231      -4.563 -14.590  17.199  1.00 32.51           H
ATOM   3372  CD  PRO A 231      -2.705 -14.612  16.163  1.00 32.51           C
ATOM   3373 1HD  PRO A 231      -1.643 -14.514  16.392  1.00 32.51           H
ATOM   3374 2HD  PRO A 231      -2.938 -15.624  15.838  1.00 32.51           H
ATOM   3375  N   ARG A 232      -1.874 -10.937  14.763  1.00  8.89           N
ATOM   3376  H   ARG A 232      -1.807 -11.655  14.055  1.00  8.89           H
ATOM   3377  CA  ARG A 232      -0.977  -9.778  14.692  1.00  8.89           C
ATOM   3378  HA  ARG A 232      -0.397  -9.775  15.614  1.00  8.89           H
ATOM   3379  C   ARG A 232      -1.662  -8.414  14.621  1.00  8.89           C
ATOM   3380  O   ARG A 232      -1.325  -7.540  15.409  1.00  8.89           O
ATOM   3381  CB  ARG A 232      -0.019  -9.962  13.506  1.00  8.89           C
ATOM   3382 1HB  ARG A 232       0.418 -10.955  13.589  1.00  8.89           H
ATOM   3383 2HB  ARG A 232      -0.597  -9.932  12.582  1.00  8.89           H
ATOM   3384  CG  ARG A 232       1.119  -8.939  13.385  1.00  8.89           C
ATOM   3385 1HG  ARG A 232       1.682  -9.153  12.476  1.00  8.89           H
ATOM   3386 2HG  ARG A 232       0.687  -7.944  13.291  1.00  8.89           H
ATOM   3387  CD  ARG A 232       2.077  -8.949  14.579  1.00  8.89           C
ATOM   3388 1HD  ARG A 232       2.836  -8.178  14.435  1.00  8.89           H
ATOM   3389 2HD  ARG A 232       1.513  -8.709  15.480  1.00  8.89           H
ATOM   3390  NE  ARG A 232       2.734 -10.253  14.755  1.00  8.89           N
ATOM   3391  HE  ARG A 232       2.740 -10.877  13.959  1.00  8.89           H
ATOM   3392  CZ  ARG A 232       3.295 -10.708  15.867  1.00  8.89           C
ATOM   3393  NH1 ARG A 232       3.796 -11.909  15.858  1.00  8.89           N
ATOM   3394 1HH1 ARG A 232       3.862 -12.422  14.992  1.00  8.89           H
ATOM   3395 2HH1 ARG A 232       4.129 -12.328  16.714  1.00  8.89           H
ATOM   3396  NH2 ARG A 232       3.335 -10.041  16.993  1.00  8.89           N
ATOM   3397 1HH2 ARG A 232       2.977  -9.101  17.034  1.00  8.89           H
ATOM   3398 2HH2 ARG A 232       3.736 -10.471  17.816  1.00  8.89           H
ATOM   3399  N   ALA A 233      -2.626  -8.215  13.736  1.00 24.98           N
ATOM   3400  H   ALA A 233      -2.899  -8.957  13.101  1.00 24.98           H
ATOM   3401  CA  ALA A 233      -3.313  -6.924  13.679  1.00 24.98           C
ATOM   3402  HA  ALA A 233      -2.542  -6.152  13.654  1.00 24.98           H
ATOM   3403  C   ALA A 233      -4.173  -6.636  14.928  1.00 24.98           C
ATOM   3404  O   ALA A 233      -4.046  -5.555  15.501  1.00 24.98           O
ATOM   3405  CB  ALA A 233      -4.121  -6.793  12.379  1.00 24.98           C
ATOM   3406 1HB  ALA A 233      -3.475  -7.014  11.531  1.00 24.98           H
ATOM   3407 2HB  ALA A 233      -4.489  -5.770  12.296  1.00 24.98           H
ATOM   3408 3HB  ALA A 233      -4.964  -7.483  12.377  1.00 24.98           H
ATOM   3409  N   PRO A 234      -4.999  -7.590  15.413  1.00 13.79           N
ATOM   3410  CA  PRO A 234      -5.606  -7.278  16.719  1.00 13.79           C
ATOM   3411  HA  PRO A 234      -6.227  -6.388  16.627  1.00 13.79           H
ATOM   3412  C   PRO A 234      -4.647  -7.095  17.899  1.00 13.79           C
ATOM   3413  O   PRO A 234      -4.967  -6.389  18.852  1.00 13.79           O
ATOM   3414  CB  PRO A 234      -6.487  -8.500  16.990  1.00 13.79           C
ATOM   3415 1HB  PRO A 234      -5.947  -9.231  17.588  1.00 13.79           H
ATOM   3416 2HB  PRO A 234      -7.412  -8.206  17.485  1.00 13.79           H
ATOM   3417  CG  PRO A 234      -6.769  -9.040  15.673  1.00 13.79           C
ATOM   3418 1HG  PRO A 234      -7.066 -10.087  15.733  1.00 13.79           H
ATOM   3419 2HG  PRO A 234      -7.549  -8.445  15.200  1.00 13.79           H
ATOM   3420  CD  PRO A 234      -5.506  -8.885  14.915  1.00 13.79           C
ATOM   3421 1HD  PRO A 234      -4.819  -9.693  15.148  1.00 13.79           H
ATOM   3422 2HD  PRO A 234      -5.713  -8.850  13.847  1.00 13.79           H
ATOM   3423  N   TRP A 235      -3.465  -7.693  17.866  1.00 21.28           N
ATOM   3424  H   TRP A 235      -3.250  -8.366  17.136  1.00 21.28           H
ATOM   3425  CA  TRP A 235      -2.451  -7.417  18.880  1.00 21.28           C
ATOM   3426  HA  TRP A 235      -2.894  -7.522  19.869  1.00 21.28           H
ATOM   3427  C   TRP A 235      -1.928  -5.989  18.764  1.00 21.28           C
ATOM   3428  O   TRP A 235      -1.745  -5.316  19.780  1.00 21.28           O
ATOM   3429  CB  TRP A 235      -1.306  -8.420  18.767  1.00 21.28           C
ATOM   3430 1HB  TRP A 235      -1.673  -9.403  19.062  1.00 21.28           H
ATOM   3431 2HB  TRP A 235      -0.977  -8.475  17.732  1.00 21.28           H
ATOM   3432  CG  TRP A 235      -0.132  -8.064  19.611  1.00 21.28           C
ATOM   3433  CD1 TRP A 235      -0.012  -8.202  20.956  1.00 21.28           C
ATOM   3434  HD1 TRP A 235      -0.793  -8.590  21.599  1.00 21.28           H
ATOM   3435  CD2 TRP A 235       1.115  -7.502  19.168  1.00 21.28           C
ATOM   3436  NE1 TRP A 235       1.220  -7.799  21.391  1.00 21.28           N
ATOM   3437  HE1 TRP A 235       1.530  -7.829  22.363  1.00 21.28           H
ATOM   3438  CE2 TRP A 235       1.951  -7.380  20.315  1.00 21.28           C
ATOM   3439  CE3 TRP A 235       1.624  -7.113  17.913  1.00 21.28           C
ATOM   3440  HE3 TRP A 235       0.997  -7.150  17.032  1.00 21.28           H
ATOM   3441  CZ2 TRP A 235       3.282  -6.931  20.232  1.00 21.28           C
ATOM   3442  HZ2 TRP A 235       3.899  -6.865  21.117  1.00 21.28           H
ATOM   3443  CZ3 TRP A 235       2.963  -6.665  17.825  1.00 21.28           C
ATOM   3444  HZ3 TRP A 235       3.371  -6.378  16.868  1.00 21.28           H
ATOM   3445  CH2 TRP A 235       3.781  -6.590  18.988  1.00 21.28           C
ATOM   3446  HH2 TRP A 235       4.803  -6.255  18.897  1.00 21.28           H
ATOM   3447  N   TRP A 236      -1.751  -5.476  17.555  1.00 32.53           N
ATOM   3448  H   TRP A 236      -1.862  -6.053  16.725  1.00 32.53           H
ATOM   3449  CA  TRP A 236      -1.407  -4.064  17.407  1.00 32.53           C
ATOM   3450  HA  TRP A 236      -0.524  -3.853  18.008  1.00 32.53           H
ATOM   3451  C   TRP A 236      -2.549  -3.182  17.904  1.00 32.53           C
ATOM   3452  O   TRP A 236      -2.309  -2.175  18.563  1.00 32.53           O
ATOM   3453  CB  TRP A 236      -1.108  -3.687  15.959  1.00 32.53           C
ATOM   3454 1HB  TRP A 236      -1.965  -3.939  15.336  1.00 32.53           H
ATOM   3455 2HB  TRP A 236      -0.978  -2.607  15.926  1.00 32.53           H
ATOM   3456  CG  TRP A 236       0.120  -4.316  15.366  1.00 32.53           C
ATOM   3457  CD1 TRP A 236       0.169  -5.112  14.270  1.00 32.53           C
ATOM   3458  HD1 TRP A 236      -0.708  -5.452  13.732  1.00 32.53           H
ATOM   3459  CD2 TRP A 236       1.495  -4.074  15.719  1.00 32.53           C
ATOM   3460  NE1 TRP A 236       1.452  -5.374  13.888  1.00 32.53           N
ATOM   3461  HE1 TRP A 236       1.705  -5.902  13.065  1.00 32.53           H
ATOM   3462  CE2 TRP A 236       2.299  -4.757  14.761  1.00 32.53           C
ATOM   3463  CE3 TRP A 236       2.135  -3.341  16.740  1.00 32.53           C
ATOM   3464  HE3 TRP A 236       1.551  -2.802  17.471  1.00 32.53           H
ATOM   3465  CZ2 TRP A 236       3.705  -4.715  14.788  1.00 32.53           C
ATOM   3466  HZ2 TRP A 236       4.288  -5.223  14.034  1.00 32.53           H
ATOM   3467  CZ3 TRP A 236       3.555  -3.318  16.785  1.00 32.53           C
ATOM   3468  HZ3 TRP A 236       4.063  -2.778  17.568  1.00 32.53           H
ATOM   3469  CH2 TRP A 236       4.319  -3.999  15.798  1.00 32.53           C
ATOM   3470  HH2 TRP A 236       5.393  -3.959  15.839  1.00 32.53           H
ATOM   3471  N   ASP A 237      -3.790  -3.567  17.630  1.00  8.97           N
ATOM   3472  H   ASP A 237      -3.932  -4.396  17.058  1.00  8.97           H
ATOM   3473  CA  ASP A 237      -4.966  -2.812  18.080  1.00  8.97           C
ATOM   3474  HA  ASP A 237      -4.893  -1.797  17.692  1.00  8.97           H
ATOM   3475  C   ASP A 237      -4.998  -2.753  19.611  1.00  8.97           C
ATOM   3476  O   ASP A 237      -5.152  -1.694  20.220  1.00  8.97           O
ATOM   3477  CB  ASP A 237      -6.249  -3.461  17.524  1.00  8.97           C
ATOM   3478 1HB  ASP A 237      -6.047  -3.790  16.506  1.00  8.97           H
ATOM   3479 2HB  ASP A 237      -6.509  -4.334  18.121  1.00  8.97           H
ATOM   3480  CG  ASP A 237      -7.438  -2.501  17.481  1.00  8.97           C
ATOM   3481  OD1 ASP A 237      -8.317  -2.648  16.591  1.00  8.97           O
ATOM   3482  OD2 ASP A 237      -7.462  -1.528  18.260  1.00  8.97           O
ATOM   3483  N   THR A 238      -4.748  -3.890  20.240  1.00-21.70           N
ATOM   3484  H   THR A 238      -4.607  -4.733  19.690  1.00-21.70           H
ATOM   3485  CA  THR A 238      -4.702  -3.980  21.698  1.00-21.70           C
ATOM   3486  HA  THR A 238      -5.634  -3.581  22.100  1.00-21.70           H
ATOM   3487  C   THR A 238      -3.548  -3.189  22.309  1.00-21.70           C
ATOM   3488  O   THR A 238      -3.737  -2.446  23.272  1.00-21.70           O
ATOM   3489  CB  THR A 238      -4.558  -5.456  22.133  1.00-21.70           C
ATOM   3490  HB  THR A 238      -3.610  -5.851  21.766  1.00-21.70           H
ATOM   3491  OG1 THR A 238      -5.633  -6.226  21.579  1.00-21.70           O
ATOM   3492  HG1 THR A 238      -5.562  -6.197  20.613  1.00-21.70           H
ATOM   3493  CG2 THR A 238      -4.620  -5.634  23.637  1.00-21.70           C
ATOM   3494 1HG2 THR A 238      -4.663  -6.697  23.872  1.00-21.70           H
ATOM   3495 2HG2 THR A 238      -5.507  -5.144  24.039  1.00-21.70           H
ATOM   3496 3HG2 THR A 238      -3.731  -5.210  24.105  1.00-21.70           H
ATOM   3497  N   SER A 239      -2.347  -3.334  21.771  1.00 -5.09           N
ATOM   3498  H   SER A 239      -2.223  -3.939  20.964  1.00 -5.09           H
ATOM   3499  CA  SER A 239      -1.176  -2.695  22.369  1.00 -5.09           C
ATOM   3500  HA  SER A 239      -1.200  -2.877  23.444  1.00 -5.09           H
ATOM   3501  C   SER A 239      -1.185  -1.183  22.171  1.00 -5.09           C
ATOM   3502  O   SER A 239      -0.752  -0.427  23.046  1.00 -5.09           O
ATOM   3503  CB  SER A 239       0.111  -3.315  21.817  1.00 -5.09           C
ATOM   3504 1HB  SER A 239       0.968  -2.775  22.218  1.00 -5.09           H
ATOM   3505 2HB  SER A 239       0.168  -4.353  22.145  1.00 -5.09           H
ATOM   3506  OG  SER A 239       0.155  -3.289  20.401  1.00 -5.09           O
ATOM   3507  HG  SER A 239      -0.387  -4.023  20.073  1.00 -5.09           H
ATOM   3508  N   SER A 240      -1.720  -0.717  21.053  1.00  8.28           N
ATOM   3509  H   SER A 240      -2.029  -1.360  20.331  1.00  8.28           H
ATOM   3510  CA  SER A 240      -1.860   0.722  20.839  1.00  8.28           C
ATOM   3511  HA  SER A 240      -0.951   1.221  21.171  1.00  8.28           H
ATOM   3512  C   SER A 240      -3.026   1.293  21.632  1.00  8.28           C
ATOM   3513  O   SER A 240      -3.007   2.463  21.991  1.00  8.28           O
ATOM   3514  CB  SER A 240      -2.063   1.023  19.362  1.00  8.28           C
ATOM   3515 1HB  SER A 240      -2.195   2.097  19.225  1.00  8.28           H
ATOM   3516 2HB  SER A 240      -1.183   0.695  18.806  1.00  8.28           H
ATOM   3517  OG  SER A 240      -3.196   0.331  18.872  1.00  8.28           O
ATOM   3518  HG  SER A 240      -2.930  -0.586  18.689  1.00  8.28           H
ATOM   3519  N   GLY A 241      -4.019   0.471  21.946  1.00  3.76           N
ATOM   3520  H   GLY A 241      -4.050  -0.466  21.564  1.00  3.76           H
ATOM   3521  CA  GLY A 241      -5.095   0.909  22.820  1.00  3.76           C
ATOM   3522 1HA  GLY A 241      -5.459   1.882  22.493  1.00  3.76           H
ATOM   3523 2HA  GLY A 241      -5.911   0.189  22.777  1.00  3.76           H
ATOM   3524  C   GLY A 241      -4.621   1.020  24.252  1.00  3.76           C
ATOM   3525  O   GLY A 241      -4.981   1.948  24.971  1.00  3.76           O
ATOM   3526  N   ALA A 242      -3.767   0.086  24.652  1.00 -2.94           N
ATOM   3527  H   ALA A 242      -3.520  -0.662  24.016  1.00 -2.94           H
ATOM   3528  CA  ALA A 242      -3.201   0.074  25.997  1.00 -2.94           C
ATOM   3529  HA  ALA A 242      -4.019   0.069  26.720  1.00 -2.94           H
ATOM   3530  C   ALA A 242      -2.357   1.329  26.232  1.00 -2.94           C
ATOM   3531  O   ALA A 242      -2.426   1.947  27.299  1.00 -2.94           O
ATOM   3532  CB  ALA A 242      -2.354  -1.195  26.190  1.00 -2.94           C
ATOM   3533 1HB  ALA A 242      -2.955  -2.080  25.976  1.00 -2.94           H
ATOM   3534 2HB  ALA A 242      -2.013  -1.253  27.223  1.00 -2.94           H
ATOM   3535 3HB  ALA A 242      -1.487  -1.181  25.528  1.00 -2.94           H
ATOM   3536  N   LEU A 243      -1.572   1.706  25.230  1.00 16.19           N
ATOM   3537  H   LEU A 243      -1.551   1.141  24.389  1.00 16.19           H
ATOM   3538  CA  LEU A 243      -0.762   2.924  25.286  1.00 16.19           C
ATOM   3539  HA  LEU A 243      -0.967   3.440  26.223  1.00 16.19           H
ATOM   3540  C   LEU A 243      -1.159   3.881  24.162  1.00 16.19           C
ATOM   3541  O   LEU A 243      -2.173   4.565  24.274  1.00 16.19           O
ATOM   3542  CB  LEU A 243       0.744   2.607  25.247  1.00 16.19           C
ATOM   3543 1HB  LEU A 243       0.958   2.099  24.307  1.00 16.19           H
ATOM   3544 2HB  LEU A 243       1.278   3.557  25.245  1.00 16.19           H
ATOM   3545  CG  LEU A 243       1.369   1.746  26.356  1.00 16.19           C
ATOM   3546  HG  LEU A 243       0.934   0.748  26.302  1.00 16.19           H
ATOM   3547  CD1 LEU A 243       2.865   1.641  26.076  1.00 16.19           C
ATOM   3548 1HD1 LEU A 243       3.311   0.924  26.765  1.00 16.19           H
ATOM   3549 2HD1 LEU A 243       3.346   2.612  26.205  1.00 16.19           H
ATOM   3550 3HD1 LEU A 243       3.026   1.299  25.055  1.00 16.19           H
ATOM   3551  CD2 LEU A 243       1.184   2.272  27.776  1.00 16.19           C
ATOM   3552 1HD2 LEU A 243       1.622   1.567  28.481  1.00 16.19           H
ATOM   3553 2HD2 LEU A 243       0.124   2.362  28.005  1.00 16.19           H
ATOM   3554 3HD2 LEU A 243       1.672   3.239  27.895  1.00 16.19           H
ATOM   3555  N   ARG A 244      -0.350   3.945  23.112  1.00 14.59           N
ATOM   3556  H   ARG A 244       0.440   3.316  23.062  1.00 14.59           H
ATOM   3557  CA  ARG A 244      -0.520   4.854  21.980  1.00 14.59           C
ATOM   3558  HA  ARG A 244      -1.574   5.019  21.770  1.00 14.59           H
ATOM   3559  C   ARG A 244       0.115   4.082  20.828  1.00 14.59           C
ATOM   3560  O   ARG A 244       0.836   3.112  21.109  1.00 14.59           O
ATOM   3561  CB  ARG A 244       0.207   6.189  22.248  1.00 14.59           C
ATOM   3562 1HB  ARG A 244       1.137   5.973  22.774  1.00 14.59           H
ATOM   3563 2HB  ARG A 244       0.463   6.646  21.294  1.00 14.59           H
ATOM   3564  CG  ARG A 244      -0.599   7.215  23.052  1.00 14.59           C
ATOM   3565 1HG  ARG A 244      -0.972   6.744  23.958  1.00 14.59           H
ATOM   3566 2HG  ARG A 244       0.058   8.033  23.336  1.00 14.59           H
ATOM   3567  CD  ARG A 244      -1.776   7.791  22.262  1.00 14.59           C
ATOM   3568 1HD  ARG A 244      -1.387   8.426  21.463  1.00 14.59           H
ATOM   3569 2HD  ARG A 244      -2.338   6.979  21.803  1.00 14.59           H
ATOM   3570  NE  ARG A 244      -2.686   8.575  23.112  1.00 14.59           N
ATOM   3571  HE  ARG A 244      -2.440   9.538  23.281  1.00 14.59           H
ATOM   3572  CZ  ARG A 244      -3.814   8.143  23.662  1.00 14.59           C
ATOM   3573  NH1 ARG A 244      -4.517   8.971  24.375  1.00 14.59           N
ATOM   3574 1HH1 ARG A 244      -4.197   9.916  24.504  1.00 14.59           H
ATOM   3575 2HH1 ARG A 244      -5.394   8.670  24.776  1.00 14.59           H
ATOM   3576  NH2 ARG A 244      -4.293   6.938  23.522  1.00 14.59           N
ATOM   3577 1HH2 ARG A 244      -3.810   6.259  22.946  1.00 14.59           H
ATOM   3578 2HH2 ARG A 244      -5.160   6.694  23.976  1.00 14.59           H
ATOM   3579  N   PRO A 245      -0.126   4.472  19.558  1.00  3.63           N
ATOM   3580  CA  PRO A 245       0.541   3.813  18.424  1.00  3.63           C
ATOM   3581  HA  PRO A 245       0.171   2.796  18.306  1.00  3.63           H
ATOM   3582  C   PRO A 245       2.066   3.766  18.559  1.00  3.63           C
ATOM   3583  O   PRO A 245       2.675   4.616  19.204  1.00  3.63           O
ATOM   3584  CB  PRO A 245       0.113   4.673  17.231  1.00  3.63           C
ATOM   3585 1HB  PRO A 245       0.825   5.482  17.072  1.00  3.63           H
ATOM   3586 2HB  PRO A 245       0.011   4.076  16.327  1.00  3.63           H
ATOM   3587  CG  PRO A 245      -1.204   5.202  17.640  1.00  3.63           C
ATOM   3588 1HG  PRO A 245      -1.468   6.085  17.062  1.00  3.63           H
ATOM   3589 2HG  PRO A 245      -1.968   4.430  17.539  1.00  3.63           H
ATOM   3590  CD  PRO A 245      -1.005   5.554  19.074  1.00  3.63           C
ATOM   3591 1HD  PRO A 245      -0.508   6.522  19.162  1.00  3.63           H
ATOM   3592 2HD  PRO A 245      -1.962   5.562  19.597  1.00  3.63           H
ATOM   3593  N   VAL A 246       2.675   2.730  18.006  1.00  5.90           N
ATOM   3594  H   VAL A 246       2.183   2.188  17.300  1.00  5.90           H
ATOM   3595  CA  VAL A 246       4.022   2.316  18.394  1.00  5.90           C
ATOM   3596  HA  VAL A 246       4.125   2.456  19.467  1.00  5.90           H
ATOM   3597  C   VAL A 246       5.071   3.161  17.687  1.00  5.90           C
ATOM   3598  O   VAL A 246       5.190   3.100  16.468  1.00  5.90           O
ATOM   3599  CB  VAL A 246       4.222   0.806  18.066  1.00  5.90           C
ATOM   3600  HB  VAL A 246       4.190   0.669  16.985  1.00  5.90           H
ATOM   3601  CG1 VAL A 246       5.573   0.294  18.589  1.00  5.90           C
ATOM   3602 1HG1 VAL A 246       5.693  -0.757  18.327  1.00  5.90           H
ATOM   3603 2HG1 VAL A 246       5.619   0.397  19.674  1.00  5.90           H
ATOM   3604 3HG1 VAL A 246       6.387   0.857  18.135  1.00  5.90           H
ATOM   3605  CG2 VAL A 246       3.075  -0.022  18.686  1.00  5.90           C
ATOM   3606 1HG2 VAL A 246       3.294  -1.084  18.598  1.00  5.90           H
ATOM   3607 2HG2 VAL A 246       2.143   0.170  18.154  1.00  5.90           H
ATOM   3608 3HG2 VAL A 246       2.954   0.227  19.741  1.00  5.90           H
ATOM   3609  N   ALA A 247       5.803   3.976  18.439  1.00 12.80           N
ATOM   3610  H   ALA A 247       5.672   3.980  19.438  1.00 12.80           H
ATOM   3611  CA  ALA A 247       6.796   4.884  17.865  1.00 12.80           C
ATOM   3612  HA  ALA A 247       6.372   5.329  16.968  1.00 12.80           H
ATOM   3613  C   ALA A 247       8.069   4.132  17.457  1.00 12.80           C
ATOM   3614  O   ALA A 247       8.801   3.610  18.300  1.00 12.80           O
ATOM   3615  CB  ALA A 247       7.104   6.010  18.849  1.00 12.80           C
ATOM   3616 1HB  ALA A 247       6.190   6.565  19.067  1.00 12.80           H
ATOM   3617 2HB  ALA A 247       7.834   6.690  18.411  1.00 12.80           H
ATOM   3618 3HB  ALA A 247       7.505   5.598  19.773  1.00 12.80           H
ATOM   3619  N   LEU A 248       8.325   4.068  16.161  1.00 20.33           N
ATOM   3620  H   LEU A 248       7.699   4.551  15.516  1.00 20.33           H
ATOM   3621  CA  LEU A 248       9.436   3.301  15.609  1.00 20.33           C
ATOM   3622  HA  LEU A 248       9.678   2.497  16.305  1.00 20.33           H
ATOM   3623  C   LEU A 248      10.670   4.190  15.460  1.00 20.33           C
ATOM   3624  O   LEU A 248      10.929   4.760  14.400  1.00 20.33           O
ATOM   3625  CB  LEU A 248       9.018   2.671  14.275  1.00 20.33           C
ATOM   3626 1HB  LEU A 248       8.883   3.472  13.551  1.00 20.33           H
ATOM   3627 2HB  LEU A 248       9.834   2.039  13.925  1.00 20.33           H
ATOM   3628  CG  LEU A 248       7.717   1.845  14.284  1.00 20.33           C
ATOM   3629  HG  LEU A 248       6.899   2.503  14.568  1.00 20.33           H
ATOM   3630  CD1 LEU A 248       7.425   1.356  12.879  1.00 20.33           C
ATOM   3631 1HD1 LEU A 248       6.560   0.698  12.887  1.00 20.33           H
ATOM   3632 2HD1 LEU A 248       8.280   0.821  12.471  1.00 20.33           H
ATOM   3633 3HD1 LEU A 248       7.197   2.210  12.244  1.00 20.33           H
ATOM   3634  CD2 LEU A 248       7.713   0.661  15.255  1.00 20.33           C
ATOM   3635 1HD2 LEU A 248       6.745   0.162  15.213  1.00 20.33           H
ATOM   3636 2HD2 LEU A 248       7.865   1.021  16.272  1.00 20.33           H
ATOM   3637 3HD2 LEU A 248       8.502  -0.042  14.999  1.00 20.33           H
ATOM   3638  N   LYS A 249      11.404   4.339  16.556  1.00 -3.06           N
ATOM   3639  H   LYS A 249      11.144   3.811  17.387  1.00 -3.06           H
ATOM   3640  CA  LYS A 249      12.582   5.217  16.616  1.00 -3.06           C
ATOM   3641  HA  LYS A 249      12.338   6.199  16.212  1.00 -3.06           H
ATOM   3642  C   LYS A 249      13.723   4.626  15.810  1.00 -3.06           C
ATOM   3643  O   LYS A 249      14.560   5.340  15.249  1.00 -3.06           O
ATOM   3644  CB  LYS A 249      13.085   5.337  18.066  1.00 -3.06           C
ATOM   3645 1HB  LYS A 249      13.343   4.334  18.406  1.00 -3.06           H
ATOM   3646 2HB  LYS A 249      13.999   5.932  18.076  1.00 -3.06           H
ATOM   3647  CG  LYS A 249      12.110   5.915  19.094  1.00 -3.06           C
ATOM   3648 1HG  LYS A 249      11.151   5.404  19.015  1.00 -3.06           H
ATOM   3649 2HG  LYS A 249      12.519   5.722  20.086  1.00 -3.06           H
ATOM   3650  CD  LYS A 249      11.904   7.416  18.961  1.00 -3.06           C
ATOM   3651 1HD  LYS A 249      12.865   7.918  19.072  1.00 -3.06           H
ATOM   3652 2HD  LYS A 249      11.498   7.653  17.983  1.00 -3.06           H
ATOM   3653  CE  LYS A 249      10.946   7.913  20.037  1.00 -3.06           C
ATOM   3654 1HE  LYS A 249      10.019   7.340  19.968  1.00 -3.06           H
ATOM   3655 2HE  LYS A 249      11.388   7.737  21.020  1.00 -3.06           H
ATOM   3656  NZ  LYS A 249      10.617   9.367  19.890  1.00 -3.06           N
ATOM   3657 1HZ  LYS A 249       9.965   9.645  20.611  1.00 -3.06           H
ATOM   3658 2HZ  LYS A 249      10.186   9.525  18.983  1.00 -3.06           H
ATOM   3659 3HZ  LYS A 249      11.461   9.928  19.952  1.00 -3.06           H
ATOM   3660  N   SER A 250      13.788   3.303  15.820  1.00  8.49           N
ATOM   3661  H   SER A 250      13.057   2.782  16.280  1.00  8.49           H
ATOM   3662  CA  SER A 250      14.906   2.586  15.211  1.00  8.49           C
ATOM   3663  HA  SER A 250      15.827   2.964  15.649  1.00  8.49           H
ATOM   3664  C   SER A 250      14.940   2.738  13.690  1.00  8.49           C
ATOM   3665  O   SER A 250      13.959   2.407  13.024  1.00  8.49           O
ATOM   3666  CB  SER A 250      14.796   1.099  15.514  1.00  8.49           C
ATOM   3667 1HB  SER A 250      14.835   0.942  16.592  1.00  8.49           H
ATOM   3668 2HB  SER A 250      13.841   0.739  15.139  1.00  8.49           H
ATOM   3669  OG  SER A 250      15.848   0.386  14.882  1.00  8.49           O
ATOM   3670  HG  SER A 250      16.563   0.286  15.526  1.00  8.49           H
ATOM   3671  N   PRO A 251      16.070   3.193  13.109  1.00  9.95           N
ATOM   3672  CA  PRO A 251      16.097   3.344  11.647  1.00  9.95           C
ATOM   3673  HA  PRO A 251      15.351   4.072  11.327  1.00  9.95           H
ATOM   3674  C   PRO A 251      15.907   2.043  10.888  1.00  9.95           C
ATOM   3675  O   PRO A 251      15.359   2.020   9.795  1.00  9.95           O
ATOM   3676  CB  PRO A 251      17.510   3.874  11.385  1.00  9.95           C
ATOM   3677 1HB  PRO A 251      18.188   3.050  11.170  1.00  9.95           H
ATOM   3678 2HB  PRO A 251      17.512   4.587  10.563  1.00  9.95           H
ATOM   3679  CG  PRO A 251      17.892   4.528  12.646  1.00  9.95           C
ATOM   3680 1HG  PRO A 251      18.974   4.623  12.732  1.00  9.95           H
ATOM   3681 2HG  PRO A 251      17.411   5.503  12.721  1.00  9.95           H
ATOM   3682  CD  PRO A 251      17.358   3.613  13.691  1.00  9.95           C
ATOM   3683 1HD  PRO A 251      18.016   2.753  13.827  1.00  9.95           H
ATOM   3684 2HD  PRO A 251      17.220   4.152  14.626  1.00  9.95           H
ATOM   3685  N   GLN A 252      16.354   0.946  11.479  1.00 -9.20           N
ATOM   3686  H   GLN A 252      16.788   1.004  12.388  1.00 -9.20           H
ATOM   3687  CA  GLN A 252      16.225  -0.355  10.837  1.00 -9.20           C
ATOM   3688  HA  GLN A 252      16.659  -0.314   9.837  1.00 -9.20           H
ATOM   3689  C   GLN A 252      14.742  -0.681  10.722  1.00 -9.20           C
ATOM   3690  O   GLN A 252      14.245  -1.016   9.656  1.00 -9.20           O
ATOM   3691  CB  GLN A 252      16.945  -1.413  11.676  1.00 -9.20           C
ATOM   3692 1HB  GLN A 252      16.508  -1.418  12.675  1.00 -9.20           H
ATOM   3693 2HB  GLN A 252      16.788  -2.393  11.225  1.00 -9.20           H
ATOM   3694  CG  GLN A 252      18.444  -1.160  11.808  1.00 -9.20           C
ATOM   3695 1HG  GLN A 252      18.903  -1.224  10.823  1.00 -9.20           H
ATOM   3696 2HG  GLN A 252      18.610  -0.160  12.199  1.00 -9.20           H
ATOM   3697  CD  GLN A 252      19.122  -2.138  12.743  1.00 -9.20           C
ATOM   3698  OE1 GLN A 252      18.830  -2.175  13.935  1.00 -9.20           O
ATOM   3699  NE2 GLN A 252      20.029  -2.915  12.228  1.00 -9.20           N
ATOM   3700 1HE2 GLN A 252      20.513  -3.572  12.818  1.00 -9.20           H
ATOM   3701 2HE2 GLN A 252      20.223  -2.883  11.237  1.00 -9.20           H
ATOM   3702  N   VAL A 253      14.018  -0.495  11.815  1.00 -0.70           N
ATOM   3703  H   VAL A 253      14.456  -0.140  12.650  1.00 -0.70           H
ATOM   3704  CA  VAL A 253      12.597  -0.828  11.866  1.00 -0.70           C
ATOM   3705  HA  VAL A 253      12.476  -1.847  11.499  1.00 -0.70           H
ATOM   3706  C   VAL A 253      11.800   0.090  10.936  1.00 -0.70           C
ATOM   3707  O   VAL A 253      10.822  -0.346  10.342  1.00 -0.70           O
ATOM   3708  CB  VAL A 253      12.080  -0.785  13.335  1.00 -0.70           C
ATOM   3709  HB  VAL A 253      12.177   0.231  13.714  1.00 -0.70           H
ATOM   3710  CG1 VAL A 253      10.622  -1.216  13.438  1.00 -0.70           C
ATOM   3711 1HG1 VAL A 253      10.317  -1.218  14.485  1.00 -0.70           H
ATOM   3712 2HG1 VAL A 253      10.495  -2.219  13.028  1.00 -0.70           H
ATOM   3713 3HG1 VAL A 253       9.992  -0.520  12.891  1.00 -0.70           H
ATOM   3714  CG2 VAL A 253      12.906  -1.730  14.231  1.00 -0.70           C
ATOM   3715 1HG2 VAL A 253      12.565  -1.645  15.263  1.00 -0.70           H
ATOM   3716 2HG2 VAL A 253      13.964  -1.477  14.199  1.00 -0.70           H
ATOM   3717 3HG2 VAL A 253      12.780  -2.762  13.903  1.00 -0.70           H
ATOM   3718  N   VAL A 254      12.253   1.317  10.714  1.00 25.80           N
ATOM   3719  H   VAL A 254      13.064   1.654  11.218  1.00 25.80           H
ATOM   3720  CA  VAL A 254      11.606   2.199   9.735  1.00 25.80           C
ATOM   3721  HA  VAL A 254      10.568   2.308  10.036  1.00 25.80           H
ATOM   3722  C   VAL A 254      11.568   1.562   8.335  1.00 25.80           C
ATOM   3723  O   VAL A 254      10.531   1.616   7.678  1.00 25.80           O
ATOM   3724  CB  VAL A 254      12.253   3.626   9.742  1.00 25.80           C
ATOM   3725  HB  VAL A 254      13.330   3.522   9.639  1.00 25.80           H
ATOM   3726  CG1 VAL A 254      11.755   4.516   8.596  1.00 25.80           C
ATOM   3727 1HG1 VAL A 254      12.189   5.512   8.685  1.00 25.80           H
ATOM   3728 2HG1 VAL A 254      10.669   4.592   8.622  1.00 25.80           H
ATOM   3729 3HG1 VAL A 254      12.062   4.094   7.639  1.00 25.80           H
ATOM   3730  CG2 VAL A 254      11.950   4.345  11.071  1.00 25.80           C
ATOM   3731 1HG2 VAL A 254      12.499   5.286  11.114  1.00 25.80           H
ATOM   3732 2HG2 VAL A 254      12.253   3.735  11.918  1.00 25.80           H
ATOM   3733 3HG2 VAL A 254      10.883   4.548  11.159  1.00 25.80           H
ATOM   3734  N   CYS A 255      12.612   0.873   7.892  1.00  8.16           N
ATOM   3735  H   CYS A 255      13.469   0.837   8.431  1.00  8.16           H
ATOM   3736  CA  CYS A 255      12.501   0.098   6.650  1.00  8.16           C
ATOM   3737  HA  CYS A 255      11.942   0.673   5.911  1.00  8.16           H
ATOM   3738  C   CYS A 255      11.772  -1.232   6.844  1.00  8.16           C
ATOM   3739  O   CYS A 255      10.867  -1.575   6.076  1.00  8.16           O
ATOM   3740  CB  CYS A 255      13.881  -0.227   6.074  1.00  8.16           C
ATOM   3741 1HB  CYS A 255      14.527  -0.596   6.872  1.00  8.16           H
ATOM   3742 2HB  CYS A 255      13.764  -1.030   5.346  1.00  8.16           H
ATOM   3743  SG  CYS A 255      14.675   1.158   5.238  1.00  8.16           S
ATOM   3744  HG  CYS A 255      13.726   1.347   4.304  1.00  8.16           H
ATOM   3745  N   GLU A 256      12.188  -2.013   7.831  1.00 -1.80           N
ATOM   3746  H   GLU A 256      12.893  -1.673   8.481  1.00 -1.80           H
ATOM   3747  CA  GLU A 256      11.737  -3.403   7.941  1.00 -1.80           C
ATOM   3748  HA  GLU A 256      11.933  -3.895   6.989  1.00 -1.80           H
ATOM   3749  C   GLU A 256      10.237  -3.513   8.224  1.00 -1.80           C
ATOM   3750  O   GLU A 256       9.556  -4.384   7.679  1.00 -1.80           O
ATOM   3751  CB  GLU A 256      12.513  -4.151   9.039  1.00 -1.80           C
ATOM   3752 1HB  GLU A 256      12.276  -3.676   9.991  1.00 -1.80           H
ATOM   3753 2HB  GLU A 256      12.148  -5.177   9.081  1.00 -1.80           H
ATOM   3754  CG  GLU A 256      14.051  -4.184   8.911  1.00 -1.80           C
ATOM   3755 1HG  GLU A 256      14.423  -3.180   8.745  1.00 -1.80           H
ATOM   3756 2HG  GLU A 256      14.460  -4.543   9.854  1.00 -1.80           H
ATOM   3757  CD  GLU A 256      14.600  -5.055   7.803  1.00 -1.80           C
ATOM   3758  OE1 GLU A 256      15.336  -6.020   8.114  1.00 -1.80           O
ATOM   3759  OE2 GLU A 256      14.365  -4.768   6.619  1.00 -1.80           O
ATOM   3760  N   ALA A 257       9.700  -2.620   9.048  1.00-17.67           N
ATOM   3761  H   ALA A 257      10.286  -1.900   9.467  1.00-17.67           H
ATOM   3762  CA  ALA A 257       8.279  -2.651   9.385  1.00-17.67           C
ATOM   3763  HA  ALA A 257       7.984  -3.691   9.520  1.00-17.67           H
ATOM   3764  C   ALA A 257       7.419  -2.068   8.271  1.00-17.67           C
ATOM   3765  O   ALA A 257       6.309  -2.540   8.054  1.00-17.67           O
ATOM   3766  CB  ALA A 257       8.021  -1.910  10.699  1.00-17.67           C
ATOM   3767 1HB  ALA A 257       8.604  -2.370  11.497  1.00-17.67           H
ATOM   3768 2HB  ALA A 257       6.963  -1.971  10.953  1.00-17.67           H
ATOM   3769 3HB  ALA A 257       8.303  -0.862  10.599  1.00-17.67           H
ATOM   3770  N   ALA A 258       7.922  -1.076   7.546  1.00-19.73           N
ATOM   3771  H   ALA A 258       8.838  -0.701   7.755  1.00-19.73           H
ATOM   3772  CA  ALA A 258       7.157  -0.512   6.435  1.00-19.73           C
ATOM   3773  HA  ALA A 258       6.159  -0.243   6.783  1.00-19.73           H
ATOM   3774  C   ALA A 258       7.028  -1.585   5.361  1.00-19.73           C
ATOM   3775  O   ALA A 258       5.996  -1.745   4.713  1.00-19.73           O
ATOM   3776  CB  ALA A 258       7.851   0.724   5.879  1.00-19.73           C
ATOM   3777 1HB  ALA A 258       7.893   1.502   6.642  1.00-19.73           H
ATOM   3778 2HB  ALA A 258       7.293   1.103   5.022  1.00-19.73           H
ATOM   3779 3HB  ALA A 258       8.867   0.478   5.566  1.00-19.73           H
ATOM   3780  N   SER A 259       8.090  -2.359   5.212  1.00-11.60           N
ATOM   3781  H   SER A 259       8.930  -2.162   5.743  1.00-11.60           H
ATOM   3782  CA  SER A 259       8.084  -3.468   4.275  1.00-11.60           C
ATOM   3783  HA  SER A 259       7.703  -3.112   3.320  1.00-11.60           H
ATOM   3784  C   SER A 259       7.198  -4.617   4.735  1.00-11.60           C
ATOM   3785  O   SER A 259       6.479  -5.197   3.931  1.00-11.60           O
ATOM   3786  CB  SER A 259       9.510  -3.953   4.087  1.00-11.60           C
ATOM   3787 1HB  SER A 259       9.887  -4.346   5.032  1.00-11.60           H
ATOM   3788 2HB  SER A 259       9.524  -4.739   3.337  1.00-11.60           H
ATOM   3789  OG  SER A 259      10.337  -2.888   3.666  1.00-11.60           O
ATOM   3790  HG  SER A 259      10.581  -2.356   4.440  1.00-11.60           H
ATOM   3791  N   ALA A 260       7.198  -4.938   6.021  1.00-13.51           N
ATOM   3792  H   ALA A 260       7.832  -4.472   6.661  1.00-13.51           H
ATOM   3793  CA  ALA A 260       6.300  -5.969   6.538  1.00-13.51           C
ATOM   3794  HA  ALA A 260       6.454  -6.888   5.972  1.00-13.51           H
ATOM   3795  C   ALA A 260       4.840  -5.536   6.350  1.00-13.51           C
ATOM   3796  O   ALA A 260       3.982  -6.351   6.005  1.00-13.51           O
ATOM   3797  CB  ALA A 260       6.608  -6.239   8.010  1.00-13.51           C
ATOM   3798 1HB  ALA A 260       7.653  -6.530   8.126  1.00-13.51           H
ATOM   3799 2HB  ALA A 260       5.971  -7.045   8.376  1.00-13.51           H
ATOM   3800 3HB  ALA A 260       6.418  -5.343   8.602  1.00-13.51           H
ATOM   3801  N   GLY A 261       4.575  -4.247   6.514  1.00 -9.52           N
ATOM   3802  H   GLY A 261       5.293  -3.619   6.866  1.00 -9.52           H
ATOM   3803  CA  GLY A 261       3.263  -3.704   6.212  1.00 -9.52           C
ATOM   3804 1HA  GLY A 261       2.510  -4.247   6.783  1.00 -9.52           H
ATOM   3805 2HA  GLY A 261       3.229  -2.654   6.503  1.00 -9.52           H
ATOM   3806  C   GLY A 261       2.932  -3.816   4.739  1.00 -9.52           C
ATOM   3807  O   GLY A 261       1.831  -4.208   4.387  1.00 -9.52           O
ATOM   3808  N   LEU A 262       3.872  -3.538   3.847  1.00-16.52           N
ATOM   3809  H   LEU A 262       4.773  -3.190   4.158  1.00-16.52           H
ATOM   3810  CA  LEU A 262       3.614  -3.675   2.412  1.00-16.52           C
ATOM   3811  HA  LEU A 262       2.707  -3.119   2.182  1.00-16.52           H
ATOM   3812  C   LEU A 262       3.354  -5.122   2.009  1.00-16.52           C
ATOM   3813  O   LEU A 262       2.456  -5.380   1.211  1.00-16.52           O
ATOM   3814  CB  LEU A 262       4.761  -3.069   1.595  1.00-16.52           C
ATOM   3815 1HB  LEU A 262       4.913  -2.049   1.946  1.00-16.52           H
ATOM   3816 2HB  LEU A 262       5.665  -3.632   1.813  1.00-16.52           H
ATOM   3817  CG  LEU A 262       4.584  -3.026   0.064  1.00-16.52           C
ATOM   3818  HG  LEU A 262       4.513  -4.050  -0.301  1.00-16.52           H
ATOM   3819  CD1 LEU A 262       3.326  -2.273  -0.378  1.00-16.52           C
ATOM   3820 1HD1 LEU A 262       3.298  -2.207  -1.466  1.00-16.52           H
ATOM   3821 2HD1 LEU A 262       3.318  -1.268   0.042  1.00-16.52           H
ATOM   3822 3HD1 LEU A 262       2.441  -2.816  -0.052  1.00-16.52           H
ATOM   3823  CD2 LEU A 262       5.793  -2.375  -0.590  1.00-16.52           C
ATOM   3824 1HD2 LEU A 262       5.713  -2.463  -1.674  1.00-16.52           H
ATOM   3825 2HD2 LEU A 262       6.704  -2.878  -0.270  1.00-16.52           H
ATOM   3826 3HD2 LEU A 262       5.851  -1.320  -0.318  1.00-16.52           H
ATOM   3827  N   LEU A 263       4.052  -6.076   2.613  1.00  1.10           N
ATOM   3828  H   LEU A 263       4.796  -5.823   3.258  1.00  1.10           H
ATOM   3829  CA  LEU A 263       3.732  -7.485   2.381  1.00  1.10           C
ATOM   3830  HA  LEU A 263       3.816  -7.699   1.315  1.00  1.10           H
ATOM   3831  C   LEU A 263       2.296  -7.751   2.795  1.00  1.10           C
ATOM   3832  O   LEU A 263       1.528  -8.300   2.016  1.00  1.10           O
ATOM   3833  CB  LEU A 263       4.642  -8.429   3.177  1.00  1.10           C
ATOM   3834 1HB  LEU A 263       5.663  -8.289   2.837  1.00  1.10           H
ATOM   3835 2HB  LEU A 263       4.596  -8.137   4.225  1.00  1.10           H
ATOM   3836  CG  LEU A 263       4.299  -9.929   3.107  1.00  1.10           C
ATOM   3837  HG  LEU A 263       3.286 -10.073   3.479  1.00  1.10           H
ATOM   3838  CD1 LEU A 263       4.366 -10.507   1.701  1.00  1.10           C
ATOM   3839 1HD1 LEU A 263       4.199 -11.584   1.734  1.00  1.10           H
ATOM   3840 2HD1 LEU A 263       5.340 -10.307   1.253  1.00  1.10           H
ATOM   3841 3HD1 LEU A 263       3.581 -10.062   1.093  1.00  1.10           H
ATOM   3842  CD2 LEU A 263       5.225 -10.700   4.015  1.00  1.10           C
ATOM   3843 1HD2 LEU A 263       4.962 -11.758   3.998  1.00  1.10           H
ATOM   3844 2HD2 LEU A 263       5.123 -10.336   5.038  1.00  1.10           H
ATOM   3845 3HD2 LEU A 263       6.258 -10.586   3.686  1.00  1.10           H
ATOM   3846  N   LYS A 264       1.928  -7.339   3.999  1.00-10.83           N
ATOM   3847  H   LYS A 264       2.598  -6.852   4.587  1.00-10.83           H
ATOM   3848  CA  LYS A 264       0.586  -7.592   4.522  1.00-10.83           C
ATOM   3849  HA  LYS A 264       0.400  -8.666   4.532  1.00-10.83           H
ATOM   3850  C   LYS A 264      -0.471  -6.935   3.638  1.00-10.83           C
ATOM   3851  O   LYS A 264      -1.494  -7.546   3.326  1.00-10.83           O
ATOM   3852  CB  LYS A 264       0.520  -7.053   5.950  1.00-10.83           C
ATOM   3853 1HB  LYS A 264       1.376  -7.432   6.507  1.00-10.83           H
ATOM   3854 2HB  LYS A 264       0.596  -5.967   5.908  1.00-10.83           H
ATOM   3855  CG  LYS A 264      -0.736  -7.412   6.708  1.00-10.83           C
ATOM   3856 1HG  LYS A 264      -1.604  -7.134   6.113  1.00-10.83           H
ATOM   3857 2HG  LYS A 264      -0.765  -8.482   6.906  1.00-10.83           H
ATOM   3858  CD  LYS A 264      -0.768  -6.642   8.007  1.00-10.83           C
ATOM   3859 1HD  LYS A 264       0.059  -6.947   8.649  1.00-10.83           H
ATOM   3860 2HD  LYS A 264      -0.657  -5.582   7.781  1.00-10.83           H
ATOM   3861  CE  LYS A 264      -2.082  -6.841   8.726  1.00-10.83           C
ATOM   3862 1HE  LYS A 264      -2.854  -7.117   8.006  1.00-10.83           H
ATOM   3863 2HE  LYS A 264      -1.979  -7.626   9.478  1.00-10.83           H
ATOM   3864  NZ  LYS A 264      -2.443  -5.544   9.357  1.00-10.83           N
ATOM   3865 1HZ  LYS A 264      -3.284  -5.638   9.902  1.00-10.83           H
ATOM   3866 2HZ  LYS A 264      -2.592  -4.842   8.636  1.00-10.83           H
ATOM   3867 3HZ  LYS A 264      -1.690  -5.229   9.967  1.00-10.83           H
ATOM   3868  N   THR A 265      -0.180  -5.732   3.166  1.00-12.96           N
ATOM   3869  H   THR A 265       0.685  -5.287   3.450  1.00-12.96           H
ATOM   3870  CA  THR A 265      -1.101  -5.010   2.297  1.00-12.96           C
ATOM   3871  HA  THR A 265      -2.053  -4.908   2.818  1.00-12.96           H
ATOM   3872  C   THR A 265      -1.316  -5.774   1.003  1.00-12.96           C
ATOM   3873  O   THR A 265      -2.441  -5.987   0.572  1.00-12.96           O
ATOM   3874  CB  THR A 265      -0.584  -3.609   1.882  1.00-12.96           C
ATOM   3875  HB  THR A 265       0.227  -3.711   1.160  1.00-12.96           H
ATOM   3876  OG1 THR A 265      -0.100  -2.879   3.007  1.00-12.96           O
ATOM   3877  HG1 THR A 265       0.530  -3.421   3.502  1.00-12.96           H
ATOM   3878  CG2 THR A 265      -1.692  -2.772   1.302  1.00-12.96           C
ATOM   3879 1HG2 THR A 265      -1.325  -1.757   1.160  1.00-12.96           H
ATOM   3880 2HG2 THR A 265      -2.536  -2.741   1.991  1.00-12.96           H
ATOM   3881 3HG2 THR A 265      -2.009  -3.175   0.341  1.00-12.96           H
ATOM   3882  N   LEU A 266      -0.240  -6.209   0.367  1.00 -6.63           N
ATOM   3883  H   LEU A 266       0.686  -6.052   0.755  1.00 -6.63           H
ATOM   3884  CA  LEU A 266      -0.375  -6.862  -0.930  1.00 -6.63           C
ATOM   3885  HA  LEU A 266      -1.128  -6.323  -1.502  1.00 -6.63           H
ATOM   3886  C   LEU A 266      -0.891  -8.285  -0.784  1.00 -6.63           C
ATOM   3887  O   LEU A 266      -1.549  -8.796  -1.688  1.00 -6.63           O
ATOM   3888  CB  LEU A 266       0.939  -6.791  -1.712  1.00 -6.63           C
ATOM   3889 1HB  LEU A 266       1.716  -7.272  -1.120  1.00 -6.63           H
ATOM   3890 2HB  LEU A 266       0.814  -7.352  -2.639  1.00 -6.63           H
ATOM   3891  CG  LEU A 266       1.399  -5.364  -2.073  1.00 -6.63           C
ATOM   3892  HG  LEU A 266       1.522  -4.797  -1.153  1.00 -6.63           H
ATOM   3893  CD1 LEU A 266       2.750  -5.404  -2.776  1.00 -6.63           C
ATOM   3894 1HD1 LEU A 266       3.076  -4.386  -2.996  1.00 -6.63           H
ATOM   3895 2HD1 LEU A 266       2.669  -5.965  -3.709  1.00 -6.63           H
ATOM   3896 3HD1 LEU A 266       3.485  -5.869  -2.121  1.00 -6.63           H
ATOM   3897  CD2 LEU A 266       0.401  -4.606  -2.952  1.00 -6.63           C
ATOM   3898 1HD2 LEU A 266       0.812  -3.629  -3.212  1.00 -6.63           H
ATOM   3899 2HD2 LEU A 266      -0.526  -4.438  -2.407  1.00 -6.63           H
ATOM   3900 3HD2 LEU A 266       0.195  -5.169  -3.864  1.00 -6.63           H
ATOM   3901  N   ARG A 267      -0.702  -8.902   0.377  1.00 -6.82           N
ATOM   3902  H   ARG A 267      -0.091  -8.490   1.080  1.00 -6.82           H
ATOM   3903  CA  ARG A 267      -1.405 -10.152   0.658  1.00 -6.82           C
ATOM   3904  HA  ARG A 267      -1.205 -10.853  -0.147  1.00 -6.82           H
ATOM   3905  C   ARG A 267      -2.901  -9.881   0.664  1.00 -6.82           C
ATOM   3906  O   ARG A 267      -3.646 -10.561  -0.026  1.00 -6.82           O
ATOM   3907  CB  ARG A 267      -1.036 -10.790   2.004  1.00 -6.82           C
ATOM   3908 1HB  ARG A 267      -1.194 -10.069   2.805  1.00 -6.82           H
ATOM   3909 2HB  ARG A 267      -1.742 -11.602   2.161  1.00 -6.82           H
ATOM   3910  CG  ARG A 267       0.365 -11.378   2.153  1.00 -6.82           C
ATOM   3911 1HG  ARG A 267       0.698 -11.812   1.213  1.00 -6.82           H
ATOM   3912 2HG  ARG A 267       1.059 -10.608   2.472  1.00 -6.82           H
ATOM   3913  CD  ARG A 267       0.287 -12.461   3.215  1.00 -6.82           C
ATOM   3914 1HD  ARG A 267      -0.283 -12.062   4.056  1.00 -6.82           H
ATOM   3915 2HD  ARG A 267      -0.272 -13.302   2.805  1.00 -6.82           H
ATOM   3916  NE  ARG A 267       1.568 -12.947   3.749  1.00 -6.82           N
ATOM   3917  HE  ARG A 267       1.835 -12.585   4.655  1.00 -6.82           H
ATOM   3918  CZ  ARG A 267       2.353 -13.888   3.243  1.00 -6.82           C
ATOM   3919  NH1 ARG A 267       3.301 -14.356   3.998  1.00 -6.82           N
ATOM   3920 1HH1 ARG A 267       3.439 -14.002   4.934  1.00 -6.82           H
ATOM   3921 2HH1 ARG A 267       3.891 -15.105   3.662  1.00 -6.82           H
ATOM   3922  NH2 ARG A 267       2.193 -14.435   2.065  1.00 -6.82           N
ATOM   3923 1HH2 ARG A 267       1.457 -14.126   1.461  1.00 -6.82           H
ATOM   3924 2HH2 ARG A 267       2.825 -15.157   1.756  1.00 -6.82           H
ATOM   3925  N   PHE A 268      -3.333  -8.885   1.423  1.00  1.63           N
ATOM   3926  H   PHE A 268      -2.665  -8.334   1.954  1.00  1.63           H
ATOM   3927  CA  PHE A 268      -4.753  -8.554   1.538  1.00  1.63           C
ATOM   3928  HA  PHE A 268      -5.291  -9.405   1.955  1.00  1.63           H
ATOM   3929  C   PHE A 268      -5.368  -8.230   0.182  1.00  1.63           C
ATOM   3930  O   PHE A 268      -6.447  -8.714  -0.147  1.00  1.63           O
ATOM   3931  CB  PHE A 268      -4.912  -7.353   2.476  1.00  1.63           C
ATOM   3932 1HB  PHE A 268      -4.503  -7.618   3.449  1.00  1.63           H
ATOM   3933 2HB  PHE A 268      -4.337  -6.517   2.086  1.00  1.63           H
ATOM   3934  CG  PHE A 268      -6.332  -6.893   2.642  1.00  1.63           C
ATOM   3935  CD1 PHE A 268      -7.132  -7.417   3.668  1.00  1.63           C
ATOM   3936  HD1 PHE A 268      -6.729  -8.164   4.337  1.00  1.63           H
ATOM   3937  CD2 PHE A 268      -6.868  -5.913   1.785  1.00  1.63           C
ATOM   3938  HD2 PHE A 268      -6.263  -5.504   0.987  1.00  1.63           H
ATOM   3939  CE1 PHE A 268      -8.466  -6.980   3.837  1.00  1.63           C
ATOM   3940  HE1 PHE A 268      -9.077  -7.407   4.618  1.00  1.63           H
ATOM   3941  CE2 PHE A 268      -8.195  -5.455   1.952  1.00  1.63           C
ATOM   3942  HE2 PHE A 268      -8.595  -4.698   1.294  1.00  1.63           H
ATOM   3943  CZ  PHE A 268      -8.998  -5.996   2.977  1.00  1.63           C
ATOM   3944  HZ  PHE A 268     -10.017  -5.660   3.101  1.00  1.63           H
ATOM   3945  N   VAL A 269      -4.651  -7.451  -0.615  1.00  1.50           N
ATOM   3946  H   VAL A 269      -3.763  -7.086  -0.281  1.00  1.50           H
ATOM   3947  CA  VAL A 269      -5.097  -7.072  -1.955  1.00  1.50           C
ATOM   3948  HA  VAL A 269      -6.048  -6.546  -1.883  1.00  1.50           H
ATOM   3949  C   VAL A 269      -5.331  -8.306  -2.814  1.00  1.50           C
ATOM   3950  O   VAL A 269      -6.388  -8.439  -3.427  1.00  1.50           O
ATOM   3951  CB  VAL A 269      -4.034  -6.142  -2.610  1.00  1.50           C
ATOM   3952  HB  VAL A 269      -3.053  -6.571  -2.414  1.00  1.50           H
ATOM   3953  CG1 VAL A 269      -4.179  -6.035  -4.126  1.00  1.50           C
ATOM   3954 1HG1 VAL A 269      -3.535  -5.243  -4.509  1.00  1.50           H
ATOM   3955 2HG1 VAL A 269      -5.211  -5.824  -4.396  1.00  1.50           H
ATOM   3956 3HG1 VAL A 269      -3.881  -6.972  -4.595  1.00  1.50           H
ATOM   3957  CG2 VAL A 269      -4.086  -4.749  -1.975  1.00  1.50           C
ATOM   3958 1HG2 VAL A 269      -3.235  -4.167  -2.324  1.00  1.50           H
ATOM   3959 2HG2 VAL A 269      -4.037  -4.818  -0.891  1.00  1.50           H
ATOM   3960 3HG2 VAL A 269      -5.009  -4.241  -2.253  1.00  1.50           H
ATOM   3961  N   LYS A 270      -4.380  -9.230  -2.837  1.00  1.20           N
ATOM   3962  H   LYS A 270      -3.534  -9.106  -2.291  1.00  1.20           H
ATOM   3963  CA  LYS A 270      -4.525 -10.409  -3.685  1.00  1.20           C
ATOM   3964  HA  LYS A 270      -4.865 -10.088  -4.669  1.00  1.20           H
ATOM   3965  C   LYS A 270      -5.596 -11.357  -3.144  1.00  1.20           C
ATOM   3966  O   LYS A 270      -6.311 -11.973  -3.922  1.00  1.20           O
ATOM   3967  CB  LYS A 270      -3.172 -11.112  -3.852  1.00  1.20           C
ATOM   3968 1HB  LYS A 270      -2.774 -11.337  -2.862  1.00  1.20           H
ATOM   3969 2HB  LYS A 270      -3.348 -12.046  -4.379  1.00  1.20           H
ATOM   3970  CG  LYS A 270      -2.123 -10.321  -4.648  1.00  1.20           C
ATOM   3971 1HG  LYS A 270      -2.461 -10.211  -5.678  1.00  1.20           H
ATOM   3972 2HG  LYS A 270      -2.027  -9.328  -4.211  1.00  1.20           H
ATOM   3973  CD  LYS A 270      -0.732 -10.984  -4.641  1.00  1.20           C
ATOM   3974 1HD  LYS A 270      -0.014 -10.275  -5.054  1.00  1.20           H
ATOM   3975 2HD  LYS A 270      -0.457 -11.188  -3.608  1.00  1.20           H
ATOM   3976  CE  LYS A 270      -0.651 -12.288  -5.447  1.00  1.20           C
ATOM   3977 1HE  LYS A 270      -1.372 -12.999  -5.040  1.00  1.20           H
ATOM   3978 2HE  LYS A 270      -0.939 -12.071  -6.478  1.00  1.20           H
ATOM   3979  NZ  LYS A 270       0.707 -12.949  -5.467  1.00  1.20           N
ATOM   3980 1HZ  LYS A 270       0.696 -13.730  -6.115  1.00  1.20           H
ATOM   3981 2HZ  LYS A 270       0.955 -13.299  -4.553  1.00  1.20           H
ATOM   3982 3HZ  LYS A 270       1.418 -12.288  -5.768  1.00  1.20           H
ATOM   3983  N   TYR A 271      -5.747 -11.474  -1.832  1.00 24.04           N
ATOM   3984  H   TYR A 271      -5.149 -10.945  -1.207  1.00 24.04           H
ATOM   3985  CA  TYR A 271      -6.748 -12.386  -1.265  1.00 24.04           C
ATOM   3986  HA  TYR A 271      -6.629 -13.354  -1.748  1.00 24.04           H
ATOM   3987  C   TYR A 271      -8.203 -11.993  -1.486  1.00 24.04           C
ATOM   3988  O   TYR A 271      -9.075 -12.858  -1.392  1.00 24.04           O
ATOM   3989  CB  TYR A 271      -6.546 -12.597   0.239  1.00 24.04           C
ATOM   3990 1HB  TYR A 271      -6.379 -11.634   0.721  1.00 24.04           H
ATOM   3991 2HB  TYR A 271      -7.454 -13.037   0.652  1.00 24.04           H
ATOM   3992  CG  TYR A 271      -5.406 -13.541   0.554  1.00 24.04           C
ATOM   3993  CD1 TYR A 271      -5.395 -14.857   0.039  1.00 24.04           C
ATOM   3994  HD1 TYR A 271      -6.231 -15.215  -0.548  1.00 24.04           H
ATOM   3995  CD2 TYR A 271      -4.333 -13.133   1.366  1.00 24.04           C
ATOM   3996  HD2 TYR A 271      -4.340 -12.146   1.802  1.00 24.04           H
ATOM   3997  CE1 TYR A 271      -4.289 -15.716   0.271  1.00 24.04           C
ATOM   3998  HE1 TYR A 271      -4.271 -16.711  -0.146  1.00 24.04           H
ATOM   3999  CE2 TYR A 271      -3.232 -13.990   1.591  1.00 24.04           C
ATOM   4000  HE2 TYR A 271      -2.388 -13.658   2.169  1.00 24.04           H
ATOM   4001  CZ  TYR A 271      -3.214 -15.260   1.030  1.00 24.04           C
ATOM   4002  OH  TYR A 271      -2.101 -16.027   1.227  1.00 24.04           O
ATOM   4003  HH  TYR A 271      -2.028 -16.726   0.554  1.00 24.04           H
ATOM   4004  N   LEU A 272      -8.496 -10.736  -1.786  1.00 -1.30           N
ATOM   4005  H   LEU A 272      -7.764 -10.040  -1.849  1.00 -1.30           H
ATOM   4006  CA  LEU A 272      -9.881 -10.360  -2.069  1.00 -1.30           C
ATOM   4007  HA  LEU A 272     -10.511 -10.729  -1.263  1.00 -1.30           H
ATOM   4008  C   LEU A 272     -10.313 -11.008  -3.392  1.00 -1.30           C
ATOM   4009  O   LEU A 272      -9.718 -10.730  -4.436  1.00 -1.30           O
ATOM   4010  CB  LEU A 272     -10.027  -8.837  -2.163  1.00 -1.30           C
ATOM   4011 1HB  LEU A 272      -9.275  -8.472  -2.863  1.00 -1.30           H
ATOM   4012 2HB  LEU A 272     -11.008  -8.620  -2.587  1.00 -1.30           H
ATOM   4013  CG  LEU A 272      -9.896  -8.038  -0.855  1.00 -1.30           C
ATOM   4014  HG  LEU A 272      -8.952  -8.291  -0.382  1.00 -1.30           H
ATOM   4015  CD1 LEU A 272      -9.884  -6.548  -1.178  1.00 -1.30           C
ATOM   4016 1HD1 LEU A 272      -9.804  -5.975  -0.256  1.00 -1.30           H
ATOM   4017 2HD1 LEU A 272     -10.796  -6.263  -1.702  1.00 -1.30           H
ATOM   4018 3HD1 LEU A 272      -9.017  -6.325  -1.798  1.00 -1.30           H
ATOM   4019  CD2 LEU A 272     -11.023  -8.332   0.143  1.00 -1.30           C
ATOM   4020 1HD2 LEU A 272     -10.870  -7.740   1.046  1.00 -1.30           H
ATOM   4021 2HD2 LEU A 272     -11.006  -9.384   0.426  1.00 -1.30           H
ATOM   4022 3HD2 LEU A 272     -11.991  -8.087  -0.294  1.00 -1.30           H
ATOM   4023  N   PRO A 273     -11.367 -11.850  -3.397  1.00 18.34           N
ATOM   4024  CA  PRO A 273     -11.723 -12.452  -4.692  1.00 18.34           C
ATOM   4025  HA  PRO A 273     -10.869 -13.004  -5.082  1.00 18.34           H
ATOM   4026  C   PRO A 273     -12.201 -11.457  -5.749  1.00 18.34           C
ATOM   4027  O   PRO A 273     -12.139 -11.727  -6.947  1.00 18.34           O
ATOM   4028  CB  PRO A 273     -12.838 -13.435  -4.322  1.00 18.34           C
ATOM   4029 1HB  PRO A 273     -13.814 -12.972  -4.469  1.00 18.34           H
ATOM   4030 2HB  PRO A 273     -12.755 -14.351  -4.906  1.00 18.34           H
ATOM   4031  CG  PRO A 273     -12.615 -13.710  -2.883  1.00 18.34           C
ATOM   4032 1HG  PRO A 273     -13.515 -14.095  -2.415  1.00 18.34           H
ATOM   4033 2HG  PRO A 273     -11.786 -14.408  -2.757  1.00 18.34           H
ATOM   4034  CD  PRO A 273     -12.250 -12.369  -2.335  1.00 18.34           C
ATOM   4035 1HD  PRO A 273     -13.135 -11.741  -2.220  1.00 18.34           H
ATOM   4036 2HD  PRO A 273     -11.721 -12.480  -1.388  1.00 18.34           H
ATOM   4037  N   CYS A 274     -12.614 -10.275  -5.312  1.00 12.64           N
ATOM   4038  H   CYS A 274     -12.697 -10.116  -4.321  1.00 12.64           H
ATOM   4039  CA  CYS A 274     -12.961  -9.182  -6.217  1.00 12.64           C
ATOM   4040  HA  CYS A 274     -13.735  -9.522  -6.906  1.00 12.64           H
ATOM   4041  C   CYS A 274     -11.764  -8.679  -7.035  1.00 12.64           C
ATOM   4042  O   CYS A 274     -11.930  -8.105  -8.102  1.00 12.64           O
ATOM   4043  CB  CYS A 274     -13.500  -8.026  -5.376  1.00 12.64           C
ATOM   4044 1HB  CYS A 274     -12.696  -7.660  -4.739  1.00 12.64           H
ATOM   4045 2HB  CYS A 274     -13.795  -7.215  -6.042  1.00 12.64           H
ATOM   4046  SG  CYS A 274     -14.892  -8.471  -4.316  1.00 12.64           S
ATOM   4047  HG  CYS A 274     -14.933  -7.308  -3.643  1.00 12.64           H
ATOM   4048  N   PHE A 275     -10.556  -8.892  -6.531  1.00  1.71           N
ATOM   4049  H   PHE A 275     -10.457  -9.360  -5.638  1.00  1.71           H
ATOM   4050  CA  PHE A 275      -9.332  -8.499  -7.227  1.00  1.71           C
ATOM   4051  HA  PHE A 275      -9.509  -7.609  -7.829  1.00  1.71           H
ATOM   4052  C   PHE A 275      -8.867  -9.634  -8.137  1.00  1.71           C
ATOM   4053  O   PHE A 275      -8.376  -9.419  -9.240  1.00  1.71           O
ATOM   4054  CB  PHE A 275      -8.267  -8.191  -6.174  1.00  1.71           C
ATOM   4055 1HB  PHE A 275      -8.651  -7.423  -5.505  1.00  1.71           H
ATOM   4056 2HB  PHE A 275      -8.077  -9.089  -5.587  1.00  1.71           H
ATOM   4057  CG  PHE A 275      -6.959  -7.720  -6.740  1.00  1.71           C
ATOM   4058  CD1 PHE A 275      -6.791  -6.384  -7.148  1.00  1.71           C
ATOM   4059  HD1 PHE A 275      -7.625  -5.698  -7.107  1.00  1.71           H
ATOM   4060  CD2 PHE A 275      -5.870  -8.605  -6.824  1.00  1.71           C
ATOM   4061  HD2 PHE A 275      -5.995  -9.641  -6.543  1.00  1.71           H
ATOM   4062  CE1 PHE A 275      -5.530  -5.920  -7.600  1.00  1.71           C
ATOM   4063  HE1 PHE A 275      -5.405  -4.892  -7.908  1.00  1.71           H
ATOM   4064  CE2 PHE A 275      -4.603  -8.152  -7.257  1.00  1.71           C
ATOM   4065  HE2 PHE A 275      -3.773  -8.841  -7.315  1.00  1.71           H
ATOM   4066  CZ  PHE A 275      -4.431  -6.802  -7.628  1.00  1.71           C
ATOM   4067  HZ  PHE A 275      -3.463  -6.451  -7.952  1.00  1.71           H
ATOM   4068  N   GLN A 276      -9.085 -10.860  -7.683  1.00  1.52           N
ATOM   4069  H   GLN A 276      -9.522 -10.977  -6.780  1.00  1.52           H
ATOM   4070  CA  GLN A 276      -8.670 -12.057  -8.419  1.00  1.52           C
ATOM   4071  HA  GLN A 276      -7.600 -11.993  -8.617  1.00  1.52           H
ATOM   4072  C   GLN A 276      -9.377 -12.235  -9.762  1.00  1.52           C
ATOM   4073  O   GLN A 276      -8.836 -12.865 -10.668  1.00  1.52           O
ATOM   4074  CB  GLN A 276      -8.941 -13.296  -7.562  1.00  1.52           C
ATOM   4075 1HB  GLN A 276      -9.997 -13.299  -7.293  1.00  1.52           H
ATOM   4076 2HB  GLN A 276      -8.734 -14.186  -8.155  1.00  1.52           H
ATOM   4077  CG  GLN A 276      -8.107 -13.360  -6.291  1.00  1.52           C
ATOM   4078 1HG  GLN A 276      -7.066 -13.547  -6.556  1.00  1.52           H
ATOM   4079 2HG  GLN A 276      -8.158 -12.401  -5.780  1.00  1.52           H
ATOM   4080  CD  GLN A 276      -8.575 -14.420  -5.317  1.00  1.52           C
ATOM   4081  OE1 GLN A 276      -9.364 -15.302  -5.635  1.00  1.52           O
ATOM   4082  NE2 GLN A 276      -8.122 -14.315  -4.107  1.00  1.52           N
ATOM   4083 1HE2 GLN A 276      -8.414 -14.986  -3.409  1.00  1.52           H
ATOM   4084 2HE2 GLN A 276      -7.492 -13.554  -3.881  1.00  1.52           H
ATOM   4085  N   VAL A 277     -10.581 -11.699  -9.906  1.00  8.82           N
ATOM   4086  H   VAL A 277     -11.010 -11.219  -9.128  1.00  8.82           H
ATOM   4087  CA  VAL A 277     -11.318 -11.801 -11.171  1.00  8.82           C
ATOM   4088  HA  VAL A 277     -11.137 -12.787 -11.598  1.00  8.82           H
ATOM   4089  C   VAL A 277     -10.884 -10.783 -12.227  1.00  8.82           C
ATOM   4090  O   VAL A 277     -11.270 -10.894 -13.394  1.00  8.82           O
ATOM   4091  CB  VAL A 277     -12.850 -11.665 -10.953  1.00  8.82           C
ATOM   4092  HB  VAL A 277     -13.337 -11.703 -11.926  1.00  8.82           H
ATOM   4093  CG1 VAL A 277     -13.374 -12.847 -10.126  1.00  8.82           C
ATOM   4094 1HG1 VAL A 277     -14.454 -12.752 -10.005  1.00  8.82           H
ATOM   4095 2HG1 VAL A 277     -12.903 -12.869  -9.144  1.00  8.82           H
ATOM   4096 3HG1 VAL A 277     -13.164 -13.778 -10.650  1.00  8.82           H
ATOM   4097  CG2 VAL A 277     -13.230 -10.341 -10.271  1.00  8.82           C
ATOM   4098 1HG2 VAL A 277     -14.316 -10.250 -10.252  1.00  8.82           H
ATOM   4099 2HG2 VAL A 277     -12.828  -9.496 -10.829  1.00  8.82           H
ATOM   4100 3HG2 VAL A 277     -12.857 -10.312  -9.249  1.00  8.82           H
ATOM   4101  N   LEU A 278     -10.080  -9.799 -11.849  1.00-13.15           N
ATOM   4102  H   LEU A 278      -9.713  -9.778 -10.906  1.00-13.15           H
ATOM   4103  CA  LEU A 278      -9.675  -8.750 -12.784  1.00-13.15           C
ATOM   4104  HA  LEU A 278     -10.547  -8.406 -13.334  1.00-13.15           H
ATOM   4105  C   LEU A 278      -8.636  -9.301 -13.763  1.00-13.15           C
ATOM   4106  O   LEU A 278      -7.883 -10.204 -13.399  1.00-13.15           O
ATOM   4107  CB  LEU A 278      -9.059  -7.579 -12.012  1.00-13.15           C
ATOM   4108 1HB  LEU A 278      -8.167  -7.963 -11.527  1.00-13.15           H
ATOM   4109 2HB  LEU A 278      -8.745  -6.824 -12.731  1.00-13.15           H
ATOM   4110  CG  LEU A 278      -9.889  -6.887 -10.921  1.00-13.15           C
ATOM   4111  HG  LEU A 278     -10.214  -7.637 -10.203  1.00-13.15           H
ATOM   4112  CD1 LEU A 278      -8.997  -5.899 -10.193  1.00-13.15           C
ATOM   4113 1HD1 LEU A 278      -9.557  -5.426  -9.387  1.00-13.15           H
ATOM   4114 2HD1 LEU A 278      -8.635  -5.135 -10.882  1.00-13.15           H
ATOM   4115 3HD1 LEU A 278      -8.147  -6.426  -9.759  1.00-13.15           H
ATOM   4116  CD2 LEU A 278     -11.122  -6.170 -11.440  1.00-13.15           C
ATOM   4117 1HD2 LEU A 278     -11.604  -5.638 -10.621  1.00-13.15           H
ATOM   4118 2HD2 LEU A 278     -11.830  -6.899 -11.821  1.00-13.15           H
ATOM   4119 3HD2 LEU A 278     -10.852  -5.467 -12.228  1.00-13.15           H
ATOM   4120  N   PRO A 279      -8.549  -8.757 -14.992  1.00-13.68           N
ATOM   4121  CA  PRO A 279      -7.405  -9.177 -15.816  1.00-13.68           C
ATOM   4122  HA  PRO A 279      -7.464 -10.244 -16.029  1.00-13.68           H
ATOM   4123  C   PRO A 279      -6.072  -8.837 -15.146  1.00-13.68           C
ATOM   4124  O   PRO A 279      -5.972  -7.831 -14.442  1.00-13.68           O
ATOM   4125  CB  PRO A 279      -7.580  -8.350 -17.095  1.00-13.68           C
ATOM   4126 1HB  PRO A 279      -7.003  -7.428 -17.029  1.00-13.68           H
ATOM   4127 2HB  PRO A 279      -7.285  -8.924 -17.973  1.00-13.68           H
ATOM   4128  CG  PRO A 279      -9.031  -8.039 -17.132  1.00-13.68           C
ATOM   4129 1HG  PRO A 279      -9.231  -7.168 -17.756  1.00-13.68           H
ATOM   4130 2HG  PRO A 279      -9.587  -8.905 -17.491  1.00-13.68           H
ATOM   4131  CD  PRO A 279      -9.373  -7.764 -15.703  1.00-13.68           C
ATOM   4132 1HD  PRO A 279      -9.085  -6.750 -15.420  1.00-13.68           H
ATOM   4133 2HD  PRO A 279     -10.435  -7.935 -15.530  1.00-13.68           H
ATOM   4134  N   LEU A 280      -5.041  -9.646 -15.353  1.00-14.01           N
ATOM   4135  H   LEU A 280      -5.144 -10.439 -15.981  1.00-14.01           H
ATOM   4136  CA  LEU A 280      -3.772  -9.494 -14.633  1.00-14.01           C
ATOM   4137  HA  LEU A 280      -3.981  -9.580 -13.568  1.00-14.01           H
ATOM   4138  C   LEU A 280      -3.082  -8.149 -14.857  1.00-14.01           C
ATOM   4139  O   LEU A 280      -2.493  -7.571 -13.948  1.00-14.01           O
ATOM   4140  CB  LEU A 280      -2.832 -10.634 -15.041  1.00-14.01           C
ATOM   4141 1HB  LEU A 280      -3.389 -11.566 -14.956  1.00-14.01           H
ATOM   4142 2HB  LEU A 280      -2.579 -10.496 -16.092  1.00-14.01           H
ATOM   4143  CG  LEU A 280      -1.519 -10.813 -14.260  1.00-14.01           C
ATOM   4144  HG  LEU A 280      -0.937  -9.894 -14.330  1.00-14.01           H
ATOM   4145  CD1 LEU A 280      -1.770 -11.123 -12.784  1.00-14.01           C
ATOM   4146 1HD1 LEU A 280      -0.826 -11.347 -12.288  1.00-14.01           H
ATOM   4147 2HD1 LEU A 280      -2.435 -11.982 -12.684  1.00-14.01           H
ATOM   4148 3HD1 LEU A 280      -2.219 -10.260 -12.293  1.00-14.01           H
ATOM   4149  CD2 LEU A 280      -0.704 -11.944 -14.888  1.00-14.01           C
ATOM   4150 1HD2 LEU A 280       0.243 -12.053 -14.357  1.00-14.01           H
ATOM   4151 2HD2 LEU A 280      -0.488 -11.711 -15.931  1.00-14.01           H
ATOM   4152 3HD2 LEU A 280      -1.251 -12.886 -14.825  1.00-14.01           H
ATOM   4153  N   ASP A 281      -3.213  -7.598 -16.052  1.00 -8.06           N
ATOM   4154  H   ASP A 281      -3.686  -8.100 -16.789  1.00 -8.06           H
ATOM   4155  CA  ASP A 281      -2.646  -6.278 -16.327  1.00 -8.06           C
ATOM   4156  HA  ASP A 281      -1.588  -6.283 -16.061  1.00 -8.06           H
ATOM   4157  C   ASP A 281      -3.345  -5.196 -15.523  1.00 -8.06           C
ATOM   4158  O   ASP A 281      -2.727  -4.249 -15.065  1.00 -8.06           O
ATOM   4159  CB  ASP A 281      -2.791  -5.936 -17.805  1.00 -8.06           C
ATOM   4160 1HB  ASP A 281      -3.843  -6.005 -18.083  1.00 -8.06           H
ATOM   4161 2HB  ASP A 281      -2.451  -4.913 -17.968  1.00 -8.06           H
ATOM   4162  CG  ASP A 281      -1.991  -6.862 -18.677  1.00 -8.06           C
ATOM   4163  OD1 ASP A 281      -0.831  -6.551 -19.007  1.00 -8.06           O
ATOM   4164  OD2 ASP A 281      -2.501  -7.951 -19.003  1.00 -8.06           O
ATOM   4165  N   GLN A 282      -4.644  -5.345 -15.320  1.00 -4.98           N
ATOM   4166  H   GLN A 282      -5.109  -6.180 -15.648  1.00 -4.98           H
ATOM   4167  CA  GLN A 282      -5.414  -4.343 -14.593  1.00 -4.98           C
ATOM   4168  HA  GLN A 282      -5.064  -3.351 -14.877  1.00 -4.98           H
ATOM   4169  C   GLN A 282      -5.175  -4.501 -13.094  1.00 -4.98           C
ATOM   4170  O   GLN A 282      -5.180  -3.513 -12.366  1.00 -4.98           O
ATOM   4171  CB  GLN A 282      -6.895  -4.450 -14.962  1.00 -4.98           C
ATOM   4172 1HB  GLN A 282      -7.221  -5.476 -14.796  1.00 -4.98           H
ATOM   4173 2HB  GLN A 282      -7.474  -3.793 -14.313  1.00 -4.98           H
ATOM   4174  CG  GLN A 282      -7.174  -4.065 -16.423  1.00 -4.98           C
ATOM   4175 1HG  GLN A 282      -6.424  -4.511 -17.074  1.00 -4.98           H
ATOM   4176 2HG  GLN A 282      -8.146  -4.461 -16.710  1.00 -4.98           H
ATOM   4177  CD  GLN A 282      -7.193  -2.561 -16.632  1.00 -4.98           C
ATOM   4178  OE1 GLN A 282      -8.181  -1.902 -16.322  1.00 -4.98           O
ATOM   4179  NE2 GLN A 282      -6.129  -2.001 -17.155  1.00 -4.98           N
ATOM   4180 1HE2 GLN A 282      -6.099  -0.999 -17.269  1.00 -4.98           H
ATOM   4181 2HE2 GLN A 282      -5.342  -2.561 -17.447  1.00 -4.98           H
ATOM   4182  N   GLN A 283      -4.858  -5.713 -12.653  1.00-20.05           N
ATOM   4183  H   GLN A 283      -4.908  -6.504 -13.284  1.00-20.05           H
ATOM   4184  CA  GLN A 283      -4.399  -5.925 -11.278  1.00-20.05           C
ATOM   4185  HA  GLN A 283      -5.149  -5.543 -10.586  1.00-20.05           H
ATOM   4186  C   GLN A 283      -3.104  -5.136 -11.058  1.00-20.05           C
ATOM   4187  O   GLN A 283      -2.973  -4.415 -10.069  1.00-20.05           O
ATOM   4188  CB  GLN A 283      -4.157  -7.419 -10.997  1.00-20.05           C
ATOM   4189 1HB  GLN A 283      -3.507  -7.824 -11.764  1.00-20.05           H
ATOM   4190 2HB  GLN A 283      -3.636  -7.510 -10.047  1.00-20.05           H
ATOM   4191  CG  GLN A 283      -5.420  -8.272 -10.932  1.00-20.05           C
ATOM   4192 1HG  GLN A 283      -6.049  -7.914 -10.118  1.00-20.05           H
ATOM   4193 2HG  GLN A 283      -5.966  -8.162 -11.865  1.00-20.05           H
ATOM   4194  CD  GLN A 283      -5.139  -9.751 -10.722  1.00-20.05           C
ATOM   4195  OE1 GLN A 283      -4.337 -10.153  -9.889  1.00-20.05           O
ATOM   4196  NE2 GLN A 283      -5.782 -10.576 -11.498  1.00-20.05           N
ATOM   4197 1HE2 GLN A 283      -5.608 -11.564 -11.429  1.00-20.05           H
ATOM   4198 2HE2 GLN A 283      -6.472 -10.237 -12.158  1.00-20.05           H
ATOM   4199  N   LEU A 284      -2.167  -5.217 -11.996  1.00 -9.83           N
ATOM   4200  H   LEU A 284      -2.305  -5.829 -12.793  1.00 -9.83           H
ATOM   4201  CA  LEU A 284      -0.923  -4.449 -11.890  1.00 -9.83           C
ATOM   4202  HA  LEU A 284      -0.468  -4.655 -10.921  1.00 -9.83           H
ATOM   4203  C   LEU A 284      -1.134  -2.940 -11.973  1.00 -9.83           C
ATOM   4204  O   LEU A 284      -0.516  -2.198 -11.216  1.00 -9.83           O
ATOM   4205  CB  LEU A 284       0.061  -4.837 -12.998  1.00 -9.83           C
ATOM   4206 1HB  LEU A 284      -0.504  -4.956 -13.921  1.00 -9.83           H
ATOM   4207 2HB  LEU A 284       0.735  -3.993 -13.137  1.00 -9.83           H
ATOM   4208  CG  LEU A 284       0.945  -6.074 -12.813  1.00 -9.83           C
ATOM   4209  HG  LEU A 284       0.315  -6.930 -12.573  1.00 -9.83           H
ATOM   4210  CD1 LEU A 284       1.671  -6.351 -14.127  1.00 -9.83           C
ATOM   4211 1HD1 LEU A 284       2.318  -7.221 -14.018  1.00 -9.83           H
ATOM   4212 2HD1 LEU A 284       2.277  -5.492 -14.417  1.00 -9.83           H
ATOM   4213 3HD1 LEU A 284       0.942  -6.562 -14.911  1.00 -9.83           H
ATOM   4214  CD2 LEU A 284       1.973  -5.877 -11.688  1.00 -9.83           C
ATOM   4215 1HD2 LEU A 284       2.616  -6.754 -11.619  1.00 -9.83           H
ATOM   4216 2HD2 LEU A 284       1.463  -5.749 -10.734  1.00 -9.83           H
ATOM   4217 3HD2 LEU A 284       2.587  -4.999 -11.890  1.00 -9.83           H
ATOM   4218  N   VAL A 285      -2.003  -2.486 -12.868  1.00  3.31           N
ATOM   4219  H   VAL A 285      -2.460  -3.145 -13.493  1.00  3.31           H
ATOM   4220  CA  VAL A 285      -2.316  -1.056 -12.997  1.00  3.31           C
ATOM   4221  HA  VAL A 285      -1.397  -0.507 -13.200  1.00  3.31           H
ATOM   4222  C   VAL A 285      -2.870  -0.517 -11.681  1.00  3.31           C
ATOM   4223  O   VAL A 285      -2.450   0.557 -11.233  1.00  3.31           O
ATOM   4224  CB  VAL A 285      -3.314  -0.808 -14.176  1.00  3.31           C
ATOM   4225  HB  VAL A 285      -4.111  -1.547 -14.113  1.00  3.31           H
ATOM   4226  CG1 VAL A 285      -3.965   0.577 -14.130  1.00  3.31           C
ATOM   4227 1HG1 VAL A 285      -4.601   0.715 -15.004  1.00  3.31           H
ATOM   4228 2HG1 VAL A 285      -3.202   1.357 -14.119  1.00  3.31           H
ATOM   4229 3HG1 VAL A 285      -4.589   0.674 -13.243  1.00  3.31           H
ATOM   4230  CG2 VAL A 285      -2.593  -0.962 -15.528  1.00  3.31           C
ATOM   4231 1HG2 VAL A 285      -3.315  -0.872 -16.340  1.00  3.31           H
ATOM   4232 2HG2 VAL A 285      -2.117  -1.938 -15.599  1.00  3.31           H
ATOM   4233 3HG2 VAL A 285      -1.834  -0.186 -15.639  1.00  3.31           H
ATOM   4234  N   LEU A 286      -3.757  -1.257 -11.024  1.00 -8.97           N
ATOM   4235  H   LEU A 286      -4.089  -2.134 -11.413  1.00 -8.97           H
ATOM   4236  CA  LEU A 286      -4.272  -0.797  -9.737  1.00 -8.97           C
ATOM   4237  HA  LEU A 286      -4.676   0.204  -9.861  1.00 -8.97           H
ATOM   4238  C   LEU A 286      -3.152  -0.713  -8.718  1.00 -8.97           C
ATOM   4239  O   LEU A 286      -2.975   0.321  -8.080  1.00 -8.97           O
ATOM   4240  CB  LEU A 286      -5.353  -1.724  -9.175  1.00 -8.97           C
ATOM   4241 1HB  LEU A 286      -4.972  -2.744  -9.222  1.00 -8.97           H
ATOM   4242 2HB  LEU A 286      -5.470  -1.472  -8.121  1.00 -8.97           H
ATOM   4243  CG  LEU A 286      -6.756  -1.717  -9.791  1.00 -8.97           C
ATOM   4244  HG  LEU A 286      -6.686  -1.958 -10.849  1.00 -8.97           H
ATOM   4245  CD1 LEU A 286      -7.569  -2.800  -9.098  1.00 -8.97           C
ATOM   4246 1HD1 LEU A 286      -8.559  -2.849  -9.539  1.00 -8.97           H
ATOM   4247 2HD1 LEU A 286      -7.664  -2.579  -8.033  1.00 -8.97           H
ATOM   4248 3HD1 LEU A 286      -7.081  -3.765  -9.228  1.00 -8.97           H
ATOM   4249  CD2 LEU A 286      -7.452  -0.365  -9.647  1.00 -8.97           C
ATOM   4250 1HD2 LEU A 286      -8.498  -0.450  -9.936  1.00 -8.97           H
ATOM   4251 2HD2 LEU A 286      -6.971   0.367 -10.293  1.00 -8.97           H
ATOM   4252 3HD2 LEU A 286      -7.399  -0.020  -8.614  1.00 -8.97           H
ATOM   4253  N   VAL A 287      -2.388  -1.785  -8.561  1.00 -1.13           N
ATOM   4254  H   VAL A 287      -2.534  -2.603  -9.144  1.00 -1.13           H
ATOM   4255  CA  VAL A 287      -1.373  -1.829  -7.509  1.00 -1.13           C
ATOM   4256  HA  VAL A 287      -1.858  -1.607  -6.559  1.00 -1.13           H
ATOM   4257  C   VAL A 287      -0.326  -0.743  -7.732  1.00 -1.13           C
ATOM   4258  O   VAL A 287      -0.043   0.036  -6.828  1.00 -1.13           O
ATOM   4259  CB  VAL A 287      -0.733  -3.247  -7.410  1.00 -1.13           C
ATOM   4260  HB  VAL A 287      -0.383  -3.544  -8.398  1.00 -1.13           H
ATOM   4261  CG1 VAL A 287       0.456  -3.278  -6.450  1.00 -1.13           C
ATOM   4262 1HG1 VAL A 287       0.818  -4.302  -6.340  1.00 -1.13           H
ATOM   4263 2HG1 VAL A 287       0.165  -2.887  -5.475  1.00 -1.13           H
ATOM   4264 3HG1 VAL A 287       1.265  -2.673  -6.851  1.00 -1.13           H
ATOM   4265  CG2 VAL A 287      -1.781  -4.260  -6.924  1.00 -1.13           C
ATOM   4266 1HG2 VAL A 287      -1.347  -5.261  -6.915  1.00 -1.13           H
ATOM   4267 2HG2 VAL A 287      -2.643  -4.263  -7.587  1.00 -1.13           H
ATOM   4268 3HG2 VAL A 287      -2.111  -4.002  -5.917  1.00 -1.13           H
ATOM   4269  N   ARG A 288       0.206  -0.610  -8.937  1.00 -4.94           N
ATOM   4270  H   ARG A 288      -0.098  -1.213  -9.701  1.00 -4.94           H
ATOM   4271  CA  ARG A 288       1.261   0.379  -9.172  1.00 -4.94           C
ATOM   4272  HA  ARG A 288       2.061   0.202  -8.456  1.00 -4.94           H
ATOM   4273  C   ARG A 288       0.809   1.811  -8.937  1.00 -4.94           C
ATOM   4274  O   ARG A 288       1.592   2.637  -8.471  1.00 -4.94           O
ATOM   4275  CB  ARG A 288       1.842   0.204 -10.574  1.00 -4.94           C
ATOM   4276 1HB  ARG A 288       1.026   0.108 -11.290  1.00 -4.94           H
ATOM   4277 2HB  ARG A 288       2.427   1.089 -10.825  1.00 -4.94           H
ATOM   4278  CG  ARG A 288       2.761  -1.012 -10.665  1.00 -4.94           C
ATOM   4279 1HG  ARG A 288       3.669  -0.803 -10.103  1.00 -4.94           H
ATOM   4280 2HG  ARG A 288       2.270  -1.885 -10.234  1.00 -4.94           H
ATOM   4281  CD  ARG A 288       3.130  -1.324 -12.094  1.00 -4.94           C
ATOM   4282 1HD  ARG A 288       2.241  -1.685 -12.610  1.00 -4.94           H
ATOM   4283 2HD  ARG A 288       3.477  -0.409 -12.580  1.00 -4.94           H
ATOM   4284  NE  ARG A 288       4.198  -2.333 -12.169  1.00 -4.94           N
ATOM   4285  HE  ARG A 288       4.712  -2.519 -11.323  1.00 -4.94           H
ATOM   4286  CZ  ARG A 288       4.584  -2.982 -13.258  1.00 -4.94           C
ATOM   4287  NH1 ARG A 288       5.689  -3.661 -13.206  1.00 -4.94           N
ATOM   4288 1HH1 ARG A 288       6.234  -3.677 -12.354  1.00 -4.94           H
ATOM   4289 2HH1 ARG A 288       6.007  -4.161 -14.031  1.00 -4.94           H
ATOM   4290  NH2 ARG A 288       3.903  -3.002 -14.374  1.00 -4.94           N
ATOM   4291 1HH2 ARG A 288       3.012  -2.525 -14.428  1.00 -4.94           H
ATOM   4292 2HH2 ARG A 288       4.255  -3.512 -15.173  1.00 -4.94           H
ATOM   4293  N   ASN A 289      -0.459   2.109  -9.175  1.00 -6.34           N
ATOM   4294  H   ASN A 289      -1.081   1.403  -9.550  1.00 -6.34           H
ATOM   4295  CA  ASN A 289      -0.966   3.449  -8.890  1.00 -6.34           C
ATOM   4296  HA  ASN A 289      -0.170   4.165  -9.096  1.00 -6.34           H
ATOM   4297  C   ASN A 289      -1.421   3.702  -7.452  1.00 -6.34           C
ATOM   4298  O   ASN A 289      -1.284   4.836  -6.982  1.00 -6.34           O
ATOM   4299  CB  ASN A 289      -2.124   3.784  -9.822  1.00 -6.34           C
ATOM   4300 1HB  ASN A 289      -2.777   2.917  -9.901  1.00 -6.34           H
ATOM   4301 2HB  ASN A 289      -2.690   4.613  -9.400  1.00 -6.34           H
ATOM   4302  CG  ASN A 289      -1.658   4.205 -11.190  1.00 -6.34           C
ATOM   4303  OD1 ASN A 289      -1.191   5.322 -11.373  1.00 -6.34           O
ATOM   4304  ND2 ASN A 289      -1.788   3.341 -12.152  1.00 -6.34           N
ATOM   4305 1HD2 ASN A 289      -1.510   3.601 -13.081  1.00 -6.34           H
ATOM   4306 2HD2 ASN A 289      -2.158   2.419 -11.957  1.00 -6.34           H
ATOM   4307  N   CYS A 290      -1.978   2.717  -6.755  1.00  2.16           N
ATOM   4308  H   CYS A 290      -2.062   1.790  -7.167  1.00  2.16           H
ATOM   4309  CA  CYS A 290      -2.571   2.944  -5.426  1.00  2.16           C
ATOM   4310  HA  CYS A 290      -2.502   4.006  -5.202  1.00  2.16           H
ATOM   4311  C   CYS A 290      -1.888   2.243  -4.249  1.00  2.16           C
ATOM   4312  O   CYS A 290      -2.348   2.352  -3.114  1.00  2.16           O
ATOM   4313  CB  CYS A 290      -4.075   2.635  -5.438  1.00  2.16           C
ATOM   4314 1HB  CYS A 290      -4.506   3.064  -4.532  1.00  2.16           H
ATOM   4315 2HB  CYS A 290      -4.525   3.145  -6.290  1.00  2.16           H
ATOM   4316  SG  CYS A 290      -4.549   0.895  -5.495  1.00  2.16           S
ATOM   4317  HG  CYS A 290      -4.046   0.639  -6.709  1.00  2.16           H
ATOM   4318  N   TRP A 291      -0.768   1.568  -4.474  1.00 30.21           N
ATOM   4319  H   TRP A 291      -0.396   1.484  -5.413  1.00 30.21           H
ATOM   4320  CA  TRP A 291      -0.074   0.876  -3.382  1.00 30.21           C
ATOM   4321  HA  TRP A 291      -0.745   0.107  -3.002  1.00 30.21           H
ATOM   4322  C   TRP A 291       0.296   1.769  -2.206  1.00 30.21           C
ATOM   4323  O   TRP A 291       0.336   1.287  -1.079  1.00 30.21           O
ATOM   4324  CB  TRP A 291       1.217   0.196  -3.855  1.00 30.21           C
ATOM   4325 1HB  TRP A 291       1.593  -0.429  -3.046  1.00 30.21           H
ATOM   4326 2HB  TRP A 291       1.000  -0.454  -4.697  1.00 30.21           H
ATOM   4327  CG  TRP A 291       2.304   1.171  -4.232  1.00 30.21           C
ATOM   4328  CD1 TRP A 291       2.467   1.807  -5.422  1.00 30.21           C
ATOM   4329  HD1 TRP A 291       1.830   1.650  -6.285  1.00 30.21           H
ATOM   4330  CD2 TRP A 291       3.369   1.658  -3.391  1.00 30.21           C
ATOM   4331  NE1 TRP A 291       3.541   2.652  -5.398  1.00 30.21           N
ATOM   4332  HE1 TRP A 291       3.847   3.205  -6.189  1.00 30.21           H
ATOM   4333  CE2 TRP A 291       4.105   2.611  -4.152  1.00 30.21           C
ATOM   4334  CE3 TRP A 291       3.738   1.433  -2.048  1.00 30.21           C
ATOM   4335  HE3 TRP A 291       3.195   0.719  -1.446  1.00 30.21           H
ATOM   4336  CZ2 TRP A 291       5.179   3.347  -3.605  1.00 30.21           C
ATOM   4337  HZ2 TRP A 291       5.716   4.068  -4.203  1.00 30.21           H
ATOM   4338  CZ3 TRP A 291       4.817   2.169  -1.494  1.00 30.21           C
ATOM   4339  HZ3 TRP A 291       5.109   2.002  -0.468  1.00 30.21           H
ATOM   4340  CH2 TRP A 291       5.517   3.130  -2.282  1.00 30.21           C
ATOM   4341  HH2 TRP A 291       6.328   3.688  -1.841  1.00 30.21           H
ATOM   4342  N   ALA A 292       0.578   3.045  -2.430  1.00 -4.31           N
ATOM   4343  H   ALA A 292       0.512   3.425  -3.363  1.00 -4.31           H
ATOM   4344  CA  ALA A 292       1.028   3.896  -1.341  1.00 -4.31           C
ATOM   4345  HA  ALA A 292       1.729   3.332  -0.723  1.00 -4.31           H
ATOM   4346  C   ALA A 292      -0.154   4.305  -0.470  1.00 -4.31           C
ATOM   4347  O   ALA A 292      -0.053   4.312   0.752  1.00 -4.31           O
ATOM   4348  CB  ALA A 292       1.746   5.108  -1.902  1.00 -4.31           C
ATOM   4349 1HB  ALA A 292       2.635   4.783  -2.445  1.00 -4.31           H
ATOM   4350 2HB  ALA A 292       2.047   5.768  -1.093  1.00 -4.31           H
ATOM   4351 3HB  ALA A 292       1.091   5.663  -2.571  1.00 -4.31           H
ATOM   4352  N   SER A 293      -1.287   4.616  -1.081  1.00 11.82           N
ATOM   4353  H   SER A 293      -1.356   4.588  -2.093  1.00 11.82           H
ATOM   4354  CA  SER A 293      -2.469   4.997  -0.316  1.00 11.82           C
ATOM   4355  HA  SER A 293      -2.187   5.734   0.434  1.00 11.82           H
ATOM   4356  C   SER A 293      -3.038   3.778   0.413  1.00 11.82           C
ATOM   4357  O   SER A 293      -3.505   3.879   1.548  1.00 11.82           O
ATOM   4358  CB  SER A 293      -3.485   5.626  -1.267  1.00 11.82           C
ATOM   4359 1HB  SER A 293      -4.489   5.527  -0.859  1.00 11.82           H
ATOM   4360 2HB  SER A 293      -3.246   6.684  -1.379  1.00 11.82           H
ATOM   4361  OG  SER A 293      -3.411   5.015  -2.541  1.00 11.82           O
ATOM   4362  HG  SER A 293      -3.857   5.590  -3.185  1.00 11.82           H
ATOM   4363  N   LEU A 294      -2.922   2.609  -0.201  1.00 -2.22           N
ATOM   4364  H   LEU A 294      -2.603   2.582  -1.166  1.00 -2.22           H
ATOM   4365  CA  LEU A 294      -3.257   1.353   0.470  1.00 -2.22           C
ATOM   4366  HA  LEU A 294      -4.279   1.398   0.845  1.00 -2.22           H
ATOM   4367  C   LEU A 294      -2.330   1.062   1.647  1.00 -2.22           C
ATOM   4368  O   LEU A 294      -2.769   0.630   2.712  1.00 -2.22           O
ATOM   4369  CB  LEU A 294      -3.114   0.197  -0.518  1.00 -2.22           C
ATOM   4370 1HB  LEU A 294      -2.159   0.313  -1.027  1.00 -2.22           H
ATOM   4371 2HB  LEU A 294      -3.066  -0.720   0.060  1.00 -2.22           H
ATOM   4372  CG  LEU A 294      -4.193  -0.008  -1.579  1.00 -2.22           C
ATOM   4373  HG  LEU A 294      -4.404   0.937  -2.075  1.00 -2.22           H
ATOM   4374  CD1 LEU A 294      -3.702  -1.007  -2.613  1.00 -2.22           C
ATOM   4375 1HD1 LEU A 294      -4.495  -1.208  -3.331  1.00 -2.22           H
ATOM   4376 2HD1 LEU A 294      -3.393  -1.932  -2.131  1.00 -2.22           H
ATOM   4377 3HD1 LEU A 294      -2.858  -0.583  -3.154  1.00 -2.22           H
ATOM   4378  CD2 LEU A 294      -5.458  -0.522  -0.925  1.00 -2.22           C
ATOM   4379 1HD2 LEU A 294      -6.220  -0.657  -1.687  1.00 -2.22           H
ATOM   4380 2HD2 LEU A 294      -5.828   0.202  -0.202  1.00 -2.22           H
ATOM   4381 3HD2 LEU A 294      -5.275  -1.477  -0.431  1.00 -2.22           H
ATOM   4382  N   LEU A 295      -1.039   1.289   1.454  1.00-14.33           N
ATOM   4383  H   LEU A 295      -0.713   1.619   0.552  1.00-14.33           H
ATOM   4384  CA  LEU A 295      -0.058   1.040   2.504  1.00-14.33           C
ATOM   4385  HA  LEU A 295      -0.185   0.017   2.862  1.00-14.33           H
ATOM   4386  C   LEU A 295      -0.292   1.976   3.676  1.00-14.33           C
ATOM   4387  O   LEU A 295      -0.201   1.554   4.814  1.00-14.33           O
ATOM   4388  CB  LEU A 295       1.372   1.211   1.976  1.00-14.33           C
ATOM   4389 1HB  LEU A 295       1.501   0.525   1.140  1.00-14.33           H
ATOM   4390 2HB  LEU A 295       1.479   2.228   1.601  1.00-14.33           H
ATOM   4391  CG  LEU A 295       2.514   0.961   2.975  1.00-14.33           C
ATOM   4392  HG  LEU A 295       2.456   1.715   3.758  1.00-14.33           H
ATOM   4393  CD1 LEU A 295       2.426  -0.410   3.623  1.00-14.33           C
ATOM   4394 1HD1 LEU A 295       3.343  -0.627   4.172  1.00-14.33           H
ATOM   4395 2HD1 LEU A 295       2.265  -1.170   2.862  1.00-14.33           H
ATOM   4396 3HD1 LEU A 295       1.595  -0.435   4.328  1.00-14.33           H
ATOM   4397  CD2 LEU A 295       3.859   1.110   2.285  1.00-14.33           C
ATOM   4398 1HD2 LEU A 295       4.657   1.005   3.020  1.00-14.33           H
ATOM   4399 2HD2 LEU A 295       3.925   2.095   1.833  1.00-14.33           H
ATOM   4400 3HD2 LEU A 295       3.977   0.350   1.514  1.00-14.33           H
ATOM   4401  N   MET A 296      -0.660   3.222   3.424  1.00-20.10           N
ATOM   4402  H   MET A 296      -0.734   3.542   2.465  1.00-20.10           H
ATOM   4403  CA  MET A 296      -0.947   4.147   4.520  1.00-20.10           C
ATOM   4404  HA  MET A 296      -0.049   4.276   5.124  1.00-20.10           H
ATOM   4405  C   MET A 296      -2.043   3.625   5.440  1.00-20.10           C
ATOM   4406  O   MET A 296      -1.951   3.750   6.660  1.00-20.10           O
ATOM   4407  CB  MET A 296      -1.401   5.496   3.972  1.00-20.10           C
ATOM   4408 1HB  MET A 296      -2.137   5.319   3.191  1.00-20.10           H
ATOM   4409 2HB  MET A 296      -1.894   6.037   4.774  1.00-20.10           H
ATOM   4410  CG  MET A 296      -0.296   6.366   3.411  1.00-20.10           C
ATOM   4411 1HG  MET A 296       0.184   5.842   2.590  1.00-20.10           H
ATOM   4412 2HG  MET A 296      -0.737   7.285   3.025  1.00-20.10           H
ATOM   4413  SD  MET A 296       0.959   6.789   4.632  1.00-20.10           S
ATOM   4414  CE  MET A 296       0.035   7.768   5.755  1.00-20.10           C
ATOM   4415 1HE  MET A 296       0.701   8.234   6.478  1.00-20.10           H
ATOM   4416 2HE  MET A 296      -0.665   7.130   6.291  1.00-20.10           H
ATOM   4417 3HE  MET A 296      -0.508   8.542   5.214  1.00-20.10           H
ATOM   4418  N   LEU A 297      -3.061   3.003   4.863  1.00-15.98           N
ATOM   4419  H   LEU A 297      -3.098   2.929   3.855  1.00-15.98           H
ATOM   4420  CA  LEU A 297      -4.124   2.399   5.660  1.00-15.98           C
ATOM   4421  HA  LEU A 297      -4.496   3.128   6.379  1.00-15.98           H
ATOM   4422  C   LEU A 297      -3.616   1.196   6.440  1.00-15.98           C
ATOM   4423  O   LEU A 297      -3.995   1.008   7.582  1.00-15.98           O
ATOM   4424  CB  LEU A 297      -5.265   1.961   4.747  1.00-15.98           C
ATOM   4425 1HB  LEU A 297      -4.830   1.491   3.869  1.00-15.98           H
ATOM   4426 2HB  LEU A 297      -5.864   1.213   5.267  1.00-15.98           H
ATOM   4427  CG  LEU A 297      -6.196   3.085   4.288  1.00-15.98           C
ATOM   4428  HG  LEU A 297      -5.606   3.973   4.065  1.00-15.98           H
ATOM   4429  CD1 LEU A 297      -6.924   2.676   3.030  1.00-15.98           C
ATOM   4430 1HD1 LEU A 297      -7.602   3.471   2.724  1.00-15.98           H
ATOM   4431 2HD1 LEU A 297      -7.491   1.766   3.208  1.00-15.98           H
ATOM   4432 3HD1 LEU A 297      -6.202   2.506   2.230  1.00-15.98           H
ATOM   4433  CD2 LEU A 297      -7.200   3.412   5.394  1.00-15.98           C
ATOM   4434 1HD2 LEU A 297      -7.871   4.202   5.056  1.00-15.98           H
ATOM   4435 2HD2 LEU A 297      -6.676   3.760   6.283  1.00-15.98           H
ATOM   4436 3HD2 LEU A 297      -7.782   2.525   5.647  1.00-15.98           H
ATOM   4437  N   GLU A 298      -2.749   0.386   5.854  1.00 -3.01           N
ATOM   4438  H   GLU A 298      -2.462   0.560   4.897  1.00 -3.01           H
ATOM   4439  CA  GLU A 298      -2.204  -0.775   6.563  1.00 -3.01           C
ATOM   4440  HA  GLU A 298      -3.035  -1.322   7.010  1.00 -3.01           H
ATOM   4441  C   GLU A 298      -1.232  -0.386   7.685  1.00 -3.01           C
ATOM   4442  O   GLU A 298      -1.199  -1.008   8.749  1.00 -3.01           O
ATOM   4443  CB  GLU A 298      -1.499  -1.698   5.567  1.00 -3.01           C
ATOM   4444 1HB  GLU A 298      -2.148  -1.826   4.700  1.00 -3.01           H
ATOM   4445 2HB  GLU A 298      -0.581  -1.212   5.238  1.00 -3.01           H
ATOM   4446  CG  GLU A 298      -1.151  -3.083   6.108  1.00 -3.01           C
ATOM   4447 1HG  GLU A 298      -0.422  -3.548   5.448  1.00 -3.01           H
ATOM   4448 2HG  GLU A 298      -0.703  -2.990   7.094  1.00 -3.01           H
ATOM   4449  CD  GLU A 298      -2.360  -3.987   6.200  1.00 -3.01           C
ATOM   4450  OE1 GLU A 298      -2.576  -4.841   5.317  1.00 -3.01           O
ATOM   4451  OE2 GLU A 298      -3.128  -3.869   7.176  1.00 -3.01           O
ATOM   4452  N   LEU A 299      -0.448   0.664   7.488  1.00-14.76           N
ATOM   4453  H   LEU A 299      -0.471   1.147   6.590  1.00-14.76           H
ATOM   4454  CA  LEU A 299       0.470   1.122   8.535  1.00-14.76           C
ATOM   4455  HA  LEU A 299       1.018   0.264   8.926  1.00-14.76           H
ATOM   4456  C   LEU A 299      -0.351   1.712   9.674  1.00-14.76           C
ATOM   4457  O   LEU A 299      -0.003   1.573  10.846  1.00-14.76           O
ATOM   4458  CB  LEU A 299       1.476   2.155   8.009  1.00-14.76           C
ATOM   4459 1HB  LEU A 299       0.914   3.018   7.652  1.00-14.76           H
ATOM   4460 2HB  LEU A 299       2.079   2.481   8.856  1.00-14.76           H
ATOM   4461  CG  LEU A 299       2.437   1.725   6.886  1.00-14.76           C
ATOM   4462  HG  LEU A 299       1.842   1.466   6.021  1.00-14.76           H
ATOM   4463  CD1 LEU A 299       3.327   2.903   6.478  1.00-14.76           C
ATOM   4464 1HD1 LEU A 299       3.982   2.602   5.661  1.00-14.76           H
ATOM   4465 2HD1 LEU A 299       3.932   3.233   7.321  1.00-14.76           H
ATOM   4466 3HD1 LEU A 299       2.702   3.728   6.136  1.00-14.76           H
ATOM   4467  CD2 LEU A 299       3.287   0.494   7.201  1.00-14.76           C
ATOM   4468 1HD2 LEU A 299       3.964   0.293   6.372  1.00-14.76           H
ATOM   4469 2HD2 LEU A 299       2.639  -0.373   7.328  1.00-14.76           H
ATOM   4470 3HD2 LEU A 299       3.859   0.640   8.111  1.00-14.76           H
ATOM   4471  N   ALA A 300      -1.482   2.319   9.340  1.00-31.16           N
ATOM   4472  H   ALA A 300      -1.713   2.453   8.362  1.00-31.16           H
ATOM   4473  CA  ALA A 300      -2.408   2.797  10.357  1.00-31.16           C
ATOM   4474  HA  ALA A 300      -1.834   3.339  11.108  1.00-31.16           H
ATOM   4475  C   ALA A 300      -3.122   1.629  11.059  1.00-31.16           C
ATOM   4476  O   ALA A 300      -3.351   1.696  12.264  1.00-31.16           O
ATOM   4477  CB  ALA A 300      -3.410   3.767   9.733  1.00-31.16           C
ATOM   4478 1HB  ALA A 300      -2.881   4.566   9.215  1.00-31.16           H
ATOM   4479 2HB  ALA A 300      -4.029   4.202  10.518  1.00-31.16           H
ATOM   4480 3HB  ALA A 300      -4.045   3.239   9.021  1.00-31.16           H
ATOM   4481  N   GLN A 301      -3.426   0.564  10.327  1.00 -7.99           N
ATOM   4482  H   GLN A 301      -3.255   0.596   9.326  1.00 -7.99           H
ATOM   4483  CA  GLN A 301      -4.048  -0.649  10.872  1.00 -7.99           C
ATOM   4484  HA  GLN A 301      -4.963  -0.363  11.385  1.00 -7.99           H
ATOM   4485  C   GLN A 301      -3.155  -1.364  11.876  1.00 -7.99           C
ATOM   4486  O   GLN A 301      -3.633  -1.906  12.867  1.00 -7.99           O
ATOM   4487  CB  GLN A 301      -4.410  -1.618   9.733  1.00 -7.99           C
ATOM   4488 1HB  GLN A 301      -4.894  -1.045   8.946  1.00 -7.99           H
ATOM   4489 2HB  GLN A 301      -3.500  -2.056   9.327  1.00 -7.99           H
ATOM   4490  CG  GLN A 301      -5.355  -2.742  10.153  1.00 -7.99           C
ATOM   4491 1HG  GLN A 301      -4.845  -3.378  10.876  1.00 -7.99           H
ATOM   4492 2HG  GLN A 301      -6.223  -2.301  10.637  1.00 -7.99           H
ATOM   4493  CD  GLN A 301      -5.848  -3.608   9.003  1.00 -7.99           C
ATOM   4494  OE1 GLN A 301      -6.250  -3.129   7.954  1.00 -7.99           O
ATOM   4495  NE2 GLN A 301      -5.864  -4.900   9.215  1.00 -7.99           N
ATOM   4496 1HE2 GLN A 301      -6.196  -5.506   8.483  1.00 -7.99           H
ATOM   4497 2HE2 GLN A 301      -5.597  -5.269  10.107  1.00 -7.99           H
ATOM   4498  N   ASP A 302      -1.854  -1.338  11.644  1.00 -4.52           N
ATOM   4499  H   ASP A 302      -1.507  -0.936  10.779  1.00 -4.52           H
ATOM   4500  CA  ASP A 302      -0.900  -1.930  12.583  1.00 -4.52           C
ATOM   4501  HA  ASP A 302      -1.404  -2.690  13.179  1.00 -4.52           H
ATOM   4502  C   ASP A 302      -0.365  -0.880  13.559  1.00 -4.52           C
ATOM   4503  O   ASP A 302       0.507  -1.147  14.380  1.00 -4.52           O
ATOM   4504  CB  ASP A 302       0.224  -2.617  11.810  1.00 -4.52           C
ATOM   4505 1HB  ASP A 302       0.597  -1.931  11.050  1.00 -4.52           H
ATOM   4506 2HB  ASP A 302       1.038  -2.856  12.493  1.00 -4.52           H
ATOM   4507  CG  ASP A 302      -0.232  -3.908  11.150  1.00 -4.52           C
ATOM   4508  OD1 ASP A 302      -1.195  -4.554  11.624  1.00 -4.52           O
ATOM   4509  OD2 ASP A 302       0.358  -4.298  10.121  1.00 -4.52           O
ATOM   4510  N   ARG A 303      -0.936   0.317  13.475  1.00 12.45           N
ATOM   4511  H   ARG A 303      -1.620   0.460  12.744  1.00 12.45           H
ATOM   4512  CA  ARG A 303      -0.653   1.446  14.376  1.00 12.45           C
ATOM   4513  HA  ARG A 303      -1.089   2.336  13.929  1.00 12.45           H
ATOM   4514  C   ARG A 303       0.842   1.724  14.499  1.00 12.45           C
ATOM   4515  O   ARG A 303       1.378   1.967  15.582  1.00 12.45           O
ATOM   4516  CB  ARG A 303      -1.338   1.259  15.742  1.00 12.45           C
ATOM   4517 1HB  ARG A 303      -1.100   0.272  16.140  1.00 12.45           H
ATOM   4518 2HB  ARG A 303      -0.938   2.001  16.426  1.00 12.45           H
ATOM   4519  CG  ARG A 303      -2.857   1.458  15.729  1.00 12.45           C
ATOM   4520 1HG  ARG A 303      -3.178   1.755  16.725  1.00 12.45           H
ATOM   4521 2HG  ARG A 303      -3.103   2.266  15.047  1.00 12.45           H
ATOM   4522  CD  ARG A 303      -3.635   0.224  15.325  1.00 12.45           C
ATOM   4523 1HD  ARG A 303      -3.365  -0.041  14.308  1.00 12.45           H
ATOM   4524 2HD  ARG A 303      -3.370  -0.599  15.991  1.00 12.45           H
ATOM   4525  NE  ARG A 303      -5.083   0.456  15.390  1.00 12.45           N
ATOM   4526  HE  ARG A 303      -5.390   1.364  15.710  1.00 12.45           H
ATOM   4527  CZ  ARG A 303      -6.031  -0.432  15.137  1.00 12.45           C
ATOM   4528  NH1 ARG A 303      -7.255  -0.128  15.439  1.00 12.45           N
ATOM   4529 1HH1 ARG A 303      -7.512   0.829  15.632  1.00 12.45           H
ATOM   4530 2HH1 ARG A 303      -7.939  -0.863  15.510  1.00 12.45           H
ATOM   4531  NH2 ARG A 303      -5.810  -1.620  14.645  1.00 12.45           N
ATOM   4532 1HH2 ARG A 303      -4.890  -1.848  14.288  1.00 12.45           H
ATOM   4533 2HH2 ARG A 303      -6.553  -2.302  14.598  1.00 12.45           H
ATOM   4534  N   LEU A 304       1.508   1.697  13.357  1.00 -5.02           N
ATOM   4535  H   LEU A 304       0.998   1.527  12.496  1.00 -5.02           H
ATOM   4536  CA  LEU A 304       2.952   1.887  13.280  1.00 -5.02           C
ATOM   4537  HA  LEU A 304       3.409   1.559  14.214  1.00 -5.02           H
ATOM   4538  C   LEU A 304       3.286   3.363  13.073  1.00 -5.02           C
ATOM   4539  O   LEU A 304       3.113   3.920  11.988  1.00 -5.02           O
ATOM   4540  CB  LEU A 304       3.508   1.043  12.129  1.00 -5.02           C
ATOM   4541 1HB  LEU A 304       3.036   1.387  11.210  1.00 -5.02           H
ATOM   4542 2HB  LEU A 304       4.573   1.245  12.051  1.00 -5.02           H
ATOM   4543  CG  LEU A 304       3.316  -0.480  12.202  1.00 -5.02           C
ATOM   4544  HG  LEU A 304       2.251  -0.680  12.261  1.00 -5.02           H
ATOM   4545  CD1 LEU A 304       3.840  -1.130  10.924  1.00 -5.02           C
ATOM   4546 1HD1 LEU A 304       3.691  -2.209  10.973  1.00 -5.02           H
ATOM   4547 2HD1 LEU A 304       4.897  -0.908  10.789  1.00 -5.02           H
ATOM   4548 3HD1 LEU A 304       3.277  -0.757  10.068  1.00 -5.02           H
ATOM   4549  CD2 LEU A 304       3.986  -1.124  13.416  1.00 -5.02           C
ATOM   4550 1HD2 LEU A 304       3.830  -2.202  13.383  1.00 -5.02           H
ATOM   4551 2HD2 LEU A 304       3.519  -0.755  14.330  1.00 -5.02           H
ATOM   4552 3HD2 LEU A 304       5.052  -0.908  13.429  1.00 -5.02           H
ATOM   4553  N   GLN A 305       3.768   4.009  14.123  1.00  7.74           N
ATOM   4554  H   GLN A 305       3.933   3.504  14.989  1.00  7.74           H
ATOM   4555  CA  GLN A 305       4.144   5.420  14.077  1.00  7.74           C
ATOM   4556  HA  GLN A 305       3.563   5.928  13.309  1.00  7.74           H
ATOM   4557  C   GLN A 305       5.622   5.512  13.700  1.00  7.74           C
ATOM   4558  O   GLN A 305       6.510   5.520  14.545  1.00  7.74           O
ATOM   4559  CB  GLN A 305       3.854   6.084  15.430  1.00  7.74           C
ATOM   4560 1HB  GLN A 305       2.804   5.921  15.672  1.00  7.74           H
ATOM   4561 2HB  GLN A 305       4.448   5.592  16.194  1.00  7.74           H
ATOM   4562  CG  GLN A 305       4.142   7.582  15.495  1.00  7.74           C
ATOM   4563 1HG  GLN A 305       5.172   7.763  15.190  1.00  7.74           H
ATOM   4564 2HG  GLN A 305       3.479   8.109  14.810  1.00  7.74           H
ATOM   4565  CD  GLN A 305       3.954   8.131  16.893  1.00  7.74           C
ATOM   4566  OE1 GLN A 305       2.913   7.937  17.510  1.00  7.74           O
ATOM   4567  NE2 GLN A 305       4.945   8.802  17.412  1.00  7.74           N
ATOM   4568 1HE2 GLN A 305       4.830   9.221  18.322  1.00  7.74           H
ATOM   4569 2HE2 GLN A 305       5.823   8.890  16.908  1.00  7.74           H
ATOM   4570  N   PHE A 306       5.897   5.551  12.407  1.00  0.50           N
ATOM   4571  H   PHE A 306       5.144   5.476  11.739  1.00  0.50           H
ATOM   4572  CA  PHE A 306       7.269   5.713  11.930  1.00  0.50           C
ATOM   4573  HA  PHE A 306       7.895   4.947  12.382  1.00  0.50           H
ATOM   4574  C   PHE A 306       7.797   7.077  12.351  1.00  0.50           C
ATOM   4575  O   PHE A 306       7.091   8.085  12.250  1.00  0.50           O
ATOM   4576  CB  PHE A 306       7.316   5.568  10.412  1.00  0.50           C
ATOM   4577 1HB  PHE A 306       6.617   6.275   9.964  1.00  0.50           H
ATOM   4578 2HB  PHE A 306       8.322   5.811  10.070  1.00  0.50           H
ATOM   4579  CG  PHE A 306       6.980   4.184   9.953  1.00  0.50           C
ATOM   4580  CD1 PHE A 306       5.644   3.779   9.806  1.00  0.50           C
ATOM   4581  HD1 PHE A 306       4.841   4.491   9.937  1.00  0.50           H
ATOM   4582  CD2 PHE A 306       8.004   3.253   9.735  1.00  0.50           C
ATOM   4583  HD2 PHE A 306       9.031   3.565   9.816  1.00  0.50           H
ATOM   4584  CE1 PHE A 306       5.332   2.440   9.533  1.00  0.50           C
ATOM   4585  HE1 PHE A 306       4.300   2.139   9.479  1.00  0.50           H
ATOM   4586  CE2 PHE A 306       7.707   1.908   9.428  1.00  0.50           C
ATOM   4587  HE2 PHE A 306       8.506   1.199   9.266  1.00  0.50           H
ATOM   4588  CZ  PHE A 306       6.361   1.496   9.346  1.00  0.50           C
ATOM   4589  HZ  PHE A 306       6.117   0.465   9.136  1.00  0.50           H
ATOM   4590  N   GLU A 307       9.013   7.113  12.873  1.00 23.93           N
ATOM   4591  H   GLU A 307       9.571   6.273  12.950  1.00 23.93           H
ATOM   4592  CA  GLU A 307       9.551   8.352  13.420  1.00 23.93           C
ATOM   4593  HA  GLU A 307       8.722   8.973  13.750  1.00 23.93           H
ATOM   4594  C   GLU A 307      10.296   9.144  12.358  1.00 23.93           C
ATOM   4595  O   GLU A 307      11.045   8.612  11.532  1.00 23.93           O
ATOM   4596  CB  GLU A 307      10.394   8.054  14.656  1.00 23.93           C
ATOM   4597 1HB  GLU A 307      11.159   7.326  14.396  1.00 23.93           H
ATOM   4598 2HB  GLU A 307      10.881   8.970  14.991  1.00 23.93           H
ATOM   4599  CG  GLU A 307       9.524   7.511  15.794  1.00 23.93           C
ATOM   4600 1HG  GLU A 307       8.851   6.743  15.417  1.00 23.93           H
ATOM   4601 2HG  GLU A 307      10.163   7.048  16.539  1.00 23.93           H
ATOM   4602  CD  GLU A 307       8.714   8.606  16.456  1.00 23.93           C
ATOM   4603  OE1 GLU A 307       9.275   9.306  17.329  1.00 23.93           O
ATOM   4604  OE2 GLU A 307       7.538   8.834  16.104  1.00 23.93           O
ATOM   4605  N   THR A 308       9.971  10.423  12.335  1.00 49.23           N
ATOM   4606  H   THR A 308       9.388  10.808  13.067  1.00 49.23           H
ATOM   4607  CA  THR A 308      10.303  11.341  11.258  1.00 49.23           C
ATOM   4608  HA  THR A 308      10.517  10.811  10.332  1.00 49.23           H
ATOM   4609  C   THR A 308      11.495  12.219  11.622  1.00 49.23           C
ATOM   4610  O   THR A 308      11.991  12.188  12.757  1.00 49.23           O
ATOM   4611  CB  THR A 308       9.054  12.207  11.077  1.00 49.23           C
ATOM   4612  HB  THR A 308       9.285  13.117  10.524  1.00 49.23           H
ATOM   4613  OG1 THR A 308       8.552  12.497  12.383  1.00 49.23           O
ATOM   4614  HG1 THR A 308       7.910  13.221  12.306  1.00 49.23           H
ATOM   4615  CG2 THR A 308       7.943  11.442  10.377  1.00 49.23           C
ATOM   4616 1HG2 THR A 308       7.084  12.100  10.249  1.00 49.23           H
ATOM   4617 2HG2 THR A 308       7.642  10.578  10.970  1.00 49.23           H
ATOM   4618 3HG2 THR A 308       8.283  11.110   9.397  1.00 49.23           H
ATOM   4619  N   VAL A 309      11.968  13.011  10.669  1.00 36.43           N
ATOM   4620  H   VAL A 309      11.526  13.032   9.752  1.00 36.43           H
ATOM   4621  CA  VAL A 309      13.085  13.923  10.901  1.00 36.43           C
ATOM   4622  HA  VAL A 309      13.732  13.485  11.659  1.00 36.43           H
ATOM   4623  C   VAL A 309      12.491  15.211  11.466  1.00 36.43           C
ATOM   4624  O   VAL A 309      12.201  16.182  10.771  1.00 36.43           O
ATOM   4625  CB  VAL A 309      13.938  14.149   9.623  1.00 36.43           C
ATOM   4626  HB  VAL A 309      13.336  14.663   8.875  1.00 36.43           H
ATOM   4627  CG1 VAL A 309      15.181  15.001   9.930  1.00 36.43           C
ATOM   4628 1HG1 VAL A 309      15.792  15.100   9.033  1.00 36.43           H
ATOM   4629 2HG1 VAL A 309      15.773  14.543  10.724  1.00 36.43           H
ATOM   4630 3HG1 VAL A 309      14.874  15.999  10.243  1.00 36.43           H
ATOM   4631  CG2 VAL A 309      14.370  12.786   9.040  1.00 36.43           C
ATOM   4632 1HG2 VAL A 309      15.041  12.949   8.197  1.00 36.43           H
ATOM   4633 2HG2 VAL A 309      13.499  12.244   8.673  1.00 36.43           H
ATOM   4634 3HG2 VAL A 309      14.874  12.192   9.803  1.00 36.43           H
ATOM   4635  N   GLU A 310      12.267  15.160  12.768  1.00 15.73           N
ATOM   4636  H   GLU A 310      12.451  14.286  13.245  1.00 15.73           H
ATOM   4637  CA  GLU A 310      11.726  16.265  13.564  1.00 15.73           C
ATOM   4638  HA  GLU A 310      11.641  17.169  12.961  1.00 15.73           H
ATOM   4639  C   GLU A 310      12.749  16.491  14.674  1.00 15.73           C
ATOM   4640  O   GLU A 310      12.460  16.907  15.799  1.00 15.73           O
ATOM   4641  CB  GLU A 310      10.356  15.874  14.115  1.00 15.73           C
ATOM   4642 1HB  GLU A 310      10.471  14.936  14.658  1.00 15.73           H
ATOM   4643 2HB  GLU A 310      10.012  16.644  14.804  1.00 15.73           H
ATOM   4644  CG  GLU A 310       9.304  15.687  13.029  1.00 15.73           C
ATOM   4645 1HG  GLU A 310       9.135  16.641  12.528  1.00 15.73           H
ATOM   4646 2HG  GLU A 310       9.681  14.980  12.291  1.00 15.73           H
ATOM   4647  CD  GLU A 310       7.985  15.147  13.555  1.00 15.73           C
ATOM   4648  OE1 GLU A 310       7.798  14.967  14.778  1.00 15.73           O
ATOM   4649  OE2 GLU A 310       7.117  14.810  12.717  1.00 15.73           O
ATOM   4650  N   VAL A 311      13.966  16.124  14.313  1.00  7.42           N
ATOM   4651  H   VAL A 311      14.107  15.827  13.358  1.00  7.42           H
ATOM   4652  CA  VAL A 311      15.166  16.166  15.140  1.00  7.42           C
ATOM   4653  HA  VAL A 311      15.049  16.851  15.979  1.00  7.42           H
ATOM   4654  C   VAL A 311      16.148  16.742  14.121  1.00  7.42           C
ATOM   4655  O   VAL A 311      15.809  16.763  12.932  1.00  7.42           O
ATOM   4656  CB  VAL A 311      15.572  14.752  15.655  1.00  7.42           C
ATOM   4657  HB  VAL A 311      16.550  14.826  16.125  1.00  7.42           H
ATOM   4658  CG1 VAL A 311      14.572  14.246  16.703  1.00  7.42           C
ATOM   4659 1HG1 VAL A 311      14.915  13.295  17.112  1.00  7.42           H
ATOM   4660 2HG1 VAL A 311      13.585  14.110  16.259  1.00  7.42           H
ATOM   4661 3HG1 VAL A 311      14.498  14.967  17.516  1.00  7.42           H
ATOM   4662  CG2 VAL A 311      15.656  13.736  14.514  1.00  7.42           C
ATOM   4663 1HG2 VAL A 311      16.112  12.819  14.884  1.00  7.42           H
ATOM   4664 2HG2 VAL A 311      16.277  14.127  13.711  1.00  7.42           H
ATOM   4665 3HG2 VAL A 311      14.662  13.506  14.128  1.00  7.42           H
ATOM   4666  N   SER A 312      17.312  17.234  14.520  1.00 -5.86           N
ATOM   4667  H   SER A 312      17.596  17.168  15.491  1.00 -5.86           H
ATOM   4668  CA  SER A 312      18.189  17.936  13.578  1.00 -5.86           C
ATOM   4669  HA  SER A 312      17.588  18.627  12.986  1.00 -5.86           H
ATOM   4670  C   SER A 312      18.901  17.001  12.608  1.00 -5.86           C
ATOM   4671  O   SER A 312      19.310  17.408  11.524  1.00 -5.86           O
ATOM   4672  CB  SER A 312      19.226  18.749  14.349  1.00 -5.86           C
ATOM   4673 1HB  SER A 312      19.883  19.263  13.646  1.00 -5.86           H
ATOM   4674 2HB  SER A 312      18.708  19.491  14.957  1.00 -5.86           H
ATOM   4675  OG  SER A 312      19.991  17.917  15.207  1.00 -5.86           O
ATOM   4676  HG  SER A 312      20.443  18.491  15.846  1.00 -5.86           H
ATOM   4677  N   GLU A 313      19.034  15.739  12.976  1.00 15.43           N
ATOM   4678  H   GLU A 313      18.659  15.439  13.861  1.00 15.43           H
ATOM   4679  CA  GLU A 313      19.735  14.769  12.140  1.00 15.43           C
ATOM   4680  HA  GLU A 313      20.375  15.298  11.437  1.00 15.43           H
ATOM   4681  C   GLU A 313      18.763  13.878  11.365  1.00 15.43           C
ATOM   4682  O   GLU A 313      17.802  13.354  11.941  1.00 15.43           O
ATOM   4683  CB  GLU A 313      20.618  13.897  13.032  1.00 15.43           C
ATOM   4684 1HB  GLU A 313      20.012  13.530  13.860  1.00 15.43           H
ATOM   4685 2HB  GLU A 313      20.970  13.043  12.456  1.00 15.43           H
ATOM   4686  CG  GLU A 313      21.825  14.644  13.589  1.00 15.43           C
ATOM   4687 1HG  GLU A 313      21.491  15.568  14.064  1.00 15.43           H
ATOM   4688 2HG  GLU A 313      22.305  14.026  14.344  1.00 15.43           H
ATOM   4689  CD  GLU A 313      22.842  14.966  12.509  1.00 15.43           C
ATOM   4690  OE1 GLU A 313      23.405  14.024  11.904  1.00 15.43           O
ATOM   4691  OE2 GLU A 313      23.085  16.158  12.214  1.00 15.43           O
ATOM   4692  N   PRO A 314      19.017  13.647  10.065  1.00  7.69           N
ATOM   4693  CA  PRO A 314      18.157  12.669   9.393  1.00  7.69           C
ATOM   4694  HA  PRO A 314      17.108  12.914   9.532  1.00  7.69           H
ATOM   4695  C   PRO A 314      18.435  11.260   9.898  1.00  7.69           C
ATOM   4696  O   PRO A 314      19.467  10.998  10.522  1.00  7.69           O
ATOM   4697  CB  PRO A 314      18.548  12.827   7.922  1.00  7.69           C
ATOM   4698 1HB  PRO A 314      18.404  11.895   7.376  1.00  7.69           H
ATOM   4699 2HB  PRO A 314      17.974  13.631   7.461  1.00  7.69           H
ATOM   4700  CG  PRO A 314      19.982  13.191   7.982  1.00  7.69           C
ATOM   4701 1HG  PRO A 314      20.586  12.307   8.188  1.00  7.69           H
ATOM   4702 2HG  PRO A 314      20.305  13.670   7.057  1.00  7.69           H
ATOM   4703  CD  PRO A 314      20.044  14.156   9.138  1.00  7.69           C
ATOM   4704 1HD  PRO A 314      21.026  14.134   9.603  1.00  7.69           H
ATOM   4705 2HD  PRO A 314      19.790  15.166   8.810  1.00  7.69           H
ATOM   4706  N   SER A 315      17.514  10.348   9.632  1.00  7.79           N
ATOM   4707  H   SER A 315      16.683  10.612   9.127  1.00  7.79           H
ATOM   4708  CA  SER A 315      17.662   8.965  10.075  1.00  7.79           C
ATOM   4709  HA  SER A 315      17.775   8.954  11.158  1.00  7.79           H
ATOM   4710  C   SER A 315      18.894   8.309   9.449  1.00  7.79           C
ATOM   4711  O   SER A 315      19.294   8.659   8.331  1.00  7.79           O
ATOM   4712  CB  SER A 315      16.397   8.189   9.709  1.00  7.79           C
ATOM   4713 1HB  SER A 315      15.536   8.672  10.175  1.00  7.79           H
ATOM   4714 2HB  SER A 315      16.271   8.211   8.626  1.00  7.79           H
ATOM   4715  OG  SER A 315      16.456   6.842  10.137  1.00  7.79           O
ATOM   4716  HG  SER A 315      15.922   6.752  10.946  1.00  7.79           H
ATOM   4717  N   MET A 316      19.468   7.333  10.144  1.00 -1.39           N
ATOM   4718  H   MET A 316      19.084   7.099  11.056  1.00 -1.39           H
ATOM   4719  CA  MET A 316      20.659   6.608   9.687  1.00 -1.39           C
ATOM   4720  HA  MET A 316      21.477   7.321   9.628  1.00 -1.39           H
ATOM   4721  C   MET A 316      20.494   5.994   8.300  1.00 -1.39           C
ATOM   4722  O   MET A 316      21.450   5.893   7.551  1.00 -1.39           O
ATOM   4723  CB  MET A 316      21.048   5.525  10.704  1.00 -1.39           C
ATOM   4724 1HB  MET A 316      21.140   5.994  11.683  1.00 -1.39           H
ATOM   4725 2HB  MET A 316      20.244   4.793  10.749  1.00 -1.39           H
ATOM   4726  CG  MET A 316      22.346   4.769  10.399  1.00 -1.39           C
ATOM   4727 1HG  MET A 316      22.509   4.029  11.181  1.00 -1.39           H
ATOM   4728 2HG  MET A 316      22.219   4.237   9.457  1.00 -1.39           H
ATOM   4729  SD  MET A 316      23.825   5.806  10.262  1.00 -1.39           S
ATOM   4730  CE  MET A 316      24.097   6.303  11.962  1.00 -1.39           C
ATOM   4731 1HE  MET A 316      24.991   6.923  12.022  1.00 -1.39           H
ATOM   4732 2HE  MET A 316      24.237   5.417  12.583  1.00 -1.39           H
ATOM   4733 3HE  MET A 316      23.241   6.868  12.331  1.00 -1.39           H
ATOM   4734  N   LEU A 317      19.273   5.698   7.884  1.00 16.70           N
ATOM   4735  H   LEU A 317      18.489   5.829   8.506  1.00 16.70           H
ATOM   4736  CA  LEU A 317      19.039   5.208   6.524  1.00 16.70           C
ATOM   4737  HA  LEU A 317      19.564   4.261   6.390  1.00 16.70           H
ATOM   4738  C   LEU A 317      19.539   6.178   5.451  1.00 16.70           C
ATOM   4739  O   LEU A 317      20.123   5.785   4.443  1.00 16.70           O
ATOM   4740  CB  LEU A 317      17.537   5.010   6.324  1.00 16.70           C
ATOM   4741 1HB  LEU A 317      17.052   5.977   6.455  1.00 16.70           H
ATOM   4742 2HB  LEU A 317      17.372   4.690   5.296  1.00 16.70           H
ATOM   4743  CG  LEU A 317      16.845   4.011   7.256  1.00 16.70           C
ATOM   4744  HG  LEU A 317      17.044   4.292   8.289  1.00 16.70           H
ATOM   4745  CD1 LEU A 317      15.345   4.118   7.028  1.00 16.70           C
ATOM   4746 1HD1 LEU A 317      14.833   3.388   7.654  1.00 16.70           H
ATOM   4747 2HD1 LEU A 317      15.101   3.914   5.985  1.00 16.70           H
ATOM   4748 3HD1 LEU A 317      14.994   5.112   7.299  1.00 16.70           H
ATOM   4749  CD2 LEU A 317      17.359   2.586   7.039  1.00 16.70           C
ATOM   4750 1HD2 LEU A 317      16.764   1.890   7.631  1.00 16.70           H
ATOM   4751 2HD2 LEU A 317      18.399   2.509   7.354  1.00 16.70           H
ATOM   4752 3HD2 LEU A 317      17.274   2.308   5.988  1.00 16.70           H
ATOM   4753  N   GLN A 318      19.336   7.467   5.681  1.00-14.08           N
ATOM   4754  H   GLN A 318      18.881   7.761   6.537  1.00-14.08           H
ATOM   4755  CA  GLN A 318      19.810   8.475   4.743  1.00-14.08           C
ATOM   4756  HA  GLN A 318      19.582   8.158   3.725  1.00-14.08           H
ATOM   4757  C   GLN A 318      21.313   8.630   4.883  1.00-14.08           C
ATOM   4758  O   GLN A 318      22.019   8.814   3.896  1.00-14.08           O
ATOM   4759  CB  GLN A 318      19.128   9.814   5.010  1.00-14.08           C
ATOM   4760 1HB  GLN A 318      18.054   9.643   5.004  1.00-14.08           H
ATOM   4761 2HB  GLN A 318      19.416  10.178   5.996  1.00-14.08           H
ATOM   4762  CG  GLN A 318      19.466  10.881   3.974  1.00-14.08           C
ATOM   4763 1HG  GLN A 318      20.521  11.141   4.051  1.00-14.08           H
ATOM   4764 2HG  GLN A 318      19.275  10.486   2.977  1.00-14.08           H
ATOM   4765  CD  GLN A 318      18.643  12.126   4.156  1.00-14.08           C
ATOM   4766  OE1 GLN A 318      17.421  12.056   4.234  1.00-14.08           O
ATOM   4767  NE2 GLN A 318      19.282  13.261   4.223  1.00-14.08           N
ATOM   4768 1HE2 GLN A 318      18.753  14.115   4.296  1.00-14.08           H
ATOM   4769 2HE2 GLN A 318      20.292  13.288   4.185  1.00-14.08           H
ATOM   4770  N   LYS A 319      21.811   8.534   6.107  1.00-14.09           N
ATOM   4771  H   LYS A 319      21.187   8.357   6.886  1.00-14.09           H
ATOM   4772  CA  LYS A 319      23.245   8.660   6.362  1.00-14.09           C
ATOM   4773  HA  LYS A 319      23.597   9.611   5.960  1.00-14.09           H
ATOM   4774  C   LYS A 319      24.032   7.555   5.669  1.00-14.09           C
ATOM   4775  O   LYS A 319      25.073   7.838   5.102  1.00-14.09           O
ATOM   4776  CB  LYS A 319      23.523   8.626   7.867  1.00-14.09           C
ATOM   4777 1HB  LYS A 319      23.065   7.737   8.285  1.00-14.09           H
ATOM   4778 2HB  LYS A 319      24.598   8.551   8.025  1.00-14.09           H
ATOM   4779  CG  LYS A 319      23.012   9.846   8.618  1.00-14.09           C
ATOM   4780 1HG  LYS A 319      23.522  10.729   8.232  1.00-14.09           H
ATOM   4781 2HG  LYS A 319      21.940   9.962   8.458  1.00-14.09           H
ATOM   4782  CD  LYS A 319      23.302   9.736  10.109  1.00-14.09           C
ATOM   4783 1HD  LYS A 319      22.719   8.927  10.551  1.00-14.09           H
ATOM   4784 2HD  LYS A 319      24.364   9.528  10.242  1.00-14.09           H
ATOM   4785  CE  LYS A 319      22.965  11.044  10.796  1.00-14.09           C
ATOM   4786 1HE  LYS A 319      23.557  11.836  10.331  1.00-14.09           H
ATOM   4787 2HE  LYS A 319      21.909  11.274  10.643  1.00-14.09           H
ATOM   4788  NZ  LYS A 319      23.258  11.025  12.269  1.00-14.09           N
ATOM   4789 1HZ  LYS A 319      23.179  11.965  12.641  1.00-14.09           H
ATOM   4790 2HZ  LYS A 319      24.197  10.685  12.438  1.00-14.09           H
ATOM   4791 3HZ  LYS A 319      22.594  10.426  12.743  1.00-14.09           H
ATOM   4792  N   ILE A 320      23.517   6.334   5.642  1.00  8.74           N
ATOM   4793  H   ILE A 320      22.655   6.143   6.148  1.00  8.74           H
ATOM   4794  CA  ILE A 320      24.183   5.235   4.937  1.00  8.74           C
ATOM   4795  HA  ILE A 320      25.208   5.160   5.295  1.00  8.74           H
ATOM   4796  C   ILE A 320      24.242   5.536   3.445  1.00  8.74           C
ATOM   4797  O   ILE A 320      25.294   5.415   2.823  1.00  8.74           O
ATOM   4798  CB  ILE A 320      23.464   3.864   5.162  1.00  8.74           C
ATOM   4799  HB  ILE A 320      22.414   3.975   4.890  1.00  8.74           H
ATOM   4800  CG1 ILE A 320      23.555   3.458   6.646  1.00  8.74           C
ATOM   4801 1HG1 ILE A 320      24.578   3.150   6.858  1.00  8.74           H
ATOM   4802 2HG1 ILE A 320      23.344   4.323   7.268  1.00  8.74           H
ATOM   4803  CG2 ILE A 320      24.090   2.749   4.279  1.00  8.74           C
ATOM   4804 1HG2 ILE A 320      23.636   1.784   4.499  1.00  8.74           H
ATOM   4805 2HG2 ILE A 320      25.163   2.674   4.465  1.00  8.74           H
ATOM   4806 3HG2 ILE A 320      23.923   2.956   3.221  1.00  8.74           H
ATOM   4807  CD1 ILE A 320      22.603   2.332   7.076  1.00  8.74           C
ATOM   4808 1HD1 ILE A 320      22.671   2.202   8.156  1.00  8.74           H
ATOM   4809 2HD1 ILE A 320      22.882   1.396   6.592  1.00  8.74           H
ATOM   4810 3HD1 ILE A 320      21.576   2.590   6.816  1.00  8.74           H
ATOM   4811  N   LEU A 321      23.139   5.971   2.855  1.00  2.86           N
ATOM   4812  H   LEU A 321      22.285   6.076   3.389  1.00  2.86           H
ATOM   4813  CA  LEU A 321      23.143   6.270   1.423  1.00  2.86           C
ATOM   4814  HA  LEU A 321      23.564   5.419   0.888  1.00  2.86           H
ATOM   4815  C   LEU A 321      24.041   7.467   1.116  1.00  2.86           C
ATOM   4816  O   LEU A 321      24.721   7.501   0.098  1.00  2.86           O
ATOM   4817  CB  LEU A 321      21.713   6.501   0.922  1.00  2.86           C
ATOM   4818 1HB  LEU A 321      21.230   7.222   1.582  1.00  2.86           H
ATOM   4819 2HB  LEU A 321      21.770   6.938  -0.074  1.00  2.86           H
ATOM   4820  CG  LEU A 321      20.831   5.241   0.833  1.00  2.86           C
ATOM   4821  HG  LEU A 321      20.837   4.735   1.797  1.00  2.86           H
ATOM   4822  CD1 LEU A 321      19.396   5.631   0.510  1.00  2.86           C
ATOM   4823 1HD1 LEU A 321      18.788   4.735   0.406  1.00  2.86           H
ATOM   4824 2HD1 LEU A 321      19.358   6.192  -0.425  1.00  2.86           H
ATOM   4825 3HD1 LEU A 321      18.992   6.230   1.325  1.00  2.86           H
ATOM   4826  CD2 LEU A 321      21.323   4.259  -0.234  1.00  2.86           C
ATOM   4827 1HD2 LEU A 321      20.641   3.410  -0.299  1.00  2.86           H
ATOM   4828 2HD2 LEU A 321      22.305   3.871   0.035  1.00  2.86           H
ATOM   4829 3HD2 LEU A 321      21.379   4.749  -1.207  1.00  2.86           H
ATOM   4830  N   THR A 322      24.119   8.422   2.027  1.00-11.88           N
ATOM   4831  H   THR A 322      23.520   8.377   2.845  1.00-11.88           H
ATOM   4832  CA  THR A 322      25.057   9.536   1.898  1.00-11.88           C
ATOM   4833  HA  THR A 322      24.914  10.001   0.925  1.00-11.88           H
ATOM   4834  C   THR A 322      26.506   9.061   1.972  1.00-11.88           C
ATOM   4835  O   THR A 322      27.344   9.512   1.195  1.00-11.88           O
ATOM   4836  CB  THR A 322      24.776  10.591   2.984  1.00-11.88           C
ATOM   4837  HB  THR A 322      24.949  10.161   3.969  1.00-11.88           H
ATOM   4838  OG1 THR A 322      23.408  10.993   2.871  1.00-11.88           O
ATOM   4839  HG1 THR A 322      22.860  10.303   3.270  1.00-11.88           H
ATOM   4840  CG2 THR A 322      25.623  11.830   2.821  1.00-11.88           C
ATOM   4841 1HG2 THR A 322      25.355  12.544   3.599  1.00-11.88           H
ATOM   4842 2HG2 THR A 322      25.441  12.280   1.846  1.00-11.88           H
ATOM   4843 3HG2 THR A 322      26.679  11.585   2.918  1.00-11.88           H
ATOM   4844  N   THR A 323      26.809   8.115   2.847  1.00-10.25           N
ATOM   4845  H   THR A 323      26.109   7.789   3.513  1.00-10.25           H
ATOM   4846  CA  THR A 323      28.140   7.519   2.908  1.00-10.25           C
ATOM   4847  HA  THR A 323      28.874   8.320   2.970  1.00-10.25           H
ATOM   4848  C   THR A 323      28.436   6.724   1.641  1.00-10.25           C
ATOM   4849  O   THR A 323      29.527   6.837   1.109  1.00-10.25           O
ATOM   4850  CB  THR A 323      28.280   6.653   4.173  1.00-10.25           C
ATOM   4851  HB  THR A 323      27.596   5.807   4.113  1.00-10.25           H
ATOM   4852  OG1 THR A 323      27.941   7.466   5.299  1.00-10.25           O
ATOM   4853  HG1 THR A 323      27.603   6.889   5.999  1.00-10.25           H
ATOM   4854  CG2 THR A 323      29.699   6.163   4.399  1.00-10.25           C
ATOM   4855 1HG2 THR A 323      29.728   5.567   5.311  1.00-10.25           H
ATOM   4856 2HG2 THR A 323      30.377   7.010   4.499  1.00-10.25           H
ATOM   4857 3HG2 THR A 323      30.018   5.538   3.565  1.00-10.25           H
ATOM   4858  N   ARG A 324      27.465   6.036   1.053  1.00-12.41           N
ATOM   4859  H   ARG A 324      26.556   5.953   1.503  1.00-12.41           H
ATOM   4860  CA  ARG A 324      27.704   5.403  -0.252  1.00-12.41           C
ATOM   4861  HA  ARG A 324      28.594   4.778  -0.169  1.00-12.41           H
ATOM   4862  C   ARG A 324      28.029   6.439  -1.321  1.00-12.41           C
ATOM   4863  O   ARG A 324      28.902   6.206  -2.142  1.00-12.41           O
ATOM   4864  CB  ARG A 324      26.523   4.531  -0.706  1.00-12.41           C
ATOM   4865 1HB  ARG A 324      25.624   5.144  -0.737  1.00-12.41           H
ATOM   4866 2HB  ARG A 324      26.734   4.191  -1.720  1.00-12.41           H
ATOM   4867  CG  ARG A 324      26.243   3.291   0.152  1.00-12.41           C
ATOM   4868 1HG  ARG A 324      25.999   3.600   1.166  1.00-12.41           H
ATOM   4869 2HG  ARG A 324      25.387   2.762  -0.267  1.00-12.41           H
ATOM   4870  CD  ARG A 324      27.436   2.339   0.196  1.00-12.41           C
ATOM   4871 1HD  ARG A 324      27.729   2.084  -0.823  1.00-12.41           H
ATOM   4872 2HD  ARG A 324      28.272   2.838   0.683  1.00-12.41           H
ATOM   4873  NE  ARG A 324      27.135   1.105   0.931  1.00-12.41           N
ATOM   4874  HE  ARG A 324      26.167   0.936   1.178  1.00-12.41           H
ATOM   4875  CZ  ARG A 324      28.005   0.169   1.280  1.00-12.41           C
ATOM   4876  NH1 ARG A 324      27.558  -0.937   1.793  1.00-12.41           N
ATOM   4877 1HH1 ARG A 324      26.570  -1.062   1.918  1.00-12.41           H
ATOM   4878 2HH1 ARG A 324      28.208  -1.662   2.047  1.00-12.41           H
ATOM   4879  NH2 ARG A 324      29.296   0.270   1.147  1.00-12.41           N
ATOM   4880 1HH2 ARG A 324      29.719   1.119   0.780  1.00-12.41           H
ATOM   4881 2HH2 ARG A 324      29.882  -0.495   1.444  1.00-12.41           H
ATOM   4882  N   ARG A 325      27.436   7.624  -1.271  1.00  5.89           N
ATOM   4883  H   ARG A 325      26.696   7.785  -0.599  1.00  5.89           H
ATOM   4884  CA  ARG A 325      27.854   8.697  -2.184  1.00  5.89           C
ATOM   4885  HA  ARG A 325      27.885   8.285  -3.193  1.00  5.89           H
ATOM   4886  C   ARG A 325      29.261   9.228  -1.899  1.00  5.89           C
ATOM   4887  O   ARG A 325      29.928   9.692  -2.818  1.00  5.89           O
ATOM   4888  CB  ARG A 325      26.857   9.857  -2.191  1.00  5.89           C
ATOM   4889 1HB  ARG A 325      26.777  10.277  -1.192  1.00  5.89           H
ATOM   4890 2HB  ARG A 325      27.248  10.625  -2.858  1.00  5.89           H
ATOM   4891  CG  ARG A 325      25.475   9.479  -2.674  1.00  5.89           C
ATOM   4892 1HG  ARG A 325      25.571   8.857  -3.561  1.00  5.89           H
ATOM   4893 2HG  ARG A 325      24.965   8.905  -1.906  1.00  5.89           H
ATOM   4894  CD  ARG A 325      24.637  10.697  -3.031  1.00  5.89           C
ATOM   4895 1HD  ARG A 325      25.141  11.231  -3.837  1.00  5.89           H
ATOM   4896 2HD  ARG A 325      23.679  10.353  -3.417  1.00  5.89           H
ATOM   4897  NE  ARG A 325      24.404  11.640  -1.926  1.00  5.89           N
ATOM   4898  HE  ARG A 325      24.961  12.482  -1.942  1.00  5.89           H
ATOM   4899  CZ  ARG A 325      23.495  11.525  -0.969  1.00  5.89           C
ATOM   4900  NH1 ARG A 325      23.295  12.524  -0.161  1.00  5.89           N
ATOM   4901 1HH1 ARG A 325      23.786  13.400  -0.297  1.00  5.89           H
ATOM   4902 2HH1 ARG A 325      22.644  12.432   0.599  1.00  5.89           H
ATOM   4903  NH2 ARG A 325      22.793  10.441  -0.763  1.00  5.89           N
ATOM   4904 1HH2 ARG A 325      22.994   9.616  -1.305  1.00  5.89           H
ATOM   4905 2HH2 ARG A 325      22.060  10.456  -0.071  1.00  5.89           H
ATOM   4906  N   ARG A 326      29.743   9.141  -0.665  1.00-19.93           N
ATOM   4907  H   ARG A 326      29.148   8.781   0.071  1.00-19.93           H
ATOM   4908  CA  ARG A 326      31.133   9.511  -0.345  1.00-19.93           C
ATOM   4909  HA  ARG A 326      31.386  10.447  -0.846  1.00-19.93           H
ATOM   4910  C   ARG A 326      32.091   8.435  -0.838  1.00-19.93           C
ATOM   4911  O   ARG A 326      33.213   8.720  -1.222  1.00-19.93           O
ATOM   4912  CB  ARG A 326      31.359   9.670   1.166  1.00-19.93           C
ATOM   4913 1HB  ARG A 326      31.122   8.730   1.660  1.00-19.93           H
ATOM   4914 2HB  ARG A 326      32.417   9.873   1.328  1.00-19.93           H
ATOM   4915  CG  ARG A 326      30.559  10.780   1.832  1.00-19.93           C
ATOM   4916 1HG  ARG A 326      30.796  11.732   1.355  1.00-19.93           H
ATOM   4917 2HG  ARG A 326      29.499  10.580   1.719  1.00-19.93           H
ATOM   4918  CD  ARG A 326      30.877  10.870   3.314  1.00-19.93           C
ATOM   4919 1HD  ARG A 326      30.705   9.901   3.783  1.00-19.93           H
ATOM   4920 2HD  ARG A 326      31.933  11.118   3.419  1.00-19.93           H
ATOM   4921  NE  ARG A 326      30.076  11.904   3.993  1.00-19.93           N
ATOM   4922  HE  ARG A 326      30.403  12.854   3.895  1.00-19.93           H
ATOM   4923  CZ  ARG A 326      28.992  11.711   4.732  1.00-19.93           C
ATOM   4924  NH1 ARG A 326      28.363  12.737   5.228  1.00-19.93           N
ATOM   4925 1HH1 ARG A 326      28.670  13.680   5.022  1.00-19.93           H
ATOM   4926 2HH1 ARG A 326      27.570  12.595   5.828  1.00-19.93           H
ATOM   4927  NH2 ARG A 326      28.519  10.533   5.033  1.00-19.93           N
ATOM   4928 1HH2 ARG A 326      28.985   9.704   4.714  1.00-19.93           H
ATOM   4929 2HH2 ARG A 326      27.719  10.443   5.643  1.00-19.93           H
ATOM   4930  N   GLU A 327      31.646   7.190  -0.843  1.00 -8.56           N
ATOM   4931  H   GLU A 327      30.722   6.997  -0.474  1.00 -8.56           H
ATOM   4932  CA  GLU A 327      32.453   6.058  -1.303  1.00 -8.56           C
ATOM   4933  HA  GLU A 327      33.458   6.122  -0.882  1.00 -8.56           H
ATOM   4934  C   GLU A 327      32.573   6.009  -2.825  1.00 -8.56           C
ATOM   4935  O   GLU A 327      33.549   5.505  -3.380  1.00 -8.56           O
ATOM   4936  CB  GLU A 327      31.798   4.766  -0.833  1.00 -8.56           C
ATOM   4937 1HB  GLU A 327      30.753   4.786  -1.131  1.00 -8.56           H
ATOM   4938 2HB  GLU A 327      32.277   3.936  -1.344  1.00 -8.56           H
ATOM   4939  CG  GLU A 327      31.869   4.517   0.666  1.00 -8.56           C
ATOM   4940 1HG  GLU A 327      32.901   4.302   0.942  1.00 -8.56           H
ATOM   4941 2HG  GLU A 327      31.545   5.403   1.207  1.00 -8.56           H
ATOM   4942  CD  GLU A 327      30.982   3.351   1.055  1.00 -8.56           C
ATOM   4943  OE1 GLU A 327      31.026   2.330   0.338  1.00 -8.56           O
ATOM   4944  OE2 GLU A 327      30.225   3.418   2.055  1.00 -8.56           O
ATOM   4945  N   THR A 328      31.600   6.577  -3.519  1.00 19.61           N
ATOM   4946  H   THR A 328      30.751   6.877  -3.051  1.00 19.61           H
ATOM   4947  CA  THR A 328      31.706   6.778  -4.965  1.00 19.61           C
ATOM   4948  HA  THR A 328      32.320   5.995  -5.409  1.00 19.61           H
ATOM   4949  C   THR A 328      32.354   8.131  -5.252  1.00 19.61           C
ATOM   4950  O   THR A 328      32.549   8.525  -6.398  1.00 19.61           O
ATOM   4951  CB  THR A 328      30.311   6.762  -5.623  1.00 19.61           C
ATOM   4952  HB  THR A 328      30.405   6.973  -6.688  1.00 19.61           H
ATOM   4953  OG1 THR A 328      29.477   7.744  -5.005  1.00 19.61           O
ATOM   4954  HG1 THR A 328      29.931   8.592  -5.014  1.00 19.61           H
ATOM   4955  CG2 THR A 328      29.611   5.423  -5.431  1.00 19.61           C
ATOM   4956 1HG2 THR A 328      28.652   5.440  -5.944  1.00 19.61           H
ATOM   4957 2HG2 THR A 328      29.438   5.234  -4.373  1.00 19.61           H
ATOM   4958 3HG2 THR A 328      30.221   4.618  -5.837  1.00 19.61           H
ATOM   4959  N   GLY A 329      32.656   8.858  -4.187  1.00 29.63           N
ATOM   4960  H   GLY A 329      32.575   8.445  -3.270  1.00 29.63           H
ATOM   4961  CA  GLY A 329      33.055  10.253  -4.254  1.00 29.63           C
ATOM   4962 1HA  GLY A 329      32.512  10.737  -5.066  1.00 29.63           H
ATOM   4963 2HA  GLY A 329      32.751  10.732  -3.323  1.00 29.63           H
ATOM   4964  C   GLY A 329      34.530  10.533  -4.444  1.00 29.63           C
ATOM   4965  O   GLY A 329      35.072  11.423  -3.785  1.00 29.63           O
ATOM   4966  N   GLY A 330      35.184   9.794  -5.327  1.00 16.30           N
ATOM   4967  H   GLY A 330      34.694   9.070  -5.833  1.00 16.30           H
ATOM   4968  CA  GLY A 330      36.570  10.088  -5.659  1.00 16.30           C
ATOM   4969 1HA  GLY A 330      37.134  10.305  -4.751  1.00 16.30           H
ATOM   4970 2HA  GLY A 330      37.021   9.235  -6.166  1.00 16.30           H
ATOM   4971  C   GLY A 330      36.602  11.297  -6.577  1.00 16.30           C
ATOM   4972  O   GLY A 330      35.551  11.756  -7.030  1.00 16.30           O
ATOM   4973  N   ASN A 331      37.781  11.795  -6.925  1.00 -0.45           N
ATOM   4974  H   ASN A 331      38.624  11.341  -6.604  1.00 -0.45           H
ATOM   4975  CA  ASN A 331      37.903  12.971  -7.798  1.00 -0.45           C
ATOM   4976  HA  ASN A 331      37.008  13.585  -7.692  1.00 -0.45           H
ATOM   4977  C   ASN A 331      37.979  12.529  -9.254  1.00 -0.45           C
ATOM   4978  O   ASN A 331      38.790  13.005 -10.042  1.00 -0.45           O
ATOM   4979  CB  ASN A 331      39.121  13.819  -7.418  1.00 -0.45           C
ATOM   4980 1HB  ASN A 331      40.017  13.202  -7.468  1.00 -0.45           H
ATOM   4981 2HB  ASN A 331      39.220  14.642  -8.125  1.00 -0.45           H
ATOM   4982  CG  ASN A 331      39.007  14.391  -6.041  1.00 -0.45           C
ATOM   4983  OD1 ASN A 331      39.817  14.108  -5.172  1.00 -0.45           O
ATOM   4984  ND2 ASN A 331      37.983  15.155  -5.801  1.00 -0.45           N
ATOM   4985 1HD2 ASN A 331      37.793  15.432  -4.849  1.00 -0.45           H
ATOM   4986 2HD2 ASN A 331      37.380  15.450  -6.555  1.00 -0.45           H
ATOM   4987  N   GLU A 332      37.128  11.573  -9.578  1.00 15.26           N
ATOM   4988  H   GLU A 332      36.467  11.256  -8.876  1.00 15.26           H
ATOM   4989  CA  GLU A 332      37.015  10.957 -10.893  1.00 15.26           C
ATOM   4990  HA  GLU A 332      37.309  11.637 -11.693  1.00 15.26           H
ATOM   4991  C   GLU A 332      35.534  10.622 -10.960  1.00 15.26           C
ATOM   4992  O   GLU A 332      34.879  10.571  -9.904  1.00 15.26           O
ATOM   4993  CB  GLU A 332      37.808   9.650 -10.955  1.00 15.26           C
ATOM   4994 1HB  GLU A 332      37.522   9.035 -10.102  1.00 15.26           H
ATOM   4995 2HB  GLU A 332      37.532   9.118 -11.864  1.00 15.26           H
ATOM   4996  CG  GLU A 332      39.310   9.808 -10.955  1.00 15.26           C
ATOM   4997 1HG  GLU A 332      39.611  10.390 -11.826  1.00 15.26           H
ATOM   4998 2HG  GLU A 332      39.623  10.335 -10.055  1.00 15.26           H
ATOM   4999  CD  GLU A 332      39.980   8.456 -10.990  1.00 15.26           C
ATOM   5000  OE1 GLU A 332      40.108   7.819  -9.919  1.00 15.26           O
ATOM   5001  OE2 GLU A 332      40.349   7.974 -12.086  1.00 15.26           O
ATOM   5002  N   PRO A 333      34.985  10.367 -12.157  1.00  6.07           N
ATOM   5003  CA  PRO A 333      33.697   9.670 -12.119  1.00  6.07           C
ATOM   5004  HA  PRO A 333      32.948  10.257 -11.589  1.00  6.07           H
ATOM   5005  C   PRO A 333      33.873   8.286 -11.500  1.00  6.07           C
ATOM   5006  O   PRO A 333      34.947   7.685 -11.613  1.00  6.07           O
ATOM   5007  CB  PRO A 333      33.343   9.518 -13.603  1.00  6.07           C
ATOM   5008 1HB  PRO A 333      33.629   8.525 -13.951  1.00  6.07           H
ATOM   5009 2HB  PRO A 333      32.279   9.687 -13.770  1.00  6.07           H
ATOM   5010  CG  PRO A 333      34.163  10.546 -14.303  1.00  6.07           C
ATOM   5011 1HG  PRO A 333      34.322  10.274 -15.346  1.00  6.07           H
ATOM   5012 2HG  PRO A 333      33.690  11.525 -14.223  1.00  6.07           H
[truncated: 173,923 more chars]
