# Supplementary material for: Variety of genetic defects in GnRH and hypothalamic–pituitary signaling and development in normosmic patients with IHH
Source: Front Endocrinol (Lausanne). 2024 Jul 1;15:1396805. doi: 10.3389/fendo.2024.1396805 (PMC11246878; doi:10.3389/fendo.2024.1396805)
Supplement: Supplementary file 1 [file DataSheet_1.zip › NSMF_Afold3.pdb]

REMARK YASARA *************************************************************
REMARK YASARA *                                                           *
REMARK YASARA *                     Y  A  S  A  R  A                      *
REMARK YASARA *                                                           *
REMARK YASARA *   Yet Another Scientific Artificial Reality Application   *
REMARK YASARA *                                                           *
REMARK YASARA *            MOLECULE STRUCTURE FILE, PDB FORMAT            *
REMARK YASARA *                                                           *
REMARK YASARA * Just use YASARA every day to make your questions go away! *
REMARK YASARA *                                                           *
REMARK YASARA *                      www.YASARA.org                       *
REMARK YASARA *                                                           *
REMARK YASARA *************************************************************
REMARK YASARA
REMARK YASARA Version:           24.4.10.W.64
REMARK YASARA Written on:        Mon May 20 09:21:50 2024
REMARK YASARA Number of models:  1
REMARK YASARA Number of atoms:   8411
REMARK YASARA Please address questions or suggestions to: Eliza@yasara.org
REMARK YASARA
COMPND    MOL_ID: 1;
COMPND   2 MOLECULE: .;
COMPND   3 CHAIN: ;
SEQRES   1 A  530  MET GLY ALA ALA ALA SER ARG ARG ARG ALA LEU ARG SER 
SEQRES   2 A  530  GLU ALA MET SER SER VAL ALA ALA LYS VAL ARG ALA ALA 
SEQRES   3 A  530  ARG ALA PHE GLY GLU TYR LEU SER GLN SER HIS PRO GLU 
SEQRES   4 A  530  ASN ARG ASN GLY ALA ASP HIS LEU LEU ALA ASP ALA TYR 
SEQRES   5 A  530  SER GLY HIS ASP GLY SER PRO GLU MET GLN PRO ALA PRO 
SEQRES   6 A  530  GLN ASN LYS ARG ARG LEU SER LEU VAL SER ASN GLY CYS 
SEQRES   7 A  530  TYR GLU GLY SER LEU SER GLU GLU PRO SER ILE ARG LYS 
SEQRES   8 A  530  PRO ALA GLY GLU GLY PRO GLN PRO ARG VAL TYR THR ILE 
SEQRES   9 A  530  SER GLY GLU PRO ALA LEU LEU PRO SER PRO GLU ALA GLU 
SEQRES  10 A  530  ALA ILE GLU LEU ALA VAL VAL LYS GLY ARG ARG GLN ARG 
SEQRES  11 A  530  HIS PRO HIS HIS HIS SER GLN PRO LEU ARG ALA SER PRO 
SEQRES  12 A  530  GLY GLY SER ARG GLU ASP VAL SER ARG PRO CYS GLN SER 
SEQRES  13 A  530  TRP ALA GLY SER ARG GLN GLY SER LYS GLU CYS PRO GLY 
SEQRES  14 A  530  CYS ALA GLN LEU ALA PRO GLY PRO THR PRO ARG ALA PHE 
SEQRES  15 A  530  GLY LEU ASP GLN PRO PRO LEU PRO GLU THR SER GLY ARG 
SEQRES  16 A  530  ARG LYS LYS LEU GLU ARG MET TYR SER VAL ASP ARG VAL 
SEQRES  17 A  530  SER ASP ASP ILE PRO ILE ARG THR TRP PHE PRO LYS GLU 
SEQRES  18 A  530  ASN LEU PHE SER PHE GLN THR ALA THR THR THR MET GLN 
SEQRES  19 A  530  ALA ILE SER VAL PHE ARG GLY TYR ALA GLU ARG LYS ARG 
SEQRES  20 A  530  ARG LYS ARG GLU ASN ASP SER ALA SER VAL ILE GLN ARG 
SEQRES  21 A  530  ASN PHE ARG LYS HIS LEU ARG MET VAL GLY SER ARG ARG 
SEQRES  22 A  530  VAL LYS ALA GLN THR PHE ALA GLU ARG ARG GLU ARG SER 
SEQRES  23 A  530  PHE SER ARG SER TRP SER ASP PRO THR PRO MET LYS ALA 
SEQRES  24 A  530  ASP THR SER HIS ASP SER ARG ASP SER SER ASP LEU GLN 
SEQRES  25 A  530  SER SER HIS CYS THR LEU ASP GLU ALA PHE GLU ASP LEU 
SEQRES  26 A  530  ASP TRP ASP THR GLU LYS GLY LEU GLU ALA VAL ALA CYS 
SEQRES  27 A  530  ASP THR GLU GLY PHE VAL PRO PRO LYS VAL MET LEU ILE 
SEQRES  28 A  530  SER SER LYS VAL PRO LYS ALA GLU TYR ILE PRO THR ILE 
SEQRES  29 A  530  ILE ARG ARG ASP ASP PRO SER ILE ILE PRO ILE LEU TYR 
SEQRES  30 A  530  ASP HIS GLU HIS ALA THR PHE GLU ASP ILE LEU GLU GLU 
SEQRES  31 A  530  ILE GLU ARG LYS LEU ASN VAL TYR HIS LYS GLY ALA LYS 
SEQRES  32 A  530  ILE TRP LYS MET LEU ILE PHE CYS GLN GLY GLY PRO GLY 
SEQRES  33 A  530  HIS LEU TYR LEU LEU LYS ASN LYS VAL ALA THR PHE ALA 
SEQRES  34 A  530  LYS VAL GLU LYS GLU GLU ASP MET ILE HIS PHE TRP LYS 
SEQRES  35 A  530  ARG LEU SER ARG LEU MET SER LYS VAL ASN PRO GLU PRO 
SEQRES  36 A  530  ASN VAL ILE HIS ILE MET GLY CYS TYR ILE LEU GLY ASN 
SEQRES  37 A  530  PRO ASN GLY GLU LYS LEU PHE GLN ASN LEU ARG THR LEU 
SEQRES  38 A  530  MET THR PRO TYR ARG VAL THR PHE GLU SER PRO LEU GLU 
SEQRES  39 A  530  LEU SER ALA GLN GLY LYS GLN MET ILE GLU THR TYR PHE 
SEQRES  40 A  530  ASP PHE ARG LEU TYR ARG LEU TRP LYS SER ARG GLN HIS 
SEQRES  41 A  530  SER LYS LEU LEU ASP PHE ASP ASP VAL LEU 
ATOM      1  N   MET A   1     -10.775 -44.029   6.516  1.00 32.15           N
ATOM      2 1H   MET A   1     -10.864 -44.468   7.410  1.00 32.15           H
ATOM      3 2H   MET A   1     -11.116 -44.667   5.825  1.00 32.15           H
ATOM      4 3H   MET A   1     -11.367 -43.223   6.508  1.00 32.15           H
ATOM      5  CA  MET A   1      -9.368 -43.657   6.246  1.00 67.17           C
ATOM      6  HA  MET A   1      -9.187 -42.962   6.941  1.00 67.17           H
ATOM      7  C   MET A   1      -9.119 -42.970   4.885  1.00 69.31           C
ATOM      8  O   MET A   1      -8.035 -42.439   4.694  1.00 61.23           O
ATOM      9  CB  MET A   1      -8.441 -44.861   6.448  1.00 62.61           C
ATOM     10 1HB  MET A   1      -8.799 -45.629   5.918  1.00 62.61           H
ATOM     11 2HB  MET A   1      -7.530 -44.620   6.112  1.00 62.61           H
ATOM     12  CG  MET A   1      -8.324 -45.292   7.920  1.00 58.79           C
ATOM     13 1HG  MET A   1      -8.777 -44.569   8.442  1.00 58.79           H
ATOM     14 2HG  MET A   1      -8.855 -46.136   7.989  1.00 58.79           H
ATOM     15  SD  MET A   1      -6.613 -45.526   8.436  1.00 55.70           S
ATOM     16  CE  MET A   1      -6.825 -46.253  10.065  1.00 41.55           C
ATOM     17 1HE  MET A   1      -5.940 -46.445  10.490  1.00 41.55           H
ATOM     18 2HE  MET A   1      -7.332 -47.113  10.010  1.00 41.55           H
ATOM     19 3HE  MET A   1      -7.329 -45.637  10.670  1.00 41.55           H
ATOM     20  N   GLY A   2     -10.084 -42.892   3.975  1.00 43.31           N
ATOM     21  H   GLY A   2     -10.997 -43.223   4.214  1.00 43.31           H
ATOM     22  CA  GLY A   2      -9.864 -42.336   2.624  1.00 72.93           C
ATOM     23 1HA  GLY A   2      -8.995 -42.711   2.301  1.00 72.93           H
ATOM     24 2HA  GLY A   2     -10.609 -42.679   2.051  1.00 72.93           H
ATOM     25  C   GLY A   2      -9.813 -40.806   2.490  1.00 75.91           C
ATOM     26  O   GLY A   2      -9.158 -40.287   1.594  1.00 71.83           O
ATOM     27  N   ALA A   3     -10.440 -40.046   3.398  1.00 46.41           N
ATOM     28  H   ALA A   3     -10.832 -40.484   4.207  1.00 46.41           H
ATOM     29  CA  ALA A   3     -10.571 -38.594   3.245  1.00 79.29           C
ATOM     30  HA  ALA A   3     -10.819 -38.458   2.286  1.00 79.29           H
ATOM     31  C   ALA A   3      -9.257 -37.807   3.456  1.00 81.30           C
ATOM     32  O   ALA A   3      -9.056 -36.741   2.866  1.00 77.00           O
ATOM     33  CB  ALA A   3     -11.675 -38.116   4.201  1.00 78.41           C
ATOM     34 1HB  ALA A   3     -12.521 -38.630   4.058  1.00 78.41           H
ATOM     35 2HB  ALA A   3     -11.877 -37.147   4.059  1.00 78.41           H
ATOM     36 3HB  ALA A   3     -11.400 -38.237   5.155  1.00 78.41           H
ATOM     37  N   ALA A   4      -8.340 -38.324   4.260  1.00 49.40           N
ATOM     38  H   ALA A   4      -8.531 -39.200   4.702  1.00 49.40           H
ATOM     39  CA  ALA A   4      -7.060 -37.669   4.529  1.00 77.44           C
ATOM     40  HA  ALA A   4      -7.266 -36.695   4.621  1.00 77.44           H
ATOM     41  C   ALA A   4      -6.057 -37.792   3.364  1.00 78.13           C
ATOM     42  O   ALA A   4      -5.257 -36.886   3.136  1.00 77.84           O
ATOM     43  CB  ALA A   4      -6.496 -38.247   5.835  1.00 78.99           C
ATOM     44 1HB  ALA A   4      -7.157 -38.160   6.580  1.00 78.99           H
ATOM     45 2HB  ALA A   4      -5.661 -37.769   6.107  1.00 78.99           H
ATOM     46 3HB  ALA A   4      -6.275 -39.217   5.732  1.00 78.99           H
ATOM     47  N   ALA A   5      -6.127 -38.880   2.604  1.00 53.56           N
ATOM     48  H   ALA A   5      -6.794 -39.585   2.843  1.00 53.56           H
ATOM     49  CA  ALA A   5      -5.277 -39.095   1.438  1.00 77.06           C
ATOM     50  HA  ALA A   5      -4.350 -38.829   1.704  1.00 77.06           H
ATOM     51  C   ALA A   5      -5.686 -38.197   0.255  1.00 78.33           C
ATOM     52  O   ALA A   5      -4.826 -37.648  -0.434  1.00 78.56           O
ATOM     53  CB  ALA A   5      -5.322 -40.582   1.081  1.00 79.55           C
ATOM     54 1HB  ALA A   5      -5.053 -41.146   1.862  1.00 79.55           H
ATOM     55 2HB  ALA A   5      -4.701 -40.788   0.325  1.00 79.55           H
ATOM     56 3HB  ALA A   5      -6.243 -40.857   0.806  1.00 79.55           H
ATOM     57  N   SER A   6      -6.984 -37.963   0.083  1.00 50.67           N
ATOM     58  H   SER A   6      -7.628 -38.420   0.696  1.00 50.67           H
ATOM     59  CA  SER A   6      -7.531 -37.076  -0.950  1.00 72.01           C
ATOM     60  HA  SER A   6      -7.126 -37.376  -1.814  1.00 72.01           H
ATOM     61  C   SER A   6      -7.118 -35.615  -0.726  1.00 71.50           C
ATOM     62  O   SER A   6      -6.613 -34.967  -1.640  1.00 73.70           O
ATOM     63  CB  SER A   6      -9.051 -37.235  -1.011  1.00 72.79           C
ATOM     64 1HB  SER A   6      -9.306 -38.191  -1.156  1.00 72.79           H
ATOM     65 2HB  SER A   6      -9.481 -36.898  -0.173  1.00 72.79           H
ATOM     66  OG  SER A   6      -9.571 -36.491  -2.082  1.00 60.75           O
ATOM     67  HG  SER A   6      -9.689 -37.063  -2.840  1.00 60.75           H
ATOM     68  N   ARG A   7      -7.196 -35.112   0.515  1.00 34.09           N
ATOM     69  H   ARG A   7      -7.573 -35.687   1.241  1.00 34.09           H
ATOM     70  CA  ARG A   7      -6.750 -33.749   0.854  1.00 57.72           C
ATOM     71  HA  ARG A   7      -7.237 -33.172   0.199  1.00 57.72           H
ATOM     72  C   ARG A   7      -5.245 -33.530   0.642  1.00 58.84           C
ATOM     73  O   ARG A   7      -4.842 -32.453   0.203  1.00 66.33           O
ATOM     74  CB  ARG A   7      -7.146 -33.390   2.296  1.00 67.02           C
ATOM     75 1HB  ARG A   7      -6.967 -34.178   2.885  1.00 67.02           H
ATOM     76 2HB  ARG A   7      -6.592 -32.614   2.599  1.00 67.02           H
ATOM     77  CG  ARG A   7      -8.639 -33.013   2.403  1.00 61.35           C
ATOM     78 1HG  ARG A   7      -8.840 -32.278   1.756  1.00 61.35           H
ATOM     79 2HG  ARG A   7      -9.197 -33.813   2.183  1.00 61.35           H
ATOM     80  CD  ARG A   7      -8.978 -32.538   3.828  1.00 64.10           C
ATOM     81 1HD  ARG A   7      -8.822 -33.281   4.478  1.00 64.10           H
ATOM     82 2HD  ARG A   7      -8.402 -31.757   4.070  1.00 64.10           H
ATOM     83  NE  ARG A   7     -10.384 -32.118   3.952  1.00 51.51           N
ATOM     84  HE  ARG A   7     -10.964 -32.263   3.151  1.00 51.51           H
ATOM     85  CZ  ARG A   7     -10.965 -31.568   5.011  1.00 46.66           C
ATOM     86  NH1 ARG A   7     -10.307 -31.345   6.116  1.00 38.75           N
ATOM     87 1HH1 ARG A   7      -9.340 -31.590   6.180  1.00 38.75           H
ATOM     88 2HH1 ARG A   7     -10.770 -30.929   6.899  1.00 38.75           H
ATOM     89  NH2 ARG A   7     -12.222 -31.229   4.980  1.00 39.20           N
ATOM     90 1HH2 ARG A   7     -12.761 -31.382   4.152  1.00 39.20           H
ATOM     91 2HH2 ARG A   7     -12.648 -30.815   5.784  1.00 39.20           H
ATOM     92  N   ARG A   8      -4.412 -34.524   0.896  1.00 34.63           N
ATOM     93  H   ARG A   8      -4.777 -35.372   1.281  1.00 34.63           H
ATOM     94  CA  ARG A   8      -2.971 -34.429   0.634  1.00 51.84           C
ATOM     95  HA  ARG A   8      -2.730 -33.532   1.006  1.00 51.84           H
ATOM     96  C   ARG A   8      -2.625 -34.428  -0.862  1.00 51.92           C
ATOM     97  O   ARG A   8      -1.650 -33.783  -1.240  1.00 60.31           O
ATOM     98  CB  ARG A   8      -2.199 -35.539   1.369  1.00 58.85           C
ATOM     99 1HB  ARG A   8      -2.680 -36.406   1.242  1.00 58.85           H
ATOM    100 2HB  ARG A   8      -1.281 -35.607   0.979  1.00 58.85           H
ATOM    101  CG  ARG A   8      -2.074 -35.264   2.869  1.00 56.39           C
ATOM    102 1HG  ARG A   8      -1.642 -34.373   3.006  1.00 56.39           H
ATOM    103 2HG  ARG A   8      -2.985 -35.260   3.281  1.00 56.39           H
ATOM    104  CD  ARG A   8      -1.220 -36.352   3.534  1.00 58.98           C
ATOM    105 1HD  ARG A   8      -1.620 -37.250   3.351  1.00 58.98           H
ATOM    106 2HD  ARG A   8      -0.290 -36.319   3.167  1.00 58.98           H
ATOM    107  NE  ARG A   8      -1.139 -36.178   5.001  1.00 50.59           N
ATOM    108  HE  ARG A   8      -1.629 -35.398   5.390  1.00 50.59           H
ATOM    109  CZ  ARG A   8      -0.483 -36.951   5.849  1.00 45.39           C
ATOM    110  NH1 ARG A   8       0.211 -37.988   5.459  1.00 39.16           N
ATOM    111 1HH1 ARG A   8       0.259 -38.221   4.488  1.00 39.16           H
ATOM    112 2HH1 ARG A   8       0.694 -38.548   6.132  1.00 39.16           H
ATOM    113  NH2 ARG A   8      -0.509 -36.710   7.132  1.00 38.85           N
ATOM    114 1HH2 ARG A   8      -1.030 -35.932   7.484  1.00 38.85           H
ATOM    115 2HH2 ARG A   8      -0.008 -37.303   7.762  1.00 38.85           H
ATOM    116  N   ARG A   9      -3.407 -35.114  -1.703  1.00 29.28           N
ATOM    117  H   ARG A   9      -4.124 -35.699  -1.324  1.00 29.28           H
ATOM    118  CA  ARG A   9      -3.253 -35.040  -3.165  1.00 47.19           C
ATOM    119  HA  ARG A   9      -2.270 -35.146  -3.315  1.00 47.19           H
ATOM    120  C   ARG A   9      -3.673 -33.680  -3.715  1.00 48.10           C
ATOM    121  O   ARG A   9      -2.923 -33.118  -4.500  1.00 51.41           O
ATOM    122  CB  ARG A   9      -3.996 -36.184  -3.876  1.00 52.07           C
ATOM    123 1HB  ARG A   9      -4.801 -36.431  -3.336  1.00 52.07           H
ATOM    124 2HB  ARG A   9      -4.285 -35.868  -4.780  1.00 52.07           H
ATOM    125  CG  ARG A   9      -3.113 -37.430  -4.046  1.00 51.04           C
ATOM    126 1HG  ARG A   9      -2.274 -37.177  -4.528  1.00 51.04           H
ATOM    127 2HG  ARG A   9      -2.882 -37.796  -3.145  1.00 51.04           H
ATOM    128  CD  ARG A   9      -3.848 -38.505  -4.850  1.00 54.85           C
ATOM    129 1HD  ARG A   9      -4.711 -38.731  -4.398  1.00 54.85           H
ATOM    130 2HD  ARG A   9      -4.033 -38.166  -5.772  1.00 54.85           H
ATOM    131  NE  ARG A   9      -3.047 -39.746  -4.965  1.00 44.78           N
ATOM    132  HE  ARG A   9      -2.098 -39.700  -4.654  1.00 44.78           H
ATOM    133  CZ  ARG A   9      -3.466 -40.912  -5.440  1.00 41.45           C
ATOM    134  NH1 ARG A   9      -4.675 -41.070  -5.904  1.00 35.50           N
ATOM    135 1HH1 ARG A   9      -5.314 -40.300  -5.908  1.00 35.50           H
ATOM    136 2HH1 ARG A   9      -4.963 -41.961  -6.256  1.00 35.50           H
ATOM    137  NH2 ARG A   9      -2.672 -41.946  -5.464  1.00 34.72           N
ATOM    138 1HH2 ARG A   9      -1.736 -41.866  -5.122  1.00 34.72           H
ATOM    139 2HH2 ARG A   9      -2.999 -42.819  -5.824  1.00 34.72           H
ATOM    140  N   ALA A  10      -4.785 -33.118  -3.247  1.00 60.01           N
ATOM    141  H   ALA A  10      -5.330 -33.628  -2.581  1.00 60.01           H
ATOM    142  CA  ALA A  10      -5.253 -31.792  -3.656  1.00 70.57           C
ATOM    143  HA  ALA A  10      -5.334 -31.818  -4.652  1.00 70.57           H
ATOM    144  C   ALA A  10      -4.235 -30.684  -3.310  1.00 70.82           C
ATOM    145  O   ALA A  10      -3.862 -29.903  -4.176  1.00 72.47           O
ATOM    146  CB  ALA A  10      -6.624 -31.537  -3.005  1.00 73.88           C
ATOM    147 1HB  ALA A  10      -7.272 -32.262  -3.238  1.00 73.88           H
ATOM    148 2HB  ALA A  10      -7.011 -30.668  -3.314  1.00 73.88           H
ATOM    149 3HB  ALA A  10      -6.547 -31.502  -2.009  1.00 73.88           H
ATOM    150  N   LEU A  11      -3.679 -30.700  -2.094  1.00 44.20           N
ATOM    151  H   LEU A  11      -3.973 -31.394  -1.437  1.00 44.20           H
ATOM    152  CA  LEU A  11      -2.649 -29.731  -1.691  1.00 54.75           C
ATOM    153  HA  LEU A  11      -3.044 -28.837  -1.904  1.00 54.75           H
ATOM    154  C   LEU A  11      -1.332 -29.865  -2.493  1.00 55.86           C
ATOM    155  O   LEU A  11      -0.655 -28.874  -2.744  1.00 57.98           O
ATOM    156  CB  LEU A  11      -2.381 -29.884  -0.186  1.00 58.41           C
ATOM    157 1HB  LEU A  11      -2.220 -30.852   0.005  1.00 58.41           H
ATOM    158 2HB  LEU A  11      -1.560 -29.359   0.039  1.00 58.41           H
ATOM    159  CG  LEU A  11      -3.537 -29.394   0.715  1.00 55.82           C
ATOM    160  HG  LEU A  11      -4.384 -29.789   0.359  1.00 55.82           H
ATOM    161  CD1 LEU A  11      -3.294 -29.839   2.158  1.00 52.78           C
ATOM    162 1HD1 LEU A  11      -4.033 -29.531   2.757  1.00 52.78           H
ATOM    163 2HD1 LEU A  11      -2.436 -29.463   2.509  1.00 52.78           H
ATOM    164 3HD1 LEU A  11      -3.242 -30.836   2.222  1.00 52.78           H
ATOM    165  CD2 LEU A  11      -3.672 -27.870   0.705  1.00 58.85           C
ATOM    166 1HD2 LEU A  11      -4.424 -27.573   1.293  1.00 58.85           H
ATOM    167 2HD2 LEU A  11      -3.852 -27.532  -0.219  1.00 58.85           H
ATOM    168 3HD2 LEU A  11      -2.834 -27.434   1.034  1.00 58.85           H
ATOM    169  N   ARG A  12      -0.981 -31.075  -2.915  1.00 38.09           N
ATOM    170  H   ARG A  12      -1.529 -31.864  -2.638  1.00 38.09           H
ATOM    171  CA  ARG A  12       0.192 -31.286  -3.779  1.00 44.25           C
ATOM    172  HA  ARG A  12       0.897 -30.702  -3.376  1.00 44.25           H
ATOM    173  C   ARG A  12      -0.047 -30.822  -5.216  1.00 42.86           C
ATOM    174  O   ARG A  12       0.860 -30.244  -5.799  1.00 48.04           O
ATOM    175  CB  ARG A  12       0.642 -32.758  -3.756  1.00 46.71           C
ATOM    176 1HB  ARG A  12      -0.168 -33.344  -3.743  1.00 46.71           H
ATOM    177 2HB  ARG A  12       1.176 -32.946  -4.580  1.00 46.71           H
ATOM    178  CG  ARG A  12       1.503 -33.078  -2.525  1.00 46.01           C
ATOM    179 1HG  ARG A  12       2.293 -32.465  -2.506  1.00 46.01           H
ATOM    180 2HG  ARG A  12       0.958 -32.946  -1.697  1.00 46.01           H
ATOM    181  CD  ARG A  12       1.992 -34.532  -2.582  1.00 50.45           C
ATOM    182 1HD  ARG A  12       1.207 -35.151  -2.545  1.00 50.45           H
ATOM    183 2HD  ARG A  12       2.496 -34.683  -3.432  1.00 50.45           H
ATOM    184  NE  ARG A  12       2.889 -34.865  -1.454  1.00 41.17           N
ATOM    185  HE  ARG A  12       3.042 -34.149  -0.772  1.00 41.17           H
ATOM    186  CZ  ARG A  12       3.509 -36.018  -1.259  1.00 38.34           C
ATOM    187  NH1 ARG A  12       3.365 -37.026  -2.080  1.00 32.99           N
ATOM    188 1HH1 ARG A  12       2.773 -36.938  -2.881  1.00 32.99           H
ATOM    189 2HH1 ARG A  12       3.847 -37.885  -1.906  1.00 32.99           H
ATOM    190  NH2 ARG A  12       4.299 -36.185  -0.239  1.00 32.43           N
ATOM    191 1HH2 ARG A  12       4.444 -35.437   0.409  1.00 32.43           H
ATOM    192 2HH2 ARG A  12       4.762 -37.061  -0.103  1.00 32.43           H
ATOM    193  N   SER A  13      -1.244 -31.023  -5.770  1.00 49.22           N
ATOM    194  H   SER A  13      -1.933 -31.535  -5.257  1.00 49.22           H
ATOM    195  CA  SER A  13      -1.585 -30.520  -7.104  1.00 58.39           C
ATOM    196  HA  SER A  13      -0.821 -30.809  -7.681  1.00 58.39           H
ATOM    197  C   SER A  13      -1.671 -28.991  -7.134  1.00 57.16           C
ATOM    198  O   SER A  13      -1.206 -28.378  -8.093  1.00 59.41           O
ATOM    199  CB  SER A  13      -2.880 -31.153  -7.623  1.00 59.23           C
ATOM    200 1HB  SER A  13      -3.128 -30.766  -8.511  1.00 59.23           H
ATOM    201 2HB  SER A  13      -2.776 -32.144  -7.708  1.00 59.23           H
ATOM    202  OG  SER A  13      -3.972 -30.931  -6.764  1.00 55.31           O
ATOM    203  HG  SER A  13      -4.778 -30.881  -7.278  1.00 55.31           H
ATOM    204  N   GLU A  14      -2.154 -28.381  -6.070  1.00 45.67           N
ATOM    205  H   GLU A  14      -2.491 -28.947  -5.318  1.00 45.67           H
ATOM    206  CA  GLU A  14      -2.227 -26.927  -5.922  1.00 54.02           C
ATOM    207  HA  GLU A  14      -2.610 -26.548  -6.764  1.00 54.02           H
ATOM    208  C   GLU A  14      -0.833 -26.294  -5.773  1.00 52.94           C
ATOM    209  O   GLU A  14      -0.520 -25.295  -6.431  1.00 54.02           O
ATOM    210  CB  GLU A  14      -3.150 -26.644  -4.727  1.00 56.65           C
ATOM    211 1HB  GLU A  14      -3.940 -27.254  -4.787  1.00 56.65           H
ATOM    212 2HB  GLU A  14      -2.644 -26.835  -3.886  1.00 56.65           H
ATOM    213  CG  GLU A  14      -3.661 -25.199  -4.664  1.00 55.26           C
ATOM    214 1HG  GLU A  14      -2.885 -24.592  -4.491  1.00 55.26           H
ATOM    215 2HG  GLU A  14      -4.077 -24.967  -5.543  1.00 55.26           H
ATOM    216  CD  GLU A  14      -4.706 -24.999  -3.552  1.00 52.90           C
ATOM    217  OE1 GLU A  14      -5.376 -23.937  -3.567  1.00 46.19           O
ATOM    218  OE2 GLU A  14      -4.833 -25.892  -2.670  1.00 48.41           O
ATOM    219  N   ALA A  15       0.049 -26.927  -5.004  1.00 39.55           N
ATOM    220  H   ALA A  15      -0.253 -27.721  -4.477  1.00 39.55           H
ATOM    221  CA  ALA A  15       1.445 -26.502  -4.902  1.00 50.74           C
ATOM    222  HA  ALA A  15       1.424 -25.527  -4.682  1.00 50.74           H
ATOM    223  C   ALA A  15       2.201 -26.638  -6.232  1.00 52.41           C
ATOM    224  O   ALA A  15       2.948 -25.727  -6.612  1.00 53.15           O
ATOM    225  CB  ALA A  15       2.115 -27.305  -3.778  1.00 50.80           C
ATOM    226 1HB  ALA A  15       1.612 -27.207  -2.919  1.00 50.80           H
ATOM    227 2HB  ALA A  15       3.052 -26.992  -3.623  1.00 50.80           H
ATOM    228 3HB  ALA A  15       2.150 -28.278  -4.005  1.00 50.80           H
ATOM    229  N   MET A  16       1.978 -27.703  -6.992  1.00 41.23           N
ATOM    230  H   MET A  16       1.364 -28.414  -6.651  1.00 41.23           H
ATOM    231  CA  MET A  16       2.594 -27.881  -8.311  1.00 45.88           C
ATOM    232  HA  MET A  16       3.557 -27.654  -8.164  1.00 45.88           H
ATOM    233  C   MET A  16       2.021 -26.915  -9.359  1.00 46.29           C
ATOM    234  O   MET A  16       2.777 -26.385 -10.170  1.00 47.82           O
ATOM    235  CB  MET A  16       2.467 -29.335  -8.783  1.00 46.87           C
ATOM    236 1HB  MET A  16       1.512 -29.619  -8.702  1.00 46.87           H
ATOM    237 2HB  MET A  16       2.751 -29.390  -9.740  1.00 46.87           H
ATOM    238  CG  MET A  16       3.338 -30.285  -7.953  1.00 45.30           C
ATOM    239 1HG  MET A  16       4.026 -29.688  -7.541  1.00 45.30           H
ATOM    240 2HG  MET A  16       2.721 -30.623  -7.242  1.00 45.30           H
ATOM    241  SD  MET A  16       4.098 -31.640  -8.875  1.00 45.33           S
ATOM    242  CE  MET A  16       2.647 -32.503  -9.529  1.00 37.85           C
ATOM    243 1HE  MET A  16       2.918 -33.296 -10.075  1.00 37.85           H
ATOM    244 2HE  MET A  16       2.104 -31.899 -10.112  1.00 37.85           H
ATOM    245 3HE  MET A  16       2.058 -32.826  -8.788  1.00 37.85           H
ATOM    246  N   SER A  17       0.728 -26.607  -9.300  1.00 43.57           N
ATOM    247  H   SER A  17       0.155 -27.107  -8.651  1.00 43.57           H
ATOM    248  CA  SER A  17       0.094 -25.578 -10.131  1.00 53.59           C
ATOM    249  HA  SER A  17       0.303 -25.817 -11.079  1.00 53.59           H
ATOM    250  C   SER A  17       0.672 -24.187  -9.847  1.00 54.30           C
ATOM    251  O   SER A  17       1.010 -23.451 -10.772  1.00 53.41           O
ATOM    252  CB  SER A  17      -1.418 -25.597  -9.886  1.00 53.11           C
ATOM    253 1HB  SER A  17      -1.806 -26.490 -10.113  1.00 53.11           H
ATOM    254 2HB  SER A  17      -1.629 -25.374  -8.934  1.00 53.11           H
ATOM    255  OG  SER A  17      -2.050 -24.631 -10.706  1.00 48.64           O
ATOM    256  HG  SER A  17      -2.193 -24.997 -11.579  1.00 48.64           H
ATOM    257  N   SER A  18       0.900 -23.858  -8.569  1.00 44.11           N
ATOM    258  H   SER A  18       0.610 -24.501  -7.860  1.00 44.11           H
ATOM    259  CA  SER A  18       1.549 -22.613  -8.145  1.00 57.83           C
ATOM    260  HA  SER A  18       1.017 -21.878  -8.565  1.00 57.83           H
ATOM    261  C   SER A  18       2.995 -22.494  -8.652  1.00 58.62           C
ATOM    262  O   SER A  18       3.399 -21.441  -9.139  1.00 55.20           O
ATOM    263  CB  SER A  18       1.507 -22.531  -6.617  1.00 53.46           C
ATOM    264 1HB  SER A  18       0.561 -22.526  -6.293  1.00 53.46           H
ATOM    265 2HB  SER A  18       1.995 -23.304  -6.211  1.00 53.46           H
ATOM    266  OG  SER A  18       2.128 -21.338  -6.145  1.00 46.91           O
ATOM    267  HG  SER A  18       3.068 -21.487  -6.039  1.00 46.91           H
ATOM    268  N   VAL A  19       3.769 -23.579  -8.595  1.00 35.08           N
ATOM    269  H   VAL A  19       3.403 -24.407  -8.170  1.00 35.08           H
ATOM    270  CA  VAL A  19       5.136 -23.608  -9.130  1.00 51.31           C
ATOM    271  HA  VAL A  19       5.589 -22.800  -8.753  1.00 51.31           H
ATOM    272  C   VAL A  19       5.135 -23.475 -10.654  1.00 53.61           C
ATOM    273  O   VAL A  19       5.863 -22.645 -11.191  1.00 53.06           O
ATOM    274  CB  VAL A  19       5.888 -24.869  -8.654  1.00 50.71           C
ATOM    275  HB  VAL A  19       5.316 -25.650  -8.905  1.00 50.71           H
ATOM    276  CG1 VAL A  19       7.262 -25.017  -9.319  1.00 48.10           C
ATOM    277 1HG1 VAL A  19       7.730 -25.840  -8.996  1.00 48.10           H
ATOM    278 2HG1 VAL A  19       7.846 -24.231  -9.115  1.00 48.10           H
ATOM    279 3HG1 VAL A  19       7.174 -25.084 -10.313  1.00 48.10           H
ATOM    280  CG2 VAL A  19       6.127 -24.807  -7.136  1.00 53.67           C
ATOM    281 1HG2 VAL A  19       6.614 -25.620  -6.816  1.00 53.67           H
ATOM    282 2HG2 VAL A  19       5.261 -24.752  -6.639  1.00 53.67           H
ATOM    283 3HG2 VAL A  19       6.673 -24.006  -6.892  1.00 53.67           H
ATOM    284  N   ALA A  20       4.252 -24.186 -11.357  1.00 51.16           N
ATOM    285  H   ALA A  20       3.652 -24.820 -10.868  1.00 51.16           H
ATOM    286  CA  ALA A  20       4.121 -24.081 -12.809  1.00 62.41           C
ATOM    287  HA  ALA A  20       5.039 -24.218 -13.182  1.00 62.41           H
ATOM    288  C   ALA A  20       3.650 -22.686 -13.265  1.00 64.69           C
ATOM    289  O   ALA A  20       4.089 -22.191 -14.308  1.00 67.17           O
ATOM    290  CB  ALA A  20       3.159 -25.177 -13.276  1.00 67.17           C
ATOM    291 1HB  ALA A  20       3.471 -26.079 -12.977  1.00 67.17           H
ATOM    292 2HB  ALA A  20       3.089 -25.191 -14.273  1.00 67.17           H
ATOM    293 3HB  ALA A  20       2.242 -25.030 -12.906  1.00 67.17           H
ATOM    294  N   ALA A  21       2.797 -22.018 -12.479  1.00 57.06           N
ATOM    295  H   ALA A  21       2.417 -22.490 -11.683  1.00 57.06           H
ATOM    296  CA  ALA A  21       2.392 -20.636 -12.723  1.00 64.32           C
ATOM    297  HA  ALA A  21       2.121 -20.584 -13.684  1.00 64.32           H
ATOM    298  C   ALA A  21       3.559 -19.656 -12.523  1.00 66.33           C
ATOM    299  O   ALA A  21       3.766 -18.784 -13.362  1.00 67.61           O
ATOM    300  CB  ALA A  21       1.200 -20.307 -11.819  1.00 67.73           C
ATOM    301 1HB  ALA A  21       0.452 -20.954 -11.963  1.00 67.73           H
ATOM    302 2HB  ALA A  21       0.852 -19.388 -12.005  1.00 67.73           H
ATOM    303 3HB  ALA A  21       1.460 -20.347 -10.854  1.00 67.73           H
ATOM    304  N   LYS A  22       4.376 -19.851 -11.487  1.00 39.61           N
ATOM    305  H   LYS A  22       4.160 -20.587 -10.845  1.00 39.61           H
ATOM    306  CA  LYS A  22       5.577 -19.040 -11.241  1.00 46.51           C
ATOM    307  HA  LYS A  22       5.255 -18.094 -11.277  1.00 46.51           H
ATOM    308  C   LYS A  22       6.643 -19.219 -12.325  1.00 46.19           C
ATOM    309  O   LYS A  22       7.225 -18.234 -12.764  1.00 51.94           O
ATOM    310  CB  LYS A  22       6.163 -19.375  -9.860  1.00 51.02           C
ATOM    311 1HB  LYS A  22       6.202 -20.369  -9.756  1.00 51.02           H
ATOM    312 2HB  LYS A  22       7.087 -18.997  -9.798  1.00 51.02           H
ATOM    313  CG  LYS A  22       5.310 -18.790  -8.727  1.00 51.36           C
ATOM    314 1HG  LYS A  22       5.366 -17.792  -8.753  1.00 51.36           H
ATOM    315 2HG  LYS A  22       4.359 -19.074  -8.848  1.00 51.36           H
ATOM    316  CD  LYS A  22       5.814 -19.287  -7.371  1.00 54.44           C
ATOM    317 1HD  LYS A  22       5.799 -20.287  -7.358  1.00 54.44           H
ATOM    318 2HD  LYS A  22       6.750 -18.965  -7.227  1.00 54.44           H
ATOM    319  CE  LYS A  22       4.914 -18.750  -6.255  1.00 46.08           C
ATOM    320 1HE  LYS A  22       4.962 -17.751  -6.235  1.00 46.08           H
ATOM    321 2HE  LYS A  22       3.969 -19.035  -6.418  1.00 46.08           H
ATOM    322  NZ  LYS A  22       5.329 -19.260  -4.930  1.00 40.74           N
ATOM    323 1HZ  LYS A  22       4.736 -18.904  -4.207  1.00 40.74           H
ATOM    324 2HZ  LYS A  22       6.268 -18.988  -4.719  1.00 40.74           H
ATOM    325 3HZ  LYS A  22       5.285 -20.259  -4.900  1.00 40.74           H
ATOM    326  N   VAL A  23       6.849 -20.438 -12.791  1.00 41.04           N
ATOM    327  H   VAL A  23       6.349 -21.198 -12.375  1.00 41.04           H
ATOM    328  CA  VAL A  23       7.779 -20.730 -13.893  1.00 48.42           C
ATOM    329  HA  VAL A  23       8.642 -20.290 -13.647  1.00 48.42           H
ATOM    330  C   VAL A  23       7.295 -20.106 -15.201  1.00 50.23           C
ATOM    331  O   VAL A  23       8.085 -19.485 -15.907  1.00 51.53           O
ATOM    332  CB  VAL A  23       8.001 -22.254 -14.027  1.00 49.39           C
ATOM    333  HB  VAL A  23       7.093 -22.666 -14.103  1.00 49.39           H
ATOM    334  CG1 VAL A  23       8.820 -22.618 -15.270  1.00 47.97           C
ATOM    335 1HG1 VAL A  23       8.951 -23.607 -15.336  1.00 47.97           H
ATOM    336 2HG1 VAL A  23       9.723 -22.190 -15.242  1.00 47.97           H
ATOM    337 3HG1 VAL A  23       8.361 -22.312 -16.104  1.00 47.97           H
ATOM    338  CG2 VAL A  23       8.758 -22.800 -12.804  1.00 54.38           C
ATOM    339 1HG2 VAL A  23       8.905 -23.786 -12.884  1.00 54.38           H
ATOM    340 2HG2 VAL A  23       8.246 -22.633 -11.962  1.00 54.38           H
ATOM    341 3HG2 VAL A  23       9.652 -22.362 -12.711  1.00 54.38           H
ATOM    342  N   ARG A  24       6.002 -20.184 -15.502  1.00 47.01           N
ATOM    343  H   ARG A  24       5.403 -20.723 -14.909  1.00 47.01           H
ATOM    344  CA  ARG A  24       5.414 -19.508 -16.675  1.00 50.65           C
ATOM    345  HA  ARG A  24       5.963 -19.814 -17.453  1.00 50.65           H
ATOM    346  C   ARG A  24       5.530 -17.985 -16.588  1.00 49.74           C
ATOM    347  O   ARG A  24       5.891 -17.360 -17.575  1.00 57.60           O
ATOM    348  CB  ARG A  24       3.961 -19.938 -16.875  1.00 55.16           C
ATOM    349 1HB  ARG A  24       3.510 -19.971 -15.983  1.00 55.16           H
ATOM    350 2HB  ARG A  24       3.503 -19.264 -17.455  1.00 55.16           H
ATOM    351  CG  ARG A  24       3.870 -21.328 -17.542  1.00 57.05           C
ATOM    352 1HG  ARG A  24       4.371 -21.306 -18.407  1.00 57.05           H
ATOM    353 2HG  ARG A  24       4.283 -22.007 -16.935  1.00 57.05           H
ATOM    354  CD  ARG A  24       2.414 -21.737 -17.824  1.00 61.93           C
ATOM    355 1HD  ARG A  24       1.923 -20.973 -18.243  1.00 61.93           H
ATOM    356 2HD  ARG A  24       2.397 -22.523 -18.442  1.00 61.93           H
ATOM    357  NE  ARG A  24       1.698 -22.114 -16.593  1.00 48.51           N
ATOM    358  HE  ARG A  24       2.244 -22.198 -15.760  1.00 48.51           H
ATOM    359  CZ  ARG A  24       0.400 -22.352 -16.485  1.00 45.89           C
ATOM    360  NH1 ARG A  24      -0.412 -22.229 -17.506  1.00 40.29           N
ATOM    361 1HH1 ARG A  24      -0.056 -21.948 -18.397  1.00 40.29           H
ATOM    362 2HH1 ARG A  24      -1.388 -22.416 -17.394  1.00 40.29           H
ATOM    363  NH2 ARG A  24      -0.117 -22.740 -15.362  1.00 39.80           N
ATOM    364 1HH2 ARG A  24       0.466 -22.864 -14.559  1.00 39.80           H
ATOM    365 2HH2 ARG A  24      -1.099 -22.915 -15.298  1.00 39.80           H
ATOM    366  N   ALA A  25       5.278 -17.406 -15.413  1.00 54.94           N
ATOM    367  H   ALA A  25       4.974 -17.978 -14.651  1.00 54.94           H
ATOM    368  CA  ALA A  25       5.428 -15.971 -15.196  1.00 58.22           C
ATOM    369  HA  ALA A  25       4.897 -15.523 -15.916  1.00 58.22           H
ATOM    370  C   ALA A  25       6.895 -15.516 -15.342  1.00 58.28           C
ATOM    371  O   ALA A  25       7.153 -14.497 -15.979  1.00 60.46           O
ATOM    372  CB  ALA A  25       4.865 -15.627 -13.811  1.00 60.64           C
ATOM    373 1HB  ALA A  25       3.914 -15.926 -13.726  1.00 60.64           H
ATOM    374 2HB  ALA A  25       4.893 -14.641 -13.648  1.00 60.64           H
ATOM    375 3HB  ALA A  25       5.393 -16.073 -13.089  1.00 60.64           H
ATOM    376  N   ALA A  26       7.844 -16.282 -14.814  1.00 48.98           N
ATOM    377  H   ALA A  26       7.570 -17.087 -14.287  1.00 48.98           H
ATOM    378  CA  ALA A  26       9.271 -16.001 -14.969  1.00 52.69           C
ATOM    379  HA  ALA A  26       9.406 -15.052 -14.685  1.00 52.69           H
ATOM    380  C   ALA A  26       9.728 -16.107 -16.434  1.00 52.56           C
ATOM    381  O   ALA A  26      10.503 -15.269 -16.898  1.00 54.64           O
ATOM    382  CB  ALA A  26      10.050 -16.960 -14.062  1.00 53.61           C
ATOM    383 1HB  ALA A  26       9.745 -16.883 -13.113  1.00 53.61           H
ATOM    384 2HB  ALA A  26      11.030 -16.761 -14.087  1.00 53.61           H
ATOM    385 3HB  ALA A  26       9.922 -17.909 -14.350  1.00 53.61           H
ATOM    386  N   ARG A  27       9.212 -17.091 -17.187  1.00 41.47           N
ATOM    387  H   ARG A  27       8.599 -17.749 -16.749  1.00 41.47           H
ATOM    388  CA  ARG A  27       9.497 -17.256 -18.620  1.00 45.21           C
ATOM    389  HA  ARG A  27      10.491 -17.219 -18.724  1.00 45.21           H
ATOM    390  C   ARG A  27       8.921 -16.107 -19.451  1.00 45.59           C
ATOM    391  O   ARG A  27       9.659 -15.512 -20.221  1.00 50.50           O
ATOM    392  CB  ARG A  27       8.977 -18.622 -19.078  1.00 49.82           C
ATOM    393 1HB  ARG A  27       9.244 -19.315 -18.408  1.00 49.82           H
ATOM    394 2HB  ARG A  27       7.980 -18.587 -19.143  1.00 49.82           H
ATOM    395  CG  ARG A  27       9.556 -18.998 -20.447  1.00 50.02           C
ATOM    396 1HG  ARG A  27       9.267 -18.323 -21.126  1.00 50.02           H
ATOM    397 2HG  ARG A  27      10.554 -19.011 -20.393  1.00 50.02           H
ATOM    398  CD  ARG A  27       9.050 -20.385 -20.860  1.00 53.84           C
ATOM    399 1HD  ARG A  27       9.105 -21.014 -20.085  1.00 53.84           H
ATOM    400 2HD  ARG A  27       8.102 -20.324 -21.174  1.00 53.84           H
ATOM    401  NE  ARG A  27       9.862 -20.933 -21.955  1.00 44.98           N
ATOM    402  HE  ARG A  27      10.463 -20.295 -22.437  1.00 44.98           H
ATOM    403  CZ  ARG A  27       9.873 -22.191 -22.363  1.00 40.41           C
ATOM    404  NH1 ARG A  27       9.054 -23.080 -21.869  1.00 35.17           N
ATOM    405 1HH1 ARG A  27       8.396 -22.816 -21.163  1.00 35.17           H
ATOM    406 2HH1 ARG A  27       9.084 -24.024 -22.196  1.00 35.17           H
ATOM    407  NH2 ARG A  27      10.715 -22.571 -23.267  1.00 35.09           N
ATOM    408 1HH2 ARG A  27      11.359 -21.914 -23.659  1.00 35.09           H
ATOM    409 2HH2 ARG A  27      10.723 -23.522 -23.575  1.00 35.09           H
ATOM    410  N   ALA A  28       7.668 -15.733 -19.202  1.00 62.25           N
ATOM    411  H   ALA A  28       7.136 -16.257 -18.537  1.00 62.25           H
ATOM    412  CA  ALA A  28       7.034 -14.587 -19.860  1.00 65.45           C
ATOM    413  HA  ALA A  28       7.110 -14.750 -20.844  1.00 65.45           H
ATOM    414  C   ALA A  28       7.757 -13.259 -19.549  1.00 66.01           C
ATOM    415  O   ALA A  28       7.891 -12.402 -20.418  1.00 65.27           O
ATOM    416  CB  ALA A  28       5.567 -14.535 -19.413  1.00 67.05           C
ATOM    417 1HB  ALA A  28       5.100 -15.396 -19.615  1.00 67.05           H
ATOM    418 2HB  ALA A  28       5.075 -13.801 -19.882  1.00 67.05           H
ATOM    419 3HB  ALA A  28       5.498 -14.371 -18.429  1.00 67.05           H
ATOM    420  N   PHE A  29       8.290 -13.113 -18.344  1.00 56.59           N
ATOM    421  H   PHE A  29       8.124 -13.824 -17.661  1.00 56.59           H
ATOM    422  CA  PHE A  29       9.109 -11.962 -17.966  1.00 55.16           C
ATOM    423  HA  PHE A  29       8.605 -11.154 -18.271  1.00 55.16           H
ATOM    424  C   PHE A  29      10.469 -11.944 -18.687  1.00 54.52           C
ATOM    425  O   PHE A  29      10.894 -10.890 -19.162  1.00 55.46           O
ATOM    426  CB  PHE A  29       9.272 -11.957 -16.441  1.00 55.54           C
ATOM    427 1HB  PHE A  29       8.364 -11.966 -16.022  1.00 55.54           H
ATOM    428 2HB  PHE A  29       9.773 -12.779 -16.170  1.00 55.54           H
ATOM    429  CG  PHE A  29      10.024 -10.750 -15.913  1.00 58.10           C
ATOM    430  CD1 PHE A  29      11.351 -10.880 -15.456  1.00 55.46           C
ATOM    431  HD1 PHE A  29      11.803 -11.772 -15.482  1.00 55.46           H
ATOM    432  CD2 PHE A  29       9.397  -9.495 -15.892  1.00 56.68           C
ATOM    433  HD2 PHE A  29       8.457  -9.400 -16.221  1.00 56.68           H
ATOM    434  CE1 PHE A  29      12.037  -9.761 -14.966  1.00 50.79           C
ATOM    435  HE1 PHE A  29      12.974  -9.858 -14.629  1.00 50.79           H
ATOM    436  CE2 PHE A  29      10.092  -8.367 -15.407  1.00 50.92           C
ATOM    437  HE2 PHE A  29       9.645  -7.473 -15.391  1.00 50.92           H
ATOM    438  CZ  PHE A  29      11.412  -8.500 -14.946  1.00 54.46           C
ATOM    439  HZ  PHE A  29      11.907  -7.701 -14.604  1.00 54.46           H
ATOM    440  N   GLY A  30      11.118 -13.095 -18.829  1.00 53.10           N
ATOM    441  H   GLY A  30      10.739 -13.910 -18.391  1.00 53.10           H
ATOM    442  CA  GLY A  30      12.363 -13.231 -19.596  1.00 54.36           C
ATOM    443 1HA  GLY A  30      13.026 -12.587 -19.213  1.00 54.36           H
ATOM    444 2HA  GLY A  30      12.695 -14.166 -19.470  1.00 54.36           H
ATOM    445  C   GLY A  30      12.181 -12.949 -21.093  1.00 54.27           C
ATOM    446  O   GLY A  30      12.987 -12.244 -21.696  1.00 56.42           O
ATOM    447  N   GLU A  31      11.085 -13.426 -21.674  1.00 59.52           N
ATOM    448  H   GLU A  31      10.481 -14.010 -21.132  1.00 59.52           H
ATOM    449  CA  GLU A  31      10.709 -13.145 -23.068  1.00 63.84           C
ATOM    450  HA  GLU A  31      11.503 -13.376 -23.631  1.00 63.84           H
ATOM    451  C   GLU A  31      10.402 -11.653 -23.270  1.00 62.36           C
ATOM    452  O   GLU A  31      10.867 -11.049 -24.239  1.00 64.58           O
ATOM    453  CB  GLU A  31       9.507 -14.027 -23.457  1.00 67.11           C
ATOM    454 1HB  GLU A  31       8.826 -13.983 -22.726  1.00 67.11           H
ATOM    455 2HB  GLU A  31       9.110 -13.675 -24.305  1.00 67.11           H
ATOM    456  CG  GLU A  31       9.921 -15.503 -23.671  1.00 63.75           C
ATOM    457 1HG  GLU A  31      10.493 -15.552 -24.490  1.00 63.75           H
ATOM    458 2HG  GLU A  31      10.451 -15.798 -22.876  1.00 63.75           H
ATOM    459  CD  GLU A  31       8.731 -16.479 -23.850  1.00 60.99           C
ATOM    460  OE1 GLU A  31       8.997 -17.708 -23.833  1.00 53.15           O
ATOM    461  OE2 GLU A  31       7.578 -16.017 -23.951  1.00 54.48           O
ATOM    462  N   TYR A  32       9.717 -11.019 -22.322  1.00 57.77           N
ATOM    463  H   TYR A  32       9.366 -11.556 -21.555  1.00 57.77           H
ATOM    464  CA  TYR A  32       9.449  -9.585 -22.339  1.00 57.11           C
ATOM    465  HA  TYR A  32       9.013  -9.416 -23.223  1.00 57.11           H
ATOM    466  C   TYR A  32      10.734  -8.734 -22.284  1.00 56.74           C
ATOM    467  O   TYR A  32      10.875  -7.784 -23.057  1.00 55.71           O
ATOM    468  CB  TYR A  32       8.504  -9.237 -21.180  1.00 57.96           C
ATOM    469 1HB  TYR A  32       7.623  -9.681 -21.342  1.00 57.96           H
ATOM    470 2HB  TYR A  32       8.901  -9.583 -20.330  1.00 57.96           H
ATOM    471  CG  TYR A  32       8.261  -7.744 -21.018  1.00 58.42           C
ATOM    472  CD1 TYR A  32       8.960  -7.013 -20.036  1.00 55.53           C
ATOM    473  HD1 TYR A  32       9.594  -7.483 -19.422  1.00 55.53           H
ATOM    474  CD2 TYR A  32       7.383  -7.080 -21.889  1.00 54.28           C
ATOM    475  HD2 TYR A  32       6.895  -7.596 -22.593  1.00 54.28           H
ATOM    476  CE1 TYR A  32       8.769  -5.630 -19.917  1.00 49.05           C
ATOM    477  HE1 TYR A  32       9.263  -5.118 -19.214  1.00 49.05           H
ATOM    478  CE2 TYR A  32       7.186  -5.687 -21.774  1.00 51.18           C
ATOM    479  HE2 TYR A  32       6.555  -5.218 -22.392  1.00 51.18           H
ATOM    480  CZ  TYR A  32       7.882  -4.957 -20.785  1.00 51.93           C
ATOM    481  OH  TYR A  32       7.705  -3.607 -20.679  1.00 54.82           O
ATOM    482  HH  TYR A  32       8.558  -3.174 -20.654  1.00 54.82           H
ATOM    483  N   LEU A  33      11.681  -9.081 -21.429  1.00 54.63           N
ATOM    484  H   LEU A  33      11.511  -9.846 -20.807  1.00 54.63           H
ATOM    485  CA  LEU A  33      12.972  -8.386 -21.358  1.00 56.45           C
ATOM    486  HA  LEU A  33      12.744  -7.419 -21.245  1.00 56.45           H
ATOM    487  C   LEU A  33      13.786  -8.550 -22.653  1.00 55.56           C
ATOM    488  O   LEU A  33      14.412  -7.593 -23.111  1.00 55.58           O
ATOM    489  CB  LEU A  33      13.773  -8.899 -20.153  1.00 56.75           C
ATOM    490 1HB  LEU A  33      13.756  -9.899 -20.174  1.00 56.75           H
ATOM    491 2HB  LEU A  33      14.715  -8.579 -20.250  1.00 56.75           H
ATOM    492  CG  LEU A  33      13.243  -8.435 -18.779  1.00 56.12           C
ATOM    493  HG  LEU A  33      12.279  -8.694 -18.722  1.00 56.12           H
ATOM    494  CD1 LEU A  33      14.072  -9.100 -17.680  1.00 55.85           C
ATOM    495 1HD1 LEU A  33      13.755  -8.821 -16.774  1.00 55.85           H
ATOM    496 2HD1 LEU A  33      15.037  -8.850 -17.758  1.00 55.85           H
ATOM    497 3HD1 LEU A  33      14.007 -10.096 -17.735  1.00 55.85           H
ATOM    498  CD2 LEU A  33      13.346  -6.913 -18.591  1.00 56.89           C
ATOM    499 1HD2 LEU A  33      12.997  -6.638 -17.695  1.00 56.89           H
ATOM    500 2HD2 LEU A  33      12.817  -6.429 -19.288  1.00 56.89           H
ATOM    501 3HD2 LEU A  33      14.296  -6.607 -18.658  1.00 56.89           H
ATOM    502  N   SER A  34      13.713  -9.723 -23.277  1.00 59.31           N
ATOM    503  H   SER A  34      13.162 -10.448 -22.864  1.00 59.31           H
ATOM    504  CA  SER A  34      14.401 -10.003 -24.541  1.00 61.39           C
ATOM    505  HA  SER A  34      15.336  -9.681 -24.393  1.00 61.39           H
ATOM    506  C   SER A  34      13.798  -9.238 -25.728  1.00 57.26           C
ATOM    507  O   SER A  34      14.513  -8.863 -26.650  1.00 57.94           O
ATOM    508  CB  SER A  34      14.360 -11.506 -24.829  1.00 62.13           C
ATOM    509 1HB  SER A  34      13.416 -11.823 -24.925  1.00 62.13           H
ATOM    510 2HB  SER A  34      14.870 -11.721 -25.662  1.00 62.13           H
ATOM    511  OG  SER A  34      14.948 -12.237 -23.769  1.00 56.51           O
ATOM    512  HG  SER A  34      15.081 -11.659 -23.018  1.00 56.51           H
ATOM    513  N   GLN A  35      12.495  -8.971 -25.699  1.00 68.81           N
ATOM    514  H   GLN A  35      11.959  -9.314 -24.927  1.00 68.81           H
ATOM    515  CA  GLN A  35      11.802  -8.202 -26.735  1.00 68.31           C
ATOM    516  HA  GLN A  35      12.260  -8.470 -27.583  1.00 68.31           H
ATOM    517  C   GLN A  35      11.951  -6.679 -26.566  1.00 65.17           C
ATOM    518  O   GLN A  35      11.966  -5.959 -27.553  1.00 64.01           O
ATOM    519  CB  GLN A  35      10.316  -8.579 -26.748  1.00 69.25           C
ATOM    520 1HB  GLN A  35       9.975  -8.569 -25.808  1.00 69.25           H
ATOM    521 2HB  GLN A  35       9.819  -7.902 -27.290  1.00 69.25           H
ATOM    522  CG  GLN A  35      10.074  -9.977 -27.352  1.00 65.45           C
ATOM    523 1HG  GLN A  35      10.378  -9.972 -28.305  1.00 65.45           H
ATOM    524 2HG  GLN A  35      10.607 -10.647 -26.835  1.00 65.45           H
ATOM    525  CD  GLN A  35       8.604 -10.400 -27.317  1.00 63.20           C
ATOM    526  OE1 GLN A  35       7.712  -9.660 -26.958  1.00 55.61           O
ATOM    527  NE2 GLN A  35       8.300 -11.617 -27.721  1.00 54.33           N
ATOM    528 1HE2 GLN A  35       7.346 -11.918 -27.728  1.00 54.33           H
ATOM    529 2HE2 GLN A  35       9.023 -12.240 -28.020  1.00 54.33           H
ATOM    530  N   SER A  36      12.069  -6.208 -25.333  1.00 64.94           N
ATOM    531  H   SER A  36      12.102  -6.857 -24.573  1.00 64.94           H
ATOM    532  CA  SER A  36      12.153  -4.769 -25.035  1.00 64.74           C
ATOM    533  HA  SER A  36      11.625  -4.355 -25.776  1.00 64.74           H
ATOM    534  C   SER A  36      13.577  -4.190 -25.130  1.00 61.61           C
ATOM    535  O   SER A  36      13.718  -2.977 -25.236  1.00 56.09           O
ATOM    536  CB  SER A  36      11.485  -4.435 -23.699  1.00 61.00           C
ATOM    537 1HB  SER A  36      11.787  -3.539 -23.373  1.00 61.00           H
ATOM    538 2HB  SER A  36      10.490  -4.436 -23.798  1.00 61.00           H
ATOM    539  OG  SER A  36      11.791  -5.358 -22.682  1.00 56.82           O
ATOM    540  HG  SER A  36      11.860  -4.899 -21.845  1.00 56.82           H
ATOM    541  N   HIS A  37      14.616  -5.029 -25.158  1.00 42.48           N
ATOM    542  H   HIS A  37      14.427  -6.005 -25.045  1.00 42.48           H
ATOM    543  CA  HIS A  37      16.012  -4.624 -25.342  1.00 49.08           C
ATOM    544  HA  HIS A  37      15.973  -3.714 -25.755  1.00 49.08           H
ATOM    545  C   HIS A  37      16.761  -5.540 -26.326  1.00 44.71           C
ATOM    546  O   HIS A  37      17.547  -6.393 -25.907  1.00 43.90           O
ATOM    547  CB  HIS A  37      16.712  -4.553 -23.974  1.00 46.75           C
ATOM    548 1HB  HIS A  37      16.531  -5.397 -23.470  1.00 46.75           H
ATOM    549 2HB  HIS A  37      17.697  -4.453 -24.115  1.00 46.75           H
ATOM    550  CG  HIS A  37      16.243  -3.399 -23.134  1.00 48.45           C
ATOM    551  ND1 HIS A  37      16.496  -2.073 -23.380  1.00 44.95           N
ATOM    552  HD1 HIS A  37      17.035  -1.706 -24.138  1.00 44.95           H
ATOM    553  CD2 HIS A  37      15.473  -3.459 -22.003  1.00 46.57           C
ATOM    554  HD2 HIS A  37      15.127  -4.292 -21.571  1.00 46.57           H
ATOM    555  CE1 HIS A  37      15.887  -1.355 -22.415  1.00 42.90           C
ATOM    556  HE1 HIS A  37      15.906  -0.357 -22.351  1.00 42.90           H
ATOM    557  NE2 HIS A  37      15.257  -2.155 -21.560  1.00 43.43           N
ATOM    558  N   PRO A  38      16.566  -5.373 -27.647  1.00 45.19           N
ATOM    559  CA  PRO A  38      17.213  -6.213 -28.658  1.00 52.18           C
ATOM    560  HA  PRO A  38      17.047  -7.170 -28.418  1.00 52.18           H
ATOM    561  C   PRO A  38      18.745  -6.087 -28.683  1.00 53.20           C
ATOM    562  O   PRO A  38      19.425  -6.995 -29.155  1.00 49.34           O
ATOM    563  CB  PRO A  38      16.567  -5.802 -29.989  1.00 49.25           C
ATOM    564 1HB  PRO A  38      17.240  -5.814 -30.728  1.00 49.25           H
ATOM    565 2HB  PRO A  38      15.809  -6.412 -30.218  1.00 49.25           H
ATOM    566  CG  PRO A  38      16.060  -4.377 -29.740  1.00 53.15           C
ATOM    567 1HG  PRO A  38      16.777  -3.704 -29.920  1.00 53.15           H
ATOM    568 2HG  PRO A  38      15.262  -4.175 -30.308  1.00 53.15           H
ATOM    569  CD  PRO A  38      15.686  -4.391 -28.262  1.00 61.39           C
ATOM    570 1HD  PRO A  38      15.836  -3.496 -27.841  1.00 61.39           H
ATOM    571 2HD  PRO A  38      14.734  -4.666 -28.131  1.00 61.39           H
ATOM    572  N   GLU A  39      19.305  -5.017 -28.127  1.00 47.46           N
ATOM    573  H   GLU A  39      18.697  -4.336 -27.719  1.00 47.46           H
ATOM    574  CA  GLU A  39      20.753  -4.759 -28.066  1.00 51.14           C
ATOM    575  HA  GLU A  39      21.107  -5.103 -28.936  1.00 51.14           H
ATOM    576  C   GLU A  39      21.475  -5.533 -26.944  1.00 48.22           C
ATOM    577  O   GLU A  39      22.700  -5.585 -26.923  1.00 44.07           O
ATOM    578  CB  GLU A  39      20.989  -3.250 -27.923  1.00 49.70           C
ATOM    579 1HB  GLU A  39      20.527  -2.928 -27.097  1.00 49.70           H
ATOM    580 2HB  GLU A  39      21.972  -3.083 -27.842  1.00 49.70           H
ATOM    581  CG  GLU A  39      20.446  -2.473 -29.138  1.00 47.76           C
ATOM    582 1HG  GLU A  39      20.881  -2.830 -29.964  1.00 47.76           H
ATOM    583 2HG  GLU A  39      19.458  -2.617 -29.192  1.00 47.76           H
ATOM    584  CD  GLU A  39      20.703  -0.970 -29.079  1.00 43.32           C
ATOM    585  OE1 GLU A  39      20.293  -0.296 -30.045  1.00 39.79           O
ATOM    586  OE2 GLU A  39      21.260  -0.498 -28.063  1.00 41.89           O
ATOM    587  N   ASN A  40      20.739  -6.179 -26.039  1.00 34.88           N
ATOM    588  H   ASN A  40      19.751  -6.242 -26.180  1.00 34.88           H
ATOM    589  CA  ASN A  40      21.320  -6.799 -24.848  1.00 41.52           C
ATOM    590  HA  ASN A  40      22.305  -6.644 -24.920  1.00 41.52           H
ATOM    591  C   ASN A  40      21.169  -8.339 -24.821  1.00 41.10           C
ATOM    592  O   ASN A  40      21.123  -8.956 -23.756  1.00 37.85           O
ATOM    593  CB  ASN A  40      20.779  -6.079 -23.591  1.00 37.90           C
ATOM    594 1HB  ASN A  40      20.318  -5.238 -23.875  1.00 37.90           H
ATOM    595 2HB  ASN A  40      20.125  -6.680 -23.132  1.00 37.90           H
ATOM    596  CG  ASN A  40      21.861  -5.708 -22.589  1.00 34.29           C
ATOM    597  OD1 ASN A  40      23.053  -5.909 -22.762  1.00 32.64           O
ATOM    598  ND2 ASN A  40      21.480  -5.119 -21.487  1.00 33.69           N
ATOM    599 1HD2 ASN A  40      22.159  -4.843 -20.807  1.00 33.69           H
ATOM    600 2HD2 ASN A  40      20.509  -4.944 -21.324  1.00 33.69           H
ATOM    601  N   ARG A  41      21.111  -8.962 -25.989  1.00 31.02           N
ATOM    602  H   ARG A  41      21.207  -8.412 -26.819  1.00 31.02           H
ATOM    603  CA  ARG A  41      20.914 -10.418 -26.141  1.00 37.62           C
ATOM    604  HA  ARG A  41      20.080 -10.590 -25.616  1.00 37.62           H
ATOM    605  C   ARG A  41      21.990 -11.299 -25.492  1.00 35.64           C
ATOM    606  O   ARG A  41      21.726 -12.466 -25.247  1.00 33.16           O
ATOM    607  CB  ARG A  41      20.732 -10.768 -27.629  1.00 35.34           C
ATOM    608 1HB  ARG A  41      21.339 -10.191 -28.175  1.00 35.34           H
ATOM    609 2HB  ARG A  41      20.971 -11.729 -27.768  1.00 35.34           H
ATOM    610  CG  ARG A  41      19.287 -10.545 -28.095  1.00 35.26           C
ATOM    611 1HG  ARG A  41      18.669 -11.060 -27.501  1.00 35.26           H
ATOM    612 2HG  ARG A  41      19.071  -9.570 -28.036  1.00 35.26           H
ATOM    613  CD  ARG A  41      19.103 -11.017 -29.548  1.00 35.18           C
ATOM    614 1HD  ARG A  41      19.611 -10.417 -30.166  1.00 35.18           H
ATOM    615 2HD  ARG A  41      19.437 -11.955 -29.644  1.00 35.18           H
ATOM    616  NE  ARG A  41      17.678 -10.992 -29.949  1.00 30.60           N
ATOM    617  HE  ARG A  41      17.021 -10.679 -29.263  1.00 30.60           H
ATOM    618  CZ  ARG A  41      17.190 -11.342 -31.124  1.00 30.61           C
ATOM    619  NH1 ARG A  41      17.957 -11.733 -32.102  1.00 28.95           N
ATOM    620 1HH1 ARG A  41      18.948 -11.775 -31.974  1.00 28.95           H
ATOM    621 2HH1 ARG A  41      17.555 -11.991 -32.980  1.00 28.95           H
ATOM    622  NH2 ARG A  41      15.903 -11.315 -31.334  1.00 28.07           N
ATOM    623 1HH2 ARG A  41      15.283 -11.028 -30.604  1.00 28.07           H
ATOM    624 2HH2 ARG A  41      15.536 -11.581 -32.225  1.00 28.07           H
ATOM    625  N   ASN A  42      23.126 -10.748 -25.129  1.00 32.67           N
ATOM    626  H   ASN A  42      23.244  -9.761 -25.241  1.00 32.67           H
ATOM    627  CA  ASN A  42      24.229 -11.537 -24.564  1.00 40.04           C
ATOM    628  HA  ASN A  42      24.041 -12.475 -24.856  1.00 40.04           H
ATOM    629  C   ASN A  42      24.253 -11.606 -23.025  1.00 38.69           C
ATOM    630  O   ASN A  42      25.142 -12.230 -22.459  1.00 33.75           O
ATOM    631  CB  ASN A  42      25.558 -11.013 -25.150  1.00 35.18           C
ATOM    632 1HB  ASN A  42      25.614 -10.028 -24.988  1.00 35.18           H
ATOM    633 2HB  ASN A  42      26.316 -11.471 -24.686  1.00 35.18           H
ATOM    634  CG  ASN A  42      25.704 -11.256 -26.646  1.00 31.53           C
ATOM    635  OD1 ASN A  42      24.917 -11.922 -27.303  1.00 28.78           O
ATOM    636  ND2 ASN A  42      26.716 -10.708 -27.258  1.00 28.86           N
ATOM    637 1HD2 ASN A  42      26.835 -10.837 -28.243  1.00 28.86           H
ATOM    638 2HD2 ASN A  42      27.374 -10.159 -26.743  1.00 28.86           H
ATOM    639  N   GLY A  43      23.295 -10.972 -22.335  1.00 33.97           N
ATOM    640  H   GLY A  43      22.566 -10.512 -22.841  1.00 33.97           H
ATOM    641  CA  GLY A  43      23.270 -10.924 -20.863  1.00 39.03           C
ATOM    642 1HA  GLY A  43      24.176 -11.203 -20.545  1.00 39.03           H
ATOM    643 2HA  GLY A  43      23.103  -9.973 -20.603  1.00 39.03           H
ATOM    644  C   GLY A  43      22.219 -11.809 -20.192  1.00 37.69           C
ATOM    645  O   GLY A  43      22.304 -12.042 -18.988  1.00 34.33           O
ATOM    646  N   ALA A  44      21.236 -12.299 -20.955  1.00 29.14           N
ATOM    647  H   ALA A  44      21.273 -12.152 -21.943  1.00 29.14           H
ATOM    648  CA  ALA A  44      20.102 -13.046 -20.390  1.00 34.43           C
ATOM    649  HA  ALA A  44      19.926 -12.646 -19.491  1.00 34.43           H
ATOM    650  C   ALA A  44      20.408 -14.524 -20.109  1.00 33.81           C
ATOM    651  O   ALA A  44      19.845 -15.097 -19.178  1.00 31.76           O
ATOM    652  CB  ALA A  44      18.902 -12.860 -21.330  1.00 31.67           C
ATOM    653 1HB  ALA A  44      18.724 -11.890 -21.497  1.00 31.67           H
ATOM    654 2HB  ALA A  44      18.074 -13.261 -20.938  1.00 31.67           H
ATOM    655 3HB  ALA A  44      19.068 -13.298 -22.213  1.00 31.67           H
ATOM    656  N   ASP A  45      21.345 -15.104 -20.849  1.00 25.65           N
ATOM    657  H   ASP A  45      21.854 -14.548 -21.506  1.00 25.65           H
ATOM    658  CA  ASP A  45      21.662 -16.537 -20.737  1.00 32.82           C
ATOM    659  HA  ASP A  45      20.778 -17.000 -20.677  1.00 32.82           H
ATOM    660  C   ASP A  45      22.422 -16.896 -19.448  1.00 31.51           C
ATOM    661  O   ASP A  45      22.333 -18.024 -18.960  1.00 29.64           O
ATOM    662  CB  ASP A  45      22.421 -16.982 -21.996  1.00 31.31           C
ATOM    663 1HB  ASP A  45      23.200 -16.370 -22.130  1.00 31.31           H
ATOM    664 2HB  ASP A  45      22.750 -17.916 -21.856  1.00 31.31           H
ATOM    665  CG  ASP A  45      21.544 -16.952 -23.264  1.00 29.25           C
ATOM    666  OD1 ASP A  45      20.306 -17.069 -23.111  1.00 28.50           O
ATOM    667  OD2 ASP A  45      22.123 -16.800 -24.358  1.00 29.13           O
ATOM    668  N   HIS A  46      23.089 -15.925 -18.827  1.00 23.47           N
ATOM    669  H   HIS A  46      23.104 -15.010 -19.230  1.00 23.47           H
ATOM    670  CA  HIS A  46      23.804 -16.162 -17.565  1.00 29.78           C
ATOM    671  HA  HIS A  46      24.186 -17.080 -17.671  1.00 29.78           H
ATOM    672  C   HIS A  46      22.908 -16.236 -16.316  1.00 28.29           C
ATOM    673  O   HIS A  46      23.358 -16.727 -15.280  1.00 26.81           O
ATOM    674  CB  HIS A  46      24.912 -15.116 -17.413  1.00 28.51           C
ATOM    675 1HB  HIS A  46      24.573 -14.232 -17.735  1.00 28.51           H
ATOM    676 2HB  HIS A  46      25.165 -15.045 -16.448  1.00 28.51           H
ATOM    677  CG  HIS A  46      26.146 -15.471 -18.205  1.00 29.05           C
ATOM    678  ND1 HIS A  46      26.939 -16.568 -17.980  1.00 27.71           N
ATOM    679  HD1 HIS A  46      26.806 -17.254 -17.264  1.00 27.71           H
ATOM    680  CD2 HIS A  46      26.665 -14.794 -19.277  1.00 26.20           C
ATOM    681  HD2 HIS A  46      26.299 -13.957 -19.684  1.00 26.20           H
ATOM    682  CE1 HIS A  46      27.925 -16.557 -18.892  1.00 24.22           C
ATOM    683  HE1 HIS A  46      28.646 -17.246 -18.960  1.00 24.22           H
ATOM    684  NE2 HIS A  46      27.807 -15.494 -19.698  1.00 24.37           N
ATOM    685  N   LEU A  47      21.660 -15.792 -16.398  1.00 26.38           N
ATOM    686  H   LEU A  47      21.339 -15.421 -17.269  1.00 26.38           H
ATOM    687  CA  LEU A  47      20.731 -15.824 -15.258  1.00 34.74           C
ATOM    688  HA  LEU A  47      21.323 -15.860 -14.453  1.00 34.74           H
ATOM    689  C   LEU A  47      19.861 -17.095 -15.201  1.00 32.71           C
ATOM    690  O   LEU A  47      19.222 -17.344 -14.178  1.00 30.60           O
ATOM    691  CB  LEU A  47      19.894 -14.538 -15.233  1.00 32.54           C
ATOM    692 1HB  LEU A  47      19.521 -14.392 -16.149  1.00 32.54           H
ATOM    693 2HB  LEU A  47      19.144 -14.668 -14.585  1.00 32.54           H
ATOM    694  CG  LEU A  47      20.675 -13.276 -14.822  1.00 30.13           C
ATOM    695  HG  LEU A  47      21.494 -13.237 -15.394  1.00 30.13           H
ATOM    696  CD1 LEU A  47      19.804 -12.040 -15.025  1.00 30.16           C
ATOM    697 1HD1 LEU A  47      20.295 -11.209 -14.763  1.00 30.16           H
ATOM    698 2HD1 LEU A  47      18.972 -12.093 -14.472  1.00 30.16           H
ATOM    699 3HD1 LEU A  47      19.531 -11.947 -15.983  1.00 30.16           H
ATOM    700  CD2 LEU A  47      21.097 -13.308 -13.349  1.00 31.99           C
ATOM    701 1HD2 LEU A  47      21.602 -12.481 -13.103  1.00 31.99           H
ATOM    702 2HD2 LEU A  47      21.686 -14.095 -13.162  1.00 31.99           H
ATOM    703 3HD2 LEU A  47      20.299 -13.371 -12.749  1.00 31.99           H
ATOM    704  N   LEU A  48      19.842 -17.882 -16.259  1.00 22.98           N
ATOM    705  H   LEU A  48      20.363 -17.601 -17.065  1.00 22.98           H
ATOM    706  CA  LEU A  48      19.105 -19.140 -16.321  1.00 28.93           C
ATOM    707  HA  LEU A  48      18.460 -19.083 -15.559  1.00 28.93           H
ATOM    708  C   LEU A  48      19.976 -20.385 -16.053  1.00 27.02           C
ATOM    709  O   LEU A  48      19.442 -21.445 -15.733  1.00 25.70           O
ATOM    710  CB  LEU A  48      18.362 -19.229 -17.672  1.00 27.99           C
ATOM    711 1HB  LEU A  48      18.954 -18.859 -18.388  1.00 27.99           H
ATOM    712 2HB  LEU A  48      18.165 -20.190 -17.866  1.00 27.99           H
ATOM    713  CG  LEU A  48      17.037 -18.447 -17.683  1.00 27.08           C
ATOM    714  HG  LEU A  48      17.209 -17.578 -17.219  1.00 27.08           H
ATOM    715  CD1 LEU A  48      16.565 -18.198 -19.119  1.00 27.20           C
ATOM    716 1HD1 LEU A  48      15.704 -17.690 -19.130  1.00 27.20           H
ATOM    717 2HD1 LEU A  48      16.419 -19.061 -19.603  1.00 27.20           H
ATOM    718 3HD1 LEU A  48      17.241 -17.669 -19.632  1.00 27.20           H
ATOM    719  CD2 LEU A  48      15.926 -19.215 -16.953  1.00 30.82           C
ATOM    720 1HD2 LEU A  48      15.068 -18.701 -16.964  1.00 30.82           H
ATOM    721 2HD2 LEU A  48      16.173 -19.381 -15.998  1.00 30.82           H
ATOM    722 3HD2 LEU A  48      15.759 -20.101 -17.386  1.00 30.82           H
ATOM    723  N   ALA A  49      21.295 -20.245 -16.111  1.00 34.27           N
ATOM    724  H   ALA A  49      21.671 -19.337 -16.296  1.00 34.27           H
ATOM    725  CA  ALA A  49      22.223 -21.361 -15.916  1.00 40.36           C
ATOM    726  HA  ALA A  49      21.836 -22.122 -16.438  1.00 40.36           H
ATOM    727  C   ALA A  49      22.317 -21.850 -14.453  1.00 37.75           C
ATOM    728  O   ALA A  49      22.548 -23.036 -14.220  1.00 35.54           O
ATOM    729  CB  ALA A  49      23.586 -20.947 -16.470  1.00 38.80           C
ATOM    730 1HB  ALA A  49      23.508 -20.633 -17.416  1.00 38.80           H
ATOM    731 2HB  ALA A  49      24.228 -21.714 -16.452  1.00 38.80           H
ATOM    732 3HB  ALA A  49      23.981 -20.203 -15.931  1.00 38.80           H
ATOM    733  N   ASP A  50      22.061 -21.000 -13.475  1.00 23.15           N
ATOM    734  H   ASP A  50      21.784 -20.069 -13.713  1.00 23.15           H
ATOM    735  CA  ASP A  50      22.165 -21.360 -12.047  1.00 31.34           C
ATOM    736  HA  ASP A  50      22.935 -21.997 -12.016  1.00 31.34           H
ATOM    737  C   ASP A  50      20.949 -22.133 -11.494  1.00 29.52           C
ATOM    738  O   ASP A  50      20.953 -22.574 -10.338  1.00 28.57           O
ATOM    739  CB  ASP A  50      22.454 -20.094 -11.213  1.00 30.77           C
ATOM    740 1HB  ASP A  50      22.055 -19.308 -11.685  1.00 30.77           H
ATOM    741 2HB  ASP A  50      22.020 -20.201 -10.318  1.00 30.77           H
ATOM    742  CG  ASP A  50      23.944 -19.807 -10.988  1.00 29.02           C
ATOM    743  OD1 ASP A  50      24.796 -20.633 -11.377  1.00 29.82           O
ATOM    744  OD2 ASP A  50      24.221 -18.738 -10.377  1.00 32.45           O
ATOM    745  N   ALA A  51      19.904 -22.315 -12.293  1.00 25.47           N
ATOM    746  H   ALA A  51      19.950 -21.972 -13.231  1.00 25.47           H
ATOM    747  CA  ALA A  51      18.678 -23.004 -11.849  1.00 32.26           C
ATOM    748  HA  ALA A  51      18.761 -23.071 -10.855  1.00 32.26           H
ATOM    749  C   ALA A  51      18.554 -24.462 -12.331  1.00 31.19           C
ATOM    750  O   ALA A  51      17.629 -25.154 -11.901  1.00 28.36           O
ATOM    751  CB  ALA A  51      17.467 -22.147 -12.227  1.00 29.27           C
ATOM    752 1HB  ALA A  51      17.577 -21.208 -11.901  1.00 29.27           H
ATOM    753 2HB  ALA A  51      16.628 -22.515 -11.826  1.00 29.27           H
ATOM    754 3HB  ALA A  51      17.346 -22.116 -13.219  1.00 29.27           H
ATOM    755  N   TYR A  52      19.455 -24.917 -13.196  1.00 16.97           N
ATOM    756  H   TYR A  52      20.181 -24.301 -13.500  1.00 16.97           H
ATOM    757  CA  TYR A  52      19.428 -26.285 -13.722  1.00 26.43           C
ATOM    758  HA  TYR A  52      19.026 -26.851 -13.002  1.00 26.43           H
ATOM    759  C   TYR A  52      20.849 -26.811 -13.975  1.00 24.92           C
ATOM    760  O   TYR A  52      21.337 -26.797 -15.105  1.00 22.95           O
ATOM    761  CB  TYR A  52      18.525 -26.361 -14.970  1.00 24.22           C
ATOM    762 1HB  TYR A  52      18.314 -25.430 -15.268  1.00 24.22           H
ATOM    763 2HB  TYR A  52      19.022 -26.839 -15.694  1.00 24.22           H
ATOM    764  CG  TYR A  52      17.212 -27.086 -14.755  1.00 23.35           C
ATOM    765  CD1 TYR A  52      17.124 -28.467 -15.025  1.00 22.38           C
ATOM    766  HD1 TYR A  52      17.926 -28.964 -15.355  1.00 22.38           H
ATOM    767  CD2 TYR A  52      16.084 -26.389 -14.289  1.00 22.95           C
ATOM    768  HD2 TYR A  52      16.149 -25.410 -14.098  1.00 22.95           H
ATOM    769  CE1 TYR A  52      15.905 -29.146 -14.830  1.00 23.11           C
ATOM    770  HE1 TYR A  52      15.842 -30.126 -15.018  1.00 23.11           H
ATOM    771  CE2 TYR A  52      14.865 -27.060 -14.090  1.00 23.90           C
ATOM    772  HE2 TYR A  52      14.067 -26.561 -13.753  1.00 23.90           H
ATOM    773  CZ  TYR A  52      14.772 -28.440 -14.368  1.00 24.72           C
ATOM    774  OH  TYR A  52      13.591 -29.091 -14.183  1.00 26.61           O
ATOM    775  HH  TYR A  52      12.878 -28.454 -14.140  1.00 26.61           H
ATOM    776  N   SER A  53      21.496 -27.330 -12.960  1.00 21.58           N
ATOM    777  H   SER A  53      21.203 -27.085 -12.036  1.00 21.58           H
ATOM    778  CA  SER A  53      22.629 -28.253 -13.108  1.00 30.27           C
ATOM    779  HA  SER A  53      22.794 -28.355 -14.089  1.00 30.27           H
ATOM    780  C   SER A  53      22.246 -29.610 -12.535  1.00 28.88           C
ATOM    781  O   SER A  53      22.350 -29.864 -11.337  1.00 26.92           O
ATOM    782  CB  SER A  53      23.924 -27.682 -12.514  1.00 28.55           C
ATOM    783 1HB  SER A  53      24.680 -28.326 -12.628  1.00 28.55           H
ATOM    784 2HB  SER A  53      24.159 -26.812 -12.947  1.00 28.55           H
ATOM    785  OG  SER A  53      23.801 -27.435 -11.137  1.00 27.71           O
ATOM    786  HG  SER A  53      23.773 -26.491 -10.983  1.00 27.71           H
ATOM    787  N   GLY A  54      21.763 -30.451 -13.425  1.00 20.17           N
ATOM    788  H   GLY A  54      21.607 -30.114 -14.354  1.00 20.17           H
ATOM    789  CA  GLY A  54      21.445 -31.832 -13.140  1.00 27.18           C
ATOM    790 1HA  GLY A  54      22.190 -32.208 -12.589  1.00 27.18           H
ATOM    791 2HA  GLY A  54      20.597 -31.846 -12.610  1.00 27.18           H
ATOM    792  C   GLY A  54      21.277 -32.645 -14.431  1.00 26.41           C
ATOM    793  O   GLY A  54      20.215 -32.602 -15.029  1.00 24.05           O
ATOM    794  N   HIS A  55      22.342 -33.359 -14.784  1.00 14.82           N
ATOM    795  H   HIS A  55      23.193 -33.105 -14.324  1.00 14.82           H
ATOM    796  CA  HIS A  55      22.461 -34.474 -15.755  1.00 22.58           C
ATOM    797  HA  HIS A  55      23.390 -34.747 -15.503  1.00 22.58           H
ATOM    798  C   HIS A  55      22.661 -34.199 -17.261  1.00 21.46           C
ATOM    799  O   HIS A  55      21.764 -33.818 -17.993  1.00 19.62           O
ATOM    800  CB  HIS A  55      21.435 -35.586 -15.476  1.00 20.61           C
ATOM    801 1HB  HIS A  55      20.689 -35.206 -14.930  1.00 20.61           H
ATOM    802 2HB  HIS A  55      21.075 -35.918 -16.348  1.00 20.61           H
ATOM    803  CG  HIS A  55      22.020 -36.768 -14.723  1.00 19.82           C
ATOM    804  ND1 HIS A  55      23.316 -36.956 -14.308  1.00 19.18           N
ATOM    805  HD1 HIS A  55      24.063 -36.299 -14.410  1.00 19.18           H
ATOM    806  CD2 HIS A  55      21.325 -37.902 -14.384  1.00 19.70           C
ATOM    807  HD2 HIS A  55      20.354 -38.071 -14.552  1.00 19.70           H
ATOM    808  CE1 HIS A  55      23.412 -38.177 -13.740  1.00 19.14           C
ATOM    809  HE1 HIS A  55      24.250 -38.569 -13.361  1.00 19.14           H
ATOM    810  NE2 HIS A  55      22.223 -38.784 -13.758  1.00 20.03           N
ATOM    811  N   ASP A  56      23.893 -34.551 -17.667  1.00 16.01           N
ATOM    812  H   ASP A  56      24.620 -34.173 -17.095  1.00 16.01           H
ATOM    813  CA  ASP A  56      24.397 -35.377 -18.778  1.00 25.17           C
ATOM    814  HA  ASP A  56      25.312 -34.973 -18.803  1.00 25.17           H
ATOM    815  C   ASP A  56      23.947 -35.172 -20.236  1.00 24.24           C
ATOM    816  O   ASP A  56      22.779 -35.312 -20.591  1.00 22.51           O
ATOM    817  CB  ASP A  56      24.302 -36.871 -18.402  1.00 23.26           C
ATOM    818 1HB  ASP A  56      23.364 -37.071 -18.117  1.00 23.26           H
ATOM    819 2HB  ASP A  56      24.530 -37.419 -19.207  1.00 23.26           H
ATOM    820  CG  ASP A  56      25.249 -37.267 -17.262  1.00 21.20           C
ATOM    821  OD1 ASP A  56      26.198 -36.498 -16.999  1.00 20.43           O
ATOM    822  OD2 ASP A  56      25.003 -38.319 -16.643  1.00 21.98           O
ATOM    823  N   GLY A  57      24.959 -35.036 -21.093  1.00 16.25           N
ATOM    824  H   GLY A  57      25.809 -34.642 -20.744  1.00 16.25           H
ATOM    825  CA  GLY A  57      24.923 -35.420 -22.511  1.00 30.21           C
ATOM    826 1HA  GLY A  57      25.356 -36.319 -22.581  1.00 30.21           H
ATOM    827 2HA  GLY A  57      23.960 -35.493 -22.770  1.00 30.21           H
ATOM    828  C   GLY A  57      25.624 -34.454 -23.472  1.00 29.56           C
ATOM    829  O   GLY A  57      25.020 -33.512 -23.955  1.00 25.94           O
ATOM    830  N   SER A  58      26.890 -34.713 -23.770  1.00 12.43           N
ATOM    831  H   SER A  58      27.346 -35.393 -23.195  1.00 12.43           H
ATOM    832  CA  SER A  58      27.713 -34.118 -24.851  1.00 27.18           C
ATOM    833  HA  SER A  58      27.655 -33.127 -24.734  1.00 27.18           H
ATOM    834  C   SER A  58      27.230 -34.485 -26.285  1.00 25.67           C
ATOM    835  O   SER A  58      26.339 -35.318 -26.384  1.00 24.23           O
ATOM    836  CB  SER A  58      29.110 -34.725 -24.683  1.00 25.02           C
ATOM    837 1HB  SER A  58      29.050 -35.711 -24.525  1.00 25.02           H
ATOM    838 2HB  SER A  58      29.670 -34.550 -25.493  1.00 25.02           H
ATOM    839  OG  SER A  58      29.803 -34.191 -23.598  1.00 22.63           O
ATOM    840  HG  SER A  58      29.201 -34.069 -22.864  1.00 22.63           H
ATOM    841  N   PRO A  59      27.926 -34.081 -27.371  1.00 13.48           N
ATOM    842  CA  PRO A  59      28.386 -32.764 -27.867  1.00 25.13           C
ATOM    843  HA  PRO A  59      28.001 -32.020 -27.320  1.00 25.13           H
ATOM    844  C   PRO A  59      27.948 -32.559 -29.344  1.00 25.17           C
ATOM    845  O   PRO A  59      27.493 -33.500 -29.979  1.00 23.61           O
ATOM    846  CB  PRO A  59      29.919 -32.878 -27.787  1.00 22.57           C
ATOM    847 1HB  PRO A  59      30.358 -32.278 -28.456  1.00 22.57           H
ATOM    848 2HB  PRO A  59      30.247 -32.652 -26.870  1.00 22.57           H
ATOM    849  CG  PRO A  59      30.188 -34.354 -28.116  1.00 23.59           C
ATOM    850 1HG  PRO A  59      30.502 -34.449 -29.061  1.00 23.59           H
ATOM    851 2HG  PRO A  59      30.878 -34.729 -27.496  1.00 23.59           H
ATOM    852  CD  PRO A  59      28.849 -35.078 -27.924  1.00 28.97           C
ATOM    853 1HD  PRO A  59      28.493 -35.415 -28.795  1.00 28.97           H
ATOM    854 2HD  PRO A  59      28.939 -35.840 -27.283  1.00 28.97           H
ATOM    855  N   GLU A  60      28.143 -31.348 -29.953  1.00 14.67           N
ATOM    856  H   GLU A  60      27.795 -30.532 -29.492  1.00 14.67           H
ATOM    857  CA  GLU A  60      28.839 -31.168 -31.255  1.00 28.04           C
ATOM    858  HA  GLU A  60      29.769 -31.351 -30.936  1.00 28.04           H
ATOM    859  C   GLU A  60      28.737 -29.735 -31.858  1.00 25.76           C
ATOM    860  O   GLU A  60      27.688 -29.101 -31.868  1.00 25.63           O
ATOM    861  CB  GLU A  60      28.483 -32.194 -32.350  1.00 27.95           C
ATOM    862 1HB  GLU A  60      27.632 -32.657 -32.103  1.00 27.95           H
ATOM    863 2HB  GLU A  60      28.362 -31.717 -33.221  1.00 27.95           H
ATOM    864  CG  GLU A  60      29.609 -33.240 -32.494  1.00 27.50           C
ATOM    865 1HG  GLU A  60      30.480 -32.757 -32.582  1.00 27.50           H
ATOM    866 2HG  GLU A  60      29.623 -33.806 -31.670  1.00 27.50           H
ATOM    867  CD  GLU A  60      29.455 -34.166 -33.702  1.00 26.87           C
ATOM    868  OE1 GLU A  60      30.504 -34.523 -34.278  1.00 24.78           O
ATOM    869  OE2 GLU A  60      28.302 -34.510 -34.048  1.00 29.37           O
ATOM    870  N   MET A  61      29.882 -29.329 -32.446  1.00 16.29           N
ATOM    871  H   MET A  61      30.717 -29.664 -32.011  1.00 16.29           H
ATOM    872  CA  MET A  61      30.102 -28.475 -33.621  1.00 27.39           C
ATOM    873  HA  MET A  61      31.101 -28.510 -33.629  1.00 27.39           H
ATOM    874  C   MET A  61      29.862 -26.943 -33.546  1.00 26.25           C
ATOM    875  O   MET A  61      28.755 -26.420 -33.653  1.00 26.18           O
ATOM    876  CB  MET A  61      29.465 -29.115 -34.862  1.00 26.68           C
ATOM    877 1HB  MET A  61      28.508 -29.327 -34.662  1.00 26.68           H
ATOM    878 2HB  MET A  61      29.511 -28.466 -35.621  1.00 26.68           H
ATOM    879  CG  MET A  61      30.188 -30.408 -35.268  1.00 25.78           C
ATOM    880 1HG  MET A  61      30.724 -30.656 -34.461  1.00 25.78           H
ATOM    881 2HG  MET A  61      29.453 -31.073 -35.397  1.00 25.78           H
ATOM    882  SD  MET A  61      31.226 -30.256 -36.747  1.00 24.75           S
ATOM    883  CE  MET A  61      29.934 -30.141 -38.011  1.00 22.47           C
ATOM    884 1HE  MET A  61      30.333 -30.049 -38.924  1.00 22.47           H
ATOM    885 2HE  MET A  61      29.346 -29.348 -37.851  1.00 22.47           H
ATOM    886 3HE  MET A  61      29.357 -30.958 -38.009  1.00 22.47           H
ATOM    887  N   GLN A  62      30.997 -26.230 -33.580  1.00 15.55           N
ATOM    888  H   GLN A  62      31.806 -26.649 -33.167  1.00 15.55           H
ATOM    889  CA  GLN A  62      31.168 -24.896 -34.163  1.00 24.73           C
ATOM    890  HA  GLN A  62      30.444 -24.332 -33.766  1.00 24.73           H
ATOM    891  C   GLN A  62      31.027 -24.929 -35.707  1.00 22.62           C
ATOM    892  O   GLN A  62      31.227 -25.983 -36.305  1.00 22.64           O
ATOM    893  CB  GLN A  62      32.580 -24.385 -33.805  1.00 24.56           C
ATOM    894 1HB  GLN A  62      33.238 -25.101 -34.037  1.00 24.56           H
ATOM    895 2HB  GLN A  62      32.765 -23.571 -34.355  1.00 24.56           H
ATOM    896  CG  GLN A  62      32.789 -24.014 -32.332  1.00 25.10           C
ATOM    897 1HG  GLN A  62      32.106 -23.331 -32.072  1.00 25.10           H
ATOM    898 2HG  GLN A  62      32.669 -24.835 -31.774  1.00 25.10           H
ATOM    899  CD  GLN A  62      34.179 -23.440 -32.062  1.00 24.09           C
ATOM    900  OE1 GLN A  62      35.086 -23.483 -32.873  1.00 25.82           O
ATOM    901  NE2 GLN A  62      34.416 -22.863 -30.906  1.00 27.55           N
ATOM    902 1HE2 GLN A  62      35.319 -22.477 -30.716  1.00 27.55           H
ATOM    903 2HE2 GLN A  62      33.694 -22.810 -30.216  1.00 27.55           H
ATOM    904  N   PRO A  63      30.793 -23.779 -36.385  1.00 19.29           N
ATOM    905  CA  PRO A  63      31.961 -23.057 -36.912  1.00 31.51           C
ATOM    906  HA  PRO A  63      32.723 -23.276 -36.302  1.00 31.51           H
ATOM    907  C   PRO A  63      31.885 -21.513 -36.867  1.00 30.57           C
ATOM    908  O   PRO A  63      30.877 -20.888 -36.567  1.00 28.89           O
ATOM    909  CB  PRO A  63      32.138 -23.572 -38.338  1.00 29.22           C
ATOM    910 1HB  PRO A  63      32.551 -22.873 -38.922  1.00 29.22           H
ATOM    911 2HB  PRO A  63      32.704 -24.396 -38.353  1.00 29.22           H
ATOM    912  CG  PRO A  63      30.715 -23.882 -38.785  1.00 30.75           C
ATOM    913 1HG  PRO A  63      30.402 -23.204 -39.450  1.00 30.75           H
ATOM    914 2HG  PRO A  63      30.668 -24.794 -39.192  1.00 30.75           H
ATOM    915  CD  PRO A  63      29.871 -23.816 -37.510  1.00 37.84           C
ATOM    916 1HD  PRO A  63      29.306 -22.991 -37.497  1.00 37.84           H
ATOM    917 2HD  PRO A  63      29.286 -24.622 -37.426  1.00 37.84           H
ATOM    918  N   ALA A  64      33.038 -20.931 -37.164  1.00 16.39           N
ATOM    919  H   ALA A  64      33.698 -21.541 -37.603  1.00 16.39           H
ATOM    920  CA  ALA A  64      33.528 -19.573 -36.973  1.00 30.65           C
ATOM    921  HA  ALA A  64      33.118 -19.226 -36.130  1.00 30.65           H
ATOM    922  C   ALA A  64      33.072 -18.529 -38.048  1.00 28.57           C
ATOM    923  O   ALA A  64      32.371 -18.883 -38.995  1.00 27.37           O
ATOM    924  CB  ALA A  64      35.059 -19.754 -36.910  1.00 28.47           C
ATOM    925 1HB  ALA A  64      35.312 -20.426 -36.214  1.00 28.47           H
ATOM    926 2HB  ALA A  64      35.513 -18.892 -36.684  1.00 28.47           H
ATOM    927 3HB  ALA A  64      35.419 -20.070 -37.788  1.00 28.47           H
ATOM    928  N   PRO A  65      33.472 -17.238 -37.914  1.00 14.60           N
ATOM    929  CA  PRO A  65      32.817 -16.100 -38.569  1.00 28.63           C
ATOM    930  HA  PRO A  65      31.882 -16.358 -38.811  1.00 28.63           H
ATOM    931  C   PRO A  65      33.485 -15.682 -39.893  1.00 28.73           C
ATOM    932  O   PRO A  65      34.674 -15.920 -40.101  1.00 27.08           O
ATOM    933  CB  PRO A  65      32.935 -14.983 -37.527  1.00 25.82           C
ATOM    934 1HB  PRO A  65      32.881 -14.082 -37.957  1.00 25.82           H
ATOM    935 2HB  PRO A  65      32.222 -15.063 -36.830  1.00 25.82           H
ATOM    936  CG  PRO A  65      34.325 -15.229 -36.928  1.00 26.61           C
ATOM    937 1HG  PRO A  65      35.037 -14.790 -37.477  1.00 26.61           H
ATOM    938 2HG  PRO A  65      34.376 -14.895 -35.987  1.00 26.61           H
ATOM    939  CD  PRO A  65      34.463 -16.744 -36.974  1.00 33.75           C
ATOM    940 1HD  PRO A  65      35.374 -17.010 -37.289  1.00 33.75           H
ATOM    941 2HD  PRO A  65      34.290 -17.146 -36.075  1.00 33.75           H
ATOM    942  N   GLN A  66      32.759 -14.942 -40.747  1.00 13.43           N
ATOM    943  H   GLN A  66      31.770 -14.885 -40.613  1.00 13.43           H
ATOM    944  CA  GLN A  66      33.361 -14.213 -41.870  1.00 25.35           C
ATOM    945  HA  GLN A  66      34.333 -14.238 -41.637  1.00 25.35           H
ATOM    946  C   GLN A  66      32.954 -12.736 -41.945  1.00 24.48           C
ATOM    947  O   GLN A  66      31.809 -12.347 -41.758  1.00 24.44           O
ATOM    948  CB  GLN A  66      33.154 -14.930 -43.210  1.00 24.66           C
ATOM    949 1HB  GLN A  66      32.212 -15.261 -43.258  1.00 24.66           H
ATOM    950 2HB  GLN A  66      33.317 -14.281 -43.953  1.00 24.66           H
ATOM    951  CG  GLN A  66      34.110 -16.121 -43.369  1.00 23.56           C
ATOM    952 1HG  GLN A  66      35.017 -15.842 -43.054  1.00 23.56           H
ATOM    953 2HG  GLN A  66      33.775 -16.872 -42.800  1.00 23.56           H
ATOM    954  CD  GLN A  66      34.235 -16.627 -44.812  1.00 24.22           C
ATOM    955  OE1 GLN A  66      33.587 -16.150 -45.727  1.00 25.62           O
ATOM    956  NE2 GLN A  66      35.087 -17.590 -45.070  1.00 28.31           N
ATOM    957 1HE2 GLN A  66      35.197 -17.922 -46.007  1.00 28.31           H
ATOM    958 2HE2 GLN A  66      35.626 -17.992 -44.330  1.00 28.31           H
ATOM    959  N   ASN A  67      33.981 -11.943 -42.237  1.00 13.60           N
ATOM    960  H   ASN A  67      34.848 -12.423 -42.369  1.00 13.60           H
ATOM    961  CA  ASN A  67      34.064 -10.495 -42.398  1.00 26.42           C
ATOM    962  HA  ASN A  67      33.460 -10.093 -41.710  1.00 26.42           H
ATOM    963  C   ASN A  67      33.596 -10.003 -43.783  1.00 25.20           C
ATOM    964  O   ASN A  67      33.576 -10.772 -44.737  1.00 22.55           O
ATOM    965  CB  ASN A  67      35.563 -10.169 -42.253  1.00 24.22           C
ATOM    966 1HB  ASN A  67      36.090 -10.966 -42.548  1.00 24.22           H
ATOM    967 2HB  ASN A  67      35.776  -9.391 -42.843  1.00 24.22           H
ATOM    968  CG  ASN A  67      36.018  -9.817 -40.860  1.00 21.15           C
ATOM    969  OD1 ASN A  67      35.391  -9.034 -40.178  1.00 20.23           O
ATOM    970  ND2 ASN A  67      37.156 -10.301 -40.420  1.00 20.54           N
ATOM    971 1HD2 ASN A  67      37.504 -10.024 -39.524  1.00 20.54           H
ATOM    972 2HD2 ASN A  67      37.675 -10.947 -40.980  1.00 20.54           H
ATOM    973  N   LYS A  68      33.498  -8.665 -43.909  1.00 12.48           N
ATOM    974  H   LYS A  68      33.411  -8.179 -43.040  1.00 12.48           H
ATOM    975  CA  LYS A  68      33.495  -7.776 -45.106  1.00 26.32           C
ATOM    976  HA  LYS A  68      33.884  -6.921 -44.763  1.00 26.32           H
ATOM    977  C   LYS A  68      32.076  -7.413 -45.614  1.00 24.81           C
ATOM    978  O   LYS A  68      31.240  -8.281 -45.705  1.00 23.79           O
ATOM    979  CB  LYS A  68      34.424  -8.320 -46.224  1.00 25.86           C
ATOM    980 1HB  LYS A  68      34.037  -9.175 -46.569  1.00 25.86           H
ATOM    981 2HB  LYS A  68      34.458  -7.647 -46.963  1.00 25.86           H
ATOM    982  CG  LYS A  68      35.865  -8.601 -45.774  1.00 25.43           C
ATOM    983 1HG  LYS A  68      36.315  -7.729 -45.579  1.00 25.43           H
ATOM    984 2HG  LYS A  68      35.838  -9.155 -44.942  1.00 25.43           H
ATOM    985  CD  LYS A  68      36.691  -9.344 -46.819  1.00 26.22           C
ATOM    986 1HD  LYS A  68      36.212 -10.182 -47.082  1.00 26.22           H
ATOM    987 2HD  LYS A  68      36.808  -8.760 -47.622  1.00 26.22           H
ATOM    988  CE  LYS A  68      38.066  -9.702 -46.244  1.00 21.59           C
ATOM    989 1HE  LYS A  68      38.569  -8.862 -46.038  1.00 21.59           H
ATOM    990 2HE  LYS A  68      37.947 -10.234 -45.405  1.00 21.59           H
ATOM    991  NZ  LYS A  68      38.888 -10.504 -47.174  1.00 20.69           N
ATOM    992 1HZ  LYS A  68      39.777 -10.721 -46.771  1.00 20.69           H
ATOM    993 2HZ  LYS A  68      39.050 -10.008 -48.027  1.00 20.69           H
ATOM    994 3HZ  LYS A  68      38.435 -11.366 -47.401  1.00 20.69           H
ATOM    995  N   ARG A  69      31.724  -6.158 -45.959  1.00 12.13           N
ATOM    996  H   ARG A  69      30.791  -5.913 -45.696  1.00 12.13           H
ATOM    997  CA  ARG A  69      32.453  -5.075 -46.651  1.00 22.82           C
ATOM    998  HA  ARG A  69      33.368  -5.038 -46.250  1.00 22.82           H
ATOM    999  C   ARG A  69      31.735  -3.715 -46.474  1.00 21.61           C
ATOM   1000  O   ARG A  69      30.512  -3.662 -46.405  1.00 20.97           O
ATOM   1001  CB  ARG A  69      32.438  -5.411 -48.160  1.00 23.13           C
ATOM   1002 1HB  ARG A  69      31.897  -6.242 -48.290  1.00 23.13           H
ATOM   1003 2HB  ARG A  69      32.005  -4.651 -48.645  1.00 23.13           H
ATOM   1004  CG  ARG A  69      33.810  -5.646 -48.794  1.00 22.70           C
ATOM   1005 1HG  ARG A  69      34.263  -4.767 -48.944  1.00 22.70           H
ATOM   1006 2HG  ARG A  69      34.367  -6.209 -48.184  1.00 22.70           H
ATOM   1007  CD  ARG A  69      33.632  -6.366 -50.135  1.00 23.38           C
ATOM   1008 1HD  ARG A  69      33.069  -7.182 -50.005  1.00 23.38           H
ATOM   1009 2HD  ARG A  69      33.187  -5.753 -50.788  1.00 23.38           H
ATOM   1010  NE  ARG A  69      34.913  -6.792 -50.719  1.00 20.15           N
ATOM   1011  HE  ARG A  69      35.745  -6.515 -50.238  1.00 20.15           H
ATOM   1012  CZ  ARG A  69      35.068  -7.510 -51.825  1.00 20.19           C
ATOM   1013  NH1 ARG A  69      34.044  -7.914 -52.526  1.00 18.51           N
ATOM   1014 1HH1 ARG A  69      33.116  -7.684 -52.234  1.00 18.51           H
ATOM   1015 2HH1 ARG A  69      34.188  -8.454 -53.355  1.00 18.51           H
ATOM   1016  NH2 ARG A  69      36.243  -7.834 -52.250  1.00 18.25           N
ATOM   1017 1HH2 ARG A  69      37.055  -7.544 -51.744  1.00 18.25           H
ATOM   1018 2HH2 ARG A  69      36.341  -8.375 -53.085  1.00 18.25           H
ATOM   1019  N   ARG A  70      32.520  -2.630 -46.522  1.00 13.29           N
ATOM   1020  H   ARG A  70      33.488  -2.769 -46.313  1.00 13.29           H
ATOM   1021  CA  ARG A  70      32.105  -1.248 -46.852  1.00 20.36           C
ATOM   1022  HA  ARG A  70      31.432  -1.001 -46.154  1.00 20.36           H
ATOM   1023  C   ARG A  70      31.503  -1.150 -48.258  1.00 19.41           C
ATOM   1024  O   ARG A  70      31.971  -1.879 -49.126  1.00 19.57           O
ATOM   1025  CB  ARG A  70      33.372  -0.360 -46.896  1.00 21.26           C
ATOM   1026 1HB  ARG A  70      34.109  -0.898 -47.305  1.00 21.26           H
ATOM   1027 2HB  ARG A  70      33.173   0.429 -47.477  1.00 21.26           H
ATOM   1028  CG  ARG A  70      33.895   0.181 -45.569  1.00 20.91           C
ATOM   1029 1HG  ARG A  70      33.222   0.807 -45.175  1.00 20.91           H
ATOM   1030 2HG  ARG A  70      34.054  -0.578 -44.938  1.00 20.91           H
ATOM   1031  CD  ARG A  70      35.213   0.929 -45.827  1.00 22.77           C
ATOM   1032 1HD  ARG A  70      35.960   0.271 -45.920  1.00 22.77           H
ATOM   1033 2HD  ARG A  70      35.135   1.466 -46.667  1.00 22.77           H
ATOM   1034  NE  ARG A  70      35.568   1.851 -44.743  1.00 19.66           N
ATOM   1035  HE  ARG A  70      34.940   1.907 -43.967  1.00 19.66           H
ATOM   1036  CZ  ARG A  70      36.652   2.618 -44.704  1.00 20.33           C
ATOM   1037  NH1 ARG A  70      37.582   2.556 -45.618  1.00 17.86           N
ATOM   1038 1HH1 ARG A  70      37.492   1.915 -46.380  1.00 17.86           H
ATOM   1039 2HH1 ARG A  70      38.385   3.149 -45.556  1.00 17.86           H
ATOM   1040  NH2 ARG A  70      36.813   3.472 -43.738  1.00 16.57           N
ATOM   1041 1HH2 ARG A  70      36.120   3.553 -43.022  1.00 16.57           H
ATOM   1042 2HH2 ARG A  70      37.630   4.048 -43.711  1.00 16.57           H
ATOM   1043  N   LEU A  71      30.638  -0.153 -48.502  1.00 16.36           N
ATOM   1044  H   LEU A  71      29.825  -0.086 -47.923  1.00 16.36           H
ATOM   1045  CA  LEU A  71      30.809   0.850 -49.569  1.00 24.32           C
ATOM   1046  HA  LEU A  71      31.752   1.162 -49.453  1.00 24.32           H
ATOM   1047  C   LEU A  71      29.839   2.035 -49.384  1.00 22.92           C
ATOM   1048  O   LEU A  71      28.680   1.862 -49.014  1.00 21.86           O
ATOM   1049  CB  LEU A  71      30.670   0.244 -50.978  1.00 23.53           C
ATOM   1050 1HB  LEU A  71      30.114  -0.584 -50.906  1.00 23.53           H
ATOM   1051 2HB  LEU A  71      30.202   0.911 -51.558  1.00 23.53           H
ATOM   1052  CG  LEU A  71      32.031  -0.125 -51.642  1.00 22.19           C
ATOM   1053  HG  LEU A  71      32.573  -0.638 -50.976  1.00 22.19           H
ATOM   1054  CD1 LEU A  71      31.798  -0.985 -52.870  1.00 23.83           C
ATOM   1055 1HD1 LEU A  71      32.664  -1.229 -53.306  1.00 23.83           H
ATOM   1056 2HD1 LEU A  71      31.239  -0.503 -53.545  1.00 23.83           H
ATOM   1057 3HD1 LEU A  71      31.325  -1.833 -52.629  1.00 23.83           H
ATOM   1058  CD2 LEU A  71      32.845   1.104 -52.037  1.00 27.01           C
ATOM   1059 1HD2 LEU A  71      33.712   0.839 -52.460  1.00 27.01           H
ATOM   1060 2HD2 LEU A  71      33.053   1.668 -51.238  1.00 27.01           H
ATOM   1061 3HD2 LEU A  71      32.344   1.670 -52.691  1.00 27.01           H
ATOM   1062  N   SER A  72      30.391   3.229 -49.624  1.00 21.76           N
ATOM   1063  H   SER A  72      31.376   3.217 -49.797  1.00 21.76           H
ATOM   1064  CA  SER A  72      29.766   4.549 -49.671  1.00 30.18           C
ATOM   1065  HA  SER A  72      28.998   4.534 -49.030  1.00 30.18           H
ATOM   1066  C   SER A  72      29.268   4.875 -51.084  1.00 27.65           C
ATOM   1067  O   SER A  72      29.896   4.449 -52.044  1.00 26.55           O
ATOM   1068  CB  SER A  72      30.853   5.566 -49.318  1.00 29.75           C
ATOM   1069 1HB  SER A  72      30.574   6.489 -49.582  1.00 29.75           H
ATOM   1070 2HB  SER A  72      31.054   5.545 -48.339  1.00 29.75           H
ATOM   1071  OG  SER A  72      32.055   5.247 -50.024  1.00 27.77           O
ATOM   1072  HG  SER A  72      32.780   5.176 -49.404  1.00 27.77           H
ATOM   1073  N   LEU A  73      28.244   5.744 -51.193  1.00 12.15           N
ATOM   1074  H   LEU A  73      27.614   5.854 -50.424  1.00 12.15           H
ATOM   1075  CA  LEU A  73      28.030   6.534 -52.412  1.00 23.39           C
ATOM   1076  HA  LEU A  73      28.937   6.741 -52.779  1.00 23.39           H
ATOM   1077  C   LEU A  73      27.358   7.871 -52.082  1.00 22.20           C
ATOM   1078  O   LEU A  73      26.332   7.944 -51.421  1.00 21.57           O
ATOM   1079  CB  LEU A  73      27.274   5.710 -53.470  1.00 23.14           C
ATOM   1080 1HB  LEU A  73      27.019   4.829 -53.072  1.00 23.14           H
ATOM   1081 2HB  LEU A  73      26.449   6.207 -53.738  1.00 23.14           H
ATOM   1082  CG  LEU A  73      28.132   5.460 -54.722  1.00 22.30           C
ATOM   1083  HG  LEU A  73      29.087   5.496 -54.428  1.00 22.30           H
ATOM   1084  CD1 LEU A  73      27.836   4.092 -55.333  1.00 22.87           C
ATOM   1085 1HD1 LEU A  73      28.396   3.934 -56.146  1.00 22.87           H
ATOM   1086 2HD1 LEU A  73      26.876   4.020 -55.602  1.00 22.87           H
ATOM   1087 3HD1 LEU A  73      28.028   3.359 -54.681  1.00 22.87           H
ATOM   1088  CD2 LEU A  73      27.893   6.526 -55.791  1.00 26.65           C
ATOM   1089 1HD2 LEU A  73      28.455   6.354 -56.600  1.00 26.65           H
ATOM   1090 2HD2 LEU A  73      28.121   7.437 -55.446  1.00 26.65           H
ATOM   1091 3HD2 LEU A  73      26.935   6.537 -56.079  1.00 26.65           H
ATOM   1092  N   VAL A  74      28.034   8.917 -52.556  1.00 14.90           N
ATOM   1093  H   VAL A  74      28.926   8.710 -52.959  1.00 14.90           H
ATOM   1094  CA  VAL A  74      27.647  10.327 -52.566  1.00 24.41           C
ATOM   1095  HA  VAL A  74      26.987  10.488 -51.832  1.00 24.41           H
ATOM   1096  C   VAL A  74      27.028  10.627 -53.927  1.00 23.45           C
ATOM   1097  O   VAL A  74      27.563  10.158 -54.933  1.00 22.43           O
ATOM   1098  CB  VAL A  74      28.925  11.181 -52.379  1.00 23.38           C
ATOM   1099  HB  VAL A  74      29.576  10.823 -53.048  1.00 23.38           H
ATOM   1100  CG1 VAL A  74      28.739  12.675 -52.671  1.00 21.12           C
ATOM   1101 1HG1 VAL A  74      29.594  13.176 -52.534  1.00 21.12           H
ATOM   1102 2HG1 VAL A  74      28.049  13.075 -52.068  1.00 21.12           H
ATOM   1103 3HG1 VAL A  74      28.444  12.822 -53.615  1.00 21.12           H
ATOM   1104  CG2 VAL A  74      29.473  11.045 -50.958  1.00 25.31           C
ATOM   1105 1HG2 VAL A  74      30.298  11.597 -50.838  1.00 25.31           H
ATOM   1106 2HG2 VAL A  74      29.706  10.094 -50.753  1.00 25.31           H
ATOM   1107 3HG2 VAL A  74      28.800  11.348 -50.284  1.00 25.31           H
ATOM   1108  N   SER A  75      25.996  11.466 -53.982  1.00 20.86           N
ATOM   1109  H   SER A  75      25.384  11.539 -53.195  1.00 20.86           H
ATOM   1110  CA  SER A  75      25.736  12.286 -55.169  1.00 31.48           C
ATOM   1111  HA  SER A  75      26.647  12.508 -55.517  1.00 31.48           H
ATOM   1112  C   SER A  75      24.992  13.574 -54.800  1.00 28.66           C
ATOM   1113  O   SER A  75      23.922  13.536 -54.198  1.00 27.20           O
ATOM   1114  CB  SER A  75      24.982  11.516 -56.252  1.00 29.84           C
ATOM   1115 1HB  SER A  75      24.764  12.114 -57.024  1.00 29.84           H
ATOM   1116 2HB  SER A  75      25.523  10.739 -56.574  1.00 29.84           H
ATOM   1117  OG  SER A  75      23.762  11.005 -55.757  1.00 28.69           O
ATOM   1118  HG  SER A  75      23.138  11.722 -55.645  1.00 28.69           H
ATOM   1119  N   ASN A  76      25.611  14.688 -55.173  1.00 14.42           N
ATOM   1120  H   ASN A  76      26.544  14.580 -55.517  1.00 14.42           H
ATOM   1121  CA  ASN A  76      25.091  16.051 -55.140  1.00 22.39           C
ATOM   1122  HA  ASN A  76      24.595  16.133 -54.276  1.00 22.39           H
ATOM   1123  C   ASN A  76      24.138  16.322 -56.317  1.00 21.43           C
ATOM   1124  O   ASN A  76      24.275  15.712 -57.374  1.00 19.69           O
ATOM   1125  CB  ASN A  76      26.285  17.017 -55.255  1.00 20.69           C
ATOM   1126 1HB  ASN A  76      26.867  16.713 -56.009  1.00 20.69           H
ATOM   1127 2HB  ASN A  76      25.934  17.932 -55.452  1.00 20.69           H
ATOM   1128  CG  ASN A  76      27.150  17.111 -54.012  1.00 19.02           C
ATOM   1129  OD1 ASN A  76      26.716  16.917 -52.897  1.00 18.41           O
ATOM   1130  ND2 ASN A  76      28.408  17.447 -54.164  1.00 20.49           N
ATOM   1131 1HD2 ASN A  76      29.001  17.541 -53.364  1.00 20.49           H
ATOM   1132 2HD2 ASN A  76      28.775  17.609 -55.080  1.00 20.49           H
ATOM   1133  N   GLY A  77      23.282  17.327 -56.165  1.00 16.21           N
ATOM   1134  H   GLY A  77      23.134  17.678 -55.240  1.00 16.21           H
ATOM   1135  CA  GLY A  77      22.542  17.955 -57.260  1.00 27.17           C
ATOM   1136 1HA  GLY A  77      23.203  18.244 -57.953  1.00 27.17           H
ATOM   1137 2HA  GLY A  77      21.928  17.269 -57.650  1.00 27.17           H
ATOM   1138  C   GLY A  77      21.734  19.160 -56.780  1.00 26.73           C
ATOM   1139  O   GLY A  77      20.639  18.998 -56.263  1.00 23.84           O
ATOM   1140  N   CYS A  78      22.304  20.365 -56.936  1.00 11.57           N
ATOM   1141  H   CYS A  78      23.249  20.380 -57.264  1.00 11.57           H
ATOM   1142  CA  CYS A  78      21.674  21.659 -56.672  1.00 19.95           C
ATOM   1143  HA  CYS A  78      21.162  21.538 -55.822  1.00 19.95           H
ATOM   1144  C   CYS A  78      20.726  22.069 -57.807  1.00 19.42           C
ATOM   1145  O   CYS A  78      21.037  21.810 -58.963  1.00 18.15           O
ATOM   1146  CB  CYS A  78      22.780  22.730 -56.582  1.00 18.72           C
ATOM   1147 1HB  CYS A  78      23.218  22.733 -57.481  1.00 18.72           H
ATOM   1148 2HB  CYS A  78      22.299  23.595 -56.442  1.00 18.72           H
ATOM   1149  SG  CYS A  78      23.956  22.386 -55.256  1.00 17.14           S
ATOM   1150  HG  CYS A  78      23.312  22.302 -54.107  1.00 17.14           H
ATOM   1151  N   TYR A  79      19.655  22.829 -57.478  1.00 12.70           N
ATOM   1152  H   TYR A  79      19.137  22.609 -56.652  1.00 12.70           H
ATOM   1153  CA  TYR A  79      19.236  23.967 -58.303  1.00 22.62           C
ATOM   1154  HA  TYR A  79      20.096  24.366 -58.621  1.00 22.62           H
ATOM   1155  C   TYR A  79      18.451  24.993 -57.454  1.00 21.58           C
ATOM   1156  O   TYR A  79      17.632  24.623 -56.614  1.00 20.29           O
ATOM   1157  CB  TYR A  79      18.434  23.537 -59.545  1.00 21.70           C
ATOM   1158 1HB  TYR A  79      18.713  22.615 -59.814  1.00 21.70           H
ATOM   1159 2HB  TYR A  79      17.459  23.539 -59.324  1.00 21.70           H
ATOM   1160  CG  TYR A  79      18.663  24.470 -60.716  1.00 21.31           C
ATOM   1161  CD1 TYR A  79      17.738  25.477 -61.028  1.00 20.87           C
ATOM   1162  HD1 TYR A  79      16.897  25.564 -60.495  1.00 20.87           H
ATOM   1163  CD2 TYR A  79      19.855  24.362 -61.473  1.00 22.12           C
ATOM   1164  HD2 TYR A  79      20.520  23.649 -61.250  1.00 22.12           H
ATOM   1165  CE1 TYR A  79      17.991  26.368 -62.092  1.00 21.58           C
ATOM   1166  HE1 TYR A  79      17.328  27.083 -62.314  1.00 21.58           H
ATOM   1167  CE2 TYR A  79      20.111  25.245 -62.532  1.00 23.17           C
ATOM   1168  HE2 TYR A  79      20.953  25.160 -63.064  1.00 23.17           H
ATOM   1169  CZ  TYR A  79      19.180  26.250 -62.843  1.00 24.70           C
ATOM   1170  OH  TYR A  79      19.429  27.113 -63.874  1.00 25.19           O
ATOM   1171  HH  TYR A  79      19.487  26.623 -64.694  1.00 25.19           H
ATOM   1172  N   GLU A  80      18.768  26.263 -57.666  1.00 18.51           N
ATOM   1173  H   GLU A  80      19.466  26.435 -58.361  1.00 18.51           H
ATOM   1174  CA  GLU A  80      18.214  27.439 -56.999  1.00 22.60           C
ATOM   1175  HA  GLU A  80      18.037  27.111 -56.071  1.00 22.60           H
ATOM   1176  C   GLU A  80      16.907  27.947 -57.635  1.00 21.19           C
ATOM   1177  O   GLU A  80      16.618  27.659 -58.794  1.00 20.64           O
ATOM   1178  CB  GLU A  80      19.231  28.595 -57.077  1.00 22.65           C
ATOM   1179 1HB  GLU A  80      19.509  28.703 -58.031  1.00 22.65           H
ATOM   1180 2HB  GLU A  80      18.780  29.431 -56.764  1.00 22.65           H
ATOM   1181  CG  GLU A  80      20.494  28.412 -56.245  1.00 23.20           C
ATOM   1182 1HG  GLU A  80      20.243  28.036 -55.353  1.00 23.20           H
ATOM   1183 2HG  GLU A  80      21.103  27.774 -56.716  1.00 23.20           H
ATOM   1184  CD  GLU A  80      21.217  29.762 -56.049  1.00 22.60           C
ATOM   1185  OE1 GLU A  80      21.764  29.962 -54.944  1.00 21.91           O
ATOM   1186  OE2 GLU A  80      21.197  30.581 -56.995  1.00 25.82           O
ATOM   1187  N   GLY A  81      16.183  28.799 -56.884  1.00 16.99           N
ATOM   1188  H   GLY A  81      16.467  28.944 -55.936  1.00 16.99           H
ATOM   1189  CA  GLY A  81      15.001  29.530 -57.369  1.00 25.07           C
ATOM   1190 1HA  GLY A  81      15.299  30.089 -58.143  1.00 25.07           H
ATOM   1191 2HA  GLY A  81      14.343  28.847 -57.684  1.00 25.07           H
ATOM   1192  C   GLY A  81      14.319  30.434 -56.343  1.00 24.16           C
ATOM   1193  O   GLY A  81      13.226  30.138 -55.887  1.00 22.01           O
ATOM   1194  N   SER A  82      14.982  31.513 -55.975  1.00 14.10           N
ATOM   1195  H   SER A  82      15.976  31.403 -55.990  1.00 14.10           H
ATOM   1196  CA  SER A  82      14.532  32.859 -55.543  1.00 24.48           C
ATOM   1197  HA  SER A  82      15.126  32.943 -54.743  1.00 24.48           H
ATOM   1198  C   SER A  82      13.151  33.158 -54.925  1.00 22.70           C
ATOM   1199  O   SER A  82      12.109  33.054 -55.571  1.00 21.68           O
ATOM   1200  CB  SER A  82      14.713  33.800 -56.739  1.00 23.04           C
ATOM   1201 1HB  SER A  82      14.172  33.494 -57.522  1.00 23.04           H
ATOM   1202 2HB  SER A  82      14.456  34.737 -56.502  1.00 23.04           H
ATOM   1203  OG  SER A  82      16.072  33.809 -57.129  1.00 22.42           O
ATOM   1204  HG  SER A  82      16.628  33.811 -56.350  1.00 22.42           H
ATOM   1205  N   LEU A  83      13.228  33.796 -53.744  1.00 12.98           N
ATOM   1206  H   LEU A  83      13.826  33.355 -53.074  1.00 12.98           H
ATOM   1207  CA  LEU A  83      12.581  35.038 -53.263  1.00 20.48           C
ATOM   1208  HA  LEU A  83      12.836  34.947 -52.300  1.00 20.48           H
ATOM   1209  C   LEU A  83      11.042  35.173 -53.195  1.00 19.00           C
ATOM   1210  O   LEU A  83      10.365  35.370 -54.197  1.00 18.28           O
ATOM   1211  CB  LEU A  83      13.162  36.256 -54.026  1.00 19.44           C
ATOM   1212 1HB  LEU A  83      13.034  36.097 -55.005  1.00 19.44           H
ATOM   1213 2HB  LEU A  83      12.647  37.067 -53.750  1.00 19.44           H
ATOM   1214  CG  LEU A  83      14.660  36.544 -53.786  1.00 18.73           C
ATOM   1215  HG  LEU A  83      15.153  35.679 -53.878  1.00 18.73           H
ATOM   1216  CD1 LEU A  83      15.165  37.557 -54.805  1.00 19.30           C
ATOM   1217 1HD1 LEU A  83      16.135  37.755 -54.663  1.00 19.30           H
ATOM   1218 2HD1 LEU A  83      14.662  38.418 -54.734  1.00 19.30           H
ATOM   1219 3HD1 LEU A  83      15.055  37.213 -55.737  1.00 19.30           H
ATOM   1220  CD2 LEU A  83      14.915  37.113 -52.389  1.00 22.47           C
ATOM   1221 1HD2 LEU A  83      15.888  37.294 -52.248  1.00 22.47           H
ATOM   1222 2HD2 LEU A  83      14.616  36.473 -51.681  1.00 22.47           H
ATOM   1223 3HD2 LEU A  83      14.420  37.972 -52.256  1.00 22.47           H
ATOM   1224  N   SER A  84      10.530  35.340 -51.979  1.00 12.52           N
ATOM   1225  H   SER A  84      10.522  34.550 -51.366  1.00 12.52           H
ATOM   1226  CA  SER A  84       9.972  36.611 -51.470  1.00 25.71           C
ATOM   1227  HA  SER A  84      10.710  37.261 -51.652  1.00 25.71           H
ATOM   1228  C   SER A  84       9.659  36.539 -49.972  1.00 24.16           C
ATOM   1229  O   SER A  84       9.055  35.582 -49.496  1.00 23.21           O
ATOM   1230  CB  SER A  84       8.709  37.058 -52.208  1.00 24.20           C
ATOM   1231 1HB  SER A  84       8.121  36.277 -52.420  1.00 24.20           H
ATOM   1232 2HB  SER A  84       8.195  37.726 -51.669  1.00 24.20           H
ATOM   1233  OG  SER A  84       9.081  37.673 -53.432  1.00 22.70           O
ATOM   1234  HG  SER A  84       9.165  37.005 -54.113  1.00 22.70           H
ATOM   1235  N   GLU A  85      10.094  37.553 -49.253  1.00 10.65           N
ATOM   1236  H   GLU A  85      10.676  38.216 -49.724  1.00 10.65           H
ATOM   1237  CA  GLU A  85       9.819  37.816 -47.838  1.00 22.79           C
ATOM   1238  HA  GLU A  85       9.938  36.942 -47.367  1.00 22.79           H
ATOM   1239  C   GLU A  85       8.391  38.327 -47.630  1.00 21.21           C
ATOM   1240  O   GLU A  85       7.866  39.054 -48.464  1.00 20.50           O
ATOM   1241  CB  GLU A  85      10.789  38.911 -47.354  1.00 22.93           C
ATOM   1242 1HB  GLU A  85      10.703  39.696 -47.968  1.00 22.93           H
ATOM   1243 2HB  GLU A  85      10.518  39.180 -46.430  1.00 22.93           H
ATOM   1244  CG  GLU A  85      12.267  38.505 -47.312  1.00 22.33           C
ATOM   1245 1HG  GLU A  85      12.378  37.773 -46.639  1.00 22.33           H
ATOM   1246 2HG  GLU A  85      12.532  38.170 -48.216  1.00 22.33           H
ATOM   1247  CD  GLU A  85      13.192  39.665 -46.930  1.00 22.11           C
ATOM   1248  OE1 GLU A  85      14.078  39.445 -46.072  1.00 22.45           O
ATOM   1249  OE2 GLU A  85      13.039  40.752 -47.536  1.00 26.31           O
ATOM   1250  N   GLU A  86       7.783  37.986 -46.492  1.00 18.02           N
ATOM   1251  H   GLU A  86       7.661  37.007 -46.330  1.00 18.02           H
ATOM   1252  CA  GLU A  86       7.269  38.894 -45.443  1.00 25.38           C
ATOM   1253  HA  GLU A  86       8.087  39.383 -45.140  1.00 25.38           H
ATOM   1254  C   GLU A  86       6.619  38.070 -44.300  1.00 22.75           C
ATOM   1255  O   GLU A  86       6.029  37.010 -44.549  1.00 22.79           O
ATOM   1256  CB  GLU A  86       6.256  39.939 -45.963  1.00 26.42           C
ATOM   1257 1HB  GLU A  86       5.799  39.562 -46.768  1.00 26.42           H
ATOM   1258 2HB  GLU A  86       5.581  40.109 -45.245  1.00 26.42           H
ATOM   1259  CG  GLU A  86       6.912  41.290 -46.354  1.00 27.95           C
ATOM   1260 1HG  GLU A  86       7.732  41.097 -46.893  1.00 27.95           H
ATOM   1261 2HG  GLU A  86       6.261  41.807 -46.910  1.00 27.95           H
ATOM   1262  CD  GLU A  86       7.322  42.170 -45.152  1.00 28.29           C
ATOM   1263  OE1 GLU A  86       8.495  42.598 -45.095  1.00 27.76           O
ATOM   1264  OE2 GLU A  86       6.445  42.425 -44.293  1.00 29.85           O
ATOM   1265  N   PRO A  87       6.733  38.502 -43.030  1.00 15.07           N
ATOM   1266  CA  PRO A  87       6.464  37.655 -41.877  1.00 25.98           C
ATOM   1267  HA  PRO A  87       6.567  36.696 -42.140  1.00 25.98           H
ATOM   1268  C   PRO A  87       5.018  37.813 -41.371  1.00 25.36           C
ATOM   1269  O   PRO A  87       4.600  38.895 -40.965  1.00 23.62           O
ATOM   1270  CB  PRO A  87       7.484  38.107 -40.830  1.00 23.63           C
ATOM   1271 1HB  PRO A  87       7.146  37.934 -39.905  1.00 23.63           H
ATOM   1272 2HB  PRO A  87       8.358  37.639 -40.959  1.00 23.63           H
ATOM   1273  CG  PRO A  87       7.621  39.615 -41.095  1.00 24.59           C
ATOM   1274 1HG  PRO A  87       6.957  40.134 -40.557  1.00 24.59           H
ATOM   1275 2HG  PRO A  87       8.545  39.933 -40.882  1.00 24.59           H
ATOM   1276  CD  PRO A  87       7.331  39.750 -42.593  1.00 32.94           C
ATOM   1277 1HD  PRO A  87       6.690  40.497 -42.769  1.00 32.94           H
ATOM   1278 2HD  PRO A  87       8.173  39.905 -43.109  1.00 32.94           H
ATOM   1279  N   SER A  88       4.290  36.709 -41.277  1.00 16.84           N
ATOM   1280  H   SER A  88       4.593  35.885 -41.755  1.00 16.84           H
ATOM   1281  CA  SER A  88       3.055  36.664 -40.492  1.00 28.62           C
ATOM   1282  HA  SER A  88       2.833  37.620 -40.299  1.00 28.62           H
ATOM   1283  C   SER A  88       3.295  35.943 -39.160  1.00 26.71           C
ATOM   1284  O   SER A  88       3.606  34.759 -39.089  1.00 26.37           O
ATOM   1285  CB  SER A  88       1.864  36.119 -41.285  1.00 27.31           C
ATOM   1286 1HB  SER A  88       1.019  36.218 -40.759  1.00 27.31           H
ATOM   1287 2HB  SER A  88       1.773  36.602 -42.156  1.00 27.31           H
ATOM   1288  OG  SER A  88       2.002  34.747 -41.588  1.00 25.69           O
ATOM   1289  HG  SER A  88       2.033  34.242 -40.775  1.00 25.69           H
ATOM   1290  N   ILE A  89       3.152  36.715 -38.104  1.00 14.07           N
ATOM   1291  H   ILE A  89       3.018  37.691 -38.278  1.00 14.07           H
ATOM   1292  CA  ILE A  89       3.168  36.297 -36.703  1.00 31.17           C
ATOM   1293  HA  ILE A  89       4.052  35.879 -36.496  1.00 31.17           H
ATOM   1294  C   ILE A  89       2.053  35.254 -36.499  1.00 28.77           C
ATOM   1295  O   ILE A  89       0.880  35.600 -36.405  1.00 28.04           O
ATOM   1296  CB  ILE A  89       2.973  37.549 -35.817  1.00 30.35           C
ATOM   1297  HB  ILE A  89       2.125  37.990 -36.109  1.00 30.35           H
ATOM   1298  CG1 ILE A  89       4.158  38.536 -35.995  1.00 29.85           C
ATOM   1299 1HG1 ILE A  89       4.951  38.172 -35.507  1.00 29.85           H
ATOM   1300 2HG1 ILE A  89       4.369  38.607 -36.970  1.00 29.85           H
ATOM   1301  CG2 ILE A  89       2.794  37.189 -34.339  1.00 34.35           C
ATOM   1302 1HG2 ILE A  89       2.669  38.011 -33.783  1.00 34.35           H
ATOM   1303 2HG2 ILE A  89       3.593  36.700 -33.990  1.00 34.35           H
ATOM   1304 3HG2 ILE A  89       1.994  36.604 -34.207  1.00 34.35           H
ATOM   1305  CD1 ILE A  89       3.879  39.950 -35.463  1.00 32.91           C
ATOM   1306 1HD1 ILE A  89       4.670  40.547 -35.600  1.00 32.91           H
ATOM   1307 2HD1 ILE A  89       3.674  39.931 -34.484  1.00 32.91           H
ATOM   1308 3HD1 ILE A  89       3.098  40.362 -35.932  1.00 32.91           H
ATOM   1309  N   ARG A  90       2.409  33.981 -36.413  1.00 18.05           N
ATOM   1310  H   ARG A  90       3.328  33.721 -36.711  1.00 18.05           H
ATOM   1311  CA  ARG A  90       1.519  32.938 -35.902  1.00 30.77           C
ATOM   1312  HA  ARG A  90       0.586  33.240 -36.099  1.00 30.77           H
ATOM   1313  C   ARG A  90       1.732  32.813 -34.391  1.00 28.54           C
ATOM   1314  O   ARG A  90       2.796  32.398 -33.940  1.00 28.64           O
ATOM   1315  CB  ARG A  90       1.708  31.601 -36.629  1.00 30.59           C
ATOM   1316 1HB  ARG A  90       2.686  31.436 -36.753  1.00 30.59           H
ATOM   1317 2HB  ARG A  90       1.315  30.871 -36.070  1.00 30.59           H
ATOM   1318  CG  ARG A  90       1.017  31.609 -38.009  1.00 29.41           C
ATOM   1319 1HG  ARG A  90       0.064  31.891 -37.898  1.00 29.41           H
ATOM   1320 2HG  ARG A  90       1.488  32.255 -38.609  1.00 29.41           H
ATOM   1321  CD  ARG A  90       1.056  30.211 -38.647  1.00 31.70           C
ATOM   1322 1HD  ARG A  90       2.005  29.928 -38.785  1.00 31.70           H
ATOM   1323 2HD  ARG A  90       0.596  29.554 -38.050  1.00 31.70           H
ATOM   1324  NE  ARG A  90       0.377  30.193 -39.959  1.00 29.22           N
ATOM   1325  HE  ARG A  90       0.049  31.070 -40.309  1.00 29.22           H
ATOM   1326  CZ  ARG A  90       0.161  29.133 -40.713  1.00 25.97           C
ATOM   1327  NH1 ARG A  90       0.557  27.940 -40.351  1.00 25.44           N
ATOM   1328 1HH1 ARG A  90       1.037  27.815 -39.483  1.00 25.44           H
ATOM   1329 2HH1 ARG A  90       0.380  27.153 -40.943  1.00 25.44           H
ATOM   1330  NH2 ARG A  90      -0.444  29.247 -41.860  1.00 25.86           N
ATOM   1331 1HH2 ARG A  90      -0.750  30.145 -42.177  1.00 25.86           H
ATOM   1332 2HH2 ARG A  90      -0.603  28.437 -42.424  1.00 25.86           H
ATOM   1333  N   LYS A  91       0.705  33.161 -33.645  1.00 15.04           N
ATOM   1334  H   LYS A  91      -0.021  33.699 -34.075  1.00 15.04           H
ATOM   1335  CA  LYS A  91       0.550  32.816 -32.229  1.00 24.92           C
ATOM   1336  HA  LYS A  91       1.258  33.315 -31.730  1.00 24.92           H
ATOM   1337  C   LYS A  91       0.723  31.300 -32.050  1.00 23.11           C
ATOM   1338  O   LYS A  91       0.212  30.550 -32.882  1.00 22.17           O
ATOM   1339  CB  LYS A  91      -0.847  33.234 -31.745  1.00 24.75           C
ATOM   1340 1HB  LYS A  91      -1.525  32.866 -32.382  1.00 24.75           H
ATOM   1341 2HB  LYS A  91      -0.996  32.843 -30.837  1.00 24.75           H
ATOM   1342  CG  LYS A  91      -1.045  34.753 -31.655  1.00 23.86           C
ATOM   1343 1HG  LYS A  91      -0.402  35.129 -30.988  1.00 23.86           H
ATOM   1344 2HG  LYS A  91      -0.871  35.160 -32.552  1.00 23.86           H
ATOM   1345  CD  LYS A  91      -2.483  35.084 -31.217  1.00 23.58           C
ATOM   1346 1HD  LYS A  91      -3.123  34.761 -31.914  1.00 23.58           H
ATOM   1347 2HD  LYS A  91      -2.677  34.628 -30.348  1.00 23.58           H
ATOM   1348  CE  LYS A  91      -2.658  36.595 -31.039  1.00 21.32           C
ATOM   1349 1HE  LYS A  91      -2.031  36.922 -30.332  1.00 21.32           H
ATOM   1350 2HE  LYS A  91      -2.458  37.058 -31.903  1.00 21.32           H
ATOM   1351  NZ  LYS A  91      -4.047  36.947 -30.631  1.00 20.16           N
ATOM   1352 1HZ  LYS A  91      -4.148  37.936 -30.518  1.00 20.16           H
ATOM   1353 2HZ  LYS A  91      -4.286  36.513 -29.763  1.00 20.16           H
ATOM   1354 3HZ  LYS A  91      -4.709  36.647 -31.318  1.00 20.16           H
ATOM   1355  N   PRO A  92       1.365  30.831 -30.977  1.00 23.94           N
ATOM   1356  CA  PRO A  92       1.374  29.416 -30.655  1.00 33.82           C
ATOM   1357  HA  PRO A  92       1.669  28.881 -31.447  1.00 33.82           H
ATOM   1358  C   PRO A  92      -0.049  28.965 -30.312  1.00 33.34           C
ATOM   1359  O   PRO A  92      -0.766  29.616 -29.552  1.00 31.54           O
ATOM   1360  CB  PRO A  92       2.368  29.247 -29.499  1.00 30.82           C
ATOM   1361 1HB  PRO A  92       2.069  28.528 -28.872  1.00 30.82           H
ATOM   1362 2HB  PRO A  92       3.282  29.032 -29.842  1.00 30.82           H
ATOM   1363  CG  PRO A  92       2.348  30.619 -28.811  1.00 32.25           C
ATOM   1364 1HG  PRO A  92       1.638  30.654 -28.108  1.00 32.25           H
ATOM   1365 2HG  PRO A  92       3.236  30.824 -28.399  1.00 32.25           H
ATOM   1366  CD  PRO A  92       2.037  31.599 -29.947  1.00 38.44           C
ATOM   1367 1HD  PRO A  92       1.433  32.333 -29.637  1.00 38.44           H
ATOM   1368 2HD  PRO A  92       2.875  31.994 -30.325  1.00 38.44           H
ATOM   1369  N   ALA A  93      -0.465  27.885 -30.925  1.00 25.85           N
ATOM   1370  H   ALA A  93       0.151  27.459 -31.588  1.00 25.85           H
ATOM   1371  CA  ALA A  93      -1.761  27.263 -30.708  1.00 37.44           C
ATOM   1372  HA  ALA A  93      -2.453  27.982 -30.766  1.00 37.44           H
ATOM   1373  C   ALA A  93      -1.838  26.655 -29.307  1.00 36.65           C
ATOM   1374  O   ALA A  93      -0.984  25.854 -28.929  1.00 36.14           O
ATOM   1375  CB  ALA A  93      -1.986  26.216 -31.809  1.00 35.37           C
ATOM   1376 1HB  ALA A  93      -1.932  26.633 -32.716  1.00 35.37           H
ATOM   1377 2HB  ALA A  93      -2.886  25.790 -31.720  1.00 35.37           H
ATOM   1378 3HB  ALA A  93      -1.297  25.492 -31.762  1.00 35.37           H
ATOM   1379  N   GLY A  94      -2.892  27.033 -28.577  1.00 25.49           N
ATOM   1380  H   GLY A  94      -3.214  27.969 -28.721  1.00 25.49           H
ATOM   1381  CA  GLY A  94      -3.628  26.248 -27.598  1.00 35.02           C
ATOM   1382 1HA  GLY A  94      -4.155  26.904 -27.059  1.00 35.02           H
ATOM   1383 2HA  GLY A  94      -4.252  25.669 -28.122  1.00 35.02           H
ATOM   1384  C   GLY A  94      -2.845  25.361 -26.639  1.00 35.36           C
ATOM   1385  O   GLY A  94      -2.608  24.190 -26.920  1.00 34.03           O
ATOM   1386  N   GLU A  95      -2.587  25.891 -25.437  1.00 29.83           N
ATOM   1387  H   GLU A  95      -2.453  26.878 -25.351  1.00 29.83           H
ATOM   1388  CA  GLU A  95      -2.499  25.045 -24.250  1.00 39.07           C
ATOM   1389  HA  GLU A  95      -1.688  24.469 -24.355  1.00 39.07           H
ATOM   1390  C   GLU A  95      -3.778  24.195 -24.167  1.00 36.78           C
ATOM   1391  O   GLU A  95      -4.882  24.710 -24.014  1.00 35.73           O
ATOM   1392  CB  GLU A  95      -2.347  25.912 -22.988  1.00 39.24           C
ATOM   1393 1HB  GLU A  95      -3.033  26.639 -23.011  1.00 39.24           H
ATOM   1394 2HB  GLU A  95      -2.496  25.338 -22.183  1.00 39.24           H
ATOM   1395  CG  GLU A  95      -0.961  26.553 -22.881  1.00 37.77           C
ATOM   1396 1HG  GLU A  95      -0.280  25.824 -22.805  1.00 37.77           H
ATOM   1397 2HG  GLU A  95      -0.792  27.082 -23.713  1.00 37.77           H
ATOM   1398  CD  GLU A  95      -0.813  27.485 -21.674  1.00 36.00           C
ATOM   1399  OE1 GLU A  95       0.326  27.590 -21.163  1.00 34.43           O
ATOM   1400  OE2 GLU A  95      -1.829  28.110 -21.294  1.00 36.78           O
ATOM   1401  N   GLY A  96      -3.637  22.878 -24.310  1.00 35.36           N
ATOM   1402  H   GLY A  96      -2.758  22.516 -24.619  1.00 35.36           H
ATOM   1403  CA  GLY A  96      -4.724  21.947 -24.030  1.00 42.57           C
ATOM   1404 1HA  GLY A  96      -5.484  22.158 -24.645  1.00 42.57           H
ATOM   1405 2HA  GLY A  96      -4.397  21.019 -24.210  1.00 42.57           H
ATOM   1406  C   GLY A  96      -5.168  22.080 -22.570  1.00 42.11           C
ATOM   1407  O   GLY A  96      -4.348  22.403 -21.707  1.00 41.22           O
ATOM   1408  N   PRO A  97      -6.444  21.846 -22.267  1.00 40.58           N
ATOM   1409  CA  PRO A  97      -6.958  22.011 -20.913  1.00 47.65           C
ATOM   1410  HA  PRO A  97      -6.821  22.952 -20.604  1.00 47.65           H
ATOM   1411  C   PRO A  97      -6.181  21.109 -19.944  1.00 47.85           C
ATOM   1412  O   PRO A  97      -6.116  19.897 -20.114  1.00 46.44           O
ATOM   1413  CB  PRO A  97      -8.454  21.670 -20.990  1.00 45.51           C
ATOM   1414 1HB  PRO A  97      -8.749  21.169 -20.176  1.00 45.51           H
ATOM   1415 2HB  PRO A  97      -9.005  22.498 -21.091  1.00 45.51           H
ATOM   1416  CG  PRO A  97      -8.557  20.790 -22.240  1.00 46.43           C
ATOM   1417 1HG  PRO A  97      -8.400  19.829 -22.014  1.00 46.43           H
ATOM   1418 2HG  PRO A  97      -9.453  20.889 -22.673  1.00 46.43           H
ATOM   1419  CD  PRO A  97      -7.458  21.314 -23.153  1.00 51.43           C
ATOM   1420 1HD  PRO A  97      -7.066  20.581 -23.709  1.00 51.43           H
ATOM   1421 2HD  PRO A  97      -7.796  22.042 -23.750  1.00 51.43           H
ATOM   1422  N   GLN A  98      -5.583  21.717 -18.923  1.00 33.58           N
ATOM   1423  H   GLN A  98      -5.572  22.716 -18.893  1.00 33.58           H
ATOM   1424  CA  GLN A  98      -4.946  20.973 -17.852  1.00 40.59           C
ATOM   1425  HA  GLN A  98      -4.216  20.458 -18.302  1.00 40.59           H
ATOM   1426  C   GLN A  98      -5.968  20.036 -17.184  1.00 39.15           C
ATOM   1427  O   GLN A  98      -7.109  20.458 -16.952  1.00 40.27           O
ATOM   1428  CB  GLN A  98      -4.340  21.909 -16.800  1.00 40.60           C
ATOM   1429 1HB  GLN A  98      -5.023  22.599 -16.560  1.00 40.60           H
ATOM   1430 2HB  GLN A  98      -4.112  21.369 -15.990  1.00 40.60           H
ATOM   1431  CG  GLN A  98      -3.066  22.625 -17.289  1.00 40.66           C
ATOM   1432 1HG  GLN A  98      -2.450  21.948 -17.691  1.00 40.66           H
ATOM   1433 2HG  GLN A  98      -3.321  23.298 -17.984  1.00 40.66           H
ATOM   1434  CD  GLN A  98      -2.325  23.348 -16.159  1.00 38.48           C
ATOM   1435  OE1 GLN A  98      -2.778  23.428 -15.027  1.00 37.15           O
ATOM   1436  NE2 GLN A  98      -1.156  23.882 -16.418  1.00 36.47           N
ATOM   1437 1HE2 GLN A  98      -0.647  24.347 -15.694  1.00 36.47           H
ATOM   1438 2HE2 GLN A  98      -0.773  23.824 -17.340  1.00 36.47           H
ATOM   1439  N   PRO A  99      -5.597  18.787 -16.862  1.00 41.47           N
ATOM   1440  CA  PRO A  99      -6.495  17.875 -16.167  1.00 46.98           C
ATOM   1441  HA  PRO A  99      -7.361  17.777 -16.658  1.00 46.98           H
ATOM   1442  C   PRO A  99      -6.833  18.452 -14.790  1.00 47.66           C
ATOM   1443  O   PRO A  99      -5.989  18.540 -13.903  1.00 46.79           O
ATOM   1444  CB  PRO A  99      -5.753  16.534 -16.111  1.00 44.85           C
ATOM   1445 1HB  PRO A  99      -5.926  16.067 -15.244  1.00 44.85           H
ATOM   1446 2HB  PRO A  99      -6.028  15.943 -16.869  1.00 44.85           H
ATOM   1447  CG  PRO A  99      -4.282  16.916 -16.232  1.00 45.74           C
ATOM   1448 1HG  PRO A  99      -3.888  17.107 -15.333  1.00 45.74           H
ATOM   1449 2HG  PRO A  99      -3.760  16.188 -16.677  1.00 45.74           H
ATOM   1450  CD  PRO A  99      -4.304  18.174 -17.094  1.00 51.92           C
ATOM   1451 1HD  PRO A  99      -3.581  18.811 -16.826  1.00 51.92           H
ATOM   1452 2HD  PRO A  99      -4.210  17.952 -18.064  1.00 51.92           H
ATOM   1453  N   ARG A 100      -8.080  18.872 -14.607  1.00 35.70           N
ATOM   1454  H   ARG A 100      -8.705  18.845 -15.387  1.00 35.70           H
ATOM   1455  CA  ARG A 100      -8.592  19.371 -13.332  1.00 41.85           C
ATOM   1456  HA  ARG A 100      -7.876  19.951 -12.944  1.00 41.85           H
ATOM   1457  C   ARG A 100      -8.868  18.181 -12.407  1.00 40.48           C
ATOM   1458  O   ARG A 100      -9.696  17.345 -12.729  1.00 41.94           O
ATOM   1459  CB  ARG A 100      -9.848  20.233 -13.535  1.00 42.32           C
ATOM   1460 1HB  ARG A 100     -10.506  19.718 -14.085  1.00 42.32           H
ATOM   1461 2HB  ARG A 100     -10.247  20.436 -12.641  1.00 42.32           H
ATOM   1462  CG  ARG A 100      -9.538  21.558 -14.249  1.00 42.15           C
ATOM   1463 1HG  ARG A 100      -8.843  22.059 -13.733  1.00 42.15           H
ATOM   1464 2HG  ARG A 100      -9.197  21.367 -15.169  1.00 42.15           H
ATOM   1465  CD  ARG A 100     -10.801  22.413 -14.350  1.00 43.65           C
ATOM   1466 1HD  ARG A 100     -11.497  21.924 -14.876  1.00 43.65           H
ATOM   1467 2HD  ARG A 100     -11.150  22.606 -13.433  1.00 43.65           H
ATOM   1468  NE  ARG A 100     -10.540  23.700 -15.021  1.00 36.54           N
ATOM   1469  HE  ARG A 100      -9.610  23.850 -15.356  1.00 36.54           H
ATOM   1470  CZ  ARG A 100     -11.408  24.678 -15.227  1.00 34.30           C
ATOM   1471  NH1 ARG A 100     -12.656  24.585 -14.841  1.00 31.36           N
ATOM   1472 1HH1 ARG A 100     -12.976  23.759 -14.377  1.00 31.36           H
ATOM   1473 2HH1 ARG A 100     -13.289  25.340 -15.010  1.00 31.36           H
ATOM   1474  NH2 ARG A 100     -11.043  25.771 -15.838  1.00 28.69           N
ATOM   1475 1HH2 ARG A 100     -10.100  25.876 -16.155  1.00 28.69           H
ATOM   1476 2HH2 ARG A 100     -11.706  26.504 -15.989  1.00 28.69           H
ATOM   1477  N   VAL A 101      -8.183  18.144 -11.278  1.00 46.23           N
ATOM   1478  H   VAL A 101      -7.508  18.863 -11.116  1.00 46.23           H
ATOM   1479  CA  VAL A 101      -8.351  17.115 -10.249  1.00 55.02           C
ATOM   1480  HA  VAL A 101      -8.758  16.323 -10.704  1.00 55.02           H
ATOM   1481  C   VAL A 101      -9.260  17.646  -9.161  1.00 55.09           C
ATOM   1482  O   VAL A 101      -9.103  18.788  -8.735  1.00 53.59           O
ATOM   1483  CB  VAL A 101      -7.014  16.713  -9.642  1.00 53.14           C
ATOM   1484  HB  VAL A 101      -6.666  17.485  -9.110  1.00 53.14           H
ATOM   1485  CG1 VAL A 101      -7.155  15.511  -8.686  1.00 48.68           C
ATOM   1486 1HG1 VAL A 101      -6.270  15.258  -8.295  1.00 48.68           H
ATOM   1487 2HG1 VAL A 101      -7.519  14.712  -9.166  1.00 48.68           H
ATOM   1488 3HG1 VAL A 101      -7.775  15.724  -7.931  1.00 48.68           H
ATOM   1489  CG2 VAL A 101      -6.048  16.377 -10.774  1.00 55.46           C
ATOM   1490 1HG2 VAL A 101      -5.155  16.107 -10.415  1.00 55.46           H
ATOM   1491 2HG2 VAL A 101      -5.912  17.165 -11.375  1.00 55.46           H
ATOM   1492 3HG2 VAL A 101      -6.396  15.622 -11.330  1.00 55.46           H
ATOM   1493  N   TYR A 102     -10.182  16.815  -8.706  1.00 47.77           N
ATOM   1494  H   TYR A 102     -10.233  15.892  -9.088  1.00 47.77           H
ATOM   1495  CA  TYR A 102     -11.125  17.200  -7.668  1.00 50.45           C
ATOM   1496  HA  TYR A 102     -10.900  18.125  -7.361  1.00 50.45           H
ATOM   1497  C   TYR A 102     -10.979  16.255  -6.483  1.00 46.88           C
ATOM   1498  O   TYR A 102     -11.006  15.040  -6.653  1.00 47.36           O
ATOM   1499  CB  TYR A 102     -12.530  17.231  -8.246  1.00 50.95           C
ATOM   1500 1HB  TYR A 102     -12.760  16.314  -8.573  1.00 50.95           H
ATOM   1501 2HB  TYR A 102     -13.166  17.496  -7.521  1.00 50.95           H
ATOM   1502  CG  TYR A 102     -12.684  18.204  -9.399  1.00 50.09           C
ATOM   1503  CD1 TYR A 102     -13.014  19.552  -9.158  1.00 49.37           C
ATOM   1504  HD1 TYR A 102     -13.114  19.881  -8.219  1.00 49.37           H
ATOM   1505  CD2 TYR A 102     -12.483  17.762 -10.725  1.00 48.07           C
ATOM   1506  HD2 TYR A 102     -12.209  16.816 -10.899  1.00 48.07           H
ATOM   1507  CE1 TYR A 102     -13.203  20.435 -10.235  1.00 40.37           C
ATOM   1508  HE1 TYR A 102     -13.445  21.389 -10.059  1.00 40.37           H
ATOM   1509  CE2 TYR A 102     -12.668  18.650 -11.805  1.00 41.07           C
ATOM   1510  HE2 TYR A 102     -12.525  18.333 -12.743  1.00 41.07           H
ATOM   1511  CZ  TYR A 102     -13.053  19.981 -11.564  1.00 42.63           C
ATOM   1512  OH  TYR A 102     -13.294  20.819 -12.607  1.00 45.61           O
ATOM   1513  HH  TYR A 102     -13.351  20.312 -13.417  1.00 45.61           H
ATOM   1514  N   THR A 103     -10.823  16.838  -5.295  1.00 56.70           N
ATOM   1515  H   THR A 103     -10.765  17.836  -5.269  1.00 56.70           H
ATOM   1516  CA  THR A 103     -10.731  16.115  -4.026  1.00 61.07           C
ATOM   1517  HA  THR A 103     -10.497  15.169  -4.251  1.00 61.07           H
ATOM   1518  C   THR A 103     -12.079  16.182  -3.320  1.00 58.90           C
ATOM   1519  O   THR A 103     -12.593  17.275  -3.104  1.00 59.16           O
ATOM   1520  CB  THR A 103      -9.633  16.707  -3.134  1.00 59.89           C
ATOM   1521  HB  THR A 103      -9.914  17.622  -2.843  1.00 59.89           H
ATOM   1522  OG1 THR A 103      -8.437  16.849  -3.868  1.00 54.11           O
ATOM   1523  HG1 THR A 103      -7.694  16.881  -3.265  1.00 54.11           H
ATOM   1524  CG2 THR A 103      -9.319  15.817  -1.934  1.00 58.52           C
ATOM   1525 1HG2 THR A 103      -8.602  16.221  -1.366  1.00 58.52           H
ATOM   1526 2HG2 THR A 103      -9.006  14.914  -2.229  1.00 58.52           H
ATOM   1527 3HG2 THR A 103     -10.129  15.689  -1.361  1.00 58.52           H
ATOM   1528  N   ILE A 104     -12.630  15.025  -2.956  1.00 67.58           N
ATOM   1529  H   ILE A 104     -12.200  14.174  -3.258  1.00 67.58           H
ATOM   1530  CA  ILE A 104     -13.838  14.948  -2.133  1.00 70.94           C
ATOM   1531  HA  ILE A 104     -14.356  15.782  -2.323  1.00 70.94           H
ATOM   1532  C   ILE A 104     -13.417  14.872  -0.664  1.00 69.63           C
ATOM   1533  O   ILE A 104     -12.781  13.898  -0.247  1.00 66.25           O
ATOM   1534  CB  ILE A 104     -14.713  13.732  -2.503  1.00 70.06           C
ATOM   1535  HB  ILE A 104     -14.211  12.910  -2.235  1.00 70.06           H
ATOM   1536  CG1 ILE A 104     -14.963  13.599  -4.015  1.00 67.14           C
ATOM   1537 1HG1 ILE A 104     -15.586  14.325  -4.307  1.00 67.14           H
ATOM   1538 2HG1 ILE A 104     -14.093  13.691  -4.498  1.00 67.14           H
ATOM   1539  CG2 ILE A 104     -16.058  13.828  -1.746  1.00 67.63           C
ATOM   1540 1HG2 ILE A 104     -16.649  13.052  -1.966  1.00 67.63           H
ATOM   1541 2HG2 ILE A 104     -16.547  14.665  -1.990  1.00 67.63           H
ATOM   1542 3HG2 ILE A 104     -15.913  13.834  -0.757  1.00 67.63           H
ATOM   1543  CD1 ILE A 104     -15.583  12.245  -4.369  1.00 62.14           C
ATOM   1544 1HD1 ILE A 104     -15.741  12.170  -5.354  1.00 62.14           H
ATOM   1545 2HD1 ILE A 104     -16.461  12.121  -3.906  1.00 62.14           H
ATOM   1546 3HD1 ILE A 104     -14.983  11.493  -4.096  1.00 62.14           H
ATOM   1547  N   SER A 105     -13.788  15.884   0.126  1.00 48.12           N
ATOM   1548  H   SER A 105     -14.123  16.716  -0.317  1.00 48.12           H
ATOM   1549  CA  SER A 105     -13.743  15.871   1.590  1.00 53.09           C
ATOM   1550  HA  SER A 105     -13.412  14.973   1.880  1.00 53.09           H
ATOM   1551  C   SER A 105     -15.162  16.124   2.098  1.00 50.66           C
ATOM   1552  O   SER A 105     -15.768  17.111   1.695  1.00 49.70           O
ATOM   1553  CB  SER A 105     -12.765  16.922   2.120  1.00 51.11           C
ATOM   1554 1HB  SER A 105     -12.815  16.978   3.117  1.00 51.11           H
ATOM   1555 2HB  SER A 105     -11.829  16.702   1.845  1.00 51.11           H
ATOM   1556  OG  SER A 105     -13.057  18.208   1.614  1.00 47.23           O
ATOM   1557  HG  SER A 105     -13.123  18.168   0.660  1.00 47.23           H
ATOM   1558  N   GLY A 106     -15.690  15.260   2.939  1.00 45.78           N
ATOM   1559  H   GLY A 106     -15.096  14.537   3.291  1.00 45.78           H
ATOM   1560  CA  GLY A 106     -17.084  15.276   3.401  1.00 48.74           C
ATOM   1561 1HA  GLY A 106     -17.656  15.339   2.583  1.00 48.74           H
ATOM   1562 2HA  GLY A 106     -17.245  14.399   3.854  1.00 48.74           H
ATOM   1563  C   GLY A 106     -17.471  16.411   4.365  1.00 48.17           C
ATOM   1564  O   GLY A 106     -18.157  16.162   5.346  1.00 45.31           O
ATOM   1565  N   GLU A 107     -17.023  17.638   4.147  1.00 34.22           N
ATOM   1566  H   GLU A 107     -16.300  17.769   3.469  1.00 34.22           H
ATOM   1567  CA  GLU A 107     -17.539  18.812   4.854  1.00 39.19           C
ATOM   1568  HA  GLU A 107     -17.909  18.450   5.710  1.00 39.19           H
ATOM   1569  C   GLU A 107     -18.651  19.479   4.028  1.00 36.16           C
ATOM   1570  O   GLU A 107     -18.464  19.713   2.834  1.00 35.07           O
ATOM   1571  CB  GLU A 107     -16.436  19.814   5.216  1.00 38.69           C
ATOM   1572 1HB  GLU A 107     -15.867  19.972   4.409  1.00 38.69           H
ATOM   1573 2HB  GLU A 107     -16.862  20.674   5.497  1.00 38.69           H
ATOM   1574  CG  GLU A 107     -15.547  19.295   6.364  1.00 38.19           C
ATOM   1575 1HG  GLU A 107     -16.139  18.917   7.076  1.00 38.19           H
ATOM   1576 2HG  GLU A 107     -14.956  18.573   6.004  1.00 38.19           H
ATOM   1577  CD  GLU A 107     -14.657  20.372   7.001  1.00 36.60           C
ATOM   1578  OE1 GLU A 107     -14.129  20.090   8.100  1.00 34.94           O
ATOM   1579  OE2 GLU A 107     -14.505  21.470   6.424  1.00 35.82           O
ATOM   1580  N   PRO A 108     -19.821  19.794   4.623  1.00 34.18           N
ATOM   1581  CA  PRO A 108     -20.914  20.419   3.900  1.00 37.66           C
ATOM   1582  HA  PRO A 108     -21.103  19.907   3.062  1.00 37.66           H
ATOM   1583  C   PRO A 108     -20.524  21.839   3.475  1.00 36.51           C
ATOM   1584  O   PRO A 108     -20.178  22.681   4.303  1.00 34.78           O
ATOM   1585  CB  PRO A 108     -22.115  20.389   4.853  1.00 34.53           C
ATOM   1586 1HB  PRO A 108     -22.676  21.210   4.747  1.00 34.53           H
ATOM   1587 2HB  PRO A 108     -22.677  19.577   4.694  1.00 34.53           H
ATOM   1588  CG  PRO A 108     -21.471  20.344   6.241  1.00 34.29           C
ATOM   1589 1HG  PRO A 108     -21.290  21.267   6.581  1.00 34.29           H
ATOM   1590 2HG  PRO A 108     -22.055  19.857   6.890  1.00 34.29           H
ATOM   1591  CD  PRO A 108     -20.168  19.587   6.012  1.00 38.29           C
ATOM   1592 1HD  PRO A 108     -19.435  19.943   6.592  1.00 38.29           H
ATOM   1593 2HD  PRO A 108     -20.283  18.608   6.182  1.00 38.29           H
ATOM   1594  N   ALA A 109     -20.597  22.109   2.187  1.00 29.35           N
ATOM   1595  H   ALA A 109     -20.844  21.365   1.566  1.00 29.35           H
ATOM   1596  CA  ALA A 109     -20.342  23.418   1.611  1.00 35.28           C
ATOM   1597  HA  ALA A 109     -19.422  23.689   1.893  1.00 35.28           H
ATOM   1598  C   ALA A 109     -21.337  24.458   2.161  1.00 33.81           C
ATOM   1599  O   ALA A 109     -22.530  24.429   1.860  1.00 32.07           O
ATOM   1600  CB  ALA A 109     -20.405  23.300   0.083  1.00 33.24           C
ATOM   1601 1HB  ALA A 109     -19.752  22.620  -0.251  1.00 33.24           H
ATOM   1602 2HB  ALA A 109     -20.190  24.174  -0.353  1.00 33.24           H
ATOM   1603 3HB  ALA A 109     -21.318  23.023  -0.218  1.00 33.24           H
ATOM   1604  N   LEU A 110     -20.837  25.412   2.948  1.00 25.71           N
ATOM   1605  H   LEU A 110     -19.969  25.250   3.417  1.00 25.71           H
ATOM   1606  CA  LEU A 110     -21.521  26.683   3.143  1.00 31.42           C
ATOM   1607  HA  LEU A 110     -22.471  26.486   3.386  1.00 31.42           H
ATOM   1608  C   LEU A 110     -21.472  27.463   1.816  1.00 29.50           C
ATOM   1609  O   LEU A 110     -20.457  27.475   1.135  1.00 27.19           O
ATOM   1610  CB  LEU A 110     -20.888  27.457   4.315  1.00 28.91           C
ATOM   1611 1HB  LEU A 110     -19.895  27.453   4.197  1.00 28.91           H
ATOM   1612 2HB  LEU A 110     -21.224  28.399   4.290  1.00 28.91           H
ATOM   1613  CG  LEU A 110     -21.217  26.858   5.697  1.00 26.38           C
ATOM   1614  HG  LEU A 110     -21.041  25.875   5.635  1.00 26.38           H
ATOM   1615  CD1 LEU A 110     -20.347  27.517   6.773  1.00 26.28           C
ATOM   1616 1HD1 LEU A 110     -20.548  27.140   7.677  1.00 26.28           H
ATOM   1617 2HD1 LEU A 110     -20.508  28.503   6.809  1.00 26.28           H
ATOM   1618 3HD1 LEU A 110     -19.375  27.370   6.588  1.00 26.28           H
ATOM   1619  CD2 LEU A 110     -22.677  27.060   6.095  1.00 29.10           C
ATOM   1620 1HD2 LEU A 110     -22.862  26.662   6.994  1.00 29.10           H
ATOM   1621 2HD2 LEU A 110     -23.291  26.627   5.435  1.00 29.10           H
ATOM   1622 3HD2 LEU A 110     -22.906  28.033   6.136  1.00 29.10           H
ATOM   1623  N   LEU A 111     -22.598  28.074   1.468  1.00 27.63           N
ATOM   1624  H   LEU A 111     -23.335  28.060   2.144  1.00 27.63           H
ATOM   1625  CA  LEU A 111     -22.888  28.765   0.213  1.00 32.19           C
ATOM   1626  HA  LEU A 111     -23.003  28.033  -0.458  1.00 32.19           H
ATOM   1627  C   LEU A 111     -21.737  29.681  -0.274  1.00 29.79           C
ATOM   1628  O   LEU A 111     -21.156  30.399   0.539  1.00 28.02           O
ATOM   1629  CB  LEU A 111     -24.161  29.613   0.429  1.00 29.66           C
ATOM   1630 1HB  LEU A 111     -24.022  30.190   1.234  1.00 29.66           H
ATOM   1631 2HB  LEU A 111     -24.295  30.190  -0.376  1.00 29.66           H
ATOM   1632  CG  LEU A 111     -25.442  28.794   0.646  1.00 27.44           C
ATOM   1633  HG  LEU A 111     -25.206  28.021   1.235  1.00 27.44           H
ATOM   1634  CD1 LEU A 111     -26.526  29.661   1.305  1.00 27.92           C
ATOM   1635 1HD1 LEU A 111     -27.365  29.137   1.451  1.00 27.92           H
ATOM   1636 2HD1 LEU A 111     -26.752  30.449   0.732  1.00 27.92           H
ATOM   1637 3HD1 LEU A 111     -26.220  30.004   2.193  1.00 27.92           H
ATOM   1638  CD2 LEU A 111     -25.993  28.265  -0.678  1.00 32.93           C
ATOM   1639 1HD2 LEU A 111     -26.827  27.733  -0.532  1.00 32.93           H
ATOM   1640 2HD2 LEU A 111     -25.327  27.674  -1.133  1.00 32.93           H
ATOM   1641 3HD2 LEU A 111     -26.213  29.016  -1.300  1.00 32.93           H
ATOM   1642  N   PRO A 112     -21.453  29.731  -1.578  1.00 27.46           N
ATOM   1643  CA  PRO A 112     -20.393  30.580  -2.109  1.00 34.41           C
ATOM   1644  HA  PRO A 112     -19.617  30.589  -1.478  1.00 34.41           H
ATOM   1645  C   PRO A 112     -20.854  32.034  -2.233  1.00 33.34           C
ATOM   1646  O   PRO A 112     -21.870  32.335  -2.857  1.00 30.19           O
ATOM   1647  CB  PRO A 112     -20.035  29.962  -3.461  1.00 30.63           C
ATOM   1648 1HB  PRO A 112     -19.717  30.662  -4.100  1.00 30.63           H
ATOM   1649 2HB  PRO A 112     -19.330  29.260  -3.357  1.00 30.63           H
ATOM   1650  CG  PRO A 112     -21.349  29.346  -3.939  1.00 30.95           C
ATOM   1651 1HG  PRO A 112     -21.888  30.013  -4.453  1.00 30.95           H
ATOM   1652 2HG  PRO A 112     -21.178  28.544  -4.511  1.00 30.95           H
ATOM   1653  CD  PRO A 112     -22.064  28.950  -2.650  1.00 34.53           C
ATOM   1654 1HD  PRO A 112     -23.040  29.164  -2.701  1.00 34.53           H
ATOM   1655 2HD  PRO A 112     -21.945  27.976  -2.459  1.00 34.53           H
ATOM   1656  N   SER A 113     -20.062  32.955  -1.674  1.00 24.75           N
ATOM   1657  H   SER A 113     -19.451  32.667  -0.936  1.00 24.75           H
ATOM   1658  CA  SER A 113     -20.038  34.362  -2.081  1.00 35.93           C
ATOM   1659  HA  SER A 113     -20.973  34.623  -2.320  1.00 35.93           H
ATOM   1660  C   SER A 113     -19.106  34.512  -3.298  1.00 33.70           C
ATOM   1661  O   SER A 113     -18.051  33.887  -3.302  1.00 31.64           O
ATOM   1662  CB  SER A 113     -19.557  35.232  -0.916  1.00 32.50           C
ATOM   1663 1HB  SER A 113     -20.100  35.061  -0.094  1.00 32.50           H
ATOM   1664 2HB  SER A 113     -18.591  35.063  -0.719  1.00 32.50           H
ATOM   1665  OG  SER A 113     -19.694  36.599  -1.242  1.00 29.35           O
ATOM   1666  HG  SER A 113     -19.725  36.699  -2.193  1.00 29.35           H
ATOM   1667  N   PRO A 114     -19.489  35.293  -4.331  1.00 19.29           N
ATOM   1668  CA  PRO A 114     -18.785  35.275  -5.604  1.00 28.53           C
ATOM   1669  HA  PRO A 114     -18.336  34.393  -5.747  1.00 28.53           H
ATOM   1670  C   PRO A 114     -17.646  36.312  -5.636  1.00 28.18           C
ATOM   1671  O   PRO A 114     -17.712  37.242  -6.417  1.00 25.54           O
ATOM   1672  CB  PRO A 114     -19.899  35.554  -6.628  1.00 24.84           C
ATOM   1673 1HB  PRO A 114     -19.530  35.950  -7.469  1.00 24.84           H
ATOM   1674 2HB  PRO A 114     -20.409  34.722  -6.847  1.00 24.84           H
ATOM   1675  CG  PRO A 114     -20.778  36.559  -5.887  1.00 25.62           C
ATOM   1676 1HG  PRO A 114     -20.430  37.490  -5.999  1.00 25.62           H
ATOM   1677 2HG  PRO A 114     -21.723  36.515  -6.211  1.00 25.62           H
ATOM   1678  CD  PRO A 114     -20.679  36.111  -4.430  1.00 29.47           C
ATOM   1679 1HD  PRO A 114     -20.591  36.895  -3.816  1.00 29.47           H
ATOM   1680 2HD  PRO A 114     -21.475  35.567  -4.164  1.00 29.47           H
ATOM   1681  N   GLU A 115     -16.624  36.168  -4.785  1.00 15.73           N
ATOM   1682  H   GLU A 115     -16.689  35.476  -4.066  1.00 15.73           H
ATOM   1683  CA  GLU A 115     -15.405  36.994  -4.869  1.00 26.99           C
ATOM   1684  HA  GLU A 115     -15.094  36.957  -5.819  1.00 26.99           H
ATOM   1685  C   GLU A 115     -14.324  36.403  -3.943  1.00 25.08           C
ATOM   1686  O   GLU A 115     -14.293  36.692  -2.752  1.00 24.33           O
ATOM   1687  CB  GLU A 115     -15.715  38.464  -4.510  1.00 26.55           C
ATOM   1688 1HB  GLU A 115     -16.635  38.511  -4.121  1.00 26.55           H
ATOM   1689 2HB  GLU A 115     -15.049  38.774  -3.831  1.00 26.55           H
ATOM   1690  CG  GLU A 115     -15.648  39.405  -5.733  1.00 26.07           C
ATOM   1691 1HG  GLU A 115     -14.688  39.551  -5.971  1.00 26.07           H
ATOM   1692 2HG  GLU A 115     -16.119  38.967  -6.499  1.00 26.07           H
ATOM   1693  CD  GLU A 115     -16.303  40.777  -5.474  1.00 25.25           C
ATOM   1694  OE1 GLU A 115     -16.898  41.331  -6.423  1.00 23.25           O
ATOM   1695  OE2 GLU A 115     -16.188  41.266  -4.332  1.00 28.12           O
ATOM   1696  N   ALA A 116     -13.459  35.557  -4.484  1.00 18.74           N
ATOM   1697  H   ALA A 116     -13.732  35.064  -5.310  1.00 18.74           H
ATOM   1698  CA  ALA A 116     -12.125  35.307  -3.936  1.00 26.42           C
ATOM   1699  HA  ALA A 116     -11.726  36.216  -3.817  1.00 26.42           H
ATOM   1700  C   ALA A 116     -11.298  34.462  -4.924  1.00 25.15           C
ATOM   1701  O   ALA A 116     -11.571  33.292  -5.170  1.00 24.16           O
ATOM   1702  CB  ALA A 116     -12.181  34.619  -2.568  1.00 25.64           C
ATOM   1703 1HB  ALA A 116     -12.716  35.158  -1.917  1.00 25.64           H
ATOM   1704 2HB  ALA A 116     -11.263  34.501  -2.189  1.00 25.64           H
ATOM   1705 3HB  ALA A 116     -12.603  33.715  -2.638  1.00 25.64           H
ATOM   1706  N   GLU A 117     -10.297  35.122  -5.472  1.00 17.34           N
ATOM   1707  H   GLU A 117     -10.265  36.113  -5.345  1.00 17.34           H
ATOM   1708  CA  GLU A 117      -9.233  34.498  -6.252  1.00 23.82           C
ATOM   1709  HA  GLU A 117      -9.701  33.939  -6.936  1.00 23.82           H
ATOM   1710  C   GLU A 117      -8.354  33.563  -5.400  1.00 22.19           C
ATOM   1711  O   GLU A 117      -8.326  33.623  -4.174  1.00 21.71           O
ATOM   1712  CB  GLU A 117      -8.382  35.604  -6.911  1.00 24.43           C
ATOM   1713 1HB  GLU A 117      -8.087  36.245  -6.203  1.00 24.43           H
ATOM   1714 2HB  GLU A 117      -7.580  35.181  -7.333  1.00 24.43           H
ATOM   1715  CG  GLU A 117      -9.153  36.387  -7.993  1.00 24.27           C
ATOM   1716 1HG  GLU A 117      -9.439  35.748  -8.707  1.00 24.27           H
ATOM   1717 2HG  GLU A 117      -9.960  36.802  -7.574  1.00 24.27           H
ATOM   1718  CD  GLU A 117      -8.311  37.500  -8.640  1.00 23.81           C
ATOM   1719  OE1 GLU A 117      -8.502  37.730  -9.854  1.00 22.62           O
ATOM   1720  OE2 GLU A 117      -7.487  38.097  -7.916  1.00 27.24           O
ATOM   1721  N   ALA A 118      -7.645  32.699  -6.104  1.00 19.24           N
ATOM   1722  H   ALA A 118      -7.796  32.738  -7.092  1.00 19.24           H
ATOM   1723  CA  ALA A 118      -6.673  31.693  -5.671  1.00 26.42           C
ATOM   1724  HA  ALA A 118      -7.206  30.850  -5.602  1.00 26.42           H
ATOM   1725  C   ALA A 118      -6.047  31.858  -4.266  1.00 25.37           C
ATOM   1726  O   ALA A 118      -5.364  32.840  -3.992  1.00 24.74           O
ATOM   1727  CB  ALA A 118      -5.578  31.706  -6.740  1.00 26.15           C
ATOM   1728 1HB  ALA A 118      -5.969  31.600  -7.654  1.00 26.15           H
ATOM   1729 2HB  ALA A 118      -4.927  30.961  -6.596  1.00 26.15           H
ATOM   1730 3HB  ALA A 118      -5.069  32.566  -6.721  1.00 26.15           H
ATOM   1731  N   ILE A 119      -6.145  30.828  -3.463  1.00 18.07           N
ATOM   1732  H   ILE A 119      -6.831  30.131  -3.670  1.00 18.07           H
ATOM   1733  CA  ILE A 119      -5.300  30.642  -2.274  1.00 24.21           C
ATOM   1734  HA  ILE A 119      -4.608  31.364  -2.302  1.00 24.21           H
ATOM   1735  C   ILE A 119      -4.595  29.282  -2.363  1.00 23.17           C
ATOM   1736  O   ILE A 119      -5.223  28.226  -2.328  1.00 22.88           O
ATOM   1737  CB  ILE A 119      -6.106  30.829  -0.958  1.00 24.33           C
ATOM   1738  HB  ILE A 119      -6.842  30.152  -0.930  1.00 24.33           H
ATOM   1739  CG1 ILE A 119      -6.735  32.248  -0.900  1.00 23.61           C
ATOM   1740 1HG1 ILE A 119      -5.995  32.921  -0.894  1.00 23.61           H
ATOM   1741 2HG1 ILE A 119      -7.297  32.377  -1.717  1.00 23.61           H
ATOM   1742  CG2 ILE A 119      -5.190  30.602   0.259  1.00 26.27           C
ATOM   1743 1HG2 ILE A 119      -5.695  30.719   1.114  1.00 26.27           H
ATOM   1744 2HG2 ILE A 119      -4.429  31.250   0.260  1.00 26.27           H
ATOM   1745 3HG2 ILE A 119      -4.807  29.678   0.252  1.00 26.27           H
ATOM   1746  CD1 ILE A 119      -7.619  32.518   0.321  1.00 24.26           C
ATOM   1747 1HD1 ILE A 119      -7.991  33.446   0.296  1.00 24.26           H
ATOM   1748 2HD1 ILE A 119      -7.099  32.418   1.169  1.00 24.26           H
ATOM   1749 3HD1 ILE A 119      -8.388  31.880   0.355  1.00 24.26           H
ATOM   1750  N   GLU A 120      -3.277  29.339  -2.475  1.00 16.19           N
ATOM   1751  H   GLU A 120      -2.869  30.226  -2.690  1.00 16.19           H
ATOM   1752  CA  GLU A 120      -2.375  28.202  -2.308  1.00 21.04           C
ATOM   1753  HA  GLU A 120      -2.698  27.509  -2.952  1.00 21.04           H
ATOM   1754  C   GLU A 120      -2.434  27.677  -0.861  1.00 20.28           C
ATOM   1755  O   GLU A 120      -2.306  28.432   0.102  1.00 20.28           O
ATOM   1756  CB  GLU A 120      -0.932  28.624  -2.627  1.00 22.04           C
ATOM   1757 1HB  GLU A 120      -0.721  29.442  -2.091  1.00 22.04           H
ATOM   1758 2HB  GLU A 120      -0.322  27.880  -2.354  1.00 22.04           H
ATOM   1759  CG  GLU A 120      -0.676  28.940  -4.116  1.00 21.04           C
ATOM   1760 1HG  GLU A 120      -0.914  28.135  -4.659  1.00 21.04           H
ATOM   1761 2HG  GLU A 120      -1.257  29.708  -4.385  1.00 21.04           H
ATOM   1762  CD  GLU A 120       0.799  29.311  -4.397  1.00 20.49           C
ATOM   1763  OE1 GLU A 120       1.262  29.015  -5.516  1.00 18.62           O
ATOM   1764  OE2 GLU A 120       1.438  29.878  -3.482  1.00 22.63           O
ATOM   1765  N   LEU A 121      -2.604  26.375  -0.688  1.00 20.52           N
ATOM   1766  H   LEU A 121      -2.743  25.802  -1.496  1.00 20.52           H
ATOM   1767  CA  LEU A 121      -2.598  25.734   0.629  1.00 24.34           C
ATOM   1768  HA  LEU A 121      -2.961  26.409   1.272  1.00 24.34           H
ATOM   1769  C   LEU A 121      -1.168  25.403   1.078  1.00 22.43           C
ATOM   1770  O   LEU A 121      -0.602  24.367   0.732  1.00 22.05           O
ATOM   1771  CB  LEU A 121      -3.529  24.507   0.623  1.00 24.77           C
ATOM   1772 1HB  LEU A 121      -3.441  24.046  -0.260  1.00 24.77           H
ATOM   1773 2HB  LEU A 121      -3.241  23.887   1.353  1.00 24.77           H
ATOM   1774  CG  LEU A 121      -5.010  24.863   0.842  1.00 24.13           C
ATOM   1775  HG  LEU A 121      -5.197  25.685   0.304  1.00 24.13           H
ATOM   1776  CD1 LEU A 121      -5.907  23.706   0.393  1.00 24.65           C
ATOM   1777 1HD1 LEU A 121      -6.873  23.927   0.531  1.00 24.65           H
ATOM   1778 2HD1 LEU A 121      -5.705  22.874   0.910  1.00 24.65           H
ATOM   1779 3HD1 LEU A 121      -5.773  23.505  -0.577  1.00 24.65           H
ATOM   1780  CD2 LEU A 121      -5.312  25.137   2.320  1.00 29.70           C
ATOM   1781 1HD2 LEU A 121      -6.276  25.367   2.452  1.00 29.70           H
ATOM   1782 2HD2 LEU A 121      -4.764  25.900   2.662  1.00 29.70           H
ATOM   1783 3HD2 LEU A 121      -5.108  24.336   2.882  1.00 29.70           H
ATOM   1784  N   ALA A 122      -0.620  26.273   1.939  1.00 18.37           N
ATOM   1785  H   ALA A 122      -1.040  27.175   2.037  1.00 18.37           H
ATOM   1786  CA  ALA A 122       0.558  25.966   2.738  1.00 24.95           C
ATOM   1787  HA  ALA A 122       1.177  25.441   2.154  1.00 24.95           H
ATOM   1788  C   ALA A 122       0.194  25.086   3.941  1.00 23.97           C
ATOM   1789  O   ALA A 122      -0.686  25.393   4.743  1.00 23.76           O
ATOM   1790  CB  ALA A 122       1.227  27.279   3.158  1.00 26.02           C
ATOM   1791 1HB  ALA A 122       1.455  27.836   2.360  1.00 26.02           H
ATOM   1792 2HB  ALA A 122       2.072  27.105   3.663  1.00 26.02           H
ATOM   1793 3HB  ALA A 122       0.623  27.817   3.746  1.00 26.02           H
ATOM   1794  N   VAL A 123       0.911  23.979   4.123  1.00 14.95           N
ATOM   1795  H   VAL A 123       1.605  23.760   3.437  1.00 14.95           H
ATOM   1796  CA  VAL A 123       0.761  23.055   5.253  1.00 24.56           C
ATOM   1797  HA  VAL A 123      -0.222  22.908   5.367  1.00 24.56           H
ATOM   1798  C   VAL A 123       1.326  23.688   6.534  1.00 24.20           C
ATOM   1799  O   VAL A 123       2.537  23.711   6.747  1.00 23.50           O
ATOM   1800  CB  VAL A 123       1.447  21.707   4.940  1.00 24.37           C
ATOM   1801  HB  VAL A 123       2.397  21.925   4.716  1.00 24.37           H
ATOM   1802  CG1 VAL A 123       1.418  20.738   6.136  1.00 21.22           C
ATOM   1803 1HG1 VAL A 123       1.868  19.874   5.908  1.00 21.22           H
ATOM   1804 2HG1 VAL A 123       0.478  20.533   6.408  1.00 21.22           H
ATOM   1805 3HG1 VAL A 123       1.888  21.130   6.927  1.00 21.22           H
ATOM   1806  CG2 VAL A 123       0.764  21.007   3.760  1.00 25.31           C
ATOM   1807 1HG2 VAL A 123       1.207  20.134   3.556  1.00 25.31           H
ATOM   1808 2HG2 VAL A 123       0.804  21.572   2.936  1.00 25.31           H
ATOM   1809 3HG2 VAL A 123      -0.198  20.824   3.960  1.00 25.31           H
ATOM   1810  N   VAL A 124       0.453  24.159   7.433  1.00 13.19           N
ATOM   1811  H   VAL A 124      -0.514  24.187   7.181  1.00 13.19           H
ATOM   1812  CA  VAL A 124       0.835  24.637   8.770  1.00 23.34           C
ATOM   1813  HA  VAL A 124       1.827  24.754   8.733  1.00 23.34           H
ATOM   1814  C   VAL A 124       0.515  23.581   9.833  1.00 22.89           C
ATOM   1815  O   VAL A 124      -0.627  23.200  10.058  1.00 21.77           O
ATOM   1816  CB  VAL A 124       0.209  26.014   9.093  1.00 22.37           C
ATOM   1817  HB  VAL A 124      -0.784  25.904   9.040  1.00 22.37           H
ATOM   1818  CG1 VAL A 124       0.616  26.498  10.498  1.00 19.86           C
ATOM   1819 1HG1 VAL A 124       0.209  27.388  10.702  1.00 19.86           H
ATOM   1820 2HG1 VAL A 124       1.609  26.590  10.572  1.00 19.86           H
ATOM   1821 3HG1 VAL A 124       0.314  25.854  11.200  1.00 19.86           H
ATOM   1822  CG2 VAL A 124       0.677  27.073   8.091  1.00 24.65           C
ATOM   1823 1HG2 VAL A 124       0.274  27.965   8.297  1.00 24.65           H
ATOM   1824 2HG2 VAL A 124       0.414  26.825   7.159  1.00 24.65           H
ATOM   1825 3HG2 VAL A 124       1.672  27.173   8.114  1.00 24.65           H
ATOM   1826  N   LYS A 125       1.549  23.134  10.553  1.00 12.93           N
ATOM   1827  H   LYS A 125       2.469  23.364  10.235  1.00 12.93           H
ATOM   1828  CA  LYS A 125       1.433  22.328  11.781  1.00 23.24           C
ATOM   1829  HA  LYS A 125       0.836  21.557  11.560  1.00 23.24           H
ATOM   1830  C   LYS A 125       0.815  23.168  12.911  1.00 22.26           C
ATOM   1831  O   LYS A 125       1.505  23.982  13.523  1.00 21.02           O
ATOM   1832  CB  LYS A 125       2.823  21.829  12.208  1.00 23.32           C
ATOM   1833 1HB  LYS A 125       3.499  22.517  11.944  1.00 23.32           H
ATOM   1834 2HB  LYS A 125       2.827  21.721  13.202  1.00 23.32           H
ATOM   1835  CG  LYS A 125       3.233  20.494  11.583  1.00 22.61           C
ATOM   1836 1HG  LYS A 125       2.605  19.779  11.889  1.00 22.61           H
ATOM   1837 2HG  LYS A 125       3.193  20.569  10.587  1.00 22.61           H
ATOM   1838  CD  LYS A 125       4.665  20.137  12.013  1.00 22.57           C
ATOM   1839 1HD  LYS A 125       5.302  20.806  11.630  1.00 22.57           H
ATOM   1840 2HD  LYS A 125       4.725  20.153  13.011  1.00 22.57           H
ATOM   1841  CE  LYS A 125       5.045  18.746  11.514  1.00 20.86           C
ATOM   1842 1HE  LYS A 125       4.523  18.058  12.018  1.00 20.86           H
ATOM   1843 2HE  LYS A 125       4.836  18.674  10.539  1.00 20.86           H
ATOM   1844  NZ  LYS A 125       6.495  18.467  11.705  1.00 18.40           N
ATOM   1845 1HZ  LYS A 125       6.731  17.553  11.374  1.00 18.40           H
ATOM   1846 2HZ  LYS A 125       6.745  18.518  12.672  1.00 18.40           H
ATOM   1847 3HZ  LYS A 125       7.056  19.128  11.207  1.00 18.40           H
ATOM   1848  N   GLY A 126      -0.449  22.920  13.266  1.00 14.16           N
ATOM   1849  H   GLY A 126      -0.957  22.253  12.721  1.00 14.16           H
ATOM   1850  CA  GLY A 126      -1.148  23.544  14.385  1.00 24.15           C
ATOM   1851 1HA  GLY A 126      -0.854  24.499  14.417  1.00 24.15           H
ATOM   1852 2HA  GLY A 126      -2.126  23.502  14.179  1.00 24.15           H
ATOM   1853  C   GLY A 126      -0.884  22.882  15.748  1.00 23.77           C
ATOM   1854  O   GLY A 126      -1.117  21.691  15.947  1.00 20.98           O
ATOM   1855  N   ARG A 127      -0.395  23.677  16.686  1.00  7.77           N
ATOM   1856  H   ARG A 127      -0.191  24.614  16.403  1.00  7.77           H
ATOM   1857  CA  ARG A 127      -0.114  23.353  18.094  1.00 18.91           C
ATOM   1858  HA  ARG A 127       0.159  22.394  18.165  1.00 18.91           H
ATOM   1859  C   ARG A 127      -1.391  23.550  18.942  1.00 18.55           C
ATOM   1860  O   ARG A 127      -2.094  24.531  18.758  1.00 17.12           O
ATOM   1861  CB  ARG A 127       1.030  24.288  18.547  1.00 18.17           C
ATOM   1862 1HB  ARG A 127       1.575  24.521  17.741  1.00 18.17           H
ATOM   1863 2HB  ARG A 127       0.619  25.118  18.923  1.00 18.17           H
ATOM   1864  CG  ARG A 127       1.988  23.737  19.600  1.00 16.33           C
ATOM   1865 1HG  ARG A 127       1.479  23.519  20.433  1.00 16.33           H
ATOM   1866 2HG  ARG A 127       2.428  22.909  19.251  1.00 16.33           H
ATOM   1867  CD  ARG A 127       3.054  24.811  19.902  1.00 16.39           C
ATOM   1868 1HD  ARG A 127       3.459  25.128  19.045  1.00 16.39           H
ATOM   1869 2HD  ARG A 127       2.626  25.582  20.374  1.00 16.39           H
ATOM   1870  NE  ARG A 127       4.153  24.315  20.760  1.00 15.39           N
ATOM   1871  HE  ARG A 127       4.236  23.324  20.866  1.00 15.39           H
ATOM   1872  CZ  ARG A 127       5.038  25.066  21.401  1.00 15.33           C
ATOM   1873  NH1 ARG A 127       4.990  26.369  21.372  1.00 13.77           N
ATOM   1874 1HH1 ARG A 127       4.270  26.831  20.855  1.00 13.77           H
ATOM   1875 2HH1 ARG A 127       5.673  26.906  21.867  1.00 13.77           H
ATOM   1876  NH2 ARG A 127       5.988  24.518  22.103  1.00 14.43           N
ATOM   1877 1HH2 ARG A 127       6.055  23.522  22.162  1.00 14.43           H
ATOM   1878 2HH2 ARG A 127       6.651  25.093  22.583  1.00 14.43           H
ATOM   1879  N   ARG A 128      -1.661  22.663  19.908  1.00  8.81           N
ATOM   1880  H   ARG A 128      -1.064  21.863  19.971  1.00  8.81           H
ATOM   1881  CA  ARG A 128      -2.760  22.759  20.889  1.00 19.16           C
ATOM   1882  HA  ARG A 128      -3.594  22.723  20.338  1.00 19.16           H
ATOM   1883  C   ARG A 128      -2.692  24.067  21.695  1.00 18.32           C
ATOM   1884  O   ARG A 128      -1.673  24.316  22.339  1.00 17.31           O
ATOM   1885  CB  ARG A 128      -2.660  21.601  21.902  1.00 18.65           C
ATOM   1886 1HB  ARG A 128      -1.691  21.420  22.073  1.00 18.65           H
ATOM   1887 2HB  ARG A 128      -3.100  21.892  22.751  1.00 18.65           H
ATOM   1888  CG  ARG A 128      -3.312  20.286  21.463  1.00 16.88           C
ATOM   1889 1HG  ARG A 128      -4.292  20.429  21.323  1.00 16.88           H
ATOM   1890 2HG  ARG A 128      -2.895  19.975  20.609  1.00 16.88           H
ATOM   1891  CD  ARG A 128      -3.093  19.232  22.562  1.00 17.26           C
ATOM   1892 1HD  ARG A 128      -2.130  18.963  22.585  1.00 17.26           H
ATOM   1893 2HD  ARG A 128      -3.355  19.611  23.450  1.00 17.26           H
ATOM   1894  NE  ARG A 128      -3.894  18.018  22.337  1.00 16.06           N
ATOM   1895  HE  ARG A 128      -4.489  18.010  21.533  1.00 16.06           H
ATOM   1896  CZ  ARG A 128      -3.901  16.934  23.100  1.00 16.79           C
ATOM   1897  NH1 ARG A 128      -3.123  16.809  24.147  1.00 15.46           N
ATOM   1898 1HH1 ARG A 128      -2.495  17.547  24.395  1.00 15.46           H
ATOM   1899 2HH1 ARG A 128      -3.157  15.976  24.698  1.00 15.46           H
ATOM   1900  NH2 ARG A 128      -4.701  15.939  22.835  1.00 15.39           N
ATOM   1901 1HH2 ARG A 128      -5.318  15.989  22.049  1.00 15.39           H
ATOM   1902 2HH2 ARG A 128      -4.698  15.126  23.417  1.00 15.39           H
ATOM   1903  N   GLN A 129      -3.830  24.775  21.809  1.00 10.13           N
ATOM   1904  H   GLN A 129      -4.519  24.674  21.091  1.00 10.13           H
ATOM   1905  CA  GLN A 129      -4.124  25.685  22.920  1.00 22.55           C
ATOM   1906  HA  GLN A 129      -3.453  25.461  23.627  1.00 22.55           H
ATOM   1907  C   GLN A 129      -5.535  25.427  23.468  1.00 22.09           C
ATOM   1908  O   GLN A 129      -6.469  25.140  22.721  1.00 22.05           O
ATOM   1909  CB  GLN A 129      -3.910  27.154  22.532  1.00 22.28           C
ATOM   1910 1HB  GLN A 129      -4.102  27.263  21.557  1.00 22.28           H
ATOM   1911 2HB  GLN A 129      -4.539  27.724  23.062  1.00 22.28           H
ATOM   1912  CG  GLN A 129      -2.460  27.602  22.815  1.00 21.51           C
ATOM   1913 1HG  GLN A 129      -2.259  27.440  23.781  1.00 21.51           H
ATOM   1914 2HG  GLN A 129      -1.841  27.057  22.249  1.00 21.51           H
ATOM   1915  CD  GLN A 129      -2.204  29.080  22.515  1.00 20.99           C
ATOM   1916  OE1 GLN A 129      -3.021  29.775  21.961  1.00 21.70           O
ATOM   1917  NE2 GLN A 129      -1.047  29.608  22.864  1.00 24.87           N
ATOM   1918 1HE2 GLN A 129      -0.857  30.570  22.669  1.00 24.87           H
ATOM   1919 2HE2 GLN A 129      -0.359  29.046  23.324  1.00 24.87           H
ATOM   1920  N   ARG A 130      -5.651  25.463  24.800  1.00 11.54           N
ATOM   1921  H   ARG A 130      -4.804  25.584  25.318  1.00 11.54           H
ATOM   1922  CA  ARG A 130      -6.887  25.344  25.586  1.00 23.83           C
ATOM   1923  HA  ARG A 130      -7.514  24.773  25.056  1.00 23.83           H
ATOM   1924  C   ARG A 130      -7.447  26.745  25.833  1.00 21.50           C
ATOM   1925  O   ARG A 130      -6.662  27.640  26.131  1.00 20.52           O
ATOM   1926  CB  ARG A 130      -6.578  24.720  26.957  1.00 23.62           C
ATOM   1927 1HB  ARG A 130      -5.812  25.224  27.356  1.00 23.62           H
ATOM   1928 2HB  ARG A 130      -7.388  24.832  27.533  1.00 23.62           H
ATOM   1929  CG  ARG A 130      -6.208  23.232  26.960  1.00 23.29           C
ATOM   1930 1HG  ARG A 130      -6.981  22.694  26.623  1.00 23.29           H
ATOM   1931 2HG  ARG A 130      -5.415  23.082  26.370  1.00 23.29           H
ATOM   1932  CD  ARG A 130      -5.870  22.807  28.395  1.00 23.87           C
ATOM   1933 1HD  ARG A 130      -5.022  23.254  28.679  1.00 23.87           H
ATOM   1934 2HD  ARG A 130      -6.613  23.084  29.004  1.00 23.87           H
ATOM   1935  NE  ARG A 130      -5.683  21.339  28.543  1.00 22.86           N
ATOM   1936  HE  ARG A 130      -5.756  20.787  27.712  1.00 22.86           H
ATOM   1937  CZ  ARG A 130      -5.430  20.696  29.668  1.00 22.02           C
ATOM   1938  NH1 ARG A 130      -5.248  21.317  30.799  1.00 21.38           N
ATOM   1939 1HH1 ARG A 130      -5.298  22.315  30.835  1.00 21.38           H
ATOM   1940 2HH1 ARG A 130      -5.058  20.795  31.631  1.00 21.38           H
ATOM   1941  NH2 ARG A 130      -5.351  19.396  29.687  1.00 22.30           N
ATOM   1942 1HH2 ARG A 130      -5.482  18.875  28.844  1.00 22.30           H
ATOM   1943 2HH2 ARG A 130      -5.159  18.919  30.545  1.00 22.30           H
ATOM   1944  N   HIS A 131      -8.770  26.884  25.842  1.00 10.22           N
ATOM   1945  H   HIS A 131      -9.323  26.187  25.385  1.00 10.22           H
ATOM   1946  CA  HIS A 131      -9.459  28.005  26.487  1.00 23.52           C
ATOM   1947  HA  HIS A 131      -8.751  28.489  27.002  1.00 23.52           H
ATOM   1948  C   HIS A 131     -10.519  27.509  27.478  1.00 21.07           C
ATOM   1949  O   HIS A 131     -11.125  26.461  27.239  1.00 20.23           O
ATOM   1950  CB  HIS A 131     -10.054  28.962  25.438  1.00 22.71           C
ATOM   1951 1HB  HIS A 131     -10.295  28.444  24.617  1.00 22.71           H
ATOM   1952 2HB  HIS A 131     -10.874  29.394  25.813  1.00 22.71           H
ATOM   1953  CG  HIS A 131      -9.072  30.046  25.052  1.00 23.56           C
ATOM   1954  ND1 HIS A 131      -8.731  31.128  25.822  1.00 24.65           N
ATOM   1955  HD1 HIS A 131      -9.104  31.351  26.723  1.00 24.65           H
ATOM   1956  CD2 HIS A 131      -8.341  30.119  23.898  1.00 27.98           C
ATOM   1957  HD2 HIS A 131      -8.378  29.473  23.136  1.00 27.98           H
ATOM   1958  CE1 HIS A 131      -7.803  31.838  25.148  1.00 27.43           C
ATOM   1959  HE1 HIS A 131      -7.377  32.679  25.480  1.00 27.43           H
ATOM   1960  NE2 HIS A 131      -7.533  31.259  23.974  1.00 29.82           N
ATOM   1961  N   PRO A 132     -10.727  28.244  28.604  1.00 13.51           N
ATOM   1962  CA  PRO A 132     -11.702  27.923  29.637  1.00 25.58           C
ATOM   1963  HA  PRO A 132     -11.986  26.968  29.559  1.00 25.58           H
ATOM   1964  C   PRO A 132     -12.970  28.793  29.493  1.00 25.03           C
ATOM   1965  O   PRO A 132     -12.873  29.958  29.132  1.00 22.86           O
ATOM   1966  CB  PRO A 132     -10.963  28.230  30.937  1.00 22.85           C
ATOM   1967 1HB  PRO A 132     -11.607  28.433  31.675  1.00 22.85           H
ATOM   1968 2HB  PRO A 132     -10.379  27.464  31.206  1.00 22.85           H
ATOM   1969  CG  PRO A 132     -10.126  29.463  30.580  1.00 24.06           C
ATOM   1970 1HG  PRO A 132     -10.624  30.303  30.797  1.00 24.06           H
ATOM   1971 2HG  PRO A 132      -9.256  29.454  31.073  1.00 24.06           H
ATOM   1972  CD  PRO A 132      -9.892  29.349  29.072  1.00 31.32           C
ATOM   1973 1HD  PRO A 132     -10.162  30.190  28.602  1.00 31.32           H
ATOM   1974 2HD  PRO A 132      -8.933  29.147  28.871  1.00 31.32           H
ATOM   1975  N   HIS A 133     -14.134  28.282  29.878  1.00 11.43           N
ATOM   1976  H   HIS A 133     -14.209  27.290  29.977  1.00 11.43           H
ATOM   1977  CA  HIS A 133     -15.312  29.102  30.164  1.00 22.33           C
ATOM   1978  HA  HIS A 133     -14.963  30.035  30.247  1.00 22.33           H
ATOM   1979  C   HIS A 133     -15.949  28.693  31.500  1.00 20.27           C
ATOM   1980  O   HIS A 133     -16.274  27.530  31.732  1.00 19.91           O
ATOM   1981  CB  HIS A 133     -16.316  29.094  29.004  1.00 22.05           C
ATOM   1982 1HB  HIS A 133     -16.326  28.186  28.585  1.00 22.05           H
ATOM   1983 2HB  HIS A 133     -17.227  29.308  29.357  1.00 22.05           H
ATOM   1984  CG  HIS A 133     -15.953  30.116  27.943  1.00 23.26           C
ATOM   1985  ND1 HIS A 133     -16.045  31.481  28.087  1.00 24.97           N
ATOM   1986  HD1 HIS A 133     -16.389  31.967  28.890  1.00 24.97           H
ATOM   1987  CD2 HIS A 133     -15.445  29.871  26.703  1.00 28.16           C
ATOM   1988  HD2 HIS A 133     -15.271  28.969  26.308  1.00 28.16           H
ATOM   1989  CE1 HIS A 133     -15.588  32.046  26.950  1.00 27.59           C
ATOM   1990  HE1 HIS A 133     -15.540  33.031  26.784  1.00 27.59           H
ATOM   1991  NE2 HIS A 133     -15.207  31.105  26.074  1.00 29.67           N
ATOM   1992  N   HIS A 134     -16.093  29.710  32.363  1.00 11.88           N
ATOM   1993  H   HIS A 134     -15.577  30.544  32.165  1.00 11.88           H
ATOM   1994  CA  HIS A 134     -16.925  29.723  33.560  1.00 24.14           C
ATOM   1995  HA  HIS A 134     -16.836  28.820  33.979  1.00 24.14           H
ATOM   1996  C   HIS A 134     -18.381  30.033  33.172  1.00 21.33           C
ATOM   1997  O   HIS A 134     -18.590  30.909  32.343  1.00 20.39           O
ATOM   1998  CB  HIS A 134     -16.442  30.861  34.479  1.00 23.12           C
ATOM   1999 1HB  HIS A 134     -16.249  31.664  33.915  1.00 23.12           H
ATOM   2000 2HB  HIS A 134     -17.172  31.076  35.128  1.00 23.12           H
ATOM   2001  CG  HIS A 134     -15.198  30.557  35.278  1.00 24.12           C
ATOM   2002  ND1 HIS A 134     -15.186  29.986  36.526  1.00 25.18           N
ATOM   2003  HD1 HIS A 134     -15.985  29.664  37.033  1.00 25.18           H
ATOM   2004  CD2 HIS A 134     -13.904  30.860  34.958  1.00 27.63           C
ATOM   2005  HD2 HIS A 134     -13.590  31.290  34.112  1.00 27.63           H
ATOM   2006  CE1 HIS A 134     -13.915  29.936  36.945  1.00 27.20           C
ATOM   2007  HE1 HIS A 134     -13.622  29.558  37.823  1.00 27.20           H
ATOM   2008  NE2 HIS A 134     -13.094  30.457  36.035  1.00 29.58           N
ATOM   2009  N   HIS A 135     -19.361  29.426  33.861  1.00 12.72           N
ATOM   2010  H   HIS A 135     -19.234  28.467  34.114  1.00 12.72           H
ATOM   2011  CA  HIS A 135     -20.605  30.086  34.263  1.00 22.26           C
ATOM   2012  HA  HIS A 135     -20.318  31.017  34.488  1.00 22.26           H
ATOM   2013  C   HIS A 135     -21.201  29.409  35.508  1.00 20.17           C
ATOM   2014  O   HIS A 135     -21.066  28.198  35.713  1.00 19.55           O
ATOM   2015  CB  HIS A 135     -21.628  30.205  33.126  1.00 21.70           C
ATOM   2016 1HB  HIS A 135     -21.481  29.457  32.479  1.00 21.70           H
ATOM   2017 2HB  HIS A 135     -22.549  30.137  33.510  1.00 21.70           H
ATOM   2018  CG  HIS A 135     -21.513  31.524  32.376  1.00 22.18           C
ATOM   2019  ND1 HIS A 135     -21.698  32.782  32.909  1.00 22.83           N
ATOM   2020  HD1 HIS A 135     -21.993  32.987  33.842  1.00 22.83           H
ATOM   2021  CD2 HIS A 135     -21.130  31.695  31.071  1.00 24.30           C
ATOM   2022  HD2 HIS A 135     -20.933  30.966  30.416  1.00 24.30           H
ATOM   2023  CE1 HIS A 135     -21.413  33.685  31.955  1.00 24.21           C
ATOM   2024  HE1 HIS A 135     -21.456  34.676  32.079  1.00 24.21           H
ATOM   2025  NE2 HIS A 135     -21.063  33.074  30.816  1.00 25.57           N
ATOM   2026  N   SER A 136     -21.812  30.256  36.351  1.00 11.34           N
ATOM   2027  H   SER A 136     -22.010  31.167  35.990  1.00 11.34           H
ATOM   2028  CA  SER A 136     -22.222  30.010  37.729  1.00 26.89           C
ATOM   2029  HA  SER A 136     -21.583  29.313  38.054  1.00 26.89           H
ATOM   2030  C   SER A 136     -23.652  29.437  37.877  1.00 24.58           C
ATOM   2031  O   SER A 136     -24.485  29.549  36.988  1.00 23.45           O
ATOM   2032  CB  SER A 136     -22.117  31.336  38.494  1.00 25.99           C
ATOM   2033 1HB  SER A 136     -22.792  31.993  38.158  1.00 25.99           H
ATOM   2034 2HB  SER A 136     -22.252  31.191  39.474  1.00 25.99           H
ATOM   2035  OG  SER A 136     -20.834  31.917  38.322  1.00 25.30           O
ATOM   2036  HG  SER A 136     -20.173  31.226  38.283  1.00 25.30           H
ATOM   2037  N   GLN A 137     -23.890  28.887  39.065  1.00 10.31           N
ATOM   2038  H   GLN A 137     -23.095  28.905  39.671  1.00 10.31           H
ATOM   2039  CA  GLN A 137     -25.070  28.257  39.681  1.00 22.10           C
ATOM   2040  HA  GLN A 137     -25.348  27.493  39.099  1.00 22.10           H
ATOM   2041  C   GLN A 137     -26.339  29.153  39.769  1.00 21.14           C
ATOM   2042  O   GLN A 137     -26.224  30.345  39.488  1.00 20.55           O
ATOM   2043  CB  GLN A 137     -24.569  27.865  41.072  1.00 22.02           C
ATOM   2044 1HB  GLN A 137     -23.956  28.587  41.395  1.00 22.02           H
ATOM   2045 2HB  GLN A 137     -25.361  27.803  41.680  1.00 22.02           H
ATOM   2046  CG  GLN A 137     -23.813  26.534  41.139  1.00 22.55           C
ATOM   2047 1HG  GLN A 137     -24.321  25.844  40.623  1.00 22.55           H
ATOM   2048 2HG  GLN A 137     -22.907  26.653  40.733  1.00 22.55           H
ATOM   2049  CD  GLN A 137     -23.648  26.050  42.575  1.00 21.84           C
ATOM   2050  OE1 GLN A 137     -24.138  26.638  43.527  1.00 23.41           O
ATOM   2051  NE2 GLN A 137     -22.979  24.950  42.793  1.00 27.25           N
ATOM   2052 1HE2 GLN A 137     -22.876  24.604  43.726  1.00 27.25           H
ATOM   2053 2HE2 GLN A 137     -22.570  24.453  42.027  1.00 27.25           H
ATOM   2054  N   PRO A 138     -27.561  28.666  40.260  1.00 12.83           N
ATOM   2055  CA  PRO A 138     -27.710  28.128  41.627  1.00 25.86           C
ATOM   2056  HA  PRO A 138     -26.838  27.670  41.801  1.00 25.86           H
ATOM   2057  C   PRO A 138     -28.753  27.007  41.936  1.00 25.96           C
ATOM   2058  O   PRO A 138     -29.843  26.940  41.381  1.00 24.39           O
ATOM   2059  CB  PRO A 138     -28.085  29.378  42.431  1.00 24.21           C
ATOM   2060 1HB  PRO A 138     -28.594  29.134  43.257  1.00 24.21           H
ATOM   2061 2HB  PRO A 138     -27.270  29.900  42.683  1.00 24.21           H
ATOM   2062  CG  PRO A 138     -28.963  30.170  41.464  1.00 25.41           C
ATOM   2063 1HG  PRO A 138     -29.925  30.113  41.732  1.00 25.41           H
ATOM   2064 2HG  PRO A 138     -28.681  31.129  41.435  1.00 25.41           H
ATOM   2065  CD  PRO A 138     -28.740  29.501  40.109  1.00 36.11           C
ATOM   2066 1HD  PRO A 138     -29.520  28.930  39.855  1.00 36.11           H
ATOM   2067 2HD  PRO A 138     -28.576  30.179  39.393  1.00 36.11           H
ATOM   2068  N   LEU A 139     -28.402  26.222  42.956  1.00  8.62           N
ATOM   2069  H   LEU A 139     -27.448  25.925  42.921  1.00  8.62           H
ATOM   2070  CA  LEU A 139     -29.140  25.700  44.132  1.00 27.32           C
ATOM   2071  HA  LEU A 139     -28.549  24.915  44.316  1.00 27.32           H
ATOM   2072  C   LEU A 139     -30.546  25.043  44.018  1.00 25.13           C
ATOM   2073  O   LEU A 139     -31.536  25.747  43.823  1.00 24.44           O
ATOM   2074  CB  LEU A 139     -29.216  26.824  45.190  1.00 25.65           C
ATOM   2075 1HB  LEU A 139     -29.647  27.620  44.764  1.00 25.65           H
ATOM   2076 2HB  LEU A 139     -29.787  26.500  45.944  1.00 25.65           H
ATOM   2077  CG  LEU A 139     -27.867  27.277  45.780  1.00 24.86           C
ATOM   2078  HG  LEU A 139     -27.221  27.365  45.022  1.00 24.86           H
ATOM   2079  CD1 LEU A 139     -28.027  28.619  46.490  1.00 26.22           C
ATOM   2080 1HD1 LEU A 139     -27.158  28.925  46.878  1.00 26.22           H
ATOM   2081 2HD1 LEU A 139     -28.690  28.553  47.236  1.00 26.22           H
ATOM   2082 3HD1 LEU A 139     -28.346  29.324  45.856  1.00 26.22           H
ATOM   2083  CD2 LEU A 139     -27.315  26.258  46.782  1.00 35.06           C
ATOM   2084 1HD2 LEU A 139     -26.440  26.563  47.158  1.00 35.06           H
ATOM   2085 2HD2 LEU A 139     -27.170  25.370  46.346  1.00 35.06           H
ATOM   2086 3HD2 LEU A 139     -27.948  26.126  47.545  1.00 35.06           H
ATOM   2087  N   ARG A 140     -30.680  23.790  44.507  1.00 13.53           N
ATOM   2088  H   ARG A 140     -30.271  23.039  43.988  1.00 13.53           H
ATOM   2089  CA  ARG A 140     -31.397  23.457  45.768  1.00 24.63           C
ATOM   2090  HA  ARG A 140     -30.934  24.079  46.400  1.00 24.63           H
ATOM   2091  C   ARG A 140     -31.213  22.005  46.273  1.00 23.60           C
ATOM   2092  O   ARG A 140     -31.496  21.051  45.566  1.00 23.48           O
ATOM   2093  CB  ARG A 140     -32.910  23.755  45.690  1.00 24.58           C
ATOM   2094 1HB  ARG A 140     -33.153  23.955  44.741  1.00 24.58           H
ATOM   2095 2HB  ARG A 140     -33.416  22.950  46.001  1.00 24.58           H
ATOM   2096  CG  ARG A 140     -33.297  24.962  46.572  1.00 23.86           C
ATOM   2097 1HG  ARG A 140     -33.020  24.782  47.516  1.00 23.86           H
ATOM   2098 2HG  ARG A 140     -32.827  25.778  46.236  1.00 23.86           H
ATOM   2099  CD  ARG A 140     -34.801  25.218  46.545  1.00 23.93           C
ATOM   2100 1HD  ARG A 140     -35.081  25.468  45.618  1.00 23.93           H
ATOM   2101 2HD  ARG A 140     -35.286  24.391  46.829  1.00 23.93           H
ATOM   2102  NE  ARG A 140     -35.185  26.318  47.458  1.00 21.94           N
ATOM   2103  HE  ARG A 140     -34.552  27.090  47.513  1.00 21.94           H
ATOM   2104  CZ  ARG A 140     -36.268  26.395  48.207  1.00 21.81           C
ATOM   2105  NH1 ARG A 140     -37.162  25.444  48.232  1.00 19.76           N
ATOM   2106 1HH1 ARG A 140     -37.037  24.625  47.672  1.00 19.76           H
ATOM   2107 2HH1 ARG A 140     -37.972  25.534  48.811  1.00 19.76           H
ATOM   2108  NH2 ARG A 140     -36.486  27.433  48.966  1.00 19.88           N
ATOM   2109 1HH2 ARG A 140     -35.827  28.185  48.986  1.00 19.88           H
ATOM   2110 2HH2 ARG A 140     -37.312  27.477  49.528  1.00 19.88           H
ATOM   2111  N   ALA A 141     -30.867  21.938  47.564  1.00 15.91           N
ATOM   2112  H   ALA A 141     -30.213  22.639  47.849  1.00 15.91           H
ATOM   2113  CA  ALA A 141     -31.276  21.013  48.651  1.00 31.58           C
ATOM   2114  HA  ALA A 141     -30.641  21.315  49.362  1.00 31.58           H
ATOM   2115  C   ALA A 141     -30.916  19.498  48.628  1.00 29.75           C
ATOM   2116  O   ALA A 141     -31.518  18.689  47.934  1.00 27.30           O
ATOM   2117  CB  ALA A 141     -32.737  21.274  48.986  1.00 28.95           C
ATOM   2118 1HB  ALA A 141     -32.934  22.254  48.992  1.00 28.95           H
ATOM   2119 2HB  ALA A 141     -32.969  20.908  49.887  1.00 28.95           H
ATOM   2120 3HB  ALA A 141     -33.341  20.844  48.315  1.00 28.95           H
ATOM   2121  N   SER A 142     -30.055  19.148  49.595  1.00 12.39           N
ATOM   2122  H   SER A 142     -29.462  19.884  49.921  1.00 12.39           H
ATOM   2123  CA  SER A 142     -29.848  17.836  50.255  1.00 30.72           C
ATOM   2124  HA  SER A 142     -29.834  17.133  49.543  1.00 30.72           H
ATOM   2125  C   SER A 142     -30.988  17.501  51.252  1.00 27.71           C
ATOM   2126  O   SER A 142     -31.853  18.362  51.442  1.00 26.11           O
ATOM   2127  CB  SER A 142     -28.523  17.943  51.016  1.00 28.82           C
ATOM   2128 1HB  SER A 142     -28.626  18.534  51.816  1.00 28.82           H
ATOM   2129 2HB  SER A 142     -28.213  17.038  51.307  1.00 28.82           H
ATOM   2130  OG  SER A 142     -27.494  18.497  50.223  1.00 28.10           O
ATOM   2131  HG  SER A 142     -26.711  18.622  50.758  1.00 28.10           H
ATOM   2132  N   PRO A 143     -31.041  16.343  51.951  1.00 11.94           N
ATOM   2133  CA  PRO A 143     -29.997  15.777  52.841  1.00 29.23           C
ATOM   2134  HA  PRO A 143     -29.099  16.142  52.594  1.00 29.23           H
ATOM   2135  C   PRO A 143     -29.839  14.233  52.733  1.00 30.12           C
ATOM   2136  O   PRO A 143     -30.664  13.581  52.115  1.00 26.89           O
ATOM   2137  CB  PRO A 143     -30.523  16.181  54.227  1.00 25.56           C
ATOM   2138 1HB  PRO A 143     -30.171  15.567  54.933  1.00 25.56           H
ATOM   2139 2HB  PRO A 143     -30.265  17.122  54.445  1.00 25.56           H
ATOM   2140  CG  PRO A 143     -32.048  16.049  54.099  1.00 27.98           C
ATOM   2141 1HG  PRO A 143     -32.373  15.222  54.558  1.00 27.98           H
ATOM   2142 2HG  PRO A 143     -32.507  16.848  54.487  1.00 27.98           H
ATOM   2143  CD  PRO A 143     -32.305  15.963  52.601  1.00 36.71           C
ATOM   2144 1HD  PRO A 143     -32.555  15.032  52.334  1.00 36.71           H
ATOM   2145 2HD  PRO A 143     -33.029  16.595  52.325  1.00 36.71           H
ATOM   2146  N   GLY A 144     -28.872  13.529  53.240  1.00 19.53           N
ATOM   2147  H   GLY A 144     -28.792  12.671  52.733  1.00 19.53           H
ATOM   2148  CA  GLY A 144     -27.858  13.556  54.297  1.00 35.35           C
ATOM   2149 1HA  GLY A 144     -27.146  14.217  54.059  1.00 35.35           H
ATOM   2150 2HA  GLY A 144     -28.284  13.821  55.162  1.00 35.35           H
ATOM   2151  C   GLY A 144     -27.302  12.099  54.349  1.00 34.11           C
ATOM   2152  O   GLY A 144     -27.899  11.212  53.747  1.00 30.25           O
ATOM   2153  N   GLY A 145     -26.236  11.709  55.002  1.00 19.30           N
ATOM   2154  H   GLY A 145     -26.037  10.738  54.866  1.00 19.30           H
ATOM   2155  CA  GLY A 145     -25.277  12.355  55.875  1.00 32.64           C
ATOM   2156 1HA  GLY A 145     -24.861  13.116  55.376  1.00 32.64           H
ATOM   2157 2HA  GLY A 145     -25.766  12.707  56.673  1.00 32.64           H
ATOM   2158  C   GLY A 145     -24.207  11.319  56.295  1.00 31.92           C
ATOM   2159  O   GLY A 145     -24.476  10.127  56.283  1.00 29.11           O
ATOM   2160  N   SER A 146     -23.063  11.827  56.716  1.00 11.97           N
ATOM   2161  H   SER A 146     -22.849  12.742  56.374  1.00 11.97           H
ATOM   2162  CA  SER A 146     -22.050  11.235  57.624  1.00 32.67           C
ATOM   2163  HA  SER A 146     -21.325  11.922  57.590  1.00 32.67           H
ATOM   2164  C   SER A 146     -21.299   9.959  57.177  1.00 31.75           C
ATOM   2165  O   SER A 146     -21.898   9.061  56.608  1.00 29.25           O
ATOM   2166  CB  SER A 146     -22.666  11.087  59.020  1.00 29.22           C
ATOM   2167 1HB  SER A 146     -21.951  10.994  59.713  1.00 29.22           H
ATOM   2168 2HB  SER A 146     -23.241  11.876  59.237  1.00 29.22           H
ATOM   2169  OG  SER A 146     -23.483   9.941  59.112  1.00 26.13           O
ATOM   2170  HG  SER A 146     -24.403  10.205  59.133  1.00 26.13           H
ATOM   2171  N   ARG A 147     -20.032   9.736  57.457  1.00 11.01           N
ATOM   2172  H   ARG A 147     -19.735   8.841  57.123  1.00 11.01           H
ATOM   2173  CA  ARG A 147     -18.927  10.456  58.135  1.00 24.52           C
ATOM   2174  HA  ARG A 147     -18.897  11.388  57.773  1.00 24.52           H
ATOM   2175  C   ARG A 147     -17.634   9.661  57.867  1.00 23.83           C
ATOM   2176  O   ARG A 147     -17.734   8.449  57.754  1.00 23.29           O
ATOM   2177  CB  ARG A 147     -19.163  10.474  59.662  1.00 23.05           C
ATOM   2178 1HB  ARG A 147     -20.032  10.018  59.855  1.00 23.05           H
ATOM   2179 2HB  ARG A 147     -18.418   9.975  60.105  1.00 23.05           H
ATOM   2180  CG  ARG A 147     -19.219  11.881  60.264  1.00 21.63           C
ATOM   2181 1HG  ARG A 147     -18.348  12.345  60.103  1.00 21.63           H
ATOM   2182 2HG  ARG A 147     -19.958  12.398  59.831  1.00 21.63           H
ATOM   2183  CD  ARG A 147     -19.476  11.794  61.771  1.00 20.57           C
ATOM   2184 1HD  ARG A 147     -20.448  11.933  61.960  1.00 20.57           H
ATOM   2185 2HD  ARG A 147     -19.194  10.898  62.114  1.00 20.57           H
ATOM   2186  NE  ARG A 147     -18.711  12.828  62.492  1.00 20.06           N
ATOM   2187  HE  ARG A 147     -18.104  13.401  61.941  1.00 20.06           H
ATOM   2188  CZ  ARG A 147     -18.743  13.075  63.783  1.00 21.12           C
ATOM   2189  NH1 ARG A 147     -19.600  12.492  64.582  1.00 20.87           N
ATOM   2190 1HH1 ARG A 147     -20.259  11.835  64.215  1.00 20.87           H
ATOM   2191 2HH1 ARG A 147     -19.596  12.704  65.559  1.00 20.87           H
ATOM   2192  NH2 ARG A 147     -17.862  13.895  64.269  1.00 22.62           N
ATOM   2193 1HH2 ARG A 147     -17.186  14.318  63.666  1.00 22.62           H
ATOM   2194 2HH2 ARG A 147     -17.859  14.104  65.247  1.00 22.62           H
ATOM   2195  N   GLU A 148     -16.502  10.348  57.794  1.00 17.22           N
ATOM   2196  H   GLU A 148     -16.557  11.205  57.281  1.00 17.22           H
ATOM   2197  CA  GLU A 148     -15.160  10.035  58.362  1.00 30.35           C
ATOM   2198  HA  GLU A 148     -14.539  10.497  57.729  1.00 30.35           H
ATOM   2199  C   GLU A 148     -14.645   8.564  58.323  1.00 27.90           C
ATOM   2200  O   GLU A 148     -15.384   7.640  58.587  1.00 26.54           O
ATOM   2201  CB  GLU A 148     -15.163  10.576  59.814  1.00 29.48           C
ATOM   2202 1HB  GLU A 148     -15.948  10.183  60.293  1.00 29.48           H
ATOM   2203 2HB  GLU A 148     -14.318  10.280  60.260  1.00 29.48           H
ATOM   2204  CG  GLU A 148     -15.253  12.123  59.916  1.00 29.82           C
ATOM   2205 1HG  GLU A 148     -14.349  12.504  59.721  1.00 29.82           H
ATOM   2206 2HG  GLU A 148     -15.906  12.446  59.231  1.00 29.82           H
ATOM   2207  CD  GLU A 148     -15.708  12.647  61.297  1.00 28.14           C
ATOM   2208  OE1 GLU A 148     -16.113  13.830  61.378  1.00 27.60           O
ATOM   2209  OE2 GLU A 148     -15.821  11.882  62.263  1.00 31.78           O
ATOM   2210  N   ASP A 149     -13.415   8.194  58.197  1.00 17.20           N
ATOM   2211  H   ASP A 149     -13.311   7.203  58.285  1.00 17.20           H
ATOM   2212  CA  ASP A 149     -12.127   8.863  57.956  1.00 27.48           C
ATOM   2213  HA  ASP A 149     -12.245   9.447  57.153  1.00 27.48           H
ATOM   2214  C   ASP A 149     -11.049   7.752  57.767  1.00 25.13           C
ATOM   2215  O   ASP A 149     -11.267   6.601  58.158  1.00 23.84           O
ATOM   2216  CB  ASP A 149     -11.730   9.721  59.173  1.00 25.92           C
ATOM   2217 1HB  ASP A 149     -12.562   9.964  59.673  1.00 25.92           H
ATOM   2218 2HB  ASP A 149     -11.134   9.176  59.762  1.00 25.92           H
ATOM   2219  CG  ASP A 149     -10.994  11.015  58.821  1.00 24.09           C
ATOM   2220  OD1 ASP A 149     -10.507  11.109  57.666  1.00 24.62           O
ATOM   2221  OD2 ASP A 149     -10.884  11.882  59.719  1.00 26.48           O
ATOM   2222  N   VAL A 150      -9.870   8.115  57.283  1.00 14.88           N
ATOM   2223  H   VAL A 150      -9.874   8.845  56.600  1.00 14.88           H
ATOM   2224  CA  VAL A 150      -8.548   7.555  57.645  1.00 29.85           C
ATOM   2225  HA  VAL A 150      -7.977   8.102  57.033  1.00 29.85           H
ATOM   2226  C   VAL A 150      -8.099   6.137  57.167  1.00 27.93           C
ATOM   2227  O   VAL A 150      -8.481   5.096  57.669  1.00 26.61           O
ATOM   2228  CB  VAL A 150      -8.302   7.813  59.157  1.00 27.44           C
ATOM   2229  HB  VAL A 150      -9.095   7.393  59.598  1.00 27.44           H
ATOM   2230  CG1 VAL A 150      -7.048   7.183  59.759  1.00 25.55           C
ATOM   2231 1HG1 VAL A 150      -6.970   7.400  60.732  1.00 25.55           H
ATOM   2232 2HG1 VAL A 150      -6.224   7.518  59.302  1.00 25.55           H
ATOM   2233 3HG1 VAL A 150      -7.067   6.187  59.667  1.00 25.55           H
ATOM   2234  CG2 VAL A 150      -8.142   9.320  59.418  1.00 30.30           C
ATOM   2235 1HG2 VAL A 150      -7.983   9.501  60.389  1.00 30.30           H
ATOM   2236 2HG2 VAL A 150      -8.963   9.821  59.143  1.00 30.30           H
ATOM   2237 3HG2 VAL A 150      -7.368   9.692  58.905  1.00 30.30           H
ATOM   2238  N   SER A 151      -7.094   6.187  56.303  1.00 15.08           N
ATOM   2239  H   SER A 151      -7.204   6.843  55.556  1.00 15.08           H
ATOM   2240  CA  SER A 151      -5.833   5.413  56.284  1.00 32.98           C
ATOM   2241  HA  SER A 151      -5.451   5.868  55.480  1.00 32.98           H
ATOM   2242  C   SER A 151      -5.772   3.933  55.853  1.00 30.94           C
ATOM   2243  O   SER A 151      -6.332   3.014  56.432  1.00 29.05           O
ATOM   2244  CB  SER A 151      -5.052   5.619  57.579  1.00 31.04           C
ATOM   2245 1HB  SER A 151      -5.600   5.357  58.373  1.00 31.04           H
ATOM   2246 2HB  SER A 151      -4.202   5.093  57.572  1.00 31.04           H
ATOM   2247  OG  SER A 151      -4.721   6.998  57.702  1.00 30.27           O
ATOM   2248  HG  SER A 151      -3.769   7.097  57.730  1.00 30.27           H
ATOM   2249  N   ARG A 152      -4.883   3.733  54.879  1.00 13.16           N
ATOM   2250  H   ARG A 152      -4.684   4.530  54.309  1.00 13.16           H
ATOM   2251  CA  ARG A 152      -4.147   2.493  54.522  1.00 24.04           C
ATOM   2252  HA  ARG A 152      -4.808   1.833  54.165  1.00 24.04           H
ATOM   2253  C   ARG A 152      -3.452   1.855  55.750  1.00 22.72           C
ATOM   2254  O   ARG A 152      -3.139   2.602  56.667  1.00 21.14           O
ATOM   2255  CB  ARG A 152      -3.076   2.918  53.493  1.00 23.18           C
ATOM   2256 1HB  ARG A 152      -2.642   3.756  53.823  1.00 23.18           H
ATOM   2257 2HB  ARG A 152      -2.393   2.190  53.434  1.00 23.18           H
ATOM   2258  CG  ARG A 152      -3.602   3.186  52.077  1.00 22.22           C
ATOM   2259 1HG  ARG A 152      -4.066   2.371  51.729  1.00 22.22           H
ATOM   2260 2HG  ARG A 152      -4.243   3.953  52.094  1.00 22.22           H
ATOM   2261  CD  ARG A 152      -2.416   3.527  51.175  1.00 21.31           C
ATOM   2262 1HD  ARG A 152      -2.005   4.388  51.475  1.00 21.31           H
ATOM   2263 2HD  ARG A 152      -1.735   2.796  51.227  1.00 21.31           H
ATOM   2264  NE  ARG A 152      -2.828   3.678  49.759  1.00 20.31           N
ATOM   2265  HE  ARG A 152      -3.810   3.666  49.570  1.00 20.31           H
ATOM   2266  CZ  ARG A 152      -2.020   3.827  48.720  1.00 20.06           C
ATOM   2267  NH1 ARG A 152      -0.729   3.882  48.873  1.00 19.46           N
ATOM   2268 1HH1 ARG A 152      -0.330   3.811  49.787  1.00 19.46           H
ATOM   2269 2HH1 ARG A 152      -0.135   3.995  48.076  1.00 19.46           H
ATOM   2270  NH2 ARG A 152      -2.502   3.920  47.528  1.00 19.92           N
ATOM   2271 1HH2 ARG A 152      -3.491   3.880  47.384  1.00 19.92           H
ATOM   2272 2HH2 ARG A 152      -1.887   4.032  46.747  1.00 19.92           H
ATOM   2273  N   PRO A 153      -3.080   0.551  55.766  1.00 16.62           N
ATOM   2274  CA  PRO A 153      -2.324  -0.116  54.687  1.00 27.65           C
ATOM   2275  HA  PRO A 153      -2.601   0.304  53.823  1.00 27.65           H
ATOM   2276  C   PRO A 153      -2.599  -1.636  54.453  1.00 28.57           C
ATOM   2277  O   PRO A 153      -3.480  -2.251  55.034  1.00 26.01           O
ATOM   2278  CB  PRO A 153      -0.877   0.107  55.139  1.00 24.22           C
ATOM   2279 1HB  PRO A 153      -0.268  -0.584  54.749  1.00 24.22           H
ATOM   2280 2HB  PRO A 153      -0.556   1.018  54.880  1.00 24.22           H
ATOM   2281  CG  PRO A 153      -0.955  -0.031  56.655  1.00 24.26           C
ATOM   2282 1HG  PRO A 153      -0.564  -0.902  56.951  1.00 24.26           H
ATOM   2283 2HG  PRO A 153      -0.472   0.721  57.104  1.00 24.26           H
ATOM   2284  CD  PRO A 153      -2.443   0.024  56.968  1.00 29.18           C
ATOM   2285 1HD  PRO A 153      -2.804  -0.887  57.167  1.00 29.18           H
ATOM   2286 2HD  PRO A 153      -2.628   0.632  57.740  1.00 29.18           H
ATOM   2287  N   CYS A 154      -1.794  -2.181  53.567  1.00 15.86           N
ATOM   2288  H   CYS A 154      -1.124  -1.545  53.184  1.00 15.86           H
ATOM   2289  CA  CYS A 154      -1.691  -3.536  53.036  1.00 23.83           C
ATOM   2290  HA  CYS A 154      -2.425  -3.559  52.358  1.00 23.83           H
ATOM   2291  C   CYS A 154      -1.928  -4.698  54.026  1.00 24.08           C
ATOM   2292  O   CYS A 154      -1.323  -4.718  55.093  1.00 22.59           O
ATOM   2293  CB  CYS A 154      -0.248  -3.694  52.534  1.00 22.11           C
ATOM   2294 1HB  CYS A 154       0.312  -3.722  53.362  1.00 22.11           H
ATOM   2295 2HB  CYS A 154      -0.226  -4.588  52.087  1.00 22.11           H
ATOM   2296  SG  CYS A 154       0.247  -2.350  51.412  1.00 20.47           S
ATOM   2297  HG  CYS A 154       0.367  -2.822  50.185  1.00 20.47           H
ATOM   2298  N   GLN A 155      -2.588  -5.746  53.542  1.00 19.27           N
ATOM   2299  H   GLN A 155      -3.362  -5.588  52.929  1.00 19.27           H
ATOM   2300  CA  GLN A 155      -2.221  -7.123  53.875  1.00 27.43           C
ATOM   2301  HA  GLN A 155      -1.223  -7.108  53.936  1.00 27.43           H
ATOM   2302  C   GLN A 155      -2.632  -8.102  52.760  1.00 26.81           C
ATOM   2303  O   GLN A 155      -3.773  -8.143  52.304  1.00 26.07           O
ATOM   2304  CB  GLN A 155      -2.787  -7.541  55.241  1.00 26.08           C
ATOM   2305 1HB  GLN A 155      -3.408  -6.829  55.570  1.00 26.08           H
ATOM   2306 2HB  GLN A 155      -3.289  -8.400  55.138  1.00 26.08           H
ATOM   2307  CG  GLN A 155      -1.642  -7.735  56.263  1.00 26.67           C
ATOM   2308 1HG  GLN A 155      -1.091  -8.520  55.981  1.00 26.67           H
ATOM   2309 2HG  GLN A 155      -1.073  -6.912  56.267  1.00 26.67           H
ATOM   2310  CD  GLN A 155      -2.117  -7.983  57.688  1.00 25.60           C
ATOM   2311  OE1 GLN A 155      -3.260  -8.309  57.953  1.00 24.85           O
ATOM   2312  NE2 GLN A 155      -1.252  -7.849  58.674  1.00 28.41           N
ATOM   2313 1HE2 GLN A 155      -1.540  -8.014  59.617  1.00 28.41           H
ATOM   2314 2HE2 GLN A 155      -0.308  -7.582  58.478  1.00 28.41           H
ATOM   2315  N   SER A 156      -1.651  -8.855  52.330  1.00 20.18           N
ATOM   2316  H   SER A 156      -0.725  -8.527  52.516  1.00 20.18           H
ATOM   2317  CA  SER A 156      -1.759 -10.119  51.610  1.00 32.57           C
ATOM   2318  HA  SER A 156      -2.318  -9.951  50.798  1.00 32.57           H
ATOM   2319  C   SER A 156      -2.400 -11.198  52.493  1.00 31.98           C
ATOM   2320  O   SER A 156      -2.216 -11.134  53.700  1.00 30.22           O
ATOM   2321  CB  SER A 156      -0.326 -10.574  51.313  1.00 29.35           C
ATOM   2322 1HB  SER A 156      -0.315 -11.515  50.975  1.00 29.35           H
ATOM   2323 2HB  SER A 156       0.106  -9.973  50.641  1.00 29.35           H
ATOM   2324  OG  SER A 156       0.454 -10.528  52.507  1.00 27.20           O
ATOM   2325  HG  SER A 156      -0.127 -10.518  53.268  1.00 27.20           H
ATOM   2326  N   TRP A 157      -3.010 -12.212  51.886  1.00 22.34           N
ATOM   2327  H   TRP A 157      -3.606 -11.964  51.122  1.00 22.34           H
ATOM   2328  CA  TRP A 157      -2.925 -13.665  52.191  1.00 29.45           C
ATOM   2329  HA  TRP A 157      -1.967 -13.937  52.100  1.00 29.45           H
ATOM   2330  C   TRP A 157      -3.855 -14.378  51.179  1.00 27.52           C
ATOM   2331  O   TRP A 157      -4.988 -13.955  50.998  1.00 25.34           O
ATOM   2332  CB  TRP A 157      -3.321 -14.005  53.642  1.00 27.13           C
ATOM   2333 1HB  TRP A 157      -3.923 -13.279  53.975  1.00 27.13           H
ATOM   2334 2HB  TRP A 157      -3.819 -14.872  53.630  1.00 27.13           H
ATOM   2335  CG  TRP A 157      -2.186 -14.149  54.647  1.00 26.84           C
ATOM   2336  CD1 TRP A 157      -1.011 -13.483  54.653  1.00 23.99           C
ATOM   2337  HD1 TRP A 157      -0.726 -12.830  53.951  1.00 23.99           H
ATOM   2338  CD2 TRP A 157      -2.148 -14.962  55.858  1.00 27.65           C
ATOM   2339  NE1 TRP A 157      -0.261 -13.822  55.750  1.00 25.58           N
ATOM   2340  HE1 TRP A 157       0.645 -13.451  55.954  1.00 25.58           H
ATOM   2341  CE2 TRP A 157      -0.917 -14.735  56.527  1.00 26.84           C
ATOM   2342  CE3 TRP A 157      -3.039 -15.888  56.452  1.00 30.57           C
ATOM   2343  HE3 TRP A 157      -3.914 -16.083  56.008  1.00 30.57           H
ATOM   2344  CZ2 TRP A 157      -0.580 -15.382  57.728  1.00 30.43           C
ATOM   2345  HZ2 TRP A 157       0.294 -15.199  58.178  1.00 30.43           H
ATOM   2346  CZ3 TRP A 157      -2.715 -16.536  57.653  1.00 27.60           C
ATOM   2347  HZ3 TRP A 157      -3.364 -17.179  58.060  1.00 27.60           H
ATOM   2348  CH2 TRP A 157      -1.497 -16.292  58.285  1.00 28.04           C
ATOM   2349  HH2 TRP A 157      -1.274 -16.765  59.137  1.00 28.04           H
ATOM   2350  N   ALA A 158      -3.395 -15.217  50.292  1.00 24.32           N
ATOM   2351  H   ALA A 158      -3.382 -14.872  49.354  1.00 24.32           H
ATOM   2352  CA  ALA A 158      -2.894 -16.587  50.453  1.00 36.13           C
ATOM   2353  HA  ALA A 158      -2.548 -16.755  49.530  1.00 36.13           H
ATOM   2354  C   ALA A 158      -3.988 -17.649  50.721  1.00 35.44           C
ATOM   2355  O   ALA A 158      -4.712 -17.591  51.705  1.00 32.18           O
ATOM   2356  CB  ALA A 158      -1.705 -16.698  51.428  1.00 31.64           C
ATOM   2357 1HB  ALA A 158      -1.015 -16.001  51.232  1.00 31.64           H
ATOM   2358 2HB  ALA A 158      -1.266 -17.594  51.357  1.00 31.64           H
ATOM   2359 3HB  ALA A 158      -2.005 -16.576  52.374  1.00 31.64           H
ATOM   2360  N   GLY A 159      -4.011 -18.656  49.835  1.00 22.29           N
ATOM   2361  H   GLY A 159      -3.532 -18.507  48.970  1.00 22.29           H
ATOM   2362  CA  GLY A 159      -4.667 -19.948  50.011  1.00 32.79           C
ATOM   2363 1HA  GLY A 159      -3.979 -20.598  50.334  1.00 32.79           H
ATOM   2364 2HA  GLY A 159      -5.375 -19.838  50.709  1.00 32.79           H
ATOM   2365  C   GLY A 159      -5.295 -20.456  48.703  1.00 32.24           C
ATOM   2366  O   GLY A 159      -6.027 -19.715  48.070  1.00 28.76           O
ATOM   2367  N   SER A 160      -5.123 -21.673  48.215  1.00 16.67           N
ATOM   2368  H   SER A 160      -5.607 -21.849  47.358  1.00 16.67           H
ATOM   2369  CA  SER A 160      -4.346 -22.803  48.716  1.00 33.09           C
ATOM   2370  HA  SER A 160      -3.410 -22.471  48.830  1.00 33.09           H
ATOM   2371  C   SER A 160      -4.442 -23.981  47.714  1.00 33.27           C
ATOM   2372  O   SER A 160      -5.505 -24.162  47.133  1.00 30.81           O
ATOM   2373  CB  SER A 160      -4.959 -23.282  50.038  1.00 29.04           C
ATOM   2374 1HB  SER A 160      -5.196 -22.505  50.621  1.00 29.04           H
ATOM   2375 2HB  SER A 160      -5.775 -23.834  49.870  1.00 29.04           H
ATOM   2376  OG  SER A 160      -4.055 -24.085  50.763  1.00 26.62           O
ATOM   2377  HG  SER A 160      -4.449 -24.942  50.927  1.00 26.62           H
ATOM   2378  N   ARG A 161      -3.391 -24.825  47.700  1.00 14.72           N
ATOM   2379  H   ARG A 161      -2.507 -24.414  47.924  1.00 14.72           H
ATOM   2380  CA  ARG A 161      -3.359 -26.283  47.398  1.00 24.35           C
ATOM   2381  HA  ARG A 161      -2.409 -26.524  47.595  1.00 24.35           H
ATOM   2382  C   ARG A 161      -3.492 -26.734  45.916  1.00 24.35           C
ATOM   2383  O   ARG A 161      -4.261 -26.158  45.175  1.00 22.12           O
ATOM   2384  CB  ARG A 161      -4.370 -26.992  48.334  1.00 21.81           C
ATOM   2385 1HB  ARG A 161      -5.262 -26.548  48.245  1.00 21.81           H
ATOM   2386 2HB  ARG A 161      -4.447 -27.951  48.063  1.00 21.81           H
ATOM   2387  CG  ARG A 161      -3.934 -26.931  49.808  1.00 18.87           C
ATOM   2388 1HG  ARG A 161      -3.091 -27.456  49.920  1.00 18.87           H
ATOM   2389 2HG  ARG A 161      -3.769 -25.977  50.060  1.00 18.87           H
ATOM   2390  CD  ARG A 161      -4.998 -27.507  50.741  1.00 17.13           C
ATOM   2391 1HD  ARG A 161      -5.894 -27.128  50.508  1.00 17.13           H
ATOM   2392 2HD  ARG A 161      -5.023 -28.503  50.651  1.00 17.13           H
ATOM   2393  NE  ARG A 161      -4.705 -27.174  52.150  1.00 15.35           N
ATOM   2394  HE  ARG A 161      -4.833 -26.216  52.407  1.00 15.35           H
ATOM   2395  CZ  ARG A 161      -4.297 -27.978  53.111  1.00 15.86           C
ATOM   2396  NH1 ARG A 161      -4.057 -29.235  52.913  1.00 15.21           N
ATOM   2397 1HH1 ARG A 161      -4.180 -29.630  52.003  1.00 15.21           H
ATOM   2398 2HH1 ARG A 161      -3.749 -29.811  53.670  1.00 15.21           H
ATOM   2399  NH2 ARG A 161      -4.111 -27.524  54.321  1.00 15.70           N
ATOM   2400 1HH2 ARG A 161      -4.278 -26.559  54.524  1.00 15.70           H
ATOM   2401 2HH2 ARG A 161      -3.801 -28.141  55.044  1.00 15.70           H
ATOM   2402  N   GLN A 162      -2.815 -27.757  45.407  1.00 16.35           N
ATOM   2403  H   GLN A 162      -2.858 -27.819  44.410  1.00 16.35           H
ATOM   2404  CA  GLN A 162      -2.012 -28.818  46.043  1.00 29.19           C
ATOM   2405  HA  GLN A 162      -1.429 -28.349  46.707  1.00 29.19           H
ATOM   2406  C   GLN A 162      -1.152 -29.577  45.010  1.00 29.02           C
ATOM   2407  O   GLN A 162      -1.656 -29.888  43.938  1.00 27.98           O
ATOM   2408  CB  GLN A 162      -2.974 -29.848  46.681  1.00 27.43           C
ATOM   2409 1HB  GLN A 162      -3.885 -29.439  46.729  1.00 27.43           H
ATOM   2410 2HB  GLN A 162      -3.002 -30.657  46.094  1.00 27.43           H
ATOM   2411  CG  GLN A 162      -2.583 -30.302  48.095  1.00 27.78           C
ATOM   2412 1HG  GLN A 162      -1.803 -30.924  48.030  1.00 27.78           H
ATOM   2413 2HG  GLN A 162      -2.325 -29.499  48.632  1.00 27.78           H
ATOM   2414  CD  GLN A 162      -3.713 -31.021  48.819  1.00 25.93           C
ATOM   2415  OE1 GLN A 162      -4.858 -31.051  48.406  1.00 26.10           O
ATOM   2416  NE2 GLN A 162      -3.465 -31.611  49.968  1.00 29.82           N
ATOM   2417 1HE2 GLN A 162      -4.204 -32.062  50.468  1.00 29.82           H
ATOM   2418 2HE2 GLN A 162      -2.537 -31.609  50.341  1.00 29.82           H
ATOM   2419  N   GLY A 163       0.056 -29.945  45.427  1.00 23.79           N
ATOM   2420  H   GLY A 163       0.576 -29.268  45.948  1.00 23.79           H
ATOM   2421  CA  GLY A 163       0.707 -31.246  45.201  1.00 36.33           C
ATOM   2422 1HA  GLY A 163       1.327 -31.380  45.974  1.00 36.33           H
ATOM   2423 2HA  GLY A 163      -0.024 -31.928  45.237  1.00 36.33           H
ATOM   2424  C   GLY A 163       1.506 -31.456  43.894  1.00 35.83           C
ATOM   2425  O   GLY A 163       1.047 -31.061  42.838  1.00 32.17           O
ATOM   2426  N   SER A 164       2.649 -32.126  43.812  1.00 16.74           N
ATOM   2427  H   SER A 164       2.969 -32.236  42.871  1.00 16.74           H
ATOM   2428  CA  SER A 164       3.552 -32.744  44.801  1.00 33.11           C
ATOM   2429  HA  SER A 164       3.744 -32.025  45.469  1.00 33.11           H
ATOM   2430  C   SER A 164       4.805 -33.273  44.067  1.00 32.12           C
ATOM   2431  O   SER A 164       4.690 -33.615  42.894  1.00 30.67           O
ATOM   2432  CB  SER A 164       2.900 -33.964  45.472  1.00 29.90           C
ATOM   2433 1HB  SER A 164       2.332 -34.469  44.822  1.00 29.90           H
ATOM   2434 2HB  SER A 164       3.593 -34.575  45.854  1.00 29.90           H
ATOM   2435  OG  SER A 164       2.067 -33.574  46.530  1.00 28.20           O
ATOM   2436  HG  SER A 164       1.168 -33.485  46.213  1.00 28.20           H
ATOM   2437  N   LYS A 165       5.888 -33.496  44.846  1.00 12.84           N
ATOM   2438  H   LYS A 165       5.857 -33.059  45.745  1.00 12.84           H
ATOM   2439  CA  LYS A 165       7.120 -34.289  44.578  1.00 30.47           C
ATOM   2440  HA  LYS A 165       7.443 -34.455  45.510  1.00 30.47           H
ATOM   2441  C   LYS A 165       8.264 -33.548  43.858  1.00 30.25           C
ATOM   2442  O   LYS A 165       8.016 -32.897  42.865  1.00 28.55           O
ATOM   2443  CB  LYS A 165       6.798 -35.612  43.848  1.00 27.99           C
ATOM   2444 1HB  LYS A 165       6.395 -35.395  42.959  1.00 27.99           H
ATOM   2445 2HB  LYS A 165       7.651 -36.117  43.713  1.00 27.99           H
ATOM   2446  CG  LYS A 165       5.820 -36.515  44.612  1.00 26.35           C
ATOM   2447 1HG  LYS A 165       6.186 -36.701  45.524  1.00 26.35           H
ATOM   2448 2HG  LYS A 165       4.938 -36.051  44.695  1.00 26.35           H
ATOM   2449  CD  LYS A 165       5.629 -37.843  43.859  1.00 24.67           C
ATOM   2450 1HD  LYS A 165       5.197 -37.669  42.974  1.00 24.67           H
ATOM   2451 2HD  LYS A 165       6.517 -38.280  43.716  1.00 24.67           H
ATOM   2452  CE  LYS A 165       4.741 -38.769  44.677  1.00 20.32           C
ATOM   2453 1HE  LYS A 165       5.121 -38.880  45.595  1.00 20.32           H
ATOM   2454 2HE  LYS A 165       3.819 -38.387  44.741  1.00 20.32           H
ATOM   2455  NZ  LYS A 165       4.655 -40.096  44.041  1.00 20.60           N
ATOM   2456 1HZ  LYS A 165       4.073 -40.711  44.573  1.00 20.60           H
ATOM   2457 2HZ  LYS A 165       5.559 -40.517  43.966  1.00 20.60           H
ATOM   2458 3HZ  LYS A 165       4.270 -40.028  43.120  1.00 20.60           H
ATOM   2459  N   GLU A 166       9.542 -33.650  44.233  1.00 14.29           N
ATOM   2460  H   GLU A 166      10.158 -33.303  43.526  1.00 14.29           H
ATOM   2461  CA  GLU A 166      10.292 -34.138  45.411  1.00 30.45           C
ATOM   2462  HA  GLU A 166       9.835 -33.798  46.233  1.00 30.45           H
ATOM   2463  C   GLU A 166      11.737 -33.616  45.214  1.00 29.10           C
ATOM   2464  O   GLU A 166      12.248 -33.638  44.095  1.00 27.60           O
ATOM   2465  CB  GLU A 166      10.315 -35.681  45.496  1.00 29.59           C
ATOM   2466 1HB  GLU A 166       9.917 -36.051  44.657  1.00 29.59           H
ATOM   2467 2HB  GLU A 166      11.266 -35.980  45.574  1.00 29.59           H
ATOM   2468  CG  GLU A 166       9.527 -36.243  46.699  1.00 29.41           C
ATOM   2469 1HG  GLU A 166      10.074 -36.105  47.525  1.00 29.41           H
ATOM   2470 2HG  GLU A 166       8.670 -35.734  46.778  1.00 29.41           H
ATOM   2471  CD  GLU A 166       9.191 -37.747  46.584  1.00 28.39           C
ATOM   2472  OE1 GLU A 166       8.317 -38.199  47.358  1.00 27.20           O
ATOM   2473  OE2 GLU A 166       9.705 -38.429  45.664  1.00 31.62           O
ATOM   2474  N   CYS A 167      12.385 -33.110  46.244  1.00 16.57           N
ATOM   2475  H   CYS A 167      11.848 -32.876  47.054  1.00 16.57           H
ATOM   2476  CA  CYS A 167      13.844 -32.860  46.299  1.00 30.37           C
ATOM   2477  HA  CYS A 167      14.172 -32.651  45.378  1.00 30.37           H
ATOM   2478  C   CYS A 167      14.556 -34.127  46.827  1.00 29.67           C
ATOM   2479  O   CYS A 167      13.861 -34.982  47.385  1.00 27.69           O
ATOM   2480  CB  CYS A 167      14.093 -31.660  47.225  1.00 28.62           C
ATOM   2481 1HB  CYS A 167      13.572 -31.854  48.056  1.00 28.62           H
ATOM   2482 2HB  CYS A 167      15.071 -31.683  47.431  1.00 28.62           H
ATOM   2483  SG  CYS A 167      13.590 -30.103  46.445  1.00 25.16           S
ATOM   2484  HG  CYS A 167      13.468 -30.282  45.143  1.00 25.16           H
ATOM   2485  N   PRO A 168      15.901 -34.245  46.713  1.00 18.61           N
ATOM   2486  CA  PRO A 168      16.799 -33.539  47.649  1.00 32.50           C
ATOM   2487  HA  PRO A 168      16.393 -32.639  47.809  1.00 32.50           H
ATOM   2488  C   PRO A 168      18.239 -33.222  47.166  1.00 33.52           C
ATOM   2489  O   PRO A 168      18.742 -33.822  46.221  1.00 30.96           O
ATOM   2490  CB  PRO A 168      16.877 -34.523  48.824  1.00 30.09           C
ATOM   2491 1HB  PRO A 168      17.714 -34.385  49.353  1.00 30.09           H
ATOM   2492 2HB  PRO A 168      16.083 -34.429  49.425  1.00 30.09           H
ATOM   2493  CG  PRO A 168      16.883 -35.888  48.142  1.00 34.79           C
ATOM   2494 1HG  PRO A 168      17.806 -36.272  48.135  1.00 34.79           H
ATOM   2495 2HG  PRO A 168      16.263 -36.517  48.611  1.00 34.79           H
ATOM   2496  CD  PRO A 168      16.398 -35.614  46.713  1.00 43.57           C
ATOM   2497 1HD  PRO A 168      17.146 -35.695  46.054  1.00 43.57           H
ATOM   2498 2HD  PRO A 168      15.658 -36.235  46.456  1.00 43.57           H
ATOM   2499  N   GLY A 169      18.941 -32.334  47.908  1.00 17.40           N
ATOM   2500  H   GLY A 169      18.447 -31.592  48.361  1.00 17.40           H
ATOM   2501  CA  GLY A 169      20.398 -32.415  48.076  1.00 31.03           C
ATOM   2502 1HA  GLY A 169      20.556 -32.856  48.960  1.00 31.03           H
ATOM   2503 2HA  GLY A 169      20.734 -33.007  47.343  1.00 31.03           H
ATOM   2504  C   GLY A 169      21.187 -31.101  48.040  1.00 31.22           C
ATOM   2505  O   GLY A 169      21.793 -30.788  47.030  1.00 26.99           O
ATOM   2506  N   CYS A 170      21.174 -30.340  49.173  1.00 13.86           N
ATOM   2507  H   CYS A 170      20.264 -30.183  49.557  1.00 13.86           H
ATOM   2508  CA  CYS A 170      22.281 -29.706  49.932  1.00 23.13           C
ATOM   2509  HA  CYS A 170      21.910 -28.814  50.192  1.00 23.13           H
ATOM   2510  C   CYS A 170      23.601 -29.322  49.190  1.00 22.07           C
ATOM   2511  O   CYS A 170      24.092 -30.102  48.400  1.00 20.95           O
ATOM   2512  CB  CYS A 170      22.578 -30.682  51.076  1.00 22.80           C
ATOM   2513 1HB  CYS A 170      22.894 -31.521  50.634  1.00 22.80           H
ATOM   2514 2HB  CYS A 170      23.332 -30.270  51.588  1.00 22.80           H
ATOM   2515  SG  CYS A 170      21.098 -30.948  52.104  1.00 21.88           S
ATOM   2516  HG  CYS A 170      20.030 -31.012  51.331  1.00 21.88           H
ATOM   2517  N   ALA A 171      24.313 -28.225  49.471  1.00 16.03           N
ATOM   2518  H   ALA A 171      24.825 -27.886  48.682  1.00 16.03           H
ATOM   2519  CA  ALA A 171      24.517 -27.400  50.675  1.00 29.10           C
ATOM   2520  HA  ALA A 171      23.635 -27.244  51.120  1.00 29.10           H
ATOM   2521  C   ALA A 171      25.159 -26.037  50.260  1.00 27.65           C
ATOM   2522  O   ALA A 171      25.863 -25.996  49.263  1.00 26.39           O
ATOM   2523  CB  ALA A 171      25.476 -28.185  51.590  1.00 27.89           C
ATOM   2524 1HB  ALA A 171      25.076 -29.060  51.862  1.00 27.89           H
ATOM   2525 2HB  ALA A 171      25.681 -27.669  52.421  1.00 27.89           H
ATOM   2526 3HB  ALA A 171      26.341 -28.374  51.125  1.00 27.89           H
ATOM   2527  N   GLN A 172      24.802 -24.892  50.876  1.00 11.50           N
ATOM   2528  H   GLN A 172      23.920 -24.509  50.603  1.00 11.50           H
ATOM   2529  CA  GLN A 172      25.543 -24.129  51.902  1.00 23.25           C
ATOM   2530  HA  GLN A 172      24.973 -23.317  52.028  1.00 23.25           H
ATOM   2531  C   GLN A 172      26.938 -23.613  51.448  1.00 22.38           C
ATOM   2532  O   GLN A 172      27.728 -24.403  50.951  1.00 21.61           O
ATOM   2533  CB  GLN A 172      25.620 -24.924  53.220  1.00 22.64           C
ATOM   2534 1HB  GLN A 172      25.843 -25.874  53.001  1.00 22.64           H
ATOM   2535 2HB  GLN A 172      26.348 -24.531  53.782  1.00 22.64           H
ATOM   2536  CG  GLN A 172      24.313 -24.909  54.039  1.00 22.58           C
ATOM   2537 1HG  GLN A 172      24.035 -23.960  54.186  1.00 22.58           H
ATOM   2538 2HG  GLN A 172      23.603 -25.389  53.523  1.00 22.58           H
ATOM   2539  CD  GLN A 172      24.460 -25.585  55.401  1.00 22.05           C
ATOM   2540  OE1 GLN A 172      25.507 -26.057  55.799  1.00 21.28           O
ATOM   2541  NE2 GLN A 172      23.403 -25.654  56.198  1.00 25.06           N
ATOM   2542 1HE2 GLN A 172      23.482 -26.085  57.097  1.00 25.06           H
ATOM   2543 2HE2 GLN A 172      22.527 -25.275  55.900  1.00 25.06           H
ATOM   2544  N   LEU A 173      27.408 -22.359  51.591  1.00 12.15           N
ATOM   2545  H   LEU A 173      28.093 -22.144  50.895  1.00 12.15           H
ATOM   2546  CA  LEU A 173      27.184 -21.218  52.497  1.00 30.95           C
ATOM   2547  HA  LEU A 173      26.205 -21.216  52.700  1.00 30.95           H
ATOM   2548  C   LEU A 173      27.634 -19.884  51.833  1.00 28.80           C
ATOM   2549  O   LEU A 173      28.531 -19.882  51.002  1.00 26.96           O
ATOM   2550  CB  LEU A 173      28.093 -21.415  53.738  1.00 28.50           C
ATOM   2551 1HB  LEU A 173      28.976 -21.761  53.421  1.00 28.50           H
ATOM   2552 2HB  LEU A 173      28.221 -20.522  54.170  1.00 28.50           H
ATOM   2553  CG  LEU A 173      27.576 -22.383  54.817  1.00 27.35           C
ATOM   2554  HG  LEU A 173      27.094 -23.120  54.343  1.00 27.35           H
ATOM   2555  CD1 LEU A 173      28.727 -22.978  55.628  1.00 27.80           C
ATOM   2556 1HD1 LEU A 173      28.386 -23.606  56.327  1.00 27.80           H
ATOM   2557 2HD1 LEU A 173      29.250 -22.260  56.088  1.00 27.80           H
ATOM   2558 3HD1 LEU A 173      29.355 -23.486  55.039  1.00 27.80           H
ATOM   2559  CD2 LEU A 173      26.600 -21.697  55.766  1.00 33.60           C
ATOM   2560 1HD2 LEU A 173      26.270 -22.334  56.463  1.00 33.60           H
ATOM   2561 2HD2 LEU A 173      25.806 -21.345  55.271  1.00 33.60           H
ATOM   2562 3HD2 LEU A 173      27.036 -20.928  56.234  1.00 33.60           H
ATOM   2563  N   ALA A 174      27.092 -18.761  52.280  1.00 22.23           N
ATOM   2564  H   ALA A 174      26.202 -18.861  52.726  1.00 22.23           H
ATOM   2565  CA  ALA A 174      27.618 -17.381  52.212  1.00 38.14           C
ATOM   2566  HA  ALA A 174      28.320 -17.296  51.505  1.00 38.14           H
ATOM   2567  C   ALA A 174      28.274 -17.013  53.576  1.00 35.85           C
ATOM   2568  O   ALA A 174      28.273 -17.898  54.439  1.00 33.97           O
ATOM   2569  CB  ALA A 174      26.401 -16.501  51.876  1.00 34.79           C
ATOM   2570 1HB  ALA A 174      26.003 -16.761  50.996  1.00 34.79           H
ATOM   2571 2HB  ALA A 174      26.660 -15.537  51.823  1.00 34.79           H
ATOM   2572 3HB  ALA A 174      25.690 -16.591  52.574  1.00 34.79           H
ATOM   2573  N   PRO A 175      28.725 -15.769  53.920  1.00 17.27           N
ATOM   2574  CA  PRO A 175      28.956 -14.492  53.206  1.00 33.12           C
ATOM   2575  HA  PRO A 175      28.969 -14.665  52.221  1.00 33.12           H
ATOM   2576  C   PRO A 175      30.334 -13.810  53.537  1.00 32.95           C
ATOM   2577  O   PRO A 175      31.175 -14.409  54.202  1.00 30.61           O
ATOM   2578  CB  PRO A 175      27.789 -13.626  53.707  1.00 29.78           C
ATOM   2579 1HB  PRO A 175      28.044 -12.659  53.712  1.00 29.78           H
ATOM   2580 2HB  PRO A 175      26.982 -13.755  53.131  1.00 29.78           H
ATOM   2581  CG  PRO A 175      27.521 -14.124  55.137  1.00 32.28           C
ATOM   2582 1HG  PRO A 175      27.764 -13.425  55.809  1.00 32.28           H
ATOM   2583 2HG  PRO A 175      26.560 -14.377  55.252  1.00 32.28           H
ATOM   2584  CD  PRO A 175      28.416 -15.345  55.291  1.00 40.22           C
ATOM   2585 1HD  PRO A 175      29.261 -15.115  55.774  1.00 40.22           H
ATOM   2586 2HD  PRO A 175      27.943 -16.081  55.776  1.00 40.22           H
ATOM   2587  N   GLY A 176      30.563 -12.535  53.071  1.00 23.67           N
ATOM   2588  H   GLY A 176      29.793 -12.109  52.597  1.00 23.67           H
ATOM   2589  CA  GLY A 176      31.794 -11.696  53.170  1.00 38.46           C
ATOM   2590 1HA  GLY A 176      32.527 -12.223  52.740  1.00 38.46           H
ATOM   2591 2HA  GLY A 176      31.615 -10.872  52.632  1.00 38.46           H
ATOM   2592  C   GLY A 176      32.265 -11.264  54.595  1.00 36.46           C
ATOM   2593  O   GLY A 176      31.875 -11.940  55.535  1.00 33.38           O
ATOM   2594  N   PRO A 177      33.053 -10.164  54.821  1.00 16.69           N
ATOM   2595  CA  PRO A 177      33.266  -8.918  54.044  1.00 34.84           C
ATOM   2596  HA  PRO A 177      33.061  -9.102  53.083  1.00 34.84           H
ATOM   2597  C   PRO A 177      34.734  -8.350  53.985  1.00 34.91           C
ATOM   2598  O   PRO A 177      35.691  -8.971  54.443  1.00 32.54           O
ATOM   2599  CB  PRO A 177      32.323  -7.960  54.788  1.00 31.70           C
ATOM   2600 1HB  PRO A 177      32.584  -7.008  54.629  1.00 31.70           H
ATOM   2601 2HB  PRO A 177      31.375  -8.099  54.502  1.00 31.70           H
ATOM   2602  CG  PRO A 177      32.521  -8.352  56.271  1.00 34.57           C
ATOM   2603 1HG  PRO A 177      33.100  -7.686  56.742  1.00 34.57           H
ATOM   2604 2HG  PRO A 177      31.642  -8.423  56.742  1.00 34.57           H
ATOM   2605  CD  PRO A 177      33.209  -9.714  56.218  1.00 43.05           C
ATOM   2606 1HD  PRO A 177      34.180  -9.638  56.446  1.00 43.05           H
ATOM   2607 2HD  PRO A 177      32.771 -10.365  56.838  1.00 43.05           H
ATOM   2608  N   THR A 178      34.883  -7.135  53.388  1.00 19.94           N
ATOM   2609  H   THR A 178      34.029  -6.797  52.992  1.00 19.94           H
ATOM   2610  CA  THR A 178      36.027  -6.182  53.183  1.00 36.39           C
ATOM   2611  HA  THR A 178      36.722  -6.661  52.646  1.00 36.39           H
ATOM   2612  C   THR A 178      36.750  -5.699  54.484  1.00 35.18           C
ATOM   2613  O   THR A 178      36.261  -6.089  55.538  1.00 32.95           O
ATOM   2614  CB  THR A 178      35.358  -4.961  52.519  1.00 32.84           C
ATOM   2615  HB  THR A 178      36.022  -4.214  52.546  1.00 32.84           H
ATOM   2616  OG1 THR A 178      34.211  -4.559  53.245  1.00 31.54           O
ATOM   2617  HG1 THR A 178      33.470  -4.468  52.646  1.00 31.54           H
ATOM   2618  CG2 THR A 178      34.879  -5.219  51.090  1.00 35.83           C
ATOM   2619 1HG2 THR A 178      34.453  -4.402  50.702  1.00 35.83           H
ATOM   2620 2HG2 THR A 178      34.205  -5.957  51.066  1.00 35.83           H
ATOM   2621 3HG2 THR A 178      35.642  -5.479  50.498  1.00 35.83           H
ATOM   2622  N   PRO A 179      37.770  -4.736  54.525  1.00 12.47           N
ATOM   2623  CA  PRO A 179      38.481  -3.913  53.507  1.00 27.26           C
ATOM   2624  HA  PRO A 179      38.443  -4.432  52.653  1.00 27.26           H
ATOM   2625  C   PRO A 179      40.018  -3.591  53.744  1.00 27.03           C
ATOM   2626  O   PRO A 179      40.575  -3.886  54.789  1.00 25.22           O
ATOM   2627  CB  PRO A 179      37.716  -2.578  53.625  1.00 24.44           C
ATOM   2628 1HB  PRO A 179      38.287  -1.812  53.329  1.00 24.44           H
ATOM   2629 2HB  PRO A 179      36.877  -2.598  53.081  1.00 24.44           H
ATOM   2630  CG  PRO A 179      37.391  -2.470  55.126  1.00 25.23           C
ATOM   2631 1HG  PRO A 179      37.951  -1.765  55.561  1.00 25.23           H
ATOM   2632 2HG  PRO A 179      36.423  -2.262  55.266  1.00 25.23           H
ATOM   2633  CD  PRO A 179      37.730  -3.848  55.691  1.00 31.52           C
ATOM   2634 1HD  PRO A 179      38.620  -3.845  56.146  1.00 31.52           H
ATOM   2635 2HD  PRO A 179      37.029  -4.161  56.332  1.00 31.52           H
ATOM   2636  N   ARG A 180      40.605  -2.785  52.799  1.00 15.48           N
ATOM   2637  H   ARG A 180      40.281  -2.942  51.866  1.00 15.48           H
ATOM   2638  CA  ARG A 180      41.650  -1.707  52.920  1.00 26.33           C
ATOM   2639  HA  ARG A 180      41.641  -1.464  51.950  1.00 26.33           H
ATOM   2640  C   ARG A 180      43.171  -1.984  53.138  1.00 25.29           C
ATOM   2641  O   ARG A 180      43.598  -2.332  54.227  1.00 24.45           O
ATOM   2642  CB  ARG A 180      41.184  -0.628  53.927  1.00 25.44           C
ATOM   2643 1HB  ARG A 180      40.647  -1.069  54.646  1.00 25.44           H
ATOM   2644 2HB  ARG A 180      41.990  -0.194  54.330  1.00 25.44           H
ATOM   2645  CG  ARG A 180      40.320   0.461  53.273  1.00 24.29           C
ATOM   2646 1HG  ARG A 180      40.831   0.884  52.524  1.00 24.29           H
ATOM   2647 2HG  ARG A 180      39.483   0.048  52.914  1.00 24.29           H
ATOM   2648  CD  ARG A 180      39.949   1.535  54.292  1.00 24.33           C
ATOM   2649 1HD  ARG A 180      39.428   1.120  55.038  1.00 24.33           H
ATOM   2650 2HD  ARG A 180      40.783   1.949  54.658  1.00 24.33           H
ATOM   2651  NE  ARG A 180      39.124   2.610  53.695  1.00 21.53           N
ATOM   2652  HE  ARG A 180      38.774   2.445  52.773  1.00 21.53           H
ATOM   2653  CZ  ARG A 180      38.801   3.766  54.253  1.00 21.58           C
ATOM   2654  NH1 ARG A 180      39.203   4.077  55.454  1.00 20.32           N
ATOM   2655 1HH1 ARG A 180      39.768   3.436  55.974  1.00 20.32           H
ATOM   2656 2HH1 ARG A 180      38.946   4.956  55.855  1.00 20.32           H
ATOM   2657  NH2 ARG A 180      38.060   4.633  53.616  1.00 20.65           N
ATOM   2658 1HH2 ARG A 180      37.729   4.427  52.695  1.00 20.65           H
ATOM   2659 2HH2 ARG A 180      37.823   5.503  54.049  1.00 20.65           H
ATOM   2660  N   ALA A 181      43.975  -1.499  52.146  1.00 17.38           N
ATOM   2661  H   ALA A 181      43.878  -1.962  51.265  1.00 17.38           H
ATOM   2662  CA  ALA A 181      44.971  -0.396  52.162  1.00 30.38           C
ATOM   2663  HA  ALA A 181      44.933  -0.236  51.176  1.00 30.38           H
ATOM   2664  C   ALA A 181      46.509  -0.623  52.355  1.00 28.91           C
ATOM   2665  O   ALA A 181      46.931  -1.263  53.305  1.00 27.76           O
ATOM   2666  CB  ALA A 181      44.469   0.764  53.036  1.00 28.34           C
ATOM   2667 1HB  ALA A 181      43.487   0.908  52.912  1.00 28.34           H
ATOM   2668 2HB  ALA A 181      44.936   1.617  52.803  1.00 28.34           H
ATOM   2669 3HB  ALA A 181      44.632   0.579  54.005  1.00 28.34           H
ATOM   2670  N   PHE A 182      47.301   0.119  51.508  1.00 17.38           N
ATOM   2671  H   PHE A 182      46.812   0.436  50.695  1.00 17.38           H
ATOM   2672  CA  PHE A 182      48.729   0.555  51.535  1.00 26.86           C
ATOM   2673  HA  PHE A 182      48.824   1.016  50.653  1.00 26.86           H
ATOM   2674  C   PHE A 182      49.824  -0.539  51.458  1.00 24.63           C
ATOM   2675  O   PHE A 182      49.660  -1.600  52.037  1.00 23.77           O
ATOM   2676  CB  PHE A 182      48.947   1.525  52.711  1.00 25.09           C
ATOM   2677 1HB  PHE A 182      48.729   1.042  53.559  1.00 25.09           H
ATOM   2678 2HB  PHE A 182      49.910   1.796  52.719  1.00 25.09           H
ATOM   2679  CG  PHE A 182      48.100   2.798  52.662  1.00 25.30           C
ATOM   2680  CD1 PHE A 182      48.397   3.804  51.732  1.00 25.96           C
ATOM   2681  HD1 PHE A 182      49.176   3.695  51.114  1.00 25.96           H
ATOM   2682  CD2 PHE A 182      47.009   2.966  53.544  1.00 28.84           C
ATOM   2683  HD2 PHE A 182      46.798   2.258  54.218  1.00 28.84           H
ATOM   2684  CE1 PHE A 182      47.607   4.965  51.663  1.00 24.81           C
ATOM   2685  HE1 PHE A 182      47.823   5.676  50.994  1.00 24.81           H
ATOM   2686  CE2 PHE A 182      46.220   4.128  53.475  1.00 26.51           C
ATOM   2687  HE2 PHE A 182      45.447   4.244  54.098  1.00 26.51           H
ATOM   2688  CZ  PHE A 182      46.518   5.127  52.530  1.00 28.88           C
ATOM   2689  HZ  PHE A 182      45.954   5.951  52.477  1.00 28.88           H
ATOM   2690  N   GLY A 183      50.987  -0.364  50.804  1.00 17.43           N
ATOM   2691  H   GLY A 183      51.576  -1.170  50.868  1.00 17.43           H
ATOM   2692  CA  GLY A 183      51.609   0.708  50.022  1.00 30.57           C
ATOM   2693 1HA  GLY A 183      51.065   0.838  49.193  1.00 30.57           H
ATOM   2694 2HA  GLY A 183      51.583   1.543  50.572  1.00 30.57           H
ATOM   2695  C   GLY A 183      53.080   0.343  49.656  1.00 29.46           C
ATOM   2696  O   GLY A 183      53.693  -0.418  50.388  1.00 27.74           O
ATOM   2697  N   LEU A 184      53.598   0.922  48.549  1.00 15.69           N
ATOM   2698  H   LEU A 184      52.923   1.145  47.845  1.00 15.69           H
ATOM   2699  CA  LEU A 184      54.987   1.282  48.199  1.00 26.69           C
ATOM   2700  HA  LEU A 184      54.880   1.394  47.211  1.00 26.69           H
ATOM   2701  C   LEU A 184      56.129   0.236  48.265  1.00 24.55           C
ATOM   2702  O   LEU A 184      56.529  -0.182  49.340  1.00 23.57           O
ATOM   2703  CB  LEU A 184      55.366   2.550  49.003  1.00 25.24           C
ATOM   2704 1HB  LEU A 184      55.056   2.434  49.947  1.00 25.24           H
ATOM   2705 2HB  LEU A 184      56.361   2.652  48.988  1.00 25.24           H
ATOM   2706  CG  LEU A 184      54.738   3.839  48.441  1.00 24.94           C
ATOM   2707  HG  LEU A 184      53.849   3.593  48.054  1.00 24.94           H
ATOM   2708  CD1 LEU A 184      54.532   4.877  49.535  1.00 26.32           C
ATOM   2709 1HD1 LEU A 184      54.124   5.712  49.165  1.00 26.32           H
ATOM   2710 2HD1 LEU A 184      55.401   5.124  49.963  1.00 26.32           H
ATOM   2711 3HD1 LEU A 184      53.925   4.529  50.249  1.00 26.32           H
ATOM   2712  CD2 LEU A 184      55.631   4.454  47.358  1.00 31.24           C
ATOM   2713 1HD2 LEU A 184      55.225   5.291  46.992  1.00 31.24           H
ATOM   2714 2HD2 LEU A 184      55.762   3.818  46.598  1.00 31.24           H
ATOM   2715 3HD2 LEU A 184      56.532   4.684  47.725  1.00 31.24           H
ATOM   2716  N   ASP A 185      56.765  -0.014  47.108  1.00 13.60           N
ATOM   2717  H   ASP A 185      56.255  -0.467  46.376  1.00 13.60           H
ATOM   2718  CA  ASP A 185      58.182   0.345  46.857  1.00 35.68           C
ATOM   2719  HA  ASP A 185      58.238   1.281  47.204  1.00 35.68           H
ATOM   2720  C   ASP A 185      58.534   0.342  45.342  1.00 33.57           C
ATOM   2721  O   ASP A 185      58.042  -0.478  44.570  1.00 31.81           O
ATOM   2722  CB  ASP A 185      59.174  -0.509  47.671  1.00 34.18           C
ATOM   2723 1HB  ASP A 185      58.713  -1.350  47.954  1.00 34.18           H
ATOM   2724 2HB  ASP A 185      59.953  -0.736  47.087  1.00 34.18           H
ATOM   2725  CG  ASP A 185      59.699   0.207  48.928  1.00 32.13           C
ATOM   2726  OD1 ASP A 185      59.711   1.461  48.932  1.00 30.76           O
ATOM   2727  OD2 ASP A 185      60.148  -0.501  49.854  1.00 32.23           O
ATOM   2728  N   GLN A 186      59.327   1.324  44.912  1.00 15.82           N
ATOM   2729  H   GLN A 186      59.588   1.973  45.626  1.00 15.82           H
ATOM   2730  CA  GLN A 186      59.897   1.640  43.578  1.00 27.01           C
ATOM   2731  HA  GLN A 186      59.618   0.974  42.886  1.00 27.01           H
ATOM   2732  C   GLN A 186      61.448   1.638  43.738  1.00 25.49           C
ATOM   2733  O   GLN A 186      61.877   1.477  44.883  1.00 25.14           O
ATOM   2734  CB  GLN A 186      59.373   3.048  43.217  1.00 26.85           C
ATOM   2735 1HB  GLN A 186      58.720   3.324  43.922  1.00 26.85           H
ATOM   2736 2HB  GLN A 186      60.151   3.676  43.219  1.00 26.85           H
ATOM   2737  CG  GLN A 186      58.672   3.174  41.853  1.00 26.61           C
ATOM   2738 1HG  GLN A 186      59.253   2.752  41.157  1.00 26.61           H
ATOM   2739 2HG  GLN A 186      57.799   2.688  41.899  1.00 26.61           H
ATOM   2740  CD  GLN A 186      58.395   4.618  41.433  1.00 25.57           C
ATOM   2741  OE1 GLN A 186      58.934   5.576  41.936  1.00 26.17           O
ATOM   2742  NE2 GLN A 186      57.529   4.835  40.464  1.00 27.39           N
ATOM   2743 1HE2 GLN A 186      57.336   5.770  40.166  1.00 27.39           H
ATOM   2744 2HE2 GLN A 186      57.065   4.065  40.026  1.00 27.39           H
ATOM   2745  N   PRO A 187      62.354   1.963  42.766  1.00 19.51           N
ATOM   2746  CA  PRO A 187      62.304   2.278  41.318  1.00 33.39           C
ATOM   2747  HA  PRO A 187      61.466   1.971  40.868  1.00 33.39           H
ATOM   2748  C   PRO A 187      63.469   1.559  40.534  1.00 32.70           C
ATOM   2749  O   PRO A 187      63.904   0.511  41.025  1.00 31.44           O
ATOM   2750  CB  PRO A 187      62.437   3.806  41.378  1.00 31.24           C
ATOM   2751 1HB  PRO A 187      62.781   4.166  40.511  1.00 31.24           H
ATOM   2752 2HB  PRO A 187      61.557   4.231  41.590  1.00 31.24           H
ATOM   2753  CG  PRO A 187      63.449   4.048  42.511  1.00 33.80           C
ATOM   2754 1HG  PRO A 187      64.341   4.312  42.145  1.00 33.80           H
ATOM   2755 2HG  PRO A 187      63.123   4.755  43.138  1.00 33.80           H
ATOM   2756  CD  PRO A 187      63.532   2.695  43.216  1.00 41.75           C
ATOM   2757 1HD  PRO A 187      64.359   2.197  42.955  1.00 41.75           H
ATOM   2758 2HD  PRO A 187      63.505   2.799  44.210  1.00 41.75           H
ATOM   2759  N   PRO A 188      64.101   2.000  39.406  1.00 22.29           N
ATOM   2760  CA  PRO A 188      63.943   3.257  38.659  1.00 33.88           C
ATOM   2761  HA  PRO A 188      63.083   3.647  38.988  1.00 33.88           H
ATOM   2762  C   PRO A 188      63.778   3.159  37.103  1.00 33.68           C
ATOM   2763  O   PRO A 188      64.059   2.161  36.459  1.00 31.83           O
ATOM   2764  CB  PRO A 188      65.232   4.031  38.977  1.00 31.10           C
ATOM   2765 1HB  PRO A 188      65.468   4.652  38.230  1.00 31.10           H
ATOM   2766 2HB  PRO A 188      65.135   4.552  39.825  1.00 31.10           H
ATOM   2767  CG  PRO A 188      66.293   2.927  39.129  1.00 32.50           C
ATOM   2768 1HG  PRO A 188      66.939   2.948  38.366  1.00 32.50           H
ATOM   2769 2HG  PRO A 188      66.790   3.029  39.991  1.00 32.50           H
ATOM   2770  CD  PRO A 188      65.501   1.623  39.121  1.00 38.60           C
ATOM   2771 1HD  PRO A 188      65.556   1.177  38.228  1.00 38.60           H
ATOM   2772 2HD  PRO A 188      65.834   0.998  39.827  1.00 38.60           H
ATOM   2773  N   LEU A 189      63.342   4.299  36.527  1.00 15.34           N
ATOM   2774  H   LEU A 189      63.052   4.982  37.197  1.00 15.34           H
ATOM   2775  CA  LEU A 189      63.194   4.770  35.136  1.00 31.03           C
ATOM   2776  HA  LEU A 189      62.855   4.023  34.564  1.00 31.03           H
ATOM   2777  C   LEU A 189      64.554   5.204  34.508  1.00 29.08           C
ATOM   2778  O   LEU A 189      65.546   5.262  35.241  1.00 28.37           O
ATOM   2779  CB  LEU A 189      62.206   5.954  35.251  1.00 29.41           C
ATOM   2780 1HB  LEU A 189      62.139   6.212  36.215  1.00 29.41           H
ATOM   2781 2HB  LEU A 189      62.575   6.720  34.725  1.00 29.41           H
ATOM   2782  CG  LEU A 189      60.784   5.665  34.737  1.00 28.90           C
ATOM   2783  HG  LEU A 189      60.607   4.689  34.864  1.00 28.90           H
ATOM   2784  CD1 LEU A 189      59.781   6.527  35.511  1.00 29.08           C
ATOM   2785 1HD1 LEU A 189      58.847   6.359  35.197  1.00 29.08           H
ATOM   2786 2HD1 LEU A 189      59.976   7.500  35.389  1.00 29.08           H
ATOM   2787 3HD1 LEU A 189      59.817   6.326  36.490  1.00 29.08           H
ATOM   2788  CD2 LEU A 189      60.634   5.995  33.256  1.00 34.33           C
ATOM   2789 1HD2 LEU A 189      59.706   5.802  32.938  1.00 34.33           H
ATOM   2790 2HD2 LEU A 189      61.267   5.454  32.702  1.00 34.33           H
ATOM   2791 3HD2 LEU A 189      60.823   6.962  33.083  1.00 34.33           H
ATOM   2792  N   PRO A 190      64.646   5.549  33.188  1.00 16.56           N
ATOM   2793  CA  PRO A 190      64.288   6.896  32.713  1.00 30.42           C
ATOM   2794  HA  PRO A 190      63.775   7.355  33.438  1.00 30.42           H
ATOM   2795  C   PRO A 190      63.343   6.891  31.472  1.00 30.33           C
ATOM   2796  O   PRO A 190      63.454   6.028  30.618  1.00 28.72           O
ATOM   2797  CB  PRO A 190      65.637   7.567  32.403  1.00 27.60           C
ATOM   2798 1HB  PRO A 190      65.570   8.119  31.572  1.00 27.60           H
ATOM   2799 2HB  PRO A 190      65.923   8.146  33.166  1.00 27.60           H
ATOM   2800  CG  PRO A 190      66.633   6.417  32.202  1.00 28.80           C
ATOM   2801 1HG  PRO A 190      67.027   6.444  31.283  1.00 28.80           H
ATOM   2802 2HG  PRO A 190      67.366   6.459  32.881  1.00 28.80           H
ATOM   2803  CD  PRO A 190      65.800   5.156  32.391  1.00 35.44           C
ATOM   2804 1HD  PRO A 190      65.490   4.794  31.512  1.00 35.44           H
ATOM   2805 2HD  PRO A 190      66.317   4.452  32.878  1.00 35.44           H
ATOM   2806  N   GLU A 191      62.251   7.653  31.425  1.00 19.63           N
ATOM   2807  H   GLU A 191      61.417   7.203  31.744  1.00 19.63           H
ATOM   2808  CA  GLU A 191      62.061   9.056  30.980  1.00 33.58           C
ATOM   2809  HA  GLU A 191      61.089   9.192  31.170  1.00 33.58           H
ATOM   2810  C   GLU A 191      62.282   9.266  29.458  1.00 30.79           C
ATOM   2811  O   GLU A 191      63.278   8.799  28.922  1.00 29.45           O
ATOM   2812  CB  GLU A 191      62.847  10.082  31.823  1.00 32.95           C
ATOM   2813 1HB  GLU A 191      63.795   9.772  31.901  1.00 32.95           H
ATOM   2814 2HB  GLU A 191      62.822  10.965  31.355  1.00 32.95           H
ATOM   2815  CG  GLU A 191      62.280  10.267  33.238  1.00 32.51           C
ATOM   2816 1HG  GLU A 191      61.284  10.327  33.175  1.00 32.51           H
ATOM   2817 2HG  GLU A 191      62.532   9.471  33.788  1.00 32.51           H
ATOM   2818  CD  GLU A 191      62.796  11.524  33.944  1.00 31.43           C
ATOM   2819  OE1 GLU A 191      62.278  11.782  35.056  1.00 29.60           O
ATOM   2820  OE2 GLU A 191      63.644  12.230  33.364  1.00 34.00           O
ATOM   2821  N   THR A 192      61.438   9.918  28.628  1.00 17.86           N
ATOM   2822  H   THR A 192      61.483   9.582  27.687  1.00 17.86           H
ATOM   2823  CA  THR A 192      60.460  11.019  28.799  1.00 33.32           C
ATOM   2824  HA  THR A 192      59.973  10.803  29.645  1.00 33.32           H
ATOM   2825  C   THR A 192      59.516  11.102  27.565  1.00 32.13           C
ATOM   2826  O   THR A 192      59.951  10.805  26.462  1.00 29.01           O
ATOM   2827  CB  THR A 192      61.193  12.377  28.873  1.00 28.66           C
ATOM   2828  HB  THR A 192      60.678  13.017  28.303  1.00 28.66           H
ATOM   2829  OG1 THR A 192      62.497  12.308  28.322  1.00 27.28           O
ATOM   2830  HG1 THR A 192      63.142  12.292  29.029  1.00 27.28           H
ATOM   2831  CG2 THR A 192      61.338  12.913  30.291  1.00 29.29           C
ATOM   2832 1HG2 THR A 192      61.817  13.791  30.295  1.00 29.29           H
ATOM   2833 2HG2 THR A 192      61.857  12.278  30.863  1.00 29.29           H
ATOM   2834 3HG2 THR A 192      60.443  13.049  30.716  1.00 29.29           H
ATOM   2835  N   SER A 193      58.234  11.393  27.712  1.00 20.47           N
ATOM   2836  H   SER A 193      57.694  10.689  28.173  1.00 20.47           H
ATOM   2837  CA  SER A 193      57.464  12.601  27.301  1.00 37.82           C
ATOM   2838  HA  SER A 193      56.520  12.297  27.428  1.00 37.82           H
ATOM   2839  C   SER A 193      57.579  13.032  25.814  1.00 36.75           C
ATOM   2840  O   SER A 193      58.675  13.174  25.308  1.00 34.58           O
ATOM   2841  CB  SER A 193      57.835  13.783  28.208  1.00 34.25           C
ATOM   2842 1HB  SER A 193      57.664  13.564  29.169  1.00 34.25           H
ATOM   2843 2HB  SER A 193      58.795  14.038  28.089  1.00 34.25           H
ATOM   2844  OG  SER A 193      57.077  14.913  27.910  1.00 33.25           O
ATOM   2845  HG  SER A 193      57.653  15.675  27.842  1.00 33.25           H
ATOM   2846  N   GLY A 194      56.553  13.403  25.026  1.00 20.11           N
ATOM   2847  H   GLY A 194      56.838  13.596  24.087  1.00 20.11           H
ATOM   2848  CA  GLY A 194      55.123  13.588  25.229  1.00 37.31           C
ATOM   2849 1HA  GLY A 194      54.704  12.682  25.284  1.00 37.31           H
ATOM   2850 2HA  GLY A 194      54.999  14.066  26.099  1.00 37.31           H
ATOM   2851  C   GLY A 194      54.494  14.405  24.069  1.00 38.26           C
ATOM   2852  O   GLY A 194      55.174  15.152  23.384  1.00 34.91           O
ATOM   2853  N   ARG A 195      53.176  14.316  23.910  1.00 15.57           N
ATOM   2854  H   ARG A 195      52.767  13.484  24.286  1.00 15.57           H
ATOM   2855  CA  ARG A 195      52.207  15.245  23.267  1.00 32.91           C
ATOM   2856  HA  ARG A 195      51.401  14.669  23.405  1.00 32.91           H
ATOM   2857  C   ARG A 195      52.154  15.469  21.732  1.00 32.05           C
ATOM   2858  O   ARG A 195      52.987  16.084  21.103  1.00 32.03           O
ATOM   2859  CB  ARG A 195      52.195  16.596  24.004  1.00 31.72           C
ATOM   2860 1HB  ARG A 195      53.138  16.901  24.134  1.00 31.72           H
ATOM   2861 2HB  ARG A 195      51.702  17.264  23.446  1.00 31.72           H
ATOM   2862  CG  ARG A 195      51.514  16.502  25.377  1.00 30.15           C
ATOM   2863 1HG  ARG A 195      50.590  16.138  25.261  1.00 30.15           H
ATOM   2864 2HG  ARG A 195      52.043  15.890  25.965  1.00 30.15           H
ATOM   2865  CD  ARG A 195      51.430  17.882  26.037  1.00 30.80           C
ATOM   2866 1HD  ARG A 195      52.344  18.184  26.308  1.00 30.80           H
ATOM   2867 2HD  ARG A 195      51.037  18.541  25.396  1.00 30.80           H
ATOM   2868  NE  ARG A 195      50.580  17.848  27.241  1.00 26.58           N
ATOM   2869  HE  ARG A 195      50.281  16.948  27.558  1.00 26.58           H
ATOM   2870  CZ  ARG A 195      50.173  18.898  27.945  1.00 26.48           C
ATOM   2871  NH1 ARG A 195      50.539  20.109  27.635  1.00 24.87           N
ATOM   2872 1HH1 ARG A 195      51.140  20.264  26.851  1.00 24.87           H
ATOM   2873 2HH1 ARG A 195      50.219  20.883  28.181  1.00 24.87           H
ATOM   2874  NH2 ARG A 195      49.395  18.742  28.979  1.00 24.75           N
ATOM   2875 1HH2 ARG A 195      49.099  17.826  29.248  1.00 24.75           H
ATOM   2876 2HH2 ARG A 195      49.094  19.539  29.503  1.00 24.75           H
ATOM   2877  N   ARG A 196      50.930  15.120  21.223  1.00 19.49           N
ATOM   2878  H   ARG A 196      50.512  14.342  21.692  1.00 19.49           H
ATOM   2879  CA  ARG A 196      50.099  15.659  20.120  1.00 32.42           C
ATOM   2880  HA  ARG A 196      50.216  14.943  19.431  1.00 32.42           H
ATOM   2881  C   ARG A 196      50.508  16.994  19.461  1.00 31.02           C
ATOM   2882  O   ARG A 196      50.581  18.003  20.163  1.00 32.36           O
ATOM   2883  CB  ARG A 196      48.684  15.932  20.705  1.00 32.54           C
ATOM   2884 1HB  ARG A 196      48.782  16.553  21.483  1.00 32.54           H
ATOM   2885 2HB  ARG A 196      48.132  16.370  19.996  1.00 32.54           H
ATOM   2886  CG  ARG A 196      47.916  14.698  21.193  1.00 32.35           C
ATOM   2887 1HG  ARG A 196      47.721  14.101  20.415  1.00 32.35           H
ATOM   2888 2HG  ARG A 196      48.474  14.204  21.860  1.00 32.35           H
ATOM   2889  CD  ARG A 196      46.591  15.139  21.852  1.00 33.61           C
ATOM   2890 1HD  ARG A 196      46.782  15.604  22.716  1.00 33.61           H
ATOM   2891 2HD  ARG A 196      46.099  15.759  21.241  1.00 33.61           H
ATOM   2892  NE  ARG A 196      45.706  13.993  22.141  1.00 30.37           N
ATOM   2893  HE  ARG A 196      46.016  13.098  21.819  1.00 30.37           H
ATOM   2894  CZ  ARG A 196      44.548  14.021  22.779  1.00 29.32           C
ATOM   2895  NH1 ARG A 196      44.077  15.124  23.305  1.00 26.60           N
ATOM   2896 1HH1 ARG A 196      44.596  15.975  23.230  1.00 26.60           H
ATOM   2897 2HH1 ARG A 196      43.198  15.115  23.782  1.00 26.60           H
ATOM   2898  NH2 ARG A 196      43.842  12.941  22.906  1.00 25.00           N
ATOM   2899 1HH2 ARG A 196      44.172  12.080  22.520  1.00 25.00           H
ATOM   2900 2HH2 ARG A 196      42.967  12.969  23.390  1.00 25.00           H
ATOM   2901  N   LYS A 197      50.420  17.046  18.109  1.00 20.26           N
ATOM   2902  H   LYS A 197      50.719  16.242  17.595  1.00 20.26           H
ATOM   2903  CA  LYS A 197      49.915  18.204  17.336  1.00 36.96           C
ATOM   2904  HA  LYS A 197      49.286  18.652  17.972  1.00 36.96           H
ATOM   2905  C   LYS A 197      49.110  17.780  16.091  1.00 35.12           C
ATOM   2906  O   LYS A 197      49.325  16.709  15.535  1.00 34.10           O
ATOM   2907  CB  LYS A 197      51.038  19.200  16.975  1.00 36.43           C
ATOM   2908 1HB  LYS A 197      51.866  18.686  16.751  1.00 36.43           H
ATOM   2909 2HB  LYS A 197      50.752  19.735  16.180  1.00 36.43           H
ATOM   2910  CG  LYS A 197      51.354  20.165  18.131  1.00 35.77           C
ATOM   2911 1HG  LYS A 197      50.495  20.549  18.471  1.00 35.77           H
ATOM   2912 2HG  LYS A 197      51.802  19.651  18.863  1.00 35.77           H
ATOM   2913  CD  LYS A 197      52.270  21.320  17.721  1.00 36.43           C
ATOM   2914 1HD  LYS A 197      53.143  20.951  17.404  1.00 36.43           H
ATOM   2915 2HD  LYS A 197      51.838  21.836  16.982  1.00 36.43           H
ATOM   2916  CE  LYS A 197      52.519  22.253  18.908  1.00 30.25           C
ATOM   2917 1HE  LYS A 197      51.654  22.661  19.202  1.00 30.25           H
ATOM   2918 2HE  LYS A 197      52.917  21.735  19.665  1.00 30.25           H
ATOM   2919  NZ  LYS A 197      53.449  23.348  18.561  1.00 28.07           N
ATOM   2920 1HZ  LYS A 197      53.603  23.950  19.345  1.00 28.07           H
ATOM   2921 2HZ  LYS A 197      53.085  23.904  17.814  1.00 28.07           H
ATOM   2922 3HZ  LYS A 197      54.336  22.987  18.272  1.00 28.07           H
ATOM   2923  N   LYS A 198      48.136  18.648  15.720  1.00 20.91           N
ATOM   2924  H   LYS A 198      48.045  19.458  16.300  1.00 20.91           H
ATOM   2925  CA  LYS A 198      47.196  18.577  14.596  1.00 33.34           C
ATOM   2926  HA  LYS A 198      46.737  17.693  14.687  1.00 33.34           H
ATOM   2927  C   LYS A 198      47.917  18.659  13.243  1.00 31.74           C
ATOM   2928  O   LYS A 198      48.911  19.367  13.144  1.00 33.31           O
ATOM   2929  CB  LYS A 198      46.241  19.784  14.685  1.00 34.47           C
ATOM   2930 1HB  LYS A 198      46.798  20.604  14.817  1.00 34.47           H
ATOM   2931 2HB  LYS A 198      45.751  19.850  13.815  1.00 34.47           H
ATOM   2932  CG  LYS A 198      45.191  19.746  15.811  1.00 33.61           C
ATOM   2933 1HG  LYS A 198      44.524  19.025  15.621  1.00 33.61           H
ATOM   2934 2HG  LYS A 198      45.644  19.561  16.683  1.00 33.61           H
ATOM   2935  CD  LYS A 198      44.468  21.094  15.893  1.00 36.48           C
ATOM   2936 1HD  LYS A 198      45.114  21.783  16.222  1.00 36.48           H
ATOM   2937 2HD  LYS A 198      44.153  21.343  14.977  1.00 36.48           H
ATOM   2938  CE  LYS A 198      43.261  21.072  16.832  1.00 28.76           C
ATOM   2939 1HE  LYS A 198      42.584  20.418  16.493  1.00 28.76           H
ATOM   2940 2HE  LYS A 198      43.555  20.803  17.749  1.00 28.76           H
ATOM   2941  NZ  LYS A 198      42.614  22.399  16.926  1.00 27.29           N
ATOM   2942 1HZ  LYS A 198      41.827  22.371  17.542  1.00 27.29           H
ATOM   2943 2HZ  LYS A 198      42.292  22.705  16.030  1.00 27.29           H
ATOM   2944 3HZ  LYS A 198      43.253  23.085  17.274  1.00 27.29           H
ATOM   2945  N   LEU A 199      47.352  18.005  12.217  1.00 24.10           N
ATOM   2946  H   LEU A 199      46.595  17.382  12.412  1.00 24.10           H
ATOM   2947  CA  LEU A 199      47.783  18.155  10.834  1.00 33.45           C
ATOM   2948  HA  LEU A 199      48.758  18.375  10.852  1.00 33.45           H
ATOM   2949  C   LEU A 199      47.013  19.318  10.184  1.00 32.23           C
ATOM   2950  O   LEU A 199      45.787  19.299  10.126  1.00 32.68           O
ATOM   2951  CB  LEU A 199      47.590  16.827  10.075  1.00 34.13           C
ATOM   2952 1HB  LEU A 199      47.610  16.076  10.735  1.00 34.13           H
ATOM   2953 2HB  LEU A 199      46.701  16.846   9.618  1.00 34.13           H
ATOM   2954  CG  LEU A 199      48.679  16.578   9.017  1.00 33.09           C
ATOM   2955  HG  LEU A 199      48.946  17.466   8.644  1.00 33.09           H
ATOM   2956  CD1 LEU A 199      49.890  15.892   9.647  1.00 34.92           C
ATOM   2957 1HD1 LEU A 199      50.603  15.726   8.966  1.00 34.92           H
ATOM   2958 2HD1 LEU A 199      49.636  15.011  10.046  1.00 34.92           H
ATOM   2959 3HD1 LEU A 199      50.284  16.456  10.373  1.00 34.92           H
ATOM   2960  CD2 LEU A 199      48.154  15.676   7.892  1.00 39.50           C
ATOM   2961 1HD2 LEU A 199      48.861  15.513   7.204  1.00 39.50           H
ATOM   2962 2HD2 LEU A 199      47.369  16.094   7.434  1.00 39.50           H
ATOM   2963 3HD2 LEU A 199      47.864  14.789   8.250  1.00 39.50           H
ATOM   2964  N   GLU A 200      47.773  20.317   9.752  1.00 22.17           N
ATOM   2965  H   GLU A 200      48.756  20.242   9.921  1.00 22.17           H
ATOM   2966  CA  GLU A 200      47.312  21.522   9.050  1.00 30.47           C
ATOM   2967  HA  GLU A 200      46.336  21.665   9.212  1.00 30.47           H
ATOM   2968  C   GLU A 200      47.511  21.323   7.540  1.00 29.02           C
ATOM   2969  O   GLU A 200      48.474  20.685   7.106  1.00 31.07           O
ATOM   2970  CB  GLU A 200      48.084  22.716   9.621  1.00 33.92           C
ATOM   2971 1HB  GLU A 200      48.350  22.491  10.558  1.00 33.92           H
ATOM   2972 2HB  GLU A 200      48.904  22.847   9.064  1.00 33.92           H
ATOM   2973  CG  GLU A 200      47.308  24.044   9.650  1.00 35.00           C
ATOM   2974 1HG  GLU A 200      47.278  24.419   8.723  1.00 35.00           H
ATOM   2975 2HG  GLU A 200      46.377  23.865   9.967  1.00 35.00           H
ATOM   2976  CD  GLU A 200      47.956  25.082  10.582  1.00 34.76           C
ATOM   2977  OE1 GLU A 200      47.220  26.011  10.993  1.00 30.47           O
ATOM   2978  OE2 GLU A 200      49.131  24.896  10.953  1.00 34.13           O
ATOM   2979  N   ARG A 201      46.550  21.814   6.725  1.00 22.44           N
ATOM   2980  H   ARG A 201      45.723  22.180   7.152  1.00 22.44           H
ATOM   2981  CA  ARG A 201      46.631  21.849   5.261  1.00 29.30           C
ATOM   2982  HA  ARG A 201      46.858  20.916   4.983  1.00 29.30           H
ATOM   2983  C   ARG A 201      47.702  22.850   4.820  1.00 28.08           C
ATOM   2984  O   ARG A 201      47.634  23.987   5.249  1.00 28.64           O
ATOM   2985  CB  ARG A 201      45.289  22.333   4.670  1.00 31.15           C
ATOM   2986 1HB  ARG A 201      44.874  22.965   5.325  1.00 31.15           H
ATOM   2987 2HB  ARG A 201      45.485  22.818   3.818  1.00 31.15           H
ATOM   2988  CG  ARG A 201      44.253  21.257   4.355  1.00 31.50           C
ATOM   2989 1HG  ARG A 201      44.607  20.649   3.645  1.00 31.50           H
ATOM   2990 2HG  ARG A 201      44.058  20.728   5.181  1.00 31.50           H
ATOM   2991  CD  ARG A 201      42.970  21.943   3.861  1.00 32.78           C
ATOM   2992 1HD  ARG A 201      42.535  22.423   4.623  1.00 32.78           H
ATOM   2993 2HD  ARG A 201      43.199  22.598   3.141  1.00 32.78           H
ATOM   2994  NE  ARG A 201      41.984  20.992   3.307  1.00 27.48           N
ATOM   2995  HE  ARG A 201      42.296  20.054   3.153  1.00 27.48           H
ATOM   2996  CZ  ARG A 201      40.731  21.264   2.997  1.00 25.87           C
ATOM   2997  NH1 ARG A 201      40.212  22.442   3.212  1.00 23.59           N
ATOM   2998 1HH1 ARG A 201      40.767  23.166   3.622  1.00 23.59           H
ATOM   2999 2HH1 ARG A 201      39.259  22.621   2.967  1.00 23.59           H
ATOM   3000  NH2 ARG A 201      39.978  20.353   2.458  1.00 22.34           N
ATOM   3001 1HH2 ARG A 201      40.348  19.442   2.277  1.00 22.34           H
ATOM   3002 2HH2 ARG A 201      39.029  20.563   2.224  1.00 22.34           H
ATOM   3003  N   MET A 202      48.554  22.456   3.867  1.00 33.17           N
ATOM   3004  H   MET A 202      48.714  21.478   3.731  1.00 33.17           H
ATOM   3005  CA  MET A 202      49.257  23.415   3.020  1.00 38.12           C
ATOM   3006  HA  MET A 202      48.720  24.255   3.102  1.00 38.12           H
ATOM   3007  C   MET A 202      49.252  22.964   1.560  1.00 36.34           C
ATOM   3008  O   MET A 202      49.658  21.855   1.239  1.00 35.59           O
ATOM   3009  CB  MET A 202      50.686  23.698   3.523  1.00 38.34           C
ATOM   3010 1HB  MET A 202      51.133  22.830   3.738  1.00 38.34           H
ATOM   3011 2HB  MET A 202      51.198  24.167   2.803  1.00 38.34           H
ATOM   3012  CG  MET A 202      50.691  24.573   4.775  1.00 38.21           C
ATOM   3013 1HG  MET A 202      49.943  25.219   4.623  1.00 38.21           H
ATOM   3014 2HG  MET A 202      50.445  23.944   5.512  1.00 38.21           H
ATOM   3015  SD  MET A 202      52.246  25.422   5.114  1.00 39.33           S
ATOM   3016  CE  MET A 202      52.137  26.791   3.933  1.00 31.76           C
ATOM   3017 1HE  MET A 202      52.944  27.379   3.990  1.00 31.76           H
ATOM   3018 2HE  MET A 202      51.332  27.356   4.113  1.00 31.76           H
ATOM   3019 3HE  MET A 202      52.070  26.451   2.995  1.00 31.76           H
ATOM   3020  N   TYR A 203      48.764  23.859   0.692  1.00 28.00           N
ATOM   3021  H   TYR A 203      48.158  24.563   1.061  1.00 28.00           H
ATOM   3022  CA  TYR A 203      49.032  23.904  -0.738  1.00 34.65           C
ATOM   3023  HA  TYR A 203      49.004  22.964  -1.078  1.00 34.65           H
ATOM   3024  C   TYR A 203      50.404  24.537  -0.956  1.00 33.07           C
ATOM   3025  O   TYR A 203      50.725  25.531  -0.307  1.00 30.96           O
ATOM   3026  CB  TYR A 203      47.971  24.769  -1.425  1.00 34.26           C
ATOM   3027 1HB  TYR A 203      47.802  25.566  -0.845  1.00 34.26           H
ATOM   3028 2HB  TYR A 203      48.341  25.068  -2.305  1.00 34.26           H
ATOM   3029  CG  TYR A 203      46.630  24.106  -1.694  1.00 32.95           C
ATOM   3030  CD1 TYR A 203      46.397  23.534  -2.955  1.00 30.47           C
ATOM   3031  HD1 TYR A 203      47.119  23.541  -3.647  1.00 30.47           H
ATOM   3032  CD2 TYR A 203      45.614  24.091  -0.721  1.00 29.63           C
ATOM   3033  HD2 TYR A 203      45.780  24.497   0.178  1.00 29.63           H
ATOM   3034  CE1 TYR A 203      45.154  22.953  -3.247  1.00 24.82           C
ATOM   3035  HE1 TYR A 203      44.993  22.547  -4.147  1.00 24.82           H
ATOM   3036  CE2 TYR A 203      44.373  23.511  -1.005  1.00 26.43           C
ATOM   3037  HE2 TYR A 203      43.656  23.501  -0.308  1.00 26.43           H
ATOM   3038  CZ  TYR A 203      44.128  22.938  -2.276  1.00 27.23           C
ATOM   3039  OH  TYR A 203      42.924  22.372  -2.565  1.00 30.72           O
ATOM   3040  HH  TYR A 203      42.258  23.056  -2.633  1.00 30.72           H
ATOM   3041  N   SER A 204      51.168  24.039  -1.929  1.00 28.17           N
ATOM   3042  H   SER A 204      51.012  23.099  -2.234  1.00 28.17           H
ATOM   3043  CA  SER A 204      52.227  24.824  -2.565  1.00 36.24           C
ATOM   3044  HA  SER A 204      51.913  25.772  -2.512  1.00 36.24           H
ATOM   3045  C   SER A 204      52.383  24.429  -4.031  1.00 32.94           C
ATOM   3046  O   SER A 204      52.432  23.250  -4.375  1.00 32.51           O
ATOM   3047  CB  SER A 204      53.551  24.731  -1.806  1.00 35.64           C
ATOM   3048 1HB  SER A 204      54.282  25.184  -2.316  1.00 35.64           H
ATOM   3049 2HB  SER A 204      53.468  25.147  -0.901  1.00 35.64           H
ATOM   3050  OG  SER A 204      53.943  23.390  -1.615  1.00 33.81           O
ATOM   3051  HG  SER A 204      53.166  22.833  -1.572  1.00 33.81           H
ATOM   3052  N   VAL A 205      52.409  25.466  -4.864  1.00 25.92           N
ATOM   3053  H   VAL A 205      52.300  26.363  -4.435  1.00 25.92           H
ATOM   3054  CA  VAL A 205      52.574  25.482  -6.317  1.00 36.10           C
ATOM   3055  HA  VAL A 205      52.283  24.604  -6.696  1.00 36.10           H
ATOM   3056  C   VAL A 205      54.061  25.687  -6.645  1.00 35.53           C
ATOM   3057  O   VAL A 205      54.742  26.405  -5.917  1.00 33.69           O
ATOM   3058  CB  VAL A 205      51.692  26.622  -6.868  1.00 35.72           C
ATOM   3059  HB  VAL A 205      51.892  27.405  -6.279  1.00 35.72           H
ATOM   3060  CG1 VAL A 205      52.002  27.058  -8.296  1.00 31.40           C
ATOM   3061 1HG1 VAL A 205      51.394  27.797  -8.585  1.00 31.40           H
ATOM   3062 2HG1 VAL A 205      51.887  26.298  -8.936  1.00 31.40           H
ATOM   3063 3HG1 VAL A 205      52.943  27.386  -8.374  1.00 31.40           H
ATOM   3064  CG2 VAL A 205      50.217  26.216  -6.826  1.00 35.93           C
ATOM   3065 1HG2 VAL A 205      49.634  26.947  -7.181  1.00 35.93           H
ATOM   3066 2HG2 VAL A 205      49.926  26.018  -5.890  1.00 35.93           H
ATOM   3067 3HG2 VAL A 205      50.055  25.398  -7.378  1.00 35.93           H
ATOM   3068  N   ASP A 206      54.495  25.039  -7.733  1.00 30.74           N
ATOM   3069  H   ASP A 206      53.927  24.261  -8.001  1.00 30.74           H
ATOM   3070  CA  ASP A 206      55.657  25.267  -8.604  1.00 39.92           C
ATOM   3071  HA  ASP A 206      55.835  24.310  -8.835  1.00 39.92           H
ATOM   3072  C   ASP A 206      56.998  25.754  -8.033  1.00 38.80           C
ATOM   3073  O   ASP A 206      57.143  26.907  -7.639  1.00 37.58           O
ATOM   3074  CB  ASP A 206      55.257  26.193  -9.760  1.00 38.82           C
ATOM   3075 1HB  ASP A 206      54.898  27.044  -9.377  1.00 38.82           H
ATOM   3076 2HB  ASP A 206      56.070  26.390 -10.307  1.00 38.82           H
ATOM   3077  CG  ASP A 206      54.192  25.586 -10.675  1.00 36.00           C
ATOM   3078  OD1 ASP A 206      54.113  24.343 -10.704  1.00 33.95           O
ATOM   3079  OD2 ASP A 206      53.466  26.374 -11.304  1.00 36.04           O
ATOM   3080  N   ARG A 207      58.052  24.952  -8.277  1.00 30.67           N
ATOM   3081  H   ARG A 207      58.013  24.005  -7.959  1.00 30.67           H
ATOM   3082  CA  ARG A 207      59.267  25.406  -8.995  1.00 36.33           C
ATOM   3083  HA  ARG A 207      58.901  26.094  -9.622  1.00 36.33           H
ATOM   3084  C   ARG A 207      59.924  24.270  -9.787  1.00 34.11           C
ATOM   3085  O   ARG A 207      60.187  23.193  -9.265  1.00 32.82           O
ATOM   3086  CB  ARG A 207      60.314  26.076  -8.082  1.00 35.43           C
ATOM   3087 1HB  ARG A 207      60.384  25.560  -7.228  1.00 35.43           H
ATOM   3088 2HB  ARG A 207      61.201  26.078  -8.544  1.00 35.43           H
ATOM   3089  CG  ARG A 207      59.933  27.513  -7.753  1.00 34.24           C
ATOM   3090 1HG  ARG A 207      59.504  27.916  -8.561  1.00 34.24           H
ATOM   3091 2HG  ARG A 207      59.276  27.498  -6.999  1.00 34.24           H
ATOM   3092  CD  ARG A 207      61.095  28.398  -7.346  1.00 34.72           C
ATOM   3093 1HD  ARG A 207      61.484  28.080  -6.481  1.00 34.72           H
ATOM   3094 2HD  ARG A 207      61.801  28.386  -8.054  1.00 34.72           H
ATOM   3095  NE  ARG A 207      60.618  29.778  -7.174  1.00 29.66           N
ATOM   3096  HE  ARG A 207      59.703  29.978  -7.525  1.00 29.66           H
ATOM   3097  CZ  ARG A 207      61.261  30.782  -6.609  1.00 28.78           C
ATOM   3098  NH1 ARG A 207      62.465  30.632  -6.115  1.00 26.06           N
ATOM   3099 1HH1 ARG A 207      62.917  29.741  -6.161  1.00 26.06           H
ATOM   3100 2HH1 ARG A 207      62.932  31.408  -5.692  1.00 26.06           H
ATOM   3101  NH2 ARG A 207      60.710  31.950  -6.532  1.00 24.38           N
ATOM   3102 1HH2 ARG A 207      59.792  32.095  -6.902  1.00 24.38           H
ATOM   3103 2HH2 ARG A 207      61.202  32.708  -6.103  1.00 24.38           H
ATOM   3104  N   VAL A 208      60.205  24.596 -11.057  1.00 29.75           N
ATOM   3105  H   VAL A 208      59.807  25.454 -11.381  1.00 29.75           H
ATOM   3106  CA  VAL A 208      61.015  23.867 -12.032  1.00 40.92           C
ATOM   3107  HA  VAL A 208      60.665  22.931 -12.073  1.00 40.92           H
ATOM   3108  C   VAL A 208      62.482  23.834 -11.590  1.00 39.77           C
ATOM   3109  O   VAL A 208      63.005  24.859 -11.162  1.00 37.19           O
ATOM   3110  CB  VAL A 208      60.892  24.601 -13.386  1.00 38.04           C
ATOM   3111  HB  VAL A 208      61.180  25.540 -13.199  1.00 38.04           H
ATOM   3112  CG1 VAL A 208      61.806  24.060 -14.480  1.00 34.36           C
ATOM   3113 1HG1 VAL A 208      61.686  24.570 -15.332  1.00 34.36           H
ATOM   3114 2HG1 VAL A 208      61.610  23.098 -14.667  1.00 34.36           H
ATOM   3115 3HG1 VAL A 208      62.767  24.131 -14.212  1.00 34.36           H
ATOM   3116  CG2 VAL A 208      59.449  24.553 -13.909  1.00 39.14           C
ATOM   3117 1HG2 VAL A 208      59.369  25.028 -14.785  1.00 39.14           H
ATOM   3118 2HG2 VAL A 208      58.820  24.988 -13.265  1.00 39.14           H
ATOM   3119 3HG2 VAL A 208      59.147  23.609 -14.043  1.00 39.14           H
ATOM   3120  N   SER A 209      63.142  22.689 -11.759  1.00 33.96           N
ATOM   3121  H   SER A 209      62.615  21.840 -11.724  1.00 33.96           H
ATOM   3122  CA  SER A 209      64.584  22.584 -11.993  1.00 40.79           C
ATOM   3123  HA  SER A 209      64.830  23.366 -12.566  1.00 40.79           H
ATOM   3124  C   SER A 209      64.861  21.250 -12.685  1.00 36.64           C
ATOM   3125  O   SER A 209      64.422  20.201 -12.219  1.00 34.86           O
ATOM   3126  CB  SER A 209      65.392  22.677 -10.703  1.00 39.48           C
ATOM   3127 1HB  SER A 209      65.008  22.081  -9.997  1.00 39.48           H
ATOM   3128 2HB  SER A 209      66.349  22.433 -10.862  1.00 39.48           H
ATOM   3129  OG  SER A 209      65.357  24.006 -10.217  1.00 36.99           O
ATOM   3130  HG  SER A 209      65.349  24.616 -10.955  1.00 36.99           H
ATOM   3131  N   ASP A 210      65.551  21.355 -13.834  1.00 35.13           N
ATOM   3132  H   ASP A 210      65.816  22.278 -14.113  1.00 35.13           H
ATOM   3133  CA  ASP A 210      65.955  20.266 -14.719  1.00 47.69           C
ATOM   3134  HA  ASP A 210      65.134  19.711 -14.854  1.00 47.69           H
ATOM   3135  C   ASP A 210      67.018  19.335 -14.100  1.00 46.40           C
ATOM   3136  O   ASP A 210      67.640  19.639 -13.087  1.00 43.06           O
ATOM   3137  CB  ASP A 210      66.465  20.899 -16.031  1.00 44.72           C
ATOM   3138 1HB  ASP A 210      67.121  21.621 -15.811  1.00 44.72           H
ATOM   3139 2HB  ASP A 210      66.916  20.194 -16.579  1.00 44.72           H
ATOM   3140  CG  ASP A 210      65.324  21.506 -16.853  1.00 42.00           C
ATOM   3141  OD1 ASP A 210      64.370  20.756 -17.149  1.00 39.16           O
ATOM   3142  OD2 ASP A 210      65.393  22.723 -17.156  1.00 41.71           O
ATOM   3143  N   ASP A 211      67.229  18.199 -14.830  1.00 33.59           N
ATOM   3144  H   ASP A 211      66.563  18.017 -15.554  1.00 33.59           H
ATOM   3145  CA  ASP A 211      68.312  17.206 -14.689  1.00 50.08           C
ATOM   3146  HA  ASP A 211      68.145  16.699 -15.535  1.00 50.08           H
ATOM   3147  C   ASP A 211      68.178  16.091 -13.641  1.00 48.71           C
ATOM   3148  O   ASP A 211      69.001  15.952 -12.736  1.00 46.39           O
ATOM   3149  CB  ASP A 211      69.704  17.859 -14.710  1.00 47.89           C
ATOM   3150 1HB  ASP A 211      69.744  18.548 -13.986  1.00 47.89           H
ATOM   3151 2HB  ASP A 211      70.390  17.152 -14.536  1.00 47.89           H
ATOM   3152  CG  ASP A 211      70.040  18.538 -16.037  1.00 44.89           C
ATOM   3153  OD1 ASP A 211      69.457  18.114 -17.064  1.00 41.82           O
ATOM   3154  OD2 ASP A 211      70.947  19.390 -16.027  1.00 43.38           O
ATOM   3155  N   ILE A 212      67.259  15.145 -13.886  1.00 37.11           N
ATOM   3156  H   ILE A 212      66.402  15.420 -14.321  1.00 37.11           H
ATOM   3157  CA  ILE A 212      67.444  13.717 -13.548  1.00 47.19           C
ATOM   3158  HA  ILE A 212      68.436  13.592 -13.516  1.00 47.19           H
ATOM   3159  C   ILE A 212      66.805  12.847 -14.659  1.00 46.33           C
ATOM   3160  O   ILE A 212      65.669  13.115 -15.057  1.00 43.28           O
ATOM   3161  CB  ILE A 212      66.896  13.332 -12.143  1.00 44.82           C
ATOM   3162  HB  ILE A 212      65.910  13.499 -12.159  1.00 44.82           H
ATOM   3163  CG1 ILE A 212      67.520  14.190 -11.018  1.00 42.75           C
ATOM   3164 1HG1 ILE A 212      68.511  14.060 -11.047  1.00 42.75           H
ATOM   3165 2HG1 ILE A 212      67.304  15.148 -11.207  1.00 42.75           H
ATOM   3166  CG2 ILE A 212      67.149  11.847 -11.840  1.00 45.26           C
ATOM   3167 1HG2 ILE A 212      66.797  11.600 -10.937  1.00 45.26           H
ATOM   3168 2HG2 ILE A 212      68.127  11.640 -11.855  1.00 45.26           H
ATOM   3169 3HG2 ILE A 212      66.700  11.262 -12.515  1.00 45.26           H
ATOM   3170  CD1 ILE A 212      67.064  13.894  -9.590  1.00 40.33           C
ATOM   3171 1HD1 ILE A 212      67.521  14.497  -8.936  1.00 40.33           H
ATOM   3172 2HD1 ILE A 212      67.273  12.950  -9.336  1.00 40.33           H
ATOM   3173 3HD1 ILE A 212      66.078  14.027  -9.494  1.00 40.33           H
ATOM   3174  N   PRO A 213      67.479  11.789 -15.183  1.00 33.25           N
ATOM   3175  CA  PRO A 213      67.007  11.010 -16.320  1.00 43.81           C
ATOM   3176  HA  PRO A 213      66.816  11.639 -17.074  1.00 43.81           H
ATOM   3177  C   PRO A 213      65.682  10.305 -16.031  1.00 44.94           C
ATOM   3178  O   PRO A 213      65.523   9.633 -15.008  1.00 44.72           O
ATOM   3179  CB  PRO A 213      68.134  10.035 -16.666  1.00 43.03           C
ATOM   3180 1HB  PRO A 213      67.768   9.155 -16.968  1.00 43.03           H
ATOM   3181 2HB  PRO A 213      68.728  10.411 -17.377  1.00 43.03           H
ATOM   3182  CG  PRO A 213      68.887   9.887 -15.350  1.00 44.48           C
ATOM   3183 1HG  PRO A 213      68.469   9.184 -14.775  1.00 44.48           H
ATOM   3184 2HG  PRO A 213      69.847   9.659 -15.510  1.00 44.48           H
ATOM   3185  CD  PRO A 213      68.750  11.268 -14.715  1.00 52.09           C
ATOM   3186 1HD  PRO A 213      68.739  11.210 -13.717  1.00 52.09           H
ATOM   3187 2HD  PRO A 213      69.488  11.877 -15.006  1.00 52.09           H
ATOM   3188  N   ILE A 214      64.762  10.427 -17.000  1.00 38.04           N
ATOM   3189  H   ILE A 214      65.005  10.998 -17.784  1.00 38.04           H
ATOM   3190  CA  ILE A 214      63.439   9.805 -17.020  1.00 46.54           C
ATOM   3191  HA  ILE A 214      62.948  10.109 -16.203  1.00 46.54           H
ATOM   3192  C   ILE A 214      63.602   8.277 -16.960  1.00 45.59           C
ATOM   3193  O   ILE A 214      63.806   7.604 -17.963  1.00 43.69           O
ATOM   3194  CB  ILE A 214      62.665  10.270 -18.285  1.00 45.79           C
ATOM   3195  HB  ILE A 214      63.201  10.001 -19.085  1.00 45.79           H
ATOM   3196  CG1 ILE A 214      62.495  11.809 -18.300  1.00 44.01           C
ATOM   3197 1HG1 ILE A 214      61.822  12.060 -17.605  1.00 44.01           H
ATOM   3198 2HG1 ILE A 214      63.376  12.227 -18.078  1.00 44.01           H
ATOM   3199  CG2 ILE A 214      61.293   9.581 -18.388  1.00 45.47           C
ATOM   3200 1HG2 ILE A 214      60.800   9.884 -19.204  1.00 45.47           H
ATOM   3201 2HG2 ILE A 214      60.726   9.790 -17.591  1.00 45.47           H
ATOM   3202 3HG2 ILE A 214      61.394   8.588 -18.441  1.00 45.47           H
ATOM   3203  CD1 ILE A 214      62.024  12.377 -19.646  1.00 40.20           C
ATOM   3204 1HD1 ILE A 214      61.930  13.372 -19.602  1.00 40.20           H
ATOM   3205 2HD1 ILE A 214      61.136  11.996 -19.905  1.00 40.20           H
ATOM   3206 3HD1 ILE A 214      62.675  12.161 -20.374  1.00 40.20           H
ATOM   3207  N   ARG A 215      63.496   7.707 -15.770  1.00 43.93           N
ATOM   3208  H   ARG A 215      63.662   8.256 -14.951  1.00 43.93           H
ATOM   3209  CA  ARG A 215      63.142   6.295 -15.622  1.00 50.90           C
ATOM   3210  HA  ARG A 215      63.667   5.782 -16.302  1.00 50.90           H
ATOM   3211  C   ARG A 215      61.647   6.178 -15.880  1.00 49.68           C
ATOM   3212  O   ARG A 215      60.841   6.472 -15.003  1.00 49.27           O
ATOM   3213  CB  ARG A 215      63.541   5.725 -14.255  1.00 50.25           C
ATOM   3214 1HB  ARG A 215      63.424   6.434 -13.560  1.00 50.25           H
ATOM   3215 2HB  ARG A 215      62.950   4.948 -14.041  1.00 50.25           H
ATOM   3216  CG  ARG A 215      64.999   5.257 -14.247  1.00 48.31           C
ATOM   3217 1HG  ARG A 215      65.154   4.646 -15.023  1.00 48.31           H
ATOM   3218 2HG  ARG A 215      65.602   6.051 -14.322  1.00 48.31           H
ATOM   3219  CD  ARG A 215      65.302   4.510 -12.943  1.00 46.61           C
ATOM   3220 1HD  ARG A 215      65.255   5.145 -12.172  1.00 46.61           H
ATOM   3221 2HD  ARG A 215      64.636   3.776 -12.812  1.00 46.61           H
ATOM   3222  NE  ARG A 215      66.650   3.908 -12.960  1.00 38.90           N
ATOM   3223  HE  ARG A 215      67.253   4.174 -13.712  1.00 38.90           H
ATOM   3224  CZ  ARG A 215      67.140   3.050 -12.078  1.00 33.07           C
ATOM   3225  NH1 ARG A 215      66.440   2.656 -11.057  1.00 30.22           N
ATOM   3226 1HH1 ARG A 215      65.511   3.001 -10.925  1.00 30.22           H
ATOM   3227 2HH1 ARG A 215      66.830   2.007 -10.404  1.00 30.22           H
ATOM   3228  NH2 ARG A 215      68.346   2.576 -12.216  1.00 29.43           N
ATOM   3229 1HH2 ARG A 215      68.909   2.860 -12.992  1.00 29.43           H
ATOM   3230 2HH2 ARG A 215      68.709   1.929 -11.546  1.00 29.43           H
ATOM   3231  N   THR A 216      61.317   5.752 -17.098  1.00 43.82           N
ATOM   3232  H   THR A 216      62.031   5.722 -17.798  1.00 43.82           H
ATOM   3233  CA  THR A 216      59.974   5.328 -17.466  1.00 52.52           C
ATOM   3234  HA  THR A 216      59.403   6.146 -17.394  1.00 52.52           H
ATOM   3235  C   THR A 216      59.485   4.245 -16.494  1.00 52.77           C
ATOM   3236  O   THR A 216      59.897   3.091 -16.547  1.00 48.67           O
ATOM   3237  CB  THR A 216      59.951   4.798 -18.911  1.00 48.91           C
ATOM   3238  HB  THR A 216      59.145   4.219 -19.034  1.00 48.91           H
ATOM   3239  OG1 THR A 216      61.070   3.981 -19.161  1.00 45.05           O
ATOM   3240  HG1 THR A 216      60.792   3.067 -19.218  1.00 45.05           H
ATOM   3241  CG2 THR A 216      60.013   5.949 -19.922  1.00 46.72           C
ATOM   3242 1HG2 THR A 216      59.998   5.603 -20.860  1.00 46.72           H
ATOM   3243 2HG2 THR A 216      60.850   6.484 -19.805  1.00 46.72           H
ATOM   3244 3HG2 THR A 216      59.235   6.567 -19.810  1.00 46.72           H
ATOM   3245  N   TRP A 217      58.609   4.648 -15.570  1.00 48.01           N
ATOM   3246  H   TRP A 217      58.461   5.630 -15.454  1.00 48.01           H
ATOM   3247  CA  TRP A 217      57.861   3.737 -14.727  1.00 47.97           C
ATOM   3248  HA  TRP A 217      58.472   3.001 -14.435  1.00 47.97           H
ATOM   3249  C   TRP A 217      56.726   3.164 -15.571  1.00 45.22           C
ATOM   3250  O   TRP A 217      55.643   3.738 -15.644  1.00 42.52           O
ATOM   3251  CB  TRP A 217      57.374   4.453 -13.458  1.00 45.88           C
ATOM   3252 1HB  TRP A 217      57.722   5.391 -13.466  1.00 45.88           H
ATOM   3253 2HB  TRP A 217      56.374   4.468 -13.463  1.00 45.88           H
ATOM   3254  CG  TRP A 217      57.801   3.834 -12.170  1.00 44.28           C
ATOM   3255  CD1 TRP A 217      59.032   3.924 -11.622  1.00 39.78           C
ATOM   3256  HD1 TRP A 217      59.809   4.407 -12.026  1.00 39.78           H
ATOM   3257  CD2 TRP A 217      57.003   3.038 -11.227  1.00 42.83           C
ATOM   3258  NE1 TRP A 217      59.054   3.247 -10.417  1.00 34.68           N
ATOM   3259  HE1 TRP A 217      59.862   3.171  -9.833  1.00 34.68           H
ATOM   3260  CE2 TRP A 217      57.839   2.693 -10.119  1.00 38.57           C
ATOM   3261  CE3 TRP A 217      55.670   2.603 -11.199  1.00 39.36           C
ATOM   3262  HE3 TRP A 217      55.056   2.832 -11.954  1.00 39.36           H
ATOM   3263  CZ2 TRP A 217      57.363   1.941  -9.028  1.00 42.78           C
ATOM   3264  HZ2 TRP A 217      57.967   1.713  -8.264  1.00 42.78           H
ATOM   3265  CZ3 TRP A 217      55.191   1.843 -10.109  1.00 39.19           C
ATOM   3266  HZ3 TRP A 217      54.241   1.532 -10.105  1.00 39.19           H
ATOM   3267  CH2 TRP A 217      56.028   1.518  -9.033  1.00 39.94           C
ATOM   3268  HH2 TRP A 217      55.671   0.983  -8.267  1.00 39.94           H
ATOM   3269  N   PHE A 218      57.012   2.058 -16.269  1.00 41.75           N
ATOM   3270  H   PHE A 218      57.965   1.807 -16.441  1.00 41.75           H
ATOM   3271  CA  PHE A 218      55.939   1.224 -16.776  1.00 47.17           C
ATOM   3272  HA  PHE A 218      55.274   1.824 -17.222  1.00 47.17           H
ATOM   3273  C   PHE A 218      55.322   0.493 -15.578  1.00 45.66           C
ATOM   3274  O   PHE A 218      56.062  -0.182 -14.851  1.00 43.72           O
ATOM   3275  CB  PHE A 218      56.464   0.236 -17.823  1.00 44.22           C
ATOM   3276 1HB  PHE A 218      57.326  -0.149 -17.494  1.00 44.22           H
ATOM   3277 2HB  PHE A 218      55.793  -0.497 -17.935  1.00 44.22           H
ATOM   3278  CG  PHE A 218      56.712   0.869 -19.184  1.00 42.96           C
ATOM   3279  CD1 PHE A 218      55.641   1.023 -20.083  1.00 41.58           C
ATOM   3280  HD1 PHE A 218      54.726   0.710 -19.828  1.00 41.58           H
ATOM   3281  CD2 PHE A 218      57.992   1.311 -19.543  1.00 39.78           C
ATOM   3282  HD2 PHE A 218      58.754   1.201 -18.905  1.00 39.78           H
ATOM   3283  CE1 PHE A 218      55.856   1.618 -21.341  1.00 34.60           C
ATOM   3284  HE1 PHE A 218      55.094   1.722 -21.980  1.00 34.60           H
ATOM   3285  CE2 PHE A 218      58.208   1.907 -20.794  1.00 34.65           C
ATOM   3286  HE2 PHE A 218      59.124   2.220 -21.043  1.00 34.65           H
ATOM   3287  CZ  PHE A 218      57.143   2.067 -21.701  1.00 37.25           C
ATOM   3288  HZ  PHE A 218      57.298   2.495 -22.592  1.00 37.25           H
ATOM   3289  N   PRO A 219      54.012   0.611 -15.345  1.00 36.71           N
ATOM   3290  CA  PRO A 219      53.347  -0.319 -14.456  1.00 41.54           C
ATOM   3291  HA  PRO A 219      53.730  -0.269 -13.533  1.00 41.54           H
ATOM   3292  C   PRO A 219      53.576  -1.720 -15.009  1.00 43.50           C
ATOM   3293  O   PRO A 219      53.205  -2.015 -16.140  1.00 41.20           O
ATOM   3294  CB  PRO A 219      51.859   0.074 -14.446  1.00 39.35           C
ATOM   3295 1HB  PRO A 219      51.316  -0.574 -14.980  1.00 39.35           H
ATOM   3296 2HB  PRO A 219      51.507   0.112 -13.511  1.00 39.35           H
ATOM   3297  CG  PRO A 219      51.829   1.460 -15.089  1.00 40.09           C
ATOM   3298 1HG  PRO A 219      50.990   1.588 -15.618  1.00 40.09           H
ATOM   3299 2HG  PRO A 219      51.898   2.176 -14.394  1.00 40.09           H
ATOM   3300  CD  PRO A 219      53.053   1.471 -16.002  1.00 48.68           C
ATOM   3301 1HD  PRO A 219      52.840   1.105 -16.908  1.00 48.68           H
ATOM   3302 2HD  PRO A 219      53.435   2.391 -16.095  1.00 48.68           H
ATOM   3303  N   LYS A 220      54.208  -2.590 -14.243  1.00 44.89           N
ATOM   3304  H   LYS A 220      54.672  -2.268 -13.418  1.00 44.89           H
ATOM   3305  CA  LYS A 220      54.245  -4.011 -14.572  1.00 51.10           C
ATOM   3306  HA  LYS A 220      54.608  -4.104 -15.499  1.00 51.10           H
ATOM   3307  C   LYS A 220      52.810  -4.528 -14.487  1.00 48.89           C
ATOM   3308  O   LYS A 220      52.332  -4.844 -13.397  1.00 46.09           O
ATOM   3309  CB  LYS A 220      55.184  -4.778 -13.624  1.00 49.84           C
ATOM   3310 1HB  LYS A 220      55.059  -4.426 -12.696  1.00 49.84           H
ATOM   3311 2HB  LYS A 220      54.941  -5.748 -13.649  1.00 49.84           H
ATOM   3312  CG  LYS A 220      56.664  -4.634 -14.007  1.00 46.67           C
ATOM   3313 1HG  LYS A 220      56.798  -4.972 -14.939  1.00 46.67           H
ATOM   3314 2HG  LYS A 220      56.924  -3.669 -13.962  1.00 46.67           H
ATOM   3315  CD  LYS A 220      57.544  -5.446 -13.038  1.00 45.37           C
ATOM   3316 1HD  LYS A 220      57.475  -5.053 -12.121  1.00 45.37           H
ATOM   3317 2HD  LYS A 220      57.227  -6.394 -13.020  1.00 45.37           H
ATOM   3318  CE  LYS A 220      59.006  -5.421 -13.478  1.00 39.38           C
ATOM   3319 1HE  LYS A 220      59.089  -5.842 -14.381  1.00 39.38           H
ATOM   3320 2HE  LYS A 220      59.325  -4.474 -13.521  1.00 39.38           H
ATOM   3321  NZ  LYS A 220      59.879  -6.167 -12.531  1.00 36.01           N
ATOM   3322 1HZ  LYS A 220      60.833  -6.144 -12.829  1.00 36.01           H
ATOM   3323 2HZ  LYS A 220      59.601  -7.125 -12.466  1.00 36.01           H
ATOM   3324 3HZ  LYS A 220      59.834  -5.771 -11.614  1.00 36.01           H
ATOM   3325  N   GLU A 221      52.151  -4.615 -15.643  1.00 44.71           N
ATOM   3326  H   GLU A 221      52.648  -4.372 -16.476  1.00 44.71           H
ATOM   3327  CA  GLU A 221      50.744  -5.042 -15.790  1.00 52.70           C
ATOM   3328  HA  GLU A 221      50.241  -4.461 -15.150  1.00 52.70           H
ATOM   3329  C   GLU A 221      50.472  -6.496 -15.362  1.00 51.75           C
ATOM   3330  O   GLU A 221      49.341  -6.955 -15.436  1.00 47.48           O
ATOM   3331  CB  GLU A 221      50.287  -4.797 -17.227  1.00 50.68           C
ATOM   3332 1HB  GLU A 221      50.958  -5.201 -17.848  1.00 50.68           H
ATOM   3333 2HB  GLU A 221      49.401  -5.241 -17.359  1.00 50.68           H
ATOM   3334  CG  GLU A 221      50.149  -3.294 -17.546  1.00 48.85           C
ATOM   3335 1HG  GLU A 221      49.543  -2.877 -16.869  1.00 48.85           H
ATOM   3336 2HG  GLU A 221      51.053  -2.870 -17.491  1.00 48.85           H
ATOM   3337  CD  GLU A 221      49.574  -3.027 -18.940  1.00 44.43           C
ATOM   3338  OE1 GLU A 221      48.912  -1.980 -19.082  1.00 38.73           O
ATOM   3339  OE2 GLU A 221      49.822  -3.862 -19.840  1.00 40.70           O
ATOM   3340  N   ASN A 222      51.444  -7.223 -14.842  1.00 39.75           N
ATOM   3341  H   ASN A 222      52.314  -6.771 -14.642  1.00 39.75           H
ATOM   3342  CA  ASN A 222      51.324  -8.656 -14.539  1.00 45.81           C
ATOM   3343  HA  ASN A 222      50.354  -8.876 -14.641  1.00 45.81           H
ATOM   3344  C   ASN A 222      51.618  -9.019 -13.075  1.00 44.12           C
ATOM   3345  O   ASN A 222      52.215 -10.061 -12.805  1.00 42.07           O
ATOM   3346  CB  ASN A 222      52.143  -9.447 -15.571  1.00 43.02           C
ATOM   3347 1HB  ASN A 222      53.037  -9.012 -15.677  1.00 43.02           H
ATOM   3348 2HB  ASN A 222      52.264 -10.383 -15.240  1.00 43.02           H
ATOM   3349  CG  ASN A 222      51.478  -9.505 -16.931  1.00 39.51           C
ATOM   3350  OD1 ASN A 222      50.266  -9.458 -17.066  1.00 37.55           O
ATOM   3351  ND2 ASN A 222      52.233  -9.667 -17.979  1.00 36.51           N
ATOM   3352 1HD2 ASN A 222      51.819  -9.752 -18.885  1.00 36.51           H
ATOM   3353 2HD2 ASN A 222      53.227  -9.707 -17.878  1.00 36.51           H
ATOM   3354  N   LEU A 223      51.182  -8.205 -12.135  1.00 38.82           N
ATOM   3355  H   LEU A 223      50.802  -7.319 -12.401  1.00 38.82           H
ATOM   3356  CA  LEU A 223      51.236  -8.556 -10.707  1.00 46.64           C
ATOM   3357  HA  LEU A 223      51.376  -9.546 -10.701  1.00 46.64           H
ATOM   3358  C   LEU A 223      49.903  -8.363  -9.967  1.00 45.61           C
ATOM   3359  O   LEU A 223      49.877  -8.322  -8.740  1.00 43.81           O
ATOM   3360  CB  LEU A 223      52.451  -7.885 -10.026  1.00 44.55           C
ATOM   3361 1HB  LEU A 223      52.622  -7.006 -10.470  1.00 44.55           H
ATOM   3362 2HB  LEU A 223      52.235  -7.735  -9.061  1.00 44.55           H
ATOM   3363  CG  LEU A 223      53.733  -8.733 -10.113  1.00 42.45           C
ATOM   3364  HG  LEU A 223      53.794  -9.091 -11.045  1.00 42.45           H
ATOM   3365  CD1 LEU A 223      54.947  -7.873  -9.794  1.00 42.56           C
ATOM   3366 1HD1 LEU A 223      55.790  -8.409  -9.846  1.00 42.56           H
ATOM   3367 2HD1 LEU A 223      54.883  -7.490  -8.872  1.00 42.56           H
ATOM   3368 3HD1 LEU A 223      55.026  -7.112 -10.438  1.00 42.56           H
ATOM   3369  CD2 LEU A 223      53.709  -9.902  -9.114  1.00 43.96           C
ATOM   3370 1HD2 LEU A 223      54.546 -10.446  -9.179  1.00 43.96           H
ATOM   3371 2HD2 LEU A 223      52.934 -10.508  -9.291  1.00 43.96           H
ATOM   3372 3HD2 LEU A 223      53.631  -9.569  -8.174  1.00 43.96           H
ATOM   3373  N   PHE A 224      48.758  -8.327 -10.700  1.00 47.34           N
ATOM   3374  H   PHE A 224      48.775  -8.013 -11.649  1.00 47.34           H
ATOM   3375  CA  PHE A 224      47.504  -8.751 -10.086  1.00 52.20           C
ATOM   3376  HA  PHE A 224      47.445  -8.354  -9.170  1.00 52.20           H
ATOM   3377  C   PHE A 224      47.546 -10.276 -10.001  1.00 50.93           C
ATOM   3378  O   PHE A 224      47.107 -10.986 -10.898  1.00 47.48           O
ATOM   3379  CB  PHE A 224      46.290  -8.203 -10.834  1.00 48.28           C
ATOM   3380 1HB  PHE A 224      46.466  -8.241 -11.818  1.00 48.28           H
ATOM   3381 2HB  PHE A 224      45.490  -8.762 -10.616  1.00 48.28           H
ATOM   3382  CG  PHE A 224      45.998  -6.773 -10.450  1.00 48.79           C
ATOM   3383  CD1 PHE A 224      45.269  -6.498  -9.272  1.00 47.79           C
ATOM   3384  HD1 PHE A 224      44.932  -7.253  -8.709  1.00 47.79           H
ATOM   3385  CD2 PHE A 224      46.471  -5.710 -11.234  1.00 45.69           C
ATOM   3386  HD2 PHE A 224      46.987  -5.897 -12.070  1.00 45.69           H
ATOM   3387  CE1 PHE A 224      45.014  -5.179  -8.886  1.00 38.92           C
ATOM   3388  HE1 PHE A 224      44.491  -4.994  -8.054  1.00 38.92           H
ATOM   3389  CE2 PHE A 224      46.222  -4.386 -10.847  1.00 39.27           C
ATOM   3390  HE2 PHE A 224      46.562  -3.632 -11.409  1.00 39.27           H
ATOM   3391  CZ  PHE A 224      45.495  -4.109  -9.670  1.00 40.95           C
ATOM   3392  HZ  PHE A 224      45.322  -3.163  -9.394  1.00 40.95           H
ATOM   3393  N   SER A 225      48.187 -10.784  -8.942  1.00 51.13           N
ATOM   3394  H   SER A 225      48.653 -10.169  -8.306  1.00 51.13           H
ATOM   3395  CA  SER A 225      48.215 -12.215  -8.704  1.00 58.04           C
ATOM   3396  HA  SER A 225      48.662 -12.632  -9.495  1.00 58.04           H
ATOM   3397  C   SER A 225      46.772 -12.722  -8.590  1.00 56.11           C
ATOM   3398  O   SER A 225      45.917 -12.064  -8.000  1.00 55.19           O
ATOM   3399  CB  SER A 225      49.056 -12.552  -7.466  1.00 55.86           C
ATOM   3400 1HB  SER A 225      49.168 -13.541  -7.374  1.00 55.86           H
ATOM   3401 2HB  SER A 225      49.955 -12.118  -7.521  1.00 55.86           H
ATOM   3402  OG  SER A 225      48.450 -12.095  -6.281  1.00 49.68           O
ATOM   3403  HG  SER A 225      47.509 -11.991  -6.423  1.00 49.68           H
ATOM   3404  N   PHE A 226      46.510 -13.904  -9.138  1.00 54.74           N
ATOM   3405  H   PHE A 226      47.227 -14.334  -9.687  1.00 54.74           H
ATOM   3406  CA  PHE A 226      45.233 -14.623  -8.990  1.00 59.76           C
ATOM   3407  HA  PHE A 226      44.561 -14.096  -9.511  1.00 59.76           H
ATOM   3408  C   PHE A 226      44.736 -14.680  -7.535  1.00 60.83           C
ATOM   3409  O   PHE A 226      43.533 -14.737  -7.295  1.00 60.81           O
ATOM   3410  CB  PHE A 226      45.414 -16.039  -9.552  1.00 56.07           C
ATOM   3411 1HB  PHE A 226      46.385 -16.276  -9.508  1.00 56.07           H
ATOM   3412 2HB  PHE A 226      44.890 -16.674  -8.985  1.00 56.07           H
ATOM   3413  CG  PHE A 226      44.954 -16.202 -10.992  1.00 53.94           C
ATOM   3414  CD1 PHE A 226      43.658 -16.692 -11.249  1.00 52.57           C
ATOM   3415  HD1 PHE A 226      43.049 -16.912 -10.487  1.00 52.57           H
ATOM   3416  CD2 PHE A 226      45.799 -15.898 -12.074  1.00 49.12           C
ATOM   3417  HD2 PHE A 226      46.720 -15.549 -11.903  1.00 49.12           H
ATOM   3418  CE1 PHE A 226      43.219 -16.873 -12.567  1.00 42.09           C
ATOM   3419  HE1 PHE A 226      42.296 -17.216 -12.739  1.00 42.09           H
ATOM   3420  CE2 PHE A 226      45.355 -16.082 -13.395  1.00 40.57           C
ATOM   3421  HE2 PHE A 226      45.962 -15.860 -14.158  1.00 40.57           H
ATOM   3422  CZ  PHE A 226      44.065 -16.576 -13.650  1.00 42.20           C
ATOM   3423  HZ  PHE A 226      43.752 -16.715 -14.590  1.00 42.20           H
ATOM   3424  N   GLN A 227      45.634 -14.564  -6.559  1.00 50.72           N
ATOM   3425  H   GLN A 227      46.600 -14.545  -6.815  1.00 50.72           H
ATOM   3426  CA  GLN A 227      45.305 -14.462  -5.138  1.00 62.22           C
ATOM   3427  HA  GLN A 227      44.698 -15.237  -4.962  1.00 62.22           H
ATOM   3428  C   GLN A 227      44.542 -13.177  -4.792  1.00 63.95           C
ATOM   3429  O   GLN A 227      43.618 -13.223  -3.976  1.00 65.95           O
ATOM   3430  CB  GLN A 227      46.592 -14.557  -4.310  1.00 65.36           C
ATOM   3431 1HB  GLN A 227      47.295 -13.991  -4.740  1.00 65.36           H
ATOM   3432 2HB  GLN A 227      46.408 -14.217  -3.388  1.00 65.36           H
ATOM   3433  CG  GLN A 227      47.107 -15.999  -4.213  1.00 61.88           C
ATOM   3434 1HG  GLN A 227      46.428 -16.550  -3.729  1.00 61.88           H
ATOM   3435 2HG  GLN A 227      47.230 -16.358  -5.138  1.00 61.88           H
ATOM   3436  CD  GLN A 227      48.433 -16.113  -3.473  1.00 58.88           C
ATOM   3437  OE1 GLN A 227      49.221 -15.185  -3.404  1.00 51.71           O
ATOM   3438  NE2 GLN A 227      48.744 -17.251  -2.911  1.00 49.90           N
ATOM   3439 1HE2 GLN A 227      49.617 -17.351  -2.434  1.00 49.90           H
ATOM   3440 2HE2 GLN A 227      48.109 -18.022  -2.958  1.00 49.90           H
ATOM   3441  N   THR A 228      44.836 -12.040  -5.420  1.00 53.71           N
ATOM   3442  H   THR A 228      45.562 -12.043  -6.108  1.00 53.71           H
ATOM   3443  CA  THR A 228      44.132 -10.780  -5.138  1.00 62.81           C
ATOM   3444  HA  THR A 228      44.099 -10.721  -4.140  1.00 62.81           H
ATOM   3445  C   THR A 228      42.706 -10.817  -5.679  1.00 64.25           C
ATOM   3446  O   THR A 228      41.771 -10.403  -4.994  1.00 63.32           O
ATOM   3447  CB  THR A 228      44.899  -9.565  -5.695  1.00 62.52           C
ATOM   3448  HB  THR A 228      44.762  -9.526  -6.685  1.00 62.52           H
ATOM   3449  OG1 THR A 228      46.285  -9.699  -5.480  1.00 56.19           O
ATOM   3450  HG1 THR A 228      46.461  -9.729  -4.540  1.00 56.19           H
ATOM   3451  CG2 THR A 228      44.481  -8.273  -5.010  1.00 60.93           C
ATOM   3452 1HG2 THR A 228      44.985  -7.492  -5.379  1.00 60.93           H
ATOM   3453 2HG2 THR A 228      44.658  -8.315  -4.027  1.00 60.93           H
ATOM   3454 3HG2 THR A 228      43.505  -8.098  -5.140  1.00 60.93           H
ATOM   3455  N   ALA A 229      42.517 -11.381  -6.872  1.00 55.40           N
ATOM   3456  H   ALA A 229      43.318 -11.697  -7.381  1.00 55.40           H
ATOM   3457  CA  ALA A 229      41.197 -11.560  -7.471  1.00 67.08           C
ATOM   3458  HA  ALA A 229      40.743 -10.670  -7.432  1.00 67.08           H
ATOM   3459  C   ALA A 229      40.327 -12.546  -6.672  1.00 68.74           C
ATOM   3460  O   ALA A 229      39.164 -12.259  -6.383  1.00 70.32           O
ATOM   3461  CB  ALA A 229      41.383 -12.000  -8.923  1.00 68.56           C
ATOM   3462 1HB  ALA A 229      41.950 -11.347  -9.425  1.00 68.56           H
ATOM   3463 2HB  ALA A 229      40.503 -12.067  -9.393  1.00 68.56           H
ATOM   3464 3HB  ALA A 229      41.827 -12.895  -8.972  1.00 68.56           H
ATOM   3465  N   THR A 230      40.880 -13.666  -6.246  1.00 65.17           N
ATOM   3466  H   THR A 230      41.828 -13.855  -6.501  1.00 65.17           H
ATOM   3467  CA  THR A 230      40.171 -14.648  -5.416  1.00 73.05           C
ATOM   3468  HA  THR A 230      39.329 -14.811  -5.931  1.00 73.05           H
ATOM   3469  C   THR A 230      39.829 -14.098  -4.035  1.00 74.02           C
ATOM   3470  O   THR A 230      38.701 -14.278  -3.581  1.00 75.61           O
ATOM   3471  CB  THR A 230      40.952 -15.957  -5.265  1.00 74.74           C
ATOM   3472  HB  THR A 230      40.611 -16.444  -4.461  1.00 74.74           H
ATOM   3473  OG1 THR A 230      42.306 -15.708  -5.015  1.00 67.34           O
ATOM   3474  HG1 THR A 230      42.451 -15.651  -4.071  1.00 67.34           H
ATOM   3475  CG2 THR A 230      40.870 -16.813  -6.523  1.00 68.42           C
ATOM   3476 1HG2 THR A 230      41.383 -17.664  -6.412  1.00 68.42           H
ATOM   3477 2HG2 THR A 230      41.247 -16.328  -7.312  1.00 68.42           H
ATOM   3478 3HG2 THR A 230      39.922 -17.051  -6.733  1.00 68.42           H
ATOM   3479  N   THR A 231      40.734 -13.348  -3.416  1.00 63.77           N
ATOM   3480  H   THR A 231      41.629 -13.221  -3.843  1.00 63.77           H
ATOM   3481  CA  THR A 231      40.463 -12.696  -2.119  1.00 72.25           C
ATOM   3482  HA  THR A 231      40.139 -13.430  -1.522  1.00 72.25           H
ATOM   3483  C   THR A 231      39.374 -11.631  -2.248  1.00 74.43           C
ATOM   3484  O   THR A 231      38.492 -11.537  -1.393  1.00 73.58           O
ATOM   3485  CB  THR A 231      41.741 -12.067  -1.541  1.00 74.01           C
ATOM   3486  HB  THR A 231      42.022 -11.316  -2.139  1.00 74.01           H
ATOM   3487  OG1 THR A 231      42.779 -13.009  -1.512  1.00 67.91           O
ATOM   3488  HG1 THR A 231      42.409 -13.892  -1.505  1.00 67.91           H
ATOM   3489  CG2 THR A 231      41.560 -11.619  -0.098  1.00 70.60           C
ATOM   3490 1HG2 THR A 231      42.401 -11.213   0.259  1.00 70.60           H
ATOM   3491 2HG2 THR A 231      41.318 -12.391   0.489  1.00 70.60           H
ATOM   3492 3HG2 THR A 231      40.833 -10.936  -0.023  1.00 70.60           H
ATOM   3493  N   THR A 232      39.359 -10.870  -3.357  1.00 59.23           N
ATOM   3494  H   THR A 232      40.089 -10.993  -4.029  1.00 59.23           H
ATOM   3495  CA  THR A 232      38.320  -9.867  -3.628  1.00 64.50           C
ATOM   3496  HA  THR A 232      38.262  -9.321  -2.792  1.00 64.50           H
ATOM   3497  C   THR A 232      36.963 -10.523  -3.885  1.00 66.66           C
ATOM   3498  O   THR A 232      35.955 -10.090  -3.322  1.00 73.78           O
ATOM   3499  CB  THR A 232      38.718  -8.963  -4.799  1.00 67.97           C
ATOM   3500  HB  THR A 232      38.791  -9.524  -5.624  1.00 67.97           H
ATOM   3501  OG1 THR A 232      39.975  -8.379  -4.549  1.00 61.80           O
ATOM   3502  HG1 THR A 232      40.640  -9.065  -4.492  1.00 61.80           H
ATOM   3503  CG2 THR A 232      37.750  -7.803  -4.984  1.00 67.46           C
ATOM   3504 1HG2 THR A 232      38.026  -7.225  -5.752  1.00 67.46           H
ATOM   3505 2HG2 THR A 232      37.716  -7.230  -4.165  1.00 67.46           H
ATOM   3506 3HG2 THR A 232      36.824  -8.134  -5.166  1.00 67.46           H
ATOM   3507  N   MET A 233      36.908 -11.611  -4.657  1.00 67.03           N
ATOM   3508  H   MET A 233      37.744 -11.926  -5.106  1.00 67.03           H
ATOM   3509  CA  MET A 233      35.667 -12.359  -4.870  1.00 72.65           C
ATOM   3510  HA  MET A 233      35.023 -11.657  -5.173  1.00 72.65           H
ATOM   3511  C   MET A 233      35.142 -13.012  -3.581  1.00 75.72           C
ATOM   3512  O   MET A 233      33.936 -12.983  -3.327  1.00 81.94           O
ATOM   3513  CB  MET A 233      35.843 -13.426  -5.952  1.00 76.93           C
ATOM   3514 1HB  MET A 233      36.687 -13.931  -5.771  1.00 76.93           H
ATOM   3515 2HB  MET A 233      35.065 -14.053  -5.915  1.00 76.93           H
ATOM   3516  CG  MET A 233      35.922 -12.820  -7.356  1.00 69.13           C
ATOM   3517 1HG  MET A 233      35.333 -12.013  -7.316  1.00 69.13           H
ATOM   3518 2HG  MET A 233      36.875 -12.533  -7.454  1.00 69.13           H
ATOM   3519  SD  MET A 233      35.419 -13.962  -8.667  1.00 66.35           S
ATOM   3520  CE  MET A 233      36.631 -15.294  -8.472  1.00 51.85           C
ATOM   3521 1HE  MET A 233      36.478 -16.019  -9.144  1.00 51.85           H
ATOM   3522 2HE  MET A 233      36.571 -15.702  -7.561  1.00 51.85           H
ATOM   3523 3HE  MET A 233      37.563 -14.952  -8.595  1.00 51.85           H
ATOM   3524  N   GLN A 234      36.018 -13.537  -2.750  1.00 68.42           N
ATOM   3525  H   GLN A 234      36.977 -13.583  -3.029  1.00 68.42           H
ATOM   3526  CA  GLN A 234      35.642 -14.056  -1.434  1.00 71.30           C
ATOM   3527  HA  GLN A 234      34.917 -14.721  -1.614  1.00 71.30           H
ATOM   3528  C   GLN A 234      35.093 -12.950  -0.528  1.00 73.07           C
ATOM   3529  O   GLN A 234      34.047 -13.145   0.097  1.00 81.17           O
ATOM   3530  CB  GLN A 234      36.843 -14.738  -0.769  1.00 77.68           C
ATOM   3531 1HB  GLN A 234      37.651 -14.164  -0.901  1.00 77.68           H
ATOM   3532 2HB  GLN A 234      36.657 -14.833   0.209  1.00 77.68           H
ATOM   3533  CG  GLN A 234      37.118 -16.132  -1.362  1.00 70.05           C
ATOM   3534 1HG  GLN A 234      36.320 -16.713  -1.205  1.00 70.05           H
ATOM   3535 2HG  GLN A 234      37.275 -16.040  -2.345  1.00 70.05           H
ATOM   3536  CD  GLN A 234      38.335 -16.808  -0.742  1.00 68.51           C
ATOM   3537  OE1 GLN A 234      39.040 -16.246   0.083  1.00 58.98           O
ATOM   3538  NE2 GLN A 234      38.625 -18.030  -1.098  1.00 57.77           N
ATOM   3539 1HE2 GLN A 234      39.415 -18.494  -0.697  1.00 57.77           H
ATOM   3540 2HE2 GLN A 234      38.057 -18.503  -1.772  1.00 57.77           H
ATOM   3541  N   ALA A 235      35.717 -11.771  -0.520  1.00 76.73           N
ATOM   3542  H   ALA A 235      36.563 -11.671  -1.044  1.00 76.73           H
ATOM   3543  CA  ALA A 235      35.214 -10.622   0.223  1.00 80.40           C
ATOM   3544  HA  ALA A 235      35.127 -10.917   1.175  1.00 80.40           H
ATOM   3545  C   ALA A 235      33.814 -10.206  -0.265  1.00 81.56           C
ATOM   3546  O   ALA A 235      32.898 -10.074   0.546  1.00 82.78           O
ATOM   3547  CB  ALA A 235      36.232  -9.481   0.137  1.00 82.94           C
ATOM   3548 1HB  ALA A 235      37.131  -9.778   0.459  1.00 82.94           H
ATOM   3549 2HB  ALA A 235      35.946  -8.703   0.696  1.00 82.94           H
ATOM   3550 3HB  ALA A 235      36.333  -9.161  -0.805  1.00 82.94           H
ATOM   3551  N   ILE A 236      33.613 -10.101  -1.587  1.00 70.59           N
ATOM   3552  H   ILE A 236      34.388 -10.257  -2.200  1.00 70.59           H
ATOM   3553  CA  ILE A 236      32.308  -9.768  -2.179  1.00 72.04           C
ATOM   3554  HA  ILE A 236      32.038  -8.897  -1.768  1.00 72.04           H
ATOM   3555  C   ILE A 236      31.246 -10.814  -1.809  1.00 76.18           C
ATOM   3556  O   ILE A 236      30.123 -10.453  -1.449  1.00 79.00           O
ATOM   3557  CB  ILE A 236      32.440  -9.597  -3.711  1.00 78.08           C
ATOM   3558  HB  ILE A 236      32.902 -10.410  -4.066  1.00 78.08           H
ATOM   3559  CG1 ILE A 236      33.272  -8.333  -4.039  1.00 78.05           C
ATOM   3560 1HG1 ILE A 236      32.706  -7.526  -3.870  1.00 78.05           H
ATOM   3561 2HG1 ILE A 236      34.071  -8.312  -3.438  1.00 78.05           H
ATOM   3562  CG2 ILE A 236      31.062  -9.496  -4.393  1.00 79.10           C
ATOM   3563 1HG2 ILE A 236      31.159  -9.386  -5.382  1.00 79.10           H
ATOM   3564 2HG2 ILE A 236      30.547  -8.713  -4.045  1.00 79.10           H
ATOM   3565 3HG2 ILE A 236      30.519 -10.319  -4.227  1.00 79.10           H
ATOM   3566  CD1 ILE A 236      33.763  -8.279  -5.492  1.00 70.53           C
ATOM   3567 1HD1 ILE A 236      34.294  -7.449  -5.660  1.00 70.53           H
ATOM   3568 2HD1 ILE A 236      32.994  -8.286  -6.131  1.00 70.53           H
ATOM   3569 3HD1 ILE A 236      34.345  -9.064  -5.703  1.00 70.53           H
ATOM   3570  N   SER A 237      31.592 -12.101  -1.834  1.00 75.24           N
ATOM   3571  H   SER A 237      32.513 -12.336  -2.144  1.00 75.24           H
ATOM   3572  CA  SER A 237      30.698 -13.191  -1.433  1.00 82.68           C
ATOM   3573  HA  SER A 237      29.867 -13.086  -1.979  1.00 82.68           H
ATOM   3574  C   SER A 237      30.310 -13.092   0.048  1.00 83.35           C
ATOM   3575  O   SER A 237      29.125 -13.163   0.396  1.00 87.33           O
ATOM   3576  CB  SER A 237      31.375 -14.530  -1.736  1.00 85.23           C
ATOM   3577 1HB  SER A 237      31.587 -14.613  -2.710  1.00 85.23           H
ATOM   3578 2HB  SER A 237      32.213 -14.638  -1.201  1.00 85.23           H
ATOM   3579  OG  SER A 237      30.515 -15.589  -1.397  1.00 68.92           O
ATOM   3580  HG  SER A 237      29.619 -15.261  -1.320  1.00 68.92           H
ATOM   3581  N   VAL A 238      31.276 -12.822   0.926  1.00 83.57           N
ATOM   3582  H   VAL A 238      32.215 -12.752   0.590  1.00 83.57           H
ATOM   3583  CA  VAL A 238      31.035 -12.622   2.361  1.00 86.49           C
ATOM   3584  HA  VAL A 238      30.532 -13.432   2.663  1.00 86.49           H
ATOM   3585  C   VAL A 238      30.155 -11.391   2.616  1.00 87.91           C
ATOM   3586  O   VAL A 238      29.204 -11.476   3.404  1.00 88.85           O
ATOM   3587  CB  VAL A 238      32.371 -12.532   3.123  1.00 87.76           C
ATOM   3588  HB  VAL A 238      32.905 -11.827   2.656  1.00 87.76           H
ATOM   3589  CG1 VAL A 238      32.192 -12.137   4.592  1.00 82.22           C
ATOM   3590 1HG1 VAL A 238      33.074 -12.087   5.060  1.00 82.22           H
ATOM   3591 2HG1 VAL A 238      31.625 -12.804   5.076  1.00 82.22           H
ATOM   3592 3HG1 VAL A 238      31.751 -11.243   4.672  1.00 82.22           H
ATOM   3593  CG2 VAL A 238      33.084 -13.896   3.118  1.00 84.92           C
ATOM   3594 1HG2 VAL A 238      33.953 -13.848   3.611  1.00 84.92           H
ATOM   3595 2HG2 VAL A 238      33.276 -14.196   2.184  1.00 84.92           H
ATOM   3596 3HG2 VAL A 238      32.521 -14.596   3.556  1.00 84.92           H
ATOM   3597  N   PHE A 239      30.395 -10.275   1.916  1.00 78.16           N
ATOM   3598  H   PHE A 239      31.180 -10.261   1.296  1.00 78.16           H
ATOM   3599  CA  PHE A 239      29.562  -9.073   2.015  1.00 78.25           C
ATOM   3600  HA  PHE A 239      29.517  -8.879   2.995  1.00 78.25           H
ATOM   3601  C   PHE A 239      28.132  -9.309   1.512  1.00 80.04           C
ATOM   3602  O   PHE A 239      27.179  -8.887   2.177  1.00 83.18           O
ATOM   3603  CB  PHE A 239      30.221  -7.904   1.261  1.00 77.65           C
ATOM   3604 1HB  PHE A 239      30.695  -8.265   0.458  1.00 77.65           H
ATOM   3605 2HB  PHE A 239      29.508  -7.266   0.969  1.00 77.65           H
ATOM   3606  CG  PHE A 239      31.226  -7.136   2.094  1.00 69.89           C
ATOM   3607  CD1 PHE A 239      30.784  -6.322   3.147  1.00 67.43           C
ATOM   3608  HD1 PHE A 239      29.805  -6.243   3.335  1.00 67.43           H
ATOM   3609  CD2 PHE A 239      32.611  -7.232   1.826  1.00 66.23           C
ATOM   3610  HD2 PHE A 239      32.935  -7.801   1.070  1.00 66.23           H
ATOM   3611  CE1 PHE A 239      31.704  -5.618   3.938  1.00 58.31           C
ATOM   3612  HE1 PHE A 239      31.384  -5.040   4.688  1.00 58.31           H
ATOM   3613  CE2 PHE A 239      33.531  -6.530   2.620  1.00 59.04           C
ATOM   3614  HE2 PHE A 239      34.510  -6.604   2.432  1.00 59.04           H
ATOM   3615  CZ  PHE A 239      33.082  -5.731   3.669  1.00 60.98           C
ATOM   3616  HZ  PHE A 239      33.741  -5.235   4.234  1.00 60.98           H
ATOM   3617  N   ARG A 240      27.953 -10.032   0.403  1.00 83.25           N
ATOM   3618  H   ARG A 240      28.763 -10.336  -0.099  1.00 83.25           H
ATOM   3619  CA  ARG A 240      26.632 -10.404  -0.119  1.00 83.28           C
ATOM   3620  HA  ARG A 240      26.102  -9.560  -0.206  1.00 83.28           H
ATOM   3621  C   ARG A 240      25.883 -11.304   0.875  1.00 85.06           C
ATOM   3622  O   ARG A 240      24.735 -11.012   1.218  1.00 86.80           O
ATOM   3623  CB  ARG A 240      26.789 -11.036  -1.516  1.00 84.43           C
ATOM   3624 1HB  ARG A 240      27.356 -10.435  -2.080  1.00 84.43           H
ATOM   3625 2HB  ARG A 240      27.238 -11.924  -1.419  1.00 84.43           H
ATOM   3626  CG  ARG A 240      25.436 -11.241  -2.219  1.00 73.75           C
ATOM   3627 1HG  ARG A 240      24.870 -11.840  -1.653  1.00 73.75           H
ATOM   3628 2HG  ARG A 240      24.988 -10.352  -2.315  1.00 73.75           H
ATOM   3629  CD  ARG A 240      25.574 -11.872  -3.614  1.00 73.25           C
ATOM   3630 1HD  ARG A 240      26.241 -12.616  -3.575  1.00 73.25           H
ATOM   3631 2HD  ARG A 240      24.687 -12.234  -3.901  1.00 73.25           H
ATOM   3632  NE  ARG A 240      26.028 -10.912  -4.652  1.00 60.96           N
ATOM   3633  HE  ARG A 240      26.266  -9.990  -4.346  1.00 60.96           H
ATOM   3634  CZ  ARG A 240      26.147 -11.168  -5.956  1.00 56.52           C
ATOM   3635  NH1 ARG A 240      25.907 -12.364  -6.443  1.00 47.72           N
ATOM   3636 1HH1 ARG A 240      25.629 -13.106  -5.833  1.00 47.72           H
ATOM   3637 2HH1 ARG A 240      26.003 -12.533  -7.424  1.00 47.72           H
ATOM   3638  NH2 ARG A 240      26.488 -10.237  -6.792  1.00 48.99           N
ATOM   3639 1HH2 ARG A 240      26.666  -9.310  -6.462  1.00 48.99           H
ATOM   3640 2HH2 ARG A 240      26.573 -10.446  -7.766  1.00 48.99           H
ATOM   3641  N   GLY A 241      26.555 -12.305   1.430  1.00 86.80           N
ATOM   3642  H   GLY A 241      27.495 -12.471   1.131  1.00 86.80           H
ATOM   3643  CA  GLY A 241      25.988 -13.176   2.456  1.00 88.32           C
ATOM   3644 1HA  GLY A 241      25.150 -13.571   2.080  1.00 88.32           H
ATOM   3645 2HA  GLY A 241      26.652 -13.904   2.627  1.00 88.32           H
ATOM   3646  C   GLY A 241      25.667 -12.460   3.772  1.00 89.98           C
ATOM   3647  O   GLY A 241      24.703 -12.807   4.470  1.00 88.97           O
ATOM   3648  N   TYR A 242      26.423 -11.424   4.136  1.00 88.81           N
ATOM   3649  H   TYR A 242      27.241 -11.219   3.598  1.00 88.81           H
ATOM   3650  CA  TYR A 242      26.113 -10.573   5.286  1.00 85.53           C
ATOM   3651  HA  TYR A 242      25.885 -11.200   6.031  1.00 85.53           H
ATOM   3652  C   TYR A 242      24.889  -9.688   5.031  1.00 85.44           C
ATOM   3653  O   TYR A 242      23.986  -9.627   5.872  1.00 87.37           O
ATOM   3654  CB  TYR A 242      27.343  -9.736   5.657  1.00 86.02           C
ATOM   3655 1HB  TYR A 242      28.104 -10.351   5.865  1.00 86.02           H
ATOM   3656 2HB  TYR A 242      27.587  -9.154   4.881  1.00 86.02           H
ATOM   3657  CG  TYR A 242      27.103  -8.851   6.859  1.00 76.21           C
ATOM   3658  CD1 TYR A 242      26.776  -7.486   6.686  1.00 72.97           C
ATOM   3659  HD1 TYR A 242      26.715  -7.100   5.765  1.00 72.97           H
ATOM   3660  CD2 TYR A 242      27.187  -9.385   8.160  1.00 73.40           C
ATOM   3661  HD2 TYR A 242      27.420 -10.349   8.286  1.00 73.40           H
ATOM   3662  CE1 TYR A 242      26.537  -6.670   7.807  1.00 68.92           C
ATOM   3663  HE1 TYR A 242      26.306  -5.705   7.684  1.00 68.92           H
ATOM   3664  CE2 TYR A 242      26.945  -8.572   9.286  1.00 70.03           C
ATOM   3665  HE2 TYR A 242      27.002  -8.956  10.207  1.00 70.03           H
ATOM   3666  CZ  TYR A 242      26.623  -7.214   9.101  1.00 71.19           C
ATOM   3667  OH  TYR A 242      26.390  -6.415  10.194  1.00 69.97           O
ATOM   3668  HH  TYR A 242      26.336  -5.501   9.916  1.00 69.97           H
ATOM   3669  N   ALA A 243      24.813  -9.041   3.870  1.00 84.78           N
ATOM   3670  H   ALA A 243      25.578  -9.123   3.232  1.00 84.78           H
ATOM   3671  CA  ALA A 243      23.672  -8.217   3.478  1.00 86.11           C
ATOM   3672  HA  ALA A 243      23.565  -7.517   4.184  1.00 86.11           H
ATOM   3673  C   ALA A 243      22.375  -9.036   3.434  1.00 87.71           C
ATOM   3674  O   ALA A 243      21.346  -8.600   3.966  1.00 88.72           O
ATOM   3675  CB  ALA A 243      23.980  -7.569   2.127  1.00 87.13           C
ATOM   3676 1HB  ALA A 243      24.827  -7.039   2.169  1.00 87.13           H
ATOM   3677 2HB  ALA A 243      23.244  -6.952   1.850  1.00 87.13           H
ATOM   3678 3HB  ALA A 243      24.086  -8.261   1.413  1.00 87.13           H
ATOM   3679  N   GLU A 244      22.438 -10.243   2.900  1.00 87.09           N
ATOM   3680  H   GLU A 244      23.313 -10.550   2.525  1.00 87.09           H
ATOM   3681  CA  GLU A 244      21.300 -11.150   2.829  1.00 88.54           C
ATOM   3682  HA  GLU A 244      20.545 -10.609   2.458  1.00 88.54           H
ATOM   3683  C   GLU A 244      20.864 -11.652   4.216  1.00 89.64           C
ATOM   3684  O   GLU A 244      19.679 -11.606   4.538  1.00 91.82           O
ATOM   3685  CB  GLU A 244      21.632 -12.297   1.879  1.00 91.35           C
ATOM   3686 1HB  GLU A 244      22.031 -11.928   1.040  1.00 91.35           H
ATOM   3687 2HB  GLU A 244      22.287 -12.912   2.317  1.00 91.35           H
ATOM   3688  CG  GLU A 244      20.340 -13.064   1.547  1.00 77.57           C
ATOM   3689 1HG  GLU A 244      20.004 -13.497   2.383  1.00 77.57           H
ATOM   3690 2HG  GLU A 244      19.660 -12.411   1.212  1.00 77.57           H
ATOM   3691  CD  GLU A 244      20.516 -14.149   0.490  1.00 71.47           C
ATOM   3692  OE1 GLU A 244      19.481 -14.848   0.297  1.00 64.45           O
ATOM   3693  OE2 GLU A 244      21.621 -14.306  -0.045  1.00 65.58           O
ATOM   3694  N   ARG A 245      21.807 -12.005   5.087  1.00 81.20           N
ATOM   3695  H   ARG A 245      22.758 -12.045   4.779  1.00 81.20           H
ATOM   3696  CA  ARG A 245      21.498 -12.340   6.492  1.00 84.55           C
ATOM   3697  HA  ARG A 245      20.833 -13.085   6.450  1.00 84.55           H
ATOM   3698  C   ARG A 245      20.848 -11.166   7.222  1.00 85.84           C
ATOM   3699  O   ARG A 245      19.870 -11.363   7.949  1.00 88.55           O
ATOM   3700  CB  ARG A 245      22.767 -12.809   7.225  1.00 86.79           C
ATOM   3701 1HB  ARG A 245      23.539 -12.243   6.936  1.00 86.79           H
ATOM   3702 2HB  ARG A 245      22.630 -12.709   8.211  1.00 86.79           H
ATOM   3703  CG  ARG A 245      23.079 -14.281   6.909  1.00 78.09           C
ATOM   3704 1HG  ARG A 245      22.287 -14.837   7.161  1.00 78.09           H
ATOM   3705 2HG  ARG A 245      23.250 -14.369   5.928  1.00 78.09           H
ATOM   3706  CD  ARG A 245      24.308 -14.802   7.670  1.00 76.05           C
ATOM   3707 1HD  ARG A 245      24.288 -14.466   8.612  1.00 76.05           H
ATOM   3708 2HD  ARG A 245      24.304 -15.802   7.672  1.00 76.05           H
ATOM   3709  NE  ARG A 245      25.572 -14.356   7.057  1.00 63.67           N
ATOM   3710  HE  ARG A 245      25.508 -13.687   6.316  1.00 63.67           H
ATOM   3711  CZ  ARG A 245      26.785 -14.763   7.401  1.00 58.80           C
ATOM   3712  NH1 ARG A 245      26.989 -15.588   8.395  1.00 51.57           N
ATOM   3713 1HH1 ARG A 245      26.215 -15.934   8.925  1.00 51.57           H
ATOM   3714 2HH1 ARG A 245      27.919 -15.873   8.625  1.00 51.57           H
ATOM   3715  NH2 ARG A 245      27.830 -14.366   6.743  1.00 51.11           N
ATOM   3716 1HH2 ARG A 245      27.726 -13.745   5.966  1.00 51.11           H
ATOM   3717 2HH2 ARG A 245      28.740 -14.681   7.013  1.00 51.11           H
ATOM   3718  N   LYS A 246      21.318  -9.948   6.997  1.00 81.60           N
ATOM   3719  H   LYS A 246      22.116  -9.852   6.402  1.00 81.60           H
ATOM   3720  CA  LYS A 246      20.732  -8.731   7.574  1.00 84.14           C
ATOM   3721  HA  LYS A 246      20.628  -8.903   8.553  1.00 84.14           H
ATOM   3722  C   LYS A 246      19.328  -8.446   7.023  1.00 84.98           C
ATOM   3723  O   LYS A 246      18.493  -7.899   7.745  1.00 87.94           O
ATOM   3724  CB  LYS A 246      21.694  -7.561   7.350  1.00 86.45           C
ATOM   3725 1HB  LYS A 246      22.609  -7.845   7.636  1.00 86.45           H
ATOM   3726 2HB  LYS A 246      21.702  -7.340   6.375  1.00 86.45           H
ATOM   3727  CG  LYS A 246      21.307  -6.299   8.133  1.00 78.93           C
ATOM   3728 1HG  LYS A 246      20.424  -5.966   7.802  1.00 78.93           H
ATOM   3729 2HG  LYS A 246      21.235  -6.525   9.104  1.00 78.93           H
ATOM   3730  CD  LYS A 246      22.363  -5.198   7.948  1.00 76.03           C
ATOM   3731 1HD  LYS A 246      23.255  -5.552   8.228  1.00 76.03           H
ATOM   3732 2HD  LYS A 246      22.395  -4.937   6.983  1.00 76.03           H
ATOM   3733  CE  LYS A 246      22.030  -3.957   8.792  1.00 67.13           C
ATOM   3734 1HE  LYS A 246      21.168  -3.557   8.480  1.00 67.13           H
ATOM   3735 2HE  LYS A 246      21.950  -4.214   9.755  1.00 67.13           H
ATOM   3736  NZ  LYS A 246      23.084  -2.926   8.677  1.00 60.06           N
ATOM   3737 1HZ  LYS A 246      22.861  -2.122   9.228  1.00 60.06           H
ATOM   3738 2HZ  LYS A 246      23.192  -2.628   7.729  1.00 60.06           H
ATOM   3739 3HZ  LYS A 246      23.966  -3.278   8.990  1.00 60.06           H
ATOM   3740  N   ARG A 247      19.055  -8.788   5.754  1.00 83.13           N
ATOM   3741  H   ARG A 247      19.805  -9.129   5.187  1.00 83.13           H
ATOM   3742  CA  ARG A 247      17.724  -8.692   5.149  1.00 83.64           C
ATOM   3743  HA  ARG A 247      17.388  -7.776   5.369  1.00 83.64           H
ATOM   3744  C   ARG A 247      16.777  -9.716   5.767  1.00 82.51           C
ATOM   3745  O   ARG A 247      15.757  -9.313   6.320  1.00 88.14           O
ATOM   3746  CB  ARG A 247      17.806  -8.843   3.620  1.00 86.20           C
ATOM   3747 1HB  ARG A 247      18.594  -8.330   3.281  1.00 86.20           H
ATOM   3748 2HB  ARG A 247      17.913  -9.810   3.390  1.00 86.20           H
ATOM   3749  CG  ARG A 247      16.525  -8.303   2.957  1.00 77.27           C
ATOM   3750 1HG  ARG A 247      15.736  -8.770   3.357  1.00 77.27           H
ATOM   3751 2HG  ARG A 247      16.459  -7.322   3.140  1.00 77.27           H
ATOM   3752  CD  ARG A 247      16.503  -8.520   1.436  1.00 75.70           C
ATOM   3753 1HD  ARG A 247      16.041  -7.757   0.985  1.00 75.70           H
ATOM   3754 2HD  ARG A 247      17.436  -8.600   1.085  1.00 75.70           H
ATOM   3755  NE  ARG A 247      15.781  -9.753   1.108  1.00 61.66           N
ATOM   3756  HE  ARG A 247      15.322 -10.213   1.868  1.00 61.66           H
ATOM   3757  CZ  ARG A 247      15.668 -10.326  -0.076  1.00 56.77           C
ATOM   3758  NH1 ARG A 247      16.299  -9.858  -1.134  1.00 50.00           N
ATOM   3759 1HH1 ARG A 247      16.881  -9.049  -1.052  1.00 50.00           H
ATOM   3760 2HH1 ARG A 247      16.196 -10.312  -2.019  1.00 50.00           H
ATOM   3761  NH2 ARG A 247      14.898 -11.360  -0.216  1.00 49.84           N
ATOM   3762 1HH2 ARG A 247      14.394 -11.718   0.570  1.00 49.84           H
ATOM   3763 2HH2 ARG A 247      14.808 -11.799  -1.110  1.00 49.84           H
ATOM   3764  N   ARG A 248      17.170 -10.994   5.797  1.00 86.15           N
ATOM   3765  H   ARG A 248      18.051 -11.227   5.385  1.00 86.15           H
ATOM   3766  CA  ARG A 248      16.379 -12.075   6.402  1.00 85.52           C
ATOM   3767  HA  ARG A 248      15.518 -12.059   5.894  1.00 85.52           H
ATOM   3768  C   ARG A 248      16.081 -11.826   7.886  1.00 85.80           C
ATOM   3769  O   ARG A 248      14.972 -12.067   8.336  1.00 89.74           O
ATOM   3770  CB  ARG A 248      17.091 -13.428   6.233  1.00 88.28           C
ATOM   3771 1HB  ARG A 248      18.032 -13.333   6.558  1.00 88.28           H
ATOM   3772 2HB  ARG A 248      16.613 -14.108   6.789  1.00 88.28           H
ATOM   3773  CG  ARG A 248      17.120 -13.918   4.766  1.00 79.22           C
ATOM   3774 1HG  ARG A 248      16.184 -14.015   4.429  1.00 79.22           H
ATOM   3775 2HG  ARG A 248      17.610 -13.253   4.202  1.00 79.22           H
ATOM   3776  CD  ARG A 248      17.832 -15.277   4.678  1.00 76.36           C
ATOM   3777 1HD  ARG A 248      18.714 -15.222   5.146  1.00 76.36           H
ATOM   3778 2HD  ARG A 248      17.267 -15.978   5.113  1.00 76.36           H
ATOM   3779  NE  ARG A 248      18.085 -15.700   3.283  1.00 62.34           N
ATOM   3780  HE  ARG A 248      17.828 -15.056   2.563  1.00 62.34           H
ATOM   3781  CZ  ARG A 248      18.619 -16.849   2.895  1.00 57.27           C
ATOM   3782  NH1 ARG A 248      18.911 -17.800   3.735  1.00 50.11           N
ATOM   3783 1HH1 ARG A 248      18.733 -17.677   4.711  1.00 50.11           H
ATOM   3784 2HH1 ARG A 248      19.313 -18.654   3.404  1.00 50.11           H
ATOM   3785  NH2 ARG A 248      18.881 -17.053   1.640  1.00 50.53           N
ATOM   3786 1HH2 ARG A 248      18.680 -16.343   0.965  1.00 50.53           H
ATOM   3787 2HH2 ARG A 248      19.284 -17.920   1.348  1.00 50.53           H
ATOM   3788  N   LYS A 249      17.042 -11.271   8.618  1.00 83.92           N
ATOM   3789  H   LYS A 249      17.941 -11.121   8.206  1.00 83.92           H
ATOM   3790  CA  LYS A 249      16.822 -10.872  10.013  1.00 85.60           C
ATOM   3791  HA  LYS A 249      16.487 -11.688  10.483  1.00 85.60           H
ATOM   3792  C   LYS A 249      15.733  -9.802  10.128  1.00 86.26           C
ATOM   3793  O   LYS A 249      14.822  -9.966  10.917  1.00 87.98           O
ATOM   3794  CB  LYS A 249      18.140 -10.449  10.663  1.00 89.05           C
ATOM   3795 1HB  LYS A 249      18.804 -11.191  10.571  1.00 89.05           H
ATOM   3796 2HB  LYS A 249      18.486  -9.633  10.201  1.00 89.05           H
ATOM   3797  CG  LYS A 249      17.929 -10.138  12.152  1.00 86.24           C
ATOM   3798 1HG  LYS A 249      17.318  -9.350  12.228  1.00 86.24           H
ATOM   3799 2HG  LYS A 249      17.504 -10.933  12.585  1.00 86.24           H
ATOM   3800  CD  LYS A 249      19.239  -9.817  12.893  1.00 79.73           C
ATOM   3801 1HD  LYS A 249      19.857 -10.602  12.855  1.00 79.73           H
ATOM   3802 2HD  LYS A 249      19.683  -9.023  12.478  1.00 79.73           H
ATOM   3803  CE  LYS A 249      18.884  -9.510  14.343  1.00 72.91           C
ATOM   3804 1HE  LYS A 249      18.282  -8.712  14.375  1.00 72.91           H
ATOM   3805 2HE  LYS A 249      18.416 -10.298  14.744  1.00 72.91           H
ATOM   3806  NZ  LYS A 249      20.067  -9.218  15.170  1.00 61.87           N
ATOM   3807 1HZ  LYS A 249      19.804  -9.021  16.114  1.00 61.87           H
ATOM   3808 2HZ  LYS A 249      20.564  -8.425  14.817  1.00 61.87           H
ATOM   3809 3HZ  LYS A 249      20.696  -9.995  15.182  1.00 61.87           H
ATOM   3810  N   ARG A 250      15.790  -8.751   9.301  1.00 84.54           N
ATOM   3811  H   ARG A 250      16.559  -8.675   8.666  1.00 84.54           H
ATOM   3812  CA  ARG A 250      14.753  -7.701   9.298  1.00 83.49           C
ATOM   3813  HA  ARG A 250      14.713  -7.393  10.248  1.00 83.49           H
ATOM   3814  C   ARG A 250      13.374  -8.232   8.900  1.00 83.79           C
ATOM   3815  O   ARG A 250      12.380  -7.838   9.505  1.00 88.18           O
ATOM   3816  CB  ARG A 250      15.151  -6.552   8.361  1.00 86.36           C
ATOM   3817 1HB  ARG A 250      15.520  -6.938   7.515  1.00 86.36           H
ATOM   3818 2HB  ARG A 250      14.338  -6.009   8.153  1.00 86.36           H
ATOM   3819  CG  ARG A 250      16.212  -5.638   8.997  1.00 77.90           C
ATOM   3820 1HG  ARG A 250      15.866  -5.299   9.872  1.00 77.90           H
ATOM   3821 2HG  ARG A 250      17.047  -6.167   9.150  1.00 77.90           H
ATOM   3822  CD  ARG A 250      16.541  -4.440   8.094  1.00 75.46           C
ATOM   3823 1HD  ARG A 250      15.695  -4.030   7.752  1.00 75.46           H
ATOM   3824 2HD  ARG A 250      17.058  -3.757   8.610  1.00 75.46           H
ATOM   3825  NE  ARG A 250      17.351  -4.841   6.935  1.00 60.67           N
ATOM   3826  HE  ARG A 250      17.719  -5.771   6.937  1.00 60.67           H
ATOM   3827  CZ  ARG A 250      17.639  -4.078   5.883  1.00 56.62           C
ATOM   3828  NH1 ARG A 250      17.201  -2.851   5.774  1.00 49.26           N
ATOM   3829 1HH1 ARG A 250      16.630  -2.458   6.495  1.00 49.26           H
ATOM   3830 2HH1 ARG A 250      17.437  -2.306   4.970  1.00 49.26           H
ATOM   3831  NH2 ARG A 250      18.390  -4.529   4.919  1.00 49.84           N
ATOM   3832 1HH2 ARG A 250      18.757  -5.458   4.964  1.00 49.84           H
ATOM   3833 2HH2 ARG A 250      18.599  -3.946   4.134  1.00 49.84           H
ATOM   3834  N   GLU A 251      13.314  -9.116   7.924  1.00 87.79           N
ATOM   3835  H   GLU A 251      14.158  -9.343   7.438  1.00 87.79           H
ATOM   3836  CA  GLU A 251      12.076  -9.783   7.514  1.00 88.66           C
ATOM   3837  HA  GLU A 251      11.429  -9.050   7.306  1.00 88.66           H
ATOM   3838  C   GLU A 251      11.500 -10.641   8.655  1.00 88.58           C
ATOM   3839  O   GLU A 251      10.313 -10.542   8.962  1.00 91.60           O
ATOM   3840  CB  GLU A 251      12.343 -10.644   6.261  1.00 91.28           C
ATOM   3841 1HB  GLU A 251      13.162 -11.194   6.422  1.00 91.28           H
ATOM   3842 2HB  GLU A 251      11.559 -11.247   6.116  1.00 91.28           H
ATOM   3843  CG  GLU A 251      12.558  -9.796   4.984  1.00 77.11           C
ATOM   3844 1HG  GLU A 251      11.678  -9.402   4.718  1.00 77.11           H
ATOM   3845 2HG  GLU A 251      13.200  -9.061   5.201  1.00 77.11           H
ATOM   3846  CD  GLU A 251      13.119 -10.593   3.779  1.00 72.87           C
ATOM   3847  OE1 GLU A 251      13.400  -9.964   2.728  1.00 63.96           O
ATOM   3848  OE2 GLU A 251      13.341 -11.818   3.908  1.00 67.05           O
ATOM   3849  N   ASN A 252      12.345 -11.386   9.360  1.00 90.15           N
ATOM   3850  H   ASN A 252      13.312 -11.384   9.103  1.00 90.15           H
ATOM   3851  CA  ASN A 252      11.927 -12.207  10.491  1.00 89.11           C
ATOM   3852  HA  ASN A 252      11.120 -12.708  10.178  1.00 89.11           H
ATOM   3853  C   ASN A 252      11.491 -11.367  11.707  1.00 88.80           C
ATOM   3854  O   ASN A 252      10.496 -11.691  12.370  1.00 90.53           O
ATOM   3855  CB  ASN A 252      13.073 -13.168  10.843  1.00 90.21           C
ATOM   3856 1HB  ASN A 252      13.433 -13.567  10.000  1.00 90.21           H
ATOM   3857 2HB  ASN A 252      13.797 -12.655  11.304  1.00 90.21           H
ATOM   3858  CG  ASN A 252      12.620 -14.297  11.759  1.00 79.99           C
ATOM   3859  OD1 ASN A 252      11.482 -14.725  11.760  1.00 70.71           O
ATOM   3860  ND2 ASN A 252      13.519 -14.831  12.554  1.00 71.87           N
ATOM   3861 1HD2 ASN A 252      13.267 -15.587  13.158  1.00 71.87           H
ATOM   3862 2HD2 ASN A 252      14.456 -14.481  12.556  1.00 71.87           H
ATOM   3863  N   ASP A 253      12.191 -10.265  11.986  1.00 91.78           N
ATOM   3864  H   ASP A 253      13.015 -10.076  11.452  1.00 91.78           H
ATOM   3865  CA  ASP A 253      11.810  -9.320  13.037  1.00 91.52           C
ATOM   3866  HA  ASP A 253      11.733  -9.862  13.874  1.00 91.52           H
ATOM   3867  C   ASP A 253      10.447  -8.684  12.728  1.00 91.81           C
ATOM   3868  O   ASP A 253       9.570  -8.622  13.597  1.00 92.18           O
ATOM   3869  CB  ASP A 253      12.902  -8.241  13.208  1.00 92.31           C
ATOM   3870 1HB  ASP A 253      13.106  -7.861  12.306  1.00 92.31           H
ATOM   3871 2HB  ASP A 253      12.537  -7.521  13.799  1.00 92.31           H
ATOM   3872  CG  ASP A 253      14.224  -8.743  13.826  1.00 86.62           C
ATOM   3873  OD1 ASP A 253      14.206  -9.783  14.517  1.00 78.80           O
ATOM   3874  OD2 ASP A 253      15.252  -8.039  13.656  1.00 80.75           O
ATOM   3875  N   SER A 254      10.212  -8.288  11.468  1.00 85.17           N
ATOM   3876  H   SER A 254      10.959  -8.355  10.806  1.00 85.17           H
ATOM   3877  CA  SER A 254       8.923  -7.763  11.005  1.00 85.67           C
ATOM   3878  HA  SER A 254       8.710  -6.995  11.609  1.00 85.67           H
ATOM   3879  C   SER A 254       7.803  -8.803  11.136  1.00 83.99           C
ATOM   3880  O   SER A 254       6.753  -8.513  11.723  1.00 87.01           O
ATOM   3881  CB  SER A 254       9.056  -7.286   9.556  1.00 86.84           C
ATOM   3882 1HB  SER A 254       9.796  -6.619   9.466  1.00 86.84           H
ATOM   3883 2HB  SER A 254       9.224  -8.056   8.940  1.00 86.84           H
ATOM   3884  OG  SER A 254       7.855  -6.657   9.144  1.00 69.76           O
ATOM   3885  HG  SER A 254       8.003  -5.716   9.051  1.00 69.76           H
ATOM   3886  N   ALA A 255       8.041 -10.028  10.680  1.00 83.71           N
ATOM   3887  H   ALA A 255       8.914 -10.207  10.225  1.00 83.71           H
ATOM   3888  CA  ALA A 255       7.083 -11.128  10.813  1.00 83.28           C
ATOM   3889  HA  ALA A 255       6.241 -10.834  10.360  1.00 83.28           H
ATOM   3890  C   ALA A 255       6.734 -11.414  12.284  1.00 84.50           C
ATOM   3891  O   ALA A 255       5.570 -11.611  12.627  1.00 84.34           O
ATOM   3892  CB  ALA A 255       7.675 -12.361  10.121  1.00 84.45           C
ATOM   3893 1HB  ALA A 255       7.898 -12.164   9.166  1.00 84.45           H
ATOM   3894 2HB  ALA A 255       7.029 -13.124  10.134  1.00 84.45           H
ATOM   3895 3HB  ALA A 255       8.513 -12.660  10.577  1.00 84.45           H
ATOM   3896  N   SER A 256       7.730 -11.350  13.175  1.00 81.52           N
ATOM   3897  H   SER A 256       8.655 -11.167  12.842  1.00 81.52           H
ATOM   3898  CA  SER A 256       7.533 -11.534  14.614  1.00 84.93           C
ATOM   3899  HA  SER A 256       7.050 -12.406  14.690  1.00 84.93           H
ATOM   3900  C   SER A 256       6.667 -10.435  15.232  1.00 85.90           C
ATOM   3901  O   SER A 256       5.812 -10.713  16.078  1.00 89.08           O
ATOM   3902  CB  SER A 256       8.891 -11.574  15.326  1.00 89.56           C
ATOM   3903 1HB  SER A 256       9.424 -10.752  15.125  1.00 89.56           H
ATOM   3904 2HB  SER A 256       8.773 -11.661  16.315  1.00 89.56           H
ATOM   3905  OG  SER A 256       9.643 -12.688  14.886  1.00 74.44           O
ATOM   3906  HG  SER A 256       9.065 -13.444  14.787  1.00 74.44           H
ATOM   3907  N   VAL A 257       6.848  -9.177  14.800  1.00 83.77           N
ATOM   3908  H   VAL A 257       7.593  -8.998  14.157  1.00 83.77           H
ATOM   3909  CA  VAL A 257       6.006  -8.049  15.224  1.00 88.66           C
ATOM   3910  HA  VAL A 257       6.004  -8.081  16.223  1.00 88.66           H
ATOM   3911  C   VAL A 257       4.570  -8.221  14.727  1.00 90.84           C
ATOM   3912  O   VAL A 257       3.629  -8.086  15.516  1.00 90.65           O
ATOM   3913  CB  VAL A 257       6.603  -6.705  14.769  1.00 89.91           C
ATOM   3914  HB  VAL A 257       6.781  -6.797  13.789  1.00 89.91           H
ATOM   3915  CG1 VAL A 257       5.647  -5.526  14.998  1.00 82.89           C
ATOM   3916 1HG1 VAL A 257       6.059  -4.667  14.694  1.00 82.89           H
ATOM   3917 2HG1 VAL A 257       5.419  -5.432  15.967  1.00 82.89           H
ATOM   3918 3HG1 VAL A 257       4.793  -5.653  14.493  1.00 82.89           H
ATOM   3919  CG2 VAL A 257       7.891  -6.403  15.547  1.00 84.97           C
ATOM   3920 1HG2 VAL A 257       8.288  -5.531  15.259  1.00 84.97           H
ATOM   3921 2HG2 VAL A 257       8.576  -7.116  15.398  1.00 84.97           H
ATOM   3922 3HG2 VAL A 257       7.712  -6.350  16.529  1.00 84.97           H
ATOM   3923  N   ILE A 258       4.384  -8.581  13.455  1.00 78.35           N
ATOM   3924  H   ILE A 258       5.188  -8.680  12.869  1.00 78.35           H
ATOM   3925  CA  ILE A 258       3.063  -8.839  12.871  1.00 78.06           C
ATOM   3926  HA  ILE A 258       2.538  -7.998  12.999  1.00 78.06           H
ATOM   3927  C   ILE A 258       2.353  -9.977  13.623  1.00 79.19           C
ATOM   3928  O   ILE A 258       1.213  -9.811  14.053  1.00 83.23           O
ATOM   3929  CB  ILE A 258       3.189  -9.140  11.355  1.00 82.58           C
ATOM   3930  HB  ILE A 258       3.864  -9.868  11.232  1.00 82.58           H
ATOM   3931  CG1 ILE A 258       3.656  -7.875  10.603  1.00 81.22           C
ATOM   3932 1HG1 ILE A 258       2.887  -7.238  10.547  1.00 81.22           H
ATOM   3933 2HG1 ILE A 258       4.401  -7.455  11.121  1.00 81.22           H
ATOM   3934  CG2 ILE A 258       1.859  -9.639  10.771  1.00 81.72           C
ATOM   3935 1HG2 ILE A 258       1.946  -9.831   9.794  1.00 81.72           H
ATOM   3936 2HG2 ILE A 258       1.138  -8.956  10.886  1.00 81.72           H
ATOM   3937 3HG2 ILE A 258       1.561 -10.479  11.224  1.00 81.72           H
ATOM   3938  CD1 ILE A 258       4.158  -8.155   9.176  1.00 71.12           C
ATOM   3939 1HD1 ILE A 258       4.450  -7.311   8.727  1.00 71.12           H
ATOM   3940 2HD1 ILE A 258       3.438  -8.568   8.617  1.00 71.12           H
ATOM   3941 3HD1 ILE A 258       4.937  -8.782   9.187  1.00 71.12           H
ATOM   3942  N   GLN A 259       3.053 -11.074  13.884  1.00 77.81           N
ATOM   3943  H   GLN A 259       3.999 -11.127  13.564  1.00 77.81           H
ATOM   3944  CA  GLN A 259       2.497 -12.206  14.620  1.00 77.44           C
ATOM   3945  HA  GLN A 259       1.653 -12.449  14.141  1.00 77.44           H
ATOM   3946  C   GLN A 259       2.122 -11.840  16.064  1.00 77.23           C
ATOM   3947  O   GLN A 259       1.074 -12.259  16.570  1.00 85.43           O
ATOM   3948  CB  GLN A 259       3.501 -13.363  14.585  1.00 84.84           C
ATOM   3949 1HB  GLN A 259       3.842 -13.470  13.651  1.00 84.84           H
ATOM   3950 2HB  GLN A 259       4.264 -13.151  15.196  1.00 84.84           H
ATOM   3951  CG  GLN A 259       2.855 -14.678  15.033  1.00 70.99           C
ATOM   3952 1HG  GLN A 259       2.468 -14.547  15.946  1.00 70.99           H
ATOM   3953 2HG  GLN A 259       2.124 -14.908  14.391  1.00 70.99           H
ATOM   3954  CD  GLN A 259       3.841 -15.849  15.086  1.00 69.17           C
ATOM   3955  OE1 GLN A 259       4.987 -15.707  15.439  1.00 61.31           O
ATOM   3956  NE2 GLN A 259       3.405 -17.058  14.809  1.00 58.57           N
ATOM   3957 1HE2 GLN A 259       4.020 -17.842  14.892  1.00 58.57           H
ATOM   3958 2HE2 GLN A 259       2.459 -17.193  14.515  1.00 58.57           H
ATOM   3959  N   ARG A 260       2.940 -11.031  16.740  1.00 79.85           N
ATOM   3960  H   ARG A 260       3.796 -10.749  16.306  1.00 79.85           H
ATOM   3961  CA  ARG A 260       2.645 -10.536  18.088  1.00 80.09           C
ATOM   3962  HA  ARG A 260       2.437 -11.339  18.646  1.00 80.09           H
ATOM   3963  C   ARG A 260       1.405  -9.632  18.098  1.00 79.66           C
ATOM   3964  O   ARG A 260       0.541  -9.804  18.958  1.00 82.46           O
ATOM   3965  CB  ARG A 260       3.884  -9.808  18.636  1.00 84.37           C
ATOM   3966 1HB  ARG A 260       4.682 -10.399  18.517  1.00 84.37           H
ATOM   3967 2HB  ARG A 260       4.015  -8.963  18.117  1.00 84.37           H
ATOM   3968  CG  ARG A 260       3.746  -9.456  20.129  1.00 74.99           C
ATOM   3969 1HG  ARG A 260       2.906  -8.930  20.261  1.00 74.99           H
ATOM   3970 2HG  ARG A 260       3.696 -10.303  20.658  1.00 74.99           H
ATOM   3971  CD  ARG A 260       4.946  -8.621  20.628  1.00 74.60           C
ATOM   3972 1HD  ARG A 260       5.011  -7.772  20.103  1.00 74.60           H
ATOM   3973 2HD  ARG A 260       4.830  -8.406  21.598  1.00 74.60           H
ATOM   3974  NE  ARG A 260       6.220  -9.343  20.476  1.00 61.33           N
ATOM   3975  HE  ARG A 260       6.162 -10.334  20.355  1.00 61.33           H
ATOM   3976  CZ  ARG A 260       7.435  -8.816  20.483  1.00 56.37           C
ATOM   3977  NH1 ARG A 260       7.617  -7.532  20.656  1.00 48.56           N
ATOM   3978 1HH1 ARG A 260       6.830  -6.929  20.786  1.00 48.56           H
ATOM   3979 2HH1 ARG A 260       8.543  -7.154  20.658  1.00 48.56           H
ATOM   3980  NH2 ARG A 260       8.489  -9.556  20.323  1.00 48.84           N
ATOM   3981 1HH2 ARG A 260       8.392 -10.543  20.191  1.00 48.84           H
ATOM   3982 2HH2 ARG A 260       9.398  -9.140  20.331  1.00 48.84           H
ATOM   3983  N   ASN A 261       1.295  -8.741  17.138  1.00 77.00           N
ATOM   3984  H   ASN A 261       2.040  -8.663  16.476  1.00 77.00           H
ATOM   3985  CA  ASN A 261       0.141  -7.859  16.988  1.00 77.96           C
ATOM   3986  HA  ASN A 261       0.001  -7.424  17.877  1.00 77.96           H
ATOM   3987  C   ASN A 261      -1.128  -8.648  16.661  1.00 77.36           C
ATOM   3988  O   ASN A 261      -2.168  -8.397  17.274  1.00 80.52           O
ATOM   3989  CB  ASN A 261       0.450  -6.793  15.929  1.00 80.65           C
ATOM   3990 1HB  ASN A 261       0.840  -7.239  15.124  1.00 80.65           H
ATOM   3991 2HB  ASN A 261      -0.400  -6.331  15.676  1.00 80.65           H
ATOM   3992  CG  ASN A 261       1.431  -5.750  16.417  1.00 78.32           C
ATOM   3993  OD1 ASN A 261       1.692  -5.594  17.601  1.00 70.05           O
ATOM   3994  ND2 ASN A 261       1.990  -4.965  15.516  1.00 72.44           N
ATOM   3995 1HD2 ASN A 261       2.624  -4.247  15.803  1.00 72.44           H
ATOM   3996 2HD2 ASN A 261       1.780  -5.088  14.546  1.00 72.44           H
ATOM   3997  N   PHE A 262      -1.037  -9.647  15.800  1.00 73.40           N
ATOM   3998  H   PHE A 262      -0.167  -9.791  15.329  1.00 73.40           H
ATOM   3999  CA  PHE A 262      -2.144 -10.551  15.503  1.00 70.33           C
ATOM   4000  HA  PHE A 262      -2.901  -9.964  15.215  1.00 70.33           H
ATOM   4001  C   PHE A 262      -2.610 -11.335  16.740  1.00 71.27           C
ATOM   4002  O   PHE A 262      -3.801 -11.349  17.062  1.00 74.64           O
ATOM   4003  CB  PHE A 262      -1.726 -11.493  14.372  1.00 73.14           C
ATOM   4004 1HB  PHE A 262      -1.433 -10.946  13.587  1.00 73.14           H
ATOM   4005 2HB  PHE A 262      -0.964 -12.059  14.687  1.00 73.14           H
ATOM   4006  CG  PHE A 262      -2.840 -12.407  13.923  1.00 71.18           C
ATOM   4007  CD1 PHE A 262      -2.801 -13.784  14.224  1.00 66.24           C
ATOM   4008  HD1 PHE A 262      -2.034 -14.159  14.744  1.00 66.24           H
ATOM   4009  CD2 PHE A 262      -3.928 -11.881  13.204  1.00 69.15           C
ATOM   4010  HD2 PHE A 262      -3.964 -10.903  12.997  1.00 69.15           H
ATOM   4011  CE1 PHE A 262      -3.835 -14.628  13.796  1.00 62.29           C
ATOM   4012  HE1 PHE A 262      -3.803 -15.605  14.007  1.00 62.29           H
ATOM   4013  CE2 PHE A 262      -4.966 -12.728  12.775  1.00 62.92           C
ATOM   4014  HE2 PHE A 262      -5.738 -12.355  12.261  1.00 62.92           H
ATOM   4015  CZ  PHE A 262      -4.914 -14.101  13.072  1.00 65.33           C
ATOM   4016  HZ  PHE A 262      -5.650 -14.705  12.766  1.00 65.33           H
ATOM   4017  N   ARG A 263      -1.684 -11.902  17.534  1.00 74.14           N
ATOM   4018  H   ARG A 263      -0.726 -11.872  17.250  1.00 74.14           H
ATOM   4019  CA  ARG A 263      -2.026 -12.568  18.811  1.00 73.77           C
ATOM   4020  HA  ARG A 263      -2.724 -13.239  18.561  1.00 73.77           H
ATOM   4021  C   ARG A 263      -2.625 -11.612  19.845  1.00 73.05           C
ATOM   4022  O   ARG A 263      -3.462 -12.021  20.649  1.00 80.09           O
ATOM   4023  CB  ARG A 263      -0.786 -13.244  19.406  1.00 79.84           C
ATOM   4024 1HB  ARG A 263      -0.036 -12.583  19.402  1.00 79.84           H
ATOM   4025 2HB  ARG A 263      -0.994 -13.508  20.348  1.00 79.84           H
ATOM   4026  CG  ARG A 263      -0.338 -14.501  18.630  1.00 76.90           C
ATOM   4027 1HG  ARG A 263      -1.052 -15.199  18.674  1.00 76.90           H
ATOM   4028 2HG  ARG A 263      -0.160 -14.265  17.675  1.00 76.90           H
ATOM   4029  CD  ARG A 263       0.943 -15.040  19.270  1.00 75.50           C
ATOM   4030 1HD  ARG A 263       1.623 -14.309  19.321  1.00 75.50           H
ATOM   4031 2HD  ARG A 263       0.741 -15.373  20.191  1.00 75.50           H
ATOM   4032  NE  ARG A 263       1.528 -16.158  18.495  1.00 62.57           N
ATOM   4033  HE  ARG A 263       1.055 -16.419  17.653  1.00 62.57           H
ATOM   4034  CZ  ARG A 263       2.617 -16.847  18.807  1.00 56.86           C
ATOM   4035  NH1 ARG A 263       3.277 -16.616  19.911  1.00 48.00           N
ATOM   4036 1HH1 ARG A 263       2.963 -15.906  20.542  1.00 48.00           H
ATOM   4037 2HH1 ARG A 263       4.096 -17.149  20.125  1.00 48.00           H
ATOM   4038  NH2 ARG A 263       3.061 -17.772  18.016  1.00 49.95           N
ATOM   4039 1HH2 ARG A 263       2.582 -17.972  17.161  1.00 49.95           H
ATOM   4040 2HH2 ARG A 263       3.883 -18.286  18.260  1.00 49.95           H
ATOM   4041  N   LYS A 264      -2.193 -10.353  19.860  1.00 72.64           N
ATOM   4042  H   LYS A 264      -1.429 -10.104  19.264  1.00 72.64           H
ATOM   4043  CA  LYS A 264      -2.783  -9.317  20.707  1.00 73.43           C
ATOM   4044  HA  LYS A 264      -2.828  -9.691  21.634  1.00 73.43           H
ATOM   4045  C   LYS A 264      -4.209  -9.005  20.249  1.00 72.03           C
ATOM   4046  O   LYS A 264      -5.102  -8.948  21.088  1.00 73.28           O
ATOM   4047  CB  LYS A 264      -1.884  -8.068  20.710  1.00 77.95           C
ATOM   4048 1HB  LYS A 264      -0.958  -8.342  20.970  1.00 77.95           H
ATOM   4049 2HB  LYS A 264      -1.871  -7.682  19.788  1.00 77.95           H
ATOM   4050  CG  LYS A 264      -2.377  -6.986  21.695  1.00 73.49           C
ATOM   4051 1HG  LYS A 264      -3.307  -6.716  21.445  1.00 73.49           H
ATOM   4052 2HG  LYS A 264      -2.376  -7.362  22.621  1.00 73.49           H
ATOM   4053  CD  LYS A 264      -1.479  -5.745  21.667  1.00 71.82           C
ATOM   4054 1HD  LYS A 264      -0.554  -6.002  21.947  1.00 71.82           H
ATOM   4055 2HD  LYS A 264      -1.456  -5.376  20.738  1.00 71.82           H
ATOM   4056  CE  LYS A 264      -2.016  -4.674  22.622  1.00 61.49           C
ATOM   4057 1HE  LYS A 264      -2.966  -4.466  22.389  1.00 61.49           H
ATOM   4058 2HE  LYS A 264      -1.969  -5.012  23.562  1.00 61.49           H
ATOM   4059  NZ  LYS A 264      -1.233  -3.413  22.544  1.00 54.86           N
ATOM   4060 1HZ  LYS A 264      -1.597  -2.726  23.173  1.00 54.86           H
ATOM   4061 2HZ  LYS A 264      -1.261  -3.030  21.621  1.00 54.86           H
ATOM   4062 3HZ  LYS A 264      -0.275  -3.571  22.782  1.00 54.86           H
ATOM   4063  N   HIS A 265      -4.429  -8.864  18.947  1.00 67.11           N
ATOM   4064  H   HIS A 265      -3.644  -8.913  18.329  1.00 67.11           H
ATOM   4065  CA  HIS A 265      -5.743  -8.643  18.366  1.00 66.92           C
ATOM   4066  HA  HIS A 265      -6.101  -7.827  18.819  1.00 66.92           H
ATOM   4067  C   HIS A 265      -6.701  -9.810  18.661  1.00 64.39           C
ATOM   4068  O   HIS A 265      -7.786  -9.570  19.183  1.00 70.90           O
ATOM   4069  CB  HIS A 265      -5.603  -8.386  16.862  1.00 70.05           C
ATOM   4070 1HB  HIS A 265      -4.977  -7.620  16.715  1.00 70.05           H
ATOM   4071 2HB  HIS A 265      -5.238  -9.205  16.420  1.00 70.05           H
ATOM   4072  CG  HIS A 265      -6.917  -8.050  16.221  1.00 66.52           C
ATOM   4073  ND1 HIS A 265      -7.577  -6.842  16.298  1.00 57.88           N
ATOM   4074  HD1 HIS A 265      -7.254  -6.026  16.778  1.00 57.88           H
ATOM   4075  CD2 HIS A 265      -7.707  -8.887  15.481  1.00 57.46           C
ATOM   4076  HD2 HIS A 265      -7.500  -9.837  15.248  1.00 57.46           H
ATOM   4077  CE1 HIS A 265      -8.731  -6.952  15.615  1.00 56.05           C
ATOM   4078  HE1 HIS A 265      -9.401  -6.218  15.503  1.00 56.05           H
ATOM   4079  NE2 HIS A 265      -8.854  -8.182  15.108  1.00 56.28           N
ATOM   4080  N   LEU A 266      -6.278 -11.047  18.471  1.00 64.67           N
ATOM   4081  H   LEU A 266      -5.372 -11.186  18.072  1.00 64.67           H
ATOM   4082  CA  LEU A 266      -7.078 -12.224  18.819  1.00 66.55           C
ATOM   4083  HA  LEU A 266      -7.918 -12.114  18.288  1.00 66.55           H
ATOM   4084  C   LEU A 266      -7.443 -12.275  20.306  1.00 68.92           C
ATOM   4085  O   LEU A 266      -8.569 -12.631  20.640  1.00 70.63           O
ATOM   4086  CB  LEU A 266      -6.328 -13.505  18.428  1.00 70.84           C
ATOM   4087 1HB  LEU A 266      -5.387 -13.421  18.755  1.00 70.84           H
ATOM   4088 2HB  LEU A 266      -6.773 -14.273  18.888  1.00 70.84           H
ATOM   4089  CG  LEU A 266      -6.281 -13.817  16.922  1.00 69.26           C
ATOM   4090  HG  LEU A 266      -5.868 -13.034  16.456  1.00 69.26           H
ATOM   4091  CD1 LEU A 266      -5.468 -15.099  16.731  1.00 64.79           C
ATOM   4092 1HD1 LEU A 266      -5.408 -15.345  15.764  1.00 64.79           H
ATOM   4093 2HD1 LEU A 266      -5.888 -15.865  17.217  1.00 64.79           H
ATOM   4094 3HD1 LEU A 266      -4.537 -14.988  17.078  1.00 64.79           H
ATOM   4095  CD2 LEU A 266      -7.672 -14.033  16.313  1.00 69.23           C
ATOM   4096 1HD2 LEU A 266      -7.608 -14.233  15.335  1.00 69.23           H
ATOM   4097 2HD2 LEU A 266      -8.242 -13.219  16.423  1.00 69.23           H
ATOM   4098 3HD2 LEU A 266      -8.141 -14.798  16.754  1.00 69.23           H
ATOM   4099  N   ARG A 267      -6.542 -11.881  21.195  1.00 74.03           N
ATOM   4100  H   ARG A 267      -5.621 -11.653  20.879  1.00 74.03           H
ATOM   4101  CA  ARG A 267      -6.848 -11.766  22.637  1.00 72.39           C
ATOM   4102  HA  ARG A 267      -7.268 -12.637  22.891  1.00 72.39           H
ATOM   4103  C   ARG A 267      -7.870 -10.664  22.924  1.00 70.30           C
ATOM   4104  O   ARG A 267      -8.776 -10.897  23.722  1.00 72.91           O
ATOM   4105  CB  ARG A 267      -5.554 -11.554  23.443  1.00 77.39           C
ATOM   4106 1HB  ARG A 267      -4.940 -10.957  22.927  1.00 77.39           H
ATOM   4107 2HB  ARG A 267      -5.779 -11.125  24.318  1.00 77.39           H
ATOM   4108  CG  ARG A 267      -4.845 -12.886  23.710  1.00 72.91           C
ATOM   4109 1HG  ARG A 267      -5.490 -13.512  24.148  1.00 72.91           H
ATOM   4110 2HG  ARG A 267      -4.546 -13.272  22.837  1.00 72.91           H
ATOM   4111  CD  ARG A 267      -3.623 -12.718  24.621  1.00 73.58           C
ATOM   4112 1HD  ARG A 267      -3.744 -11.913  25.202  1.00 73.58           H
ATOM   4113 2HD  ARG A 267      -3.517 -13.530  25.195  1.00 73.58           H
ATOM   4114  NE  ARG A 267      -2.380 -12.540  23.859  1.00 60.39           N
ATOM   4115  HE  ARG A 267      -2.455 -12.511  22.862  1.00 60.39           H
ATOM   4116  CZ  ARG A 267      -1.165 -12.414  24.381  1.00 55.23           C
ATOM   4117  NH1 ARG A 267      -0.978 -12.306  25.679  1.00 46.63           N
ATOM   4118 1HH1 ARG A 267      -1.762 -12.318  26.300  1.00 46.63           H
ATOM   4119 2HH1 ARG A 267      -0.052 -12.212  26.045  1.00 46.63           H
ATOM   4120  NH2 ARG A 267      -0.112 -12.401  23.628  1.00 46.87           N
ATOM   4121 1HH2 ARG A 267      -0.206 -12.487  22.636  1.00 46.87           H
ATOM   4122 2HH2 ARG A 267       0.795 -12.305  24.038  1.00 46.87           H
ATOM   4123  N   MET A 268      -7.767  -9.528  22.256  1.00 69.57           N
ATOM   4124  H   MET A 268      -7.000  -9.414  21.625  1.00 69.57           H
ATOM   4125  CA  MET A 268      -8.725  -8.428  22.398  1.00 68.90           C
ATOM   4126  HA  MET A 268      -8.792  -8.272  23.383  1.00 68.90           H
ATOM   4127  C   MET A 268     -10.118  -8.792  21.865  1.00 67.18           C
ATOM   4128  O   MET A 268     -11.120  -8.467  22.490  1.00 67.42           O
ATOM   4129  CB  MET A 268      -8.194  -7.188  21.660  1.00 71.70           C
ATOM   4130 1HB  MET A 268      -7.914  -7.462  20.740  1.00 71.70           H
ATOM   4131 2HB  MET A 268      -8.931  -6.515  21.598  1.00 71.70           H
ATOM   4132  CG  MET A 268      -6.996  -6.529  22.353  1.00 66.75           C
ATOM   4133 1HG  MET A 268      -6.363  -7.286  22.513  1.00 66.75           H
ATOM   4134 2HG  MET A 268      -6.618  -5.920  21.656  1.00 66.75           H
ATOM   4135  SD  MET A 268      -7.390  -5.637  23.892  1.00 64.58           S
ATOM   4136  CE  MET A 268      -8.402  -4.294  23.251  1.00 52.77           C
ATOM   4137 1HE  MET A 268      -8.710  -3.693  23.989  1.00 52.77           H
ATOM   4138 2HE  MET A 268      -9.213  -4.647  22.784  1.00 52.77           H
ATOM   4139 3HE  MET A 268      -7.888  -3.739  22.597  1.00 52.77           H
ATOM   4140  N   VAL A 269     -10.184  -9.490  20.741  1.00 60.77           N
ATOM   4141  H   VAL A 269      -9.327  -9.705  20.272  1.00 60.77           H
ATOM   4142  CA  VAL A 269     -11.441  -9.969  20.138  1.00 65.32           C
ATOM   4143  HA  VAL A 269     -12.087  -9.207  20.191  1.00 65.32           H
ATOM   4144  C   VAL A 269     -12.023 -11.135  20.939  1.00 65.45           C
ATOM   4145  O   VAL A 269     -13.222 -11.164  21.212  1.00 60.90           O
ATOM   4146  CB  VAL A 269     -11.221 -10.338  18.661  1.00 63.87           C
ATOM   4147  HB  VAL A 269     -10.482 -11.012  18.654  1.00 63.87           H
ATOM   4148  CG1 VAL A 269     -12.474 -10.941  18.016  1.00 57.66           C
ATOM   4149 1HG1 VAL A 269     -12.308 -11.173  17.058  1.00 57.66           H
ATOM   4150 2HG1 VAL A 269     -13.239 -10.297  18.048  1.00 57.66           H
ATOM   4151 3HG1 VAL A 269     -12.755 -11.776  18.490  1.00 57.66           H
ATOM   4152  CG2 VAL A 269     -10.850  -9.098  17.840  1.00 63.36           C
ATOM   4153 1HG2 VAL A 269     -10.706  -9.334  16.879  1.00 63.36           H
ATOM   4154 2HG2 VAL A 269     -10.009  -8.680  18.183  1.00 63.36           H
ATOM   4155 3HG2 VAL A 269     -11.575  -8.410  17.882  1.00 63.36           H
ATOM   4156  N   GLY A 270     -11.191 -12.061  21.402  1.00 63.68           N
ATOM   4157  H   GLY A 270     -10.225 -11.989  21.156  1.00 63.68           H
ATOM   4158  CA  GLY A 270     -11.602 -13.181  22.251  1.00 64.72           C
ATOM   4159 1HA  GLY A 270     -12.331 -13.668  21.770  1.00 64.72           H
ATOM   4160 2HA  GLY A 270     -10.810 -13.783  22.354  1.00 64.72           H
ATOM   4161  C   GLY A 270     -12.102 -12.755  23.637  1.00 64.80           C
ATOM   4162  O   GLY A 270     -13.036 -13.351  24.162  1.00 61.47           O
ATOM   4163  N   SER A 271     -11.548 -11.674  24.199  1.00 59.78           N
ATOM   4164  H   SER A 271     -10.778 -11.244  23.728  1.00 59.78           H
ATOM   4165  CA  SER A 271     -12.000 -11.079  25.464  1.00 61.66           C
ATOM   4166  HA  SER A 271     -12.133 -11.862  26.071  1.00 61.66           H
ATOM   4167  C   SER A 271     -13.341 -10.343  25.342  1.00 60.67           C
ATOM   4168  O   SER A 271     -14.017 -10.138  26.344  1.00 57.40           O
ATOM   4169  CB  SER A 271     -10.924 -10.119  25.997  1.00 59.25           C
ATOM   4170 1HB  SER A 271     -10.034 -10.573  26.046  1.00 59.25           H
ATOM   4171 2HB  SER A 271     -10.852  -9.307  25.417  1.00 59.25           H
ATOM   4172  OG  SER A 271     -11.251  -9.681  27.304  1.00 52.54           O
ATOM   4173  HG  SER A 271     -11.325  -8.727  27.312  1.00 52.54           H
ATOM   4174  N   ARG A 272     -13.771  -9.982  24.137  1.00 46.89           N
ATOM   4175  H   ARG A 272     -13.150 -10.118  23.365  1.00 46.89           H
ATOM   4176  CA  ARG A 272     -15.093  -9.396  23.852  1.00 52.73           C
ATOM   4177  HA  ARG A 272     -15.359  -8.967  24.715  1.00 52.73           H
ATOM   4178  C   ARG A 272     -16.169 -10.451  23.523  1.00 52.94           C
ATOM   4179  O   ARG A 272     -17.186 -10.100  22.931  1.00 52.49           O
ATOM   4180  CB  ARG A 272     -14.988  -8.320  22.759  1.00 51.79           C
ATOM   4181 1HB  ARG A 272     -14.481  -8.698  21.984  1.00 51.79           H
ATOM   4182 2HB  ARG A 272     -15.911  -8.071  22.464  1.00 51.79           H
ATOM   4183  CG  ARG A 272     -14.270  -7.054  23.243  1.00 48.61           C
ATOM   4184 1HG  ARG A 272     -14.716  -6.707  24.068  1.00 48.61           H
ATOM   4185 2HG  ARG A 272     -13.313  -7.264  23.444  1.00 48.61           H
ATOM   4186  CD  ARG A 272     -14.346  -6.001  22.131  1.00 49.00           C
ATOM   4187 1HD  ARG A 272     -13.935  -6.363  21.294  1.00 49.00           H
ATOM   4188 2HD  ARG A 272     -15.301  -5.761  21.957  1.00 49.00           H
ATOM   4189  NE  ARG A 272     -13.627  -4.769  22.494  1.00 41.14           N
ATOM   4190  HE  ARG A 272     -12.999  -4.822  23.270  1.00 41.14           H
ATOM   4191  CZ  ARG A 272     -13.735  -3.592  21.886  1.00 36.82           C
ATOM   4192  NH1 ARG A 272     -14.536  -3.410  20.866  1.00 32.29           N
ATOM   4193 1HH1 ARG A 272     -15.089  -4.169  20.523  1.00 32.29           H
ATOM   4194 2HH1 ARG A 272     -14.595  -2.512  20.430  1.00 32.29           H
ATOM   4195  NH2 ARG A 272     -13.042  -2.573  22.291  1.00 31.49           N
ATOM   4196 1HH2 ARG A 272     -12.419  -2.669  23.068  1.00 31.49           H
ATOM   4197 2HH2 ARG A 272     -13.131  -1.692  21.827  1.00 31.49           H
ATOM   4198  N   ARG A 273     -15.992 -11.688  23.942  1.00 42.80           N
ATOM   4199  H   ARG A 273     -15.073 -11.989  24.196  1.00 42.80           H
ATOM   4200  CA  ARG A 273     -17.108 -12.635  24.045  1.00 48.39           C
ATOM   4201  HA  ARG A 273     -17.601 -12.614  23.175  1.00 48.39           H
ATOM   4202  C   ARG A 273     -18.028 -12.160  25.181  1.00 48.47           C
ATOM   4203  O   ARG A 273     -18.011 -12.698  26.279  1.00 49.73           O
ATOM   4204  CB  ARG A 273     -16.625 -14.086  24.209  1.00 46.00           C
ATOM   4205 1HB  ARG A 273     -15.636 -14.083  24.358  1.00 46.00           H
ATOM   4206 2HB  ARG A 273     -17.080 -14.491  25.002  1.00 46.00           H
ATOM   4207  CG  ARG A 273     -16.937 -14.939  22.969  1.00 43.34           C
ATOM   4208 1HG  ARG A 273     -17.918 -14.899  22.779  1.00 43.34           H
ATOM   4209 2HG  ARG A 273     -16.430 -14.580  22.185  1.00 43.34           H
ATOM   4210  CD  ARG A 273     -16.528 -16.399  23.209  1.00 43.98           C
ATOM   4211 1HD  ARG A 273     -15.542 -16.451  23.370  1.00 43.98           H
ATOM   4212 2HD  ARG A 273     -17.016 -16.759  24.004  1.00 43.98           H
ATOM   4213  NE  ARG A 273     -16.843 -17.260  22.058  1.00 37.46           N
ATOM   4214  HE  ARG A 273     -17.253 -16.817  21.260  1.00 37.46           H
ATOM   4215  CZ  ARG A 273     -16.634 -18.572  21.978  1.00 34.62           C
ATOM   4216  NH1 ARG A 273     -16.082 -19.233  22.952  1.00 30.50           N
ATOM   4217 1HH1 ARG A 273     -15.804 -18.756  23.786  1.00 30.50           H
ATOM   4218 2HH1 ARG A 273     -15.936 -20.219  22.868  1.00 30.50           H
ATOM   4219  NH2 ARG A 273     -16.976 -19.233  20.909  1.00 28.29           N
ATOM   4220 1HH2 ARG A 273     -17.399 -18.755  20.140  1.00 28.29           H
ATOM   4221 2HH2 ARG A 273     -16.815 -20.219  20.858  1.00 28.29           H
ATOM   4222  N   VAL A 274     -18.815 -11.135  24.919  1.00 40.76           N
ATOM   4223  H   VAL A 274     -18.533 -10.492  24.207  1.00 40.76           H
ATOM   4224  CA  VAL A 274     -20.068 -10.888  25.607  1.00 47.73           C
ATOM   4225  HA  VAL A 274     -19.872 -10.606  26.546  1.00 47.73           H
ATOM   4226  C   VAL A 274     -20.830 -12.209  25.540  1.00 48.55           C
ATOM   4227  O   VAL A 274     -20.973 -12.768  24.454  1.00 46.36           O
ATOM   4228  CB  VAL A 274     -20.858  -9.751  24.929  1.00 44.57           C
ATOM   4229  HB  VAL A 274     -21.030 -10.044  23.989  1.00 44.57           H
ATOM   4230  CG1 VAL A 274     -22.200  -9.490  25.607  1.00 39.20           C
ATOM   4231 1HG1 VAL A 274     -22.694  -8.750  25.151  1.00 39.20           H
ATOM   4232 2HG1 VAL A 274     -22.073  -9.231  26.564  1.00 39.20           H
ATOM   4233 3HG1 VAL A 274     -22.778 -10.306  25.583  1.00 39.20           H
ATOM   4234  CG2 VAL A 274     -20.053  -8.444  24.956  1.00 42.83           C
ATOM   4235 1HG2 VAL A 274     -20.560  -7.702  24.518  1.00 42.83           H
ATOM   4236 2HG2 VAL A 274     -19.183  -8.549  24.474  1.00 42.83           H
ATOM   4237 3HG2 VAL A 274     -19.852  -8.166  25.895  1.00 42.83           H
ATOM   4238  N   LYS A 275     -21.230 -12.741  26.694  1.00 44.09           N
ATOM   4239  H   LYS A 275     -20.878 -12.359  27.549  1.00 44.09           H
ATOM   4240  CA  LYS A 275     -22.167 -13.865  26.755  1.00 50.47           C
ATOM   4241  HA  LYS A 275     -21.676 -14.691  26.479  1.00 50.47           H
ATOM   4242  C   LYS A 275     -23.324 -13.522  25.813  1.00 49.48           C
ATOM   4243  O   LYS A 275     -24.103 -12.624  26.112  1.00 50.51           O
ATOM   4244  CB  LYS A 275     -22.702 -14.063  28.182  1.00 48.93           C
ATOM   4245 1HB  LYS A 275     -22.715 -13.172  28.635  1.00 48.93           H
ATOM   4246 2HB  LYS A 275     -23.635 -14.418  28.118  1.00 48.93           H
ATOM   4247  CG  LYS A 275     -21.886 -15.027  29.053  1.00 44.77           C
ATOM   4248 1HG  LYS A 275     -21.851 -15.925  28.613  1.00 44.77           H
ATOM   4249 2HG  LYS A 275     -20.957 -14.672  29.162  1.00 44.77           H
ATOM   4250  CD  LYS A 275     -22.554 -15.155  30.433  1.00 44.93           C
ATOM   4251 1HD  LYS A 275     -22.481 -14.279  30.910  1.00 44.93           H
ATOM   4252 2HD  LYS A 275     -23.519 -15.385  30.305  1.00 44.93           H
ATOM   4253  CE  LYS A 275     -21.904 -16.238  31.298  1.00 35.98           C
ATOM   4254 1HE  LYS A 275     -21.944 -17.116  30.821  1.00 35.98           H
ATOM   4255 2HE  LYS A 275     -20.950 -15.997  31.474  1.00 35.98           H
ATOM   4256  NZ  LYS A 275     -22.601 -16.382  32.606  1.00 32.04           N
ATOM   4257 1HZ  LYS A 275     -22.171 -17.091  33.165  1.00 32.04           H
ATOM   4258 2HZ  LYS A 275     -23.560 -16.633  32.475  1.00 32.04           H
ATOM   4259 3HZ  LYS A 275     -22.575 -15.526  33.122  1.00 32.04           H
ATOM   4260  N   ALA A 276     -23.376 -14.167  24.688  1.00 43.18           N
ATOM   4261  H   ALA A 276     -22.583 -14.699  24.391  1.00 43.18           H
ATOM   4262  CA  ALA A 276     -24.559 -14.132  23.855  1.00 46.38           C
ATOM   4263  HA  ALA A 276     -24.781 -13.196  23.580  1.00 46.38           H
ATOM   4264  C   ALA A 276     -25.666 -14.735  24.726  1.00 46.59           C
ATOM   4265  O   ALA A 276     -25.617 -15.928  25.017  1.00 45.50           O
ATOM   4266  CB  ALA A 276     -24.297 -14.918  22.569  1.00 44.99           C
ATOM   4267 1HB  ALA A 276     -23.570 -14.492  22.031  1.00 44.99           H
ATOM   4268 2HB  ALA A 276     -25.118 -14.957  21.999  1.00 44.99           H
ATOM   4269 3HB  ALA A 276     -24.019 -15.857  22.773  1.00 44.99           H
ATOM   4270  N   GLN A 277     -26.575 -13.886  25.222  1.00 43.98           N
ATOM   4271  H   GLN A 277     -26.410 -12.901  25.166  1.00 43.98           H
ATOM   4272  CA  GLN A 277     -27.800 -14.371  25.842  1.00 52.29           C
ATOM   4273  HA  GLN A 277     -27.561 -14.835  26.695  1.00 52.29           H
ATOM   4274  C   GLN A 277     -28.437 -15.309  24.827  1.00 51.06           C
ATOM   4275  O   GLN A 277     -28.696 -14.912  23.692  1.00 54.15           O
ATOM   4276  CB  GLN A 277     -28.747 -13.220  26.195  1.00 53.67           C
ATOM   4277 1HB  GLN A 277     -28.596 -12.470  25.551  1.00 53.67           H
ATOM   4278 2HB  GLN A 277     -29.690 -13.543  26.116  1.00 53.67           H
ATOM   4279  CG  GLN A 277     -28.520 -12.702  27.619  1.00 52.17           C
ATOM   4280 1HG  GLN A 277     -28.642 -13.460  28.260  1.00 52.17           H
ATOM   4281 2HG  GLN A 277     -27.586 -12.353  27.689  1.00 52.17           H
ATOM   4282  CD  GLN A 277     -29.484 -11.585  28.000  1.00 52.59           C
ATOM   4283  OE1 GLN A 277     -29.893 -10.769  27.186  1.00 48.14           O
ATOM   4284  NE2 GLN A 277     -29.865 -11.477  29.247  1.00 45.98           N
ATOM   4285 1HE2 GLN A 277     -30.480 -10.737  29.520  1.00 45.98           H
ATOM   4286 2HE2 GLN A 277     -29.541 -12.134  29.927  1.00 45.98           H
ATOM   4287  N   THR A 278     -28.634 -16.550  25.239  1.00 56.76           N
ATOM   4288  H   THR A 278     -28.305 -16.828  26.141  1.00 56.76           H
ATOM   4289  CA  THR A 278     -29.321 -17.513  24.399  1.00 62.84           C
ATOM   4290  HA  THR A 278     -28.804 -17.572  23.545  1.00 62.84           H
ATOM   4291  C   THR A 278     -30.738 -16.988  24.145  1.00 63.75           C
ATOM   4292  O   THR A 278     -31.334 -16.317  24.997  1.00 60.80           O
ATOM   4293  CB  THR A 278     -29.324 -18.917  25.023  1.00 59.10           C
ATOM   4294  HB  THR A 278     -29.952 -19.504  24.512  1.00 59.10           H
ATOM   4295  OG1 THR A 278     -29.816 -18.872  26.334  1.00 53.75           O
ATOM   4296  HG1 THR A 278     -30.773 -18.862  26.316  1.00 53.75           H
ATOM   4297  CG2 THR A 278     -27.920 -19.511  25.080  1.00 56.36           C
ATOM   4298 1HG2 THR A 278     -27.933 -20.424  25.488  1.00 56.36           H
ATOM   4299 2HG2 THR A 278     -27.311 -18.939  25.629  1.00 56.36           H
ATOM   4300 3HG2 THR A 278     -27.526 -19.589  24.164  1.00 56.36           H
ATOM   4301  N   PHE A 279     -31.273 -17.246  22.978  1.00 46.00           N
ATOM   4302  H   PHE A 279     -30.738 -17.770  22.316  1.00 46.00           H
ATOM   4303  CA  PHE A 279     -32.621 -16.803  22.593  1.00 50.21           C
ATOM   4304  HA  PHE A 279     -32.617 -15.803  22.570  1.00 50.21           H
ATOM   4305  C   PHE A 279     -33.689 -17.208  23.627  1.00 49.50           C
ATOM   4306  O   PHE A 279     -34.662 -16.489  23.833  1.00 54.14           O
ATOM   4307  CB  PHE A 279     -32.907 -17.386  21.207  1.00 48.47           C
ATOM   4308 1HB  PHE A 279     -32.127 -17.183  20.615  1.00 48.47           H
ATOM   4309 2HB  PHE A 279     -33.007 -18.377  21.299  1.00 48.47           H
ATOM   4310  CG  PHE A 279     -34.152 -16.858  20.527  1.00 48.59           C
ATOM   4311  CD1 PHE A 279     -35.352 -17.585  20.607  1.00 46.62           C
ATOM   4312  HD1 PHE A 279     -35.387 -18.436  21.131  1.00 46.62           H
ATOM   4313  CD2 PHE A 279     -34.106 -15.658  19.807  1.00 46.55           C
ATOM   4314  HD2 PHE A 279     -33.254 -15.137  19.760  1.00 46.55           H
ATOM   4315  CE1 PHE A 279     -36.508 -17.114  19.948  1.00 38.43           C
ATOM   4316  HE1 PHE A 279     -37.361 -17.633  20.000  1.00 38.43           H
ATOM   4317  CE2 PHE A 279     -35.255 -15.183  19.149  1.00 39.06           C
ATOM   4318  HE2 PHE A 279     -35.217 -14.328  18.633  1.00 39.06           H
ATOM   4319  CZ  PHE A 279     -36.458 -15.911  19.217  1.00 40.52           C
ATOM   4320  HZ  PHE A 279     -37.275 -15.575  18.748  1.00 40.52           H
ATOM   4321  N   ALA A 280     -33.445 -18.291  24.367  1.00 54.64           N
ATOM   4322  H   ALA A 280     -32.626 -18.820  24.145  1.00 54.64           H
ATOM   4323  CA  ALA A 280     -34.266 -18.770  25.470  1.00 62.79           C
ATOM   4324  HA  ALA A 280     -35.199 -18.818  25.114  1.00 62.79           H
ATOM   4325  C   ALA A 280     -34.297 -17.798  26.671  1.00 65.07           C
ATOM   4326  O   ALA A 280     -35.381 -17.462  27.144  1.00 67.02           O
ATOM   4327  CB  ALA A 280     -33.754 -20.154  25.869  1.00 65.36           C
ATOM   4328 1HB  ALA A 280     -33.740 -20.771  25.082  1.00 65.36           H
ATOM   4329 2HB  ALA A 280     -34.337 -20.563  26.570  1.00 65.36           H
ATOM   4330 3HB  ALA A 280     -32.825 -20.101  26.235  1.00 65.36           H
ATOM   4331  N   GLU A 281     -33.156 -17.247  27.106  1.00 60.99           N
ATOM   4332  H   GLU A 281     -32.303 -17.499  26.650  1.00 60.99           H
ATOM   4333  CA  GLU A 281     -33.095 -16.285  28.226  1.00 66.54           C
ATOM   4334  HA  GLU A 281     -33.582 -16.749  28.966  1.00 66.54           H
ATOM   4335  C   GLU A 281     -33.789 -14.949  27.898  1.00 64.30           C
ATOM   4336  O   GLU A 281     -34.313 -14.274  28.787  1.00 67.59           O
ATOM   4337  CB  GLU A 281     -31.635 -15.988  28.604  1.00 71.40           C
ATOM   4338 1HB  GLU A 281     -31.095 -15.957  27.763  1.00 71.40           H
ATOM   4339 2HB  GLU A 281     -31.604 -15.096  29.054  1.00 71.40           H
ATOM   4340  CG  GLU A 281     -30.994 -17.015  29.542  1.00 64.94           C
ATOM   4341 1HG  GLU A 281     -31.509 -17.031  30.399  1.00 64.94           H
ATOM   4342 2HG  GLU A 281     -31.038 -17.916  29.109  1.00 64.94           H
ATOM   4343  CD  GLU A 281     -29.522 -16.678  29.848  1.00 58.43           C
ATOM   4344  OE1 GLU A 281     -29.077 -16.910  30.990  1.00 51.92           O
ATOM   4345  OE2 GLU A 281     -28.828 -16.175  28.936  1.00 52.96           O
ATOM   4346  N   ARG A 282     -33.793 -14.554  26.636  1.00 44.72           N
ATOM   4347  H   ARG A 282     -33.306 -15.103  25.957  1.00 44.72           H
ATOM   4348  CA  ARG A 282     -34.487 -13.337  26.197  1.00 46.80           C
ATOM   4349  HA  ARG A 282     -34.311 -12.639  26.891  1.00 46.80           H
ATOM   4350  C   ARG A 282     -36.006 -13.532  26.162  1.00 44.07           C
ATOM   4351  O   ARG A 282     -36.738 -12.582  26.398  1.00 47.60           O
ATOM   4352  CB  ARG A 282     -33.901 -12.874  24.849  1.00 48.30           C
ATOM   4353 1HB  ARG A 282     -32.910 -13.005  24.862  1.00 48.30           H
ATOM   4354 2HB  ARG A 282     -34.301 -13.422  24.114  1.00 48.30           H
ATOM   4355  CG  ARG A 282     -34.201 -11.394  24.583  1.00 47.59           C
ATOM   4356 1HG  ARG A 282     -35.192 -11.264  24.591  1.00 47.59           H
ATOM   4357 2HG  ARG A 282     -33.787 -10.849  25.313  1.00 47.59           H
ATOM   4358  CD  ARG A 282     -33.652 -10.905  23.234  1.00 50.61           C
ATOM   4359 1HD  ARG A 282     -33.932 -11.539  22.513  1.00 50.61           H
ATOM   4360 2HD  ARG A 282     -34.016  -9.995  23.038  1.00 50.61           H
ATOM   4361  NE  ARG A 282     -32.166 -10.819  23.220  1.00 42.51           N
ATOM   4362  HE  ARG A 282     -31.683 -11.164  24.024  1.00 42.51           H
ATOM   4363  CZ  ARG A 282     -31.420 -10.322  22.229  1.00 39.07           C
ATOM   4364  NH1 ARG A 282     -31.965  -9.875  21.121  1.00 35.52           N
ATOM   4365 1HH1 ARG A 282     -32.958  -9.902  21.006  1.00 35.52           H
ATOM   4366 2HH1 ARG A 282     -31.387  -9.507  20.392  1.00 35.52           H
ATOM   4367  NH2 ARG A 282     -30.141 -10.267  22.341  1.00 34.37           N
ATOM   4368 1HH2 ARG A 282     -29.697 -10.597  23.174  1.00 34.37           H
ATOM   4369 2HH2 ARG A 282     -29.589  -9.894  21.595  1.00 34.37           H
ATOM   4370  N   ARG A 283     -36.457 -14.745  25.918  1.00 35.88           N
ATOM   4371  H   ARG A 283     -35.786 -15.465  25.742  1.00 35.88           H
ATOM   4372  CA  ARG A 283     -37.880 -15.112  25.887  1.00 43.53           C
ATOM   4373  HA  ARG A 283     -38.359 -14.357  25.440  1.00 43.53           H
ATOM   4374  C   ARG A 283     -38.483 -15.229  27.296  1.00 41.96           C
ATOM   4375  O   ARG A 283     -39.602 -14.773  27.501  1.00 45.75           O
ATOM   4376  CB  ARG A 283     -38.043 -16.397  25.060  1.00 44.57           C
ATOM   4377 1HB  ARG A 283     -37.419 -16.357  24.279  1.00 44.57           H
ATOM   4378 2HB  ARG A 283     -37.808 -17.180  25.635  1.00 44.57           H
ATOM   4379  CG  ARG A 283     -39.481 -16.578  24.538  1.00 42.91           C
ATOM   4380 1HG  ARG A 283     -40.104 -16.672  25.315  1.00 42.91           H
ATOM   4381 2HG  ARG A 283     -39.739 -15.777  23.998  1.00 42.91           H
ATOM   4382  CD  ARG A 283     -39.589 -17.828  23.658  1.00 47.01           C
ATOM   4383 1HD  ARG A 283     -38.941 -17.765  22.899  1.00 47.01           H
ATOM   4384 2HD  ARG A 283     -39.388 -18.643  24.201  1.00 47.01           H
ATOM   4385  NE  ARG A 283     -40.937 -17.979  23.093  1.00 38.12           N
ATOM   4386  HE  ARG A 283     -41.603 -17.269  23.322  1.00 38.12           H
ATOM   4387  CZ  ARG A 283     -41.358 -18.962  22.311  1.00 35.56           C
ATOM   4388  NH1 ARG A 283     -40.585 -19.955  21.960  1.00 31.50           N
ATOM   4389 1HH1 ARG A 283     -39.639 -19.991  22.283  1.00 31.50           H
ATOM   4390 2HH1 ARG A 283     -40.939 -20.679  21.368  1.00 31.50           H
ATOM   4391  NH2 ARG A 283     -42.579 -18.966  21.863  1.00 30.92           N
ATOM   4392 1HH2 ARG A 283     -43.204 -18.225  22.109  1.00 30.92           H
ATOM   4393 2HH2 ARG A 283     -42.893 -19.710  21.273  1.00 30.92           H
ATOM   4394  N   GLU A 284     -37.757 -15.733  28.291  1.00 42.50           N
ATOM   4395  H   GLU A 284     -36.840 -16.074  28.084  1.00 42.50           H
ATOM   4396  CA  GLU A 284     -38.237 -15.814  29.682  1.00 49.15           C
ATOM   4397  HA  GLU A 284     -39.127 -16.265  29.608  1.00 49.15           H
ATOM   4398  C   GLU A 284     -38.454 -14.441  30.331  1.00 47.85           C
ATOM   4399  O   GLU A 284     -39.403 -14.252  31.090  1.00 48.22           O
ATOM   4400  CB  GLU A 284     -37.268 -16.644  30.526  1.00 53.45           C
ATOM   4401 1HB  GLU A 284     -36.332 -16.439  30.241  1.00 53.45           H
ATOM   4402 2HB  GLU A 284     -37.385 -16.400  31.489  1.00 53.45           H
ATOM   4403  CG  GLU A 284     -37.522 -18.144  30.358  1.00 49.94           C
ATOM   4404 1HG  GLU A 284     -38.471 -18.334  30.610  1.00 49.94           H
ATOM   4405 2HG  GLU A 284     -37.377 -18.384  29.398  1.00 49.94           H
ATOM   4406  CD  GLU A 284     -36.599 -19.014  31.227  1.00 46.47           C
ATOM   4407  OE1 GLU A 284     -37.000 -20.162  31.494  1.00 39.74           O
ATOM   4408  OE2 GLU A 284     -35.506 -18.523  31.575  1.00 42.36           O
ATOM   4409  N   ARG A 285     -37.645 -13.437  30.000  1.00 39.09           N
ATOM   4410  H   ARG A 285     -36.899 -13.607  29.356  1.00 39.09           H
ATOM   4411  CA  ARG A 285     -37.815 -12.081  30.555  1.00 42.50           C
ATOM   4412  HA  ARG A 285     -38.098 -12.251  31.499  1.00 42.50           H
ATOM   4413  C   ARG A 285     -38.945 -11.271  29.911  1.00 40.34           C
ATOM   4414  O   ARG A 285     -39.325 -10.245  30.477  1.00 39.02           O
ATOM   4415  CB  ARG A 285     -36.486 -11.313  30.525  1.00 42.13           C
ATOM   4416 1HB  ARG A 285     -36.036 -11.473  29.646  1.00 42.13           H
ATOM   4417 2HB  ARG A 285     -36.671 -10.336  30.632  1.00 42.13           H
ATOM   4418  CG  ARG A 285     -35.555 -11.773  31.655  1.00 41.86           C
ATOM   4419 1HG  ARG A 285     -36.041 -11.723  32.527  1.00 41.86           H
ATOM   4420 2HG  ARG A 285     -35.268 -12.716  31.486  1.00 41.86           H
ATOM   4421  CD  ARG A 285     -34.321 -10.871  31.712  1.00 46.19           C
ATOM   4422 1HD  ARG A 285     -33.801 -10.956  30.862  1.00 46.19           H
ATOM   4423 2HD  ARG A 285     -34.603  -9.920  31.837  1.00 46.19           H
ATOM   4424  NE  ARG A 285     -33.437 -11.242  32.833  1.00 37.09           N
ATOM   4425  HE  ARG A 285     -33.686 -12.057  33.356  1.00 37.09           H
ATOM   4426  CZ  ARG A 285     -32.350 -10.599  33.210  1.00 33.81           C
ATOM   4427  NH1 ARG A 285     -31.920  -9.530  32.587  1.00 30.39           N
ATOM   4428 1HH1 ARG A 285     -32.421  -9.176  31.797  1.00 30.39           H
ATOM   4429 2HH1 ARG A 285     -31.091  -9.068  32.901  1.00 30.39           H
ATOM   4430  NH2 ARG A 285     -31.657 -11.018  34.226  1.00 29.58           N
ATOM   4431 1HH2 ARG A 285     -31.947 -11.833  34.727  1.00 29.58           H
ATOM   4432 2HH2 ARG A 285     -30.833 -10.525  34.507  1.00 29.58           H
ATOM   4433  N   SER A 286     -39.467 -11.670  28.775  1.00 37.74           N
ATOM   4434  H   SER A 286     -39.095 -12.486  28.332  1.00 37.74           H
ATOM   4435  CA  SER A 286     -40.580 -10.958  28.132  1.00 39.14           C
ATOM   4436  HA  SER A 286     -40.470 -10.025  28.476  1.00 39.14           H
ATOM   4437  C   SER A 286     -41.969 -11.422  28.577  1.00 37.00           C
ATOM   4438  O   SER A 286     -42.947 -10.750  28.267  1.00 35.66           O
ATOM   4439  CB  SER A 286     -40.446 -10.981  26.602  1.00 38.05           C
ATOM   4440 1HB  SER A 286     -41.181 -10.451  26.178  1.00 38.05           H
ATOM   4441 2HB  SER A 286     -39.561 -10.608  26.322  1.00 38.05           H
ATOM   4442  OG  SER A 286     -40.523 -12.275  26.063  1.00 37.65           O
ATOM   4443  HG  SER A 286     -40.541 -12.916  26.773  1.00 37.65           H
ATOM   4444  N   PHE A 287     -42.064 -12.514  29.339  1.00 38.35           N
ATOM   4445  H   PHE A 287     -41.222 -12.968  29.630  1.00 38.35           H
ATOM   4446  CA  PHE A 287     -43.347 -13.076  29.768  1.00 41.90           C
ATOM   4447  HA  PHE A 287     -44.020 -12.554  29.244  1.00 41.90           H
ATOM   4448  C   PHE A 287     -43.700 -12.822  31.245  1.00 41.68           C
ATOM   4449  O   PHE A 287     -44.747 -13.269  31.701  1.00 37.43           O
ATOM   4450  CB  PHE A 287     -43.413 -14.563  29.393  1.00 37.64           C
ATOM   4451 1HB  PHE A 287     -42.532 -14.988  29.601  1.00 37.64           H
ATOM   4452 2HB  PHE A 287     -44.131 -15.001  29.934  1.00 37.64           H
ATOM   4453  CG  PHE A 287     -43.717 -14.789  27.924  1.00 38.29           C
ATOM   4454  CD1 PHE A 287     -45.036 -14.628  27.456  1.00 38.64           C
ATOM   4455  HD1 PHE A 287     -45.764 -14.383  28.097  1.00 38.64           H
ATOM   4456  CD2 PHE A 287     -42.704 -15.139  27.020  1.00 38.31           C
ATOM   4457  HD2 PHE A 287     -41.767 -15.263  27.346  1.00 38.31           H
ATOM   4458  CE1 PHE A 287     -45.334 -14.808  26.104  1.00 32.24           C
ATOM   4459  HE1 PHE A 287     -46.272 -14.689  25.780  1.00 32.24           H
ATOM   4460  CE2 PHE A 287     -43.001 -15.316  25.659  1.00 32.82           C
ATOM   4461  HE2 PHE A 287     -42.273 -15.557  25.017  1.00 32.82           H
ATOM   4462  CZ  PHE A 287     -44.316 -15.156  25.197  1.00 35.99           C
ATOM   4463  HZ  PHE A 287     -44.529 -15.288  24.229  1.00 35.99           H
ATOM   4464  N   SER A 288     -42.908 -12.062  32.009  1.00 39.75           N
ATOM   4465  H   SER A 288     -42.085 -11.673  31.596  1.00 39.75           H
ATOM   4466  CA  SER A 288     -43.183 -11.766  33.430  1.00 43.86           C
ATOM   4467  HA  SER A 288     -43.829 -12.476  33.708  1.00 43.86           H
ATOM   4468  C   SER A 288     -43.915 -10.438  33.678  1.00 42.06           C
ATOM   4469  O   SER A 288     -43.941  -9.947  34.798  1.00 39.81           O
ATOM   4470  CB  SER A 288     -41.898 -11.888  34.247  1.00 42.65           C
ATOM   4471 1HB  SER A 288     -42.052 -11.601  35.193  1.00 42.65           H
ATOM   4472 2HB  SER A 288     -41.559 -12.829  34.235  1.00 42.65           H
ATOM   4473  OG  SER A 288     -40.882 -11.058  33.706  1.00 40.34           O
ATOM   4474  HG  SER A 288     -40.082 -11.570  33.584  1.00 40.34           H
ATOM   4475  N   ARG A 289     -44.519  -9.835  32.662  1.00 31.21           N
ATOM   4476  H   ARG A 289     -44.323 -10.144  31.731  1.00 31.21           H
ATOM   4477  CA  ARG A 289     -45.467  -8.728  32.859  1.00 33.70           C
ATOM   4478  HA  ARG A 289     -45.306  -8.373  33.780  1.00 33.70           H
ATOM   4479  C   ARG A 289     -46.891  -9.273  32.760  1.00 32.82           C
ATOM   4480  O   ARG A 289     -47.385  -9.530  31.673  1.00 30.92           O
ATOM   4481  CB  ARG A 289     -45.212  -7.565  31.887  1.00 32.52           C
ATOM   4482 1HB  ARG A 289     -44.953  -7.934  30.994  1.00 32.52           H
ATOM   4483 2HB  ARG A 289     -46.048  -7.024  31.795  1.00 32.52           H
ATOM   4484  CG  ARG A 289     -44.086  -6.662  32.401  1.00 30.52           C
ATOM   4485 1HG  ARG A 289     -44.290  -6.383  33.339  1.00 30.52           H
ATOM   4486 2HG  ARG A 289     -43.224  -7.169  32.384  1.00 30.52           H
ATOM   4487  CD  ARG A 289     -43.954  -5.415  31.523  1.00 29.98           C
ATOM   4488 1HD  ARG A 289     -43.588  -5.671  30.628  1.00 29.98           H
ATOM   4489 2HD  ARG A 289     -44.851  -4.989  31.407  1.00 29.98           H
ATOM   4490  NE  ARG A 289     -43.045  -4.416  32.122  1.00 26.10           N
ATOM   4491  HE  ARG A 289     -42.508  -4.713  32.911  1.00 26.10           H
ATOM   4492  CZ  ARG A 289     -42.871  -3.169  31.719  1.00 23.60           C
ATOM   4493  NH1 ARG A 289     -43.481  -2.693  30.666  1.00 21.06           N
ATOM   4494 1HH1 ARG A 289     -44.100  -3.277  30.140  1.00 21.06           H
ATOM   4495 2HH1 ARG A 289     -43.329  -1.745  30.386  1.00 21.06           H
ATOM   4496  NH2 ARG A 289     -42.086  -2.367  32.371  1.00 20.02           N
ATOM   4497 1HH2 ARG A 289     -41.606  -2.691  33.186  1.00 20.02           H
ATOM   4498 2HH2 ARG A 289     -41.961  -1.426  32.058  1.00 20.02           H
ATOM   4499  N   SER A 290     -47.534  -9.407  33.941  1.00 36.14           N
ATOM   4500  H   SER A 290     -47.001  -9.294  34.779  1.00 36.14           H
ATOM   4501  CA  SER A 290     -48.959  -9.707  34.073  1.00 42.00           C
ATOM   4502  HA  SER A 290     -49.129 -10.561  33.581  1.00 42.00           H
ATOM   4503  C   SER A 290     -49.777  -8.573  33.456  1.00 40.39           C
ATOM   4504  O   SER A 290     -49.810  -7.470  33.988  1.00 38.07           O
ATOM   4505  CB  SER A 290     -49.310  -9.858  35.562  1.00 38.93           C
ATOM   4506 1HB  SER A 290     -50.295  -9.974  35.691  1.00 38.93           H
ATOM   4507 2HB  SER A 290     -48.826 -10.632  35.971  1.00 38.93           H
ATOM   4508  OG  SER A 290     -48.925  -8.702  36.261  1.00 36.47           O
ATOM   4509  HG  SER A 290     -48.837  -7.972  35.648  1.00 36.47           H
ATOM   4510  N   TRP A 291     -50.444  -8.848  32.368  1.00 33.42           N
ATOM   4511  H   TRP A 291     -50.155  -9.628  31.813  1.00 33.42           H
ATOM   4512  CA  TRP A 291     -51.593  -8.065  31.927  1.00 33.31           C
ATOM   4513  HA  TRP A 291     -51.548  -7.159  32.348  1.00 33.31           H
ATOM   4514  C   TRP A 291     -52.841  -8.796  32.404  1.00 31.80           C
ATOM   4515  O   TRP A 291     -53.031  -9.978  32.111  1.00 29.17           O
ATOM   4516  CB  TRP A 291     -51.557  -7.823  30.418  1.00 31.22           C
ATOM   4517 1HB  TRP A 291     -51.132  -8.612  29.973  1.00 31.22           H
ATOM   4518 2HB  TRP A 291     -52.494  -7.716  30.085  1.00 31.22           H
ATOM   4519  CG  TRP A 291     -50.791  -6.609  30.018  1.00 29.94           C
ATOM   4520  CD1 TRP A 291     -49.472  -6.373  30.254  1.00 26.39           C
ATOM   4521  HD1 TRP A 291     -48.848  -7.011  30.704  1.00 26.39           H
ATOM   4522  CD2 TRP A 291     -51.287  -5.408  29.344  1.00 28.21           C
ATOM   4523  NE1 TRP A 291     -49.121  -5.126  29.782  1.00 25.02           N
ATOM   4524  HE1 TRP A 291     -48.202  -4.737  29.849  1.00 25.02           H
ATOM   4525  CE2 TRP A 291     -50.201  -4.481  29.204  1.00 26.80           C
ATOM   4526  CE3 TRP A 291     -52.539  -5.008  28.836  1.00 30.37           C
ATOM   4527  HE3 TRP A 291     -53.323  -5.624  28.911  1.00 30.37           H
ATOM   4528  CZ2 TRP A 291     -50.344  -3.235  28.601  1.00 33.07           C
ATOM   4529  HZ2 TRP A 291     -49.564  -2.613  28.526  1.00 33.07           H
ATOM   4530  CZ3 TRP A 291     -52.697  -3.751  28.224  1.00 30.25           C
ATOM   4531  HZ3 TRP A 291     -53.594  -3.482  27.874  1.00 30.25           H
ATOM   4532  CH2 TRP A 291     -51.608  -2.865  28.098  1.00 31.18           C
ATOM   4533  HH2 TRP A 291     -51.731  -1.978  27.654  1.00 31.18           H
ATOM   4534  N   SER A 292     -53.637  -8.102  33.202  1.00 37.08           N
ATOM   4535  H   SER A 292     -53.339  -7.186  33.471  1.00 37.08           H
ATOM   4536  CA  SER A 292     -54.914  -8.574  33.716  1.00 43.68           C
ATOM   4537  HA  SER A 292     -54.724  -9.428  34.200  1.00 43.68           H
ATOM   4538  C   SER A 292     -55.880  -8.835  32.562  1.00 41.77           C
ATOM   4539  O   SER A 292     -55.992  -8.020  31.647  1.00 37.69           O
ATOM   4540  CB  SER A 292     -55.503  -7.533  34.674  1.00 39.68           C
ATOM   4541 1HB  SER A 292     -55.765  -6.703  34.181  1.00 39.68           H
ATOM   4542 2HB  SER A 292     -56.299  -7.901  35.155  1.00 39.68           H
ATOM   4543  OG  SER A 292     -54.543  -7.168  35.649  1.00 36.93           O
ATOM   4544  HG  SER A 292     -54.969  -7.086  36.502  1.00 36.93           H
ATOM   4545  N   ASP A 293     -56.552  -9.948  32.655  1.00 28.60           N
ATOM   4546  H   ASP A 293     -56.325 -10.551  33.419  1.00 28.60           H
ATOM   4547  CA  ASP A 293     -57.608 -10.398  31.745  1.00 36.91           C
ATOM   4548  HA  ASP A 293     -57.201 -10.471  30.834  1.00 36.91           H
ATOM   4549  C   ASP A 293     -58.767  -9.382  31.658  1.00 36.07           C
ATOM   4550  O   ASP A 293     -59.132  -8.777  32.674  1.00 33.34           O
ATOM   4551  CB  ASP A 293     -58.110 -11.755  32.277  1.00 34.41           C
ATOM   4552 1HB  ASP A 293     -57.497 -12.049  33.010  1.00 34.41           H
ATOM   4553 2HB  ASP A 293     -59.031 -11.625  32.644  1.00 34.41           H
ATOM   4554  CG  ASP A 293     -58.173 -12.877  31.241  1.00 30.09           C
ATOM   4555  OD1 ASP A 293     -58.261 -12.578  30.038  1.00 29.36           O
ATOM   4556  OD2 ASP A 293     -58.160 -14.055  31.668  1.00 30.96           O
ATOM   4557  N   PRO A 294     -59.415  -9.226  30.525  1.00 27.42           N
ATOM   4558  CA  PRO A 294     -60.834  -9.533  30.483  1.00 32.10           C
ATOM   4559  HA  PRO A 294     -61.079 -10.043  31.307  1.00 32.10           H
ATOM   4560  C   PRO A 294     -61.182 -10.443  29.298  1.00 32.82           C
ATOM   4561  O   PRO A 294     -61.098 -10.072  28.128  1.00 30.01           O
ATOM   4562  CB  PRO A 294     -61.549  -8.187  30.426  1.00 28.88           C
ATOM   4563 1HB  PRO A 294     -62.415  -8.263  29.932  1.00 28.88           H
ATOM   4564 2HB  PRO A 294     -61.719  -7.833  31.346  1.00 28.88           H
ATOM   4565  CG  PRO A 294     -60.564  -7.296  29.670  1.00 30.44           C
ATOM   4566 1HG  PRO A 294     -60.846  -7.194  28.716  1.00 30.44           H
ATOM   4567 2HG  PRO A 294     -60.508  -6.395  30.099  1.00 30.44           H
ATOM   4568  CD  PRO A 294     -59.217  -8.015  29.756  1.00 37.13           C
ATOM   4569 1HD  PRO A 294     -58.884  -8.261  28.846  1.00 37.13           H
ATOM   4570 2HD  PRO A 294     -58.537  -7.446  30.218  1.00 37.13           H
ATOM   4571  N   THR A 295     -61.607 -11.613  29.659  1.00 29.62           N
ATOM   4572  H   THR A 295     -61.517 -11.854  30.625  1.00 29.62           H
ATOM   4573  CA  THR A 295     -62.208 -12.612  28.774  1.00 39.17           C
ATOM   4574  HA  THR A 295     -61.511 -12.795  28.080  1.00 39.17           H
ATOM   4575  C   THR A 295     -63.499 -12.087  28.124  1.00 38.87           C
ATOM   4576  O   THR A 295     -64.352 -11.562  28.836  1.00 36.63           O
ATOM   4577  CB  THR A 295     -62.581 -13.857  29.598  1.00 36.27           C
ATOM   4578  HB  THR A 295     -63.494 -13.704  29.976  1.00 36.27           H
ATOM   4579  OG1 THR A 295     -61.720 -14.041  30.704  1.00 32.92           O
ATOM   4580  HG1 THR A 295     -62.238 -14.083  31.508  1.00 32.92           H
ATOM   4581  CG2 THR A 295     -62.512 -15.136  28.776  1.00 35.91           C
ATOM   4582 1HG2 THR A 295     -62.758 -15.932  29.330  1.00 35.91           H
ATOM   4583 2HG2 THR A 295     -61.590 -15.283  28.419  1.00 35.91           H
ATOM   4584 3HG2 THR A 295     -63.140 -15.097  27.999  1.00 35.91           H
ATOM   4585  N   PRO A 296     -63.744 -12.327  26.850  1.00 27.09           N
ATOM   4586  CA  PRO A 296     -65.073 -12.622  26.339  1.00 33.55           C
ATOM   4587  HA  PRO A 296     -65.715 -12.560  27.103  1.00 33.55           H
ATOM   4588  C   PRO A 296     -65.166 -14.063  25.804  1.00 34.20           C
ATOM   4589  O   PRO A 296     -64.199 -14.662  25.347  1.00 33.53           O
ATOM   4590  CB  PRO A 296     -65.409 -11.563  25.291  1.00 30.83           C
ATOM   4591 1HB  PRO A 296     -65.642 -11.991  24.418  1.00 30.83           H
ATOM   4592 2HB  PRO A 296     -66.171 -10.992  25.597  1.00 30.83           H
ATOM   4593  CG  PRO A 296     -64.138 -10.735  25.160  1.00 31.46           C
ATOM   4594 1HG  PRO A 296     -63.919 -10.574  24.198  1.00 31.46           H
ATOM   4595 2HG  PRO A 296     -64.237  -9.859  25.631  1.00 31.46           H
ATOM   4596  CD  PRO A 296     -63.060 -11.585  25.823  1.00 38.65           C
ATOM   4597 1HD  PRO A 296     -62.643 -12.221  25.174  1.00 38.65           H
ATOM   4598 2HD  PRO A 296     -62.349 -11.018  26.239  1.00 38.65           H
ATOM   4599  N   MET A 297     -66.366 -14.574  25.933  1.00 25.70           N
ATOM   4600  H   MET A 297     -67.103 -13.923  26.115  1.00 25.70           H
ATOM   4601  CA  MET A 297     -66.758 -15.974  25.844  1.00 29.98           C
ATOM   4602  HA  MET A 297     -66.177 -16.409  26.532  1.00 29.98           H
ATOM   4603  C   MET A 297     -66.463 -16.679  24.513  1.00 28.36           C
ATOM   4604  O   MET A 297     -66.460 -16.079  23.445  1.00 27.79           O
ATOM   4605  CB  MET A 297     -68.258 -16.061  26.123  1.00 29.34           C
ATOM   4606 1HB  MET A 297     -68.740 -15.594  25.382  1.00 29.34           H
ATOM   4607 2HB  MET A 297     -68.517 -17.027  26.133  1.00 29.34           H
ATOM   4608  CG  MET A 297     -68.689 -15.428  27.458  1.00 28.35           C
ATOM   4609 1HG  MET A 297     -67.922 -15.603  28.075  1.00 28.35           H
ATOM   4610 2HG  MET A 297     -68.744 -14.449  27.263  1.00 28.35           H
ATOM   4611  SD  MET A 297     -70.245 -16.066  28.126  1.00 27.27           S
ATOM   4612  CE  MET A 297     -71.350 -15.981  26.696  1.00 25.06           C
ATOM   4613 1HE  MET A 297     -72.265 -16.311  26.930  1.00 25.06           H
ATOM   4614 2HE  MET A 297     -71.005 -16.540  25.942  1.00 25.06           H
ATOM   4615 3HE  MET A 297     -71.437 -15.041  26.366  1.00 25.06           H
ATOM   4616  N   LYS A 298     -66.352 -17.991  24.633  1.00 23.48           N
ATOM   4617  H   LYS A 298     -66.250 -18.351  25.560  1.00 23.48           H
ATOM   4618  CA  LYS A 298     -66.364 -18.971  23.544  1.00 30.80           C
ATOM   4619  HA  LYS A 298     -65.526 -18.776  23.034  1.00 30.80           H
ATOM   4620  C   LYS A 298     -67.583 -18.834  22.627  1.00 28.51           C
ATOM   4621  O   LYS A 298     -68.713 -18.774  23.102  1.00 28.14           O
ATOM   4622  CB  LYS A 298     -66.437 -20.386  24.151  1.00 29.78           C
ATOM   4623 1HB  LYS A 298     -67.101 -20.368  24.899  1.00 29.78           H
ATOM   4624 2HB  LYS A 298     -66.754 -21.012  23.439  1.00 29.78           H
ATOM   4625  CG  LYS A 298     -65.129 -20.945  24.708  1.00 28.21           C
ATOM   4626 1HG  LYS A 298     -64.445 -20.984  23.979  1.00 28.21           H
ATOM   4627 2HG  LYS A 298     -64.799 -20.353  25.444  1.00 28.21           H
ATOM   4628  CD  LYS A 298     -65.387 -22.358  25.254  1.00 26.76           C
ATOM   4629 1HD  LYS A 298     -65.932 -22.291  26.090  1.00 26.76           H
ATOM   4630 2HD  LYS A 298     -65.889 -22.886  24.569  1.00 26.76           H
ATOM   4631  CE  LYS A 298     -64.098 -23.090  25.577  1.00 22.89           C
ATOM   4632 1HE  LYS A 298     -63.505 -23.093  24.772  1.00 22.89           H
ATOM   4633 2HE  LYS A 298     -63.632 -22.629  26.332  1.00 22.89           H
ATOM   4634  NZ  LYS A 298     -64.362 -24.493  25.973  1.00 21.30           N
ATOM   4635 1HZ  LYS A 298     -63.510 -24.972  26.185  1.00 21.30           H
ATOM   4636 2HZ  LYS A 298     -64.821 -24.993  25.238  1.00 21.30           H
ATOM   4637 3HZ  LYS A 298     -64.947 -24.533  26.783  1.00 21.30           H
ATOM   4638  N   ALA A 299     -67.334 -18.969  21.344  1.00 27.29           N
ATOM   4639  H   ALA A 299     -66.480 -18.593  20.984  1.00 27.29           H
ATOM   4640  CA  ALA A 299     -68.236 -19.636  20.421  1.00 33.92           C
ATOM   4641  HA  ALA A 299     -68.966 -20.070  20.950  1.00 33.92           H
ATOM   4642  C   ALA A 299     -67.434 -20.703  19.660  1.00 32.04           C
ATOM   4643  O   ALA A 299     -66.439 -20.396  19.010  1.00 29.26           O
ATOM   4644  CB  ALA A 299     -68.900 -18.618  19.505  1.00 30.55           C
ATOM   4645 1HB  ALA A 299     -69.412 -17.941  20.033  1.00 30.55           H
ATOM   4646 2HB  ALA A 299     -69.538 -19.064  18.877  1.00 30.55           H
ATOM   4647 3HB  ALA A 299     -68.219 -18.131  18.958  1.00 30.55           H
ATOM   4648  N   ASP A 300     -67.846 -21.948  19.845  1.00 26.41           N
ATOM   4649  H   ASP A 300     -68.551 -22.118  20.533  1.00 26.41           H
ATOM   4650  CA  ASP A 300     -67.325 -23.077  19.099  1.00 32.27           C
ATOM   4651  HA  ASP A 300     -66.330 -23.041  19.196  1.00 32.27           H
ATOM   4652  C   ASP A 300     -67.721 -22.956  17.626  1.00 29.65           C
ATOM   4653  O   ASP A 300     -68.894 -22.815  17.312  1.00 27.98           O
ATOM   4654  CB  ASP A 300     -67.912 -24.382  19.679  1.00 30.46           C
ATOM   4655 1HB  ASP A 300     -68.901 -24.271  19.775  1.00 30.46           H
ATOM   4656 2HB  ASP A 300     -67.720 -25.128  19.042  1.00 30.46           H
ATOM   4657  CG  ASP A 300     -67.339 -24.762  21.046  1.00 28.75           C
ATOM   4658  OD1 ASP A 300     -66.097 -24.744  21.192  1.00 28.57           O
ATOM   4659  OD2 ASP A 300     -68.139 -25.059  21.956  1.00 30.42           O
ATOM   4660  N   THR A 301     -66.776 -23.073  16.728  1.00 21.01           N
ATOM   4661  H   THR A 301     -65.858 -22.746  16.953  1.00 21.01           H
ATOM   4662  CA  THR A 301     -67.007 -23.664  15.404  1.00 31.16           C
ATOM   4663  HA  THR A 301     -67.693 -24.366  15.594  1.00 31.16           H
ATOM   4664  C   THR A 301     -65.698 -24.245  14.879  1.00 30.49           C
ATOM   4665  O   THR A 301     -64.725 -23.542  14.605  1.00 27.44           O
ATOM   4666  CB  THR A 301     -67.630 -22.735  14.351  1.00 26.58           C
ATOM   4667  HB  THR A 301     -67.046 -22.778  13.540  1.00 26.58           H
ATOM   4668  OG1 THR A 301     -67.622 -21.379  14.728  1.00 24.69           O
ATOM   4669  HG1 THR A 301     -67.620 -20.830  13.944  1.00 24.69           H
ATOM   4670  CG2 THR A 301     -69.087 -23.101  14.068  1.00 25.69           C
ATOM   4671 1HG2 THR A 301     -69.483 -22.491  13.382  1.00 25.69           H
ATOM   4672 2HG2 THR A 301     -69.641 -23.032  14.897  1.00 25.69           H
ATOM   4673 3HG2 THR A 301     -69.161 -24.038  13.726  1.00 25.69           H
ATOM   4674  N   SER A 302     -65.697 -25.542  14.792  1.00 22.02           N
ATOM   4675  H   SER A 302     -66.426 -26.035  15.267  1.00 22.02           H
ATOM   4676  CA  SER A 302     -64.717 -26.338  14.057  1.00 30.03           C
ATOM   4677  HA  SER A 302     -63.811 -26.126  14.422  1.00 30.03           H
ATOM   4678  C   SER A 302     -64.761 -25.998  12.567  1.00 28.37           C
ATOM   4679  O   SER A 302     -65.796 -26.206  11.939  1.00 27.11           O
ATOM   4680  CB  SER A 302     -65.111 -27.806  14.241  1.00 27.38           C
ATOM   4681 1HB  SER A 302     -64.599 -28.392  13.613  1.00 27.38           H
ATOM   4682 2HB  SER A 302     -64.948 -28.102  15.182  1.00 27.38           H
ATOM   4683  OG  SER A 302     -66.499 -27.976  13.964  1.00 26.74           O
ATOM   4684  HG  SER A 302     -66.633 -28.014  13.017  1.00 26.74           H
ATOM   4685  N   HIS A 303     -63.637 -25.556  12.007  1.00 20.60           N
ATOM   4686  H   HIS A 303     -62.980 -25.043  12.559  1.00 20.60           H
ATOM   4687  CA  HIS A 303     -63.350 -25.809  10.600  1.00 26.50           C
ATOM   4688  HA  HIS A 303     -63.824 -26.661  10.377  1.00 26.50           H
ATOM   4689  C   HIS A 303     -61.848 -26.013  10.411  1.00 25.07           C
ATOM   4690  O   HIS A 303     -61.038 -25.093  10.490  1.00 22.92           O
ATOM   4691  CB  HIS A 303     -63.946 -24.745   9.674  1.00 23.91           C
ATOM   4692 1HB  HIS A 303     -64.198 -23.942  10.214  1.00 23.91           H
ATOM   4693 2HB  HIS A 303     -63.265 -24.486   8.989  1.00 23.91           H
ATOM   4694  CG  HIS A 303     -65.180 -25.261   8.964  1.00 23.75           C
ATOM   4695  ND1 HIS A 303     -65.194 -26.204   7.966  1.00 23.26           N
ATOM   4696  HD1 HIS A 303     -64.389 -26.625   7.547  1.00 23.26           H
ATOM   4697  CD2 HIS A 303     -66.484 -24.946   9.238  1.00 24.14           C
ATOM   4698  HD2 HIS A 303     -66.802 -24.284   9.916  1.00 24.14           H
ATOM   4699  CE1 HIS A 303     -66.466 -26.464   7.649  1.00 23.21           C
ATOM   4700  HE1 HIS A 303     -66.760 -27.120   6.954  1.00 23.21           H
ATOM   4701  NE2 HIS A 303     -67.290 -25.720   8.395  1.00 23.93           N
ATOM   4702  N   ASP A 304     -61.534 -27.261  10.211  1.00 24.66           N
ATOM   4703  H   ASP A 304     -62.198 -27.955  10.488  1.00 24.66           H
ATOM   4704  CA  ASP A 304     -60.292 -27.719   9.616  1.00 32.15           C
ATOM   4705  HA  ASP A 304     -59.514 -27.307  10.090  1.00 32.15           H
ATOM   4706  C   ASP A 304     -60.287 -27.281   8.141  1.00 30.10           C
ATOM   4707  O   ASP A 304     -61.202 -27.626   7.394  1.00 28.40           O
ATOM   4708  CB  ASP A 304     -60.274 -29.260   9.753  1.00 29.73           C
ATOM   4709 1HB  ASP A 304     -60.925 -29.516  10.468  1.00 29.73           H
ATOM   4710 2HB  ASP A 304     -60.565 -29.653   8.881  1.00 29.73           H
ATOM   4711  CG  ASP A 304     -58.928 -29.886  10.112  1.00 27.12           C
ATOM   4712  OD1 ASP A 304     -57.902 -29.177  10.038  1.00 26.57           O
ATOM   4713  OD2 ASP A 304     -58.941 -31.089  10.451  1.00 27.02           O
ATOM   4714  N   SER A 305     -59.300 -26.487   7.735  1.00 24.43           N
ATOM   4715  H   SER A 305     -58.747 -26.024   8.427  1.00 24.43           H
ATOM   4716  CA  SER A 305     -58.985 -26.259   6.327  1.00 33.61           C
ATOM   4717  HA  SER A 305     -59.132 -27.143   5.883  1.00 33.61           H
ATOM   4718  C   SER A 305     -57.531 -25.821   6.198  1.00 31.87           C
ATOM   4719  O   SER A 305     -57.153 -24.685   6.474  1.00 30.04           O
ATOM   4720  CB  SER A 305     -59.918 -25.234   5.668  1.00 31.22           C
ATOM   4721 1HB  SER A 305     -60.035 -24.429   6.249  1.00 31.22           H
ATOM   4722 2HB  SER A 305     -59.569 -24.952   4.774  1.00 31.22           H
ATOM   4723  OG  SER A 305     -61.192 -25.808   5.469  1.00 29.26           O
ATOM   4724  HG  SER A 305     -61.851 -25.115   5.424  1.00 29.26           H
ATOM   4725  N   ARG A 306     -56.728 -26.765   5.789  1.00 20.89           N
ATOM   4726  H   ARG A 306     -56.978 -27.712   5.990  1.00 20.89           H
ATOM   4727  CA  ARG A 306     -55.493 -26.526   5.059  1.00 27.71           C
ATOM   4728  HA  ARG A 306     -54.863 -26.044   5.668  1.00 27.71           H
ATOM   4729  C   ARG A 306     -55.842 -25.716   3.810  1.00 26.25           C
ATOM   4730  O   ARG A 306     -56.616 -26.218   3.014  1.00 24.64           O
ATOM   4731  CB  ARG A 306     -54.928 -27.877   4.592  1.00 26.13           C
ATOM   4732 1HB  ARG A 306     -55.677 -28.409   4.197  1.00 26.13           H
ATOM   4733 2HB  ARG A 306     -54.237 -27.701   3.891  1.00 26.13           H
ATOM   4734  CG  ARG A 306     -54.280 -28.723   5.683  1.00 25.21           C
ATOM   4735 1HG  ARG A 306     -53.432 -28.290   5.987  1.00 25.21           H
ATOM   4736 2HG  ARG A 306     -54.906 -28.812   6.458  1.00 25.21           H
ATOM   4737  CD  ARG A 306     -53.977 -30.103   5.101  1.00 24.70           C
ATOM   4738 1HD  ARG A 306     -54.825 -30.627   5.019  1.00 24.70           H
ATOM   4739 2HD  ARG A 306     -53.558 -30.003   4.199  1.00 24.70           H
ATOM   4740  NE  ARG A 306     -53.048 -30.865   5.956  1.00 23.83           N
ATOM   4741  HE  ARG A 306     -52.450 -30.333   6.555  1.00 23.83           H
ATOM   4742  CZ  ARG A 306     -52.926 -32.177   6.011  1.00 24.43           C
ATOM   4743  NH1 ARG A 306     -53.702 -32.975   5.324  1.00 23.60           N
ATOM   4744 1HH1 ARG A 306     -54.414 -32.594   4.734  1.00 23.60           H
ATOM   4745 2HH1 ARG A 306     -53.583 -33.966   5.388  1.00 23.60           H
ATOM   4746  NH2 ARG A 306     -52.013 -32.718   6.757  1.00 23.68           N
ATOM   4747 1HH2 ARG A 306     -51.398 -32.140   7.293  1.00 23.68           H
ATOM   4748 2HH2 ARG A 306     -51.924 -33.713   6.796  1.00 23.68           H
ATOM   4749  N   ASP A 307     -55.291 -24.510   3.697  1.00 25.58           N
ATOM   4750  H   ASP A 307     -55.204 -23.965   4.531  1.00 25.58           H
ATOM   4751  CA  ASP A 307     -54.799 -23.912   2.446  1.00 33.81           C
ATOM   4752  HA  ASP A 307     -54.007 -24.472   2.203  1.00 33.81           H
ATOM   4753  C   ASP A 307     -54.411 -22.451   2.714  1.00 32.23           C
ATOM   4754  O   ASP A 307     -55.257 -21.577   2.864  1.00 29.92           O
ATOM   4755  CB  ASP A 307     -55.784 -24.005   1.261  1.00 31.68           C
ATOM   4756 1HB  ASP A 307     -56.717 -24.007   1.621  1.00 31.68           H
ATOM   4757 2HB  ASP A 307     -55.654 -23.205   0.675  1.00 31.68           H
ATOM   4758  CG  ASP A 307     -55.584 -25.274   0.410  1.00 28.64           C
ATOM   4759  OD1 ASP A 307     -54.480 -25.864   0.496  1.00 27.41           O
ATOM   4760  OD2 ASP A 307     -56.526 -25.618  -0.348  1.00 27.44           O
ATOM   4761  N   SER A 308     -53.112 -22.199   2.852  1.00 28.02           N
ATOM   4762  H   SER A 308     -52.489 -22.971   2.978  1.00 28.02           H
ATOM   4763  CA  SER A 308     -52.550 -20.847   2.828  1.00 34.54           C
ATOM   4764  HA  SER A 308     -53.068 -20.364   2.122  1.00 34.54           H
ATOM   4765  C   SER A 308     -51.073 -20.911   2.450  1.00 31.88           C
ATOM   4766  O   SER A 308     -50.191 -20.573   3.235  1.00 30.45           O
ATOM   4767  CB  SER A 308     -52.750 -20.098   4.156  1.00 33.05           C
ATOM   4768 1HB  SER A 308     -52.418 -20.643   4.926  1.00 33.05           H
ATOM   4769 2HB  SER A 308     -52.278 -19.217   4.143  1.00 33.05           H
ATOM   4770  OG  SER A 308     -54.106 -19.833   4.395  1.00 32.19           O
ATOM   4771  HG  SER A 308     -54.242 -18.887   4.449  1.00 32.19           H
ATOM   4772  N   SER A 309     -50.814 -21.380   1.248  1.00 26.57           N
ATOM   4773  H   SER A 309     -51.567 -21.754   0.707  1.00 26.57           H
ATOM   4774  CA  SER A 309     -49.469 -21.377   0.671  1.00 34.51           C
ATOM   4775  HA  SER A 309     -48.914 -20.811   1.281  1.00 34.51           H
ATOM   4776  C   SER A 309     -49.458 -20.720  -0.716  1.00 32.87           C
ATOM   4777  O   SER A 309     -48.861 -21.270  -1.622  1.00 29.97           O
ATOM   4778  CB  SER A 309     -48.889 -22.800   0.653  1.00 31.02           C
ATOM   4779 1HB  SER A 309     -47.953 -22.796   0.300  1.00 31.02           H
ATOM   4780 2HB  SER A 309     -48.897 -23.197   1.571  1.00 31.02           H
ATOM   4781  OG  SER A 309     -49.640 -23.660  -0.176  1.00 28.99           O
ATOM   4782  HG  SER A 309     -49.810 -24.481   0.286  1.00 28.99           H
ATOM   4783  N   ASP A 310     -50.134 -19.558  -0.866  1.00 26.64           N
ATOM   4784  H   ASP A 310     -50.612 -19.147  -0.090  1.00 26.64           H
ATOM   4785  CA  ASP A 310     -50.158 -18.907  -2.185  1.00 33.93           C
ATOM   4786  HA  ASP A 310     -49.226 -19.050  -2.517  1.00 33.93           H
ATOM   4787  C   ASP A 310     -50.328 -17.369  -2.170  1.00 32.50           C
ATOM   4788  O   ASP A 310     -50.973 -16.793  -3.039  1.00 31.15           O
ATOM   4789  CB  ASP A 310     -51.167 -19.617  -3.108  1.00 31.77           C
ATOM   4790 1HB  ASP A 310     -51.380 -20.513  -2.718  1.00 31.77           H
ATOM   4791 2HB  ASP A 310     -52.000 -19.066  -3.153  1.00 31.77           H
ATOM   4792  CG  ASP A 310     -50.639 -19.820  -4.538  1.00 28.76           C
ATOM   4793  OD1 ASP A 310     -49.445 -19.542  -4.781  1.00 28.63           O
ATOM   4794  OD2 ASP A 310     -51.435 -20.312  -5.370  1.00 27.86           O
ATOM   4795  N   LEU A 311     -49.747 -16.667  -1.188  1.00 28.06           N
ATOM   4796  H   LEU A 311     -49.281 -17.153  -0.449  1.00 28.06           H
ATOM   4797  CA  LEU A 311     -49.780 -15.192  -1.173  1.00 33.71           C
ATOM   4798  HA  LEU A 311     -50.030 -14.959  -2.113  1.00 33.71           H
ATOM   4799  C   LEU A 311     -48.412 -14.514  -0.949  1.00 32.00           C
ATOM   4800  O   LEU A 311     -48.360 -13.331  -0.630  1.00 30.24           O
ATOM   4801  CB  LEU A 311     -50.866 -14.688  -0.200  1.00 31.08           C
ATOM   4802 1HB  LEU A 311     -50.770 -15.193   0.658  1.00 31.08           H
ATOM   4803 2HB  LEU A 311     -50.704 -13.715  -0.034  1.00 31.08           H
ATOM   4804  CG  LEU A 311     -52.322 -14.854  -0.693  1.00 28.83           C
ATOM   4805  HG  LEU A 311     -52.458 -15.820  -0.915  1.00 28.83           H
ATOM   4806  CD1 LEU A 311     -53.275 -14.401   0.398  1.00 28.65           C
ATOM   4807 1HD1 LEU A 311     -54.226 -14.498   0.106  1.00 28.65           H
ATOM   4808 2HD1 LEU A 311     -53.121 -13.441   0.632  1.00 28.65           H
ATOM   4809 3HD1 LEU A 311     -53.152 -14.943   1.229  1.00 28.65           H
ATOM   4810  CD2 LEU A 311     -52.622 -14.036  -1.947  1.00 32.67           C
ATOM   4811 1HD2 LEU A 311     -53.569 -14.164  -2.240  1.00 32.67           H
ATOM   4812 2HD2 LEU A 311     -52.027 -14.308  -2.703  1.00 32.67           H
ATOM   4813 3HD2 LEU A 311     -52.481 -13.060  -1.780  1.00 32.67           H
ATOM   4814  N   GLN A 312     -47.309 -15.218  -1.154  1.00 31.24           N
ATOM   4815  H   GLN A 312     -47.390 -16.190  -1.375  1.00 31.24           H
ATOM   4816  CA  GLN A 312     -45.966 -14.615  -1.067  1.00 34.14           C
ATOM   4817  HA  GLN A 312     -46.148 -13.677  -0.773  1.00 34.14           H
ATOM   4818  C   GLN A 312     -45.237 -14.488  -2.420  1.00 32.73           C
ATOM   4819  O   GLN A 312     -44.124 -13.976  -2.460  1.00 32.15           O
ATOM   4820  CB  GLN A 312     -45.121 -15.331  -0.001  1.00 33.43           C
ATOM   4821 1HB  GLN A 312     -45.235 -16.319  -0.102  1.00 33.43           H
ATOM   4822 2HB  GLN A 312     -44.159 -15.092  -0.131  1.00 33.43           H
ATOM   4823  CG  GLN A 312     -45.563 -14.910   1.415  1.00 33.43           C
ATOM   4824 1HG  GLN A 312     -45.594 -13.911   1.456  1.00 33.43           H
ATOM   4825 2HG  GLN A 312     -46.476 -15.280   1.588  1.00 33.43           H
ATOM   4826  CD  GLN A 312     -44.628 -15.406   2.518  1.00 31.97           C
ATOM   4827  OE1 GLN A 312     -43.862 -16.343   2.383  1.00 31.97           O
ATOM   4828  NE2 GLN A 312     -44.663 -14.795   3.682  1.00 32.90           N
ATOM   4829 1HE2 GLN A 312     -44.071 -15.103   4.426  1.00 32.90           H
ATOM   4830 2HE2 GLN A 312     -45.282 -14.022   3.823  1.00 32.90           H
ATOM   4831  N   SER A 313     -45.850 -14.879  -3.516  1.00 32.67           N
ATOM   4832  H   SER A 313     -46.793 -15.204  -3.449  1.00 32.67           H
ATOM   4833  CA  SER A 313     -45.203 -14.857  -4.838  1.00 37.41           C
ATOM   4834  HA  SER A 313     -44.225 -14.858  -4.628  1.00 37.41           H
ATOM   4835  C   SER A 313     -45.473 -13.588  -5.662  1.00 37.00           C
ATOM   4836  O   SER A 313     -44.777 -13.344  -6.634  1.00 35.14           O
ATOM   4837  CB  SER A 313     -45.611 -16.103  -5.621  1.00 35.17           C
ATOM   4838 1HB  SER A 313     -45.523 -16.924  -5.056  1.00 35.17           H
ATOM   4839 2HB  SER A 313     -46.552 -16.024  -5.951  1.00 35.17           H
ATOM   4840  OG  SER A 313     -44.779 -16.270  -6.745  1.00 32.49           O
ATOM   4841  HG  SER A 313     -43.865 -16.308  -6.463  1.00 32.49           H
ATOM   4842  N   SER A 314     -46.458 -12.765  -5.279  1.00 33.56           N
ATOM   4843  H   SER A 314     -46.887 -12.902  -4.386  1.00 33.56           H
ATOM   4844  CA  SER A 314     -46.926 -11.665  -6.137  1.00 37.85           C
ATOM   4845  HA  SER A 314     -46.609 -11.949  -7.042  1.00 37.85           H
ATOM   4846  C   SER A 314     -46.289 -10.296  -5.853  1.00 36.63           C
ATOM   4847  O   SER A 314     -46.582  -9.339  -6.556  1.00 34.50           O
ATOM   4848  CB  SER A 314     -48.454 -11.555  -6.072  1.00 34.66           C
ATOM   4849 1HB  SER A 314     -48.753 -11.237  -5.172  1.00 34.66           H
ATOM   4850 2HB  SER A 314     -48.799 -10.935  -6.777  1.00 34.66           H
ATOM   4851  OG  SER A 314     -49.039 -12.818  -6.292  1.00 32.85           O
ATOM   4852  HG  SER A 314     -49.990 -12.725  -6.342  1.00 32.85           H
ATOM   4853  N   HIS A 315     -45.422 -10.188  -4.852  1.00 30.70           N
ATOM   4854  H   HIS A 315     -45.206 -10.993  -4.299  1.00 30.70           H
ATOM   4855  CA  HIS A 315     -44.771  -8.895  -4.542  1.00 32.82           C
ATOM   4856  HA  HIS A 315     -45.425  -8.193  -4.822  1.00 32.82           H
ATOM   4857  C   HIS A 315     -43.490  -8.653  -5.360  1.00 32.28           C
ATOM   4858  O   HIS A 315     -43.086  -7.503  -5.534  1.00 30.32           O
ATOM   4859  CB  HIS A 315     -44.514  -8.796  -3.034  1.00 30.04           C
ATOM   4860 1HB  HIS A 315     -45.318  -9.138  -2.548  1.00 30.04           H
ATOM   4861 2HB  HIS A 315     -43.721  -9.361  -2.806  1.00 30.04           H
ATOM   4862  CG  HIS A 315     -44.241  -7.383  -2.561  1.00 28.79           C
ATOM   4863  ND1 HIS A 315     -43.135  -6.621  -2.813  1.00 26.02           N
ATOM   4864  HD1 HIS A 315     -42.329  -6.915  -3.326  1.00 26.02           H
ATOM   4865  CD2 HIS A 315     -45.098  -6.601  -1.825  1.00 24.73           C
ATOM   4866  HD2 HIS A 315     -46.000  -6.872  -1.488  1.00 24.73           H
ATOM   4867  CE1 HIS A 315     -43.310  -5.416  -2.259  1.00 23.38           C
ATOM   4868  HE1 HIS A 315     -42.653  -4.664  -2.308  1.00 23.38           H
ATOM   4869  NE2 HIS A 315     -44.488  -5.361  -1.630  1.00 22.81           N
ATOM   4870  N   CYS A 316     -42.875  -9.699  -5.892  1.00 35.45           N
ATOM   4871  H   CYS A 316     -43.277 -10.609  -5.789  1.00 35.45           H
ATOM   4872  CA  CYS A 316     -41.620  -9.548  -6.627  1.00 38.69           C
ATOM   4873  HA  CYS A 316     -41.131  -8.822  -6.143  1.00 38.69           H
ATOM   4874  C   CYS A 316     -41.826  -9.084  -8.088  1.00 37.05           C
ATOM   4875  O   CYS A 316     -40.958  -8.436  -8.641  1.00 33.61           O
ATOM   4876  CB  CYS A 316     -40.835 -10.865  -6.570  1.00 35.18           C
ATOM   4877 1HB  CYS A 316     -41.440 -11.559  -6.960  1.00 35.18           H
ATOM   4878 2HB  CYS A 316     -40.044 -10.737  -7.169  1.00 35.18           H
ATOM   4879  SG  CYS A 316     -40.364 -11.226  -4.844  1.00 30.71           S
ATOM   4880  HG  CYS A 316     -41.451 -11.313  -4.100  1.00 30.71           H
ATOM   4881  N   THR A 317     -42.975  -9.372  -8.681  1.00 38.83           N
ATOM   4882  H   THR A 317     -43.703  -9.797  -8.144  1.00 38.83           H
ATOM   4883  CA  THR A 317     -43.215  -9.085 -10.111  1.00 43.29           C
ATOM   4884  HA  THR A 317     -42.326  -9.258 -10.534  1.00 43.29           H
ATOM   4885  C   THR A 317     -43.596  -7.633 -10.405  1.00 43.46           C
ATOM   4886  O   THR A 317     -43.490  -7.195 -11.550  1.00 40.96           O
ATOM   4887  CB  THR A 317     -44.307 -10.010 -10.660  1.00 38.15           C
ATOM   4888  HB  THR A 317     -44.588  -9.685 -11.563  1.00 38.15           H
ATOM   4889  OG1 THR A 317     -45.443  -9.953  -9.839  1.00 34.87           O
ATOM   4890  HG1 THR A 317     -46.230  -9.940 -10.383  1.00 34.87           H
ATOM   4891  CG2 THR A 317     -43.849 -11.470 -10.700  1.00 36.21           C
ATOM   4892 1HG2 THR A 317     -44.570 -12.062 -11.060  1.00 36.21           H
ATOM   4893 2HG2 THR A 317     -43.611 -11.796  -9.785  1.00 36.21           H
ATOM   4894 3HG2 THR A 317     -43.044 -11.577 -11.283  1.00 36.21           H
ATOM   4895  N   LEU A 318     -44.048  -6.881  -9.398  1.00 37.51           N
ATOM   4896  H   LEU A 318     -44.101  -7.279  -8.482  1.00 37.51           H
ATOM   4897  CA  LEU A 318     -44.469  -5.488  -9.594  1.00 39.00           C
ATOM   4898  HA  LEU A 318     -44.825  -5.433 -10.527  1.00 39.00           H
ATOM   4899  C   LEU A 318     -43.282  -4.511  -9.524  1.00 39.84           C
ATOM   4900  O   LEU A 318     -43.270  -3.530 -10.264  1.00 38.21           O
ATOM   4901  CB  LEU A 318     -45.598  -5.146  -8.605  1.00 35.07           C
ATOM   4902 1HB  LEU A 318     -45.992  -5.999  -8.262  1.00 35.07           H
ATOM   4903 2HB  LEU A 318     -45.210  -4.627  -7.843  1.00 35.07           H
ATOM   4904  CG  LEU A 318     -46.719  -4.310  -9.251  1.00 32.26           C
ATOM   4905  HG  LEU A 318     -46.440  -4.150 -10.198  1.00 32.26           H
ATOM   4906  CD1 LEU A 318     -48.061  -5.057  -9.184  1.00 31.09           C
ATOM   4907 1HD1 LEU A 318     -48.792  -4.518  -9.602  1.00 31.09           H
ATOM   4908 2HD1 LEU A 318     -48.320  -5.244  -8.236  1.00 31.09           H
ATOM   4909 3HD1 LEU A 318     -48.009  -5.931  -9.666  1.00 31.09           H
ATOM   4910  CD2 LEU A 318     -46.912  -2.964  -8.558  1.00 36.70           C
ATOM   4911 1HD2 LEU A 318     -47.643  -2.439  -8.993  1.00 36.70           H
ATOM   4912 2HD2 LEU A 318     -46.076  -2.417  -8.598  1.00 36.70           H
ATOM   4913 3HD2 LEU A 318     -47.153  -3.088  -7.595  1.00 36.70           H
ATOM   4914  N   ASP A 319     -42.291  -4.802  -8.692  1.00 43.91           N
ATOM   4915  H   ASP A 319     -42.395  -5.578  -8.070  1.00 43.91           H
ATOM   4916  CA  ASP A 319     -41.042  -4.022  -8.653  1.00 47.30           C
ATOM   4917  HA  ASP A 319     -41.334  -3.066  -8.621  1.00 47.30           H
ATOM   4918  C   ASP A 319     -40.199  -4.246  -9.928  1.00 47.41           C
ATOM   4919  O   ASP A 319     -39.688  -3.281 -10.496  1.00 46.21           O
ATOM   4920  CB  ASP A 319     -40.230  -4.349  -7.383  1.00 45.39           C
ATOM   4921 1HB  ASP A 319     -40.354  -5.320  -7.178  1.00 45.39           H
ATOM   4922 2HB  ASP A 319     -39.266  -4.170  -7.578  1.00 45.39           H
ATOM   4923  CG  ASP A 319     -40.623  -3.541  -6.127  1.00 40.79           C
ATOM   4924  OD1 ASP A 319     -41.243  -2.465  -6.274  1.00 37.64           O
ATOM   4925  OD2 ASP A 319     -40.293  -4.005  -5.015  1.00 37.53           O
ATOM   4926  N   GLU A 320     -40.135  -5.461 -10.427  1.00 47.01           N
ATOM   4927  H   GLU A 320     -40.581  -6.209  -9.935  1.00 47.01           H
ATOM   4928  CA  GLU A 320     -39.430  -5.758 -11.684  1.00 49.88           C
ATOM   4929  HA  GLU A 320     -38.507  -5.401 -11.539  1.00 49.88           H
ATOM   4930  C   GLU A 320     -40.056  -5.027 -12.891  1.00 49.11           C
ATOM   4931  O   GLU A 320     -39.344  -4.436 -13.693  1.00 48.09           O
ATOM   4932  CB  GLU A 320     -39.387  -7.285 -11.936  1.00 49.15           C
ATOM   4933 1HB  GLU A 320     -40.295  -7.665 -11.759  1.00 49.15           H
ATOM   4934 2HB  GLU A 320     -39.139  -7.445 -12.891  1.00 49.15           H
ATOM   4935  CG  GLU A 320     -38.365  -8.010 -11.033  1.00 45.10           C
ATOM   4936 1HG  GLU A 320     -37.457  -7.640 -11.230  1.00 45.10           H
ATOM   4937 2HG  GLU A 320     -38.602  -7.822 -10.080  1.00 45.10           H
ATOM   4938  CD  GLU A 320     -38.309  -9.540 -11.219  1.00 41.95           C
ATOM   4939  OE1 GLU A 320     -37.330 -10.153 -10.723  1.00 39.35           O
ATOM   4940  OE2 GLU A 320     -39.249 -10.127 -11.783  1.00 39.84           O
ATOM   4941  N   ALA A 321     -41.385  -4.979 -12.973  1.00 55.62           N
ATOM   4942  H   ALA A 321     -41.933  -5.417 -12.261  1.00 55.62           H
ATOM   4943  CA  ALA A 321     -42.064  -4.300 -14.081  1.00 57.45           C
ATOM   4944  HA  ALA A 321     -41.619  -4.637 -14.910  1.00 57.45           H
ATOM   4945  C   ALA A 321     -41.885  -2.762 -14.062  1.00 56.46           C
ATOM   4946  O   ALA A 321     -41.855  -2.129 -15.119  1.00 53.49           O
ATOM   4947  CB  ALA A 321     -43.544  -4.688 -14.050  1.00 54.39           C
ATOM   4948 1HB  ALA A 321     -43.654  -5.682 -14.062  1.00 54.39           H
ATOM   4949 2HB  ALA A 321     -44.029  -4.315 -14.841  1.00 54.39           H
ATOM   4950 3HB  ALA A 321     -43.989  -4.340 -13.225  1.00 54.39           H
ATOM   4951  N   PHE A 322     -41.763  -2.164 -12.871  1.00 48.40           N
ATOM   4952  H   PHE A 322     -41.893  -2.707 -12.041  1.00 48.40           H
ATOM   4953  CA  PHE A 322     -41.445  -0.740 -12.743  1.00 49.33           C
ATOM   4954  HA  PHE A 322     -42.007  -0.287 -13.435  1.00 49.33           H
ATOM   4955  C   PHE A 322     -39.967  -0.448 -13.057  1.00 50.28           C
ATOM   4956  O   PHE A 322     -39.671   0.567 -13.686  1.00 48.77           O
ATOM   4957  CB  PHE A 322     -41.833  -0.230 -11.351  1.00 45.61           C
ATOM   4958 1HB  PHE A 322     -41.971  -1.017 -10.750  1.00 45.61           H
ATOM   4959 2HB  PHE A 322     -41.085   0.333 -10.998  1.00 45.61           H
ATOM   4960  CG  PHE A 322     -43.106   0.606 -11.343  1.00 42.35           C
ATOM   4961  CD1 PHE A 322     -43.035   1.984 -11.576  1.00 40.77           C
ATOM   4962  HD1 PHE A 322     -42.148   2.416 -11.736  1.00 40.77           H
ATOM   4963  CD2 PHE A 322     -44.351   0.002 -11.118  1.00 40.65           C
ATOM   4964  HD2 PHE A 322     -44.406  -0.982 -10.951  1.00 40.65           H
ATOM   4965  CE1 PHE A 322     -44.206   2.765 -11.586  1.00 34.39           C
ATOM   4966  HE1 PHE A 322     -44.149   3.749 -11.757  1.00 34.39           H
ATOM   4967  CE2 PHE A 322     -45.523   0.780 -11.127  1.00 36.06           C
ATOM   4968  HE2 PHE A 322     -46.410   0.346 -10.970  1.00 36.06           H
ATOM   4969  CZ  PHE A 322     -45.451   2.166 -11.356  1.00 37.73           C
ATOM   4970  HZ  PHE A 322     -46.283   2.720 -11.355  1.00 37.73           H
ATOM   4971  N   GLU A 323     -39.056  -1.337 -12.665  1.00 58.50           N
ATOM   4972  H   GLU A 323     -39.352  -2.113 -12.108  1.00 58.50           H
ATOM   4973  CA  GLU A 323     -37.637  -1.226 -13.016  1.00 63.49           C
ATOM   4974  HA  GLU A 323     -37.385  -0.296 -12.750  1.00 63.49           H
ATOM   4975  C   GLU A 323     -37.412  -1.379 -14.535  1.00 65.94           C
ATOM   4976  O   GLU A 323     -36.556  -0.676 -15.088  1.00 62.99           O
ATOM   4977  CB  GLU A 323     -36.784  -2.219 -12.207  1.00 60.40           C
ATOM   4978 1HB  GLU A 323     -37.240  -3.109 -12.216  1.00 60.40           H
ATOM   4979 2HB  GLU A 323     -35.889  -2.298 -12.646  1.00 60.40           H
ATOM   4980  CG  GLU A 323     -36.580  -1.779 -10.735  1.00 54.37           C
ATOM   4981 1HG  GLU A 323     -36.316  -0.814 -10.734  1.00 54.37           H
ATOM   4982 2HG  GLU A 323     -37.451  -1.887 -10.256  1.00 54.37           H
ATOM   4983  CD  GLU A 323     -35.504  -2.568  -9.951  1.00 50.87           C
ATOM   4984  OE1 GLU A 323     -35.086  -2.070  -8.875  1.00 46.59           O
ATOM   4985  OE2 GLU A 323     -35.028  -3.613 -10.432  1.00 44.58           O
ATOM   4986  N   ASP A 324     -38.201  -2.175 -15.238  1.00 65.78           N
ATOM   4987  H   ASP A 324     -38.910  -2.686 -14.751  1.00 65.78           H
ATOM   4988  CA  ASP A 324     -38.096  -2.352 -16.692  1.00 68.55           C
ATOM   4989  HA  ASP A 324     -37.117  -2.481 -16.852  1.00 68.55           H
ATOM   4990  C   ASP A 324     -38.555  -1.110 -17.485  1.00 70.48           C
ATOM   4991  O   ASP A 324     -37.914  -0.723 -18.466  1.00 69.03           O
ATOM   4992  CB  ASP A 324     -38.905  -3.590 -17.129  1.00 63.28           C
ATOM   4993 1HB  ASP A 324     -39.768  -3.594 -16.623  1.00 63.28           H
ATOM   4994 2HB  ASP A 324     -39.093  -3.511 -18.108  1.00 63.28           H
ATOM   4995  CG  ASP A 324     -38.205  -4.936 -16.886  1.00 54.37           C
ATOM   4996  OD1 ASP A 324     -36.963  -4.942 -16.720  1.00 50.38           O
ATOM   4997  OD2 ASP A 324     -38.906  -5.970 -16.969  1.00 50.82           O
ATOM   4998  N   LEU A 325     -39.618  -0.431 -17.043  1.00 63.93           N
ATOM   4999  H   LEU A 325     -40.126  -0.786 -16.258  1.00 63.93           H
ATOM   5000  CA  LEU A 325     -40.065   0.822 -17.674  1.00 63.87           C
ATOM   5001  HA  LEU A 325     -40.118   0.623 -18.652  1.00 63.87           H
ATOM   5002  C   LEU A 325     -39.056   1.960 -17.481  1.00 66.97           C
ATOM   5003  O   LEU A 325     -38.817   2.751 -18.403  1.00 62.03           O
ATOM   5004  CB  LEU A 325     -41.446   1.218 -17.119  1.00 59.03           C
ATOM   5005 1HB  LEU A 325     -41.424   1.116 -16.124  1.00 59.03           H
ATOM   5006 2HB  LEU A 325     -41.614   2.176 -17.353  1.00 59.03           H
ATOM   5007  CG  LEU A 325     -42.617   0.379 -17.662  1.00 52.88           C
ATOM   5008  HG  LEU A 325     -42.363  -0.585 -17.581  1.00 52.88           H
ATOM   5009  CD1 LEU A 325     -43.880   0.685 -16.860  1.00 47.83           C
[truncated: 268,791 more chars]
