# Supplementary material for: Variety of genetic defects in GnRH and hypothalamic–pituitary signaling and development in normosmic patients with IHH
Source: Front Endocrinol (Lausanne). 2024 Jul 1;15:1396805. doi: 10.3389/fendo.2024.1396805 (PMC11246878; doi:10.3389/fendo.2024.1396805)
Supplement: Supplementary file 1 [file DataSheet_1.zip › NSMF_Cys167Tyr_Afold3.pdb]

REMARK YASARA *************************************************************
REMARK YASARA *                                                           *
REMARK YASARA *                     Y  A  S  A  R  A                      *
REMARK YASARA *                                                           *
REMARK YASARA *   Yet Another Scientific Artificial Reality Application   *
REMARK YASARA *                                                           *
REMARK YASARA *            MOLECULE STRUCTURE FILE, PDB FORMAT            *
REMARK YASARA *                                                           *
REMARK YASARA * Just use YASARA every day to make your questions go away! *
REMARK YASARA *                                                           *
REMARK YASARA *                      www.YASARA.org                       *
REMARK YASARA *                                                           *
REMARK YASARA *************************************************************
REMARK YASARA
REMARK YASARA Version:           24.4.10.W.64
REMARK YASARA Written on:        Mon May 20 12:04:16 2024
REMARK YASARA Number of models:  1
REMARK YASARA Number of atoms:   8421
REMARK YASARA Please address questions or suggestions to: Eliza@yasara.org
REMARK YASARA
COMPND    MOL_ID: 1;
COMPND   2 MOLECULE: .;
COMPND   3 CHAIN: ;
SEQRES   1 A  530  MET GLY ALA ALA ALA SER ARG ARG ARG ALA LEU ARG SER 
SEQRES   2 A  530  GLU ALA MET SER SER VAL ALA ALA LYS VAL ARG ALA ALA 
SEQRES   3 A  530  ARG ALA PHE GLY GLU TYR LEU SER GLN SER HIS PRO GLU 
SEQRES   4 A  530  ASN ARG ASN GLY ALA ASP HIS LEU LEU ALA ASP ALA TYR 
SEQRES   5 A  530  SER GLY HIS ASP GLY SER PRO GLU MET GLN PRO ALA PRO 
SEQRES   6 A  530  GLN ASN LYS ARG ARG LEU SER LEU VAL SER ASN GLY CYS 
SEQRES   7 A  530  TYR GLU GLY SER LEU SER GLU GLU PRO SER ILE ARG LYS 
SEQRES   8 A  530  PRO ALA GLY GLU GLY PRO GLN PRO ARG VAL TYR THR ILE 
SEQRES   9 A  530  SER GLY GLU PRO ALA LEU LEU PRO SER PRO GLU ALA GLU 
SEQRES  10 A  530  ALA ILE GLU LEU ALA VAL VAL LYS GLY ARG ARG GLN ARG 
SEQRES  11 A  530  HIS PRO HIS HIS HIS SER GLN PRO LEU ARG ALA SER PRO 
SEQRES  12 A  530  GLY GLY SER ARG GLU ASP VAL SER ARG PRO CYS GLN SER 
SEQRES  13 A  530  TRP ALA GLY SER ARG GLN GLY SER LYS GLU TYR PRO GLY 
SEQRES  14 A  530  CYS ALA GLN LEU ALA PRO GLY PRO THR PRO ARG ALA PHE 
SEQRES  15 A  530  GLY LEU ASP GLN PRO PRO LEU PRO GLU THR SER GLY ARG 
SEQRES  16 A  530  ARG LYS LYS LEU GLU ARG MET TYR SER VAL ASP ARG VAL 
SEQRES  17 A  530  SER ASP ASP ILE PRO ILE ARG THR TRP PHE PRO LYS GLU 
SEQRES  18 A  530  ASN LEU PHE SER PHE GLN THR ALA THR THR THR MET GLN 
SEQRES  19 A  530  ALA ILE SER VAL PHE ARG GLY TYR ALA GLU ARG LYS ARG 
SEQRES  20 A  530  ARG LYS ARG GLU ASN ASP SER ALA SER VAL ILE GLN ARG 
SEQRES  21 A  530  ASN PHE ARG LYS HIS LEU ARG MET VAL GLY SER ARG ARG 
SEQRES  22 A  530  VAL LYS ALA GLN THR PHE ALA GLU ARG ARG GLU ARG SER 
SEQRES  23 A  530  PHE SER ARG SER TRP SER ASP PRO THR PRO MET LYS ALA 
SEQRES  24 A  530  ASP THR SER HIS ASP SER ARG ASP SER SER ASP LEU GLN 
SEQRES  25 A  530  SER SER HIS CYS THR LEU ASP GLU ALA PHE GLU ASP LEU 
SEQRES  26 A  530  ASP TRP ASP THR GLU LYS GLY LEU GLU ALA VAL ALA CYS 
SEQRES  27 A  530  ASP THR GLU GLY PHE VAL PRO PRO LYS VAL MET LEU ILE 
SEQRES  28 A  530  SER SER LYS VAL PRO LYS ALA GLU TYR ILE PRO THR ILE 
SEQRES  29 A  530  ILE ARG ARG ASP ASP PRO SER ILE ILE PRO ILE LEU TYR 
SEQRES  30 A  530  ASP HIS GLU HIS ALA THR PHE GLU ASP ILE LEU GLU GLU 
SEQRES  31 A  530  ILE GLU ARG LYS LEU ASN VAL TYR HIS LYS GLY ALA LYS 
SEQRES  32 A  530  ILE TRP LYS MET LEU ILE PHE CYS GLN GLY GLY PRO GLY 
SEQRES  33 A  530  HIS LEU TYR LEU LEU LYS ASN LYS VAL ALA THR PHE ALA 
SEQRES  34 A  530  LYS VAL GLU LYS GLU GLU ASP MET ILE HIS PHE TRP LYS 
SEQRES  35 A  530  ARG LEU SER ARG LEU MET SER LYS VAL ASN PRO GLU PRO 
SEQRES  36 A  530  ASN VAL ILE HIS ILE MET GLY CYS TYR ILE LEU GLY ASN 
SEQRES  37 A  530  PRO ASN GLY GLU LYS LEU PHE GLN ASN LEU ARG THR LEU 
SEQRES  38 A  530  MET THR PRO TYR ARG VAL THR PHE GLU SER PRO LEU GLU 
SEQRES  39 A  530  LEU SER ALA GLN GLY LYS GLN MET ILE GLU THR TYR PHE 
SEQRES  40 A  530  ASP PHE ARG LEU TYR ARG LEU TRP LYS SER ARG GLN HIS 
SEQRES  41 A  530  SER LYS LEU LEU ASP PHE ASP ASP VAL LEU 
ATOM      1  N   MET A   1      11.582 -33.180  37.259  1.00 43.49           N
ATOM      2 1H   MET A   1      11.342 -33.078  38.224  1.00 43.49           H
ATOM      3 2H   MET A   1      12.058 -34.053  37.151  1.00 43.49           H
ATOM      4 3H   MET A   1      10.732 -33.226  36.734  1.00 43.49           H
ATOM      5  CA  MET A   1      12.423 -32.061  36.803  1.00 74.27           C
ATOM      6  HA  MET A   1      11.809 -31.276  36.888  1.00 74.27           H
ATOM      7  C   MET A   1      12.850 -32.128  35.312  1.00 76.54           C
ATOM      8  O   MET A   1      13.455 -31.180  34.834  1.00 68.75           O
ATOM      9  CB  MET A   1      13.644 -31.907  37.726  1.00 68.78           C
ATOM     10 1HB  MET A   1      14.075 -32.803  37.837  1.00 68.78           H
ATOM     11 2HB  MET A   1      14.291 -31.277  37.297  1.00 68.78           H
ATOM     12  CG  MET A   1      13.283 -31.364  39.115  1.00 64.56           C
ATOM     13 1HG  MET A   1      12.498 -31.912  39.403  1.00 64.56           H
ATOM     14 2HG  MET A   1      14.073 -31.588  39.686  1.00 64.56           H
ATOM     15  SD  MET A   1      12.914 -29.596  39.141  1.00 60.88           S
ATOM     16  CE  MET A   1      13.912 -29.088  40.572  1.00 46.59           C
ATOM     17 1HE  MET A   1      13.825 -28.106  40.739  1.00 46.59           H
ATOM     18 2HE  MET A   1      14.880 -29.290  40.424  1.00 46.59           H
ATOM     19 3HE  MET A   1      13.621 -29.567  41.400  1.00 46.59           H
ATOM     20  N   GLY A   2      12.505 -33.173  34.552  1.00 51.93           N
ATOM     21  H   GLY A   2      11.899 -33.868  34.939  1.00 51.93           H
ATOM     22  CA  GLY A   2      12.985 -33.343  33.160  1.00 79.21           C
ATOM     23 1HA  GLY A   2      13.886 -32.911  33.117  1.00 79.21           H
ATOM     24 2HA  GLY A   2      13.079 -34.327  33.012  1.00 79.21           H
ATOM     25  C   GLY A   2      12.120 -32.766  32.026  1.00 81.82           C
ATOM     26  O   GLY A   2      12.630 -32.447  30.964  1.00 77.97           O
ATOM     27  N   ALA A   3      10.811 -32.553  32.251  1.00 55.82           N
ATOM     28  H   ALA A   3      10.456 -32.639  33.182  1.00 55.82           H
ATOM     29  CA  ALA A   3       9.888 -32.196  31.161  1.00 85.35           C
ATOM     30  HA  ALA A   3      10.152 -32.779  30.393  1.00 85.35           H
ATOM     31  C   ALA A   3      10.030 -30.744  30.650  1.00 86.84           C
ATOM     32  O   ALA A   3       9.794 -30.463  29.470  1.00 83.41           O
ATOM     33  CB  ALA A   3       8.459 -32.488  31.639  1.00 84.16           C
ATOM     34 1HB  ALA A   3       8.376 -33.429  31.968  1.00 84.16           H
ATOM     35 2HB  ALA A   3       7.800 -32.363  30.897  1.00 84.16           H
ATOM     36 3HB  ALA A   3       8.199 -31.877  32.387  1.00 84.16           H
ATOM     37  N   ALA A   4      10.470 -29.818  31.503  1.00 61.81           N
ATOM     38  H   ALA A   4      10.702 -30.095  32.435  1.00 61.81           H
ATOM     39  CA  ALA A   4      10.627 -28.409  31.127  1.00 83.34           C
ATOM     40  HA  ALA A   4       9.830 -28.185  30.566  1.00 83.34           H
ATOM     41  C   ALA A   4      11.869 -28.146  30.249  1.00 84.52           C
ATOM     42  O   ALA A   4      11.871 -27.221  29.433  1.00 84.24           O
ATOM     43  CB  ALA A   4      10.653 -27.575  32.411  1.00 84.05           C
ATOM     44 1HB  ALA A   4       9.844 -27.754  32.971  1.00 84.05           H
ATOM     45 2HB  ALA A   4      10.673 -26.597  32.203  1.00 84.05           H
ATOM     46 3HB  ALA A   4      11.461 -27.788  32.961  1.00 84.05           H
ATOM     47  N   ALA A   5      12.911 -28.962  30.376  1.00 65.47           N
ATOM     48  H   ALA A   5      12.862 -29.687  31.063  1.00 65.47           H
ATOM     49  CA  ALA A   5      14.119 -28.858  29.571  1.00 82.75           C
ATOM     50  HA  ALA A   5      14.341 -27.885  29.514  1.00 82.75           H
ATOM     51  C   ALA A   5      13.891 -29.364  28.132  1.00 83.80           C
ATOM     52  O   ALA A   5      14.390 -28.766  27.177  1.00 83.97           O
ATOM     53  CB  ALA A   5      15.244 -29.610  30.285  1.00 84.20           C
ATOM     54 1HB  ALA A   5      15.372 -29.264  31.215  1.00 84.20           H
ATOM     55 2HB  ALA A   5      16.110 -29.507  29.796  1.00 84.20           H
ATOM     56 3HB  ALA A   5      15.040 -30.587  30.346  1.00 84.20           H
ATOM     57  N   SER A   6      13.064 -30.394  27.971  1.00 63.79           N
ATOM     58  H   SER A   6      12.654 -30.800  28.788  1.00 63.79           H
ATOM     59  CA  SER A   6      12.718 -30.969  26.668  1.00 80.04           C
ATOM     60  HA  SER A   6      13.587 -31.129  26.199  1.00 80.04           H
ATOM     61  C   SER A   6      11.902 -29.996  25.802  1.00 79.54           C
ATOM     62  O   SER A   6      12.258 -29.739  24.654  1.00 81.97           O
ATOM     63  CB  SER A   6      11.990 -32.297  26.878  1.00 80.38           C
ATOM     64 1HB  SER A   6      12.515 -32.904  27.475  1.00 80.38           H
ATOM     65 2HB  SER A   6      11.081 -32.151  27.268  1.00 80.38           H
ATOM     66  OG  SER A   6      11.827 -32.948  25.638  1.00 65.58           O
ATOM     67  HG  SER A   6      11.790 -33.894  25.777  1.00 65.58           H
ATOM     68  N   ARG A   7      10.885 -29.326  26.370  1.00 43.68           N
ATOM     69  H   ARG A   7      10.658 -29.524  27.323  1.00 43.68           H
ATOM     70  CA  ARG A   7      10.085 -28.309  25.652  1.00 64.40           C
ATOM     71  HA  ARG A   7       9.777 -28.786  24.829  1.00 64.40           H
ATOM     72  C   ARG A   7      10.912 -27.093  25.206  1.00 65.82           C
ATOM     73  O   ARG A   7      10.672 -26.564  24.120  1.00 73.65           O
ATOM     74  CB  ARG A   7       8.876 -27.860  26.497  1.00 73.37           C
ATOM     75 1HB  ARG A   7       9.131 -27.883  27.464  1.00 73.37           H
ATOM     76 2HB  ARG A   7       8.630 -26.926  26.239  1.00 73.37           H
ATOM     77  CG  ARG A   7       7.653 -28.767  26.288  1.00 65.90           C
ATOM     78 1HG  ARG A   7       7.447 -28.816  25.311  1.00 65.90           H
ATOM     79 2HG  ARG A   7       7.864 -29.682  26.631  1.00 65.90           H
ATOM     80  CD  ARG A   7       6.422 -28.224  27.032  1.00 67.41           C
ATOM     81 1HD  ARG A   7       6.586 -28.250  28.018  1.00 67.41           H
ATOM     82 2HD  ARG A   7       6.245 -27.282  26.748  1.00 67.41           H
ATOM     83  NE  ARG A   7       5.211 -29.015  26.754  1.00 54.99           N
ATOM     84  HE  ARG A   7       5.329 -29.830  26.187  1.00 54.99           H
ATOM     85  CZ  ARG A   7       3.978 -28.758  27.179  1.00 49.79           C
ATOM     86  NH1 ARG A   7       3.712 -27.742  27.955  1.00 41.93           N
ATOM     87 1HH1 ARG A   7       4.447 -27.130  28.247  1.00 41.93           H
ATOM     88 2HH1 ARG A   7       2.773 -27.576  28.257  1.00 41.93           H
ATOM     89  NH2 ARG A   7       2.982 -29.528  26.835  1.00 41.69           N
ATOM     90 1HH2 ARG A   7       3.143 -30.320  26.246  1.00 41.69           H
ATOM     91 2HH2 ARG A   7       2.058 -29.326  27.160  1.00 41.69           H
ATOM     92  N   ARG A   8      11.896 -26.660  25.980  1.00 47.32           N
ATOM     93  H   ARG A   8      12.036 -27.095  26.869  1.00 47.32           H
ATOM     94  CA  ARG A   8      12.792 -25.561  25.580  1.00 60.90           C
ATOM     95  HA  ARG A   8      12.163 -24.864  25.237  1.00 60.90           H
ATOM     96  C   ARG A   8      13.750 -25.947  24.444  1.00 61.82           C
ATOM     97  O   ARG A   8      14.134 -25.077  23.675  1.00 71.30           O
ATOM     98  CB  ARG A   8      13.583 -25.021  26.781  1.00 67.75           C
ATOM     99 1HB  ARG A   8      13.941 -25.793  27.306  1.00 67.75           H
ATOM    100 2HB  ARG A   8      14.343 -24.465  26.445  1.00 67.75           H
ATOM    101  CG  ARG A   8      12.710 -24.160  27.701  1.00 63.17           C
ATOM    102 1HG  ARG A   8      12.301 -23.417  27.170  1.00 63.17           H
ATOM    103 2HG  ARG A   8      11.986 -24.726  28.096  1.00 63.17           H
ATOM    104  CD  ARG A   8      13.566 -23.569  28.828  1.00 64.37           C
ATOM    105 1HD  ARG A   8      14.047 -24.304  29.306  1.00 64.37           H
ATOM    106 2HD  ARG A   8      14.232 -22.929  28.444  1.00 64.37           H
ATOM    107  NE  ARG A   8      12.748 -22.839  29.818  1.00 54.67           N
ATOM    108  HE  ARG A   8      11.766 -22.783  29.636  1.00 54.67           H
ATOM    109  CZ  ARG A   8      13.184 -22.250  30.924  1.00 49.08           C
ATOM    110  NH1 ARG A   8      14.448 -22.230  31.231  1.00 42.75           N
ATOM    111 1HH1 ARG A   8      15.116 -22.665  30.627  1.00 42.75           H
ATOM    112 2HH1 ARG A   8      14.752 -21.779  32.071  1.00 42.75           H
ATOM    113  NH2 ARG A   8      12.352 -21.667  31.744  1.00 42.04           N
ATOM    114 1HH2 ARG A   8      11.373 -21.661  31.542  1.00 42.04           H
ATOM    115 2HH2 ARG A   8      12.694 -21.227  32.574  1.00 42.04           H
ATOM    116  N   ARG A   9      14.123 -27.221  24.337  1.00 38.55           N
ATOM    117  H   ARG A   9      13.838 -27.862  25.050  1.00 38.55           H
ATOM    118  CA  ARG A   9      14.933 -27.730  23.221  1.00 53.98           C
ATOM    119  HA  ARG A   9      15.655 -27.052  23.084  1.00 53.98           H
ATOM    120  C   ARG A   9      14.124 -27.800  21.929  1.00 54.91           C
ATOM    121  O   ARG A   9      14.611 -27.331  20.906  1.00 60.81           O
ATOM    122  CB  ARG A   9      15.580 -29.082  23.582  1.00 59.58           C
ATOM    123 1HB  ARG A   9      15.225 -29.386  24.466  1.00 59.58           H
ATOM    124 2HB  ARG A   9      15.344 -29.753  22.879  1.00 59.58           H
ATOM    125  CG  ARG A   9      17.110 -28.979  23.673  1.00 57.33           C
ATOM    126 1HG  ARG A   9      17.470 -28.671  22.792  1.00 57.33           H
ATOM    127 2HG  ARG A   9      17.351 -28.317  24.382  1.00 57.33           H
ATOM    128  CD  ARG A   9      17.738 -30.333  24.021  1.00 60.39           C
ATOM    129 1HD  ARG A   9      17.278 -30.725  24.818  1.00 60.39           H
ATOM    130 2HD  ARG A   9      17.650 -30.957  23.244  1.00 60.39           H
ATOM    131  NE  ARG A   9      19.167 -30.204  24.340  1.00 49.36           N
ATOM    132  HE  ARG A   9      19.589 -29.313  24.174  1.00 49.36           H
ATOM    133  CZ  ARG A   9      19.950 -31.158  24.828  1.00 45.51           C
ATOM    134  NH1 ARG A   9      19.515 -32.369  25.043  1.00 39.54           N
ATOM    135 1HH1 ARG A   9      18.564 -32.602  24.839  1.00 39.54           H
ATOM    136 2HH1 ARG A   9      20.132 -33.064  25.412  1.00 39.54           H
ATOM    137  NH2 ARG A   9      21.193 -30.910  25.111  1.00 38.30           N
ATOM    138 1HH2 ARG A   9      21.567 -29.995  24.962  1.00 38.30           H
ATOM    139 2HH2 ARG A   9      21.776 -31.634  25.478  1.00 38.30           H
ATOM    140  N   ALA A  10      12.879 -28.270  21.986  1.00 68.92           N
ATOM    141  H   ALA A  10      12.540 -28.594  22.869  1.00 68.92           H
ATOM    142  CA  ALA A  10      11.975 -28.342  20.834  1.00 77.89           C
ATOM    143  HA  ALA A  10      12.453 -28.864  20.127  1.00 77.89           H
ATOM    144  C   ALA A  10      11.675 -26.949  20.244  1.00 78.21           C
ATOM    145  O   ALA A  10      11.870 -26.730  19.056  1.00 80.21           O
ATOM    146  CB  ALA A  10      10.704 -29.079  21.258  1.00 81.05           C
ATOM    147 1HB  ALA A  10      10.921 -29.979  21.637  1.00 81.05           H
ATOM    148 2HB  ALA A  10      10.091 -29.213  20.479  1.00 81.05           H
ATOM    149 3HB  ALA A  10      10.206 -28.563  21.955  1.00 81.05           H
ATOM    150  N   LEU A  11      11.349 -25.970  21.087  1.00 55.22           N
ATOM    151  H   LEU A  11      11.269 -26.177  22.062  1.00 55.22           H
ATOM    152  CA  LEU A  11      11.102 -24.587  20.626  1.00 62.55           C
ATOM    153  HA  LEU A  11      10.436 -24.668  19.884  1.00 62.55           H
ATOM    154  C   LEU A  11      12.350 -23.910  20.032  1.00 63.95           C
ATOM    155  O   LEU A  11      12.242 -23.074  19.127  1.00 67.66           O
ATOM    156  CB  LEU A  11      10.542 -23.767  21.801  1.00 67.68           C
ATOM    157 1HB  LEU A  11      11.144 -23.901  22.588  1.00 67.68           H
ATOM    158 2HB  LEU A  11      10.547 -22.802  21.537  1.00 67.68           H
ATOM    159  CG  LEU A  11       9.104 -24.149  22.218  1.00 63.91           C
ATOM    160  HG  LEU A  11       9.060 -25.144  22.307  1.00 63.91           H
ATOM    161  CD1 LEU A  11       8.762 -23.473  23.546  1.00 58.86           C
ATOM    162 1HD1 LEU A  11       7.834 -23.705  23.838  1.00 58.86           H
ATOM    163 2HD1 LEU A  11       8.819 -22.478  23.467  1.00 58.86           H
ATOM    164 3HD1 LEU A  11       9.392 -23.761  24.267  1.00 58.86           H
ATOM    165  CD2 LEU A  11       8.074 -23.724  21.175  1.00 64.96           C
ATOM    166 1HD2 LEU A  11       7.150 -23.978  21.460  1.00 64.96           H
ATOM    167 2HD2 LEU A  11       8.255 -24.161  20.294  1.00 64.96           H
ATOM    168 3HD2 LEU A  11       8.092 -22.734  21.037  1.00 64.96           H
ATOM    169  N   ARG A  12      13.549 -24.264  20.508  1.00 47.19           N
ATOM    170  H   ARG A  12      13.598 -24.884  21.291  1.00 47.19           H
ATOM    171  CA  ARG A  12      14.794 -23.767  19.911  1.00 50.19           C
ATOM    172  HA  ARG A  12      14.615 -22.795  19.761  1.00 50.19           H
ATOM    173  C   ARG A  12      15.096 -24.431  18.561  1.00 48.29           C
ATOM    174  O   ARG A  12      15.567 -23.734  17.672  1.00 56.66           O
ATOM    175  CB  ARG A  12      15.982 -23.937  20.869  1.00 53.77           C
ATOM    176 1HB  ARG A  12      15.890 -24.812  21.345  1.00 53.77           H
ATOM    177 2HB  ARG A  12      16.829 -23.934  20.337  1.00 53.77           H
ATOM    178  CG  ARG A  12      16.044 -22.806  21.911  1.00 52.20           C
ATOM    179 1HG  ARG A  12      16.088 -21.924  21.442  1.00 52.20           H
ATOM    180 2HG  ARG A  12      15.226 -22.838  22.486  1.00 52.20           H
ATOM    181  CD  ARG A  12      17.286 -22.973  22.791  1.00 56.78           C
ATOM    182 1HD  ARG A  12      17.232 -23.839  23.288  1.00 56.78           H
ATOM    183 2HD  ARG A  12      18.106 -22.968  22.219  1.00 56.78           H
ATOM    184  NE  ARG A  12      17.410 -21.884  23.780  1.00 45.67           N
ATOM    185  HE  ARG A  12      16.665 -21.218  23.814  1.00 45.67           H
ATOM    186  CZ  ARG A  12      18.411 -21.705  24.625  1.00 42.64           C
ATOM    187  NH1 ARG A  12      19.431 -22.523  24.670  1.00 36.80           N
ATOM    188 1HH1 ARG A  12      19.468 -23.310  24.054  1.00 36.80           H
ATOM    189 2HH1 ARG A  12      20.173 -22.361  25.320  1.00 36.80           H
ATOM    190  NH2 ARG A  12      18.416 -20.696  25.441  1.00 36.30           N
ATOM    191 1HH2 ARG A  12      17.658 -20.044  25.435  1.00 36.30           H
ATOM    192 2HH2 ARG A  12      19.178 -20.570  26.076  1.00 36.30           H
ATOM    193  N   SER A  13      14.808 -25.716  18.389  1.00 55.11           N
ATOM    194  H   SER A  13      14.454 -26.243  19.162  1.00 55.11           H
ATOM    195  CA  SER A  13      14.995 -26.383  17.097  1.00 62.28           C
ATOM    196  HA  SER A  13      15.918 -26.121  16.815  1.00 62.28           H
ATOM    197  C   SER A  13      14.013 -25.880  16.038  1.00 60.86           C
ATOM    198  O   SER A  13      14.405 -25.700  14.893  1.00 65.11           O
ATOM    199  CB  SER A  13      14.912 -27.908  17.246  1.00 63.72           C
ATOM    200 1HB  SER A  13      14.987 -28.351  16.353  1.00 63.72           H
ATOM    201 2HB  SER A  13      15.639 -28.241  17.846  1.00 63.72           H
ATOM    202  OG  SER A  13      13.696 -28.337  17.809  1.00 58.38           O
ATOM    203  HG  SER A  13      13.041 -28.434  17.118  1.00 58.38           H
ATOM    204  N   GLU A  14      12.792 -25.547  16.425  1.00 45.87           N
ATOM    205  H   GLU A  14      12.555 -25.680  17.387  1.00 45.87           H
ATOM    206  CA  GLU A  14      11.768 -24.998  15.539  1.00 55.22           C
ATOM    207  HA  GLU A  14      11.765 -25.539  14.698  1.00 55.22           H
ATOM    208  C   GLU A  14      12.086 -23.556  15.110  1.00 54.32           C
ATOM    209  O   GLU A  14      12.010 -23.217  13.923  1.00 56.30           O
ATOM    210  CB  GLU A  14      10.430 -25.119  16.283  1.00 59.20           C
ATOM    211 1HB  GLU A  14      10.397 -26.011  16.735  1.00 59.20           H
ATOM    212 2HB  GLU A  14      10.382 -24.395  16.971  1.00 59.20           H
ATOM    213  CG  GLU A  14       9.209 -24.996  15.365  1.00 56.72           C
ATOM    214 1HG  GLU A  14       9.166 -24.062  15.010  1.00 56.72           H
ATOM    215 2HG  GLU A  14       9.312 -25.637  14.605  1.00 56.72           H
ATOM    216  CD  GLU A  14       7.898 -25.312  16.119  1.00 53.79           C
ATOM    217  OE1 GLU A  14       6.875 -25.505  15.428  1.00 46.89           O
ATOM    218  OE2 GLU A  14       7.930 -25.337  17.379  1.00 49.43           O
ATOM    219  N   ALA A  15      12.563 -22.730  16.034  1.00 42.77           N
ATOM    220  H   ALA A  15      12.595 -23.039  16.985  1.00 42.77           H
ATOM    221  CA  ALA A  15      13.045 -21.381  15.713  1.00 51.81           C
ATOM    222  HA  ALA A  15      12.308 -20.935  15.204  1.00 51.81           H
ATOM    223  C   ALA A  15      14.284 -21.394  14.789  1.00 53.42           C
ATOM    224  O   ALA A  15      14.371 -20.589  13.856  1.00 55.14           O
ATOM    225  CB  ALA A  15      13.318 -20.642  17.027  1.00 52.40           C
ATOM    226 1HB  ALA A  15      12.508 -20.642  17.613  1.00 52.40           H
ATOM    227 2HB  ALA A  15      13.574 -19.690  16.857  1.00 52.40           H
ATOM    228 3HB  ALA A  15      14.064 -21.075  17.533  1.00 52.40           H
ATOM    229  N   MET A  16      15.217 -22.317  14.996  1.00 44.72           N
ATOM    230  H   MET A  16      15.110 -22.927  15.782  1.00 44.72           H
ATOM    231  CA  MET A  16      16.394 -22.494  14.140  1.00 49.47           C
ATOM    232  HA  MET A  16      16.790 -21.582  14.032  1.00 49.47           H
ATOM    233  C   MET A  16      16.018 -23.017  12.747  1.00 49.88           C
ATOM    234  O   MET A  16      16.583 -22.573  11.742  1.00 52.69           O
ATOM    235  CB  MET A  16      17.387 -23.436  14.829  1.00 51.18           C
ATOM    236 1HB  MET A  16      16.892 -24.247  15.140  1.00 51.18           H
ATOM    237 2HB  MET A  16      18.084 -23.705  14.164  1.00 51.18           H
ATOM    238  CG  MET A  16      18.084 -22.793  16.037  1.00 48.71           C
ATOM    239 1HG  MET A  16      17.346 -22.319  16.517  1.00 48.71           H
ATOM    240 2HG  MET A  16      18.389 -23.574  16.582  1.00 48.71           H
ATOM    241  SD  MET A  16      19.455 -21.673  15.651  1.00 48.96           S
ATOM    242  CE  MET A  16      20.731 -22.882  15.196  1.00 39.82           C
ATOM    243 1HE  MET A  16      21.585 -22.425  14.945  1.00 39.82           H
ATOM    244 2HE  MET A  16      20.438 -23.436  14.416  1.00 39.82           H
ATOM    245 3HE  MET A  16      20.926 -23.501  15.957  1.00 39.82           H
ATOM    246  N   SER A  17      15.018 -23.891  12.648  1.00 42.56           N
ATOM    247  H   SER A  17      14.623 -24.241  13.497  1.00 42.56           H
ATOM    248  CA  SER A  17      14.454 -24.378  11.385  1.00 53.96           C
ATOM    249  HA  SER A  17      15.226 -24.740  10.862  1.00 53.96           H
ATOM    250  C   SER A  17      13.809 -23.244  10.577  1.00 54.52           C
ATOM    251  O   SER A  17      14.061 -23.106   9.382  1.00 53.99           O
ATOM    252  CB  SER A  17      13.435 -25.483  11.676  1.00 53.82           C
ATOM    253 1HB  SER A  17      13.871 -26.259  12.131  1.00 53.82           H
ATOM    254 2HB  SER A  17      12.689 -25.139  12.246  1.00 53.82           H
ATOM    255  OG  SER A  17      12.866 -25.960  10.477  1.00 48.95           O
ATOM    256  HG  SER A  17      13.552 -26.068   9.819  1.00 48.95           H
ATOM    257  N   SER A  18      13.068 -22.358  11.244  1.00 43.64           N
ATOM    258  H   SER A  18      12.924 -22.506  12.222  1.00 43.64           H
ATOM    259  CA  SER A  18      12.451 -21.176  10.625  1.00 58.80           C
ATOM    260  HA  SER A  18      11.922 -21.521   9.850  1.00 58.80           H
ATOM    261  C   SER A  18      13.495 -20.179  10.086  1.00 59.72           C
ATOM    262  O   SER A  18      13.359 -19.666   8.976  1.00 56.33           O
ATOM    263  CB  SER A  18      11.544 -20.500  11.650  1.00 54.75           C
ATOM    264 1HB  SER A  18      10.830 -21.130  11.955  1.00 54.75           H
ATOM    265 2HB  SER A  18      12.076 -20.191  12.438  1.00 54.75           H
ATOM    266  OG  SER A  18      10.900 -19.361  11.097  1.00 47.87           O
ATOM    267  HG  SER A  18      11.541 -18.661  10.973  1.00 47.87           H
ATOM    268  N   VAL A  19      14.575 -19.938  10.830  1.00 32.38           N
ATOM    269  H   VAL A  19      14.637 -20.358  11.735  1.00 32.38           H
ATOM    270  CA  VAL A  19      15.683 -19.076  10.372  1.00 47.82           C
ATOM    271  HA  VAL A  19      15.265 -18.228  10.046  1.00 47.82           H
ATOM    272  C   VAL A  19      16.424 -19.717   9.192  1.00 50.33           C
ATOM    273  O   VAL A  19      16.687 -19.036   8.201  1.00 49.74           O
ATOM    274  CB  VAL A  19      16.625 -18.739  11.542  1.00 47.16           C
ATOM    275  HB  VAL A  19      16.905 -19.612  11.942  1.00 47.16           H
ATOM    276  CG1 VAL A  19      17.866 -17.956  11.079  1.00 45.15           C
ATOM    277 1HG1 VAL A  19      18.466 -17.746  11.851  1.00 45.15           H
ATOM    278 2HG1 VAL A  19      17.605 -17.092  10.649  1.00 45.15           H
ATOM    279 3HG1 VAL A  19      18.395 -18.483  10.414  1.00 45.15           H
ATOM    280  CG2 VAL A  19      15.900 -17.857  12.567  1.00 51.23           C
ATOM    281 1HG2 VAL A  19      16.501 -17.630  13.333  1.00 51.23           H
ATOM    282 2HG2 VAL A  19      15.095 -18.323  12.935  1.00 51.23           H
ATOM    283 3HG2 VAL A  19      15.596 -17.000  12.151  1.00 51.23           H
ATOM    284  N   ALA A  20      16.695 -21.014   9.232  1.00 46.99           N
ATOM    285  H   ALA A  20      16.447 -21.528  10.053  1.00 46.99           H
ATOM    286  CA  ALA A  20      17.339 -21.728   8.131  1.00 58.44           C
ATOM    287  HA  ALA A  20      18.162 -21.206   7.906  1.00 58.44           H
ATOM    288  C   ALA A  20      16.468 -21.771   6.861  1.00 61.25           C
ATOM    289  O   ALA A  20      16.992 -21.695   5.747  1.00 64.34           O
ATOM    290  CB  ALA A  20      17.696 -23.134   8.616  1.00 63.44           C
ATOM    291 1HB  ALA A  20      18.261 -23.096   9.440  1.00 63.44           H
ATOM    292 2HB  ALA A  20      18.205 -23.636   7.917  1.00 63.44           H
ATOM    293 3HB  ALA A  20      16.872 -23.659   8.832  1.00 63.44           H
ATOM    294  N   ALA A  21      15.130 -21.839   7.003  1.00 52.37           N
ATOM    295  H   ALA A  21      14.759 -21.965   7.923  1.00 52.37           H
ATOM    296  CA  ALA A  21      14.195 -21.739   5.893  1.00 59.91           C
ATOM    297  HA  ALA A  21      14.514 -22.380   5.195  1.00 59.91           H
ATOM    298  C   ALA A  21      14.201 -20.330   5.277  1.00 62.33           C
ATOM    299  O   ALA A  21      14.277 -20.198   4.050  1.00 64.51           O
ATOM    300  CB  ALA A  21      12.807 -22.150   6.378  1.00 64.15           C
ATOM    301 1HB  ALA A  21      12.823 -23.068   6.775  1.00 64.15           H
ATOM    302 2HB  ALA A  21      12.150 -22.153   5.624  1.00 64.15           H
ATOM    303 3HB  ALA A  21      12.470 -21.519   7.077  1.00 64.15           H
ATOM    304  N   LYS A  22      14.217 -19.277   6.097  1.00 37.73           N
ATOM    305  H   LYS A  22      14.167 -19.442   7.082  1.00 37.73           H
ATOM    306  CA  LYS A  22      14.305 -17.879   5.625  1.00 44.41           C
ATOM    307  HA  LYS A  22      13.580 -17.784   4.943  1.00 44.41           H
ATOM    308  C   LYS A  22      15.632 -17.572   4.927  1.00 44.37           C
ATOM    309  O   LYS A  22      15.629 -16.894   3.904  1.00 50.83           O
ATOM    310  CB  LYS A  22      14.077 -16.920   6.803  1.00 49.05           C
ATOM    311 1HB  LYS A  22      14.634 -17.219   7.578  1.00 49.05           H
ATOM    312 2HB  LYS A  22      14.353 -15.999   6.530  1.00 49.05           H
ATOM    313  CG  LYS A  22      12.599 -16.894   7.229  1.00 48.66           C
ATOM    314 1HG  LYS A  22      12.048 -16.540   6.473  1.00 48.66           H
ATOM    315 2HG  LYS A  22      12.306 -17.825   7.449  1.00 48.66           H
ATOM    316  CD  LYS A  22      12.384 -16.005   8.457  1.00 52.24           C
ATOM    317 1HD  LYS A  22      12.939 -16.346   9.216  1.00 52.24           H
ATOM    318 2HD  LYS A  22      12.655 -15.067   8.240  1.00 52.24           H
ATOM    319  CE  LYS A  22      10.904 -16.029   8.856  1.00 44.18           C
ATOM    320 1HE  LYS A  22      10.346 -15.707   8.091  1.00 44.18           H
ATOM    321 2HE  LYS A  22      10.637 -16.963   9.093  1.00 44.18           H
ATOM    322  NZ  LYS A  22      10.622 -15.165  10.021  1.00 38.51           N
ATOM    323 1HZ  LYS A  22       9.652 -15.196  10.264  1.00 38.51           H
ATOM    324 2HZ  LYS A  22      10.860 -14.213   9.827  1.00 38.51           H
ATOM    325 3HZ  LYS A  22      11.148 -15.457  10.820  1.00 38.51           H
ATOM    326  N   VAL A  23      16.745 -18.095   5.433  1.00 37.90           N
ATOM    327  H   VAL A  23      16.684 -18.617   6.284  1.00 37.90           H
ATOM    328  CA  VAL A  23      18.060 -17.939   4.796  1.00 45.22           C
ATOM    329  HA  VAL A  23      18.146 -16.962   4.603  1.00 45.22           H
ATOM    330  C   VAL A  23      18.127 -18.687   3.462  1.00 47.14           C
ATOM    331  O   VAL A  23      18.647 -18.141   2.490  1.00 48.94           O
ATOM    332  CB  VAL A  23      19.191 -18.369   5.757  1.00 46.29           C
ATOM    333  HB  VAL A  23      18.964 -19.297   6.053  1.00 46.29           H
ATOM    334  CG1 VAL A  23      20.571 -18.386   5.088  1.00 45.10           C
ATOM    335 1HG1 VAL A  23      21.279 -18.668   5.735  1.00 45.10           H
ATOM    336 2HG1 VAL A  23      20.813 -17.479   4.743  1.00 45.10           H
ATOM    337 3HG1 VAL A  23      20.588 -19.023   4.317  1.00 45.10           H
ATOM    338  CG2 VAL A  23      19.278 -17.407   6.948  1.00 52.63           C
ATOM    339 1HG2 VAL A  23      20.008 -17.678   7.575  1.00 52.63           H
ATOM    340 2HG2 VAL A  23      18.420 -17.394   7.462  1.00 52.63           H
ATOM    341 3HG2 VAL A  23      19.467 -16.474   6.642  1.00 52.63           H
ATOM    342  N   ARG A  24      17.548 -19.878   3.364  1.00 43.11           N
ATOM    343  H   ARG A  24      17.164 -20.294   4.188  1.00 43.11           H
ATOM    344  CA  ARG A  24      17.448 -20.611   2.089  1.00 45.85           C
ATOM    345  HA  ARG A  24      18.383 -20.628   1.734  1.00 45.85           H
ATOM    346  C   ARG A  24      16.558 -19.887   1.076  1.00 44.80           C
ATOM    347  O   ARG A  24      16.956 -19.780  -0.078  1.00 53.44           O
ATOM    348  CB  ARG A  24      16.951 -22.045   2.315  1.00 51.98           C
ATOM    349 1HB  ARG A  24      16.240 -22.036   3.018  1.00 51.98           H
ATOM    350 2HB  ARG A  24      16.570 -22.396   1.459  1.00 51.98           H
ATOM    351  CG  ARG A  24      18.104 -22.963   2.772  1.00 53.60           C
ATOM    352 1HG  ARG A  24      18.848 -22.907   2.106  1.00 53.60           H
ATOM    353 2HG  ARG A  24      18.432 -22.654   3.665  1.00 53.60           H
ATOM    354  CD  ARG A  24      17.650 -24.429   2.889  1.00 59.01           C
ATOM    355 1HD  ARG A  24      17.121 -24.686   2.080  1.00 59.01           H
ATOM    356 2HD  ARG A  24      18.448 -25.026   2.969  1.00 59.01           H
ATOM    357  NE  ARG A  24      16.803 -24.646   4.072  1.00 45.37           N
ATOM    358  HE  ARG A  24      16.733 -23.891   4.724  1.00 45.37           H
ATOM    359  CZ  ARG A  24      16.124 -25.750   4.354  1.00 43.50           C
ATOM    360  NH1 ARG A  24      16.104 -26.774   3.535  1.00 37.13           N
ATOM    361 1HH1 ARG A  24      16.609 -26.735   2.673  1.00 37.13           H
ATOM    362 2HH1 ARG A  24      15.584 -27.594   3.773  1.00 37.13           H
ATOM    363  NH2 ARG A  24      15.455 -25.855   5.455  1.00 36.59           N
ATOM    364 1HH2 ARG A  24      15.445 -25.098   6.108  1.00 36.59           H
ATOM    365 2HH2 ARG A  24      14.948 -26.694   5.654  1.00 36.59           H
ATOM    366  N   ALA A  25      15.425 -19.340   1.512  1.00 49.12           N
ATOM    367  H   ALA A  25      15.164 -19.471   2.468  1.00 49.12           H
ATOM    368  CA  ALA A  25      14.548 -18.555   0.644  1.00 52.71           C
ATOM    369  HA  ALA A  25      14.350 -19.126  -0.153  1.00 52.71           H
ATOM    370  C   ALA A  25      15.238 -17.272   0.136  1.00 53.18           C
ATOM    371  O   ALA A  25      15.158 -16.959  -1.043  1.00 56.05           O
ATOM    372  CB  ALA A  25      13.263 -18.241   1.417  1.00 55.96           C
ATOM    373 1HB  ALA A  25      12.825 -19.080   1.741  1.00 55.96           H
ATOM    374 2HB  ALA A  25      12.607 -17.755   0.839  1.00 55.96           H
ATOM    375 3HB  ALA A  25      13.455 -17.667   2.213  1.00 55.96           H
ATOM    376  N   ALA A  26      15.983 -16.574   1.002  1.00 45.08           N
ATOM    377  H   ALA A  26      16.012 -16.870   1.957  1.00 45.08           H
ATOM    378  CA  ALA A  26      16.755 -15.398   0.609  1.00 48.57           C
ATOM    379  HA  ALA A  26      16.117 -14.804   0.118  1.00 48.57           H
ATOM    380  C   ALA A  26      17.896 -15.729  -0.367  1.00 48.66           C
ATOM    381  O   ALA A  26      18.161 -14.958  -1.289  1.00 51.01           O
ATOM    382  CB  ALA A  26      17.284 -14.727   1.883  1.00 50.12           C
ATOM    383 1HB  ALA A  26      16.537 -14.515   2.513  1.00 50.12           H
ATOM    384 2HB  ALA A  26      17.757 -13.873   1.668  1.00 50.12           H
ATOM    385 3HB  ALA A  26      17.929 -15.324   2.361  1.00 50.12           H
ATOM    386  N   ARG A  27      18.549 -16.885  -0.197  1.00 39.79           N
ATOM    387  H   ARG A  27      18.306 -17.456   0.587  1.00 39.79           H
ATOM    388  CA  ARG A  27      19.607 -17.359  -1.106  1.00 41.32           C
ATOM    389  HA  ARG A  27      20.217 -16.586  -1.276  1.00 41.32           H
ATOM    390  C   ARG A  27      19.046 -17.768  -2.468  1.00 41.78           C
ATOM    391  O   ARG A  27      19.573 -17.313  -3.475  1.00 46.90           O
ATOM    392  CB  ARG A  27      20.391 -18.482  -0.420  1.00 46.18           C
ATOM    393 1HB  ARG A  27      20.665 -18.180   0.493  1.00 46.18           H
ATOM    394 2HB  ARG A  27      19.806 -19.289  -0.342  1.00 46.18           H
ATOM    395  CG  ARG A  27      21.642 -18.845  -1.225  1.00 46.05           C
ATOM    396 1HG  ARG A  27      21.369 -19.211  -2.114  1.00 46.05           H
ATOM    397 2HG  ARG A  27      22.199 -18.025  -1.359  1.00 46.05           H
ATOM    398  CD  ARG A  27      22.463 -19.895  -0.480  1.00 50.37           C
ATOM    399 1HD  ARG A  27      22.729 -19.548   0.420  1.00 50.37           H
ATOM    400 2HD  ARG A  27      21.929 -20.734  -0.370  1.00 50.37           H
ATOM    401  NE  ARG A  27      23.679 -20.220  -1.223  1.00 42.58           N
ATOM    402  HE  ARG A  27      23.699 -19.950  -2.186  1.00 42.58           H
ATOM    403  CZ  ARG A  27      24.758 -20.834  -0.759  1.00 38.35           C
ATOM    404  NH1 ARG A  27      24.836 -21.260   0.468  1.00 32.77           N
ATOM    405 1HH1 ARG A  27      24.067 -21.128   1.093  1.00 32.77           H
ATOM    406 2HH1 ARG A  27      25.665 -21.720   0.786  1.00 32.77           H
ATOM    407  NH2 ARG A  27      25.773 -21.031  -1.538  1.00 33.38           N
ATOM    408 1HH2 ARG A  27      25.742 -20.720  -2.488  1.00 33.38           H
ATOM    409 2HH2 ARG A  27      26.588 -21.494  -1.190  1.00 33.38           H
ATOM    410  N   ALA A  28      17.947 -18.507  -2.501  1.00 58.76           N
ATOM    411  H   ALA A  28      17.573 -18.838  -1.634  1.00 58.76           H
ATOM    412  CA  ALA A  28      17.252 -18.865  -3.733  1.00 61.49           C
ATOM    413  HA  ALA A  28      17.929 -19.316  -4.315  1.00 61.49           H
ATOM    414  C   ALA A  28      16.741 -17.626  -4.493  1.00 62.02           C
ATOM    415  O   ALA A  28      16.819 -17.562  -5.715  1.00 62.50           O
ATOM    416  CB  ALA A  28      16.101 -19.818  -3.374  1.00 63.56           C
ATOM    417 1HB  ALA A  28      16.440 -20.619  -2.881  1.00 63.56           H
ATOM    418 2HB  ALA A  28      15.632 -20.139  -4.197  1.00 63.56           H
ATOM    419 3HB  ALA A  28      15.426 -19.362  -2.793  1.00 63.56           H
ATOM    420  N   PHE A  29      16.298 -16.597  -3.777  1.00 51.46           N
ATOM    421  H   PHE A  29      16.226 -16.706  -2.786  1.00 51.46           H
ATOM    422  CA  PHE A  29      15.911 -15.317  -4.361  1.00 48.89           C
ATOM    423  HA  PHE A  29      15.301 -15.541  -5.121  1.00 48.89           H
ATOM    424  C   PHE A  29      17.107 -14.547  -4.950  1.00 48.43           C
ATOM    425  O   PHE A  29      16.995 -13.963  -6.027  1.00 49.92           O
ATOM    426  CB  PHE A  29      15.177 -14.496  -3.299  1.00 49.61           C
ATOM    427 1HB  PHE A  29      14.433 -15.051  -2.927  1.00 49.61           H
ATOM    428 2HB  PHE A  29      15.823 -14.272  -2.569  1.00 49.61           H
ATOM    429  CG  PHE A  29      14.584 -13.202  -3.814  1.00 52.72           C
ATOM    430  CD1 PHE A  29      15.197 -11.966  -3.529  1.00 50.30           C
ATOM    431  HD1 PHE A  29      16.031 -11.936  -2.979  1.00 50.30           H
ATOM    432  CD2 PHE A  29      13.416 -13.238  -4.592  1.00 51.95           C
ATOM    433  HD2 PHE A  29      12.981 -14.114  -4.798  1.00 51.95           H
ATOM    434  CE1 PHE A  29      14.636 -10.777  -4.018  1.00 46.35           C
ATOM    435  HE1 PHE A  29      15.072  -9.901  -3.812  1.00 46.35           H
ATOM    436  CE2 PHE A  29      12.854 -12.039  -5.084  1.00 46.67           C
ATOM    437  HE2 PHE A  29      12.022 -12.066  -5.638  1.00 46.67           H
ATOM    438  CZ  PHE A  29      13.467 -10.807  -4.794  1.00 50.95           C
ATOM    439  HZ  PHE A  29      13.072  -9.956  -5.139  1.00 50.95           H
ATOM    440  N   GLY A  30      18.256 -14.575  -4.294  1.00 49.93           N
ATOM    441  H   GLY A  30      18.280 -15.021  -3.399  1.00 49.93           H
ATOM    442  CA  GLY A  30      19.495 -13.987  -4.811  1.00 50.25           C
ATOM    443 1HA  GLY A  30      19.304 -13.030  -5.030  1.00 50.25           H
ATOM    444 2HA  GLY A  30      20.176 -14.032  -4.080  1.00 50.25           H
ATOM    445  C   GLY A  30      20.033 -14.702  -6.059  1.00 50.05           C
ATOM    446  O   GLY A  30      20.478 -14.048  -6.998  1.00 53.28           O
ATOM    447  N   GLU A  31      19.935 -16.025  -6.105  1.00 57.91           N
ATOM    448  H   GLU A  31      19.595 -16.496  -5.291  1.00 57.91           H
ATOM    449  CA  GLU A  31      20.294 -16.844  -7.274  1.00 61.81           C
ATOM    450  HA  GLU A  31      21.201 -16.544  -7.570  1.00 61.81           H
ATOM    451  C   GLU A  31      19.329 -16.593  -8.444  1.00 59.97           C
ATOM    452  O   GLU A  31      19.774 -16.415  -9.581  1.00 62.98           O
ATOM    453  CB  GLU A  31      20.363 -18.329  -6.864  1.00 65.99           C
ATOM    454 1HB  GLU A  31      19.555 -18.553  -6.319  1.00 65.99           H
ATOM    455 2HB  GLU A  31      20.376 -18.893  -7.690  1.00 65.99           H
ATOM    456  CG  GLU A  31      21.625 -18.632  -6.033  1.00 62.74           C
ATOM    457 1HG  GLU A  31      22.416 -18.560  -6.641  1.00 62.74           H
ATOM    458 2HG  GLU A  31      21.692 -17.939  -5.315  1.00 62.74           H
ATOM    459  CD  GLU A  31      21.660 -20.030  -5.360  1.00 59.84           C
ATOM    460  OE1 GLU A  31      22.601 -20.262  -4.561  1.00 52.11           O
ATOM    461  OE2 GLU A  31      20.726 -20.819  -5.576  1.00 53.31           O
ATOM    462  N   TYR A  32      18.032 -16.448  -8.181  1.00 52.48           N
ATOM    463  H   TYR A  32      17.722 -16.599  -7.242  1.00 52.48           H
ATOM    464  CA  TYR A  32      17.031 -16.080  -9.187  1.00 51.04           C
ATOM    465  HA  TYR A  32      17.134 -16.749  -9.923  1.00 51.04           H
ATOM    466  C   TYR A  32      17.275 -14.683  -9.796  1.00 50.34           C
ATOM    467  O   TYR A  32      17.177 -14.504 -11.006  1.00 50.27           O
ATOM    468  CB  TYR A  32      15.641 -16.168  -8.549  1.00 52.25           C
ATOM    469 1HB  TYR A  32      15.494 -17.106  -8.235  1.00 52.25           H
ATOM    470 2HB  TYR A  32      15.610 -15.545  -7.767  1.00 52.25           H
ATOM    471  CG  TYR A  32      14.507 -15.802  -9.490  1.00 53.42           C
ATOM    472  CD1 TYR A  32      13.925 -14.521  -9.446  1.00 51.24           C
ATOM    473  HD1 TYR A  32      14.243 -13.852  -8.775  1.00 51.24           H
ATOM    474  CD2 TYR A  32      14.059 -16.734 -10.445  1.00 49.69           C
ATOM    475  HD2 TYR A  32      14.473 -17.643 -10.483  1.00 49.69           H
ATOM    476  CE1 TYR A  32      12.903 -14.181 -10.338  1.00 44.90           C
ATOM    477  HE1 TYR A  32      12.489 -13.272 -10.297  1.00 44.90           H
ATOM    478  CE2 TYR A  32      13.033 -16.396 -11.347  1.00 46.55           C
ATOM    479  HE2 TYR A  32      12.717 -17.063 -12.022  1.00 46.55           H
ATOM    480  CZ  TYR A  32      12.453 -15.114 -11.295  1.00 48.35           C
ATOM    481  OH  TYR A  32      11.461 -14.777 -12.166  1.00 51.21           O
ATOM    482  HH  TYR A  32      11.824 -14.698 -13.048  1.00 51.21           H
ATOM    483  N   LEU A  33      17.639 -13.692  -8.982  1.00 50.14           N
ATOM    484  H   LEU A  33      17.673 -13.866  -7.998  1.00 50.14           H
ATOM    485  CA  LEU A  33      17.991 -12.358  -9.475  1.00 51.05           C
ATOM    486  HA  LEU A  33      17.237 -12.104 -10.081  1.00 51.05           H
ATOM    487  C   LEU A  33      19.285 -12.351 -10.299  1.00 50.57           C
ATOM    488  O   LEU A  33      19.418 -11.544 -11.215  1.00 52.04           O
ATOM    489  CB  LEU A  33      18.115 -11.390  -8.288  1.00 51.74           C
ATOM    490 1HB  LEU A  33      18.672 -11.832  -7.585  1.00 51.74           H
ATOM    491 2HB  LEU A  33      18.577 -10.563  -8.609  1.00 51.74           H
ATOM    492  CG  LEU A  33      16.774 -10.976  -7.650  1.00 51.43           C
ATOM    493  HG  LEU A  33      16.286 -11.816  -7.412  1.00 51.43           H
ATOM    494  CD1 LEU A  33      17.055 -10.112  -6.417  1.00 52.04           C
ATOM    495 1HD1 LEU A  33      16.203  -9.826  -5.978  1.00 52.04           H
ATOM    496 2HD1 LEU A  33      17.565  -9.288  -6.665  1.00 52.04           H
ATOM    497 3HD1 LEU A  33      17.594 -10.615  -5.742  1.00 52.04           H
ATOM    498  CD2 LEU A  33      15.888 -10.161  -8.603  1.00 53.65           C
ATOM    499 1HD2 LEU A  33      15.027  -9.907  -8.163  1.00 53.65           H
ATOM    500 2HD2 LEU A  33      15.670 -10.686  -9.426  1.00 53.65           H
ATOM    501 3HD2 LEU A  33      16.347  -9.320  -8.888  1.00 53.65           H
ATOM    502  N   SER A  34      20.216 -13.264 -10.007  1.00 55.44           N
ATOM    503  H   SER A  34      20.049 -13.889  -9.244  1.00 55.44           H
ATOM    504  CA  SER A  34      21.474 -13.392 -10.755  1.00 57.59           C
ATOM    505  HA  SER A  34      21.771 -12.450 -10.914  1.00 57.59           H
ATOM    506  C   SER A  34      21.281 -14.083 -12.111  1.00 53.68           C
ATOM    507  O   SER A  34      22.001 -13.782 -13.053  1.00 55.17           O
ATOM    508  CB  SER A  34      22.506 -14.158  -9.922  1.00 58.67           C
ATOM    509 1HB  SER A  34      22.195 -15.092  -9.744  1.00 58.67           H
ATOM    510 2HB  SER A  34      23.390 -14.184 -10.389  1.00 58.67           H
ATOM    511  OG  SER A  34      22.704 -13.526  -8.668  1.00 54.25           O
ATOM    512  HG  SER A  34      22.749 -12.578  -8.792  1.00 54.25           H
ATOM    513  N   GLN A  35      20.276 -14.946 -12.241  1.00 64.64           N
ATOM    514  H   GLN A  35      19.718 -15.145 -11.435  1.00 64.64           H
ATOM    515  CA  GLN A  35      19.940 -15.623 -13.501  1.00 64.31           C
ATOM    516  HA  GLN A  35      20.821 -15.748 -13.956  1.00 64.31           H
ATOM    517  C   GLN A  35      19.055 -14.787 -14.438  1.00 60.96           C
ATOM    518  O   GLN A  35      18.974 -15.080 -15.628  1.00 60.34           O
ATOM    519  CB  GLN A  35      19.260 -16.962 -13.189  1.00 66.03           C
ATOM    520 1HB  GLN A  35      18.574 -16.818 -12.476  1.00 66.03           H
ATOM    521 2HB  GLN A  35      18.814 -17.299 -14.018  1.00 66.03           H
ATOM    522  CG  GLN A  35      20.272 -18.013 -12.703  1.00 62.86           C
ATOM    523 1HG  GLN A  35      20.959 -18.150 -13.416  1.00 62.86           H
ATOM    524 2HG  GLN A  35      20.715 -17.672 -11.874  1.00 62.86           H
ATOM    525  CD  GLN A  35      19.631 -19.362 -12.386  1.00 60.64           C
ATOM    526  OE1 GLN A  35      18.423 -19.561 -12.450  1.00 53.33           O
ATOM    527  NE2 GLN A  35      20.416 -20.362 -12.052  1.00 52.63           N
ATOM    528 1HE2 GLN A  35      20.025 -21.261 -11.857  1.00 52.63           H
ATOM    529 2HE2 GLN A  35      21.405 -20.224 -11.993  1.00 52.63           H
ATOM    530  N   SER A  36      18.407 -13.747 -13.934  1.00 57.50           N
ATOM    531  H   SER A  36      18.565 -13.516 -12.974  1.00 57.50           H
ATOM    532  CA  SER A  36      17.468 -12.910 -14.700  1.00 58.61           C
ATOM    533  HA  SER A  36      17.229 -13.490 -15.479  1.00 58.61           H
ATOM    534  C   SER A  36      18.100 -11.642 -15.307  1.00 55.64           C
ATOM    535  O   SER A  36      17.384 -10.807 -15.853  1.00 50.69           O
ATOM    536  CB  SER A  36      16.191 -12.628 -13.902  1.00 55.24           C
ATOM    537 1HB  SER A  36      15.717 -11.830 -14.273  1.00 55.24           H
ATOM    538 2HB  SER A  36      15.581 -13.420 -13.928  1.00 55.24           H
ATOM    539  OG  SER A  36      16.443 -12.355 -12.544  1.00 52.50           O
ATOM    540  HG  SER A  36      16.500 -11.408 -12.414  1.00 52.50           H
ATOM    541  N   HIS A  37      19.431 -11.500 -15.278  1.00 36.38           N
ATOM    542  H   HIS A  37      19.953 -12.133 -14.707  1.00 36.38           H
ATOM    543  CA  HIS A  37      20.178 -10.482 -16.024  1.00 42.88           C
ATOM    544  HA  HIS A  37      19.509  -9.794 -16.306  1.00 42.88           H
ATOM    545  C   HIS A  37      20.816 -11.099 -17.281  1.00 39.73           C
ATOM    546  O   HIS A  37      21.892 -11.690 -17.170  1.00 38.83           O
ATOM    547  CB  HIS A  37      21.225  -9.811 -15.118  1.00 40.45           C
ATOM    548 1HB  HIS A  37      21.459 -10.433 -14.370  1.00 40.45           H
ATOM    549 2HB  HIS A  37      22.045  -9.612 -15.655  1.00 40.45           H
ATOM    550  CG  HIS A  37      20.734  -8.523 -14.519  1.00 41.75           C
ATOM    551  ND1 HIS A  37      20.543  -7.344 -15.200  1.00 39.11           N
ATOM    552  HD1 HIS A  37      20.700  -7.199 -16.177  1.00 39.11           H
ATOM    553  CD2 HIS A  37      20.413  -8.277 -13.209  1.00 40.43           C
ATOM    554  HD2 HIS A  37      20.452  -8.938 -12.459  1.00 40.43           H
ATOM    555  CE1 HIS A  37      20.108  -6.417 -14.324  1.00 37.65           C
ATOM    556  HE1 HIS A  37      19.883  -5.471 -14.557  1.00 37.65           H
ATOM    557  NE2 HIS A  37      20.021  -6.940 -13.107  1.00 38.21           N
ATOM    558  N   PRO A  38      20.232 -10.966 -18.482  1.00 36.18           N
ATOM    559  CA  PRO A  38      20.988 -11.159 -19.707  1.00 42.15           C
ATOM    560  HA  PRO A  38      21.532 -11.998 -19.678  1.00 42.15           H
ATOM    561  C   PRO A  38      21.962  -9.984 -19.857  1.00 43.51           C
ATOM    562  O   PRO A  38      21.562  -8.821 -19.874  1.00 40.09           O
ATOM    563  CB  PRO A  38      19.942 -11.249 -20.826  1.00 39.21           C
ATOM    564 1HB  PRO A  38      20.293 -10.858 -21.677  1.00 39.21           H
ATOM    565 2HB  PRO A  38      19.666 -12.197 -20.983  1.00 39.21           H
ATOM    566  CG  PRO A  38      18.774 -10.423 -20.288  1.00 42.31           C
ATOM    567 1HG  PRO A  38      18.854  -9.470 -20.579  1.00 42.31           H
ATOM    568 2HG  PRO A  38      17.903 -10.797 -20.606  1.00 42.31           H
ATOM    569  CD  PRO A  38      18.883 -10.533 -18.767  1.00 48.60           C
ATOM    570 1HD  PRO A  38      18.723  -9.649 -18.327  1.00 48.60           H
ATOM    571 2HD  PRO A  38      18.239 -11.207 -18.405  1.00 48.60           H
ATOM    572  N   GLU A  39      23.249 -10.292 -19.915  1.00 40.15           N
ATOM    573  H   GLU A  39      23.516 -11.241 -19.747  1.00 40.15           H
ATOM    574  CA  GLU A  39      24.295  -9.324 -20.210  1.00 44.83           C
ATOM    575  HA  GLU A  39      24.230  -8.651 -19.473  1.00 44.83           H
ATOM    576  C   GLU A  39      24.042  -8.660 -21.563  1.00 42.34           C
ATOM    577  O   GLU A  39      23.852  -9.311 -22.591  1.00 38.52           O
ATOM    578  CB  GLU A  39      25.687  -9.977 -20.199  1.00 43.42           C
ATOM    579 1HB  GLU A  39      25.647 -10.821 -20.734  1.00 43.42           H
ATOM    580 2HB  GLU A  39      26.338  -9.346 -20.620  1.00 43.42           H
ATOM    581  CG  GLU A  39      26.185 -10.319 -18.790  1.00 42.06           C
ATOM    582 1HG  GLU A  39      26.155  -9.491 -18.230  1.00 42.06           H
ATOM    583 2HG  GLU A  39      25.580 -11.011 -18.396  1.00 42.06           H
ATOM    584  CD  GLU A  39      27.625 -10.863 -18.797  1.00 37.82           C
ATOM    585  OE1 GLU A  39      28.295 -10.724 -17.755  1.00 34.50           O
ATOM    586  OE2 GLU A  39      28.059 -11.391 -19.844  1.00 37.41           O
ATOM    587  N   ASN A  40      24.089  -7.359 -21.548  1.00 27.66           N
ATOM    588  H   ASN A  40      24.136  -6.914 -20.654  1.00 27.66           H
ATOM    589  CA  ASN A  40      24.079  -6.502 -22.712  1.00 34.31           C
ATOM    590  HA  ASN A  40      23.332  -6.754 -23.327  1.00 34.31           H
ATOM    591  C   ASN A  40      25.415  -6.701 -23.461  1.00 34.40           C
ATOM    592  O   ASN A  40      26.421  -6.103 -23.089  1.00 30.85           O
ATOM    593  CB  ASN A  40      23.885  -5.057 -22.179  1.00 30.72           C
ATOM    594 1HB  ASN A  40      23.507  -5.108 -21.255  1.00 30.72           H
ATOM    595 2HB  ASN A  40      24.777  -4.607 -22.150  1.00 30.72           H
ATOM    596  CG  ASN A  40      22.964  -4.177 -22.994  1.00 26.90           C
ATOM    597  OD1 ASN A  40      22.364  -4.556 -23.982  1.00 24.68           O
ATOM    598  ND2 ASN A  40      22.787  -2.947 -22.567  1.00 25.37           N
ATOM    599 1HD2 ASN A  40      22.164  -2.334 -23.053  1.00 25.37           H
ATOM    600 2HD2 ASN A  40      23.275  -2.624 -21.756  1.00 25.37           H
ATOM    601  N   ARG A  41      25.436  -7.535 -24.494  1.00 22.60           N
ATOM    602  H   ARG A  41      24.671  -8.169 -24.607  1.00 22.60           H
ATOM    603  CA  ARG A  41      26.527  -7.576 -25.483  1.00 28.80           C
ATOM    604  HA  ARG A  41      27.188  -6.882 -25.196  1.00 28.80           H
ATOM    605  C   ARG A  41      25.993  -7.194 -26.852  1.00 27.42           C
ATOM    606  O   ARG A  41      25.306  -7.961 -27.509  1.00 25.46           O
ATOM    607  CB  ARG A  41      27.271  -8.924 -25.486  1.00 26.97           C
ATOM    608 1HB  ARG A  41      26.619  -9.660 -25.307  1.00 26.97           H
ATOM    609 2HB  ARG A  41      27.695  -9.064 -26.381  1.00 26.97           H
ATOM    610  CG  ARG A  41      28.359  -8.951 -24.410  1.00 26.16           C
ATOM    611 1HG  ARG A  41      28.910  -8.120 -24.484  1.00 26.16           H
ATOM    612 2HG  ARG A  41      27.925  -8.984 -23.510  1.00 26.16           H
ATOM    613  CD  ARG A  41      29.271 -10.184 -24.582  1.00 25.65           C
ATOM    614 1HD  ARG A  41      28.744 -11.021 -24.437  1.00 25.65           H
ATOM    615 2HD  ARG A  41      29.663 -10.192 -25.502  1.00 25.65           H
ATOM    616  NE  ARG A  41      30.382 -10.170 -23.612  1.00 22.68           N
ATOM    617  HE  ARG A  41      30.376  -9.444 -22.925  1.00 22.68           H
ATOM    618  CZ  ARG A  41      31.387 -11.033 -23.569  1.00 23.36           C
ATOM    619  NH1 ARG A  41      31.492 -12.007 -24.425  1.00 22.15           N
ATOM    620 1HH1 ARG A  41      30.803 -12.120 -25.141  1.00 22.15           H
ATOM    621 2HH1 ARG A  41      32.262 -12.643 -24.367  1.00 22.15           H
ATOM    622  NH2 ARG A  41      32.293 -10.923 -22.647  1.00 21.60           N
ATOM    623 1HH2 ARG A  41      32.232 -10.189 -21.971  1.00 21.60           H
ATOM    624 2HH2 ARG A  41      33.052 -11.573 -22.612  1.00 21.60           H
ATOM    625  N   ASN A  42      26.370  -5.995 -27.273  1.00 23.99           N
ATOM    626  H   ASN A  42      26.648  -5.325 -26.585  1.00 23.99           H
ATOM    627  CA  ASN A  42      26.406  -5.590 -28.670  1.00 30.91           C
ATOM    628  HA  ASN A  42      25.484  -5.713 -29.037  1.00 30.91           H
ATOM    629  C   ASN A  42      27.400  -6.477 -29.428  1.00 29.85           C
ATOM    630  O   ASN A  42      28.547  -6.608 -28.996  1.00 25.88           O
ATOM    631  CB  ASN A  42      26.847  -4.112 -28.752  1.00 26.79           C
ATOM    632 1HB  ASN A  42      27.671  -3.992 -28.197  1.00 26.79           H
ATOM    633 2HB  ASN A  42      27.052  -3.892 -29.706  1.00 26.79           H
ATOM    634  CG  ASN A  42      25.806  -3.124 -28.259  1.00 23.51           C
ATOM    635  OD1 ASN A  42      24.611  -3.338 -28.334  1.00 20.90           O
ATOM    636  ND2 ASN A  42      26.234  -1.990 -27.756  1.00 20.99           N
ATOM    637 1HD2 ASN A  42      25.579  -1.306 -27.436  1.00 20.99           H
ATOM    638 2HD2 ASN A  42      27.216  -1.810 -27.693  1.00 20.99           H
ATOM    639  N   GLY A  43      26.996  -7.014 -30.560  1.00 27.75           N
ATOM    640  H   GLY A  43      26.030  -6.917 -30.799  1.00 27.75           H
ATOM    641  CA  GLY A  43      27.855  -7.742 -31.494  1.00 32.62           C
ATOM    642 1HA  GLY A  43      28.588  -7.131 -31.794  1.00 32.62           H
ATOM    643 2HA  GLY A  43      28.250  -8.527 -31.017  1.00 32.62           H
ATOM    644  C   GLY A  43      27.038  -8.210 -32.690  1.00 31.45           C
ATOM    645  O   GLY A  43      26.220  -9.112 -32.564  1.00 28.46           O
ATOM    646  N   ALA A  44      27.224  -7.526 -33.805  1.00 21.13           N
ATOM    647  H   ALA A  44      27.801  -6.711 -33.748  1.00 21.13           H
ATOM    648  CA  ALA A  44      26.666  -7.851 -35.105  1.00 26.84           C
ATOM    649  HA  ALA A  44      25.691  -8.033 -34.975  1.00 26.84           H
ATOM    650  C   ALA A  44      27.286  -9.132 -35.696  1.00 26.51           C
ATOM    651  O   ALA A  44      28.320  -9.599 -35.219  1.00 24.88           O
ATOM    652  CB  ALA A  44      26.900  -6.631 -36.003  1.00 24.68           C
ATOM    653 1HB  ALA A  44      26.492  -5.809 -35.605  1.00 24.68           H
ATOM    654 2HB  ALA A  44      26.495  -6.768 -36.907  1.00 24.68           H
ATOM    655 3HB  ALA A  44      27.877  -6.459 -36.127  1.00 24.68           H
ATOM    656  N   ASP A  45      26.661  -9.612 -36.778  1.00 18.08           N
ATOM    657  H   ASP A  45      25.729  -9.280 -36.924  1.00 18.08           H
ATOM    658  CA  ASP A  45      27.163 -10.563 -37.780  1.00 24.64           C
ATOM    659  HA  ASP A  45      26.431 -10.532 -38.460  1.00 24.64           H
ATOM    660  C   ASP A  45      27.188 -12.059 -37.388  1.00 23.94           C
ATOM    661  O   ASP A  45      28.094 -12.528 -36.720  1.00 22.41           O
ATOM    662  CB  ASP A  45      28.482 -10.054 -38.392  1.00 23.46           C
ATOM    663 1HB  ASP A  45      29.194 -10.094 -37.691  1.00 23.46           H
ATOM    664 2HB  ASP A  45      28.730 -10.653 -39.154  1.00 23.46           H
ATOM    665  CG  ASP A  45      28.398  -8.612 -38.916  1.00 21.99           C
ATOM    666  OD1 ASP A  45      27.273  -8.186 -39.260  1.00 21.81           O
ATOM    667  OD2 ASP A  45      29.454  -7.948 -38.946  1.00 23.45           O
ATOM    668  N   HIS A  46      26.245 -12.847 -37.866  1.00 16.79           N
ATOM    669  H   HIS A  46      25.420 -12.980 -37.316  1.00 16.79           H
ATOM    670  CA  HIS A  46      26.332 -13.541 -39.156  1.00 22.57           C
ATOM    671  HA  HIS A  46      26.238 -12.780 -39.798  1.00 22.57           H
ATOM    672  C   HIS A  46      25.182 -14.552 -39.361  1.00 21.75           C
ATOM    673  O   HIS A  46      24.616 -15.116 -38.434  1.00 20.48           O
ATOM    674  CB  HIS A  46      27.694 -14.233 -39.389  1.00 21.67           C
ATOM    675 1HB  HIS A  46      28.175 -14.318 -38.517  1.00 21.67           H
ATOM    676 2HB  HIS A  46      27.541 -15.143 -39.775  1.00 21.67           H
ATOM    677  CG  HIS A  46      28.569 -13.450 -40.343  1.00 21.93           C
ATOM    678  ND1 HIS A  46      28.395 -13.363 -41.706  1.00 20.98           N
ATOM    679  HD1 HIS A  46      27.690 -13.835 -42.235  1.00 20.98           H
ATOM    680  CD2 HIS A  46      29.641 -12.655 -40.032  1.00 20.14           C
ATOM    681  HD2 HIS A  46      30.018 -12.511 -39.117  1.00 20.14           H
ATOM    682  CE1 HIS A  46      29.330 -12.539 -42.206  1.00 18.95           C
ATOM    683  HE1 HIS A  46      29.427 -12.301 -43.172  1.00 18.95           H
ATOM    684  NE2 HIS A  46      30.118 -12.080 -41.215  1.00 19.46           N
ATOM    685  N   LEU A  47      24.888 -14.732 -40.645  1.00 18.15           N
ATOM    686  H   LEU A  47      25.408 -14.163 -41.282  1.00 18.15           H
ATOM    687  CA  LEU A  47      23.919 -15.637 -41.270  1.00 26.14           C
ATOM    688  HA  LEU A  47      23.053 -15.499 -40.789  1.00 26.14           H
ATOM    689  C   LEU A  47      24.288 -17.137 -41.142  1.00 25.04           C
ATOM    690  O   LEU A  47      25.431 -17.465 -40.864  1.00 23.34           O
ATOM    691  CB  LEU A  47      23.908 -15.253 -42.760  1.00 24.34           C
ATOM    692 1HB  LEU A  47      24.857 -15.217 -43.073  1.00 24.34           H
ATOM    693 2HB  LEU A  47      23.420 -15.971 -43.257  1.00 24.34           H
ATOM    694  CG  LEU A  47      23.247 -13.907 -43.108  1.00 22.21           C
ATOM    695  HG  LEU A  47      23.423 -13.260 -42.366  1.00 22.21           H
ATOM    696  CD1 LEU A  47      23.826 -13.341 -44.392  1.00 22.02           C
ATOM    697 1HD1 LEU A  47      23.400 -12.466 -44.622  1.00 22.02           H
ATOM    698 2HD1 LEU A  47      23.678 -13.966 -45.158  1.00 22.02           H
ATOM    699 3HD1 LEU A  47      24.811 -13.189 -44.305  1.00 22.02           H
ATOM    700  CD2 LEU A  47      21.744 -14.092 -43.279  1.00 23.23           C
ATOM    701 1HD2 LEU A  47      21.300 -13.225 -43.506  1.00 23.23           H
ATOM    702 2HD2 LEU A  47      21.328 -14.440 -42.439  1.00 23.23           H
ATOM    703 3HD2 LEU A  47      21.544 -14.741 -44.013  1.00 23.23           H
ATOM    704  N   LEU A  48      23.325 -17.973 -41.553  1.00 16.48           N
ATOM    705  H   LEU A  48      22.423 -17.554 -41.659  1.00 16.48           H
ATOM    706  CA  LEU A  48      23.380 -19.414 -41.875  1.00 21.32           C
ATOM    707  HA  LEU A  48      22.558 -19.555 -42.427  1.00 21.32           H
ATOM    708  C   LEU A  48      23.190 -20.353 -40.673  1.00 20.54           C
ATOM    709  O   LEU A  48      23.927 -20.306 -39.703  1.00 19.69           O
ATOM    710  CB  LEU A  48      24.615 -19.746 -42.734  1.00 20.77           C
ATOM    711 1HB  LEU A  48      25.434 -19.491 -42.220  1.00 20.77           H
ATOM    712 2HB  LEU A  48      24.623 -20.731 -42.906  1.00 20.77           H
ATOM    713  CG  LEU A  48      24.642 -19.011 -44.093  1.00 19.98           C
ATOM    714  HG  LEU A  48      24.309 -18.083 -43.928  1.00 19.98           H
ATOM    715  CD1 LEU A  48      26.063 -18.962 -44.659  1.00 20.61           C
ATOM    716 1HD1 LEU A  48      26.082 -18.487 -45.539  1.00 20.61           H
ATOM    717 2HD1 LEU A  48      26.425 -19.884 -44.800  1.00 20.61           H
ATOM    718 3HD1 LEU A  48      26.680 -18.481 -44.036  1.00 20.61           H
ATOM    719  CD2 LEU A  48      23.741 -19.700 -45.131  1.00 24.15           C
ATOM    720 1HD2 LEU A  48      23.767 -19.216 -46.006  1.00 24.15           H
ATOM    721 2HD2 LEU A  48      22.791 -19.724 -44.821  1.00 24.15           H
ATOM    722 3HD2 LEU A  48      24.036 -20.642 -45.292  1.00 24.15           H
ATOM    723  N   ALA A  49      22.094 -21.087 -40.597  1.00 23.27           N
ATOM    724  H   ALA A  49      21.472 -20.822 -39.860  1.00 23.27           H
ATOM    725  CA  ALA A  49      21.625 -22.226 -41.404  1.00 29.38           C
ATOM    726  HA  ALA A  49      20.656 -22.240 -41.159  1.00 29.38           H
ATOM    727  C   ALA A  49      22.257 -23.567 -40.980  1.00 27.76           C
ATOM    728  O   ALA A  49      23.452 -23.671 -40.751  1.00 26.59           O
ATOM    729  CB  ALA A  49      21.649 -22.008 -42.919  1.00 28.81           C
ATOM    730 1HB  ALA A  49      21.233 -21.132 -43.162  1.00 28.81           H
ATOM    731 2HB  ALA A  49      21.144 -22.730 -43.393  1.00 28.81           H
ATOM    732 3HB  ALA A  49      22.587 -22.010 -43.267  1.00 28.81           H
ATOM    733  N   ASP A  50      21.382 -24.548 -40.948  1.00 18.57           N
ATOM    734  H   ASP A  50      20.425 -24.261 -40.902  1.00 18.57           H
ATOM    735  CA  ASP A  50      21.594 -25.995 -40.970  1.00 26.21           C
ATOM    736  HA  ASP A  50      20.637 -26.270 -40.878  1.00 26.21           H
ATOM    737  C   ASP A  50      22.150 -26.730 -39.748  1.00 24.93           C
ATOM    738  O   ASP A  50      23.303 -26.672 -39.341  1.00 24.18           O
ATOM    739  CB  ASP A  50      22.210 -26.431 -42.306  1.00 25.90           C
ATOM    740 1HB  ASP A  50      23.040 -25.897 -42.468  1.00 25.90           H
ATOM    741 2HB  ASP A  50      22.443 -27.402 -42.253  1.00 25.90           H
ATOM    742  CG  ASP A  50      21.240 -26.214 -43.480  1.00 24.44           C
ATOM    743  OD1 ASP A  50      20.014 -26.148 -43.225  1.00 25.00           O
ATOM    744  OD2 ASP A  50      21.727 -26.130 -44.627  1.00 27.95           O
ATOM    745  N   ALA A  51      21.226 -27.543 -39.241  1.00 18.48           N
ATOM    746  H   ALA A  51      20.353 -27.130 -38.982  1.00 18.48           H
ATOM    747  CA  ALA A  51      21.367 -28.980 -39.028  1.00 25.65           C
ATOM    748  HA  ALA A  51      20.886 -29.117 -38.162  1.00 25.65           H
ATOM    749  C   ALA A  51      22.780 -29.534 -38.768  1.00 25.29           C
ATOM    750  O   ALA A  51      23.597 -29.627 -39.670  1.00 22.90           O
ATOM    751  CB  ALA A  51      20.756 -29.675 -40.264  1.00 23.24           C
ATOM    752 1HB  ALA A  51      19.836 -29.330 -40.451  1.00 23.24           H
ATOM    753 2HB  ALA A  51      20.691 -30.663 -40.124  1.00 23.24           H
ATOM    754 3HB  ALA A  51      21.316 -29.516 -41.077  1.00 23.24           H
ATOM    755  N   TYR A  52      22.964 -30.106 -37.575  1.00 15.18           N
ATOM    756  H   TYR A  52      22.753 -29.597 -36.740  1.00 15.18           H
ATOM    757  CA  TYR A  52      23.473 -31.474 -37.486  1.00 23.12           C
ATOM    758  HA  TYR A  52      22.969 -31.944 -38.210  1.00 23.12           H
ATOM    759  C   TYR A  52      23.135 -32.110 -36.130  1.00 22.13           C
ATOM    760  O   TYR A  52      23.386 -31.563 -35.059  1.00 20.42           O
ATOM    761  CB  TYR A  52      24.985 -31.586 -37.798  1.00 21.32           C
ATOM    762 1HB  TYR A  52      25.348 -30.676 -37.999  1.00 21.32           H
ATOM    763 2HB  TYR A  52      25.458 -31.966 -37.003  1.00 21.32           H
ATOM    764  CG  TYR A  52      25.250 -32.490 -38.998  1.00 20.14           C
ATOM    765  CD1 TYR A  52      25.413 -33.879 -38.828  1.00 19.41           C
ATOM    766  HD1 TYR A  52      25.401 -34.274 -37.909  1.00 19.41           H
ATOM    767  CD2 TYR A  52      25.282 -31.940 -40.299  1.00 20.04           C
ATOM    768  HD2 TYR A  52      25.177 -30.953 -40.423  1.00 20.04           H
ATOM    769  CE1 TYR A  52      25.592 -34.712 -39.947  1.00 20.44           C
ATOM    770  HE1 TYR A  52      25.704 -35.698 -39.824  1.00 20.44           H
ATOM    771  CE2 TYR A  52      25.461 -32.769 -41.422  1.00 21.33           C
ATOM    772  HE2 TYR A  52      25.479 -32.373 -42.340  1.00 21.33           H
ATOM    773  CZ  TYR A  52      25.614 -34.154 -41.248  1.00 22.27           C
ATOM    774  OH  TYR A  52      25.781 -34.965 -42.335  1.00 24.46           O
ATOM    775  HH  TYR A  52      25.820 -35.878 -42.049  1.00 24.46           H
ATOM    776  N   SER A  53      22.536 -33.268 -36.254  1.00 18.79           N
ATOM    777  H   SER A  53      22.139 -33.487 -37.146  1.00 18.79           H
ATOM    778  CA  SER A  53      22.399 -34.271 -35.192  1.00 26.79           C
ATOM    779  HA  SER A  53      22.238 -33.813 -34.317  1.00 26.79           H
ATOM    780  C   SER A  53      23.694 -35.093 -35.112  1.00 25.88           C
ATOM    781  O   SER A  53      24.291 -35.389 -36.147  1.00 23.75           O
ATOM    782  CB  SER A  53      21.217 -35.163 -35.569  1.00 25.24           C
ATOM    783 1HB  SER A  53      20.373 -34.629 -35.606  1.00 25.24           H
ATOM    784 2HB  SER A  53      21.376 -35.599 -36.455  1.00 25.24           H
ATOM    785  OG  SER A  53      21.008 -36.195 -34.636  1.00 23.84           O
ATOM    786  HG  SER A  53      20.961 -35.824 -33.755  1.00 23.84           H
ATOM    787  N   GLY A  54      24.082 -35.486 -33.916  1.00 18.47           N
ATOM    788  H   GLY A  54      23.587 -35.111 -33.132  1.00 18.47           H
ATOM    789  CA  GLY A  54      25.170 -36.420 -33.628  1.00 26.08           C
ATOM    790 1HA  GLY A  54      24.912 -37.327 -33.960  1.00 26.08           H
ATOM    791 2HA  GLY A  54      25.994 -36.112 -34.104  1.00 26.08           H
ATOM    792  C   GLY A  54      25.404 -36.450 -32.120  1.00 25.54           C
ATOM    793  O   GLY A  54      25.881 -35.482 -31.570  1.00 22.98           O
ATOM    794  N   HIS A  55      24.789 -37.361 -31.399  1.00 14.63           N
ATOM    795  H   HIS A  55      23.961 -37.047 -30.935  1.00 14.63           H
ATOM    796  CA  HIS A  55      25.136 -38.771 -31.173  1.00 23.69           C
ATOM    797  HA  HIS A  55      24.362 -39.062 -30.611  1.00 23.69           H
ATOM    798  C   HIS A  55      26.434 -38.955 -30.358  1.00 22.45           C
ATOM    799  O   HIS A  55      27.509 -38.635 -30.844  1.00 20.40           O
ATOM    800  CB  HIS A  55      25.112 -39.648 -32.435  1.00 21.27           C
ATOM    801 1HB  HIS A  55      24.621 -39.165 -33.160  1.00 21.27           H
ATOM    802 2HB  HIS A  55      26.051 -39.824 -32.729  1.00 21.27           H
ATOM    803  CG  HIS A  55      24.431 -40.975 -32.204  1.00 20.53           C
ATOM    804  ND1 HIS A  55      23.092 -41.159 -31.937  1.00 19.63           N
ATOM    805  HD1 HIS A  55      22.408 -40.435 -31.855  1.00 19.63           H
ATOM    806  CD2 HIS A  55      25.000 -42.226 -32.239  1.00 19.94           C
ATOM    807  HD2 HIS A  55      25.964 -42.431 -32.410  1.00 19.94           H
ATOM    808  CE1 HIS A  55      22.861 -42.476 -31.805  1.00 19.20           C
ATOM    809  HE1 HIS A  55      21.972 -42.885 -31.597  1.00 19.20           H
ATOM    810  NE2 HIS A  55      23.991 -43.157 -31.993  1.00 20.19           N
ATOM    811  N   ASP A  56      26.276 -39.487 -29.143  1.00 16.61           N
ATOM    812  H   ASP A  56      25.468 -39.171 -28.646  1.00 16.61           H
ATOM    813  CA  ASP A  56      27.105 -40.464 -28.423  1.00 26.49           C
ATOM    814  HA  ASP A  56      27.031 -41.310 -28.951  1.00 26.49           H
ATOM    815  C   ASP A  56      26.547 -40.603 -26.987  1.00 25.63           C
ATOM    816  O   ASP A  56      26.182 -39.607 -26.372  1.00 23.63           O
ATOM    817  CB  ASP A  56      28.600 -40.065 -28.366  1.00 24.47           C
ATOM    818 1HB  ASP A  56      28.662 -39.067 -28.387  1.00 24.47           H
ATOM    819 2HB  ASP A  56      28.986 -40.406 -27.509  1.00 24.47           H
ATOM    820  CG  ASP A  56      29.442 -40.622 -29.526  1.00 22.31           C
ATOM    821  OD1 ASP A  56      28.981 -41.597 -30.169  1.00 21.43           O
ATOM    822  OD2 ASP A  56      30.583 -40.129 -29.703  1.00 23.00           O
ATOM    823  N   GLY A  57      26.361 -41.745 -26.386  1.00 18.57           N
ATOM    824  H   GLY A  57      25.876 -41.661 -25.516  1.00 18.57           H
ATOM    825  CA  GLY A  57      26.712 -43.111 -26.719  1.00 32.11           C
ATOM    826 1HA  GLY A  57      26.410 -43.290 -27.655  1.00 32.11           H
ATOM    827 2HA  GLY A  57      27.707 -43.197 -26.668  1.00 32.11           H
ATOM    828  C   GLY A  57      26.026 -44.081 -25.727  1.00 31.47           C
ATOM    829  O   GLY A  57      25.577 -43.705 -24.650  1.00 27.42           O
ATOM    830  N   SER A  58      25.915 -45.314 -26.166  1.00 13.92           N
ATOM    831  H   SER A  58      26.408 -45.483 -27.020  1.00 13.92           H
ATOM    832  CA  SER A  58      25.207 -46.495 -25.647  1.00 27.69           C
ATOM    833  HA  SER A  58      24.254 -46.230 -25.502  1.00 27.69           H
ATOM    834  C   SER A  58      25.658 -47.010 -24.255  1.00 26.17           C
ATOM    835  O   SER A  58      26.666 -46.531 -23.739  1.00 24.62           O
ATOM    836  CB  SER A  58      25.457 -47.552 -26.735  1.00 25.52           C
ATOM    837 1HB  SER A  58      25.588 -47.119 -27.627  1.00 25.52           H
ATOM    838 2HB  SER A  58      26.259 -48.107 -26.513  1.00 25.52           H
ATOM    839  OG  SER A  58      24.383 -48.436 -26.872  1.00 23.11           O
ATOM    840  HG  SER A  58      23.564 -47.941 -26.903  1.00 23.11           H
ATOM    841  N   PRO A  59      24.992 -48.040 -23.685  1.00 13.66           N
ATOM    842  CA  PRO A  59      25.284 -49.411 -24.110  1.00 24.32           C
ATOM    843  HA  PRO A  59      25.676 -49.338 -25.027  1.00 24.32           H
ATOM    844  C   PRO A  59      24.071 -50.349 -24.312  1.00 24.45           C
ATOM    845  O   PRO A  59      23.160 -50.433 -23.496  1.00 22.82           O
ATOM    846  CB  PRO A  59      26.232 -49.948 -23.030  1.00 21.88           C
ATOM    847 1HB  PRO A  59      26.122 -50.936 -22.918  1.00 21.88           H
ATOM    848 2HB  PRO A  59      27.184 -49.742 -23.257  1.00 21.88           H
ATOM    849  CG  PRO A  59      25.811 -49.214 -21.763  1.00 22.80           C
ATOM    850 1HG  PRO A  59      25.331 -49.835 -21.144  1.00 22.80           H
ATOM    851 2HG  PRO A  59      26.611 -48.832 -21.299  1.00 22.80           H
ATOM    852  CD  PRO A  59      24.874 -48.093 -22.245  1.00 28.28           C
ATOM    853 1HD  PRO A  59      23.923 -48.286 -22.004  1.00 28.28           H
ATOM    854 2HD  PRO A  59      25.141 -47.208 -21.865  1.00 28.28           H
ATOM    855  N   GLU A  60      24.129 -51.024 -25.458  1.00 14.78           N
ATOM    856  H   GLU A  60      24.384 -50.472 -26.252  1.00 14.78           H
ATOM    857  CA  GLU A  60      23.882 -52.446 -25.756  1.00 26.73           C
ATOM    858  HA  GLU A  60      23.405 -52.320 -26.626  1.00 26.73           H
ATOM    859  C   GLU A  60      22.887 -53.301 -24.930  1.00 24.67           C
ATOM    860  O   GLU A  60      23.105 -53.588 -23.759  1.00 24.37           O
ATOM    861  CB  GLU A  60      25.244 -53.175 -25.759  1.00 26.69           C
ATOM    862 1HB  GLU A  60      25.694 -53.017 -24.880  1.00 26.69           H
ATOM    863 2HB  GLU A  60      25.083 -54.154 -25.880  1.00 26.69           H
ATOM    864  CG  GLU A  60      26.184 -52.701 -26.872  1.00 26.17           C
ATOM    865 1HG  GLU A  60      25.710 -52.780 -27.749  1.00 26.17           H
ATOM    866 2HG  GLU A  60      26.422 -51.744 -26.707  1.00 26.17           H
ATOM    867  CD  GLU A  60      27.471 -53.522 -26.935  1.00 25.50           C
ATOM    868  OE1 GLU A  60      27.884 -53.858 -28.068  1.00 23.43           O
ATOM    869  OE2 GLU A  60      28.031 -53.809 -25.849  1.00 27.93           O
ATOM    870  N   MET A  61      21.919 -53.902 -25.645  1.00 16.79           N
ATOM    871  H   MET A  61      21.137 -53.354 -25.941  1.00 16.79           H
ATOM    872  CA  MET A  61      21.954 -55.336 -26.016  1.00 26.59           C
ATOM    873  HA  MET A  61      22.860 -55.444 -26.425  1.00 26.59           H
ATOM    874  C   MET A  61      20.838 -55.681 -27.040  1.00 25.56           C
ATOM    875  O   MET A  61      19.671 -55.380 -26.861  1.00 25.72           O
ATOM    876  CB  MET A  61      21.867 -56.277 -24.804  1.00 25.92           C
ATOM    877 1HB  MET A  61      21.358 -55.810 -24.081  1.00 25.92           H
ATOM    878 2HB  MET A  61      21.372 -57.100 -25.082  1.00 25.92           H
ATOM    879  CG  MET A  61      23.224 -56.706 -24.231  1.00 25.23           C
ATOM    880 1HG  MET A  61      23.782 -55.878 -24.292  1.00 25.23           H
ATOM    881 2HG  MET A  61      23.026 -56.905 -23.271  1.00 25.23           H
ATOM    882  SD  MET A  61      24.022 -58.112 -25.055  1.00 24.69           S
ATOM    883  CE  MET A  61      24.752 -58.944 -23.612  1.00 22.68           C
ATOM    884 1HE  MET A  61      25.248 -59.768 -23.886  1.00 22.68           H
ATOM    885 2HE  MET A  61      24.045 -59.214 -22.958  1.00 22.68           H
ATOM    886 3HE  MET A  61      25.395 -58.342 -23.138  1.00 22.68           H
ATOM    887  N   GLN A  62      21.263 -56.285 -28.111  1.00 15.57           N
ATOM    888  H   GLN A  62      22.260 -56.365 -28.106  1.00 15.57           H
ATOM    889  CA  GLN A  62      20.686 -56.889 -29.338  1.00 24.12           C
ATOM    890  HA  GLN A  62      20.373 -56.128 -29.906  1.00 24.12           H
ATOM    891  C   GLN A  62      19.426 -57.814 -29.216  1.00 22.20           C
ATOM    892  O   GLN A  62      19.051 -58.136 -28.105  1.00 22.18           O
ATOM    893  CB  GLN A  62      21.862 -57.766 -29.793  1.00 23.99           C
ATOM    894 1HB  GLN A  62      22.198 -58.260 -28.991  1.00 23.99           H
ATOM    895 2HB  GLN A  62      21.510 -58.419 -30.464  1.00 23.99           H
ATOM    896  CG  GLN A  62      23.060 -57.060 -30.429  1.00 24.36           C
ATOM    897 1HG  GLN A  62      22.737 -56.508 -31.198  1.00 24.36           H
ATOM    898 2HG  GLN A  62      23.482 -56.465 -29.745  1.00 24.36           H
ATOM    899  CD  GLN A  62      24.112 -58.048 -30.939  1.00 23.29           C
ATOM    900  OE1 GLN A  62      23.949 -59.258 -30.906  1.00 25.11           O
ATOM    901  NE2 GLN A  62      25.220 -57.576 -31.464  1.00 26.91           N
ATOM    902 1HE2 GLN A  62      25.909 -58.204 -31.826  1.00 26.91           H
ATOM    903 2HE2 GLN A  62      25.375 -56.589 -31.501  1.00 26.91           H
ATOM    904  N   PRO A  63      18.885 -58.457 -30.324  1.00 17.98           N
ATOM    905  CA  PRO A  63      18.727 -58.098 -31.753  1.00 29.32           C
ATOM    906  HA  PRO A  63      18.764 -57.099 -31.787  1.00 29.32           H
ATOM    907  C   PRO A  63      17.383 -58.529 -32.442  1.00 28.76           C
ATOM    908  O   PRO A  63      16.775 -59.524 -32.056  1.00 27.02           O
ATOM    909  CB  PRO A  63      19.855 -58.894 -32.439  1.00 27.13           C
ATOM    910 1HB  PRO A  63      19.628 -59.084 -33.394  1.00 27.13           H
ATOM    911 2HB  PRO A  63      20.721 -58.396 -32.395  1.00 27.13           H
ATOM    912  CG  PRO A  63      19.925 -60.200 -31.616  1.00 28.27           C
ATOM    913 1HG  PRO A  63      19.507 -60.957 -32.119  1.00 28.27           H
ATOM    914 2HG  PRO A  63      20.874 -60.428 -31.397  1.00 28.27           H
ATOM    915  CD  PRO A  63      19.132 -59.904 -30.332  1.00 34.65           C
ATOM    916 1HD  PRO A  63      18.258 -60.390 -30.328  1.00 34.65           H
ATOM    917 2HD  PRO A  63      19.657 -60.155 -29.519  1.00 34.65           H
ATOM    918  N   ALA A  64      17.027 -57.848 -33.553  1.00 16.69           N
ATOM    919  H   ALA A  64      17.169 -56.861 -33.481  1.00 16.69           H
ATOM    920  CA  ALA A  64      16.461 -58.280 -34.872  1.00 30.49           C
ATOM    921  HA  ALA A  64      16.078 -57.425 -35.222  1.00 30.49           H
ATOM    922  C   ALA A  64      15.176 -59.178 -34.982  1.00 28.45           C
ATOM    923  O   ALA A  64      14.815 -59.835 -34.027  1.00 27.29           O
ATOM    924  CB  ALA A  64      17.653 -58.871 -35.648  1.00 28.28           C
ATOM    925 1HB  ALA A  64      18.460 -58.286 -35.566  1.00 28.28           H
ATOM    926 2HB  ALA A  64      17.438 -58.963 -36.620  1.00 28.28           H
ATOM    927 3HB  ALA A  64      17.894 -59.777 -35.300  1.00 28.28           H
ATOM    928  N   PRO A  65      14.494 -59.338 -36.192  1.00 14.03           N
ATOM    929  CA  PRO A  65      14.775 -58.825 -37.546  1.00 26.53           C
ATOM    930  HA  PRO A  65      15.351 -58.019 -37.410  1.00 26.53           H
ATOM    931  C   PRO A  65      13.564 -58.323 -38.408  1.00 26.83           C
ATOM    932  O   PRO A  65      12.418 -58.667 -38.189  1.00 24.92           O
ATOM    933  CB  PRO A  65      15.382 -60.052 -38.247  1.00 23.81           C
ATOM    934 1HB  PRO A  65      15.257 -59.999 -39.238  1.00 23.81           H
ATOM    935 2HB  PRO A  65      16.356 -60.140 -38.038  1.00 23.81           H
ATOM    936  CG  PRO A  65      14.589 -61.221 -37.658  1.00 24.15           C
ATOM    937 1HG  PRO A  65      13.924 -61.562 -38.322  1.00 24.15           H
ATOM    938 2HG  PRO A  65      15.205 -61.962 -37.391  1.00 24.15           H
ATOM    939  CD  PRO A  65      13.875 -60.644 -36.428  1.00 30.15           C
ATOM    940 1HD  PRO A  65      12.897 -60.525 -36.598  1.00 30.15           H
ATOM    941 2HD  PRO A  65      14.006 -61.226 -35.626  1.00 30.15           H
ATOM    942  N   GLN A  66      13.897 -57.551 -39.466  1.00 12.64           N
ATOM    943  H   GLN A  66      14.639 -56.908 -39.275  1.00 12.64           H
ATOM    944  CA  GLN A  66      13.381 -57.468 -40.854  1.00 23.48           C
ATOM    945  HA  GLN A  66      13.590 -56.502 -41.006  1.00 23.48           H
ATOM    946  C   GLN A  66      11.872 -57.562 -41.190  1.00 22.79           C
ATOM    947  O   GLN A  66      11.246 -58.603 -41.002  1.00 22.65           O
ATOM    948  CB  GLN A  66      14.107 -58.528 -41.712  1.00 22.67           C
ATOM    949 1HB  GLN A  66      13.921 -59.430 -41.322  1.00 22.67           H
ATOM    950 2HB  GLN A  66      13.741 -58.485 -42.642  1.00 22.67           H
ATOM    951  CG  GLN A  66      15.623 -58.361 -41.799  1.00 21.62           C
ATOM    952 1HG  GLN A  66      15.820 -57.435 -42.120  1.00 21.62           H
ATOM    953 2HG  GLN A  66      16.007 -58.486 -40.884  1.00 21.62           H
ATOM    954  CD  GLN A  66      16.293 -59.359 -42.750  1.00 22.12           C
ATOM    955  OE1 GLN A  66      15.658 -60.182 -43.390  1.00 23.90           O
ATOM    956  NE2 GLN A  66      17.596 -59.308 -42.891  1.00 26.96           N
ATOM    957 1HE2 GLN A  66      18.056 -59.938 -43.516  1.00 26.96           H
ATOM    958 2HE2 GLN A  66      18.129 -58.639 -42.373  1.00 26.96           H
ATOM    959  N   ASN A  67      11.352 -56.585 -41.978  1.00 13.21           N
ATOM    960  H   ASN A  67      11.278 -55.654 -41.620  1.00 13.21           H
ATOM    961  CA  ASN A  67      10.895 -56.869 -43.351  1.00 24.43           C
ATOM    962  HA  ASN A  67      11.688 -57.363 -43.708  1.00 24.43           H
ATOM    963  C   ASN A  67      10.682 -55.613 -44.244  1.00 23.40           C
ATOM    964  O   ASN A  67      10.479 -54.505 -43.779  1.00 20.99           O
ATOM    965  CB  ASN A  67       9.660 -57.791 -43.385  1.00 22.47           C
ATOM    966 1HB  ASN A  67       9.285 -57.874 -42.462  1.00 22.47           H
ATOM    967 2HB  ASN A  67       8.970 -57.396 -43.991  1.00 22.47           H
ATOM    968  CG  ASN A  67      10.013 -59.178 -43.891  1.00 19.59           C
ATOM    969  OD1 ASN A  67      10.841 -59.341 -44.785  1.00 18.69           O
ATOM    970  ND2 ASN A  67       9.404 -60.209 -43.381  1.00 19.25           N
ATOM    971 1HD2 ASN A  67       9.610 -61.128 -43.717  1.00 19.25           H
ATOM    972 2HD2 ASN A  67       8.730 -60.082 -42.654  1.00 19.25           H
ATOM    973  N   LYS A  68      10.773 -55.844 -45.566  1.00 12.46           N
ATOM    974  H   LYS A  68      10.711 -56.810 -45.817  1.00 12.46           H
ATOM    975  CA  LYS A  68      10.947 -54.937 -46.707  1.00 25.20           C
ATOM    976  HA  LYS A  68      11.445 -54.152 -46.339  1.00 25.20           H
ATOM    977  C   LYS A  68       9.620 -54.450 -47.329  1.00 23.60           C
ATOM    978  O   LYS A  68       8.651 -55.185 -47.279  1.00 22.50           O
ATOM    979  CB  LYS A  68      11.664 -55.754 -47.805  1.00 24.55           C
ATOM    980 1HB  LYS A  68      11.071 -56.523 -48.045  1.00 24.55           H
ATOM    981 2HB  LYS A  68      11.775 -55.158 -48.600  1.00 24.55           H
ATOM    982  CG  LYS A  68      13.049 -56.332 -47.469  1.00 24.10           C
ATOM    983 1HG  LYS A  68      13.728 -55.599 -47.504  1.00 24.10           H
ATOM    984 2HG  LYS A  68      13.027 -56.723 -46.549  1.00 24.10           H
ATOM    985  CD  LYS A  68      13.441 -57.428 -48.471  1.00 24.10           C
ATOM    986 1HD  LYS A  68      12.815 -58.201 -48.368  1.00 24.10           H
ATOM    987 2HD  LYS A  68      13.369 -57.061 -49.398  1.00 24.10           H
ATOM    988  CE  LYS A  68      14.883 -57.913 -48.233  1.00 20.03           C
ATOM    989 1HE  LYS A  68      15.524 -57.176 -48.449  1.00 20.03           H
ATOM    990 2HE  LYS A  68      14.992 -58.180 -47.276  1.00 20.03           H
ATOM    991  NZ  LYS A  68      15.238 -59.079 -49.070  1.00 19.62           N
ATOM    992 1HZ  LYS A  68      16.178 -59.373 -48.896  1.00 19.62           H
ATOM    993 2HZ  LYS A  68      15.160 -58.859 -50.042  1.00 19.62           H
ATOM    994 3HZ  LYS A  68      14.634 -59.853 -48.881  1.00 19.62           H
ATOM    995  N   ARG A  69       9.676 -53.302 -48.073  1.00 12.03           N
ATOM    996  H   ARG A  69      10.220 -52.570 -47.662  1.00 12.03           H
ATOM    997  CA  ARG A  69       9.064 -52.950 -49.398  1.00 21.12           C
ATOM    998  HA  ARG A  69       9.760 -53.178 -50.079  1.00 21.12           H
ATOM    999  C   ARG A  69       8.714 -51.444 -49.403  1.00 20.01           C
ATOM   1000  O   ARG A  69       8.031 -51.006 -48.494  1.00 19.13           O
ATOM   1001  CB  ARG A  69       7.784 -53.770 -49.723  1.00 21.19           C
ATOM   1002 1HB  ARG A  69       7.269 -53.915 -48.878  1.00 21.19           H
ATOM   1003 2HB  ARG A  69       7.224 -53.254 -50.371  1.00 21.19           H
ATOM   1004  CG  ARG A  69       8.108 -55.143 -50.341  1.00 20.61           C
ATOM   1005 1HG  ARG A  69       8.483 -55.008 -51.258  1.00 20.61           H
ATOM   1006 2HG  ARG A  69       8.784 -55.607 -49.769  1.00 20.61           H
ATOM   1007  CD  ARG A  69       6.847 -56.020 -50.439  1.00 20.64           C
ATOM   1008 1HD  ARG A  69       6.471 -56.175 -49.525  1.00 20.64           H
ATOM   1009 2HD  ARG A  69       6.163 -55.565 -51.008  1.00 20.64           H
ATOM   1010  NE  ARG A  69       7.137 -57.337 -51.041  1.00 18.08           N
ATOM   1011  HE  ARG A  69       8.097 -57.544 -51.231  1.00 18.08           H
ATOM   1012  CZ  ARG A  69       6.253 -58.272 -51.355  1.00 18.47           C
ATOM   1013  NH1 ARG A  69       4.974 -58.104 -51.144  1.00 17.04           N
ATOM   1014 1HH1 ARG A  69       4.642 -57.253 -50.736  1.00 17.04           H
ATOM   1015 2HH1 ARG A  69       4.328 -58.826 -51.390  1.00 17.04           H
ATOM   1016  NH2 ARG A  69       6.624 -59.396 -51.882  1.00 16.78           N
ATOM   1017 1HH2 ARG A  69       7.593 -59.570 -52.059  1.00 16.78           H
ATOM   1018 2HH2 ARG A  69       5.942 -60.090 -52.112  1.00 16.78           H
ATOM   1019  N   ARG A  70       9.270 -50.572 -50.224  1.00 13.36           N
ATOM   1020  H   ARG A  70       9.702 -49.836 -49.702  1.00 13.36           H
ATOM   1021  CA  ARG A  70       9.456 -50.340 -51.691  1.00 19.58           C
ATOM   1022  HA  ARG A  70      10.089 -49.569 -51.619  1.00 19.58           H
ATOM   1023  C   ARG A  70       8.209 -49.844 -52.466  1.00 18.70           C
ATOM   1024  O   ARG A  70       7.285 -50.631 -52.645  1.00 18.57           O
ATOM   1025  CB  ARG A  70      10.191 -51.455 -52.462  1.00 20.19           C
ATOM   1026 1HB  ARG A  70      10.393 -52.201 -51.827  1.00 20.19           H
ATOM   1027 2HB  ARG A  70       9.591 -51.788 -53.189  1.00 20.19           H
ATOM   1028  CG  ARG A  70      11.513 -50.980 -53.097  1.00 19.72           C
ATOM   1029 1HG  ARG A  70      11.363 -50.081 -53.508  1.00 19.72           H
ATOM   1030 2HG  ARG A  70      12.203 -50.907 -52.377  1.00 19.72           H
ATOM   1031  CD  ARG A  70      12.043 -51.930 -54.184  1.00 20.73           C
ATOM   1032 1HD  ARG A  70      12.312 -52.800 -53.772  1.00 20.73           H
ATOM   1033 2HD  ARG A  70      11.333 -52.091 -54.869  1.00 20.73           H
ATOM   1034  NE  ARG A  70      13.223 -51.359 -54.868  1.00 18.38           N
ATOM   1035  HE  ARG A  70      13.592 -50.511 -54.489  1.00 18.38           H
ATOM   1036  CZ  ARG A  70      13.844 -51.853 -55.932  1.00 19.24           C
ATOM   1037  NH1 ARG A  70      13.462 -52.957 -56.506  1.00 17.18           N
ATOM   1038 1HH1 ARG A  70      12.677 -53.462 -56.147  1.00 17.18           H
ATOM   1039 2HH1 ARG A  70      13.953 -53.300 -57.306  1.00 17.18           H
ATOM   1040  NH2 ARG A  70      14.873 -51.226 -56.454  1.00 16.07           N
ATOM   1041 1HH2 ARG A  70      15.194 -50.370 -56.050  1.00 16.07           H
ATOM   1042 2HH2 ARG A  70      15.335 -51.605 -57.256  1.00 16.07           H
ATOM   1043  N   LEU A  71       8.339 -48.632 -53.061  1.00 16.15           N
ATOM   1044  H   LEU A  71       8.975 -48.017 -52.594  1.00 16.15           H
ATOM   1045  CA  LEU A  71       7.714 -48.045 -54.277  1.00 23.53           C
ATOM   1046  HA  LEU A  71       8.186 -47.170 -54.384  1.00 23.53           H
ATOM   1047  C   LEU A  71       6.238 -47.605 -54.166  1.00 22.12           C
ATOM   1048  O   LEU A  71       5.500 -48.223 -53.428  1.00 21.07           O
ATOM   1049  CB  LEU A  71       7.976 -48.989 -55.470  1.00 22.45           C
ATOM   1050 1HB  LEU A  71       7.535 -49.864 -55.271  1.00 22.45           H
ATOM   1051 2HB  LEU A  71       7.558 -48.581 -56.282  1.00 22.45           H
ATOM   1052  CG  LEU A  71       9.458 -49.270 -55.793  1.00 20.96           C
ATOM   1053  HG  LEU A  71       9.905 -49.504 -54.930  1.00 20.96           H
ATOM   1054  CD1 LEU A  71       9.579 -50.426 -56.775  1.00 21.80           C
ATOM   1055 1HD1 LEU A  71      10.537 -50.615 -56.990  1.00 21.80           H
ATOM   1056 2HD1 LEU A  71       9.107 -50.219 -57.632  1.00 21.80           H
ATOM   1057 3HD1 LEU A  71       9.178 -51.261 -56.397  1.00 21.80           H
ATOM   1058  CD2 LEU A  71      10.181 -48.061 -56.365  1.00 24.30           C
ATOM   1059 1HD2 LEU A  71      11.137 -48.276 -56.563  1.00 24.30           H
ATOM   1060 2HD2 LEU A  71      10.165 -47.296 -55.721  1.00 24.30           H
ATOM   1061 3HD2 LEU A  71       9.752 -47.756 -57.215  1.00 24.30           H
ATOM   1062  N   SER A  72       5.714 -46.548 -54.839  1.00 20.95           N
ATOM   1063  H   SER A  72       4.817 -46.313 -54.466  1.00 20.95           H
ATOM   1064  CA  SER A  72       6.058 -45.635 -55.954  1.00 28.89           C
ATOM   1065  HA  SER A  72       6.992 -45.307 -55.811  1.00 28.89           H
ATOM   1066  C   SER A  72       4.990 -44.500 -55.966  1.00 26.96           C
ATOM   1067  O   SER A  72       3.860 -44.772 -55.592  1.00 25.64           O
ATOM   1068  CB  SER A  72       5.955 -46.390 -57.289  1.00 27.97           C
ATOM   1069 1HB  SER A  72       5.756 -45.756 -58.036  1.00 27.97           H
ATOM   1070 2HB  SER A  72       6.806 -46.878 -57.483  1.00 27.97           H
ATOM   1071  OG  SER A  72       4.917 -47.354 -57.275  1.00 25.94           O
ATOM   1072  HG  SER A  72       4.069 -46.910 -57.272  1.00 25.94           H
ATOM   1073  N   LEU A  73       5.304 -43.196 -56.192  1.00 12.36           N
ATOM   1074  H   LEU A  73       5.516 -42.679 -55.363  1.00 12.36           H
ATOM   1075  CA  LEU A  73       5.391 -42.394 -57.446  1.00 22.85           C
ATOM   1076  HA  LEU A  73       5.801 -41.549 -57.103  1.00 22.85           H
ATOM   1077  C   LEU A  73       4.037 -41.961 -58.075  1.00 21.72           C
ATOM   1078  O   LEU A  73       3.124 -42.771 -58.182  1.00 20.85           O
ATOM   1079  CB  LEU A  73       6.348 -43.023 -58.476  1.00 22.24           C
ATOM   1080 1HB  LEU A  73       6.698 -43.875 -58.087  1.00 22.24           H
ATOM   1081 2HB  LEU A  73       5.820 -43.225 -59.301  1.00 22.24           H
ATOM   1082  CG  LEU A  73       7.558 -42.154 -58.886  1.00 21.18           C
ATOM   1083  HG  LEU A  73       7.847 -41.674 -58.058  1.00 21.18           H
ATOM   1084  CD1 LEU A  73       8.673 -43.034 -59.452  1.00 21.30           C
ATOM   1085 1HD1 LEU A  73       9.463 -42.483 -59.721  1.00 21.30           H
ATOM   1086 2HD1 LEU A  73       8.359 -43.536 -60.258  1.00 21.30           H
ATOM   1087 3HD1 LEU A  73       8.981 -43.702 -58.775  1.00 21.30           H
ATOM   1088  CD2 LEU A  73       7.221 -41.121 -59.967  1.00 24.34           C
ATOM   1089 1HD2 LEU A  73       8.026 -40.578 -60.207  1.00 24.34           H
ATOM   1090 2HD2 LEU A  73       6.509 -40.493 -59.653  1.00 24.34           H
ATOM   1091 3HD2 LEU A  73       6.892 -41.567 -60.799  1.00 24.34           H
ATOM   1092  N   VAL A  74       4.017 -40.695 -58.617  1.00 15.72           N
ATOM   1093  H   VAL A  74       4.740 -40.091 -58.283  1.00 15.72           H
ATOM   1094  CA  VAL A  74       3.102 -40.069 -59.617  1.00 24.80           C
ATOM   1095  HA  VAL A  74       3.680 -39.374 -60.045  1.00 24.80           H
ATOM   1096  C   VAL A  74       1.910 -39.273 -59.020  1.00 23.88           C
ATOM   1097  O   VAL A  74       1.231 -39.789 -58.149  1.00 22.63           O
ATOM   1098  CB  VAL A  74       2.655 -41.110 -60.678  1.00 23.40           C
ATOM   1099  HB  VAL A  74       2.070 -41.727 -60.151  1.00 23.40           H
ATOM   1100  CG1 VAL A  74       1.877 -40.521 -61.850  1.00 20.95           C
ATOM   1101 1HG1 VAL A  74       1.615 -41.234 -62.501  1.00 20.95           H
ATOM   1102 2HG1 VAL A  74       2.426 -39.844 -62.340  1.00 20.95           H
ATOM   1103 3HG1 VAL A  74       1.042 -40.070 -61.535  1.00 20.95           H
ATOM   1104  CG2 VAL A  74       3.836 -41.844 -61.333  1.00 24.09           C
ATOM   1105 1HG2 VAL A  74       3.515 -42.506 -62.010  1.00 24.09           H
ATOM   1106 2HG2 VAL A  74       4.374 -42.339 -60.650  1.00 24.09           H
ATOM   1107 3HG2 VAL A  74       4.445 -41.201 -61.797  1.00 24.09           H
ATOM   1108  N   SER A  75       1.538 -38.023 -59.413  1.00 20.09           N
ATOM   1109  H   SER A  75       0.656 -37.764 -59.020  1.00 20.09           H
ATOM   1110  CA  SER A  75       2.087 -36.948 -60.263  1.00 29.19           C
ATOM   1111  HA  SER A  75       3.014 -36.826 -59.908  1.00 29.19           H
ATOM   1112  C   SER A  75       1.208 -35.683 -60.175  1.00 26.86           C
ATOM   1113  O   SER A  75      -0.003 -35.805 -60.042  1.00 25.20           O
ATOM   1114  CB  SER A  75       2.065 -37.329 -61.756  1.00 27.54           C
ATOM   1115 1HB  SER A  75       2.312 -36.546 -62.326  1.00 27.54           H
ATOM   1116 2HB  SER A  75       2.692 -38.086 -61.939  1.00 27.54           H
ATOM   1117  OG  SER A  75       0.779 -37.748 -62.160  1.00 26.72           O
ATOM   1118  HG  SER A  75       0.209 -36.985 -62.251  1.00 26.72           H
ATOM   1119  N   ASN A  76       1.827 -34.511 -60.407  1.00 14.64           N
ATOM   1120  H   ASN A  76       2.706 -34.411 -59.940  1.00 14.64           H
ATOM   1121  CA  ASN A  76       1.439 -33.346 -61.229  1.00 22.75           C
ATOM   1122  HA  ASN A  76       2.084 -32.699 -60.822  1.00 22.75           H
ATOM   1123  C   ASN A  76       0.095 -32.598 -61.057  1.00 21.82           C
ATOM   1124  O   ASN A  76      -0.988 -33.161 -61.148  1.00 19.95           O
ATOM   1125  CB  ASN A  76       1.616 -33.710 -62.714  1.00 20.89           C
ATOM   1126 1HB  ASN A  76       1.043 -34.503 -62.922  1.00 20.89           H
ATOM   1127 2HB  ASN A  76       1.327 -32.933 -63.273  1.00 20.89           H
ATOM   1128  CG  ASN A  76       3.039 -34.051 -63.089  1.00 18.97           C
ATOM   1129  OD1 ASN A  76       3.977 -33.889 -62.327  1.00 17.95           O
ATOM   1130  ND2 ASN A  76       3.258 -34.544 -64.288  1.00 19.79           N
ATOM   1131 1HD2 ASN A  76       4.188 -34.783 -64.568  1.00 19.79           H
ATOM   1132 2HD2 ASN A  76       2.495 -34.680 -64.920  1.00 19.79           H
ATOM   1133  N   GLY A  77       0.226 -31.271 -61.098  1.00 17.00           N
ATOM   1134  H   GLY A  77       1.099 -30.882 -60.802  1.00 17.00           H
ATOM   1135  CA  GLY A  77      -0.813 -30.342 -61.544  1.00 25.78           C
ATOM   1136 1HA  GLY A  77      -0.887 -30.434 -62.537  1.00 25.78           H
ATOM   1137 2HA  GLY A  77      -1.671 -30.629 -61.118  1.00 25.78           H
ATOM   1138  C   GLY A  77      -0.533 -28.877 -61.188  1.00 25.30           C
ATOM   1139  O   GLY A  77      -1.003 -28.399 -60.167  1.00 22.68           O
ATOM   1140  N   CYS A  78       0.228 -28.168 -62.029  1.00 12.17           N
ATOM   1141  H   CYS A  78       0.676 -28.681 -62.761  1.00 12.17           H
ATOM   1142  CA  CYS A  78       0.480 -26.724 -61.999  1.00 20.87           C
ATOM   1143  HA  CYS A  78       0.798 -26.536 -61.070  1.00 20.87           H
ATOM   1144  C   CYS A  78      -0.782 -25.903 -62.308  1.00 20.11           C
ATOM   1145  O   CYS A  78      -1.581 -26.346 -63.118  1.00 18.77           O
ATOM   1146  CB  CYS A  78       1.502 -26.392 -63.100  1.00 19.38           C
ATOM   1147 1HB  CYS A  78       1.054 -26.649 -63.956  1.00 19.38           H
ATOM   1148 2HB  CYS A  78       1.609 -25.398 -63.064  1.00 19.38           H
ATOM   1149  SG  CYS A  78       3.075 -27.248 -62.879  1.00 17.58           S
ATOM   1150  HG  CYS A  78       2.864 -28.550 -62.825  1.00 17.58           H
ATOM   1151  N   TYR A  79      -0.861 -24.639 -61.806  1.00 13.23           N
ATOM   1152  H   TYR A  79      -0.800 -24.501 -60.817  1.00 13.23           H
ATOM   1153  CA  TYR A  79      -1.034 -23.474 -62.684  1.00 23.20           C
ATOM   1154  HA  TYR A  79      -0.415 -23.679 -63.442  1.00 23.20           H
ATOM   1155  C   TYR A  79      -0.601 -22.170 -61.985  1.00 22.19           C
ATOM   1156  O   TYR A  79      -0.907 -21.939 -60.821  1.00 20.84           O
ATOM   1157  CB  TYR A  79      -2.455 -23.343 -63.263  1.00 22.15           C
ATOM   1158 1HB  TYR A  79      -2.961 -24.187 -63.086  1.00 22.15           H
ATOM   1159 2HB  TYR A  79      -2.921 -22.577 -62.821  1.00 22.15           H
ATOM   1160  CG  TYR A  79      -2.431 -23.096 -64.763  1.00 21.61           C
ATOM   1161  CD1 TYR A  79      -2.497 -21.786 -65.272  1.00 21.09           C
ATOM   1162  HD1 TYR A  79      -2.607 -21.012 -64.649  1.00 21.09           H
ATOM   1163  CD2 TYR A  79      -2.274 -24.179 -65.648  1.00 22.39           C
ATOM   1164  HD2 TYR A  79      -2.227 -25.111 -65.287  1.00 22.39           H
ATOM   1165  CE1 TYR A  79      -2.408 -21.565 -66.666  1.00 21.71           C
ATOM   1166  HE1 TYR A  79      -2.454 -20.634 -67.028  1.00 21.71           H
ATOM   1167  CE2 TYR A  79      -2.183 -23.963 -67.037  1.00 23.40           C
ATOM   1168  HE2 TYR A  79      -2.068 -24.738 -67.659  1.00 23.40           H
ATOM   1169  CZ  TYR A  79      -2.254 -22.655 -67.546  1.00 25.03           C
ATOM   1170  OH  TYR A  79      -2.163 -22.439 -68.892  1.00 25.32           O
ATOM   1171  HH  TYR A  79      -2.142 -23.279 -69.350  1.00 25.32           H
ATOM   1172  N   GLU A  80       0.143 -21.365 -62.733  1.00 17.61           N
ATOM   1173  H   GLU A  80       0.412 -21.721 -63.628  1.00 17.61           H
ATOM   1174  CA  GLU A  80       0.617 -20.023 -62.409  1.00 22.02           C
ATOM   1175  HA  GLU A  80       0.885 -20.090 -61.448  1.00 22.02           H
ATOM   1176  C   GLU A  80      -0.472 -18.949 -62.601  1.00 20.75           C
ATOM   1177  O   GLU A  80      -1.430 -19.136 -63.349  1.00 20.13           O
ATOM   1178  CB  GLU A  80       1.774 -19.653 -63.349  1.00 21.91           C
ATOM   1179 1HB  GLU A  80       1.463 -19.796 -64.288  1.00 21.91           H
ATOM   1180 2HB  GLU A  80       1.983 -18.685 -63.211  1.00 21.91           H
ATOM   1181  CG  GLU A  80       3.075 -20.445 -63.160  1.00 22.17           C
ATOM   1182 1HG  GLU A  80       3.365 -20.380 -62.205  1.00 22.17           H
ATOM   1183 2HG  GLU A  80       2.915 -21.403 -63.396  1.00 22.17           H
ATOM   1184  CD  GLU A  80       4.179 -19.878 -64.064  1.00 21.25           C
ATOM   1185  OE1 GLU A  80       5.284 -19.635 -63.534  1.00 20.44           O
ATOM   1186  OE2 GLU A  80       3.892 -19.678 -65.261  1.00 24.18           O
ATOM   1187  N   GLY A  81      -0.230 -17.775 -62.010  1.00 17.06           N
ATOM   1188  H   GLY A  81       0.502 -17.736 -61.330  1.00 17.06           H
ATOM   1189  CA  GLY A  81      -0.962 -16.550 -62.291  1.00 25.96           C
ATOM   1190 1HA  GLY A  81      -0.885 -16.364 -63.270  1.00 25.96           H
ATOM   1191 2HA  GLY A  81      -1.921 -16.704 -62.055  1.00 25.96           H
ATOM   1192  C   GLY A  81      -0.402 -15.372 -61.483  1.00 25.07           C
ATOM   1193  O   GLY A  81      -0.806 -15.144 -60.349  1.00 22.61           O
ATOM   1194  N   SER A  82       0.558 -14.670 -62.057  1.00 14.54           N
ATOM   1195  H   SER A  82       0.845 -14.977 -62.964  1.00 14.54           H
ATOM   1196  CA  SER A  82       1.251 -13.499 -61.526  1.00 24.07           C
ATOM   1197  HA  SER A  82       1.272 -13.629 -60.535  1.00 24.07           H
ATOM   1198  C   SER A  82       0.520 -12.179 -61.837  1.00 22.31           C
ATOM   1199  O   SER A  82      -0.167 -12.082 -62.845  1.00 21.30           O
ATOM   1200  CB  SER A  82       2.643 -13.452 -62.176  1.00 22.60           C
ATOM   1201 1HB  SER A  82       3.105 -12.590 -61.967  1.00 22.60           H
ATOM   1202 2HB  SER A  82       3.207 -14.217 -61.865  1.00 22.60           H
ATOM   1203  OG  SER A  82       2.531 -13.548 -63.589  1.00 22.16           O
ATOM   1204  HG  SER A  82       3.405 -13.570 -63.978  1.00 22.16           H
ATOM   1205  N   LEU A  83       0.768 -11.150 -61.023  1.00 13.67           N
ATOM   1206  H   LEU A  83       0.693 -11.360 -60.048  1.00 13.67           H
ATOM   1207  CA  LEU A  83       1.137  -9.746 -61.328  1.00 21.29           C
ATOM   1208  HA  LEU A  83       2.117  -9.788 -61.132  1.00 21.29           H
ATOM   1209  C   LEU A  83       0.489  -8.701 -60.391  1.00 19.73           C
ATOM   1210  O   LEU A  83      -0.719  -8.507 -60.371  1.00 19.02           O
ATOM   1211  CB  LEU A  83       0.951  -9.336 -62.811  1.00 20.16           C
ATOM   1212 1HB  LEU A  83       0.089  -9.723 -63.140  1.00 20.16           H
ATOM   1213 2HB  LEU A  83       0.909  -8.338 -62.860  1.00 20.16           H
ATOM   1214  CG  LEU A  83       2.080  -9.816 -63.744  1.00 19.42           C
ATOM   1215  HG  LEU A  83       2.242 -10.777 -63.520  1.00 19.42           H
ATOM   1216  CD1 LEU A  83       1.666  -9.659 -65.199  1.00 19.97           C
ATOM   1217 1HD1 LEU A  83       2.392  -9.968 -65.813  1.00 19.97           H
ATOM   1218 2HD1 LEU A  83       1.467  -8.703 -65.414  1.00 19.97           H
ATOM   1219 3HD1 LEU A  83       0.846 -10.195 -65.398  1.00 19.97           H
ATOM   1220  CD2 LEU A  83       3.386  -9.047 -63.550  1.00 23.39           C
ATOM   1221 1HD2 LEU A  83       4.095  -9.383 -64.170  1.00 23.39           H
ATOM   1222 2HD2 LEU A  83       3.724  -9.145 -62.614  1.00 23.39           H
ATOM   1223 3HD2 LEU A  83       3.258  -8.072 -63.730  1.00 23.39           H
ATOM   1224  N   SER A  84       1.377  -8.012 -59.682  1.00 13.51           N
ATOM   1225  H   SER A  84       2.068  -8.574 -59.228  1.00 13.51           H
ATOM   1226  CA  SER A  84       1.521  -6.562 -59.448  1.00 27.13           C
ATOM   1227  HA  SER A  84       1.980  -6.597 -58.560  1.00 27.13           H
ATOM   1228  C   SER A  84       0.297  -5.666 -59.187  1.00 25.28           C
ATOM   1229  O   SER A  84      -0.488  -5.420 -60.098  1.00 24.25           O
ATOM   1230  CB  SER A  84       2.288  -5.962 -60.637  1.00 25.45           C
ATOM   1231 1HB  SER A  84       1.727  -5.976 -61.465  1.00 25.45           H
ATOM   1232 2HB  SER A  84       2.570  -5.023 -60.441  1.00 25.45           H
ATOM   1233  OG  SER A  84       3.463  -6.715 -60.902  1.00 24.02           O
ATOM   1234  HG  SER A  84       3.240  -7.644 -60.962  1.00 24.02           H
ATOM   1235  N   GLU A  85       0.303  -4.998 -58.026  1.00 10.75           N
ATOM   1236  H   GLU A  85       0.305  -5.530 -57.180  1.00 10.75           H
ATOM   1237  CA  GLU A  85       0.307  -3.518 -57.916  1.00 23.37           C
ATOM   1238  HA  GLU A  85       1.109  -3.254 -58.452  1.00 23.37           H
ATOM   1239  C   GLU A  85       0.463  -3.058 -56.444  1.00 21.82           C
ATOM   1240  O   GLU A  85      -0.281  -3.456 -55.557  1.00 21.25           O
ATOM   1241  CB  GLU A  85      -0.927  -2.854 -58.555  1.00 23.52           C
ATOM   1242 1HB  GLU A  85      -1.625  -3.552 -58.715  1.00 23.52           H
ATOM   1243 2HB  GLU A  85      -1.285  -2.163 -57.927  1.00 23.52           H
ATOM   1244  CG  GLU A  85      -0.567  -2.179 -59.900  1.00 22.98           C
ATOM   1245 1HG  GLU A  85       0.120  -1.474 -59.724  1.00 22.98           H
ATOM   1246 2HG  GLU A  85      -0.183  -2.874 -60.508  1.00 22.98           H
ATOM   1247  CD  GLU A  85      -1.755  -1.519 -60.621  1.00 22.83           C
ATOM   1248  OE1 GLU A  85      -1.499  -0.894 -61.674  1.00 23.06           O
ATOM   1249  OE2 GLU A  85      -2.906  -1.598 -60.126  1.00 27.06           O
ATOM   1250  N   GLU A  86       1.442  -2.187 -56.213  1.00 18.74           N
ATOM   1251  H   GLU A  86       2.172  -2.157 -56.896  1.00 18.74           H
ATOM   1252  CA  GLU A  86       1.584  -1.262 -55.077  1.00 26.17           C
ATOM   1253  HA  GLU A  86       0.787  -1.371 -54.482  1.00 26.17           H
ATOM   1254  C   GLU A  86       1.699   0.169 -55.661  1.00 23.46           C
ATOM   1255  O   GLU A  86       2.001   0.285 -56.853  1.00 23.56           O
ATOM   1256  CB  GLU A  86       2.878  -1.595 -54.303  1.00 27.05           C
ATOM   1257 1HB  GLU A  86       3.393  -2.260 -54.844  1.00 27.05           H
ATOM   1258 2HB  GLU A  86       3.408  -0.751 -54.220  1.00 27.05           H
ATOM   1259  CG  GLU A  86       2.687  -2.182 -52.879  1.00 28.56           C
ATOM   1260 1HG  GLU A  86       1.804  -1.873 -52.525  1.00 28.56           H
ATOM   1261 2HG  GLU A  86       2.689  -3.180 -52.945  1.00 28.56           H
ATOM   1262  CD  GLU A  86       3.779  -1.766 -51.874  1.00 28.79           C
ATOM   1263  OE1 GLU A  86       3.581  -2.059 -50.674  1.00 28.21           O
ATOM   1264  OE2 GLU A  86       4.760  -1.104 -52.276  1.00 30.14           O
ATOM   1265  N   PRO A  87       1.624   1.273 -54.878  1.00 14.85           N
ATOM   1266  CA  PRO A  87       1.131   1.507 -53.513  1.00 25.85           C
ATOM   1267  HA  PRO A  87       0.642   0.692 -53.201  1.00 25.85           H
ATOM   1268  C   PRO A  87       0.147   2.695 -53.434  1.00 25.38           C
ATOM   1269  O   PRO A  87       0.151   3.593 -54.278  1.00 23.52           O
ATOM   1270  CB  PRO A  87       2.406   1.860 -52.728  1.00 23.61           C
ATOM   1271 1HB  PRO A  87       2.197   2.477 -51.969  1.00 23.61           H
ATOM   1272 2HB  PRO A  87       2.846   1.034 -52.375  1.00 23.61           H
ATOM   1273  CG  PRO A  87       3.302   2.555 -53.766  1.00 24.59           C
ATOM   1274 1HG  PRO A  87       3.347   3.538 -53.588  1.00 24.59           H
ATOM   1275 2HG  PRO A  87       4.225   2.170 -53.747  1.00 24.59           H
ATOM   1276  CD  PRO A  87       2.643   2.289 -55.121  1.00 32.71           C
ATOM   1277 1HD  PRO A  87       2.210   3.115 -55.481  1.00 32.71           H
ATOM   1278 2HD  PRO A  87       3.306   1.943 -55.785  1.00 32.71           H
ATOM   1279  N   SER A  88      -0.624   2.827 -52.338  1.00 16.53           N
ATOM   1280  H   SER A  88      -0.805   2.030 -51.761  1.00 16.53           H
ATOM   1281  CA  SER A  88      -1.202   4.132 -51.981  1.00 28.11           C
ATOM   1282  HA  SER A  88      -0.612   4.776 -52.468  1.00 28.11           H
ATOM   1283  C   SER A  88      -1.078   4.442 -50.486  1.00 26.34           C
ATOM   1284  O   SER A  88      -1.429   3.673 -49.606  1.00 25.97           O
ATOM   1285  CB  SER A  88      -2.616   4.350 -52.531  1.00 26.99           C
ATOM   1286 1HB  SER A  88      -2.836   5.325 -52.553  1.00 26.99           H
ATOM   1287 2HB  SER A  88      -2.695   3.969 -53.452  1.00 26.99           H
ATOM   1288  OG  SER A  88      -3.607   3.728 -51.749  1.00 25.48           O
ATOM   1289  HG  SER A  88      -4.391   3.587 -52.280  1.00 25.48           H
ATOM   1290  N   ILE A  89      -0.511   5.616 -50.273  1.00 14.39           N
ATOM   1291  H   ILE A  89      -0.247   6.121 -51.095  1.00 14.39           H
ATOM   1292  CA  ILE A  89      -0.217   6.278 -49.010  1.00 31.89           C
ATOM   1293  HA  ILE A  89       0.324   5.660 -48.440  1.00 31.89           H
ATOM   1294  C   ILE A  89      -1.531   6.593 -48.269  1.00 29.36           C
ATOM   1295  O   ILE A  89      -2.353   7.356 -48.783  1.00 28.80           O
ATOM   1296  CB  ILE A  89       0.561   7.573 -49.363  1.00 31.12           C
ATOM   1297  HB  ILE A  89      -0.006   8.073 -50.017  1.00 31.12           H
ATOM   1298  CG1 ILE A  89       1.938   7.249 -50.016  1.00 30.79           C
ATOM   1299 1HG1 ILE A  89       2.597   7.042 -49.293  1.00 30.79           H
ATOM   1300 2HG1 ILE A  89       1.833   6.451 -50.610  1.00 30.79           H
ATOM   1301  CG2 ILE A  89       0.740   8.506 -48.166  1.00 35.52           C
ATOM   1302 1HG2 ILE A  89       1.244   9.330 -48.426  1.00 35.52           H
ATOM   1303 2HG2 ILE A  89       1.247   8.054 -47.432  1.00 35.52           H
ATOM   1304 3HG2 ILE A  89      -0.145   8.791 -47.798  1.00 35.52           H
ATOM   1305  CD1 ILE A  89       2.502   8.399 -50.859  1.00 33.93           C
ATOM   1306 1HD1 ILE A  89       3.384   8.151 -51.259  1.00 33.93           H
ATOM   1307 2HD1 ILE A  89       2.637   9.219 -50.302  1.00 33.93           H
ATOM   1308 3HD1 ILE A  89       1.881   8.634 -51.606  1.00 33.93           H
ATOM   1309  N   ARG A  90      -1.683   6.125 -47.031  1.00 18.25           N
ATOM   1310  H   ARG A  90      -1.144   5.332 -46.748  1.00 18.25           H
ATOM   1311  CA  ARG A  90      -2.614   6.730 -46.061  1.00 30.38           C
ATOM   1312  HA  ARG A  90      -2.807   7.636 -46.437  1.00 30.38           H
ATOM   1313  C   ARG A  90      -1.954   6.925 -44.689  1.00 28.04           C
ATOM   1314  O   ARG A  90      -1.215   6.081 -44.200  1.00 28.30           O
ATOM   1315  CB  ARG A  90      -3.958   5.983 -45.983  1.00 30.06           C
ATOM   1316 1HB  ARG A  90      -3.783   4.999 -45.957  1.00 30.06           H
ATOM   1317 2HB  ARG A  90      -4.436   6.259 -45.149  1.00 30.06           H
ATOM   1318  CG  ARG A  90      -4.843   6.308 -47.205  1.00 28.90           C
ATOM   1319 1HG  ARG A  90      -4.865   7.299 -47.336  1.00 28.90           H
ATOM   1320 2HG  ARG A  90      -4.450   5.873 -48.015  1.00 28.90           H
ATOM   1321  CD  ARG A  90      -6.281   5.804 -47.024  1.00 31.17           C
ATOM   1322 1HD  ARG A  90      -6.279   4.811 -46.908  1.00 31.17           H
ATOM   1323 2HD  ARG A  90      -6.691   6.233 -46.219  1.00 31.17           H
ATOM   1324  NE  ARG A  90      -7.119   6.129 -48.195  1.00 28.82           N
ATOM   1325  HE  ARG A  90      -6.655   6.564 -48.966  1.00 28.82           H
ATOM   1326  CZ  ARG A  90      -8.413   5.909 -48.338  1.00 25.47           C
ATOM   1327  NH1 ARG A  90      -9.120   5.348 -47.387  1.00 25.05           N
ATOM   1328 1HH1 ARG A  90      -8.680   5.077 -46.531  1.00 25.05           H
ATOM   1329 2HH1 ARG A  90     -10.099   5.191 -47.518  1.00 25.05           H
ATOM   1330  NH2 ARG A  90      -9.025   6.227 -49.437  1.00 25.46           N
ATOM   1331 1HH2 ARG A  90      -8.516   6.645 -50.190  1.00 25.46           H
ATOM   1332 2HH2 ARG A  90     -10.005   6.055 -49.531  1.00 25.46           H
ATOM   1333  N   LYS A  91      -2.226   8.103 -44.138  1.00 14.74           N
ATOM   1334  H   LYS A  91      -2.889   8.663 -44.636  1.00 14.74           H
ATOM   1335  CA  LYS A  91      -1.698   8.706 -42.906  1.00 24.70           C
ATOM   1336  HA  LYS A  91      -0.702   8.701 -42.996  1.00 24.70           H
ATOM   1337  C   LYS A  91      -2.061   7.904 -41.644  1.00 23.02           C
ATOM   1338  O   LYS A  91      -3.084   7.216 -41.661  1.00 22.08           O
ATOM   1339  CB  LYS A  91      -2.309  10.119 -42.800  1.00 24.36           C
ATOM   1340 1HB  LYS A  91      -3.302  10.038 -42.891  1.00 24.36           H
ATOM   1341 2HB  LYS A  91      -2.086  10.489 -41.898  1.00 24.36           H
ATOM   1342  CG  LYS A  91      -1.816  11.118 -43.857  1.00 23.37           C
ATOM   1343 1HG  LYS A  91      -0.853  11.330 -43.688  1.00 23.37           H
ATOM   1344 2HG  LYS A  91      -1.914  10.713 -44.766  1.00 23.37           H
ATOM   1345  CD  LYS A  91      -2.633  12.410 -43.792  1.00 23.10           C
ATOM   1346 1HD  LYS A  91      -3.582  12.206 -44.032  1.00 23.10           H
ATOM   1347 2HD  LYS A  91      -2.595  12.772 -42.861  1.00 23.10           H
ATOM   1348  CE  LYS A  91      -2.075  13.463 -44.771  1.00 20.90           C
ATOM   1349 1HE  LYS A  91      -1.150  13.723 -44.495  1.00 20.90           H
ATOM   1350 2HE  LYS A  91      -2.053  13.085 -45.696  1.00 20.90           H
ATOM   1351  NZ  LYS A  91      -2.910  14.690 -44.795  1.00 19.71           N
ATOM   1352 1HZ  LYS A  91      -2.538  15.364 -45.433  1.00 19.71           H
ATOM   1353 2HZ  LYS A  91      -2.951  15.113 -43.890  1.00 19.71           H
ATOM   1354 3HZ  LYS A  91      -3.846  14.481 -45.080  1.00 19.71           H
ATOM   1355  N   PRO A  92      -1.307   8.063 -40.552  1.00 23.34           N
ATOM   1356  CA  PRO A  92      -1.623   7.423 -39.281  1.00 33.53           C
ATOM   1357  HA  PRO A  92      -1.851   6.462 -39.437  1.00 33.53           H
ATOM   1358  C   PRO A  92      -2.863   8.058 -38.639  1.00 33.30           C
ATOM   1359  O   PRO A  92      -2.985   9.283 -38.559  1.00 31.53           O
ATOM   1360  CB  PRO A  92      -0.360   7.579 -38.419  1.00 30.60           C
ATOM   1361 1HB  PRO A  92      -0.594   7.646 -37.449  1.00 30.60           H
ATOM   1362 2HB  PRO A  92       0.267   6.813 -38.559  1.00 30.60           H
ATOM   1363  CG  PRO A  92       0.255   8.889 -38.925  1.00 32.30           C
ATOM   1364 1HG  PRO A  92      -0.129   9.675 -38.440  1.00 32.30           H
ATOM   1365 2HG  PRO A  92       1.249   8.883 -38.815  1.00 32.30           H
ATOM   1366  CD  PRO A  92      -0.131   8.919 -40.407  1.00 38.70           C
ATOM   1367 1HD  PRO A  92      -0.361   9.847 -40.699  1.00 38.70           H
ATOM   1368 2HD  PRO A  92       0.609   8.563 -40.978  1.00 38.70           H
ATOM   1369  N   ALA A  93      -3.776   7.223 -38.209  1.00 26.55           N
ATOM   1370  H   ALA A  93      -3.638   6.250 -38.394  1.00 26.55           H
ATOM   1371  CA  ALA A  93      -4.976   7.609 -37.482  1.00 37.92           C
ATOM   1372  HA  ALA A  93      -5.277   8.486 -37.856  1.00 37.92           H
ATOM   1373  C   ALA A  93      -4.676   7.814 -35.985  1.00 37.17           C
ATOM   1374  O   ALA A  93      -4.100   6.939 -35.346  1.00 36.53           O
ATOM   1375  CB  ALA A  93      -6.045   6.532 -37.716  1.00 35.67           C
ATOM   1376 1HB  ALA A  93      -6.226   6.413 -38.692  1.00 35.67           H
ATOM   1377 2HB  ALA A  93      -6.906   6.779 -37.271  1.00 35.67           H
ATOM   1378 3HB  ALA A  93      -5.751   5.650 -37.348  1.00 35.67           H
ATOM   1379  N   GLY A  94      -5.069   8.979 -35.479  1.00 27.56           N
ATOM   1380  H   GLY A  94      -4.832   9.785 -36.022  1.00 27.56           H
ATOM   1381  CA  GLY A  94      -5.795   9.248 -34.246  1.00 36.41           C
ATOM   1382 1HA  GLY A  94      -5.721  10.235 -34.104  1.00 36.41           H
ATOM   1383 2HA  GLY A  94      -6.746   9.009 -34.441  1.00 36.41           H
ATOM   1384  C   GLY A  94      -5.390   8.552 -32.945  1.00 36.87           C
ATOM   1385  O   GLY A  94      -5.590   7.361 -32.769  1.00 35.53           O
ATOM   1386  N   GLU A  95      -4.969   9.386 -31.990  1.00 31.22           N
ATOM   1387  H   GLU A  95      -4.640  10.286 -32.275  1.00 31.22           H
ATOM   1388  CA  GLU A  95      -4.952   9.083 -30.560  1.00 40.25           C
ATOM   1389  HA  GLU A  95      -4.216   8.417 -30.435  1.00 40.25           H
ATOM   1390  C   GLU A  95      -6.285   8.466 -30.094  1.00 38.26           C
ATOM   1391  O   GLU A  95      -7.357   9.036 -30.300  1.00 36.82           O
ATOM   1392  CB  GLU A  95      -4.704  10.394 -29.783  1.00 39.92           C
ATOM   1393 1HB  GLU A  95      -5.328  11.094 -30.131  1.00 39.92           H
ATOM   1394 2HB  GLU A  95      -4.892  10.231 -28.815  1.00 39.92           H
ATOM   1395  CG  GLU A  95      -3.267  10.920 -29.914  1.00 38.15           C
ATOM   1396 1HG  GLU A  95      -2.657  10.300 -29.420  1.00 38.15           H
ATOM   1397 2HG  GLU A  95      -3.021  10.928 -30.883  1.00 38.15           H
ATOM   1398  CD  GLU A  95      -3.081  12.340 -29.351  1.00 36.01           C
ATOM   1399  OE1 GLU A  95      -2.059  12.563 -28.676  1.00 34.33           O
ATOM   1400  OE2 GLU A  95      -3.929  13.205 -29.660  1.00 36.83           O
ATOM   1401  N   GLY A  96      -6.215   7.298 -29.468  1.00 37.25           N
ATOM   1402  H   GLY A  96      -5.337   6.819 -29.454  1.00 37.25           H
ATOM   1403  CA  GLY A  96      -7.355   6.677 -28.799  1.00 43.96           C
ATOM   1404 1HA  GLY A  96      -8.094   6.597 -29.468  1.00 43.96           H
ATOM   1405 2HA  GLY A  96      -7.074   5.764 -28.503  1.00 43.96           H
ATOM   1406  C   GLY A  96      -7.832   7.494 -27.590  1.00 43.82           C
ATOM   1407  O   GLY A  96      -7.043   8.240 -26.991  1.00 42.59           O
ATOM   1408  N   PRO A  97      -9.104   7.379 -27.210  1.00 40.18           N
ATOM   1409  CA  PRO A  97      -9.677   8.168 -26.123  1.00 46.46           C
ATOM   1410  HA  PRO A  97      -9.516   9.140 -26.295  1.00 46.46           H
ATOM   1411  C   PRO A  97      -8.991   7.853 -24.783  1.00 46.69           C
ATOM   1412  O   PRO A  97      -8.775   6.697 -24.433  1.00 45.22           O
ATOM   1413  CB  PRO A  97     -11.175   7.833 -26.122  1.00 44.10           C
ATOM   1414 1HB  PRO A  97     -11.534   7.804 -25.189  1.00 44.10           H
ATOM   1415 2HB  PRO A  97     -11.691   8.502 -26.657  1.00 44.10           H
ATOM   1416  CG  PRO A  97     -11.235   6.447 -26.774  1.00 44.91           C
ATOM   1417 1HG  PRO A  97     -11.115   5.726 -26.092  1.00 44.91           H
ATOM   1418 2HG  PRO A  97     -12.103   6.314 -27.252  1.00 44.91           H
ATOM   1419  CD  PRO A  97     -10.068   6.461 -27.761  1.00 50.16           C
ATOM   1420 1HD  PRO A  97      -9.651   5.556 -27.848  1.00 50.16           H
ATOM   1421 2HD  PRO A  97     -10.355   6.784 -28.663  1.00 50.16           H
ATOM   1422  N   GLN A  98      -8.643   8.893 -24.027  1.00 33.98           N
ATOM   1423  H   GLN A  98      -8.763   9.814 -24.397  1.00 33.98           H
ATOM   1424  CA  GLN A  98      -8.095   8.746 -22.684  1.00 40.36           C
ATOM   1425  HA  GLN A  98      -7.313   8.135 -22.803  1.00 40.36           H
ATOM   1426  C   GLN A  98      -9.136   8.121 -21.728  1.00 39.09           C
ATOM   1427  O   GLN A  98     -10.319   8.457 -21.827  1.00 40.13           O
ATOM   1428  CB  GLN A  98      -7.618  10.093 -22.128  1.00 40.13           C
ATOM   1429 1HB  GLN A  98      -8.352  10.762 -22.242  1.00 40.13           H
ATOM   1430 2HB  GLN A  98      -7.416   9.982 -21.155  1.00 40.13           H
ATOM   1431  CG  GLN A  98      -6.356  10.617 -22.839  1.00 40.09           C
ATOM   1432 1HG  GLN A  98      -5.687   9.876 -22.888  1.00 40.09           H
ATOM   1433 2HG  GLN A  98      -6.607  10.902 -23.764  1.00 40.09           H
ATOM   1434  CD  GLN A  98      -5.707  11.809 -22.123  1.00 37.78           C
ATOM   1435  OE1 GLN A  98      -6.202  12.336 -21.142  1.00 36.62           O
ATOM   1436  NE2 GLN A  98      -4.565  12.275 -22.582  1.00 36.13           N
ATOM   1437 1HE2 GLN A  98      -4.121  13.047 -22.127  1.00 36.13           H
ATOM   1438 2HE2 GLN A  98      -4.141  11.857 -23.386  1.00 36.13           H
ATOM   1439  N   PRO A  99      -8.717   7.267 -20.796  1.00 42.45           N
ATOM   1440  CA  PRO A  99      -9.630   6.697 -19.811  1.00 47.17           C
ATOM   1441  HA  PRO A  99     -10.413   6.270 -20.262  1.00 47.17           H
ATOM   1442  C   PRO A  99     -10.192   7.810 -18.914  1.00 47.86           C
ATOM   1443  O   PRO A  99      -9.456   8.506 -18.221  1.00 47.00           O
ATOM   1444  CB  PRO A  99      -8.810   5.653 -19.048  1.00 44.76           C
ATOM   1445 1HB  PRO A  99      -9.064   5.639 -18.081  1.00 44.76           H
ATOM   1446 2HB  PRO A  99      -8.940   4.743 -19.441  1.00 44.76           H
ATOM   1447  CG  PRO A  99      -7.364   6.115 -19.220  1.00 45.45           C
ATOM   1448 1HG  PRO A  99      -7.108   6.761 -18.500  1.00 45.45           H
ATOM   1449 2HG  PRO A  99      -6.737   5.336 -19.208  1.00 45.45           H
ATOM   1450  CD  PRO A  99      -7.359   6.795 -20.587  1.00 51.33           C
ATOM   1451 1HD  PRO A  99      -6.730   7.572 -20.604  1.00 51.33           H
ATOM   1452 2HD  PRO A  99      -7.114   6.151 -21.312  1.00 51.33           H
ATOM   1453  N   ARG A 100     -11.511   7.975 -18.923  1.00 37.62           N
ATOM   1454  H   ARG A 100     -12.045   7.430 -19.569  1.00 37.62           H
ATOM   1455  CA  ARG A 100     -12.236   8.904 -18.047  1.00 43.78           C
ATOM   1456  HA  ARG A 100     -11.670   9.723 -17.960  1.00 43.78           H
ATOM   1457  C   ARG A 100     -12.429   8.240 -16.672  1.00 42.38           C
ATOM   1458  O   ARG A 100     -12.909   7.117 -16.605  1.00 43.78           O
ATOM   1459  CB  ARG A 100     -13.585   9.315 -18.672  1.00 43.73           C
ATOM   1460 1HB  ARG A 100     -14.089   8.485 -18.908  1.00 43.73           H
ATOM   1461 2HB  ARG A 100     -14.101   9.837 -17.993  1.00 43.73           H
ATOM   1462  CG  ARG A 100     -13.434  10.179 -19.947  1.00 43.39           C
ATOM   1463 1HG  ARG A 100     -12.865  10.974 -19.738  1.00 43.39           H
ATOM   1464 2HG  ARG A 100     -12.996   9.634 -20.662  1.00 43.39           H
ATOM   1465  CD  ARG A 100     -14.800  10.667 -20.461  1.00 44.49           C
ATOM   1466 1HD  ARG A 100     -15.366   9.878 -20.699  1.00 44.49           H
ATOM   1467 2HD  ARG A 100     -15.253  11.199 -19.746  1.00 44.49           H
ATOM   1468  NE  ARG A 100     -14.688  11.528 -21.667  1.00 37.12           N
ATOM   1469  HE  ARG A 100     -13.852  11.431 -22.208  1.00 37.12           H
ATOM   1470  CZ  ARG A 100     -15.582  12.417 -22.107  1.00 34.56           C
ATOM   1471  NH1 ARG A 100     -16.748  12.586 -21.557  1.00 31.65           N
ATOM   1472 1HH1 ARG A 100     -17.012  12.036 -20.765  1.00 31.65           H
ATOM   1473 2HH1 ARG A 100     -17.381  13.266 -21.926  1.00 31.65           H
ATOM   1474  NH2 ARG A 100     -15.321  13.179 -23.128  1.00 28.97           N
ATOM   1475 1HH2 ARG A 100     -14.440  13.104 -23.596  1.00 28.97           H
ATOM   1476 2HH2 ARG A 100     -16.001  13.840 -23.445  1.00 28.97           H
ATOM   1477  N   VAL A 101     -12.075   8.945 -15.607  1.00 48.61           N
ATOM   1478  H   VAL A 101     -11.683   9.853 -15.756  1.00 48.61           H
ATOM   1479  CA  VAL A 101     -12.222   8.478 -14.220  1.00 56.63           C
ATOM   1480  HA  VAL A 101     -12.476   7.512 -14.266  1.00 56.63           H
ATOM   1481  C   VAL A 101     -13.314   9.287 -13.542  1.00 56.97           C
ATOM   1482  O   VAL A 101     -13.389  10.494 -13.730  1.00 55.73           O
ATOM   1483  CB  VAL A 101     -10.911   8.594 -13.444  1.00 54.63           C
ATOM   1484  HB  VAL A 101     -10.656   9.560 -13.409  1.00 54.63           H
ATOM   1485  CG1 VAL A 101     -11.030   8.103 -11.990  1.00 49.89           C
ATOM   1486 1HG1 VAL A 101     -10.158   8.191 -11.509  1.00 49.89           H
ATOM   1487 2HG1 VAL A 101     -11.303   7.141 -11.958  1.00 49.89           H
ATOM   1488 3HG1 VAL A 101     -11.713   8.633 -11.487  1.00 49.89           H
ATOM   1489  CG2 VAL A 101      -9.863   7.751 -14.175  1.00 57.26           C
ATOM   1490 1HG2 VAL A 101      -8.980   7.792 -13.707  1.00 57.26           H
ATOM   1491 2HG2 VAL A 101      -9.730   8.077 -15.111  1.00 57.26           H
ATOM   1492 3HG2 VAL A 101     -10.143   6.792 -14.221  1.00 57.26           H
ATOM   1493  N   TYR A 102     -14.135   8.596 -12.761  1.00 47.55           N
ATOM   1494  H   TYR A 102     -13.973   7.617 -12.640  1.00 47.55           H
ATOM   1495  CA  TYR A 102     -15.261   9.208 -12.075  1.00 50.46           C
ATOM   1496  HA  TYR A 102     -15.276  10.183 -12.297  1.00 50.46           H
ATOM   1497  C   TYR A 102     -15.072   9.050 -10.565  1.00 46.97           C
ATOM   1498  O   TYR A 102     -14.714   7.973 -10.098  1.00 47.69           O
ATOM   1499  CB  TYR A 102     -16.555   8.587 -12.582  1.00 50.70           C
ATOM   1500 1HB  TYR A 102     -16.534   7.606 -12.388  1.00 50.70           H
ATOM   1501 2HB  TYR A 102     -17.321   9.007 -12.096  1.00 50.70           H
ATOM   1502  CG  TYR A 102     -16.774   8.774 -14.069  1.00 49.92           C
ATOM   1503  CD1 TYR A 102     -17.500   9.879 -14.550  1.00 49.62           C
ATOM   1504  HD1 TYR A 102     -17.847  10.565 -13.910  1.00 49.62           H
ATOM   1505  CD2 TYR A 102     -16.235   7.844 -14.984  1.00 47.96           C
ATOM   1506  HD2 TYR A 102     -15.683   7.080 -14.650  1.00 47.96           H
ATOM   1507  CE1 TYR A 102     -17.738  10.021 -15.929  1.00 40.45           C
ATOM   1508  HE1 TYR A 102     -18.264  10.803 -16.264  1.00 40.45           H
ATOM   1509  CE2 TYR A 102     -16.471   7.987 -16.368  1.00 41.11           C
ATOM   1510  HE2 TYR A 102     -16.092   7.321 -17.011  1.00 41.11           H
ATOM   1511  CZ  TYR A 102     -17.239   9.066 -16.844  1.00 42.39           C
ATOM   1512  OH  TYR A 102     -17.524   9.164 -18.167  1.00 45.43           O
ATOM   1513  HH  TYR A 102     -16.709   9.187 -18.668  1.00 45.43           H
ATOM   1514  N   THR A 103     -15.310  10.147  -9.834  1.00 57.04           N
ATOM   1515  H   THR A 103     -15.579  10.982 -10.314  1.00 57.04           H
ATOM   1516  CA  THR A 103     -15.201  10.199  -8.373  1.00 61.75           C
ATOM   1517  HA  THR A 103     -14.714   9.372  -8.090  1.00 61.75           H
ATOM   1518  C   THR A 103     -16.598  10.225  -7.776  1.00 59.63           C
ATOM   1519  O   THR A 103     -17.417  11.053  -8.177  1.00 59.56           O
ATOM   1520  CB  THR A 103     -14.405  11.431  -7.922  1.00 60.40           C
ATOM   1521  HB  THR A 103     -14.937  12.252  -8.127  1.00 60.40           H
ATOM   1522  OG1 THR A 103     -13.205  11.527  -8.648  1.00 54.63           O
ATOM   1523  HG1 THR A 103     -12.465  11.549  -8.041  1.00 54.63           H
ATOM   1524  CG2 THR A 103     -14.033  11.369  -6.446  1.00 59.01           C
ATOM   1525 1HG2 THR A 103     -13.516  12.180  -6.172  1.00 59.01           H
ATOM   1526 2HG2 THR A 103     -13.471  10.565  -6.252  1.00 59.01           H
ATOM   1527 3HG2 THR A 103     -14.850  11.318  -5.872  1.00 59.01           H
ATOM   1528  N   ILE A 104     -16.856   9.331  -6.826  1.00 65.96           N
ATOM   1529  H   ILE A 104     -16.162   8.640  -6.622  1.00 65.96           H
ATOM   1530  CA  ILE A 104     -18.111   9.309  -6.062  1.00 70.11           C
ATOM   1531  HA  ILE A 104     -18.797   9.764  -6.630  1.00 70.11           H
ATOM   1532  C   ILE A 104     -17.890  10.063  -4.747  1.00 69.00           C
ATOM   1533  O   ILE A 104     -17.025   9.675  -3.957  1.00 66.34           O
ATOM   1534  CB  ILE A 104     -18.581   7.866  -5.780  1.00 69.47           C
ATOM   1535  HB  ILE A 104     -17.923   7.457  -5.147  1.00 69.47           H
ATOM   1536  CG1 ILE A 104     -18.592   6.970  -7.042  1.00 67.06           C
ATOM   1537 1HG1 ILE A 104     -19.348   7.248  -7.635  1.00 67.06           H
ATOM   1538 2HG1 ILE A 104     -17.726   7.080  -7.531  1.00 67.06           H
ATOM   1539  CG2 ILE A 104     -19.986   7.907  -5.146  1.00 67.65           C
ATOM   1540 1HG2 ILE A 104     -20.318   6.984  -4.951  1.00 67.65           H
ATOM   1541 2HG2 ILE A 104     -20.643   8.347  -5.758  1.00 67.65           H
ATOM   1542 3HG2 ILE A 104     -19.977   8.418  -4.286  1.00 67.65           H
ATOM   1543  CD1 ILE A 104     -18.768   5.492  -6.680  1.00 62.11           C
ATOM   1544 1HD1 ILE A 104     -18.774   4.920  -7.500  1.00 62.11           H
ATOM   1545 2HD1 ILE A 104     -19.629   5.342  -6.195  1.00 62.11           H
ATOM   1546 3HD1 ILE A 104     -18.024   5.176  -6.091  1.00 62.11           H
ATOM   1547  N   SER A 105     -18.678  11.103  -4.495  1.00 50.23           N
ATOM   1548  H   SER A 105     -19.238  11.448  -5.248  1.00 50.23           H
ATOM   1549  CA  SER A 105     -18.792  11.784  -3.203  1.00 55.05           C
ATOM   1550  HA  SER A 105     -18.243  11.266  -2.547  1.00 55.05           H
ATOM   1551  C   SER A 105     -20.258  11.787  -2.777  1.00 52.68           C
ATOM   1552  O   SER A 105     -21.104  12.263  -3.528  1.00 51.49           O
ATOM   1553  CB  SER A 105     -18.233  13.211  -3.285  1.00 52.70           C
ATOM   1554 1HB  SER A 105     -18.375  13.697  -2.423  1.00 52.70           H
ATOM   1555 2HB  SER A 105     -17.257  13.197  -3.503  1.00 52.70           H
ATOM   1556  OG  SER A 105     -18.871  13.960  -4.292  1.00 48.55           O
ATOM   1557  HG  SER A 105     -19.016  13.406  -5.059  1.00 48.55           H
ATOM   1558  N   GLY A 106     -20.561  11.261  -1.608  1.00 47.29           N
ATOM   1559  H   GLY A 106     -19.809  10.937  -1.034  1.00 47.29           H
ATOM   1560  CA  GLY A 106     -21.926  11.117  -1.089  1.00 50.01           C
ATOM   1561 1HA  GLY A 106     -22.488  10.753  -1.832  1.00 50.01           H
ATOM   1562 2HA  GLY A 106     -21.890  10.453  -0.342  1.00 50.01           H
ATOM   1563  C   GLY A 106     -22.554  12.413  -0.576  1.00 49.26           C
ATOM   1564  O   GLY A 106     -22.879  12.507   0.603  1.00 46.15           O
ATOM   1565  N   GLU A 107     -22.719  13.429  -1.417  1.00 35.71           N
ATOM   1566  H   GLU A 107     -22.224  13.426  -2.286  1.00 35.71           H
ATOM   1567  CA  GLU A 107     -23.609  14.556  -1.105  1.00 40.68           C
ATOM   1568  HA  GLU A 107     -23.591  14.629  -0.108  1.00 40.68           H
ATOM   1569  C   GLU A 107     -25.035  14.248  -1.609  1.00 37.87           C
ATOM   1570  O   GLU A 107     -25.201  13.837  -2.753  1.00 36.68           O
ATOM   1571  CB  GLU A 107     -23.098  15.890  -1.668  1.00 40.00           C
ATOM   1572 1HB  GLU A 107     -22.786  15.747  -2.607  1.00 40.00           H
ATOM   1573 2HB  GLU A 107     -23.848  16.552  -1.663  1.00 40.00           H
ATOM   1574  CG  GLU A 107     -21.937  16.454  -0.844  1.00 39.14           C
ATOM   1575 1HG  GLU A 107     -22.176  16.378   0.124  1.00 39.14           H
ATOM   1576 2HG  GLU A 107     -21.124  15.902  -1.031  1.00 39.14           H
ATOM   1577  CD  GLU A 107     -21.609  17.928  -1.153  1.00 37.42           C
ATOM   1578  OE1 GLU A 107     -20.932  18.544  -0.309  1.00 35.62           O
ATOM   1579  OE2 GLU A 107     -22.045  18.431  -2.207  1.00 36.51           O
ATOM   1580  N   PRO A 108     -26.091  14.444  -0.784  1.00 36.06           N
ATOM   1581  CA  PRO A 108     -27.458  14.188  -1.209  1.00 39.19           C
ATOM   1582  HA  PRO A 108     -27.521  13.292  -1.648  1.00 39.19           H
ATOM   1583  C   PRO A 108     -27.882  15.227  -2.252  1.00 38.02           C
ATOM   1584  O   PRO A 108     -27.939  16.423  -1.978  1.00 36.36           O
ATOM   1585  CB  PRO A 108     -28.306  14.240   0.069  1.00 36.00           C
ATOM   1586 1HB  PRO A 108     -29.208  14.629  -0.116  1.00 36.00           H
ATOM   1587 2HB  PRO A 108     -28.411  13.328   0.466  1.00 36.00           H
ATOM   1588  CG  PRO A 108     -27.500  15.150   0.999  1.00 35.91           C
ATOM   1589 1HG  PRO A 108     -27.752  16.108   0.864  1.00 35.91           H
ATOM   1590 2HG  PRO A 108     -27.645  14.898   1.956  1.00 35.91           H
ATOM   1591  CD  PRO A 108     -26.047  14.907   0.588  1.00 40.27           C
ATOM   1592 1HD  PRO A 108     -25.510  15.749   0.635  1.00 40.27           H
ATOM   1593 2HD  PRO A 108     -25.620  14.206   1.160  1.00 40.27           H
ATOM   1594  N   ALA A 109     -28.212  14.761  -3.450  1.00 29.35           N
ATOM   1595  H   ALA A 109     -28.108  13.780  -3.615  1.00 29.35           H
ATOM   1596  CA  ALA A 109     -28.714  15.583  -4.535  1.00 34.96           C
ATOM   1597  HA  ALA A 109     -28.055  16.323  -4.671  1.00 34.96           H
ATOM   1598  C   ALA A 109     -30.083  16.198  -4.160  1.00 33.54           C
ATOM   1599  O   ALA A 109     -31.107  15.514  -4.115  1.00 31.81           O
ATOM   1600  CB  ALA A 109     -28.787  14.734  -5.801  1.00 32.93           C
ATOM   1601 1HB  ALA A 109     -27.893  14.347  -6.025  1.00 32.93           H
ATOM   1602 2HB  ALA A 109     -29.090  15.280  -6.582  1.00 32.93           H
ATOM   1603 3HB  ALA A 109     -29.430  13.977  -5.688  1.00 32.93           H
ATOM   1604  N   LEU A 110     -30.105  17.520  -3.938  1.00 26.52           N
ATOM   1605  H   LEU A 110     -29.262  17.978  -3.656  1.00 26.52           H
ATOM   1606  CA  LEU A 110     -31.320  18.309  -4.096  1.00 32.70           C
ATOM   1607  HA  LEU A 110     -32.052  17.858  -3.585  1.00 32.70           H
ATOM   1608  C   LEU A 110     -31.653  18.352  -5.590  1.00 30.84           C
ATOM   1609  O   LEU A 110     -30.850  18.813  -6.391  1.00 28.43           O
ATOM   1610  CB  LEU A 110     -31.119  19.722  -3.516  1.00 29.95           C
ATOM   1611 1HB  LEU A 110     -30.250  20.081  -3.857  1.00 29.95           H
ATOM   1612 2HB  LEU A 110     -31.868  20.302  -3.836  1.00 29.95           H
ATOM   1613  CG  LEU A 110     -31.092  19.770  -1.975  1.00 27.39           C
ATOM   1614  HG  LEU A 110     -30.462  19.056  -1.669  1.00 27.39           H
ATOM   1615  CD1 LEU A 110     -30.629  21.146  -1.506  1.00 27.28           C
ATOM   1616 1HD1 LEU A 110     -30.605  21.195  -0.507  1.00 27.28           H
ATOM   1617 2HD1 LEU A 110     -31.244  21.862  -1.835  1.00 27.28           H
ATOM   1618 3HD1 LEU A 110     -29.711  21.350  -1.845  1.00 27.28           H
ATOM   1619  CD2 LEU A 110     -32.472  19.511  -1.362  1.00 30.08           C
ATOM   1620 1HD2 LEU A 110     -32.433  19.546  -0.363  1.00 30.08           H
ATOM   1621 2HD2 LEU A 110     -32.817  18.610  -1.624  1.00 30.08           H
ATOM   1622 3HD2 LEU A 110     -33.134  20.195  -1.668  1.00 30.08           H
ATOM   1623  N   LEU A 111     -32.825  17.841  -5.950  1.00 27.40           N
ATOM   1624  H   LEU A 111     -33.396  17.452  -5.227  1.00 27.40           H
ATOM   1625  CA  LEU A 111     -33.350  17.799  -7.312  1.00 32.17           C
ATOM   1626  HA  LEU A 111     -32.750  17.173  -7.810  1.00 32.17           H
ATOM   1627  C   LEU A 111     -33.315  19.183  -7.985  1.00 29.66           C
ATOM   1628  O   LEU A 111     -33.935  20.113  -7.455  1.00 27.83           O
ATOM   1629  CB  LEU A 111     -34.820  17.323  -7.246  1.00 29.63           C
ATOM   1630 1HB  LEU A 111     -35.294  17.882  -6.566  1.00 29.63           H
ATOM   1631 2HB  LEU A 111     -35.232  17.471  -8.145  1.00 29.63           H
ATOM   1632  CG  LEU A 111     -35.036  15.847  -6.870  1.00 27.64           C
ATOM   1633  HG  LEU A 111     -34.398  15.626  -6.132  1.00 27.64           H
ATOM   1634  CD1 LEU A 111     -36.489  15.630  -6.423  1.00 28.03           C
ATOM   1635 1HD1 LEU A 111     -36.649  14.675  -6.174  1.00 28.03           H
ATOM   1636 2HD1 LEU A 111     -37.128  15.868  -7.154  1.00 28.03           H
ATOM   1637 3HD1 LEU A 111     -36.707  16.195  -5.628  1.00 28.03           H
ATOM   1638  CD2 LEU A 111     -34.765  14.923  -8.058  1.00 32.82           C
ATOM   1639 1HD2 LEU A 111     -34.907  13.965  -7.807  1.00 32.82           H
ATOM   1640 2HD2 LEU A 111     -33.823  15.020  -8.380  1.00 32.82           H
ATOM   1641 3HD2 LEU A 111     -35.374  15.134  -8.822  1.00 32.82           H
ATOM   1642  N   PRO A 112     -32.731  19.329  -9.182  1.00 26.39           N
ATOM   1643  CA  PRO A 112     -33.104  20.373 -10.117  1.00 33.54           C
ATOM   1644  HA  PRO A 112     -33.703  21.031  -9.659  1.00 33.54           H
ATOM   1645  C   PRO A 112     -33.910  19.791 -11.293  1.00 32.50           C
ATOM   1646  O   PRO A 112     -33.708  18.663 -11.737  1.00 29.23           O
ATOM   1647  CB  PRO A 112     -31.797  21.039 -10.544  1.00 29.50           C
ATOM   1648 1HB  PRO A 112     -31.825  21.285 -11.513  1.00 29.50           H
ATOM   1649 2HB  PRO A 112     -31.622  21.858  -9.997  1.00 29.50           H
ATOM   1650  CG  PRO A 112     -30.729  19.974 -10.285  1.00 29.59           C
ATOM   1651 1HG  PRO A 112     -30.324  19.676 -11.149  1.00 29.59           H
ATOM   1652 2HG  PRO A 112     -30.014  20.341  -9.690  1.00 29.59           H
ATOM   1653  CD  PRO A 112     -31.435  18.800  -9.599  1.00 32.99           C
ATOM   1654 1HD  PRO A 112     -31.570  18.036 -10.230  1.00 32.99           H
ATOM   1655 2HD  PRO A 112     -30.926  18.485  -8.798  1.00 32.99           H
ATOM   1656  N   SER A 113     -34.841  20.604 -11.787  1.00 25.48           N
ATOM   1657  H   SER A 113     -34.990  21.461 -11.294  1.00 25.48           H
ATOM   1658  CA  SER A 113     -35.673  20.382 -12.975  1.00 35.22           C
ATOM   1659  HA  SER A 113     -36.218  19.578 -12.737  1.00 35.22           H
ATOM   1660  C   SER A 113     -34.872  20.063 -14.265  1.00 33.01           C
ATOM   1661  O   SER A 113     -33.702  20.417 -14.346  1.00 31.08           O
ATOM   1662  CB  SER A 113     -36.520  21.640 -13.216  1.00 31.78           C
ATOM   1663 1HB  SER A 113     -35.984  22.470 -13.064  1.00 31.78           H
ATOM   1664 2HB  SER A 113     -36.896  21.650 -14.143  1.00 31.78           H
ATOM   1665  OG  SER A 113     -37.601  21.673 -12.327  1.00 28.83           O
ATOM   1666  HG  SER A 113     -38.421  21.681 -12.821  1.00 28.83           H
ATOM   1667  N   PRO A 114     -35.507  19.457 -15.268  1.00 21.05           N
ATOM   1668  CA  PRO A 114     -34.819  18.938 -16.445  1.00 30.42           C
ATOM   1669  HA  PRO A 114     -33.899  18.624 -16.211  1.00 30.42           H
ATOM   1670  C   PRO A 114     -34.639  20.044 -17.498  1.00 30.19           C
ATOM   1671  O   PRO A 114     -35.460  20.159 -18.397  1.00 27.50           O
ATOM   1672  CB  PRO A 114     -35.725  17.796 -16.928  1.00 26.50           C
ATOM   1673 1HB  PRO A 114     -35.610  17.636 -17.908  1.00 26.50           H
ATOM   1674 2HB  PRO A 114     -35.536  16.951 -16.427  1.00 26.50           H
ATOM   1675  CG  PRO A 114     -37.135  18.317 -16.617  1.00 27.51           C
ATOM   1676 1HG  PRO A 114     -37.488  18.869 -17.372  1.00 27.51           H
ATOM   1677 2HG  PRO A 114     -37.764  17.562 -16.434  1.00 27.51           H
ATOM   1678  CD  PRO A 114     -36.931  19.172 -15.366  1.00 31.83           C
ATOM   1679 1HD  PRO A 114     -37.433  20.034 -15.436  1.00 31.83           H
ATOM   1680 2HD  PRO A 114     -37.223  18.681 -14.545  1.00 31.83           H
ATOM   1681  N   GLU A 115     -33.575  20.836 -17.369  1.00 17.54           N
ATOM   1682  H   GLU A 115     -33.109  20.853 -16.484  1.00 17.54           H
ATOM   1683  CA  GLU A 115     -33.040  21.689 -18.447  1.00 27.88           C
ATOM   1684  HA  GLU A 115     -32.838  21.080 -19.214  1.00 27.88           H
ATOM   1685  C   GLU A 115     -31.757  22.371 -17.935  1.00 25.88           C
ATOM   1686  O   GLU A 115     -31.787  23.479 -17.420  1.00 25.17           O
ATOM   1687  CB  GLU A 115     -34.075  22.725 -18.947  1.00 27.43           C
ATOM   1688 1HB  GLU A 115     -34.834  22.763 -18.297  1.00 27.43           H
ATOM   1689 2HB  GLU A 115     -33.635  23.622 -18.999  1.00 27.43           H
ATOM   1690  CG  GLU A 115     -34.633  22.364 -20.341  1.00 26.84           C
ATOM   1691 1HG  GLU A 115     -33.914  22.515 -21.019  1.00 26.84           H
ATOM   1692 2HG  GLU A 115     -34.892  21.398 -20.339  1.00 26.84           H
ATOM   1693  CD  GLU A 115     -35.865  23.197 -20.745  1.00 25.91           C
ATOM   1694  OE1 GLU A 115     -36.682  22.681 -21.542  1.00 23.75           O
ATOM   1695  OE2 GLU A 115     -35.979  24.348 -20.265  1.00 28.63           O
ATOM   1696  N   ALA A 116     -30.621  21.681 -18.039  1.00 20.72           N
ATOM   1697  H   ALA A 116     -30.671  20.691 -18.167  1.00 20.72           H
ATOM   1698  CA  ALA A 116     -29.307  22.312 -17.973  1.00 28.40           C
ATOM   1699  HA  ALA A 116     -29.384  23.135 -18.536  1.00 28.40           H
ATOM   1700  C   ALA A 116     -28.238  21.368 -18.548  1.00 27.17           C
ATOM   1701  O   ALA A 116     -28.041  20.251 -18.083  1.00 26.11           O
ATOM   1702  CB  ALA A 116     -28.954  22.733 -16.542  1.00 27.55           C
ATOM   1703 1HB  ALA A 116     -29.649  23.347 -16.167  1.00 27.55           H
ATOM   1704 2HB  ALA A 116     -28.076  23.210 -16.515  1.00 27.55           H
ATOM   1705 3HB  ALA A 116     -28.890  21.937 -15.940  1.00 27.55           H
ATOM   1706  N   GLU A 117     -27.595  21.865 -19.591  1.00 18.74           N
ATOM   1707  H   GLU A 117     -27.853  22.783 -19.892  1.00 18.74           H
ATOM   1708  CA  GLU A 117     -26.541  21.189 -20.341  1.00 25.72           C
ATOM   1709  HA  GLU A 117     -26.938  20.323 -20.644  1.00 25.72           H
ATOM   1710  C   GLU A 117     -25.310  20.865 -19.471  1.00 23.86           C
ATOM   1711  O   GLU A 117     -24.919  21.614 -18.577  1.00 23.44           O
ATOM   1712  CB  GLU A 117     -26.144  22.088 -21.523  1.00 26.45           C
ATOM   1713 1HB  GLU A 117     -25.884  22.986 -21.168  1.00 26.45           H
ATOM   1714 2HB  GLU A 117     -25.362  21.675 -21.990  1.00 26.45           H
ATOM   1715  CG  GLU A 117     -27.281  22.274 -22.541  1.00 26.38           C
ATOM   1716 1HG  GLU A 117     -27.462  21.393 -22.978  1.00 26.38           H
ATOM   1717 2HG  GLU A 117     -28.098  22.577 -22.051  1.00 26.38           H
ATOM   1718  CD  GLU A 117     -26.951  23.310 -23.637  1.00 25.76           C
ATOM   1719  OE1 GLU A 117     -27.400  23.106 -24.778  1.00 24.43           O
ATOM   1720  OE2 GLU A 117     -26.262  24.299 -23.305  1.00 28.91           O
ATOM   1721  N   ALA A 118     -24.685  19.733 -19.764  1.00 21.91           N
ATOM   1722  H   ALA A 118     -25.078  19.153 -20.478  1.00 21.91           H
ATOM   1723  CA  ALA A 118     -23.466  19.280 -19.116  1.00 29.64           C
ATOM   1724  HA  ALA A 118     -23.634  19.308 -18.131  1.00 29.64           H
ATOM   1725  C   ALA A 118     -22.280  20.220 -19.422  1.00 28.29           C
ATOM   1726  O   ALA A 118     -21.840  20.330 -20.560  1.00 27.88           O
ATOM   1727  CB  ALA A 118     -23.191  17.847 -19.580  1.00 29.43           C
ATOM   1728 1HB  ALA A 118     -23.966  17.249 -19.376  1.00 29.43           H
ATOM   1729 2HB  ALA A 118     -22.385  17.471 -19.124  1.00 29.43           H
ATOM   1730 3HB  ALA A 118     -23.029  17.815 -20.566  1.00 29.43           H
ATOM   1731  N   ILE A 119     -21.739  20.850 -18.395  1.00 19.66           N
ATOM   1732  H   ILE A 119     -22.201  20.798 -17.510  1.00 19.66           H
ATOM   1733  CA  ILE A 119     -20.494  21.623 -18.486  1.00 25.72           C
ATOM   1734  HA  ILE A 119     -20.477  22.072 -19.379  1.00 25.72           H
ATOM   1735  C   ILE A 119     -19.307  20.650 -18.398  1.00 24.45           C
ATOM   1736  O   ILE A 119     -18.989  20.121 -17.336  1.00 24.28           O
ATOM   1737  CB  ILE A 119     -20.460  22.742 -17.418  1.00 26.01           C
ATOM   1738  HB  ILE A 119     -20.530  22.311 -16.518  1.00 26.01           H
ATOM   1739  CG1 ILE A 119     -21.654  23.715 -17.601  1.00 25.53           C
ATOM   1740 1HG1 ILE A 119     -21.537  24.194 -18.471  1.00 25.53           H
ATOM   1741 2HG1 ILE A 119     -22.496  23.176 -17.628  1.00 25.53           H
ATOM   1742  CG2 ILE A 119     -19.129  23.518 -17.483  1.00 28.39           C
ATOM   1743 1HG2 ILE A 119     -19.103  24.242 -16.794  1.00 28.39           H
ATOM   1744 2HG2 ILE A 119     -19.005  23.942 -18.380  1.00 28.39           H
ATOM   1745 3HG2 ILE A 119     -18.352  22.910 -17.320  1.00 28.39           H
ATOM   1746  CD1 ILE A 119     -21.804  24.774 -16.492  1.00 25.97           C
ATOM   1747 1HD1 ILE A 119     -22.589  25.368 -16.668  1.00 25.97           H
ATOM   1748 2HD1 ILE A 119     -20.989  25.351 -16.435  1.00 25.97           H
ATOM   1749 3HD1 ILE A 119     -21.939  24.342 -15.600  1.00 25.97           H
ATOM   1750  N   GLU A 120     -18.636  20.428 -19.534  1.00 17.08           N
ATOM   1751  H   GLU A 120     -19.046  20.726 -20.396  1.00 17.08           H
ATOM   1752  CA  GLU A 120     -17.332  19.770 -19.572  1.00 22.80           C
ATOM   1753  HA  GLU A 120     -17.419  18.997 -18.943  1.00 22.80           H
ATOM   1754  C   GLU A 120     -16.236  20.736 -19.088  1.00 21.86           C
ATOM   1755  O   GLU A 120     -15.964  21.760 -19.712  1.00 22.22           O
ATOM   1756  CB  GLU A 120     -17.001  19.241 -20.985  1.00 24.14           C
ATOM   1757 1HB  GLU A 120     -17.182  19.973 -21.641  1.00 24.14           H
ATOM   1758 2HB  GLU A 120     -16.030  19.005 -21.009  1.00 24.14           H
ATOM   1759  CG  GLU A 120     -17.805  17.999 -21.421  1.00 23.42           C
ATOM   1760 1HG  GLU A 120     -17.816  17.345 -20.664  1.00 23.42           H
ATOM   1761 2HG  GLU A 120     -18.741  18.283 -21.630  1.00 23.42           H
ATOM   1762  CD  GLU A 120     -17.212  17.302 -22.666  1.00 22.64           C
ATOM   1763  OE1 GLU A 120     -17.213  16.033 -22.701  1.00 20.48           O
ATOM   1764  OE2 GLU A 120     -16.682  18.004 -23.553  1.00 24.31           O
ATOM   1765  N   LEU A 121     -15.556  20.407 -17.995  1.00 20.61           N
ATOM   1766  H   LEU A 121     -15.888  19.643 -17.442  1.00 20.61           H
ATOM   1767  CA  LEU A 121     -14.344  21.106 -17.559  1.00 24.61           C
ATOM   1768  HA  LEU A 121     -14.430  22.057 -17.855  1.00 24.61           H
ATOM   1769  C   LEU A 121     -13.115  20.492 -18.249  1.00 22.60           C
ATOM   1770  O   LEU A 121     -12.558  19.491 -17.802  1.00 22.19           O
ATOM   1771  CB  LEU A 121     -14.243  21.109 -16.026  1.00 24.96           C
ATOM   1772 1HB  LEU A 121     -14.586  20.234 -15.685  1.00 24.96           H
ATOM   1773 2HB  LEU A 121     -13.281  21.212 -15.773  1.00 24.96           H
ATOM   1774  CG  LEU A 121     -15.046  22.239 -15.360  1.00 24.34           C
ATOM   1775  HG  LEU A 121     -15.928  22.281 -15.829  1.00 24.34           H
ATOM   1776  CD1 LEU A 121     -15.241  21.952 -13.871  1.00 24.66           C
ATOM   1777 1HD1 LEU A 121     -15.763  22.683 -13.431  1.00 24.66           H
ATOM   1778 2HD1 LEU A 121     -14.361  21.877 -13.402  1.00 24.66           H
ATOM   1779 3HD1 LEU A 121     -15.737  21.094 -13.733  1.00 24.66           H
ATOM   1780  CD2 LEU A 121     -14.323  23.592 -15.475  1.00 29.33           C
ATOM   1781 1HD2 LEU A 121     -14.853  24.320 -15.039  1.00 29.33           H
ATOM   1782 2HD2 LEU A 121     -14.184  23.844 -16.433  1.00 29.33           H
ATOM   1783 3HD2 LEU A 121     -13.426  23.558 -15.033  1.00 29.33           H
ATOM   1784  N   ALA A 122     -12.670  21.143 -19.337  1.00 21.27           N
ATOM   1785  H   ALA A 122     -13.260  21.840 -19.745  1.00 21.27           H
ATOM   1786  CA  ALA A 122     -11.381  20.891 -19.952  1.00 27.58           C
ATOM   1787  HA  ALA A 122     -11.188  19.917 -19.832  1.00 27.58           H
ATOM   1788  C   ALA A 122     -10.277  21.709 -19.239  1.00 26.36           C
ATOM   1789  O   ALA A 122     -10.319  22.938 -19.205  1.00 26.59           O
ATOM   1790  CB  ALA A 122     -11.471  21.208 -21.451  1.00 28.78           C
ATOM   1791 1HB  ALA A 122     -12.190  20.668 -21.889  1.00 28.78           H
ATOM   1792 2HB  ALA A 122     -10.608  21.003 -21.913  1.00 28.78           H
ATOM   1793 3HB  ALA A 122     -11.678  22.175 -21.601  1.00 28.78           H
ATOM   1794  N   VAL A 123      -9.267  21.040 -18.702  1.00 16.27           N
ATOM   1795  H   VAL A 123      -9.330  20.043 -18.660  1.00 16.27           H
ATOM   1796  CA  VAL A 123      -8.058  21.684 -18.164  1.00 24.59           C
ATOM   1797  HA  VAL A 123      -8.352  22.478 -17.633  1.00 24.59           H
ATOM   1798  C   VAL A 123      -7.188  22.146 -19.336  1.00 24.11           C
ATOM   1799  O   VAL A 123      -6.460  21.362 -19.940  1.00 23.36           O
ATOM   1800  CB  VAL A 123      -7.304  20.746 -17.203  1.00 24.52           C
ATOM   1801  HB  VAL A 123      -7.103  19.912 -17.717  1.00 24.52           H
ATOM   1802  CG1 VAL A 123      -5.989  21.374 -16.700  1.00 21.35           C
ATOM   1803 1HG1 VAL A 123      -5.511  20.754 -16.078  1.00 21.35           H
ATOM   1804 2HG1 VAL A 123      -6.164  22.227 -16.209  1.00 21.35           H
ATOM   1805 3HG1 VAL A 123      -5.375  21.578 -17.462  1.00 21.35           H
ATOM   1806  CG2 VAL A 123      -8.166  20.431 -15.973  1.00 25.18           C
ATOM   1807 1HG2 VAL A 123      -7.683  19.822 -15.344  1.00 25.18           H
ATOM   1808 2HG2 VAL A 123      -9.020  19.984 -16.239  1.00 25.18           H
ATOM   1809 3HG2 VAL A 123      -8.398  21.266 -15.475  1.00 25.18           H
ATOM   1810  N   VAL A 124      -7.244  23.446 -19.666  1.00 14.17           N
ATOM   1811  H   VAL A 124      -7.923  24.018 -19.205  1.00 14.17           H
ATOM   1812  CA  VAL A 124      -6.371  24.081 -20.661  1.00 23.40           C
ATOM   1813  HA  VAL A 124      -6.090  23.353 -21.287  1.00 23.40           H
ATOM   1814  C   VAL A 124      -5.126  24.644 -19.975  1.00 22.85           C
ATOM   1815  O   VAL A 124      -5.205  25.531 -19.130  1.00 21.81           O
ATOM   1816  CB  VAL A 124      -7.129  25.151 -21.484  1.00 22.48           C
ATOM   1817  HB  VAL A 124      -7.483  25.821 -20.832  1.00 22.48           H
ATOM   1818  CG1 VAL A 124      -6.207  25.857 -22.491  1.00 19.92           C
ATOM   1819 1HG1 VAL A 124      -6.709  26.545 -23.015  1.00 19.92           H
ATOM   1820 2HG1 VAL A 124      -5.815  25.203 -23.138  1.00 19.92           H
ATOM   1821 3HG1 VAL A 124      -5.452  26.317 -22.024  1.00 19.92           H
ATOM   1822  CG2 VAL A 124      -8.276  24.507 -22.281  1.00 24.46           C
ATOM   1823 1HG2 VAL A 124      -8.770  25.193 -22.815  1.00 24.46           H
ATOM   1824 2HG2 VAL A 124      -8.931  24.062 -21.670  1.00 24.46           H
ATOM   1825 3HG2 VAL A 124      -7.928  23.816 -22.915  1.00 24.46           H
ATOM   1826  N   LYS A 125      -3.942  24.176 -20.397  1.00 15.32           N
ATOM   1827  H   LYS A 125      -3.952  23.371 -20.990  1.00 15.32           H
ATOM   1828  CA  LYS A 125      -2.631  24.749 -20.059  1.00 24.94           C
ATOM   1829  HA  LYS A 125      -2.574  24.726 -19.061  1.00 24.94           H
ATOM   1830  C   LYS A 125      -2.538  26.203 -20.552  1.00 23.67           C
ATOM   1831  O   LYS A 125      -2.546  26.460 -21.758  1.00 22.43           O
ATOM   1832  CB  LYS A 125      -1.496  23.902 -20.676  1.00 25.10           C
ATOM   1833 1HB  LYS A 125      -1.817  23.520 -21.543  1.00 25.10           H
ATOM   1834 2HB  LYS A 125      -0.709  24.496 -20.844  1.00 25.10           H
ATOM   1835  CG  LYS A 125      -1.042  22.744 -19.778  1.00 24.45           C
ATOM   1836 1HG  LYS A 125      -0.669  23.122 -18.931  1.00 24.45           H
ATOM   1837 2HG  LYS A 125      -1.834  22.171 -19.567  1.00 24.45           H
ATOM   1838  CD  LYS A 125       0.034  21.875 -20.451  1.00 24.19           C
ATOM   1839 1HD  LYS A 125      -0.364  21.401 -21.236  1.00 24.19           H
ATOM   1840 2HD  LYS A 125       0.787  22.457 -20.759  1.00 24.19           H
ATOM   1841  CE  LYS A 125       0.567  20.841 -19.450  1.00 22.03           C
ATOM   1842 1HE  LYS A 125       1.059  21.317 -18.721  1.00 22.03           H
ATOM   1843 2HE  LYS A 125      -0.204  20.338 -19.059  1.00 22.03           H
ATOM   1844  NZ  LYS A 125       1.499  19.845 -20.050  1.00 19.70           N
ATOM   1845 1HZ  LYS A 125       1.819  19.194 -19.362  1.00 19.70           H
ATOM   1846 2HZ  LYS A 125       2.300  20.296 -20.443  1.00 19.70           H
ATOM   1847 3HZ  LYS A 125       1.050  19.327 -20.778  1.00 19.70           H
ATOM   1848  N   GLY A 126      -2.380  27.146 -19.635  1.00 14.46           N
ATOM   1849  H   GLY A 126      -2.406  26.869 -18.674  1.00 14.46           H
ATOM   1850  CA  GLY A 126      -2.170  28.564 -19.929  1.00 24.19           C
ATOM   1851 1HA  GLY A 126      -2.925  28.865 -20.512  1.00 24.19           H
ATOM   1852 2HA  GLY A 126      -2.201  29.059 -19.061  1.00 24.19           H
ATOM   1853  C   GLY A 126      -0.835  28.841 -20.632  1.00 23.75           C
ATOM   1854  O   GLY A 126       0.236  28.670 -20.062  1.00 20.94           O
ATOM   1855  N   ARG A 127      -0.909  29.337 -21.876  1.00  8.77           N
ATOM   1856  H   ARG A 127      -1.784  29.261 -22.353  1.00  8.77           H
ATOM   1857  CA  ARG A 127       0.205  29.986 -22.592  1.00 19.40           C
ATOM   1858  HA  ARG A 127       1.041  29.522 -22.299  1.00 19.40           H
ATOM   1859  C   ARG A 127       0.283  31.463 -22.199  1.00 18.99           C
ATOM   1860  O   ARG A 127      -0.714  32.177 -22.221  1.00 17.64           O
ATOM   1861  CB  ARG A 127       0.040  29.825 -24.122  1.00 18.73           C
ATOM   1862 1HB  ARG A 127      -0.882  29.487 -24.311  1.00 18.73           H
ATOM   1863 2HB  ARG A 127       0.163  30.719 -24.553  1.00 18.73           H
ATOM   1864  CG  ARG A 127       1.050  28.846 -24.740  1.00 16.95           C
ATOM   1865 1HG  ARG A 127       1.978  29.151 -24.527  1.00 16.95           H
ATOM   1866 2HG  ARG A 127       0.902  27.934 -24.357  1.00 16.95           H
ATOM   1867  CD  ARG A 127       0.874  28.789 -26.264  1.00 17.02           C
ATOM   1868 1HD  ARG A 127      -0.033  28.428 -26.482  1.00 17.02           H
ATOM   1869 2HD  ARG A 127       0.968  29.709 -26.645  1.00 17.02           H
ATOM   1870  NE  ARG A 127       1.878  27.921 -26.918  1.00 15.97           N
ATOM   1871  HE  ARG A 127       2.457  27.369 -26.318  1.00 15.97           H
ATOM   1872  CZ  ARG A 127       2.084  27.804 -28.223  1.00 15.96           C
ATOM   1873  NH1 ARG A 127       1.384  28.476 -29.095  1.00 14.31           N
ATOM   1874 1HH1 ARG A 127       0.668  29.102 -28.786  1.00 14.31           H
ATOM   1875 2HH1 ARG A 127       1.564  28.366 -30.072  1.00 14.31           H
ATOM   1876  NH2 ARG A 127       3.000  26.996 -28.685  1.00 14.94           N
ATOM   1877 1HH2 ARG A 127       3.556  26.456 -28.053  1.00 14.94           H
ATOM   1878 2HH2 ARG A 127       3.146  26.917 -29.671  1.00 14.94           H
ATOM   1879  N   ARG A 128       1.495  31.943 -21.906  1.00  9.53           N
ATOM   1880  H   ARG A 128       2.231  31.275 -21.798  1.00  9.53           H
ATOM   1881  CA  ARG A 128       1.852  33.358 -21.727  1.00 18.57           C
ATOM   1882  HA  ARG A 128       1.282  33.677 -20.970  1.00 18.57           H
ATOM   1883  C   ARG A 128       1.568  34.165 -23.000  1.00 17.83           C
ATOM   1884  O   ARG A 128       2.094  33.808 -24.057  1.00 16.78           O
ATOM   1885  CB  ARG A 128       3.369  33.476 -21.439  1.00 18.05           C
ATOM   1886 1HB  ARG A 128       3.855  32.863 -22.062  1.00 18.05           H
ATOM   1887 2HB  ARG A 128       3.649  34.420 -21.613  1.00 18.05           H
ATOM   1888  CG  ARG A 128       3.792  33.121 -20.013  1.00 16.32           C
ATOM   1889 1HG  ARG A 128       3.367  33.759 -19.371  1.00 16.32           H
ATOM   1890 2HG  ARG A 128       3.498  32.189 -19.801  1.00 16.32           H
ATOM   1891  CD  ARG A 128       5.324  33.219 -19.905  1.00 16.63           C
ATOM   1892 1HD  ARG A 128       5.745  32.477 -20.427  1.00 16.63           H
ATOM   1893 2HD  ARG A 128       5.631  34.099 -20.268  1.00 16.63           H
ATOM   1894  NE  ARG A 128       5.801  33.117 -18.514  1.00 15.65           N
ATOM   1895  HE  ARG A 128       5.103  33.038 -17.803  1.00 15.65           H
ATOM   1896  CZ  ARG A 128       7.065  33.120 -18.113  1.00 16.49           C
ATOM   1897  NH1 ARG A 128       8.057  33.168 -18.964  1.00 15.15           N
ATOM   1898 1HH1 ARG A 128       7.872  33.204 -19.946  1.00 15.15           H
ATOM   1899 2HH1 ARG A 128       9.000  33.169 -18.633  1.00 15.15           H
ATOM   1900  NH2 ARG A 128       7.355  33.071 -16.847  1.00 15.01           N
ATOM   1901 1HH2 ARG A 128       6.622  33.031 -16.167  1.00 15.01           H
ATOM   1902 2HH2 ARG A 128       8.311  33.074 -16.552  1.00 15.01           H
ATOM   1903  N   GLN A 129       0.904  35.319 -22.871  1.00  9.54           N
ATOM   1904  H   GLN A 129       0.275  35.416 -22.100  1.00  9.54           H
ATOM   1905  CA  GLN A 129       1.043  36.448 -23.791  1.00 21.99           C
ATOM   1906  HA  GLN A 129       1.957  36.347 -24.183  1.00 21.99           H
ATOM   1907  C   GLN A 129       0.996  37.784 -23.034  1.00 21.48           C
ATOM   1908  O   GLN A 129       0.388  37.899 -21.969  1.00 21.55           O
ATOM   1909  CB  GLN A 129       0.040  36.372 -24.958  1.00 21.80           C
ATOM   1910 1HB  GLN A 129      -0.674  35.709 -24.733  1.00 21.80           H
ATOM   1911 2HB  GLN A 129      -0.372  37.273 -25.095  1.00 21.80           H
ATOM   1912  CG  GLN A 129       0.750  35.934 -26.259  1.00 21.09           C
ATOM   1913 1HG  GLN A 129       1.468  36.597 -26.470  1.00 21.09           H
ATOM   1914 2HG  GLN A 129       1.160  35.034 -26.112  1.00 21.09           H
ATOM   1915  CD  GLN A 129      -0.167  35.838 -27.467  1.00 20.53           C
ATOM   1916  OE1 GLN A 129      -1.342  36.150 -27.420  1.00 21.40           O
ATOM   1917  NE2 GLN A 129       0.328  35.392 -28.607  1.00 24.48           N
ATOM   1918 1HE2 GLN A 129      -0.261  35.316 -29.412  1.00 24.48           H
ATOM   1919 2HE2 GLN A 129       1.291  35.131 -28.666  1.00 24.48           H
ATOM   1920  N   ARG A 130       1.760  38.772 -23.569  1.00  9.91           N
ATOM   1921  H   ARG A 130       2.133  38.595 -24.480  1.00  9.91           H
ATOM   1922  CA  ARG A 130       2.104  40.067 -22.973  1.00 21.93           C
ATOM   1923  HA  ARG A 130       2.141  39.907 -21.987  1.00 21.93           H
ATOM   1924  C   ARG A 130       1.037  41.138 -23.255  1.00 19.91           C
ATOM   1925  O   ARG A 130       0.304  41.042 -24.228  1.00 19.04           O
ATOM   1926  CB  ARG A 130       3.460  40.526 -23.546  1.00 21.83           C
ATOM   1927 1HB  ARG A 130       3.437  40.400 -24.538  1.00 21.83           H
ATOM   1928 2HB  ARG A 130       3.574  41.497 -23.335  1.00 21.83           H
ATOM   1929  CG  ARG A 130       4.686  39.768 -22.994  1.00 21.64           C
ATOM   1930 1HG  ARG A 130       4.770  39.939 -22.012  1.00 21.64           H
ATOM   1931 2HG  ARG A 130       4.572  38.787 -23.154  1.00 21.64           H
ATOM   1932  CD  ARG A 130       5.959  40.265 -23.716  1.00 22.18           C
ATOM   1933 1HD  ARG A 130       5.947  39.957 -24.667  1.00 22.18           H
ATOM   1934 2HD  ARG A 130       5.991  41.264 -23.689  1.00 22.18           H
ATOM   1935  NE  ARG A 130       7.203  39.759 -23.097  1.00 21.34           N
ATOM   1936  HE  ARG A 130       7.109  39.212 -22.265  1.00 21.34           H
ATOM   1937  CZ  ARG A 130       8.435  39.968 -23.549  1.00 20.61           C
ATOM   1938  NH1 ARG A 130       8.659  40.612 -24.654  1.00 19.97           N
ATOM   1939 1HH1 ARG A 130       7.893  40.966 -25.190  1.00 19.97           H
ATOM   1940 2HH1 ARG A 130       9.598  40.754 -24.969  1.00 19.97           H
ATOM   1941  NH2 ARG A 130       9.464  39.537 -22.880  1.00 21.04           N
ATOM   1942 1HH2 ARG A 130       9.331  39.045 -22.020  1.00 21.04           H
ATOM   1943 2HH2 ARG A 130      10.388  39.698 -23.226  1.00 21.04           H
ATOM   1944  N   HIS A 131       1.068  42.157 -22.400  1.00  9.33           N
ATOM   1945  H   HIS A 131       1.714  42.015 -21.650  1.00  9.33           H
ATOM   1946  CA  HIS A 131       0.360  43.452 -22.311  1.00 20.61           C
ATOM   1947  HA  HIS A 131      -0.533  43.215 -21.928  1.00 20.61           H
ATOM   1948  C   HIS A 131       0.025  44.208 -23.624  1.00 18.75           C
ATOM   1949  O   HIS A 131       0.708  43.982 -24.632  1.00 17.91           O
ATOM   1950  CB  HIS A 131       1.289  44.337 -21.467  1.00 19.87           C
ATOM   1951 1HB  HIS A 131       2.234  44.186 -21.756  1.00 19.87           H
ATOM   1952 2HB  HIS A 131       1.045  45.296 -21.612  1.00 19.87           H
ATOM   1953  CG  HIS A 131       1.206  44.057 -19.996  1.00 20.39           C
ATOM   1954  ND1 HIS A 131       0.122  44.302 -19.195  1.00 21.15           N
ATOM   1955  HD1 HIS A 131      -0.761  44.662 -19.496  1.00 21.15           H
ATOM   1956  CD2 HIS A 131       2.209  43.578 -19.185  1.00 24.00           C
ATOM   1957  HD2 HIS A 131       3.128  43.312 -19.476  1.00 24.00           H
ATOM   1958  CE1 HIS A 131       0.453  43.972 -17.927  1.00 24.07           C
ATOM   1959  HE1 HIS A 131      -0.155  44.048 -17.137  1.00 24.07           H
ATOM   1960  NE2 HIS A 131       1.710  43.531 -17.885  1.00 26.27           N
ATOM   1961  N   PRO A 132      -0.892  45.216 -23.575  1.00 13.70           N
ATOM   1962  CA  PRO A 132      -0.476  46.576 -23.200  1.00 25.15           C
ATOM   1963  HA  PRO A 132       0.370  46.468 -22.677  1.00 25.15           H
ATOM   1964  C   PRO A 132      -1.411  47.353 -22.228  1.00 24.74           C
ATOM   1965  O   PRO A 132      -2.511  46.931 -21.885  1.00 22.55           O
ATOM   1966  CB  PRO A 132      -0.311  47.310 -24.530  1.00 22.41           C
ATOM   1967 1HB  PRO A 132      -0.493  48.287 -24.424  1.00 22.41           H
ATOM   1968 2HB  PRO A 132       0.610  47.180 -24.898  1.00 22.41           H
ATOM   1969  CG  PRO A 132      -1.354  46.657 -25.432  1.00 23.60           C
ATOM   1970 1HG  PRO A 132      -2.120  47.281 -25.590  1.00 23.60           H
ATOM   1971 2HG  PRO A 132      -0.947  46.400 -26.308  1.00 23.60           H
ATOM   1972  CD  PRO A 132      -1.822  45.415 -24.674  1.00 30.79           C
ATOM   1973 1HD  PRO A 132      -2.742  45.545 -24.305  1.00 30.79           H
ATOM   1974 2HD  PRO A 132      -1.810  44.608 -25.264  1.00 30.79           H
ATOM   1975  N   HIS A 133      -0.864  48.481 -21.760  1.00 11.63           N
ATOM   1976  H   HIS A 133       0.001  48.724 -22.200  1.00 11.63           H
ATOM   1977  CA  HIS A 133      -1.290  49.432 -20.723  1.00 22.23           C
ATOM   1978  HA  HIS A 133      -1.417  48.868 -19.907  1.00 22.23           H
ATOM   1979  C   HIS A 133      -2.619  50.176 -20.984  1.00 20.26           C
ATOM   1980  O   HIS A 133      -2.913  50.492 -22.128  1.00 19.83           O
ATOM   1981  CB  HIS A 133      -0.192  50.507 -20.680  1.00 21.80           C
ATOM   1982 1HB  HIS A 133      -0.051  50.852 -21.608  1.00 21.80           H
ATOM   1983 2HB  HIS A 133      -0.502  51.253 -20.091  1.00 21.80           H
ATOM   1984  CG  HIS A 133       1.143  50.051 -20.162  1.00 22.95           C
ATOM   1985  ND1 HIS A 133       1.536  50.075 -18.845  1.00 24.14           N
ATOM   1986  HD1 HIS A 133       0.973  50.370 -18.073  1.00 24.14           H
ATOM   1987  CD2 HIS A 133       2.213  49.582 -20.876  1.00 27.00           C
ATOM   1988  HD2 HIS A 133       2.240  49.446 -21.866  1.00 27.00           H
ATOM   1989  CE1 HIS A 133       2.805  49.635 -18.769  1.00 26.46           C
ATOM   1990  HE1 HIS A 133       3.330  49.552 -17.922  1.00 26.46           H
ATOM   1991  NE2 HIS A 133       3.266  49.324 -19.983  1.00 28.49           N
ATOM   1992  N   HIS A 134      -3.268  50.651 -19.923  1.00 11.17           N
ATOM   1993  H   HIS A 134      -3.606  49.995 -19.249  1.00 11.17           H
ATOM   1994  CA  HIS A 134      -3.520  52.081 -19.679  1.00 22.83           C
ATOM   1995  HA  HIS A 134      -2.619  52.473 -19.867  1.00 22.83           H
ATOM   1996  C   HIS A 134      -3.901  52.390 -18.209  1.00 20.40           C
ATOM   1997  O   HIS A 134      -4.391  51.541 -17.470  1.00 19.28           O
ATOM   1998  CB  HIS A 134      -4.528  52.707 -20.668  1.00 21.63           C
ATOM   1999 1HB  HIS A 134      -5.084  51.983 -21.078  1.00 21.63           H
ATOM   2000 2HB  HIS A 134      -5.121  53.346 -20.177  1.00 21.63           H
ATOM   2001  CG  HIS A 134      -3.822  53.460 -21.778  1.00 22.24           C
ATOM   2002  ND1 HIS A 134      -3.141  54.646 -21.660  1.00 22.66           N
ATOM   2003  HD1 HIS A 134      -3.068  55.199 -20.830  1.00 22.66           H
ATOM   2004  CD2 HIS A 134      -3.682  53.058 -23.082  1.00 24.50           C
ATOM   2005  HD2 HIS A 134      -4.082  52.235 -23.485  1.00 24.50           H
ATOM   2006  CE1 HIS A 134      -2.589  54.936 -22.852  1.00 24.42           C
ATOM   2007  HE1 HIS A 134      -2.033  55.746 -23.039  1.00 24.42           H
ATOM   2008  NE2 HIS A 134      -2.886  53.993 -23.753  1.00 26.84           N
ATOM   2009  N   HIS A 135      -3.582  53.634 -17.812  1.00 12.72           N
ATOM   2010  H   HIS A 135      -3.306  54.249 -18.551  1.00 12.72           H
ATOM   2011  CA  HIS A 135      -3.571  54.238 -16.481  1.00 22.17           C
ATOM   2012  HA  HIS A 135      -3.086  53.566 -15.922  1.00 22.17           H
ATOM   2013  C   HIS A 135      -4.961  54.494 -15.849  1.00 20.07           C
ATOM   2014  O   HIS A 135      -5.872  54.924 -16.554  1.00 19.29           O
ATOM   2015  CB  HIS A 135      -2.914  55.617 -16.640  1.00 21.51           C
ATOM   2016 1HB  HIS A 135      -3.346  56.086 -17.410  1.00 21.51           H
ATOM   2017 2HB  HIS A 135      -3.069  56.139 -15.802  1.00 21.51           H
ATOM   2018  CG  HIS A 135      -1.434  55.605 -16.895  1.00 21.98           C
ATOM   2019  ND1 HIS A 135      -0.466  55.625 -15.916  1.00 22.31           N
ATOM   2020  HD1 HIS A 135      -0.629  55.600 -14.930  1.00 22.31           H
ATOM   2021  CD2 HIS A 135      -0.783  55.653 -18.097  1.00 23.59           C
ATOM   2022  HD2 HIS A 135      -1.215  55.650 -18.999  1.00 23.59           H
ATOM   2023  CE1 HIS A 135       0.737  55.684 -16.517  1.00 23.63           C
ATOM   2024  HE1 HIS A 135       1.615  55.707 -16.038  1.00 23.63           H
ATOM   2025  NE2 HIS A 135       0.591  55.707 -17.847  1.00 24.94           N
ATOM   2026  N   SER A 136      -5.062  54.464 -14.522  1.00 12.13           N
ATOM   2027  H   SER A 136      -4.978  53.574 -14.073  1.00 12.13           H
ATOM   2028  CA  SER A 136      -5.289  55.646 -13.659  1.00 27.27           C
ATOM   2029  HA  SER A 136      -4.455  56.173 -13.820  1.00 27.27           H
ATOM   2030  C   SER A 136      -5.410  55.259 -12.167  1.00 24.75           C
ATOM   2031  O   SER A 136      -5.976  54.234 -11.811  1.00 23.68           O
ATOM   2032  CB  SER A 136      -6.489  56.524 -14.077  1.00 26.37           C
ATOM   2033 1HB  SER A 136      -6.906  56.960 -13.279  1.00 26.37           H
ATOM   2034 2HB  SER A 136      -6.205  57.226 -14.731  1.00 26.37           H
ATOM   2035  OG  SER A 136      -7.500  55.785 -14.700  1.00 25.63           O
ATOM   2036  HG  SER A 136      -8.263  56.345 -14.842  1.00 25.63           H
ATOM   2037  N   GLN A 137      -4.823  56.108 -11.330  1.00 10.22           N
ATOM   2038  H   GLN A 137      -4.335  56.867 -11.760  1.00 10.22           H
ATOM   2039  CA  GLN A 137      -4.791  56.087  -9.856  1.00 20.52           C
ATOM   2040  HA  GLN A 137      -5.179  55.236  -9.503  1.00 20.52           H
ATOM   2041  C   GLN A 137      -5.636  57.280  -9.324  1.00 19.64           C
ATOM   2042  O   GLN A 137      -6.171  58.016 -10.151  1.00 18.89           O
ATOM   2043  CB  GLN A 137      -3.307  56.205  -9.466  1.00 20.26           C
ATOM   2044 1HB  GLN A 137      -2.789  56.400 -10.299  1.00 20.26           H
ATOM   2045 2HB  GLN A 137      -3.220  56.973  -8.831  1.00 20.26           H
ATOM   2046  CG  GLN A 137      -2.667  54.978  -8.799  1.00 20.67           C
ATOM   2047 1HG  GLN A 137      -3.322  54.593  -8.149  1.00 20.67           H
ATOM   2048 2HG  GLN A 137      -2.464  54.302  -9.508  1.00 20.67           H
ATOM   2049  CD  GLN A 137      -1.368  55.295  -8.047  1.00 19.81           C
ATOM   2050  OE1 GLN A 137      -1.063  56.429  -7.721  1.00 21.58           O
ATOM   2051  NE2 GLN A 137      -0.558  54.312  -7.718  1.00 25.59           N
ATOM   2052 1HE2 GLN A 137       0.283  54.505  -7.213  1.00 25.59           H
ATOM   2053 2HE2 GLN A 137      -0.784  53.372  -7.973  1.00 25.59           H
ATOM   2054  N   PRO A 138      -5.706  57.602  -8.038  1.00 12.13           N
ATOM   2055  CA  PRO A 138      -6.387  56.982  -6.902  1.00 24.96           C
ATOM   2056  HA  PRO A 138      -6.947  56.215  -7.216  1.00 24.96           H
ATOM   2057  C   PRO A 138      -7.311  58.000  -6.169  1.00 24.85           C
ATOM   2058  O   PRO A 138      -7.317  59.169  -6.536  1.00 23.31           O
ATOM   2059  CB  PRO A 138      -5.220  56.610  -5.980  1.00 23.08           C
ATOM   2060 1HB  PRO A 138      -5.524  56.542  -5.030  1.00 23.08           H
ATOM   2061 2HB  PRO A 138      -4.806  55.744  -6.261  1.00 23.08           H
ATOM   2062  CG  PRO A 138      -4.236  57.784  -6.167  1.00 24.16           C
ATOM   2063 1HG  PRO A 138      -4.320  58.438  -5.415  1.00 24.16           H
ATOM   2064 2HG  PRO A 138      -3.294  57.451  -6.216  1.00 24.16           H
ATOM   2065  CD  PRO A 138      -4.640  58.438  -7.491  1.00 34.06           C
ATOM   2066 1HD  PRO A 138      -4.984  59.366  -7.347  1.00 34.06           H
ATOM   2067 2HD  PRO A 138      -3.873  58.463  -8.132  1.00 34.06           H
ATOM   2068  N   LEU A 139      -8.017  57.643  -5.088  1.00  8.02           N
ATOM   2069  H   LEU A 139      -8.375  56.710  -5.047  1.00  8.02           H
ATOM   2070  CA  LEU A 139      -8.299  58.553  -3.945  1.00 24.64           C
ATOM   2071  HA  LEU A 139      -7.386  58.845  -3.659  1.00 24.64           H
ATOM   2072  C   LEU A 139      -9.002  57.815  -2.774  1.00 22.71           C
ATOM   2073  O   LEU A 139     -10.074  57.248  -2.920  1.00 22.09           O
ATOM   2074  CB  LEU A 139      -9.105  59.808  -4.357  1.00 23.30           C
ATOM   2075 1HB  LEU A 139      -9.608  59.590  -5.193  1.00 23.30           H
ATOM   2076 2HB  LEU A 139      -9.751  60.014  -3.622  1.00 23.30           H
ATOM   2077  CG  LEU A 139      -8.256  61.080  -4.623  1.00 22.65           C
ATOM   2078  HG  LEU A 139      -7.477  60.796  -5.183  1.00 22.65           H
ATOM   2079  CD1 LEU A 139      -9.086  62.131  -5.360  1.00 24.19           C
ATOM   2080 1HD1 LEU A 139      -8.547  62.955  -5.536  1.00 24.19           H
ATOM   2081 2HD1 LEU A 139      -9.887  62.397  -4.823  1.00 24.19           H
ATOM   2082 3HD1 LEU A 139      -9.408  61.781  -6.240  1.00 24.19           H
ATOM   2083  CD2 LEU A 139      -7.691  61.707  -3.351  1.00 32.95           C
ATOM   2084 1HD2 LEU A 139      -7.151  62.522  -3.562  1.00 32.95           H
ATOM   2085 2HD2 LEU A 139      -7.099  61.063  -2.867  1.00 32.95           H
ATOM   2086 3HD2 LEU A 139      -8.425  61.977  -2.728  1.00 32.95           H
ATOM   2087  N   ARG A 140      -8.354  57.806  -1.625  1.00 12.43           N
ATOM   2088  H   ARG A 140      -7.384  57.585  -1.728  1.00 12.43           H
ATOM   2089  CA  ARG A 140      -8.740  58.049  -0.221  1.00 22.51           C
ATOM   2090  HA  ARG A 140      -8.417  57.205   0.208  1.00 22.51           H
ATOM   2091  C   ARG A 140     -10.235  58.170   0.160  1.00 21.80           C
ATOM   2092  O   ARG A 140     -10.909  59.065  -0.345  1.00 21.16           O
ATOM   2093  CB  ARG A 140      -8.104  59.406   0.174  1.00 22.39           C
ATOM   2094 1HB  ARG A 140      -8.246  60.052  -0.576  1.00 22.39           H
ATOM   2095 2HB  ARG A 140      -8.564  59.743   0.996  1.00 22.39           H
ATOM   2096  CG  ARG A 140      -6.602  59.349   0.466  1.00 21.56           C
ATOM   2097 1HG  ARG A 140      -6.425  58.689   1.196  1.00 21.56           H
ATOM   2098 2HG  ARG A 140      -6.109  59.074  -0.359  1.00 21.56           H
ATOM   2099  CD  ARG A 140      -6.138  60.741   0.905  1.00 21.22           C
ATOM   2100 1HD  ARG A 140      -6.168  61.367   0.126  1.00 21.22           H
ATOM   2101 2HD  ARG A 140      -6.736  61.082   1.630  1.00 21.22           H
ATOM   2102  NE  ARG A 140      -4.751  60.713   1.423  1.00 19.64           N
ATOM   2103  HE  ARG A 140      -4.144  60.012   1.047  1.00 19.64           H
ATOM   2104  CZ  ARG A 140      -4.234  61.523   2.334  1.00 19.98           C
ATOM   2105  NH1 ARG A 140      -4.918  62.503   2.851  1.00 18.11           N
ATOM   2106 1HH1 ARG A 140      -5.862  62.661   2.562  1.00 18.11           H
ATOM   2107 2HH1 ARG A 140      -4.499  63.098   3.537  1.00 18.11           H
ATOM   2108  NH2 ARG A 140      -3.011  61.362   2.743  1.00 18.27           N
ATOM   2109 1HH2 ARG A 140      -2.452  60.622   2.369  1.00 18.27           H
ATOM   2110 2HH2 ARG A 140      -2.629  61.978   3.431  1.00 18.27           H
ATOM   2111  N   ALA A 141     -10.632  57.480   1.226  1.00 15.34           N
ATOM   2112  H   ALA A 141     -10.773  56.497   1.105  1.00 15.34           H
ATOM   2113  CA  ALA A 141     -10.885  58.037   2.580  1.00 30.99           C
ATOM   2114  HA  ALA A 141      -9.960  58.134   2.947  1.00 30.99           H
ATOM   2115  C   ALA A 141     -11.740  57.082   3.474  1.00 29.19           C
ATOM   2116  O   ALA A 141     -12.820  56.668   3.077  1.00 26.64           O
ATOM   2117  CB  ALA A 141     -11.566  59.415   2.531  1.00 28.31           C
ATOM   2118 1HB  ALA A 141     -11.044  60.053   1.965  1.00 28.31           H
ATOM   2119 2HB  ALA A 141     -11.644  59.809   3.447  1.00 28.31           H
ATOM   2120 3HB  ALA A 141     -12.487  59.346   2.147  1.00 28.31           H
ATOM   2121  N   SER A 142     -11.288  56.842   4.690  1.00 11.98           N
ATOM   2122  H   SER A 142     -10.301  56.930   4.828  1.00 11.98           H
ATOM   2123  CA  SER A 142     -12.092  56.456   5.871  1.00 30.42           C
ATOM   2124  HA  SER A 142     -12.832  55.856   5.567  1.00 30.42           H
ATOM   2125  C   SER A 142     -12.663  57.734   6.542  1.00 27.52           C
ATOM   2126  O   SER A 142     -12.142  58.808   6.201  1.00 25.80           O
ATOM   2127  CB  SER A 142     -11.182  55.718   6.850  1.00 28.40           C
ATOM   2128 1HB  SER A 142     -10.489  56.338   7.217  1.00 28.40           H
ATOM   2129 2HB  SER A 142     -11.717  55.334   7.602  1.00 28.40           H
ATOM   2130  OG  SER A 142     -10.500  54.640   6.214  1.00 27.44           O
ATOM   2131  HG  SER A 142     -11.110  53.916   6.071  1.00 27.44           H
ATOM   2132  N   PRO A 143     -13.637  57.748   7.477  1.00 11.04           N
ATOM   2133  CA  PRO A 143     -13.597  57.010   8.767  1.00 27.92           C
ATOM   2134  HA  PRO A 143     -13.183  56.118   8.586  1.00 27.92           H
ATOM   2135  C   PRO A 143     -14.956  56.667   9.470  1.00 28.70           C
ATOM   2136  O   PRO A 143     -16.037  57.027   9.009  1.00 25.53           O
ATOM   2137  CB  PRO A 143     -12.857  58.036   9.642  1.00 24.29           C
ATOM   2138 1HB  PRO A 143     -13.008  57.857  10.614  1.00 24.29           H
ATOM   2139 2HB  PRO A 143     -11.876  58.033   9.451  1.00 24.29           H
ATOM   2140  CG  PRO A 143     -13.501  59.365   9.216  1.00 26.47           C
ATOM   2141 1HG  PRO A 143     -14.187  59.658   9.882  1.00 26.47           H
ATOM   2142 2HG  PRO A 143     -12.809  60.079   9.114  1.00 26.47           H
ATOM   2143  CD  PRO A 143     -14.155  59.061   7.875  1.00 34.80           C
ATOM   2144 1HD  PRO A 143     -15.151  59.020   7.960  1.00 34.80           H
ATOM   2145 2HD  PRO A 143     -13.906  59.745   7.189  1.00 34.80           H
ATOM   2146  N   GLY A 144     -14.858  56.046  10.647  1.00 17.82           N
ATOM   2147  H   GLY A 144     -13.990  55.586  10.835  1.00 17.82           H
ATOM   2148  CA  GLY A 144     -15.886  55.962  11.701  1.00 33.15           C
ATOM   2149 1HA  GLY A 144     -15.483  56.315  12.545  1.00 33.15           H
ATOM   2150 2HA  GLY A 144     -16.649  56.547  11.426  1.00 33.15           H
ATOM   2151  C   GLY A 144     -16.394  54.524  11.933  1.00 31.94           C
ATOM   2152  O   GLY A 144     -16.826  53.891  10.993  1.00 28.18           O
ATOM   2153  N   GLY A 145     -16.343  53.909  13.118  1.00 16.51           N
ATOM   2154  H   GLY A 145     -16.496  52.922  13.061  1.00 16.51           H
ATOM   2155  CA  GLY A 145     -16.108  54.386  14.486  1.00 29.62           C
ATOM   2156 1HA  GLY A 145     -15.292  53.932  14.844  1.00 29.62           H
ATOM   2157 2HA  GLY A 145     -15.954  55.374  14.455  1.00 29.62           H
ATOM   2158  C   GLY A 145     -17.326  54.063  15.364  1.00 28.71           C
ATOM   2159  O   GLY A 145     -18.265  54.848  15.370  1.00 26.07           O
ATOM   2160  N   SER A 146     -17.311  52.940  16.095  1.00 10.37           N
ATOM   2161  H   SER A 146     -16.781  52.159  15.765  1.00 10.37           H
ATOM   2162  CA  SER A 146     -18.042  52.811  17.360  1.00 31.56           C
ATOM   2163  HA  SER A 146     -17.851  53.685  17.806  1.00 31.56           H
ATOM   2164  C   SER A 146     -17.522  51.624  18.185  1.00 30.46           C
ATOM   2165  O   SER A 146     -17.207  50.564  17.653  1.00 27.87           O
ATOM   2166  CB  SER A 146     -19.552  52.681  17.194  1.00 28.34           C
ATOM   2167 1HB  SER A 146     -19.907  53.373  16.566  1.00 28.34           H
ATOM   2168 2HB  SER A 146     -19.802  51.771  16.864  1.00 28.34           H
ATOM   2169  OG  SER A 146     -20.152  52.879  18.468  1.00 25.07           O
ATOM   2170  HG  SER A 146     -21.103  52.923  18.370  1.00 25.07           H
ATOM   2171  N   ARG A 147     -17.363  51.905  19.474  1.00  9.81           N
ATOM   2172  H   ARG A 147     -17.605  52.837  19.743  1.00  9.81           H
ATOM   2173  CA  ARG A 147     -16.883  51.041  20.559  1.00 21.91           C
ATOM   2174  HA  ARG A 147     -16.145  50.484  20.177  1.00 21.91           H
ATOM   2175  C   ARG A 147     -18.017  50.163  21.099  1.00 21.40           C
ATOM   2176  O   ARG A 147     -19.139  50.639  21.125  1.00 20.75           O
ATOM   2177  CB  ARG A 147     -16.465  51.958  21.723  1.00 20.70           C
ATOM   2178 1HB  ARG A 147     -17.204  52.615  21.873  1.00 20.70           H
ATOM   2179 2HB  ARG A 147     -16.357  51.386  22.536  1.00 20.70           H
ATOM   2180  CG  ARG A 147     -15.172  52.757  21.552  1.00 19.30           C
ATOM   2181 1HG  ARG A 147     -14.385  52.144  21.613  1.00 19.30           H
ATOM   2182 2HG  ARG A 147     -15.172  53.214  20.662  1.00 19.30           H
ATOM   2183  CD  ARG A 147     -15.106  53.800  22.672  1.00 18.52           C
ATOM   2184 1HD  ARG A 147     -15.590  54.627  22.387  1.00 18.52           H
ATOM   2185 2HD  ARG A 147     -15.534  53.431  23.497  1.00 18.52           H
ATOM   2186  NE  ARG A 147     -13.729  54.183  23.015  1.00 18.56           N
ATOM   2187  HE  ARG A 147     -12.991  53.763  22.486  1.00 18.56           H
ATOM   2188  CZ  ARG A 147     -13.385  55.033  23.961  1.00 19.87           C
ATOM   2189  NH1 ARG A 147     -14.270  55.735  24.624  1.00 19.69           N
ATOM   2190 1HH1 ARG A 147     -15.243  55.635  24.418  1.00 19.69           H
ATOM   2191 2HH1 ARG A 147     -13.972  56.371  25.336  1.00 19.69           H
ATOM   2192  NH2 ARG A 147     -12.121  55.186  24.279  1.00 21.26           N
ATOM   2193 1HH2 ARG A 147     -11.418  54.657  23.803  1.00 21.26           H
ATOM   2194 2HH2 ARG A 147     -11.861  55.831  24.997  1.00 21.26           H
ATOM   2195  N   GLU A 148     -17.671  49.022  21.667  1.00 14.72           N
ATOM   2196  H   GLU A 148     -17.160  48.348  21.134  1.00 14.72           H
ATOM   2197  CA  GLU A 148     -18.018  48.719  23.061  1.00 27.49           C
ATOM   2198  HA  GLU A 148     -17.850  49.575  23.550  1.00 27.49           H
ATOM   2199  C   GLU A 148     -17.091  47.635  23.634  1.00 25.24           C
ATOM   2200  O   GLU A 148     -16.810  46.617  23.006  1.00 23.81           O
ATOM   2201  CB  GLU A 148     -19.506  48.407  23.257  1.00 27.01           C
ATOM   2202 1HB  GLU A 148     -19.944  48.307  22.364  1.00 27.01           H
ATOM   2203 2HB  GLU A 148     -19.601  47.555  23.772  1.00 27.01           H
ATOM   2204  CG  GLU A 148     -20.172  49.563  24.037  1.00 27.43           C
ATOM   2205 1HG  GLU A 148     -19.832  49.543  24.977  1.00 27.43           H
ATOM   2206 2HG  GLU A 148     -19.907  50.425  23.605  1.00 27.43           H
ATOM   2207  CD  GLU A 148     -21.710  49.504  24.083  1.00 26.02           C
ATOM   2208  OE1 GLU A 148     -22.298  50.535  24.484  1.00 26.16           O
ATOM   2209  OE2 GLU A 148     -22.283  48.454  23.734  1.00 30.40           O
ATOM   2210  N   ASP A 149     -16.557  47.967  24.814  1.00 15.72           N
ATOM   2211  H   ASP A 149     -16.750  48.895  25.132  1.00 15.72           H
ATOM   2212  CA  ASP A 149     -15.727  47.150  25.702  1.00 25.96           C
ATOM   2213  HA  ASP A 149     -15.029  46.723  25.127  1.00 25.96           H
ATOM   2214  C   ASP A 149     -16.546  46.051  26.399  1.00 23.83           C
ATOM   2215  O   ASP A 149     -17.745  46.222  26.605  1.00 22.85           O
ATOM   2216  CB  ASP A 149     -15.155  48.091  26.780  1.00 24.87           C
ATOM   2217 1HB  ASP A 149     -15.867  48.746  27.033  1.00 24.87           H
ATOM   2218 2HB  ASP A 149     -14.910  47.540  27.578  1.00 24.87           H
ATOM   2219  CG  ASP A 149     -13.915  48.882  26.353  1.00 23.33           C
ATOM   2220  OD1 ASP A 149     -12.933  48.200  25.982  1.00 24.26           O
ATOM   2221  OD2 ASP A 149     -13.935  50.127  26.437  1.00 26.83           O
ATOM   2222  N   VAL A 150     -15.886  44.991  26.850  1.00 13.36           N
ATOM   2223  H   VAL A 150     -15.421  44.418  26.175  1.00 13.36           H
ATOM   2224  CA  VAL A 150     -15.783  44.588  28.276  1.00 30.09           C
ATOM   2225  HA  VAL A 150     -15.263  45.336  28.688  1.00 30.09           H
ATOM   2226  C   VAL A 150     -14.984  43.264  28.432  1.00 28.03           C
ATOM   2227  O   VAL A 150     -15.408  42.187  28.037  1.00 26.61           O
ATOM   2228  CB  VAL A 150     -17.146  44.549  29.017  1.00 27.79           C
ATOM   2229  HB  VAL A 150     -17.771  44.195  28.321  1.00 27.79           H
ATOM   2230  CG1 VAL A 150     -17.183  43.660  30.270  1.00 25.92           C
ATOM   2231 1HG1 VAL A 150     -18.087  43.680  30.697  1.00 25.92           H
ATOM   2232 2HG1 VAL A 150     -16.516  43.968  30.948  1.00 25.92           H
ATOM   2233 3HG1 VAL A 150     -16.972  42.710  30.041  1.00 25.92           H
ATOM   2234  CG2 VAL A 150     -17.520  45.939  29.565  1.00 30.75           C
ATOM   2235 1HG2 VAL A 150     -18.398  45.912  30.042  1.00 30.75           H
ATOM   2236 2HG2 VAL A 150     -17.593  46.608  28.825  1.00 30.75           H
ATOM   2237 3HG2 VAL A 150     -16.830  46.267  30.210  1.00 30.75           H
ATOM   2238  N   SER A 151     -13.824  43.411  29.083  1.00 13.29           N
ATOM   2239  H   SER A 151     -13.321  44.245  28.856  1.00 13.29           H
ATOM   2240  CA  SER A 151     -13.165  42.546  30.081  1.00 29.89           C
ATOM   2241  HA  SER A 151     -12.298  43.044  30.092  1.00 29.89           H
ATOM   2242  C   SER A 151     -12.635  41.126  29.769  1.00 28.14           C
ATOM   2243  O   SER A 151     -13.340  40.145  29.594  1.00 26.48           O
ATOM   2244  CB  SER A 151     -13.968  42.566  31.379  1.00 28.39           C
ATOM   2245 1HB  SER A 151     -14.895  42.220  31.236  1.00 28.39           H
ATOM   2246 2HB  SER A 151     -13.517  42.028  32.091  1.00 28.39           H
ATOM   2247  OG  SER A 151     -14.055  43.916  31.822  1.00 27.68           O
ATOM   2248  HG  SER A 151     -14.075  44.500  31.064  1.00 27.68           H
ATOM   2249  N   ARG A 152     -11.309  41.074  29.933  1.00 11.68           N
ATOM   2250  H   ARG A 152     -10.853  41.960  29.849  1.00 11.68           H
ATOM   2251  CA  ARG A 152     -10.389  39.945  30.216  1.00 21.54           C
ATOM   2252  HA  ARG A 152     -10.551  39.225  29.541  1.00 21.54           H
ATOM   2253  C   ARG A 152     -10.614  39.334  31.641  1.00 20.63           C
ATOM   2254  O   ARG A 152     -11.459  39.874  32.346  1.00 18.99           O
ATOM   2255  CB  ARG A 152      -8.987  40.568  30.143  1.00 20.89           C
ATOM   2256 1HB  ARG A 152      -8.994  41.396  30.704  1.00 20.89           H
ATOM   2257 2HB  ARG A 152      -8.343  39.909  30.530  1.00 20.89           H
ATOM   2258  CG  ARG A 152      -8.468  40.957  28.756  1.00 19.97           C
ATOM   2259 1HG  ARG A 152      -8.489  40.163  28.149  1.00 19.97           H
ATOM   2260 2HG  ARG A 152      -9.035  41.686  28.372  1.00 19.97           H
ATOM   2261  CD  ARG A 152      -7.025  41.449  28.927  1.00 19.18           C
ATOM   2262 1HD  ARG A 152      -7.012  42.266  29.504  1.00 19.18           H
ATOM   2263 2HD  ARG A 152      -6.472  40.732  29.351  1.00 19.18           H
ATOM   2264  NE  ARG A 152      -6.403  41.796  27.646  1.00 18.90           N
ATOM   2265  HE  ARG A 152      -6.991  41.792  26.837  1.00 18.90           H
ATOM   2266  CZ  ARG A 152      -5.126  42.116  27.465  1.00 18.96           C
ATOM   2267  NH1 ARG A 152      -4.288  42.167  28.460  1.00 18.32           N
ATOM   2268 1HH1 ARG A 152      -4.600  41.963  29.388  1.00 18.32           H
ATOM   2269 2HH1 ARG A 152      -3.332  42.411  28.297  1.00 18.32           H
ATOM   2270  NH2 ARG A 152      -4.686  42.392  26.276  1.00 18.81           N
ATOM   2271 1HH2 ARG A 152      -5.308  42.364  25.494  1.00 18.81           H
ATOM   2272 2HH2 ARG A 152      -3.725  42.633  26.142  1.00 18.81           H
ATOM   2273  N   PRO A 153      -9.808  38.358  32.172  1.00 15.91           N
ATOM   2274  CA  PRO A 153      -8.501  37.840  31.712  1.00 27.86           C
ATOM   2275  HA  PRO A 153      -8.504  37.952  30.718  1.00 27.86           H
ATOM   2276  C   PRO A 153      -8.182  36.329  31.919  1.00 28.58           C
ATOM   2277  O   PRO A 153      -8.935  35.548  32.486  1.00 26.04           O
ATOM   2278  CB  PRO A 153      -7.508  38.663  32.551  1.00 24.58           C
ATOM   2279 1HB  PRO A 153      -6.643  38.175  32.665  1.00 24.58           H
ATOM   2280 2HB  PRO A 153      -7.335  39.554  32.131  1.00 24.58           H
ATOM   2281  CG  PRO A 153      -8.236  38.818  33.897  1.00 24.88           C
ATOM   2282 1HG  PRO A 153      -7.795  38.266  34.605  1.00 24.88           H
ATOM   2283 2HG  PRO A 153      -8.253  39.776  34.183  1.00 24.88           H
ATOM   2284  CD  PRO A 153      -9.653  38.314  33.628  1.00 30.60           C
ATOM   2285 1HD  PRO A 153      -9.772  37.375  33.952  1.00 30.60           H
ATOM   2286 2HD  PRO A 153     -10.336  38.904  34.058  1.00 30.60           H
ATOM   2287  N   CYS A 154      -6.970  36.003  31.473  1.00 14.26           N
ATOM   2288  H   CYS A 154      -6.503  36.748  30.996  1.00 14.26           H
ATOM   2289  CA  CYS A 154      -6.187  34.767  31.544  1.00 22.32           C
ATOM   2290  HA  CYS A 154      -6.726  34.105  31.024  1.00 22.32           H
ATOM   2291  C   CYS A 154      -5.954  34.194  32.961  1.00 22.48           C
ATOM   2292  O   CYS A 154      -5.862  34.948  33.917  1.00 20.99           O
ATOM   2293  CB  CYS A 154      -4.789  35.146  31.016  1.00 20.76           C
ATOM   2294 1HB  CYS A 154      -4.354  35.637  31.771  1.00 20.76           H
ATOM   2295 2HB  CYS A 154      -4.323  34.273  30.874  1.00 20.76           H
ATOM   2296  SG  CYS A 154      -4.836  36.139  29.505  1.00 19.16           S
ATOM   2297  HG  CYS A 154      -4.847  35.341  28.454  1.00 19.16           H
ATOM   2298  N   GLN A 155      -5.591  32.903  33.032  1.00 16.65           N
ATOM   2299  H   GLN A 155      -5.970  32.258  32.368  1.00 16.65           H
ATOM   2300  CA  GLN A 155      -4.656  32.405  34.051  1.00 25.82           C
ATOM   2301  HA  GLN A 155      -4.039  33.175  34.213  1.00 25.82           H
ATOM   2302  C   GLN A 155      -3.807  31.223  33.549  1.00 25.41           C
ATOM   2303  O   GLN A 155      -4.312  30.181  33.132  1.00 24.57           O
ATOM   2304  CB  GLN A 155      -5.380  32.079  35.360  1.00 24.77           C
ATOM   2305 1HB  GLN A 155      -6.366  32.095  35.197  1.00 24.77           H
ATOM   2306 2HB  GLN A 155      -5.107  31.166  35.662  1.00 24.77           H
ATOM   2307  CG  GLN A 155      -5.027  33.108  36.460  1.00 25.16           C
ATOM   2308 1HG  GLN A 155      -4.045  33.059  36.643  1.00 25.16           H
ATOM   2309 2HG  GLN A 155      -5.260  34.023  36.131  1.00 25.16           H
ATOM   2310  CD  GLN A 155      -5.756  32.886  37.772  1.00 23.83           C
ATOM   2311  OE1 GLN A 155      -6.325  31.856  38.045  1.00 23.86           O
ATOM   2312  NE2 GLN A 155      -5.747  33.858  38.662  1.00 27.19           N
ATOM   2313 1HE2 GLN A 155      -6.205  33.734  39.542  1.00 27.19           H
ATOM   2314 2HE2 GLN A 155      -5.282  34.719  38.457  1.00 27.19           H
ATOM   2315  N   SER A 156      -2.490  31.433  33.611  1.00 18.46           N
ATOM   2316  H   SER A 156      -2.212  32.385  33.738  1.00 18.46           H
ATOM   2317  CA  SER A 156      -1.400  30.469  33.520  1.00 32.25           C
ATOM   2318  HA  SER A 156      -1.701  29.744  32.901  1.00 32.25           H
ATOM   2319  C   SER A 156      -1.069  29.902  34.911  1.00 31.59           C
ATOM   2320  O   SER A 156      -1.128  30.648  35.886  1.00 29.72           O
ATOM   2321  CB  SER A 156      -0.165  31.220  33.018  1.00 29.24           C
ATOM   2322 1HB  SER A 156       0.655  30.656  33.113  1.00 29.24           H
ATOM   2323 2HB  SER A 156      -0.278  31.487  32.061  1.00 29.24           H
ATOM   2324  OG  SER A 156       0.033  32.407  33.780  1.00 27.15           O
ATOM   2325  HG  SER A 156       0.077  33.161  33.191  1.00 27.15           H
ATOM   2326  N   TRP A 157      -0.603  28.654  34.988  1.00 20.44           N
ATOM   2327  H   TRP A 157      -0.669  28.063  34.184  1.00 20.44           H
ATOM   2328  CA  TRP A 157       0.001  28.123  36.211  1.00 27.77           C
ATOM   2329  HA  TRP A 157       0.053  28.904  36.833  1.00 27.77           H
ATOM   2330  C   TRP A 157       1.424  27.611  35.951  1.00 25.90           C
ATOM   2331  O   TRP A 157       1.636  26.686  35.173  1.00 23.63           O
ATOM   2332  CB  TRP A 157      -0.889  27.047  36.852  1.00 25.52           C
ATOM   2333 1HB  TRP A 157      -1.360  26.547  36.125  1.00 25.52           H
ATOM   2334 2HB  TRP A 157      -0.308  26.417  37.368  1.00 25.52           H
ATOM   2335  CG  TRP A 157      -1.935  27.586  37.794  1.00 25.02           C
ATOM   2336  CD1 TRP A 157      -2.982  28.351  37.449  1.00 22.01           C
ATOM   2337  HD1 TRP A 157      -3.205  28.630  36.515  1.00 22.01           H
ATOM   2338  CD2 TRP A 157      -2.014  27.423  39.248  1.00 25.68           C
ATOM   2339  NE1 TRP A 157      -3.706  28.697  38.571  1.00 23.51           N
ATOM   2340  HE1 TRP A 157      -4.523  29.274  38.561  1.00 23.51           H
ATOM   2341  CE2 TRP A 157      -3.156  28.144  39.707  1.00 24.87           C
ATOM   2342  CE3 TRP A 157      -1.245  26.742  40.214  1.00 29.00           C
ATOM   2343  HE3 TRP A 157      -0.438  26.226  39.927  1.00 29.00           H
ATOM   2344  CZ2 TRP A 157      -3.510  28.190  41.069  1.00 29.62           C
ATOM   2345  HZ2 TRP A 157      -4.310  28.712  41.366  1.00 29.62           H
ATOM   2346  CZ3 TRP A 157      -1.595  26.777  41.568  1.00 26.74           C
ATOM   2347  HZ3 TRP A 157      -1.034  26.286  42.235  1.00 26.74           H
ATOM   2348  CH2 TRP A 157      -2.726  27.494  42.006  1.00 27.29           C
ATOM   2349  HH2 TRP A 157      -2.969  27.508  42.976  1.00 27.29           H
ATOM   2350  N   ALA A 158       2.373  28.253  36.650  1.00 22.60           N
ATOM   2351  H   ALA A 158       2.125  29.148  37.021  1.00 22.60           H
ATOM   2352  CA  ALA A 158       3.727  27.788  36.928  1.00 34.50           C
ATOM   2353  HA  ALA A 158       3.742  26.796  36.806  1.00 34.50           H
ATOM   2354  C   ALA A 158       4.077  28.187  38.381  1.00 33.93           C
ATOM   2355  O   ALA A 158       3.711  29.280  38.808  1.00 30.70           O
ATOM   2356  CB  ALA A 158       4.708  28.409  35.936  1.00 30.71           C
ATOM   2357 1HB  ALA A 158       4.480  28.150  34.997  1.00 30.71           H
ATOM   2358 2HB  ALA A 158       5.643  28.107  36.120  1.00 30.71           H
ATOM   2359 3HB  ALA A 158       4.691  29.407  35.992  1.00 30.71           H
ATOM   2360  N   GLY A 159       4.790  27.329  39.120  1.00 22.05           N
ATOM   2361  H   GLY A 159       5.000  26.443  38.706  1.00 22.05           H
ATOM   2362  CA  GLY A 159       5.293  27.562  40.478  1.00 32.47           C
ATOM   2363 1HA  GLY A 159       6.135  28.097  40.415  1.00 32.47           H
ATOM   2364 2HA  GLY A 159       4.605  28.082  40.984  1.00 32.47           H
ATOM   2365  C   GLY A 159       5.567  26.229  41.178  1.00 31.51           C
ATOM   2366  O   GLY A 159       4.634  25.519  41.501  1.00 28.15           O
ATOM   2367  N   SER A 160       6.806  25.716  41.224  1.00 14.47           N
ATOM   2368  H   SER A 160       6.993  24.973  40.581  1.00 14.47           H
ATOM   2369  CA  SER A 160       7.926  26.103  42.097  1.00 30.15           C
ATOM   2370  HA  SER A 160       8.648  25.504  41.752  1.00 30.15           H
ATOM   2371  C   SER A 160       7.684  25.790  43.583  1.00 30.18           C
ATOM   2372  O   SER A 160       6.871  26.447  44.229  1.00 27.77           O
ATOM   2373  CB  SER A 160       8.391  27.547  41.913  1.00 26.77           C
ATOM   2374 1HB  SER A 160       8.576  27.742  40.950  1.00 26.77           H
ATOM   2375 2HB  SER A 160       7.706  28.189  42.257  1.00 26.77           H
ATOM   2376  OG  SER A 160       9.593  27.758  42.641  1.00 24.82           O
ATOM   2377  HG  SER A 160       9.396  27.805  43.576  1.00 24.82           H
ATOM   2378  N   ARG A 161       8.493  24.874  44.166  1.00 13.62           N
ATOM   2379  H   ARG A 161       8.849  24.137  43.591  1.00 13.62           H
ATOM   2380  CA  ARG A 161       8.887  24.883  45.584  1.00 23.07           C
ATOM   2381  HA  ARG A 161       8.825  25.847  45.844  1.00 23.07           H
ATOM   2382  C   ARG A 161      10.328  24.399  45.753  1.00 23.17           C
ATOM   2383  O   ARG A 161      10.652  23.254  45.466  1.00 20.79           O
ATOM   2384  CB  ARG A 161       7.922  24.098  46.488  1.00 20.72           C
ATOM   2385 1HB  ARG A 161       7.628  23.270  46.010  1.00 20.72           H
ATOM   2386 2HB  ARG A 161       8.398  23.845  47.330  1.00 20.72           H
ATOM   2387  CG  ARG A 161       6.684  24.930  46.847  1.00 17.86           C
ATOM   2388 1HG  ARG A 161       6.976  25.860  47.070  1.00 17.86           H
ATOM   2389 2HG  ARG A 161       6.072  24.953  46.056  1.00 17.86           H
ATOM   2390  CD  ARG A 161       5.919  24.353  48.046  1.00 16.16           C
ATOM   2391 1HD  ARG A 161       5.546  23.455  47.812  1.00 16.16           H
ATOM   2392 2HD  ARG A 161       6.532  24.266  48.831  1.00 16.16           H
ATOM   2393  NE  ARG A 161       4.798  25.240  48.425  1.00 14.85           N
ATOM   2394  HE  ARG A 161       4.339  25.719  47.677  1.00 14.85           H
ATOM   2395  CZ  ARG A 161       4.335  25.471  49.641  1.00 15.30           C
ATOM   2396  NH1 ARG A 161       4.848  24.907  50.706  1.00 14.61           N
ATOM   2397 1HH1 ARG A 161       5.618  24.276  50.616  1.00 14.61           H
ATOM   2398 2HH1 ARG A 161       4.469  25.108  51.610  1.00 14.61           H
ATOM   2399  NH2 ARG A 161       3.339  26.287  49.822  1.00 15.08           N
ATOM   2400 1HH2 ARG A 161       2.918  26.744  49.038  1.00 15.08           H
ATOM   2401 2HH2 ARG A 161       2.994  26.457  50.745  1.00 15.08           H
ATOM   2402  N   GLN A 162      11.147  25.312  46.256  1.00 14.15           N
ATOM   2403  H   GLN A 162      10.855  26.262  46.147  1.00 14.15           H
ATOM   2404  CA  GLN A 162      12.419  25.118  46.948  1.00 26.19           C
ATOM   2405  HA  GLN A 162      12.929  24.451  46.404  1.00 26.19           H
ATOM   2406  C   GLN A 162      12.210  24.582  48.374  1.00 25.71           C
ATOM   2407  O   GLN A 162      11.154  24.806  48.971  1.00 24.98           O
ATOM   2408  CB  GLN A 162      13.111  26.492  47.056  1.00 25.12           C
ATOM   2409 1HB  GLN A 162      12.401  27.192  47.129  1.00 25.12           H
ATOM   2410 2HB  GLN A 162      13.669  26.494  47.886  1.00 25.12           H
ATOM   2411  CG  GLN A 162      14.019  26.873  45.886  1.00 25.30           C
ATOM   2412 1HG  GLN A 162      14.828  26.285  45.898  1.00 25.30           H
ATOM   2413 2HG  GLN A 162      13.520  26.736  45.030  1.00 25.30           H
ATOM   2414  CD  GLN A 162      14.466  28.331  45.970  1.00 24.12           C
ATOM   2415  OE1 GLN A 162      13.727  29.196  46.384  1.00 24.76           O
ATOM   2416  NE2 GLN A 162      15.667  28.650  45.567  1.00 28.87           N
ATOM   2417 1HE2 GLN A 162      15.970  29.602  45.602  1.00 28.87           H
ATOM   2418 2HE2 GLN A 162      16.284  27.942  45.224  1.00 28.87           H
ATOM   2419  N   GLY A 163      13.263  23.993  48.934  1.00 20.17           N
ATOM   2420  H   GLY A 163      14.019  23.726  48.337  1.00 20.17           H
ATOM   2421  CA  GLY A 163      13.390  23.710  50.362  1.00 31.70           C
ATOM   2422 1HA  GLY A 163      13.183  24.551  50.862  1.00 31.70           H
ATOM   2423 2HA  GLY A 163      12.718  23.008  50.598  1.00 31.70           H
ATOM   2424  C   GLY A 163      14.805  23.224  50.710  1.00 30.83           C
ATOM   2425  O   GLY A 163      15.094  22.048  50.584  1.00 27.86           O
ATOM   2426  N   SER A 164      15.668  24.163  51.118  1.00 14.32           N
ATOM   2427  H   SER A 164      15.351  25.110  51.074  1.00 14.32           H
ATOM   2428  CA  SER A 164      17.025  23.952  51.621  1.00 29.21           C
ATOM   2429  HA  SER A 164      17.389  23.195  51.078  1.00 29.21           H
ATOM   2430  C   SER A 164      17.039  23.584  53.109  1.00 28.12           C
ATOM   2431  O   SER A 164      16.179  24.053  53.853  1.00 26.88           O
ATOM   2432  CB  SER A 164      17.817  25.255  51.458  1.00 26.78           C
ATOM   2433 1HB  SER A 164      17.518  25.933  52.130  1.00 26.78           H
ATOM   2434 2HB  SER A 164      18.796  25.086  51.568  1.00 26.78           H
ATOM   2435  OG  SER A 164      17.635  25.830  50.175  1.00 25.61           O
ATOM   2436  HG  SER A 164      17.594  25.136  49.517  1.00 25.61           H
ATOM   2437  N   LYS A 165      18.073  22.864  53.559  1.00 10.90           N
ATOM   2438  H   LYS A 165      18.493  22.211  52.928  1.00 10.90           H
ATOM   2439  CA  LYS A 165      18.641  22.963  54.923  1.00 25.17           C
ATOM   2440  HA  LYS A 165      18.644  23.940  55.136  1.00 25.17           H
ATOM   2441  C   LYS A 165      20.085  22.419  54.943  1.00 24.49           C
ATOM   2442  O   LYS A 165      20.333  21.289  54.561  1.00 23.18           O
ATOM   2443  CB  LYS A 165      17.761  22.255  55.973  1.00 23.62           C
ATOM   2444 1HB  LYS A 165      17.093  21.680  55.502  1.00 23.62           H
ATOM   2445 2HB  LYS A 165      18.343  21.684  56.552  1.00 23.62           H
ATOM   2446  CG  LYS A 165      17.011  23.264  56.861  1.00 22.18           C
ATOM   2447 1HG  LYS A 165      17.679  23.841  57.330  1.00 22.18           H
ATOM   2448 2HG  LYS A 165      16.427  23.833  56.282  1.00 22.18           H
ATOM   2449  CD  LYS A 165      16.137  22.589  57.910  1.00 21.26           C
ATOM   2450 1HD  LYS A 165      15.491  21.976  57.456  1.00 21.26           H
ATOM   2451 2HD  LYS A 165      16.716  22.062  58.533  1.00 21.26           H
ATOM   2452  CE  LYS A 165      15.367  23.663  58.700  1.00 18.01           C
ATOM   2453 1HE  LYS A 165      16.012  24.309  59.109  1.00 18.01           H
ATOM   2454 2HE  LYS A 165      14.747  24.153  58.087  1.00 18.01           H
ATOM   2455  NZ  LYS A 165      14.560  23.072  59.789  1.00 18.93           N
ATOM   2456 1HZ  LYS A 165      14.066  23.780  60.293  1.00 18.93           H
ATOM   2457 2HZ  LYS A 165      15.140  22.580  60.438  1.00 18.93           H
ATOM   2458 3HZ  LYS A 165      13.888  22.426  59.427  1.00 18.93           H
ATOM   2459  N   GLU A 166      21.016  23.294  55.392  1.00 14.20           N
ATOM   2460  H   GLU A 166      20.707  24.244  55.435  1.00 14.20           H
ATOM   2461  CA  GLU A 166      22.407  23.081  55.828  1.00 27.95           C
ATOM   2462  HA  GLU A 166      22.862  22.429  55.222  1.00 27.95           H
ATOM   2463  C   GLU A 166      22.415  22.517  57.285  1.00 26.02           C
ATOM   2464  O   GLU A 166      21.362  22.567  57.924  1.00 24.43           O
ATOM   2465  CB  GLU A 166      23.063  24.475  55.776  1.00 27.22           C
ATOM   2466 1HB  GLU A 166      22.603  25.056  56.447  1.00 27.22           H
ATOM   2467 2HB  GLU A 166      24.025  24.371  56.028  1.00 27.22           H
ATOM   2468  CG  GLU A 166      23.006  25.190  54.412  1.00 27.05           C
ATOM   2469 1HG  GLU A 166      23.561  24.679  53.756  1.00 27.05           H
ATOM   2470 2HG  GLU A 166      22.057  25.213  54.099  1.00 27.05           H
ATOM   2471  CD  GLU A 166      23.532  26.627  54.482  1.00 26.13           C
ATOM   2472  OE1 GLU A 166      24.258  27.015  53.544  1.00 25.45           O
ATOM   2473  OE2 GLU A 166      23.188  27.325  55.455  1.00 29.03           O
ATOM   2474  N   TYR A 167      23.453  21.975  57.930  1.00 13.07           N
ATOM   2475  H   TYR A 167      23.084  21.366  58.632  1.00 13.07           H
ATOM   2476  CA  TYR A 167      24.935  21.915  58.022  1.00 25.13           C
ATOM   2477  HA  TYR A 167      25.347  21.681  57.141  1.00 25.13           H
ATOM   2478  C   TYR A 167      25.223  20.861  59.148  1.00 23.24           C
ATOM   2479  O   TYR A 167      24.246  20.278  59.626  1.00 22.03           O
ATOM   2480  CB  TYR A 167      25.436  23.303  58.471  1.00 23.73           C
ATOM   2481 1HB  TYR A 167      24.635  23.864  58.680  1.00 23.73           H
ATOM   2482 2HB  TYR A 167      25.981  23.178  59.300  1.00 23.73           H
ATOM   2483  CG  TYR A 167      26.291  24.090  57.488  1.00 23.09           C
ATOM   2484  CD1 TYR A 167      27.533  23.588  57.047  1.00 22.75           C
ATOM   2485  HD1 TYR A 167      27.855  22.699  57.372  1.00 22.75           H
ATOM   2486  CD2 TYR A 167      25.868  25.357  57.060  1.00 23.99           C
ATOM   2487  HD2 TYR A 167      25.000  25.727  57.390  1.00 23.99           H
ATOM   2488  CE1 TYR A 167      28.316  24.332  56.155  1.00 22.31           C
ATOM   2489  HE1 TYR A 167      29.189  23.964  55.835  1.00 22.31           H
ATOM   2490  CE2 TYR A 167      26.653  26.109  56.173  1.00 24.99           C
ATOM   2491  HE2 TYR A 167      26.340  27.010  55.873  1.00 24.99           H
ATOM   2492  CZ  TYR A 167      27.881  25.600  55.703  1.00 26.56           C
ATOM   2493  OH  TYR A 167      28.629  26.305  54.824  1.00 28.93           O
ATOM   2494  HH  TYR A 167      29.493  26.471  55.201  1.00 28.93           H
ATOM   2495  N   PRO A 168      26.465  20.664  59.791  1.00 14.88           N
ATOM   2496  CA  PRO A 168      27.901  20.867  59.473  1.00 30.46           C
ATOM   2497  HA  PRO A 168      27.967  21.017  58.487  1.00 30.46           H
ATOM   2498  C   PRO A 168      28.831  19.662  59.839  1.00 30.52           C
ATOM   2499  O   PRO A 168      28.416  18.725  60.527  1.00 28.43           O
ATOM   2500  CB  PRO A 168      28.299  22.028  60.408  1.00 27.28           C
ATOM   2501 1HB  PRO A 168      29.261  21.961  60.674  1.00 27.28           H
ATOM   2502 2HB  PRO A 168      28.134  22.912  59.971  1.00 27.28           H
ATOM   2503  CG  PRO A 168      27.392  21.851  61.623  1.00 30.28           C
ATOM   2504 1HG  PRO A 168      27.930  21.577  62.420  1.00 30.28           H
ATOM   2505 2HG  PRO A 168      26.910  22.704  61.823  1.00 30.28           H
ATOM   2506  CD  PRO A 168      26.395  20.749  61.247  1.00 37.48           C
ATOM   2507 1HD  PRO A 168      26.651  19.870  61.649  1.00 37.48           H
ATOM   2508 2HD  PRO A 168      25.465  20.985  61.527  1.00 37.48           H
ATOM   2509  N   GLY A 169      30.163  19.761  59.543  1.00 17.24           N
ATOM   2510  H   GLY A 169      30.442  20.144  58.662  1.00 17.24           H
ATOM   2511  CA  GLY A 169      31.195  19.314  60.497  1.00 34.62           C
ATOM   2512 1HA  GLY A 169      31.461  20.129  61.012  1.00 34.62           H
ATOM   2513 2HA  GLY A 169      30.739  18.667  61.108  1.00 34.62           H
ATOM   2514  C   GLY A 169      32.478  18.646  59.962  1.00 34.13           C
ATOM   2515  O   GLY A 169      32.405  17.639  59.276  1.00 29.70           O
ATOM   2516  N   CYS A 170      33.636  19.170  60.438  1.00 12.18           N
ATOM   2517  H   CYS A 170      33.534  20.087  60.825  1.00 12.18           H
ATOM   2518  CA  CYS A 170      35.018  18.650  60.496  1.00 21.04           C
ATOM   2519  HA  CYS A 170      35.411  19.234  61.206  1.00 21.04           H
ATOM   2520  C   CYS A 170      35.922  18.910  59.264  1.00 20.16           C
ATOM   2521  O   CYS A 170      35.718  18.329  58.221  1.00 19.35           O
ATOM   2522  CB  CYS A 170      35.034  17.184  60.952  1.00 20.63           C
ATOM   2523 1HB  CYS A 170      34.546  16.672  60.245  1.00 20.63           H
ATOM   2524 2HB  CYS A 170      35.996  16.910  60.959  1.00 20.63           H
ATOM   2525  SG  CYS A 170      34.251  17.044  62.589  1.00 19.70           S
ATOM   2526  HG  CYS A 170      32.939  17.010  62.448  1.00 19.70           H
ATOM   2527  N   ALA A 171      36.884  19.852  59.258  1.00 12.23           N
ATOM   2528  H   ALA A 171      36.779  20.491  58.496  1.00 12.23           H
ATOM   2529  CA  ALA A 171      38.058  20.176  60.099  1.00 27.72           C
ATOM   2530  HA  ALA A 171      38.141  21.144  59.863  1.00 27.72           H
ATOM   2531  C   ALA A 171      39.386  19.468  59.691  1.00 26.37           C
ATOM   2532  O   ALA A 171      39.539  18.266  59.871  1.00 25.06           O
ATOM   2533  CB  ALA A 171      37.812  20.133  61.610  1.00 26.41           C
ATOM   2534 1HB  ALA A 171      36.956  20.592  61.847  1.00 26.41           H
ATOM   2535 2HB  ALA A 171      38.552  20.587  62.107  1.00 26.41           H
ATOM   2536 3HB  ALA A 171      37.755  19.190  61.937  1.00 26.41           H
ATOM   2537  N   GLN A 172      40.373  20.335  59.274  1.00  8.71           N
ATOM   2538  H   GLN A 172      40.051  21.082  58.693  1.00  8.71           H
ATOM   2539  CA  GLN A 172      41.825  20.348  59.540  1.00 19.87           C
ATOM   2540  HA  GLN A 172      42.053  21.176  59.028  1.00 19.87           H
ATOM   2541  C   GLN A 172      42.773  19.312  58.887  1.00 19.19           C
ATOM   2542  O   GLN A 172      42.734  18.132  59.212  1.00 18.27           O
ATOM   2543  CB  GLN A 172      42.061  20.425  61.060  1.00 19.45           C
ATOM   2544 1HB  GLN A 172      41.443  19.782  61.512  1.00 19.45           H
ATOM   2545 2HB  GLN A 172      43.008  20.166  61.250  1.00 19.45           H
ATOM   2546  CG  GLN A 172      41.813  21.829  61.635  1.00 18.99           C
ATOM   2547 1HG  GLN A 172      42.458  22.466  61.212  1.00 18.99           H
ATOM   2548 2HG  GLN A 172      40.878  22.104  61.413  1.00 18.99           H
ATOM   2549  CD  GLN A 172      41.989  21.903  63.152  1.00 18.35           C
ATOM   2550  OE1 GLN A 172      42.169  20.920  63.842  1.00 18.20           O
ATOM   2551  NE2 GLN A 172      41.934  23.074  63.727  1.00 21.37           N
ATOM   2552 1HE2 GLN A 172      42.039  23.150  64.719  1.00 21.37           H
ATOM   2553 2HE2 GLN A 172      41.786  23.895  63.176  1.00 21.37           H
ATOM   2554  N   LEU A 173      43.772  19.815  58.108  1.00  9.38           N
ATOM   2555  H   LEU A 173      43.523  20.035  57.165  1.00  9.38           H
ATOM   2556  CA  LEU A 173      45.187  20.077  58.485  1.00 26.95           C
ATOM   2557  HA  LEU A 173      45.118  20.862  59.100  1.00 26.95           H
ATOM   2558  C   LEU A 173      46.063  20.441  57.254  1.00 24.71           C
ATOM   2559  O   LEU A 173      46.016  19.785  56.224  1.00 23.44           O
ATOM   2560  CB  LEU A 173      45.822  18.890  59.243  1.00 25.41           C
ATOM   2561 1HB  LEU A 173      45.421  18.043  58.893  1.00 25.41           H
ATOM   2562 2HB  LEU A 173      46.806  18.893  59.063  1.00 25.41           H
ATOM   2563  CG  LEU A 173      45.606  18.935  60.775  1.00 24.37           C
ATOM   2564  HG  LEU A 173      44.651  19.193  60.924  1.00 24.37           H
ATOM   2565  CD1 LEU A 173      45.884  17.571  61.410  1.00 25.16           C
ATOM   2566 1HD1 LEU A 173      45.744  17.601  62.400  1.00 25.16           H
ATOM   2567 2HD1 LEU A 173      46.827  17.283  61.241  1.00 25.16           H
ATOM   2568 3HD1 LEU A 173      45.277  16.871  61.035  1.00 25.16           H
ATOM   2569  CD2 LEU A 173      46.505  19.967  61.455  1.00 30.67           C
ATOM   2570 1HD2 LEU A 173      46.351  19.981  62.443  1.00 30.67           H
ATOM   2571 2HD2 LEU A 173      46.326  20.886  61.103  1.00 30.67           H
ATOM   2572 3HD2 LEU A 173      47.471  19.760  61.297  1.00 30.67           H
ATOM   2573  N   ALA A 174      46.891  21.478  57.396  1.00 18.03           N
ATOM   2574  H   ALA A 174      46.704  22.063  58.185  1.00 18.03           H
ATOM   2575  CA  ALA A 174      48.042  21.895  56.567  1.00 34.71           C
ATOM   2576  HA  ALA A 174      47.960  21.556  55.630  1.00 34.71           H
ATOM   2577  C   ALA A 174      49.354  21.289  57.158  1.00 32.85           C
ATOM   2578  O   ALA A 174      49.219  20.623  58.196  1.00 31.02           O
ATOM   2579  CB  ALA A 174      48.007  23.437  56.580  1.00 31.96           C
ATOM   2580 1HB  ALA A 174      47.151  23.779  56.193  1.00 31.96           H
ATOM   2581 2HB  ALA A 174      48.760  23.817  56.043  1.00 31.96           H
ATOM   2582 3HB  ALA A 174      48.086  23.789  57.513  1.00 31.96           H
ATOM   2583  N   PRO A 175      50.642  21.452  56.640  1.00 16.38           N
ATOM   2584  CA  PRO A 175      51.273  22.667  56.076  1.00 30.83           C
ATOM   2585  HA  PRO A 175      50.545  23.207  55.653  1.00 30.83           H
ATOM   2586  C   PRO A 175      52.318  22.478  54.915  1.00 30.57           C
ATOM   2587  O   PRO A 175      52.588  21.365  54.485  1.00 28.46           O
ATOM   2588  CB  PRO A 175      51.970  23.247  57.318  1.00 28.01           C
ATOM   2589 1HB  PRO A 175      52.741  23.828  57.057  1.00 28.01           H
ATOM   2590 2HB  PRO A 175      51.328  23.774  57.876  1.00 28.01           H
ATOM   2591  CG  PRO A 175      52.455  22.008  58.072  1.00 30.25           C
ATOM   2592 1HG  PRO A 175      53.448  21.914  57.997  1.00 30.25           H
ATOM   2593 2HG  PRO A 175      52.196  22.056  59.037  1.00 30.25           H
ATOM   2594  CD  PRO A 175      51.754  20.843  57.388  1.00 38.24           C
ATOM   2595 1HD  PRO A 175      52.370  20.370  56.758  1.00 38.24           H
ATOM   2596 2HD  PRO A 175      51.398  20.192  58.058  1.00 38.24           H
ATOM   2597  N   GLY A 176      52.912  23.629  54.435  1.00 22.35           N
ATOM   2598  H   GLY A 176      52.686  24.456  54.949  1.00 22.35           H
ATOM   2599  CA  GLY A 176      53.824  23.849  53.292  1.00 37.59           C
ATOM   2600 1HA  GLY A 176      53.371  23.437  52.501  1.00 37.59           H
ATOM   2601 2HA  GLY A 176      53.872  24.840  53.171  1.00 37.59           H
ATOM   2602  C   GLY A 176      55.280  23.291  53.373  1.00 35.55           C
ATOM   2603  O   GLY A 176      55.443  22.294  54.062  1.00 32.55           O
ATOM   2604  N   PRO A 177      56.385  23.885  52.737  1.00 14.26           N
ATOM   2605  CA  PRO A 177      56.638  25.294  52.353  1.00 31.84           C
ATOM   2606  HA  PRO A 177      55.748  25.743  52.270  1.00 31.84           H
ATOM   2607  C   PRO A 177      57.316  25.560  50.956  1.00 31.73           C
ATOM   2608  O   PRO A 177      57.672  24.659  50.213  1.00 29.36           O
ATOM   2609  CB  PRO A 177      57.562  25.757  53.492  1.00 28.85           C
ATOM   2610 1HB  PRO A 177      58.107  26.549  53.216  1.00 28.85           H
ATOM   2611 2HB  PRO A 177      57.038  25.983  54.313  1.00 28.85           H
ATOM   2612  CG  PRO A 177      58.451  24.524  53.722  1.00 31.16           C
ATOM   2613 1HG  PRO A 177      59.358  24.663  53.324  1.00 31.16           H
ATOM   2614 2HG  PRO A 177      58.542  24.331  54.699  1.00 31.16           H
ATOM   2615  CD  PRO A 177      57.729  23.378  53.017  1.00 38.98           C
ATOM   2616 1HD  PRO A 177      58.184  23.135  52.160  1.00 38.98           H
ATOM   2617 2HD  PRO A 177      57.670  22.570  53.604  1.00 38.98           H
ATOM   2618  N   THR A 178      57.502  26.853  50.638  1.00 18.20           N
ATOM   2619  H   THR A 178      57.126  27.487  51.314  1.00 18.20           H
ATOM   2620  CA  THR A 178      58.156  27.538  49.480  1.00 35.27           C
ATOM   2621  HA  THR A 178      57.832  27.070  48.657  1.00 35.27           H
ATOM   2622  C   THR A 178      59.703  27.463  49.467  1.00 34.17           C
ATOM   2623  O   THR A 178      60.260  27.039  50.482  1.00 31.80           O
ATOM   2624  CB  THR A 178      57.762  29.019  49.603  1.00 31.92           C
ATOM   2625  HB  THR A 178      58.396  29.546  49.038  1.00 31.92           H
ATOM   2626  OG1 THR A 178      57.896  29.459  50.944  1.00 30.69           O
ATOM   2627  HG1 THR A 178      57.926  30.415  50.965  1.00 30.69           H
ATOM   2628  CG2 THR A 178      56.322  29.302  49.198  1.00 34.87           C
ATOM   2629 1HG2 THR A 178      56.108  30.274  49.293  1.00 34.87           H
ATOM   2630 2HG2 THR A 178      55.682  28.789  49.769  1.00 34.87           H
ATOM   2631 3HG2 THR A 178      56.160  29.043  48.246  1.00 34.87           H
ATOM   2632  N   PRO A 179      60.451  27.939  48.386  1.00 11.59           N
ATOM   2633  CA  PRO A 179      60.784  29.373  48.201  1.00 25.78           C
ATOM   2634  HA  PRO A 179      59.975  29.873  48.510  1.00 25.78           H
ATOM   2635  C   PRO A 179      61.029  29.913  46.749  1.00 25.44           C
ATOM   2636  O   PRO A 179      61.440  29.187  45.856  1.00 23.59           O
ATOM   2637  CB  PRO A 179      62.080  29.520  49.006  1.00 23.15           C
ATOM   2638 1HB  PRO A 179      62.622  30.292  48.674  1.00 23.15           H
ATOM   2639 2HB  PRO A 179      61.884  29.644  49.979  1.00 23.15           H
ATOM   2640  CG  PRO A 179      62.810  28.201  48.763  1.00 23.71           C
ATOM   2641 1HG  PRO A 179      63.568  28.329  48.123  1.00 23.71           H
ATOM   2642 2HG  PRO A 179      63.158  27.826  49.622  1.00 23.71           H
ATOM   2643  CD  PRO A 179      61.748  27.283  48.165  1.00 29.62           C
ATOM   2644 1HD  PRO A 179      61.896  27.159  47.184  1.00 29.62           H
ATOM   2645 2HD  PRO A 179      61.752  26.391  48.618  1.00 29.62           H
ATOM   2646  N   ARG A 180      60.803  31.248  46.557  1.00 14.77           N
ATOM   2647  H   ARG A 180      59.920  31.543  46.923  1.00 14.77           H
ATOM   2648  CA  ARG A 180      61.568  32.373  45.927  1.00 26.74           C
ATOM   2649  HA  ARG A 180      60.818  32.950  45.604  1.00 26.74           H
ATOM   2650  C   ARG A 180      62.417  32.146  44.631  1.00 25.69           C
ATOM   2651  O   ARG A 180      63.068  31.122  44.522  1.00 24.77           O
ATOM   2652  CB  ARG A 180      62.482  32.957  47.023  1.00 26.01           C
ATOM   2653 1HB  ARG A 180      62.936  32.200  47.494  1.00 26.01           H
ATOM   2654 2HB  ARG A 180      63.169  33.538  46.587  1.00 26.01           H
ATOM   2655  CG  ARG A 180      61.732  33.797  48.069  1.00 25.14           C
ATOM   2656 1HG  ARG A 180      61.245  34.540  47.610  1.00 25.14           H
ATOM   2657 2HG  ARG A 180      61.077  33.217  48.552  1.00 25.14           H
ATOM   2658  CD  ARG A 180      62.712  34.391  49.078  1.00 25.26           C
ATOM   2659 1HD  ARG A 180      63.153  33.655  49.591  1.00 25.26           H
ATOM   2660 2HD  ARG A 180      63.407  34.925  48.597  1.00 25.26           H
ATOM   2661  NE  ARG A 180      62.041  35.278  50.040  1.00 22.41           N
ATOM   2662  HE  ARG A 180      61.053  35.389  49.931  1.00 22.41           H
ATOM   2663  CZ  ARG A 180      62.605  35.945  51.034  1.00 22.26           C
ATOM   2664  NH1 ARG A 180      63.884  35.847  51.280  1.00 20.73           N
ATOM   2665 1HH1 ARG A 180      64.459  35.258  50.712  1.00 20.73           H
ATOM   2666 2HH1 ARG A 180      64.288  36.361  52.037  1.00 20.73           H
ATOM   2667  NH2 ARG A 180      61.908  36.735  51.804  1.00 20.97           N
ATOM   2668 1HH2 ARG A 180      60.926  36.846  51.649  1.00 20.97           H
ATOM   2669 2HH2 ARG A 180      62.355  37.229  52.549  1.00 20.97           H
ATOM   2670  N   ALA A 181      62.669  33.091  43.675  1.00 16.35           N
ATOM   2671  H   ALA A 181      63.172  32.704  42.902  1.00 16.35           H
ATOM   2672  CA  ALA A 181      62.398  34.531  43.477  1.00 28.86           C
ATOM   2673  HA  ALA A 181      61.416  34.650  43.620  1.00 28.86           H
ATOM   2674  C   ALA A 181      62.837  34.985  42.041  1.00 27.41           C
ATOM   2675  O   ALA A 181      63.462  34.198  41.337  1.00 26.27           O
ATOM   2676  CB  ALA A 181      63.237  35.329  44.489  1.00 27.13           C
ATOM   2677 1HB  ALA A 181      62.999  35.080  45.428  1.00 27.13           H
ATOM   2678 2HB  ALA A 181      63.085  36.312  44.384  1.00 27.13           H
ATOM   2679 3HB  ALA A 181      64.213  35.153  44.363  1.00 27.13           H
ATOM   2680  N   PHE A 182      62.644  36.302  41.728  1.00 15.35           N
ATOM   2681  H   PHE A 182      62.071  36.783  42.391  1.00 15.35           H
ATOM   2682  CA  PHE A 182      63.102  37.170  40.616  1.00 25.36           C
ATOM   2683  HA  PHE A 182      62.886  38.075  40.983  1.00 25.36           H
ATOM   2684  C   PHE A 182      62.302  37.060  39.293  1.00 23.31           C
ATOM   2685  O   PHE A 182      62.051  35.967  38.826  1.00 22.38           O
ATOM   2686  CB  PHE A 182      64.623  37.044  40.379  1.00 23.89           C
ATOM   2687 1HB  PHE A 182      64.824  36.101  40.114  1.00 23.89           H
ATOM   2688 2HB  PHE A 182      64.879  37.661  39.635  1.00 23.89           H
ATOM   2689  CG  PHE A 182      65.495  37.381  41.577  1.00 24.09           C
ATOM   2690  CD1 PHE A 182      65.729  38.720  41.920  1.00 24.71           C
ATOM   2691  HD1 PHE A 182      65.328  39.451  41.367  1.00 24.71           H
ATOM   2692  CD2 PHE A 182      66.069  36.354  42.358  1.00 27.39           C
ATOM   2693  HD2 PHE A 182      65.916  35.395  42.118  1.00 27.39           H
ATOM   2694  CE1 PHE A 182      66.516  39.042  43.025  1.00 24.20           C
ATOM   2695  HE1 PHE A 182      66.682  40.001  43.257  1.00 24.20           H
ATOM   2696  CE2 PHE A 182      66.855  36.684  43.473  1.00 25.56           C
ATOM   2697  HE2 PHE A 182      67.259  35.957  44.028  1.00 25.56           H
ATOM   2698  CZ  PHE A 182      67.077  38.023  43.814  1.00 27.71           C
ATOM   2699  HZ  PHE A 182      67.631  38.253  44.614  1.00 27.71           H
ATOM   2700  N   GLY A 183      61.911  38.137  38.585  1.00 16.50           N
ATOM   2701  H   GLY A 183      61.451  37.878  37.736  1.00 16.50           H
ATOM   2702  CA  GLY A 183      61.989  39.595  38.743  1.00 28.18           C
ATOM   2703 1HA  GLY A 183      61.270  39.881  39.377  1.00 28.18           H
ATOM   2704 2HA  GLY A 183      62.883  39.822  39.129  1.00 28.18           H
ATOM   2705  C   GLY A 183      61.803  40.282  37.368  1.00 27.19           C
ATOM   2706  O   GLY A 183      62.190  39.695  36.365  1.00 25.39           O
ATOM   2707  N   LEU A 184      61.290  41.538  37.336  1.00 12.79           N
ATOM   2708  H   LEU A 184      60.814  41.804  38.174  1.00 12.79           H
ATOM   2709  CA  LEU A 184      61.303  42.588  36.294  1.00 24.16           C
ATOM   2710  HA  LEU A 184      61.133  43.356  36.912  1.00 24.16           H
ATOM   2711  C   LEU A 184      60.111  42.746  35.309  1.00 22.38           C
ATOM   2712  O   LEU A 184      59.936  41.997  34.359  1.00 21.39           O
ATOM   2713  CB  LEU A 184      62.681  42.698  35.608  1.00 22.97           C
ATOM   2714 1HB  LEU A 184      62.958  41.788  35.300  1.00 22.97           H
ATOM   2715 2HB  LEU A 184      62.597  43.306  34.818  1.00 22.97           H
ATOM   2716  CG  LEU A 184      63.773  43.254  36.541  1.00 22.81           C
ATOM   2717  HG  LEU A 184      63.559  42.924  37.460  1.00 22.81           H
ATOM   2718  CD1 LEU A 184      65.164  42.765  36.134  1.00 24.39           C
ATOM   2719 1HD1 LEU A 184      65.866  43.131  36.745  1.00 24.39           H
ATOM   2720 2HD1 LEU A 184      65.387  43.053  35.203  1.00 24.39           H
ATOM   2721 3HD1 LEU A 184      65.217  41.767  36.168  1.00 24.39           H
ATOM   2722  CD2 LEU A 184      63.790  44.785  36.525  1.00 28.95           C
ATOM   2723 1HD2 LEU A 184      64.500  45.142  37.132  1.00 28.95           H
ATOM   2724 2HD2 LEU A 184      62.912  45.156  36.827  1.00 28.95           H
ATOM   2725 3HD2 LEU A 184      63.970  45.132  35.604  1.00 28.95           H
ATOM   2726  N   ASP A 185      59.379  43.827  35.580  1.00 10.50           N
ATOM   2727  H   ASP A 185      59.072  43.868  36.531  1.00 10.50           H
ATOM   2728  CA  ASP A 185      58.924  44.983  34.766  1.00 32.37           C
ATOM   2729  HA  ASP A 185      58.210  45.291  35.395  1.00 32.37           H
ATOM   2730  C   ASP A 185      58.050  44.843  33.489  1.00 30.29           C
ATOM   2731  O   ASP A 185      58.510  44.478  32.417  1.00 28.93           O
ATOM   2732  CB  ASP A 185      60.094  45.955  34.568  1.00 30.90           C
ATOM   2733 1HB  ASP A 185      60.856  45.456  34.156  1.00 30.90           H
ATOM   2734 2HB  ASP A 185      59.800  46.685  33.950  1.00 30.90           H
ATOM   2735  CG  ASP A 185      60.572  46.587  35.890  1.00 29.55           C
ATOM   2736  OD1 ASP A 185      59.720  46.725  36.807  1.00 28.65           O
ATOM   2737  OD2 ASP A 185      61.767  46.889  36.003  1.00 30.30           O
ATOM   2738  N   GLN A 186      56.791  45.298  33.635  1.00 14.91           N
ATOM   2739  H   GLN A 186      56.277  44.819  34.346  1.00 14.91           H
ATOM   2740  CA  GLN A 186      56.001  46.373  32.953  1.00 26.83           C
ATOM   2741  HA  GLN A 186      55.081  46.005  33.088  1.00 26.83           H
ATOM   2742  C   GLN A 186      56.033  46.591  31.403  1.00 25.19           C
ATOM   2743  O   GLN A 186      57.039  46.302  30.794  1.00 24.81           O
ATOM   2744  CB  GLN A 186      56.352  47.699  33.649  1.00 26.60           C
ATOM   2745 1HB  GLN A 186      57.324  47.685  33.883  1.00 26.60           H
ATOM   2746 2HB  GLN A 186      56.173  48.448  33.010  1.00 26.60           H
ATOM   2747  CG  GLN A 186      55.545  47.953  34.935  1.00 26.40           C
ATOM   2748 1HG  GLN A 186      54.583  47.752  34.753  1.00 26.40           H
ATOM   2749 2HG  GLN A 186      55.884  47.342  35.650  1.00 26.40           H
ATOM   2750  CD  GLN A 186      55.647  49.392  35.444  1.00 25.50           C
ATOM   2751  OE1 GLN A 186      56.048  50.304  34.759  1.00 25.97           O
ATOM   2752  NE2 GLN A 186      55.238  49.654  36.662  1.00 27.36           N
ATOM   2753 1HE2 GLN A 186      55.262  50.592  37.006  1.00 27.36           H
ATOM   2754 2HE2 GLN A 186      54.902  48.915  37.246  1.00 27.36           H
ATOM   2755  N   PRO A 187      55.061  47.280  30.715  1.00 17.00           N
ATOM   2756  CA  PRO A 187      53.710  47.768  31.098  1.00 31.59           C
ATOM   2757  HA  PRO A 187      53.330  47.264  31.874  1.00 31.59           H
ATOM   2758  C   PRO A 187      52.621  47.539  29.984  1.00 31.02           C
ATOM   2759  O   PRO A 187      52.751  46.554  29.249  1.00 29.72           O
ATOM   2760  CB  PRO A 187      54.017  49.241  31.432  1.00 29.51           C
ATOM   2761 1HB  PRO A 187      53.197  49.806  31.347  1.00 29.51           H
ATOM   2762 2HB  PRO A 187      54.388  49.329  32.356  1.00 29.51           H
ATOM   2763  CG  PRO A 187      55.063  49.639  30.386  1.00 31.92           C
ATOM   2764 1HG  PRO A 187      54.660  50.233  29.690  1.00 31.92           H
ATOM   2765 2HG  PRO A 187      55.836  50.105  30.817  1.00 31.92           H
ATOM   2766  CD  PRO A 187      55.500  48.292  29.777  1.00 39.61           C
ATOM   2767 1HD  PRO A 187      55.066  48.131  28.891  1.00 39.61           H
ATOM   2768 2HD  PRO A 187      56.493  48.239  29.676  1.00 39.61           H
ATOM   2769  N   PRO A 188      51.518  48.325  29.794  1.00 20.96           N
ATOM   2770  CA  PRO A 188      50.148  47.795  29.807  1.00 32.59           C
ATOM   2771  HA  PRO A 188      50.203  46.799  29.883  1.00 32.59           H
ATOM   2772  C   PRO A 188      49.312  48.032  28.515  1.00 32.38           C
ATOM   2773  O   PRO A 188      49.740  48.699  27.578  1.00 30.58           O
ATOM   2774  CB  PRO A 188      49.531  48.540  30.997  1.00 30.16           C
ATOM   2775 1HB  PRO A 188      48.535  48.583  30.914  1.00 30.16           H
ATOM   2776 2HB  PRO A 188      49.775  48.098  31.860  1.00 30.16           H
ATOM   2777  CG  PRO A 188      50.151  49.942  30.902  1.00 31.73           C
ATOM   2778 1HG  PRO A 188      49.505  50.590  30.497  1.00 31.73           H
ATOM   2779 2HG  PRO A 188      50.430  50.269  31.805  1.00 31.73           H
ATOM   2780  CD  PRO A 188      51.368  49.755  29.995  1.00 38.15           C
ATOM   2781 1HD  PRO A 188      51.230  50.199  29.110  1.00 38.15           H
ATOM   2782 2HD  PRO A 188      52.196  50.116  30.423  1.00 38.15           H
ATOM   2783  N   LEU A 189      48.087  47.465  28.498  1.00 14.23           N
ATOM   2784  H   LEU A 189      48.030  46.652  29.077  1.00 14.23           H
ATOM   2785  CA  LEU A 189      46.804  47.775  27.814  1.00 27.22           C
ATOM   2786  HA  LEU A 189      46.651  46.930  27.301  1.00 27.22           H
ATOM   2787  C   LEU A 189      46.715  48.860  26.697  1.00 25.59           C
ATOM   2788  O   LEU A 189      47.323  49.913  26.808  1.00 25.00           O
ATOM   2789  CB  LEU A 189      45.819  48.151  28.946  1.00 26.07           C
ATOM   2790 1HB  LEU A 189      46.295  48.751  29.589  1.00 26.07           H
ATOM   2791 2HB  LEU A 189      45.048  48.642  28.540  1.00 26.07           H
ATOM   2792  CG  LEU A 189      45.262  46.945  29.733  1.00 25.66           C
ATOM   2793  HG  LEU A 189      46.021  46.320  29.913  1.00 25.66           H
ATOM   2794  CD1 LEU A 189      44.647  47.416  31.046  1.00 26.58           C
ATOM   2795 1HD1 LEU A 189      44.281  46.645  31.567  1.00 26.58           H
ATOM   2796 2HD1 LEU A 189      43.898  48.058  30.881  1.00 26.58           H
ATOM   2797 3HD1 LEU A 189      45.328  47.877  31.615  1.00 26.58           H
ATOM   2798  CD2 LEU A 189      44.177  46.209  28.936  1.00 31.81           C
ATOM   2799 1HD2 LEU A 189      43.821  45.429  29.451  1.00 31.81           H
ATOM   2800 2HD2 LEU A 189      44.540  45.865  28.070  1.00 31.81           H
ATOM   2801 3HD2 LEU A 189      43.410  46.817  28.729  1.00 31.81           H
ATOM   2802  N   PRO A 190      45.818  48.673  25.687  1.00 16.06           N
ATOM   2803  CA  PRO A 190      44.444  49.133  25.905  1.00 29.02           C
ATOM   2804  HA  PRO A 190      44.306  49.053  26.892  1.00 29.02           H
ATOM   2805  C   PRO A 190      43.295  48.293  25.274  1.00 28.93           C
ATOM   2806  O   PRO A 190      43.450  47.589  24.274  1.00 27.37           O
ATOM   2807  CB  PRO A 190      44.418  50.548  25.328  1.00 26.42           C
ATOM   2808 1HB  PRO A 190      43.495  50.804  25.043  1.00 26.42           H
ATOM   2809 2HB  PRO A 190      44.759  51.214  25.991  1.00 26.42           H
ATOM   2810  CG  PRO A 190      45.354  50.438  24.127  1.00 27.41           C
ATOM   2811 1HG  PRO A 190      44.829  50.381  23.278  1.00 27.41           H
ATOM   2812 2HG  PRO A 190      45.968  51.227  24.088  1.00 27.41           H
ATOM   2813  CD  PRO A 190      46.147  49.152  24.355  1.00 33.73           C
ATOM   2814 1HD  PRO A 190      45.896  48.453  23.686  1.00 33.73           H
ATOM   2815 2HD  PRO A 190      47.131  49.324  24.304  1.00 33.73           H
ATOM   2816  N   GLU A 191      42.122  48.454  25.857  1.00 19.50           N
ATOM   2817  H   GLU A 191      42.131  48.859  26.771  1.00 19.50           H
ATOM   2818  CA  GLU A 191      40.805  48.104  25.311  1.00 32.17           C
ATOM   2819  HA  GLU A 191      40.867  47.133  25.081  1.00 32.17           H
ATOM   2820  C   GLU A 191      40.457  48.938  24.067  1.00 29.59           C
ATOM   2821  O   GLU A 191      40.862  50.092  23.975  1.00 28.53           O
ATOM   2822  CB  GLU A 191      39.738  48.447  26.371  1.00 31.61           C
ATOM   2823 1HB  GLU A 191      39.785  49.430  26.550  1.00 31.61           H
ATOM   2824 2HB  GLU A 191      38.841  48.220  25.991  1.00 31.61           H
ATOM   2825  CG  GLU A 191      39.870  47.724  27.715  1.00 31.43           C
ATOM   2826 1HG  GLU A 191      39.749  46.743  27.565  1.00 31.43           H
ATOM   2827 2HG  GLU A 191      40.784  47.895  28.083  1.00 31.43           H
ATOM   2828  CD  GLU A 191      38.822  48.207  28.735  1.00 30.55           C
ATOM   2829  OE1 GLU A 191      38.317  47.344  29.501  1.00 28.84           O
ATOM   2830  OE2 GLU A 191      38.522  49.422  28.744  1.00 33.33           O
ATOM   2831  N   THR A 192      39.624  48.398  23.151  1.00 16.56           N
ATOM   2832  H   THR A 192      39.841  47.499  22.771  1.00 16.56           H
ATOM   2833  CA  THR A 192      38.396  49.096  22.689  1.00 30.21           C
ATOM   2834  HA  THR A 192      37.936  49.162  23.574  1.00 30.21           H
ATOM   2835  C   THR A 192      37.583  48.286  21.656  1.00 29.23           C
ATOM   2836  O   THR A 192      38.070  47.820  20.642  1.00 26.53           O
ATOM   2837  CB  THR A 192      38.578  50.518  22.112  1.00 26.29           C
ATOM   2838  HB  THR A 192      37.984  50.596  21.312  1.00 26.29           H
ATOM   2839  OG1 THR A 192      39.847  50.751  21.576  1.00 25.10           O
ATOM   2840  HG1 THR A 192      40.488  50.804  22.285  1.00 25.10           H
ATOM   2841  CG2 THR A 192      38.290  51.602  23.147  1.00 27.14           C
ATOM   2842 1HG2 THR A 192      38.413  52.514  22.755  1.00 27.14           H
ATOM   2843 2HG2 THR A 192      38.904  51.520  23.932  1.00 27.14           H
ATOM   2844 3HG2 THR A 192      37.350  51.536  23.483  1.00 27.14           H
ATOM   2845  N   SER A 193      36.334  48.183  21.955  1.00 20.48           N
ATOM   2846  H   SER A 193      36.164  48.016  22.926  1.00 20.48           H
ATOM   2847  CA  SER A 193      35.102  48.264  21.137  1.00 36.44           C
ATOM   2848  HA  SER A 193      34.540  47.625  21.662  1.00 36.44           H
ATOM   2849  C   SER A 193      35.027  47.663  19.723  1.00 35.35           C
ATOM   2850  O   SER A 193      35.745  48.014  18.796  1.00 33.53           O
ATOM   2851  CB  SER A 193      34.622  49.715  21.101  1.00 33.17           C
ATOM   2852 1HB  SER A 193      33.717  49.779  20.681  1.00 33.17           H
ATOM   2853 2HB  SER A 193      34.590  50.101  22.023  1.00 33.17           H
ATOM   2854  OG  SER A 193      35.487  50.520  20.345  1.00 32.46           O
ATOM   2855  HG  SER A 193      36.299  50.043  20.173  1.00 32.46           H
ATOM   2856  N   GLY A 194      33.992  46.854  19.530  1.00 19.62           N
ATOM   2857  H   GLY A 194      33.401  46.669  20.315  1.00 19.62           H
ATOM   2858  CA  GLY A 194      33.648  46.216  18.274  1.00 35.51           C
ATOM   2859 1HA  GLY A 194      34.485  45.782  17.940  1.00 35.51           H
ATOM   2860 2HA  GLY A 194      32.972  45.512  18.492  1.00 35.51           H
ATOM   2861  C   GLY A 194      33.086  47.122  17.175  1.00 35.98           C
ATOM   2862  O   GLY A 194      32.510  48.181  17.416  1.00 32.68           O
ATOM   2863  N   ARG A 195      33.187  46.634  15.944  1.00 15.97           N
ATOM   2864  H   ARG A 195      33.926  45.986  15.759  1.00 15.97           H
ATOM   2865  CA  ARG A 195      32.288  46.981  14.836  1.00 34.34           C
ATOM   2866  HA  ARG A 195      31.380  47.080  15.244  1.00 34.34           H
ATOM   2867  C   ARG A 195      32.259  45.848  13.806  1.00 33.49           C
ATOM   2868  O   ARG A 195      33.279  45.451  13.266  1.00 33.55           O
ATOM   2869  CB  ARG A 195      32.698  48.322  14.183  1.00 32.99           C
ATOM   2870 1HB  ARG A 195      33.623  48.559  14.480  1.00 32.99           H
ATOM   2871 2HB  ARG A 195      32.683  48.218  13.189  1.00 32.99           H
ATOM   2872  CG  ARG A 195      31.740  49.463  14.579  1.00 31.44           C
ATOM   2873 1HG  ARG A 195      30.824  49.250  14.238  1.00 31.44           H
ATOM   2874 2HG  ARG A 195      31.716  49.535  15.576  1.00 31.44           H
ATOM   2875  CD  ARG A 195      32.185  50.814  13.995  1.00 32.02           C
ATOM   2876 1HD  ARG A 195      33.124  51.015  14.276  1.00 32.02           H
ATOM   2877 2HD  ARG A 195      32.134  50.788  12.997  1.00 32.02           H
ATOM   2878  NE  ARG A 195      31.317  51.907  14.473  1.00 27.75           N
ATOM   2879  HE  ARG A 195      30.748  51.711  15.272  1.00 27.75           H
ATOM   2880  CZ  ARG A 195      31.213  53.126  13.951  1.00 27.37           C
ATOM   2881  NH1 ARG A 195      31.890  53.479  12.893  1.00 25.44           N
ATOM   2882 1HH1 ARG A 195      32.507  52.826  12.453  1.00 25.44           H
ATOM   2883 2HH1 ARG A 195      31.792  54.402  12.522  1.00 25.44           H
ATOM   2884  NH2 ARG A 195      30.433  54.009  14.490  1.00 25.26           N
ATOM   2885 1HH2 ARG A 195      29.903  53.777  15.305  1.00 25.26           H
ATOM   2886 2HH2 ARG A 195      30.361  54.923  14.091  1.00 25.26           H
ATOM   2887  N   ARG A 196      31.065  45.333  13.527  1.00 19.58           N
ATOM   2888  H   ARG A 196      30.306  45.585  14.127  1.00 19.58           H
ATOM   2889  CA  ARG A 196      30.769  44.426  12.412  1.00 32.82           C
ATOM   2890  HA  ARG A 196      31.418  43.668  12.476  1.00 32.82           H
ATOM   2891  C   ARG A 196      30.940  45.168  11.080  1.00 31.11           C
ATOM   2892  O   ARG A 196      30.368  46.243  10.926  1.00 32.43           O
ATOM   2893  CB  ARG A 196      29.312  43.934  12.531  1.00 33.00           C
ATOM   2894 1HB  ARG A 196      28.727  44.733  12.671  1.00 33.00           H
ATOM   2895 2HB  ARG A 196      29.066  43.487  11.671  1.00 33.00           H
ATOM   2896  CG  ARG A 196      29.051  42.936  13.686  1.00 32.91           C
ATOM   2897 1HG  ARG A 196      29.558  42.091  13.516  1.00 32.91           H
ATOM   2898 2HG  ARG A 196      29.355  43.340  14.549  1.00 32.91           H
ATOM   2899  CD  ARG A 196      27.550  42.613  13.781  1.00 34.36           C
ATOM   2900 1HD  ARG A 196      27.055  43.419  14.106  1.00 34.36           H
ATOM   2901 2HD  ARG A 196      27.207  42.352  12.879  1.00 34.36           H
ATOM   2902  NE  ARG A 196      27.276  41.493  14.721  1.00 30.88           N
ATOM   2903  HE  ARG A 196      28.071  41.013  15.093  1.00 30.88           H
ATOM   2904  CZ  ARG A 196      26.084  41.068  15.115  1.00 29.74           C
ATOM   2905  NH1 ARG A 196      24.978  41.652  14.746  1.00 26.89           N
ATOM   2906 1HH1 ARG A 196      25.011  42.450  14.145  1.00 26.89           H
ATOM   2907 2HH1 ARG A 196      24.097  41.302  15.064  1.00 26.89           H
ATOM   2908  NH2 ARG A 196      25.983  40.032  15.897  1.00 25.35           N
ATOM   2909 1HH2 ARG A 196      26.806  39.554  16.202  1.00 25.35           H
ATOM   2910 2HH2 ARG A 196      25.082  39.714  16.192  1.00 25.35           H
ATOM   2911  N   LYS A 197      31.641  44.571  10.110  1.00 20.16           N
ATOM   2912  H   LYS A 197      32.241  43.810  10.358  1.00 20.16           H
ATOM   2913  CA  LYS A 197      31.575  44.976   8.698  1.00 35.89           C
ATOM   2914  HA  LYS A 197      30.910  45.722   8.663  1.00 35.89           H
ATOM   2915  C   LYS A 197      31.056  43.822   7.830  1.00 33.91           C
ATOM   2916  O   LYS A 197      31.504  42.688   7.961  1.00 33.13           O
ATOM   2917  CB  LYS A 197      32.931  45.522   8.202  1.00 35.54           C
ATOM   2918 1HB  LYS A 197      33.665  44.991   8.625  1.00 35.54           H
ATOM   2919 2HB  LYS A 197      32.975  45.419   7.208  1.00 35.54           H
ATOM   2920  CG  LYS A 197      33.127  47.014   8.557  1.00 34.94           C
ATOM   2921 1HG  LYS A 197      32.348  47.538   8.214  1.00 34.94           H
ATOM   2922 2HG  LYS A 197      33.182  47.110   9.551  1.00 34.94           H
ATOM   2923  CD  LYS A 197      34.412  47.573   7.934  1.00 35.86           C
ATOM   2924 1HD  LYS A 197      35.198  47.093   8.324  1.00 35.86           H
ATOM   2925 2HD  LYS A 197      34.386  47.422   6.946  1.00 35.86           H
ATOM   2926  CE  LYS A 197      34.565  49.072   8.202  1.00 29.55           C
ATOM   2927 1HE  LYS A 197      33.778  49.561   7.825  1.00 29.55           H
ATOM   2928 2HE  LYS A 197      34.616  49.232   9.188  1.00 29.55           H
ATOM   2929  NZ  LYS A 197      35.793  49.624   7.580  1.00 27.78           N
ATOM   2930 1HZ  LYS A 197      35.879  50.603   7.764  1.00 27.78           H
ATOM   2931 2HZ  LYS A 197      35.780  49.497   6.588  1.00 27.78           H
ATOM   2932 3HZ  LYS A 197      36.610  49.172   7.937  1.00 27.78           H
ATOM   2933  N   LYS A 198      30.073  44.156   6.982  1.00 21.41           N
ATOM   2934  H   LYS A 198      29.656  45.054   7.120  1.00 21.41           H
ATOM   2935  CA  LYS A 198      29.541  43.358   5.879  1.00 33.94           C
ATOM   2936  HA  LYS A 198      29.180  42.518   6.284  1.00 33.94           H
ATOM   2937  C   LYS A 198      30.656  43.060   4.868  1.00 31.92           C
ATOM   2938  O   LYS A 198      31.430  43.969   4.565  1.00 33.71           O
ATOM   2939  CB  LYS A 198      28.461  44.179   5.150  1.00 35.26           C
ATOM   2940 1HB  LYS A 198      28.799  45.116   5.063  1.00 35.26           H
ATOM   2941 2HB  LYS A 198      28.341  43.782   4.240  1.00 35.26           H
ATOM   2942  CG  LYS A 198      27.077  44.247   5.811  1.00 34.79           C
ATOM   2943 1HG  LYS A 198      26.662  43.337   5.805  1.00 34.79           H
ATOM   2944 2HG  LYS A 198      27.176  44.562   6.755  1.00 34.79           H
ATOM   2945  CD  LYS A 198      26.175  45.222   5.041  1.00 38.11           C
ATOM   2946 1HD  LYS A 198      26.510  46.152   5.190  1.00 38.11           H
ATOM   2947 2HD  LYS A 198      26.225  45.002   4.067  1.00 38.11           H
ATOM   2948  CE  LYS A 198      24.709  45.158   5.478  1.00 30.28           C
ATOM   2949 1HE  LYS A 198      24.346  44.243   5.301  1.00 30.28           H
ATOM   2950 2HE  LYS A 198      24.641  45.361   6.455  1.00 30.28           H
ATOM   2951  NZ  LYS A 198      23.877  46.140   4.740  1.00 28.84           N
ATOM   2952 1HZ  LYS A 198      22.922  46.091   5.032  1.00 28.84           H
ATOM   2953 2HZ  LYS A 198      23.907  45.967   3.756  1.00 28.84           H
ATOM   2954 3HZ  LYS A 198      24.199  47.073   4.898  1.00 28.84           H
ATOM   2955  N   LEU A 199      30.690  41.840   4.317  1.00 22.32           N
ATOM   2956  H   LEU A 199      30.162  41.108   4.748  1.00 22.32           H
ATOM   2957  CA  LEU A 199      31.460  41.527   3.117  1.00 31.25           C
ATOM   2958  HA  LEU A 199      32.126  42.264   3.006  1.00 31.25           H
ATOM   2959  C   LEU A 199      30.517  41.512   1.911  1.00 29.94           C
ATOM   2960  O   LEU A 199      29.540  40.772   1.882  1.00 30.10           O
ATOM   2961  CB  LEU A 199      32.252  40.210   3.277  1.00 31.53           C
ATOM   2962 1HB  LEU A 199      32.186  39.907   4.228  1.00 31.53           H
ATOM   2963 2HB  LEU A 199      31.851  39.517   2.677  1.00 31.53           H
ATOM   2964  CG  LEU A 199      33.740  40.378   2.914  1.00 30.35           C
ATOM   2965  HG  LEU A 199      33.812  41.168   2.305  1.00 30.35           H
ATOM   2966  CD1 LEU A 199      34.578  40.620   4.166  1.00 32.53           C
ATOM   2967 1HD1 LEU A 199      35.545  40.730   3.935  1.00 32.53           H
ATOM   2968 2HD1 LEU A 199      34.500  39.853   4.803  1.00 32.53           H
ATOM   2969 3HD1 LEU A 199      34.280  41.447   4.642  1.00 32.53           H
ATOM   2970  CD2 LEU A 199      34.282  39.125   2.207  1.00 36.84           C
ATOM   2971 1HD2 LEU A 199      35.248  39.236   1.972  1.00 36.84           H
ATOM   2972 2HD2 LEU A 199      33.779  38.944   1.362  1.00 36.84           H
ATOM   2973 3HD2 LEU A 199      34.198  38.319   2.793  1.00 36.84           H
ATOM   2974  N   GLU A 200      30.838  42.389   0.973  1.00 21.26           N
ATOM   2975  H   GLU A 200      31.641  42.958   1.148  1.00 21.26           H
ATOM   2976  CA  GLU A 200      30.142  42.611  -0.289  1.00 30.15           C
ATOM   2977  HA  GLU A 200      29.188  42.319  -0.224  1.00 30.15           H
ATOM   2978  C   GLU A 200      30.800  41.749  -1.383  1.00 28.74           C
ATOM   2979  O   GLU A 200      32.017  41.560  -1.388  1.00 30.44           O
ATOM   2980  CB  GLU A 200      30.214  44.132  -0.554  1.00 33.20           C
ATOM   2981 1HB  GLU A 200      30.084  44.602   0.319  1.00 33.20           H
ATOM   2982 2HB  GLU A 200      31.125  44.338  -0.911  1.00 33.20           H
ATOM   2983  CG  GLU A 200      29.196  44.709  -1.539  1.00 34.28           C
ATOM   2984 1HG  GLU A 200      29.493  44.495  -2.469  1.00 34.28           H
ATOM   2985 2HG  GLU A 200      28.307  44.285  -1.367  1.00 34.28           H
ATOM   2986  CD  GLU A 200      29.063  46.241  -1.390  1.00 33.68           C
ATOM   2987  OE1 GLU A 200      27.990  46.760  -1.766  1.00 29.51           O
ATOM   2988  OE2 GLU A 200      29.995  46.858  -0.825  1.00 33.14           O
ATOM   2989  N   ARG A 201      30.000  41.160  -2.273  1.00 22.83           N
ATOM   2990  H   ARG A 201      29.014  41.289  -2.169  1.00 22.83           H
ATOM   2991  CA  ARG A 201      30.467  40.333  -3.398  1.00 30.04           C
ATOM   2992  HA  ARG A 201      31.209  39.769  -3.035  1.00 30.04           H
ATOM   2993  C   ARG A 201      30.953  41.240  -4.527  1.00 28.49           C
ATOM   2994  O   ARG A 201      30.169  42.031  -5.024  1.00 29.06           O
ATOM   2995  CB  ARG A 201      29.322  39.454  -3.944  1.00 31.68           C
ATOM   2996 1HB  ARG A 201      28.497  40.016  -4.002  1.00 31.68           H
ATOM   2997 2HB  ARG A 201      29.578  39.142  -4.859  1.00 31.68           H
ATOM   2998  CG  ARG A 201      28.994  38.216  -3.094  1.00 32.28           C
ATOM   2999 1HG  ARG A 201      29.789  37.611  -3.066  1.00 32.28           H
ATOM   3000 2HG  ARG A 201      28.759  38.502  -2.165  1.00 32.28           H
ATOM   3001  CD  ARG A 201      27.800  37.472  -3.724  1.00 33.75           C
ATOM   3002 1HD  ARG A 201      26.991  38.060  -3.709  1.00 33.75           H
ATOM   3003 2HD  ARG A 201      28.017  37.226  -4.669  1.00 33.75           H
ATOM   3004  NE  ARG A 201      27.466  36.232  -3.004  1.00 28.36           N
ATOM   3005  HE  ARG A 201      28.143  35.892  -2.351  1.00 28.36           H
ATOM   3006  CZ  ARG A 201      26.356  35.524  -3.138  1.00 26.68           C
ATOM   3007  NH1 ARG A 201      25.391  35.897  -3.943  1.00 24.40           N
ATOM   3008 1HH1 ARG A 201      25.482  36.738  -4.477  1.00 24.40           H
ATOM   3009 2HH1 ARG A 201      24.564  35.341  -4.023  1.00 24.40           H
ATOM   3010  NH2 ARG A 201      26.184  34.424  -2.459  1.00 23.17           N
ATOM   3011 1HH2 ARG A 201      26.894  34.108  -1.830  1.00 23.17           H
ATOM   3012 2HH2 ARG A 201      25.342  33.896  -2.567  1.00 23.17           H
ATOM   3013  N   MET A 202      32.184  41.046  -4.984  1.00 31.46           N
ATOM   3014  H   MET A 202      32.819  40.500  -4.437  1.00 31.46           H
ATOM   3015  CA  MET A 202      32.648  41.598  -6.252  1.00 36.83           C
ATOM   3016  HA  MET A 202      31.998  42.327  -6.465  1.00 36.83           H
ATOM   3017  C   MET A 202      32.602  40.531  -7.347  1.00 35.33           C
ATOM   3018  O   MET A 202      33.155  39.450  -7.175  1.00 34.52           O
ATOM   3019  CB  MET A 202      34.050  42.217  -6.133  1.00 37.02           C
ATOM   3020 1HB  MET A 202      34.666  41.538  -5.733  1.00 37.02           H
ATOM   3021 2HB  MET A 202      34.371  42.460  -7.049  1.00 37.02           H
ATOM   3022  CG  MET A 202      34.081  43.474  -5.260  1.00 36.98           C
ATOM   3023 1HG  MET A 202      33.121  43.741  -5.179  1.00 36.98           H
ATOM   3024 2HG  MET A 202      34.413  43.151  -4.374  1.00 36.98           H
ATOM   3025  SD  MET A 202      35.100  44.819  -5.909  1.00 38.02           S
ATOM   3026  CE  MET A 202      36.724  44.008  -6.088  1.00 30.45           C
ATOM   3027 1HE  MET A 202      37.406  44.646  -6.446  1.00 30.45           H
ATOM   3028 2HE  MET A 202      36.670  43.232  -6.716  1.00 30.45           H
ATOM   3029 3HE  MET A 202      37.054  43.668  -5.207  1.00 30.45           H
ATOM   3030  N   TYR A 203      31.940  40.848  -8.452  1.00 27.64           N
ATOM   3031  H   TYR A 203      31.314  41.626  -8.401  1.00 27.64           H
ATOM   3032  CA  TYR A 203      32.045  40.163  -9.731  1.00 34.17           C
ATOM   3033  HA  TYR A 203      32.338  39.226  -9.543  1.00 34.17           H
ATOM   3034  C   TYR A 203      33.063  40.923 -10.590  1.00 32.25           C
ATOM   3035  O   TYR A 203      32.916  42.131 -10.744  1.00 30.19           O
ATOM   3036  CB  TYR A 203      30.685  40.147 -10.437  1.00 33.74           C
ATOM   3037 1HB  TYR A 203      30.290  41.064 -10.373  1.00 33.74           H
ATOM   3038 2HB  TYR A 203      30.836  39.915 -11.398  1.00 33.74           H
ATOM   3039  CG  TYR A 203      29.666  39.174  -9.889  1.00 32.92           C
ATOM   3040  CD1 TYR A 203      29.599  37.870 -10.412  1.00 30.70           C
ATOM   3041  HD1 TYR A 203      30.241  37.589 -11.125  1.00 30.70           H
ATOM   3042  CD2 TYR A 203      28.755  39.559  -8.877  1.00 30.12           C
ATOM   3043  HD2 TYR A 203      28.793  40.485  -8.502  1.00 30.12           H
ATOM   3044  CE1 TYR A 203      28.640  36.961  -9.942  1.00 25.54           C
ATOM   3045  HE1 TYR A 203      28.598  36.036 -10.321  1.00 25.54           H
ATOM   3046  CE2 TYR A 203      27.800  38.653  -8.395  1.00 26.98           C
ATOM   3047  HE2 TYR A 203      27.167  38.928  -7.671  1.00 26.98           H
ATOM   3048  CZ  TYR A 203      27.736  37.352  -8.936  1.00 27.86           C
ATOM   3049  OH  TYR A 203      26.801  36.463  -8.476  1.00 31.04           O
ATOM   3050  HH  TYR A 203      25.961  36.910  -8.369  1.00 31.04           H
ATOM   3051  N   SER A 204      34.050  40.245 -11.156  1.00 26.76           N
ATOM   3052  H   SER A 204      34.245  39.324 -10.819  1.00 26.76           H
ATOM   3053  CA  SER A 204      34.871  40.769 -12.247  1.00 34.81           C
ATOM   3054  HA  SER A 204      34.684  41.750 -12.300  1.00 34.81           H
ATOM   3055  C   SER A 204      34.455  40.101 -13.552  1.00 31.64           C
ATOM   3056  O   SER A 204      34.452  38.873 -13.656  1.00 31.16           O
ATOM   3057  CB  SER A 204      36.370  40.584 -11.958  1.00 34.18           C
ATOM   3058 1HB  SER A 204      36.919  40.788 -12.768  1.00 34.18           H
ATOM   3059 2HB  SER A 204      36.664  41.167 -11.200  1.00 34.18           H
ATOM   3060  OG  SER A 204      36.646  39.258 -11.593  1.00 32.45           O
ATOM   3061  HG  SER A 204      36.709  39.196 -10.640  1.00 32.45           H
ATOM   3062  N   VAL A 205      34.063  40.915 -14.515  1.00 24.53           N
ATOM   3063  H   VAL A 205      33.889  41.864 -14.252  1.00 24.53           H
ATOM   3064  CA  VAL A 205      33.855  40.582 -15.924  1.00 34.00           C
ATOM   3065  HA  VAL A 205      33.640  39.608 -15.997  1.00 34.00           H
ATOM   3066  C   VAL A 205      35.145  40.922 -16.653  1.00 33.54           C
ATOM   3067  O   VAL A 205      35.546  42.080 -16.589  1.00 31.73           O
ATOM   3068  CB  VAL A 205      32.690  41.418 -16.491  1.00 33.44           C
ATOM   3069  HB  VAL A 205      32.918  42.367 -16.272  1.00 33.44           H
ATOM   3070  CG1 VAL A 205      32.535  41.295 -18.009  1.00 29.53           C
ATOM   3071 1HG1 VAL A 205      31.771  41.850 -18.337  1.00 29.53           H
ATOM   3072 2HG1 VAL A 205      32.363  40.347 -18.276  1.00 29.53           H
ATOM   3073 3HG1 VAL A 205      33.362  41.601 -18.480  1.00 29.53           H
ATOM   3074  CG2 VAL A 205      31.355  41.024 -15.853  1.00 33.90           C
ATOM   3075 1HG2 VAL A 205      30.605  41.570 -16.226  1.00 33.90           H
ATOM   3076 2HG2 VAL A 205      31.376  41.165 -14.863  1.00 33.90           H
ATOM   3077 3HG2 VAL A 205      31.147  40.061 -16.022  1.00 33.90           H
ATOM   3078  N   ASP A 206      35.741  39.984 -17.367  1.00 28.13           N
ATOM   3079  H   ASP A 206      35.531  39.027 -17.166  1.00 28.13           H
ATOM   3080  CA  ASP A 206      36.690  40.277 -18.434  1.00 37.02           C
ATOM   3081  HA  ASP A 206      36.670  41.272 -18.531  1.00 37.02           H
ATOM   3082  C   ASP A 206      36.224  39.645 -19.743  1.00 36.14           C
ATOM   3083  O   ASP A 206      35.910  38.455 -19.819  1.00 35.05           O
ATOM   3084  CB  ASP A 206      38.132  39.882 -18.063  1.00 35.96           C
ATOM   3085 1HB  ASP A 206      38.096  39.153 -17.379  1.00 35.96           H
ATOM   3086 2HB  ASP A 206      38.591  39.545 -18.885  1.00 35.96           H
ATOM   3087  CG  ASP A 206      38.954  41.051 -17.489  1.00 33.76           C
ATOM   3088  OD1 ASP A 206      38.685  42.204 -17.882  1.00 32.07           O
ATOM   3089  OD2 ASP A 206      39.867  40.761 -16.693  1.00 34.28           O
ATOM   3090  N   ARG A 207      36.124  40.494 -20.765  1.00 29.35           N
ATOM   3091  H   ARG A 207      36.207  41.466 -20.544  1.00 29.35           H
ATOM   3092  CA  ARG A 207      35.907  40.166 -22.173  1.00 35.44           C
ATOM   3093  HA  ARG A 207      35.465  39.269 -22.194  1.00 35.44           H
ATOM   3094  C   ARG A 207      37.260  40.207 -22.873  1.00 33.00           C
ATOM   3095  O   ARG A 207      37.870  41.270 -22.830  1.00 31.55           O
ATOM   3096  CB  ARG A 207      35.062  41.267 -22.846  1.00 34.40           C
ATOM   3097 1HB  ARG A 207      35.360  42.144 -22.470  1.00 34.40           H
ATOM   3098 2HB  ARG A 207      35.261  41.239 -23.826  1.00 34.40           H
ATOM   3099  CG  ARG A 207      33.547  41.222 -22.705  1.00 33.12           C
ATOM   3100 1HG  ARG A 207      33.196  40.369 -23.092  1.00 33.12           H
ATOM   3101 2HG  ARG A 207      33.295  41.278 -21.739  1.00 33.12           H
ATOM   3102  CD  ARG A 207      32.977  42.427 -23.472  1.00 33.21           C
ATOM   3103 1HD  ARG A 207      33.171  43.268 -22.967  1.00 33.21           H
ATOM   3104 2HD  ARG A 207      33.398  42.477 -24.377  1.00 33.21           H
ATOM   3105  NE  ARG A 207      31.524  42.353 -23.665  1.00 28.16           N
ATOM   3106  HE  ARG A 207      31.053  41.562 -23.274  1.00 28.16           H
ATOM   3107  CZ  ARG A 207      30.775  43.244 -24.314  1.00 27.50           C
ATOM   3108  NH1 ARG A 207      31.298  44.345 -24.801  1.00 24.90           N
ATOM   3109 1HH1 ARG A 207      32.275  44.527 -24.688  1.00 24.90           H
ATOM   3110 2HH1 ARG A 207      30.720  45.002 -25.285  1.00 24.90           H
ATOM   3111  NH2 ARG A 207      29.506  43.040 -24.489  1.00 23.23           N
ATOM   3112 1HH2 ARG A 207      29.080  42.207 -24.135  1.00 23.23           H
ATOM   3113 2HH2 ARG A 207      28.954  43.715 -24.978  1.00 23.23           H
ATOM   3114  N   VAL A 208      37.650  39.168 -23.600  1.00 27.05           N
ATOM   3115  H   VAL A 208      37.408  38.256 -23.269  1.00 27.05           H
ATOM   3116  CA  VAL A 208      38.419  39.257 -24.869  1.00 36.74           C
ATOM   3117  HA  VAL A 208      38.150  40.134 -25.267  1.00 36.74           H
ATOM   3118  C   VAL A 208      38.020  38.074 -25.772  1.00 35.45           C
ATOM   3119  O   VAL A 208      37.670  37.006 -25.288  1.00 33.30           O
ATOM   3120  CB  VAL A 208      39.949  39.346 -24.699  1.00 34.04           C
ATOM   3121  HB  VAL A 208      40.184  38.502 -24.218  1.00 34.04           H
ATOM   3122  CG1 VAL A 208      40.660  39.476 -26.052  1.00 30.83           C
ATOM   3123 1HG1 VAL A 208      41.651  39.533 -25.932  1.00 30.83           H
ATOM   3124 2HG1 VAL A 208      40.361  40.298 -26.536  1.00 30.83           H
ATOM   3125 3HG1 VAL A 208      40.466  38.688 -26.636  1.00 30.83           H
ATOM   3126  CG2 VAL A 208      40.417  40.565 -23.894  1.00 35.08           C
ATOM   3127 1HG2 VAL A 208      41.413  40.579 -23.811  1.00 35.08           H
ATOM   3128 2HG2 VAL A 208      40.032  40.554 -22.971  1.00 35.08           H
ATOM   3129 3HG2 VAL A 208      40.133  41.416 -24.335  1.00 35.08           H
ATOM   3130  N   SER A 209      38.028  38.352 -27.061  1.00 32.06           N
ATOM   3131  H   SER A 209      38.568  39.157 -27.307  1.00 32.06           H
ATOM   3132  CA  SER A 209      37.382  37.685 -28.195  1.00 38.39           C
ATOM   3133  HA  SER A 209      36.535  37.316 -27.812  1.00 38.39           H
ATOM   3134  C   SER A 209      38.149  36.494 -28.816  1.00 34.50           C
ATOM   3135  O   SER A 209      39.344  36.348 -28.628  1.00 32.84           O
ATOM   3136  CB  SER A 209      37.230  38.759 -29.279  1.00 36.89           C
ATOM   3137 1HB  SER A 209      38.121  38.979 -29.676  1.00 36.89           H
ATOM   3138 2HB  SER A 209      36.613  38.440 -29.999  1.00 36.89           H
ATOM   3139  OG  SER A 209      36.687  39.974 -28.769  1.00 34.87           O
ATOM   3140  HG  SER A 209      37.389  40.614 -28.655  1.00 34.87           H
ATOM   3141  N   ASP A 210      37.412  35.784 -29.644  1.00 32.14           N
ATOM   3142  H   ASP A 210      36.467  35.666 -29.340  1.00 32.14           H
ATOM   3143  CA  ASP A 210      37.706  35.129 -30.931  1.00 42.56           C
ATOM   3144  HA  ASP A 210      36.789  34.750 -31.056  1.00 42.56           H
ATOM   3145  C   ASP A 210      38.477  33.798 -31.027  1.00 41.33           C
ATOM   3146  O   ASP A 210      39.600  33.620 -30.578  1.00 38.20           O
ATOM   3147  CB  ASP A 210      38.107  36.168 -32.002  1.00 39.82           C
ATOM   3148 1HB  ASP A 210      38.940  36.634 -31.703  1.00 39.82           H
ATOM   3149 2HB  ASP A 210      38.282  35.692 -32.864  1.00 39.82           H
ATOM   3150  CG  ASP A 210      37.010  37.223 -32.236  1.00 37.39           C
ATOM   3151  OD1 ASP A 210      35.819  36.916 -31.978  1.00 34.98           O
ATOM   3152  OD2 ASP A 210      37.356  38.377 -32.580  1.00 37.43           O
ATOM   3153  N   ASP A 211      37.788  32.889 -31.723  1.00 30.38           N
ATOM   3154  H   ASP A 211      36.798  32.959 -31.603  1.00 30.38           H
ATOM   3155  CA  ASP A 211      38.195  31.811 -32.627  1.00 45.96           C
ATOM   3156  HA  ASP A 211      37.364  31.256 -32.588  1.00 45.96           H
ATOM   3157  C   ASP A 211      39.256  30.782 -32.191  1.00 44.51           C
ATOM   3158  O   ASP A 211      40.434  31.083 -32.052  1.00 42.29           O
ATOM   3159  CB  ASP A 211      38.523  32.418 -34.013  1.00 43.48           C
ATOM   3160 1HB  ASP A 211      39.179  33.163 -33.892  1.00 43.48           H
ATOM   3161 2HB  ASP A 211      38.928  31.707 -34.588  1.00 43.48           H
ATOM   3162  CG  ASP A 211      37.288  32.974 -34.730  1.00 41.03           C
ATOM   3163  OD1 ASP A 211      36.175  32.488 -34.422  1.00 38.07           O
ATOM   3164  OD2 ASP A 211      37.475  33.823 -35.620  1.00 39.32           O
ATOM   3165  N   ILE A 212      38.828  29.499 -32.139  1.00 32.33           N
ATOM   3166  H   ILE A 212      37.958  29.365 -31.664  1.00 32.33           H
ATOM   3167  CA  ILE A 212      39.448  28.253 -32.678  1.00 42.25           C
ATOM   3168  HA  ILE A 212      39.217  28.216 -33.650  1.00 42.25           H
ATOM   3169  C   ILE A 212      38.801  27.012 -31.998  1.00 41.11           C
ATOM   3170  O   ILE A 212      38.319  27.109 -30.869  1.00 38.47           O
ATOM   3171  CB  ILE A 212      41.014  28.296 -32.640  1.00 40.21           C
ATOM   3172  HB  ILE A 212      41.232  28.763 -31.783  1.00 40.21           H
ATOM   3173  CG1 ILE A 212      41.562  29.021 -33.901  1.00 37.86           C
ATOM   3174 1HG1 ILE A 212      41.580  28.371 -34.660  1.00 37.86           H
ATOM   3175 2HG1 ILE A 212      40.949  29.779 -34.125  1.00 37.86           H
ATOM   3176  CG2 ILE A 212      41.715  26.934 -32.589  1.00 40.20           C
ATOM   3177 1HG2 ILE A 212      42.709  27.043 -32.567  1.00 40.20           H
ATOM   3178 2HG2 ILE A 212      41.484  26.382 -33.390  1.00 40.20           H
ATOM   3179 3HG2 ILE A 212      41.444  26.422 -31.774  1.00 40.20           H
ATOM   3180  CD1 ILE A 212      42.983  29.589 -33.720  1.00 35.76           C
ATOM   3181 1HD1 ILE A 212      43.295  30.046 -34.553  1.00 35.76           H
ATOM   3182 2HD1 ILE A 212      43.635  28.862 -33.505  1.00 35.76           H
ATOM   3183 3HD1 ILE A 212      43.010  30.256 -32.975  1.00 35.76           H
ATOM   3184  N   PRO A 213      38.710  25.865 -32.701  1.00 30.88           N
ATOM   3185  CA  PRO A 213      37.640  24.887 -32.504  1.00 41.91           C
ATOM   3186  HA  PRO A 213      36.828  25.407 -32.237  1.00 41.91           H
ATOM   3187  C   PRO A 213      37.829  23.899 -31.343  1.00 42.81           C
ATOM   3188  O   PRO A 213      38.925  23.658 -30.843  1.00 42.45           O
ATOM   3189  CB  PRO A 213      37.540  24.155 -33.850  1.00 40.73           C
ATOM   3190 1HB  PRO A 213      37.181  23.229 -33.734  1.00 40.73           H
ATOM   3191 2HB  PRO A 213      36.964  24.658 -34.495  1.00 40.73           H
ATOM   3192  CG  PRO A 213      38.986  24.124 -34.320  1.00 42.66           C
ATOM   3193 1HG  PRO A 213      39.487  23.370 -33.895  1.00 42.66           H
ATOM   3194 2HG  PRO A 213      39.040  24.041 -35.315  1.00 42.66           H
ATOM   3195  CD  PRO A 213      39.513  25.477 -33.847  1.00 50.25           C
ATOM   3196 1HD  PRO A 213      40.471  25.412 -33.569  1.00 50.25           H
ATOM   3197 2HD  PRO A 213      39.419  26.169 -34.563  1.00 50.25           H
ATOM   3198  N   ILE A 214      36.720  23.276 -31.012  1.00 36.93           N
ATOM   3199  H   ILE A 214      35.901  23.604 -31.483  1.00 36.93           H
ATOM   3200  CA  ILE A 214      36.484  22.179 -30.066  1.00 45.04           C
ATOM   3201  HA  ILE A 214      36.389  22.607 -29.167  1.00 45.04           H
ATOM   3202  C   ILE A 214      37.682  21.206 -29.988  1.00 43.95           C
ATOM   3203  O   ILE A 214      37.870  20.348 -30.845  1.00 42.27           O
ATOM   3204  CB  ILE A 214      35.187  21.437 -30.496  1.00 44.02           C
ATOM   3205  HB  ILE A 214      35.345  21.074 -31.414  1.00 44.02           H
ATOM   3206  CG1 ILE A 214      33.972  22.400 -30.541  1.00 42.42           C
ATOM   3207 1HG1 ILE A 214      33.680  22.583 -29.602  1.00 42.42           H
ATOM   3208 2HG1 ILE A 214      34.263  23.254 -30.973  1.00 42.42           H
ATOM   3209  CG2 ILE A 214      34.878  20.252 -29.566  1.00 44.04           C
ATOM   3210 1HG2 ILE A 214      34.043  19.781 -29.850  1.00 44.04           H
ATOM   3211 2HG2 ILE A 214      34.751  20.560 -28.623  1.00 44.04           H
ATOM   3212 3HG2 ILE A 214      35.624  19.586 -29.574  1.00 44.04           H
ATOM   3213  CD1 ILE A 214      32.759  21.844 -31.329  1.00 38.88           C
ATOM   3214 1HD1 ILE A 214      32.002  22.498 -31.330  1.00 38.88           H
ATOM   3215 2HD1 ILE A 214      32.428  20.992 -30.923  1.00 38.88           H
ATOM   3216 3HD1 ILE A 214      33.005  21.656 -32.280  1.00 38.88           H
ATOM   3217  N   ARG A 215      38.468  21.307 -28.909  1.00 40.94           N
ATOM   3218  H   ARG A 215      38.458  22.165 -28.396  1.00 40.94           H
ATOM   3219  CA  ARG A 215      39.343  20.228 -28.438  1.00 47.62           C
ATOM   3220  HA  ARG A 215      39.207  19.459 -29.062  1.00 47.62           H
ATOM   3221  C   ARG A 215      38.923  19.818 -27.037  1.00 45.77           C
ATOM   3222  O   ARG A 215      38.823  20.624 -26.125  1.00 45.62           O
ATOM   3223  CB  ARG A 215      40.825  20.618 -28.509  1.00 46.76           C
ATOM   3224 1HB  ARG A 215      40.914  21.596 -28.318  1.00 46.76           H
ATOM   3225 2HB  ARG A 215      41.332  20.096 -27.823  1.00 46.76           H
ATOM   3226  CG  ARG A 215      41.415  20.325 -29.894  1.00 45.21           C
ATOM   3227 1HG  ARG A 215      41.188  19.386 -30.152  1.00 45.21           H
ATOM   3228 2HG  ARG A 215      41.018  20.959 -30.557  1.00 45.21           H
ATOM   3229  CD  ARG A 215      42.939  20.488 -29.901  1.00 43.22           C
ATOM   3230 1HD  ARG A 215      43.174  21.449 -29.754  1.00 43.22           H
ATOM   3231 2HD  ARG A 215      43.339  19.931 -29.173  1.00 43.22           H
ATOM   3232  NE  ARG A 215      43.536  20.062 -31.183  1.00 35.95           N
ATOM   3233  HE  ARG A 215      42.907  19.931 -31.949  1.00 35.95           H
ATOM   3234  CZ  ARG A 215      44.817  19.836 -31.421  1.00 31.04           C
ATOM   3235  NH1 ARG A 215      45.729  20.005 -30.499  1.00 28.30           N
ATOM   3236 1HH1 ARG A 215      45.465  20.313 -29.585  1.00 28.30           H
ATOM   3237 2HH1 ARG A 215      46.690  19.826 -30.708  1.00 28.30           H
ATOM   3238  NH2 ARG A 215      45.207  19.441 -32.600  1.00 27.40           N
ATOM   3239 1HH2 ARG A 215      44.536  19.307 -33.330  1.00 27.40           H
ATOM   3240 2HH2 ARG A 215      46.177  19.271 -32.775  1.00 27.40           H
ATOM   3241  N   THR A 216      38.674  18.536 -26.928  1.00 38.93           N
ATOM   3242  H   THR A 216      38.656  18.023 -27.786  1.00 38.93           H
ATOM   3243  CA  THR A 216      38.420  17.759 -25.718  1.00 48.01           C
ATOM   3244  HA  THR A 216      37.467  17.933 -25.470  1.00 48.01           H
ATOM   3245  C   THR A 216      39.300  18.200 -24.543  1.00 48.26           C
ATOM   3246  O   THR A 216      40.518  18.020 -24.558  1.00 44.21           O
ATOM   3247  CB  THR A 216      38.694  16.284 -26.050  1.00 43.93           C
ATOM   3248  HB  THR A 216      38.863  15.789 -25.197  1.00 43.93           H
ATOM   3249  OG1 THR A 216      39.854  16.168 -26.847  1.00 40.58           O
ATOM   3250  HG1 THR A 216      40.627  16.142 -26.284  1.00 40.58           H
ATOM   3251  CG2 THR A 216      37.552  15.676 -26.879  1.00 41.94           C
ATOM   3252 1HG2 THR A 216      37.735  14.716 -27.092  1.00 41.94           H
ATOM   3253 2HG2 THR A 216      37.436  16.166 -27.743  1.00 41.94           H
ATOM   3254 3HG2 THR A 216      36.685  15.720 -26.382  1.00 41.94           H
ATOM   3255  N   TRP A 217      38.678  18.762 -23.523  1.00 44.94           N
ATOM   3256  H   TRP A 217      37.717  19.013 -23.641  1.00 44.94           H
ATOM   3257  CA  TRP A 217      39.303  19.041 -22.233  1.00 45.75           C
ATOM   3258  HA  TRP A 217      40.232  19.369 -22.405  1.00 45.75           H
ATOM   3259  C   TRP A 217      39.375  17.751 -21.418  1.00 43.34           C
ATOM   3260  O   TRP A 217      38.390  17.335 -20.813  1.00 40.61           O
ATOM   3261  CB  TRP A 217      38.513  20.136 -21.509  1.00 43.88           C
ATOM   3262 1HB  TRP A 217      37.648  20.274 -21.992  1.00 43.88           H
ATOM   3263 2HB  TRP A 217      38.329  19.828 -20.576  1.00 43.88           H
ATOM   3264  CG  TRP A 217      39.185  21.468 -21.413  1.00 42.38           C
ATOM   3265  CD1 TRP A 217      39.496  22.283 -22.449  1.00 37.88           C
ATOM   3266  HD1 TRP A 217      39.315  22.086 -23.413  1.00 37.88           H
ATOM   3267  CD2 TRP A 217      39.636  22.160 -20.207  1.00 40.20           C
ATOM   3268  NE1 TRP A 217      40.102  23.427 -21.970  1.00 33.07           N
ATOM   3269  HE1 TRP A 217      40.422  24.179 -22.547  1.00 33.07           H
ATOM   3270  CE2 TRP A 217      40.210  23.402 -20.596  1.00 36.43           C
ATOM   3271  CE3 TRP A 217      39.607  21.862 -18.829  1.00 37.40           C
ATOM   3272  HE3 TRP A 217      39.208  21.000 -18.516  1.00 37.40           H
ATOM   3273  CZ2 TRP A 217      40.728  24.318 -19.667  1.00 40.65           C
ATOM   3274  HZ2 TRP A 217      41.117  25.187 -19.971  1.00 40.65           H
ATOM   3275  CZ3 TRP A 217      40.137  22.772 -17.889  1.00 37.13           C
ATOM   3276  HZ3 TRP A 217      40.118  22.543 -16.916  1.00 37.13           H
ATOM   3277  CH2 TRP A 217      40.689  23.990 -18.300  1.00 37.88           C
ATOM   3278  HH2 TRP A 217      41.056  24.627 -17.622  1.00 37.88           H
ATOM   3279  N   PHE A 218      40.565  17.156 -21.377  1.00 38.28           N
ATOM   3280  H   PHE A 218      41.212  17.313 -22.123  1.00 38.28           H
ATOM   3281  CA  PHE A 218      40.954  16.283 -20.278  1.00 43.19           C
ATOM   3282  HA  PHE A 218      40.118  15.880 -19.905  1.00 43.19           H
ATOM   3283  C   PHE A 218      41.668  17.144 -19.230  1.00 41.58           C
ATOM   3284  O   PHE A 218      42.619  17.852 -19.585  1.00 39.83           O
ATOM   3285  CB  PHE A 218      41.844  15.134 -20.769  1.00 39.60           C
ATOM   3286 1HB  PHE A 218      42.479  15.490 -21.454  1.00 39.60           H
ATOM   3287 2HB  PHE A 218      42.359  14.772 -19.992  1.00 39.60           H
ATOM   3288  CG  PHE A 218      41.063  13.993 -21.393  1.00 39.11           C
ATOM   3289  CD1 PHE A 218      40.527  12.980 -20.578  1.00 37.90           C
ATOM   3290  HD1 PHE A 218      40.660  13.017 -19.588  1.00 37.90           H
ATOM   3291  CD2 PHE A 218      40.865  13.936 -22.787  1.00 36.97           C
ATOM   3292  HD2 PHE A 218      41.245  14.650 -23.375  1.00 36.97           H
ATOM   3293  CE1 PHE A 218      39.809  11.921 -21.142  1.00 32.32           C
ATOM   3294  HE1 PHE A 218      39.440  11.198 -20.557  1.00 32.32           H
ATOM   3295  CE2 PHE A 218      40.139  12.883 -23.348  1.00 32.78           C
ATOM   3296  HE2 PHE A 218      39.998  12.849 -24.337  1.00 32.78           H
ATOM   3297  CZ  PHE A 218      39.607  11.874 -22.534  1.00 35.81           C
ATOM   3298  HZ  PHE A 218      39.086  11.124 -22.941  1.00 35.81           H
ATOM   3299  N   PRO A 219      41.257  17.135 -17.955  1.00 34.34           N
ATOM   3300  CA  PRO A 219      42.023  17.792 -16.908  1.00 38.73           C
ATOM   3301  HA  PRO A 219      42.180  18.749 -17.150  1.00 38.73           H
ATOM   3302  C   PRO A 219      43.382  17.105 -16.775  1.00 40.71           C
ATOM   3303  O   PRO A 219      43.461  15.888 -16.607  1.00 38.24           O
ATOM   3304  CB  PRO A 219      41.191  17.683 -15.626  1.00 36.66           C
ATOM   3305 1HB  PRO A 219      41.567  16.984 -15.017  1.00 36.66           H
ATOM   3306 2HB  PRO A 219      41.159  18.560 -15.147  1.00 36.66           H
ATOM   3307  CG  PRO A 219      39.799  17.283 -16.114  1.00 37.53           C
ATOM   3308 1HG  PRO A 219      39.341  16.698 -15.444  1.00 37.53           H
ATOM   3309 2HG  PRO A 219      39.237  18.091 -16.291  1.00 37.53           H
ATOM   3310  CD  PRO A 219      40.072  16.518 -17.406  1.00 45.70           C
ATOM   3311 1HD  PRO A 219      40.248  15.549 -17.231  1.00 45.70           H
ATOM   3312 2HD  PRO A 219      39.316  16.607 -18.054  1.00 45.70           H
ATOM   3313  N   LYS A 220      44.458  17.891 -16.853  1.00 38.65           N
ATOM   3314  H   LYS A 220      44.330  18.836 -17.155  1.00 38.65           H
ATOM   3315  CA  LYS A 220      45.807  17.454 -16.525  1.00 46.31           C
ATOM   3316  HA  LYS A 220      46.040  16.750 -17.196  1.00 46.31           H
ATOM   3317  C   LYS A 220      45.831  16.864 -15.117  1.00 43.89           C
ATOM   3318  O   LYS A 220      45.266  17.441 -14.194  1.00 41.69           O
ATOM   3319  CB  LYS A 220      46.794  18.629 -16.631  1.00 45.41           C
ATOM   3320 1HB  LYS A 220      46.376  19.436 -16.214  1.00 45.41           H
ATOM   3321 2HB  LYS A 220      47.629  18.391 -16.134  1.00 45.41           H
ATOM   3322  CG  LYS A 220      47.169  18.968 -18.079  1.00 42.96           C
ATOM   3323 1HG  LYS A 220      47.636  18.183 -18.487  1.00 42.96           H
ATOM   3324 2HG  LYS A 220      46.335  19.165 -18.594  1.00 42.96           H
ATOM   3325  CD  LYS A 220      48.096  20.191 -18.139  1.00 41.22           C
ATOM   3326 1HD  LYS A 220      47.595  20.999 -17.829  1.00 41.22           H
ATOM   3327 2HD  LYS A 220      48.883  20.037 -17.542  1.00 41.22           H
ATOM   3328  CE  LYS A 220      48.591  20.428 -19.567  1.00 35.77           C
ATOM   3329 1HE  LYS A 220      49.146  19.651 -19.864  1.00 35.77           H
ATOM   3330 2HE  LYS A 220      47.809  20.533 -20.181  1.00 35.77           H
ATOM   3331  NZ  LYS A 220      49.418  21.645 -19.667  1.00 32.80           N
ATOM   3332 1HZ  LYS A 220      49.734  21.787 -20.605  1.00 32.80           H
ATOM   3333 2HZ  LYS A 220      50.223  21.581 -19.078  1.00 32.80           H
ATOM   3334 3HZ  LYS A 220      48.899  22.454 -19.391  1.00 32.80           H
ATOM   3335  N   GLU A 221      46.512  15.747 -15.002  1.00 43.11           N
ATOM   3336  H   GLU A 221      46.831  15.327 -15.851  1.00 43.11           H
ATOM   3337  CA  GLU A 221      46.851  15.056 -13.762  1.00 51.23           C
ATOM   3338  HA  GLU A 221      45.998  14.703 -13.377  1.00 51.23           H
ATOM   3339  C   GLU A 221      47.497  16.035 -12.770  1.00 50.67           C
ATOM   3340  O   GLU A 221      48.694  16.307 -12.816  1.00 46.72           O
ATOM   3341  CB  GLU A 221      47.823  13.915 -14.092  1.00 49.03           C
ATOM   3342 1HB  GLU A 221      48.622  14.303 -14.551  1.00 49.03           H
ATOM   3343 2HB  GLU A 221      48.107  13.483 -13.236  1.00 49.03           H
ATOM   3344  CG  GLU A 221      47.220  12.838 -14.999  1.00 47.37           C
ATOM   3345 1HG  GLU A 221      46.518  12.348 -14.482  1.00 47.37           H
ATOM   3346 2HG  GLU A 221      46.800  13.289 -15.786  1.00 47.37           H
ATOM   3347  CD  GLU A 221      48.250  11.817 -15.513  1.00 43.03           C
ATOM   3348  OE1 GLU A 221      47.811  10.742 -15.950  1.00 37.58           O
ATOM   3349  OE2 GLU A 221      49.454  12.158 -15.497  1.00 39.76           O
ATOM   3350  N   ASN A 222      46.701  16.583 -11.879  1.00 36.89           N
ATOM   3351  H   ASN A 222      45.714  16.580 -12.037  1.00 36.89           H
ATOM   3352  CA  ASN A 222      47.224  17.191 -10.674  1.00 43.10           C
ATOM   3353  HA  ASN A 222      48.117  17.593 -10.875  1.00 43.10           H
ATOM   3354  C   ASN A 222      47.374  16.070  -9.647  1.00 42.02           C
ATOM   3355  O   ASN A 222      46.398  15.466  -9.217  1.00 39.98           O
ATOM   3356  CB  ASN A 222      46.321  18.346 -10.209  1.00 40.48           C
ATOM   3357 1HB  ASN A 222      45.366  18.100 -10.375  1.00 40.48           H
ATOM   3358 2HB  ASN A 222      46.461  18.495  -9.230  1.00 40.48           H
ATOM   3359  CG  ASN A 222      46.617  19.644 -10.940  1.00 37.27           C
ATOM   3360  OD1 ASN A 222      47.716  19.917 -11.410  1.00 35.62           O
ATOM   3361  ND2 ASN A 222      45.661  20.523 -11.026  1.00 34.80           N
ATOM   3362 1HD2 ASN A 222      45.830  21.403 -11.470  1.00 34.80           H
ATOM   3363 2HD2 ASN A 222      44.758  20.318 -10.648  1.00 34.80           H
ATOM   3364  N   LEU A 223      48.633  15.839  -9.274  1.00 38.72           N
ATOM   3365  H   LEU A 223      49.356  16.266  -9.818  1.00 38.72           H
ATOM   3366  CA  LEU A 223      49.048  15.020  -8.144  1.00 45.51           C
ATOM   3367  HA  LEU A 223      48.846  14.068  -8.375  1.00 45.51           H
ATOM   3368  C   LEU A 223      48.257  15.416  -6.888  1.00 44.20           C
ATOM   3369  O   LEU A 223      48.659  16.288  -6.121  1.00 42.33           O
ATOM   3370  CB  LEU A 223      50.560  15.246  -7.921  1.00 43.39           C
ATOM   3371 1HB  LEU A 223      50.755  16.217  -8.058  1.00 43.39           H
ATOM   3372 2HB  LEU A 223      50.779  14.991  -6.979  1.00 43.39           H
ATOM   3373  CG  LEU A 223      51.478  14.445  -8.852  1.00 41.62           C
ATOM   3374  HG  LEU A 223      50.885  13.940  -9.479  1.00 41.62           H
ATOM   3375  CD1 LEU A 223      52.402  15.344  -9.672  1.00 41.44           C
ATOM   3376 1HD1 LEU A 223      52.991  14.801 -10.271  1.00 41.44           H
ATOM   3377 2HD1 LEU A 223      52.990  15.891  -9.077  1.00 41.44           H
ATOM   3378 3HD1 LEU A 223      51.875  15.972 -10.245  1.00 41.44           H
ATOM   3379  CD2 LEU A 223      52.360  13.501  -8.025  1.00 43.43           C
ATOM   3380 1HD2 LEU A 223      52.967  12.969  -8.615  1.00 43.43           H
ATOM   3381 2HD2 LEU A 223      51.803  12.859  -7.499  1.00 43.43           H
ATOM   3382 3HD2 LEU A 223      52.929  14.014  -7.382  1.00 43.43           H
ATOM   3383  N   PHE A 224      47.136  14.739  -6.670  1.00 43.82           N
ATOM   3384  H   PHE A 224      46.674  14.287  -7.434  1.00 43.82           H
ATOM   3385  CA  PHE A 224      46.572  14.647  -5.333  1.00 48.22           C
ATOM   3386  HA  PHE A 224      46.435  15.569  -4.971  1.00 48.22           H
ATOM   3387  C   PHE A 224      47.587  13.881  -4.495  1.00 46.61           C
ATOM   3388  O   PHE A 224      47.785  12.683  -4.705  1.00 43.16           O
ATOM   3389  CB  PHE A 224      45.192  13.982  -5.360  1.00 44.44           C
ATOM   3390 1HB  PHE A 224      45.051  13.563  -6.257  1.00 44.44           H
ATOM   3391 2HB  PHE A 224      45.158  13.276  -4.653  1.00 44.44           H
ATOM   3392  CG  PHE A 224      44.068  14.961  -5.110  1.00 44.85           C
ATOM   3393  CD1 PHE A 224      43.585  15.138  -3.795  1.00 43.12           C
ATOM   3394  HD1 PHE A 224      43.982  14.612  -3.043  1.00 43.12           H
ATOM   3395  CD2 PHE A 224      43.517  15.709  -6.155  1.00 41.39           C
ATOM   3396  HD2 PHE A 224      43.860  15.590  -7.087  1.00 41.39           H
ATOM   3397  CE1 PHE A 224      42.548  16.051  -3.540  1.00 35.52           C
ATOM   3398  HE1 PHE A 224      42.201  16.166  -2.609  1.00 35.52           H
ATOM   3399  CE2 PHE A 224      42.485  16.626  -5.903  1.00 35.93           C
ATOM   3400  HE2 PHE A 224      42.094  17.155  -6.656  1.00 35.93           H
ATOM   3401  CZ  PHE A 224      41.998  16.804  -4.596  1.00 37.91           C
ATOM   3402  HZ  PHE A 224      41.266  17.461  -4.417  1.00 37.91           H
ATOM   3403  N   SER A 225      48.311  14.588  -3.624  1.00 49.42           N
ATOM   3404  H   SER A 225      48.159  15.573  -3.541  1.00 49.42           H
ATOM   3405  CA  SER A 225      49.317  13.946  -2.795  1.00 55.10           C
ATOM   3406  HA  SER A 225      50.003  13.557  -3.409  1.00 55.10           H
ATOM   3407  C   SER A 225      48.652  12.820  -2.009  1.00 52.73           C
ATOM   3408  O   SER A 225      47.561  12.983  -1.457  1.00 51.64           O
ATOM   3409  CB  SER A 225      50.033  14.972  -1.897  1.00 52.83           C
ATOM   3410 1HB  SER A 225      50.867  14.580  -1.508  1.00 52.83           H
ATOM   3411 2HB  SER A 225      50.262  15.796  -2.415  1.00 52.83           H
ATOM   3412  OG  SER A 225      49.226  15.379  -0.814  1.00 47.43           O
ATOM   3413  HG  SER A 225      48.320  15.471  -1.108  1.00 47.43           H
ATOM   3414  N   PHE A 226      49.299  11.665  -1.968  1.00 52.73           N
ATOM   3415  H   PHE A 226      50.158  11.595  -2.475  1.00 52.73           H
ATOM   3416  CA  PHE A 226      48.844  10.484  -1.232  1.00 57.75           C
ATOM   3417  HA  PHE A 226      47.998  10.188  -1.676  1.00 57.75           H
ATOM   3418  C   PHE A 226      48.503  10.804   0.234  1.00 58.64           C
ATOM   3419  O   PHE A 226      47.611  10.186   0.812  1.00 59.47           O
ATOM   3420  CB  PHE A 226      49.940   9.406  -1.327  1.00 53.81           C
ATOM   3421 1HB  PHE A 226      50.706   9.776  -1.852  1.00 53.81           H
ATOM   3422 2HB  PHE A 226      50.247   9.181  -0.402  1.00 53.81           H
ATOM   3423  CG  PHE A 226      49.493   8.120  -1.996  1.00 52.66           C
ATOM   3424  CD1 PHE A 226      49.036   7.046  -1.216  1.00 51.43           C
ATOM   3425  HD1 PHE A 226      48.985   7.138  -0.222  1.00 51.43           H
ATOM   3426  CD2 PHE A 226      49.567   7.975  -3.397  1.00 48.06           C
ATOM   3427  HD2 PHE A 226      49.897   8.734  -3.959  1.00 48.06           H
ATOM   3428  CE1 PHE A 226      48.652   5.846  -1.828  1.00 41.15           C
ATOM   3429  HE1 PHE A 226      48.314   5.091  -1.266  1.00 41.15           H
ATOM   3430  CE2 PHE A 226      49.180   6.769  -4.009  1.00 39.69           C
ATOM   3431  HE2 PHE A 226      49.220   6.677  -5.004  1.00 39.69           H
ATOM   3432  CZ  PHE A 226      48.736   5.692  -3.219  1.00 41.47           C
ATOM   3433  HZ  PHE A 226      48.483   4.824  -3.646  1.00 41.47           H
ATOM   3434  N   GLN A 227      49.138  11.828   0.806  1.00 54.40           N
ATOM   3435  H   GLN A 227      49.873  12.267   0.289  1.00 54.40           H
ATOM   3436  CA  GLN A 227      48.835  12.352   2.135  1.00 63.01           C
ATOM   3437  HA  GLN A 227      48.853  11.546   2.727  1.00 63.01           H
ATOM   3438  C   GLN A 227      47.438  12.985   2.223  1.00 64.56           C
ATOM   3439  O   GLN A 227      46.734  12.768   3.205  1.00 66.39           O
ATOM   3440  CB  GLN A 227      49.904  13.373   2.545  1.00 64.76           C
ATOM   3441 1HB  GLN A 227      50.190  13.887   1.736  1.00 64.76           H
ATOM   3442 2HB  GLN A 227      49.512  14.001   3.217  1.00 64.76           H
ATOM   3443  CG  GLN A 227      51.131  12.699   3.158  1.00 61.46           C
ATOM   3444 1HG  GLN A 227      50.850  12.217   3.988  1.00 61.46           H
ATOM   3445 2HG  GLN A 227      51.498  12.042   2.499  1.00 61.46           H
ATOM   3446  CD  GLN A 227      52.233  13.689   3.521  1.00 58.36           C
ATOM   3447  OE1 GLN A 227      52.332  14.776   2.997  1.00 51.30           O
ATOM   3448  NE2 GLN A 227      53.115  13.338   4.427  1.00 49.58           N
ATOM   3449 1HE2 GLN A 227      53.854  13.965   4.675  1.00 49.58           H
ATOM   3450 2HE2 GLN A 227      53.048  12.444   4.870  1.00 49.58           H
ATOM   3451  N   THR A 228      46.990  13.716   1.202  1.00 55.80           N
ATOM   3452  H   THR A 228      47.581  13.845   0.406  1.00 55.80           H
ATOM   3453  CA  THR A 228      45.661  14.337   1.206  1.00 63.84           C
ATOM   3454  HA  THR A 228      45.599  14.800   2.090  1.00 63.84           H
ATOM   3455  C   THR A 228      44.563  13.275   1.097  1.00 64.95           C
ATOM   3456  O   THR A 228      43.556  13.345   1.806  1.00 63.94           O
ATOM   3457  CB  THR A 228      45.517  15.372   0.081  1.00 62.54           C
ATOM   3458  HB  THR A 228      45.388  14.880  -0.780  1.00 62.54           H
ATOM   3459  OG1 THR A 228      46.688  16.146  -0.047  1.00 55.96           O
ATOM   3460  HG1 THR A 228      47.451  15.569  -0.076  1.00 55.96           H
ATOM   3461  CG2 THR A 228      44.392  16.356   0.350  1.00 60.44           C
ATOM   3462 1HG2 THR A 228      44.313  17.022  -0.392  1.00 60.44           H
ATOM   3463 2HG2 THR A 228      44.552  16.860   1.199  1.00 60.44           H
ATOM   3464 3HG2 THR A 228      43.515  15.883   0.433  1.00 60.44           H
ATOM   3465  N   ALA A 229      44.789  12.243   0.290  1.00 55.50           N
ATOM   3466  H   ALA A 229      45.627  12.241  -0.255  1.00 55.50           H
ATOM   3467  CA  ALA A 229      43.876  11.114   0.160  1.00 67.06           C
ATOM   3468  HA  ALA A 229      42.971  11.502  -0.013  1.00 67.06           H
ATOM   3469  C   ALA A 229      43.774  10.297   1.456  1.00 69.30           C
ATOM   3470  O   ALA A 229      42.670   9.976   1.899  1.00 71.10           O
ATOM   3471  CB  ALA A 229      44.328  10.260  -1.024  1.00 68.39           C
ATOM   3472 1HB  ALA A 229      44.389  10.808  -1.858  1.00 68.39           H
ATOM   3473 2HB  ALA A 229      43.685   9.513  -1.193  1.00 68.39           H
ATOM   3474 3HB  ALA A 229      45.228   9.859  -0.854  1.00 68.39           H
ATOM   3475  N   THR A 230      44.901  10.014   2.116  1.00 66.45           N
ATOM   3476  H   THR A 230      45.773  10.303   1.720  1.00 66.45           H
ATOM   3477  CA  THR A 230      44.915   9.296   3.400  1.00 73.77           C
ATOM   3478  HA  THR A 230      44.356   8.492   3.198  1.00 73.77           H
ATOM   3479  C   THR A 230      44.274  10.098   4.530  1.00 74.94           C
ATOM   3480  O   THR A 230      43.477   9.542   5.281  1.00 76.81           O
ATOM   3481  CB  THR A 230      46.317   8.850   3.824  1.00 75.04           C
ATOM   3482  HB  THR A 230      46.349   8.837   4.823  1.00 75.04           H
ATOM   3483  OG1 THR A 230      47.302   9.767   3.422  1.00 68.51           O
ATOM   3484  HG1 THR A 230      48.141   9.315   3.331  1.00 68.51           H
ATOM   3485  CG2 THR A 230      46.688   7.506   3.213  1.00 69.27           C
ATOM   3486 1HG2 THR A 230      47.605   7.224   3.496  1.00 69.27           H
ATOM   3487 2HG2 THR A 230      46.675   7.551   2.214  1.00 69.27           H
ATOM   3488 3HG2 THR A 230      46.046   6.794   3.497  1.00 69.27           H
ATOM   3489  N   THR A 231      44.542  11.412   4.596  1.00 63.59           N
ATOM   3490  H   THR A 231      45.192  11.807   3.947  1.00 63.59           H
ATOM   3491  CA  THR A 231      43.907  12.290   5.595  1.00 71.19           C
ATOM   3492  HA  THR A 231      44.077  11.846   6.475  1.00 71.19           H
ATOM   3493  C   THR A 231      42.399  12.388   5.373  1.00 73.41           C
ATOM   3494  O   THR A 231      41.622  12.325   6.325  1.00 73.27           O
ATOM   3495  CB  THR A 231      44.541  13.692   5.582  1.00 72.11           C
ATOM   3496  HB  THR A 231      44.299  14.143   4.723  1.00 72.11           H
ATOM   3497  OG1 THR A 231      45.940  13.607   5.624  1.00 66.00           O
ATOM   3498  HG1 THR A 231      46.204  12.687   5.634  1.00 66.00           H
ATOM   3499  CG2 THR A 231      44.137  14.506   6.809  1.00 68.70           C
ATOM   3500 1HG2 THR A 231      44.555  15.414   6.790  1.00 68.70           H
ATOM   3501 2HG2 THR A 231      44.427  14.052   7.652  1.00 68.70           H
ATOM   3502 3HG2 THR A 231      43.145  14.625   6.850  1.00 68.70           H
ATOM   3503  N   THR A 232      41.973  12.454   4.117  1.00 58.30           N
ATOM   3504  H   THR A 232      42.650  12.490   3.382  1.00 58.30           H
ATOM   3505  CA  THR A 232      40.549  12.476   3.763  1.00 64.33           C
ATOM   3506  HA  THR A 232      40.148  13.187   4.341  1.00 64.33           H
ATOM   3507  C   THR A 232      39.877  11.141   4.081  1.00 66.57           C
ATOM   3508  O   THR A 232      38.788  11.127   4.659  1.00 74.11           O
ATOM   3509  CB  THR A 232      40.354  12.845   2.287  1.00 67.66           C
ATOM   3510  HB  THR A 232      40.768  12.128   1.727  1.00 67.66           H
ATOM   3511  OG1 THR A 232      41.005  14.065   2.006  1.00 61.31           O
ATOM   3512  HG1 THR A 232      41.948  13.916   1.942  1.00 61.31           H
ATOM   3513  CG2 THR A 232      38.885  13.072   1.934  1.00 67.28           C
ATOM   3514 1HG2 THR A 232      38.781  13.311   0.969  1.00 67.28           H
ATOM   3515 2HG2 THR A 232      38.496  13.816   2.478  1.00 67.28           H
ATOM   3516 3HG2 THR A 232      38.344  12.249   2.107  1.00 67.28           H
ATOM   3517  N   MET A 233      40.529  10.013   3.794  1.00 65.20           N
ATOM   3518  H   MET A 233      41.402  10.070   3.309  1.00 65.20           H
ATOM   3519  CA  MET A 233      40.009   8.691   4.165  1.00 70.99           C
ATOM   3520  HA  MET A 233      39.080   8.690   3.796  1.00 70.99           H
ATOM   3521  C   MET A 233      39.935   8.488   5.683  1.00 74.10           C
ATOM   3522  O   MET A 233      38.955   7.933   6.171  1.00 81.40           O
ATOM   3523  CB  MET A 233      40.837   7.574   3.524  1.00 75.49           C
ATOM   3524 1HB  MET A 233      41.808   7.787   3.637  1.00 75.49           H
ATOM   3525 2HB  MET A 233      40.628   6.712   3.986  1.00 75.49           H
ATOM   3526  CG  MET A 233      40.538   7.417   2.032  1.00 68.42           C
ATOM   3527 1HG  MET A 233      39.705   7.951   1.884  1.00 68.42           H
ATOM   3528 2HG  MET A 233      41.306   7.863   1.573  1.00 68.42           H
ATOM   3529  SD  MET A 233      40.342   5.698   1.508  1.00 65.49           S
ATOM   3530  CE  MET A 233      42.010   5.057   1.785  1.00 51.27           C
ATOM   3531 1HE  MET A 233      42.068   4.090   1.536  1.00 51.27           H
ATOM   3532 2HE  MET A 233      42.272   5.143   2.746  1.00 51.27           H
ATOM   3533 3HE  MET A 233      42.681   5.556   1.237  1.00 51.27           H
ATOM   3534  N   GLN A 234      40.920   8.979   6.428  1.00 74.44           N
ATOM   3535  H   GLN A 234      41.721   9.369   5.974  1.00 74.44           H
ATOM   3536  CA  GLN A 234      40.871   8.967   7.887  1.00 74.94           C
ATOM   3537  HA  GLN A 234      40.709   8.011   8.130  1.00 74.94           H
ATOM   3538  C   GLN A 234      39.714   9.821   8.412  1.00 75.45           C
ATOM   3539  O   GLN A 234      38.936   9.330   9.234  1.00 83.88           O
ATOM   3540  CB  GLN A 234      42.206   9.440   8.481  1.00 80.43           C
ATOM   3541 1HB  GLN A 234      42.548  10.207   7.937  1.00 80.43           H
ATOM   3542 2HB  GLN A 234      42.052   9.741   9.422  1.00 80.43           H
ATOM   3543  CG  GLN A 234      43.260   8.318   8.481  1.00 71.42           C
ATOM   3544 1HG  GLN A 234      42.910   7.543   9.006  1.00 71.42           H
ATOM   3545 2HG  GLN A 234      43.431   8.032   7.538  1.00 71.42           H
ATOM   3546  CD  GLN A 234      44.580   8.767   9.099  1.00 69.76           C
ATOM   3547  OE1 GLN A 234      44.800   9.926   9.400  1.00 59.93           O
ATOM   3548  NE2 GLN A 234      45.508   7.866   9.320  1.00 58.70           N
ATOM   3549 1HE2 GLN A 234      46.379   8.136   9.730  1.00 58.70           H
ATOM   3550 2HE2 GLN A 234      45.344   6.910   9.079  1.00 58.70           H
ATOM   3551  N   ALA A 235      39.523  11.030   7.890  1.00 73.11           N
ATOM   3552  H   ALA A 235      40.183  11.372   7.221  1.00 73.11           H
ATOM   3553  CA  ALA A 235      38.390  11.879   8.253  1.00 76.42           C
ATOM   3554  HA  ALA A 235      38.438  12.009   9.243  1.00 76.42           H
ATOM   3555  C   ALA A 235      37.045  11.197   7.958  1.00 77.35           C
ATOM   3556  O   ALA A 235      36.182  11.122   8.831  1.00 80.14           O
ATOM   3557  CB  ALA A 235      38.536  13.231   7.544  1.00 79.36           C
ATOM   3558 1HB  ALA A 235      39.419  13.652   7.753  1.00 79.36           H
ATOM   3559 2HB  ALA A 235      37.818  13.865   7.830  1.00 79.36           H
ATOM   3560 3HB  ALA A 235      38.474  13.124   6.552  1.00 79.36           H
ATOM   3561  N   ILE A 236      36.897  10.592   6.772  1.00 72.68           N
ATOM   3562  H   ILE A 236      37.646  10.655   6.112  1.00 72.68           H
ATOM   3563  CA  ILE A 236      35.696   9.842   6.388  1.00 72.04           C
ATOM   3564  HA  ILE A 236      34.932  10.477   6.503  1.00 72.04           H
ATOM   3565  C   ILE A 236      35.464   8.647   7.326  1.00 75.78           C
ATOM   3566  O   ILE A 236      34.322   8.394   7.737  1.00 80.35           O
ATOM   3567  CB  ILE A 236      35.787   9.405   4.907  1.00 79.28           C
ATOM   3568  HB  ILE A 236      36.671   8.955   4.778  1.00 79.28           H
ATOM   3569  CG1 ILE A 236      35.698  10.633   3.976  1.00 78.74           C
ATOM   3570 1HG1 ILE A 236      34.751  10.953   3.965  1.00 78.74           H
ATOM   3571 2HG1 ILE A 236      36.289  11.351   4.343  1.00 78.74           H
ATOM   3572  CG2 ILE A 236      34.673   8.398   4.546  1.00 79.74           C
ATOM   3573 1HG2 ILE A 236      34.738   8.120   3.588  1.00 79.74           H
ATOM   3574 2HG2 ILE A 236      33.768   8.798   4.689  1.00 79.74           H
ATOM   3575 3HG2 ILE A 236      34.738   7.575   5.110  1.00 79.74           H
ATOM   3576  CD1 ILE A 236      36.126  10.353   2.529  1.00 70.98           C
ATOM   3577 1HD1 ILE A 236      36.051  11.177   1.967  1.00 70.98           H
ATOM   3578 2HD1 ILE A 236      35.552   9.646   2.116  1.00 70.98           H
ATOM   3579 3HD1 ILE A 236      37.075  10.040   2.490  1.00 70.98           H
ATOM   3580  N   SER A 237      36.529   7.934   7.725  1.00 76.70           N
ATOM   3581  H   SER A 237      37.432   8.187   7.378  1.00 76.70           H
ATOM   3582  CA  SER A 237      36.425   6.804   8.645  1.00 82.26           C
ATOM   3583  HA  SER A 237      35.704   6.233   8.252  1.00 82.26           H
ATOM   3584  C   SER A 237      35.970   7.226  10.052  1.00 82.28           C
ATOM   3585  O   SER A 237      35.100   6.575  10.648  1.00 87.47           O
ATOM   3586  CB  SER A 237      37.740   6.015   8.684  1.00 85.50           C
ATOM   3587 1HB  SER A 237      37.585   5.090   9.032  1.00 85.50           H
ATOM   3588 2HB  SER A 237      38.146   5.964   7.772  1.00 85.50           H
ATOM   3589  OG  SER A 237      38.698   6.612   9.525  1.00 68.63           O
ATOM   3590  HG  SER A 237      38.320   6.747  10.394  1.00 68.63           H
ATOM   3591  N   VAL A 238      36.476   8.367  10.537  1.00 82.27           N
ATOM   3592  H   VAL A 238      37.158   8.852   9.990  1.00 82.27           H
ATOM   3593  CA  VAL A 238      36.083   8.944  11.830  1.00 84.98           C
ATOM   3594  HA  VAL A 238      36.166   8.205  12.499  1.00 84.98           H
ATOM   3595  C   VAL A 238      34.620   9.416  11.792  1.00 86.21           C
ATOM   3596  O   VAL A 238      33.853   9.098  12.701  1.00 88.12           O
ATOM   3597  CB  VAL A 238      37.037  10.087  12.222  1.00 86.56           C
ATOM   3598  HB  VAL A 238      37.054  10.719  11.447  1.00 86.56           H
ATOM   3599  CG1 VAL A 238      36.566  10.836  13.468  1.00 80.34           C
ATOM   3600 1HG1 VAL A 238      37.199  11.573  13.704  1.00 80.34           H
ATOM   3601 2HG1 VAL A 238      36.504  10.221  14.254  1.00 80.34           H
ATOM   3602 3HG1 VAL A 238      35.663  11.241  13.323  1.00 80.34           H
ATOM   3603  CG2 VAL A 238      38.436   9.535  12.529  1.00 84.13           C
ATOM   3604 1HG2 VAL A 238      39.063  10.271  12.785  1.00 84.13           H
ATOM   3605 2HG2 VAL A 238      38.819   9.067  11.733  1.00 84.13           H
ATOM   3606 3HG2 VAL A 238      38.405   8.881  13.285  1.00 84.13           H
ATOM   3607  N   PHE A 239      34.207  10.081  10.707  1.00 80.58           N
ATOM   3608  H   PHE A 239      34.877  10.306  10.000  1.00 80.58           H
ATOM   3609  CA  PHE A 239      32.816  10.493  10.510  1.00 80.77           C
ATOM   3610  HA  PHE A 239      32.585  11.002  11.339  1.00 80.77           H
ATOM   3611  C   PHE A 239      31.861   9.296  10.402  1.00 82.44           C
ATOM   3612  O   PHE A 239      30.806   9.294  11.044  1.00 85.83           O
ATOM   3613  CB  PHE A 239      32.699  11.398   9.274  1.00 80.23           C
ATOM   3614 1HB  PHE A 239      33.437  11.173   8.637  1.00 80.23           H
ATOM   3615 2HB  PHE A 239      31.816  11.233   8.834  1.00 80.23           H
ATOM   3616  CG  PHE A 239      32.794  12.873   9.611  1.00 70.08           C
ATOM   3617  CD1 PHE A 239      31.661  13.546  10.112  1.00 67.99           C
ATOM   3618  HD1 PHE A 239      30.800  13.052  10.235  1.00 67.99           H
ATOM   3619  CD2 PHE A 239      34.003  13.577   9.443  1.00 66.23           C
ATOM   3620  HD2 PHE A 239      34.810  13.106   9.088  1.00 66.23           H
ATOM   3621  CE1 PHE A 239      31.741  14.907  10.437  1.00 57.67           C
ATOM   3622  HE1 PHE A 239      30.934  15.383  10.786  1.00 57.67           H
ATOM   3623  CE2 PHE A 239      34.075  14.940   9.774  1.00 58.15           C
ATOM   3624  HE2 PHE A 239      34.934  15.437   9.652  1.00 58.15           H
ATOM   3625  CZ  PHE A 239      32.949  15.607  10.275  1.00 60.21           C
ATOM   3626  HZ  PHE A 239      33.005  16.576  10.516  1.00 60.21           H
ATOM   3627  N   ARG A 240      32.259   8.252   9.670  1.00 83.96           N
ATOM   3628  H   ARG A 240      33.120   8.320   9.166  1.00 83.96           H
ATOM   3629  CA  ARG A 240      31.485   7.009   9.575  1.00 83.37           C
ATOM   3630  HA  ARG A 240      30.557   7.259   9.298  1.00 83.37           H
ATOM   3631  C   ARG A 240      31.377   6.325  10.944  1.00 84.65           C
ATOM   3632  O   ARG A 240      30.283   5.919  11.331  1.00 87.63           O
ATOM   3633  CB  ARG A 240      32.101   6.104   8.493  1.00 84.71           C
ATOM   3634 1HB  ARG A 240      32.183   6.627   7.645  1.00 84.71           H
ATOM   3635 2HB  ARG A 240      33.009   5.814   8.795  1.00 84.71           H
ATOM   3636  CG  ARG A 240      31.247   4.853   8.222  1.00 72.97           C
ATOM   3637 1HG  ARG A 240      31.157   4.338   9.074  1.00 72.97           H
ATOM   3638 2HG  ARG A 240      30.343   5.146   7.911  1.00 72.97           H
ATOM   3639  CD  ARG A 240      31.864   3.931   7.150  1.00 73.21           C
ATOM   3640 1HD  ARG A 240      32.858   3.911   7.261  1.00 73.21           H
ATOM   3641 2HD  ARG A 240      31.498   3.006   7.256  1.00 73.21           H
ATOM   3642  NE  ARG A 240      31.578   4.367   5.766  1.00 60.79           N
ATOM   3643  HE  ARG A 240      31.077   5.225   5.655  1.00 60.79           H
ATOM   3644  CZ  ARG A 240      31.924   3.726   4.662  1.00 56.78           C
ATOM   3645  NH1 ARG A 240      32.641   2.629   4.700  1.00 47.22           N
ATOM   3646 1HH1 ARG A 240      32.940   2.257   5.579  1.00 47.22           H
ATOM   3647 2HH1 ARG A 240      32.889   2.164   3.850  1.00 47.22           H
ATOM   3648  NH2 ARG A 240      31.549   4.153   3.479  1.00 49.50           N
ATOM   3649 1HH2 ARG A 240      30.990   4.979   3.399  1.00 49.50           H
ATOM   3650 2HH2 ARG A 240      31.822   3.653   2.657  1.00 49.50           H
ATOM   3651  N   GLY A 241      32.461   6.281  11.704  1.00 87.53           N
ATOM   3652  H   GLY A 241      33.317   6.638  11.331  1.00 87.53           H
ATOM   3653  CA  GLY A 241      32.468   5.736  13.062  1.00 88.72           C
ATOM   3654 1HA  GLY A 241      32.123   4.799  13.009  1.00 88.72           H
ATOM   3655 2HA  GLY A 241      33.418   5.725  13.374  1.00 88.72           H
ATOM   3656  C   GLY A 241      31.615   6.539  14.052  1.00 90.25           C
ATOM   3657  O   GLY A 241      30.982   5.964  14.944  1.00 89.41           O
ATOM   3658  N   TYR A 242      31.551   7.858  13.897  1.00 88.12           N
ATOM   3659  H   TYR A 242      32.134   8.289  13.208  1.00 88.12           H
ATOM   3660  CA  TYR A 242      30.662   8.704  14.693  1.00 85.14           C
ATOM   3661  HA  TYR A 242      30.789   8.404  15.638  1.00 85.14           H
ATOM   3662  C   TYR A 242      29.187   8.498  14.327  1.00 85.03           C
ATOM   3663  O   TYR A 242      28.355   8.308  15.220  1.00 87.25           O
ATOM   3664  CB  TYR A 242      31.071  10.174  14.540  1.00 85.47           C
ATOM   3665 1HB  TYR A 242      32.022  10.277  14.831  1.00 85.47           H
ATOM   3666 2HB  TYR A 242      30.986  10.435  13.579  1.00 85.47           H
ATOM   3667  CG  TYR A 242      30.219  11.113  15.364  1.00 75.74           C
ATOM   3668  CD1 TYR A 242      29.150  11.804  14.772  1.00 72.77           C
ATOM   3669  HD1 TYR A 242      28.962  11.685  13.797  1.00 72.77           H
ATOM   3670  CD2 TYR A 242      30.480  11.282  16.737  1.00 73.10           C
ATOM   3671  HD2 TYR A 242      31.241  10.792  17.162  1.00 73.10           H
ATOM   3672  CE1 TYR A 242      28.340  12.663  15.540  1.00 68.28           C
ATOM   3673  HE1 TYR A 242      27.581  13.155  15.112  1.00 68.28           H
ATOM   3674  CE2 TYR A 242      29.679  12.134  17.513  1.00 69.74           C
ATOM   3675  HE2 TYR A 242      29.870  12.250  18.488  1.00 69.74           H
ATOM   3676  CZ  TYR A 242      28.606  12.826  16.919  1.00 70.42           C
ATOM   3677  OH  TYR A 242      27.820  13.662  17.666  1.00 69.78           O
ATOM   3678  HH  TYR A 242      28.294  14.475  17.840  1.00 69.78           H
ATOM   3679  N   ALA A 243      28.873   8.475  13.034  1.00 86.26           N
ATOM   3680  H   ALA A 243      29.597   8.638  12.364  1.00 86.26           H
ATOM   3681  CA  ALA A 243      27.519   8.222  12.548  1.00 86.84           C
ATOM   3682  HA  ALA A 243      26.932   8.916  12.965  1.00 86.84           H
ATOM   3683  C   ALA A 243      27.002   6.845  12.999  1.00 88.32           C
ATOM   3684  O   ALA A 243      25.876   6.744  13.491  1.00 90.10           O
ATOM   3685  CB  ALA A 243      27.511   8.367  11.022  1.00 88.05           C
ATOM   3686 1HB  ALA A 243      27.849   9.266  10.746  1.00 88.05           H
ATOM   3687 2HB  ALA A 243      26.586   8.261  10.657  1.00 88.05           H
ATOM   3688 3HB  ALA A 243      28.092   7.675  10.593  1.00 88.05           H
ATOM   3689  N   GLU A 244      27.845   5.827  12.917  1.00 88.57           N
ATOM   3690  H   GLU A 244      28.755   6.000  12.540  1.00 88.57           H
ATOM   3691  CA  GLU A 244      27.526   4.466  13.344  1.00 88.90           C
ATOM   3692  HA  GLU A 244      26.658   4.231  12.907  1.00 88.90           H
ATOM   3693  C   GLU A 244      27.307   4.376  14.864  1.00 89.72           C
ATOM   3694  O   GLU A 244      26.324   3.786  15.312  1.00 92.40           O
ATOM   3695  CB  GLU A 244      28.655   3.527  12.870  1.00 91.81           C
ATOM   3696 1HB  GLU A 244      28.766   3.642  11.883  1.00 91.81           H
ATOM   3697 2HB  GLU A 244      29.500   3.793  13.334  1.00 91.81           H
ATOM   3698  CG  GLU A 244      28.392   2.033  13.158  1.00 78.84           C
ATOM   3699 1HG  GLU A 244      29.173   1.505  12.824  1.00 78.84           H
ATOM   3700 2HG  GLU A 244      28.306   1.913  14.147  1.00 78.84           H
ATOM   3701  CD  GLU A 244      27.121   1.479  12.496  1.00 73.11           C
ATOM   3702  OE1 GLU A 244      26.635   0.427  12.973  1.00 65.94           O
ATOM   3703  OE2 GLU A 244      26.602   2.076  11.540  1.00 66.85           O
ATOM   3704  N   ARG A 245      28.140   5.047  15.661  1.00 83.52           N
ATOM   3705  H   ARG A 245      28.932   5.508  15.261  1.00 83.52           H
ATOM   3706  CA  ARG A 245      27.921   5.126  17.116  1.00 85.88           C
ATOM   3707  HA  ARG A 245      27.856   4.176  17.421  1.00 85.88           H
ATOM   3708  C   ARG A 245      26.605   5.830  17.461  1.00 86.92           C
ATOM   3709  O   ARG A 245      25.881   5.365  18.338  1.00 89.72           O
ATOM   3710  CB  ARG A 245      29.109   5.827  17.801  1.00 87.77           C
ATOM   3711 1HB  ARG A 245      29.389   6.611  17.247  1.00 87.77           H
ATOM   3712 2HB  ARG A 245      28.824   6.142  18.706  1.00 87.77           H
ATOM   3713  CG  ARG A 245      30.305   4.870  17.956  1.00 79.43           C
ATOM   3714 1HG  ARG A 245      30.008   4.067  18.473  1.00 79.43           H
ATOM   3715 2HG  ARG A 245      30.609   4.588  17.046  1.00 79.43           H
ATOM   3716  CD  ARG A 245      31.490   5.515  18.691  1.00 77.03           C
ATOM   3717 1HD  ARG A 245      31.163   5.984  19.511  1.00 77.03           H
ATOM   3718 2HD  ARG A 245      32.150   4.810  18.951  1.00 77.03           H
ATOM   3719  NE  ARG A 245      32.189   6.504  17.850  1.00 65.01           N
ATOM   3720  HE  ARG A 245      31.697   6.848  17.050  1.00 65.01           H
ATOM   3721  CZ  ARG A 245      33.415   6.982  18.057  1.00 59.36           C
ATOM   3722  NH1 ARG A 245      34.136   6.614  19.083  1.00 52.15           N
ATOM   3723 1HH1 ARG A 245      33.770   5.955  19.740  1.00 52.15           H
ATOM   3724 2HH1 ARG A 245      35.053   6.991  19.211  1.00 52.15           H
ATOM   3725  NH2 ARG A 245      33.944   7.834  17.231  1.00 52.15           N
ATOM   3726 1HH2 ARG A 245      33.430   8.138  16.429  1.00 52.15           H
ATOM   3727 2HH2 ARG A 245      34.865   8.186  17.397  1.00 52.15           H
ATOM   3728  N   LYS A 246      26.285   6.911  16.749  1.00 78.52           N
ATOM   3729  H   LYS A 246      26.935   7.247  16.067  1.00 78.52           H
ATOM   3730  CA  LYS A 246      25.018   7.627  16.926  1.00 82.84           C
ATOM   3731  HA  LYS A 246      24.922   7.779  17.910  1.00 82.84           H
ATOM   3732  C   LYS A 246      23.809   6.794  16.485  1.00 84.07           C
ATOM   3733  O   LYS A 246      22.730   6.934  17.068  1.00 88.15           O
ATOM   3734  CB  LYS A 246      25.093   8.965  16.182  1.00 86.18           C
ATOM   3735 1HB  LYS A 246      25.955   9.413  16.421  1.00 86.18           H
ATOM   3736 2HB  LYS A 246      25.073   8.782  15.199  1.00 86.18           H
ATOM   3737  CG  LYS A 246      23.932   9.914  16.530  1.00 77.62           C
ATOM   3738 1HG  LYS A 246      23.072   9.507  16.222  1.00 77.62           H
ATOM   3739 2HG  LYS A 246      23.902  10.048  17.521  1.00 77.62           H
ATOM   3740  CD  LYS A 246      24.122  11.277  15.841  1.00 75.11           C
ATOM   3741 1HD  LYS A 246      25.007  11.659  16.107  1.00 75.11           H
ATOM   3742 2HD  LYS A 246      24.097  11.150  14.849  1.00 75.11           H
ATOM   3743  CE  LYS A 246      23.013  12.254  16.248  1.00 65.72           C
ATOM   3744 1HE  LYS A 246      22.130  11.907  15.931  1.00 65.72           H
ATOM   3745 2HE  LYS A 246      22.998  12.346  17.244  1.00 65.72           H
ATOM   3746  NZ  LYS A 246      23.224  13.606  15.657  1.00 58.67           N
ATOM   3747 1HZ  LYS A 246      22.495  14.234  15.929  1.00 58.67           H
ATOM   3748 2HZ  LYS A 246      23.235  13.563  14.658  1.00 58.67           H
ATOM   3749 3HZ  LYS A 246      24.094  13.997  15.957  1.00 58.67           H
ATOM   3750  N   ARG A 247      23.956   5.931  15.466  1.00 86.53           N
ATOM   3751  H   ARG A 247      24.821   5.941  14.965  1.00 86.53           H
ATOM   3752  CA  ARG A 247      22.929   4.977  15.043  1.00 86.81           C
ATOM   3753  HA  ARG A 247      22.081   5.500  14.962  1.00 86.81           H
ATOM   3754  C   ARG A 247      22.718   3.902  16.100  1.00 85.14           C
ATOM   3755  O   ARG A 247      21.598   3.781  16.596  1.00 90.75           O
ATOM   3756  CB  ARG A 247      23.286   4.375  13.675  1.00 89.23           C
ATOM   3757 1HB  ARG A 247      23.508   5.115  13.040  1.00 89.23           H
ATOM   3758 2HB  ARG A 247      24.079   3.775  13.778  1.00 89.23           H
ATOM   3759  CG  ARG A 247      22.104   3.562  13.114  1.00 80.03           C
ATOM   3760 1HG  ARG A 247      21.876   2.834  13.761  1.00 80.03           H
ATOM   3761 2HG  ARG A 247      21.317   4.169  13.004  1.00 80.03           H
ATOM   3762  CD  ARG A 247      22.429   2.928  11.755  1.00 77.68           C
ATOM   3763 1HD  ARG A 247      21.588   2.613  11.315  1.00 77.68           H
ATOM   3764 2HD  ARG A 247      22.883   3.597  11.166  1.00 77.68           H
ATOM   3765  NE  ARG A 247      23.327   1.771  11.919  1.00 63.42           N
ATOM   3766  HE  ARG A 247      23.680   1.597  12.838  1.00 63.42           H
ATOM   3767  CZ  ARG A 247      23.710   0.940  10.962  1.00 58.34           C
ATOM   3768  NH1 ARG A 247      23.366   1.121   9.719  1.00 51.15           N
ATOM   3769 1HH1 ARG A 247      22.798   1.904   9.466  1.00 51.15           H
ATOM   3770 2HH1 ARG A 247      23.670   0.477   9.017  1.00 51.15           H
ATOM   3771  NH2 ARG A 247      24.432  -0.088  11.242  1.00 51.44           N
ATOM   3772 1HH2 ARG A 247      24.707  -0.263  12.187  1.00 51.44           H
ATOM   3773 2HH2 ARG A 247      24.718  -0.712  10.514  1.00 51.44           H
ATOM   3774  N   ARG A 248      23.799   3.240  16.547  1.00 88.96           N
ATOM   3775  H   ARG A 248      24.691   3.460  16.152  1.00 88.96           H
ATOM   3776  CA  ARG A 248      23.730   2.208  17.589  1.00 88.24           C
ATOM   3777  HA  ARG A 248      23.099   1.528  17.215  1.00 88.24           H
ATOM   3778  C   ARG A 248      23.159   2.727  18.899  1.00 88.12           C
ATOM   3779  O   ARG A 248      22.385   2.023  19.547  1.00 91.95           O
ATOM   3780  CB  ARG A 248      25.116   1.609  17.845  1.00 90.23           C
ATOM   3781 1HB  ARG A 248      25.770   2.354  17.975  1.00 90.23           H
ATOM   3782 2HB  ARG A 248      25.077   1.050  18.673  1.00 90.23           H
ATOM   3783  CG  ARG A 248      25.589   0.733  16.678  1.00 80.89           C
ATOM   3784 1HG  ARG A 248      24.935  -0.009  16.531  1.00 80.89           H
ATOM   3785 2HG  ARG A 248      25.655   1.289  15.849  1.00 80.89           H
ATOM   3786  CD  ARG A 248      26.961   0.142  17.001  1.00 77.62           C
ATOM   3787 1HD  ARG A 248      27.590   0.866  17.286  1.00 77.62           H
ATOM   3788 2HD  ARG A 248      26.881  -0.536  17.731  1.00 77.62           H
ATOM   3789  NE  ARG A 248      27.523  -0.516  15.824  1.00 64.03           N
ATOM   3790  HE  ARG A 248      26.982  -0.468  14.984  1.00 64.03           H
ATOM   3791  CZ  ARG A 248      28.678  -1.172  15.751  1.00 58.99           C
ATOM   3792  NH1 ARG A 248      29.434  -1.362  16.803  1.00 52.17           N
ATOM   3793 1HH1 ARG A 248      29.148  -1.010  17.694  1.00 52.17           H
ATOM   3794 2HH1 ARG A 248      30.297  -1.859  16.715  1.00 52.17           H
ATOM   3795  NH2 ARG A 248      29.073  -1.616  14.619  1.00 52.36           N
ATOM   3796 1HH2 ARG A 248      28.516  -1.469  13.802  1.00 52.36           H
ATOM   3797 2HH2 ARG A 248      29.939  -2.111  14.551  1.00 52.36           H
ATOM   3798  N   LYS A 249      23.479   3.971  19.271  1.00 84.24           N
ATOM   3799  H   LYS A 249      24.150   4.483  18.735  1.00 84.24           H
ATOM   3800  CA  LYS A 249      22.872   4.602  20.443  1.00 86.43           C
ATOM   3801  HA  LYS A 249      23.041   3.982  21.209  1.00 86.43           H
ATOM   3802  C   LYS A 249      21.356   4.724  20.291  1.00 86.99           C
ATOM   3803  O   LYS A 249      20.634   4.298  21.182  1.00 88.85           O
ATOM   3804  CB  LYS A 249      23.553   5.946  20.735  1.00 89.58           C
ATOM   3805 1HB  LYS A 249      24.538   5.803  20.828  1.00 89.58           H
ATOM   3806 2HB  LYS A 249      23.377   6.576  19.979  1.00 89.58           H
ATOM   3807  CG  LYS A 249      22.999   6.546  22.038  1.00 86.91           C
ATOM   3808 1HG  LYS A 249      22.026   6.740  21.914  1.00 86.91           H
ATOM   3809 2HG  LYS A 249      23.115   5.879  22.774  1.00 86.91           H
ATOM   3810  CD  LYS A 249      23.709   7.845  22.439  1.00 80.39           C
ATOM   3811 1HD  LYS A 249      24.680   7.670  22.600  1.00 80.39           H
ATOM   3812 2HD  LYS A 249      23.608   8.529  21.716  1.00 80.39           H
ATOM   3813  CE  LYS A 249      23.047   8.342  23.726  1.00 73.22           C
ATOM   3814 1HE  LYS A 249      22.078   8.518  23.553  1.00 73.22           H
ATOM   3815 2HE  LYS A 249      23.138   7.644  24.436  1.00 73.22           H
ATOM   3816  NZ  LYS A 249      23.653   9.593  24.237  1.00 62.28           N
ATOM   3817 1HZ  LYS A 249      23.201   9.893  25.077  1.00 62.28           H
ATOM   3818 2HZ  LYS A 249      23.574  10.330  23.565  1.00 62.28           H
ATOM   3819 3HZ  LYS A 249      24.624   9.464  24.440  1.00 62.28           H
ATOM   3820  N   ARG A 250      20.869   5.214  19.151  1.00 86.84           N
ATOM   3821  H   ARG A 250      21.509   5.520  18.446  1.00 86.84           H
ATOM   3822  CA  ARG A 250      19.420   5.321  18.890  1.00 86.08           C
ATOM   3823  HA  ARG A 250      19.064   5.832  19.672  1.00 86.08           H
ATOM   3824  C   ARG A 250      18.718   3.962  18.850  1.00 86.29           C
ATOM   3825  O   ARG A 250      17.599   3.843  19.350  1.00 90.25           O
ATOM   3826  CB  ARG A 250      19.175   6.067  17.566  1.00 88.90           C
ATOM   3827 1HB  ARG A 250      19.815   5.727  16.877  1.00 88.90           H
ATOM   3828 2HB  ARG A 250      18.237   5.895  17.264  1.00 88.90           H
ATOM   3829  CG  ARG A 250      19.375   7.578  17.723  1.00 80.34           C
ATOM   3830 1HG  ARG A 250      18.762   7.914  18.438  1.00 80.34           H
ATOM   3831 2HG  ARG A 250      20.324   7.754  17.986  1.00 80.34           H
ATOM   3832  CD  ARG A 250      19.074   8.325  16.420  1.00 77.77           C
ATOM   3833 1HD  ARG A 250      18.229   7.974  16.017  1.00 77.77           H
ATOM   3834 2HD  ARG A 250      18.974   9.302  16.606  1.00 77.77           H
ATOM   3835  NE  ARG A 250      20.152   8.158  15.433  1.00 62.83           N
ATOM   3836  HE  ARG A 250      21.000   7.733  15.751  1.00 62.83           H
ATOM   3837  CZ  ARG A 250      20.098   8.523  14.154  1.00 58.27           C
ATOM   3838  NH1 ARG A 250      19.032   9.058  13.634  1.00 49.99           N
ATOM   3839 1HH1 ARG A 250      18.220   9.206  14.199  1.00 49.99           H
ATOM   3840 2HH1 ARG A 250      19.024   9.321  12.669  1.00 49.99           H
ATOM   3841  NH2 ARG A 250      21.128   8.352  13.376  1.00 50.88           N
ATOM   3842 1HH2 ARG A 250      21.966   7.944  13.738  1.00 50.88           H
ATOM   3843 2HH2 ARG A 250      21.081   8.628  12.416  1.00 50.88           H
ATOM   3844  N   GLU A 251      19.366   2.960  18.281  1.00 87.98           N
ATOM   3845  H   GLU A 251      20.241   3.147  17.834  1.00 87.98           H
ATOM   3846  CA  GLU A 251      18.854   1.585  18.278  1.00 88.98           C
ATOM   3847  HA  GLU A 251      17.927   1.632  17.907  1.00 88.98           H
ATOM   3848  C   GLU A 251      18.769   1.021  19.695  1.00 88.78           C
ATOM   3849  O   GLU A 251      17.740   0.451  20.074  1.00 91.40           O
ATOM   3850  CB  GLU A 251      19.755   0.707  17.390  1.00 91.42           C
ATOM   3851 1HB  GLU A 251      20.710   0.872  17.638  1.00 91.42           H
ATOM   3852 2HB  GLU A 251      19.529  -0.254  17.552  1.00 91.42           H
ATOM   3853  CG  GLU A 251      19.581   1.003  15.897  1.00 77.39           C
ATOM   3854 1HG  GLU A 251      18.677   0.678  15.619  1.00 77.39           H
ATOM   3855 2HG  GLU A 251      19.634   1.993  15.768  1.00 77.39           H
ATOM   3856  CD  GLU A 251      20.645   0.331  14.997  1.00 73.85           C
ATOM   3857  OE1 GLU A 251      20.581   0.555  13.762  1.00 65.27           O
ATOM   3858  OE2 GLU A 251      21.565  -0.330  15.531  1.00 67.90           O
ATOM   3859  N   ASN A 252      19.792   1.246  20.515  1.00 91.79           N
ATOM   3860  H   ASN A 252      20.581   1.753  20.168  1.00 91.79           H
ATOM   3861  CA  ASN A 252      19.812   0.785  21.900  1.00 90.32           C
ATOM   3862  HA  ASN A 252      19.533  -0.175  21.871  1.00 90.32           H
ATOM   3863  C   ASN A 252      18.786   1.518  22.783  1.00 89.82           C
ATOM   3864  O   ASN A 252      18.107   0.895  23.601  1.00 91.05           O
ATOM   3865  CB  ASN A 252      21.244   0.921  22.442  1.00 90.61           C
ATOM   3866 1HB  ASN A 252      21.888   0.607  21.744  1.00 90.61           H
ATOM   3867 2HB  ASN A 252      21.422   1.882  22.653  1.00 90.61           H
ATOM   3868  CG  ASN A 252      21.465   0.103  23.702  1.00 80.50           C
ATOM   3869  OD1 ASN A 252      20.809  -0.891  23.969  1.00 70.68           O
ATOM   3870  ND2 ASN A 252      22.434   0.475  24.511  1.00 72.09           N
ATOM   3871 1HD2 ASN A 252      22.628  -0.055  25.336  1.00 72.09           H
ATOM   3872 2HD2 ASN A 252      22.977   1.288  24.300  1.00 72.09           H
ATOM   3873  N   ASP A 253      18.616   2.828  22.572  1.00 91.96           N
ATOM   3874  H   ASP A 253      19.222   3.290  21.924  1.00 91.96           H
ATOM   3875  CA  ASP A 253      17.580   3.617  23.249  1.00 91.84           C
ATOM   3876  HA  ASP A 253      17.723   3.485  24.230  1.00 91.84           H
ATOM   3877  C   ASP A 253      16.180   3.100  22.870  1.00 92.02           C
ATOM   3878  O   ASP A 253      15.336   2.883  23.748  1.00 92.42           O
ATOM   3879  CB  ASP A 253      17.738   5.113  22.893  1.00 92.32           C
ATOM   3880 1HB  ASP A 253      17.788   5.193  21.897  1.00 92.32           H
ATOM   3881 2HB  ASP A 253      16.931   5.600  23.227  1.00 92.32           H
ATOM   3882  CG  ASP A 253      18.990   5.791  23.493  1.00 87.00           C
ATOM   3883  OD1 ASP A 253      19.519   5.285  24.507  1.00 78.77           O
ATOM   3884  OD2 ASP A 253      19.394   6.862  22.962  1.00 80.93           O
ATOM   3885  N   SER A 254      15.959   2.807  21.584  1.00 87.79           N
ATOM   3886  H   SER A 254      16.688   2.989  20.924  1.00 87.79           H
ATOM   3887  CA  SER A 254      14.699   2.231  21.091  1.00 87.78           C
ATOM   3888  HA  SER A 254      13.984   2.850  21.417  1.00 87.78           H
ATOM   3889  C   SER A 254      14.445   0.840  21.669  1.00 86.26           C
ATOM   3890  O   SER A 254      13.347   0.566  22.176  1.00 88.88           O
ATOM   3891  CB  SER A 254      14.698   2.176  19.561  1.00 88.20           C
ATOM   3892 1HB  SER A 254      15.438   1.593  19.226  1.00 88.20           H
ATOM   3893 2HB  SER A 254      13.823   1.833  19.219  1.00 88.20           H
ATOM   3894  OG  SER A 254      14.892   3.463  19.013  1.00 70.48           O
ATOM   3895  HG  SER A 254      14.936   3.401  18.059  1.00 70.48           H
ATOM   3896  N   ALA A 255      15.456  -0.024  21.677  1.00 88.70           N
ATOM   3897  H   ALA A 255      16.319   0.250  21.252  1.00 88.70           H
ATOM   3898  CA  ALA A 255      15.367  -1.357  22.278  1.00 88.26           C
ATOM   3899  HA  ALA A 255      14.606  -1.828  21.831  1.00 88.26           H
ATOM   3900  C   ALA A 255      15.047  -1.287  23.778  1.00 88.11           C
ATOM   3901  O   ALA A 255      14.218  -2.048  24.282  1.00 88.34           O
ATOM   3902  CB  ALA A 255      16.686  -2.087  22.018  1.00 88.20           C
ATOM   3903 1HB  ALA A 255      16.886  -2.128  21.039  1.00 88.20           H
ATOM   3904 2HB  ALA A 255      16.651  -3.025  22.364  1.00 88.20           H
ATOM   3905 3HB  ALA A 255      17.448  -1.622  22.468  1.00 88.20           H
ATOM   3906  N   SER A 256      15.640  -0.317  24.490  1.00 84.12           N
ATOM   3907  H   SER A 256      16.293   0.280  24.025  1.00 84.12           H
ATOM   3908  CA  SER A 256      15.381  -0.088  25.910  1.00 86.54           C
ATOM   3909  HA  SER A 256      15.538  -0.978  26.338  1.00 86.54           H
ATOM   3910  C   SER A 256      13.935   0.347  26.173  1.00 87.21           C
ATOM   3911  O   SER A 256      13.316  -0.115  27.134  1.00 90.31           O
ATOM   3912  CB  SER A 256      16.344   0.976  26.457  1.00 90.14           C
ATOM   3913 1HB  SER A 256      16.284   1.821  25.926  1.00 90.14           H
ATOM   3914 2HB  SER A 256      16.153   1.172  27.419  1.00 90.14           H
ATOM   3915  OG  SER A 256      17.675   0.517  26.374  1.00 74.71           O
ATOM   3916  HG  SER A 256      17.682  -0.440  26.355  1.00 74.71           H
ATOM   3917  N   VAL A 257      13.368   1.193  25.299  1.00 85.56           N
ATOM   3918  H   VAL A 257      13.934   1.570  24.566  1.00 85.56           H
ATOM   3919  CA  VAL A 257      11.950   1.594  25.368  1.00 89.67           C
ATOM   3920  HA  VAL A 257      11.802   1.909  26.305  1.00 89.67           H
ATOM   3921  C   VAL A 257      11.029   0.399  25.108  1.00 91.32           C
ATOM   3922  O   VAL A 257      10.104   0.166  25.882  1.00 91.64           O
ATOM   3923  CB  VAL A 257      11.657   2.756  24.405  1.00 90.59           C
ATOM   3924  HB  VAL A 257      12.008   2.470  23.513  1.00 90.59           H
ATOM   3925  CG1 VAL A 257      10.156   3.062  24.293  1.00 84.28           C
ATOM   3926 1HG1 VAL A 257       9.991   3.820  23.662  1.00 84.28           H
ATOM   3927 2HG1 VAL A 257       9.774   3.314  25.182  1.00 84.28           H
ATOM   3928 3HG1 VAL A 257       9.652   2.267  23.956  1.00 84.28           H
ATOM   3929  CG2 VAL A 257      12.342   4.039  24.883  1.00 86.23           C
ATOM   3930 1HG2 VAL A 257      12.155   4.799  24.260  1.00 86.23           H
ATOM   3931 2HG2 VAL A 257      13.334   3.919  24.932  1.00 86.23           H
ATOM   3932 3HG2 VAL A 257      12.019   4.300  25.792  1.00 86.23           H
ATOM   3933  N   ILE A 258      11.313  -0.396  24.073  1.00 82.97           N
ATOM   3934  H   ILE A 258      12.089  -0.158  23.489  1.00 82.97           H
ATOM   3935  CA  ILE A 258      10.541  -1.604  23.750  1.00 81.88           C
ATOM   3936  HA  ILE A 258       9.597  -1.304  23.614  1.00 81.88           H
ATOM   3937  C   ILE A 258      10.581  -2.592  24.927  1.00 82.68           C
ATOM   3938  O   ILE A 258       9.531  -3.065  25.375  1.00 85.96           O
ATOM   3939  CB  ILE A 258      11.059  -2.247  22.442  1.00 85.77           C
ATOM   3940  HB  ILE A 258      12.048  -2.370  22.526  1.00 85.77           H
ATOM   3941  CG1 ILE A 258      10.758  -1.324  21.238  1.00 83.54           C
ATOM   3942 1HG1 ILE A 258       9.781  -1.381  21.032  1.00 83.54           H
ATOM   3943 2HG1 ILE A 258      10.991  -0.386  21.492  1.00 83.54           H
ATOM   3944  CG2 ILE A 258      10.433  -3.633  22.215  1.00 84.27           C
ATOM   3945 1HG2 ILE A 258      10.771  -4.045  21.369  1.00 84.27           H
ATOM   3946 2HG2 ILE A 258       9.437  -3.570  22.150  1.00 84.27           H
ATOM   3947 3HG2 ILE A 258      10.653  -4.253  22.968  1.00 84.27           H
ATOM   3948  CD1 ILE A 258      11.543  -1.689  19.963  1.00 73.38           C
ATOM   3949 1HD1 ILE A 258      11.317  -1.067  19.213  1.00 73.38           H
ATOM   3950 2HD1 ILE A 258      11.331  -2.620  19.665  1.00 73.38           H
ATOM   3951 3HD1 ILE A 258      12.529  -1.634  20.121  1.00 73.38           H
ATOM   3952  N   GLN A 259      11.760  -2.832  25.495  1.00 80.03           N
ATOM   3953  H   GLN A 259      12.571  -2.375  25.129  1.00 80.03           H
ATOM   3954  CA  GLN A 259      11.918  -3.734  26.628  1.00 78.70           C
ATOM   3955  HA  GLN A 259      11.495  -4.596  26.350  1.00 78.70           H
ATOM   3956  C   GLN A 259      11.179  -3.227  27.877  1.00 77.71           C
ATOM   3957  O   GLN A 259      10.561  -4.016  28.602  1.00 85.94           O
ATOM   3958  CB  GLN A 259      13.410  -3.931  26.903  1.00 85.61           C
ATOM   3959 1HB  GLN A 259      13.885  -4.076  26.035  1.00 85.61           H
ATOM   3960 2HB  GLN A 259      13.770  -3.111  27.347  1.00 85.61           H
ATOM   3961  CG  GLN A 259      13.651  -5.139  27.813  1.00 71.85           C
ATOM   3962 1HG  GLN A 259      13.141  -5.005  28.663  1.00 71.85           H
ATOM   3963 2HG  GLN A 259      13.317  -5.959  27.349  1.00 71.85           H
ATOM   3964  CD  GLN A 259      15.129  -5.341  28.158  1.00 70.12           C
ATOM   3965  OE1 GLN A 259      15.870  -4.414  28.389  1.00 62.13           O
ATOM   3966  NE2 GLN A 259      15.592  -6.561  28.277  1.00 59.44           N
ATOM   3967 1HE2 GLN A 259      16.541  -6.711  28.554  1.00 59.44           H
ATOM   3968 2HE2 GLN A 259      14.996  -7.342  28.091  1.00 59.44           H
ATOM   3969  N   ARG A 260      11.200  -1.907  28.125  1.00 78.87           N
ATOM   3970  H   ARG A 260      11.749  -1.317  27.533  1.00 78.87           H
ATOM   3971  CA  ARG A 260      10.452  -1.295  29.226  1.00 78.96           C
ATOM   3972  HA  ARG A 260      10.694  -1.798  30.056  1.00 78.96           H
ATOM   3973  C   ARG A 260       8.941  -1.447  29.030  1.00 78.88           C
ATOM   3974  O   ARG A 260       8.248  -1.826  29.974  1.00 82.01           O
ATOM   3975  CB  ARG A 260      10.873   0.179  29.352  1.00 82.91           C
ATOM   3976 1HB  ARG A 260      11.872   0.226  29.364  1.00 82.91           H
ATOM   3977 2HB  ARG A 260      10.525   0.679  28.559  1.00 82.91           H
ATOM   3978  CG  ARG A 260      10.332   0.844  30.631  1.00 74.43           C
ATOM   3979 1HG  ARG A 260       9.339   0.729  30.662  1.00 74.43           H
ATOM   3980 2HG  ARG A 260      10.744   0.401  31.427  1.00 74.43           H
ATOM   3981  CD  ARG A 260      10.660   2.345  30.672  1.00 74.17           C
ATOM   3982 1HD  ARG A 260      10.252   2.799  29.880  1.00 74.17           H
ATOM   3983 2HD  ARG A 260      10.293   2.745  31.512  1.00 74.17           H
ATOM   3984  NE  ARG A 260      12.119   2.600  30.644  1.00 60.82           N
ATOM   3985  HE  ARG A 260      12.702   1.895  31.048  1.00 60.82           H
ATOM   3986  CZ  ARG A 260      12.739   3.665  30.140  1.00 55.91           C
ATOM   3987  NH1 ARG A 260      12.073   4.651  29.614  1.00 48.13           N
ATOM   3988 1HH1 ARG A 260      11.074   4.619  29.582  1.00 48.13           H
ATOM   3989 2HH1 ARG A 260      12.560   5.441  29.241  1.00 48.13           H
ATOM   3990  NH2 ARG A 260      14.034   3.750  30.164  1.00 48.43           N
ATOM   3991 1HH2 ARG A 260      14.576   3.011  30.564  1.00 48.43           H
ATOM   3992 2HH2 ARG A 260      14.489   4.554  29.783  1.00 48.43           H
ATOM   3993  N   ASN A 261       8.454  -1.211  27.821  1.00 78.94           N
ATOM   3994  H   ASN A 261       9.081  -0.903  27.105  1.00 78.94           H
ATOM   3995  CA  ASN A 261       7.040  -1.381  27.487  1.00 80.86           C
ATOM   3996  HA  ASN A 261       6.525  -0.875  28.178  1.00 80.86           H
ATOM   3997  C   ASN A 261       6.600  -2.842  27.585  1.00 81.68           C
ATOM   3998  O   ASN A 261       5.555  -3.118  28.171  1.00 82.97           O
ATOM   3999  CB  ASN A 261       6.787  -0.799  26.087  1.00 82.66           C
ATOM   4000 1HB  ASN A 261       7.493  -1.134  25.463  1.00 82.66           H
ATOM   4001 2HB  ASN A 261       5.888  -1.100  25.767  1.00 82.66           H
ATOM   4002  CG  ASN A 261       6.817   0.716  26.072  1.00 80.94           C
ATOM   4003  OD1 ASN A 261       6.754   1.381  27.092  1.00 71.92           O
ATOM   4004  ND2 ASN A 261       6.877   1.308  24.896  1.00 74.85           N
ATOM   4005 1HD2 ASN A 261       6.871   2.306  24.838  1.00 74.85           H
ATOM   4006 2HD2 ASN A 261       6.929   0.759  24.062  1.00 74.85           H
ATOM   4007  N   PHE A 262       7.428  -3.780  27.146  1.00 75.03           N
ATOM   4008  H   PHE A 262       8.267  -3.494  26.682  1.00 75.03           H
ATOM   4009  CA  PHE A 262       7.176  -5.208  27.306  1.00 71.71           C
ATOM   4010  HA  PHE A 262       6.272  -5.369  26.910  1.00 71.71           H
ATOM   4011  C   PHE A 262       7.109  -5.632  28.781  1.00 71.55           C
ATOM   4012  O   PHE A 262       6.160  -6.294  29.196  1.00 75.54           O
ATOM   4013  CB  PHE A 262       8.260  -5.986  26.547  1.00 74.12           C
ATOM   4014 1HB  PHE A 262       8.273  -5.679  25.595  1.00 74.12           H
ATOM   4015 2HB  PHE A 262       9.148  -5.801  26.969  1.00 74.12           H
ATOM   4016  CG  PHE A 262       8.028  -7.482  26.562  1.00 72.91           C
ATOM   4017  CD1 PHE A 262       8.853  -8.324  27.339  1.00 68.20           C
ATOM   4018  HD1 PHE A 262       9.593  -7.932  27.886  1.00 68.20           H
ATOM   4019  CD2 PHE A 262       6.979  -8.036  25.816  1.00 71.65           C
ATOM   4020  HD2 PHE A 262       6.385  -7.442  25.274  1.00 71.65           H
ATOM   4021  CE1 PHE A 262       8.637  -9.703  27.345  1.00 64.71           C
ATOM   4022  HE1 PHE A 262       9.229 -10.300  27.887  1.00 64.71           H
ATOM   4023  CE2 PHE A 262       6.760  -9.419  25.827  1.00 66.08           C
ATOM   4024  HE2 PHE A 262       6.012  -9.810  25.290  1.00 66.08           H
ATOM   4025  CZ  PHE A 262       7.583 -10.254  26.586  1.00 68.40           C
ATOM   4026  HZ  PHE A 262       7.425 -11.241  26.591  1.00 68.40           H
ATOM   4027  N   ARG A 263       8.049  -5.156  29.619  1.00 74.81           N
ATOM   4028  H   ARG A 263       8.806  -4.621  29.244  1.00 74.81           H
ATOM   4029  CA  ARG A 263       7.998  -5.399  31.076  1.00 74.69           C
ATOM   4030  HA  ARG A 263       7.910  -6.392  31.156  1.00 74.69           H
ATOM   4031  C   ARG A 263       6.783  -4.749  31.750  1.00 73.05           C
ATOM   4032  O   ARG A 263       6.278  -5.285  32.729  1.00 80.71           O
ATOM   4033  CB  ARG A 263       9.285  -4.898  31.746  1.00 80.28           C
ATOM   4034 1HB  ARG A 263       9.464  -3.966  31.431  1.00 80.28           H
ATOM   4035 2HB  ARG A 263       9.145  -4.894  32.736  1.00 80.28           H
ATOM   4036  CG  ARG A 263      10.515  -5.764  31.430  1.00 77.22           C
ATOM   4037 1HG  ARG A 263      10.386  -6.681  31.809  1.00 77.22           H
ATOM   4038 2HG  ARG A 263      10.636  -5.826  30.439  1.00 77.22           H
ATOM   4039  CD  ARG A 263      11.758  -5.121  32.058  1.00 75.76           C
ATOM   4040 1HD  ARG A 263      11.831  -4.171  31.755  1.00 75.76           H
ATOM   4041 2HD  ARG A 263      11.680  -5.148  33.055  1.00 75.76           H
ATOM   4042  NE  ARG A 263      13.008  -5.814  31.683  1.00 62.73           N
ATOM   4043  HE  ARG A 263      12.925  -6.605  31.077  1.00 62.73           H
ATOM   4044  CZ  ARG A 263      14.228  -5.483  32.076  1.00 56.87           C
ATOM   4045  NH1 ARG A 263      14.448  -4.505  32.910  1.00 48.75           N
ATOM   4046 1HH1 ARG A 263      13.681  -3.977  33.275  1.00 48.75           H
ATOM   4047 2HH1 ARG A 263      15.384  -4.283  33.185  1.00 48.75           H
ATOM   4048  NH2 ARG A 263      15.262  -6.134  31.631  1.00 50.39           N
ATOM   4049 1HH2 ARG A 263      15.138  -6.890  30.988  1.00 50.39           H
ATOM   4050 2HH2 ARG A 263      16.181  -5.879  31.932  1.00 50.39           H
ATOM   4051  N   LYS A 264       6.338  -3.594  31.256  1.00 70.40           N
ATOM   4052  H   LYS A 264       6.868  -3.145  30.537  1.00 70.40           H
ATOM   4053  CA  LYS A 264       5.106  -2.954  31.721  1.00 72.22           C
ATOM   4054  HA  LYS A 264       5.163  -2.920  32.719  1.00 72.22           H
ATOM   4055  C   LYS A 264       3.885  -3.795  31.340  1.00 70.84           C
ATOM   4056  O   LYS A 264       3.038  -4.040  32.198  1.00 73.52           O
ATOM   4057  CB  LYS A 264       5.015  -1.520  31.175  1.00 76.26           C
ATOM   4058 1HB  LYS A 264       5.858  -1.036  31.411  1.00 76.26           H
ATOM   4059 2HB  LYS A 264       4.923  -1.564  30.180  1.00 76.26           H
ATOM   4060  CG  LYS A 264       3.816  -0.735  31.749  1.00 71.98           C
ATOM   4061 1HG  LYS A 264       2.972  -1.226  31.533  1.00 71.98           H
ATOM   4062 2HG  LYS A 264       3.917  -0.665  32.741  1.00 71.98           H
ATOM   4063  CD  LYS A 264       3.729   0.679  31.161  1.00 70.78           C
ATOM   4064 1HD  LYS A 264       4.556   1.187  31.403  1.00 70.78           H
ATOM   4065 2HD  LYS A 264       3.655   0.617  30.166  1.00 70.78           H
ATOM   4066  CE  LYS A 264       2.506   1.421  31.709  1.00 59.42           C
ATOM   4067 1HE  LYS A 264       1.685   0.876  31.539  1.00 59.42           H
ATOM   4068 2HE  LYS A 264       2.617   1.560  32.693  1.00 59.42           H
ATOM   4069  NZ  LYS A 264       2.317   2.753  31.072  1.00 53.35           N
ATOM   4070 1HZ  LYS A 264       1.514   3.218  31.445  1.00 53.35           H
ATOM   4071 2HZ  LYS A 264       2.189   2.663  30.084  1.00 53.35           H
ATOM   4072 3HZ  LYS A 264       3.112   3.340  31.227  1.00 53.35           H
ATOM   4073  N   HIS A 265       3.836  -4.287  30.117  1.00 60.53           N
ATOM   4074  H   HIS A 265       4.565  -4.041  29.478  1.00 60.53           H
ATOM   4075  CA  HIS A 265       2.774  -5.171  29.646  1.00 63.22           C
ATOM   4076  HA  HIS A 265       1.917  -4.684  29.813  1.00 63.22           H
ATOM   4077  C   HIS A 265       2.713  -6.476  30.444  1.00 61.17           C
ATOM   4078  O   HIS A 265       1.648  -6.816  30.961  1.00 66.66           O
ATOM   4079  CB  HIS A 265       2.960  -5.424  28.146  1.00 66.70           C
ATOM   4080 1HB  HIS A 265       3.017  -4.547  27.669  1.00 66.70           H
ATOM   4081 2HB  HIS A 265       3.805  -5.938  28.001  1.00 66.70           H
ATOM   4082  CG  HIS A 265       1.814  -6.212  27.565  1.00 64.62           C
ATOM   4083  ND1 HIS A 265       0.552  -5.736  27.318  1.00 57.13           N
ATOM   4084  HD1 HIS A 265       0.235  -4.800  27.469  1.00 57.13           H
ATOM   4085  CD2 HIS A 265       1.819  -7.541  27.229  1.00 56.28           C
ATOM   4086  HD2 HIS A 265       2.598  -8.164  27.301  1.00 56.28           H
ATOM   4087  CE1 HIS A 265      -0.187  -6.757  26.834  1.00 55.26           C
ATOM   4088  HE1 HIS A 265      -1.147  -6.689  26.563  1.00 55.26           H
ATOM   4089  NE2 HIS A 265       0.547  -7.870  26.769  1.00 55.44           N
ATOM   4090  N   LEU A 266       3.849  -7.135  30.684  1.00 58.47           N
ATOM   4091  H   LEU A 266       4.694  -6.797  30.270  1.00 58.47           H
ATOM   4092  CA  LEU A 266       3.913  -8.334  31.528  1.00 62.05           C
ATOM   4093  HA  LEU A 266       3.292  -8.983  31.089  1.00 62.05           H
ATOM   4094  C   LEU A 266       3.418  -8.078  32.959  1.00 63.72           C
ATOM   4095  O   LEU A 266       2.724  -8.923  33.520  1.00 65.05           O
ATOM   4096  CB  LEU A 266       5.348  -8.873  31.561  1.00 65.98           C
ATOM   4097 1HB  LEU A 266       5.961  -8.100  31.724  1.00 65.98           H
ATOM   4098 2HB  LEU A 266       5.415  -9.518  32.322  1.00 65.98           H
ATOM   4099  CG  LEU A 266       5.812  -9.595  30.275  1.00 65.48           C
ATOM   4100  HG  LEU A 266       5.680  -8.981  29.497  1.00 65.48           H
ATOM   4101  CD1 LEU A 266       7.283  -9.985  30.461  1.00 61.74           C
ATOM   4102 1HD1 LEU A 266       7.633 -10.458  29.652  1.00 61.74           H
ATOM   4103 2HD1 LEU A 266       7.396 -10.594  31.246  1.00 61.74           H
ATOM   4104 3HD1 LEU A 266       7.851  -9.177  30.615  1.00 61.74           H
ATOM   4105  CD2 LEU A 266       5.006 -10.864  29.991  1.00 66.43           C
ATOM   4106 1HD2 LEU A 266       5.325 -11.312  29.156  1.00 66.43           H
ATOM   4107 2HD2 LEU A 266       4.035 -10.654  29.876  1.00 66.43           H
ATOM   4108 3HD2 LEU A 266       5.091 -11.518  30.742  1.00 66.43           H
ATOM   4109  N   ARG A 267       3.732  -6.914  33.532  1.00 70.71           N
ATOM   4110  H   ARG A 267       4.342  -6.283  33.052  1.00 70.71           H
ATOM   4111  CA  ARG A 267       3.202  -6.533  34.858  1.00 69.06           C
ATOM   4112  HA  ARG A 267       3.383  -7.317  35.452  1.00 69.06           H
ATOM   4113  C   ARG A 267       1.687  -6.309  34.830  1.00 67.10           C
ATOM   4114  O   ARG A 267       1.016  -6.721  35.765  1.00 69.65           O
ATOM   4115  CB  ARG A 267       3.939  -5.305  35.400  1.00 74.35           C
ATOM   4116 1HB  ARG A 267       4.077  -4.653  34.654  1.00 74.35           H
ATOM   4117 2HB  ARG A 267       3.383  -4.882  36.115  1.00 74.35           H
ATOM   4118  CG  ARG A 267       5.305  -5.693  35.988  1.00 70.46           C
ATOM   4119 1HG  ARG A 267       5.168  -6.398  36.684  1.00 70.46           H
ATOM   4120 2HG  ARG A 267       5.881  -6.055  35.255  1.00 70.46           H
ATOM   4121  CD  ARG A 267       6.022  -4.502  36.631  1.00 71.56           C
ATOM   4122 1HD  ARG A 267       5.369  -3.966  37.167  1.00 71.56           H
ATOM   4123 2HD  ARG A 267       6.752  -4.833  37.229  1.00 71.56           H
ATOM   4124  NE  ARG A 267       6.627  -3.608  35.631  1.00 58.01           N
ATOM   4125  HE  ARG A 267       6.503  -3.854  34.670  1.00 58.01           H
ATOM   4126  CZ  ARG A 267       7.318  -2.512  35.883  1.00 53.19           C
ATOM   4127  NH1 ARG A 267       7.489  -2.082  37.102  1.00 44.35           N
ATOM   4128 1HH1 ARG A 267       7.093  -2.585  37.870  1.00 44.35           H
ATOM   4129 2HH1 ARG A 267       8.016  -1.249  37.269  1.00 44.35           H
ATOM   4130  NH2 ARG A 267       7.867  -1.836  34.928  1.00 44.42           N
ATOM   4131 1HH2 ARG A 267       7.772  -2.141  33.980  1.00 44.42           H
ATOM   4132 2HH2 ARG A 267       8.387  -1.008  35.137  1.00 44.42           H
ATOM   4133  N   MET A 268       1.165  -5.708  33.776  1.00 65.97           N
ATOM   4134  H   MET A 268       1.775  -5.383  33.053  1.00 65.97           H
ATOM   4135  CA  MET A 268      -0.278  -5.502  33.632  1.00 67.02           C
ATOM   4136  HA  MET A 268      -0.554  -5.100  34.505  1.00 67.02           H
ATOM   4137  C   MET A 268      -1.039  -6.823  33.416  1.00 65.97           C
ATOM   4138  O   MET A 268      -2.103  -7.014  33.997  1.00 64.49           O
ATOM   4139  CB  MET A 268      -0.571  -4.542  32.474  1.00 68.77           C
ATOM   4140 1HB  MET A 268      -0.093  -4.870  31.659  1.00 68.77           H
ATOM   4141 2HB  MET A 268      -1.556  -4.539  32.304  1.00 68.77           H
ATOM   4142  CG  MET A 268      -0.118  -3.105  32.765  1.00 65.35           C
ATOM   4143 1HG  MET A 268       0.252  -3.148  33.693  1.00 65.35           H
ATOM   4144 2HG  MET A 268       0.626  -2.946  32.116  1.00 65.35           H
ATOM   4145  SD  MET A 268      -1.408  -1.849  32.620  1.00 63.61           S
ATOM   4146  CE  MET A 268      -1.927  -2.064  30.901  1.00 51.15           C
ATOM   4147 1HE  MET A 268      -2.656  -1.422  30.664  1.00 51.15           H
ATOM   4148 2HE  MET A 268      -2.270  -2.990  30.743  1.00 51.15           H
ATOM   4149 3HE  MET A 268      -1.164  -1.908  30.274  1.00 51.15           H
ATOM   4150  N   VAL A 269      -0.478  -7.729  32.627  1.00 52.15           N
ATOM   4151  H   VAL A 269       0.376  -7.492  32.164  1.00 52.15           H
ATOM   4152  CA  VAL A 269      -1.049  -9.064  32.399  1.00 60.42           C
ATOM   4153  HA  VAL A 269      -2.021  -8.922  32.209  1.00 60.42           H
ATOM   4154  C   VAL A 269      -0.928  -9.927  33.661  1.00 60.56           C
ATOM   4155  O   VAL A 269      -1.892 -10.569  34.060  1.00 55.45           O
ATOM   4156  CB  VAL A 269      -0.399  -9.732  31.171  1.00 58.11           C
ATOM   4157  HB  VAL A 269       0.586  -9.746  31.346  1.00 58.11           H
ATOM   4158  CG1 VAL A 269      -0.890 -11.161  30.961  1.00 52.94           C
ATOM   4159 1HG1 VAL A 269      -0.456 -11.575  30.161  1.00 52.94           H
ATOM   4160 2HG1 VAL A 269      -1.880 -11.183  30.820  1.00 52.94           H
ATOM   4161 3HG1 VAL A 269      -0.680 -11.732  31.754  1.00 52.94           H
ATOM   4162  CG2 VAL A 269      -0.729  -8.950  29.892  1.00 58.74           C
ATOM   4163 1HG2 VAL A 269      -0.310  -9.379  29.092  1.00 58.74           H
ATOM   4164 2HG2 VAL A 269      -0.392  -8.010  29.949  1.00 58.74           H
ATOM   4165 3HG2 VAL A 269      -1.717  -8.913  29.739  1.00 58.74           H
ATOM   4166  N   GLY A 270       0.218  -9.884  34.348  1.00 62.79           N
ATOM   4167  H   GLY A 270       0.965  -9.328  33.984  1.00 62.79           H
ATOM   4168  CA  GLY A 270       0.442 -10.607  35.607  1.00 64.73           C
ATOM   4169 1HA  GLY A 270       0.205 -11.565  35.446  1.00 64.73           H
ATOM   4170 2HA  GLY A 270       1.416 -10.535  35.822  1.00 64.73           H
ATOM   4171  C   GLY A 270      -0.383 -10.069  36.790  1.00 64.73           C
ATOM   4172  O   GLY A 270      -0.682 -10.823  37.714  1.00 60.98           O
ATOM   4173  N   SER A 271      -0.801  -8.795  36.755  1.00 59.89           N
ATOM   4174  H   SER A 271      -0.492  -8.222  35.996  1.00 59.89           H
ATOM   4175  CA  SER A 271      -1.687  -8.186  37.763  1.00 62.97           C
ATOM   4176  HA  SER A 271      -1.358  -8.540  38.639  1.00 62.97           H
ATOM   4177  C   SER A 271      -3.148  -8.613  37.618  1.00 62.46           C
ATOM   4178  O   SER A 271      -3.908  -8.511  38.577  1.00 58.52           O
ATOM   4179  CB  SER A 271      -1.564  -6.664  37.712  1.00 60.31           C
ATOM   4180 1HB  SER A 271      -0.609  -6.382  37.806  1.00 60.31           H
ATOM   4181 2HB  SER A 271      -1.935  -6.307  36.855  1.00 60.31           H
ATOM   4182  OG  SER A 271      -2.285  -6.067  38.765  1.00 53.53           O
ATOM   4183  HG  SER A 271      -3.193  -5.932  38.494  1.00 53.53           H
ATOM   4184  N   ARG A 272      -3.564  -9.131  36.465  1.00 47.58           N
ATOM   4185  H   ARG A 272      -2.967  -9.057  35.666  1.00 47.58           H
ATOM   4186  CA  ARG A 272      -4.861  -9.808  36.311  1.00 54.51           C
ATOM   4187  HA  ARG A 272      -5.511  -9.284  36.861  1.00 54.51           H
ATOM   4188  C   ARG A 272      -4.781 -11.229  36.866  1.00 54.40           C
ATOM   4189  O   ARG A 272      -4.941 -12.205  36.150  1.00 53.30           O
ATOM   4190  CB  ARG A 272      -5.358  -9.773  34.857  1.00 53.10           C
ATOM   4191 1HB  ARG A 272      -4.633 -10.116  34.260  1.00 53.10           H
ATOM   4192 2HB  ARG A 272      -6.162 -10.362  34.777  1.00 53.10           H
ATOM   4193  CG  ARG A 272      -5.739  -8.362  34.401  1.00 50.03           C
ATOM   4194 1HG  ARG A 272      -6.386  -7.964  35.052  1.00 50.03           H
ATOM   4195 2HG  ARG A 272      -4.918  -7.793  34.356  1.00 50.03           H
ATOM   4196  CD  ARG A 272      -6.388  -8.441  33.012  1.00 50.28           C
ATOM   4197 1HD  ARG A 272      -5.757  -8.871  32.367  1.00 50.28           H
ATOM   4198 2HD  ARG A 272      -7.231  -8.976  33.061  1.00 50.28           H
ATOM   4199  NE  ARG A 272      -6.728  -7.113  32.491  1.00 42.06           N
ATOM   4200  HE  ARG A 272      -6.380  -6.326  33.001  1.00 42.06           H
ATOM   4201  CZ  ARG A 272      -7.451  -6.853  31.411  1.00 37.77           C
ATOM   4202  NH1 ARG A 272      -7.971  -7.814  30.684  1.00 33.20           N
ATOM   4203 1HH1 ARG A 272      -7.826  -8.770  30.940  1.00 33.20           H
ATOM   4204 2HH1 ARG A 272      -8.513  -7.591  29.874  1.00 33.20           H
ATOM   4205  NH2 ARG A 272      -7.675  -5.631  31.044  1.00 32.56           N
ATOM   4206 1HH2 ARG A 272      -7.301  -4.872  31.577  1.00 32.56           H
ATOM   4207 2HH2 ARG A 272      -8.222  -5.446  30.227  1.00 32.56           H
ATOM   4208  N   ARG A 273      -4.571 -11.333  38.173  1.00 41.24           N
ATOM   4209  H   ARG A 273      -4.191 -10.545  38.657  1.00 41.24           H
ATOM   4210  CA  ARG A 273      -4.867 -12.541  38.941  1.00 46.95           C
ATOM   4211  HA  ARG A 273      -4.519 -13.346  38.461  1.00 46.95           H
ATOM   4212  C   ARG A 273      -6.395 -12.656  39.031  1.00 46.85           C
ATOM   4213  O   ARG A 273      -6.982 -12.435  40.083  1.00 47.49           O
ATOM   4214  CB  ARG A 273      -4.122 -12.508  40.290  1.00 44.38           C
ATOM   4215 1HB  ARG A 273      -3.250 -12.034  40.167  1.00 44.38           H
ATOM   4216 2HB  ARG A 273      -4.680 -12.012  40.956  1.00 44.38           H
ATOM   4217  CG  ARG A 273      -3.843 -13.915  40.834  1.00 41.94           C
ATOM   4218 1HG  ARG A 273      -4.709 -14.401  40.956  1.00 41.94           H
ATOM   4219 2HG  ARG A 273      -3.269 -14.414  40.185  1.00 41.94           H
ATOM   4220  CD  ARG A 273      -3.118 -13.815  42.186  1.00 42.37           C
ATOM   4221 1HD  ARG A 273      -2.376 -13.148  42.120  1.00 42.37           H
ATOM   4222 2HD  ARG A 273      -3.764 -13.526  42.892  1.00 42.37           H
ATOM   4223  NE  ARG A 273      -2.532 -15.094  42.615  1.00 35.98           N
ATOM   4224  HE  ARG A 273      -2.565 -15.847  41.958  1.00 35.98           H
ATOM   4225  CZ  ARG A 273      -1.964 -15.348  43.787  1.00 33.60           C
ATOM   4226  NH1 ARG A 273      -1.904 -14.456  44.734  1.00 29.43           N
ATOM   4227 1HH1 ARG A 273      -2.293 -13.546  44.589  1.00 29.43           H
ATOM   4228 2HH1 ARG A 273      -1.469 -14.681  45.606  1.00 29.43           H
ATOM   4229  NH2 ARG A 273      -1.436 -16.513  44.035  1.00 27.52           N
ATOM   4230 1HH2 ARG A 273      -1.456 -17.229  43.338  1.00 27.52           H
ATOM   4231 2HH2 ARG A 273      -1.011 -16.691  44.923  1.00 27.52           H
ATOM   4232  N   VAL A 274      -7.041 -12.921  37.927  1.00 34.39           N
ATOM   4233  H   VAL A 274      -6.560 -12.803  37.058  1.00 34.39           H
ATOM   4234  CA  VAL A 274      -8.427 -13.380  37.892  1.00 42.00           C
ATOM   4235  HA  VAL A 274      -9.022 -12.686  38.298  1.00 42.00           H
ATOM   4236  C   VAL A 274      -8.416 -14.680  38.688  1.00 42.57           C
ATOM   4237  O   VAL A 274      -7.707 -15.610  38.315  1.00 40.53           O
ATOM   4238  CB  VAL A 274      -8.931 -13.580  36.452  1.00 39.40           C
ATOM   4239  HB  VAL A 274      -8.326 -14.257  36.033  1.00 39.40           H
ATOM   4240  CG1 VAL A 274     -10.381 -14.089  36.424  1.00 34.78           C
ATOM   4241 1HG1 VAL A 274     -10.698 -14.215  35.484  1.00 34.78           H
ATOM   4242 2HG1 VAL A 274     -10.997 -13.441  36.872  1.00 34.78           H
ATOM   4243 3HG1 VAL A 274     -10.462 -14.967  36.896  1.00 34.78           H
ATOM   4244  CG2 VAL A 274      -8.889 -12.259  35.666  1.00 39.10           C
ATOM   4245 1HG2 VAL A 274      -9.216 -12.388  34.730  1.00 39.10           H
ATOM   4246 2HG2 VAL A 274      -7.957 -11.900  35.619  1.00 39.10           H
ATOM   4247 3HG2 VAL A 274      -9.464 -11.565  36.100  1.00 39.10           H
ATOM   4248  N   LYS A 275      -9.132 -14.704  39.806  1.00 40.09           N
ATOM   4249  H   LYS A 275      -9.445 -13.841  40.202  1.00 40.09           H
ATOM   4250  CA  LYS A 275      -9.475 -15.958  40.474  1.00 46.58           C
ATOM   4251  HA  LYS A 275      -8.643 -16.344  40.872  1.00 46.58           H
ATOM   4252  C   LYS A 275     -10.089 -16.846  39.387  1.00 45.18           C
ATOM   4253  O   LYS A 275     -11.204 -16.589  38.956  1.00 46.65           O
ATOM   4254  CB  LYS A 275     -10.480 -15.732  41.618  1.00 45.66           C
ATOM   4255 1HB  LYS A 275     -11.042 -14.937  41.389  1.00 45.66           H
ATOM   4256 2HB  LYS A 275     -11.062 -16.542  41.689  1.00 45.66           H
ATOM   4257  CG  LYS A 275      -9.838 -15.484  42.990  1.00 42.83           C
ATOM   4258 1HG  LYS A 275      -9.269 -16.268  43.237  1.00 42.83           H
ATOM   4259 2HG  LYS A 275      -9.272 -14.661  42.948  1.00 42.83           H
ATOM   4260  CD  LYS A 275     -10.929 -15.295  44.049  1.00 43.12           C
ATOM   4261 1HD  LYS A 275     -11.425 -14.450  43.850  1.00 43.12           H
ATOM   4262 2HD  LYS A 275     -11.558 -16.071  44.002  1.00 43.12           H
ATOM   4263  CE  LYS A 275     -10.351 -15.209  45.473  1.00 34.82           C
ATOM   4264 1HE  LYS A 275      -9.851 -16.049  45.685  1.00 34.82           H
ATOM   4265 2HE  LYS A 275      -9.731 -14.427  45.538  1.00 34.82           H
ATOM   4266  NZ  LYS A 275     -11.419 -15.038  46.490  1.00 31.54           N
ATOM   4267 1HZ  LYS A 275     -11.032 -14.983  47.410  1.00 31.54           H
ATOM   4268 2HZ  LYS A 275     -12.059 -15.806  46.471  1.00 31.54           H
ATOM   4269 3HZ  LYS A 275     -11.940 -14.200  46.325  1.00 31.54           H
ATOM   4270  N   ALA A 276      -9.330 -17.804  38.912  1.00 39.28           N
ATOM   4271  H   ALA A 276      -8.361 -17.817  39.160  1.00 39.28           H
ATOM   4272  CA  ALA A 276      -9.838 -18.839  38.046  1.00 43.65           C
ATOM   4273  HA  ALA A 276     -10.329 -18.433  37.275  1.00 43.65           H
ATOM   4274  C   ALA A 276     -10.792 -19.671  38.900  1.00 43.87           C
ATOM   4275  O   ALA A 276     -10.378 -20.574  39.619  1.00 42.87           O
ATOM   4276  CB  ALA A 276      -8.662 -19.645  37.472  1.00 42.59           C
ATOM   4277 1HB  ALA A 276      -8.064 -19.063  36.921  1.00 42.59           H
ATOM   4278 2HB  ALA A 276      -8.988 -20.390  36.890  1.00 42.59           H
ATOM   4279 3HB  ALA A 276      -8.111 -20.046  38.204  1.00 42.59           H
ATOM   4280  N   GLN A 277     -12.073 -19.266  38.894  1.00 39.49           N
ATOM   4281  H   GLN A 277     -12.300 -18.382  38.485  1.00 39.49           H
ATOM   4282  CA  GLN A 277     -13.133 -20.067  39.460  1.00 47.47           C
ATOM   4283  HA  GLN A 277     -12.953 -20.280  40.420  1.00 47.47           H
ATOM   4284  C   GLN A 277     -13.154 -21.352  38.631  1.00 46.46           C
ATOM   4285  O   GLN A 277     -13.310 -21.292  37.405  1.00 50.38           O
ATOM   4286  CB  GLN A 277     -14.440 -19.265  39.422  1.00 49.05           C
ATOM   4287 1HB  GLN A 277     -14.224 -18.291  39.482  1.00 49.05           H
ATOM   4288 2HB  GLN A 277     -14.908 -19.450  38.558  1.00 49.05           H
ATOM   4289  CG  GLN A 277     -15.373 -19.635  40.578  1.00 48.13           C
ATOM   4290 1HG  GLN A 277     -15.695 -20.572  40.441  1.00 48.13           H
ATOM   4291 2HG  GLN A 277     -14.858 -19.581  41.434  1.00 48.13           H
ATOM   4292  CD  GLN A 277     -16.587 -18.715  40.684  1.00 49.20           C
ATOM   4293  OE1 GLN A 277     -16.868 -17.881  39.832  1.00 44.92           O
ATOM   4294  NE2 GLN A 277     -17.348 -18.827  41.736  1.00 43.73           N
ATOM   4295 1HE2 GLN A 277     -18.149 -18.237  41.839  1.00 43.73           H
ATOM   4296 2HE2 GLN A 277     -17.131 -19.503  42.440  1.00 43.73           H
ATOM   4297  N   THR A 278     -12.887 -22.478  39.274  1.00 47.37           N
ATOM   4298  H   THR A 278     -12.739 -22.450  40.263  1.00 47.37           H
ATOM   4299  CA  THR A 278     -12.802 -23.759  38.581  1.00 55.53           C
ATOM   4300  HA  THR A 278     -12.117 -23.640  37.862  1.00 55.53           H
ATOM   4301  C   THR A 278     -14.157 -24.079  37.960  1.00 56.76           C
ATOM   4302  O   THR A 278     -15.207 -23.682  38.468  1.00 54.02           O
ATOM   4303  CB  THR A 278     -12.308 -24.884  39.503  1.00 51.14           C
ATOM   4304  HB  THR A 278     -12.398 -25.756  39.023  1.00 51.14           H
ATOM   4305  OG1 THR A 278     -13.126 -24.972  40.647  1.00 46.46           O
ATOM   4306  HG1 THR A 278     -14.045 -24.992  40.381  1.00 46.46           H
ATOM   4307  CG2 THR A 278     -10.866 -24.666  39.972  1.00 50.25           C
ATOM   4308 1HG2 THR A 278     -10.567 -25.410  40.570  1.00 50.25           H
ATOM   4309 2HG2 THR A 278     -10.780 -23.809  40.481  1.00 50.25           H
ATOM   4310 3HG2 THR A 278     -10.238 -24.626  39.194  1.00 50.25           H
ATOM   4311  N   PHE A 279     -14.156 -24.772  36.830  1.00 43.23           N
ATOM   4312  H   PHE A 279     -13.277 -25.065  36.453  1.00 43.23           H
ATOM   4313  CA  PHE A 279     -15.382 -25.131  36.104  1.00 47.32           C
ATOM   4314  HA  PHE A 279     -15.821 -24.270  35.847  1.00 47.32           H
ATOM   4315  C   PHE A 279     -16.394 -25.897  36.981  1.00 46.62           C
ATOM   4316  O   PHE A 279     -17.600 -25.802  36.761  1.00 51.49           O
ATOM   4317  CB  PHE A 279     -14.981 -25.932  34.861  1.00 45.94           C
ATOM   4318 1HB  PHE A 279     -14.000 -25.812  34.710  1.00 45.94           H
ATOM   4319 2HB  PHE A 279     -15.177 -26.898  35.030  1.00 45.94           H
ATOM   4320  CG  PHE A 279     -15.698 -25.529  33.591  1.00 46.96           C
ATOM   4321  CD1 PHE A 279     -16.875 -26.191  33.192  1.00 45.48           C
ATOM   4322  HD1 PHE A 279     -17.255 -26.919  33.762  1.00 45.48           H
ATOM   4323  CD2 PHE A 279     -15.179 -24.495  32.781  1.00 45.17           C
ATOM   4324  HD2 PHE A 279     -14.346 -24.017  33.059  1.00 45.17           H
ATOM   4325  CE1 PHE A 279     -17.516 -25.831  31.995  1.00 37.54           C
ATOM   4326  HE1 PHE A 279     -18.352 -26.303  31.715  1.00 37.54           H
ATOM   4327  CE2 PHE A 279     -15.826 -24.134  31.588  1.00 37.67           C
ATOM   4328  HE2 PHE A 279     -15.459 -23.395  31.023  1.00 37.67           H
ATOM   4329  CZ  PHE A 279     -16.985 -24.809  31.190  1.00 38.88           C
ATOM   4330  HZ  PHE A 279     -17.436 -24.564  30.332  1.00 38.88           H
ATOM   4331  N   ALA A 280     -15.906 -26.564  38.017  1.00 52.43           N
ATOM   4332  H   ALA A 280     -14.911 -26.608  38.110  1.00 52.43           H
ATOM   4333  CA  ALA A 280     -16.707 -27.240  39.033  1.00 60.55           C
ATOM   4334  HA  ALA A 280     -17.356 -27.820  38.540  1.00 60.55           H
ATOM   4335  C   ALA A 280     -17.548 -26.260  39.879  1.00 62.16           C
ATOM   4336  O   ALA A 280     -18.748 -26.473  40.039  1.00 65.39           O
ATOM   4337  CB  ALA A 280     -15.762 -28.088  39.890  1.00 63.29           C
ATOM   4338 1HB  ALA A 280     -15.228 -28.714  39.322  1.00 63.29           H
ATOM   4339 2HB  ALA A 280     -16.273 -28.634  40.553  1.00 63.29           H
ATOM   4340 3HB  ALA A 280     -15.122 -27.510  40.396  1.00 63.29           H
ATOM   4341  N   GLU A 281     -16.987 -25.143  40.326  1.00 60.75           N
ATOM   4342  H   GLU A 281     -16.023 -24.979  40.114  1.00 60.75           H
ATOM   4343  CA  GLU A 281     -17.710 -24.131  41.118  1.00 68.50           C
ATOM   4344  HA  GLU A 281     -18.131 -24.664  41.852  1.00 68.50           H
ATOM   4345  C   GLU A 281     -18.805 -23.406  40.318  1.00 66.20           C
ATOM   4346  O   GLU A 281     -19.805 -22.964  40.880  1.00 69.79           O
ATOM   4347  CB  GLU A 281     -16.734 -23.078  41.656  1.00 72.63           C
ATOM   4348 1HB  GLU A 281     -16.069 -22.873  40.938  1.00 72.63           H
ATOM   4349 2HB  GLU A 281     -17.255 -22.253  41.874  1.00 72.63           H
ATOM   4350  CG  GLU A 281     -15.965 -23.501  42.910  1.00 65.03           C
ATOM   4351 1HG  GLU A 281     -16.619 -23.680  43.645  1.00 65.03           H
ATOM   4352 2HG  GLU A 281     -15.452 -24.336  42.709  1.00 65.03           H
ATOM   4353  CD  GLU A 281     -14.983 -22.392  43.357  1.00 58.78           C
ATOM   4354  OE1 GLU A 281     -14.821 -22.199  44.575  1.00 51.65           O
ATOM   4355  OE2 GLU A 281     -14.393 -21.737  42.464  1.00 52.59           O
ATOM   4356  N   ARG A 282     -18.647 -23.253  38.993  1.00 43.13           N
ATOM   4357  H   ARG A 282     -17.780 -23.526  38.575  1.00 43.13           H
ATOM   4358  CA  ARG A 282     -19.704 -22.699  38.137  1.00 47.20           C
ATOM   4359  HA  ARG A 282     -20.022 -21.889  38.629  1.00 47.20           H
ATOM   4360  C   ARG A 282     -20.879 -23.660  37.971  1.00 44.35           C
ATOM   4361  O   ARG A 282     -21.997 -23.193  37.840  1.00 49.17           O
ATOM   4362  CB  ARG A 282     -19.145 -22.307  36.765  1.00 48.54           C
ATOM   4363 1HB  ARG A 282     -18.318 -22.839  36.585  1.00 48.54           H
ATOM   4364 2HB  ARG A 282     -19.830 -22.507  36.064  1.00 48.54           H
ATOM   4365  CG  ARG A 282     -18.799 -20.822  36.707  1.00 47.55           C
ATOM   4366 1HG  ARG A 282     -19.601 -20.291  36.980  1.00 47.55           H
ATOM   4367 2HG  ARG A 282     -18.046 -20.639  37.339  1.00 47.55           H
ATOM   4368  CD  ARG A 282     -18.380 -20.403  35.298  1.00 50.62           C
ATOM   4369 1HD  ARG A 282     -18.075 -21.203  34.782  1.00 50.62           H
ATOM   4370 2HD  ARG A 282     -19.151 -19.976  34.827  1.00 50.62           H
ATOM   4371  NE  ARG A 282     -17.280 -19.440  35.330  1.00 41.99           N
ATOM   4372  HE  ARG A 282     -16.882 -19.243  36.226  1.00 41.99           H
ATOM   4373  CZ  ARG A 282     -16.757 -18.802  34.296  1.00 38.96           C
ATOM   4374  NH1 ARG A 282     -17.244 -18.928  33.081  1.00 35.12           N
ATOM   4375 1HH1 ARG A 282     -18.033 -19.520  32.918  1.00 35.12           H
ATOM   4376 2HH1 ARG A 282     -16.825 -18.432  32.321  1.00 35.12           H
ATOM   4377  NH2 ARG A 282     -15.719 -18.027  34.456  1.00 33.84           N
ATOM   4378 1HH2 ARG A 282     -15.315 -17.913  35.364  1.00 33.84           H
ATOM   4379 2HH2 ARG A 282     -15.328 -17.547  33.671  1.00 33.84           H
ATOM   4380  N   ARG A 283     -20.618 -24.949  37.976  1.00 36.29           N
ATOM   4381  H   ARG A 283     -19.672 -25.242  38.112  1.00 36.29           H
ATOM   4382  CA  ARG A 283     -21.650 -25.980  37.792  1.00 43.84           C
ATOM   4383  HA  ARG A 283     -22.269 -25.649  37.080  1.00 43.84           H
ATOM   4384  C   ARG A 283     -22.514 -26.159  39.040  1.00 42.28           C
ATOM   4385  O   ARG A 283     -23.711 -26.356  38.904  1.00 48.14           O
ATOM   4386  CB  ARG A 283     -20.983 -27.278  37.321  1.00 44.59           C
ATOM   4387 1HB  ARG A 283     -20.194 -27.048  36.752  1.00 44.59           H
ATOM   4388 2HB  ARG A 283     -20.678 -27.794  38.122  1.00 44.59           H
ATOM   4389  CG  ARG A 283     -21.949 -28.150  36.505  1.00 43.13           C
ATOM   4390 1HG  ARG A 283     -22.708 -28.439  37.089  1.00 43.13           H
ATOM   4391 2HG  ARG A 283     -22.304 -27.620  35.735  1.00 43.13           H
ATOM   4392  CD  ARG A 283     -21.231 -29.387  35.971  1.00 47.24           C
ATOM   4393 1HD  ARG A 283     -20.413 -29.109  35.467  1.00 47.24           H
ATOM   4394 2HD  ARG A 283     -20.968 -29.977  36.734  1.00 47.24           H
ATOM   4395  NE  ARG A 283     -22.100 -30.166  35.056  1.00 37.74           N
ATOM   4396  HE  ARG A 283     -23.049 -29.862  34.966  1.00 37.74           H
ATOM   4397  CZ  ARG A 283     -21.741 -31.225  34.346  1.00 35.62           C
ATOM   4398  NH1 ARG A 283     -20.547 -31.735  34.413  1.00 30.99           N
ATOM   4399 1HH1 ARG A 283     -19.862 -31.327  35.016  1.00 30.99           H
ATOM   4400 2HH1 ARG A 283     -20.314 -32.536  33.861  1.00 30.99           H
ATOM   4401  NH2 ARG A 283     -22.598 -31.804  33.555  1.00 30.23           N
ATOM   4402 1HH2 ARG A 283     -23.530 -31.449  33.482  1.00 30.23           H
ATOM   4403 2HH2 ARG A 283     -22.324 -32.603  33.020  1.00 30.23           H
ATOM   4404  N   GLU A 284     -21.953 -26.000  40.242  1.00 53.13           N
ATOM   4405  H   GLU A 284     -20.965 -25.856  40.298  1.00 53.13           H
ATOM   4406  CA  GLU A 284     -22.736 -26.030  41.483  1.00 62.46           C
ATOM   4407  HA  GLU A 284     -23.304 -26.848  41.392  1.00 62.46           H
ATOM   4408  C   GLU A 284     -23.665 -24.817  41.643  1.00 60.45           C
ATOM   4409  O   GLU A 284     -24.795 -24.950  42.109  1.00 61.77           O
ATOM   4410  CB  GLU A 284     -21.799 -26.135  42.691  1.00 66.45           C
ATOM   4411 1HB  GLU A 284     -20.969 -25.609  42.506  1.00 66.45           H
ATOM   4412 2HB  GLU A 284     -22.260 -25.758  43.494  1.00 66.45           H
ATOM   4413  CG  GLU A 284     -21.414 -27.590  42.975  1.00 59.12           C
ATOM   4414 1HG  GLU A 284     -22.250 -28.113  43.143  1.00 59.12           H
ATOM   4415 2HG  GLU A 284     -20.947 -27.958  42.171  1.00 59.12           H
ATOM   4416  CD  GLU A 284     -20.490 -27.744  44.188  1.00 54.50           C
ATOM   4417  OE1 GLU A 284     -20.496 -28.851  44.759  1.00 46.48           O
ATOM   4418  OE2 GLU A 284     -19.780 -26.773  44.493  1.00 47.82           O
ATOM   4419  N   ARG A 285     -23.267 -23.631  41.183  1.00 49.06           N
ATOM   4420  H   ARG A 285     -22.362 -23.554  40.765  1.00 49.06           H
ATOM   4421  CA  ARG A 285     -24.116 -22.427  41.269  1.00 53.70           C
ATOM   4422  HA  ARG A 285     -24.562 -22.519  42.159  1.00 53.70           H
ATOM   4423  C   ARG A 285     -25.241 -22.369  40.235  1.00 51.34           C
ATOM   4424  O   ARG A 285     -26.153 -21.564  40.411  1.00 50.09           O
ATOM   4425  CB  ARG A 285     -23.256 -21.160  41.223  1.00 53.71           C
ATOM   4426 1HB  ARG A 285     -22.544 -21.276  40.531  1.00 53.71           H
ATOM   4427 2HB  ARG A 285     -23.836 -20.383  40.979  1.00 53.71           H
ATOM   4428  CG  ARG A 285     -22.595 -20.885  42.581  1.00 52.30           C
ATOM   4429 1HG  ARG A 285     -23.293 -20.880  43.297  1.00 52.30           H
ATOM   4430 2HG  ARG A 285     -21.923 -21.599  42.775  1.00 52.30           H
ATOM   4431  CD  ARG A 285     -21.894 -19.524  42.547  1.00 56.17           C
ATOM   4432 1HD  ARG A 285     -21.164 -19.533  41.863  1.00 56.17           H
ATOM   4433 2HD  ARG A 285     -22.553 -18.806  42.323  1.00 56.17           H
ATOM   4434  NE  ARG A 285     -21.297 -19.201  43.841  1.00 44.35           N
ATOM   4435  HE  ARG A 285     -21.326 -19.913  44.542  1.00 44.35           H
ATOM   4436  CZ  ARG A 285     -20.722 -18.057  44.174  1.00 40.11           C
ATOM   4437  NH1 ARG A 285     -20.621 -17.063  43.332  1.00 35.76           N
ATOM   4438 1HH1 ARG A 285     -20.984 -17.154  42.405  1.00 35.76           H
ATOM   4439 2HH1 ARG A 285     -20.180 -16.211  43.615  1.00 35.76           H
ATOM   4440  NH2 ARG A 285     -20.245 -17.889  45.366  1.00 34.35           N
ATOM   4441 1HH2 ARG A 285     -20.310 -18.626  46.039  1.00 34.35           H
ATOM   4442 2HH2 ARG A 285     -19.811 -17.023  45.613  1.00 34.35           H
ATOM   4443  N   SER A 286     -25.221 -23.166  39.190  1.00 44.80           N
ATOM   4444  H   SER A 286     -24.443 -23.782  39.068  1.00 44.80           H
ATOM   4445  CA  SER A 286     -26.298 -23.184  38.197  1.00 47.51           C
ATOM   4446  HA  SER A 286     -26.603 -22.232  38.189  1.00 47.51           H
ATOM   4447  C   SER A 286     -27.497 -24.047  38.598  1.00 44.21           C
ATOM   4448  O   SER A 286     -28.548 -23.909  37.996  1.00 43.40           O
ATOM   4449  CB  SER A 286     -25.777 -23.584  36.814  1.00 46.58           C
ATOM   4450 1HB  SER A 286     -26.527 -23.613  36.153  1.00 46.58           H
ATOM   4451 2HB  SER A 286     -25.082 -22.936  36.502  1.00 46.58           H
ATOM   4452  OG  SER A 286     -25.178 -24.859  36.805  1.00 44.06           O
ATOM   4453  HG  SER A 286     -25.859 -25.532  36.803  1.00 44.06           H
ATOM   4454  N   PHE A 287     -27.359 -24.892  39.626  1.00 45.19           N
ATOM   4455  H   PHE A 287     -26.476 -24.936  40.094  1.00 45.19           H
ATOM   4456  CA  PHE A 287     -28.446 -25.755  40.095  1.00 47.62           C
ATOM   4457  HA  PHE A 287     -29.088 -25.789  39.329  1.00 47.62           H
ATOM   4458  C   PHE A 287     -29.248 -25.176  41.263  1.00 46.45           C
ATOM   4459  O   PHE A 287     -30.258 -25.762  41.646  1.00 44.01           O
ATOM   4460  CB  PHE A 287     -27.901 -27.153  40.385  1.00 43.66           C
ATOM   4461 1HB  PHE A 287     -27.020 -27.064  40.850  1.00 43.66           H
ATOM   4462 2HB  PHE A 287     -28.546 -27.631  40.981  1.00 43.66           H
ATOM   4463  CG  PHE A 287     -27.699 -27.984  39.128  1.00 43.82           C
ATOM   4464  CD1 PHE A 287     -28.811 -28.606  38.528  1.00 44.98           C
ATOM   4465  HD1 PHE A 287     -29.718 -28.510  38.939  1.00 44.98           H
ATOM   4466  CD2 PHE A 287     -26.434 -28.120  38.552  1.00 44.42           C
ATOM   4467  HD2 PHE A 287     -25.642 -27.682  38.978  1.00 44.42           H
ATOM   4468  CE1 PHE A 287     -28.652 -29.357  37.360  1.00 37.14           C
ATOM   4469  HE1 PHE A 287     -29.444 -29.798  36.938  1.00 37.14           H
ATOM   4470  CE2 PHE A 287     -26.271 -28.872  37.373  1.00 37.36           C
ATOM   4471  HE2 PHE A 287     -25.365 -28.964  36.959  1.00 37.36           H
ATOM   4472  CZ  PHE A 287     -27.382 -29.492  36.779  1.00 39.49           C
ATOM   4473  HZ  PHE A 287     -27.268 -30.029  35.943  1.00 39.49           H
ATOM   4474  N   SER A 288     -28.886 -24.031  41.834  1.00 45.97           N
ATOM   4475  H   SER A 288     -28.107 -23.541  41.443  1.00 45.97           H
ATOM   4476  CA  SER A 288     -29.554 -23.436  43.001  1.00 50.67           C
ATOM   4477  HA  SER A 288     -30.179 -24.156  43.303  1.00 50.67           H
ATOM   4478  C   SER A 288     -30.441 -22.223  42.688  1.00 47.75           C
ATOM   4479  O   SER A 288     -30.877 -21.527  43.597  1.00 46.16           O
ATOM   4480  CB  SER A 288     -28.527 -23.124  44.090  1.00 49.94           C
ATOM   4481 1HB  SER A 288     -28.963 -22.688  44.877  1.00 49.94           H
ATOM   4482 2HB  SER A 288     -28.058 -23.956  44.387  1.00 49.94           H
ATOM   4483  OG  SER A 288     -27.548 -22.238  43.608  1.00 45.71           O
ATOM   4484  HG  SER A 288     -26.720 -22.706  43.498  1.00 45.71           H
ATOM   4485  N   ARG A 289     -30.728 -21.934  41.419  1.00 34.02           N
ATOM   4486  H   ARG A 289     -30.238 -22.414  40.692  1.00 34.02           H
ATOM   4487  CA  ARG A 289     -31.738 -20.936  41.052  1.00 35.80           C
ATOM   4488  HA  ARG A 289     -31.853 -20.338  41.845  1.00 35.80           H
ATOM   4489  C   ARG A 289     -33.062 -21.640  40.771  1.00 34.63           C
ATOM   4490  O   ARG A 289     -33.322 -22.059  39.654  1.00 32.45           O
ATOM   4491  CB  ARG A 289     -31.269 -20.037  39.900  1.00 34.31           C
ATOM   4492 1HB  ARG A 289     -30.780 -20.593  39.228  1.00 34.31           H
ATOM   4493 2HB  ARG A 289     -32.066 -19.616  39.467  1.00 34.31           H
ATOM   4494  CG  ARG A 289     -30.336 -18.935  40.415  1.00 32.02           C
ATOM   4495 1HG  ARG A 289     -30.772 -18.465  41.183  1.00 32.02           H
ATOM   4496 2HG  ARG A 289     -29.477 -19.345  40.720  1.00 32.02           H
ATOM   4497  CD  ARG A 289     -30.043 -17.923  39.310  1.00 30.99           C
ATOM   4498 1HD  ARG A 289     -29.462 -18.346  38.615  1.00 30.99           H
ATOM   4499 2HD  ARG A 289     -30.902 -17.626  38.892  1.00 30.99           H
ATOM   4500  NE  ARG A 289     -29.346 -16.727  39.823  1.00 26.72           N
ATOM   4501  HE  ARG A 289     -28.940 -16.798  40.734  1.00 26.72           H
ATOM   4502  CZ  ARG A 289     -29.206 -15.574  39.197  1.00 24.02           C
ATOM   4503  NH1 ARG A 289     -29.639 -15.393  37.977  1.00 20.90           N
ATOM   4504 1HH1 ARG A 289     -30.092 -16.141  37.491  1.00 20.90           H
ATOM   4505 2HH1 ARG A 289     -29.518 -14.507  37.530  1.00 20.90           H
ATOM   4506  NH2 ARG A 289     -28.627 -14.565  39.785  1.00 19.98           N
ATOM   4507 1HH2 ARG A 289     -28.284 -14.661  40.719  1.00 19.98           H
ATOM   4508 2HH2 ARG A 289     -28.526 -13.695  39.302  1.00 19.98           H
ATOM   4509  N   SER A 290     -33.909 -21.727  41.816  1.00 36.60           N
ATOM   4510  H   SER A 290     -33.546 -21.560  42.733  1.00 36.60           H
ATOM   4511  CA  SER A 290     -35.322 -22.051  41.685  1.00 43.34           C
ATOM   4512  HA  SER A 290     -35.378 -22.941  41.233  1.00 43.34           H
ATOM   4513  C   SER A 290     -36.009 -20.994  40.827  1.00 41.68           C
ATOM   4514  O   SER A 290     -35.953 -19.804  41.133  1.00 38.79           O
ATOM   4515  CB  SER A 290     -35.966 -22.119  43.078  1.00 39.48           C
ATOM   4516 1HB  SER A 290     -36.962 -22.181  43.008  1.00 39.48           H
ATOM   4517 2HB  SER A 290     -35.618 -22.902  43.594  1.00 39.48           H
ATOM   4518  OG  SER A 290     -35.659 -20.946  43.817  1.00 37.06           O
ATOM   4519  HG  SER A 290     -35.590 -20.201  43.220  1.00 37.06           H
ATOM   4520  N   TRP A 291     -36.637 -21.426  39.745  1.00 34.21           N
ATOM   4521  H   TRP A 291     -36.476 -22.369  39.455  1.00 34.21           H
ATOM   4522  CA  TRP A 291     -37.550 -20.613  38.948  1.00 34.92           C
ATOM   4523  HA  TRP A 291     -37.113 -19.738  38.743  1.00 34.92           H
ATOM   4524  C   TRP A 291     -38.819 -20.382  39.773  1.00 33.44           C
ATOM   4525  O   TRP A 291     -39.571 -21.308  40.027  1.00 30.82           O
ATOM   4526  CB  TRP A 291     -37.839 -21.322  37.629  1.00 32.34           C
ATOM   4527 1HB  TRP A 291     -37.998 -22.291  37.816  1.00 32.34           H
ATOM   4528 2HB  TRP A 291     -38.662 -20.921  37.225  1.00 32.34           H
ATOM   4529  CG  TRP A 291     -36.748 -21.231  36.614  1.00 30.92           C
ATOM   4530  CD1 TRP A 291     -35.532 -21.832  36.678  1.00 27.43           C
ATOM   4531  HD1 TRP A 291     -35.226 -22.429  37.420  1.00 27.43           H
ATOM   4532  CD2 TRP A 291     -36.740 -20.471  35.368  1.00 29.91           C
ATOM   4533  NE1 TRP A 291     -34.779 -21.498  35.569  1.00 26.32           N
ATOM   4534  HE1 TRP A 291     -33.847 -21.818  35.401  1.00 26.32           H
ATOM   4535  CE2 TRP A 291     -35.483 -20.665  34.724  1.00 27.94           C
ATOM   4536  CE3 TRP A 291     -37.681 -19.636  34.714  1.00 31.99           C
ATOM   4537  HE3 TRP A 291     -38.576 -19.477  35.131  1.00 31.99           H
ATOM   4538  CZ2 TRP A 291     -35.170 -20.067  33.499  1.00 35.52           C
ATOM   4539  HZ2 TRP A 291     -34.279 -20.222  33.073  1.00 35.52           H
ATOM   4540  CZ3 TRP A 291     -37.371 -19.033  33.492  1.00 32.19           C
ATOM   4541  HZ3 TRP A 291     -38.046 -18.442  33.051  1.00 32.19           H
ATOM   4542  CH2 TRP A 291     -36.128 -19.242  32.871  1.00 33.49           C
ATOM   4543  HH2 TRP A 291     -35.924 -18.810  31.992  1.00 33.49           H
ATOM   4544  N   SER A 292     -39.036 -19.143  40.245  1.00 35.87           N
ATOM   4545  H   SER A 292     -38.277 -18.492  40.231  1.00 35.87           H
ATOM   4546  CA  SER A 292     -40.319 -18.697  40.777  1.00 43.29           C
ATOM   4547  HA  SER A 292     -40.780 -19.488  41.179  1.00 43.29           H
ATOM   4548  C   SER A 292     -41.114 -18.132  39.614  1.00 41.17           C
ATOM   4549  O   SER A 292     -40.736 -17.119  39.037  1.00 37.33           O
ATOM   4550  CB  SER A 292     -40.134 -17.660  41.884  1.00 39.15           C
ATOM   4551 1HB  SER A 292     -39.674 -16.845  41.533  1.00 39.15           H
ATOM   4552 2HB  SER A 292     -41.015 -17.402  42.279  1.00 39.15           H
ATOM   4553  OG  SER A 292     -39.338 -18.182  42.926  1.00 36.56           O
ATOM   4554  HG  SER A 292     -39.875 -18.300  43.710  1.00 36.56           H
ATOM   4555  N   ASP A 293     -42.168 -18.824  39.270  1.00 30.23           N
ATOM   4556  H   ASP A 293     -42.314 -19.685  39.756  1.00 30.23           H
ATOM   4557  CA  ASP A 293     -43.152 -18.477  38.256  1.00 37.24           C
ATOM   4558  HA  ASP A 293     -42.694 -18.055  37.474  1.00 37.24           H
ATOM   4559  C   ASP A 293     -44.163 -17.464  38.847  1.00 35.89           C
ATOM   4560  O   ASP A 293     -44.672 -17.719  39.941  1.00 33.31           O
ATOM   4561  CB  ASP A 293     -43.834 -19.795  37.861  1.00 34.68           C
ATOM   4562 1HB  ASP A 293     -43.122 -20.481  37.715  1.00 34.68           H
ATOM   4563 2HB  ASP A 293     -44.421 -20.080  38.619  1.00 34.68           H
ATOM   4564  CG  ASP A 293     -44.694 -19.736  36.599  1.00 30.49           C
ATOM   4565  OD1 ASP A 293     -44.708 -18.674  35.950  1.00 30.23           O
ATOM   4566  OD2 ASP A 293     -45.297 -20.777  36.286  1.00 31.46           O
ATOM   4567  N   PRO A 294     -44.479 -16.337  38.178  1.00 26.72           N
ATOM   4568  CA  PRO A 294     -45.674 -15.569  38.483  1.00 33.31           C
ATOM   4569  HA  PRO A 294     -46.163 -15.966  39.260  1.00 33.31           H
ATOM   4570  C   PRO A 294     -46.650 -15.614  37.303  1.00 33.71           C
ATOM   4571  O   PRO A 294     -46.663 -14.725  36.455  1.00 30.86           O
ATOM   4572  CB  PRO A 294     -45.169 -14.169  38.818  1.00 30.04           C
ATOM   4573 1HB  PRO A 294     -45.865 -13.480  38.614  1.00 30.04           H
ATOM   4574 2HB  PRO A 294     -44.908 -14.105  39.781  1.00 30.04           H
ATOM   4575  CG  PRO A 294     -43.946 -14.011  37.900  1.00 31.83           C
ATOM   4576 1HG  PRO A 294     -44.184 -13.474  37.090  1.00 31.83           H
ATOM   4577 2HG  PRO A 294     -43.198 -13.563  38.389  1.00 31.83           H
ATOM   4578  CD  PRO A 294     -43.543 -15.437  37.497  1.00 38.29           C
ATOM   4579 1HD  PRO A 294     -43.618 -15.567  36.508  1.00 38.29           H
ATOM   4580 2HD  PRO A 294     -42.610 -15.644  37.791  1.00 38.29           H
ATOM   4581  N   THR A 295     -47.504 -16.639  37.290  1.00 29.04           N
ATOM   4582  H   THR A 295     -47.326 -17.418  37.892  1.00 29.04           H
ATOM   4583  CA  THR A 295     -48.697 -16.674  36.429  1.00 37.89           C
ATOM   4584  HA  THR A 295     -48.415 -16.264  35.561  1.00 37.89           H
ATOM   4585  C   THR A 295     -49.832 -15.875  37.085  1.00 36.88           C
ATOM   4586  O   THR A 295     -50.198 -16.192  38.218  1.00 34.62           O
ATOM   4587  CB  THR A 295     -49.172 -18.114  36.196  1.00 34.97           C
ATOM   4588  HB  THR A 295     -49.510 -18.481  37.063  1.00 34.97           H
ATOM   4589  OG1 THR A 295     -48.106 -18.933  35.806  1.00 31.51           O
ATOM   4590  HG1 THR A 295     -48.413 -19.835  35.717  1.00 31.51           H
ATOM   4591  CG2 THR A 295     -50.219 -18.200  35.088  1.00 34.42           C
ATOM   4592 1HG2 THR A 295     -50.517 -19.144  34.949  1.00 34.42           H
ATOM   4593 2HG2 THR A 295     -49.852 -17.863  34.221  1.00 34.42           H
ATOM   4594 3HG2 THR A 295     -51.025 -17.653  35.313  1.00 34.42           H
ATOM   4595  N   PRO A 296     -50.494 -14.895  36.443  1.00 23.57           N
ATOM   4596  CA  PRO A 296     -51.794 -14.392  36.869  1.00 30.19           C
ATOM   4597  HA  PRO A 296     -51.896 -14.489  37.859  1.00 30.19           H
ATOM   4598  C   PRO A 296     -52.922 -15.224  36.228  1.00 30.72           C
ATOM   4599  O   PRO A 296     -53.042 -15.308  35.007  1.00 29.70           O
ATOM   4600  CB  PRO A 296     -51.817 -12.915  36.483  1.00 27.84           C
ATOM   4601 1HB  PRO A 296     -52.738 -12.633  36.214  1.00 27.84           H
ATOM   4602 2HB  PRO A 296     -51.502 -12.345  37.242  1.00 27.84           H
ATOM   4603  CG  PRO A 296     -50.853 -12.825  35.298  1.00 28.29           C
ATOM   4604 1HG  PRO A 296     -51.365 -12.774  34.441  1.00 28.29           H
ATOM   4605 2HG  PRO A 296     -50.271 -12.016  35.388  1.00 28.29           H
ATOM   4606  CD  PRO A 296     -50.000 -14.106  35.338  1.00 34.05           C
ATOM   4607 1HD  PRO A 296     -50.095 -14.634  34.494  1.00 34.05           H
ATOM   4608 2HD  PRO A 296     -49.035 -13.896  35.494  1.00 34.05           H
ATOM   4609  N   MET A 297     -53.768 -15.825  37.071  1.00 26.33           N
ATOM   4610  H   MET A 297     -53.554 -15.791  38.047  1.00 26.33           H
ATOM   4611  CA  MET A 297     -54.985 -16.529  36.664  1.00 31.27           C
ATOM   4612  HA  MET A 297     -54.702 -17.028  35.844  1.00 31.27           H
ATOM   4613  C   MET A 297     -56.135 -15.569  36.340  1.00 29.26           C
ATOM   4614  O   MET A 297     -56.357 -14.622  37.089  1.00 28.90           O
ATOM   4615  CB  MET A 297     -55.472 -17.452  37.799  1.00 30.59           C
ATOM   4616 1HB  MET A 297     -55.516 -16.915  38.641  1.00 30.59           H
ATOM   4617 2HB  MET A 297     -56.387 -17.780  37.564  1.00 30.59           H
ATOM   4618  CG  MET A 297     -54.597 -18.672  38.072  1.00 29.36           C
ATOM   4619 1HG  MET A 297     -54.256 -18.942  37.172  1.00 29.36           H
ATOM   4620 2HG  MET A 297     -53.841 -18.319  38.624  1.00 29.36           H
ATOM   4621  SD  MET A 297     -55.484 -20.025  38.905  1.00 27.98           S
ATOM   4622  CE  MET A 297     -55.735 -19.341  40.550  1.00 25.80           C
ATOM   4623 1HE  MET A 297     -56.223 -19.988  41.136  1.00 25.80           H
ATOM   4624 2HE  MET A 297     -56.271 -18.498  40.510  1.00 25.80           H
ATOM   4625 3HE  MET A 297     -54.861 -19.129  40.987  1.00 25.80           H
ATOM   4626  N   LYS A 298     -56.910 -15.913  35.287  1.00 20.37           N
ATOM   4627  H   LYS A 298     -56.406 -16.231  34.484  1.00 20.37           H
ATOM   4628  CA  LYS A 298     -58.395 -15.896  35.126  1.00 28.03           C
ATOM   4629  HA  LYS A 298     -58.734 -16.678  35.649  1.00 28.03           H
ATOM   4630  C   LYS A 298     -58.729 -15.985  33.619  1.00 26.21           C
ATOM   4631  O   LYS A 298     -58.029 -15.351  32.837  1.00 25.60           O
ATOM   4632  CB  LYS A 298     -59.029 -14.597  35.674  1.00 27.34           C
ATOM   4633 1HB  LYS A 298     -58.342 -13.871  35.650  1.00 27.34           H
ATOM   4634 2HB  LYS A 298     -59.800 -14.346  35.089  1.00 27.34           H
ATOM   4635  CG  LYS A 298     -59.538 -14.742  37.120  1.00 25.69           C
ATOM   4636 1HG  LYS A 298     -60.230 -15.463  37.156  1.00 25.69           H
ATOM   4637 2HG  LYS A 298     -58.773 -14.983  37.717  1.00 25.69           H
ATOM   4638  CD  LYS A 298     -60.158 -13.435  37.610  1.00 24.50           C
ATOM   4639 1HD  LYS A 298     -59.464 -12.715  37.598  1.00 24.50           H
ATOM   4640 2HD  LYS A 298     -60.913 -13.181  37.006  1.00 24.50           H
ATOM   4641  CE  LYS A 298     -60.686 -13.603  39.034  1.00 20.75           C
ATOM   4642 1HE  LYS A 298     -61.348 -14.352  39.060  1.00 20.75           H
ATOM   4643 2HE  LYS A 298     -59.926 -13.808  39.651  1.00 20.75           H
ATOM   4644  NZ  LYS A 298     -61.356 -12.377  39.518  1.00 19.90           N
ATOM   4645 1HZ  LYS A 298     -61.697 -12.499  40.450  1.00 19.90           H
ATOM   4646 2HZ  LYS A 298     -62.133 -12.139  38.935  1.00 19.90           H
ATOM   4647 3HZ  LYS A 298     -60.725 -11.601  39.521  1.00 19.90           H
ATOM   4648  N   ALA A 299     -59.775 -16.628  33.132  1.00 25.67           N
ATOM   4649  H   ALA A 299     -59.971 -16.336  32.196  1.00 25.67           H
ATOM   4650  CA  ALA A 299     -60.725 -17.644  33.573  1.00 34.73           C
ATOM   4651  HA  ALA A 299     -60.221 -18.329  34.100  1.00 34.73           H
ATOM   4652  C   ALA A 299     -61.389 -18.192  32.282  1.00 32.93           C
ATOM   4653  O   ALA A 299     -61.558 -17.446  31.325  1.00 30.15           O
ATOM   4654  CB  ALA A 299     -61.803 -17.035  34.477  1.00 31.39           C
ATOM   4655 1HB  ALA A 299     -61.402 -16.673  35.319  1.00 31.39           H
ATOM   4656 2HB  ALA A 299     -62.486 -17.720  34.731  1.00 31.39           H
ATOM   4657 3HB  ALA A 299     -62.277 -16.285  34.015  1.00 31.39           H
ATOM   4658  N   ASP A 300     -61.723 -19.468  32.299  1.00 25.30           N
ATOM   4659  H   ASP A 300     -61.234 -20.006  32.985  1.00 25.30           H
ATOM   4660  CA  ASP A 300     -62.683 -20.251  31.496  1.00 32.67           C
ATOM   4661  HA  ASP A 300     -62.086 -20.994  31.194  1.00 32.67           H
ATOM   4662  C   ASP A 300     -63.232 -19.729  30.156  1.00 30.06           C
ATOM   4663  O   ASP A 300     -64.021 -18.790  30.109  1.00 28.66           O
ATOM   4664  CB  ASP A 300     -63.851 -20.613  32.416  1.00 30.82           C
ATOM   4665 1HB  ASP A 300     -64.295 -19.768  32.716  1.00 30.82           H
ATOM   4666 2HB  ASP A 300     -64.504 -21.168  31.900  1.00 30.82           H
ATOM   4667  CG  ASP A 300     -63.413 -21.400  33.653  1.00 28.99           C
ATOM   4668  OD1 ASP A 300     -62.403 -22.134  33.538  1.00 28.60           O
ATOM   4669  OD2 ASP A 300     -64.035 -21.211  34.711  1.00 30.37           O
ATOM   4670  N   THR A 301     -63.004 -20.468  29.088  1.00 19.92           N
ATOM   4671  H   THR A 301     -62.059 -20.579  28.782  1.00 19.92           H
ATOM   4672  CA  THR A 301     -64.076 -21.142  28.318  1.00 30.65           C
ATOM   4673  HA  THR A 301     -64.631 -21.517  29.060  1.00 30.65           H
ATOM   4674  C   THR A 301     -63.508 -22.240  27.412  1.00 30.15           C
ATOM   4675  O   THR A 301     -62.485 -22.076  26.751  1.00 27.17           O
ATOM   4676  CB  THR A 301     -64.986 -20.225  27.478  1.00 26.35           C
ATOM   4677  HB  THR A 301     -65.028 -20.605  26.554  1.00 26.35           H
ATOM   4678  OG1 THR A 301     -64.458 -18.935  27.294  1.00 24.28           O
ATOM   4679  HG1 THR A 301     -63.503 -18.984  27.252  1.00 24.28           H
ATOM   4680  CG2 THR A 301     -66.365 -20.069  28.109  1.00 25.14           C
ATOM   4681 1HG2 THR A 301     -66.947 -19.472  27.556  1.00 25.14           H
ATOM   4682 2HG2 THR A 301     -66.298 -19.671  29.024  1.00 25.14           H
ATOM   4683 3HG2 THR A 301     -66.823 -20.954  28.192  1.00 25.14           H
ATOM   4684  N   SER A 302     -64.190 -23.372  27.450  1.00 21.94           N
ATOM   4685  H   SER A 302     -64.969 -23.390  28.077  1.00 21.94           H
ATOM   4686  CA  SER A 302     -63.954 -24.601  26.695  1.00 31.23           C
ATOM   4687  HA  SER A 302     -62.997 -24.845  26.854  1.00 31.23           H
ATOM   4688  C   SER A 302     -64.176 -24.442  25.183  1.00 29.35           C
ATOM   4689  O   SER A 302     -65.191 -23.873  24.804  1.00 28.22           O
ATOM   4690  CB  SER A 302     -64.993 -25.608  27.204  1.00 28.67           C
ATOM   4691 1HB  SER A 302     -65.049 -26.400  26.596  1.00 28.67           H
ATOM   4692 2HB  SER A 302     -64.769 -25.913  28.130  1.00 28.67           H
ATOM   4693  OG  SER A 302     -66.280 -24.997  27.245  1.00 28.03           O
ATOM   4694  HG  SER A 302     -66.181 -24.045  27.254  1.00 28.03           H
ATOM   4695  N   HIS A 303     -63.317 -25.047  24.354  1.00 21.44           N
ATOM   4696  H   HIS A 303     -62.338 -24.893  24.488  1.00 21.44           H
ATOM   4697  CA  HIS A 303     -63.743 -25.926  23.257  1.00 27.74           C
ATOM   4698  HA  HIS A 303     -64.363 -26.565  23.712  1.00 27.74           H
ATOM   4699  C   HIS A 303     -62.541 -26.676  22.646  1.00 26.25           C
ATOM   4700  O   HIS A 303     -61.478 -26.102  22.424  1.00 23.98           O
ATOM   4701  CB  HIS A 303     -64.547 -25.206  22.167  1.00 24.86           C
ATOM   4702 1HB  HIS A 303     -64.431 -24.219  22.275  1.00 24.86           H
ATOM   4703 2HB  HIS A 303     -64.205 -25.487  21.270  1.00 24.86           H
ATOM   4704  CG  HIS A 303     -66.030 -25.533  22.246  1.00 24.63           C
ATOM   4705  ND1 HIS A 303     -66.597 -26.746  21.960  1.00 23.97           N
ATOM   4706  HD1 HIS A 303     -66.116 -27.552  21.615  1.00 23.97           H
ATOM   4707  CD2 HIS A 303     -67.033 -24.708  22.675  1.00 24.71           C
ATOM   4708  HD2 HIS A 303     -66.933 -23.752  22.951  1.00 24.71           H
ATOM   4709  CE1 HIS A 303     -67.911 -26.664  22.224  1.00 23.58           C
ATOM   4710  HE1 HIS A 303     -68.563 -27.414  22.111  1.00 23.58           H
ATOM   4711  NE2 HIS A 303     -68.225 -25.443  22.658  1.00 24.54           N
ATOM   4712  N   ASP A 304     -62.774 -27.960  22.413  1.00 24.19           N
ATOM   4713  H   ASP A 304     -63.624 -28.338  22.780  1.00 24.19           H
ATOM   4714  CA  ASP A 304     -61.914 -28.875  21.675  1.00 32.35           C
ATOM   4715  HA  ASP A 304     -61.103 -28.966  22.253  1.00 32.35           H
ATOM   4716  C   ASP A 304     -61.523 -28.351  20.283  1.00 30.20           C
ATOM   4717  O   ASP A 304     -62.373 -27.844  19.559  1.00 28.69           O
ATOM   4718  CB  ASP A 304     -62.704 -30.173  21.432  1.00 30.14           C
ATOM   4719 1HB  ASP A 304     -63.633 -29.931  21.152  1.00 30.14           H
ATOM   4720 2HB  ASP A 304     -62.257 -30.684  20.698  1.00 30.14           H
ATOM   4721  CG  ASP A 304     -62.803 -31.084  22.644  1.00 27.72           C
ATOM   4722  OD1 ASP A 304     -61.721 -31.398  23.191  1.00 27.17           O
ATOM   4723  OD2 ASP A 304     -63.935 -31.491  22.976  1.00 27.64           O
ATOM   4724  N   SER A 305     -60.280 -28.605  19.845  1.00 24.41           N
ATOM   4725  H   SER A 305     -59.515 -28.266  20.392  1.00 24.41           H
ATOM   4726  CA  SER A 305     -59.967 -29.349  18.614  1.00 33.83           C
ATOM   4727  HA  SER A 305     -60.369 -30.243  18.814  1.00 33.83           H
ATOM   4728  C   SER A 305     -58.456 -29.453  18.374  1.00 31.76           C
ATOM   4729  O   SER A 305     -57.678 -28.556  18.680  1.00 30.02           O
ATOM   4730  CB  SER A 305     -60.623 -28.785  17.354  1.00 31.67           C
ATOM   4731 1HB  SER A 305     -60.608 -27.785  17.355  1.00 31.67           H
ATOM   4732 2HB  SER A 305     -60.172 -29.125  16.529  1.00 31.67           H
ATOM   4733  OG  SER A 305     -61.969 -29.198  17.315  1.00 29.77           O
ATOM   4734  HG  SER A 305     -62.539 -28.429  17.306  1.00 29.77           H
ATOM   4735  N   ARG A 306     -58.103 -30.591  17.821  1.00 20.99           N
ATOM   4736  H   ARG A 306     -58.846 -31.246  17.679  1.00 20.99           H
ATOM   4737  CA  ARG A 306     -56.781 -31.040  17.383  1.00 28.32           C
ATOM   4738  HA  ARG A 306     -56.193 -30.987  18.190  1.00 28.32           H
ATOM   4739  C   ARG A 306     -56.161 -30.151  16.291  1.00 26.87           C
ATOM   4740  O   ARG A 306     -56.857 -29.423  15.604  1.00 25.33           O
ATOM   4741  CB  ARG A 306     -56.967 -32.458  16.818  1.00 26.73           C
ATOM   4742 1HB  ARG A 306     -57.774 -32.458  16.228  1.00 26.73           H
ATOM   4743 2HB  ARG A 306     -56.158 -32.690  16.277  1.00 26.73           H
ATOM   4744  CG  ARG A 306     -57.155 -33.545  17.867  1.00 25.85           C
ATOM   4745 1HG  ARG A 306     -56.299 -33.680  18.366  1.00 25.85           H
ATOM   4746 2HG  ARG A 306     -57.874 -33.272  18.506  1.00 25.85           H
ATOM   4747  CD  ARG A 306     -57.554 -34.845  17.159  1.00 25.44           C
ATOM   4748 1HD  ARG A 306     -58.522 -34.812  16.909  1.00 25.44           H
ATOM   4749 2HD  ARG A 306     -57.001 -34.966  16.335  1.00 25.44           H
ATOM   4750  NE  ARG A 306     -57.352 -36.017  18.009  1.00 24.53           N
ATOM   4751  HE  ARG A 306     -56.698 -35.925  18.760  1.00 24.53           H
ATOM   4752  CZ  ARG A 306     -57.955 -37.190  17.876  1.00 25.18           C
ATOM   4753  NH1 ARG A 306     -58.881 -37.392  16.977  1.00 24.44           N
ATOM   4754 1HH1 ARG A 306     -59.153 -36.650  16.364  1.00 24.44           H
ATOM   4755 2HH1 ARG A 306     -59.317 -38.289  16.901  1.00 24.44           H
ATOM   4756  NH2 ARG A 306     -57.622 -38.184  18.647  1.00 24.67           N
ATOM   4757 1HH2 ARG A 306     -56.911 -38.063  19.340  1.00 24.67           H
ATOM   4758 2HH2 ARG A 306     -58.077 -39.069  18.547  1.00 24.67           H
ATOM   4759  N   ASP A 307     -54.866 -30.385  16.088  1.00 26.07           N
ATOM   4760  H   ASP A 307     -54.391 -30.836  16.843  1.00 26.07           H
ATOM   4761  CA  ASP A 307     -54.033 -30.078  14.919  1.00 33.93           C
ATOM   4762  HA  ASP A 307     -53.208 -30.571  15.194  1.00 33.93           H
ATOM   4763  C   ASP A 307     -53.528 -28.638  14.747  1.00 32.53           C
ATOM   4764  O   ASP A 307     -54.174 -27.781  14.151  1.00 30.40           O
ATOM   4765  CB  ASP A 307     -54.611 -30.670  13.620  1.00 31.83           C
ATOM   4766 1HB  ASP A 307     -55.510 -30.263  13.456  1.00 31.83           H
ATOM   4767 2HB  ASP A 307     -53.998 -30.440  12.864  1.00 31.83           H
ATOM   4768  CG  ASP A 307     -54.769 -32.200  13.674  1.00 28.78           C
ATOM   4769  OD1 ASP A 307     -54.042 -32.839  14.472  1.00 27.63           O
ATOM   4770  OD2 ASP A 307     -55.632 -32.719  12.940  1.00 27.80           O
ATOM   4771  N   SER A 308     -52.286 -28.425  15.155  1.00 28.81           N
ATOM   4772  H   SER A 308     -51.966 -28.881  15.985  1.00 28.81           H
ATOM   4773  CA  SER A 308     -51.365 -27.544  14.431  1.00 35.24           C
ATOM   4774  HA  SER A 308     -51.536 -27.757  13.469  1.00 35.24           H
ATOM   4775  C   SER A 308     -49.909 -27.875  14.781  1.00 32.26           C
ATOM   4776  O   SER A 308     -49.240 -27.202  15.556  1.00 30.92           O
ATOM   4777  CB  SER A 308     -51.678 -26.055  14.605  1.00 33.70           C
ATOM   4778 1HB  SER A 308     -50.893 -25.495  14.338  1.00 33.70           H
ATOM   4779 2HB  SER A 308     -52.475 -25.795  14.059  1.00 33.70           H
ATOM   4780  OG  SER A 308     -51.974 -25.728  15.932  1.00 32.78           O
ATOM   4781  HG  SER A 308     -52.042 -24.777  16.019  1.00 32.78           H
ATOM   4782  N   SER A 309     -49.433 -28.970  14.192  1.00 26.68           N
ATOM   4783  H   SER A 309     -50.065 -29.708  13.955  1.00 26.68           H
ATOM   4784  CA  SER A 309     -48.015 -29.123  13.882  1.00 34.74           C
ATOM   4785  HA  SER A 309     -47.503 -28.780  14.669  1.00 34.74           H
ATOM   4786  C   SER A 309     -47.686 -28.301  12.626  1.00 33.39           C
ATOM   4787  O   SER A 309     -48.508 -28.208  11.715  1.00 30.42           O
ATOM   4788  CB  SER A 309     -47.681 -30.603  13.668  1.00 31.19           C
ATOM   4789 1HB  SER A 309     -46.747 -30.708  13.328  1.00 31.19           H
ATOM   4790 2HB  SER A 309     -47.785 -31.115  14.520  1.00 31.19           H
ATOM   4791  OG  SER A 309     -48.550 -31.188  12.712  1.00 29.14           O
ATOM   4792  HG  SER A 309     -48.078 -31.320  11.890  1.00 29.14           H
ATOM   4793  N   ASP A 310     -46.490 -27.735  12.591  1.00 27.10           N
ATOM   4794  H   ASP A 310     -46.012 -27.642  13.464  1.00 27.10           H
ATOM   4795  CA  ASP A 310     -45.794 -27.230  11.400  1.00 33.93           C
ATOM   4796  HA  ASP A 310     -44.971 -26.864  11.835  1.00 33.93           H
ATOM   4797  C   ASP A 310     -46.342 -25.988  10.678  1.00 32.72           C
ATOM   4798  O   ASP A 310     -46.804 -26.070   9.546  1.00 31.38           O
ATOM   4799  CB  ASP A 310     -45.491 -28.386  10.434  1.00 31.80           C
ATOM   4800 1HB  ASP A 310     -46.345 -28.864  10.228  1.00 31.80           H
ATOM   4801 2HB  ASP A 310     -45.109 -28.007   9.591  1.00 31.80           H
ATOM   4802  CG  ASP A 310     -44.497 -29.397  11.002  1.00 28.97           C
ATOM   4803  OD1 ASP A 310     -43.725 -29.008  11.909  1.00 29.20           O
ATOM   4804  OD2 ASP A 310     -44.510 -30.548  10.517  1.00 28.49           O
ATOM   4805  N   LEU A 311     -46.145 -24.799  11.249  1.00 29.67           N
ATOM   4806  H   LEU A 311     -45.996 -24.758  12.237  1.00 29.67           H
ATOM   4807  CA  LEU A 311     -46.139 -23.543  10.476  1.00 35.03           C
ATOM   4808  HA  LEU A 311     -45.862 -23.846   9.564  1.00 35.03           H
ATOM   4809  C   LEU A 311     -45.072 -22.525  10.949  1.00 33.41           C
ATOM   4810  O   LEU A 311     -45.347 -21.340  11.090  1.00 31.65           O
ATOM   4811  CB  LEU A 311     -47.553 -22.919  10.393  1.00 32.37           C
ATOM   4812 1HB  LEU A 311     -47.958 -22.963  11.306  1.00 32.37           H
ATOM   4813 2HB  LEU A 311     -47.447 -21.963  10.121  1.00 32.37           H
ATOM   4814  CG  LEU A 311     -48.547 -23.576   9.410  1.00 30.21           C
ATOM   4815  HG  LEU A 311     -48.643 -24.532   9.688  1.00 30.21           H
ATOM   4816  CD1 LEU A 311     -49.872 -22.829   9.471  1.00 30.22           C
ATOM   4817 1HD1 LEU A 311     -50.539 -23.231   8.844  1.00 30.22           H
ATOM   4818 2HD1 LEU A 311     -49.754 -21.868   9.219  1.00 30.22           H
ATOM   4819 3HD1 LEU A 311     -50.259 -22.860  10.393  1.00 30.22           H
ATOM   4820  CD2 LEU A 311     -48.072 -23.541   7.948  1.00 34.32           C
ATOM   4821 1HD2 LEU A 311     -48.740 -23.975   7.344  1.00 34.32           H
ATOM   4822 2HD2 LEU A 311     -47.203 -24.024   7.842  1.00 34.32           H
ATOM   4823 3HD2 LEU A 311     -47.941 -22.600   7.636  1.00 34.32           H
ATOM   4824  N   GLN A 312     -43.848 -22.976  11.160  1.00 31.71           N
ATOM   4825  H   GLN A 312     -43.694 -23.963  11.195  1.00 31.71           H
ATOM   4826  CA  GLN A 312     -42.699 -22.062  11.346  1.00 34.70           C
ATOM   4827  HA  GLN A 312     -43.027 -21.199  10.962  1.00 34.70           H
ATOM   4828  C   GLN A 312     -41.455 -22.442  10.516  1.00 33.14           C
ATOM   4829  O   GLN A 312     -40.337 -22.062  10.862  1.00 32.86           O
ATOM   4830  CB  GLN A 312     -42.385 -21.846  12.841  1.00 34.17           C
ATOM   4831 1HB  GLN A 312     -42.459 -22.722  13.318  1.00 34.17           H
ATOM   4832 2HB  GLN A 312     -41.453 -21.496  12.930  1.00 34.17           H
ATOM   4833  CG  GLN A 312     -43.350 -20.847  13.493  1.00 34.36           C
ATOM   4834 1HG  GLN A 312     -43.455 -20.061  12.883  1.00 34.36           H
ATOM   4835 2HG  GLN A 312     -44.236 -21.294  13.616  1.00 34.36           H
ATOM   4836  CD  GLN A 312     -42.868 -20.342  14.856  1.00 32.97           C
ATOM   4837  OE1 GLN A 312     -42.011 -20.908  15.507  1.00 32.63           O
ATOM   4838  NE2 GLN A 312     -43.409 -19.244  15.337  1.00 33.67           N
ATOM   4839 1HE2 GLN A 312     -43.114 -18.888  16.224  1.00 33.67           H
ATOM   4840 2HE2 GLN A 312     -44.115 -18.765  14.816  1.00 33.67           H
ATOM   4841  N   SER A 313     -41.624 -23.133   9.395  1.00 34.26           N
ATOM   4842  H   SER A 313     -42.549 -23.421   9.147  1.00 34.26           H
ATOM   4843  CA  SER A 313     -40.508 -23.496   8.498  1.00 38.20           C
ATOM   4844  HA  SER A 313     -39.752 -22.915   8.799  1.00 38.20           H
ATOM   4845  C   SER A 313     -40.746 -23.158   7.016  1.00 37.72           C
ATOM   4846  O   SER A 313     -39.931 -23.536   6.186  1.00 35.69           O
ATOM   4847  CB  SER A 313     -40.160 -24.970   8.682  1.00 35.95           C
ATOM   4848 1HB  SER A 313     -40.076 -25.198   9.652  1.00 35.95           H
ATOM   4849 2HB  SER A 313     -40.853 -25.555   8.261  1.00 35.95           H
ATOM   4850  OG  SER A 313     -38.927 -25.261   8.068  1.00 33.02           O
ATOM   4851  HG  SER A 313     -38.245 -25.327   8.736  1.00 33.02           H
ATOM   4852  N   SER A 314     -41.834 -22.451   6.669  1.00 35.06           N
ATOM   4853  H   SER A 314     -42.414 -22.071   7.390  1.00 35.06           H
ATOM   4854  CA  SER A 314     -42.200 -22.218   5.269  1.00 39.15           C
ATOM   4855  HA  SER A 314     -41.547 -22.795   4.778  1.00 39.15           H
ATOM   4856  C   SER A 314     -41.971 -20.792   4.751  1.00 38.24           C
ATOM   4857  O   SER A 314     -42.256 -20.513   3.596  1.00 35.76           O
ATOM   4858  CB  SER A 314     -43.649 -22.656   5.030  1.00 35.82           C
ATOM   4859 1HB  SER A 314     -43.936 -22.452   4.094  1.00 35.82           H
ATOM   4860 2HB  SER A 314     -43.762 -23.633   5.208  1.00 35.82           H
ATOM   4861  OG  SER A 314     -44.512 -21.960   5.902  1.00 33.85           O
ATOM   4862  HG  SER A 314     -45.349 -21.802   5.465  1.00 33.85           H
ATOM   4863  N   HIS A 315     -41.411 -19.887   5.567  1.00 31.93           N
ATOM   4864  H   HIS A 315     -41.171 -20.143   6.503  1.00 31.93           H
ATOM   4865  CA  HIS A 315     -41.147 -18.518   5.093  1.00 33.60           C
ATOM   4866  HA  HIS A 315     -41.886 -18.339   4.444  1.00 33.60           H
ATOM   4867  C   HIS A 315     -39.837 -18.372   4.292  1.00 33.16           C
ATOM   4868  O   HIS A 315     -39.621 -17.347   3.656  1.00 31.17           O
ATOM   4869  CB  HIS A 315     -41.230 -17.528   6.266  1.00 30.91           C
ATOM   4870 1HB  HIS A 315     -41.932 -17.840   6.906  1.00 30.91           H
ATOM   4871 2HB  HIS A 315     -40.345 -17.499   6.730  1.00 30.91           H
ATOM   4872  CG  HIS A 315     -41.581 -16.124   5.819  1.00 29.26           C
ATOM   4873  ND1 HIS A 315     -40.785 -15.254   5.136  1.00 26.34           N
ATOM   4874  HD1 HIS A 315     -39.834 -15.419   4.875  1.00 26.34           H
ATOM   4875  CD2 HIS A 315     -42.802 -15.512   5.973  1.00 25.12           C
ATOM   4876  HD2 HIS A 315     -43.601 -15.898   6.433  1.00 25.12           H
ATOM   4877  CE1 HIS A 315     -41.485 -14.141   4.870  1.00 23.76           C
ATOM   4878  HE1 HIS A 315     -41.135 -13.347   4.373  1.00 23.76           H
ATOM   4879  NE2 HIS A 315     -42.726 -14.254   5.371  1.00 23.19           N
ATOM   4880  N   CYS A 316     -38.982 -19.389   4.276  1.00 36.15           N
ATOM   4881  H   CYS A 316     -39.207 -20.222   4.782  1.00 36.15           H
ATOM   4882  CA  CYS A 316     -37.716 -19.323   3.536  1.00 39.18           C
ATOM   4883  HA  CYS A 316     -37.546 -18.343   3.432  1.00 39.18           H
ATOM   4884  C   CYS A 316     -37.787 -19.916   2.116  1.00 37.86           C
ATOM   4885  O   CYS A 316     -36.896 -19.659   1.322  1.00 34.59           O
ATOM   4886  CB  CYS A 316     -36.610 -19.996   4.357  1.00 36.09           C
ATOM   4887 1HB  CYS A 316     -36.947 -20.914   4.564  1.00 36.09           H
ATOM   4888 2HB  CYS A 316     -35.820 -20.060   3.747  1.00 36.09           H
ATOM   4889  SG  CYS A 316     -36.266 -19.015   5.856  1.00 31.60           S
ATOM   4890  HG  CYS A 316     -36.183 -17.737   5.536  1.00 31.60           H
ATOM   4891  N   THR A 317     -38.823 -20.691   1.786  1.00 39.73           N
ATOM   4892  H   THR A 317     -39.591 -20.767   2.422  1.00 39.73           H
ATOM   4893  CA  THR A 317     -38.875 -21.441   0.514  1.00 43.49           C
ATOM   4894  HA  THR A 317     -37.911 -21.495   0.253  1.00 43.49           H
ATOM   4895  C   THR A 317     -39.623 -20.728  -0.622  1.00 43.79           C
ATOM   4896  O   THR A 317     -39.472 -21.117  -1.775  1.00 41.04           O
ATOM   4897  CB  THR A 317     -39.475 -22.832   0.729  1.00 38.38           C
ATOM   4898  HB  THR A 317     -39.659 -23.244  -0.163  1.00 38.38           H
ATOM   4899  OG1 THR A 317     -40.707 -22.724   1.406  1.00 34.81           O
ATOM   4900  HG1 THR A 317     -41.421 -22.700   0.769  1.00 34.81           H
ATOM   4901  CG2 THR A 317     -38.572 -23.724   1.581  1.00 35.43           C
ATOM   4902 1HG2 THR A 317     -38.980 -24.628   1.710  1.00 35.43           H
ATOM   4903 2HG2 THR A 317     -38.421 -23.323   2.484  1.00 35.43           H
ATOM   4904 3HG2 THR A 317     -37.680 -23.849   1.147  1.00 35.43           H
ATOM   4905  N   LEU A 318     -40.399 -19.701  -0.321  1.00 38.53           N
ATOM   4906  H   LEU A 318     -40.489 -19.432   0.638  1.00 38.53           H
ATOM   4907  CA  LEU A 318     -41.133 -18.940  -1.339  1.00 39.32           C
ATOM   4908  HA  LEU A 318     -41.355 -19.603  -2.054  1.00 39.32           H
ATOM   4909  C   LEU A 318     -40.274 -17.870  -2.017  1.00 40.30           C
ATOM   4910  O   LEU A 318     -40.495 -17.586  -3.192  1.00 38.56           O
ATOM   4911  CB  LEU A 318     -42.431 -18.369  -0.730  1.00 35.47           C
ATOM   4912 1HB  LEU A 318     -42.313 -18.285   0.259  1.00 35.47           H
ATOM   4913 2HB  LEU A 318     -42.602 -17.466  -1.124  1.00 35.47           H
ATOM   4914  CG  LEU A 318     -43.651 -19.256  -1.001  1.00 32.58           C
ATOM   4915  HG  LEU A 318     -43.327 -20.201  -0.949  1.00 32.58           H
ATOM   4916  CD1 LEU A 318     -44.758 -19.009   0.033  1.00 31.11           C
ATOM   4917 1HD1 LEU A 318     -45.552 -19.589  -0.147  1.00 31.11           H
ATOM   4918 2HD1 LEU A 318     -45.062 -18.057   0.012  1.00 31.11           H
ATOM   4919 3HD1 LEU A 318     -44.435 -19.208   0.958  1.00 31.11           H
ATOM   4920  CD2 LEU A 318     -44.249 -18.975  -2.384  1.00 36.07           C
ATOM   4921 1HD2 LEU A 318     -45.044 -19.556  -2.555  1.00 36.07           H
ATOM   4922 2HD2 LEU A 318     -43.580 -19.149  -3.106  1.00 36.07           H
ATOM   4923 3HD2 LEU A 318     -44.543 -18.022  -2.461  1.00 36.07           H
ATOM   4924  N   ASP A 319     -39.274 -17.314  -1.326  1.00 43.81           N
ATOM   4925  H   ASP A 319     -39.174 -17.535  -0.356  1.00 43.81           H
ATOM   4926  CA  ASP A 319     -38.313 -16.384  -1.951  1.00 46.72           C
ATOM   4927  HA  ASP A 319     -38.876 -15.764  -2.497  1.00 46.72           H
ATOM   4928  C   ASP A 319     -37.339 -17.118  -2.898  1.00 47.02           C
ATOM   4929  O   ASP A 319     -37.078 -16.640  -3.995  1.00 45.47           O
ATOM   4930  CB  ASP A 319     -37.550 -15.575  -0.877  1.00 44.91           C
ATOM   4931 1HB  ASP A 319     -37.546 -16.108  -0.031  1.00 44.91           H
ATOM   4932 2HB  ASP A 319     -36.611 -15.445  -1.194  1.00 44.91           H
ATOM   4933  CG  ASP A 319     -38.137 -14.189  -0.560  1.00 40.09           C
ATOM   4934  OD1 ASP A 319     -38.965 -13.677  -1.348  1.00 36.80           O
ATOM   4935  OD2 ASP A 319     -37.757 -13.626   0.498  1.00 36.57           O
ATOM   4936  N   GLU A 320     -36.875 -18.310  -2.536  1.00 44.80           N
ATOM   4937  H   GLU A 320     -37.157 -18.688  -1.654  1.00 44.80           H
ATOM   4938  CA  GLU A 320     -35.960 -19.096  -3.385  1.00 47.05           C
ATOM   4939  HA  GLU A 320     -35.203 -18.471  -3.574  1.00 47.05           H
ATOM   4940  C   GLU A 320     -36.597 -19.505  -4.731  1.00 46.53           C
ATOM   4941  O   GLU A 320     -35.941 -19.437  -5.773  1.00 45.10           O
ATOM   4942  CB  GLU A 320     -35.455 -20.338  -2.626  1.00 46.56           C
ATOM   4943 1HB  GLU A 320     -36.233 -20.770  -2.170  1.00 46.56           H
ATOM   4944 2HB  GLU A 320     -35.060 -20.975  -3.288  1.00 46.56           H
ATOM   4945  CG  GLU A 320     -34.384 -20.002  -1.563  1.00 42.41           C
ATOM   4946 1HG  GLU A 320     -33.614 -19.559  -2.023  1.00 42.41           H
ATOM   4947 2HG  GLU A 320     -34.787 -19.369  -0.902  1.00 42.41           H
ATOM   4948  CD  GLU A 320     -33.842 -21.216  -0.790  1.00 39.16           C
ATOM   4949  OE1 GLU A 320     -32.744 -21.098  -0.195  1.00 36.90           O
ATOM   4950  OE2 GLU A 320     -34.542 -22.248  -0.716  1.00 37.74           O
ATOM   4951  N   ALA A 321     -37.895 -19.860  -4.745  1.00 51.31           N
ATOM   4952  H   ALA A 321     -38.414 -19.837  -3.890  1.00 51.31           H
ATOM   4953  CA  ALA A 321     -38.572 -20.280  -5.978  1.00 52.77           C
ATOM   4954  HA  ALA A 321     -37.930 -20.894  -6.437  1.00 52.77           H
ATOM   4955  C   ALA A 321     -38.839 -19.127  -6.965  1.00 51.87           C
ATOM   4956  O   ALA A 321     -38.910 -19.358  -8.177  1.00 48.81           O
ATOM   4957  CB  ALA A 321     -39.874 -20.999  -5.586  1.00 49.79           C
ATOM   4958 1HB  ALA A 321     -39.692 -21.745  -4.946  1.00 49.79           H
ATOM   4959 2HB  ALA A 321     -40.325 -21.387  -6.390  1.00 49.79           H
ATOM   4960 3HB  ALA A 321     -40.514 -20.368  -5.148  1.00 49.79           H
ATOM   4961  N   PHE A 322     -38.967 -17.891  -6.478  1.00 45.20           N
ATOM   4962  H   PHE A 322     -38.993 -17.768  -5.486  1.00 45.20           H
ATOM   4963  CA  PHE A 322     -39.071 -16.706  -7.333  1.00 45.81           C
ATOM   4964  HA  PHE A 322     -39.614 -17.000  -8.120  1.00 45.81           H
ATOM   4965  C   PHE A 322     -37.691 -16.245  -7.845  1.00 46.66           C
ATOM   4966  O   PHE A 322     -37.608 -15.734  -8.961  1.00 44.68           O
ATOM   4967  CB  PHE A 322     -39.813 -15.580  -6.601  1.00 41.68           C
ATOM   4968 1HB  PHE A 322     -39.678 -15.698  -5.617  1.00 41.68           H
ATOM   4969 2HB  PHE A 322     -39.424 -14.705  -6.888  1.00 41.68           H
ATOM   4970  CG  PHE A 322     -41.313 -15.550  -6.877  1.00 38.01           C
ATOM   4971  CD1 PHE A 322     -41.800 -14.871  -8.002  1.00 35.80           C
ATOM   4972  HD1 PHE A 322     -41.162 -14.407  -8.616  1.00 35.80           H
ATOM   4973  CD2 PHE A 322     -42.212 -16.207  -6.025  1.00 35.40           C
ATOM   4974  HD2 PHE A 322     -41.869 -16.699  -5.225  1.00 35.40           H
ATOM   4975  CE1 PHE A 322     -43.180 -14.838  -8.273  1.00 30.61           C
ATOM   4976  HE1 PHE A 322     -43.521 -14.351  -9.077  1.00 30.61           H
ATOM   4977  CE2 PHE A 322     -43.590 -16.178  -6.288  1.00 32.06           C
ATOM   4978  HE2 PHE A 322     -44.225 -16.647  -5.674  1.00 32.06           H
ATOM   4979  CZ  PHE A 322     -44.079 -15.492  -7.410  1.00 33.48           C
ATOM   4980  HZ  PHE A 322     -45.061 -15.468  -7.596  1.00 33.48           H
ATOM   4981  N   GLU A 323     -36.620 -16.456  -7.080  1.00 57.40           N
ATOM   4982  H   GLU A 323     -36.755 -16.855  -6.173  1.00 57.40           H
ATOM   4983  CA  GLU A 323     -35.248 -16.131  -7.505  1.00 62.07           C
ATOM   4984  HA  GLU A 323     -35.322 -15.203  -7.870  1.00 62.07           H
ATOM   4985  C   GLU A 323     -34.747 -17.043  -8.645  1.00 64.21           C
ATOM   4986  O   GLU A 323     -34.010 -16.572  -9.520  1.00 60.90           O
ATOM   4987  CB  GLU A 323     -34.278 -16.133  -6.302  1.00 59.08           C
ATOM   4988 1HB  GLU A 323     -34.461 -16.943  -5.745  1.00 59.08           H
ATOM   4989 2HB  GLU A 323     -33.340 -16.170  -6.647  1.00 59.08           H
ATOM   4990  CG  GLU A 323     -34.429 -14.877  -5.414  1.00 53.33           C
ATOM   4991 1HG  GLU A 323     -34.448 -14.077  -6.013  1.00 53.33           H
ATOM   4992 2HG  GLU A 323     -35.298 -14.948  -4.925  1.00 53.33           H
ATOM   4993  CD  GLU A 323     -33.300 -14.671  -4.367  1.00 49.84           C
ATOM   4994  OE1 GLU A 323     -33.116 -13.507  -3.928  1.00 45.80           O
ATOM   4995  OE2 GLU A 323     -32.571 -15.628  -4.060  1.00 43.91           O
ATOM   4996  N   ASP A 324     -35.192 -18.294  -8.733  1.00 66.47           N
ATOM   4997  H   ASP A 324     -35.835 -18.619  -8.040  1.00 66.47           H
ATOM   4998  CA  ASP A 324     -34.785 -19.222  -9.799  1.00 68.66           C
ATOM   4999  HA  ASP A 324     -33.793 -19.108  -9.849  1.00 68.66           H
ATOM   5000  C   ASP A 324     -35.372 -18.865 -11.175  1.00 70.79           C
ATOM   5001  O   ASP A 324     -34.692 -18.982 -12.205  1.00 68.99           O
ATOM   5002  CB  ASP A 324     -35.168 -20.665  -9.420  1.00 62.84           C
ATOM   5003 1HB  ASP A 324     -36.064 -20.644  -8.976  1.00 62.84           H
ATOM   5004 2HB  ASP A 324     -35.225 -21.204 -10.261  1.00 62.84           H
ATOM   5005  CG  ASP A 324     -34.188 -21.368  -8.473  1.00 54.05           C
ATOM   5006  OD1 ASP A 324     -33.031 -20.901  -8.349  1.00 49.61           O
ATOM   5007  OD2 ASP A 324     -34.570 -22.431  -7.933  1.00 49.87           O
ATOM   5008  N   LEU A 325     -36.606 -18.357 -11.224  1.00 66.44           N
ATOM   5009  H   LEU A 325     -37.128 -18.273 -10.375  1.00 66.44           H
[truncated: 269,581 more chars]
