# Supplementary material for: Variety of genetic defects in GnRH and hypothalamic–pituitary signaling and development in normosmic patients with IHH
Source: Front Endocrinol (Lausanne). 2024 Jul 1;15:1396805. doi: 10.3389/fendo.2024.1396805 (PMC11246878; doi:10.3389/fendo.2024.1396805)
Supplement: Supplementary file 1 [file DataSheet_1.zip › NSMF_homology.pdb]

REMARK YASARA *************************************************************
REMARK YASARA *                                                           *
REMARK YASARA *                     Y  A  S  A  R  A                      *
REMARK YASARA *                                                           *
REMARK YASARA *   Yet Another Scientific Artificial Reality Application   *
REMARK YASARA *                                                           *
REMARK YASARA *            MOLECULE STRUCTURE FILE, PDB FORMAT            *
REMARK YASARA *                                                           *
REMARK YASARA * Just use YASARA every day to make your questions go away! *
REMARK YASARA *                                                           *
REMARK YASARA *                      www.YASARA.org                       *
REMARK YASARA *                                                           *
REMARK YASARA *************************************************************
REMARK YASARA
REMARK YASARA Version:           24.4.10.W.64
REMARK YASARA Written on:        Mon May 20 09:19:24 2024
REMARK YASARA Number of models:  1
REMARK YASARA Number of atoms:   8415
REMARK YASARA Please address questions or suggestions to: Eliza@yasara.org
REMARK YASARA
SEQRES   1 A  530  MET GLY ALA ALA ALA SER ARG ARG ARG ALA LEU ARG SER 
SEQRES   2 A  530  GLU ALA MET SER SER VAL ALA ALA LYS VAL ARG ALA ALA 
SEQRES   3 A  530  ARG ALA PHE GLY GLU TYR LEU SER GLN SER HIS PRO GLU 
SEQRES   4 A  530  ASN ARG ASN GLY ALA ASP HIS LEU LEU ALA ASP ALA TYR 
SEQRES   5 A  530  SER GLY HIS ASP GLY SER PRO GLU MET GLN PRO ALA PRO 
SEQRES   6 A  530  GLN ASN LYS ARG ARG LEU SER LEU VAL SER ASN GLY CYS 
SEQRES   7 A  530  TYR GLU GLY SER LEU SER GLU GLU PRO SER ILE ARG LYS 
SEQRES   8 A  530  PRO ALA GLY GLU GLY PRO GLN PRO ARG VAL TYR THR ILE 
SEQRES   9 A  530  SER GLY GLU PRO ALA LEU LEU PRO SER PRO GLU ALA GLU 
SEQRES  10 A  530  ALA ILE GLU LEU ALA VAL VAL LYS GLY ARG ARG GLN ARG 
SEQRES  11 A  530  HIS PRO HIS HIS HIS SER GLN PRO LEU ARG ALA SER PRO 
SEQRES  12 A  530  GLY GLY SER ARG GLU ASP VAL SER ARG PRO CYS GLN SER 
SEQRES  13 A  530  TRP ALA GLY SER ARG GLN GLY SER LYS GLU CYS PRO GLY 
SEQRES  14 A  530  CYS ALA GLN LEU ALA PRO GLY PRO THR PRO ARG ALA PHE 
SEQRES  15 A  530  GLY LEU ASP GLN PRO PRO LEU PRO GLU THR SER GLY ARG 
SEQRES  16 A  530  ARG LYS LYS LEU GLU ARG MET TYR SER VAL ASP ARG VAL 
SEQRES  17 A  530  SER ASP ASP ILE PRO ILE ARG THR TRP PHE PRO LYS GLU 
SEQRES  18 A  530  ASN LEU PHE SER PHE GLN THR ALA THR THR THR MET GLN 
SEQRES  19 A  530  ALA ILE SER VAL PHE ARG GLY TYR ALA GLU ARG LYS ARG 
SEQRES  20 A  530  ARG LYS ARG GLU ASN ASP SER ALA SER VAL ILE GLN ARG 
SEQRES  21 A  530  ASN PHE ARG LYS HIS LEU ARG MET VAL GLY SER ARG ARG 
SEQRES  22 A  530  VAL LYS ALA GLN THR PHE ALA GLU ARG ARG GLU ARG SER 
SEQRES  23 A  530  PHE SER ARG SER TRP SER ASP PRO THR PRO MET LYS ALA 
SEQRES  24 A  530  ASP THR SER HIS ASP SER ARG ASP SER SER ASP LEU GLN 
SEQRES  25 A  530  SER SER HIS CYS THR LEU ASP GLU ALA PHE GLU ASP LEU 
SEQRES  26 A  530  ASP TRP ASP THR GLU LYS GLY LEU GLU ALA VAL ALA CYS 
SEQRES  27 A  530  ASP THR GLU GLY PHE VAL PRO PRO LYS VAL MET LEU ILE 
SEQRES  28 A  530  SER SER LYS VAL PRO LYS ALA GLU TYR ILE PRO THR ILE 
SEQRES  29 A  530  ILE ARG ARG ASP ASP PRO SER ILE ILE PRO ILE LEU TYR 
SEQRES  30 A  530  ASP HIS GLU HIS ALA THR PHE GLU ASP ILE LEU GLU GLU 
SEQRES  31 A  530  ILE GLU ARG LYS LEU ASN VAL TYR HIS LYS GLY ALA LYS 
SEQRES  32 A  530  ILE TRP LYS MET LEU ILE PHE CYS GLN GLY GLY PRO GLY 
SEQRES  33 A  530  HIS LEU TYR LEU LEU LYS ASN LYS VAL ALA THR PHE ALA 
SEQRES  34 A  530  LYS VAL GLU LYS GLU GLU ASP MET ILE HIS PHE TRP LYS 
SEQRES  35 A  530  ARG LEU SER ARG LEU MET SER LYS VAL ASN PRO GLU PRO 
SEQRES  36 A  530  ASN VAL ILE HIS ILE MET GLY CYS TYR ILE LEU GLY ASN 
SEQRES  37 A  530  PRO ASN GLY GLU LYS LEU PHE GLN ASN LEU ARG THR LEU 
SEQRES  38 A  530  MET THR PRO TYR ARG VAL THR PHE GLU SER PRO LEU GLU 
SEQRES  39 A  530  LEU SER ALA GLN GLY LYS GLN MET ILE GLU THR TYR PHE 
SEQRES  40 A  530  ASP PHE ARG LEU TYR ARG LEU TRP LYS SER ARG GLN HIS 
SEQRES  41 A  530  SER LYS LEU LEU ASP PHE ASP ASP VAL LEU 
ATOM      1  N   MET A   1      -9.111 -25.978 -20.167  1.00-36.26           N
ATOM      2 1H   MET A   1      -9.495 -25.449 -20.938  1.00-36.26           H
ATOM      3 2H   MET A   1      -9.853 -26.518 -19.740  1.00-36.26           H
ATOM      4 3H   MET A   1      -8.402 -26.610 -20.514  1.00-36.26           H
ATOM      5  CA  MET A   1      -8.518 -25.053 -19.167  1.00-36.26           C
ATOM      6  HA  MET A   1      -9.293 -24.372 -18.818  1.00-36.26           H
ATOM      7  C   MET A   1      -7.397 -24.214 -19.772  1.00-36.26           C
ATOM      8  O   MET A   1      -6.788 -23.418 -19.057  1.00-36.26           O
ATOM      9  CB  MET A   1      -7.971 -25.840 -17.971  1.00-36.26           C
ATOM     10 1HB  MET A   1      -7.267 -26.589 -18.335  1.00-36.26           H
ATOM     11 2HB  MET A   1      -7.431 -25.154 -17.321  1.00-36.26           H
ATOM     12  CG  MET A   1      -9.043 -26.530 -17.138  1.00-36.26           C
ATOM     13 1HG  MET A   1      -9.568 -27.252 -17.762  1.00-36.26           H
ATOM     14 2HG  MET A   1      -8.566 -27.063 -16.317  1.00-36.26           H
ATOM     15  SD  MET A   1     -10.249 -25.363 -16.462  1.00-36.26           S
ATOM     16  CE  MET A   1      -9.302 -24.471 -15.179  1.00-36.26           C
ATOM     17 1HE  MET A   1      -9.952 -23.752 -14.678  1.00-36.26           H
ATOM     18 2HE  MET A   1      -8.465 -23.939 -15.630  1.00-36.26           H
ATOM     19 3HE  MET A   1      -8.922 -25.179 -14.442  1.00-36.26           H
ATOM     20  N   GLY A   2      -7.119 -24.320 -21.067  1.00  4.31           N
ATOM     21  H   GLY A   2      -7.654 -24.927 -21.686  1.00  4.31           H
ATOM     22  CA  GLY A   2      -6.022 -23.574 -21.662  1.00  4.31           C
ATOM     23 1HA  GLY A   2      -5.101 -23.861 -21.158  1.00  4.31           H
ATOM     24 2HA  GLY A   2      -5.938 -23.849 -22.714  1.00  4.31           H
ATOM     25  C   GLY A   2      -6.139 -22.067 -21.567  1.00  4.31           C
ATOM     26  O   GLY A   2      -5.123 -21.396 -21.448  1.00  4.31           O
ATOM     27  N   ALA A   3      -7.348 -21.522 -21.533  1.00-11.95           N
ATOM     28  H   ALA A   3      -8.171 -22.108 -21.620  1.00-11.95           H
ATOM     29  CA  ALA A   3      -7.513 -20.079 -21.376  1.00-11.95           C
ATOM     30  HA  ALA A   3      -6.941 -19.579 -22.161  1.00-11.95           H
ATOM     31  C   ALA A   3      -6.978 -19.606 -20.019  1.00-11.95           C
ATOM     32  O   ALA A   3      -6.280 -18.593 -19.927  1.00-11.95           O
ATOM     33  CB  ALA A   3      -8.992 -19.712 -21.521  1.00-11.95           C
ATOM     34 1HB  ALA A   3      -9.350 -20.008 -22.508  1.00-11.95           H
ATOM     35 2HB  ALA A   3      -9.111 -18.633 -21.410  1.00-11.95           H
ATOM     36 3HB  ALA A   3      -9.587 -20.215 -20.757  1.00-11.95           H
ATOM     37  N   ALA A   4      -7.294 -20.352 -18.968  1.00 -6.83           N
ATOM     38  H   ALA A   4      -7.850 -21.181 -19.098  1.00 -6.83           H
ATOM     39  CA  ALA A   4      -6.865 -19.996 -17.618  1.00 -6.83           C
ATOM     40  HA  ALA A   4      -7.060 -18.934 -17.452  1.00 -6.83           H
ATOM     41  C   ALA A   4      -5.364 -20.244 -17.484  1.00 -6.83           C
ATOM     42  O   ALA A   4      -4.632 -19.456 -16.886  1.00 -6.83           O
ATOM     43  CB  ALA A   4      -7.648 -20.818 -16.587  1.00 -6.83           C
ATOM     44 1HB  ALA A   4      -8.713 -20.594 -16.666  1.00 -6.83           H
ATOM     45 2HB  ALA A   4      -7.312 -20.552 -15.583  1.00 -6.83           H
ATOM     46 3HB  ALA A   4      -7.482 -21.885 -16.745  1.00 -6.83           H
ATOM     47  N   ALA A   5      -4.894 -21.325 -18.091  1.00-12.71           N
ATOM     48  H   ALA A   5      -5.532 -21.957 -18.560  1.00-12.71           H
ATOM     49  CA  ALA A   5      -3.472 -21.638 -18.067  1.00-12.71           C
ATOM     50  HA  ALA A   5      -3.142 -21.673 -17.028  1.00-12.71           H
ATOM     51  C   ALA A   5      -2.684 -20.538 -18.781  1.00-12.71           C
ATOM     52  O   ALA A   5      -1.621 -20.142 -18.328  1.00-12.71           O
ATOM     53  CB  ALA A   5      -3.225 -23.002 -18.715  1.00-12.71           C
ATOM     54 1HB  ALA A   5      -3.809 -23.766 -18.199  1.00-12.71           H
ATOM     55 2HB  ALA A   5      -2.167 -23.257 -18.641  1.00-12.71           H
ATOM     56 3HB  ALA A   5      -3.515 -22.977 -19.765  1.00-12.71           H
ATOM     57  N   SER A   6      -3.213 -20.008 -19.874  1.00-13.67           N
ATOM     58  H   SER A   6      -4.078 -20.388 -20.249  1.00-13.67           H
ATOM     59  CA  SER A   6      -2.560 -18.914 -20.587  1.00-13.67           C
ATOM     60  HA  SER A   6      -1.501 -19.151 -20.672  1.00-13.67           H
ATOM     61  C   SER A   6      -2.671 -17.575 -19.870  1.00-13.67           C
ATOM     62  O   SER A   6      -1.779 -16.737 -20.002  1.00-13.67           O
ATOM     63  CB  SER A   6      -3.120 -18.798 -21.999  1.00-13.67           C
ATOM     64 1HB  SER A   6      -4.179 -18.541 -21.955  1.00-13.67           H
ATOM     65 2HB  SER A   6      -2.578 -18.024 -22.544  1.00-13.67           H
ATOM     66  OG  SER A   6      -2.960 -20.047 -22.649  1.00-13.67           O
ATOM     67  HG  SER A   6      -3.800 -20.521 -22.596  1.00-13.67           H
ATOM     68  N   ARG A   7      -3.692 -17.371 -19.044  1.00 -7.44           N
ATOM     69  H   ARG A   7      -4.474 -18.018 -19.016  1.00 -7.44           H
ATOM     70  CA  ARG A   7      -3.663 -16.215 -18.143  1.00 -7.44           C
ATOM     71  HA  ARG A   7      -3.413 -15.335 -18.735  1.00 -7.44           H
ATOM     72  C   ARG A   7      -2.539 -16.415 -17.138  1.00 -7.44           C
ATOM     73  O   ARG A   7      -1.784 -15.488 -16.903  1.00 -7.44           O
ATOM     74  CB  ARG A   7      -5.002 -15.952 -17.432  1.00 -7.44           C
ATOM     75 1HB  ARG A   7      -5.762 -15.770 -18.193  1.00 -7.44           H
ATOM     76 2HB  ARG A   7      -5.288 -16.842 -16.873  1.00 -7.44           H
ATOM     77  CG  ARG A   7      -4.985 -14.753 -16.445  1.00 -7.44           C
ATOM     78 1HG  ARG A   7      -5.972 -14.650 -15.994  1.00 -7.44           H
ATOM     79 2HG  ARG A   7      -4.273 -14.973 -15.651  1.00 -7.44           H
ATOM     80  CD  ARG A   7      -4.583 -13.413 -17.087  1.00 -7.44           C
ATOM     81 1HD  ARG A   7      -3.643 -13.549 -17.620  1.00 -7.44           H
ATOM     82 2HD  ARG A   7      -5.349 -13.112 -17.803  1.00 -7.44           H
ATOM     83  NE  ARG A   7      -4.394 -12.345 -16.090  1.00 -7.44           N
ATOM     84  HE  ARG A   7      -4.960 -12.384 -15.251  1.00 -7.44           H
ATOM     85  CZ  ARG A   7      -3.529 -11.339 -16.167  1.00 -7.44           C
ATOM     86  NH1 ARG A   7      -3.491 -10.472 -15.202  1.00 -7.44           N
ATOM     87 1HH1 ARG A   7      -4.132 -10.563 -14.428  1.00 -7.44           H
ATOM     88 2HH1 ARG A   7      -2.812  -9.730 -15.230  1.00 -7.44           H
ATOM     89  NH2 ARG A   7      -2.690 -11.155 -17.149  1.00 -7.44           N
ATOM     90 1HH2 ARG A   7      -2.759 -11.711 -17.986  1.00 -7.44           H
ATOM     91 2HH2 ARG A   7      -1.978 -10.431 -17.074  1.00 -7.44           H
ATOM     92  N   ARG A   8      -2.346 -17.613 -16.603  1.00-14.07           N
ATOM     93  H   ARG A   8      -3.003 -18.365 -16.796  1.00-14.07           H
ATOM     94  CA  ARG A   8      -1.202 -17.850 -15.712  1.00-14.07           C
ATOM     95  HA  ARG A   8      -1.207 -17.062 -14.960  1.00-14.07           H
ATOM     96  C   ARG A   8       0.150 -17.722 -16.403  1.00-14.07           C
ATOM     97  O   ARG A   8       1.079 -17.191 -15.799  1.00-14.07           O
ATOM     98  CB  ARG A   8      -1.330 -19.176 -14.955  1.00-14.07           C
ATOM     99 1HB  ARG A   8      -1.571 -19.986 -15.644  1.00-14.07           H
ATOM    100 2HB  ARG A   8      -0.376 -19.391 -14.472  1.00-14.07           H
ATOM    101  CG  ARG A   8      -2.393 -19.068 -13.872  1.00-14.07           C
ATOM    102 1HG  ARG A   8      -2.170 -18.185 -13.274  1.00-14.07           H
ATOM    103 2HG  ARG A   8      -3.369 -18.926 -14.338  1.00-14.07           H
ATOM    104  CD  ARG A   8      -2.471 -20.255 -12.924  1.00-14.07           C
ATOM    105 1HD  ARG A   8      -2.761 -21.150 -13.476  1.00-14.07           H
ATOM    106 2HD  ARG A   8      -1.498 -20.410 -12.453  1.00-14.07           H
ATOM    107  NE  ARG A   8      -3.477 -19.940 -11.899  1.00-14.07           N
ATOM    108  HE  ARG A   8      -3.930 -19.034 -11.980  1.00-14.07           H
ATOM    109  CZ  ARG A   8      -3.878 -20.702 -10.892  1.00-14.07           C
ATOM    110  NH1 ARG A   8      -4.774 -20.221 -10.077  1.00-14.07           N
ATOM    111 1HH1 ARG A   8      -5.167 -19.308 -10.249  1.00-14.07           H
ATOM    112 2HH1 ARG A   8      -5.082 -20.767  -9.281  1.00-14.07           H
ATOM    113  NH2 ARG A   8      -3.437 -21.912 -10.673  1.00-14.07           N
ATOM    114 1HH2 ARG A   8      -2.727 -22.307 -11.269  1.00-14.07           H
ATOM    115 2HH2 ARG A   8      -3.829 -22.461  -9.921  1.00-14.07           H
ATOM    116  N   ARG A   9       0.254 -18.076 -17.677  1.00-20.36           N
ATOM    117  H   ARG A   9      -0.517 -18.570 -18.113  1.00-20.36           H
ATOM    118  CA  ARG A   9       1.472 -17.789 -18.449  1.00-20.36           C
ATOM    119  HA  ARG A   9       2.328 -18.203 -17.913  1.00-20.36           H
ATOM    120  C   ARG A   9       1.704 -16.288 -18.567  1.00-20.36           C
ATOM    121  O   ARG A   9       2.817 -15.818 -18.361  1.00-20.36           O
ATOM    122  CB  ARG A   9       1.411 -18.412 -19.849  1.00-20.36           C
ATOM    123 1HB  ARG A   9       0.508 -18.066 -20.349  1.00-20.36           H
ATOM    124 2HB  ARG A   9       2.269 -18.062 -20.419  1.00-20.36           H
ATOM    125  CG  ARG A   9       1.432 -19.933 -19.860  1.00-20.36           C
ATOM    126 1HG  ARG A   9       2.370 -20.280 -19.427  1.00-20.36           H
ATOM    127 2HG  ARG A   9       0.615 -20.310 -19.256  1.00-20.36           H
ATOM    128  CD  ARG A   9       1.295 -20.497 -21.268  1.00-20.36           C
ATOM    129 1HD  ARG A   9       0.401 -20.089 -21.740  1.00-20.36           H
ATOM    130 2HD  ARG A   9       2.166 -20.202 -21.855  1.00-20.36           H
ATOM    131  NE  ARG A   9       1.209 -21.964 -21.212  1.00-20.36           N
ATOM    132  HE  ARG A   9       2.075 -22.461 -21.070  1.00-20.36           H
ATOM    133  CZ  ARG A   9       0.107 -22.697 -21.289  1.00-20.36           C
ATOM    134  NH1 ARG A   9       0.183 -23.961 -21.008  1.00-20.36           N
ATOM    135 1HH1 ARG A   9       1.068 -24.365 -20.725  1.00-20.36           H
ATOM    136 2HH1 ARG A   9      -0.647 -24.529 -21.057  1.00-20.36           H
ATOM    137  NH2 ARG A   9      -1.071 -22.246 -21.630  1.00-20.36           N
ATOM    138 1HH2 ARG A   9      -1.196 -21.281 -21.891  1.00-20.36           H
ATOM    139 2HH2 ARG A   9      -1.849 -22.888 -21.656  1.00-20.36           H
ATOM    140  N   ALA A  10       0.656 -15.527 -18.848  1.00-19.16           N
ATOM    141  H   ALA A  10      -0.242 -15.956 -19.030  1.00-19.16           H
ATOM    142  CA  ALA A  10       0.774 -14.072 -18.925  1.00-19.16           C
ATOM    143  HA  ALA A  10       1.576 -13.825 -19.623  1.00-19.16           H
ATOM    144  C   ALA A  10       1.145 -13.482 -17.561  1.00-19.16           C
ATOM    145  O   ALA A  10       1.998 -12.615 -17.475  1.00-19.16           O
ATOM    146  CB  ALA A  10      -0.533 -13.465 -19.444  1.00-19.16           C
ATOM    147 1HB  ALA A  10      -0.736 -13.842 -20.447  1.00-19.16           H
ATOM    148 2HB  ALA A  10      -0.436 -12.379 -19.486  1.00-19.16           H
ATOM    149 3HB  ALA A  10      -1.359 -13.723 -18.783  1.00-19.16           H
ATOM    150  N   LEU A  11       0.546 -13.987 -16.493  1.00 -5.39           N
ATOM    151  H   LEU A  11      -0.179 -14.689 -16.619  1.00 -5.39           H
ATOM    152  CA  LEU A  11       0.874 -13.555 -15.136  1.00 -5.39           C
ATOM    153  HA  LEU A  11       0.743 -12.474 -15.061  1.00 -5.39           H
ATOM    154  C   LEU A  11       2.323 -13.869 -14.787  1.00 -5.39           C
ATOM    155  O   LEU A  11       2.982 -13.070 -14.125  1.00 -5.39           O
ATOM    156  CB  LEU A  11      -0.038 -14.253 -14.122  1.00 -5.39           C
ATOM    157 1HB  LEU A  11      -0.099 -15.300 -14.402  1.00 -5.39           H
ATOM    158 2HB  LEU A  11       0.444 -14.208 -13.147  1.00 -5.39           H
ATOM    159  CG  LEU A  11      -1.465 -13.717 -13.953  1.00 -5.39           C
ATOM    160  HG  LEU A  11      -1.915 -13.587 -14.935  1.00 -5.39           H
ATOM    161  CD1 LEU A  11      -2.310 -14.711 -13.164  1.00 -5.39           C
ATOM    162 1HD1 LEU A  11      -3.313 -14.307 -13.018  1.00 -5.39           H
ATOM    163 2HD1 LEU A  11      -1.858 -14.905 -12.193  1.00 -5.39           H
ATOM    164 3HD1 LEU A  11      -2.396 -15.644 -13.716  1.00 -5.39           H
ATOM    165  CD2 LEU A  11      -1.453 -12.377 -13.230  1.00 -5.39           C
ATOM    166 1HD2 LEU A  11      -2.474 -12.037 -13.069  1.00 -5.39           H
ATOM    167 2HD2 LEU A  11      -0.929 -11.632 -13.829  1.00 -5.39           H
ATOM    168 3HD2 LEU A  11      -0.957 -12.471 -12.264  1.00 -5.39           H
ATOM    169  N   ARG A  12       2.845 -14.998 -15.248  1.00-20.03           N
ATOM    170  H   ARG A  12       2.257 -15.662 -15.745  1.00-20.03           H
ATOM    171  CA  ARG A  12       4.264 -15.298 -15.055  1.00-20.03           C
ATOM    172  HA  ARG A  12       4.504 -15.193 -13.996  1.00-20.03           H
ATOM    173  C   ARG A  12       5.092 -14.276 -15.820  1.00-20.03           C
ATOM    174  O   ARG A  12       6.045 -13.750 -15.275  1.00-20.03           O
ATOM    175  CB  ARG A  12       4.622 -16.721 -15.505  1.00-20.03           C
ATOM    176 1HB  ARG A  12       3.986 -17.435 -14.980  1.00-20.03           H
ATOM    177 2HB  ARG A  12       4.429 -16.808 -16.574  1.00-20.03           H
ATOM    178  CG  ARG A  12       6.087 -17.074 -15.251  1.00-20.03           C
ATOM    179 1HG  ARG A  12       6.710 -16.327 -15.740  1.00-20.03           H
ATOM    180 2HG  ARG A  12       6.293 -17.048 -14.182  1.00-20.03           H
ATOM    181  CD  ARG A  12       6.475 -18.435 -15.812  1.00-20.03           C
ATOM    182 1HD  ARG A  12       6.049 -19.222 -15.187  1.00-20.03           H
ATOM    183 2HD  ARG A  12       6.072 -18.534 -16.820  1.00-20.03           H
ATOM    184  NE  ARG A  12       7.942 -18.567 -15.865  1.00-20.03           N
ATOM    185  HE  ARG A  12       8.386 -19.058 -15.104  1.00-20.03           H
ATOM    186  CZ  ARG A  12       8.733 -18.111 -16.829  1.00-20.03           C
ATOM    187  NH1 ARG A  12      10.025 -18.207 -16.712  1.00-20.03           N
ATOM    188 1HH1 ARG A  12      10.451 -18.609 -15.888  1.00-20.03           H
ATOM    189 2HH1 ARG A  12      10.609 -17.858 -17.460  1.00-20.03           H
ATOM    190  NH2 ARG A  12       8.290 -17.537 -17.915  1.00-20.03           N
ATOM    191 1HH2 ARG A  12       7.303 -17.438 -18.071  1.00-20.03           H
ATOM    192 2HH2 ARG A  12       8.953 -17.200 -18.603  1.00-20.03           H
ATOM    193  N   SER A  13       4.732 -13.941 -17.048  1.00-20.65           N
ATOM    194  H   SER A  13       3.942 -14.397 -17.493  1.00-20.65           H
ATOM    195  CA  SER A  13       5.491 -12.940 -17.802  1.00-20.65           C
ATOM    196  HA  SER A  13       6.533 -13.256 -17.840  1.00-20.65           H
ATOM    197  C   SER A  13       5.439 -11.551 -17.158  1.00-20.65           C
ATOM    198  O   SER A  13       6.432 -10.826 -17.147  1.00-20.65           O
ATOM    199  CB  SER A  13       4.961 -12.864 -19.232  1.00-20.65           C
ATOM    200 1HB  SER A  13       3.923 -12.533 -19.217  1.00-20.65           H
ATOM    201 2HB  SER A  13       5.556 -12.147 -19.798  1.00-20.65           H
ATOM    202  OG  SER A  13       5.036 -14.136 -19.855  1.00-20.65           O
ATOM    203  HG  SER A  13       5.704 -14.081 -20.554  1.00-20.65           H
ATOM    204  N   GLU A  14       4.311 -11.186 -16.567  1.00-24.94           N
ATOM    205  H   GLU A  14       3.493 -11.787 -16.651  1.00-24.94           H
ATOM    206  CA  GLU A  14       4.183  -9.936 -15.811  1.00-24.94           C
ATOM    207  HA  GLU A  14       4.512  -9.100 -16.430  1.00-24.94           H
ATOM    208  C   GLU A  14       5.071  -9.978 -14.561  1.00-24.94           C
ATOM    209  O   GLU A  14       5.746  -9.000 -14.230  1.00-24.94           O
ATOM    210  CB  GLU A  14       2.713  -9.714 -15.421  1.00-24.94           C
ATOM    211 1HB  GLU A  14       2.349 -10.625 -14.949  1.00-24.94           H
ATOM    212 2HB  GLU A  14       2.656  -8.902 -14.696  1.00-24.94           H
ATOM    213  CG  GLU A  14       1.802  -9.371 -16.611  1.00-24.94           C
ATOM    214 1HG  GLU A  14       2.077  -8.385 -16.988  1.00-24.94           H
ATOM    215 2HG  GLU A  14       1.974 -10.091 -17.409  1.00-24.94           H
ATOM    216  CD  GLU A  14       0.307  -9.384 -16.278  1.00-24.94           C
ATOM    217  OE1 GLU A  14      -0.512  -9.240 -17.220  1.00-24.94           O
ATOM    218  OE2 GLU A  14      -0.093  -9.526 -15.106  1.00-24.94           O
ATOM    219  N   ALA A  15       5.141 -11.119 -13.890  1.00-16.12           N
ATOM    220  H   ALA A  15       4.562 -11.904 -14.172  1.00-16.12           H
ATOM    221  CA  ALA A  15       6.020 -11.272 -12.731  1.00-16.12           C
ATOM    222  HA  ALA A  15       5.840 -10.435 -12.054  1.00-16.12           H
ATOM    223  C   ALA A  15       7.502 -11.244 -13.132  1.00-16.12           C
ATOM    224  O   ALA A  15       8.321 -10.618 -12.458  1.00-16.12           O
ATOM    225  CB  ALA A  15       5.682 -12.570 -11.992  1.00-16.12           C
ATOM    226 1HB  ALA A  15       4.639 -12.554 -11.677  1.00-16.12           H
ATOM    227 2HB  ALA A  15       6.315 -12.663 -11.108  1.00-16.12           H
ATOM    228 3HB  ALA A  15       5.850 -13.429 -12.641  1.00-16.12           H
ATOM    229  N   MET A  16       7.857 -11.875 -14.243  1.00 -4.30           N
ATOM    230  H   MET A  16       7.157 -12.412 -14.753  1.00 -4.30           H
ATOM    231  CA  MET A  16       9.237 -11.853 -14.737  1.00 -4.30           C
ATOM    232  HA  MET A  16       9.911 -12.163 -13.937  1.00 -4.30           H
ATOM    233  C   MET A  16       9.603 -10.432 -15.142  1.00 -4.30           C
ATOM    234  O   MET A  16      10.731  -9.985 -14.940  1.00 -4.30           O
ATOM    235  CB  MET A  16       9.426 -12.783 -15.945  1.00 -4.30           C
ATOM    236 1HB  MET A  16       8.694 -12.514 -16.706  1.00 -4.30           H
ATOM    237 2HB  MET A  16      10.419 -12.609 -16.359  1.00 -4.30           H
ATOM    238  CG  MET A  16       9.287 -14.278 -15.645  1.00 -4.30           C
ATOM    239 1HG  MET A  16       8.300 -14.458 -15.229  1.00 -4.30           H
ATOM    240 2HG  MET A  16       9.367 -14.829 -16.582  1.00 -4.30           H
ATOM    241  SD  MET A  16      10.505 -14.936 -14.485  1.00 -4.30           S
ATOM    242  CE  MET A  16      12.017 -14.963 -15.465  1.00 -4.30           C
ATOM    243 1HE  MET A  16      12.830 -15.393 -14.879  1.00 -4.30           H
ATOM    244 2HE  MET A  16      12.292 -13.951 -15.762  1.00 -4.30           H
ATOM    245 3HE  MET A  16      11.869 -15.570 -16.360  1.00 -4.30           H
ATOM    246  N   SER A  17       8.640  -9.688 -15.668  1.00-23.99           N
ATOM    247  H   SER A  17       7.732 -10.102 -15.854  1.00-23.99           H
ATOM    248  CA  SER A  17       8.865  -8.285 -16.005  1.00-23.99           C
ATOM    249  HA  SER A  17       9.763  -8.207 -16.616  1.00-23.99           H
ATOM    250  C   SER A  17       9.066  -7.443 -14.752  1.00-23.99           C
ATOM    251  O   SER A  17       9.885  -6.526 -14.743  1.00-23.99           O
ATOM    252  CB  SER A  17       7.685  -7.722 -16.794  1.00-23.99           C
ATOM    253 1HB  SER A  17       6.779  -7.791 -16.193  1.00-23.99           H
ATOM    254 2HB  SER A  17       7.877  -6.673 -17.017  1.00-23.99           H
ATOM    255  OG  SER A  17       7.495  -8.432 -18.009  1.00-23.99           O
ATOM    256  HG  SER A  17       7.232  -9.339 -17.795  1.00-23.99           H
ATOM    257  N   SER A  18       8.346  -7.760 -13.687  1.00 -8.28           N
ATOM    258  H   SER A  18       7.689  -8.531 -13.740  1.00 -8.28           H
ATOM    259  CA  SER A  18       8.438  -6.993 -12.445  1.00 -8.28           C
ATOM    260  HA  SER A  18       8.335  -5.935 -12.684  1.00 -8.28           H
ATOM    261  C   SER A  18       9.784  -7.198 -11.754  1.00 -8.28           C
ATOM    262  O   SER A  18      10.376  -6.247 -11.230  1.00 -8.28           O
ATOM    263  CB  SER A  18       7.308  -7.400 -11.496  1.00 -8.28           C
ATOM    264 1HB  SER A  18       7.418  -8.452 -11.232  1.00 -8.28           H
ATOM    265 2HB  SER A  18       7.370  -6.799 -10.588  1.00 -8.28           H
ATOM    266  OG  SER A  18       6.039  -7.205 -12.107  1.00 -8.28           O
ATOM    267  HG  SER A  18       5.958  -7.792 -12.872  1.00 -8.28           H
ATOM    268  N   VAL A  19      10.294  -8.423 -11.779  1.00-14.87           N
ATOM    269  H   VAL A  19       9.759  -9.184 -12.189  1.00-14.87           H
ATOM    270  CA  VAL A  19      11.606  -8.710 -11.194  1.00-14.87           C
ATOM    271  HA  VAL A  19      11.663  -8.239 -10.213  1.00-14.87           H
ATOM    272  C   VAL A  19      12.689  -8.095 -12.073  1.00-14.87           C
ATOM    273  O   VAL A  19      13.596  -7.440 -11.568  1.00-14.87           O
ATOM    274  CB  VAL A  19      11.849 -10.241 -11.019  1.00-14.87           C
ATOM    275  HB  VAL A  19      11.750 -10.725 -11.991  1.00-14.87           H
ATOM    276  CG1 VAL A  19      13.253 -10.537 -10.460  1.00-14.87           C
ATOM    277 1HG1 VAL A  19      13.378 -11.613 -10.329  1.00-14.87           H
ATOM    278 2HG1 VAL A  19      13.387 -10.045  -9.495  1.00-14.87           H
ATOM    279 3HG1 VAL A  19      14.018 -10.182 -11.150  1.00-14.87           H
ATOM    280  CG2 VAL A  19      10.806 -10.839 -10.060  1.00-14.87           C
ATOM    281 1HG2 VAL A  19      10.970 -11.913  -9.967  1.00-14.87           H
ATOM    282 2HG2 VAL A  19       9.798 -10.674 -10.432  1.00-14.87           H
ATOM    283 3HG2 VAL A  19      10.899 -10.384  -9.072  1.00-14.87           H
ATOM    284  N   ALA A  20      12.575  -8.228 -13.389  1.00-18.01           N
ATOM    285  H   ALA A  20      11.802  -8.750 -13.787  1.00-18.01           H
ATOM    286  CA  ALA A  20      13.579  -7.658 -14.284  1.00-18.01           C
ATOM    287  HA  ALA A  20      14.552  -8.070 -14.010  1.00-18.01           H
ATOM    288  C   ALA A  20      13.660  -6.137 -14.140  1.00-18.01           C
ATOM    289  O   ALA A  20      14.750  -5.565 -14.182  1.00-18.01           O
ATOM    290  CB  ALA A  20      13.270  -8.041 -15.729  1.00-18.01           C
ATOM    291 1HB  ALA A  20      13.302  -9.127 -15.835  1.00-18.01           H
ATOM    292 2HB  ALA A  20      14.009  -7.598 -16.397  1.00-18.01           H
ATOM    293 3HB  ALA A  20      12.280  -7.678 -16.008  1.00-18.01           H
ATOM    294  N   ALA A  21      12.518  -5.492 -13.936  1.00-17.64           N
ATOM    295  H   ALA A  21      11.643  -6.005 -13.946  1.00-17.64           H
ATOM    296  CA  ALA A  21      12.486  -4.053 -13.713  1.00-17.64           C
ATOM    297  HA  ALA A  21      13.039  -3.566 -14.518  1.00-17.64           H
ATOM    298  C   ALA A  21      13.159  -3.677 -12.393  1.00-17.64           C
ATOM    299  O   ALA A  21      13.857  -2.673 -12.335  1.00-17.64           O
ATOM    300  CB  ALA A  21      11.044  -3.546 -13.739  1.00-17.64           C
ATOM    301 1HB  ALA A  21      10.612  -3.705 -14.725  1.00-17.64           H
ATOM    302 2HB  ALA A  21      11.028  -2.479 -13.515  1.00-17.64           H
ATOM    303 3HB  ALA A  21      10.445  -4.074 -12.995  1.00-17.64           H
ATOM    304  N   LYS A  22      12.993  -4.475 -11.345  1.00-17.06           N
ATOM    305  H   LYS A  22      12.400  -5.295 -11.423  1.00-17.06           H
ATOM    306  CA  LYS A  22      13.661  -4.184 -10.071  1.00-17.06           C
ATOM    307  HA  LYS A  22      13.412  -3.168  -9.765  1.00-17.06           H
ATOM    308  C   LYS A  22      15.172  -4.276 -10.245  1.00-17.06           C
ATOM    309  O   LYS A  22      15.913  -3.410  -9.795  1.00-17.06           O
ATOM    310  CB  LYS A  22      13.225  -5.165  -8.974  1.00-17.06           C
ATOM    311 1HB  LYS A  22      12.137  -5.211  -8.936  1.00-17.06           H
ATOM    312 2HB  LYS A  22      13.606  -6.155  -9.225  1.00-17.06           H
ATOM    313  CG  LYS A  22      13.753  -4.779  -7.597  1.00-17.06           C
ATOM    314 1HG  LYS A  22      14.819  -4.571  -7.674  1.00-17.06           H
ATOM    315 2HG  LYS A  22      13.244  -3.879  -7.252  1.00-17.06           H
ATOM    316  CD  LYS A  22      13.588  -5.888  -6.577  1.00-17.06           C
ATOM    317 1HD  LYS A  22      12.534  -6.145  -6.461  1.00-17.06           H
ATOM    318 2HD  LYS A  22      14.139  -6.765  -6.922  1.00-17.06           H
ATOM    319  CE  LYS A  22      14.164  -5.430  -5.246  1.00-17.06           C
ATOM    320 1HE  LYS A  22      15.146  -4.985  -5.423  1.00-17.06           H
ATOM    321 2HE  LYS A  22      13.514  -4.669  -4.809  1.00-17.06           H
ATOM    322  NZ  LYS A  22      14.334  -6.554  -4.282  1.00-17.06           N
ATOM    323 1HZ  LYS A  22      14.691  -6.191  -3.404  1.00-17.06           H
ATOM    324 2HZ  LYS A  22      14.997  -7.225  -4.653  1.00-17.06           H
ATOM    325 3HZ  LYS A  22      13.450  -7.018  -4.120  1.00-17.06           H
ATOM    326  N   VAL A  23      15.628  -5.308 -10.936  1.00 -8.20           N
ATOM    327  H   VAL A  23      14.972  -5.991 -11.299  1.00 -8.20           H
ATOM    328  CA  VAL A  23      17.061  -5.521 -11.153  1.00 -8.20           C
ATOM    329  HA  VAL A  23      17.573  -5.515 -10.191  1.00 -8.20           H
ATOM    330  C   VAL A  23      17.636  -4.389 -11.990  1.00 -8.20           C
ATOM    331  O   VAL A  23      18.714  -3.881 -11.711  1.00 -8.20           O
ATOM    332  CB  VAL A  23      17.292  -6.896 -11.832  1.00 -8.20           C
ATOM    333  HB  VAL A  23      16.695  -6.933 -12.743  1.00 -8.20           H
ATOM    334  CG1 VAL A  23      18.764  -7.136 -12.213  1.00 -8.20           C
ATOM    335 1HG1 VAL A  23      18.883  -8.139 -12.622  1.00 -8.20           H
ATOM    336 2HG1 VAL A  23      19.407  -7.033 -11.338  1.00 -8.20           H
ATOM    337 3HG1 VAL A  23      19.080  -6.419 -12.973  1.00 -8.20           H
ATOM    338  CG2 VAL A  23      16.823  -8.009 -10.896  1.00 -8.20           C
ATOM    339 1HG2 VAL A  23      16.764  -8.934 -11.455  1.00 -8.20           H
ATOM    340 2HG2 VAL A  23      15.834  -7.808 -10.489  1.00 -8.20           H
ATOM    341 3HG2 VAL A  23      17.523  -8.131 -10.067  1.00 -8.20           H
ATOM    342  N   ARG A  24      16.903  -3.919 -12.985  1.00 -2.09           N
ATOM    343  H   ARG A  24      16.005  -4.342 -13.200  1.00 -2.09           H
ATOM    344  CA  ARG A  24      17.411  -2.828 -13.818  1.00 -2.09           C
ATOM    345  HA  ARG A  24      18.489  -2.955 -13.923  1.00 -2.09           H
ATOM    346  C   ARG A  24      17.234  -1.458 -13.181  1.00 -2.09           C
ATOM    347  O   ARG A  24      17.990  -0.545 -13.479  1.00 -2.09           O
ATOM    348  CB  ARG A  24      16.829  -2.962 -15.222  1.00 -2.09           C
ATOM    349 1HB  ARG A  24      15.756  -3.136 -15.152  1.00 -2.09           H
ATOM    350 2HB  ARG A  24      17.018  -2.057 -15.799  1.00 -2.09           H
ATOM    351  CG  ARG A  24      17.519  -4.141 -15.906  1.00 -2.09           C
ATOM    352 1HG  ARG A  24      18.486  -3.806 -16.282  1.00 -2.09           H
ATOM    353 2HG  ARG A  24      17.707  -4.915 -15.165  1.00 -2.09           H
ATOM    354  CD  ARG A  24      16.749  -4.790 -17.030  1.00 -2.09           C
ATOM    355 1HD  ARG A  24      15.765  -5.098 -16.674  1.00 -2.09           H
ATOM    356 2HD  ARG A  24      16.634  -4.079 -17.849  1.00 -2.09           H
ATOM    357  NE  ARG A  24      17.510  -5.963 -17.486  1.00 -2.09           N
ATOM    358  HE  ARG A  24      18.133  -5.817 -18.267  1.00 -2.09           H
ATOM    359  CZ  ARG A  24      17.498  -7.179 -16.955  1.00 -2.09           C
ATOM    360  NH1 ARG A  24      18.291  -8.078 -17.451  1.00 -2.09           N
ATOM    361 1HH1 ARG A  24      18.961  -7.832 -18.168  1.00 -2.09           H
ATOM    362 2HH1 ARG A  24      18.278  -9.022 -17.087  1.00 -2.09           H
ATOM    363  NH2 ARG A  24      16.776  -7.526 -15.919  1.00 -2.09           N
ATOM    364 1HH2 ARG A  24      16.198  -6.837 -15.466  1.00 -2.09           H
ATOM    365 2HH2 ARG A  24      16.825  -8.474 -15.571  1.00 -2.09           H
ATOM    366  N   ALA A  25      16.356  -1.329 -12.200  1.00 -4.81           N
ATOM    367  H   ALA A  25      15.676  -2.061 -12.032  1.00 -4.81           H
ATOM    368  CA  ALA A  25      16.355  -0.147 -11.342  1.00 -4.81           C
ATOM    369  HA  ALA A  25      16.430   0.742 -11.969  1.00 -4.81           H
ATOM    370  C   ALA A  25      17.561  -0.170 -10.395  1.00 -4.81           C
ATOM    371  O   ALA A  25      18.143   0.875 -10.105  1.00 -4.81           O
ATOM    372  CB  ALA A  25      15.059  -0.081 -10.547  1.00 -4.81           C
ATOM    373 1HB  ALA A  25      14.206  -0.087 -11.227  1.00 -4.81           H
ATOM    374 2HB  ALA A  25      15.043   0.834  -9.953  1.00 -4.81           H
ATOM    375 3HB  ALA A  25      14.988  -0.938  -9.875  1.00 -4.81           H
ATOM    376  N   ALA A  26      17.949  -1.348  -9.924  1.00 -6.52           N
ATOM    377  H   ALA A  26      17.393  -2.176 -10.115  1.00 -6.52           H
ATOM    378  CA  ALA A  26      19.154  -1.482  -9.109  1.00 -6.52           C
ATOM    379  HA  ALA A  26      19.119  -0.747  -8.303  1.00 -6.52           H
ATOM    380  C   ALA A  26      20.375  -1.181  -9.979  1.00 -6.52           C
ATOM    381  O   ALA A  26      21.290  -0.497  -9.534  1.00 -6.52           O
ATOM    382  CB  ALA A  26      19.242  -2.887  -8.490  1.00 -6.52           C
ATOM    383 1HB  ALA A  26      18.346  -3.092  -7.903  1.00 -6.52           H
ATOM    384 2HB  ALA A  26      20.114  -2.942  -7.836  1.00 -6.52           H
ATOM    385 3HB  ALA A  26      19.341  -3.642  -9.269  1.00 -6.52           H
ATOM    386  N   ARG A  27      20.358  -1.618 -11.235  1.00  0.28           N
ATOM    387  H   ARG A  27      19.606  -2.232 -11.536  1.00  0.28           H
ATOM    388  CA  ARG A  27      21.422  -1.262 -12.180  1.00  0.28           C
ATOM    389  HA  ARG A  27      22.367  -1.546 -11.737  1.00  0.28           H
ATOM    390  C   ARG A  27      21.478   0.238 -12.373  1.00  0.28           C
ATOM    391  O   ARG A  27      22.551   0.818 -12.275  1.00  0.28           O
ATOM    392  CB  ARG A  27      21.273  -1.966 -13.542  1.00  0.28           C
ATOM    393 1HB  ARG A  27      21.155  -3.038 -13.373  1.00  0.28           H
ATOM    394 2HB  ARG A  27      20.372  -1.595 -14.028  1.00  0.28           H
ATOM    395  CG  ARG A  27      22.458  -1.745 -14.502  1.00  0.28           C
ATOM    396 1HG  ARG A  27      22.174  -2.043 -15.511  1.00  0.28           H
ATOM    397 2HG  ARG A  27      22.717  -0.688 -14.513  1.00  0.28           H
ATOM    398  CD  ARG A  27      23.675  -2.553 -14.070  1.00  0.28           C
ATOM    399 1HD  ARG A  27      23.757  -2.490 -12.990  1.00  0.28           H
ATOM    400 2HD  ARG A  27      23.519  -3.599 -14.332  1.00  0.28           H
ATOM    401  NE  ARG A  27      24.953  -2.079 -14.623  1.00  0.28           N
ATOM    402  HE  ARG A  27      25.488  -1.435 -14.051  1.00  0.28           H
ATOM    403  CZ  ARG A  27      25.515  -2.434 -15.767  1.00  0.28           C
ATOM    404  NH1 ARG A  27      26.715  -2.003 -16.022  1.00  0.28           N
ATOM    405 1HH1 ARG A  27      27.179  -1.388 -15.368  1.00  0.28           H
ATOM    406 2HH1 ARG A  27      27.199  -2.318 -16.852  1.00  0.28           H
ATOM    407  NH2 ARG A  27      24.946  -3.209 -16.646  1.00  0.28           N
ATOM    408 1HH2 ARG A  27      24.065  -3.658 -16.428  1.00  0.28           H
ATOM    409 2HH2 ARG A  27      25.389  -3.353 -17.544  1.00  0.28           H
ATOM    410  N   ALA A  28      20.337   0.871 -12.592  1.00-14.44           N
ATOM    411  H   ALA A  28      19.474   0.349 -12.668  1.00-14.44           H
ATOM    412  CA  ALA A  28      20.317   2.311 -12.793  1.00-14.44           C
ATOM    413  HA  ALA A  28      20.972   2.535 -13.635  1.00-14.44           H
ATOM    414  C   ALA A  28      20.871   3.041 -11.573  1.00-14.44           C
ATOM    415  O   ALA A  28      21.603   4.007 -11.717  1.00-14.44           O
ATOM    416  CB  ALA A  28      18.896   2.791 -13.121  1.00-14.44           C
ATOM    417 1HB  ALA A  28      18.544   2.296 -14.026  1.00-14.44           H
ATOM    418 2HB  ALA A  28      18.910   3.868 -13.296  1.00-14.44           H
ATOM    419 3HB  ALA A  28      18.223   2.567 -12.293  1.00-14.44           H
ATOM    420  N   PHE A  29      20.551   2.581 -10.372  1.00 -1.52           N
ATOM    421  H   PHE A  29      19.929   1.787 -10.279  1.00 -1.52           H
ATOM    422  CA  PHE A  29      21.072   3.237  -9.178  1.00 -1.52           C
ATOM    423  HA  PHE A  29      20.944   4.311  -9.307  1.00 -1.52           H
ATOM    424  C   PHE A  29      22.561   2.971  -8.997  1.00 -1.52           C
ATOM    425  O   PHE A  29      23.315   3.875  -8.671  1.00 -1.52           O
ATOM    426  CB  PHE A  29      20.295   2.800  -7.935  1.00 -1.52           C
ATOM    427 1HB  PHE A  29      19.233   2.913  -8.142  1.00 -1.52           H
ATOM    428 2HB  PHE A  29      20.495   1.746  -7.739  1.00 -1.52           H
ATOM    429  CG  PHE A  29      20.619   3.604  -6.697  1.00 -1.52           C
ATOM    430  CD1 PHE A  29      20.721   5.012  -6.749  1.00 -1.52           C
ATOM    431  HD1 PHE A  29      20.586   5.535  -7.683  1.00 -1.52           H
ATOM    432  CD2 PHE A  29      20.799   2.958  -5.461  1.00 -1.52           C
ATOM    433  HD2 PHE A  29      20.734   1.881  -5.402  1.00 -1.52           H
ATOM    434  CE1 PHE A  29      20.984   5.768  -5.585  1.00 -1.52           C
ATOM    435  HE1 PHE A  29      21.059   6.844  -5.644  1.00 -1.52           H
ATOM    436  CE2 PHE A  29      21.052   3.704  -4.282  1.00 -1.52           C
ATOM    437  HE2 PHE A  29      21.179   3.198  -3.336  1.00 -1.52           H
ATOM    438  CZ  PHE A  29      21.149   5.114  -4.349  1.00 -1.52           C
ATOM    439  HZ  PHE A  29      21.358   5.688  -3.460  1.00 -1.52           H
ATOM    440  N   GLY A  30      23.007   1.751  -9.256  1.00 -5.04           N
ATOM    441  H   GLY A  30      22.362   1.016  -9.536  1.00 -5.04           H
ATOM    442  CA  GLY A  30      24.419   1.441  -9.125  1.00 -5.04           C
ATOM    443 1HA  GLY A  30      24.740   1.690  -8.113  1.00 -5.04           H
ATOM    444 2HA  GLY A  30      24.574   0.375  -9.291  1.00 -5.04           H
ATOM    445  C   GLY A  30      25.277   2.222 -10.101  1.00 -5.04           C
ATOM    446  O   GLY A  30      26.317   2.767  -9.729  1.00 -5.04           O
ATOM    447  N   GLU A  31      24.842   2.334 -11.346  1.00-40.01           N
ATOM    448  H   GLU A  31      23.985   1.869 -11.639  1.00-40.01           H
ATOM    449  CA  GLU A  31      25.599   3.118 -12.318  1.00-40.01           C
ATOM    450  HA  GLU A  31      26.645   2.813 -12.276  1.00-40.01           H
ATOM    451  C   GLU A  31      25.532   4.596 -11.959  1.00-40.01           C
ATOM    452  O   GLU A  31      26.531   5.293 -12.044  1.00-40.01           O
ATOM    453  CB  GLU A  31      25.084   2.903 -13.743  1.00-40.01           C
ATOM    454 1HB  GLU A  31      24.032   3.187 -13.787  1.00-40.01           H
ATOM    455 2HB  GLU A  31      25.645   3.558 -14.410  1.00-40.01           H
ATOM    456  CG  GLU A  31      25.224   1.467 -14.245  1.00-40.01           C
ATOM    457 1HG  GLU A  31      24.575   0.817 -13.664  1.00-40.01           H
ATOM    458 2HG  GLU A  31      24.906   1.422 -15.286  1.00-40.01           H
ATOM    459  CD  GLU A  31      26.640   0.935 -14.131  1.00-40.01           C
ATOM    460  OE1 GLU A  31      27.587   1.570 -14.636  1.00-40.01           O
ATOM    461  OE2 GLU A  31      26.831  -0.158 -13.551  1.00-40.01           O
ATOM    462  N   TYR A  32      24.389   5.069 -11.485  1.00-16.12           N
ATOM    463  H   TYR A  32      23.579   4.463 -11.414  1.00-16.12           H
ATOM    464  CA  TYR A  32      24.255   6.464 -11.071  1.00-16.12           C
ATOM    465  HA  TYR A  32      24.511   7.111 -11.910  1.00-16.12           H
ATOM    466  C   TYR A  32      25.193   6.801  -9.913  1.00-16.12           C
ATOM    467  O   TYR A  32      25.833   7.851  -9.921  1.00-16.12           O
ATOM    468  CB  TYR A  32      22.804   6.723 -10.667  1.00-16.12           C
ATOM    469 1HB  TYR A  32      22.160   6.448 -11.500  1.00-16.12           H
ATOM    470 2HB  TYR A  32      22.558   6.087  -9.819  1.00-16.12           H
ATOM    471  CG  TYR A  32      22.498   8.144 -10.288  1.00-16.12           C
ATOM    472  CD1 TYR A  32      22.030   9.063 -11.248  1.00-16.12           C
ATOM    473  HD1 TYR A  32      21.926   8.758 -12.281  1.00-16.12           H
ATOM    474  CD2 TYR A  32      22.637   8.571  -8.954  1.00-16.12           C
ATOM    475  HD2 TYR A  32      23.000   7.882  -8.203  1.00-16.12           H
ATOM    476  CE1 TYR A  32      21.675  10.384 -10.871  1.00-16.12           C
ATOM    477  HE1 TYR A  32      21.299  11.078 -11.608  1.00-16.12           H
ATOM    478  CE2 TYR A  32      22.296   9.885  -8.581  1.00-16.12           C
ATOM    479  HE2 TYR A  32      22.405  10.188  -7.554  1.00-16.12           H
ATOM    480  CZ  TYR A  32      21.801  10.779  -9.539  1.00-16.12           C
ATOM    481  OH  TYR A  32      21.425  12.043  -9.170  1.00-16.12           O
ATOM    482  HH  TYR A  32      21.390  12.136  -8.212  1.00-16.12           H
ATOM    483  N   LEU A  33      25.322   5.912  -8.938  1.00-11.29           N
ATOM    484  H   LEU A  33      24.759   5.065  -8.955  1.00-11.29           H
ATOM    485  CA  LEU A  33      26.248   6.130  -7.825  1.00-11.29           C
ATOM    486  HA  LEU A  33      26.057   7.106  -7.383  1.00-11.29           H
ATOM    487  C   LEU A  33      27.694   6.116  -8.301  1.00-11.29           C
ATOM    488  O   LEU A  33      28.517   6.887  -7.832  1.00-11.29           O
ATOM    489  CB  LEU A  33      26.077   5.043  -6.760  1.00-11.29           C
ATOM    490 1HB  LEU A  33      26.135   4.075  -7.258  1.00-11.29           H
ATOM    491 2HB  LEU A  33      26.925   5.114  -6.081  1.00-11.29           H
ATOM    492  CG  LEU A  33      24.803   5.067  -5.902  1.00-11.29           C
ATOM    493  HG  LEU A  33      23.935   5.081  -6.554  1.00-11.29           H
ATOM    494  CD1 LEU A  33      24.746   3.799  -5.052  1.00-11.29           C
ATOM    495 1HD1 LEU A  33      23.817   3.778  -4.486  1.00-11.29           H
ATOM    496 2HD1 LEU A  33      25.593   3.759  -4.368  1.00-11.29           H
ATOM    497 3HD1 LEU A  33      24.765   2.924  -5.703  1.00-11.29           H
ATOM    498  CD2 LEU A  33      24.739   6.305  -5.006  1.00-11.29           C
ATOM    499 1HD2 LEU A  33      23.840   6.271  -4.395  1.00-11.29           H
ATOM    500 2HD2 LEU A  33      24.693   7.198  -5.627  1.00-11.29           H
ATOM    501 3HD2 LEU A  33      25.622   6.352  -4.366  1.00-11.29           H
ATOM    502  N   SER A  34      28.003   5.256  -9.257  1.00  1.61           N
ATOM    503  H   SER A  34      27.293   4.630  -9.617  1.00  1.61           H
ATOM    504  CA  SER A  34      29.360   5.178  -9.794  1.00  1.61           C
ATOM    505  HA  SER A  34      30.066   5.116  -8.966  1.00  1.61           H
ATOM    506  C   SER A  34      29.719   6.395 -10.647  1.00  1.61           C
ATOM    507  O   SER A  34      30.885   6.789 -10.753  1.00  1.61           O
ATOM    508  CB  SER A  34      29.477   3.917 -10.637  1.00  1.61           C
ATOM    509 1HB  SER A  34      28.810   3.990 -11.496  1.00  1.61           H
ATOM    510 2HB  SER A  34      30.502   3.816 -10.988  1.00  1.61           H
ATOM    511  OG  SER A  34      29.123   2.780  -9.866  1.00  1.61           O
ATOM    512  HG  SER A  34      28.162   2.756  -9.770  1.00  1.61           H
ATOM    513  N   GLN A  35      28.707   7.003 -11.251  1.00-18.25           N
ATOM    514  H   GLN A  35      27.783   6.584 -11.214  1.00-18.25           H
ATOM    515  CA  GLN A  35      28.882   8.250 -11.989  1.00-18.25           C
ATOM    516  HA  GLN A  35      29.801   8.198 -12.573  1.00-18.25           H
ATOM    517  C   GLN A  35      28.991   9.435 -11.040  1.00-18.25           C
ATOM    518  O   GLN A  35      29.756  10.359 -11.312  1.00-18.25           O
ATOM    519  CB  GLN A  35      27.709   8.492 -12.940  1.00-18.25           C
ATOM    520 1HB  GLN A  35      26.780   8.370 -12.385  1.00-18.25           H
ATOM    521 2HB  GLN A  35      27.762   9.521 -13.298  1.00-18.25           H
ATOM    522  CG  GLN A  35      27.695   7.575 -14.153  1.00-18.25           C
ATOM    523 1HG  GLN A  35      28.596   7.751 -14.737  1.00-18.25           H
ATOM    524 2HG  GLN A  35      27.698   6.537 -13.832  1.00-18.25           H
ATOM    525  CD  GLN A  35      26.490   7.805 -15.032  1.00-18.25           C
ATOM    526  OE1 GLN A  35      25.348   7.821 -14.572  1.00-18.25           O
ATOM    527  NE2 GLN A  35      26.722   8.001 -16.300  1.00-18.25           N
ATOM    528 1HE2 GLN A  35      25.943   8.100 -16.928  1.00-18.25           H
ATOM    529 2HE2 GLN A  35      27.673   8.060 -16.633  1.00-18.25           H
ATOM    530  N   SER A  36      28.268   9.439  -9.927  1.00 10.47           N
ATOM    531  H   SER A  36      27.624   8.681  -9.718  1.00 10.47           H
ATOM    532  CA  SER A  36      28.384  10.556  -8.993  1.00 10.47           C
ATOM    533  HA  SER A  36      28.371  11.480  -9.568  1.00 10.47           H
ATOM    534  C   SER A  36      29.724  10.479  -8.273  1.00 10.47           C
ATOM    535  O   SER A  36      30.364  11.508  -8.076  1.00 10.47           O
ATOM    536  CB  SER A  36      27.222  10.606  -7.995  1.00 10.47           C
ATOM    537 1HB  SER A  36      27.356  11.470  -7.342  1.00 10.47           H
ATOM    538 2HB  SER A  36      26.289  10.726  -8.546  1.00 10.47           H
ATOM    539  OG  SER A  36      27.134   9.435  -7.205  1.00 10.47           O
ATOM    540  HG  SER A  36      26.493   9.584  -6.496  1.00 10.47           H
ATOM    541  N   HIS A  37      30.162   9.276  -7.926  1.00 24.72           N
ATOM    542  H   HIS A  37      29.560   8.466  -8.062  1.00 24.72           H
ATOM    543  CA  HIS A  37      31.457   9.055  -7.285  1.00 24.72           C
ATOM    544  HA  HIS A  37      32.111   9.901  -7.483  1.00 24.72           H
ATOM    545  C   HIS A  37      32.130   7.762  -7.745  1.00 24.72           C
ATOM    546  O   HIS A  37      31.619   6.676  -7.455  1.00 24.72           O
ATOM    547  CB  HIS A  37      31.245   8.969  -5.772  1.00 24.72           C
ATOM    548 1HB  HIS A  37      30.453   8.250  -5.566  1.00 24.72           H
ATOM    549 2HB  HIS A  37      32.164   8.618  -5.306  1.00 24.72           H
ATOM    550  CG  HIS A  37      30.887  10.284  -5.161  1.00 24.72           C
ATOM    551  ND1 HIS A  37      31.807  11.251  -4.836  1.00 24.72           N
ATOM    552  HD1 HIS A  37      32.814  11.149  -4.886  1.00 24.72           H
ATOM    553  CD2 HIS A  37      29.676  10.851  -4.927  1.00 24.72           C
ATOM    554  HD2 HIS A  37      28.726  10.366  -5.099  1.00 24.72           H
ATOM    555  CE1 HIS A  37      31.139  12.343  -4.460  1.00 24.72           C
ATOM    556  HE1 HIS A  37      31.607  13.273  -4.167  1.00 24.72           H
ATOM    557  NE2 HIS A  37      29.837  12.142  -4.480  1.00 24.72           N
ATOM    558  N   PRO A  38      33.318   7.839  -8.380  1.00 -6.40           N
ATOM    559  CA  PRO A  38      34.022   6.579  -8.665  1.00 -6.40           C
ATOM    560  HA  PRO A  38      33.447   5.979  -9.370  1.00 -6.40           H
ATOM    561  C   PRO A  38      34.334   5.742  -7.426  1.00 -6.40           C
ATOM    562  O   PRO A  38      34.411   4.520  -7.493  1.00 -6.40           O
ATOM    563  CB  PRO A  38      35.330   7.050  -9.306  1.00 -6.40           C
ATOM    564 1HB  PRO A  38      36.105   7.143  -8.545  1.00 -6.40           H
ATOM    565 2HB  PRO A  38      35.648   6.362 -10.090  1.00 -6.40           H
ATOM    566  CG  PRO A  38      35.013   8.375  -9.873  1.00 -6.40           C
ATOM    567 1HG  PRO A  38      35.916   8.971 -10.008  1.00 -6.40           H
ATOM    568 2HG  PRO A  38      34.489   8.254 -10.821  1.00 -6.40           H
ATOM    569  CD  PRO A  38      34.104   8.995  -8.855  1.00 -6.40           C
ATOM    570 1HD  PRO A  38      34.683   9.431  -8.040  1.00 -6.40           H
ATOM    571 2HD  PRO A  38      33.464   9.745  -9.322  1.00 -6.40           H
ATOM    572  N   GLU A  39      34.432   6.377  -6.265  1.00  8.79           N
ATOM    573  H   GLU A  39      34.373   7.394  -6.241  1.00  8.79           H
ATOM    574  CA  GLU A  39      34.650   5.655  -5.009  1.00  8.79           C
ATOM    575  HA  GLU A  39      35.584   5.098  -5.075  1.00  8.79           H
ATOM    576  C   GLU A  39      33.527   4.683  -4.683  1.00  8.79           C
ATOM    577  O   GLU A  39      33.722   3.718  -3.942  1.00  8.79           O
ATOM    578  CB  GLU A  39      34.715   6.614  -3.822  1.00  8.79           C
ATOM    579 1HB  GLU A  39      33.724   7.040  -3.662  1.00  8.79           H
ATOM    580 2HB  GLU A  39      34.980   6.035  -2.939  1.00  8.79           H
ATOM    581  CG  GLU A  39      35.693   7.746  -3.962  1.00  8.79           C
ATOM    582 1HG  GLU A  39      36.173   7.915  -2.997  1.00  8.79           H
ATOM    583 2HG  GLU A  39      36.455   7.475  -4.691  1.00  8.79           H
ATOM    584  CD  GLU A  39      34.995   9.021  -4.386  1.00  8.79           C
ATOM    585  OE1 GLU A  39      34.709   9.192  -5.588  1.00  8.79           O
ATOM    586  OE2 GLU A  39      34.696   9.864  -3.515  1.00  8.79           O
ATOM    587  N   ASN A  40      32.343   4.938  -5.221  1.00 18.65           N
ATOM    588  H   ASN A  40      32.246   5.714  -5.872  1.00 18.65           H
ATOM    589  CA  ASN A  40      31.163   4.137  -4.929  1.00 18.65           C
ATOM    590  HA  ASN A  40      31.232   3.766  -3.906  1.00 18.65           H
ATOM    591  C   ASN A  40      31.078   2.946  -5.883  1.00 18.65           C
ATOM    592  O   ASN A  40      30.144   2.156  -5.787  1.00 18.65           O
ATOM    593  CB  ASN A  40      29.906   5.012  -5.063  1.00 18.65           C
ATOM    594 1HB  ASN A  40      30.192   6.053  -4.925  1.00 18.65           H
ATOM    595 2HB  ASN A  40      29.492   4.898  -6.064  1.00 18.65           H
ATOM    596  CG  ASN A  40      28.846   4.693  -4.030  1.00 18.65           C
ATOM    597  OD1 ASN A  40      28.413   5.564  -3.291  1.00 18.65           O
ATOM    598  ND2 ASN A  40      28.430   3.460  -3.954  1.00 18.65           N
ATOM    599 1HD2 ASN A  40      27.770   3.207  -3.237  1.00 18.65           H
ATOM    600 2HD2 ASN A  40      28.790   2.778  -4.603  1.00 18.65           H
ATOM    601  N   ARG A  41      32.022   2.801  -6.809  1.00  3.13           N
ATOM    602  H   ARG A  41      32.804   3.451  -6.851  1.00  3.13           H
ATOM    603  CA  ARG A  41      31.937   1.736  -7.816  1.00  3.13           C
ATOM    604  HA  ARG A  41      31.030   1.902  -8.399  1.00  3.13           H
ATOM    605  C   ARG A  41      31.817   0.345  -7.220  1.00  3.13           C
ATOM    606  O   ARG A  41      30.945  -0.405  -7.625  1.00  3.13           O
ATOM    607  CB  ARG A  41      33.149   1.790  -8.756  1.00  3.13           C
ATOM    608 1HB  ARG A  41      33.203   2.791  -9.185  1.00  3.13           H
ATOM    609 2HB  ARG A  41      34.049   1.633  -8.161  1.00  3.13           H
ATOM    610  CG  ARG A  41      33.161   0.774  -9.905  1.00  3.13           C
ATOM    611 1HG  ARG A  41      34.131   0.829 -10.399  1.00  3.13           H
ATOM    612 2HG  ARG A  41      33.037  -0.233  -9.512  1.00  3.13           H
ATOM    613  CD  ARG A  41      32.080   1.048 -10.938  1.00  3.13           C
ATOM    614 1HD  ARG A  41      31.630   2.016 -10.724  1.00  3.13           H
ATOM    615 2HD  ARG A  41      32.547   1.102 -11.921  1.00  3.13           H
ATOM    616  NE  ARG A  41      31.028   0.019 -10.969  1.00  3.13           N
ATOM    617  HE  ARG A  41      31.161  -0.800 -10.387  1.00  3.13           H
ATOM    618  CZ  ARG A  41      29.925   0.055 -11.707  1.00  3.13           C
ATOM    619  NH1 ARG A  41      29.102  -0.948 -11.668  1.00  3.13           N
ATOM    620 1HH1 ARG A  41      29.340  -1.754 -11.098  1.00  3.13           H
ATOM    621 2HH1 ARG A  41      28.258  -0.918 -12.222  1.00  3.13           H
ATOM    622  NH2 ARG A  41      29.619   1.036 -12.513  1.00  3.13           N
ATOM    623 1HH2 ARG A  41      30.231   1.835 -12.583  1.00  3.13           H
ATOM    624 2HH2 ARG A  41      28.779   0.985 -13.076  1.00  3.13           H
ATOM    625  N   ASN A  42      32.631  -0.023  -6.242  1.00 -7.58           N
ATOM    626  H   ASN A  42      33.341   0.614  -5.895  1.00 -7.58           H
ATOM    627  CA  ASN A  42      32.531  -1.386  -5.715  1.00 -7.58           C
ATOM    628  HA  ASN A  42      32.368  -2.057  -6.555  1.00 -7.58           H
ATOM    629  C   ASN A  42      31.326  -1.577  -4.796  1.00 -7.58           C
ATOM    630  O   ASN A  42      30.771  -2.669  -4.721  1.00 -7.58           O
ATOM    631  CB  ASN A  42      33.824  -1.819  -5.016  1.00 -7.58           C
ATOM    632 1HB  ASN A  42      34.071  -1.102  -4.234  1.00 -7.58           H
ATOM    633 2HB  ASN A  42      33.654  -2.792  -4.557  1.00 -7.58           H
ATOM    634  CG  ASN A  42      35.002  -1.945  -5.967  1.00 -7.58           C
ATOM    635  OD1 ASN A  42      36.149  -1.812  -5.543  1.00 -7.58           O
ATOM    636  ND2 ASN A  42      34.759  -2.232  -7.220  1.00 -7.58           N
ATOM    637 1HD2 ASN A  42      35.529  -2.329  -7.868  1.00 -7.58           H
ATOM    638 2HD2 ASN A  42      33.814  -2.349  -7.568  1.00 -7.58           H
ATOM    639  N   GLY A  43      30.862  -0.519  -4.149  1.00 -2.49           N
ATOM    640  H   GLY A  43      31.389   0.351  -4.151  1.00 -2.49           H
ATOM    641  CA  GLY A  43      29.610  -0.589  -3.412  1.00 -2.49           C
ATOM    642 1HA  GLY A  43      29.649  -1.416  -2.703  1.00 -2.49           H
ATOM    643 2HA  GLY A  43      29.457   0.344  -2.869  1.00 -2.49           H
ATOM    644  C   GLY A  43      28.447  -0.806  -4.361  1.00 -2.49           C
ATOM    645  O   GLY A  43      27.531  -1.589  -4.089  1.00 -2.49           O
ATOM    646  N   ALA A  44      28.507  -0.160  -5.516  1.00-15.70           N
ATOM    647  H   ALA A  44      29.267   0.490  -5.696  1.00-15.70           H
ATOM    648  CA  ALA A  44      27.519  -0.373  -6.560  1.00-15.70           C
ATOM    649  HA  ALA A  44      26.521  -0.252  -6.136  1.00-15.70           H
ATOM    650  C   ALA A  44      27.654  -1.800  -7.083  1.00-15.70           C
ATOM    651  O   ALA A  44      26.657  -2.477  -7.250  1.00-15.70           O
ATOM    652  CB  ALA A  44      27.713   0.637  -7.686  1.00-15.70           C
ATOM    653 1HB  ALA A  44      27.489   1.642  -7.326  1.00-15.70           H
ATOM    654 2HB  ALA A  44      27.048   0.390  -8.512  1.00-15.70           H
ATOM    655 3HB  ALA A  44      28.738   0.612  -8.053  1.00-15.70           H
ATOM    656  N   ASP A  45      28.871  -2.282  -7.292  1.00-21.58           N
ATOM    657  H   ASP A  45      29.677  -1.675  -7.158  1.00-21.58           H
ATOM    658  CA  ASP A  45      29.085  -3.648  -7.778  1.00-21.58           C
ATOM    659  HA  ASP A  45      28.553  -3.768  -8.722  1.00-21.58           H
ATOM    660  C   ASP A  45      28.525  -4.669  -6.788  1.00-21.58           C
ATOM    661  O   ASP A  45      28.007  -5.699  -7.199  1.00-21.58           O
ATOM    662  CB  ASP A  45      30.568  -3.968  -8.014  1.00-21.58           C
ATOM    663 1HB  ASP A  45      31.121  -3.799  -7.093  1.00-21.58           H
ATOM    664 2HB  ASP A  45      30.656  -5.022  -8.274  1.00-21.58           H
ATOM    665  CG  ASP A  45      31.196  -3.143  -9.130  1.00-21.58           C
ATOM    666  OD1 ASP A  45      30.571  -2.915 -10.192  1.00-21.58           O
ATOM    667  OD2 ASP A  45      32.354  -2.721  -8.945  1.00-21.58           O
ATOM    668  N   HIS A  46      28.562  -4.397  -5.489  1.00 -5.01           N
ATOM    669  H   HIS A  46      29.062  -3.572  -5.166  1.00 -5.01           H
ATOM    670  CA  HIS A  46      27.902  -5.279  -4.517  1.00 -5.01           C
ATOM    671  HA  HIS A  46      28.242  -6.301  -4.685  1.00 -5.01           H
ATOM    672  C   HIS A  46      26.385  -5.266  -4.655  1.00 -5.01           C
ATOM    673  O   HIS A  46      25.753  -6.313  -4.534  1.00 -5.01           O
ATOM    674  CB  HIS A  46      28.213  -4.871  -3.078  1.00 -5.01           C
ATOM    675 1HB  HIS A  46      27.952  -3.823  -2.943  1.00 -5.01           H
ATOM    676 2HB  HIS A  46      27.590  -5.463  -2.408  1.00 -5.01           H
ATOM    677  CG  HIS A  46      29.639  -5.071  -2.677  1.00 -5.01           C
ATOM    678  ND1 HIS A  46      30.203  -4.440  -1.576  1.00 -5.01           N
ATOM    679  HD1 HIS A  46      29.728  -3.759  -0.988  1.00 -5.01           H
ATOM    680  CD2 HIS A  46      30.628  -5.857  -3.174  1.00 -5.01           C
ATOM    681  HD2 HIS A  46      30.554  -6.488  -4.052  1.00 -5.01           H
ATOM    682  CE1 HIS A  46      31.448  -4.862  -1.425  1.00 -5.01           C
ATOM    683  HE1 HIS A  46      32.133  -4.538  -0.647  1.00 -5.01           H
ATOM    684  NE2 HIS A  46      31.726  -5.722  -2.374  1.00 -5.01           N
ATOM    685  HE2 HIS A  46      32.614  -6.223  -2.483  1.00 -5.01           H
ATOM    686  N   LEU A  47      25.800  -4.105  -4.912  1.00 -2.00           N
ATOM    687  H   LEU A  47      26.364  -3.268  -4.992  1.00 -2.00           H
ATOM    688  CA  LEU A  47      24.354  -4.008  -5.126  1.00 -2.00           C
ATOM    689  HA  LEU A  47      23.824  -4.452  -4.285  1.00 -2.00           H
ATOM    690  C   LEU A  47      23.996  -4.796  -6.377  1.00 -2.00           C
ATOM    691  O   LEU A  47      23.034  -5.561  -6.387  1.00 -2.00           O
ATOM    692  CB  LEU A  47      23.929  -2.540  -5.291  1.00 -2.00           C
ATOM    693 1HB  LEU A  47      24.119  -2.023  -4.350  1.00 -2.00           H
ATOM    694 2HB  LEU A  47      24.574  -2.092  -6.041  1.00 -2.00           H
ATOM    695  CG  LEU A  47      22.487  -2.238  -5.739  1.00 -2.00           C
ATOM    696  HG  LEU A  47      22.324  -2.709  -6.708  1.00 -2.00           H
ATOM    697  CD1 LEU A  47      21.431  -2.767  -4.778  1.00 -2.00           C
ATOM    698 1HD1 LEU A  47      20.440  -2.459  -5.109  1.00 -2.00           H
ATOM    699 2HD1 LEU A  47      21.612  -2.387  -3.773  1.00 -2.00           H
ATOM    700 3HD1 LEU A  47      21.460  -3.858  -4.763  1.00 -2.00           H
ATOM    701  CD2 LEU A  47      22.320  -0.730  -5.925  1.00 -2.00           C
ATOM    702 1HD2 LEU A  47      21.315  -0.515  -6.286  1.00 -2.00           H
ATOM    703 2HD2 LEU A  47      23.036  -0.369  -6.664  1.00 -2.00           H
ATOM    704 3HD2 LEU A  47      22.486  -0.212  -4.978  1.00 -2.00           H
ATOM    705  N   LEU A  48      24.794  -4.638  -7.422  1.00 -1.77           N
ATOM    706  H   LEU A  48      25.580  -3.994  -7.363  1.00 -1.77           H
ATOM    707  CA  LEU A  48      24.539  -5.338  -8.673  1.00 -1.77           C
ATOM    708  HA  LEU A  48      23.511  -5.139  -8.977  1.00 -1.77           H
ATOM    709  C   LEU A  48      24.685  -6.840  -8.475  1.00 -1.77           C
ATOM    710  O   LEU A  48      23.839  -7.601  -8.917  1.00 -1.77           O
ATOM    711  CB  LEU A  48      25.491  -4.869  -9.779  1.00 -1.77           C
ATOM    712 1HB  LEU A  48      26.502  -5.145  -9.487  1.00 -1.77           H
ATOM    713 2HB  LEU A  48      25.237  -5.448 -10.661  1.00 -1.77           H
ATOM    714  CG  LEU A  48      25.539  -3.398 -10.217  1.00 -1.77           C
ATOM    715  HG  LEU A  48      26.118  -2.840  -9.497  1.00 -1.77           H
ATOM    716  CD1 LEU A  48      26.259  -3.275 -11.550  1.00 -1.77           C
ATOM    717 1HD1 LEU A  48      26.272  -2.233 -11.868  1.00 -1.77           H
ATOM    718 2HD1 LEU A  48      25.766  -3.883 -12.309  1.00 -1.77           H
ATOM    719 3HD1 LEU A  48      27.290  -3.609 -11.437  1.00 -1.77           H
ATOM    720  CD2 LEU A  48      24.169  -2.755 -10.285  1.00 -1.77           C
ATOM    721 1HD2 LEU A  48      24.262  -1.745 -10.684  1.00 -1.77           H
ATOM    722 2HD2 LEU A  48      23.743  -2.683  -9.284  1.00 -1.77           H
ATOM    723 3HD2 LEU A  48      23.509  -3.348 -10.917  1.00 -1.77           H
ATOM    724  N   ALA A  49      25.722  -7.265  -7.766  1.00-19.35           N
ATOM    725  H   ALA A  49      26.400  -6.588  -7.422  1.00-19.35           H
ATOM    726  CA  ALA A  49      25.946  -8.679  -7.489  1.00-19.35           C
ATOM    727  HA  ALA A  49      26.048  -9.212  -8.435  1.00-19.35           H
ATOM    728  C   ALA A  49      24.764  -9.274  -6.739  1.00-19.35           C
ATOM    729  O   ALA A  49      24.346 -10.391  -7.021  1.00-19.35           O
ATOM    730  CB  ALA A  49      27.225  -8.861  -6.667  1.00-19.35           C
ATOM    731 1HB  ALA A  49      28.085  -8.498  -7.230  1.00-19.35           H
ATOM    732 2HB  ALA A  49      27.361  -9.918  -6.441  1.00-19.35           H
ATOM    733 3HB  ALA A  49      27.149  -8.304  -5.733  1.00-19.35           H
ATOM    734  N   ASP A  50      24.225  -8.540  -5.779  1.00 -4.90           N
ATOM    735  H   ASP A  50      24.606  -7.626  -5.553  1.00 -4.90           H
ATOM    736  CA  ASP A  50      23.095  -9.057  -5.022  1.00 -4.90           C
ATOM    737  HA  ASP A  50      23.354 -10.053  -4.671  1.00 -4.90           H
ATOM    738  C   ASP A  50      21.857  -9.169  -5.900  1.00 -4.90           C
ATOM    739  O   ASP A  50      21.153 -10.179  -5.873  1.00 -4.90           O
ATOM    740  CB  ASP A  50      22.806  -8.180  -3.812  1.00 -4.90           C
ATOM    741 1HB  ASP A  50      23.751  -7.784  -3.442  1.00 -4.90           H
ATOM    742 2HB  ASP A  50      22.169  -7.345  -4.102  1.00 -4.90           H
ATOM    743  CG  ASP A  50      22.164  -8.962  -2.696  1.00 -4.90           C
ATOM    744  OD1 ASP A  50      22.892  -9.787  -2.094  1.00 -4.90           O
ATOM    745  OD2 ASP A  50      20.967  -8.776  -2.390  1.00 -4.90           O
ATOM    746  N   ALA A  51      21.635  -8.163  -6.735  1.00-10.65           N
ATOM    747  H   ALA A  51      22.256  -7.358  -6.730  1.00-10.65           H
ATOM    748  CA  ALA A  51      20.502  -8.170  -7.649  1.00-10.65           C
ATOM    749  HA  ALA A  51      19.596  -8.325  -7.061  1.00-10.65           H
ATOM    750  C   ALA A  51      20.616  -9.326  -8.651  1.00-10.65           C
ATOM    751  O   ALA A  51      19.618  -9.988  -8.932  1.00-10.65           O
ATOM    752  CB  ALA A  51      20.400  -6.817  -8.366  1.00-10.65           C
ATOM    753 1HB  ALA A  51      20.327  -6.018  -7.626  1.00-10.65           H
ATOM    754 2HB  ALA A  51      19.510  -6.803  -8.993  1.00-10.65           H
ATOM    755 3HB  ALA A  51      21.285  -6.654  -8.984  1.00-10.65           H
ATOM    756  N   TYR A  52      21.814  -9.601  -9.153  1.00 11.41           N
ATOM    757  H   TYR A  52      22.603  -8.998  -8.922  1.00 11.41           H
ATOM    758  CA  TYR A  52      22.022 -10.731 -10.062  1.00 11.41           C
ATOM    759  HA  TYR A  52      21.253 -10.697 -10.832  1.00 11.41           H
ATOM    760  C   TYR A  52      21.906 -12.073  -9.347  1.00 11.41           C
ATOM    761  O   TYR A  52      21.388 -13.032  -9.910  1.00 11.41           O
ATOM    762  CB  TYR A  52      23.396 -10.680 -10.744  1.00 11.41           C
ATOM    763 1HB  TYR A  52      24.169 -10.711  -9.975  1.00 11.41           H
ATOM    764 2HB  TYR A  52      23.501 -11.569 -11.365  1.00 11.41           H
ATOM    765  CG  TYR A  52      23.632  -9.462 -11.615  1.00 11.41           C
ATOM    766  CD1 TYR A  52      24.826  -8.724 -11.494  1.00 11.41           C
ATOM    767  HD1 TYR A  52      25.582  -9.046 -10.793  1.00 11.41           H
ATOM    768  CD2 TYR A  52      22.677  -9.038 -12.567  1.00 11.41           C
ATOM    769  HD2 TYR A  52      21.771  -9.607 -12.718  1.00 11.41           H
ATOM    770  CE1 TYR A  52      25.034  -7.548 -12.251  1.00 11.41           C
ATOM    771  HE1 TYR A  52      25.939  -6.976 -12.133  1.00 11.41           H
ATOM    772  CE2 TYR A  52      22.885  -7.851 -13.326  1.00 11.41           C
ATOM    773  HE2 TYR A  52      22.142  -7.521 -14.035  1.00 11.41           H
ATOM    774  CZ  TYR A  52      24.049  -7.105 -13.129  1.00 11.41           C
ATOM    775  OH  TYR A  52      24.274  -5.925 -13.779  1.00 11.41           O
ATOM    776  HH  TYR A  52      23.626  -5.745 -14.472  1.00 11.41           H
ATOM    777  N   SER A  53      22.340 -12.160  -8.096  1.00-15.18           N
ATOM    778  H   SER A  53      22.788 -11.359  -7.658  1.00-15.18           H
ATOM    779  CA  SER A  53      22.225 -13.414  -7.344  1.00-15.18           C
ATOM    780  HA  SER A  53      22.615 -14.220  -7.964  1.00-15.18           H
ATOM    781  C   SER A  53      20.762 -13.724  -7.042  1.00-15.18           C
ATOM    782  O   SER A  53      20.365 -14.877  -6.874  1.00-15.18           O
ATOM    783  CB  SER A  53      23.043 -13.368  -6.049  1.00-15.18           C
ATOM    784 1HB  SER A  53      23.069 -14.370  -5.618  1.00-15.18           H
ATOM    785 2HB  SER A  53      24.063 -13.068  -6.289  1.00-15.18           H
ATOM    786  OG  SER A  53      22.509 -12.476  -5.082  1.00-15.18           O
ATOM    787  HG  SER A  53      22.109 -11.714  -5.521  1.00-15.18           H
ATOM    788  N   GLY A  54      19.944 -12.682  -7.039  1.00  3.58           N
ATOM    789  H   GLY A  54      20.330 -11.748  -7.125  1.00  3.58           H
ATOM    790  CA  GLY A  54      18.507 -12.820  -6.902  1.00  3.58           C
ATOM    791 1HA  GLY A  54      18.279 -13.728  -6.346  1.00  3.58           H
ATOM    792 2HA  GLY A  54      18.140 -11.972  -6.323  1.00  3.58           H
ATOM    793  C   GLY A  54      17.741 -12.849  -8.212  1.00  3.58           C
ATOM    794  O   GLY A  54      16.527 -12.630  -8.186  1.00  3.58           O
ATOM    795  N   HIS A  55      18.390 -13.052  -9.353  1.00 29.66           N
ATOM    796  H   HIS A  55      19.389 -13.238  -9.349  1.00 29.66           H
ATOM    797  CA  HIS A  55      17.712 -12.987 -10.652  1.00 29.66           C
ATOM    798  HA  HIS A  55      16.656 -13.208 -10.520  1.00 29.66           H
ATOM    799  C   HIS A  55      18.275 -13.966 -11.674  1.00 29.66           C
ATOM    800  O   HIS A  55      19.483 -14.155 -11.773  1.00 29.66           O
ATOM    801  CB  HIS A  55      17.858 -11.566 -11.197  1.00 29.66           C
ATOM    802 1HB  HIS A  55      17.460 -10.881 -10.451  1.00 29.66           H
ATOM    803 2HB  HIS A  55      18.917 -11.346 -11.329  1.00 29.66           H
ATOM    804  CG  HIS A  55      17.154 -11.316 -12.498  1.00 29.66           C
ATOM    805  ND1 HIS A  55      15.862 -11.696 -12.785  1.00 29.66           N
ATOM    806  HD1 HIS A  55      15.257 -12.267 -12.201  1.00 29.66           H
ATOM    807  CD2 HIS A  55      17.565 -10.623 -13.592  1.00 29.66           C
ATOM    808  HD2 HIS A  55      18.545 -10.180 -13.706  1.00 29.66           H
ATOM    809  CE1 HIS A  55      15.546 -11.215 -13.991  1.00 29.66           C
ATOM    810  HE1 HIS A  55      14.593 -11.370 -14.479  1.00 29.66           H
ATOM    811  NE2 HIS A  55      16.546 -10.535 -14.516  1.00 29.66           N
ATOM    812  N   ASP A  56      17.398 -14.563 -12.463  1.00 15.96           N
ATOM    813  H   ASP A  56      16.409 -14.391 -12.332  1.00 15.96           H
ATOM    814  CA  ASP A  56      17.806 -15.432 -13.563  1.00 15.96           C
ATOM    815  HA  ASP A  56      18.579 -16.121 -13.220  1.00 15.96           H
ATOM    816  C   ASP A  56      18.364 -14.659 -14.766  1.00 15.96           C
ATOM    817  O   ASP A  56      17.621 -14.162 -15.620  1.00 15.96           O
ATOM    818  CB  ASP A  56      16.605 -16.254 -14.017  1.00 15.96           C
ATOM    819 1HB  ASP A  56      16.252 -16.867 -13.187  1.00 15.96           H
ATOM    820 2HB  ASP A  56      15.804 -15.573 -14.302  1.00 15.96           H
ATOM    821  CG  ASP A  56      16.930 -17.137 -15.201  1.00 15.96           C
ATOM    822  OD1 ASP A  56      18.039 -17.705 -15.276  1.00 15.96           O
ATOM    823  OD2 ASP A  56      16.052 -17.281 -16.085  1.00 15.96           O
ATOM    824  N   GLY A  57      19.682 -14.582 -14.845  1.00 23.83           N
ATOM    825  H   GLY A  57      20.250 -14.950 -14.089  1.00 23.83           H
ATOM    826  CA  GLY A  57      20.378 -14.020 -15.990  1.00 23.83           C
ATOM    827 1HA  GLY A  57      20.257 -14.670 -16.855  1.00 23.83           H
ATOM    828 2HA  GLY A  57      20.003 -13.023 -16.214  1.00 23.83           H
ATOM    829  C   GLY A  57      21.840 -13.943 -15.601  1.00 23.83           C
ATOM    830  O   GLY A  57      22.140 -14.147 -14.423  1.00 23.83           O
ATOM    831  N   SER A  58      22.753 -13.669 -16.520  1.00  1.23           N
ATOM    832  H   SER A  58      22.480 -13.486 -17.474  1.00  1.23           H
ATOM    833  CA  SER A  58      24.175 -13.575 -16.182  1.00  1.23           C
ATOM    834  HA  SER A  58      24.430 -14.339 -15.447  1.00  1.23           H
ATOM    835  C   SER A  58      24.490 -12.191 -15.597  1.00  1.23           C
ATOM    836  O   SER A  58      23.744 -11.235 -15.845  1.00  1.23           O
ATOM    837  CB  SER A  58      24.995 -13.819 -17.452  1.00  1.23           C
ATOM    838 1HB  SER A  58      26.054 -13.654 -17.249  1.00  1.23           H
ATOM    839 2HB  SER A  58      24.852 -14.853 -17.768  1.00  1.23           H
ATOM    840  OG  SER A  58      24.558 -12.968 -18.499  1.00  1.23           O
ATOM    841  HG  SER A  58      25.261 -12.328 -18.686  1.00  1.23           H
ATOM    842  N   PRO A  59      25.576 -12.054 -14.809  1.00  1.45           N
ATOM    843  CA  PRO A  59      25.911 -10.687 -14.387  1.00  1.45           C
ATOM    844  HA  PRO A  59      25.044 -10.193 -13.953  1.00  1.45           H
ATOM    845  C   PRO A  59      26.465  -9.844 -15.535  1.00  1.45           C
ATOM    846  O   PRO A  59      26.999 -10.361 -16.511  1.00  1.45           O
ATOM    847  CB  PRO A  59      26.980 -10.916 -13.313  1.00  1.45           C
ATOM    848 1HB  PRO A  59      27.672 -10.074 -13.260  1.00  1.45           H
ATOM    849 2HB  PRO A  59      26.508 -11.084 -12.346  1.00  1.45           H
ATOM    850  CG  PRO A  59      27.671 -12.143 -13.758  1.00  1.45           C
ATOM    851 1HG  PRO A  59      28.368 -11.911 -14.565  1.00  1.45           H
ATOM    852 2HG  PRO A  59      28.194 -12.617 -12.927  1.00  1.45           H
ATOM    853  CD  PRO A  59      26.549 -13.024 -14.266  1.00  1.45           C
ATOM    854 1HD  PRO A  59      26.914 -13.695 -15.043  1.00  1.45           H
ATOM    855 2HD  PRO A  59      26.102 -13.586 -13.445  1.00  1.45           H
ATOM    856  N   GLU A  60      26.374  -8.529 -15.405  1.00  7.60           N
ATOM    857  H   GLU A  60      25.933  -8.145 -14.582  1.00  7.60           H
ATOM    858  CA  GLU A  60      26.854  -7.592 -16.428  1.00  7.60           C
ATOM    859  HA  GLU A  60      27.042  -8.124 -17.361  1.00  7.60           H
ATOM    860  C   GLU A  60      28.162  -6.964 -15.939  1.00  7.60           C
ATOM    861  O   GLU A  60      28.431  -5.774 -16.125  1.00  7.60           O
ATOM    862  CB  GLU A  60      25.792  -6.519 -16.680  1.00  7.60           C
ATOM    863 1HB  GLU A  60      25.669  -5.951 -15.763  1.00  7.60           H
ATOM    864 2HB  GLU A  60      26.145  -5.840 -17.456  1.00  7.60           H
ATOM    865  CG  GLU A  60      24.428  -7.074 -17.101  1.00  7.60           C
ATOM    866 1HG  GLU A  60      24.530  -7.564 -18.069  1.00  7.60           H
ATOM    867 2HG  GLU A  60      24.092  -7.812 -16.373  1.00  7.60           H
ATOM    868  CD  GLU A  60      23.364  -5.993 -17.192  1.00  7.60           C
ATOM    869  OE1 GLU A  60      22.845  -5.722 -18.297  1.00  7.60           O
ATOM    870  OE2 GLU A  60      22.994  -5.416 -16.143  1.00  7.60           O
ATOM    871  N   MET A  61      28.927  -7.773 -15.222  1.00 21.15           N
ATOM    872  H   MET A  61      28.680  -8.753 -15.163  1.00 21.15           H
ATOM    873  CA  MET A  61      30.150  -7.366 -14.532  1.00 21.15           C
ATOM    874  HA  MET A  61      30.637  -6.524 -15.025  1.00 21.15           H
ATOM    875  C   MET A  61      31.035  -8.603 -14.526  1.00 21.15           C
ATOM    876  O   MET A  61      30.639  -9.636 -15.074  1.00 21.15           O
ATOM    877  CB  MET A  61      29.890  -7.069 -13.049  1.00 21.15           C
ATOM    878 1HB  MET A  61      29.648  -8.021 -12.581  1.00 21.15           H
ATOM    879 2HB  MET A  61      30.812  -6.695 -12.606  1.00 21.15           H
ATOM    880  CG  MET A  61      28.800  -6.098 -12.683  1.00 21.15           C
ATOM    881 1HG  MET A  61      28.966  -5.142 -13.179  1.00 21.15           H
ATOM    882 2HG  MET A  61      27.829  -6.501 -12.966  1.00 21.15           H
ATOM    883  SD  MET A  61      28.893  -5.879 -10.891  1.00 21.15           S
ATOM    884  CE  MET A  61      28.422  -7.480 -10.205  1.00 21.15           C
ATOM    885 1HE  MET A  61      28.381  -7.400  -9.121  1.00 21.15           H
ATOM    886 2HE  MET A  61      29.159  -8.237 -10.479  1.00 21.15           H
ATOM    887 3HE  MET A  61      27.442  -7.769 -10.582  1.00 21.15           H
ATOM    888  N   GLN A  62      32.124  -8.538 -13.771  1.00 28.04           N
ATOM    889  H   GLN A  62      32.438  -7.634 -13.451  1.00 28.04           H
ATOM    890  CA  GLN A  62      32.848  -9.717 -13.304  1.00 28.04           C
ATOM    891  HA  GLN A  62      33.333 -10.203 -14.149  1.00 28.04           H
ATOM    892  C   GLN A  62      31.885 -10.712 -12.634  1.00 28.04           C
ATOM    893  O   GLN A  62      30.807 -10.321 -12.157  1.00 28.04           O
ATOM    894  CB  GLN A  62      33.907  -9.274 -12.276  1.00 28.04           C
ATOM    895 1HB  GLN A  62      34.437 -10.161 -11.931  1.00 28.04           H
ATOM    896 2HB  GLN A  62      34.630  -8.620 -12.764  1.00 28.04           H
ATOM    897  CG  GLN A  62      33.334  -8.534 -11.044  1.00 28.04           C
ATOM    898 1HG  GLN A  62      33.067  -7.515 -11.323  1.00 28.04           H
ATOM    899 2HG  GLN A  62      32.435  -9.044 -10.709  1.00 28.04           H
ATOM    900  CD  GLN A  62      34.286  -8.497  -9.868  1.00 28.04           C
ATOM    901  OE1 GLN A  62      34.954  -7.501  -9.605  1.00 28.04           O
ATOM    902  NE2 GLN A  62      34.319  -9.566  -9.119  1.00 28.04           N
ATOM    903 1HE2 GLN A  62      34.955  -9.592  -8.339  1.00 28.04           H
ATOM    904 2HE2 GLN A  62      33.705 -10.343  -9.326  1.00 28.04           H
ATOM    905  N   PRO A  63      32.272 -11.998 -12.532  1.00 -9.45           N
ATOM    906  CA  PRO A  63      31.428 -12.870 -11.704  1.00 -9.45           C
ATOM    907  HA  PRO A  63      30.439 -12.965 -12.149  1.00 -9.45           H
ATOM    908  C   PRO A  63      31.317 -12.344 -10.274  1.00 -9.45           C
ATOM    909  O   PRO A  63      32.240 -11.694  -9.761  1.00 -9.45           O
ATOM    910  CB  PRO A  63      32.171 -14.208 -11.739  1.00 -9.45           C
ATOM    911 1HB  PRO A  63      32.844 -14.288 -10.885  1.00 -9.45           H
ATOM    912 2HB  PRO A  63      31.469 -15.042 -11.754  1.00 -9.45           H
ATOM    913  CG  PRO A  63      32.951 -14.151 -12.998  1.00 -9.45           C
ATOM    914 1HG  PRO A  63      33.784 -14.851 -12.979  1.00 -9.45           H
ATOM    915 2HG  PRO A  63      32.304 -14.354 -13.850  1.00 -9.45           H
ATOM    916  CD  PRO A  63      33.435 -12.741 -13.051  1.00 -9.45           C
ATOM    917 1HD  PRO A  63      34.299 -12.603 -12.399  1.00 -9.45           H
ATOM    918 2HD  PRO A  63      33.663 -12.456 -14.077  1.00 -9.45           H
ATOM    919  N   ALA A  64      30.180 -12.597  -9.641  1.00  6.70           N
ATOM    920  H   ALA A  64      29.490 -13.187 -10.077  1.00  6.70           H
ATOM    921  CA  ALA A  64      29.883 -12.028  -8.330  1.00  6.70           C
ATOM    922  HA  ALA A  64      29.944 -10.943  -8.417  1.00  6.70           H
ATOM    923  C   ALA A  64      30.900 -12.492  -7.271  1.00  6.70           C
ATOM    924  O   ALA A  64      31.431 -13.610  -7.364  1.00  6.70           O
ATOM    925  CB  ALA A  64      28.444 -12.416  -7.929  1.00  6.70           C
ATOM    926 1HB  ALA A  64      27.733 -11.979  -8.631  1.00  6.70           H
ATOM    927 2HB  ALA A  64      28.226 -12.050  -6.926  1.00  6.70           H
ATOM    928 3HB  ALA A  64      28.333 -13.501  -7.934  1.00  6.70           H
ATOM    929  N   PRO A  65      31.181 -11.650  -6.257  1.00  4.56           N
ATOM    930  CA  PRO A  65      32.119 -12.113  -5.231  1.00  4.56           C
ATOM    931  HA  PRO A  65      33.040 -12.481  -5.685  1.00  4.56           H
ATOM    932  C   PRO A  65      31.509 -13.196  -4.346  1.00  4.56           C
ATOM    933  O   PRO A  65      30.289 -13.302  -4.224  1.00  4.56           O
ATOM    934  CB  PRO A  65      32.395 -10.838  -4.427  1.00  4.56           C
ATOM    935 1HB  PRO A  65      32.638 -11.071  -3.390  1.00  4.56           H
ATOM    936 2HB  PRO A  65      33.200 -10.268  -4.888  1.00  4.56           H
ATOM    937  CG  PRO A  65      31.133 -10.083  -4.517  1.00  4.56           C
ATOM    938 1HG  PRO A  65      30.395 -10.506  -3.835  1.00  4.56           H
ATOM    939 2HG  PRO A  65      31.293  -9.026  -4.302  1.00  4.56           H
ATOM    940  CD  PRO A  65      30.708 -10.285  -5.950  1.00  4.56           C
ATOM    941 1HD  PRO A  65      29.626 -10.216  -6.035  1.00  4.56           H
ATOM    942 2HD  PRO A  65      31.198  -9.560  -6.602  1.00  4.56           H
ATOM    943  N   GLN A  66      32.354 -13.984  -3.700  1.00-16.56           N
ATOM    944  H   GLN A  66      33.354 -13.843  -3.820  1.00-16.56           H
ATOM    945  CA  GLN A  66      31.890 -15.067  -2.829  1.00-16.56           C
ATOM    946  HA  GLN A  66      31.107 -15.627  -3.341  1.00-16.56           H
ATOM    947  C   GLN A  66      31.326 -14.538  -1.509  1.00-16.56           C
ATOM    948  O   GLN A  66      30.609 -15.241  -0.797  1.00-16.56           O
ATOM    949  CB  GLN A  66      33.055 -16.009  -2.516  1.00-16.56           C
ATOM    950 1HB  GLN A  66      33.824 -15.435  -2.002  1.00-16.56           H
ATOM    951 2HB  GLN A  66      32.700 -16.787  -1.843  1.00-16.56           H
ATOM    952  CG  GLN A  66      33.677 -16.677  -3.739  1.00-16.56           C
ATOM    953 1HG  GLN A  66      32.921 -17.283  -4.237  1.00-16.56           H
ATOM    954 2HG  GLN A  66      34.024 -15.915  -4.432  1.00-16.56           H
ATOM    955  CD  GLN A  66      34.855 -17.555  -3.375  1.00-16.56           C
ATOM    956  OE1 GLN A  66      35.473 -17.396  -2.320  1.00-16.56           O
ATOM    957  NE2 GLN A  66      35.172 -18.487  -4.224  1.00-16.56           N
ATOM    958 1HE2 GLN A  66      35.966 -19.076  -4.038  1.00-16.56           H
ATOM    959 2HE2 GLN A  66      34.620 -18.624  -5.057  1.00-16.56           H
ATOM    960  N   ASN A  67      31.665 -13.298  -1.189  1.00  7.73           N
ATOM    961  H   ASN A  67      32.289 -12.797  -1.798  1.00  7.73           H
ATOM    962  CA  ASN A  67      31.184 -12.628   0.019  1.00  7.73           C
ATOM    963  HA  ASN A  67      31.503 -13.191   0.898  1.00  7.73           H
ATOM    964  C   ASN A  67      29.664 -12.483   0.051  1.00  7.73           C
ATOM    965  O   ASN A  67      29.090 -11.841  -0.835  1.00  7.73           O
ATOM    966  CB  ASN A  67      31.796 -11.223   0.062  1.00  7.73           C
ATOM    967 1HB  ASN A  67      32.878 -11.299  -0.032  1.00  7.73           H
ATOM    968 2HB  ASN A  67      31.415 -10.648  -0.779  1.00  7.73           H
ATOM    969  CG  ASN A  67      31.472 -10.485   1.335  1.00  7.73           C
ATOM    970  OD1 ASN A  67      31.790 -10.934   2.427  1.00  7.73           O
ATOM    971  ND2 ASN A  67      30.892  -9.324   1.209  1.00  7.73           N
ATOM    972 1HD2 ASN A  67      30.676  -8.800   2.041  1.00  7.73           H
ATOM    973 2HD2 ASN A  67      30.664  -8.971   0.298  1.00  7.73           H
ATOM    974  N   LYS A  68      29.014 -13.035   1.069  1.00 -8.61           N
ATOM    975  H   LYS A  68      29.535 -13.570   1.764  1.00 -8.61           H
ATOM    976  CA  LYS A  68      27.578 -12.829   1.280  1.00 -8.61           C
ATOM    977  HA  LYS A  68      27.048 -12.941   0.335  1.00 -8.61           H
ATOM    978  C   LYS A  68      27.458 -11.399   1.786  1.00 -8.61           C
ATOM    979  O   LYS A  68      28.325 -10.933   2.525  1.00 -8.61           O
ATOM    980  CB  LYS A  68      27.031 -13.829   2.305  1.00 -8.61           C
ATOM    981 1HB  LYS A  68      27.367 -14.822   2.018  1.00 -8.61           H
ATOM    982 2HB  LYS A  68      27.449 -13.596   3.285  1.00 -8.61           H
ATOM    983  CG  LYS A  68      25.508 -13.857   2.405  1.00 -8.61           C
ATOM    984 1HG  LYS A  68      25.151 -12.861   2.666  1.00 -8.61           H
ATOM    985 2HG  LYS A  68      25.090 -14.137   1.439  1.00 -8.61           H
ATOM    986  CD  LYS A  68      25.020 -14.843   3.460  1.00 -8.61           C
ATOM    987 1HD  LYS A  68      25.362 -15.847   3.208  1.00 -8.61           H
ATOM    988 2HD  LYS A  68      25.425 -14.555   4.431  1.00 -8.61           H
ATOM    989  CE  LYS A  68      23.497 -14.817   3.529  1.00 -8.61           C
ATOM    990 1HE  LYS A  68      23.176 -13.794   3.736  1.00 -8.61           H
ATOM    991 2HE  LYS A  68      23.094 -15.114   2.559  1.00 -8.61           H
ATOM    992  NZ  LYS A  68      22.938 -15.714   4.588  1.00 -8.61           N
ATOM    993 1HZ  LYS A  68      21.933 -15.603   4.625  1.00 -8.61           H
ATOM    994 2HZ  LYS A  68      23.308 -15.449   5.496  1.00 -8.61           H
ATOM    995 3HZ  LYS A  68      23.163 -16.682   4.399  1.00 -8.61           H
ATOM    996  N   ARG A  69      26.436 -10.673   1.356  1.00 20.91           N
ATOM    997  H   ARG A  69      25.709 -11.105   0.794  1.00 20.91           H
ATOM    998  CA  ARG A  69      26.357  -9.232   1.612  1.00 20.91           C
ATOM    999  HA  ARG A  69      27.302  -8.876   2.019  1.00 20.91           H
ATOM   1000  C   ARG A  69      25.251  -8.900   2.602  1.00 20.91           C
ATOM   1001  O   ARG A  69      24.078  -9.106   2.299  1.00 20.91           O
ATOM   1002  CB  ARG A  69      26.101  -8.524   0.276  1.00 20.91           C
ATOM   1003 1HB  ARG A  69      25.162  -8.903  -0.126  1.00 20.91           H
ATOM   1004 2HB  ARG A  69      25.988  -7.455   0.451  1.00 20.91           H
ATOM   1005  CG  ARG A  69      27.216  -8.734  -0.764  1.00 20.91           C
ATOM   1006 1HG  ARG A  69      28.004  -8.002  -0.586  1.00 20.91           H
ATOM   1007 2HG  ARG A  69      27.643  -9.727  -0.658  1.00 20.91           H
ATOM   1008  CD  ARG A  69      26.706  -8.602  -2.195  1.00 20.91           C
ATOM   1009 1HD  ARG A  69      26.194  -7.643  -2.295  1.00 20.91           H
ATOM   1010 2HD  ARG A  69      27.554  -8.613  -2.880  1.00 20.91           H
ATOM   1011  NE  ARG A  69      25.774  -9.684  -2.555  1.00 20.91           N
ATOM   1012  HE  ARG A  69      24.787  -9.512  -2.393  1.00 20.91           H
ATOM   1013  CZ  ARG A  69      26.075 -10.864  -3.081  1.00 20.91           C
ATOM   1014  NH1 ARG A  69      25.100 -11.648  -3.431  1.00 20.91           N
ATOM   1015 1HH1 ARG A  69      24.143 -11.360  -3.280  1.00 20.91           H
ATOM   1016 2HH1 ARG A  69      25.302 -12.549  -3.831  1.00 20.91           H
ATOM   1017  NH2 ARG A  69      27.288 -11.320  -3.231  1.00 20.91           N
ATOM   1018 1HH2 ARG A  69      28.068 -10.812  -2.851  1.00 20.91           H
ATOM   1019 2HH2 ARG A  69      27.432 -12.222  -3.666  1.00 20.91           H
ATOM   1020  N   ARG A  70      25.601  -8.322   3.746  1.00 17.87           N
ATOM   1021  H   ARG A  70      26.591  -8.274   3.983  1.00 17.87           H
ATOM   1022  CA  ARG A  70      24.632  -7.702   4.668  1.00 17.87           C
ATOM   1023  HA  ARG A  70      23.734  -8.318   4.733  1.00 17.87           H
ATOM   1024  C   ARG A  70      24.257  -6.334   4.098  1.00 17.87           C
ATOM   1025  O   ARG A  70      24.553  -5.296   4.688  1.00 17.87           O
ATOM   1026  CB  ARG A  70      25.230  -7.518   6.073  1.00 17.87           C
ATOM   1027 1HB  ARG A  70      26.112  -6.881   6.005  1.00 17.87           H
ATOM   1028 2HB  ARG A  70      24.487  -7.013   6.692  1.00 17.87           H
ATOM   1029  CG  ARG A  70      25.630  -8.804   6.779  1.00 17.87           C
ATOM   1030 1HG  ARG A  70      24.795  -9.501   6.745  1.00 17.87           H
ATOM   1031 2HG  ARG A  70      26.486  -9.248   6.272  1.00 17.87           H
ATOM   1032  CD  ARG A  70      25.994  -8.533   8.237  1.00 17.87           C
ATOM   1033 1HD  ARG A  70      26.796  -7.793   8.278  1.00 17.87           H
ATOM   1034 2HD  ARG A  70      25.120  -8.129   8.748  1.00 17.87           H
ATOM   1035  NE  ARG A  70      26.431  -9.763   8.911  1.00 17.87           N
ATOM   1036  HE  ARG A  70      26.696 -10.537   8.321  1.00 17.87           H
ATOM   1037  CZ  ARG A  70      26.554  -9.955  10.216  1.00 17.87           C
ATOM   1038  NH1 ARG A  70      27.030 -11.094  10.619  1.00 17.87           N
ATOM   1039 1HH1 ARG A  70      27.319 -11.781   9.939  1.00 17.87           H
ATOM   1040 2HH1 ARG A  70      27.117 -11.278  11.610  1.00 17.87           H
ATOM   1041  NH2 ARG A  70      26.171  -9.102  11.126  1.00 17.87           N
ATOM   1042 1HH2 ARG A  70      25.728  -8.231  10.857  1.00 17.87           H
ATOM   1043 2HH2 ARG A  70      26.291  -9.322  12.105  1.00 17.87           H
ATOM   1044  N   LEU A  71      23.742  -6.331   2.879  1.00 26.83           N
ATOM   1045  H   LEU A  71      23.433  -7.212   2.484  1.00 26.83           H
ATOM   1046  CA  LEU A  71      23.670  -5.134   2.048  1.00 26.83           C
ATOM   1047  HA  LEU A  71      24.661  -4.681   2.021  1.00 26.83           H
ATOM   1048  C   LEU A  71      22.687  -4.092   2.570  1.00 26.83           C
ATOM   1049  O   LEU A  71      21.476  -4.211   2.393  1.00 26.83           O
ATOM   1050  CB  LEU A  71      23.270  -5.545   0.625  1.00 26.83           C
ATOM   1051 1HB  LEU A  71      23.948  -6.328   0.293  1.00 26.83           H
ATOM   1052 2HB  LEU A  71      22.273  -5.982   0.680  1.00 26.83           H
ATOM   1053  CG  LEU A  71      23.240  -4.455  -0.460  1.00 26.83           C
ATOM   1054  HG  LEU A  71      22.631  -3.622  -0.111  1.00 26.83           H
ATOM   1055  CD1 LEU A  71      24.635  -3.932  -0.806  1.00 26.83           C
ATOM   1056 1HD1 LEU A  71      24.561  -3.199  -1.610  1.00 26.83           H
ATOM   1057 2HD1 LEU A  71      25.278  -4.752  -1.123  1.00 26.83           H
ATOM   1058 3HD1 LEU A  71      25.072  -3.442   0.063  1.00 26.83           H
ATOM   1059  CD2 LEU A  71      22.591  -5.022  -1.709  1.00 26.83           C
ATOM   1060 1HD2 LEU A  71      22.488  -4.234  -2.451  1.00 26.83           H
ATOM   1061 2HD2 LEU A  71      21.595  -5.402  -1.472  1.00 26.83           H
ATOM   1062 3HD2 LEU A  71      23.198  -5.828  -2.117  1.00 26.83           H
ATOM   1063  N   SER A  72      23.210  -3.039   3.176  1.00 14.18           N
ATOM   1064  H   SER A  72      24.195  -3.009   3.395  1.00 14.18           H
ATOM   1065  CA  SER A  72      22.385  -1.880   3.473  1.00 14.18           C
ATOM   1066  HA  SER A  72      21.421  -2.202   3.867  1.00 14.18           H
ATOM   1067  C   SER A  72      22.187  -1.180   2.136  1.00 14.18           C
ATOM   1068  O   SER A  72      23.120  -1.098   1.335  1.00 14.18           O
ATOM   1069  CB  SER A  72      23.077  -0.965   4.482  1.00 14.18           C
ATOM   1070 1HB  SER A  72      24.040  -0.647   4.081  1.00 14.18           H
ATOM   1071 2HB  SER A  72      22.455  -0.087   4.660  1.00 14.18           H
ATOM   1072  OG  SER A  72      23.278  -1.660   5.703  1.00 14.18           O
ATOM   1073  HG  SER A  72      23.658  -1.050   6.344  1.00 14.18           H
ATOM   1074  N   LEU A  73      20.979  -0.698   1.888  1.00 15.52           N
ATOM   1075  H   LEU A  73      20.249  -0.808   2.574  1.00 15.52           H
ATOM   1076  CA  LEU A  73      20.645   0.007   0.654  1.00 15.52           C
ATOM   1077  HA  LEU A  73      21.552   0.331   0.151  1.00 15.52           H
ATOM   1078  C   LEU A  73      19.830   1.229   1.042  1.00 15.52           C
ATOM   1079  O   LEU A  73      18.832   1.096   1.757  1.00 15.52           O
ATOM   1080  CB  LEU A  73      19.844  -0.905  -0.283  1.00 15.52           C
ATOM   1081 1HB  LEU A  73      20.463  -1.772  -0.514  1.00 15.52           H
ATOM   1082 2HB  LEU A  73      18.969  -1.260   0.261  1.00 15.52           H
ATOM   1083  CG  LEU A  73      19.348  -0.299  -1.609  1.00 15.52           C
ATOM   1084  HG  LEU A  73      18.654   0.505  -1.377  1.00 15.52           H
ATOM   1085  CD1 LEU A  73      20.470   0.283  -2.467  1.00 15.52           C
ATOM   1086 1HD1 LEU A  73      20.077   0.587  -3.436  1.00 15.52           H
ATOM   1087 2HD1 LEU A  73      21.257  -0.458  -2.609  1.00 15.52           H
ATOM   1088 3HD1 LEU A  73      20.893   1.159  -1.980  1.00 15.52           H
ATOM   1089  CD2 LEU A  73      18.587  -1.350  -2.412  1.00 15.52           C
ATOM   1090 1HD2 LEU A  73      18.237  -0.925  -3.351  1.00 15.52           H
ATOM   1091 2HD2 LEU A  73      17.725  -1.693  -1.839  1.00 15.52           H
ATOM   1092 3HD2 LEU A  73      19.233  -2.204  -2.622  1.00 15.52           H
ATOM   1093  N   VAL A  74      20.260   2.409   0.616  1.00  5.18           N
ATOM   1094  H   VAL A  74      21.126   2.477   0.095  1.00  5.18           H
ATOM   1095  CA  VAL A  74      19.480   3.621   0.862  1.00  5.18           C
ATOM   1096  HA  VAL A  74      19.124   3.587   1.888  1.00  5.18           H
ATOM   1097  C   VAL A  74      18.249   3.619  -0.039  1.00  5.18           C
ATOM   1098  O   VAL A  74      18.266   3.114  -1.166  1.00  5.18           O
ATOM   1099  CB  VAL A  74      20.316   4.924   0.687  1.00  5.18           C
ATOM   1100  HB  VAL A  74      19.663   5.777   0.872  1.00  5.18           H
ATOM   1101  CG1 VAL A  74      21.455   4.968   1.717  1.00  5.18           C
ATOM   1102 1HG1 VAL A  74      22.004   5.905   1.613  1.00  5.18           H
ATOM   1103 2HG1 VAL A  74      22.149   4.141   1.558  1.00  5.18           H
ATOM   1104 3HG1 VAL A  74      21.050   4.913   2.726  1.00  5.18           H
ATOM   1105  CG2 VAL A  74      20.902   5.060  -0.723  1.00  5.18           C
ATOM   1106 1HG2 VAL A  74      21.420   6.014  -0.813  1.00  5.18           H
ATOM   1107 2HG2 VAL A  74      20.104   5.030  -1.465  1.00  5.18           H
ATOM   1108 3HG2 VAL A  74      21.615   4.260  -0.925  1.00  5.18           H
ATOM   1109  N   SER A  75      17.145   4.113   0.494  1.00 14.18           N
ATOM   1110  H   SER A  75      17.164   4.516   1.420  1.00 14.18           H
ATOM   1111  CA  SER A  75      15.852   4.048  -0.169  1.00 14.18           C
ATOM   1112  HA  SER A  75      15.955   4.173  -1.247  1.00 14.18           H
ATOM   1113  C   SER A  75      14.984   5.158   0.401  1.00 14.18           C
ATOM   1114  O   SER A  75      15.435   5.896   1.280  1.00 14.18           O
ATOM   1115  CB  SER A  75      15.221   2.692   0.129  1.00 14.18           C
ATOM   1116 1HB  SER A  75      14.264   2.622  -0.384  1.00 14.18           H
ATOM   1117 2HB  SER A  75      15.877   1.899  -0.231  1.00 14.18           H
ATOM   1118  OG  SER A  75      15.018   2.532   1.518  1.00 14.18           O
ATOM   1119  HG  SER A  75      14.182   2.064   1.643  1.00 14.18           H
ATOM   1120  N   ASN A  76      13.745   5.256  -0.058  1.00 29.76           N
ATOM   1121  H   ASN A  76      13.431   4.634  -0.795  1.00 29.76           H
ATOM   1122  CA  ASN A  76      12.736   6.139   0.522  1.00 29.76           C
ATOM   1123  HA  ASN A  76      12.905   6.275   1.592  1.00 29.76           H
ATOM   1124  C   ASN A  76      11.460   5.340   0.275  1.00 29.76           C
ATOM   1125  O   ASN A  76      11.475   4.447  -0.575  1.00 29.76           O
ATOM   1126  CB  ASN A  76      12.694   7.489  -0.202  1.00 29.76           C
ATOM   1127 1HB  ASN A  76      13.570   7.577  -0.841  1.00 29.76           H
ATOM   1128 2HB  ASN A  76      11.803   7.530  -0.827  1.00 29.76           H
ATOM   1129  CG  ASN A  76      12.682   8.657   0.754  1.00 29.76           C
ATOM   1130  OD1 ASN A  76      13.536   8.767   1.627  1.00 29.76           O
ATOM   1131  ND2 ASN A  76      11.753   9.553   0.583  1.00 29.76           N
ATOM   1132 1HD2 ASN A  76      11.755  10.363   1.184  1.00 29.76           H
ATOM   1133 2HD2 ASN A  76      11.056   9.446  -0.146  1.00 29.76           H
ATOM   1134  N   GLY A  77      10.378   5.603   0.993  1.00 24.52           N
ATOM   1135  H   GLY A  77      10.407   6.331   1.702  1.00 24.52           H
ATOM   1136  CA  GLY A  77       9.135   4.861   0.797  1.00 24.52           C
ATOM   1137 1HA  GLY A  77       8.300   5.496   1.090  1.00 24.52           H
ATOM   1138 2HA  GLY A  77       9.017   4.629  -0.261  1.00 24.52           H
ATOM   1139  C   GLY A  77       9.037   3.563   1.583  1.00 24.52           C
ATOM   1140  O   GLY A  77       8.045   3.305   2.258  1.00 24.52           O
ATOM   1141  N   CYS A  78      10.074   2.743   1.519  1.00  3.94           N
ATOM   1142  H   CYS A  78      10.868   2.985   0.937  1.00  3.94           H
ATOM   1143  CA  CYS A  78      10.154   1.498   2.276  1.00  3.94           C
ATOM   1144  HA  CYS A  78       9.834   1.670   3.303  1.00  3.94           H
ATOM   1145  C   CYS A  78      11.623   1.103   2.262  1.00  3.94           C
ATOM   1146  O   CYS A  78      12.391   1.634   1.456  1.00  3.94           O
ATOM   1147  CB  CYS A  78       9.292   0.394   1.647  1.00  3.94           C
ATOM   1148 1HB  CYS A  78       9.351  -0.497   2.273  1.00  3.94           H
ATOM   1149 2HB  CYS A  78       8.255   0.732   1.646  1.00  3.94           H
ATOM   1150  SG  CYS A  78       9.744  -0.059  -0.048  1.00  3.94           S
ATOM   1151  HG  CYS A  78       8.758  -0.948  -0.233  1.00  3.94           H
ATOM   1152  N   TYR A  79      12.006   0.172   3.119  1.00 20.79           N
ATOM   1153  H   TYR A  79      11.329  -0.253   3.743  1.00 20.79           H
ATOM   1154  CA  TYR A  79      13.365  -0.353   3.194  1.00 20.79           C
ATOM   1155  HA  TYR A  79      13.839  -0.366   2.212  1.00 20.79           H
ATOM   1156  C   TYR A  79      13.131  -1.768   3.682  1.00 20.79           C
ATOM   1157  O   TYR A  79      11.988  -2.107   3.999  1.00 20.79           O
ATOM   1158  CB  TYR A  79      14.239   0.424   4.185  1.00 20.79           C
ATOM   1159 1HB  TYR A  79      15.245   0.007   4.164  1.00 20.79           H
ATOM   1160 2HB  TYR A  79      14.301   1.455   3.848  1.00 20.79           H
ATOM   1161  CG  TYR A  79      13.757   0.410   5.620  1.00 20.79           C
ATOM   1162  CD1 TYR A  79      14.280  -0.515   6.553  1.00 20.79           C
ATOM   1163  HD1 TYR A  79      15.023  -1.237   6.240  1.00 20.79           H
ATOM   1164  CD2 TYR A  79      12.796   1.336   6.063  1.00 20.79           C
ATOM   1165  HD2 TYR A  79      12.384   2.056   5.371  1.00 20.79           H
ATOM   1166  CE1 TYR A  79      13.849  -0.503   7.911  1.00 20.79           C
ATOM   1167  HE1 TYR A  79      14.246  -1.220   8.616  1.00 20.79           H
ATOM   1168  CE2 TYR A  79      12.370   1.348   7.414  1.00 20.79           C
ATOM   1169  HE2 TYR A  79      11.627   2.054   7.744  1.00 20.79           H
ATOM   1170  CZ  TYR A  79      12.903   0.438   8.324  1.00 20.79           C
ATOM   1171  OH  TYR A  79      12.453   0.476   9.616  1.00 20.79           O
ATOM   1172  HH  TYR A  79      12.861  -0.200  10.170  1.00 20.79           H
ATOM   1173  N   GLU A  80      14.170  -2.580   3.759  1.00 12.80           N
ATOM   1174  H   GLU A  80      15.096  -2.246   3.524  1.00 12.80           H
ATOM   1175  CA  GLU A  80      14.056  -3.941   4.262  1.00 12.80           C
ATOM   1176  HA  GLU A  80      13.191  -4.024   4.920  1.00 12.80           H
ATOM   1177  C   GLU A  80      15.313  -4.197   5.084  1.00 12.80           C
ATOM   1178  O   GLU A  80      16.251  -3.397   5.054  1.00 12.80           O
ATOM   1179  CB  GLU A  80      13.905  -4.950   3.115  1.00 12.80           C
ATOM   1180 1HB  GLU A  80      13.719  -5.932   3.548  1.00 12.80           H
ATOM   1181 2HB  GLU A  80      13.034  -4.664   2.524  1.00 12.80           H
ATOM   1182  CG  GLU A  80      15.110  -5.046   2.188  1.00 12.80           C
ATOM   1183 1HG  GLU A  80      15.324  -4.057   1.783  1.00 12.80           H
ATOM   1184 2HG  GLU A  80      15.975  -5.379   2.763  1.00 12.80           H
ATOM   1185  CD  GLU A  80      14.899  -6.010   1.029  1.00 12.80           C
ATOM   1186  OE1 GLU A  80      13.863  -6.712   0.948  1.00 12.80           O
ATOM   1187  OE2 GLU A  80      15.791  -6.068   0.152  1.00 12.80           O
ATOM   1188  N   GLY A  81      15.315  -5.296   5.820  1.00  9.73           N
ATOM   1189  H   GLY A  81      14.532  -5.935   5.791  1.00  9.73           H
ATOM   1190  CA  GLY A  81      16.425  -5.661   6.676  1.00  9.73           C
ATOM   1191 1HA  GLY A  81      17.364  -5.642   6.121  1.00  9.73           H
ATOM   1192 2HA  GLY A  81      16.478  -5.000   7.541  1.00  9.73           H
ATOM   1193  C   GLY A  81      16.105  -7.070   7.111  1.00  9.73           C
ATOM   1194  O   GLY A  81      15.133  -7.636   6.593  1.00  9.73           O
ATOM   1195  N   SER A  82      16.862  -7.638   8.033  1.00 19.20           N
ATOM   1196  H   SER A  82      17.628  -7.116   8.449  1.00 19.20           H
ATOM   1197  CA  SER A  82      16.630  -9.002   8.498  1.00 19.20           C
ATOM   1198  HA  SER A  82      15.609  -9.306   8.272  1.00 19.20           H
ATOM   1199  C   SER A  82      16.817  -9.018  10.008  1.00 19.20           C
ATOM   1200  O   SER A  82      17.407  -8.098  10.572  1.00 19.20           O
ATOM   1201  CB  SER A  82      17.599  -9.954   7.798  1.00 19.20           C
ATOM   1202 1HB  SER A  82      17.486  -9.841   6.719  1.00 19.20           H
ATOM   1203 2HB  SER A  82      18.621  -9.690   8.071  1.00 19.20           H
ATOM   1204  OG  SER A  82      17.346 -11.305   8.145  1.00 19.20           O
ATOM   1205  HG  SER A  82      17.988 -11.849   7.678  1.00 19.20           H
ATOM   1206  N   LEU A  83      16.285 -10.039  10.666  1.00  6.76           N
ATOM   1207  H   LEU A  83      15.835 -10.776  10.144  1.00  6.76           H
ATOM   1208  CA  LEU A  83      16.341 -10.135  12.125  1.00  6.76           C
ATOM   1209  HA  LEU A  83      16.184  -9.147  12.558  1.00  6.76           H
ATOM   1210  C   LEU A  83      17.702 -10.639  12.599  1.00  6.76           C
ATOM   1211  O   LEU A  83      18.000 -10.613  13.792  1.00  6.76           O
ATOM   1212  CB  LEU A  83      15.252 -11.087  12.642  1.00  6.76           C
ATOM   1213 1HB  LEU A  83      15.414 -12.061  12.180  1.00  6.76           H
ATOM   1214 2HB  LEU A  83      15.404 -11.209  13.713  1.00  6.76           H
ATOM   1215  CG  LEU A  83      13.778 -10.696  12.433  1.00  6.76           C
ATOM   1216  HG  LEU A  83      13.595 -10.564  11.368  1.00  6.76           H
ATOM   1217  CD1 LEU A  83      12.884 -11.825  12.935  1.00  6.76           C
ATOM   1218 1HD1 LEU A  83      11.839 -11.586  12.759  1.00  6.76           H
ATOM   1219 2HD1 LEU A  83      13.031 -11.971  14.008  1.00  6.76           H
ATOM   1220 3HD1 LEU A  83      13.126 -12.752  12.416  1.00  6.76           H
ATOM   1221  CD2 LEU A  83      13.403  -9.398  13.158  1.00  6.76           C
ATOM   1222 1HD2 LEU A  83      12.342  -9.189  13.034  1.00  6.76           H
ATOM   1223 2HD2 LEU A  83      13.968  -8.563  12.744  1.00  6.76           H
ATOM   1224 3HD2 LEU A  83      13.624  -9.485  14.223  1.00  6.76           H
ATOM   1225  N   SER A  84      18.520 -11.101  11.668  1.00 15.15           N
ATOM   1226  H   SER A  84      18.263 -11.037  10.692  1.00 15.15           H
ATOM   1227  CA  SER A  84      19.831 -11.666  11.960  1.00 15.15           C
ATOM   1228  HA  SER A  84      20.241 -11.243  12.877  1.00 15.15           H
ATOM   1229  C   SER A  84      20.664 -11.240  10.765  1.00 15.15           C
ATOM   1230  O   SER A  84      20.079 -10.847   9.757  1.00 15.15           O
ATOM   1231  CB  SER A  84      19.733 -13.186  12.073  1.00 15.15           C
ATOM   1232 1HB  SER A  84      18.950 -13.429  12.793  1.00 15.15           H
ATOM   1233 2HB  SER A  84      19.461 -13.603  11.104  1.00 15.15           H
ATOM   1234  OG  SER A  84      20.946 -13.766  12.519  1.00 15.15           O
ATOM   1235  HG  SER A  84      20.718 -14.540  13.050  1.00 15.15           H
ATOM   1236  N   GLU A  85      21.985 -11.271  10.891  1.00 26.04           N
ATOM   1237  H   GLU A  85      22.375 -11.656  11.742  1.00 26.04           H
ATOM   1238  CA  GLU A  85      22.921 -10.727   9.898  1.00 26.04           C
ATOM   1239  HA  GLU A  85      23.913 -10.772  10.343  1.00 26.04           H
ATOM   1240  C   GLU A  85      22.630  -9.249   9.630  1.00 26.04           C
ATOM   1241  O   GLU A  85      22.694  -8.742   8.510  1.00 26.04           O
ATOM   1242  CB  GLU A  85      22.976 -11.546   8.603  1.00 26.04           C
ATOM   1243 1HB  GLU A  85      21.991 -11.580   8.138  1.00 26.04           H
ATOM   1244 2HB  GLU A  85      23.660 -11.045   7.921  1.00 26.04           H
ATOM   1245  CG  GLU A  85      23.480 -12.963   8.807  1.00 26.04           C
ATOM   1246 1HG  GLU A  85      24.402 -12.923   9.389  1.00 26.04           H
ATOM   1247 2HG  GLU A  85      22.739 -13.538   9.365  1.00 26.04           H
ATOM   1248  CD  GLU A  85      23.771 -13.656   7.490  1.00 26.04           C
ATOM   1249  OE1 GLU A  85      24.523 -13.101   6.656  1.00 26.04           O
ATOM   1250  OE2 GLU A  85      23.291 -14.790   7.274  1.00 26.04           O
ATOM   1251  N   GLU A  86      22.286  -8.553  10.699  1.00 28.27           N
ATOM   1252  H   GLU A  86      22.192  -9.033  11.589  1.00 28.27           H
ATOM   1253  CA  GLU A  86      22.033  -7.117  10.660  1.00 28.27           C
ATOM   1254  HA  GLU A  86      21.449  -6.905   9.765  1.00 28.27           H
ATOM   1255  C   GLU A  86      23.361  -6.334  10.607  1.00 28.27           C
ATOM   1256  O   GLU A  86      24.393  -6.833  11.071  1.00 28.27           O
ATOM   1257  CB  GLU A  86      21.196  -6.733  11.893  1.00 28.27           C
ATOM   1258 1HB  GLU A  86      20.779  -5.741  11.720  1.00 28.27           H
ATOM   1259 2HB  GLU A  86      20.364  -7.434  11.965  1.00 28.27           H
ATOM   1260  CG  GLU A  86      21.918  -6.690  13.249  1.00 28.27           C
ATOM   1261 1HG  GLU A  86      22.681  -5.913  13.204  1.00 28.27           H
ATOM   1262 2HG  GLU A  86      21.196  -6.403  14.014  1.00 28.27           H
ATOM   1263  CD  GLU A  86      22.588  -7.999  13.667  1.00 28.27           C
ATOM   1264  OE1 GLU A  86      22.012  -9.097  13.521  1.00 28.27           O
ATOM   1265  OE2 GLU A  86      23.738  -7.943  14.155  1.00 28.27           O
ATOM   1266  N   PRO A  87      23.375  -5.102  10.064  1.00 29.79           N
ATOM   1267  CA  PRO A  87      24.615  -4.306  10.045  1.00 29.79           C
ATOM   1268  HA  PRO A  87      25.460  -4.937   9.767  1.00 29.79           H
ATOM   1269  C   PRO A  87      24.931  -3.606  11.384  1.00 29.79           C
ATOM   1270  O   PRO A  87      24.992  -2.372  11.479  1.00 29.79           O
ATOM   1271  CB  PRO A  87      24.336  -3.313   8.912  1.00 29.79           C
ATOM   1272 1HB  PRO A  87      24.920  -2.399   9.014  1.00 29.79           H
ATOM   1273 2HB  PRO A  87      24.540  -3.782   7.949  1.00 29.79           H
ATOM   1274  CG  PRO A  87      22.881  -3.043   9.050  1.00 29.79           C
ATOM   1275 1HG  PRO A  87      22.710  -2.335   9.859  1.00 29.79           H
ATOM   1276 2HG  PRO A  87      22.466  -2.659   8.118  1.00 29.79           H
ATOM   1277  CD  PRO A  87      22.276  -4.376   9.395  1.00 29.79           C
ATOM   1278 1HD  PRO A  87      21.423  -4.245  10.062  1.00 29.79           H
ATOM   1279 2HD  PRO A  87      21.978  -4.903   8.487  1.00 29.79           H
ATOM   1280  N   SER A  88      25.050  -4.374  12.457  1.00 11.42           N
ATOM   1281  H   SER A  88      24.989  -5.382  12.355  1.00 11.42           H
ATOM   1282  CA  SER A  88      25.302  -3.816  13.787  1.00 11.42           C
ATOM   1283  HA  SER A  88      24.658  -2.951  13.933  1.00 11.42           H
ATOM   1284  C   SER A  88      26.746  -3.350  13.974  1.00 11.42           C
ATOM   1285  O   SER A  88      27.688  -3.872  13.375  1.00 11.42           O
ATOM   1286  CB  SER A  88      24.961  -4.848  14.862  1.00 11.42           C
ATOM   1287 1HB  SER A  88      25.264  -4.474  15.840  1.00 11.42           H
ATOM   1288 2HB  SER A  88      23.884  -5.010  14.866  1.00 11.42           H
ATOM   1289  OG  SER A  88      25.598  -6.082  14.593  1.00 11.42           O
ATOM   1290  HG  SER A  88      24.899  -6.744  14.442  1.00 11.42           H
ATOM   1291  N   ILE A  89      26.898  -2.340  14.817  1.00 -3.66           N
ATOM   1292  H   ILE A  89      26.084  -1.966  15.282  1.00 -3.66           H
ATOM   1293  CA  ILE A  89      28.195  -1.732  15.113  1.00 -3.66           C
ATOM   1294  HA  ILE A  89      28.767  -1.611  14.192  1.00 -3.66           H
ATOM   1295  C   ILE A  89      28.955  -2.655  16.073  1.00 -3.66           C
ATOM   1296  O   ILE A  89      28.376  -3.106  17.066  1.00 -3.66           O
ATOM   1297  CB  ILE A  89      27.979  -0.329  15.778  1.00 -3.66           C
ATOM   1298  HB  ILE A  89      27.398  -0.466  16.690  1.00 -3.66           H
ATOM   1299  CG1 ILE A  89      27.177   0.592  14.831  1.00 -3.66           C
ATOM   1300 1HG1 ILE A  89      27.797   0.815  13.965  1.00 -3.66           H
ATOM   1301 2HG1 ILE A  89      26.293   0.063  14.477  1.00 -3.66           H
ATOM   1302  CG2 ILE A  89      29.327   0.310  16.154  1.00 -3.66           C
ATOM   1303 1HG2 ILE A  89      29.183   1.315  16.545  1.00 -3.66           H
ATOM   1304 2HG2 ILE A  89      29.984   0.348  15.284  1.00 -3.66           H
ATOM   1305 3HG2 ILE A  89      29.811  -0.283  16.930  1.00 -3.66           H
ATOM   1306  CD1 ILE A  89      26.686   1.920  15.437  1.00 -3.66           C
ATOM   1307 1HD1 ILE A  89      26.057   2.434  14.710  1.00 -3.66           H
ATOM   1308 2HD1 ILE A  89      27.531   2.564  15.681  1.00 -3.66           H
ATOM   1309 3HD1 ILE A  89      26.101   1.725  16.337  1.00 -3.66           H
ATOM   1310  N   ARG A  90      30.230  -2.928  15.811  1.00 -2.68           N
ATOM   1311  H   ARG A  90      30.651  -2.569  14.956  1.00 -2.68           H
ATOM   1312  CA  ARG A  90      31.094  -3.684  16.731  1.00 -2.68           C
ATOM   1313  HA  ARG A  90      30.641  -3.736  17.721  1.00 -2.68           H
ATOM   1314  C   ARG A  90      32.404  -2.911  16.835  1.00 -2.68           C
ATOM   1315  O   ARG A  90      32.862  -2.362  15.832  1.00 -2.68           O
ATOM   1316  CB  ARG A  90      31.354  -5.098  16.193  1.00 -2.68           C
ATOM   1317 1HB  ARG A  90      31.787  -5.005  15.197  1.00 -2.68           H
ATOM   1318 2HB  ARG A  90      32.088  -5.583  16.835  1.00 -2.68           H
ATOM   1319  CG  ARG A  90      30.125  -6.009  16.098  1.00 -2.68           C
ATOM   1320 1HG  ARG A  90      29.328  -5.499  15.557  1.00 -2.68           H
ATOM   1321 2HG  ARG A  90      30.401  -6.905  15.543  1.00 -2.68           H
ATOM   1322  CD  ARG A  90      29.620  -6.435  17.475  1.00 -2.68           C
ATOM   1323 1HD  ARG A  90      30.429  -6.950  17.995  1.00 -2.68           H
ATOM   1324 2HD  ARG A  90      29.350  -5.551  18.051  1.00 -2.68           H
ATOM   1325  NE  ARG A  90      28.463  -7.338  17.380  1.00 -2.68           N
ATOM   1326  HE  ARG A  90      28.651  -8.288  17.087  1.00 -2.68           H
ATOM   1327  CZ  ARG A  90      27.199  -7.046  17.650  1.00 -2.68           C
ATOM   1328  NH1 ARG A  90      26.294  -7.952  17.409  1.00 -2.68           N
ATOM   1329 1HH1 ARG A  90      26.568  -8.838  17.015  1.00 -2.68           H
ATOM   1330 2HH1 ARG A  90      25.327  -7.762  17.627  1.00 -2.68           H
ATOM   1331  NH2 ARG A  90      26.800  -5.922  18.186  1.00 -2.68           N
ATOM   1332 1HH2 ARG A  90      27.476  -5.206  18.409  1.00 -2.68           H
ATOM   1333 2HH2 ARG A  90      25.826  -5.800  18.402  1.00 -2.68           H
ATOM   1334  N   LYS A  91      33.005  -2.817  18.012  1.00 10.51           N
ATOM   1335  H   LYS A  91      32.604  -3.272  18.821  1.00 10.51           H
ATOM   1336  CA  LYS A  91      34.227  -2.018  18.162  1.00 10.51           C
ATOM   1337  HA  LYS A  91      34.110  -1.120  17.565  1.00 10.51           H
ATOM   1338  C   LYS A  91      35.476  -2.771  17.688  1.00 10.51           C
ATOM   1339  O   LYS A  91      35.553  -3.988  17.882  1.00 10.51           O
ATOM   1340  CB  LYS A  91      34.386  -1.587  19.624  1.00 10.51           C
ATOM   1341 1HB  LYS A  91      33.398  -1.541  20.082  1.00 10.51           H
ATOM   1342 2HB  LYS A  91      34.974  -2.338  20.151  1.00 10.51           H
ATOM   1343  CG  LYS A  91      35.036  -0.216  19.788  1.00 10.51           C
ATOM   1344 1HG  LYS A  91      35.968  -0.188  19.227  1.00 10.51           H
ATOM   1345 2HG  LYS A  91      34.364   0.545  19.393  1.00 10.51           H
ATOM   1346  CD  LYS A  91      35.350   0.095  21.234  1.00 10.51           C
ATOM   1347 1HD  LYS A  91      34.453  -0.024  21.843  1.00 10.51           H
ATOM   1348 2HD  LYS A  91      36.115  -0.602  21.578  1.00 10.51           H
ATOM   1349  CE  LYS A  91      35.869   1.518  21.368  1.00 10.51           C
ATOM   1350 1HE  LYS A  91      36.652   1.681  20.624  1.00 10.51           H
ATOM   1351 2HE  LYS A  91      35.055   2.225  21.194  1.00 10.51           H
ATOM   1352  NZ  LYS A  91      36.456   1.731  22.722  1.00 10.51           N
ATOM   1353 1HZ  LYS A  91      36.805   2.681  22.807  1.00 10.51           H
ATOM   1354 2HZ  LYS A  91      37.246   1.108  22.838  1.00 10.51           H
ATOM   1355 3HZ  LYS A  91      35.770   1.543  23.443  1.00 10.51           H
ATOM   1356  N   PRO A  92      36.467  -2.087  17.084  1.00 23.83           N
ATOM   1357  CA  PRO A  92      37.814  -2.676  17.112  1.00 23.83           C
ATOM   1358  HA  PRO A  92      37.836  -3.629  16.583  1.00 23.83           H
ATOM   1359  C   PRO A  92      38.342  -2.845  18.533  1.00 23.83           C
ATOM   1360  O   PRO A  92      37.789  -2.278  19.477  1.00 23.83           O
ATOM   1361  CB  PRO A  92      38.662  -1.632  16.377  1.00 23.83           C
ATOM   1362 1HB  PRO A  92      39.122  -0.951  17.095  1.00 23.83           H
ATOM   1363 2HB  PRO A  92      39.422  -2.115  15.765  1.00 23.83           H
ATOM   1364  CG  PRO A  92      37.696  -0.902  15.530  1.00 23.83           C
ATOM   1365 1HG  PRO A  92      38.079   0.078  15.248  1.00 23.83           H
ATOM   1366 2HG  PRO A  92      37.457  -1.492  14.644  1.00 23.83           H
ATOM   1367  CD  PRO A  92      36.495  -0.778  16.406  1.00 23.83           C
ATOM   1368 1HD  PRO A  92      36.623   0.032  17.126  1.00 23.83           H
ATOM   1369 2HD  PRO A  92      35.604  -0.631  15.799  1.00 23.83           H
ATOM   1370  N   ALA A  93      39.412  -3.606  18.712  1.00 -5.14           N
ATOM   1371  H   ALA A  93      39.843  -4.073  17.924  1.00 -5.14           H
ATOM   1372  CA  ALA A  93      40.032  -3.704  20.029  1.00 -5.14           C
ATOM   1373  HA  ALA A  93      39.262  -3.890  20.777  1.00 -5.14           H
ATOM   1374  C   ALA A  93      40.697  -2.353  20.320  1.00 -5.14           C
ATOM   1375  O   ALA A  93      41.365  -1.782  19.452  1.00 -5.14           O
ATOM   1376  CB  ALA A  93      41.052  -4.846  20.059  1.00 -5.14           C
ATOM   1377 1HB  ALA A  93      40.549  -5.793  19.859  1.00 -5.14           H
ATOM   1378 2HB  ALA A  93      41.523  -4.894  21.042  1.00 -5.14           H
ATOM   1379 3HB  ALA A  93      41.820  -4.680  19.303  1.00 -5.14           H
ATOM   1380  N   GLY A  94      40.529  -1.846  21.531  1.00 11.45           N
ATOM   1381  H   GLY A  94      39.966  -2.331  22.219  1.00 11.45           H
ATOM   1382  CA  GLY A  94      41.070  -0.544  21.876  1.00 11.45           C
ATOM   1383 1HA  GLY A  94      41.133  -0.439  22.956  1.00 11.45           H
ATOM   1384 2HA  GLY A  94      42.065  -0.430  21.452  1.00 11.45           H
ATOM   1385  C   GLY A  94      40.153   0.528  21.334  1.00 11.45           C
ATOM   1386  O   GLY A  94      38.951   0.501  21.593  1.00 11.45           O
ATOM   1387  N   GLU A  95      40.702   1.465  20.577  1.00 -2.24           N
ATOM   1388  H   GLU A  95      41.690   1.425  20.360  1.00 -2.24           H
ATOM   1389  CA  GLU A  95      39.928   2.563  20.011  1.00 -2.24           C
ATOM   1390  HA  GLU A  95      38.874   2.434  20.253  1.00 -2.24           H
ATOM   1391  C   GLU A  95      40.093   2.572  18.497  1.00 -2.24           C
ATOM   1392  O   GLU A  95      41.180   2.313  17.983  1.00 -2.24           O
ATOM   1393  CB  GLU A  95      40.412   3.902  20.580  1.00 -2.24           C
ATOM   1394 1HB  GLU A  95      41.433   4.075  20.242  1.00 -2.24           H
ATOM   1395 2HB  GLU A  95      39.780   4.690  20.173  1.00 -2.24           H
ATOM   1396  CG  GLU A  95      40.399   3.996  22.105  1.00 -2.24           C
ATOM   1397 1HG  GLU A  95      41.134   3.301  22.513  1.00 -2.24           H
ATOM   1398 2HG  GLU A  95      40.689   5.007  22.395  1.00 -2.24           H
ATOM   1399  CD  GLU A  95      39.043   3.674  22.704  1.00 -2.24           C
ATOM   1400  OE1 GLU A  95      38.007   4.155  22.189  1.00 -2.24           O
ATOM   1401  OE2 GLU A  95      38.984   2.920  23.703  1.00 -2.24           O
ATOM   1402  N   GLY A  96      39.039   2.897  17.767  1.00 21.36           N
ATOM   1403  H   GLY A  96      38.157   3.139  18.198  1.00 21.36           H
ATOM   1404  CA  GLY A  96      39.111   2.949  16.318  1.00 21.36           C
ATOM   1405 1HA  GLY A  96      39.976   3.535  16.008  1.00 21.36           H
ATOM   1406 2HA  GLY A  96      39.180   1.944  15.903  1.00 21.36           H
ATOM   1407  C   GLY A  96      37.848   3.626  15.838  1.00 21.36           C
ATOM   1408  O   GLY A  96      36.988   3.910  16.690  1.00 21.36           O
ATOM   1409  N   PRO A  97      37.697   3.907  14.533  1.00-13.65           N
ATOM   1410  CA  PRO A  97      36.462   4.559  14.083  1.00-13.65           C
ATOM   1411  HA  PRO A  97      36.361   5.534  14.557  1.00-13.65           H
ATOM   1412  C   PRO A  97      35.222   3.717  14.350  1.00-13.65           C
ATOM   1413  O   PRO A  97      35.268   2.485  14.346  1.00-13.65           O
ATOM   1414  CB  PRO A  97      36.679   4.712  12.573  1.00-13.65           C
ATOM   1415 1HB  PRO A  97      36.244   3.862  12.047  1.00-13.65           H
ATOM   1416 2HB  PRO A  97      36.250   5.646  12.211  1.00-13.65           H
ATOM   1417  CG  PRO A  97      38.157   4.708  12.411  1.00-13.65           C
ATOM   1418 1HG  PRO A  97      38.441   4.435  11.394  1.00-13.65           H
ATOM   1419 2HG  PRO A  97      38.564   5.685  12.677  1.00-13.65           H
ATOM   1420  CD  PRO A  97      38.608   3.670  13.398  1.00-13.65           C
ATOM   1421 1HD  PRO A  97      38.464   2.665  12.997  1.00-13.65           H
ATOM   1422 2HD  PRO A  97      39.649   3.837  13.677  1.00-13.65           H
ATOM   1423  N   GLN A  98      34.107   4.386  14.597  1.00 27.74           N
ATOM   1424  H   GLN A  98      34.119   5.397  14.611  1.00 27.74           H
ATOM   1425  CA  GLN A  98      32.823   3.728  14.808  1.00 27.74           C
ATOM   1426  HA  GLN A  98      32.831   2.743  14.349  1.00 27.74           H
ATOM   1427  C   GLN A  98      31.781   4.609  14.133  1.00 27.74           C
ATOM   1428  O   GLN A  98      31.946   5.833  14.132  1.00 27.74           O
ATOM   1429  CB  GLN A  98      32.509   3.618  16.306  1.00 27.74           C
ATOM   1430 1HB  GLN A  98      32.636   4.604  16.752  1.00 27.74           H
ATOM   1431 2HB  GLN A  98      31.465   3.327  16.421  1.00 27.74           H
ATOM   1432  CG  GLN A  98      33.370   2.616  17.077  1.00 27.74           C
ATOM   1433 1HG  GLN A  98      34.415   2.726  16.798  1.00 27.74           H
ATOM   1434 2HG  GLN A  98      33.279   2.824  18.140  1.00 27.74           H
ATOM   1435  CD  GLN A  98      32.930   1.192  16.849  1.00 27.74           C
ATOM   1436  OE1 GLN A  98      32.180   0.644  17.649  1.00 27.74           O
ATOM   1437  NE2 GLN A  98      33.363   0.588  15.777  1.00 27.74           N
ATOM   1438 1HE2 GLN A  98      33.067  -0.362  15.599  1.00 27.74           H
ATOM   1439 2HE2 GLN A  98      34.000   1.065  15.148  1.00 27.74           H
ATOM   1440  N   PRO A  99      30.726   4.017  13.543  1.00 -4.97           N
ATOM   1441  CA  PRO A  99      29.629   4.863  13.064  1.00 -4.97           C
ATOM   1442  HA  PRO A  99      29.979   5.569  12.311  1.00 -4.97           H
ATOM   1443  C   PRO A  99      28.991   5.574  14.244  1.00 -4.97           C
ATOM   1444  O   PRO A  99      28.991   5.048  15.364  1.00 -4.97           O
ATOM   1445  CB  PRO A  99      28.642   3.850  12.471  1.00 -4.97           C
ATOM   1446 1HB  PRO A  99      27.893   3.579  13.215  1.00 -4.97           H
ATOM   1447 2HB  PRO A  99      28.163   4.245  11.580  1.00 -4.97           H
ATOM   1448  CG  PRO A  99      29.468   2.682  12.143  1.00 -4.97           C
ATOM   1449 1HG  PRO A  99      28.860   1.782  12.066  1.00 -4.97           H
ATOM   1450 2HG  PRO A  99      30.021   2.859  11.219  1.00 -4.97           H
ATOM   1451  CD  PRO A  99      30.406   2.601  13.307  1.00 -4.97           C
ATOM   1452 1HD  PRO A  99      29.904   2.180  14.176  1.00 -4.97           H
ATOM   1453 2HD  PRO A  99      31.295   2.029  13.047  1.00 -4.97           H
ATOM   1454  N   ARG A 100      28.438   6.753  14.007  1.00 -6.28           N
ATOM   1455  H   ARG A 100      28.452   7.138  13.065  1.00 -6.28           H
ATOM   1456  CA  ARG A 100      27.812   7.536  15.071  1.00 -6.28           C
ATOM   1457  HA  ARG A 100      27.695   6.919  15.963  1.00 -6.28           H
ATOM   1458  C   ARG A 100      26.433   7.967  14.612  1.00 -6.28           C
ATOM   1459  O   ARG A 100      26.142   7.945  13.417  1.00 -6.28           O
ATOM   1460  CB  ARG A 100      28.689   8.744  15.418  1.00 -6.28           C
ATOM   1461 1HB  ARG A 100      28.802   9.349  14.524  1.00 -6.28           H
ATOM   1462 2HB  ARG A 100      28.188   9.338  16.181  1.00 -6.28           H
ATOM   1463  CG  ARG A 100      30.079   8.375  15.920  1.00 -6.28           C
ATOM   1464 1HG  ARG A 100      29.982   7.678  16.751  1.00 -6.28           H
ATOM   1465 2HG  ARG A 100      30.631   7.892  15.116  1.00 -6.28           H
ATOM   1466  CD  ARG A 100      30.863   9.589  16.386  1.00 -6.28           C
ATOM   1467 1HD  ARG A 100      30.904  10.322  15.578  1.00 -6.28           H
ATOM   1468 2HD  ARG A 100      30.358  10.032  17.245  1.00 -6.28           H
ATOM   1469  NE  ARG A 100      32.232   9.203  16.761  1.00 -6.28           N
ATOM   1470  HE  ARG A 100      32.493   8.246  16.589  1.00 -6.28           H
ATOM   1471  CZ  ARG A 100      33.150   9.987  17.312  1.00 -6.28           C
ATOM   1472  NH1 ARG A 100      34.337   9.499  17.546  1.00 -6.28           N
ATOM   1473 1HH1 ARG A 100      34.563   8.552  17.287  1.00 -6.28           H
ATOM   1474 2HH1 ARG A 100      35.029  10.087  17.982  1.00 -6.28           H
ATOM   1475  NH2 ARG A 100      32.930  11.232  17.649  1.00 -6.28           N
ATOM   1476 1HH2 ARG A 100      32.031  11.645  17.477  1.00 -6.28           H
ATOM   1477 2HH2 ARG A 100      33.666  11.763  18.097  1.00 -6.28           H
ATOM   1478  N   VAL A 101      25.590   8.335  15.561  1.00 -5.64           N
ATOM   1479  H   VAL A 101      25.909   8.339  16.523  1.00 -5.64           H
ATOM   1480  CA  VAL A 101      24.225   8.791  15.300  1.00 -5.64           C
ATOM   1481  HA  VAL A 101      24.034   8.846  14.229  1.00 -5.64           H
ATOM   1482  C   VAL A 101      24.259  10.190  15.890  1.00 -5.64           C
ATOM   1483  O   VAL A 101      24.914  10.400  16.913  1.00 -5.64           O
ATOM   1484  CB  VAL A 101      23.178   7.855  15.974  1.00 -5.64           C
ATOM   1485  HB  VAL A 101      23.393   7.806  17.041  1.00 -5.64           H
ATOM   1486  CG1 VAL A 101      21.738   8.363  15.788  1.00 -5.64           C
ATOM   1487 1HG1 VAL A 101      21.046   7.693  16.302  1.00 -5.64           H
ATOM   1488 2HG1 VAL A 101      21.479   8.391  14.730  1.00 -5.64           H
ATOM   1489 3HG1 VAL A 101      21.628   9.358  16.222  1.00 -5.64           H
ATOM   1490  CG2 VAL A 101      23.289   6.436  15.388  1.00 -5.64           C
ATOM   1491 1HG2 VAL A 101      22.507   5.803  15.807  1.00 -5.64           H
ATOM   1492 2HG2 VAL A 101      24.256   6.001  15.639  1.00 -5.64           H
ATOM   1493 3HG2 VAL A 101      23.178   6.465  14.303  1.00 -5.64           H
ATOM   1494  N   TYR A 102      23.654  11.155  15.218  1.00 14.44           N
ATOM   1495  H   TYR A 102      23.052  10.936  14.439  1.00 14.44           H
ATOM   1496  CA  TYR A 102      23.836  12.559  15.558  1.00 14.44           C
ATOM   1497  HA  TYR A 102      24.411  12.658  16.476  1.00 14.44           H
ATOM   1498  C   TYR A 102      22.481  13.205  15.749  1.00 14.44           C
ATOM   1499  O   TYR A 102      21.539  12.894  15.024  1.00 14.44           O
ATOM   1500  CB  TYR A 102      24.571  13.282  14.428  1.00 14.44           C
ATOM   1501 1HB  TYR A 102      23.982  13.187  13.516  1.00 14.44           H
ATOM   1502 2HB  TYR A 102      24.639  14.340  14.681  1.00 14.44           H
ATOM   1503  CG  TYR A 102      25.970  12.763  14.157  1.00 14.44           C
ATOM   1504  CD1 TYR A 102      26.182  11.651  13.312  1.00 14.44           C
ATOM   1505  HD1 TYR A 102      25.339  11.140  12.868  1.00 14.44           H
ATOM   1506  CD2 TYR A 102      27.095  13.407  14.713  1.00 14.44           C
ATOM   1507  HD2 TYR A 102      26.962  14.260  15.365  1.00 14.44           H
ATOM   1508  CE1 TYR A 102      27.494  11.196  13.026  1.00 14.44           C
ATOM   1509  HE1 TYR A 102      27.646  10.341  12.383  1.00 14.44           H
ATOM   1510  CE2 TYR A 102      28.411  12.961  14.407  1.00 14.44           C
ATOM   1511  HE2 TYR A 102      29.269  13.476  14.812  1.00 14.44           H
ATOM   1512  CZ  TYR A 102      28.593  11.862  13.569  1.00 14.44           C
ATOM   1513  OH  TYR A 102      29.860  11.443  13.252  1.00 14.44           O
ATOM   1514  HH  TYR A 102      30.526  12.102  13.474  1.00 14.44           H
ATOM   1515  N   THR A 103      22.407  14.116  16.703  1.00 -3.09           N
ATOM   1516  H   THR A 103      23.209  14.289  17.300  1.00 -3.09           H
ATOM   1517  CA  THR A 103      21.211  14.918  16.910  1.00 -3.09           C
ATOM   1518  HA  THR A 103      20.342  14.266  16.988  1.00 -3.09           H
ATOM   1519  C   THR A 103      21.044  15.848  15.715  1.00 -3.09           C
ATOM   1520  O   THR A 103      21.988  16.527  15.296  1.00 -3.09           O
ATOM   1521  CB  THR A 103      21.351  15.764  18.196  1.00 -3.09           C
ATOM   1522  HB  THR A 103      22.171  16.470  18.070  1.00 -3.09           H
ATOM   1523  OG1 THR A 103      21.654  14.897  19.292  1.00 -3.09           O
ATOM   1524  HG1 THR A 103      20.816  14.569  19.646  1.00 -3.09           H
ATOM   1525  CG2 THR A 103      20.084  16.522  18.550  1.00 -3.09           C
ATOM   1526 1HG2 THR A 103      20.204  16.985  19.529  1.00 -3.09           H
ATOM   1527 2HG2 THR A 103      19.231  15.844  18.573  1.00 -3.09           H
ATOM   1528 3HG2 THR A 103      19.903  17.308  17.816  1.00 -3.09           H
ATOM   1529  N   ILE A 104      19.834  15.902  15.184  1.00 15.41           N
ATOM   1530  H   ILE A 104      19.100  15.290  15.541  1.00 15.41           H
ATOM   1531  CA  ILE A 104      19.458  16.879  14.171  1.00 15.41           C
ATOM   1532  HA  ILE A 104      20.267  17.583  13.988  1.00 15.41           H
ATOM   1533  C   ILE A 104      18.309  17.589  14.870  1.00 15.41           C
ATOM   1534  O   ILE A 104      17.464  16.926  15.473  1.00 15.41           O
ATOM   1535  CB  ILE A 104      19.034  16.212  12.831  1.00 15.41           C
ATOM   1536  HB  ILE A 104      18.215  15.523  13.035  1.00 15.41           H
ATOM   1537  CG1 ILE A 104      20.215  15.411  12.249  1.00 15.41           C
ATOM   1538 1HG1 ILE A 104      21.045  16.096  12.080  1.00 15.41           H
ATOM   1539 2HG1 ILE A 104      20.534  14.671  12.983  1.00 15.41           H
ATOM   1540  CG2 ILE A 104      18.547  17.268  11.797  1.00 15.41           C
ATOM   1541 1HG2 ILE A 104      18.086  16.772  10.943  1.00 15.41           H
ATOM   1542 2HG2 ILE A 104      19.379  17.876  11.450  1.00 15.41           H
ATOM   1543 3HG2 ILE A 104      17.789  17.913  12.244  1.00 15.41           H
ATOM   1544  CD1 ILE A 104      19.927  14.675  10.937  1.00 15.41           C
ATOM   1545 1HD1 ILE A 104      20.762  14.015  10.712  1.00 15.41           H
ATOM   1546 2HD1 ILE A 104      19.813  15.387  10.120  1.00 15.41           H
ATOM   1547 3HD1 ILE A 104      19.014  14.086  11.038  1.00 15.41           H
ATOM   1548  N   SER A 105      18.294  18.913  14.821  1.00 20.70           N
ATOM   1549  H   SER A 105      19.037  19.398  14.345  1.00 20.70           H
ATOM   1550  CA  SER A 105      17.208  19.695  15.410  1.00 20.70           C
ATOM   1551  HA  SER A 105      17.208  19.567  16.492  1.00 20.70           H
ATOM   1552  C   SER A 105      15.888  19.189  14.848  1.00 20.70           C
ATOM   1553  O   SER A 105      15.798  18.884  13.658  1.00 20.70           O
ATOM   1554  CB  SER A 105      17.383  21.172  15.054  1.00 20.70           C
ATOM   1555 1HB  SER A 105      18.310  21.541  15.492  1.00 20.70           H
ATOM   1556 2HB  SER A 105      17.447  21.259  13.970  1.00 20.70           H
ATOM   1557  OG  SER A 105      16.300  21.972  15.498  1.00 20.70           O
ATOM   1558  HG  SER A 105      16.400  22.841  15.084  1.00 20.70           H
ATOM   1559  N   GLY A 106      14.880  19.090  15.706  1.00 30.49           N
ATOM   1560  H   GLY A 106      15.025  19.387  16.665  1.00 30.49           H
ATOM   1561  CA  GLY A 106      13.572  18.569  15.330  1.00 30.49           C
ATOM   1562 1HA  GLY A 106      13.706  17.711  14.673  1.00 30.49           H
ATOM   1563 2HA  GLY A 106      13.044  18.243  16.226  1.00 30.49           H
ATOM   1564  C   GLY A 106      12.729  19.605  14.615  1.00 30.49           C
ATOM   1565  O   GLY A 106      11.679  20.024  15.093  1.00 30.49           O
ATOM   1566  N   GLU A 107      13.300  20.128  13.548  1.00 33.03           N
ATOM   1567  H   GLU A 107      14.151  19.690  13.206  1.00 33.03           H
ATOM   1568  CA  GLU A 107      12.848  21.333  12.874  1.00 33.03           C
ATOM   1569  HA  GLU A 107      12.729  22.108  13.626  1.00 33.03           H
ATOM   1570  C   GLU A 107      11.535  21.154  12.102  1.00 33.03           C
ATOM   1571  O   GLU A 107      11.490  20.407  11.116  1.00 33.03           O
ATOM   1572  CB  GLU A 107      14.002  21.738  11.961  1.00 33.03           C
ATOM   1573 1HB  GLU A 107      14.903  21.629  12.564  1.00 33.03           H
ATOM   1574 2HB  GLU A 107      14.073  21.039  11.127  1.00 33.03           H
ATOM   1575  CG  GLU A 107      13.966  23.150  11.425  1.00 33.03           C
ATOM   1576 1HG  GLU A 107      13.145  23.252  10.715  1.00 33.03           H
ATOM   1577 2HG  GLU A 107      13.802  23.837  12.256  1.00 33.03           H
ATOM   1578  CD  GLU A 107      15.288  23.499  10.758  1.00 33.03           C
ATOM   1579  OE1 GLU A 107      16.347  23.078  11.276  1.00 33.03           O
ATOM   1580  OE2 GLU A 107      15.311  24.239   9.755  1.00 33.03           O
ATOM   1581  N   PRO A 108      10.445  21.806  12.553  1.00 -7.60           N
ATOM   1582  CA  PRO A 108       9.184  21.609  11.828  1.00 -7.60           C
ATOM   1583  HA  PRO A 108       8.900  20.559  11.844  1.00 -7.60           H
ATOM   1584  C   PRO A 108       9.205  22.113  10.401  1.00 -7.60           C
ATOM   1585  O   PRO A 108       9.938  23.062  10.069  1.00 -7.60           O
ATOM   1586  CB  PRO A 108       8.188  22.449  12.631  1.00 -7.60           C
ATOM   1587 1HB  PRO A 108       8.106  23.447  12.200  1.00 -7.60           H
ATOM   1588 2HB  PRO A 108       7.212  21.968  12.663  1.00 -7.60           H
ATOM   1589  CG  PRO A 108       8.776  22.524  13.977  1.00 -7.60           C
ATOM   1590 1HG  PRO A 108       8.374  23.370  14.531  1.00 -7.60           H
ATOM   1591 2HG  PRO A 108       8.601  21.591  14.514  1.00 -7.60           H
ATOM   1592  CD  PRO A 108      10.235  22.699  13.708  1.00 -7.60           C
ATOM   1593 1HD  PRO A 108      10.461  23.732  13.443  1.00 -7.60           H
ATOM   1594 2HD  PRO A 108      10.818  22.383  14.573  1.00 -7.60           H
ATOM   1595  N   ALA A 109       8.346  21.527   9.580  1.00  5.13           N
ATOM   1596  H   ALA A 109       7.749  20.773   9.910  1.00  5.13           H
ATOM   1597  CA  ALA A 109       8.162  22.015   8.226  1.00  5.13           C
ATOM   1598  HA  ALA A 109       9.128  22.082   7.721  1.00  5.13           H
ATOM   1599  C   ALA A 109       7.560  23.413   8.387  1.00  5.13           C
ATOM   1600  O   ALA A 109       6.718  23.645   9.264  1.00  5.13           O
ATOM   1601  CB  ALA A 109       7.230  21.080   7.453  1.00  5.13           C
ATOM   1602 1HB  ALA A 109       7.661  20.079   7.423  1.00  5.13           H
ATOM   1603 2HB  ALA A 109       7.106  21.447   6.436  1.00  5.13           H
ATOM   1604 3HB  ALA A 109       6.257  21.036   7.946  1.00  5.13           H
ATOM   1605  N   LEU A 110       8.000  24.354   7.570  1.00 33.66           N
ATOM   1606  H   LEU A 110       8.663  24.106   6.839  1.00 33.66           H
ATOM   1607  CA  LEU A 110       7.499  25.725   7.656  1.00 33.66           C
ATOM   1608  HA  LEU A 110       7.183  25.952   8.673  1.00 33.66           H
ATOM   1609  C   LEU A 110       6.300  25.783   6.715  1.00 33.66           C
ATOM   1610  O   LEU A 110       5.950  24.770   6.103  1.00 33.66           O
ATOM   1611  CB  LEU A 110       8.598  26.699   7.216  1.00 33.66           C
ATOM   1612 1HB  LEU A 110       9.544  26.302   7.574  1.00 33.66           H
ATOM   1613 2HB  LEU A 110       8.627  26.670   6.133  1.00 33.66           H
ATOM   1614  CG  LEU A 110       8.544  28.177   7.637  1.00 33.66           C
ATOM   1615  HG  LEU A 110       7.569  28.583   7.378  1.00 33.66           H
ATOM   1616  CD1 LEU A 110       8.744  28.343   9.132  1.00 33.66           C
ATOM   1617 1HD1 LEU A 110       8.657  29.396   9.391  1.00 33.66           H
ATOM   1618 2HD1 LEU A 110       9.731  27.984   9.423  1.00 33.66           H
ATOM   1619 3HD1 LEU A 110       7.981  27.791   9.680  1.00 33.66           H
ATOM   1620  CD2 LEU A 110       9.594  28.977   6.881  1.00 33.66           C
ATOM   1621 1HD2 LEU A 110       9.530  30.028   7.165  1.00 33.66           H
ATOM   1622 2HD2 LEU A 110       9.417  28.902   5.809  1.00 33.66           H
ATOM   1623 3HD2 LEU A 110      10.594  28.608   7.110  1.00 33.66           H
ATOM   1624  N   LEU A 111       5.743  26.965   6.491  1.00 22.02           N
ATOM   1625  H   LEU A 111       5.993  27.756   7.062  1.00 22.02           H
ATOM   1626  CA  LEU A 111       4.906  27.166   5.314  1.00 22.02           C
ATOM   1627  HA  LEU A 111       4.057  26.488   5.356  1.00 22.02           H
ATOM   1628  C   LEU A 111       5.817  26.815   4.135  1.00 22.02           C
ATOM   1629  O   LEU A 111       6.982  27.238   4.103  1.00 22.02           O
ATOM   1630  CB  LEU A 111       4.436  28.618   5.193  1.00 22.02           C
ATOM   1631 1HB  LEU A 111       5.295  29.262   5.379  1.00 22.02           H
ATOM   1632 2HB  LEU A 111       4.119  28.780   4.164  1.00 22.02           H
ATOM   1633  CG  LEU A 111       3.288  29.057   6.112  1.00 22.02           C
ATOM   1634  HG  LEU A 111       3.546  28.786   7.135  1.00 22.02           H
ATOM   1635  CD1 LEU A 111       3.105  30.564   6.058  1.00 22.02           C
ATOM   1636 1HD1 LEU A 111       2.333  30.864   6.763  1.00 22.02           H
ATOM   1637 2HD1 LEU A 111       2.823  30.877   5.053  1.00 22.02           H
ATOM   1638 3HD1 LEU A 111       4.037  31.053   6.338  1.00 22.02           H
ATOM   1639  CD2 LEU A 111       1.968  28.370   5.743  1.00 22.02           C
ATOM   1640 1HD2 LEU A 111       1.161  28.766   6.358  1.00 22.02           H
ATOM   1641 2HD2 LEU A 111       2.043  27.297   5.920  1.00 22.02           H
ATOM   1642 3HD2 LEU A 111       1.733  28.546   4.692  1.00 22.02           H
ATOM   1643  N   PRO A 112       5.339  25.993   3.191  1.00 11.84           N
ATOM   1644  CA  PRO A 112       6.278  25.586   2.142  1.00 11.84           C
ATOM   1645  HA  PRO A 112       7.226  25.243   2.562  1.00 11.84           H
ATOM   1646  C   PRO A 112       6.513  26.711   1.148  1.00 11.84           C
ATOM   1647  O   PRO A 112       5.751  27.678   1.111  1.00 11.84           O
ATOM   1648  CB  PRO A 112       5.536  24.418   1.483  1.00 11.84           C
ATOM   1649 1HB  PRO A 112       5.816  24.304   0.440  1.00 11.84           H
ATOM   1650 2HB  PRO A 112       5.729  23.495   2.023  1.00 11.84           H
ATOM   1651  CG  PRO A 112       4.106  24.792   1.615  1.00 11.84           C
ATOM   1652 1HG  PRO A 112       3.845  25.547   0.872  1.00 11.84           H
ATOM   1653 2HG  PRO A 112       3.462  23.919   1.516  1.00 11.84           H
ATOM   1654  CD  PRO A 112       4.017  25.363   3.003  1.00 11.84           C
ATOM   1655 1HD  PRO A 112       3.216  26.101   3.064  1.00 11.84           H
ATOM   1656 2HD  PRO A 112       3.873  24.566   3.736  1.00 11.84           H
ATOM   1657  N   SER A 113       7.510  26.580   0.283  1.00 20.63           N
ATOM   1658  H   SER A 113       8.188  25.827   0.377  1.00 20.63           H
ATOM   1659  CA  SER A 113       7.485  27.396  -0.928  1.00 20.63           C
ATOM   1660  HA  SER A 113       7.307  28.445  -0.688  1.00 20.63           H
ATOM   1661  C   SER A 113       6.271  26.767  -1.599  1.00 20.63           C
ATOM   1662  O   SER A 113       6.189  25.537  -1.656  1.00 20.63           O
ATOM   1663  CB  SER A 113       8.725  27.237  -1.808  1.00 20.63           C
ATOM   1664 1HB  SER A 113       9.587  27.672  -1.302  1.00 20.63           H
ATOM   1665 2HB  SER A 113       8.907  26.177  -1.989  1.00 20.63           H
ATOM   1666  OG  SER A 113       8.513  27.891  -3.051  1.00 20.63           O
ATOM   1667  HG  SER A 113       9.214  28.540  -3.192  1.00 20.63           H
ATOM   1668  N   PRO A 114       5.309  27.561  -2.101  1.00  9.28           N
ATOM   1669  CA  PRO A 114       4.099  26.879  -2.582  1.00  9.28           C
ATOM   1670  HA  PRO A 114       3.720  26.192  -1.825  1.00  9.28           H
ATOM   1671  C   PRO A 114       4.349  26.105  -3.869  1.00  9.28           C
ATOM   1672  O   PRO A 114       3.541  25.297  -4.311  1.00  9.28           O
ATOM   1673  CB  PRO A 114       3.114  28.033  -2.770  1.00  9.28           C
ATOM   1674 1HB  PRO A 114       2.397  27.814  -3.562  1.00  9.28           H
ATOM   1675 2HB  PRO A 114       2.598  28.239  -1.832  1.00  9.28           H
ATOM   1676  CG  PRO A 114       3.980  29.175  -3.126  1.00  9.28           C
ATOM   1677 1HG  PRO A 114       4.275  29.100  -4.173  1.00  9.28           H
ATOM   1678 2HG  PRO A 114       3.471  30.121  -2.937  1.00  9.28           H
ATOM   1679  CD  PRO A 114       5.182  29.025  -2.232  1.00  9.28           C
ATOM   1680 1HD  PRO A 114       6.067  29.461  -2.699  1.00  9.28           H
ATOM   1681 2HD  PRO A 114       4.996  29.472  -1.258  1.00  9.28           H
ATOM   1682  N   GLU A 115       5.535  26.289  -4.425  1.00  2.89           N
ATOM   1683  H   GLU A 115       6.162  26.974  -4.028  1.00  2.89           H
ATOM   1684  CA  GLU A 115       6.006  25.504  -5.550  1.00  2.89           C
ATOM   1685  HA  GLU A 115       5.313  25.626  -6.376  1.00  2.89           H
ATOM   1686  C   GLU A 115       6.109  24.018  -5.224  1.00  2.89           C
ATOM   1687  O   GLU A 115       5.973  23.189  -6.118  1.00  2.89           O
ATOM   1688  CB  GLU A 115       7.371  26.029  -5.978  1.00  2.89           C
ATOM   1689 1HB  GLU A 115       8.087  25.880  -5.170  1.00  2.89           H
ATOM   1690 2HB  GLU A 115       7.696  25.464  -6.851  1.00  2.89           H
ATOM   1691  CG  GLU A 115       7.312  27.505  -6.324  1.00  2.89           C
ATOM   1692 1HG  GLU A 115       6.474  27.664  -7.005  1.00  2.89           H
ATOM   1693 2HG  GLU A 115       7.136  28.090  -5.421  1.00  2.89           H
ATOM   1694  CD  GLU A 115       8.565  28.007  -7.000  1.00  2.89           C
ATOM   1695  OE1 GLU A 115       9.587  27.293  -7.078  1.00  2.89           O
ATOM   1696  OE2 GLU A 115       8.483  29.115  -7.561  1.00  2.89           O
ATOM   1697  N   ALA A 116       6.303  23.678  -3.955  1.00 14.71           N
ATOM   1698  H   ALA A 116       6.360  24.399  -3.241  1.00 14.71           H
ATOM   1699  CA  ALA A 116       6.431  22.285  -3.539  1.00 14.71           C
ATOM   1700  HA  ALA A 116       7.230  21.824  -4.122  1.00 14.71           H
ATOM   1701  C   ALA A 116       5.143  21.498  -3.806  1.00 14.71           C
ATOM   1702  O   ALA A 116       5.196  20.355  -4.276  1.00 14.71           O
ATOM   1703  CB  ALA A 116       6.810  22.226  -2.057  1.00 14.71           C
ATOM   1704 1HB  ALA A 116       7.761  22.737  -1.900  1.00 14.71           H
ATOM   1705 2HB  ALA A 116       6.911  21.187  -1.743  1.00 14.71           H
ATOM   1706 3HB  ALA A 116       6.042  22.714  -1.456  1.00 14.71           H
ATOM   1707  N   GLU A 117       3.982  22.090  -3.557  1.00 25.48           N
ATOM   1708  H   GLU A 117       3.950  22.991  -3.085  1.00 25.48           H
ATOM   1709  CA  GLU A 117       2.740  21.448  -3.982  1.00 25.48           C
ATOM   1710  HA  GLU A 117       2.882  20.371  -3.948  1.00 25.48           H
ATOM   1711  C   GLU A 117       2.412  21.792  -5.425  1.00 25.48           C
ATOM   1712  O   GLU A 117       1.845  20.960  -6.115  1.00 25.48           O
ATOM   1713  CB  GLU A 117       1.544  21.753  -3.071  1.00 25.48           C
ATOM   1714 1HB  GLU A 117       0.692  21.186  -3.448  1.00 25.48           H
ATOM   1715 2HB  GLU A 117       1.766  21.378  -2.073  1.00 25.48           H
ATOM   1716  CG  GLU A 117       1.117  23.206  -2.951  1.00 25.48           C
ATOM   1717 1HG  GLU A 117       1.499  23.783  -3.789  1.00 25.48           H
ATOM   1718 2HG  GLU A 117       0.027  23.250  -2.979  1.00 25.48           H
ATOM   1719  CD  GLU A 117       1.588  23.816  -1.652  1.00 25.48           C
ATOM   1720  OE1 GLU A 117       0.716  24.278  -0.872  1.00 25.48           O
ATOM   1721  OE2 GLU A 117       2.798  23.778  -1.353  1.00 25.48           O
ATOM   1722  N   ALA A 118       2.783  22.968  -5.915  1.00  4.41           N
ATOM   1723  H   ALA A 118       3.273  23.635  -5.322  1.00  4.41           H
ATOM   1724  CA  ALA A 118       2.427  23.359  -7.276  1.00  4.41           C
ATOM   1725  HA  ALA A 118       1.346  23.266  -7.375  1.00  4.41           H
ATOM   1726  C   ALA A 118       3.057  22.451  -8.328  1.00  4.41           C
ATOM   1727  O   ALA A 118       2.436  22.184  -9.345  1.00  4.41           O
ATOM   1728  CB  ALA A 118       2.793  24.817  -7.540  1.00  4.41           C
ATOM   1729 1HB  ALA A 118       2.431  25.447  -6.725  1.00  4.41           H
ATOM   1730 2HB  ALA A 118       2.325  25.141  -8.470  1.00  4.41           H
ATOM   1731 3HB  ALA A 118       3.871  24.916  -7.635  1.00  4.41           H
ATOM   1732  N   ILE A 119       4.259  21.941  -8.099  1.00 26.33           N
ATOM   1733  H   ILE A 119       4.783  22.220  -7.272  1.00 26.33           H
ATOM   1734  CA  ILE A 119       4.854  21.002  -9.051  1.00 26.33           C
ATOM   1735  HA  ILE A 119       4.673  21.395 -10.050  1.00 26.33           H
ATOM   1736  C   ILE A 119       4.164  19.630  -8.995  1.00 26.33           C
ATOM   1737  O   ILE A 119       4.031  18.959 -10.013  1.00 26.33           O
ATOM   1738  CB  ILE A 119       6.400  20.931  -8.875  1.00 26.33           C
ATOM   1739  HB  ILE A 119       6.763  21.959  -8.840  1.00 26.33           H
ATOM   1740  CG1 ILE A 119       7.025  20.254 -10.109  1.00 26.33           C
ATOM   1741 1HG1 ILE A 119       6.823  19.184 -10.059  1.00 26.33           H
ATOM   1742 2HG1 ILE A 119       6.533  20.647 -10.999  1.00 26.33           H
ATOM   1743  CG2 ILE A 119       6.809  20.253  -7.551  1.00 26.33           C
ATOM   1744 1HG2 ILE A 119       7.875  20.405  -7.382  1.00 26.33           H
ATOM   1745 2HG2 ILE A 119       6.599  19.184  -7.582  1.00 26.33           H
ATOM   1746 3HG2 ILE A 119       6.277  20.700  -6.711  1.00 26.33           H
ATOM   1747  CD1 ILE A 119       8.527  20.455 -10.284  1.00 26.33           C
ATOM   1748 1HD1 ILE A 119       8.858  19.932 -11.181  1.00 26.33           H
ATOM   1749 2HD1 ILE A 119       9.066  20.063  -9.422  1.00 26.33           H
ATOM   1750 3HD1 ILE A 119       8.744  21.516 -10.392  1.00 26.33           H
ATOM   1751  N   GLU A 120       3.642  19.221  -7.848  1.00 28.40           N
ATOM   1752  H   GLU A 120       3.732  19.794  -7.019  1.00 28.40           H
ATOM   1753  CA  GLU A 120       2.910  17.952  -7.770  1.00 28.40           C
ATOM   1754  HA  GLU A 120       3.455  17.190  -8.327  1.00 28.40           H
ATOM   1755  C   GLU A 120       1.537  18.152  -8.422  1.00 28.40           C
ATOM   1756  O   GLU A 120       1.021  17.301  -9.146  1.00 28.40           O
ATOM   1757  CB  GLU A 120       2.787  17.506  -6.307  1.00 28.40           C
ATOM   1758 1HB  GLU A 120       3.783  17.517  -5.863  1.00 28.40           H
ATOM   1759 2HB  GLU A 120       2.178  18.234  -5.772  1.00 28.40           H
ATOM   1760  CG  GLU A 120       2.174  16.116  -6.099  1.00 28.40           C
ATOM   1761 1HG  GLU A 120       1.975  15.981  -5.035  1.00 28.40           H
ATOM   1762 2HG  GLU A 120       1.222  16.067  -6.629  1.00 28.40           H
ATOM   1763  CD  GLU A 120       3.061  14.970  -6.581  1.00 28.40           C
ATOM   1764  OE1 GLU A 120       4.307  15.093  -6.612  1.00 28.40           O
ATOM   1765  OE2 GLU A 120       2.513  13.899  -6.934  1.00 28.40           O
ATOM   1766  N   LEU A 121       0.972  19.336  -8.237  1.00 -7.38           N
ATOM   1767  H   LEU A 121       1.425  20.011  -7.621  1.00 -7.38           H
ATOM   1768  CA  LEU A 121      -0.282  19.714  -8.882  1.00 -7.38           C
ATOM   1769  HA  LEU A 121      -1.006  18.910  -8.755  1.00 -7.38           H
ATOM   1770  C   LEU A 121      -0.081  19.916 -10.376  1.00 -7.38           C
ATOM   1771  O   LEU A 121      -1.021  19.763 -11.139  1.00 -7.38           O
ATOM   1772  CB  LEU A 121      -0.842  20.996  -8.259  1.00 -7.38           C
ATOM   1773 1HB  LEU A 121      -0.045  21.737  -8.252  1.00 -7.38           H
ATOM   1774 2HB  LEU A 121      -1.639  21.374  -8.900  1.00 -7.38           H
ATOM   1775  CG  LEU A 121      -1.404  20.868  -6.835  1.00 -7.38           C
ATOM   1776  HG  LEU A 121      -0.697  20.312  -6.223  1.00 -7.38           H
ATOM   1777  CD1 LEU A 121      -1.577  22.249  -6.213  1.00 -7.38           C
ATOM   1778 1HD1 LEU A 121      -1.946  22.149  -5.193  1.00 -7.38           H
ATOM   1779 2HD1 LEU A 121      -2.274  22.848  -6.798  1.00 -7.38           H
ATOM   1780 3HD1 LEU A 121      -0.613  22.756  -6.176  1.00 -7.38           H
ATOM   1781  CD2 LEU A 121      -2.739  20.118  -6.827  1.00 -7.38           C
ATOM   1782 1HD2 LEU A 121      -3.117  20.057  -5.806  1.00 -7.38           H
ATOM   1783 2HD2 LEU A 121      -2.598  19.102  -7.193  1.00 -7.38           H
ATOM   1784 3HD2 LEU A 121      -3.468  20.630  -7.455  1.00 -7.38           H
ATOM   1785  N   ALA A 122       1.136  20.185 -10.824  1.00  1.16           N
ATOM   1786  H   ALA A 122       1.880  20.376 -10.162  1.00  1.16           H
ATOM   1787  CA  ALA A 122       1.425  20.251 -12.251  1.00  1.16           C
ATOM   1788  HA  ALA A 122       0.678  20.888 -12.723  1.00  1.16           H
ATOM   1789  C   ALA A 122       1.328  18.857 -12.872  1.00  1.16           C
ATOM   1790  O   ALA A 122       1.005  18.731 -14.051  1.00  1.16           O
ATOM   1791  CB  ALA A 122       2.804  20.867 -12.505  1.00  1.16           C
ATOM   1792 1HB  ALA A 122       2.866  21.839 -12.012  1.00  1.16           H
ATOM   1793 2HB  ALA A 122       2.950  20.998 -13.577  1.00  1.16           H
ATOM   1794 3HB  ALA A 122       3.586  20.215 -12.118  1.00  1.16           H
ATOM   1795  N   VAL A 123       1.557  17.801 -12.102  1.00  2.40           N
ATOM   1796  H   VAL A 123       1.849  17.926 -11.137  1.00  2.40           H
ATOM   1797  CA  VAL A 123       1.379  16.443 -12.626  1.00  2.40           C
ATOM   1798  HA  VAL A 123       1.884  16.374 -13.587  1.00  2.40           H
ATOM   1799  C   VAL A 123      -0.116  16.211 -12.836  1.00  2.40           C
ATOM   1800  O   VAL A 123      -0.547  15.674 -13.861  1.00  2.40           O
ATOM   1801  CB  VAL A 123       1.965  15.350 -11.680  1.00  2.40           C
ATOM   1802  HB  VAL A 123       1.391  15.334 -10.756  1.00  2.40           H
ATOM   1803  CG1 VAL A 123       1.886  13.962 -12.329  1.00  2.40           C
ATOM   1804 1HG1 VAL A 123       2.415  13.964 -13.284  1.00  2.40           H
ATOM   1805 2HG1 VAL A 123       0.846  13.685 -12.493  1.00  2.40           H
ATOM   1806 3HG1 VAL A 123       2.342  13.225 -11.669  1.00  2.40           H
ATOM   1807  CG2 VAL A 123       3.429  15.653 -11.329  1.00  2.40           C
ATOM   1808 1HG2 VAL A 123       3.827  14.860 -10.696  1.00  2.40           H
ATOM   1809 2HG2 VAL A 123       3.498  16.589 -10.779  1.00  2.40           H
ATOM   1810 3HG2 VAL A 123       4.025  15.722 -12.239  1.00  2.40           H
ATOM   1811  N   VAL A 124      -0.921  16.692 -11.896  1.00  7.12           N
ATOM   1812  H   VAL A 124      -0.513  17.124 -11.075  1.00  7.12           H
ATOM   1813  CA  VAL A 124      -2.383  16.607 -11.993  1.00  7.12           C
ATOM   1814  HA  VAL A 124      -2.654  15.578 -12.214  1.00  7.12           H
ATOM   1815  C   VAL A 124      -2.884  17.492 -13.141  1.00  7.12           C
ATOM   1816  O   VAL A 124      -3.763  17.106 -13.909  1.00  7.12           O
ATOM   1817  CB  VAL A 124      -3.053  17.017 -10.642  1.00  7.12           C
ATOM   1818  HB  VAL A 124      -2.803  18.053 -10.428  1.00  7.12           H
ATOM   1819  CG1 VAL A 124      -4.576  16.897 -10.707  1.00  7.12           C
ATOM   1820 1HG1 VAL A 124      -5.010  17.169  -9.743  1.00  7.12           H
ATOM   1821 2HG1 VAL A 124      -4.866  15.874 -10.949  1.00  7.12           H
ATOM   1822 3HG1 VAL A 124      -4.979  17.571 -11.463  1.00  7.12           H
ATOM   1823  CG2 VAL A 124      -2.518  16.149  -9.487  1.00  7.12           C
ATOM   1824 1HG2 VAL A 124      -3.034  16.412  -8.561  1.00  7.12           H
ATOM   1825 2HG2 VAL A 124      -1.453  16.324  -9.337  1.00  7.12           H
ATOM   1826 3HG2 VAL A 124      -2.685  15.094  -9.696  1.00  7.12           H
ATOM   1827  N   LYS A 125      -2.273  18.654 -13.325  1.00 -1.96           N
ATOM   1828  H   LYS A 125      -1.576  18.955 -12.645  1.00 -1.96           H
ATOM   1829  CA  LYS A 125      -2.584  19.534 -14.453  1.00 -1.96           C
ATOM   1830  HA  LYS A 125      -3.650  19.759 -14.440  1.00 -1.96           H
ATOM   1831  C   LYS A 125      -2.265  18.805 -15.746  1.00 -1.96           C
ATOM   1832  O   LYS A 125      -3.047  18.847 -16.677  1.00 -1.96           O
ATOM   1833  CB  LYS A 125      -1.787  20.841 -14.339  1.00 -1.96           C
ATOM   1834 1HB  LYS A 125      -1.927  21.231 -13.330  1.00 -1.96           H
ATOM   1835 2HB  LYS A 125      -0.731  20.621 -14.476  1.00 -1.96           H
ATOM   1836  CG  LYS A 125      -2.175  21.938 -15.321  1.00 -1.96           C
ATOM   1837 1HG  LYS A 125      -2.009  21.595 -16.342  1.00 -1.96           H
ATOM   1838 2HG  LYS A 125      -3.231  22.174 -15.189  1.00 -1.96           H
ATOM   1839  CD  LYS A 125      -1.345  23.198 -15.062  1.00 -1.96           C
ATOM   1840 1HD  LYS A 125      -1.448  23.476 -14.013  1.00 -1.96           H
ATOM   1841 2HD  LYS A 125      -0.294  22.994 -15.269  1.00 -1.96           H
ATOM   1842  CE  LYS A 125      -1.819  24.364 -15.922  1.00 -1.96           C
ATOM   1843 1HE  LYS A 125      -1.666  24.122 -16.975  1.00 -1.96           H
ATOM   1844 2HE  LYS A 125      -2.890  24.501 -15.757  1.00 -1.96           H
ATOM   1845  NZ  LYS A 125      -1.120  25.656 -15.607  1.00 -1.96           N
ATOM   1846 1HZ  LYS A 125      -1.569  26.413 -16.105  1.00 -1.96           H
ATOM   1847 2HZ  LYS A 125      -0.147  25.612 -15.887  1.00 -1.96           H
ATOM   1848 3HZ  LYS A 125      -1.169  25.850 -14.614  1.00 -1.96           H
ATOM   1849  N   GLY A 126      -1.175  18.053 -15.775  1.00 -1.78           N
ATOM   1850  H   GLY A 126      -0.541  18.060 -14.981  1.00 -1.78           H
ATOM   1851  CA  GLY A 126      -0.852  17.224 -16.923  1.00 -1.78           C
ATOM   1852 1HA  GLY A 126      -0.754  17.857 -17.806  1.00 -1.78           H
ATOM   1853 2HA  GLY A 126       0.103  16.730 -16.743  1.00 -1.78           H
ATOM   1854  C   GLY A 126      -1.901  16.165 -17.209  1.00 -1.78           C
ATOM   1855  O   GLY A 126      -2.214  15.920 -18.375  1.00 -1.78           O
ATOM   1856  N   ARG A 127      -2.499  15.568 -16.181  1.00 -1.49           N
ATOM   1857  H   ARG A 127      -2.210  15.802 -15.236  1.00 -1.49           H
ATOM   1858  CA  ARG A 127      -3.581  14.590 -16.386  1.00 -1.49           C
ATOM   1859  HA  ARG A 127      -3.211  13.777 -17.010  1.00 -1.49           H
ATOM   1860  C   ARG A 127      -4.742  15.265 -17.107  1.00 -1.49           C
ATOM   1861  O   ARG A 127      -5.278  14.733 -18.073  1.00 -1.49           O
ATOM   1862  CB  ARG A 127      -4.127  14.019 -15.065  1.00 -1.49           C
ATOM   1863 1HB  ARG A 127      -4.553  14.838 -14.491  1.00 -1.49           H
ATOM   1864 2HB  ARG A 127      -4.941  13.336 -15.303  1.00 -1.49           H
ATOM   1865  CG  ARG A 127      -3.144  13.285 -14.157  1.00 -1.49           C
ATOM   1866 1HG  ARG A 127      -2.792  12.373 -14.641  1.00 -1.49           H
ATOM   1867 2HG  ARG A 127      -2.298  13.932 -13.947  1.00 -1.49           H
ATOM   1868  CD  ARG A 127      -3.840  12.948 -12.837  1.00 -1.49           C
ATOM   1869 1HD  ARG A 127      -4.329  13.852 -12.472  1.00 -1.49           H
ATOM   1870 2HD  ARG A 127      -4.607  12.193 -13.019  1.00 -1.49           H
ATOM   1871  NE  ARG A 127      -2.915  12.470 -11.794  1.00 -1.49           N
ATOM   1872  HE  ARG A 127      -1.971  12.265 -12.073  1.00 -1.49           H
ATOM   1873  CZ  ARG A 127      -3.213  12.296 -10.511  1.00 -1.49           C
ATOM   1874  NH1 ARG A 127      -2.284  11.901  -9.688  1.00 -1.49           N
ATOM   1875 1HH1 ARG A 127      -1.347  11.709 -10.029  1.00 -1.49           H
ATOM   1876 2HH1 ARG A 127      -2.503  11.774  -8.713  1.00 -1.49           H
ATOM   1877  NH2 ARG A 127      -4.385  12.560  -9.999  1.00 -1.49           N
ATOM   1878 1HH2 ARG A 127      -5.142  12.859 -10.592  1.00 -1.49           H
ATOM   1879 2HH2 ARG A 127      -4.537  12.473  -9.001  1.00 -1.49           H
ATOM   1880  N   ARG A 128      -5.095  16.460 -16.650  1.00 -8.03           N
ATOM   1881  H   ARG A 128      -4.588  16.838 -15.856  1.00 -8.03           H
ATOM   1882  CA  ARG A 128      -6.212  17.236 -17.207  1.00 -8.03           C
ATOM   1883  HA  ARG A 128      -7.074  16.577 -17.328  1.00 -8.03           H
ATOM   1884  C   ARG A 128      -5.913  17.862 -18.567  1.00 -8.03           C
ATOM   1885  O   ARG A 128      -6.827  18.132 -19.344  1.00 -8.03           O
ATOM   1886  CB  ARG A 128      -6.582  18.355 -16.231  1.00 -8.03           C
ATOM   1887 1HB  ARG A 128      -5.704  18.984 -16.087  1.00 -8.03           H
ATOM   1888 2HB  ARG A 128      -7.368  18.962 -16.680  1.00 -8.03           H
ATOM   1889  CG  ARG A 128      -7.059  17.868 -14.863  1.00 -8.03           C
ATOM   1890 1HG  ARG A 128      -8.020  17.363 -14.963  1.00 -8.03           H
ATOM   1891 2HG  ARG A 128      -6.335  17.169 -14.448  1.00 -8.03           H
ATOM   1892  CD  ARG A 128      -7.189  19.040 -13.906  1.00 -8.03           C
ATOM   1893 1HD  ARG A 128      -7.359  18.657 -12.900  1.00 -8.03           H
ATOM   1894 2HD  ARG A 128      -6.250  19.597 -13.909  1.00 -8.03           H
ATOM   1895  NE  ARG A 128      -8.295  19.940 -14.266  1.00 -8.03           N
ATOM   1896  HE  ARG A 128      -8.982  19.590 -14.921  1.00 -8.03           H
ATOM   1897  CZ  ARG A 128      -8.511  21.151 -13.776  1.00 -8.03           C
ATOM   1898  NH1 ARG A 128      -9.556  21.806 -14.189  1.00 -8.03           N
ATOM   1899 1HH1 ARG A 128     -10.198  21.359 -14.825  1.00 -8.03           H
ATOM   1900 2HH1 ARG A 128      -9.704  22.752 -13.878  1.00 -8.03           H
ATOM   1901  NH2 ARG A 128      -7.712  21.750 -12.933  1.00 -8.03           N
ATOM   1902 1HH2 ARG A 128      -6.869  21.285 -12.624  1.00 -8.03           H
ATOM   1903 2HH2 ARG A 128      -7.940  22.667 -12.587  1.00 -8.03           H
ATOM   1904  N   GLN A 129      -4.644  18.071 -18.871  1.00 16.59           N
ATOM   1905  H   GLN A 129      -3.928  17.886 -18.176  1.00 16.59           H
ATOM   1906  CA  GLN A 129      -4.226  18.600 -20.172  1.00 16.59           C
ATOM   1907  HA  GLN A 129      -4.944  19.360 -20.468  1.00 16.59           H
ATOM   1908  C   GLN A 129      -4.272  17.536 -21.264  1.00 16.59           C
ATOM   1909  O   GLN A 129      -4.076  17.844 -22.436  1.00 16.59           O
ATOM   1910  CB  GLN A 129      -2.853  19.274 -20.092  1.00 16.59           C
ATOM   1911 1HB  GLN A 129      -2.168  18.633 -19.538  1.00 16.59           H
ATOM   1912 2HB  GLN A 129      -2.468  19.407 -21.101  1.00 16.59           H
ATOM   1913  CG  GLN A 129      -2.928  20.655 -19.438  1.00 16.59           C
ATOM   1914 1HG  GLN A 129      -3.633  21.267 -19.999  1.00 16.59           H
ATOM   1915 2HG  GLN A 129      -3.308  20.563 -18.424  1.00 16.59           H
ATOM   1916  CD  GLN A 129      -1.602  21.385 -19.391  1.00 16.59           C
ATOM   1917  OE1 GLN A 129      -0.534  20.808 -19.573  1.00 16.59           O
ATOM   1918  NE2 GLN A 129      -1.658  22.663 -19.133  1.00 16.59           N
ATOM   1919 1HE2 GLN A 129      -0.810  23.211 -19.112  1.00 16.59           H
ATOM   1920 2HE2 GLN A 129      -2.558  23.097 -18.973  1.00 16.59           H
ATOM   1921  N   ARG A 130      -4.650  16.315 -20.916  1.00  3.11           N
ATOM   1922  H   ARG A 130      -4.687  16.056 -19.939  1.00  3.11           H
ATOM   1923  CA  ARG A 130      -5.138  15.344 -21.901  1.00  3.11           C
ATOM   1924  HA  ARG A 130      -4.558  15.421 -22.824  1.00  3.11           H
ATOM   1925  C   ARG A 130      -6.584  15.765 -22.174  1.00  3.11           C
ATOM   1926  O   ARG A 130      -7.522  15.287 -21.524  1.00  3.11           O
ATOM   1927  CB  ARG A 130      -5.045  13.914 -21.351  1.00  3.11           C
ATOM   1928 1HB  ARG A 130      -5.650  13.835 -20.450  1.00  3.11           H
ATOM   1929 2HB  ARG A 130      -5.446  13.229 -22.098  1.00  3.11           H
ATOM   1930  CG  ARG A 130      -3.608  13.509 -21.009  1.00  3.11           C
ATOM   1931 1HG  ARG A 130      -3.012  13.545 -21.921  1.00  3.11           H
ATOM   1932 2HG  ARG A 130      -3.190  14.221 -20.299  1.00  3.11           H
ATOM   1933  CD  ARG A 130      -3.482  12.115 -20.402  1.00  3.11           C
ATOM   1934 1HD  ARG A 130      -3.926  11.386 -21.080  1.00  3.11           H
ATOM   1935 2HD  ARG A 130      -2.418  11.893 -20.310  1.00  3.11           H
ATOM   1936  NE  ARG A 130      -4.105  11.985 -19.071  1.00  3.11           N
ATOM   1937  HE  ARG A 130      -4.773  12.697 -18.809  1.00  3.11           H
ATOM   1938  CZ  ARG A 130      -3.855  11.027 -18.185  1.00  3.11           C
ATOM   1939  NH1 ARG A 130      -4.519  10.989 -17.068  1.00  3.11           N
ATOM   1940 1HH1 ARG A 130      -5.301  11.614 -16.915  1.00  3.11           H
ATOM   1941 2HH1 ARG A 130      -4.275  10.305 -16.370  1.00  3.11           H
ATOM   1942  NH2 ARG A 130      -2.951  10.101 -18.354  1.00  3.11           N
ATOM   1943 1HH2 ARG A 130      -2.466  10.027 -19.233  1.00  3.11           H
ATOM   1944 2HH2 ARG A 130      -2.750   9.452 -17.598  1.00  3.11           H
ATOM   1945  N   HIS A 131      -6.762  16.767 -23.023  1.00  6.39           N
ATOM   1946  H   HIS A 131      -5.977  17.108 -23.573  1.00  6.39           H
ATOM   1947  CA  HIS A 131      -8.059  17.423 -23.180  1.00  6.39           C
ATOM   1948  HA  HIS A 131      -8.467  17.623 -22.191  1.00  6.39           H
ATOM   1949  C   HIS A 131      -8.970  16.448 -23.931  1.00  6.39           C
ATOM   1950  O   HIS A 131      -8.503  15.767 -24.858  1.00  6.39           O
ATOM   1951  CB  HIS A 131      -7.904  18.745 -23.945  1.00  6.39           C
ATOM   1952 1HB  HIS A 131      -7.515  18.523 -24.936  1.00  6.39           H
ATOM   1953 2HB  HIS A 131      -8.885  19.210 -24.057  1.00  6.39           H
ATOM   1954  CG  HIS A 131      -6.963  19.720 -23.300  1.00  6.39           C
ATOM   1955  ND1 HIS A 131      -7.209  20.345 -22.083  1.00  6.39           N
ATOM   1956  HD1 HIS A 131      -8.038  20.208 -21.504  1.00  6.39           H
ATOM   1957  CD2 HIS A 131      -5.781  20.242 -23.722  1.00  6.39           C
ATOM   1958  HD2 HIS A 131      -5.278  19.991 -24.650  1.00  6.39           H
ATOM   1959  CE1 HIS A 131      -6.220  21.191 -21.817  1.00  6.39           C
ATOM   1960  HE1 HIS A 131      -6.155  21.835 -20.947  1.00  6.39           H
ATOM   1961  NE2 HIS A 131      -5.346  21.146 -22.792  1.00  6.39           N
ATOM   1962  HE2 HIS A 131      -4.496  21.724 -22.861  1.00  6.39           H
ATOM   1963  N   PRO A 132     -10.242  16.310 -23.518  1.00 -1.97           N
ATOM   1964  CA  PRO A 132     -11.027  15.273 -24.201  1.00 -1.97           C
ATOM   1965  HA  PRO A 132     -10.532  14.306 -24.114  1.00 -1.97           H
ATOM   1966  C   PRO A 132     -11.292  15.618 -25.656  1.00 -1.97           C
ATOM   1967  O   PRO A 132     -11.512  16.782 -25.977  1.00 -1.97           O
ATOM   1968  CB  PRO A 132     -12.350  15.272 -23.426  1.00 -1.97           C
ATOM   1969 1HB  PRO A 132     -13.085  15.892 -23.939  1.00 -1.97           H
ATOM   1970 2HB  PRO A 132     -12.729  14.257 -23.298  1.00 -1.97           H
ATOM   1971  CG  PRO A 132     -12.008  15.879 -22.125  1.00 -1.97           C
ATOM   1972 1HG  PRO A 132     -12.893  16.280 -21.636  1.00 -1.97           H
ATOM   1973 2HG  PRO A 132     -11.514  15.145 -21.489  1.00 -1.97           H
ATOM   1974  CD  PRO A 132     -11.054  16.965 -22.479  1.00 -1.97           C
ATOM   1975 1HD  PRO A 132     -11.583  17.827 -22.892  1.00 -1.97           H
ATOM   1976 2HD  PRO A 132     -10.458  17.247 -21.613  1.00 -1.97           H
ATOM   1977  N   HIS A 133     -11.259  14.608 -26.518  1.00  0.86           N
ATOM   1978  H   HIS A 133     -11.021  13.687 -26.179  1.00  0.86           H
ATOM   1979  CA  HIS A 133     -11.582  14.732 -27.946  1.00  0.86           C
ATOM   1980  HA  HIS A 133     -11.355  13.773 -28.410  1.00  0.86           H
ATOM   1981  C   HIS A 133     -10.763  15.792 -28.684  1.00  0.86           C
ATOM   1982  O   HIS A 133     -11.206  16.345 -29.687  1.00  0.86           O
ATOM   1983  CB  HIS A 133     -13.089  14.972 -28.122  1.00  0.86           C
ATOM   1984 1HB  HIS A 133     -13.303  16.019 -27.913  1.00  0.86           H
ATOM   1985 2HB  HIS A 133     -13.367  14.763 -29.155  1.00  0.86           H
ATOM   1986  CG  HIS A 133     -13.931  14.144 -27.202  1.00  0.86           C
ATOM   1987  ND1 HIS A 133     -13.983  12.765 -27.264  1.00  0.86           N
ATOM   1988  CD2 HIS A 133     -14.681  14.525 -26.133  1.00  0.86           C
ATOM   1989  HD2 HIS A 133     -14.835  15.553 -25.835  1.00  0.86           H
ATOM   1990  CE1 HIS A 133     -14.732  12.376 -26.185  1.00  0.86           C
ATOM   1991  HE1 HIS A 133     -14.938  11.344 -25.930  1.00  0.86           H
ATOM   1992  NE2 HIS A 133     -15.190  13.435 -25.477  1.00  0.86           N
ATOM   1993  HE2 HIS A 133     -15.762  13.425 -24.635  1.00  0.86           H
ATOM   1994  N   HIS A 134      -9.584  16.097 -28.162  1.00 19.16           N
ATOM   1995  H   HIS A 134      -9.309  15.658 -27.299  1.00 19.16           H
ATOM   1996  CA  HIS A 134      -8.667  17.055 -28.774  1.00 19.16           C
ATOM   1997  HA  HIS A 134      -9.224  17.916 -29.137  1.00 19.16           H
ATOM   1998  C   HIS A 134      -7.968  16.353 -29.930  1.00 19.16           C
ATOM   1999  O   HIS A 134      -7.199  15.411 -29.709  1.00 19.16           O
ATOM   2000  CB  HIS A 134      -7.638  17.508 -27.733  1.00 19.16           C
ATOM   2001 1HB  HIS A 134      -8.180  17.725 -26.816  1.00 19.16           H
ATOM   2002 2HB  HIS A 134      -6.935  16.700 -27.536  1.00 19.16           H
ATOM   2003  CG  HIS A 134      -6.874  18.743 -28.106  1.00 19.16           C
ATOM   2004  ND1 HIS A 134      -6.027  18.869 -29.186  1.00 19.16           N
ATOM   2005  HD1 HIS A 134      -5.829  18.176 -29.894  1.00 19.16           H
ATOM   2006  CD2 HIS A 134      -6.804  19.940 -27.470  1.00 19.16           C
ATOM   2007  HD2 HIS A 134      -7.349  20.190 -26.571  1.00 19.16           H
ATOM   2008  CE1 HIS A 134      -5.509  20.101 -29.165  1.00 19.16           C
ATOM   2009  HE1 HIS A 134      -4.814  20.482 -29.904  1.00 19.16           H
ATOM   2010  NE2 HIS A 134      -5.955  20.794 -28.135  1.00 19.16           N
ATOM   2011  N   HIS A 135      -8.238  16.795 -31.146  1.00 -3.42           N
ATOM   2012  H   HIS A 135      -8.890  17.564 -31.271  1.00 -3.42           H
ATOM   2013  CA  HIS A 135      -7.630  16.239 -32.345  1.00 -3.42           C
ATOM   2014  HA  HIS A 135      -6.815  15.565 -32.082  1.00 -3.42           H
ATOM   2015  C   HIS A 135      -7.057  17.420 -33.109  1.00 -3.42           C
ATOM   2016  O   HIS A 135      -7.547  18.542 -32.945  1.00 -3.42           O
ATOM   2017  CB  HIS A 135      -8.671  15.474 -33.163  1.00 -3.42           C
ATOM   2018 1HB  HIS A 135      -9.500  16.140 -33.401  1.00 -3.42           H
ATOM   2019 2HB  HIS A 135      -8.208  15.151 -34.096  1.00 -3.42           H
ATOM   2020  CG  HIS A 135      -9.199  14.262 -32.460  1.00 -3.42           C
ATOM   2021  ND1 HIS A 135     -10.464  14.147 -31.934  1.00 -3.42           N
ATOM   2022  HD1 HIS A 135     -11.204  14.845 -31.980  1.00 -3.42           H
ATOM   2023  CD2 HIS A 135      -8.592  13.082 -32.174  1.00 -3.42           C
ATOM   2024  HD2 HIS A 135      -7.574  12.835 -32.440  1.00 -3.42           H
ATOM   2025  CE1 HIS A 135     -10.569  12.947 -31.361  1.00 -3.42           C
ATOM   2026  HE1 HIS A 135     -11.460  12.584 -30.865  1.00 -3.42           H
ATOM   2027  NE2 HIS A 135      -9.454  12.254 -31.488  1.00 -3.42           N
ATOM   2028  N   SER A 136      -6.007  17.145 -33.875  1.00 41.30           N
ATOM   2029  H   SER A 136      -5.770  16.166 -34.000  1.00 41.30           H
ATOM   2030  CA  SER A 136      -5.091  18.125 -34.482  1.00 41.30           C
ATOM   2031  HA  SER A 136      -4.332  17.555 -35.015  1.00 41.30           H
ATOM   2032  C   SER A 136      -4.354  18.969 -33.445  1.00 41.30           C
ATOM   2033  O   SER A 136      -4.689  18.943 -32.260  1.00 41.30           O
ATOM   2034  CB  SER A 136      -5.772  19.028 -35.523  1.00 41.30           C
ATOM   2035 1HB  SER A 136      -5.006  19.512 -36.128  1.00 41.30           H
ATOM   2036 2HB  SER A 136      -6.392  18.417 -36.177  1.00 41.30           H
ATOM   2037  OG  SER A 136      -6.562  20.036 -34.920  1.00 41.30           O
ATOM   2038  HG  SER A 136      -7.044  19.633 -34.183  1.00 41.30           H
ATOM   2039  N   GLN A 137      -3.328  19.677 -33.906  1.00 20.68           N
ATOM   2040  H   GLN A 137      -3.023  19.525 -34.861  1.00 20.68           H
ATOM   2041  CA  GLN A 137      -2.613  20.686 -33.115  1.00 20.68           C
ATOM   2042  HA  GLN A 137      -1.702  20.947 -33.655  1.00 20.68           H
ATOM   2043  C   GLN A 137      -2.197  20.210 -31.712  1.00 20.68           C
ATOM   2044  O   GLN A 137      -2.681  20.718 -30.702  1.00 20.68           O
ATOM   2045  CB  GLN A 137      -3.459  21.963 -33.048  1.00 20.68           C
ATOM   2046 1HB  GLN A 137      -4.382  21.759 -32.503  1.00 20.68           H
ATOM   2047 2HB  GLN A 137      -2.895  22.724 -32.508  1.00 20.68           H
ATOM   2048  CG  GLN A 137      -3.819  22.513 -34.432  1.00 20.68           C
ATOM   2049 1HG  GLN A 137      -2.906  22.636 -35.013  1.00 20.68           H
ATOM   2050 2HG  GLN A 137      -4.467  21.805 -34.945  1.00 20.68           H
ATOM   2051  CD  GLN A 137      -4.530  23.844 -34.373  1.00 20.68           C
ATOM   2052  OE1 GLN A 137      -3.895  24.895 -34.333  1.00 20.68           O
ATOM   2053  NE2 GLN A 137      -5.837  23.822 -34.357  1.00 20.68           N
ATOM   2054 1HE2 GLN A 137      -6.339  24.696 -34.290  1.00 20.68           H
ATOM   2055 2HE2 GLN A 137      -6.335  22.945 -34.391  1.00 20.68           H
ATOM   2056  N   PRO A 138      -1.321  19.192 -31.629  1.00 -1.45           N
ATOM   2057  CA  PRO A 138      -1.032  18.687 -30.281  1.00 -1.45           C
ATOM   2058  HA  PRO A 138      -1.958  18.433 -29.766  1.00 -1.45           H
ATOM   2059  C   PRO A 138      -0.236  19.668 -29.422  1.00 -1.45           C
ATOM   2060  O   PRO A 138       0.466  20.546 -29.930  1.00 -1.45           O
ATOM   2061  CB  PRO A 138      -0.236  17.413 -30.569  1.00 -1.45           C
ATOM   2062 1HB  PRO A 138       0.469  17.204 -29.767  1.00 -1.45           H
ATOM   2063 2HB  PRO A 138      -0.913  16.570 -30.711  1.00 -1.45           H
ATOM   2064  CG  PRO A 138       0.464  17.715 -31.833  1.00 -1.45           C
ATOM   2065 1HG  PRO A 138       1.321  18.362 -31.642  1.00 -1.45           H
ATOM   2066 2HG  PRO A 138       0.778  16.800 -32.331  1.00 -1.45           H
ATOM   2067  CD  PRO A 138      -0.569  18.437 -32.649  1.00 -1.45           C
ATOM   2068 1HD  PRO A 138      -0.091  19.108 -33.365  1.00 -1.45           H
ATOM   2069 2HD  PRO A 138      -1.225  17.727 -33.156  1.00 -1.45           H
ATOM   2070  N   LEU A 139      -0.350  19.517 -28.110  1.00 -0.97           N
ATOM   2071  H   LEU A 139      -0.901  18.753 -27.746  1.00 -0.97           H
ATOM   2072  CA  LEU A 139       0.300  20.425 -27.168  1.00 -0.97           C
ATOM   2073  HA  LEU A 139       0.046  21.451 -27.435  1.00 -0.97           H
ATOM   2074  C   LEU A 139       1.815  20.269 -27.208  1.00 -0.97           C
ATOM   2075  O   LEU A 139       2.337  19.162 -27.391  1.00 -0.97           O
ATOM   2076  CB  LEU A 139      -0.177  20.139 -25.742  1.00 -0.97           C
ATOM   2077 1HB  LEU A 139       0.122  19.122 -25.491  1.00 -0.97           H
ATOM   2078 2HB  LEU A 139       0.352  20.817 -25.072  1.00 -0.97           H
ATOM   2079  CG  LEU A 139      -1.680  20.265 -25.449  1.00 -0.97           C
ATOM   2080  HG  LEU A 139      -2.223  19.578 -26.097  1.00 -0.97           H
ATOM   2081  CD1 LEU A 139      -1.920  19.846 -24.007  1.00 -0.97           C
ATOM   2082 1HD1 LEU A 139      -2.985  19.893 -23.793  1.00 -0.97           H
ATOM   2083 2HD1 LEU A 139      -1.397  20.512 -23.322  1.00 -0.97           H
ATOM   2084 3HD1 LEU A 139      -1.595  18.815 -23.858  1.00 -0.97           H
ATOM   2085  CD2 LEU A 139      -2.217  21.673 -25.686  1.00 -0.97           C
ATOM   2086 1HD2 LEU A 139      -2.164  21.913 -26.748  1.00 -0.97           H
ATOM   2087 2HD2 LEU A 139      -1.642  22.405 -25.119  1.00 -0.97           H
ATOM   2088 3HD2 LEU A 139      -3.262  21.728 -25.381  1.00 -0.97           H
ATOM   2089  N   ARG A 140       2.516  21.379 -27.019  1.00 -1.75           N
ATOM   2090  H   ARG A 140       2.022  22.254 -26.880  1.00 -1.75           H
ATOM   2091  CA  ARG A 140       3.980  21.422 -27.033  1.00 -1.75           C
ATOM   2092  HA  ARG A 140       4.397  20.424 -26.898  1.00 -1.75           H
ATOM   2093  C   ARG A 140       4.457  22.343 -25.914  1.00 -1.75           C
ATOM   2094  O   ARG A 140       3.795  23.343 -25.628  1.00 -1.75           O
ATOM   2095  CB  ARG A 140       4.455  22.018 -28.366  1.00 -1.75           C
ATOM   2096 1HB  ARG A 140       4.041  23.024 -28.439  1.00 -1.75           H
ATOM   2097 2HB  ARG A 140       5.541  22.101 -28.346  1.00 -1.75           H
ATOM   2098  CG  ARG A 140       4.049  21.252 -29.628  1.00 -1.75           C
ATOM   2099 1HG  ARG A 140       4.588  20.306 -29.677  1.00 -1.75           H
ATOM   2100 2HG  ARG A 140       2.980  21.056 -29.607  1.00 -1.75           H
ATOM   2101  CD  ARG A 140       4.353  22.092 -30.857  1.00 -1.75           C
ATOM   2102 1HD  ARG A 140       3.877  23.066 -30.735  1.00 -1.75           H
ATOM   2103 2HD  ARG A 140       5.432  22.234 -30.930  1.00 -1.75           H
ATOM   2104  NE  ARG A 140       3.855  21.484 -32.100  1.00 -1.75           N
ATOM   2105  HE  ARG A 140       3.461  20.561 -32.032  1.00 -1.75           H
ATOM   2106  CZ  ARG A 140       3.872  22.043 -33.304  1.00 -1.75           C
ATOM   2107  NH1 ARG A 140       3.345  21.406 -34.310  1.00 -1.75           N
ATOM   2108 1HH1 ARG A 140       2.956  20.481 -34.185  1.00 -1.75           H
ATOM   2109 2HH1 ARG A 140       3.333  21.839 -35.223  1.00 -1.75           H
ATOM   2110  NH2 ARG A 140       4.392  23.220 -33.542  1.00 -1.75           N
ATOM   2111 1HH2 ARG A 140       4.869  23.707 -32.803  1.00 -1.75           H
ATOM   2112 2HH2 ARG A 140       4.320  23.627 -34.463  1.00 -1.75           H
ATOM   2113  N   ALA A 141       5.609  22.062 -25.327  1.00 17.34           N
ATOM   2114  H   ALA A 141       6.028  21.145 -25.459  1.00 17.34           H
ATOM   2115  CA  ALA A 141       6.340  23.062 -24.556  1.00 17.34           C
ATOM   2116  HA  ALA A 141       5.654  23.606 -23.905  1.00 17.34           H
ATOM   2117  C   ALA A 141       6.964  24.023 -25.574  1.00 17.34           C
ATOM   2118  O   ALA A 141       7.217  23.641 -26.724  1.00 17.34           O
ATOM   2119  CB  ALA A 141       7.431  22.388 -23.713  1.00 17.34           C
ATOM   2120 1HB  ALA A 141       6.982  21.656 -23.041  1.00 17.34           H
ATOM   2121 2HB  ALA A 141       7.956  23.140 -23.123  1.00 17.34           H
ATOM   2122 3HB  ALA A 141       8.144  21.881 -24.366  1.00 17.34           H
ATOM   2123  N   SER A 142       7.285  25.232 -25.145  1.00 34.43           N
ATOM   2124  H   SER A 142       7.117  25.500 -24.185  1.00 34.43           H
ATOM   2125  CA  SER A 142       7.921  26.222 -26.005  1.00 34.43           C
ATOM   2126  HA  SER A 142       8.107  25.813 -26.996  1.00 34.43           H
ATOM   2127  C   SER A 142       9.248  26.604 -25.354  1.00 34.43           C
ATOM   2128  O   SER A 142       9.443  26.336 -24.161  1.00 34.43           O
ATOM   2129  CB  SER A 142       7.000  27.440 -26.122  1.00 34.43           C
ATOM   2130 1HB  SER A 142       7.466  28.196 -26.755  1.00 34.43           H
ATOM   2131 2HB  SER A 142       6.056  27.129 -26.570  1.00 34.43           H
ATOM   2132  OG  SER A 142       6.741  27.986 -24.839  1.00 34.43           O
ATOM   2133  HG  SER A 142       7.503  28.513 -24.571  1.00 34.43           H
ATOM   2134  N   PRO A 143      10.176  27.211 -26.111  1.00 -1.84           N
ATOM   2135  CA  PRO A 143      11.139  28.096 -25.446  1.00 -1.84           C
ATOM   2136  HA  PRO A 143      11.733  27.547 -24.716  1.00 -1.84           H
ATOM   2137  C   PRO A 143      10.450  29.287 -24.785  1.00 -1.84           C
ATOM   2138  O   PRO A 143       9.287  29.597 -25.078  1.00 -1.84           O
ATOM   2139  CB  PRO A 143      12.020  28.580 -26.602  1.00 -1.84           C
ATOM   2140 1HB  PRO A 143      11.661  29.544 -26.964  1.00 -1.84           H
ATOM   2141 2HB  PRO A 143      13.061  28.651 -26.290  1.00 -1.84           H
ATOM   2142  CG  PRO A 143      11.851  27.550 -27.655  1.00 -1.84           C
ATOM   2143 1HG  PRO A 143      12.106  27.947 -28.637  1.00 -1.84           H
ATOM   2144 2HG  PRO A 143      12.457  26.674 -27.422  1.00 -1.84           H
ATOM   2145  CD  PRO A 143      10.395  27.214 -27.567  1.00 -1.84           C
ATOM   2146 1HD  PRO A 143       9.786  27.982 -28.044  1.00 -1.84           H
ATOM   2147 2HD  PRO A 143      10.200  26.233 -27.999  1.00 -1.84           H
ATOM   2148  N   GLY A 144      11.169  29.960 -23.901  1.00  7.56           N
ATOM   2149  H   GLY A 144      12.120  29.663 -23.689  1.00  7.56           H
ATOM   2150  CA  GLY A 144      10.607  31.070 -23.155  1.00  7.56           C
ATOM   2151 1HA  GLY A 144      11.412  31.685 -22.752  1.00  7.56           H
ATOM   2152 2HA  GLY A 144       9.983  31.675 -23.809  1.00  7.56           H
ATOM   2153  C   GLY A 144       9.773  30.521 -22.017  1.00  7.56           C
ATOM   2154  O   GLY A 144       9.712  29.311 -21.832  1.00  7.56           O
ATOM   2155  N   GLY A 145       9.133  31.371 -21.230  1.00 25.81           N
ATOM   2156  H   GLY A 145       9.149  32.366 -21.414  1.00 25.81           H
ATOM   2157  CA  GLY A 145       8.412  30.859 -20.077  1.00 25.81           C
ATOM   2158 1HA  GLY A 145       7.605  31.544 -19.826  1.00 25.81           H
ATOM   2159 2HA  GLY A 145       7.983  29.886 -20.314  1.00 25.81           H
ATOM   2160  C   GLY A 145       9.315  30.716 -18.869  1.00 25.81           C
ATOM   2161  O   GLY A 145       9.431  29.648 -18.268  1.00 25.81           O
ATOM   2162  N   SER A 146       9.948  31.819 -18.502  1.00  3.63           N
ATOM   2163  H   SER A 146       9.816  32.662 -19.048  1.00  3.63           H
ATOM   2164  CA  SER A 146      10.740  31.902 -17.275  1.00  3.63           C
ATOM   2165  HA  SER A 146      11.546  31.169 -17.292  1.00  3.63           H
ATOM   2166  C   SER A 146       9.782  31.603 -16.120  1.00  3.63           C
ATOM   2167  O   SER A 146       8.589  31.924 -16.215  1.00  3.63           O
ATOM   2168  CB  SER A 146      11.313  33.315 -17.156  1.00  3.63           C
ATOM   2169 1HB  SER A 146      11.970  33.501 -18.006  1.00  3.63           H
ATOM   2170 2HB  SER A 146      10.490  34.030 -17.190  1.00  3.63           H
ATOM   2171  OG  SER A 146      12.043  33.517 -15.959  1.00  3.63           O
ATOM   2172  HG  SER A 146      12.228  34.466 -15.889  1.00  3.63           H
ATOM   2173  N   ARG A 147      10.240  30.949 -15.060  1.00 19.34           N
ATOM   2174  H   ARG A 147      11.227  30.744 -14.977  1.00 19.34           H
ATOM   2175  CA  ARG A 147       9.313  30.559 -13.990  1.00 19.34           C
ATOM   2176  HA  ARG A 147       8.459  30.045 -14.433  1.00 19.34           H
ATOM   2177  C   ARG A 147       8.806  31.793 -13.268  1.00 19.34           C
ATOM   2178  O   ARG A 147       9.491  32.809 -13.169  1.00 19.34           O
ATOM   2179  CB  ARG A 147       9.951  29.628 -12.939  1.00 19.34           C
ATOM   2180 1HB  ARG A 147       9.168  29.314 -12.254  1.00 19.34           H
ATOM   2181 2HB  ARG A 147      10.334  28.742 -13.441  1.00 19.34           H
ATOM   2182  CG  ARG A 147      11.077  30.252 -12.112  1.00 19.34           C
ATOM   2183 1HG  ARG A 147      11.891  30.504 -12.785  1.00 19.34           H
ATOM   2184 2HG  ARG A 147      10.727  31.168 -11.638  1.00 19.34           H
ATOM   2185  CD  ARG A 147      11.613  29.344 -11.023  1.00 19.34           C
ATOM   2186 1HD  ARG A 147      10.859  29.220 -10.243  1.00 19.34           H
ATOM   2187 2HD  ARG A 147      11.861  28.372 -11.441  1.00 19.34           H
ATOM   2188  NE  ARG A 147      12.824  29.956 -10.458  1.00 19.34           N
ATOM   2189  HE  ARG A 147      12.720  30.470  -9.586  1.00 19.34           H
ATOM   2190  CZ  ARG A 147      14.037  29.929 -10.991  1.00 19.34           C
ATOM   2191  NH1 ARG A 147      14.982  30.634 -10.445  1.00 19.34           N
ATOM   2192 1HH1 ARG A 147      14.806  31.145  -9.591  1.00 19.34           H
ATOM   2193 2HH1 ARG A 147      15.887  30.685 -10.893  1.00 19.34           H
ATOM   2194  NH2 ARG A 147      14.351  29.220 -12.043  1.00 19.34           N
ATOM   2195 1HH2 ARG A 147      13.649  28.676 -12.514  1.00 19.34           H
ATOM   2196 2HH2 ARG A 147      15.314  29.219 -12.367  1.00 19.34           H
ATOM   2197  N   GLU A 148       7.631  31.654 -12.689  1.00  9.41           N
ATOM   2198  H   GLU A 148       7.044  30.860 -12.914  1.00  9.41           H
ATOM   2199  CA  GLU A 148       7.211  32.558 -11.632  1.00  9.41           C
ATOM   2200  HA  GLU A 148       7.530  33.580 -11.816  1.00  9.41           H
ATOM   2201  C   GLU A 148       7.942  31.954 -10.440  1.00  9.41           C
ATOM   2202  O   GLU A 148       7.810  30.749 -10.226  1.00  9.41           O
ATOM   2203  CB  GLU A 148       5.702  32.464 -11.426  1.00  9.41           C
ATOM   2204 1HB  GLU A 148       5.465  31.423 -11.209  1.00  9.41           H
ATOM   2205 2HB  GLU A 148       5.408  33.066 -10.567  1.00  9.41           H
ATOM   2206  CG  GLU A 148       4.906  32.891 -12.646  1.00  9.41           C
ATOM   2207 1HG  GLU A 148       4.831  33.978 -12.669  1.00  9.41           H
ATOM   2208 2HG  GLU A 148       5.420  32.566 -13.550  1.00  9.41           H
ATOM   2209  CD  GLU A 148       3.530  32.267 -12.669  1.00  9.41           C
ATOM   2210  OE1 GLU A 148       3.444  31.022 -12.654  1.00  9.41           O
ATOM   2211  OE2 GLU A 148       2.519  32.990 -12.774  1.00  9.41           O
ATOM   2212  N   ASP A 149       8.727  32.724  -9.706  1.00  2.38           N
ATOM   2213  H   ASP A 149       8.807  33.714  -9.919  1.00  2.38           H
ATOM   2214  CA  ASP A 149       9.434  32.189  -8.541  1.00  2.38           C
ATOM   2215  HA  ASP A 149       9.421  31.102  -8.569  1.00  2.38           H
ATOM   2216  C   ASP A 149       8.637  32.657  -7.332  1.00  2.38           C
ATOM   2217  O   ASP A 149       8.825  33.764  -6.828  1.00  2.38           O
ATOM   2218  CB  ASP A 149      10.897  32.631  -8.495  1.00  2.38           C
ATOM   2219 1HB  ASP A 149      11.324  32.491  -9.488  1.00  2.38           H
ATOM   2220 2HB  ASP A 149      10.962  33.690  -8.241  1.00  2.38           H
ATOM   2221  CG  ASP A 149      11.715  31.805  -7.516  1.00  2.38           C
ATOM   2222  OD1 ASP A 149      12.778  31.294  -7.932  1.00  2.38           O
ATOM   2223  OD2 ASP A 149      11.322  31.602  -6.346  1.00  2.38           O
ATOM   2224  N   VAL A 150       7.632  31.880  -6.970  1.00  9.64           N
ATOM   2225  H   VAL A 150       7.599  30.926  -7.318  1.00  9.64           H
ATOM   2226  CA  VAL A 150       6.564  32.380  -6.106  1.00  9.64           C
ATOM   2227  HA  VAL A 150       6.259  33.358  -6.473  1.00  9.64           H
ATOM   2228  C   VAL A 150       7.110  32.535  -4.688  1.00  9.64           C
ATOM   2229  O   VAL A 150       7.766  31.629  -4.173  1.00  9.64           O
ATOM   2230  CB  VAL A 150       5.332  31.436  -6.129  1.00  9.64           C
ATOM   2231  HB  VAL A 150       5.617  30.474  -5.702  1.00  9.64           H
ATOM   2232  CG1 VAL A 150       4.171  32.026  -5.317  1.00  9.64           C
ATOM   2233 1HG1 VAL A 150       3.311  31.359  -5.370  1.00  9.64           H
ATOM   2234 2HG1 VAL A 150       3.890  33.002  -5.712  1.00  9.64           H
ATOM   2235 3HG1 VAL A 150       4.461  32.130  -4.270  1.00  9.64           H
ATOM   2236  CG2 VAL A 150       4.862  31.198  -7.582  1.00  9.64           C
ATOM   2237 1HG2 VAL A 150       3.970  30.572  -7.579  1.00  9.64           H
ATOM   2238 2HG2 VAL A 150       5.639  30.690  -8.152  1.00  9.64           H
ATOM   2239 3HG2 VAL A 150       4.628  32.150  -8.062  1.00  9.64           H
ATOM   2240  N   SER A 151       6.876  33.687  -4.074  1.00  6.24           N
ATOM   2241  H   SER A 151       6.313  34.396  -4.531  1.00  6.24           H
ATOM   2242  CA  SER A 151       7.415  33.980  -2.749  1.00  6.24           C
ATOM   2243  HA  SER A 151       8.503  33.945  -2.794  1.00  6.24           H
ATOM   2244  C   SER A 151       6.932  32.965  -1.725  1.00  6.24           C
ATOM   2245  O   SER A 151       5.746  32.609  -1.694  1.00  6.24           O
ATOM   2246  CB  SER A 151       6.974  35.372  -2.299  1.00  6.24           C
ATOM   2247 1HB  SER A 151       7.342  36.110  -3.012  1.00  6.24           H
ATOM   2248 2HB  SER A 151       5.884  35.411  -2.277  1.00  6.24           H
ATOM   2249  OG  SER A 151       7.474  35.677  -1.011  1.00  6.24           O
ATOM   2250  HG  SER A 151       7.163  36.556  -0.760  1.00  6.24           H
ATOM   2251  N   ARG A 152       7.852  32.509  -0.885  1.00  7.22           N
ATOM   2252  H   ARG A 152       8.801  32.842  -0.971  1.00  7.22           H
ATOM   2253  CA  ARG A 152       7.522  31.594   0.205  1.00  7.22           C
ATOM   2254  HA  ARG A 152       6.921  30.775  -0.184  1.00  7.22           H
ATOM   2255  C   ARG A 152       6.707  32.414   1.202  1.00  7.22           C
ATOM   2256  O   ARG A 152       7.209  33.422   1.706  1.00  7.22           O
ATOM   2257  CB  ARG A 152       8.809  31.041   0.828  1.00  7.22           C
ATOM   2258 1HB  ARG A 152       9.406  30.611   0.023  1.00  7.22           H
ATOM   2259 2HB  ARG A 152       9.378  31.853   1.281  1.00  7.22           H
ATOM   2260  CG  ARG A 152       8.570  29.961   1.867  1.00  7.22           C
ATOM   2261 1HG  ARG A 152       8.156  30.402   2.774  1.00  7.22           H
ATOM   2262 2HG  ARG A 152       7.849  29.256   1.462  1.00  7.22           H
ATOM   2263  CD  ARG A 152       9.847  29.193   2.195  1.00  7.22           C
ATOM   2264 1HD  ARG A 152      10.318  28.872   1.264  1.00  7.22           H
ATOM   2265 2HD  ARG A 152      10.536  29.833   2.749  1.00  7.22           H
ATOM   2266  NE  ARG A 152       9.500  28.010   2.988  1.00  7.22           N
ATOM   2267  HE  ARG A 152       8.550  27.960   3.340  1.00  7.22           H
ATOM   2268  CZ  ARG A 152      10.279  26.980   3.282  1.00  7.22           C
ATOM   2269  NH1 ARG A 152       9.736  25.999   3.927  1.00  7.22           N
ATOM   2270 1HH1 ARG A 152       8.760  26.055   4.187  1.00  7.22           H
ATOM   2271 2HH1 ARG A 152      10.269  25.174   4.169  1.00  7.22           H
ATOM   2272  NH2 ARG A 152      11.532  26.857   2.942  1.00  7.22           N
ATOM   2273 1HH2 ARG A 152      11.996  27.585   2.423  1.00  7.22           H
ATOM   2274 2HH2 ARG A 152      12.030  26.015   3.194  1.00  7.22           H
ATOM   2275  N   PRO A 153       5.434  32.053   1.444  1.00 10.01           N
ATOM   2276  CA  PRO A 153       4.713  32.975   2.323  1.00 10.01           C
ATOM   2277  HA  PRO A 153       4.819  34.002   1.971  1.00 10.01           H
ATOM   2278  C   PRO A 153       5.163  32.883   3.772  1.00 10.01           C
ATOM   2279  O   PRO A 153       5.592  31.835   4.247  1.00 10.01           O
ATOM   2280  CB  PRO A 153       3.259  32.522   2.167  1.00 10.01           C
ATOM   2281 1HB  PRO A 153       2.686  32.717   3.074  1.00 10.01           H
ATOM   2282 2HB  PRO A 153       2.803  33.022   1.314  1.00 10.01           H
ATOM   2283  CG  PRO A 153       3.366  31.070   1.903  1.00 10.01           C
ATOM   2284 1HG  PRO A 153       3.551  30.536   2.833  1.00 10.01           H
ATOM   2285 2HG  PRO A 153       2.465  30.693   1.419  1.00 10.01           H
ATOM   2286  CD  PRO A 153       4.556  30.957   0.994  1.00 10.01           C
ATOM   2287 1HD  PRO A 153       5.042  29.991   1.121  1.00 10.01           H
ATOM   2288 2HD  PRO A 153       4.260  31.114  -0.044  1.00 10.01           H
ATOM   2289  N   CYS A 154       4.996  33.986   4.483  1.00 -5.43           N
ATOM   2290  H   CYS A 154       4.726  34.836   4.005  1.00 -5.43           H
ATOM   2291  CA  CYS A 154       5.175  34.018   5.933  1.00 -5.43           C
ATOM   2292  HA  CYS A 154       5.452  33.027   6.292  1.00 -5.43           H
ATOM   2293  C   CYS A 154       3.856  34.414   6.586  1.00 -5.43           C
ATOM   2294  O   CYS A 154       3.756  34.528   7.802  1.00 -5.43           O
ATOM   2295  CB  CYS A 154       6.284  35.002   6.301  1.00 -5.43           C
ATOM   2296 1HB  CYS A 154       6.031  35.988   5.911  1.00 -5.43           H
ATOM   2297 2HB  CYS A 154       6.357  35.069   7.388  1.00 -5.43           H
ATOM   2298  SG  CYS A 154       7.883  34.489   5.630  1.00 -5.43           S
ATOM   2299  HG  CYS A 154       8.577  35.549   6.072  1.00 -5.43           H
ATOM   2300  N   GLN A 155       2.848  34.633   5.751  1.00 31.26           N
ATOM   2301  H   GLN A 155       2.997  34.492   4.761  1.00 31.26           H
ATOM   2302  CA  GLN A 155       1.522  35.084   6.166  1.00 31.26           C
ATOM   2303  HA  GLN A 155       1.631  35.825   6.960  1.00 31.26           H
ATOM   2304  C   GLN A 155       0.701  33.915   6.711  1.00 31.26           C
ATOM   2305  O   GLN A 155      -0.271  33.471   6.089  1.00 31.26           O
ATOM   2306  CB  GLN A 155       0.783  35.724   4.978  1.00 31.26           C
ATOM   2307 1HB  GLN A 155       0.714  34.996   4.170  1.00 31.26           H
ATOM   2308 2HB  GLN A 155      -0.231  35.959   5.305  1.00 31.26           H
ATOM   2309  CG  GLN A 155       1.390  37.019   4.424  1.00 31.26           C
ATOM   2310 1HG  GLN A 155       0.644  37.498   3.791  1.00 31.26           H
ATOM   2311 2HG  GLN A 155       1.606  37.691   5.255  1.00 31.26           H
ATOM   2312  CD  GLN A 155       2.653  36.840   3.598  1.00 31.26           C
ATOM   2313  OE1 GLN A 155       2.955  35.761   3.088  1.00 31.26           O
ATOM   2314  NE2 GLN A 155       3.407  37.889   3.466  1.00 31.26           N
ATOM   2315 1HE2 GLN A 155       4.239  37.829   2.900  1.00 31.26           H
ATOM   2316 2HE2 GLN A 155       3.132  38.767   3.888  1.00 31.26           H
ATOM   2317  N   SER A 156       1.126  33.392   7.853  1.00  7.97           N
ATOM   2318  H   SER A 156       1.959  33.774   8.289  1.00  7.97           H
ATOM   2319  CA  SER A 156       0.457  32.274   8.510  1.00  7.97           C
ATOM   2320  HA  SER A 156       0.452  31.419   7.835  1.00  7.97           H
ATOM   2321  C   SER A 156      -0.978  32.648   8.840  1.00  7.97           C
ATOM   2322  O   SER A 156      -1.267  33.802   9.172  1.00  7.97           O
ATOM   2323  CB  SER A 156       1.217  31.906   9.783  1.00  7.97           C
ATOM   2324 1HB  SER A 156       1.160  32.732  10.493  1.00  7.97           H
ATOM   2325 2HB  SER A 156       0.773  31.015  10.228  1.00  7.97           H
ATOM   2326  OG  SER A 156       2.577  31.659   9.460  1.00  7.97           O
ATOM   2327  HG  SER A 156       2.975  31.130  10.162  1.00  7.97           H
ATOM   2328  N   TRP A 157      -1.891  31.703   8.693  1.00 18.04           N
ATOM   2329  H   TRP A 157      -1.613  30.768   8.421  1.00 18.04           H
ATOM   2330  CA  TRP A 157      -3.306  31.991   8.895  1.00 18.04           C
ATOM   2331  HA  TRP A 157      -3.562  32.857   8.286  1.00 18.04           H
ATOM   2332  C   TRP A 157      -3.595  32.333  10.354  1.00 18.04           C
ATOM   2333  O   TRP A 157      -3.007  31.752  11.272  1.00 18.04           O
ATOM   2334  CB  TRP A 157      -4.148  30.805   8.425  1.00 18.04           C
ATOM   2335 1HB  TRP A 157      -3.934  29.939   9.052  1.00 18.04           H
ATOM   2336 2HB  TRP A 157      -5.201  31.061   8.528  1.00 18.04           H
ATOM   2337  CG  TRP A 157      -3.869  30.447   6.988  1.00 18.04           C
ATOM   2338  CD1 TRP A 157      -3.298  29.303   6.523  1.00 18.04           C
ATOM   2339  HD1 TRP A 157      -2.972  28.487   7.160  1.00 18.04           H
ATOM   2340  CD2 TRP A 157      -4.120  31.251   5.817  1.00 18.04           C
ATOM   2341  NE1 TRP A 157      -3.179  29.318   5.160  1.00 18.04           N
ATOM   2342  HE1 TRP A 157      -2.784  28.567   4.609  1.00 18.04           H
ATOM   2343  CE2 TRP A 157      -3.664  30.507   4.689  1.00 18.04           C
ATOM   2344  CE3 TRP A 157      -4.662  32.536   5.605  1.00 18.04           C
ATOM   2345  HE3 TRP A 157      -5.010  33.126   6.438  1.00 18.04           H
ATOM   2346  CZ2 TRP A 157      -3.740  31.009   3.373  1.00 18.04           C
ATOM   2347  HZ2 TRP A 157      -3.386  30.422   2.538  1.00 18.04           H
ATOM   2348  CZ3 TRP A 157      -4.728  33.051   4.284  1.00 18.04           C
ATOM   2349  HZ3 TRP A 157      -5.133  34.039   4.114  1.00 18.04           H
ATOM   2350  CH2 TRP A 157      -4.268  32.274   3.181  1.00 18.04           C
ATOM   2351  HH2 TRP A 157      -4.326  32.682   2.180  1.00 18.04           H
ATOM   2352  N   ALA A 158      -4.489  33.288  10.555  1.00 18.67           N
ATOM   2353  H   ALA A 158      -4.983  33.689   9.771  1.00 18.67           H
ATOM   2354  CA  ALA A 158      -4.835  33.800  11.872  1.00 18.67           C
ATOM   2355  HA  ALA A 158      -4.632  33.054  12.640  1.00 18.67           H
ATOM   2356  C   ALA A 158      -6.334  34.065  11.800  1.00 18.67           C
ATOM   2357  O   ALA A 158      -6.893  34.107  10.700  1.00 18.67           O
ATOM   2358  CB  ALA A 158      -4.047  35.083  12.162  1.00 18.67           C
ATOM   2359 1HB  ALA A 158      -2.977  34.865  12.159  1.00 18.67           H
ATOM   2360 2HB  ALA A 158      -4.326  35.478  13.139  1.00 18.67           H
ATOM   2361 3HB  ALA A 158      -4.261  35.832  11.398  1.00 18.67           H
ATOM   2362  N   GLY A 159      -6.977  34.228  12.943  1.00 17.26           N
ATOM   2363  H   GLY A 159      -6.468  34.227  13.818  1.00 17.26           H
ATOM   2364  CA  GLY A 159      -8.418  34.400  12.982  1.00 17.26           C
ATOM   2365 1HA  GLY A 159      -8.753  34.969  12.116  1.00 17.26           H
ATOM   2366 2HA  GLY A 159      -8.893  33.419  12.972  1.00 17.26           H
ATOM   2367  C   GLY A 159      -8.820  35.135  14.239  1.00 17.26           C
ATOM   2368  O   GLY A 159      -7.997  35.847  14.820  1.00 17.26           O
ATOM   2369  N   SER A 160     -10.055  34.960  14.680  1.00 14.29           N
ATOM   2370  H   SER A 160     -10.688  34.344  14.177  1.00 14.29           H
ATOM   2371  CA  SER A 160     -10.520  35.584  15.915  1.00 14.29           C
ATOM   2372  HA  SER A 160      -9.667  35.806  16.554  1.00 14.29           H
ATOM   2373  C   SER A 160     -11.446  34.629  16.650  1.00 14.29           C
ATOM   2374  O   SER A 160     -12.185  33.870  16.020  1.00 14.29           O
ATOM   2375  CB  SER A 160     -11.266  36.884  15.598  1.00 14.29           C
ATOM   2376 1HB  SER A 160     -10.608  37.526  15.011  1.00 14.29           H
ATOM   2377 2HB  SER A 160     -12.150  36.653  15.004  1.00 14.29           H
ATOM   2378  OG  SER A 160     -11.654  37.585  16.772  1.00 14.29           O
ATOM   2379  HG  SER A 160     -12.415  37.138  17.174  1.00 14.29           H
ATOM   2380  N   ARG A 161     -11.469  34.728  17.971  1.00 -1.37           N
ATOM   2381  H   ARG A 161     -10.759  35.288  18.438  1.00 -1.37           H
ATOM   2382  CA  ARG A 161     -12.563  34.170  18.765  1.00 -1.37           C
ATOM   2383  HA  ARG A 161     -12.664  33.099  18.589  1.00 -1.37           H
ATOM   2384  C   ARG A 161     -13.799  34.917  18.279  1.00 -1.37           C
ATOM   2385  O   ARG A 161     -13.689  36.118  18.025  1.00 -1.37           O
ATOM   2386  CB  ARG A 161     -12.337  34.473  20.250  1.00 -1.37           C
ATOM   2387 1HB  ARG A 161     -11.361  34.094  20.553  1.00 -1.37           H
ATOM   2388 2HB  ARG A 161     -12.324  35.557  20.354  1.00 -1.37           H
ATOM   2389  CG  ARG A 161     -13.404  33.895  21.186  1.00 -1.37           C
ATOM   2390 1HG  ARG A 161     -14.383  33.982  20.721  1.00 -1.37           H
ATOM   2391 2HG  ARG A 161     -13.194  32.839  21.355  1.00 -1.37           H
ATOM   2392  CD  ARG A 161     -13.458  34.633  22.518  1.00 -1.37           C
ATOM   2393 1HD  ARG A 161     -14.150  34.120  23.187  1.00 -1.37           H
ATOM   2394 2HD  ARG A 161     -12.465  34.617  22.968  1.00 -1.37           H
ATOM   2395  NE  ARG A 161     -13.884  36.032  22.340  1.00 -1.37           N
ATOM   2396  HE  ARG A 161     -13.141  36.715  22.257  1.00 -1.37           H
ATOM   2397  CZ  ARG A 161     -15.125  36.489  22.257  1.00 -1.37           C
ATOM   2398  NH1 ARG A 161     -15.316  37.760  22.052  1.00 -1.37           N
ATOM   2399 1HH1 ARG A 161     -14.528  38.392  21.989  1.00 -1.37           H
ATOM   2400 2HH1 ARG A 161     -16.257  38.118  21.975  1.00 -1.37           H
ATOM   2401  NH2 ARG A 161     -16.191  35.744  22.361  1.00 -1.37           N
ATOM   2402 1HH2 ARG A 161     -16.109  34.763  22.598  1.00 -1.37           H
ATOM   2403 2HH2 ARG A 161     -17.099  36.154  22.194  1.00 -1.37           H
ATOM   2404  N   GLN A 162     -14.933  34.235  18.149  1.00 11.19           N
ATOM   2405  H   GLN A 162     -14.926  33.240  18.357  1.00 11.19           H
ATOM   2406  CA  GLN A 162     -16.190  34.846  17.687  1.00 11.19           C
ATOM   2407  HA  GLN A 162     -16.923  34.050  17.566  1.00 11.19           H
ATOM   2408  C   GLN A 162     -15.942  35.476  16.308  1.00 11.19           C
ATOM   2409  O   GLN A 162     -16.283  36.623  16.015  1.00 11.19           O
ATOM   2410  CB  GLN A 162     -16.725  35.824  18.747  1.00 11.19           C
ATOM   2411 1HB  GLN A 162     -16.646  35.323  19.710  1.00 11.19           H
ATOM   2412 2HB  GLN A 162     -16.090  36.708  18.774  1.00 11.19           H
ATOM   2413  CG  GLN A 162     -18.173  36.274  18.584  1.00 11.19           C
ATOM   2414 1HG  GLN A 162     -18.285  36.802  17.638  1.00 11.19           H
ATOM   2415 2HG  GLN A 162     -18.822  35.400  18.576  1.00 11.19           H
ATOM   2416  CD  GLN A 162     -18.603  37.189  19.709  1.00 11.19           C
ATOM   2417  OE1 GLN A 162     -18.528  36.838  20.885  1.00 11.19           O
ATOM   2418  NE2 GLN A 162     -19.064  38.360  19.372  1.00 11.19           N
ATOM   2419 1HE2 GLN A 162     -19.375  38.983  20.102  1.00 11.19           H
ATOM   2420 2HE2 GLN A 162     -19.115  38.629  18.402  1.00 11.19           H
ATOM   2421  N   GLY A 163     -15.282  34.692  15.467  1.00 26.60           N
ATOM   2422  H   GLY A 163     -15.086  33.736  15.751  1.00 26.60           H
ATOM   2423  CA  GLY A 163     -14.780  35.131  14.176  1.00 26.60           C
ATOM   2424 1HA  GLY A 163     -14.273  36.084  14.321  1.00 26.60           H
ATOM   2425 2HA  GLY A 163     -14.032  34.410  13.846  1.00 26.60           H
ATOM   2426  C   GLY A 163     -15.772  35.313  13.044  1.00 26.60           C
ATOM   2427  O   GLY A 163     -15.461  35.008  11.894  1.00 26.60           O
ATOM   2428  N   SER A 164     -16.935  35.880  13.330  1.00 17.22           N
ATOM   2429  H   SER A 164     -17.105  36.144  14.296  1.00 17.22           H
ATOM   2430  CA  SER A 164     -17.968  36.170  12.327  1.00 17.22           C
ATOM   2431  HA  SER A 164     -18.038  35.321  11.648  1.00 17.22           H
ATOM   2432  C   SER A 164     -17.630  37.427  11.506  1.00 17.22           C
ATOM   2433  O   SER A 164     -18.504  38.091  10.950  1.00 17.22           O
ATOM   2434  CB  SER A 164     -19.321  36.344  13.029  1.00 17.22           C
ATOM   2435 1HB  SER A 164     -19.497  35.483  13.676  1.00 17.22           H
ATOM   2436 2HB  SER A 164     -19.295  37.246  13.642  1.00 17.22           H
ATOM   2437  OG  SER A 164     -20.387  36.438  12.094  1.00 17.22           O
ATOM   2438  HG  SER A 164     -20.177  37.160  11.488  1.00 17.22           H
ATOM   2439  N   LYS A 165     -16.352  37.777  11.473  1.00 23.81           N
ATOM   2440  H   LYS A 165     -15.678  37.160  11.907  1.00 23.81           H
ATOM   2441  CA  LYS A 165     -15.828  38.967  10.813  1.00 23.81           C
ATOM   2442  HA  LYS A 165     -16.501  39.291  10.020  1.00 23.81           H
ATOM   2443  C   LYS A 165     -14.498  38.520  10.219  1.00 23.81           C
ATOM   2444  O   LYS A 165     -13.769  37.773  10.875  1.00 23.81           O
ATOM   2445  CB  LYS A 165     -15.663  40.076  11.864  1.00 23.81           C
ATOM   2446 1HB  LYS A 165     -16.627  40.222  12.350  1.00 23.81           H
ATOM   2447 2HB  LYS A 165     -14.957  39.742  12.625  1.00 23.81           H
ATOM   2448  CG  LYS A 165     -15.204  41.421  11.325  1.00 23.81           C
ATOM   2449 1HG  LYS A 165     -15.386  41.447  10.253  1.00 23.81           H
ATOM   2450 2HG  LYS A 165     -15.784  42.213  11.801  1.00 23.81           H
ATOM   2451  CD  LYS A 165     -13.726  41.656  11.612  1.00 23.81           C
ATOM   2452 1HD  LYS A 165     -13.578  41.695  12.691  1.00 23.81           H
ATOM   2453 2HD  LYS A 165     -13.147  40.824  11.218  1.00 23.81           H
ATOM   2454  CE  LYS A 165     -13.214  42.952  10.996  1.00 23.81           C
ATOM   2455 1HE  LYS A 165     -13.808  43.785  11.377  1.00 23.81           H
ATOM   2456 2HE  LYS A 165     -12.177  43.097  11.304  1.00 23.81           H
ATOM   2457  NZ  LYS A 165     -13.280  42.940   9.498  1.00 23.81           N
ATOM   2458 1HZ  LYS A 165     -12.914  43.811   9.131  1.00 23.81           H
ATOM   2459 2HZ  LYS A 165     -14.240  42.848   9.190  1.00 23.81           H
ATOM   2460 3HZ  LYS A 165     -12.728  42.174   9.129  1.00 23.81           H
ATOM   2461  N   GLU A 166     -14.188  38.928   9.000  1.00  3.34           N
ATOM   2462  H   GLU A 166     -14.831  39.536   8.503  1.00  3.34           H
ATOM   2463  CA  GLU A 166     -12.951  38.506   8.333  1.00  3.34           C
ATOM   2464  HA  GLU A 166     -12.892  37.417   8.333  1.00  3.34           H
ATOM   2465  C   GLU A 166     -11.696  39.074   8.978  1.00  3.34           C
ATOM   2466  O   GLU A 166     -11.644  40.261   9.304  1.00  3.34           O
ATOM   2467  CB  GLU A 166     -12.912  39.016   6.898  1.00  3.34           C
ATOM   2468 1HB  GLU A 166     -12.994  40.100   6.925  1.00  3.34           H
ATOM   2469 2HB  GLU A 166     -11.940  38.767   6.474  1.00  3.34           H
ATOM   2470  CG  GLU A 166     -13.974  38.484   5.975  1.00  3.34           C
ATOM   2471 1HG  GLU A 166     -13.873  37.401   5.896  1.00  3.34           H
ATOM   2472 2HG  GLU A 166     -14.960  38.725   6.369  1.00  3.34           H
ATOM   2473  CD  GLU A 166     -13.816  39.109   4.609  1.00  3.34           C
ATOM   2474  OE1 GLU A 166     -14.277  40.263   4.399  1.00  3.34           O
ATOM   2475  OE2 GLU A 166     -13.167  38.492   3.735  1.00  3.34           O
ATOM   2476  N   CYS A 167     -10.654  38.263   9.076  1.00  9.43           N
ATOM   2477  H   CYS A 167     -10.721  37.307   8.737  1.00  9.43           H
ATOM   2478  CA  CYS A 167      -9.368  38.737   9.569  1.00  9.43           C
ATOM   2479  HA  CYS A 167      -9.520  39.327  10.471  1.00  9.43           H
ATOM   2480  C   CYS A 167      -8.742  39.592   8.457  1.00  9.43           C
ATOM   2481  O   CYS A 167      -8.590  39.108   7.329  1.00  9.43           O
ATOM   2482  CB  CYS A 167      -8.478  37.532   9.883  1.00  9.43           C
ATOM   2483 1HB  CYS A 167      -9.017  36.862  10.554  1.00  9.43           H
ATOM   2484 2HB  CYS A 167      -8.278  36.995   8.954  1.00  9.43           H
ATOM   2485  SG  CYS A 167      -6.907  37.967  10.652  1.00  9.43           S
ATOM   2486  HG  CYS A 167      -7.407  38.370  11.827  1.00  9.43           H
ATOM   2487  N   PRO A 168      -8.369  40.857   8.732  1.00 -2.20           N
ATOM   2488  CA  PRO A 168      -7.877  41.653   7.599  1.00 -2.20           C
ATOM   2489  HA  PRO A 168      -8.610  41.630   6.793  1.00 -2.20           H
ATOM   2490  C   PRO A 168      -6.532  41.228   7.013  1.00 -2.20           C
ATOM   2491  O   PRO A 168      -6.239  41.563   5.870  1.00 -2.20           O
ATOM   2492  CB  PRO A 168      -7.819  43.070   8.175  1.00 -2.20           C
ATOM   2493 1HB  PRO A 168      -7.031  43.656   7.702  1.00 -2.20           H
ATOM   2494 2HB  PRO A 168      -8.785  43.559   8.052  1.00 -2.20           H
ATOM   2495  CG  PRO A 168      -7.550  42.864   9.609  1.00 -2.20           C
ATOM   2496 1HG  PRO A 168      -6.496  42.642   9.761  1.00 -2.20           H
ATOM   2497 2HG  PRO A 168      -7.843  43.738  10.191  1.00 -2.20           H
ATOM   2498  CD  PRO A 168      -8.402  41.667   9.965  1.00 -2.20           C
ATOM   2499 1HD  PRO A 168      -7.969  41.124  10.806  1.00 -2.20           H
ATOM   2500 2HD  PRO A 168      -9.426  41.975  10.185  1.00 -2.20           H
ATOM   2501  N   GLY A 169      -5.739  40.435   7.723  1.00 10.57           N
ATOM   2502  H   GLY A 169      -5.962  40.204   8.685  1.00 10.57           H
ATOM   2503  CA  GLY A 169      -4.515  39.911   7.139  1.00 10.57           C
ATOM   2504 1HA  GLY A 169      -3.973  40.727   6.661  1.00 10.57           H
ATOM   2505 2HA  GLY A 169      -3.890  39.493   7.928  1.00 10.57           H
ATOM   2506  C   GLY A 169      -4.779  38.837   6.099  1.00 10.57           C
ATOM   2507  O   GLY A 169      -3.969  38.632   5.195  1.00 10.57           O
ATOM   2508  N   CYS A 170      -5.920  38.166   6.187  1.00 12.55           N
ATOM   2509  H   CYS A 170      -6.567  38.368   6.936  1.00 12.55           H
ATOM   2510  CA  CYS A 170      -6.287  37.147   5.205  1.00 12.55           C
ATOM   2511  HA  CYS A 170      -5.394  36.620   4.866  1.00 12.55           H
ATOM   2512  C   CYS A 170      -6.966  37.807   4.009  1.00 12.55           C
ATOM   2513  O   CYS A 170      -7.089  37.220   2.934  1.00 12.55           O
ATOM   2514  CB  CYS A 170      -7.265  36.151   5.828  1.00 12.55           C
ATOM   2515 1HB  CYS A 170      -8.175  36.687   6.104  1.00 12.55           H
ATOM   2516 2HB  CYS A 170      -7.527  35.406   5.076  1.00 12.55           H
ATOM   2517  SG  CYS A 170      -6.623  35.304   7.292  1.00 12.55           S
ATOM   2518  HG  CYS A 170      -7.710  34.541   7.489  1.00 12.55           H
ATOM   2519  N   ALA A 171      -7.445  39.021   4.229  1.00 21.65           N
ATOM   2520  H   ALA A 171      -7.319  39.446   5.133  1.00 21.65           H
ATOM   2521  CA  ALA A 171      -8.131  39.787   3.203  1.00 21.65           C
ATOM   2522  HA  ALA A 171      -8.797  39.128   2.643  1.00 21.65           H
ATOM   2523  C   ALA A 171      -7.111  40.402   2.248  1.00 21.65           C
ATOM   2524  O   ALA A 171      -5.956  40.611   2.607  1.00 21.65           O
ATOM   2525  CB  ALA A 171      -8.953  40.884   3.867  1.00 21.65           C
ATOM   2526 1HB  ALA A 171      -9.598  40.447   4.630  1.00 21.65           H
ATOM   2527 2HB  ALA A 171      -9.567  41.385   3.117  1.00 21.65           H
ATOM   2528 3HB  ALA A 171      -8.291  41.619   4.326  1.00 21.65           H
ATOM   2529  N   GLN A 172      -7.576  40.752   1.058  1.00 28.74           N
ATOM   2530  H   GLN A 172      -8.540  40.528   0.832  1.00 28.74           H
ATOM   2531  CA  GLN A 172      -6.811  41.479   0.047  1.00 28.74           C
ATOM   2532  HA  GLN A 172      -7.420  41.456  -0.856  1.00 28.74           H
ATOM   2533  C   GLN A 172      -5.457  40.875  -0.354  1.00 28.74           C
ATOM   2534  O   GLN A 172      -4.545  41.575  -0.796  1.00 28.74           O
ATOM   2535  CB  GLN A 172      -6.700  42.952   0.471  1.00 28.74           C
ATOM   2536 1HB  GLN A 172      -7.306  43.093   1.366  1.00 28.74           H
ATOM   2537 2HB  GLN A 172      -5.668  43.189   0.730  1.00 28.74           H
ATOM   2538  CG  GLN A 172      -7.197  43.933  -0.583  1.00 28.74           C
ATOM   2539 1HG  GLN A 172      -8.226  43.687  -0.843  1.00 28.74           H
ATOM   2540 2HG  GLN A 172      -7.177  44.938  -0.165  1.00 28.74           H
ATOM   2541  CD  GLN A 172      -6.359  43.914  -1.836  1.00 28.74           C
ATOM   2542  OE1 GLN A 172      -6.591  43.131  -2.749  1.00 28.74           O
ATOM   2543  NE2 GLN A 172      -5.366  44.756  -1.890  1.00 28.74           N
ATOM   2544 1HE2 GLN A 172      -4.805  44.787  -2.725  1.00 28.74           H
ATOM   2545 2HE2 GLN A 172      -5.160  45.341  -1.096  1.00 28.74           H
ATOM   2546  N   LEU A 173      -5.319  39.563  -0.220  1.00 14.11           N
ATOM   2547  H   LEU A 173      -6.069  39.028   0.193  1.00 14.11           H
ATOM   2548  CA  LEU A 173      -4.132  38.856  -0.709  1.00 14.11           C
ATOM   2549  HA  LEU A 173      -3.225  39.379  -0.408  1.00 14.11           H
ATOM   2550  C   LEU A 173      -4.209  38.818  -2.233  1.00 14.11           C
ATOM   2551  O   LEU A 173      -5.307  38.927  -2.789  1.00 14.11           O
ATOM   2552  CB  LEU A 173      -4.106  37.420  -0.172  1.00 14.11           C
ATOM   2553 1HB  LEU A 173      -5.038  36.941  -0.471  1.00 14.11           H
ATOM   2554 2HB  LEU A 173      -3.292  36.893  -0.668  1.00 14.11           H
ATOM   2555  CG  LEU A 173      -3.931  37.214   1.342  1.00 14.11           C
ATOM   2556  HG  LEU A 173      -4.699  37.782   1.864  1.00 14.11           H
ATOM   2557  CD1 LEU A 173      -4.108  35.738   1.680  1.00 14.11           C
ATOM   2558 1HD1 LEU A 173      -4.037  35.604   2.759  1.00 14.11           H
ATOM   2559 2HD1 LEU A 173      -3.336  35.142   1.193  1.00 14.11           H
ATOM   2560 3HD1 LEU A 173      -5.089  35.399   1.350  1.00 14.11           H
ATOM   2561  CD2 LEU A 173      -2.566  37.671   1.848  1.00 14.11           C
ATOM   2562 1HD2 LEU A 173      -2.490  37.480   2.919  1.00 14.11           H
ATOM   2563 2HD2 LEU A 173      -2.452  38.741   1.684  1.00 14.11           H
ATOM   2564 3HD2 LEU A 173      -1.770  37.138   1.327  1.00 14.11           H
ATOM   2565  N   ALA A 174      -3.090  38.646  -2.924  1.00  0.52           N
ATOM   2566  H   ALA A 174      -2.194  38.584  -2.454  1.00  0.52           H
ATOM   2567  CA  ALA A 174      -3.135  38.500  -4.377  1.00  0.52           C
ATOM   2568  HA  ALA A 174      -3.675  39.349  -4.796  1.00  0.52           H
ATOM   2569  C   ALA A 174      -3.877  37.194  -4.710  1.00  0.52           C
ATOM   2570  O   ALA A 174      -3.707  36.192  -4.001  1.00  0.52           O
ATOM   2571  CB  ALA A 174      -1.719  38.477  -4.941  1.00  0.52           C
ATOM   2572 1HB  ALA A 174      -1.229  39.426  -4.721  1.00  0.52           H
ATOM   2573 2HB  ALA A 174      -1.754  38.336  -6.022  1.00  0.52           H
ATOM   2574 3HB  ALA A 174      -1.151  37.662  -4.488  1.00  0.52           H
ATOM   2575  N   PRO A 175      -4.710  37.180  -5.766  1.00 -9.64           N
ATOM   2576  CA  PRO A 175      -5.451  35.935  -5.993  1.00 -9.64           C
ATOM   2577  HA  PRO A 175      -5.938  35.609  -5.075  1.00 -9.64           H
ATOM   2578  C   PRO A 175      -4.620  34.783  -6.549  1.00 -9.64           C
ATOM   2579  O   PRO A 175      -3.518  34.958  -7.087  1.00 -9.64           O
ATOM   2580  CB  PRO A 175      -6.513  36.362  -7.012  1.00 -9.64           C
ATOM   2581 1HB  PRO A 175      -6.812  35.528  -7.646  1.00 -9.64           H
ATOM   2582 2HB  PRO A 175      -7.378  36.774  -6.501  1.00 -9.64           H
ATOM   2583  CG  PRO A 175      -5.848  37.411  -7.797  1.00 -9.64           C
ATOM   2584 1HG  PRO A 175      -5.163  36.958  -8.513  1.00 -9.64           H
ATOM   2585 2HG  PRO A 175      -6.578  38.038  -8.309  1.00 -9.64           H
ATOM   2586  CD  PRO A 175      -5.086  38.202  -6.762  1.00 -9.64           C
ATOM   2587 1HD  PRO A 175      -4.203  38.664  -7.206  1.00 -9.64           H
ATOM   2588 2HD  PRO A 175      -5.731  38.954  -6.304  1.00 -9.64           H
ATOM   2589  N   GLY A 176      -5.198  33.594  -6.472  1.00 10.91           N
ATOM   2590  H   GLY A 176      -6.091  33.501  -5.997  1.00 10.91           H
ATOM   2591  CA  GLY A 176      -4.632  32.438  -7.142  1.00 10.91           C
ATOM   2592 1HA  GLY A 176      -3.556  32.405  -6.974  1.00 10.91           H
ATOM   2593 2HA  GLY A 176      -5.091  31.526  -6.760  1.00 10.91           H
ATOM   2594  C   GLY A 176      -4.910  32.559  -8.630  1.00 10.91           C
ATOM   2595  O   GLY A 176      -5.657  33.468  -9.032  1.00 10.91           O
ATOM   2596  N   PRO A 177      -4.333  31.694  -9.483  1.00 -8.99           N
ATOM   2597  CA  PRO A 177      -4.627  31.856 -10.912  1.00 -8.99           C
ATOM   2598  HA  PRO A 177      -4.252  32.816 -11.264  1.00 -8.99           H
ATOM   2599  C   PRO A 177      -6.107  31.713 -11.224  1.00 -8.99           C
ATOM   2600  O   PRO A 177      -6.781  30.842 -10.669  1.00 -8.99           O
ATOM   2601  CB  PRO A 177      -3.862  30.698 -11.559  1.00 -8.99           C
ATOM   2602 1HB  PRO A 177      -4.514  29.832 -11.669  1.00 -8.99           H
ATOM   2603 2HB  PRO A 177      -3.460  30.997 -12.525  1.00 -8.99           H
ATOM   2604  CG  PRO A 177      -2.777  30.394 -10.600  1.00 -8.99           C
ATOM   2605 1HG  PRO A 177      -2.403  29.380 -10.740  1.00 -8.99           H
ATOM   2606 2HG  PRO A 177      -1.974  31.121 -10.714  1.00 -8.99           H
ATOM   2607  CD  PRO A 177      -3.428  30.553  -9.258  1.00 -8.99           C
ATOM   2608 1HD  PRO A 177      -4.000  29.660  -9.000  1.00 -8.99           H
ATOM   2609 2HD  PRO A 177      -2.682  30.778  -8.495  1.00 -8.99           H
ATOM   2610  N   THR A 178      -6.616  32.550 -12.112  1.00 -1.72           N
ATOM   2611  H   THR A 178      -6.047  33.285 -12.506  1.00 -1.72           H
ATOM   2612  CA  THR A 178      -8.015  32.461 -12.512  1.00 -1.72           C
ATOM   2613  HA  THR A 178      -8.628  32.525 -11.616  1.00 -1.72           H
ATOM   2614  C   THR A 178      -8.258  31.130 -13.236  1.00 -1.72           C
ATOM   2615  O   THR A 178      -7.536  30.802 -14.185  1.00 -1.72           O
ATOM   2616  CB  THR A 178      -8.357  33.639 -13.440  1.00 -1.72           C
ATOM   2617  HB  THR A 178      -7.859  33.502 -14.400  1.00 -1.72           H
ATOM   2618  OG1 THR A 178      -7.880  34.844 -12.835  1.00 -1.72           O
ATOM   2619  HG1 THR A 178      -7.739  35.489 -13.541  1.00 -1.72           H
ATOM   2620  CG2 THR A 178      -9.844  33.802 -13.644  1.00 -1.72           C
ATOM   2621 1HG2 THR A 178     -10.022  34.637 -14.321  1.00 -1.72           H
ATOM   2622 2HG2 THR A 178     -10.327  34.007 -12.690  1.00 -1.72           H
ATOM   2623 3HG2 THR A 178     -10.268  32.899 -14.083  1.00 -1.72           H
ATOM   2624  N   PRO A 179      -9.231  30.317 -12.788  1.00 -5.89           N
ATOM   2625  CA  PRO A 179      -9.422  29.066 -13.532  1.00 -5.89           C
ATOM   2626  HA  PRO A 179      -8.470  28.562 -13.697  1.00 -5.89           H
ATOM   2627  C   PRO A 179     -10.139  29.285 -14.862  1.00 -5.89           C
ATOM   2628  O   PRO A 179     -10.841  30.281 -15.053  1.00 -5.89           O
ATOM   2629  CB  PRO A 179     -10.287  28.244 -12.576  1.00 -5.89           C
ATOM   2630 1HB  PRO A 179     -10.909  27.539 -13.125  1.00 -5.89           H
ATOM   2631 2HB  PRO A 179      -9.659  27.723 -11.853  1.00 -5.89           H
ATOM   2632  CG  PRO A 179     -11.115  29.257 -11.895  1.00 -5.89           C
ATOM   2633 1HG  PRO A 179     -11.929  29.570 -12.549  1.00 -5.89           H
ATOM   2634 2HG  PRO A 179     -11.507  28.871 -10.955  1.00 -5.89           H
ATOM   2635  CD  PRO A 179     -10.174  30.410 -11.657  1.00 -5.89           C
ATOM   2636 1HD  PRO A 179     -10.718  31.355 -11.678  1.00 -5.89           H
ATOM   2637 2HD  PRO A 179      -9.643  30.284 -10.712  1.00 -5.89           H
ATOM   2638  N   ARG A 180      -9.989  28.342 -15.783  1.00  8.12           N
ATOM   2639  H   ARG A 180      -9.388  27.550 -15.603  1.00  8.12           H
ATOM   2640  CA  ARG A 180     -10.693  28.381 -17.065  1.00  8.12           C
ATOM   2641  HA  ARG A 180     -11.699  28.774 -16.930  1.00  8.12           H
ATOM   2642  C   ARG A 180     -10.731  26.967 -17.597  1.00  8.12           C
ATOM   2643  O   ARG A 180      -9.896  26.155 -17.204  1.00  8.12           O
ATOM   2644  CB  ARG A 180      -9.921  29.239 -18.070  1.00  8.12           C
ATOM   2645 1HB  ARG A 180      -9.290  29.937 -17.521  1.00  8.12           H
ATOM   2646 2HB  ARG A 180      -9.269  28.583 -18.645  1.00  8.12           H
ATOM   2647  CG  ARG A 180     -10.804  30.037 -19.021  1.00  8.12           C
ATOM   2648 1HG  ARG A 180     -11.500  29.373 -19.532  1.00  8.12           H
ATOM   2649 2HG  ARG A 180     -11.365  30.779 -18.453  1.00  8.12           H
ATOM   2650  CD  ARG A 180      -9.939  30.738 -20.049  1.00  8.12           C
ATOM   2651 1HD  ARG A 180     -10.543  31.477 -20.577  1.00  8.12           H
ATOM   2652 2HD  ARG A 180      -9.122  31.246 -19.536  1.00  8.12           H
ATOM   2653  NE  ARG A 180      -9.407  29.780 -21.027  1.00  8.12           N
ATOM   2654  HE  ARG A 180      -9.856  28.874 -21.069  1.00  8.12           H
ATOM   2655  CZ  ARG A 180      -8.407  29.984 -21.870  1.00  8.12           C
ATOM   2656  NH1 ARG A 180      -8.160  29.078 -22.762  1.00  8.12           N
ATOM   2657 1HH1 ARG A 180      -8.775  28.285 -22.886  1.00  8.12           H
ATOM   2658 2HH1 ARG A 180      -7.331  29.173 -23.336  1.00  8.12           H
ATOM   2659  NH2 ARG A 180      -7.601  31.011 -21.827  1.00  8.12           N
ATOM   2660 1HH2 ARG A 180      -7.710  31.718 -21.112  1.00  8.12           H
ATOM   2661 2HH2 ARG A 180      -6.860  31.085 -22.511  1.00  8.12           H
ATOM   2662  N   ALA A 181     -11.630  26.677 -18.520  1.00 -1.92           N
ATOM   2663  H   ALA A 181     -12.408  27.304 -18.682  1.00 -1.92           H
ATOM   2664  CA  ALA A 181     -11.459  25.513 -19.371  1.00 -1.92           C
ATOM   2665  HA  ALA A 181     -11.190  24.649 -18.767  1.00 -1.92           H
ATOM   2666  C   ALA A 181     -10.302  25.892 -20.300  1.00 -1.92           C
ATOM   2667  O   ALA A 181     -10.270  27.001 -20.836  1.00 -1.92           O
ATOM   2668  CB  ALA A 181     -12.739  25.229 -20.160  1.00 -1.92           C
ATOM   2669 1HB  ALA A 181     -13.559  25.028 -19.469  1.00 -1.92           H
ATOM   2670 2HB  ALA A 181     -12.586  24.358 -20.799  1.00 -1.92           H
ATOM   2671 3HB  ALA A 181     -12.992  26.090 -20.782  1.00 -1.92           H
ATOM   2672  N   PHE A 182      -9.357  24.985 -20.478  1.00 -0.81           N
ATOM   2673  H   PHE A 182      -9.432  24.090 -20.016  1.00 -0.81           H
ATOM   2674  CA  PHE A 182      -8.206  25.223 -21.346  1.00 -0.81           C
ATOM   2675  HA  PHE A 182      -8.295  26.180 -21.860  1.00 -0.81           H
ATOM   2676  C   PHE A 182      -8.192  24.116 -22.389  1.00 -0.81           C
ATOM   2677  O   PHE A 182      -8.781  23.056 -22.164  1.00 -0.81           O
ATOM   2678  CB  PHE A 182      -6.905  25.218 -20.540  1.00 -0.81           C
ATOM   2679 1HB  PHE A 182      -6.835  24.287 -19.978  1.00 -0.81           H
ATOM   2680 2HB  PHE A 182      -6.082  25.257 -21.242  1.00 -0.81           H
ATOM   2681  CG  PHE A 182      -6.760  26.389 -19.599  1.00 -0.81           C
ATOM   2682  CD1 PHE A 182      -6.874  26.213 -18.211  1.00 -0.81           C
ATOM   2683  HD1 PHE A 182      -7.081  25.233 -17.812  1.00 -0.81           H
ATOM   2684  CD2 PHE A 182      -6.482  27.673 -20.099  1.00 -0.81           C
ATOM   2685  HD2 PHE A 182      -6.389  27.826 -21.163  1.00 -0.81           H
ATOM   2686  CE1 PHE A 182      -6.733  27.310 -17.322  1.00 -0.81           C
ATOM   2687  HE1 PHE A 182      -6.844  27.164 -16.257  1.00 -0.81           H
ATOM   2688  CE2 PHE A 182      -6.313  28.777 -19.224  1.00 -0.81           C
ATOM   2689  HE2 PHE A 182      -6.094  29.758 -19.623  1.00 -0.81           H
ATOM   2690  CZ  PHE A 182      -6.444  28.594 -17.832  1.00 -0.81           C
ATOM   2691  HZ  PHE A 182      -6.332  29.434 -17.160  1.00 -0.81           H
ATOM   2692  N   GLY A 183      -7.516  24.359 -23.500  1.00 33.72           N
ATOM   2693  H   GLY A 183      -7.027  25.249 -23.600  1.00 33.72           H
ATOM   2694  CA  GLY A 183      -7.422  23.405 -24.594  1.00 33.72           C
ATOM   2695 1HA  GLY A 183      -7.522  22.385 -24.230  1.00 33.72           H
ATOM   2696 2HA  GLY A 183      -8.201  23.607 -25.328  1.00 33.72           H
ATOM   2697  C   GLY A 183      -6.062  23.591 -25.231  1.00 33.72           C
ATOM   2698  O   GLY A 183      -5.061  23.597 -24.519  1.00 33.72           O
ATOM   2699  N   LEU A 184      -6.019  23.825 -26.536  1.00  9.13           N
ATOM   2700  H   LEU A 184      -6.867  23.770 -27.086  1.00  9.13           H
ATOM   2701  CA  LEU A 184      -4.784  24.247 -27.199  1.00  9.13           C
ATOM   2702  HA  LEU A 184      -3.989  23.527 -27.011  1.00  9.13           H
ATOM   2703  C   LEU A 184      -4.380  25.605 -26.635  1.00  9.13           C
ATOM   2704  O   LEU A 184      -3.200  25.902 -26.417  1.00  9.13           O
ATOM   2705  CB  LEU A 184      -5.020  24.387 -28.705  1.00  9.13           C
ATOM   2706 1HB  LEU A 184      -5.334  23.419 -29.096  1.00  9.13           H
ATOM   2707 2HB  LEU A 184      -5.841  25.089 -28.851  1.00  9.13           H
ATOM   2708  CG  LEU A 184      -3.835  24.887 -29.546  1.00  9.13           C
ATOM   2709  HG  LEU A 184      -3.530  25.866 -29.179  1.00  9.13           H
ATOM   2710  CD1 LEU A 184      -2.626  23.959 -29.488  1.00  9.13           C
ATOM   2711 1HD1 LEU A 184      -1.875  24.282 -30.207  1.00  9.13           H
ATOM   2712 2HD1 LEU A 184      -2.932  22.941 -29.724  1.00  9.13           H
ATOM   2713 3HD1 LEU A 184      -2.190  23.982 -28.491  1.00  9.13           H
ATOM   2714  CD2 LEU A 184      -4.307  25.053 -30.973  1.00  9.13           C
ATOM   2715 1HD2 LEU A 184      -3.487  25.416 -31.592  1.00  9.13           H
ATOM   2716 2HD2 LEU A 184      -5.114  25.783 -31.010  1.00  9.13           H
ATOM   2717 3HD2 LEU A 184      -4.667  24.102 -31.365  1.00  9.13           H
ATOM   2718  N   ASP A 185      -5.392  26.414 -26.365  1.00 -7.23           N
ATOM   2719  H   ASP A 185      -6.337  26.133 -26.603  1.00 -7.23           H
ATOM   2720  CA  ASP A 185      -5.221  27.669 -25.651  1.00 -7.23           C
ATOM   2721  HA  ASP A 185      -4.316  28.171 -25.985  1.00 -7.23           H
ATOM   2722  C   ASP A 185      -5.083  27.309 -24.173  1.00 -7.23           C
ATOM   2723  O   ASP A 185      -6.058  26.956 -23.500  1.00 -7.23           O
ATOM   2724  CB  ASP A 185      -6.413  28.591 -25.911  1.00 -7.23           C
ATOM   2725 1HB  ASP A 185      -6.562  28.667 -26.989  1.00 -7.23           H
ATOM   2726 2HB  ASP A 185      -7.310  28.162 -25.468  1.00 -7.23           H
ATOM   2727  CG  ASP A 185      -6.206  29.983 -25.355  1.00 -7.23           C
ATOM   2728  OD1 ASP A 185      -5.842  30.133 -24.172  1.00 -7.23           O
ATOM   2729  OD2 ASP A 185      -6.451  30.964 -26.091  1.00 -7.23           O
ATOM   2730  N   GLN A 186      -3.851  27.341 -23.690  1.00 12.68           N
ATOM   2731  H   GLN A 186      -3.087  27.587 -24.307  1.00 12.68           H
ATOM   2732  CA  GLN A 186      -3.517  27.077 -22.295  1.00 12.68           C
ATOM   2733  HA  GLN A 186      -4.303  27.458 -21.647  1.00 12.68           H
ATOM   2734  C   GLN A 186      -2.231  27.864 -22.053  1.00 12.68           C
ATOM   2735  O   GLN A 186      -1.549  28.212 -23.033  1.00 12.68           O
ATOM   2736  CB  GLN A 186      -3.320  25.571 -22.041  1.00 12.68           C
ATOM   2737 1HB  GLN A 186      -3.065  25.428 -20.992  1.00 12.68           H
ATOM   2738 2HB  GLN A 186      -4.261  25.064 -22.234  1.00 12.68           H
ATOM   2739  CG  GLN A 186      -2.263  24.890 -22.889  1.00 12.68           C
ATOM   2740 1HG  GLN A 186      -2.589  24.883 -23.927  1.00 12.68           H
ATOM   2741 2HG  GLN A 186      -1.330  25.447 -22.817  1.00 12.68           H
ATOM   2742  CD  GLN A 186      -1.998  23.467 -22.454  1.00 12.68           C
ATOM   2743  OE1 GLN A 186      -2.905  22.660 -22.247  1.00 12.68           O
ATOM   2744  NE2 GLN A 186      -0.740  23.148 -22.279  1.00 12.68           N
ATOM   2745 1HE2 GLN A 186      -0.514  22.233 -21.933  1.00 12.68           H
ATOM   2746 2HE2 GLN A 186      -0.024  23.828 -22.476  1.00 12.68           H
ATOM   2747  N   PRO A 187      -1.881  28.165 -20.787  1.00 -1.54           N
ATOM   2748  CA  PRO A 187      -0.586  28.835 -20.617  1.00 -1.54           C
ATOM   2749  HA  PRO A 187      -0.598  29.798 -21.125  1.00 -1.54           H
ATOM   2750  C   PRO A 187       0.572  27.963 -21.099  1.00 -1.54           C
ATOM   2751  O   PRO A 187       0.494  26.726 -20.999  1.00 -1.54           O
ATOM   2752  CB  PRO A 187      -0.486  29.023 -19.099  1.00 -1.54           C
ATOM   2753 1HB  PRO A 187       0.063  28.192 -18.656  1.00 -1.54           H
ATOM   2754 2HB  PRO A 187      -0.004  29.970 -18.858  1.00 -1.54           H
ATOM   2755  CG  PRO A 187      -1.888  29.009 -18.633  1.00 -1.54           C
ATOM   2756 1HG  PRO A 187      -1.944  28.758 -17.575  1.00 -1.54           H
ATOM   2757 2HG  PRO A 187      -2.355  29.976 -18.827  1.00 -1.54           H
ATOM   2758  CD  PRO A 187      -2.526  27.946 -19.479  1.00 -1.54           C
ATOM   2759 1HD  PRO A 187      -2.288  26.952 -19.097  1.00 -1.54           H
ATOM   2760 2HD  PRO A 187      -3.604  28.099 -19.536  1.00 -1.54           H
ATOM   2761  N   PRO A 188       1.646  28.571 -21.634  1.00  0.58           N
ATOM   2762  CA  PRO A 188       2.754  27.707 -22.054  1.00  0.58           C
ATOM   2763  HA  PRO A 188       2.409  26.974 -22.782  1.00  0.58           H
ATOM   2764  C   PRO A 188       3.403  27.024 -20.864  1.00  0.58           C
ATOM   2765  O   PRO A 188       3.409  27.555 -19.750  1.00  0.58           O
ATOM   2766  CB  PRO A 188       3.741  28.687 -22.700  1.00  0.58           C
ATOM   2767 1HB  PRO A 188       4.506  28.977 -21.982  1.00  0.58           H
ATOM   2768 2HB  PRO A 188       4.197  28.253 -23.590  1.00  0.58           H
ATOM   2769  CG  PRO A 188       2.912  29.860 -23.049  1.00  0.58           C
ATOM   2770 1HG  PRO A 188       3.519  30.755 -23.154  1.00  0.58           H
ATOM   2771 2HG  PRO A 188       2.356  29.658 -23.965  1.00  0.58           H
ATOM   2772  CD  PRO A 188       1.972  29.983 -21.895  1.00  0.58           C
ATOM   2773 1HD  PRO A 188       2.471  30.426 -21.031  1.00  0.58           H
ATOM   2774 2HD  PRO A 188       1.090  30.557 -22.177  1.00  0.58           H
ATOM   2775  N   LEU A 189       3.975  25.855 -21.097  1.00 12.67           N
ATOM   2776  H   LEU A 189       3.952  25.461 -22.023  1.00 12.67           H
ATOM   2777  CA  LEU A 189       4.681  25.151 -20.034  1.00 12.67           C
ATOM   2778  HA  LEU A 189       4.054  25.138 -19.144  1.00 12.67           H
ATOM   2779  C   LEU A 189       5.952  25.960 -19.758  1.00 12.67           C
ATOM   2780  O   LEU A 189       6.469  26.595 -20.684  1.00 12.67           O
ATOM   2781  CB  LEU A 189       4.993  23.712 -20.468  1.00 12.67           C
ATOM   2782 1HB  LEU A 189       5.666  23.752 -21.324  1.00 12.67           H
ATOM   2783 2HB  LEU A 189       5.517  23.219 -19.649  1.00 12.67           H
ATOM   2784  CG  LEU A 189       3.778  22.848 -20.861  1.00 12.67           C
ATOM   2785  HG  LEU A 189       3.317  23.288 -21.745  1.00 12.67           H
ATOM   2786  CD1 LEU A 189       4.230  21.438 -21.229  1.00 12.67           C
ATOM   2787 1HD1 LEU A 189       3.369  20.841 -21.529  1.00 12.67           H
ATOM   2788 2HD1 LEU A 189       4.716  20.964 -20.375  1.00 12.67           H
ATOM   2789 3HD1 LEU A 189       4.925  21.479 -22.065  1.00 12.67           H
ATOM   2790  CD2 LEU A 189       2.708  22.769 -19.769  1.00 12.67           C
ATOM   2791 1HD2 LEU A 189       1.926  22.069 -20.065  1.00 12.67           H
ATOM   2792 2HD2 LEU A 189       2.251  23.748 -19.628  1.00 12.67           H
ATOM   2793 3HD2 LEU A 189       3.157  22.443 -18.832  1.00 12.67           H
ATOM   2794  N   PRO A 190       6.442  26.001 -18.505  1.00  2.20           N
ATOM   2795  CA  PRO A 190       7.672  26.781 -18.304  1.00  2.20           C
ATOM   2796  HA  PRO A 190       7.522  27.818 -18.602  1.00  2.20           H
ATOM   2797  C   PRO A 190       8.863  26.187 -19.045  1.00  2.20           C
ATOM   2798  O   PRO A 190       8.886  24.982 -19.325  1.00  2.20           O
ATOM   2799  CB  PRO A 190       7.902  26.689 -16.790  1.00  2.20           C
ATOM   2800 1HB  PRO A 190       8.599  25.881 -16.569  1.00  2.20           H
ATOM   2801 2HB  PRO A 190       8.275  27.634 -16.396  1.00  2.20           H
ATOM   2802  CG  PRO A 190       6.560  26.372 -16.228  1.00  2.20           C
ATOM   2803 1HG  PRO A 190       6.644  25.910 -15.245  1.00  2.20           H
ATOM   2804 2HG  PRO A 190       5.952  27.277 -16.180  1.00  2.20           H
ATOM   2805  CD  PRO A 190       5.985  25.415 -17.232  1.00  2.20           C
ATOM   2806 1HD  PRO A 190       6.401  24.414 -17.099  1.00  2.20           H
ATOM   2807 2HD  PRO A 190       4.897  25.401 -17.165  1.00  2.20           H
ATOM   2808  N   GLU A 191       9.874  26.995 -19.324  1.00 15.81           N
ATOM   2809  H   GLU A 191       9.813  27.981 -19.085  1.00 15.81           H
ATOM   2810  CA  GLU A 191      11.086  26.489 -19.958  1.00 15.81           C
ATOM   2811  HA  GLU A 191      10.813  25.933 -20.852  1.00 15.81           H
ATOM   2812  C   GLU A 191      11.810  25.572 -18.982  1.00 15.81           C
ATOM   2813  O   GLU A 191      11.609  25.646 -17.770  1.00 15.81           O
ATOM   2814  CB  GLU A 191      12.053  27.614 -20.338  1.00 15.81           C
ATOM   2815 1HB  GLU A 191      11.519  28.559 -20.368  1.00 15.81           H
ATOM   2816 2HB  GLU A 191      12.804  27.682 -19.557  1.00 15.81           H
ATOM   2817  CG  GLU A 191      12.744  27.378 -21.681  1.00 15.81           C
ATOM   2818 1HG  GLU A 191      13.192  26.384 -21.675  1.00 15.81           H
ATOM   2819 2HG  GLU A 191      11.993  27.408 -22.470  1.00 15.81           H
ATOM   2820  CD  GLU A 191      13.834  28.392 -21.987  1.00 15.81           C
ATOM   2821  OE1 GLU A 191      14.835  28.450 -21.239  1.00 15.81           O
ATOM   2822  OE2 GLU A 191      13.742  29.109 -23.005  1.00 15.81           O
ATOM   2823  N   THR A 192      12.725  24.763 -19.488  1.00 16.59           N
ATOM   2824  H   THR A 192      12.893  24.745 -20.488  1.00 16.59           H
ATOM   2825  CA  THR A 192      13.574  23.912 -18.664  1.00 16.59           C
ATOM   2826  HA  THR A 192      12.974  23.177 -18.132  1.00 16.59           H
ATOM   2827  C   THR A 192      14.387  24.708 -17.645  1.00 16.59           C
ATOM   2828  O   THR A 192      14.562  24.265 -16.507  1.00 16.59           O
ATOM   2829  CB  THR A 192      14.535  23.212 -19.618  1.00 16.59           C
ATOM   2830  HB  THR A 192      15.516  23.099 -19.156  1.00 16.59           H
ATOM   2831  OG1 THR A 192      14.613  24.027 -20.793  1.00 16.59           O
ATOM   2832  HG1 THR A 192      15.421  23.798 -21.272  1.00 16.59           H
ATOM   2833  CG2 THR A 192      14.001  21.862 -20.050  1.00 16.59           C
ATOM   2834 1HG2 THR A 192      14.718  21.401 -20.729  1.00 16.59           H
ATOM   2835 2HG2 THR A 192      13.049  21.984 -20.567  1.00 16.59           H
ATOM   2836 3HG2 THR A 192      13.873  21.216 -19.181  1.00 16.59           H
ATOM   2837  N   SER A 193      14.804  25.912 -18.011  1.00 -3.93           N
ATOM   2838  H   SER A 193      14.628  26.239 -18.951  1.00 -3.93           H
ATOM   2839  CA  SER A 193      15.523  26.797 -17.097  1.00 -3.93           C
ATOM   2840  HA  SER A 193      16.405  26.285 -16.715  1.00 -3.93           H
ATOM   2841  C   SER A 193      14.657  27.209 -15.910  1.00 -3.93           C
ATOM   2842  O   SER A 193      15.130  27.280 -14.772  1.00 -3.93           O
ATOM   2843  CB  SER A 193      15.950  28.046 -17.864  1.00 -3.93           C
ATOM   2844 1HB  SER A 193      16.392  28.771 -17.181  1.00 -3.93           H
ATOM   2845 2HB  SER A 193      16.679  27.772 -18.627  1.00 -3.93           H
ATOM   2846  OG  SER A 193      14.811  28.599 -18.495  1.00 -3.93           O
ATOM   2847  HG  SER A 193      14.983  28.674 -19.445  1.00 -3.93           H
ATOM   2848  N   GLY A 194      13.374  27.426 -16.163  1.00  5.09           N
ATOM   2849  H   GLY A 194      13.040  27.363 -17.116  1.00  5.09           H
ATOM   2850  CA  GLY A 194      12.443  27.765 -15.105  1.00  5.09           C
ATOM   2851 1HA  GLY A 194      12.867  28.554 -14.484  1.00  5.09           H
ATOM   2852 2HA  GLY A 194      11.510  28.116 -15.548  1.00  5.09           H
ATOM   2853  C   GLY A 194      12.157  26.549 -14.251  1.00  5.09           C
ATOM   2854  O   GLY A 194      12.150  26.610 -13.020  1.00  5.09           O
ATOM   2855  N   ARG A 195      11.961  25.411 -14.906  1.00  3.01           N
ATOM   2856  H   ARG A 195      11.999  25.418 -15.926  1.00  3.01           H
ATOM   2857  CA  ARG A 195      11.674  24.157 -14.206  1.00  3.01           C
ATOM   2858  HA  ARG A 195      10.783  24.288 -13.593  1.00  3.01           H
ATOM   2859  C   ARG A 195      12.790  23.720 -13.278  1.00  3.01           C
ATOM   2860  O   ARG A 195      12.487  23.094 -12.272  1.00  3.01           O
ATOM   2861  CB  ARG A 195      11.443  23.001 -15.183  1.00  3.01           C
ATOM   2862 1HB  ARG A 195      12.311  22.934 -15.838  1.00  3.01           H
ATOM   2863 2HB  ARG A 195      11.384  22.075 -14.611  1.00  3.01           H
ATOM   2864  CG  ARG A 195      10.195  23.096 -16.041  1.00  3.01           C
ATOM   2865 1HG  ARG A 195       9.305  23.027 -15.416  1.00  3.01           H
ATOM   2866 2HG  ARG A 195      10.186  24.044 -16.569  1.00  3.01           H
ATOM   2867  CD  ARG A 195      10.204  21.964 -17.052  1.00  3.01           C
ATOM   2868 1HD  ARG A 195      11.208  21.541 -17.102  1.00  3.01           H
ATOM   2869 2HD  ARG A 195       9.509  21.186 -16.732  1.00  3.01           H
ATOM   2870  NE  ARG A 195       9.834  22.451 -18.384  1.00  3.01           N
ATOM   2871  HE  ARG A 195       9.495  23.405 -18.456  1.00  3.01           H
ATOM   2872  CZ  ARG A 195       9.909  21.775 -19.520  1.00  3.01           C
ATOM   2873  NH1 ARG A 195       9.590  22.400 -20.612  1.00  3.01           N
ATOM   2874 1HH1 ARG A 195       9.248  23.352 -20.551  1.00  3.01           H
ATOM   2875 2HH1 ARG A 195       9.716  21.944 -21.508  1.00  3.01           H
ATOM   2876  NH2 ARG A 195      10.349  20.547 -19.612  1.00  3.01           N
ATOM   2877 1HH2 ARG A 195      10.667  20.066 -18.788  1.00  3.01           H
ATOM   2878 2HH2 ARG A 195      10.345  20.075 -20.505  1.00  3.01           H
ATOM   2879  N   ARG A 196      14.050  24.015 -13.585  1.00  8.11           N
ATOM   2880  H   ARG A 196      14.252  24.547 -14.426  1.00  8.11           H
ATOM   2881  CA  ARG A 196      15.159  23.520 -12.758  1.00  8.11           C
ATOM   2882  HA  ARG A 196      15.145  22.434 -12.825  1.00  8.11           H
ATOM   2883  C   ARG A 196      15.008  23.834 -11.284  1.00  8.11           C
ATOM   2884  O   ARG A 196      15.011  22.908 -10.495  1.00  8.11           O
ATOM   2885  CB  ARG A 196      16.528  24.021 -13.229  1.00  8.11           C
ATOM   2886 1HB  ARG A 196      16.379  24.852 -13.919  1.00  8.11           H
ATOM   2887 2HB  ARG A 196      17.070  24.401 -12.365  1.00  8.11           H
ATOM   2888  CG  ARG A 196      17.407  22.970 -13.912  1.00  8.11           C
ATOM   2889 1HG  ARG A 196      16.899  22.643 -14.817  1.00  8.11           H
ATOM   2890 2HG  ARG A 196      18.339  23.451 -14.207  1.00  8.11           H
ATOM   2891  CD  ARG A 196      17.763  21.722 -13.084  1.00  8.11           C
ATOM   2892 1HD  ARG A 196      16.849  21.198 -12.803  1.00  8.11           H
ATOM   2893 2HD  ARG A 196      18.346  21.062 -13.726  1.00  8.11           H
ATOM   2894  NE  ARG A 196      18.550  21.996 -11.871  1.00  8.11           N
ATOM   2895  HE  ARG A 196      18.515  22.939 -11.495  1.00  8.11           H
ATOM   2896  CZ  ARG A 196      19.291  21.126 -11.196  1.00  8.11           C
ATOM   2897  NH1 ARG A 196      20.001  21.559 -10.197  1.00  8.11           N
ATOM   2898 1HH1 ARG A 196      20.000  22.545  -9.970  1.00  8.11           H
ATOM   2899 2HH1 ARG A 196      20.562  20.922  -9.651  1.00  8.11           H
ATOM   2900  NH2 ARG A 196      19.374  19.852 -11.486  1.00  8.11           N
ATOM   2901 1HH2 ARG A 196      18.885  19.488 -12.286  1.00  8.11           H
ATOM   2902 2HH2 ARG A 196      19.951  19.247 -10.918  1.00  8.11           H
ATOM   2903  N   LYS A 197      14.777  25.078 -10.886  1.00 -4.83           N
ATOM   2904  H   LYS A 197      14.751  25.833 -11.554  1.00 -4.83           H
ATOM   2905  CA  LYS A 197      14.599  25.334  -9.452  1.00 -4.83           C
ATOM   2906  HA  LYS A 197      15.431  24.861  -8.933  1.00 -4.83           H
ATOM   2907  C   LYS A 197      13.349  24.709  -8.857  1.00 -4.83           C
ATOM   2908  O   LYS A 197      13.366  24.301  -7.708  1.00 -4.83           O
ATOM   2909  CB  LYS A 197      14.654  26.813  -9.090  1.00 -4.83           C
ATOM   2910 1HB  LYS A 197      14.000  27.391  -9.739  1.00 -4.83           H
ATOM   2911 2HB  LYS A 197      14.289  26.905  -8.066  1.00 -4.83           H
ATOM   2912  CG  LYS A 197      16.073  27.365  -9.126  1.00 -4.83           C
ATOM   2913 1HG  LYS A 197      16.779  26.556  -8.941  1.00 -4.83           H
ATOM   2914 2HG  LYS A 197      16.279  27.809 -10.099  1.00 -4.83           H
ATOM   2915  CD  LYS A 197      16.231  28.392  -8.024  1.00 -4.83           C
ATOM   2916 1HD  LYS A 197      15.505  29.189  -8.173  1.00 -4.83           H
ATOM   2917 2HD  LYS A 197      16.024  27.909  -7.069  1.00 -4.83           H
ATOM   2918  CE  LYS A 197      17.630  28.983  -7.970  1.00 -4.83           C
ATOM   2919 1HE  LYS A 197      18.353  28.183  -7.790  1.00 -4.83           H
ATOM   2920 2HE  LYS A 197      17.863  29.464  -8.922  1.00 -4.83           H
ATOM   2921  NZ  LYS A 197      17.706  29.995  -6.861  1.00 -4.83           N
ATOM   2922 1HZ  LYS A 197      18.643  30.375  -6.796  1.00 -4.83           H
ATOM   2923 2HZ  LYS A 197      17.464  29.557  -5.980  1.00 -4.83           H
ATOM   2924 3HZ  LYS A 197      17.052  30.749  -7.039  1.00 -4.83           H
ATOM   2925  N   LYS A 198      12.282  24.548  -9.624  1.00  7.78           N
ATOM   2926  H   LYS A 198      12.295  24.851 -10.586  1.00  7.78           H
ATOM   2927  CA  LYS A 198      11.089  23.905  -9.067  1.00  7.78           C
ATOM   2928  HA  LYS A 198      10.891  24.346  -8.088  1.00  7.78           H
ATOM   2929  C   LYS A 198      11.349  22.413  -8.849  1.00  7.78           C
ATOM   2930  O   LYS A 198      10.888  21.835  -7.875  1.00  7.78           O
ATOM   2931  CB  LYS A 198       9.864  24.150  -9.953  1.00  7.78           C
ATOM   2932 1HB  LYS A 198      10.005  23.652 -10.912  1.00  7.78           H
ATOM   2933 2HB  LYS A 198       8.996  23.713  -9.458  1.00  7.78           H
ATOM   2934  CG  LYS A 198       9.600  25.634 -10.208  1.00  7.78           C
ATOM   2935 1HG  LYS A 198      10.139  26.220  -9.465  1.00  7.78           H
ATOM   2936 2HG  LYS A 198       9.976  25.898 -11.196  1.00  7.78           H
ATOM   2937  CD  LYS A 198       8.123  26.000 -10.110  1.00  7.78           C
ATOM   2938 1HD  LYS A 198       7.537  25.416 -10.821  1.00  7.78           H
ATOM   2939 2HD  LYS A 198       7.779  25.788  -9.099  1.00  7.78           H
ATOM   2940  CE  LYS A 198       7.957  27.486 -10.394  1.00  7.78           C
ATOM   2941 1HE  LYS A 198       8.789  28.016  -9.922  1.00  7.78           H
ATOM   2942 2HE  LYS A 198       8.018  27.648 -11.470  1.00  7.78           H
ATOM   2943  NZ  LYS A 198       6.694  28.097  -9.871  1.00  7.78           N
ATOM   2944 1HZ  LYS A 198       6.664  29.073 -10.146  1.00  7.78           H
ATOM   2945 2HZ  LYS A 198       6.701  28.066  -8.862  1.00  7.78           H
ATOM   2946 3HZ  LYS A 198       5.881  27.603 -10.224  1.00  7.78           H
ATOM   2947  N   LEU A 199      12.148  21.806  -9.717  1.00-13.05           N
ATOM   2948  H   LEU A 199      12.470  22.317 -10.532  1.00-13.05           H
ATOM   2949  CA  LEU A 199      12.596  20.422  -9.536  1.00-13.05           C
ATOM   2950  HA  LEU A 199      11.739  19.792  -9.300  1.00-13.05           H
ATOM   2951  C   LEU A 199      13.587  20.320  -8.382  1.00-13.05           C
ATOM   2952  O   LEU A 199      13.540  19.371  -7.618  1.00-13.05           O
ATOM   2953  CB  LEU A 199      13.274  19.904 -10.810  1.00-13.05           C
ATOM   2954 1HB  LEU A 199      14.031  20.630 -11.099  1.00-13.05           H
ATOM   2955 2HB  LEU A 199      13.789  18.976 -10.565  1.00-13.05           H
ATOM   2956  CG  LEU A 199      12.381  19.635 -12.030  1.00-13.05           C
ATOM   2957  HG  LEU A 199      11.717  20.485 -12.179  1.00-13.05           H
ATOM   2958  CD1 LEU A 199      13.245  19.483 -13.279  1.00-13.05           C
ATOM   2959 1HD1 LEU A 199      12.609  19.311 -14.146  1.00-13.05           H
ATOM   2960 2HD1 LEU A 199      13.933  18.646 -13.163  1.00-13.05           H
ATOM   2961 3HD1 LEU A 199      13.814  20.399 -13.446  1.00-13.05           H
ATOM   2962  CD2 LEU A 199      11.531  18.376 -11.838  1.00-13.05           C
ATOM   2963 1HD2 LEU A 199      10.896  18.229 -12.711  1.00-13.05           H
ATOM   2964 2HD2 LEU A 199      10.894  18.486 -10.961  1.00-13.05           H
ATOM   2965 3HD2 LEU A 199      12.174  17.505 -11.711  1.00-13.05           H
ATOM   2966  N   GLU A 200      14.451  21.309  -8.216  1.00 -3.41           N
ATOM   2967  H   GLU A 200      14.483  22.064  -8.896  1.00 -3.41           H
ATOM   2968  CA  GLU A 200      15.389  21.341  -7.092  1.00 -3.41           C
ATOM   2969  HA  GLU A 200      15.978  20.427  -7.081  1.00 -3.41           H
ATOM   2970  C   GLU A 200      14.638  21.421  -5.773  1.00 -3.41           C
ATOM   2971  O   GLU A 200      15.040  20.816  -4.795  1.00 -3.41           O
ATOM   2972  CB  GLU A 200      16.332  22.541  -7.202  1.00 -3.41           C
ATOM   2973 1HB  GLU A 200      15.735  23.428  -7.386  1.00 -3.41           H
ATOM   2974 2HB  GLU A 200      16.850  22.672  -6.253  1.00 -3.41           H
ATOM   2975  CG  GLU A 200      17.370  22.411  -8.297  1.00 -3.41           C
ATOM   2976 1HG  GLU A 200      18.161  21.744  -7.950  1.00 -3.41           H
ATOM   2977 2HG  GLU A 200      16.916  21.958  -9.176  1.00 -3.41           H
ATOM   2978  CD  GLU A 200      17.970  23.753  -8.698  1.00 -3.41           C
ATOM   2979  OE1 GLU A 200      18.453  24.488  -7.814  1.00 -3.41           O
ATOM   2980  OE2 GLU A 200      18.013  24.068  -9.913  1.00 -3.41           O
ATOM   2981  N   ARG A 201      13.496  22.091  -5.754  1.00  1.26           N
ATOM   2982  H   ARG A 201      13.212  22.603  -6.584  1.00  1.26           H
ATOM   2983  CA  ARG A 201      12.641  22.153  -4.562  1.00  1.26           C
ATOM   2984  HA  ARG A 201      13.278  22.286  -3.686  1.00  1.26           H
ATOM   2985  C   ARG A 201      11.855  20.862  -4.313  1.00  1.26           C
ATOM   2986  O   ARG A 201      11.188  20.731  -3.286  1.00  1.26           O
ATOM   2987  CB  ARG A 201      11.747  23.397  -4.667  1.00  1.26           C
ATOM   2988 1HB  ARG A 201      11.257  23.397  -5.640  1.00  1.26           H
ATOM   2989 2HB  ARG A 201      10.986  23.377  -3.886  1.00  1.26           H
ATOM   2990  CG  ARG A 201      12.583  24.675  -4.505  1.00  1.26           C
ATOM   2991 1HG  ARG A 201      12.808  24.813  -3.447  1.00  1.26           H
ATOM   2992 2HG  ARG A 201      13.529  24.543  -5.027  1.00  1.26           H
ATOM   2993  CD  ARG A 201      11.958  25.951  -5.049  1.00  1.26           C
ATOM   2994 1HD  ARG A 201      11.703  25.808  -6.100  1.00  1.26           H
ATOM   2995 2HD  ARG A 201      11.057  26.199  -4.484  1.00  1.26           H
ATOM   2996  NE  ARG A 201      12.952  27.030  -4.924  1.00  1.26           N
ATOM   2997  HE  ARG A 201      13.796  26.802  -4.413  1.00  1.26           H
ATOM   2998  CZ  ARG A 201      12.855  28.264  -5.396  1.00  1.26           C
ATOM   2999  NH1 ARG A 201      13.822  29.100  -5.148  1.00  1.26           N
ATOM   3000 1HH1 ARG A 201      14.649  28.795  -4.656  1.00  1.26           H
ATOM   3001 2HH1 ARG A 201      13.736  30.064  -5.433  1.00  1.26           H
ATOM   3002  NH2 ARG A 201      11.867  28.697  -6.129  1.00  1.26           N
ATOM   3003 1HH2 ARG A 201      11.105  28.071  -6.391  1.00  1.26           H
ATOM   3004 2HH2 ARG A 201      11.848  29.665  -6.431  1.00  1.26           H
ATOM   3005  N   MET A 202      12.008  19.872  -5.186  1.00  7.75           N
ATOM   3006  H   MET A 202      12.481  20.051  -6.063  1.00  7.75           H
ATOM   3007  CA  MET A 202      11.592  18.495  -4.890  1.00  7.75           C
ATOM   3008  HA  MET A 202      10.790  18.513  -4.154  1.00  7.75           H
ATOM   3009  C   MET A 202      12.744  17.657  -4.339  1.00  7.75           C
ATOM   3010  O   MET A 202      12.514  16.547  -3.866  1.00  7.75           O
ATOM   3011  CB  MET A 202      11.088  17.755  -6.134  1.00  7.75           C
ATOM   3012 1HB  MET A 202      11.914  17.628  -6.832  1.00  7.75           H
ATOM   3013 2HB  MET A 202      10.760  16.763  -5.825  1.00  7.75           H
ATOM   3014  CG  MET A 202       9.949  18.428  -6.863  1.00  7.75           C
ATOM   3015 1HG  MET A 202       9.154  18.659  -6.153  1.00  7.75           H
ATOM   3016 2HG  MET A 202      10.310  19.356  -7.304  1.00  7.75           H
ATOM   3017  SD  MET A 202       9.284  17.363  -8.170  1.00  7.75           S
ATOM   3018  CE  MET A 202       8.128  16.328  -7.241  1.00  7.75           C
ATOM   3019 1HE  MET A 202       7.581  15.679  -7.922  1.00  7.75           H
ATOM   3020 2HE  MET A 202       7.417  16.963  -6.709  1.00  7.75           H
ATOM   3021 3HE  MET A 202       8.670  15.720  -6.514  1.00  7.75           H
ATOM   3022  N   TYR A 203      13.974  18.148  -4.441  1.00 29.59           N
ATOM   3023  H   TYR A 203      14.108  19.079  -4.817  1.00 29.59           H
ATOM   3024  CA  TYR A 203      15.163  17.384  -4.044  1.00 29.59           C
ATOM   3025  HA  TYR A 203      14.890  16.341  -3.889  1.00 29.59           H
ATOM   3026  C   TYR A 203      15.763  17.926  -2.749  1.00 29.59           C
ATOM   3027  O   TYR A 203      16.255  17.174  -1.906  1.00 29.59           O
ATOM   3028  CB  TYR A 203      16.251  17.458  -5.124  1.00 29.59           C
ATOM   3029 1HB  TYR A 203      16.639  18.476  -5.148  1.00 29.59           H
ATOM   3030 2HB  TYR A 203      17.067  16.799  -4.831  1.00 29.59           H
ATOM   3031  CG  TYR A 203      15.823  17.100  -6.535  1.00 29.59           C
ATOM   3032  CD1 TYR A 203      16.347  17.818  -7.630  1.00 29.59           C
ATOM   3033  HD1 TYR A 203      17.054  18.618  -7.455  1.00 29.59           H
ATOM   3034  CD2 TYR A 203      14.933  16.034  -6.799  1.00 29.59           C
ATOM   3035  HD2 TYR A 203      14.532  15.450  -5.983  1.00 29.59           H
ATOM   3036  CE1 TYR A 203      15.978  17.500  -8.962  1.00 29.59           C
ATOM   3037  HE1 TYR A 203      16.385  18.065  -9.787  1.00 29.59           H
ATOM   3038  CE2 TYR A 203      14.573  15.707  -8.136  1.00 29.59           C
ATOM   3039  HE2 TYR A 203      13.917  14.877  -8.331  1.00 29.59           H
ATOM   3040  CZ  TYR A 203      15.091  16.453  -9.197  1.00 29.59           C
ATOM   3041  OH  TYR A 203      14.729  16.142 -10.483  1.00 29.59           O
ATOM   3042  HH  TYR A 203      15.226  16.647 -11.139  1.00 29.59           H
ATOM   3043  N   SER A 204      15.722  19.237  -2.584  1.00  4.72           N
ATOM   3044  H   SER A 204      15.368  19.828  -3.330  1.00  4.72           H
ATOM   3045  CA  SER A 204      16.123  19.881  -1.342  1.00  4.72           C
ATOM   3046  HA  SER A 204      17.064  19.462  -0.988  1.00  4.72           H
ATOM   3047  C   SER A 204      15.035  19.622  -0.310  1.00  4.72           C
ATOM   3048  O   SER A 204      13.877  19.383  -0.652  1.00  4.72           O
ATOM   3049  CB  SER A 204      16.280  21.387  -1.561  1.00  4.72           C
ATOM   3050 1HB  SER A 204      15.334  21.795  -1.921  1.00  4.72           H
ATOM   3051 2HB  SER A 204      16.533  21.862  -0.614  1.00  4.72           H
ATOM   3052  OG  SER A 204      17.300  21.658  -2.514  1.00  4.72           O
ATOM   3053  HG  SER A 204      18.154  21.488  -2.104  1.00  4.72           H
ATOM   3054  N   VAL A 205      15.418  19.656   0.955  1.00  4.44           N
ATOM   3055  H   VAL A 205      16.381  19.846   1.180  1.00  4.44           H
ATOM   3056  CA  VAL A 205      14.482  19.471   2.058  1.00  4.44           C
ATOM   3057  HA  VAL A 205      13.660  18.833   1.732  1.00  4.44           H
ATOM   3058  C   VAL A 205      13.881  20.823   2.432  1.00  4.44           C
ATOM   3059  O   VAL A 205      14.449  21.874   2.109  1.00  4.44           O
ATOM   3060  CB  VAL A 205      15.185  18.776   3.254  1.00  4.44           C
ATOM   3061  HB  VAL A 205      14.495  18.742   4.096  1.00  4.44           H
ATOM   3062  CG1 VAL A 205      15.540  17.335   2.874  1.00  4.44           C
ATOM   3063 1HG1 VAL A 205      15.954  16.823   3.742  1.00  4.44           H
ATOM   3064 2HG1 VAL A 205      16.272  17.318   2.066  1.00  4.44           H
ATOM   3065 3HG1 VAL A 205      14.642  16.807   2.555  1.00  4.44           H
ATOM   3066  CG2 VAL A 205      16.461  19.520   3.687  1.00  4.44           C
ATOM   3067 1HG2 VAL A 205      16.919  18.991   4.520  1.00  4.44           H
ATOM   3068 2HG2 VAL A 205      16.210  20.529   4.016  1.00  4.44           H
ATOM   3069 3HG2 VAL A 205      17.188  19.569   2.878  1.00  4.44           H
ATOM   3070  N   ASP A 206      12.717  20.791   3.067  1.00 21.15           N
ATOM   3071  H   ASP A 206      12.328  19.891   3.333  1.00 21.15           H
ATOM   3072  CA  ASP A 206      11.929  21.998   3.349  1.00 21.15           C
ATOM   3073  HA  ASP A 206      11.740  22.522   2.411  1.00 21.15           H
ATOM   3074  C   ASP A 206      12.630  22.964   4.299  1.00 21.15           C
ATOM   3075  O   ASP A 206      12.688  24.171   4.037  1.00 21.15           O
ATOM   3076  CB  ASP A 206      10.591  21.582   3.973  1.00 21.15           C
ATOM   3077 1HB  ASP A 206      10.130  20.828   3.336  1.00 21.15           H
ATOM   3078 2HB  ASP A 206      10.772  21.142   4.953  1.00 21.15           H
ATOM   3079  CG  ASP A 206       9.629  22.742   4.129  1.00 21.15           C
ATOM   3080  OD1 ASP A 206       9.563  23.367   5.208  1.00 21.15           O
ATOM   3081  OD2 ASP A 206       8.901  23.032   3.151  1.00 21.15           O
ATOM   3082  N   ARG A 207      13.166  22.418   5.387  1.00 33.64           N
ATOM   3083  H   ARG A 207      13.051  21.424   5.529  1.00 33.64           H
ATOM   3084  CA  ARG A 207      13.878  23.171   6.427  1.00 33.64           C
ATOM   3085  HA  ARG A 207      14.460  23.977   5.983  1.00 33.64           H
ATOM   3086  C   ARG A 207      14.821  22.291   7.254  1.00 33.64           C
ATOM   3087  O   ARG A 207      14.347  21.488   8.056  1.00 33.64           O
ATOM   3088  CB  ARG A 207      12.863  23.760   7.414  1.00 33.64           C
ATOM   3089 1HB  ARG A 207      12.019  23.077   7.516  1.00 33.64           H
ATOM   3090 2HB  ARG A 207      13.349  23.825   8.381  1.00 33.64           H
ATOM   3091  CG  ARG A 207      12.348  25.144   7.066  1.00 33.64           C
ATOM   3092 1HG  ARG A 207      12.962  25.573   6.276  1.00 33.64           H
ATOM   3093 2HG  ARG A 207      11.318  25.071   6.721  1.00 33.64           H
ATOM   3094  CD  ARG A 207      12.432  26.047   8.277  1.00 33.64           C
ATOM   3095 1HD  ARG A 207      13.478  26.124   8.577  1.00 33.64           H
ATOM   3096 2HD  ARG A 207      12.076  27.041   8.002  1.00 33.64           H
ATOM   3097  NE  ARG A 207      11.647  25.545   9.414  1.00 33.64           N
ATOM   3098  HE  ARG A 207      11.079  24.722   9.264  1.00 33.64           H
ATOM   3099  CZ  ARG A 207      11.632  26.062  10.632  1.00 33.64           C
ATOM   3100  NH1 ARG A 207      10.815  25.546  11.499  1.00 33.64           N
ATOM   3101 1HH1 ARG A 207      10.285  24.721  11.242  1.00 33.64           H
ATOM   3102 2HH1 ARG A 207      10.716  25.975  12.405  1.00 33.64           H
ATOM   3103  NH2 ARG A 207      12.391  27.060  11.007  1.00 33.64           N
ATOM   3104 1HH2 ARG A 207      13.043  27.462  10.351  1.00 33.64           H
ATOM   3105 2HH2 ARG A 207      12.347  27.410  11.950  1.00 33.64           H
ATOM   3106  N   VAL A 208      16.127  22.414   7.042  1.00 14.93           N
ATOM   3107  H   VAL A 208      16.448  22.958   6.250  1.00 14.93           H
ATOM   3108  CA  VAL A 208      17.147  21.872   7.959  1.00 14.93           C
ATOM   3109  HA  VAL A 208      16.684  21.691   8.929  1.00 14.93           H
ATOM   3110  C   VAL A 208      18.215  22.966   8.125  1.00 14.93           C
ATOM   3111  O   VAL A 208      18.915  23.327   7.170  1.00 14.93           O
ATOM   3112  CB  VAL A 208      17.775  20.527   7.450  1.00 14.93           C
ATOM   3113  HB  VAL A 208      18.226  20.698   6.473  1.00 14.93           H
ATOM   3114  CG1 VAL A 208      18.857  19.998   8.405  1.00 14.93           C
ATOM   3115 1HG1 VAL A 208      19.288  19.081   8.003  1.00 14.93           H
ATOM   3116 2HG1 VAL A 208      18.420  19.791   9.383  1.00 14.93           H
ATOM   3117 3HG1 VAL A 208      19.653  20.735   8.513  1.00 14.93           H
ATOM   3118  CG2 VAL A 208      16.705  19.426   7.316  1.00 14.93           C
ATOM   3119 1HG2 VAL A 208      17.159  18.501   6.963  1.00 14.93           H
ATOM   3120 2HG2 VAL A 208      15.939  19.735   6.607  1.00 14.93           H
ATOM   3121 3HG2 VAL A 208      16.227  19.249   8.283  1.00 14.93           H
ATOM   3122  N   SER A 209      18.309  23.532   9.318  1.00  3.34           N
ATOM   3123  H   SER A 209      17.671  23.223  10.056  1.00  3.34           H
ATOM   3124  CA  SER A 209      19.216  24.638   9.632  1.00  3.34           C
ATOM   3125  HA  SER A 209      18.978  25.475   8.980  1.00  3.34           H
ATOM   3126  C   SER A 209      20.696  24.304   9.456  1.00  3.34           C
ATOM   3127  O   SER A 209      21.134  23.170   9.643  1.00  3.34           O
ATOM   3128  CB  SER A 209      18.981  25.065  11.081  1.00  3.34           C
ATOM   3129 1HB  SER A 209      17.947  25.393  11.196  1.00  3.34           H
ATOM   3130 2HB  SER A 209      19.152  24.207  11.731  1.00  3.34           H
ATOM   3131  OG  SER A 209      19.853  26.113  11.470  1.00  3.34           O
ATOM   3132  HG  SER A 209      20.212  25.878  12.343  1.00  3.34           H
ATOM   3133  N   ASP A 210      21.489  25.309   9.115  1.00  2.59           N
ATOM   3134  H   ASP A 210      21.096  26.231   8.996  1.00  2.59           H
ATOM   3135  CA  ASP A 210      22.923  25.125   8.892  1.00  2.59           C
ATOM   3136  HA  ASP A 210      23.071  24.276   8.225  1.00  2.59           H
ATOM   3137  C   ASP A 210      23.710  24.865  10.177  1.00  2.59           C
ATOM   3138  O   ASP A 210      24.761  24.232  10.149  1.00  2.59           O
ATOM   3139  CB  ASP A 210      23.499  26.371   8.218  1.00  2.59           C
ATOM   3140 1HB  ASP A 210      22.864  26.643   7.375  1.00  2.59           H
ATOM   3141 2HB  ASP A 210      23.497  27.192   8.934  1.00  2.59           H
ATOM   3142  CG  ASP A 210      24.918  26.156   7.717  1.00  2.59           C
ATOM   3143  OD1 ASP A 210      25.187  25.118   7.081  1.00  2.59           O
ATOM   3144  OD2 ASP A 210      25.781  27.045   7.918  1.00  2.59           O
ATOM   3145  N   ASP A 211      23.201  25.323  11.313  1.00  8.50           N
ATOM   3146  H   ASP A 211      22.290  25.763  11.310  1.00  8.50           H
ATOM   3147  CA  ASP A 211      23.935  25.248  12.587  1.00  8.50           C
ATOM   3148  HA  ASP A 211      24.961  25.559  12.389  1.00  8.50           H
ATOM   3149  C   ASP A 211      23.973  23.855  13.215  1.00  8.50           C
ATOM   3150  O   ASP A 211      24.664  23.606  14.208  1.00  8.50           O
ATOM   3151  CB  ASP A 211      23.337  26.206  13.622  1.00  8.50           C
ATOM   3152 1HB  ASP A 211      24.083  26.384  14.396  1.00  8.50           H
ATOM   3153 2HB  ASP A 211      23.104  27.153  13.138  1.00  8.50           H
ATOM   3154  CG  ASP A 211      22.090  25.647  14.294  1.00  8.50           C
ATOM   3155  OD1 ASP A 211      21.156  25.198  13.596  1.00  8.50           O
ATOM   3156  OD2 ASP A 211      22.019  25.643  15.542  1.00  8.50           O
ATOM   3157  N   ILE A 212      23.226  22.947  12.612  1.00 27.60           N
ATOM   3158  H   ILE A 212      22.686  23.234  11.809  1.00 27.60           H
ATOM   3159  CA  ILE A 212      23.158  21.549  13.026  1.00 27.60           C
ATOM   3160  HA  ILE A 212      22.904  21.501  14.080  1.00 27.60           H
ATOM   3161  C   ILE A 212      24.562  20.967  12.781  1.00 27.60           C
ATOM   3162  O   ILE A 212      25.157  21.275  11.744  1.00 27.60           O
ATOM   3163  CB  ILE A 212      22.034  20.858  12.203  1.00 27.60           C
ATOM   3164  HB  ILE A 212      22.173  21.124  11.157  1.00 27.60           H
ATOM   3165  CG1 ILE A 212      20.683  21.429  12.689  1.00 27.60           C
ATOM   3166 1HG1 ILE A 212      20.505  21.076  13.704  1.00 27.60           H
ATOM   3167 2HG1 ILE A 212      20.751  22.515  12.726  1.00 27.60           H
ATOM   3168  CG2 ILE A 212      22.093  19.316  12.302  1.00 27.60           C
ATOM   3169 1HG2 ILE A 212      21.317  18.878  11.678  1.00 27.60           H
ATOM   3170 2HG2 ILE A 212      21.951  18.997  13.334  1.00 27.60           H
ATOM   3171 3HG2 ILE A 212      23.055  18.953  11.942  1.00 27.60           H
ATOM   3172  CD1 ILE A 212      19.473  21.097  11.847  1.00 27.60           C
ATOM   3173 1HD1 ILE A 212      18.622  21.691  12.182  1.00 27.60           H
ATOM   3174 2HD1 ILE A 212      19.226  20.043  11.939  1.00 27.60           H
ATOM   3175 3HD1 ILE A 212      19.675  21.341  10.806  1.00 27.60           H
ATOM   3176  N   PRO A 213      25.129  20.160  13.711  1.00 25.88           N
ATOM   3177  CA  PRO A 213      26.501  19.620  13.630  1.00 25.88           C
ATOM   3178  HA  PRO A 213      27.185  20.464  13.650  1.00 25.88           H
ATOM   3179  C   PRO A 213      26.948  18.702  12.485  1.00 25.88           C
ATOM   3180  O   PRO A 213      27.661  17.726  12.703  1.00 25.88           O
ATOM   3181  CB  PRO A 213      26.640  18.843  14.948  1.00 25.88           C
ATOM   3182 1HB  PRO A 213      26.356  17.798  14.816  1.00 25.88           H
ATOM   3183 2HB  PRO A 213      27.656  18.920  15.336  1.00 25.88           H
ATOM   3184  CG  PRO A 213      25.719  19.487  15.837  1.00 25.88           C
ATOM   3185 1HG  PRO A 213      25.471  18.842  16.675  1.00 25.88           H
ATOM   3186 2HG  PRO A 213      26.142  20.426  16.188  1.00 25.88           H
ATOM   3187  CD  PRO A 213      24.525  19.737  14.990  1.00 25.88           C
ATOM   3188 1HD  PRO A 213      23.945  18.822  14.858  1.00 25.88           H
ATOM   3189 2HD  PRO A 213      23.919  20.522  15.440  1.00 25.88           H
ATOM   3190  N   ILE A 214      26.633  19.037  11.245  1.00  8.45           N
ATOM   3191  H   ILE A 214      26.072  19.877  11.101  1.00  8.45           H
ATOM   3192  CA  ILE A 214      27.053  18.278  10.063  1.00  8.45           C
ATOM   3193  HA  ILE A 214      26.754  17.243  10.200  1.00  8.45           H
ATOM   3194  C   ILE A 214      28.570  18.283   9.851  1.00  8.45           C
ATOM   3195  O   ILE A 214      29.118  17.525   9.049  1.00  8.45           O
ATOM   3196  CB  ILE A 214      26.320  18.820   8.809  1.00  8.45           C
ATOM   3197  HB  ILE A 214      26.570  18.176   7.968  1.00  8.45           H
ATOM   3198  CG1 ILE A 214      26.767  20.260   8.470  1.00  8.45           C
ATOM   3199 1HG1 ILE A 214      26.424  20.934   9.256  1.00  8.45           H
ATOM   3200 2HG1 ILE A 214      27.855  20.298   8.446  1.00  8.45           H
ATOM   3201  CG2 ILE A 214      24.789  18.748   9.036  1.00  8.45           C
ATOM   3202 1HG2 ILE A 214      24.271  18.970   8.105  1.00  8.45           H
ATOM   3203 2HG2 ILE A 214      24.468  19.479   9.782  1.00  8.45           H
ATOM   3204 3HG2 ILE A 214      24.503  17.749   9.364  1.00  8.45           H
ATOM   3205  CD1 ILE A 214      26.265  20.799   7.123  1.00  8.45           C
ATOM   3206 1HD1 ILE A 214      26.719  21.773   6.937  1.00  8.45           H
ATOM   3207 2HD1 ILE A 214      25.182  20.916   7.139  1.00  8.45           H
ATOM   3208 3HD1 ILE A 214      26.547  20.118   6.320  1.00  8.45           H
ATOM   3209  N   ARG A 215      29.244  19.118  10.632  1.00  2.88           N
ATOM   3210  H   ARG A 215      28.713  19.669  11.291  1.00  2.88           H
ATOM   3211  CA  ARG A 215      30.696  19.299  10.620  1.00  2.88           C
ATOM   3212  HA  ARG A 215      31.068  19.225   9.597  1.00  2.88           H
ATOM   3213  C   ARG A 215      31.400  18.247  11.469  1.00  2.88           C
ATOM   3214  O   ARG A 215      32.626  18.197  11.514  1.00  2.88           O
ATOM   3215  CB  ARG A 215      31.007  20.687  11.185  1.00  2.88           C
ATOM   3216 1HB  ARG A 215      30.637  20.718  12.208  1.00  2.88           H
ATOM   3217 2HB  ARG A 215      32.085  20.846  11.206  1.00  2.88           H
ATOM   3218  CG  ARG A 215      30.353  21.821  10.403  1.00  2.88           C
ATOM   3219 1HG  ARG A 215      30.903  21.996   9.479  1.00  2.88           H
ATOM   3220 2HG  ARG A 215      29.331  21.551  10.148  1.00  2.88           H
ATOM   3221  CD  ARG A 215      30.286  23.100  11.213  1.00  2.88           C
ATOM   3222 1HD  ARG A 215      29.830  22.900  12.183  1.00  2.88           H
ATOM   3223 2HD  ARG A 215      31.293  23.488  11.365  1.00  2.88           H
ATOM   3224  NE  ARG A 215      29.474  24.081  10.485  1.00  2.88           N
ATOM   3225  HE  ARG A 215      29.975  24.747   9.909  1.00  2.88           H
ATOM   3226  CZ  ARG A 215      28.151  24.164  10.475  1.00  2.88           C
ATOM   3227  NH1 ARG A 215      27.588  24.962   9.624  1.00  2.88           N
ATOM   3228 1HH1 ARG A 215      28.153  25.502   8.988  1.00  2.88           H
ATOM   3229 2HH1 ARG A 215      26.578  25.018   9.592  1.00  2.88           H
ATOM   3230  NH2 ARG A 215      27.365  23.461  11.245  1.00  2.88           N
ATOM   3231 1HH2 ARG A 215      27.752  22.929  12.005  1.00  2.88           H
ATOM   3232 2HH2 ARG A 215      26.365  23.490  11.086  1.00  2.88           H
ATOM   3233  N   THR A 216      30.616  17.416  12.143  1.00-10.01           N
ATOM   3234  H   THR A 216      29.612  17.538  12.104  1.00-10.01           H
ATOM   3235  CA  THR A 216      31.143  16.350  13.002  1.00-10.01           C
ATOM   3236  HA  THR A 216      32.219  16.469  13.120  1.00-10.01           H
ATOM   3237  C   THR A 216      30.864  14.972  12.412  1.00-10.01           C
ATOM   3238  O   THR A 216      31.219  13.941  12.977  1.00-10.01           O
ATOM   3239  CB  THR A 216      30.487  16.391  14.402  1.00-10.01           C
ATOM   3240  HB  THR A 216      30.962  15.646  15.041  1.00-10.01           H
ATOM   3241  OG1 THR A 216      29.093  16.090  14.297  1.00-10.01           O
ATOM   3242  HG1 THR A 216      28.643  16.825  13.863  1.00-10.01           H
ATOM   3243  CG2 THR A 216      30.609  17.764  15.044  1.00-10.01           C
ATOM   3244 1HG2 THR A 216      30.229  17.713  16.064  1.00-10.01           H
ATOM   3245 2HG2 THR A 216      30.032  18.506  14.492  1.00-10.01           H
ATOM   3246 3HG2 THR A 216      31.656  18.067  15.077  1.00-10.01           H
ATOM   3247  N   TRP A 217      30.167  14.958  11.282  1.00 46.00           N
ATOM   3248  H   TRP A 217      29.929  15.826  10.829  1.00 46.00           H
ATOM   3249  CA  TRP A 217      29.676  13.710  10.693  1.00 46.00           C
ATOM   3250  HA  TRP A 217      29.229  13.099  11.469  1.00 46.00           H
ATOM   3251  C   TRP A 217      30.781  12.881  10.053  1.00 46.00           C
ATOM   3252  O   TRP A 217      30.654  11.663   9.891  1.00 46.00           O
ATOM   3253  CB  TRP A 217      28.596  14.013   9.653  1.00 46.00           C
ATOM   3254 1HB  TRP A 217      28.976  14.754   8.951  1.00 46.00           H
ATOM   3255 2HB  TRP A 217      28.389  13.096   9.102  1.00 46.00           H
ATOM   3256  CG  TRP A 217      27.292  14.500  10.243  1.00 46.00           C
ATOM   3257  CD1 TRP A 217      27.036  14.843  11.538  1.00 46.00           C
ATOM   3258  HD1 TRP A 217      27.778  14.840  12.330  1.00 46.00           H
ATOM   3259  CD2 TRP A 217      26.026  14.620   9.566  1.00 46.00           C
ATOM   3260  NE1 TRP A 217      25.727  15.186  11.720  1.00 46.00           N
ATOM   3261  HE1 TRP A 217      25.335  15.485  12.603  1.00 46.00           H
ATOM   3262  CE2 TRP A 217      25.065  15.037  10.534  1.00 46.00           C
ATOM   3263  CE3 TRP A 217      25.596  14.388   8.243  1.00 46.00           C
ATOM   3264  HE3 TRP A 217      26.300  14.062   7.489  1.00 46.00           H
ATOM   3265  CZ2 TRP A 217      23.705  15.225  10.216  1.00 46.00           C
ATOM   3266  HZ2 TRP A 217      23.002  15.544  10.971  1.00 46.00           H
ATOM   3267  CZ3 TRP A 217      24.225  14.570   7.918  1.00 46.00           C
ATOM   3268  HZ3 TRP A 217      23.884  14.382   6.910  1.00 46.00           H
ATOM   3269  CH2 TRP A 217      23.296  14.993   8.914  1.00 46.00           C
ATOM   3270  HH2 TRP A 217      22.257  15.130   8.649  1.00 46.00           H
ATOM   3271  N   PHE A 218      31.866  13.549   9.698  1.00  7.08           N
ATOM   3272  H   PHE A 218      31.946  14.528   9.925  1.00  7.08           H
ATOM   3273  CA  PHE A 218      33.001  12.940   9.020  1.00  7.08           C
ATOM   3274  HA  PHE A 218      32.973  11.856   9.123  1.00  7.08           H
ATOM   3275  C   PHE A 218      34.182  13.526   9.778  1.00  7.08           C
ATOM   3276  O   PHE A 218      33.999  14.554  10.437  1.00  7.08           O
ATOM   3277  CB  PHE A 218      32.968  13.331   7.537  1.00  7.08           C
ATOM   3278 1HB  PHE A 218      33.142  14.403   7.452  1.00  7.08           H
ATOM   3279 2HB  PHE A 218      33.768  12.809   7.011  1.00  7.08           H
ATOM   3280  CG  PHE A 218      31.648  13.014   6.888  1.00  7.08           C
ATOM   3281  CD1 PHE A 218      30.737  14.041   6.586  1.00  7.08           C
ATOM   3282  HD1 PHE A 218      31.027  15.071   6.713  1.00  7.08           H
ATOM   3283  CD2 PHE A 218      31.265  11.678   6.679  1.00  7.08           C
ATOM   3284  HD2 PHE A 218      31.964  10.881   6.889  1.00  7.08           H
ATOM   3285  CE1 PHE A 218      29.424  13.742   6.151  1.00  7.08           C
ATOM   3286  HE1 PHE A 218      28.726  14.540   5.945  1.00  7.08           H
ATOM   3287  CE2 PHE A 218      29.954  11.359   6.243  1.00  7.08           C
ATOM   3288  HE2 PHE A 218      29.666  10.327   6.108  1.00  7.08           H
ATOM   3289  CZ  PHE A 218      29.026  12.396   5.997  1.00  7.08           C
ATOM   3290  HZ  PHE A 218      28.020  12.164   5.681  1.00  7.08           H
ATOM   3291  N   PRO A 219      35.359  12.882   9.764  1.00  6.16           N
ATOM   3292  CA  PRO A 219      36.425  13.530  10.538  1.00  6.16           C
ATOM   3293  HA  PRO A 219      36.117  13.651  11.576  1.00  6.16           H
ATOM   3294  C   PRO A 219      36.855  14.863   9.933  1.00  6.16           C
ATOM   3295  O   PRO A 219      37.035  14.957   8.718  1.00  6.16           O
ATOM   3296  CB  PRO A 219      37.585  12.531  10.425  1.00  6.16           C
ATOM   3297 1HB  PRO A 219      38.255  12.824   9.617  1.00  6.16           H
ATOM   3298 2HB  PRO A 219      38.130  12.457  11.366  1.00  6.16           H
ATOM   3299  CG  PRO A 219      36.938  11.240  10.083  1.00  6.16           C
ATOM   3300 1HG  PRO A 219      37.644  10.565   9.601  1.00  6.16           H
ATOM   3301 2HG  PRO A 219      36.522  10.786  10.981  1.00  6.16           H
ATOM   3302  CD  PRO A 219      35.837  11.631   9.148  1.00  6.16           C
ATOM   3303 1HD  PRO A 219      36.226  11.823   8.146  1.00  6.16           H
ATOM   3304 2HD  PRO A 219      35.058  10.868   9.130  1.00  6.16           H
ATOM   3305  N   LYS A 220      37.148  15.866  10.758  1.00  6.44           N
ATOM   3306  H   LYS A 220      36.971  15.770  11.752  1.00  6.44           H
ATOM   3307  CA  LYS A 220      37.716  17.127  10.245  1.00  6.44           C
ATOM   3308  HA  LYS A 220      37.088  17.477   9.426  1.00  6.44           H
ATOM   3309  C   LYS A 220      39.120  16.920   9.687  1.00  6.44           C
ATOM   3310  O   LYS A 220      39.670  17.766   8.996  1.00  6.44           O
ATOM   3311  CB  LYS A 220      37.747  18.228  11.313  1.00  6.44           C
ATOM   3312 1HB  LYS A 220      38.014  19.162  10.818  1.00  6.44           H
ATOM   3313 2HB  LYS A 220      36.748  18.340  11.732  1.00  6.44           H
ATOM   3314  CG  LYS A 220      38.738  18.001  12.450  1.00  6.44           C
ATOM   3315 1HG  LYS A 220      38.470  17.099  12.996  1.00  6.44           H
ATOM   3316 2HG  LYS A 220      39.739  17.879  12.036  1.00  6.44           H
ATOM   3317  CD  LYS A 220      38.761  19.184  13.402  1.00  6.44           C
ATOM   3318 1HD  LYS A 220      38.997  20.086  12.837  1.00  6.44           H
ATOM   3319 2HD  LYS A 220      37.784  19.299  13.873  1.00  6.44           H
ATOM   3320  CE  LYS A 220      39.825  18.965  14.467  1.00  6.44           C
ATOM   3321 1HE  LYS A 220      39.553  18.100  15.076  1.00  6.44           H
ATOM   3322 2HE  LYS A 220      40.773  18.753  13.969  1.00  6.44           H
ATOM   3323  NZ  LYS A 220      40.010  20.163  15.339  1.00  6.44           N
ATOM   3324 1HZ  LYS A 220      40.766  19.993  15.992  1.00  6.44           H
ATOM   3325 2HZ  LYS A 220      39.159  20.369  15.850  1.00  6.44           H
ATOM   3326 3HZ  LYS A 220      40.255  20.960  14.762  1.00  6.44           H
ATOM   3327  N   GLU A 221      39.673  15.751   9.970  1.00 -4.00           N
ATOM   3328  H   GLU A 221      39.156  15.113  10.547  1.00 -4.00           H
ATOM   3329  CA  GLU A 221      40.979  15.326   9.481  1.00 -4.00           C
ATOM   3330  HA  GLU A 221      41.734  16.041   9.810  1.00 -4.00           H
ATOM   3331  C   GLU A 221      41.010  15.255   7.954  1.00 -4.00           C
ATOM   3332  O   GLU A 221      42.070  15.401   7.340  1.00 -4.00           O
ATOM   3333  CB  GLU A 221      41.299  13.950  10.066  1.00 -4.00           C
ATOM   3334 1HB  GLU A 221      40.570  13.232   9.692  1.00 -4.00           H
ATOM   3335 2HB  GLU A 221      42.290  13.648   9.730  1.00 -4.00           H
ATOM   3336  CG  GLU A 221      41.268  13.925  11.585  1.00 -4.00           C
ATOM   3337 1HG  GLU A 221      41.979  14.661  11.952  1.00 -4.00           H
ATOM   3338 2HG  GLU A 221      40.271  14.195  11.938  1.00 -4.00           H
ATOM   3339  CD  GLU A 221      41.626  12.567  12.153  1.00 -4.00           C
ATOM   3340  OE1 GLU A 221      42.784  12.370  12.586  1.00 -4.00           O
ATOM   3341  OE2 GLU A 221      40.748  11.680  12.217  1.00 -4.00           O
ATOM   3342  N   ASN A 222      39.844  15.113   7.337  1.00  2.42           N
ATOM   3343  H   ASN A 222      38.999  14.961   7.880  1.00  2.42           H
ATOM   3344  CA  ASN A 222      39.699  15.300   5.898  1.00  2.42           C
ATOM   3345  HA  ASN A 222      40.590  15.795   5.511  1.00  2.42           H
ATOM   3346  C   ASN A 222      38.510  16.225   5.645  1.00  2.42           C
ATOM   3347  O   ASN A 222      37.366  15.794   5.543  1.00  2.42           O
ATOM   3348  CB  ASN A 222      39.535  13.966   5.160  1.00  2.42           C
ATOM   3349 1HB  ASN A 222      40.340  13.295   5.452  1.00  2.42           H
ATOM   3350 2HB  ASN A 222      38.586  13.512   5.441  1.00  2.42           H
ATOM   3351  CG  ASN A 222      39.569  14.139   3.660  1.00  2.42           C
ATOM   3352  OD1 ASN A 222      39.380  15.234   3.157  1.00  2.42           O
ATOM   3353  ND2 ASN A 222      39.820  13.088   2.939  1.00  2.42           N
ATOM   3354 1HD2 ASN A 222      39.866  13.196   1.936  1.00  2.42           H
ATOM   3355 2HD2 ASN A 222      39.958  12.186   3.369  1.00  2.42           H
ATOM   3356  N   LEU A 223      38.789  17.512   5.510  1.00 -9.05           N
ATOM   3357  H   LEU A 223      39.748  17.820   5.587  1.00 -9.05           H
ATOM   3358  CA  LEU A 223      37.746  18.513   5.278  1.00 -9.05           C
ATOM   3359  HA  LEU A 223      36.994  18.432   6.062  1.00 -9.05           H
ATOM   3360  C   LEU A 223      37.047  18.338   3.934  1.00 -9.05           C
ATOM   3361  O   LEU A 223      35.906  18.759   3.745  1.00 -9.05           O
ATOM   3362  CB  LEU A 223      38.369  19.911   5.322  1.00 -9.05           C
ATOM   3363 1HB  LEU A 223      39.115  19.966   4.528  1.00 -9.05           H
ATOM   3364 2HB  LEU A 223      37.591  20.641   5.098  1.00 -9.05           H
ATOM   3365  CG  LEU A 223      39.042  20.321   6.640  1.00 -9.05           C
ATOM   3366  HG  LEU A 223      39.751  19.546   6.926  1.00 -9.05           H
ATOM   3367  CD1 LEU A 223      39.828  21.602   6.428  1.00 -9.05           C
ATOM   3368 1HD1 LEU A 223      40.335  21.867   7.357  1.00 -9.05           H
ATOM   3369 2HD1 LEU A 223      39.158  22.408   6.129  1.00 -9.05           H
ATOM   3370 3HD1 LEU A 223      40.577  21.444   5.651  1.00 -9.05           H
ATOM   3371  CD2 LEU A 223      38.035  20.503   7.778  1.00 -9.05           C
ATOM   3372 1HD2 LEU A 223      38.558  20.815   8.681  1.00 -9.05           H
ATOM   3373 2HD2 LEU A 223      37.533  19.559   7.985  1.00 -9.05           H
ATOM   3374 3HD2 LEU A 223      37.292  21.255   7.512  1.00 -9.05           H
ATOM   3375  N   PHE A 224      37.718  17.688   2.999  1.00-14.76           N
ATOM   3376  H   PHE A 224      38.629  17.299   3.210  1.00-14.76           H
ATOM   3377  CA  PHE A 224      37.204  17.523   1.646  1.00-14.76           C
ATOM   3378  HA  PHE A 224      36.668  18.429   1.371  1.00-14.76           H
ATOM   3379  C   PHE A 224      36.233  16.348   1.584  1.00-14.76           C
ATOM   3380  O   PHE A 224      35.396  16.262   0.688  1.00-14.76           O
ATOM   3381  CB  PHE A 224      38.394  17.360   0.698  1.00-14.76           C
ATOM   3382 1HB  PHE A 224      38.820  16.367   0.839  1.00-14.76           H
ATOM   3383 2HB  PHE A 224      38.045  17.441  -0.332  1.00-14.76           H
ATOM   3384  CG  PHE A 224      39.483  18.372   0.953  1.00-14.76           C
ATOM   3385  CD1 PHE A 224      40.613  18.022   1.717  1.00-14.76           C
ATOM   3386  HD1 PHE A 224      40.753  16.999   2.034  1.00-14.76           H
ATOM   3387  CD2 PHE A 224      39.348  19.698   0.509  1.00-14.76           C
ATOM   3388  HD2 PHE A 224      38.504  19.976  -0.103  1.00-14.76           H
ATOM   3389  CE1 PHE A 224      41.560  18.998   2.098  1.00-14.76           C
ATOM   3390  HE1 PHE A 224      42.404  18.721   2.712  1.00-14.76           H
ATOM   3391  CE2 PHE A 224      40.297  20.688   0.877  1.00-14.76           C
ATOM   3392  HE2 PHE A 224      40.169  21.710   0.550  1.00-14.76           H
ATOM   3393  CZ  PHE A 224      41.400  20.337   1.682  1.00-14.76           C
ATOM   3394  HZ  PHE A 224      42.121  21.087   1.974  1.00-14.76           H
ATOM   3395  N   SER A 225      36.260  15.490   2.598  1.00 -6.91           N
ATOM   3396  H   SER A 225      36.951  15.603   3.329  1.00 -6.91           H
ATOM   3397  CA  SER A 225      35.312  14.376   2.676  1.00 -6.91           C
ATOM   3398  HA  SER A 225      35.361  13.811   1.745  1.00 -6.91           H
ATOM   3399  C   SER A 225      33.886  14.882   2.860  1.00 -6.91           C
ATOM   3400  O   SER A 225      32.924  14.243   2.442  1.00 -6.91           O
ATOM   3401  CB  SER A 225      35.644  13.436   3.837  1.00 -6.91           C
ATOM   3402 1HB  SER A 225      35.014  12.550   3.756  1.00 -6.91           H
ATOM   3403 2HB  SER A 225      36.689  13.134   3.773  1.00 -6.91           H
ATOM   3404  OG  SER A 225      35.396  14.048   5.093  1.00 -6.91           O
ATOM   3405  HG  SER A 225      36.149  14.610   5.335  1.00 -6.91           H
ATOM   3406  N   PHE A 226      33.744  16.064   3.441  1.00 19.72           N
ATOM   3407  H   PHE A 226      34.562  16.554   3.769  1.00 19.72           H
ATOM   3408  CA  PHE A 226      32.429  16.666   3.636  1.00 19.72           C
ATOM   3409  HA  PHE A 226      31.753  15.927   4.067  1.00 19.72           H
ATOM   3410  C   PHE A 226      31.875  17.111   2.291  1.00 19.72           C
ATOM   3411  O   PHE A 226      30.692  16.948   2.021  1.00 19.72           O
ATOM   3412  CB  PHE A 226      32.522  17.878   4.562  1.00 19.72           C
ATOM   3413 1HB  PHE A 226      33.228  18.587   4.135  1.00 19.72           H
ATOM   3414 2HB  PHE A 226      31.544  18.358   4.609  1.00 19.72           H
ATOM   3415  CG  PHE A 226      32.961  17.544   5.961  1.00 19.72           C
ATOM   3416  CD1 PHE A 226      34.317  17.318   6.261  1.00 19.72           C
ATOM   3417  HD1 PHE A 226      35.052  17.332   5.477  1.00 19.72           H
ATOM   3418  CD2 PHE A 226      32.018  17.467   6.998  1.00 19.72           C
ATOM   3419  HD2 PHE A 226      30.971  17.623   6.787  1.00 19.72           H
ATOM   3420  CE1 PHE A 226      34.739  17.066   7.577  1.00 19.72           C
ATOM   3421  HE1 PHE A 226      35.786  16.904   7.785  1.00 19.72           H
ATOM   3422  CE2 PHE A 226      32.425  17.175   8.319  1.00 19.72           C
ATOM   3423  HE2 PHE A 226      31.691  17.081   9.100  1.00 19.72           H
ATOM   3424  CZ  PHE A 226      33.794  17.015   8.614  1.00 19.72           C
ATOM   3425  HZ  PHE A 226      34.116  16.841   9.630  1.00 19.72           H
ATOM   3426  N   GLN A 227      32.736  17.626   1.421  1.00-18.65           N
ATOM   3427  H   GLN A 227      33.708  17.726   1.674  1.00-18.65           H
ATOM   3428  CA  GLN A 227      32.310  18.034   0.084  1.00-18.65           C
ATOM   3429  HA  GLN A 227      31.455  18.705   0.166  1.00-18.65           H
ATOM   3430  C   GLN A 227      31.889  16.794  -0.686  1.00-18.65           C
ATOM   3431  O   GLN A 227      30.874  16.800  -1.383  1.00-18.65           O
ATOM   3432  CB  GLN A 227      33.452  18.746  -0.650  1.00-18.65           C
ATOM   3433 1HB  GLN A 227      33.769  19.585  -0.034  1.00-18.65           H
ATOM   3434 2HB  GLN A 227      34.291  18.060  -0.747  1.00-18.65           H
ATOM   3435  CG  GLN A 227      33.113  19.266  -2.047  1.00-18.65           C
ATOM   3436 1HG  GLN A 227      34.002  19.721  -2.482  1.00-18.65           H
ATOM   3437 2HG  GLN A 227      32.812  18.430  -2.677  1.00-18.65           H
ATOM   3438  CD  GLN A 227      32.000  20.287  -2.036  1.00-18.65           C
ATOM   3439  OE1 GLN A 227      31.964  21.178  -1.195  1.00-18.65           O
ATOM   3440  NE2 GLN A 227      31.068  20.150  -2.936  1.00-18.65           N
ATOM   3441 1HE2 GLN A 227      30.259  20.757  -2.909  1.00-18.65           H
ATOM   3442 2HE2 GLN A 227      31.167  19.454  -3.656  1.00-18.65           H
ATOM   3443  N   THR A 228      32.637  15.714  -0.519  1.00 -7.24           N
ATOM   3444  H   THR A 228      33.488  15.763   0.035  1.00 -7.24           H
ATOM   3445  CA  THR A 228      32.286  14.448  -1.146  1.00 -7.24           C
ATOM   3446  HA  THR A 228      32.254  14.592  -2.225  1.00 -7.24           H
ATOM   3447  C   THR A 228      30.927  13.964  -0.668  1.00 -7.24           C
ATOM   3448  O   THR A 228      30.073  13.638  -1.478  1.00 -7.24           O
ATOM   3449  CB  THR A 228      33.337  13.386  -0.800  1.00 -7.24           C
ATOM   3450  HB  THR A 228      33.261  13.123   0.253  1.00 -7.24           H
ATOM   3451  OG1 THR A 228      34.628  13.938  -1.046  1.00 -7.24           O
ATOM   3452  HG1 THR A 228      35.282  13.328  -0.677  1.00 -7.24           H
ATOM   3453  CG2 THR A 228      33.217  12.151  -1.636  1.00 -7.24           C
ATOM   3454 1HG2 THR A 228      33.963  11.431  -1.304  1.00 -7.24           H
ATOM   3455 2HG2 THR A 228      33.407  12.393  -2.681  1.00 -7.24           H
ATOM   3456 3HG2 THR A 228      32.224  11.712  -1.530  1.00 -7.24           H
ATOM   3457  N   ALA A 229      30.701  13.954   0.637  1.00-16.33           N
ATOM   3458  H   ALA A 229      31.429  14.256   1.280  1.00-16.33           H
ATOM   3459  CA  ALA A 229      29.446  13.455   1.187  1.00-16.33           C
ATOM   3460  HA  ALA A 229      29.267  12.462   0.775  1.00-16.33           H
ATOM   3461  C   ALA A 229      28.251  14.328   0.808  1.00-16.33           C
ATOM   3462  O   ALA A 229      27.178  13.814   0.504  1.00-16.33           O
ATOM   3463  CB  ALA A 229      29.570  13.336   2.696  1.00-16.33           C
ATOM   3464 1HB  ALA A 229      30.398  12.675   2.950  1.00-16.33           H
ATOM   3465 2HB  ALA A 229      28.646  12.926   3.104  1.00-16.33           H
ATOM   3466 3HB  ALA A 229      29.749  14.319   3.135  1.00-16.33           H
ATOM   3467  N   THR A 230      28.429  15.639   0.778  1.00-20.44           N
ATOM   3468  H   THR A 230      29.313  16.041   1.086  1.00-20.44           H
ATOM   3469  CA  THR A 230      27.359  16.536   0.347  1.00-20.44           C
ATOM   3470  HA  THR A 230      26.454  16.286   0.900  1.00-20.44           H
ATOM   3471  C   THR A 230      27.064  16.331  -1.137  1.00-20.44           C
ATOM   3472  O   THR A 230      25.901  16.296  -1.533  1.00-20.44           O
ATOM   3473  CB  THR A 230      27.730  17.997   0.679  1.00-20.44           C
ATOM   3474  HB  THR A 230      28.637  18.277   0.143  1.00-20.44           H
ATOM   3475  OG1 THR A 230      27.956  18.073   2.089  1.00-20.44           O
ATOM   3476  HG1 THR A 230      28.376  18.914   2.292  1.00-20.44           H
ATOM   3477  CG2 THR A 230      26.617  18.980   0.355  1.00-20.44           C
ATOM   3478 1HG2 THR A 230      26.916  19.978   0.677  1.00-20.44           H
ATOM   3479 2HG2 THR A 230      25.704  18.693   0.876  1.00-20.44           H
ATOM   3480 3HG2 THR A 230      26.438  18.998  -0.720  1.00-20.44           H
ATOM   3481  N   THR A 231      28.083  16.099  -1.954  1.00-12.22           N
ATOM   3482  H   THR A 231      29.035  16.136  -1.602  1.00-12.22           H
ATOM   3483  CA  THR A 231      27.855  15.775  -3.365  1.00-12.22           C
ATOM   3484  HA  THR A 231      27.252  16.562  -3.817  1.00-12.22           H
ATOM   3485  C   THR A 231      27.096  14.452  -3.473  1.00-12.22           C
ATOM   3486  O   THR A 231      26.132  14.336  -4.237  1.00-12.22           O
ATOM   3487  CB  THR A 231      29.187  15.645  -4.146  1.00-12.22           C
ATOM   3488  HB  THR A 231      29.746  14.790  -3.771  1.00-12.22           H
ATOM   3489  OG1 THR A 231      29.973  16.826  -3.959  1.00-12.22           O
ATOM   3490  HG1 THR A 231      30.260  16.855  -3.036  1.00-12.22           H
ATOM   3491  CG2 THR A 231      28.966  15.488  -5.642  1.00-12.22           C
ATOM   3492 1HG2 THR A 231      29.928  15.488  -6.152  1.00-12.22           H
ATOM   3493 2HG2 THR A 231      28.360  16.312  -6.019  1.00-12.22           H
ATOM   3494 3HG2 THR A 231      28.466  14.541  -5.846  1.00-12.22           H
ATOM   3495  N   THR A 232      27.485  13.468  -2.672  1.00 -2.25           N
ATOM   3496  H   THR A 232      28.287  13.603  -2.060  1.00 -2.25           H
ATOM   3497  CA  THR A 232      26.828  12.164  -2.688  1.00 -2.25           C
ATOM   3498  HA  THR A 232      26.907  11.752  -3.693  1.00 -2.25           H
ATOM   3499  C   THR A 232      25.357  12.318  -2.329  1.00 -2.25           C
ATOM   3500  O   THR A 232      24.486  11.770  -3.004  1.00 -2.25           O
ATOM   3501  CB  THR A 232      27.475  11.180  -1.676  1.00 -2.25           C
ATOM   3502  HB  THR A 232      27.264  11.512  -0.660  1.00 -2.25           H
ATOM   3503  OG1 THR A 232      28.891  11.122  -1.857  1.00 -2.25           O
ATOM   3504  HG1 THR A 232      29.130  11.659  -2.621  1.00 -2.25           H
ATOM   3505  CG2 THR A 232      26.989   9.773  -1.856  1.00 -2.25           C
ATOM   3506 1HG2 THR A 232      27.490   9.136  -1.131  1.00 -2.25           H
ATOM   3507 2HG2 THR A 232      27.233   9.421  -2.859  1.00 -2.25           H
ATOM   3508 3HG2 THR A 232      25.916   9.720  -1.690  1.00 -2.25           H
ATOM   3509  N   MET A 233      25.066  13.083  -1.287  1.00-15.13           N
ATOM   3510  H   MET A 233      25.821  13.514  -0.754  1.00-15.13           H
ATOM   3511  CA  MET A 233      23.691  13.286  -0.846  1.00-15.13           C
ATOM   3512  HA  MET A 233      23.195  12.316  -0.828  1.00-15.13           H
ATOM   3513  C   MET A 233      22.872  14.171  -1.775  1.00-15.13           C
ATOM   3514  O   MET A 233      21.673  13.934  -1.896  1.00-15.13           O
ATOM   3515  CB  MET A 233      23.653  13.856   0.572  1.00-15.13           C
ATOM   3516 1HB  MET A 233      24.345  14.696   0.633  1.00-15.13           H
ATOM   3517 2HB  MET A 233      22.648  14.225   0.773  1.00-15.13           H
ATOM   3518  CG  MET A 233      24.013  12.824   1.641  1.00-15.13           C
ATOM   3519 1HG  MET A 233      25.003  12.425   1.422  1.00-15.13           H
ATOM   3520 2HG  MET A 233      24.050  13.322   2.609  1.00-15.13           H
ATOM   3521  SD  MET A 233      22.835  11.437   1.751  1.00-15.13           S
ATOM   3522  CE  MET A 233      21.372  12.220   2.496  1.00-15.13           C
ATOM   3523 1HE  MET A 233      20.596  11.471   2.658  1.00-15.13           H
ATOM   3524 2HE  MET A 233      20.987  12.994   1.831  1.00-15.13           H
ATOM   3525 3HE  MET A 233      21.646  12.668   3.452  1.00-15.13           H
ATOM   3526  N   GLN A 234      23.464  15.125  -2.484  1.00-12.62           N
ATOM   3527  H   GLN A 234      24.446  15.351  -2.332  1.00-12.62           H
ATOM   3528  CA  GLN A 234      22.703  15.847  -3.508  1.00-12.62           C
ATOM   3529  HA  GLN A 234      21.801  16.275  -3.072  1.00-12.62           H
ATOM   3530  C   GLN A 234      22.301  14.856  -4.585  1.00-12.62           C
ATOM   3531  O   GLN A 234      21.145  14.811  -4.993  1.00-12.62           O
ATOM   3532  CB  GLN A 234      23.501  16.935  -4.230  1.00-12.62           C
ATOM   3533 1HB  GLN A 234      24.479  16.537  -4.503  1.00-12.62           H
ATOM   3534 2HB  GLN A 234      22.964  17.159  -5.151  1.00-12.62           H
ATOM   3535  CG  GLN A 234      23.685  18.252  -3.511  1.00-12.62           C
ATOM   3536 1HG  GLN A 234      22.721  18.593  -3.136  1.00-12.62           H
ATOM   3537 2HG  GLN A 234      24.371  18.127  -2.675  1.00-12.62           H
ATOM   3538  CD  GLN A 234      24.231  19.294  -4.468  1.00-12.62           C
ATOM   3539  OE1 GLN A 234      25.195  19.054  -5.189  1.00-12.62           O
ATOM   3540  NE2 GLN A 234      23.597  20.433  -4.532  1.00-12.62           N
ATOM   3541 1HE2 GLN A 234      23.959  21.145  -5.146  1.00-12.62           H
ATOM   3542 2HE2 GLN A 234      22.755  20.590  -4.000  1.00-12.62           H
ATOM   3543  N   ALA A 235      23.246  14.044  -5.035  1.00-16.87           N
ATOM   3544  H   ALA A 235      24.191  14.104  -4.666  1.00-16.87           H
ATOM   3545  CA  ALA A 235      22.955  13.103  -6.103  1.00-16.87           C
ATOM   3546  HA  ALA A 235      22.540  13.664  -6.941  1.00-16.87           H
ATOM   3547  C   ALA A 235      21.898  12.086  -5.653  1.00-16.87           C
ATOM   3548  O   ALA A 235      20.972  11.794  -6.409  1.00-16.87           O
ATOM   3549  CB  ALA A 235      24.250  12.432  -6.561  1.00-16.87           C
ATOM   3550 1HB  ALA A 235      24.938  13.192  -6.937  1.00-16.87           H
ATOM   3551 2HB  ALA A 235      24.043  11.722  -7.361  1.00-16.87           H
ATOM   3552 3HB  ALA A 235      24.720  11.915  -5.727  1.00-16.87           H
ATOM   3553  N   ILE A 236      21.982  11.599  -4.421  1.00-11.22           N
ATOM   3554  H   ILE A 236      22.780  11.847  -3.842  1.00-11.22           H
ATOM   3555  CA  ILE A 236      20.957  10.701  -3.873  1.00-11.22           C
ATOM   3556  HA  ILE A 236      20.821   9.864  -4.557  1.00-11.22           H
ATOM   3557  C   ILE A 236      19.620  11.435  -3.798  1.00-11.22           C
ATOM   3558  O   ILE A 236      18.598  10.850  -4.108  1.00-11.22           O
ATOM   3559  CB  ILE A 236      21.360  10.124  -2.472  1.00-11.22           C
ATOM   3560  HB  ILE A 236      21.679  10.949  -1.836  1.00-11.22           H
ATOM   3561  CG1 ILE A 236      22.523   9.126  -2.641  1.00-11.22           C
ATOM   3562 1HG1 ILE A 236      22.141   8.230  -3.132  1.00-11.22           H
ATOM   3563 2HG1 ILE A 236      23.270   9.563  -3.298  1.00-11.22           H
ATOM   3564  CG2 ILE A 236      20.173   9.395  -1.772  1.00-11.22           C
ATOM   3565 1HG2 ILE A 236      20.482   8.999  -0.805  1.00-11.22           H
ATOM   3566 2HG2 ILE A 236      19.809   8.577  -2.395  1.00-11.22           H
ATOM   3567 3HG2 ILE A 236      19.355  10.094  -1.591  1.00-11.22           H
ATOM   3568  CD1 ILE A 236      23.229   8.705  -1.343  1.00-11.22           C
ATOM   3569 1HD1 ILE A 236      24.077   8.066  -1.588  1.00-11.22           H
ATOM   3570 2HD1 ILE A 236      22.550   8.147  -0.699  1.00-11.22           H
ATOM   3571 3HD1 ILE A 236      23.591   9.588  -0.814  1.00-11.22           H
ATOM   3572  N   SER A 237      19.585  12.714  -3.457  1.00 -7.63           N
ATOM   3573  H   SER A 237      20.444  13.204  -3.228  1.00 -7.63           H
ATOM   3574  CA  SER A 237      18.311  13.432  -3.385  1.00 -7.63           C
ATOM   3575  HA  SER A 237      17.621  12.834  -2.792  1.00 -7.63           H
ATOM   3576  C   SER A 237      17.666  13.663  -4.753  1.00 -7.63           C
ATOM   3577  O   SER A 237      16.442  13.600  -4.890  1.00 -7.63           O
ATOM   3578  CB  SER A 237      18.506  14.772  -2.684  1.00 -7.63           C
ATOM   3579 1HB  SER A 237      19.169  15.403  -3.277  1.00 -7.63           H
ATOM   3580 2HB  SER A 237      17.539  15.259  -2.585  1.00 -7.63           H
ATOM   3581  OG  SER A 237      19.073  14.568  -1.400  1.00 -7.63           O
ATOM   3582  HG  SER A 237      20.019  14.391  -1.515  1.00 -7.63           H
ATOM   3583  N   VAL A 238      18.473  13.866  -5.785  1.00-14.47           N
ATOM   3584  H   VAL A 238      19.473  13.972  -5.632  1.00-14.47           H
ATOM   3585  CA  VAL A 238      17.943  13.953  -7.147  1.00-14.47           C
ATOM   3586  HA  VAL A 238      17.109  14.650  -7.159  1.00-14.47           H
ATOM   3587  C   VAL A 238      17.422  12.575  -7.547  1.00-14.47           C
ATOM   3588  O   VAL A 238      16.327  12.445  -8.100  1.00-14.47           O
ATOM   3589  CB  VAL A 238      19.013  14.445  -8.162  1.00-14.47           C
ATOM   3590  HB  VAL A 238      19.863  13.768  -8.122  1.00-14.47           H
ATOM   3591  CG1 VAL A 238      18.461  14.458  -9.599  1.00-14.47           C
ATOM   3592 1HG1 VAL A 238      19.194  14.901 -10.274  1.00-14.47           H
ATOM   3593 2HG1 VAL A 238      17.542  15.042  -9.642  1.00-14.47           H
ATOM   3594 3HG1 VAL A 238      18.258  13.440  -9.932  1.00-14.47           H
ATOM   3595  CG2 VAL A 238      19.504  15.851  -7.803  1.00-14.47           C
ATOM   3596 1HG2 VAL A 238      20.335  16.119  -8.452  1.00-14.47           H
ATOM   3597 2HG2 VAL A 238      19.852  15.894  -6.775  1.00-14.47           H
ATOM   3598 3HG2 VAL A 238      18.704  16.578  -7.932  1.00-14.47           H
ATOM   3599  N   PHE A 239      18.166  11.527  -7.214  1.00-15.39           N
ATOM   3600  H   PHE A 239      19.052  11.662  -6.735  1.00-15.39           H
ATOM   3601  CA  PHE A 239      17.741  10.171  -7.552  1.00-15.39           C
ATOM   3602  HA  PHE A 239      17.499  10.150  -8.614  1.00-15.39           H
ATOM   3603  C   PHE A 239      16.490   9.776  -6.774  1.00-15.39           C
ATOM   3604  O   PHE A 239      15.629   9.091  -7.304  1.00-15.39           O
ATOM   3605  CB  PHE A 239      18.855   9.154  -7.301  1.00-15.39           C
ATOM   3606 1HB  PHE A 239      19.784   9.568  -7.683  1.00-15.39           H
ATOM   3607 2HB  PHE A 239      18.965   8.996  -6.228  1.00-15.39           H
ATOM   3608  CG  PHE A 239      18.620   7.830  -7.982  1.00-15.39           C
ATOM   3609  CD1 PHE A 239      19.137   7.600  -9.269  1.00-15.39           C
ATOM   3610  HD1 PHE A 239      19.712   8.370  -9.763  1.00-15.39           H
ATOM   3611  CD2 PHE A 239      17.865   6.819  -7.358  1.00-15.39           C
ATOM   3612  HD2 PHE A 239      17.461   6.980  -6.369  1.00-15.39           H
ATOM   3613  CE1 PHE A 239      18.920   6.367  -9.933  1.00-15.39           C
ATOM   3614  HE1 PHE A 239      19.340   6.200 -10.915  1.00-15.39           H
ATOM   3615  CE2 PHE A 239      17.616   5.589  -8.018  1.00-15.39           C
ATOM   3616  HE2 PHE A 239      17.027   4.824  -7.534  1.00-15.39           H
ATOM   3617  CZ  PHE A 239      18.151   5.362  -9.307  1.00-15.39           C
ATOM   3618  HZ  PHE A 239      17.976   4.421  -9.809  1.00-15.39           H
ATOM   3619  N   ARG A 240      16.343  10.259  -5.548  1.00 -2.09           N
ATOM   3620  H   ARG A 240      17.115  10.775  -5.129  1.00 -2.09           H
ATOM   3621  CA  ARG A 240      15.124  10.060  -4.761  1.00 -2.09           C
ATOM   3622  HA  ARG A 240      14.927   8.993  -4.657  1.00 -2.09           H
ATOM   3623  C   ARG A 240      13.951  10.679  -5.494  1.00 -2.09           C
ATOM   3624  O   ARG A 240      12.934  10.024  -5.670  1.00 -2.09           O
ATOM   3625  CB  ARG A 240      15.257  10.712  -3.376  1.00 -2.09           C
ATOM   3626 1HB  ARG A 240      16.092  10.256  -2.843  1.00 -2.09           H
ATOM   3627 2HB  ARG A 240      15.482  11.765  -3.517  1.00 -2.09           H
ATOM   3628  CG  ARG A 240      13.998  10.618  -2.519  1.00 -2.09           C
ATOM   3629 1HG  ARG A 240      13.151  10.991  -3.089  1.00 -2.09           H
ATOM   3630 2HG  ARG A 240      13.813   9.572  -2.279  1.00 -2.09           H
ATOM   3631  CD  ARG A 240      14.078  11.423  -1.221  1.00 -2.09           C
ATOM   3632 1HD  ARG A 240      13.173  11.236  -0.648  1.00 -2.09           H
ATOM   3633 2HD  ARG A 240      14.927  11.063  -0.639  1.00 -2.09           H
ATOM   3634  NE  ARG A 240      14.214  12.878  -1.399  1.00 -2.09           N
ATOM   3635  HE  ARG A 240      15.124  13.274  -1.229  1.00 -2.09           H
ATOM   3636  CZ  ARG A 240      13.248  13.739  -1.689  1.00 -2.09           C
ATOM   3637  NH1 ARG A 240      13.528  15.002  -1.616  1.00 -2.09           N
ATOM   3638 1HH1 ARG A 240      14.421  15.298  -1.249  1.00 -2.09           H
ATOM   3639 2HH1 ARG A 240      12.843  15.685  -1.919  1.00 -2.09           H
ATOM   3640  NH2 ARG A 240      12.034  13.416  -2.050  1.00 -2.09           N
ATOM   3641 1HH2 ARG A 240      11.754  12.443  -2.129  1.00 -2.09           H
ATOM   3642 2HH2 ARG A 240      11.372  14.147  -2.263  1.00 -2.09           H
ATOM   3643  N   GLY A 241      14.088  11.914  -5.955  1.00 -5.42           N
ATOM   3644  H   GLY A 241      14.953  12.424  -5.809  1.00 -5.42           H
ATOM   3645  CA  GLY A 241      12.976  12.545  -6.644  1.00 -5.42           C
ATOM   3646 1HA  GLY A 241      12.099  12.515  -5.996  1.00 -5.42           H
ATOM   3647 2HA  GLY A 241      13.219  13.582  -6.863  1.00 -5.42           H
ATOM   3648  C   GLY A 241      12.645  11.816  -7.932  1.00 -5.42           C
ATOM   3649  O   GLY A 241      11.480  11.642  -8.268  1.00 -5.42           O
ATOM   3650  N   TYR A 242      13.660  11.333  -8.634  1.00  4.47           N
ATOM   3651  H   TYR A 242      14.611  11.511  -8.324  1.00  4.47           H
ATOM   3652  CA  TYR A 242      13.450  10.522  -9.833  1.00  4.47           C
ATOM   3653  HA  TYR A 242      12.833  11.073 -10.541  1.00  4.47           H
ATOM   3654  C   TYR A 242      12.706   9.228  -9.491  1.00  4.47           C
ATOM   3655  O   TYR A 242      11.685   8.924 -10.097  1.00  4.47           O
ATOM   3656  CB  TYR A 242      14.815  10.228 -10.476  1.00  4.47           C
ATOM   3657 1HB  TYR A 242      15.076  11.057 -11.133  1.00  4.47           H
ATOM   3658 2HB  TYR A 242      15.560  10.191  -9.686  1.00  4.47           H
ATOM   3659  CG  TYR A 242      14.916   8.926 -11.251  1.00  4.47           C
ATOM   3660  CD1 TYR A 242      14.437   8.823 -12.572  1.00  4.47           C
ATOM   3661  HD1 TYR A 242      13.965   9.673 -13.039  1.00  4.47           H
ATOM   3662  CD2 TYR A 242      15.514   7.788 -10.665  1.00  4.47           C
ATOM   3663  HD2 TYR A 242      15.903   7.841  -9.656  1.00  4.47           H
ATOM   3664  CE1 TYR A 242      14.565   7.606 -13.301  1.00  4.47           C
ATOM   3665  HE1 TYR A 242      14.205   7.544 -14.317  1.00  4.47           H
ATOM   3666  CE2 TYR A 242      15.609   6.566 -11.381  1.00  4.47           C
ATOM   3667  HE2 TYR A 242      16.049   5.697 -10.919  1.00  4.47           H
ATOM   3668  CZ  TYR A 242      15.144   6.492 -12.691  1.00  4.47           C
ATOM   3669  OH  TYR A 242      15.254   5.305 -13.367  1.00  4.47           O
ATOM   3670  HH  TYR A 242      14.976   5.377 -14.285  1.00  4.47           H
ATOM   3671  N   ALA A 243      13.184   8.481  -8.507  1.00-18.58           N
ATOM   3672  H   ALA A 243      14.004   8.795  -7.994  1.00-18.58           H
ATOM   3673  CA  ALA A 243      12.627   7.175  -8.181  1.00-18.58           C
ATOM   3674  HA  ALA A 243      12.571   6.590  -9.099  1.00-18.58           H
ATOM   3675  C   ALA A 243      11.218   7.273  -7.599  1.00-18.58           C
ATOM   3676  O   ALA A 243      10.361   6.446  -7.909  1.00-18.58           O
ATOM   3677  CB  ALA A 243      13.558   6.460  -7.209  1.00-18.58           C
ATOM   3678 1HB  ALA A 243      14.546   6.346  -7.659  1.00-18.58           H
ATOM   3679 2HB  ALA A 243      13.156   5.475  -6.972  1.00-18.58           H
ATOM   3680 3HB  ALA A 243      13.651   7.038  -6.288  1.00-18.58           H
ATOM   3681  N   GLU A 244      10.962   8.277  -6.774  1.00-16.58           N
ATOM   3682  H   GLU A 244      11.707   8.918  -6.500  1.00-16.58           H
ATOM   3683  CA  GLU A 244       9.627   8.460  -6.216  1.00-16.58           C
ATOM   3684  HA  GLU A 244       9.276   7.496  -5.845  1.00-16.58           H
ATOM   3685  C   GLU A 244       8.651   8.913  -7.295  1.00-16.58           C
ATOM   3686  O   GLU A 244       7.556   8.360  -7.374  1.00-16.58           O
ATOM   3687  CB  GLU A 244       9.627   9.444  -5.043  1.00-16.58           C
ATOM   3688 1HB  GLU A 244      10.105  10.371  -5.357  1.00-16.58           H
ATOM   3689 2HB  GLU A 244       8.592   9.657  -4.777  1.00-16.58           H
ATOM   3690  CG  GLU A 244      10.333   8.893  -3.802  1.00-16.58           C
ATOM   3691 1HG  GLU A 244       9.897   7.923  -3.560  1.00-16.58           H
ATOM   3692 2HG  GLU A 244      11.391   8.746  -4.019  1.00-16.58           H
ATOM   3693  CD  GLU A 244      10.200   9.800  -2.588  1.00-16.58           C
ATOM   3694  OE1 GLU A 244      10.557  10.995  -2.655  1.00-16.58           O
ATOM   3695  OE2 GLU A 244       9.720   9.312  -1.539  1.00-16.58           O
ATOM   3696  N   ARG A 245       9.023   9.839  -8.177  1.00 -2.66           N
ATOM   3697  H   ARG A 245       9.938  10.279  -8.105  1.00 -2.66           H
ATOM   3698  CA  ARG A 245       8.111  10.220  -9.269  1.00 -2.66           C
ATOM   3699  HA  ARG A 245       7.154  10.526  -8.844  1.00 -2.66           H
ATOM   3700  C   ARG A 245       7.847   9.014 -10.161  1.00 -2.66           C
ATOM   3701  O   ARG A 245       6.705   8.761 -10.557  1.00 -2.66           O
ATOM   3702  CB  ARG A 245       8.671  11.358 -10.133  1.00 -2.66           C
ATOM   3703 1HB  ARG A 245       9.696  11.113 -10.412  1.00 -2.66           H
ATOM   3704 2HB  ARG A 245       8.075  11.404 -11.044  1.00 -2.66           H
ATOM   3705  CG  ARG A 245       8.633  12.747  -9.488  1.00 -2.66           C
ATOM   3706 1HG  ARG A 245       7.608  12.965  -9.191  1.00 -2.66           H
ATOM   3707 2HG  ARG A 245       9.263  12.766  -8.602  1.00 -2.66           H
ATOM   3708  CD  ARG A 245       9.094  13.826 -10.475  1.00 -2.66           C
ATOM   3709 1HD  ARG A 245       8.473  13.755 -11.370  1.00 -2.66           H
ATOM   3710 2HD  ARG A 245       8.933  14.809 -10.032  1.00 -2.66           H
ATOM   3711  NE  ARG A 245      10.505  13.689 -10.876  1.00 -2.66           N
ATOM   3712  HE  ARG A 245      10.708  13.010 -11.596  1.00 -2.66           H
ATOM   3713  CZ  ARG A 245      11.541  14.372 -10.411  1.00 -2.66           C
ATOM   3714  NH1 ARG A 245      12.707  14.117 -10.926  1.00 -2.66           N
ATOM   3715 1HH1 ARG A 245      12.792  13.387 -11.618  1.00 -2.66           H
ATOM   3716 2HH1 ARG A 245      13.513  14.659 -10.652  1.00 -2.66           H
ATOM   3717  NH2 ARG A 245      11.465  15.333  -9.525  1.00 -2.66           N
ATOM   3718 1HH2 ARG A 245      10.572  15.574  -9.121  1.00 -2.66           H
ATOM   3719 2HH2 ARG A 245      12.294  15.841  -9.258  1.00 -2.66           H
ATOM   3720  N   LYS A 246       8.891   8.240 -10.425  1.00-14.06           N
ATOM   3721  H   LYS A 246       9.809   8.517 -10.082  1.00-14.06           H
ATOM   3722  CA  LYS A 246       8.786   7.019 -11.222  1.00-14.06           C
ATOM   3723  HA  LYS A 246       8.364   7.273 -12.195  1.00-14.06           H
ATOM   3724  C   LYS A 246       7.859   6.000 -10.575  1.00-14.06           C
ATOM   3725  O   LYS A 246       7.017   5.446 -11.274  1.00-14.06           O
ATOM   3726  CB  LYS A 246      10.192   6.446 -11.424  1.00-14.06           C
ATOM   3727 1HB  LYS A 246      10.809   7.217 -11.885  1.00-14.06           H
ATOM   3728 2HB  LYS A 246      10.606   6.227 -10.443  1.00-14.06           H
ATOM   3729  CG  LYS A 246      10.310   5.186 -12.259  1.00-14.06           C
ATOM   3730 1HG  LYS A 246       9.703   4.398 -11.815  1.00-14.06           H
ATOM   3731 2HG  LYS A 246       9.983   5.375 -13.281  1.00-14.06           H
ATOM   3732  CD  LYS A 246      11.771   4.761 -12.244  1.00-14.06           C
ATOM   3733 1HD  LYS A 246      12.372   5.533 -12.727  1.00-14.06           H
ATOM   3734 2HD  LYS A 246      12.094   4.664 -11.208  1.00-14.06           H
ATOM   3735  CE  LYS A 246      11.993   3.433 -12.943  1.00-14.06           C
ATOM   3736 1HE  LYS A 246      11.340   2.679 -12.496  1.00-14.06           H
ATOM   3737 2HE  LYS A 246      11.748   3.538 -13.999  1.00-14.06           H
ATOM   3738  NZ  LYS A 246      13.423   3.010 -12.788  1.00-14.06           N
ATOM   3739 1HZ  LYS A 246      13.584   2.143 -13.280  1.00-14.06           H
ATOM   3740 2HZ  LYS A 246      13.633   2.887 -11.804  1.00-14.06           H
ATOM   3741 3HZ  LYS A 246      14.034   3.723 -13.170  1.00-14.06           H
ATOM   3742  N   ARG A 247       7.947   5.765  -9.269  1.00-17.64           N
ATOM   3743  H   ARG A 247       8.667   6.233  -8.721  1.00-17.64           H
ATOM   3744  CA  ARG A 247       7.042   4.807  -8.615  1.00-17.64           C
ATOM   3745  HA  ARG A 247       7.021   3.897  -9.215  1.00-17.64           H
ATOM   3746  C   ARG A 247       5.620   5.342  -8.570  1.00-17.64           C
ATOM   3747  O   ARG A 247       4.688   4.614  -8.897  1.00-17.64           O
ATOM   3748  CB  ARG A 247       7.493   4.424  -7.194  1.00-17.64           C
ATOM   3749 1HB  ARG A 247       8.520   4.062  -7.231  1.00-17.64           H
ATOM   3750 2HB  ARG A 247       7.453   5.304  -6.552  1.00-17.64           H
ATOM   3751  CG  ARG A 247       6.596   3.328  -6.597  1.00-17.64           C
ATOM   3752 1HG  ARG A 247       5.587   3.724  -6.517  1.00-17.64           H
ATOM   3753 2HG  ARG A 247       6.571   2.487  -7.290  1.00-17.64           H
ATOM   3754  CD  ARG A 247       6.988   2.802  -5.217  1.00-17.64           C
ATOM   3755 1HD  ARG A 247       7.949   2.290  -5.279  1.00-17.64           H
ATOM   3756 2HD  ARG A 247       7.080   3.642  -4.526  1.00-17.64           H
ATOM   3757  NE  ARG A 247       5.948   1.882  -4.713  1.00-17.64           N
ATOM   3758  HE  ARG A 247       5.280   2.252  -4.043  1.00-17.64           H
ATOM   3759  CZ  ARG A 247       5.770   0.613  -5.053  1.00-17.64           C
ATOM   3760  NH1 ARG A 247       4.712  -0.008  -4.627  1.00-17.64           N
ATOM   3761 1HH1 ARG A 247       4.047   0.472  -4.023  1.00-17.64           H
ATOM   3762 2HH1 ARG A 247       4.540  -0.957  -4.916  1.00-17.64           H
ATOM   3763  NH2 ARG A 247       6.558  -0.044  -5.861  1.00-17.64           N
ATOM   3764 1HH2 ARG A 247       7.385   0.395  -6.216  1.00-17.64           H
ATOM   3765 2HH2 ARG A 247       6.295  -0.980  -6.142  1.00-17.64           H
ATOM   3766  N   ARG A 248       5.437   6.609  -8.219  1.00 12.45           N
ATOM   3767  H   ARG A 248       6.245   7.186  -7.981  1.00 12.45           H
ATOM   3768  CA  ARG A 248       4.091   7.197  -8.149  1.00 12.45           C
ATOM   3769  HA  ARG A 248       3.495   6.640  -7.428  1.00 12.45           H
ATOM   3770  C   ARG A 248       3.400   7.053  -9.495  1.00 12.45           C
ATOM   3771  O   ARG A 248       2.229   6.685  -9.553  1.00 12.45           O
ATOM   3772  CB  ARG A 248       4.148   8.670  -7.721  1.00 12.45           C
ATOM   3773 1HB  ARG A 248       4.849   9.185  -8.380  1.00 12.45           H
ATOM   3774 2HB  ARG A 248       3.163   9.117  -7.856  1.00 12.45           H
ATOM   3775  CG  ARG A 248       4.585   8.894  -6.267  1.00 12.45           C
ATOM   3776 1HG  ARG A 248       3.781   8.602  -5.592  1.00 12.45           H
ATOM   3777 2HG  ARG A 248       5.456   8.278  -6.053  1.00 12.45           H
ATOM   3778  CD  ARG A 248       4.954  10.354  -6.026  1.00 12.45           C
ATOM   3779 1HD  ARG A 248       5.635  10.673  -6.817  1.00 12.45           H
ATOM   3780 2HD  ARG A 248       4.051  10.965  -6.076  1.00 12.45           H
ATOM   3781  NE  ARG A 248       5.623  10.566  -4.732  1.00 12.45           N
ATOM   3782  HE  ARG A 248       5.763   9.759  -4.146  1.00 12.45           H
ATOM   3783  CZ  ARG A 248       6.076  11.724  -4.267  1.00 12.45           C
ATOM   3784  NH1 ARG A 248       6.740  11.733  -3.146  1.00 12.45           N
ATOM   3785 1HH1 ARG A 248       6.877  10.875  -2.628  1.00 12.45           H
ATOM   3786 2HH1 ARG A 248       7.123  12.603  -2.804  1.00 12.45           H
ATOM   3787  NH2 ARG A 248       5.879  12.867  -4.869  1.00 12.45           N
ATOM   3788 1HH2 ARG A 248       5.345  12.906  -5.721  1.00 12.45           H
ATOM   3789 2HH2 ARG A 248       6.244  13.729  -4.475  1.00 12.45           H
ATOM   3790  N   LYS A 249       4.131   7.263 -10.581  1.00-26.42           N
ATOM   3791  H   LYS A 249       5.082   7.611 -10.493  1.00-26.42           H
ATOM   3792  CA  LYS A 249       3.573   7.014 -11.908  1.00-26.42           C
ATOM   3793  HA  LYS A 249       2.580   7.463 -11.948  1.00-26.42           H
ATOM   3794  C   LYS A 249       3.397   5.526 -12.215  1.00-26.42           C
ATOM   3795  O   LYS A 249       2.338   5.135 -12.686  1.00-26.42           O
ATOM   3796  CB  LYS A 249       4.442   7.694 -12.968  1.00-26.42           C
ATOM   3797 1HB  LYS A 249       4.570   8.739 -12.685  1.00-26.42           H
ATOM   3798 2HB  LYS A 249       5.424   7.220 -12.988  1.00-26.42           H
ATOM   3799  CG  LYS A 249       3.842   7.634 -14.360  1.00-26.42           C
ATOM   3800 1HG  LYS A 249       3.867   6.602 -14.703  1.00-26.42           H
ATOM   3801 2HG  LYS A 249       2.807   7.975 -14.325  1.00-26.42           H
ATOM   3802  CD  LYS A 249       4.618   8.491 -15.336  1.00-26.42           C
ATOM   3803 1HD  LYS A 249       4.604   9.527 -14.996  1.00-26.42           H
ATOM   3804 2HD  LYS A 249       5.650   8.141 -15.374  1.00-26.42           H
ATOM   3805  CE  LYS A 249       4.007   8.402 -16.725  1.00-26.42           C
ATOM   3806 1HE  LYS A 249       4.093   7.373 -17.083  1.00-26.42           H
ATOM   3807 2HE  LYS A 249       2.949   8.671 -16.678  1.00-26.42           H
ATOM   3808  NZ  LYS A 249       4.715   9.325 -17.665  1.00-26.42           N
ATOM   3809 1HZ  LYS A 249       4.541   9.049 -18.623  1.00-26.42           H
ATOM   3810 2HZ  LYS A 249       5.715   9.286 -17.497  1.00-26.42           H
ATOM   3811 3HZ  LYS A 249       4.393  10.276 -17.531  1.00-26.42           H
ATOM   3812  N   ARG A 250       4.386   4.687 -11.924  1.00 -5.12           N
ATOM   3813  H   ARG A 250       5.228   5.046 -11.484  1.00 -5.12           H
ATOM   3814  CA  ARG A 250       4.321   3.254 -12.252  1.00 -5.12           C
ATOM   3815  HA  ARG A 250       4.226   3.150 -13.333  1.00 -5.12           H
ATOM   3816  C   ARG A 250       3.123   2.572 -11.629  1.00 -5.12           C
ATOM   3817  O   ARG A 250       2.411   1.830 -12.310  1.00 -5.12           O
ATOM   3818  CB  ARG A 250       5.579   2.507 -11.776  1.00 -5.12           C
ATOM   3819 1HB  ARG A 250       6.463   2.990 -12.193  1.00 -5.12           H
ATOM   3820 2HB  ARG A 250       5.630   2.575 -10.689  1.00 -5.12           H
ATOM   3821  CG  ARG A 250       5.602   1.024 -12.160  1.00 -5.12           C
ATOM   3822 1HG  ARG A 250       4.668   0.558 -11.852  1.00 -5.12           H
ATOM   3823 2HG  ARG A 250       5.692   0.937 -13.241  1.00 -5.12           H
ATOM   3824  CD  ARG A 250       6.732   0.251 -11.494  1.00 -5.12           C
ATOM   3825 1HD  ARG A 250       7.685   0.699 -11.780  1.00 -5.12           H
ATOM   3826 2HD  ARG A 250       6.628   0.313 -10.410  1.00 -5.12           H
ATOM   3827  NE  ARG A 250       6.708  -1.159 -11.918  1.00 -5.12           N
ATOM   3828  HE  ARG A 250       7.330  -1.411 -12.671  1.00 -5.12           H
ATOM   3829  CZ  ARG A 250       5.933  -2.122 -11.431  1.00 -5.12           C
ATOM   3830  NH1 ARG A 250       5.936  -3.277 -12.029  1.00 -5.12           N
ATOM   3831 1HH1 ARG A 250       6.567  -3.452 -12.801  1.00 -5.12           H
ATOM   3832 2HH1 ARG A 250       5.281  -3.985 -11.724  1.00 -5.12           H
ATOM   3833  NH2 ARG A 250       5.101  -1.982 -10.435  1.00 -5.12           N
ATOM   3834 1HH2 ARG A 250       5.060  -1.106  -9.912  1.00 -5.12           H
ATOM   3835 2HH2 ARG A 250       4.496  -2.750 -10.179  1.00 -5.12           H
ATOM   3836  N   GLU A 251       2.897   2.790 -10.345  1.00 -2.78           N
ATOM   3837  H   GLU A 251       3.501   3.413  -9.814  1.00 -2.78           H
ATOM   3838  CA  GLU A 251       1.832   2.060  -9.671  1.00 -2.78           C
ATOM   3839  HA  GLU A 251       1.903   1.008  -9.950  1.00 -2.78           H
ATOM   3840  C   GLU A 251       0.478   2.577 -10.127  1.00 -2.78           C
ATOM   3841  O   GLU A 251      -0.439   1.794 -10.305  1.00 -2.78           O
ATOM   3842  CB  GLU A 251       1.945   2.154  -8.152  1.00 -2.78           C
ATOM   3843 1HB  GLU A 251       1.777   3.189  -7.865  1.00 -2.78           H
ATOM   3844 2HB  GLU A 251       1.160   1.540  -7.712  1.00 -2.78           H
ATOM   3845  CG  GLU A 251       3.292   1.720  -7.582  1.00 -2.78           C
ATOM   3846 1HG  GLU A 251       4.038   2.447  -7.887  1.00 -2.78           H
ATOM   3847 2HG  GLU A 251       3.237   1.732  -6.493  1.00 -2.78           H
ATOM   3848  CD  GLU A 251       3.763   0.355  -8.056  1.00 -2.78           C
ATOM   3849  OE1 GLU A 251       3.149  -0.686  -7.743  1.00 -2.78           O
ATOM   3850  OE2 GLU A 251       4.801   0.316  -8.749  1.00 -2.78           O
ATOM   3851  N   ASN A 252       0.350   3.871 -10.397  1.00 -1.22           N
ATOM   3852  H   ASN A 252       1.130   4.499 -10.254  1.00 -1.22           H
ATOM   3853  CA  ASN A 252      -0.919   4.395 -10.910  1.00 -1.22           C
ATOM   3854  HA  ASN A 252      -1.734   4.021 -10.289  1.00 -1.22           H
ATOM   3855  C   ASN A 252      -1.180   3.933 -12.338  1.00 -1.22           C
ATOM   3856  O   ASN A 252      -2.322   3.707 -12.733  1.00 -1.22           O
ATOM   3857  CB  ASN A 252      -0.944   5.924 -10.886  1.00 -1.22           C
ATOM   3858 1HB  ASN A 252       0.053   6.313 -11.082  1.00 -1.22           H
ATOM   3859 2HB  ASN A 252      -1.613   6.272 -11.672  1.00 -1.22           H
ATOM   3860  CG  ASN A 252      -1.466   6.464  -9.587  1.00 -1.22           C
ATOM   3861  OD1 ASN A 252      -2.665   6.411  -9.327  1.00 -1.22           O
ATOM   3862  ND2 ASN A 252      -0.601   6.990  -8.770  1.00 -1.22           N
ATOM   3863 1HD2 ASN A 252      -0.925   7.336  -7.883  1.00 -1.22           H
ATOM   3864 2HD2 ASN A 252       0.381   7.012  -9.018  1.00 -1.22           H
ATOM   3865  N   ASP A 253      -0.133   3.797 -13.134  1.00 -7.74           N
ATOM   3866  H   ASP A 253       0.792   4.079 -12.811  1.00 -7.74           H
ATOM   3867  CA  ASP A 253      -0.279   3.297 -14.497  1.00 -7.74           C
ATOM   3868  HA  ASP A 253      -1.078   3.837 -15.003  1.00 -7.74           H
ATOM   3869  C   ASP A 253      -0.668   1.825 -14.454  1.00 -7.74           C
ATOM   3870  O   ASP A 253      -1.534   1.395 -15.216  1.00 -7.74           O
ATOM   3871  CB  ASP A 253       1.017   3.461 -15.294  1.00 -7.74           C
ATOM   3872 1HB  ASP A 253       1.860   3.144 -14.680  1.00 -7.74           H
ATOM   3873 2HB  ASP A 253       0.964   2.821 -16.170  1.00 -7.74           H
ATOM   3874  CG  ASP A 253       1.248   4.880 -15.779  1.00 -7.74           C
ATOM   3875  OD1 ASP A 253       0.298   5.700 -15.811  1.00 -7.74           O
ATOM   3876  OD2 ASP A 253       2.386   5.167 -16.217  1.00 -7.74           O
ATOM   3877  N   SER A 254      -0.088   1.065 -13.536  1.00 -6.01           N
ATOM   3878  H   SER A 254       0.611   1.470 -12.922  1.00 -6.01           H
ATOM   3879  CA  SER A 254      -0.408  -0.357 -13.410  1.00 -6.01           C
ATOM   3880  HA  SER A 254      -0.312  -0.833 -14.386  1.00 -6.01           H
ATOM   3881  C   SER A 254      -1.841  -0.498 -12.921  1.00 -6.01           C
ATOM   3882  O   SER A 254      -2.634  -1.281 -13.437  1.00 -6.01           O
ATOM   3883  CB  SER A 254       0.523  -1.044 -12.405  1.00 -6.01           C
ATOM   3884 1HB  SER A 254       0.343  -0.634 -11.411  1.00 -6.01           H
ATOM   3885 2HB  SER A 254       0.305  -2.113 -12.389  1.00 -6.01           H
ATOM   3886  OG  SER A 254       1.887  -0.842 -12.736  1.00 -6.01           O
ATOM   3887  HG  SER A 254       2.121   0.070 -12.517  1.00 -6.01           H
ATOM   3888  N   ALA A 255      -2.195   0.326 -11.947  1.00 -7.84           N
ATOM   3889  H   ALA A 255      -1.508   0.966 -11.553  1.00 -7.84           H
ATOM   3890  CA  ALA A 255      -3.528   0.311 -11.376  1.00 -7.84           C
ATOM   3891  HA  ALA A 255      -3.746  -0.698 -11.025  1.00 -7.84           H
ATOM   3892  C   ALA A 255      -4.572   0.687 -12.411  1.00 -7.84           C
ATOM   3893  O   ALA A 255      -5.674   0.176 -12.354  1.00 -7.84           O
ATOM   3894  CB  ALA A 255      -3.602   1.263 -10.199  1.00 -7.84           C
ATOM   3895 1HB  ALA A 255      -2.853   0.983  -9.457  1.00 -7.84           H
ATOM   3896 2HB  ALA A 255      -4.592   1.204  -9.748  1.00 -7.84           H
ATOM   3897 3HB  ALA A 255      -3.414   2.285 -10.530  1.00 -7.84           H
ATOM   3898  N   SER A 256      -4.262   1.572 -13.345  1.00-20.04           N
ATOM   3899  H   SER A 256      -3.357   2.030 -13.337  1.00-20.04           H
ATOM   3900  CA  SER A 256      -5.251   1.926 -14.360  1.00-20.04           C
ATOM   3901  HA  SER A 256      -6.169   2.217 -13.848  1.00-20.04           H
ATOM   3902  C   SER A 256      -5.573   0.726 -15.250  1.00-20.04           C
ATOM   3903  O   SER A 256      -6.720   0.532 -15.635  1.00-20.04           O
ATOM   3904  CB  SER A 256      -4.781   3.115 -15.200  1.00-20.04           C
ATOM   3905 1HB  SER A 256      -5.616   3.461 -15.808  1.00-20.04           H
ATOM   3906 2HB  SER A 256      -4.475   3.924 -14.536  1.00-20.04           H
ATOM   3907  OG  SER A 256      -3.706   2.772 -16.059  1.00-20.04           O
ATOM   3908  HG  SER A 256      -2.984   2.398 -15.539  1.00-20.04           H
ATOM   3909  N   VAL A 257      -4.592  -0.123 -15.533  1.00-16.82           N
ATOM   3910  H   VAL A 257      -3.658   0.045 -15.179  1.00-16.82           H
ATOM   3911  CA  VAL A 257      -4.834  -1.316 -16.347  1.00-16.82           C
ATOM   3912  HA  VAL A 257      -5.406  -1.035 -17.230  1.00-16.82           H
ATOM   3913  C   VAL A 257      -5.663  -2.300 -15.533  1.00-16.82           C
ATOM   3914  O   VAL A 257      -6.648  -2.846 -16.026  1.00-16.82           O
ATOM   3915  CB  VAL A 257      -3.497  -1.980 -16.794  1.00-16.82           C
ATOM   3916  HB  VAL A 257      -2.914  -2.224 -15.908  1.00-16.82           H
ATOM   3917  CG1 VAL A 257      -3.732  -3.271 -17.585  1.00-16.82           C
ATOM   3918 1HG1 VAL A 257      -2.779  -3.667 -17.938  1.00-16.82           H
ATOM   3919 2HG1 VAL A 257      -4.386  -3.082 -18.437  1.00-16.82           H
ATOM   3920 3HG1 VAL A 257      -4.187  -4.019 -16.937  1.00-16.82           H
ATOM   3921  CG2 VAL A 257      -2.682  -1.009 -17.653  1.00-16.82           C
ATOM   3922 1HG2 VAL A 257      -1.730  -1.472 -17.910  1.00-16.82           H
ATOM   3923 2HG2 VAL A 257      -2.475  -0.096 -17.101  1.00-16.82           H
ATOM   3924 3HG2 VAL A 257      -3.218  -0.772 -18.572  1.00-16.82           H
ATOM   3925  N   ILE A 258      -5.301  -2.486 -14.271  1.00-19.93           N
ATOM   3926  H   ILE A 258      -4.491  -1.994 -13.908  1.00-19.93           H
ATOM   3927  CA  ILE A 258      -6.014  -3.418 -13.395  1.00-19.93           C
ATOM   3928  HA  ILE A 258      -6.040  -4.399 -13.871  1.00-19.93           H
ATOM   3929  C   ILE A 258      -7.459  -2.955 -13.218  1.00-19.93           C
ATOM   3930  O   ILE A 258      -8.386  -3.745 -13.352  1.00-19.93           O
ATOM   3931  CB  ILE A 258      -5.295  -3.553 -12.013  1.00-19.93           C
ATOM   3932  HB  ILE A 258      -5.189  -2.556 -11.584  1.00-19.93           H
ATOM   3933  CG1 ILE A 258      -3.890  -4.164 -12.207  1.00-19.93           C
ATOM   3934 1HG1 ILE A 258      -4.003  -5.225 -12.434  1.00-19.93           H
ATOM   3935 2HG1 ILE A 258      -3.410  -3.699 -13.066  1.00-19.93           H
ATOM   3936  CG2 ILE A 258      -6.117  -4.428 -11.028  1.00-19.93           C
ATOM   3937 1HG2 ILE A 258      -5.592  -4.523 -10.077  1.00-19.93           H
ATOM   3938 2HG2 ILE A 258      -6.279  -5.421 -11.451  1.00-19.93           H
ATOM   3939 3HG2 ILE A 258      -7.084  -3.964 -10.830  1.00-19.93           H
ATOM   3940  CD1 ILE A 258      -2.930  -4.015 -11.011  1.00-19.93           C
ATOM   3941 1HD1 ILE A 258      -1.956  -4.424 -11.280  1.00-19.93           H
ATOM   3942 2HD1 ILE A 258      -3.312  -4.557 -10.145  1.00-19.93           H
ATOM   3943 3HD1 ILE A 258      -2.814  -2.960 -10.759  1.00-19.93           H
ATOM   3944  N   GLN A 259      -7.684  -1.673 -12.975  1.00 -4.08           N
ATOM   3945  H   GLN A 259      -6.899  -1.030 -12.897  1.00 -4.08           H
ATOM   3946  CA  GLN A 259      -9.041  -1.168 -12.788  1.00 -4.08           C
ATOM   3947  HA  GLN A 259      -9.549  -1.788 -12.049  1.00 -4.08           H
ATOM   3948  C   GLN A 259      -9.852  -1.241 -14.073  1.00 -4.08           C
ATOM   3949  O   GLN A 259     -11.018  -1.625 -14.025  1.00 -4.08           O
ATOM   3950  CB  GLN A 259      -9.022   0.276 -12.289  1.00 -4.08           C
ATOM   3951 1HB  GLN A 259      -8.372   0.859 -12.942  1.00 -4.08           H
ATOM   3952 2HB  GLN A 259     -10.030   0.682 -12.359  1.00 -4.08           H
ATOM   3953  CG  GLN A 259      -8.550   0.424 -10.846  1.00 -4.08           C
ATOM   3954 1HG  GLN A 259      -9.266  -0.056 -10.179  1.00 -4.08           H
ATOM   3955 2HG  GLN A 259      -7.588  -0.068 -10.726  1.00 -4.08           H
ATOM   3956  CD  GLN A 259      -8.396   1.873 -10.451  1.00 -4.08           C
ATOM   3957  OE1 GLN A 259      -9.339   2.529 -10.026  1.00 -4.08           O
ATOM   3958  NE2 GLN A 259      -7.208   2.395 -10.602  1.00 -4.08           N
ATOM   3959 1HE2 GLN A 259      -7.058   3.358 -10.351  1.00 -4.08           H
ATOM   3960 2HE2 GLN A 259      -6.469   1.831 -10.992  1.00 -4.08           H
ATOM   3961  N   ARG A 260      -9.269  -0.933 -15.225  1.00-20.81           N
ATOM   3962  H   ARG A 260      -8.308  -0.594 -15.248  1.00-20.81           H
ATOM   3963  CA  ARG A 260     -10.019  -1.072 -16.475  1.00-20.81           C
ATOM   3964  HA  ARG A 260     -10.978  -0.564 -16.367  1.00-20.81           H
ATOM   3965  C   ARG A 260     -10.327  -2.534 -16.749  1.00-20.81           C
ATOM   3966  O   ARG A 260     -11.432  -2.840 -17.165  1.00-20.81           O
ATOM   3967  CB  ARG A 260      -9.279  -0.464 -17.669  1.00-20.81           C
ATOM   3968 1HB  ARG A 260      -8.253  -0.832 -17.671  1.00-20.81           H
ATOM   3969 2HB  ARG A 260      -9.770  -0.809 -18.579  1.00-20.81           H
ATOM   3970  CG  ARG A 260      -9.287   1.068 -17.686  1.00-20.81           C
ATOM   3971 1HG  ARG A 260     -10.320   1.416 -17.657  1.00-20.81           H
ATOM   3972 2HG  ARG A 260      -8.765   1.453 -16.812  1.00-20.81           H
ATOM   3973  CD  ARG A 260      -8.627   1.608 -18.951  1.00-20.81           C
ATOM   3974 1HD  ARG A 260      -9.143   1.184 -19.812  1.00-20.81           H
ATOM   3975 2HD  ARG A 260      -8.742   2.691 -18.984  1.00-20.81           H
ATOM   3976  NE  ARG A 260      -7.203   1.250 -19.028  1.00-20.81           N
ATOM   3977  HE  ARG A 260      -6.986   0.309 -19.338  1.00-20.81           H
ATOM   3978  CZ  ARG A 260      -6.167   2.013 -18.712  1.00-20.81           C
ATOM   3979  NH1 ARG A 260      -4.984   1.482 -18.752  1.00-20.81           N
ATOM   3980 1HH1 ARG A 260      -4.882   0.514 -19.009  1.00-20.81           H
ATOM   3981 2HH1 ARG A 260      -4.184   2.048 -18.515  1.00-20.81           H
ATOM   3982  NH2 ARG A 260      -6.236   3.283 -18.417  1.00-20.81           N
ATOM   3983 1HH2 ARG A 260      -7.129   3.757 -18.427  1.00-20.81           H
ATOM   3984 2HH2 ARG A 260      -5.390   3.784 -18.193  1.00-20.81           H
ATOM   3985  N   ASN A 261      -9.403  -3.446 -16.481  1.00-13.81           N
ATOM   3986  H   ASN A 261      -8.488  -3.156 -16.142  1.00-13.81           H
ATOM   3987  CA  ASN A 261      -9.670  -4.872 -16.689  1.00-13.81           C
ATOM   3988  HA  ASN A 261     -10.034  -5.020 -17.706  1.00-13.81           H
ATOM   3989  C   ASN A 261     -10.744  -5.375 -15.734  1.00-13.81           C
ATOM   3990  O   ASN A 261     -11.604  -6.169 -16.113  1.00-13.81           O
ATOM   3991  CB  ASN A 261      -8.412  -5.721 -16.468  1.00-13.81           C
ATOM   3992 1HB  ASN A 261      -7.935  -5.433 -15.532  1.00-13.81           H
ATOM   3993 2HB  ASN A 261      -8.710  -6.766 -16.393  1.00-13.81           H
ATOM   3994  CG  ASN A 261      -7.418  -5.606 -17.591  1.00-13.81           C
ATOM   3995  OD1 ASN A 261      -7.771  -5.298 -18.726  1.00-13.81           O
ATOM   3996  ND2 ASN A 261      -6.182  -5.904 -17.311  1.00-13.81           N
ATOM   3997 1HD2 ASN A 261      -5.488  -5.847 -18.033  1.00-13.81           H
ATOM   3998 2HD2 ASN A 261      -5.930  -6.182 -16.370  1.00-13.81           H
ATOM   3999  N   PHE A 262     -10.710  -4.908 -14.496  1.00-10.87           N
ATOM   4000  H   PHE A 262      -9.951  -4.294 -14.206  1.00-10.87           H
ATOM   4001  CA  PHE A 262     -11.686  -5.331 -13.503  1.00-10.87           C
ATOM   4002  HA  PHE A 262     -11.744  -6.420 -13.511  1.00-10.87           H
ATOM   4003  C   PHE A 262     -13.068  -4.779 -13.820  1.00-10.87           C
ATOM   4004  O   PHE A 262     -14.050  -5.504 -13.790  1.00-10.87           O
ATOM   4005  CB  PHE A 262     -11.252  -4.884 -12.108  1.00-10.87           C
ATOM   4006 1HB  PHE A 262     -10.221  -5.203 -11.952  1.00-10.87           H
ATOM   4007 2HB  PHE A 262     -11.289  -3.796 -12.048  1.00-10.87           H
ATOM   4008  CG  PHE A 262     -12.091  -5.470 -11.012  1.00-10.87           C
ATOM   4009  CD1 PHE A 262     -11.831  -6.773 -10.552  1.00-10.87           C
ATOM   4010  HD1 PHE A 262     -11.024  -7.348 -10.986  1.00-10.87           H
ATOM   4011  CD2 PHE A 262     -13.152  -4.740 -10.445  1.00-10.87           C
ATOM   4012  HD2 PHE A 262     -13.368  -3.740 -10.791  1.00-10.87           H
ATOM   4013  CE1 PHE A 262     -12.620  -7.352  -9.532  1.00-10.87           C
ATOM   4014  HE1 PHE A 262     -12.405  -8.352  -9.184  1.00-10.87           H
ATOM   4015  CE2 PHE A 262     -13.949  -5.307  -9.419  1.00-10.87           C
ATOM   4016  HE2 PHE A 262     -14.754  -4.738  -8.978  1.00-10.87           H
ATOM   4017  CZ  PHE A 262     -13.683  -6.616  -8.964  1.00-10.87           C
ATOM   4018  HZ  PHE A 262     -14.286  -7.049  -8.178  1.00-10.87           H
ATOM   4019  N   ARG A 263     -13.171  -3.509 -14.187  1.00 -3.47           N
ATOM   4020  H   ARG A 263     -12.346  -2.911 -14.202  1.00 -3.47           H
ATOM   4021  CA  ARG A 263     -14.479  -2.951 -14.538  1.00 -3.47           C
ATOM   4022  HA  ARG A 263     -15.203  -3.303 -13.802  1.00 -3.47           H
ATOM   4023  C   ARG A 263     -14.980  -3.457 -15.884  1.00 -3.47           C
ATOM   4024  O   ARG A 263     -16.174  -3.658 -16.045  1.00 -3.47           O
ATOM   4025  CB  ARG A 263     -14.468  -1.423 -14.447  1.00 -3.47           C
ATOM   4026 1HB  ARG A 263     -13.679  -1.019 -15.082  1.00 -3.47           H
ATOM   4027 2HB  ARG A 263     -15.432  -1.052 -14.796  1.00 -3.47           H
ATOM   4028  CG  ARG A 263     -14.265  -0.960 -13.004  1.00 -3.47           C
ATOM   4029 1HG  ARG A 263     -14.981  -1.487 -12.373  1.00 -3.47           H
ATOM   4030 2HG  ARG A 263     -13.260  -1.219 -12.673  1.00 -3.47           H
ATOM   4031  CD  ARG A 263     -14.480   0.528 -12.807  1.00 -3.47           C
ATOM   4032 1HD  ARG A 263     -13.766   1.088 -13.411  1.00 -3.47           H
ATOM   4033 2HD  ARG A 263     -15.490   0.781 -13.134  1.00 -3.47           H
ATOM   4034  NE  ARG A 263     -14.341   0.871 -11.382  1.00 -3.47           N
ATOM   4035  HE  ARG A 263     -15.099   0.583 -10.776  1.00 -3.47           H
ATOM   4036  CZ  ARG A 263     -13.324   1.493 -10.800  1.00 -3.47           C
ATOM   4037  NH1 ARG A 263     -13.352   1.652  -9.510  1.00 -3.47           N
ATOM   4038 1HH1 ARG A 263     -14.132   1.306  -8.964  1.00 -3.47           H
ATOM   4039 2HH1 ARG A 263     -12.599   2.140  -9.043  1.00 -3.47           H
ATOM   4040  NH2 ARG A 263     -12.287   1.967 -11.441  1.00 -3.47           N
ATOM   4041 1HH2 ARG A 263     -12.262   1.921 -12.446  1.00 -3.47           H
ATOM   4042 2HH2 ARG A 263     -11.534   2.399 -10.927  1.00 -3.47           H
ATOM   4043  N   LYS A 264     -14.089  -3.814 -16.798  1.00-15.75           N
ATOM   4044  H   LYS A 264     -13.110  -3.572 -16.666  1.00-15.75           H
ATOM   4045  CA  LYS A 264     -14.477  -4.580 -17.991  1.00-15.75           C
ATOM   4046  HA  LYS A 264     -15.233  -4.029 -18.551  1.00-15.75           H
ATOM   4047  C   LYS A 264     -15.087  -5.910 -17.566  1.00-15.75           C
ATOM   4048  O   LYS A 264     -16.132  -6.293 -18.075  1.00-15.75           O
ATOM   4049  CB  LYS A 264     -13.250  -4.815 -18.878  1.00-15.75           C
ATOM   4050 1HB  LYS A 264     -12.848  -3.847 -19.178  1.00-15.75           H
ATOM   4051 2HB  LYS A 264     -12.499  -5.316 -18.274  1.00-15.75           H
ATOM   4052  CG  LYS A 264     -13.466  -5.656 -20.123  1.00-15.75           C
ATOM   4053 1HG  LYS A 264     -13.934  -6.601 -19.852  1.00-15.75           H
ATOM   4054 2HG  LYS A 264     -14.104  -5.122 -20.827  1.00-15.75           H
ATOM   4055  CD  LYS A 264     -12.111  -5.942 -20.755  1.00-15.75           C
ATOM   4056 1HD  LYS A 264     -11.629  -5.001 -21.017  1.00-15.75           H
ATOM   4057 2HD  LYS A 264     -11.491  -6.466 -20.027  1.00-15.75           H
ATOM   4058  CE  LYS A 264     -12.239  -6.803 -21.998  1.00-15.75           C
ATOM   4059 1HE  LYS A 264     -12.784  -7.714 -21.748  1.00-15.75           H
ATOM   4060 2HE  LYS A 264     -12.799  -6.257 -22.760  1.00-15.75           H
ATOM   4061  NZ  LYS A 264     -10.890  -7.171 -22.528  1.00-15.75           N
ATOM   4062 1HZ  LYS A 264     -10.993  -7.824 -23.297  1.00-15.75           H
ATOM   4063 2HZ  LYS A 264     -10.335  -7.604 -21.798  1.00-15.75           H
ATOM   4064 3HZ  LYS A 264     -10.404  -6.345 -22.858  1.00-15.75           H
ATOM   4065  N   HIS A 265     -14.484  -6.604 -16.612  1.00  9.57           N
ATOM   4066  H   HIS A 265     -13.603  -6.284 -16.224  1.00  9.57           H
ATOM   4067  CA  HIS A 265     -15.071  -7.845 -16.114  1.00  9.57           C
ATOM   4068  HA  HIS A 265     -15.261  -8.496 -16.966  1.00  9.57           H
ATOM   4069  C   HIS A 265     -16.413  -7.591 -15.428  1.00  9.57           C
ATOM   4070  O   HIS A 265     -17.346  -8.344 -15.639  1.00  9.57           O
ATOM   4071  CB  HIS A 265     -14.118  -8.583 -15.171  1.00  9.57           C
ATOM   4072 1HB  HIS A 265     -13.161  -8.707 -15.677  1.00  9.57           H
ATOM   4073 2HB  HIS A 265     -13.960  -7.990 -14.272  1.00  9.57           H
ATOM   4074  CG  HIS A 265     -14.619  -9.935 -14.769  1.00  9.57           C
ATOM   4075  ND1 HIS A 265     -15.142 -10.238 -13.533  1.00  9.57           N
ATOM   4076  HD1 HIS A 265     -15.225  -9.607 -12.740  1.00  9.57           H
ATOM   4077  CD2 HIS A 265     -14.710 -11.089 -15.481  1.00  9.57           C
ATOM   4078  HD2 HIS A 265     -14.394 -11.206 -16.508  1.00  9.57           H
ATOM   4079  CE1 HIS A 265     -15.510 -11.519 -13.541  1.00  9.57           C
ATOM   4080  HE1 HIS A 265     -15.948 -12.034 -12.696  1.00  9.57           H
ATOM   4081  NE2 HIS A 265     -15.277 -12.080 -14.711  1.00  9.57           N
ATOM   4082  N   LEU A 266     -16.575  -6.501 -14.693  1.00-15.17           N
ATOM   4083  H   LEU A 266     -15.781  -5.895 -14.507  1.00-15.17           H
ATOM   4084  CA  LEU A 266     -17.887  -6.172 -14.126  1.00-15.17           C
ATOM   4085  HA  LEU A 266     -18.244  -7.038 -13.570  1.00-15.17           H
ATOM   4086  C   LEU A 266     -18.932  -5.882 -15.205  1.00-15.17           C
ATOM   4087  O   LEU A 266     -20.096  -6.211 -15.032  1.00-15.17           O
ATOM   4088  CB  LEU A 266     -17.812  -4.978 -13.168  1.00-15.17           C
ATOM   4089 1HB  LEU A 266     -17.425  -4.124 -13.722  1.00-15.17           H
ATOM   4090 2HB  LEU A 266     -18.835  -4.737 -12.877  1.00-15.17           H
ATOM   4091  CG  LEU A 266     -16.997  -5.114 -11.871  1.00-15.17           C
ATOM   4092  HG  LEU A 266     -15.967  -5.349 -12.124  1.00-15.17           H
ATOM   4093  CD1 LEU A 266     -17.014  -3.781 -11.125  1.00-15.17           C
ATOM   4094 1HD1 LEU A 266     -16.379  -3.844 -10.243  1.00-15.17           H
ATOM   4095 2HD1 LEU A 266     -18.030  -3.538 -10.812  1.00-15.17           H
ATOM   4096 3HD1 LEU A 266     -16.640  -2.988 -11.770  1.00-15.17           H
ATOM   4097  CD2 LEU A 266     -17.530  -6.216 -10.954  1.00-15.17           C
ATOM   4098 1HD2 LEU A 266     -16.960  -6.230 -10.025  1.00-15.17           H
ATOM   4099 2HD2 LEU A 266     -17.426  -7.186 -11.437  1.00-15.17           H
ATOM   4100 3HD2 LEU A 266     -18.582  -6.039 -10.722  1.00-15.17           H
ATOM   4101  N   ARG A 267     -18.543  -5.335 -16.349  1.00-28.88           N
ATOM   4102  H   ARG A 267     -17.585  -5.011 -16.446  1.00-28.88           H
ATOM   4103  CA  ARG A 267     -19.479  -5.180 -17.470  1.00-28.88           C
ATOM   4104  HA  ARG A 267     -20.422  -4.790 -17.084  1.00-28.88           H
ATOM   4105  C   ARG A 267     -19.798  -6.526 -18.128  1.00-28.88           C
ATOM   4106  O   ARG A 267     -20.911  -6.722 -18.610  1.00-28.88           O
ATOM   4107  CB  ARG A 267     -18.940  -4.183 -18.502  1.00-28.88           C
ATOM   4108 1HB  ARG A 267     -17.957  -4.515 -18.836  1.00-28.88           H
ATOM   4109 2HB  ARG A 267     -19.612  -4.178 -19.359  1.00-28.88           H
ATOM   4110  CG  ARG A 267     -18.836  -2.747 -17.979  1.00-28.88           C
ATOM   4111 1HG  ARG A 267     -19.828  -2.400 -17.688  1.00-28.88           H
ATOM   4112 2HG  ARG A 267     -18.191  -2.722 -17.106  1.00-28.88           H
ATOM   4113  CD  ARG A 267     -18.270  -1.808 -19.032  1.00-28.88           C
ATOM   4114 1HD  ARG A 267     -17.314  -2.205 -19.378  1.00-28.88           H
ATOM   4115 2HD  ARG A 267     -18.962  -1.769 -19.874  1.00-28.88           H
ATOM   4116  NE  ARG A 267     -18.059  -0.446 -18.516  1.00-28.88           N
ATOM   4117  HE  ARG A 267     -18.245  -0.304 -17.529  1.00-28.88           H
ATOM   4118  CZ  ARG A 267     -17.638   0.603 -19.215  1.00-28.88           C
ATOM   4119  NH1 ARG A 267     -17.403   1.728 -18.607  1.00-28.88           N
ATOM   4120 1HH1 ARG A 267     -17.471   1.782 -17.601  1.00-28.88           H
ATOM   4121 2HH1 ARG A 267     -17.118   2.537 -19.143  1.00-28.88           H
ATOM   4122  NH2 ARG A 267     -17.431   0.575 -20.505  1.00-28.88           N
ATOM   4123 1HH2 ARG A 267     -17.585  -0.283 -21.014  1.00-28.88           H
ATOM   4124 2HH2 ARG A 267     -17.127   1.409 -20.986  1.00-28.88           H
ATOM   4125  N   MET A 268     -18.881  -7.484 -18.088  1.00 -7.04           N
ATOM   4126  H   MET A 268     -17.954  -7.274 -17.737  1.00 -7.04           H
ATOM   4127  CA  MET A 268     -19.203  -8.853 -18.515  1.00 -7.04           C
ATOM   4128  HA  MET A 268     -19.680  -8.818 -19.495  1.00 -7.04           H
ATOM   4129  C   MET A 268     -20.172  -9.484 -17.521  1.00 -7.04           C
ATOM   4130  O   MET A 268     -21.102 -10.171 -17.910  1.00 -7.04           O
ATOM   4131  CB  MET A 268     -17.979  -9.772 -18.582  1.00 -7.04           C
ATOM   4132 1HB  MET A 268     -17.531  -9.836 -17.594  1.00 -7.04           H
ATOM   4133 2HB  MET A 268     -18.321 -10.770 -18.855  1.00 -7.04           H
ATOM   4134  CG  MET A 268     -16.900  -9.366 -19.558  1.00 -7.04           C
ATOM   4135 1HG  MET A 268     -17.306  -9.351 -20.569  1.00 -7.04           H
ATOM   4136 2HG  MET A 268     -16.523  -8.378 -19.302  1.00 -7.04           H
ATOM   4137  SD  MET A 268     -15.560 -10.568 -19.453  1.00 -7.04           S
ATOM   4138  CE  MET A 268     -14.336  -9.822 -20.502  1.00 -7.04           C
ATOM   4139 1HE  MET A 268     -13.476 -10.487 -20.585  1.00 -7.04           H
ATOM   4140 2HE  MET A 268     -14.021  -8.873 -20.073  1.00 -7.04           H
ATOM   4141 3HE  MET A 268     -14.757  -9.657 -21.495  1.00 -7.04           H
ATOM   4142  N   VAL A 269     -19.983  -9.240 -16.232  1.00 -7.38           N
ATOM   4143  H   VAL A 269     -19.170  -8.707 -15.933  1.00 -7.38           H
ATOM   4144  CA  VAL A 269     -20.918  -9.735 -15.219  1.00 -7.38           C
ATOM   4145  HA  VAL A 269     -21.058 -10.803 -15.354  1.00 -7.38           H
ATOM   4146  C   VAL A 269     -22.263  -9.067 -15.467  1.00 -7.38           C
ATOM   4147  O   VAL A 269     -23.288  -9.724 -15.390  1.00 -7.38           O
ATOM   4148  CB  VAL A 269     -20.414  -9.498 -13.768  1.00 -7.38           C
ATOM   4149  HB  VAL A 269     -20.213  -8.438 -13.628  1.00 -7.38           H
ATOM   4150  CG1 VAL A 269     -21.455  -9.941 -12.734  1.00 -7.38           C
ATOM   4151 1HG1 VAL A 269     -21.034  -9.864 -11.731  1.00 -7.38           H
ATOM   4152 2HG1 VAL A 269     -21.753 -10.975 -12.914  1.00 -7.38           H
ATOM   4153 3HG1 VAL A 269     -22.335  -9.301 -12.791  1.00 -7.38           H
ATOM   4154  CG2 VAL A 269     -19.122 -10.286 -13.516  1.00 -7.38           C
ATOM   4155 1HG2 VAL A 269     -18.731 -10.026 -12.533  1.00 -7.38           H
ATOM   4156 2HG2 VAL A 269     -18.365 -10.045 -14.256  1.00 -7.38           H
ATOM   4157 3HG2 VAL A 269     -19.324 -11.357 -13.544  1.00 -7.38           H
ATOM   4158  N   GLY A 270     -22.272  -7.807 -15.873  1.00 -6.10           N
ATOM   4159  H   GLY A 270     -21.407  -7.278 -15.901  1.00 -6.10           H
ATOM   4160  CA  GLY A 270     -23.514  -7.166 -16.264  1.00 -6.10           C
ATOM   4161 1HA  GLY A 270     -24.190  -7.187 -15.410  1.00 -6.10           H
ATOM   4162 2HA  GLY A 270     -23.321  -6.129 -16.534  1.00 -6.10           H
ATOM   4163  C   GLY A 270     -24.215  -7.862 -17.415  1.00 -6.10           C
ATOM   4164  O   GLY A 270     -25.401  -8.151 -17.298  1.00 -6.10           O
ATOM   4165  N   SER A 271     -23.530  -8.205 -18.498  1.00-22.61           N
ATOM   4166  H   SER A 271     -22.543  -7.977 -18.578  1.00-22.61           H
ATOM   4167  CA  SER A 271     -24.203  -8.896 -19.601  1.00-22.61           C
ATOM   4168  HA  SER A 271     -25.102  -8.334 -19.848  1.00-22.61           H
ATOM   4169  C   SER A 271     -24.650 -10.305 -19.221  1.00-22.61           C
ATOM   4170  O   SER A 271     -25.733 -10.749 -19.618  1.00-22.61           O
ATOM   4171  CB  SER A 271     -23.313  -8.934 -20.843  1.00-22.61           C
ATOM   4172 1HB  SER A 271     -23.837  -9.455 -21.644  1.00-22.61           H
ATOM   4173 2HB  SER A 271     -23.112  -7.911 -21.160  1.00-22.61           H
ATOM   4174  OG  SER A 271     -22.080  -9.577 -20.590  1.00-22.61           O
ATOM   4175  HG  SER A 271     -21.468  -9.338 -21.298  1.00-22.61           H
ATOM   4176  N   ARG A 272     -23.868 -10.981 -18.388  1.00-16.91           N
ATOM   4177  H   ARG A 272     -22.975 -10.573 -18.115  1.00-16.91           H
ATOM   4178  CA  ARG A 272     -24.248 -12.296 -17.861  1.00-16.91           C
ATOM   4179  HA  ARG A 272     -24.488 -12.965 -18.687  1.00-16.91           H
ATOM   4180  C   ARG A 272     -25.483 -12.176 -16.980  1.00-16.91           C
ATOM   4181  O   ARG A 272     -26.390 -13.001 -17.076  1.00-16.91           O
ATOM   4182  CB  ARG A 272     -23.109 -12.889 -17.026  1.00-16.91           C
ATOM   4183 1HB  ARG A 272     -22.814 -12.145 -16.288  1.00-16.91           H
ATOM   4184 2HB  ARG A 272     -23.486 -13.757 -16.489  1.00-16.91           H
ATOM   4185  CG  ARG A 272     -21.868 -13.320 -17.799  1.00-16.91           C
ATOM   4186 1HG  ARG A 272     -22.048 -14.281 -18.278  1.00-16.91           H
ATOM   4187 2HG  ARG A 272     -21.627 -12.580 -18.561  1.00-16.91           H
ATOM   4188  CD  ARG A 272     -20.698 -13.429 -16.830  1.00-16.91           C
ATOM   4189 1HD  ARG A 272     -20.567 -12.462 -16.351  1.00-16.91           H
ATOM   4190 2HD  ARG A 272     -20.939 -14.168 -16.064  1.00-16.91           H
ATOM   4191  NE  ARG A 272     -19.435 -13.805 -17.480  1.00-16.91           N
ATOM   4192  HE  ARG A 272     -19.505 -14.308 -18.354  1.00-16.91           H
ATOM   4193  CZ  ARG A 272     -18.215 -13.588 -17.004  1.00-16.91           C
ATOM   4194  NH1 ARG A 272     -17.192 -14.027 -17.677  1.00-16.91           N
ATOM   4195 1HH1 ARG A 272     -17.338 -14.556 -18.521  1.00-16.91           H
ATOM   4196 2HH1 ARG A 272     -16.254 -13.863 -17.335  1.00-16.91           H
ATOM   4197  NH2 ARG A 272     -17.975 -12.960 -15.882  1.00-16.91           N
ATOM   4198 1HH2 ARG A 272     -18.744 -12.640 -15.319  1.00-16.91           H
ATOM   4199 2HH2 ARG A 272     -17.020 -12.807 -15.579  1.00-16.91           H
ATOM   4200  N   ARG A 273     -25.542 -11.147 -16.147  1.00-15.51           N
ATOM   4201  H   ARG A 273     -24.752 -10.505 -16.094  1.00-15.51           H
ATOM   4202  CA  ARG A 273     -26.685 -10.919 -15.265  1.00-15.51           C
ATOM   4203  HA  ARG A 273     -26.900 -11.846 -14.735  1.00-15.51           H
ATOM   4204  C   ARG A 273     -27.921 -10.570 -16.066  1.00-15.51           C
ATOM   4205  O   ARG A 273     -28.966 -11.105 -15.766  1.00-15.51           O
ATOM   4206  CB  ARG A 273     -26.384  -9.836 -14.222  1.00-15.51           C
ATOM   4207 1HB  ARG A 273     -25.515 -10.152 -13.646  1.00-15.51           H
ATOM   4208 2HB  ARG A 273     -26.141  -8.905 -14.734  1.00-15.51           H
ATOM   4209  CG  ARG A 273     -27.547  -9.573 -13.267  1.00-15.51           C
ATOM   4210 1HG  ARG A 273     -28.366  -9.139 -13.836  1.00-15.51           H
ATOM   4211 2HG  ARG A 273     -27.886 -10.517 -12.842  1.00-15.51           H
ATOM   4212  CD  ARG A 273     -27.197  -8.618 -12.129  1.00-15.51           C
ATOM   4213 1HD  ARG A 273     -26.684  -7.746 -12.537  1.00-15.51           H
ATOM   4214 2HD  ARG A 273     -28.122  -8.278 -11.665  1.00-15.51           H
ATOM   4215  NE  ARG A 273     -26.356  -9.254 -11.100  1.00-15.51           N
ATOM   4216  HE  ARG A 273     -25.365  -9.059 -11.146  1.00-15.51           H
ATOM   4217  CZ  ARG A 273     -26.780 -10.038 -10.115  1.00-15.51           C
ATOM   4218  NH1 ARG A 273     -25.910 -10.600  -9.328  1.00-15.51           N
ATOM   4219 1HH1 ARG A 273     -24.921 -10.462  -9.483  1.00-15.51           H
ATOM   4220 2HH1 ARG A 273     -26.225 -11.169  -8.562  1.00-15.51           H
ATOM   4221  NH2 ARG A 273     -28.040 -10.296  -9.887  1.00-15.51           N
ATOM   4222 1HH2 ARG A 273     -28.755  -9.790 -10.394  1.00-15.51           H
ATOM   4223 2HH2 ARG A 273     -28.310 -10.989  -9.203  1.00-15.51           H
ATOM   4224  N   VAL A 274     -27.829  -9.769 -17.117  1.00-20.08           N
ATOM   4225  H   VAL A 274     -26.945  -9.323 -17.341  1.00-20.08           H
ATOM   4226  CA  VAL A 274     -29.014  -9.495 -17.940  1.00-20.08           C
ATOM   4227  HA  VAL A 274     -29.806  -9.121 -17.292  1.00-20.08           H
ATOM   4228  C   VAL A 274     -29.525 -10.789 -18.567  1.00-20.08           C
ATOM   4229  O   VAL A 274     -30.722 -11.055 -18.565  1.00-20.08           O
ATOM   4230  CB  VAL A 274     -28.734  -8.422 -19.027  1.00-20.08           C
ATOM   4231  HB  VAL A 274     -27.875  -8.741 -19.615  1.00-20.08           H
ATOM   4232  CG1 VAL A 274     -29.931  -8.229 -19.971  1.00-20.08           C
ATOM   4233 1HG1 VAL A 274     -29.726  -7.420 -20.673  1.00-20.08           H
ATOM   4234 2HG1 VAL A 274     -30.828  -7.985 -19.398  1.00-20.08           H
ATOM   4235 3HG1 VAL A 274     -30.111  -9.139 -20.542  1.00-20.08           H
ATOM   4236  CG2 VAL A 274     -28.415  -7.076 -18.376  1.00-20.08           C
ATOM   4237 1HG2 VAL A 274     -28.146  -6.355 -19.145  1.00-20.08           H
ATOM   4238 2HG2 VAL A 274     -27.586  -7.166 -17.680  1.00-20.08           H
ATOM   4239 3HG2 VAL A 274     -29.286  -6.710 -17.830  1.00-20.08           H
ATOM   4240  N   LYS A 275     -28.643 -11.659 -19.038  1.00-22.39           N
ATOM   4241  H   LYS A 275     -27.653 -11.435 -19.046  1.00-22.39           H
ATOM   4242  CA  LYS A 275     -29.113 -12.943 -19.563  1.00-22.39           C
ATOM   4243  HA  LYS A 275     -29.889 -12.751 -20.306  1.00-22.39           H
ATOM   4244  C   LYS A 275     -29.743 -13.781 -18.455  1.00-22.39           C
ATOM   4245  O   LYS A 275     -30.800 -14.365 -18.652  1.00-22.39           O
ATOM   4246  CB  LYS A 275     -27.973 -13.694 -20.244  1.00-22.39           C
ATOM   4247 1HB  LYS A 275     -27.131 -13.764 -19.556  1.00-22.39           H
ATOM   4248 2HB  LYS A 275     -28.312 -14.701 -20.489  1.00-22.39           H
ATOM   4249  CG  LYS A 275     -27.517 -13.011 -21.522  1.00-22.39           C
ATOM   4250 1HG  LYS A 275     -28.317 -13.061 -22.261  1.00-22.39           H
ATOM   4251 2HG  LYS A 275     -27.289 -11.966 -21.321  1.00-22.39           H
ATOM   4252  CD  LYS A 275     -26.285 -13.681 -22.075  1.00-22.39           C
ATOM   4253 1HD  LYS A 275     -25.488 -13.630 -21.333  1.00-22.39           H
ATOM   4254 2HD  LYS A 275     -26.510 -14.725 -22.288  1.00-22.39           H
ATOM   4255  CE  LYS A 275     -25.829 -12.994 -23.347  1.00-22.39           C
ATOM   4256 1HE  LYS A 275     -26.632 -13.038 -24.086  1.00-22.39           H
ATOM   4257 2HE  LYS A 275     -25.599 -11.948 -23.133  1.00-22.39           H
ATOM   4258  NZ  LYS A 275     -24.612 -13.672 -23.891  1.00-22.39           N
ATOM   4259 1HZ  LYS A 275     -24.339 -13.240 -24.766  1.00-22.39           H
ATOM   4260 2HZ  LYS A 275     -24.809 -14.653 -24.058  1.00-22.39           H
ATOM   4261 3HZ  LYS A 275     -23.852 -13.600 -23.225  1.00-22.39           H
ATOM   4262  N   ALA A 276     -29.157 -13.781 -17.267  1.00-18.70           N
ATOM   4263  H   ALA A 276     -28.298 -13.261 -17.135  1.00-18.70           H
ATOM   4264  CA  ALA A 276     -29.726 -14.503 -16.130  1.00-18.70           C
ATOM   4265  HA  ALA A 276     -29.876 -15.540 -16.424  1.00-18.70           H
ATOM   4266  C   ALA A 276     -31.093 -13.936 -15.721  1.00-18.70           C
ATOM   4267  O   ALA A 276     -31.980 -14.691 -15.331  1.00-18.70           O
ATOM   4268  CB  ALA A 276     -28.745 -14.477 -14.951  1.00-18.70           C
ATOM   4269 1HB  ALA A 276     -27.771 -14.854 -15.264  1.00-18.70           H
ATOM   4270 2HB  ALA A 276     -29.127 -15.110 -14.150  1.00-18.70           H
ATOM   4271 3HB  ALA A 276     -28.639 -13.459 -14.575  1.00-18.70           H
ATOM   4272  N   GLN A 277     -31.282 -12.629 -15.845  1.00-12.88           N
ATOM   4273  H   GLN A 277     -30.498 -12.036 -16.102  1.00-12.88           H
ATOM   4274  CA  GLN A 277     -32.582 -12.002 -15.608  1.00-12.88           C
ATOM   4275  HA  GLN A 277     -32.933 -12.264 -14.611  1.00-12.88           H
ATOM   4276  C   GLN A 277     -33.593 -12.499 -16.626  1.00-12.88           C
ATOM   4277  O   GLN A 277     -34.707 -12.845 -16.255  1.00-12.88           O
ATOM   4278  CB  GLN A 277     -32.517 -10.477 -15.742  1.00-12.88           C
ATOM   4279 1HB  GLN A 277     -32.078 -10.237 -16.705  1.00-12.88           H
ATOM   4280 2HB  GLN A 277     -33.539 -10.102 -15.744  1.00-12.88           H
ATOM   4281  CG  GLN A 277     -31.750  -9.723 -14.668  1.00-12.88           C
ATOM   4282 1HG  GLN A 277     -32.367  -9.658 -13.774  1.00-12.88           H
ATOM   4283 2HG  GLN A 277     -30.840 -10.260 -14.417  1.00-12.88           H
ATOM   4284  CD  GLN A 277     -31.377  -8.325 -15.125  1.00-12.88           C
ATOM   4285  OE1 GLN A 277     -30.234  -7.899 -15.012  1.00-12.88           O
ATOM   4286  NE2 GLN A 277     -32.320  -7.610 -15.679  1.00-12.88           N
ATOM   4287 1HE2 GLN A 277     -32.121  -6.653 -15.926  1.00-12.88           H
ATOM   4288 2HE2 GLN A 277     -33.231  -8.008 -15.848  1.00-12.88           H
ATOM   4289  N   THR A 278     -33.219 -12.570 -17.898  1.00-10.49           N
ATOM   4290  H   THR A 278     -32.295 -12.256 -18.179  1.00-10.49           H
ATOM   4291  CA  THR A 278     -34.166 -13.057 -18.901  1.00-10.49           C
ATOM   4292  HA  THR A 278     -35.093 -12.494 -18.782  1.00-10.49           H
ATOM   4293  C   THR A 278     -34.493 -14.519 -18.652  1.00-10.49           C
ATOM   4294  O   THR A 278     -35.641 -14.919 -18.781  1.00-10.49           O
ATOM   4295  CB  THR A 278     -33.700 -12.885 -20.370  1.00-10.49           C
ATOM   4296  HB  THR A 278     -34.488 -13.259 -21.021  1.00-10.49           H
ATOM   4297  OG1 THR A 278     -32.503 -13.623 -20.636  1.00-10.49           O
ATOM   4298  HG1 THR A 278     -31.991 -13.700 -19.823  1.00-10.49           H
ATOM   4299  CG2 THR A 278     -33.442 -11.435 -20.716  1.00-10.49           C
ATOM   4300 1HG2 THR A 278     -33.189 -11.362 -21.773  1.00-10.49           H
ATOM   4301 2HG2 THR A 278     -32.618 -11.040 -20.129  1.00-10.49           H
ATOM   4302 3HG2 THR A 278     -34.339 -10.847 -20.522  1.00-10.49           H
ATOM   4303  N   PHE A 279     -33.527 -15.323 -18.230  1.00 -6.98           N
ATOM   4304  H   PHE A 279     -32.577 -14.982 -18.133  1.00 -6.98           H
ATOM   4305  CA  PHE A 279     -33.830 -16.717 -17.930  1.00 -6.98           C
ATOM   4306  HA  PHE A 279     -34.364 -17.138 -18.781  1.00 -6.98           H
ATOM   4307  C   PHE A 279     -34.754 -16.808 -16.727  1.00 -6.98           C
ATOM   4308  O   PHE A 279     -35.680 -17.600 -16.745  1.00 -6.98           O
ATOM   4309  CB  PHE A 279     -32.564 -17.542 -17.684  1.00 -6.98           C
ATOM   4310 1HB  PHE A 279     -32.055 -17.154 -16.803  1.00 -6.98           H
ATOM   4311 2HB  PHE A 279     -32.862 -18.571 -17.484  1.00 -6.98           H
ATOM   4312  CG  PHE A 279     -31.598 -17.538 -18.840  1.00 -6.98           C
ATOM   4313  CD1 PHE A 279     -30.217 -17.404 -18.601  1.00 -6.98           C
ATOM   4314  HD1 PHE A 279     -29.850 -17.337 -17.587  1.00 -6.98           H
ATOM   4315  CD2 PHE A 279     -32.050 -17.664 -20.170  1.00 -6.98           C
ATOM   4316  HD2 PHE A 279     -33.100 -17.806 -20.379  1.00 -6.98           H
ATOM   4317  CE1 PHE A 279     -29.298 -17.344 -19.676  1.00 -6.98           C
ATOM   4318  HE1 PHE A 279     -28.243 -17.222 -19.482  1.00 -6.98           H
ATOM   4319  CE2 PHE A 279     -31.139 -17.603 -21.252  1.00 -6.98           C
ATOM   4320  HE2 PHE A 279     -31.498 -17.686 -22.267  1.00 -6.98           H
ATOM   4321  CZ  PHE A 279     -29.763 -17.437 -21.003  1.00 -6.98           C
ATOM   4322  HZ  PHE A 279     -29.069 -17.384 -21.826  1.00 -6.98           H
ATOM   4323  N   ALA A 280     -34.557 -15.978 -15.713  1.00-24.45           N
ATOM   4324  H   ALA A 280     -33.772 -15.335 -15.725  1.00-24.45           H
ATOM   4325  CA  ALA A 280     -35.450 -15.977 -14.560  1.00-24.45           C
ATOM   4326  HA  ALA A 280     -35.485 -16.983 -14.145  1.00-24.45           H
ATOM   4327  C   ALA A 280     -36.875 -15.599 -14.977  1.00-24.45           C
ATOM   4328  O   ALA A 280     -37.832 -16.239 -14.555  1.00-24.45           O
ATOM   4329  CB  ALA A 280     -34.917 -15.028 -13.484  1.00-24.45           C
ATOM   4330 1HB  ALA A 280     -33.927 -15.351 -13.164  1.00-24.45           H
ATOM   4331 2HB  ALA A 280     -35.590 -15.039 -12.624  1.00-24.45           H
ATOM   4332 3HB  ALA A 280     -34.861 -14.011 -13.875  1.00-24.45           H
ATOM   4333  N   GLU A 281     -37.028 -14.602 -15.838  1.00-15.68           N
ATOM   4334  H   GLU A 281     -36.215 -14.085 -16.160  1.00-15.68           H
ATOM   4335  CA  GLU A 281     -38.360 -14.213 -16.310  1.00-15.68           C
ATOM   4336  HA  GLU A 281     -38.986 -13.963 -15.454  1.00-15.68           H
ATOM   4337  C   GLU A 281     -39.020 -15.368 -17.052  1.00-15.68           C
ATOM   4338  O   GLU A 281     -40.188 -15.678 -16.837  1.00-15.68           O
ATOM   4339  CB  GLU A 281     -38.277 -13.002 -17.246  1.00-15.68           C
ATOM   4340 1HB  GLU A 281     -37.544 -13.212 -18.024  1.00-15.68           H
ATOM   4341 2HB  GLU A 281     -39.249 -12.865 -17.722  1.00-15.68           H
ATOM   4342  CG  GLU A 281     -37.901 -11.704 -16.559  1.00-15.68           C
ATOM   4343 1HG  GLU A 281     -38.687 -11.442 -15.851  1.00-15.68           H
ATOM   4344 2HG  GLU A 281     -36.974 -11.835 -16.005  1.00-15.68           H
ATOM   4345  CD  GLU A 281     -37.720 -10.567 -17.551  1.00-15.68           C
ATOM   4346  OE1 GLU A 281     -38.683  -9.798 -17.771  1.00-15.68           O
ATOM   4347  OE2 GLU A 281     -36.614 -10.394 -18.112  1.00-15.68           O
ATOM   4348  N   ARG A 282     -38.264 -16.040 -17.908  1.00-20.32           N
ATOM   4349  H   ARG A 282     -37.295 -15.758 -18.040  1.00-20.32           H
ATOM   4350  CA  ARG A 282     -38.805 -17.153 -18.692  1.00-20.32           C
ATOM   4351  HA  ARG A 282     -39.736 -16.834 -19.160  1.00-20.32           H
ATOM   4352  C   ARG A 282     -39.129 -18.362 -17.825  1.00-20.32           C
ATOM   4353  O   ARG A 282     -40.117 -19.046 -18.080  1.00-20.32           O
ATOM   4354  CB  ARG A 282     -37.810 -17.532 -19.791  1.00-20.32           C
ATOM   4355 1HB  ARG A 282     -36.855 -17.767 -19.320  1.00-20.32           H
ATOM   4356 2HB  ARG A 282     -38.168 -18.419 -20.313  1.00-20.32           H
ATOM   4357  CG  ARG A 282     -37.600 -16.410 -20.808  1.00-20.32           C
ATOM   4358 1HG  ARG A 282     -38.484 -16.316 -21.435  1.00-20.32           H
ATOM   4359 2HG  ARG A 282     -37.462 -15.467 -20.287  1.00-20.32           H
ATOM   4360  CD  ARG A 282     -36.371 -16.655 -21.669  1.00-20.32           C
ATOM   4361 1HD  ARG A 282     -35.552 -16.971 -21.022  1.00-20.32           H
ATOM   4362 2HD  ARG A 282     -36.587 -17.451 -22.383  1.00-20.32           H
ATOM   4363  NE  ARG A 282     -35.955 -15.438 -22.379  1.00-20.32           N
ATOM   4364  HE  ARG A 282     -36.494 -14.600 -22.211  1.00-20.32           H
ATOM   4365  CZ  ARG A 282     -34.916 -15.316 -23.190  1.00-20.32           C
ATOM   4366  NH1 ARG A 282     -34.651 -14.135 -23.655  1.00-20.32           N
ATOM   4367 1HH1 ARG A 282     -35.255 -13.364 -23.400  1.00-20.32           H
ATOM   4368 2HH1 ARG A 282     -33.849 -13.981 -24.246  1.00-20.32           H
ATOM   4369  NH2 ARG A 282     -34.133 -16.302 -23.545  1.00-20.32           N
ATOM   4370 1HH2 ARG A 282     -34.328 -17.236 -23.224  1.00-20.32           H
ATOM   4371 2HH2 ARG A 282     -33.355 -16.123 -24.157  1.00-20.32           H
ATOM   4372  N   ARG A 283     -38.347 -18.607 -16.782  1.00-12.32           N
ATOM   4373  H   ARG A 283     -37.526 -18.027 -16.629  1.00-12.32           H
ATOM   4374  CA  ARG A 283     -38.632 -19.705 -15.851  1.00-12.32           C
ATOM   4375  HA  ARG A 283     -38.774 -20.630 -16.410  1.00-12.32           H
ATOM   4376  C   ARG A 283     -39.917 -19.410 -15.106  1.00-12.32           C
ATOM   4377  O   ARG A 283     -40.773 -20.272 -15.016  1.00-12.32           O
ATOM   4378  CB  ARG A 283     -37.509 -19.887 -14.826  1.00-12.32           C
ATOM   4379 1HB  ARG A 283     -37.315 -18.916 -14.372  1.00-12.32           H
ATOM   4380 2HB  ARG A 283     -37.855 -20.559 -14.044  1.00-12.32           H
ATOM   4381  CG  ARG A 283     -36.201 -20.442 -15.373  1.00-12.32           C
ATOM   4382 1HG  ARG A 283     -36.264 -21.524 -15.481  1.00-12.32           H
ATOM   4383 2HG  ARG A 283     -35.997 -20.003 -16.347  1.00-12.32           H
ATOM   4384  CD  ARG A 283     -35.079 -20.068 -14.416  1.00-12.32           C
ATOM   4385 1HD  ARG A 283     -35.179 -19.012 -14.172  1.00-12.32           H
ATOM   4386 2HD  ARG A 283     -35.180 -20.647 -13.496  1.00-12.32           H
ATOM   4387  NE  ARG A 283     -33.743 -20.276 -14.991  1.00-12.32           N
ATOM   4388  HE  ARG A 283     -33.685 -20.816 -15.839  1.00-12.32           H
ATOM   4389  CZ  ARG A 283     -32.604 -19.817 -14.493  1.00-12.32           C
ATOM   4390  NH1 ARG A 283     -31.497 -20.135 -15.098  1.00-12.32           N
ATOM   4391 1HH1 ARG A 283     -31.541 -20.712 -15.927  1.00-12.32           H
ATOM   4392 2HH1 ARG A 283     -30.615 -19.821 -14.728  1.00-12.32           H
ATOM   4393  NH2 ARG A 283     -32.520 -19.015 -13.463  1.00-12.32           N
ATOM   4394 1HH2 ARG A 283     -33.361 -18.755 -12.963  1.00-12.32           H
ATOM   4395 2HH2 ARG A 283     -31.618 -18.675 -13.162  1.00-12.32           H
ATOM   4396  N   GLU A 284     -40.105 -18.192 -14.624  1.00-15.91           N
ATOM   4397  H   GLU A 284     -39.384 -17.483 -14.727  1.00-15.91           H
ATOM   4398  CA  GLU A 284     -41.333 -17.872 -13.894  1.00-15.91           C
ATOM   4399  HA  GLU A 284     -41.492 -18.628 -13.127  1.00-15.91           H
ATOM   4400  C   GLU A 284     -42.551 -17.901 -14.810  1.00-15.91           C
ATOM   4401  O   GLU A 284     -43.614 -18.393 -14.433  1.00-15.91           O
ATOM   4402  CB  GLU A 284     -41.234 -16.505 -13.216  1.00-15.91           C
ATOM   4403 1HB  GLU A 284     -41.015 -15.750 -13.971  1.00-15.91           H
ATOM   4404 2HB  GLU A 284     -42.203 -16.275 -12.778  1.00-15.91           H
ATOM   4405  CG  GLU A 284     -40.178 -16.421 -12.117  1.00-15.91           C
ATOM   4406 1HG  GLU A 284     -39.191 -16.541 -12.554  1.00-15.91           H
ATOM   4407 2HG  GLU A 284     -40.228 -15.437 -11.657  1.00-15.91           H
ATOM   4408  CD  GLU A 284     -40.343 -17.466 -11.038  1.00-15.91           C
ATOM   4409  OE1 GLU A 284     -41.467 -17.712 -10.557  1.00-15.91           O
ATOM   4410  OE2 GLU A 284     -39.319 -18.052 -10.638  1.00-15.91           O
ATOM   4411  N   ARG A 285     -42.385 -17.462 -16.050  1.00 -9.65           N
ATOM   4412  H   ARG A 285     -41.496 -17.039 -16.313  1.00 -9.65           H
ATOM   4413  CA  ARG A 285     -43.448 -17.546 -17.060  1.00 -9.65           C
ATOM   4414  HA  ARG A 285     -44.401 -17.307 -16.586  1.00 -9.65           H
ATOM   4415  C   ARG A 285     -43.590 -18.950 -17.646  1.00 -9.65           C
ATOM   4416  O   ARG A 285     -44.333 -19.166 -18.605  1.00 -9.65           O
ATOM   4417  CB  ARG A 285     -43.200 -16.519 -18.167  1.00 -9.65           C
ATOM   4418 1HB  ARG A 285     -42.205 -16.690 -18.578  1.00 -9.65           H
ATOM   4419 2HB  ARG A 285     -43.931 -16.659 -18.963  1.00 -9.65           H
ATOM   4420  CG  ARG A 285     -43.303 -15.073 -17.680  1.00 -9.65           C
ATOM   4421 1HG  ARG A 285     -44.339 -14.846 -17.431  1.00 -9.65           H
ATOM   4422 2HG  ARG A 285     -42.686 -14.935 -16.794  1.00 -9.65           H
ATOM   4423  CD  ARG A 285     -42.817 -14.127 -18.757  1.00 -9.65           C
ATOM   4424 1HD  ARG A 285     -41.807 -14.426 -19.042  1.00 -9.65           H
ATOM   4425 2HD  ARG A 285     -43.467 -14.217 -19.628  1.00 -9.65           H
ATOM   4426  NE  ARG A 285     -42.787 -12.725 -18.317  1.00 -9.65           N
ATOM   4427  HE  ARG A 285     -43.189 -12.510 -17.414  1.00 -9.65           H
ATOM   4428  CZ  ARG A 285     -42.267 -11.713 -18.996  1.00 -9.65           C
ATOM   4429  NH1 ARG A 285     -42.285 -10.528 -18.470  1.00 -9.65           N
ATOM   4430 1HH1 ARG A 285     -42.747 -10.364 -17.587  1.00 -9.65           H
ATOM   4431 2HH1 ARG A 285     -41.819  -9.770 -18.953  1.00 -9.65           H
ATOM   4432  NH2 ARG A 285     -41.678 -11.838 -20.157  1.00 -9.65           N
ATOM   4433 1HH2 ARG A 285     -41.669 -12.731 -20.620  1.00 -9.65           H
ATOM   4434 2HH2 ARG A 285     -41.254 -11.025 -20.578  1.00 -9.65           H
ATOM   4435  N   SER A 286     -42.904 -19.914 -17.054  1.00  3.97           N
ATOM   4436  H   SER A 286     -42.202 -19.668 -16.370  1.00  3.97           H
ATOM   4437  CA  SER A 286     -43.171 -21.326 -17.298  1.00  3.97           C
ATOM   4438  HA  SER A 286     -43.930 -21.420 -18.074  1.00  3.97           H
ATOM   4439  C   SER A 286     -43.723 -21.983 -16.039  1.00  3.97           C
ATOM   4440  O   SER A 286     -44.639 -22.784 -16.139  1.00  3.97           O
ATOM   4441  CB  SER A 286     -41.907 -22.026 -17.784  1.00  3.97           C
ATOM   4442 1HB  SER A 286     -41.163 -22.037 -16.987  1.00  3.97           H
ATOM   4443 2HB  SER A 286     -42.144 -23.052 -18.071  1.00  3.97           H
ATOM   4444  OG  SER A 286     -41.389 -21.317 -18.900  1.00  3.97           O
ATOM   4445  HG  SER A 286     -41.009 -20.486 -18.575  1.00  3.97           H
ATOM   4446  N   PHE A 287     -43.262 -21.593 -14.855  1.00  9.77           N
ATOM   4447  H   PHE A 287     -42.493 -20.931 -14.805  1.00  9.77           H
ATOM   4448  CA  PHE A 287     -43.798 -22.116 -13.592  1.00  9.77           C
ATOM   4449  HA  PHE A 287     -43.740 -23.202 -13.605  1.00  9.77           H
ATOM   4450  C   PHE A 287     -45.256 -21.739 -13.393  1.00  9.77           C
ATOM   4451  O   PHE A 287     -46.018 -22.470 -12.769  1.00  9.77           O
ATOM   4452  CB  PHE A 287     -43.018 -21.591 -12.386  1.00  9.77           C
ATOM   4453 1HB  PHE A 287     -43.086 -20.504 -12.370  1.00  9.77           H
ATOM   4454 2HB  PHE A 287     -43.494 -21.974 -11.484  1.00  9.77           H
ATOM   4455  CG  PHE A 287     -41.568 -21.988 -12.358  1.00  9.77           C
ATOM   4456  CD1 PHE A 287     -40.612 -21.062 -11.906  1.00  9.77           C
ATOM   4457  HD1 PHE A 287     -40.924 -20.079 -11.588  1.00  9.77           H
ATOM   4458  CD2 PHE A 287     -41.145 -23.283 -12.721  1.00  9.77           C
ATOM   4459  HD2 PHE A 287     -41.863 -24.027 -13.034  1.00  9.77           H
ATOM   4460  CE1 PHE A 287     -39.243 -21.400 -11.849  1.00  9.77           C
ATOM   4461  HE1 PHE A 287     -38.522 -20.675 -11.497  1.00  9.77           H
ATOM   4462  CE2 PHE A 287     -39.775 -23.635 -12.669  1.00  9.77           C
ATOM   4463  HE2 PHE A 287     -39.462 -24.632 -12.946  1.00  9.77           H
ATOM   4464  CZ  PHE A 287     -38.822 -22.686 -12.241  1.00  9.77           C
ATOM   4465  HZ  PHE A 287     -37.776 -22.946 -12.203  1.00  9.77           H
ATOM   4466  N   SER A 288     -45.676 -20.658 -14.026  1.00  3.04           N
ATOM   4467  H   SER A 288     -45.008 -20.075 -14.518  1.00  3.04           H
ATOM   4468  CA  SER A 288     -47.078 -20.259 -14.069  1.00  3.04           C
ATOM   4469  HA  SER A 288     -47.441 -20.053 -13.063  1.00  3.04           H
ATOM   4470  C   SER A 288     -47.986 -21.317 -14.699  1.00  3.04           C
ATOM   4471  O   SER A 288     -49.194 -21.336 -14.451  1.00  3.04           O
ATOM   4472  CB  SER A 288     -47.135 -18.988 -14.899  1.00  3.04           C
ATOM   4473 1HB  SER A 288     -48.168 -18.744 -15.144  1.00  3.04           H
ATOM   4474 2HB  SER A 288     -46.691 -18.171 -14.332  1.00  3.04           H
ATOM   4475  OG  SER A 288     -46.369 -19.200 -16.075  1.00  3.04           O
ATOM   4476  HG  SER A 288     -46.473 -18.421 -16.645  1.00  3.04           H
ATOM   4477  N   ARG A 289     -47.403 -22.215 -15.486  1.00 -9.06           N
ATOM   4478  H   ARG A 289     -46.407 -22.124 -15.659  1.00 -9.06           H
ATOM   4479  CA  ARG A 289     -48.118 -23.336 -16.104  1.00 -9.06           C
ATOM   4480  HA  ARG A 289     -49.190 -23.230 -15.926  1.00 -9.06           H
ATOM   4481  C   ARG A 289     -47.672 -24.693 -15.566  1.00 -9.06           C
ATOM   4482  O   ARG A 289     -48.488 -25.598 -15.409  1.00 -9.06           O
ATOM   4483  CB  ARG A 289     -47.855 -23.340 -17.614  1.00 -9.06           C
ATOM   4484 1HB  ARG A 289     -46.792 -23.524 -17.770  1.00 -9.06           H
ATOM   4485 2HB  ARG A 289     -48.411 -24.167 -18.056  1.00 -9.06           H
ATOM   4486  CG  ARG A 289     -48.214 -22.066 -18.355  1.00 -9.06           C
ATOM   4487 1HG  ARG A 289     -49.278 -21.865 -18.246  1.00 -9.06           H
ATOM   4488 2HG  ARG A 289     -47.644 -21.232 -17.948  1.00 -9.06           H
ATOM   4489  CD  ARG A 289     -47.874 -22.214 -19.826  1.00 -9.06           C
ATOM   4490 1HD  ARG A 289     -46.814 -22.458 -19.914  1.00 -9.06           H
ATOM   4491 2HD  ARG A 289     -48.461 -23.029 -20.252  1.00 -9.06           H
ATOM   4492  NE  ARG A 289     -48.146 -20.975 -20.568  1.00 -9.06           N
ATOM   4493  HE  ARG A 289     -48.608 -20.233 -20.061  1.00 -9.06           H
ATOM   4494  CZ  ARG A 289     -47.823 -20.728 -21.829  1.00 -9.06           C
ATOM   4495  NH1 ARG A 289     -48.211 -19.607 -22.362  1.00 -9.06           N
ATOM   4496 1HH1 ARG A 289     -48.799 -18.976 -21.836  1.00 -9.06           H
ATOM   4497 2HH1 ARG A 289     -47.943 -19.376 -23.305  1.00 -9.06           H
ATOM   4498  NH2 ARG A 289     -47.136 -21.557 -22.569  1.00 -9.06           N
ATOM   4499 1HH2 ARG A 289     -46.887 -22.461 -22.198  1.00 -9.06           H
ATOM   4500 2HH2 ARG A 289     -46.872 -21.310 -23.512  1.00 -9.06           H
ATOM   4501  N   SER A 290     -46.376 -24.861 -15.340  1.00 -4.50           N
ATOM   4502  H   SER A 290     -45.735 -24.090 -15.503  1.00 -4.50           H
ATOM   4503  CA  SER A 290     -45.800 -26.149 -14.953  1.00 -4.50           C
ATOM   4504  HA  SER A 290     -46.384 -26.946 -15.411  1.00 -4.50           H
ATOM   4505  C   SER A 290     -45.758 -26.410 -13.454  1.00 -4.50           C
ATOM   4506  O   SER A 290     -45.646 -27.555 -13.034  1.00 -4.50           O
ATOM   4507  CB  SER A 290     -44.370 -26.241 -15.481  1.00 -4.50           C
ATOM   4508 1HB  SER A 290     -43.970 -27.231 -15.267  1.00 -4.50           H
ATOM   4509 2HB  SER A 290     -44.372 -26.082 -16.560  1.00 -4.50           H
ATOM   4510  OG  SER A 290     -43.561 -25.257 -14.862  1.00 -4.50           O
ATOM   4511  HG  SER A 290     -42.633 -25.491 -14.998  1.00 -4.50           H
ATOM   4512  N   TRP A 291     -45.867 -25.384 -12.624  1.00 27.12           N
ATOM   4513  H   TRP A 291     -45.948 -24.441 -12.987  1.00 27.12           H
ATOM   4514  CA  TRP A 291     -45.922 -25.562 -11.171  1.00 27.12           C
ATOM   4515  HA  TRP A 291     -45.590 -26.566 -10.907  1.00 27.12           H
ATOM   4516  C   TRP A 291     -47.401 -25.444 -10.821  1.00 27.12           C
ATOM   4517  O   TRP A 291     -47.853 -24.559 -10.102  1.00 27.12           O
ATOM   4518  CB  TRP A 291     -45.012 -24.560 -10.450  1.00 27.12           C
ATOM   4519 1HB  TRP A 291     -44.090 -24.473 -11.025  1.00 27.12           H
ATOM   4520 2HB  TRP A 291     -45.485 -23.580 -10.413  1.00 27.12           H
ATOM   4521  CG  TRP A 291     -44.643 -24.998  -9.062  1.00 27.12           C
ATOM   4522  CD1 TRP A 291     -43.694 -25.911  -8.720  1.00 27.12           C
ATOM   4523  HD1 TRP A 291     -43.072 -26.434  -9.436  1.00 27.12           H
ATOM   4524  CD2 TRP A 291     -45.213 -24.555  -7.815  1.00 27.12           C
ATOM   4525  NE1 TRP A 291     -43.625 -26.083  -7.365  1.00 27.12           N
ATOM   4526  HE1 TRP A 291     -42.995 -26.721  -6.900  1.00 27.12           H
ATOM   4527  CE2 TRP A 291     -44.540 -25.256  -6.772  1.00 27.12           C
ATOM   4528  CE3 TRP A 291     -46.237 -23.649  -7.470  1.00 27.12           C
ATOM   4529  HE3 TRP A 291     -46.773 -23.114  -8.241  1.00 27.12           H
ATOM   4530  CZ2 TRP A 291     -44.862 -25.074  -5.412  1.00 27.12           C
ATOM   4531  HZ2 TRP A 291     -44.346 -25.629  -4.644  1.00 27.12           H
ATOM   4532  CZ3 TRP A 291     -46.564 -23.462  -6.100  1.00 27.12           C
ATOM   4533  HZ3 TRP A 291     -47.358 -22.781  -5.825  1.00 27.12           H
ATOM   4534  CH2 TRP A 291     -45.864 -24.177  -5.086  1.00 27.12           C
ATOM   4535  HH2 TRP A 291     -46.127 -24.024  -4.049  1.00 27.12           H
ATOM   4536  N   SER A 292     -48.164 -26.319 -11.455  1.00 24.22           N
ATOM   4537  H   SER A 292     -47.718 -27.037 -12.010  1.00 24.22           H
ATOM   4538  CA  SER A 292     -49.619 -26.347 -11.366  1.00 24.22           C
ATOM   4539  HA  SER A 292     -49.984 -25.626 -10.635  1.00 24.22           H
ATOM   4540  C   SER A 292     -49.906 -27.759 -10.902  1.00 24.22           C
ATOM   4541  O   SER A 292     -49.313 -28.701 -11.441  1.00 24.22           O
ATOM   4542  CB  SER A 292     -50.242 -26.084 -12.738  1.00 24.22           C
ATOM   4543 1HB  SER A 292     -49.964 -25.084 -13.070  1.00 24.22           H
ATOM   4544 2HB  SER A 292     -49.847 -26.813 -13.447  1.00 24.22           H
ATOM   4545  OG  SER A 292     -51.654 -26.190 -12.710  1.00 24.22           O
ATOM   4546  HG  SER A 292     -51.977 -26.172 -13.618  1.00 24.22           H
ATOM   4547  N   ASP A 293     -50.723 -27.876  -9.863  1.00  5.06           N
ATOM   4548  H   ASP A 293     -51.152 -27.038  -9.491  1.00  5.06           H
ATOM   4549  CA  ASP A 293     -50.948 -29.138  -9.140  1.00  5.06           C
ATOM   4550  HA  ASP A 293     -51.429 -28.886  -8.195  1.00  5.06           H
ATOM   4551  C   ASP A 293     -49.643 -29.893  -8.810  1.00  5.06           C
ATOM   4552  O   ASP A 293     -49.471 -31.051  -9.220  1.00  5.06           O
ATOM   4553  CB  ASP A 293     -51.919 -30.043  -9.914  1.00  5.06           C
ATOM   4554 1HB  ASP A 293     -52.768 -29.445 -10.243  1.00  5.06           H
ATOM   4555 2HB  ASP A 293     -51.418 -30.445 -10.795  1.00  5.06           H
ATOM   4556  CG  ASP A 293     -52.436 -31.194  -9.069  1.00  5.06           C
ATOM   4557  OD1 ASP A 293     -52.427 -31.068  -7.821  1.00  5.06           O
ATOM   4558  OD2 ASP A 293     -52.875 -32.228  -9.615  1.00  5.06           O
ATOM   4559  N   PRO A 294     -48.676 -29.237  -8.126  1.00  1.45           N
ATOM   4560  CA  PRO A 294     -47.390 -29.937  -7.975  1.00  1.45           C
ATOM   4561  HA  PRO A 294     -46.962 -30.130  -8.957  1.00  1.45           H
ATOM   4562  C   PRO A 294     -47.481 -31.238  -7.189  1.00  1.45           C
ATOM   4563  O   PRO A 294     -48.305 -31.369  -6.286  1.00  1.45           O
ATOM   4564  CB  PRO A 294     -46.529 -28.930  -7.205  1.00  1.45           C
ATOM   4565 1HB  PRO A 294     -46.578 -29.138  -6.136  1.00  1.45           H
ATOM   4566 2HB  PRO A 294     -45.497 -28.954  -7.553  1.00  1.45           H
ATOM   4567  CG  PRO A 294     -47.150 -27.625  -7.493  1.00  1.45           C
ATOM   4568 1HG  PRO A 294     -46.890 -26.893  -6.730  1.00  1.45           H
ATOM   4569 2HG  PRO A 294     -46.847 -27.279  -8.481  1.00  1.45           H
ATOM   4570  CD  PRO A 294     -48.612 -27.915  -7.474  1.00  1.45           C
ATOM   4571 1HD  PRO A 294     -48.980 -27.982  -6.449  1.00  1.45           H
ATOM   4572 2HD  PRO A 294     -49.151 -27.151  -8.031  1.00  1.45           H
ATOM   4573  N   THR A 295     -46.656 -32.207  -7.549  1.00  6.09           N
ATOM   4574  H   THR A 295     -45.987 -32.049  -8.294  1.00  6.09           H
ATOM   4575  CA  THR A 295     -46.740 -33.542  -6.964  1.00  6.09           C
ATOM   4576  HA  THR A 295     -47.749 -33.688  -6.587  1.00  6.09           H
ATOM   4577  C   THR A 295     -45.737 -33.769  -5.827  1.00  6.09           C
ATOM   4578  O   THR A 295     -44.519 -33.771  -6.067  1.00  6.09           O
ATOM   4579  CB  THR A 295     -46.516 -34.576  -8.083  1.00  6.09           C
ATOM   4580  HB  THR A 295     -45.486 -34.516  -8.436  1.00  6.09           H
ATOM   4581  OG1 THR A 295     -47.395 -34.261  -9.169  1.00  6.09           O
ATOM   4582  HG1 THR A 295     -48.290 -34.212  -8.819  1.00  6.09           H
ATOM   4583  CG2 THR A 295     -46.814 -35.987  -7.645  1.00  6.09           C
ATOM   4584 1HG2 THR A 295     -46.835 -36.637  -8.518  1.00  6.09           H
ATOM   4585 2HG2 THR A 295     -47.779 -36.037  -7.140  1.00  6.09           H
ATOM   4586 3HG2 THR A 295     -46.027 -36.333  -6.978  1.00  6.09           H
ATOM   4587  N   PRO A 296     -46.214 -33.933  -4.576  1.00 -6.69           N
ATOM   4588  CA  PRO A 296     -45.268 -34.395  -3.551  1.00 -6.69           C
ATOM   4589  HA  PRO A 296     -44.447 -33.688  -3.433  1.00 -6.69           H
ATOM   4590  C   PRO A 296     -44.750 -35.792  -3.870  1.00 -6.69           C
ATOM   4591  O   PRO A 296     -45.450 -36.576  -4.515  1.00 -6.69           O
ATOM   4592  CB  PRO A 296     -46.129 -34.456  -2.285  1.00 -6.69           C
ATOM   4593 1HB  PRO A 296     -46.506 -35.468  -2.139  1.00 -6.69           H
ATOM   4594 2HB  PRO A 296     -45.560 -34.130  -1.415  1.00 -6.69           H
ATOM   4595  CG  PRO A 296     -47.253 -33.540  -2.553  1.00 -6.69           C
ATOM   4596 1HG  PRO A 296     -48.108 -33.775  -1.922  1.00 -6.69           H
ATOM   4597 2HG  PRO A 296     -46.935 -32.507  -2.409  1.00 -6.69           H
ATOM   4598  CD  PRO A 296     -47.561 -33.791  -3.995  1.00 -6.69           C
ATOM   4599 1HD  PRO A 296     -48.130 -34.712  -4.116  1.00 -6.69           H
ATOM   4600 2HD  PRO A 296     -48.096 -32.943  -4.420  1.00 -6.69           H
ATOM   4601  N   MET A 297     -43.557 -36.124  -3.402  1.00-15.59           N
ATOM   4602  H   MET A 297     -43.045 -35.466  -2.824  1.00-15.59           H
ATOM   4603  CA  MET A 297     -42.957 -37.432  -3.677  1.00-15.59           C
ATOM   4604  HA  MET A 297     -43.678 -38.075  -4.179  1.00-15.59           H
ATOM   4605  C   MET A 297     -42.560 -38.076  -2.357  1.00-15.59           C
ATOM   4606  O   MET A 297     -42.111 -37.374  -1.445  1.00-15.59           O
ATOM   4607  CB  MET A 297     -41.716 -37.279  -4.563  1.00-15.59           C
ATOM   4608 1HB  MET A 297     -40.986 -36.675  -4.027  1.00-15.59           H
ATOM   4609 2HB  MET A 297     -41.286 -38.265  -4.723  1.00-15.59           H
ATOM   4610  CG  MET A 297     -41.967 -36.626  -5.924  1.00-15.59           C
ATOM   4611 1HG  MET A 297     -42.388 -35.635  -5.761  1.00-15.59           H
ATOM   4612 2HG  MET A 297     -41.013 -36.510  -6.438  1.00-15.59           H
ATOM   4613  SD  MET A 297     -43.089 -37.545  -6.997  1.00-15.59           S
ATOM   4614  CE  MET A 297     -42.078 -38.943  -7.506  1.00-15.59           C
ATOM   4615 1HE  MET A 297     -42.654 -39.586  -8.172  1.00-15.59           H
ATOM   4616 2HE  MET A 297     -41.766 -39.518  -6.635  1.00-15.59           H
ATOM   4617 3HE  MET A 297     -41.195 -38.584  -8.035  1.00-15.59           H
ATOM   4618  N   LYS A 298     -42.725 -39.386  -2.227  1.00  1.78           N
ATOM   4619  H   LYS A 298     -43.137 -39.919  -2.988  1.00  1.78           H
ATOM   4620  CA  LYS A 298     -42.346 -40.074  -0.989  1.00  1.78           C
ATOM   4621  HA  LYS A 298     -42.791 -39.543  -0.148  1.00  1.78           H
ATOM   4622  C   LYS A 298     -40.830 -40.086  -0.811  1.00  1.78           C
ATOM   4623  O   LYS A 298     -40.095 -40.578  -1.677  1.00  1.78           O
ATOM   4624  CB  LYS A 298     -42.856 -41.522  -0.988  1.00  1.78           C
ATOM   4625 1HB  LYS A 298     -43.911 -41.528  -1.262  1.00  1.78           H
ATOM   4626 2HB  LYS A 298     -42.300 -42.082  -1.740  1.00  1.78           H
ATOM   4627  CG  LYS A 298     -42.698 -42.224   0.362  1.00  1.78           C
ATOM   4628 1HG  LYS A 298     -41.670 -42.115   0.696  1.00  1.78           H
ATOM   4629 2HG  LYS A 298     -43.354 -41.750   1.090  1.00  1.78           H
ATOM   4630  CD  LYS A 298     -43.005 -43.710   0.300  1.00  1.78           C
ATOM   4631 1HD  LYS A 298     -44.022 -43.863  -0.065  1.00  1.78           H
ATOM   4632 2HD  LYS A 298     -42.303 -44.184  -0.386  1.00  1.78           H
ATOM   4633  CE  LYS A 298     -42.852 -44.338   1.686  1.00  1.78           C
ATOM   4634 1HE  LYS A 298     -41.876 -44.069   2.091  1.00  1.78           H
ATOM   4635 2HE  LYS A 298     -43.623 -43.935   2.347  1.00  1.78           H
ATOM   4636  NZ  LYS A 298     -42.958 -45.835   1.643  1.00  1.78           N
ATOM   4637 1HZ  LYS A 298     -42.966 -46.213   2.582  1.00  1.78           H
ATOM   4638 2HZ  LYS A 298     -42.163 -46.215   1.141  1.00  1.78           H
ATOM   4639 3HZ  LYS A 298     -43.809 -46.120   1.171  1.00  1.78           H
ATOM   4640  N   ALA A 299     -40.385 -39.599   0.339  1.00 22.85           N
ATOM   4641  H   ALA A 299     -41.039 -39.154   0.972  1.00 22.85           H
ATOM   4642  CA  ALA A 299     -39.025 -39.817   0.813  1.00 22.85           C
ATOM   4643  HA  ALA A 299     -38.321 -39.805  -0.020  1.00 22.85           H
ATOM   4644  C   ALA A 299     -39.104 -41.217   1.426  1.00 22.85           C
ATOM   4645  O   ALA A 299     -39.792 -41.432   2.432  1.00 22.85           O
ATOM   4646  CB  ALA A 299     -38.637 -38.756   1.851  1.00 22.85           C
ATOM   4647 1HB  ALA A 299     -38.612 -37.773   1.379  1.00 22.85           H
ATOM   4648 2HB  ALA A 299     -37.649 -38.984   2.253  1.00 22.85           H
ATOM   4649 3HB  ALA A 299     -39.358 -38.744   2.668  1.00 22.85           H
ATOM   4650  N   ASP A 300     -38.554 -42.197   0.729  1.00 12.54           N
ATOM   4651  H   ASP A 300     -37.955 -41.979  -0.060  1.00 12.54           H
ATOM   4652  CA  ASP A 300     -38.848 -43.592   1.032  1.00 12.54           C
ATOM   4653  HA  ASP A 300     -39.921 -43.665   1.193  1.00 12.54           H
ATOM   4654  C   ASP A 300     -38.150 -44.111   2.286  1.00 12.54           C
ATOM   4655  O   ASP A 300     -37.152 -43.570   2.752  1.00 12.54           O
ATOM   4656  CB  ASP A 300     -38.497 -44.467  -0.167  1.00 12.54           C
ATOM   4657 1HB  ASP A 300     -38.530 -43.848  -1.061  1.00 12.54           H
ATOM   4658 2HB  ASP A 300     -37.486 -44.855  -0.049  1.00 12.54           H
ATOM   4659  CG  ASP A 300     -39.476 -45.613  -0.358  1.00 12.54           C
ATOM   4660  OD1 ASP A 300     -40.186 -46.011   0.594  1.00 12.54           O
ATOM   4661  OD2 ASP A 300     -39.610 -46.085  -1.501  1.00 12.54           O
ATOM   4662  N   THR A 301     -38.710 -45.165   2.848  1.00 10.02           N
ATOM   4663  H   THR A 301     -39.492 -45.614   2.380  1.00 10.02           H
ATOM   4664  CA  THR A 301     -38.249 -45.727   4.106  1.00 10.02           C
ATOM   4665  HA  THR A 301     -38.058 -44.920   4.812  1.00 10.02           H
ATOM   4666  C   THR A 301     -36.995 -46.570   3.918  1.00 10.02           C
ATOM   4667  O   THR A 301     -36.940 -47.399   3.011  1.00 10.02           O
ATOM   4668  CB  THR A 301     -39.365 -46.632   4.644  1.00 10.02           C
ATOM   4669  HB  THR A 301     -39.431 -47.528   4.028  1.00 10.02           H
ATOM   4670  OG1 THR A 301     -40.599 -45.914   4.540  1.00 10.02           O
ATOM   4671  HG1 THR A 301     -41.304 -46.498   4.833  1.00 10.02           H
ATOM   4672  CG2 THR A 301     -39.157 -47.017   6.094  1.00 10.02           C
ATOM   4673 1HG2 THR A 301     -39.981 -47.653   6.416  1.00 10.02           H
ATOM   4674 2HG2 THR A 301     -39.130 -46.123   6.718  1.00 10.02           H
ATOM   4675 3HG2 THR A 301     -38.229 -47.577   6.209  1.00 10.02           H
ATOM   4676  N   SER A 302     -36.015 -46.411   4.794  1.00  9.84           N
ATOM   4677  H   SER A 302     -36.071 -45.681   5.494  1.00  9.84           H
ATOM   4678  CA  SER A 302     -34.874 -47.316   4.891  1.00  9.84           C
ATOM   4679  HA  SER A 302     -35.146 -48.322   4.576  1.00  9.84           H
ATOM   4680  C   SER A 302     -34.568 -47.278   6.378  1.00  9.84           C
ATOM   4681  O   SER A 302     -34.958 -46.306   7.032  1.00  9.84           O
ATOM   4682  CB  SER A 302     -33.670 -46.815   4.091  1.00  9.84           C
ATOM   4683 1HB  SER A 302     -33.968 -46.659   3.056  1.00  9.84           H
ATOM   4684 2HB  SER A 302     -33.327 -45.868   4.509  1.00  9.84           H
ATOM   4685  OG  SER A 302     -32.614 -47.764   4.122  1.00  9.84           O
ATOM   4686  HG  SER A 302     -31.826 -47.353   3.736  1.00  9.84           H
ATOM   4687  N   HIS A 303     -33.909 -48.294   6.912  1.00-11.22           N
ATOM   4688  H   HIS A 303     -33.651 -49.086   6.332  1.00-11.22           H
ATOM   4689  CA  HIS A 303     -33.483 -48.301   8.307  1.00-11.22           C
ATOM   4690  HA  HIS A 303     -33.236 -47.286   8.617  1.00-11.22           H
ATOM   4691  C   HIS A 303     -32.240 -49.174   8.426  1.00-11.22           C
ATOM   4692  O   HIS A 303     -32.168 -50.240   7.814  1.00-11.22           O
ATOM   4693  CB  HIS A 303     -34.595 -48.850   9.204  1.00-11.22           C
ATOM   4694 1HB  HIS A 303     -35.501 -48.273   9.022  1.00-11.22           H
ATOM   4695 2HB  HIS A 303     -34.791 -49.888   8.936  1.00-11.22           H
ATOM   4696  CG  HIS A 303     -34.275 -48.778  10.664  1.00-11.22           C
ATOM   4697  ND1 HIS A 303     -33.619 -49.763  11.363  1.00-11.22           N
ATOM   4698  HD1 HIS A 303     -33.285 -50.648  10.980  1.00-11.22           H
ATOM   4699  CD2 HIS A 303     -34.520 -47.801  11.576  1.00-11.22           C
ATOM   4700  HD2 HIS A 303     -35.022 -46.867  11.360  1.00-11.22           H
ATOM   4701  CE1 HIS A 303     -33.497 -49.367  12.629  1.00-11.22           C
ATOM   4702  HE1 HIS A 303     -33.017 -49.949  13.407  1.00-11.22           H
ATOM   4703  NE2 HIS A 303     -34.047 -48.183  12.814  1.00-11.22           N
ATOM   4704  N   ASP A 304     -31.264 -48.727   9.198  1.00 15.40           N
ATOM   4705  H   ASP A 304     -31.355 -47.825   9.651  1.00 15.40           H
ATOM   4706  CA  ASP A 304     -30.034 -49.470   9.457  1.00 15.40           C
ATOM   4707  HA  ASP A 304     -30.226 -50.543   9.496  1.00 15.40           H
ATOM   4708  C   ASP A 304     -29.558 -48.952  10.807  1.00 15.40           C
ATOM   4709  O   ASP A 304     -29.922 -47.828  11.172  1.00 15.40           O
ATOM   4710  CB  ASP A 304     -29.001 -49.145   8.376  1.00 15.40           C
ATOM   4711 1HB  ASP A 304     -29.503 -49.136   7.409  1.00 15.40           H
ATOM   4712 2HB  ASP A 304     -28.594 -48.152   8.563  1.00 15.40           H
ATOM   4713  CG  ASP A 304     -27.864 -50.148   8.318  1.00 15.40           C
ATOM   4714  OD1 ASP A 304     -27.742 -51.023   9.192  1.00 15.40           O
ATOM   4715  OD2 ASP A 304     -27.077 -50.083   7.345  1.00 15.40           O
ATOM   4716  N   SER A 305     -28.768 -49.718  11.541  1.00  1.52           N
ATOM   4717  H   SER A 305     -28.478 -50.628  11.185  1.00  1.52           H
ATOM   4718  CA  SER A 305     -28.211 -49.290  12.819  1.00  1.52           C
ATOM   4719  HA  SER A 305     -27.976 -48.227  12.781  1.00  1.52           H
ATOM   4720  C   SER A 305     -26.934 -50.090  13.039  1.00  1.52           C
ATOM   4721  O   SER A 305     -26.862 -51.262  12.662  1.00  1.52           O
ATOM   4722  CB  SER A 305     -29.191 -49.557  13.968  1.00  1.52           C
ATOM   4723 1HB  SER A 305     -30.126 -49.034  13.762  1.00  1.52           H
ATOM   4724 2HB  SER A 305     -29.392 -50.627  14.033  1.00  1.52           H
ATOM   4725  OG  SER A 305     -28.670 -49.095  15.206  1.00  1.52           O
ATOM   4726  HG  SER A 305     -28.227 -49.838  15.649  1.00  1.52           H
ATOM   4727  N   ARG A 306     -25.942 -49.471  13.662  1.00  5.26           N
ATOM   4728  H   ARG A 306     -26.045 -48.495  13.909  1.00  5.26           H
ATOM   4729  CA  ARG A 306     -24.702 -50.132  14.072  1.00  5.26           C
ATOM   4730  HA  ARG A 306     -24.872 -51.188  14.273  1.00  5.26           H
ATOM   4731  C   ARG A 306     -24.326 -49.424  15.356  1.00  5.26           C
ATOM   4732  O   ARG A 306     -24.719 -48.270  15.539  1.00  5.26           O
ATOM   4733  CB  ARG A 306     -23.622 -49.967  12.995  1.00  5.26           C
ATOM   4734 1HB  ARG A 306     -24.021 -50.376  12.068  1.00  5.26           H
ATOM   4735 2HB  ARG A 306     -23.437 -48.904  12.849  1.00  5.26           H
ATOM   4736  CG  ARG A 306     -22.286 -50.655  13.293  1.00  5.26           C
ATOM   4737 1HG  ARG A 306     -21.870 -50.240  14.206  1.00  5.26           H
ATOM   4738 2HG  ARG A 306     -22.454 -51.721  13.445  1.00  5.26           H
ATOM   4739  CD  ARG A 306     -21.258 -50.469  12.188  1.00  5.26           C
ATOM   4740 1HD  ARG A 306     -21.219 -49.420  11.892  1.00  5.26           H
ATOM   4741 2HD  ARG A 306     -20.280 -50.749  12.584  1.00  5.26           H
ATOM   4742  NE  ARG A 306     -21.549 -51.318  11.023  1.00  5.26           N
ATOM   4743  HE  ARG A 306     -21.173 -52.259  11.050  1.00  5.26           H
ATOM   4744  CZ  ARG A 306     -22.229 -50.983   9.938  1.00  5.26           C
ATOM   4745  NH1 ARG A 306     -22.477 -51.897   9.049  1.00  5.26           N
ATOM   4746 1HH1 ARG A 306     -22.121 -52.832   9.173  1.00  5.26           H
ATOM   4747 2HH1 ARG A 306     -23.026 -51.657   8.238  1.00  5.26           H
ATOM   4748  NH2 ARG A 306     -22.674 -49.779   9.697  1.00  5.26           N
ATOM   4749 1HH2 ARG A 306     -22.455 -49.030  10.331  1.00  5.26           H
ATOM   4750 2HH2 ARG A 306     -23.243 -49.606   8.880  1.00  5.26           H
ATOM   4751  N   ASP A 307     -23.602 -50.094  16.233  1.00 22.92           N
ATOM   4752  H   ASP A 307     -23.347 -51.054  16.045  1.00 22.92           H
ATOM   4753  CA  ASP A 307     -23.073 -49.464  17.436  1.00 22.92           C
ATOM   4754  HA  ASP A 307     -23.880 -48.951  17.955  1.00 22.92           H
ATOM   4755  C   ASP A 307     -21.981 -48.464  17.070  1.00 22.92           C
ATOM   4756  O   ASP A 307     -21.395 -48.524  15.985  1.00 22.92           O
ATOM   4757  CB  ASP A 307     -22.449 -50.503  18.371  1.00 22.92           C
ATOM   4758 1HB  ASP A 307     -22.284 -50.032  19.340  1.00 22.92           H
ATOM   4759 2HB  ASP A 307     -23.139 -51.338  18.503  1.00 22.92           H
ATOM   4760  CG  ASP A 307     -21.107 -51.012  17.868  1.00 22.92           C
ATOM   4761  OD1 ASP A 307     -20.077 -50.727  18.518  1.00 22.92           O
ATOM   4762  OD2 ASP A 307     -21.058 -51.673  16.808  1.00 22.92           O
ATOM   4763  N   SER A 308     -21.662 -47.569  17.989  1.00 12.44           N
ATOM   4764  H   SER A 308     -22.175 -47.542  18.867  1.00 12.44           H
ATOM   4765  CA  SER A 308     -20.559 -46.638  17.792  1.00 12.44           C
ATOM   4766  HA  SER A 308     -19.984 -46.935  16.918  1.00 12.44           H
ATOM   4767  C   SER A 308     -19.620 -46.634  18.985  1.00 12.44           C
ATOM   4768  O   SER A 308     -20.031 -46.378  20.119  1.00 12.44           O
ATOM   4769  CB  SER A 308     -21.079 -45.223  17.553  1.00 12.44           C
ATOM   4770 1HB  SER A 308     -21.728 -45.222  16.676  1.00 12.44           H
ATOM   4771 2HB  SER A 308     -21.644 -44.889  18.423  1.00 12.44           H
ATOM   4772  OG  SER A 308     -19.979 -44.354  17.334  1.00 12.44           O
ATOM   4773  HG  SER A 308     -20.308 -43.489  17.051  1.00 12.44           H
ATOM   4774  N   SER A 309     -18.349 -46.861  18.698  1.00 26.31           N
ATOM   4775  H   SER A 309     -18.106 -47.215  17.779  1.00 26.31           H
ATOM   4776  CA  SER A 309     -17.235 -46.564  19.592  1.00 26.31           C
ATOM   4777  HA  SER A 309     -17.423 -45.651  20.156  1.00 26.31           H
ATOM   4778  C   SER A 309     -16.083 -46.368  18.611  1.00 26.31           C
ATOM   4779  O   SER A 309     -16.299 -46.608  17.416  1.00 26.31           O
ATOM   4780  CB  SER A 309     -16.947 -47.729  20.542  1.00 26.31           C
ATOM   4781 1HB  SER A 309     -17.874 -48.031  21.031  1.00 26.31           H
ATOM   4782 2HB  SER A 309     -16.548 -48.573  19.976  1.00 26.31           H
ATOM   4783  OG  SER A 309     -16.018 -47.324  21.532  1.00 26.31           O
ATOM   4784  HG  SER A 309     -15.637 -48.112  21.941  1.00 26.31           H
ATOM   4785  N   ASP A 310     -14.908 -45.998  19.109  1.00 27.55           N
ATOM   4786  H   ASP A 310     -14.858 -45.821  20.105  1.00 27.55           H
ATOM   4787  CA  ASP A 310     -13.652 -45.865  18.354  1.00 27.55           C
ATOM   4788  HA  ASP A 310     -12.890 -45.607  19.089  1.00 27.55           H
ATOM   4789  C   ASP A 310     -13.602 -44.766  17.279  1.00 27.55           C
ATOM   4790  O   ASP A 310     -14.628 -44.275  16.811  1.00 27.55           O
ATOM   4791  CB  ASP A 310     -13.246 -47.222  17.755  1.00 27.55           C
ATOM   4792 1HB  ASP A 310     -13.476 -48.008  18.475  1.00 27.55           H
ATOM   4793 2HB  ASP A 310     -13.827 -47.399  16.851  1.00 27.55           H
ATOM   4794  CG  ASP A 310     -11.769 -47.299  17.408  1.00 27.55           C
ATOM   4795  OD1 ASP A 310     -10.958 -46.540  17.988  1.00 27.55           O
ATOM   4796  OD2 ASP A 310     -11.397 -48.104  16.529  1.00 27.55           O
ATOM   4797  N   LEU A 311     -12.384 -44.346  16.947  1.00 13.50           N
ATOM   4798  H   LEU A 311     -11.599 -44.831  17.376  1.00 13.50           H
ATOM   4799  CA  LEU A 311     -12.059 -43.272  15.991  1.00 13.50           C
ATOM   4800  HA  LEU A 311     -10.975 -43.180  15.986  1.00 13.50           H
ATOM   4801  C   LEU A 311     -12.612 -41.896  16.378  1.00 13.50           C
ATOM   4802  O   LEU A 311     -12.571 -40.934  15.610  1.00 13.50           O
ATOM   4803  CB  LEU A 311     -12.493 -43.673  14.571  1.00 13.50           C
ATOM   4804 1HB  LEU A 311     -12.565 -44.759  14.540  1.00 13.50           H
ATOM   4805 2HB  LEU A 311     -13.495 -43.277  14.409  1.00 13.50           H
ATOM   4806  CG  LEU A 311     -11.614 -43.242  13.384  1.00 13.50           C
ATOM   4807  HG  LEU A 311     -11.454 -42.166  13.432  1.00 13.50           H
ATOM   4808  CD1 LEU A 311     -10.255 -43.942  13.401  1.00 13.50           C
ATOM   4809 1HD1 LEU A 311      -9.684 -43.661  12.518  1.00 13.50           H
ATOM   4810 2HD1 LEU A 311     -10.388 -45.025  13.415  1.00 13.50           H
ATOM   4811 3HD1 LEU A 311      -9.691 -43.642  14.281  1.00 13.50           H
ATOM   4812  CD2 LEU A 311     -12.325 -43.561  12.075  1.00 13.50           C
ATOM   4813 1HD2 LEU A 311     -11.696 -43.272  11.234  1.00 13.50           H
ATOM   4814 2HD2 LEU A 311     -13.255 -42.997  12.020  1.00 13.50           H
ATOM   4815 3HD2 LEU A 311     -12.542 -44.628  12.011  1.00 13.50           H
ATOM   4816  N   GLN A 312     -13.108 -41.806  17.601  1.00  8.62           N
ATOM   4817  H   GLN A 312     -13.070 -42.623  18.188  1.00  8.62           H
ATOM   4818  CA  GLN A 312     -13.724 -40.599  18.139  1.00  8.62           C
ATOM   4819  HA  GLN A 312     -14.485 -40.241  17.444  1.00  8.62           H
ATOM   4820  C   GLN A 312     -12.695 -39.490  18.340  1.00  8.62           C
ATOM   4821  O   GLN A 312     -11.494 -39.748  18.465  1.00  8.62           O
ATOM   4822  CB  GLN A 312     -14.383 -40.949  19.475  1.00  8.62           C
ATOM   4823 1HB  GLN A 312     -13.631 -41.406  20.118  1.00  8.62           H
ATOM   4824 2HB  GLN A 312     -14.731 -40.034  19.946  1.00  8.62           H
ATOM   4825  CG  GLN A 312     -15.570 -41.905  19.341  1.00  8.62           C
ATOM   4826 1HG  GLN A 312     -16.378 -41.394  18.819  1.00  8.62           H
ATOM   4827 2HG  GLN A 312     -15.275 -42.773  18.759  1.00  8.62           H
ATOM   4828  CD  GLN A 312     -16.071 -42.402  20.675  1.00  8.62           C
ATOM   4829  OE1 GLN A 312     -15.812 -43.535  21.062  1.00  8.62           O
ATOM   4830  NE2 GLN A 312     -16.792 -41.578  21.387  1.00  8.62           N
ATOM   4831 1HE2 GLN A 312     -17.113 -41.874  22.292  1.00  8.62           H
ATOM   4832 2HE2 GLN A 312     -17.033 -40.672  21.014  1.00  8.62           H
ATOM   4833  N   SER A 313     -13.150 -38.247  18.353  1.00  8.16           N
ATOM   4834  H   SER A 313     -14.142 -38.068  18.269  1.00  8.16           H
ATOM   4835  CA  SER A 313     -12.247 -37.113  18.511  1.00  8.16           C
ATOM   4836  HA  SER A 313     -11.358 -37.272  17.900  1.00  8.16           H
ATOM   4837  C   SER A 313     -11.837 -36.979  19.973  1.00  8.16           C
ATOM   4838  O   SER A 313     -12.680 -36.867  20.867  1.00  8.16           O
ATOM   4839  CB  SER A 313     -12.927 -35.820  18.058  1.00  8.16           C
ATOM   4840 1HB  SER A 313     -13.210 -35.909  17.008  1.00  8.16           H
ATOM   4841 2HB  SER A 313     -13.824 -35.658  18.655  1.00  8.16           H
ATOM   4842  OG  SER A 313     -12.052 -34.717  18.219  1.00  8.16           O
ATOM   4843  HG  SER A 313     -12.582 -33.913  18.226  1.00  8.16           H
ATOM   4844  N   SER A 314     -10.536 -36.955  20.214  1.00  1.00           N
ATOM   4845  H   SER A 314      -9.879 -37.090  19.458  1.00  1.00           H
ATOM   4846  CA  SER A 314      -9.978 -36.720  21.542  1.00  1.00           C
ATOM   4847  HA  SER A 314     -10.668 -37.041  22.320  1.00  1.00           H
ATOM   4848  C   SER A 314      -9.683 -35.233  21.714  1.00  1.00           C
ATOM   4849  O   SER A 314      -9.147 -34.792  22.735  1.00  1.00           O
ATOM   4850  CB  SER A 314      -8.681 -37.512  21.647  1.00  1.00           C
ATOM   4851 1HB  SER A 314      -8.147 -37.237  22.556  1.00  1.00           H
ATOM   4852 2HB  SER A 314      -8.911 -38.577  21.670  1.00  1.00           H
ATOM   4853  OG  SER A 314      -7.892 -37.241  20.500  1.00  1.00           O
ATOM   4854  HG  SER A 314      -6.961 -37.229  20.766  1.00  1.00           H
ATOM   4855  N   HIS A 315     -10.007 -34.462  20.688  1.00  2.27           N
ATOM   4856  H   HIS A 315     -10.527 -34.854  19.918  1.00  2.27           H
ATOM   4857  CA  HIS A 315      -9.631 -33.057  20.611  1.00  2.27           C
ATOM   4858  HA  HIS A 315      -8.727 -32.897  21.195  1.00  2.27           H
ATOM   4859  C   HIS A 315     -10.751 -32.182  21.137  1.00  2.27           C
ATOM   4860  O   HIS A 315     -11.918 -32.556  21.046  1.00  2.27           O
ATOM   4861  CB  HIS A 315      -9.376 -32.690  19.149  1.00  2.27           C
ATOM   4862 1HB  HIS A 315     -10.338 -32.608  18.643  1.00  2.27           H
ATOM   4863 2HB  HIS A 315      -8.879 -31.721  19.099  1.00  2.27           H
ATOM   4864  CG  HIS A 315      -8.567 -33.712  18.416  1.00  2.27           C
ATOM   4865  ND1 HIS A 315      -7.240 -33.956  18.699  1.00  2.27           N
ATOM   4866  CD2 HIS A 315      -8.949 -34.611  17.465  1.00  2.27           C
ATOM   4867  HD2 HIS A 315      -9.947 -34.673  17.052  1.00  2.27           H
ATOM   4868  CE1 HIS A 315      -6.880 -35.002  17.893  1.00  2.27           C
ATOM   4869  HE1 HIS A 315      -5.893 -35.444  17.878  1.00  2.27           H
ATOM   4870  NE2 HIS A 315      -7.906 -35.426  17.118  1.00  2.27           N
ATOM   4871  HE2 HIS A 315      -7.898 -36.181  16.442  1.00  2.27           H
ATOM   4872  N   CYS A 316     -10.418 -31.004  21.639  1.00 -4.69           N
ATOM   4873  H   CYS A 316      -9.447 -30.744  21.744  1.00 -4.69           H
ATOM   4874  CA  CYS A 316     -11.452 -30.036  21.971  1.00 -4.69           C
ATOM   4875  HA  CYS A 316     -12.281 -30.547  22.464  1.00 -4.69           H
ATOM   4876  C   CYS A 316     -11.956 -29.420  20.668  1.00 -4.69           C
ATOM   4877  O   CYS A 316     -11.260 -29.419  19.647  1.00 -4.69           O
ATOM   4878  CB  CYS A 316     -10.897 -28.958  22.904  1.00 -4.69           C
ATOM   4879 1HB  CYS A 316     -11.703 -28.271  23.165  1.00 -4.69           H
ATOM   4880 2HB  CYS A 316     -10.554 -29.440  23.821  1.00 -4.69           H
ATOM   4881  SG  CYS A 316      -9.521 -28.010  22.201  1.00 -4.69           S
ATOM   4882  HG  CYS A 316      -9.220 -27.343  23.326  1.00 -4.69           H
ATOM   4883  N   THR A 317     -13.156 -28.864  20.704  1.00 16.04           N
ATOM   4884  H   THR A 317     -13.698 -28.899  21.560  1.00 16.04           H
ATOM   4885  CA  THR A 317     -13.771 -28.233  19.538  1.00 16.04           C
ATOM   4886  HA  THR A 317     -13.090 -28.299  18.692  1.00 16.04           H
ATOM   4887  C   THR A 317     -13.971 -26.752  19.824  1.00 16.04           C
ATOM   4888  O   THR A 317     -15.068 -26.201  19.754  1.00 16.04           O
ATOM   4889  CB  THR A 317     -15.066 -28.967  19.140  1.00 16.04           C
ATOM   4890  HB  THR A 317     -15.559 -28.431  18.329  1.00 16.04           H
ATOM   4891  OG1 THR A 317     -15.931 -29.065  20.275  1.00 16.04           O
ATOM   4892  HG1 THR A 317     -16.807 -29.323  19.968  1.00 16.04           H
ATOM   4893  CG2 THR A 317     -14.742 -30.387  18.690  1.00 16.04           C
ATOM   4894 1HG2 THR A 317     -15.627 -30.832  18.247  1.00 16.04           H
ATOM   4895 2HG2 THR A 317     -14.429 -30.992  19.542  1.00 16.04           H
ATOM   4896 3HG2 THR A 317     -13.950 -30.375  17.941  1.00 16.04           H
ATOM   4897  N   LEU A 318     -12.852 -26.101  20.112  1.00  9.36           N
ATOM   4898  H   LEU A 318     -11.985 -26.618  20.119  1.00  9.36           H
ATOM   4899  CA  LEU A 318     -12.811 -24.664  20.395  1.00  9.36           C
ATOM   4900  HA  LEU A 318     -13.392 -24.454  21.292  1.00  9.36           H
ATOM   4901  C   LEU A 318     -13.404 -23.846  19.258  1.00  9.36           C
ATOM   4902  O   LEU A 318     -14.105 -22.872  19.486  1.00  9.36           O
ATOM   4903  CB  LEU A 318     -11.358 -24.230  20.603  1.00  9.36           C
ATOM   4904 1HB  LEU A 318     -10.727 -24.892  20.012  1.00  9.36           H
ATOM   4905 2HB  LEU A 318     -11.243 -23.223  20.201  1.00  9.36           H
ATOM   4906  CG  LEU A 318     -10.832 -24.218  22.043  1.00  9.36           C
ATOM   4907  HG  LEU A 318     -11.078 -25.167  22.518  1.00  9.36           H
ATOM   4908  CD1 LEU A 318      -9.314 -24.066  22.028  1.00  9.36           C
ATOM   4909 1HD1 LEU A 318      -8.941 -24.025  23.052  1.00  9.36           H
ATOM   4910 2HD1 LEU A 318      -9.027 -23.155  21.504  1.00  9.36           H
ATOM   4911 3HD1 LEU A 318      -8.863 -24.926  21.532  1.00  9.36           H
ATOM   4912  CD2 LEU A 318     -11.459 -23.080  22.849  1.00  9.36           C
ATOM   4913 1HD2 LEU A 318     -11.021 -23.052  23.846  1.00  9.36           H
ATOM   4914 2HD2 LEU A 318     -12.533 -23.241  22.951  1.00  9.36           H
ATOM   4915 3HD2 LEU A 318     -11.284 -22.123  22.358  1.00  9.36           H
ATOM   4916  N   ASP A 319     -13.208 -24.315  18.035  1.00 12.01           N
ATOM   4917  H   ASP A 319     -12.651 -25.156  17.914  1.00 12.01           H
ATOM   4918  CA  ASP A 319     -13.782 -23.677  16.849  1.00 12.01           C
ATOM   4919  HA  ASP A 319     -13.381 -22.673  16.725  1.00 12.01           H
ATOM   4920  C   ASP A 319     -15.297 -23.565  16.884  1.00 12.01           C
ATOM   4921  O   ASP A 319     -15.889 -22.652  16.310  1.00 12.01           O
ATOM   4922  CB  ASP A 319     -13.467 -24.525  15.621  1.00 12.01           C
ATOM   4923 1HB  ASP A 319     -13.550 -25.581  15.879  1.00 12.01           H
ATOM   4924 2HB  ASP A 319     -14.208 -24.301  14.855  1.00 12.01           H
ATOM   4925  CG  ASP A 319     -12.105 -24.244  15.041  1.00 12.01           C
ATOM   4926  OD1 ASP A 319     -11.747 -24.969  14.093  1.00 12.01           O
ATOM   4927  OD2 ASP A 319     -11.434 -23.262  15.427  1.00 12.01           O
ATOM   4928  N   GLU A 320     -15.925 -24.529  17.532  1.00 -2.81           N
ATOM   4929  H   GLU A 320     -15.386 -25.242  18.009  1.00 -2.81           H
ATOM   4930  CA  GLU A 320     -17.376 -24.619  17.583  1.00 -2.81           C
ATOM   4931  HA  GLU A 320     -17.805 -24.088  16.733  1.00 -2.81           H
ATOM   4932  C   GLU A 320     -17.871 -23.968  18.867  1.00 -2.81           C
ATOM   4933  O   GLU A 320     -18.978 -23.453  18.933  1.00 -2.81           O
ATOM   4934  CB  GLU A 320     -17.773 -26.093  17.488  1.00 -2.81           C
ATOM   4935 1HB  GLU A 320     -17.423 -26.618  18.376  1.00 -2.81           H
ATOM   4936 2HB  GLU A 320     -18.858 -26.161  17.441  1.00 -2.81           H
ATOM   4937  CG  GLU A 320     -17.161 -26.753  16.249  1.00 -2.81           C
ATOM   4938 1HG  GLU A 320     -17.355 -26.116  15.384  1.00 -2.81           H
ATOM   4939 2HG  GLU A 320     -16.081 -26.839  16.378  1.00 -2.81           H
ATOM   4940  CD  GLU A 320     -17.718 -28.129  15.963  1.00 -2.81           C
ATOM   4941  OE1 GLU A 320     -17.825 -28.971  16.873  1.00 -2.81           O
ATOM   4942  OE2 GLU A 320     -18.065 -28.392  14.789  1.00 -2.81           O
ATOM   4943  N   ALA A 321     -17.007 -23.918  19.873  1.00  4.25           N
ATOM   4944  H   ALA A 321     -16.095 -24.346  19.763  1.00  4.25           H
ATOM   4945  CA  ALA A 321     -17.317 -23.254  21.136  1.00  4.25           C
ATOM   4946  HA  ALA A 321     -18.250 -23.656  21.526  1.00  4.25           H
ATOM   4947  C   ALA A 321     -17.499 -21.750  20.923  1.00  4.25           C
ATOM   4948  O   ALA A 321     -18.304 -21.108  21.593  1.00  4.25           O
ATOM   4949  CB  ALA A 321     -16.205 -23.528  22.149  1.00  4.25           C
ATOM   4950 1HB  ALA A 321     -16.053 -24.603  22.250  1.00  4.25           H
ATOM   4951 2HB  ALA A 321     -16.491 -23.119  23.118  1.00  4.25           H
ATOM   4952 3HB  ALA A 321     -15.277 -23.055  21.826  1.00  4.25           H
ATOM   4953  N   PHE A 322     -16.798 -21.200  19.942  1.00 33.03           N
ATOM   4954  H   PHE A 322     -16.126 -21.764  19.434  1.00 33.03           H
ATOM   4955  CA  PHE A 322     -16.955 -19.788  19.593  1.00 33.03           C
ATOM   4956  HA  PHE A 322     -16.788 -19.184  20.484  1.00 33.03           H
ATOM   4957  C   PHE A 322     -18.364 -19.490  19.076  1.00 33.03           C
ATOM   4958  O   PHE A 322     -18.850 -18.370  19.190  1.00 33.03           O
ATOM   4959  CB  PHE A 322     -15.937 -19.388  18.519  1.00 33.03           C
ATOM   4960 1HB  PHE A 322     -16.189 -19.909  17.595  1.00 33.03           H
ATOM   4961 2HB  PHE A 322     -16.020 -18.316  18.341  1.00 33.03           H
ATOM   4962  CG  PHE A 322     -14.502 -19.718  18.866  1.00 33.03           C
ATOM   4963  CD1 PHE A 322     -13.643 -20.185  17.856  1.00 33.03           C
ATOM   4964  HD1 PHE A 322     -14.017 -20.302  16.850  1.00 33.03           H
ATOM   4965  CD2 PHE A 322     -13.996 -19.581  20.179  1.00 33.03           C
ATOM   4966  HD2 PHE A 322     -14.628 -19.210  20.973  1.00 33.03           H
ATOM   4967  CE1 PHE A 322     -12.300 -20.535  18.142  1.00 33.03           C
ATOM   4968  HE1 PHE A 322     -11.669 -20.917  17.359  1.00 33.03           H
ATOM   4969  CE2 PHE A 322     -12.655 -19.938  20.482  1.00 33.03           C
ATOM   4970  HE2 PHE A 322     -12.287 -19.842  21.493  1.00 33.03           H
ATOM   4971  CZ  PHE A 322     -11.803 -20.411  19.458  1.00 33.03           C
ATOM   4972  HZ  PHE A 322     -10.783 -20.683  19.683  1.00 33.03           H
ATOM   4973  N   GLU A 323     -19.030 -20.495  18.524  1.00 -3.75           N
ATOM   4974  H   GLU A 323     -18.608 -21.414  18.471  1.00 -3.75           H
ATOM   4975  CA  GLU A 323     -20.385 -20.330  18.001  1.00 -3.75           C
ATOM   4976  HA  GLU A 323     -20.582 -19.269  17.885  1.00 -3.75           H
ATOM   4977  C   GLU A 323     -21.453 -20.879  18.949  1.00 -3.75           C
ATOM   4978  O   GLU A 323     -22.645 -20.655  18.739  1.00 -3.75           O
ATOM   4979  CB  GLU A 323     -20.520 -20.981  16.620  1.00 -3.75           C
ATOM   4980 1HB  GLU A 323     -20.311 -22.045  16.726  1.00 -3.75           H
ATOM   4981 2HB  GLU A 323     -21.550 -20.871  16.283  1.00 -3.75           H
ATOM   4982  CG  GLU A 323     -19.594 -20.419  15.527  1.00 -3.75           C
ATOM   4983 1HG  GLU A 323     -18.563 -20.432  15.883  1.00 -3.75           H
ATOM   4984 2HG  GLU A 323     -19.656 -21.083  14.664  1.00 -3.75           H
ATOM   4985  CD  GLU A 323     -19.941 -19.000  15.060  1.00 -3.75           C
ATOM   4986  OE1 GLU A 323     -20.848 -18.336  15.603  1.00 -3.75           O
ATOM   4987  OE2 GLU A 323     -19.287 -18.531  14.096  1.00 -3.75           O
ATOM   4988  N   ASP A 324     -21.032 -21.537  20.023  1.00 -2.85           N
ATOM   4989  H   ASP A 324     -20.046 -21.743  20.120  1.00 -2.85           H
ATOM   4990  CA  ASP A 324     -21.947 -21.965  21.090  1.00 -2.85           C
ATOM   4991  HA  ASP A 324     -22.804 -22.488  20.664  1.00 -2.85           H
ATOM   4992  C   ASP A 324     -22.449 -20.734  21.832  1.00 -2.85           C
ATOM   4993  O   ASP A 324     -23.541 -20.736  22.409  1.00 -2.85           O
ATOM   4994  CB  ASP A 324     -21.262 -22.863  22.128  1.00 -2.85           C
ATOM   4995 1HB  ASP A 324     -20.299 -22.436  22.400  1.00 -2.85           H
ATOM   4996 2HB  ASP A 324     -21.885 -22.890  23.021  1.00 -2.85           H
ATOM   4997  CG  ASP A 324     -21.073 -24.292  21.661  1.00 -2.85           C
ATOM   4998  OD1 ASP A 324     -21.815 -24.774  20.777  1.00 -2.85           O
ATOM   4999  OD2 ASP A 324     -20.221 -24.994  22.251  1.00 -2.85           O
ATOM   5000  N   LEU A 325     -21.662 -19.667  21.773  1.00  1.20           N
ATOM   5001  H   LEU A 325     -20.780 -19.748  21.287  1.00  1.20           H
ATOM   5002  CA  LEU A 325     -22.039 -18.372  22.333  1.00  1.20           C
ATOM   5003  HA  LEU A 325     -22.244 -18.476  23.395  1.00  1.20           H
ATOM   5004  C   LEU A 325     -23.297 -17.884  21.624  1.00  1.20           C
ATOM   5005  O   LEU A 325     -23.463 -18.115  20.425  1.00  1.20           O
ATOM   5006  CB  LEU A 325     -20.906 -17.362  22.116  1.00  1.20           C
ATOM   5007 1HB  LEU A 325     -20.741 -17.287  21.042  1.00  1.20           H
ATOM   5008 2HB  LEU A 325     -21.252 -16.390  22.466  1.00  1.20           H
ATOM   5009  CG  LEU A 325     -19.539 -17.638  22.762  1.00  1.20           C
ATOM   5010  HG  LEU A 325     -19.190 -18.615  22.435  1.00  1.20           H
[truncated: 269,028 more chars]
