# Supplementary material for: Variety of genetic defects in GnRH and hypothalamic–pituitary signaling and development in normosmic patients with IHH
Source: Front Endocrinol (Lausanne). 2024 Jul 1;15:1396805. doi: 10.3389/fendo.2024.1396805 (PMC11246878; doi:10.3389/fendo.2024.1396805)
Supplement: Supplementary file 1 [file DataSheet_1.zip › OTX1_Afold3.pdb]

REMARK YASARA *************************************************************
REMARK YASARA *                                                           *
REMARK YASARA *                     Y  A  S  A  R  A                      *
REMARK YASARA *                                                           *
REMARK YASARA *   Yet Another Scientific Artificial Reality Application   *
REMARK YASARA *                                                           *
REMARK YASARA *            MOLECULE STRUCTURE FILE, PDB FORMAT            *
REMARK YASARA *                                                           *
REMARK YASARA * Just use YASARA every day to make your questions go away! *
REMARK YASARA *                                                           *
REMARK YASARA *                      www.YASARA.org                       *
REMARK YASARA *                                                           *
REMARK YASARA *************************************************************
REMARK YASARA
REMARK YASARA Version:           24.4.10.W.64
REMARK YASARA Written on:        Mon May 20 10:01:46 2024
REMARK YASARA Number of models:  1
REMARK YASARA Number of atoms:   5111
REMARK YASARA Please address questions or suggestions to: Eliza@yasara.org
REMARK YASARA
COMPND    MOL_ID: 1;
COMPND   2 MOLECULE: .;
COMPND   3 CHAIN: ;
SEQRES   1 A  354  MET MET SER TYR LEU LYS GLN PRO PRO TYR GLY MET ASN 
SEQRES   2 A  354  GLY LEU GLY LEU ALA GLY PRO ALA MET ASP LEU LEU HIS 
SEQRES   3 A  354  PRO SER VAL GLY TYR PRO ALA THR PRO ARG LYS GLN ARG 
SEQRES   4 A  354  ARG GLU ARG THR THR PHE THR ARG SER GLN LEU ASP VAL 
SEQRES   5 A  354  LEU GLU ALA LEU PHE ALA LYS THR ARG TYR PRO ASP ILE 
SEQRES   6 A  354  PHE MET ARG GLU GLU VAL ALA LEU LYS ILE ASN LEU PRO 
SEQRES   7 A  354  GLU SER ARG VAL GLN VAL TRP PHE LYS ASN ARG ARG ALA 
SEQRES   8 A  354  LYS CYS ARG GLN GLN GLN GLN SER GLY SER GLY THR LYS 
SEQRES   9 A  354  SER ARG PRO ALA LYS LYS LYS SER SER PRO VAL ARG GLU 
SEQRES  10 A  354  SER SER GLY SER GLU SER SER GLY GLN PHE THR PRO PRO 
SEQRES  11 A  354  ALA VAL SER SER SER ALA SER SER SER SER SER ALA SER 
SEQRES  12 A  354  SER SER SER ALA ASN PRO ALA ALA ALA ALA ALA ALA GLY 
SEQRES  13 A  354  LEU GLY GLY ASN PRO VAL ALA ALA ALA SER SER LEU SER 
SEQRES  14 A  354  THR PRO ALA ALA SER SER ILE TRP SER PRO ALA SER ILE 
SEQRES  15 A  354  SER PRO GLY SER ALA PRO ALA SER VAL SER VAL PRO GLU 
SEQRES  16 A  354  PRO LEU ALA ALA PRO SER ASN THR SER CYS MET GLN ARG 
SEQRES  17 A  354  SER VAL ALA ALA GLY ALA ALA THR ALA ALA ALA SER TYR 
SEQRES  18 A  354  PRO MET SER TYR GLY GLN GLY GLY SER TYR GLY GLN GLY 
SEQRES  19 A  354  TYR PRO THR PRO SER SER SER TYR PHE GLY GLY VAL ASP 
SEQRES  20 A  354  CYS SER SER TYR LEU ALA PRO MET HIS SER HIS HIS HIS 
SEQRES  21 A  354  PRO HIS GLN LEU SER PRO MET ALA PRO SER SER MET ALA 
SEQRES  22 A  354  GLY HIS HIS HIS HIS HIS PRO HIS ALA HIS HIS PRO LEU 
SEQRES  23 A  354  SER GLN SER SER GLY HIS HIS HIS HIS HIS HIS HIS HIS 
SEQRES  24 A  354  HIS HIS GLN GLY TYR GLY GLY SER GLY LEU ALA PHE ASN 
SEQRES  25 A  354  SER ALA ASP CYS LEU ASP TYR LYS GLU PRO GLY ALA ALA 
SEQRES  26 A  354  ALA ALA SER SER ALA TRP LYS LEU ASN PHE ASN SER PRO 
SEQRES  27 A  354  ASP CYS LEU ASP TYR LYS ASP GLN ALA SER TRP ARG PHE 
SEQRES  28 A  354  GLN VAL LEU 
ATOM      1  N   MET A   1       7.089 -29.604 -54.073  1.00 28.87           N
ATOM      2 1H   MET A   1       7.174 -28.855 -54.730  1.00 28.87           H
ATOM      3 2H   MET A   1       7.919 -30.159 -54.130  1.00 28.87           H
ATOM      4 3H   MET A   1       7.048 -29.206 -53.157  1.00 28.87           H
ATOM      5  CA  MET A   1       5.892 -30.416 -54.350  1.00 50.41           C
ATOM      6  HA  MET A   1       5.102 -29.805 -54.296  1.00 50.41           H
ATOM      7  C   MET A   1       5.836 -31.520 -53.319  1.00 50.24           C
ATOM      8  O   MET A   1       6.734 -32.331 -53.337  1.00 46.77           O
ATOM      9  CB  MET A   1       5.971 -31.068 -55.741  1.00 46.97           C
ATOM     10 1HB  MET A   1       6.905 -31.395 -55.885  1.00 46.97           H
ATOM     11 2HB  MET A   1       5.339 -31.843 -55.764  1.00 46.97           H
ATOM     12  CG  MET A   1       5.612 -30.124 -56.891  1.00 44.05           C
ATOM     13 1HG  MET A   1       4.679 -29.818 -56.702  1.00 44.05           H
ATOM     14 2HG  MET A   1       6.241 -29.351 -56.806  1.00 44.05           H
ATOM     15  SD  MET A   1       5.755 -30.960 -58.493  1.00 40.13           S
ATOM     16  CE  MET A   1       4.819 -29.842 -59.550  1.00 31.59           C
ATOM     17 1HE  MET A   1       4.802 -30.171 -60.494  1.00 31.59           H
ATOM     18 2HE  MET A   1       5.223 -28.927 -59.551  1.00 31.59           H
ATOM     19 3HE  MET A   1       3.873 -29.760 -59.236  1.00 31.59           H
ATOM     20  N   MET A   2       4.884 -31.481 -52.413  1.00 47.33           N
ATOM     21  H   MET A   2       4.540 -30.574 -52.170  1.00 47.33           H
ATOM     22  CA  MET A   2       4.266 -32.625 -51.715  1.00 57.42           C
ATOM     23  HA  MET A   2       3.911 -33.230 -52.428  1.00 57.42           H
ATOM     24  C   MET A   2       3.175 -32.042 -50.799  1.00 56.78           C
ATOM     25  O   MET A   2       3.423 -31.657 -49.660  1.00 52.75           O
ATOM     26  CB  MET A   2       5.256 -33.472 -50.895  1.00 54.07           C
ATOM     27 1HB  MET A   2       5.946 -32.858 -50.512  1.00 54.07           H
ATOM     28 2HB  MET A   2       4.749 -33.908 -50.152  1.00 54.07           H
ATOM     29  CG  MET A   2       5.981 -34.577 -51.706  1.00 52.65           C
ATOM     30 1HG  MET A   2       6.543 -34.072 -52.362  1.00 52.65           H
ATOM     31 2HG  MET A   2       6.572 -35.026 -51.036  1.00 52.65           H
ATOM     32  SD  MET A   2       4.905 -35.769 -52.539  1.00 49.44           S
ATOM     33  CE  MET A   2       6.124 -36.557 -53.630  1.00 41.49           C
ATOM     34 1HE  MET A   2       5.698 -37.269 -54.188  1.00 41.49           H
ATOM     35 2HE  MET A   2       6.859 -36.980 -53.100  1.00 41.49           H
ATOM     36 3HE  MET A   2       6.537 -35.888 -54.248  1.00 41.49           H
ATOM     37  N   SER A   3       1.969 -31.926 -51.350  1.00 31.15           N
ATOM     38  H   SER A   3       1.879 -32.162 -52.318  1.00 31.15           H
ATOM     39  CA  SER A   3       0.768 -31.481 -50.649  1.00 45.19           C
ATOM     40  HA  SER A   3       1.065 -30.899 -49.892  1.00 45.19           H
ATOM     41  C   SER A   3       0.028 -32.716 -50.114  1.00 42.43           C
ATOM     42  O   SER A   3      -0.557 -33.464 -50.889  1.00 41.42           O
ATOM     43  CB  SER A   3      -0.122 -30.641 -51.575  1.00 45.55           C
ATOM     44 1HB  SER A   3      -1.077 -30.922 -51.486  1.00 45.55           H
ATOM     45 2HB  SER A   3      -0.038 -29.670 -51.350  1.00 45.55           H
ATOM     46  OG  SER A   3       0.224 -30.779 -52.947  1.00 42.51           O
ATOM     47  HG  SER A   3       1.177 -30.810 -53.035  1.00 42.51           H
ATOM     48  N   TYR A   4       0.069 -32.923 -48.814  1.00 36.24           N
ATOM     49  H   TYR A   4       0.692 -32.377 -48.254  1.00 36.24           H
ATOM     50  CA  TYR A   4      -0.773 -33.931 -48.168  1.00 48.00           C
ATOM     51  HA  TYR A   4      -0.914 -34.667 -48.830  1.00 48.00           H
ATOM     52  C   TYR A   4      -2.141 -33.322 -47.832  1.00 43.50           C
ATOM     53  O   TYR A   4      -2.331 -32.702 -46.788  1.00 44.42           O
ATOM     54  CB  TYR A   4      -0.053 -34.538 -46.949  1.00 46.57           C
ATOM     55 1HB  TYR A   4       0.584 -33.862 -46.578  1.00 46.57           H
ATOM     56 2HB  TYR A   4      -0.732 -34.774 -46.254  1.00 46.57           H
ATOM     57  CG  TYR A   4       0.730 -35.791 -47.294  1.00 44.72           C
ATOM     58  CD1 TYR A   4       0.095 -37.047 -47.225  1.00 43.87           C
ATOM     59  HD1 TYR A   4      -0.863 -37.107 -46.945  1.00 43.87           H
ATOM     60  CD2 TYR A   4       2.071 -35.719 -47.705  1.00 44.01           C
ATOM     61  HD2 TYR A   4       2.522 -34.828 -47.765  1.00 44.01           H
ATOM     62  CE1 TYR A   4       0.806 -38.216 -47.549  1.00 40.18           C
ATOM     63  HE1 TYR A   4       0.355 -39.107 -47.492  1.00 40.18           H
ATOM     64  CE2 TYR A   4       2.787 -36.880 -48.033  1.00 40.63           C
ATOM     65  HE2 TYR A   4       3.742 -36.818 -48.322  1.00 40.63           H
ATOM     66  CZ  TYR A   4       2.151 -38.134 -47.953  1.00 45.92           C
ATOM     67  OH  TYR A   4       2.833 -39.266 -48.268  1.00 47.23           O
ATOM     68  HH  TYR A   4       2.220 -39.998 -48.342  1.00 47.23           H
ATOM     69  N   LEU A   5      -3.090 -33.518 -48.742  1.00 28.28           N
ATOM     70  H   LEU A   5      -2.819 -33.747 -49.677  1.00 28.28           H
ATOM     71  CA  LEU A   5      -4.514 -33.412 -48.430  1.00 46.89           C
ATOM     72  HA  LEU A   5      -4.630 -32.532 -47.970  1.00 46.89           H
ATOM     73  C   LEU A   5      -4.904 -34.576 -47.519  1.00 45.88           C
ATOM     74  O   LEU A   5      -4.858 -35.739 -47.933  1.00 45.23           O
ATOM     75  CB  LEU A   5      -5.376 -33.444 -49.709  1.00 45.74           C
ATOM     76 1HB  LEU A   5      -4.844 -33.887 -50.430  1.00 45.74           H
ATOM     77 2HB  LEU A   5      -6.194 -33.986 -49.517  1.00 45.74           H
ATOM     78  CG  LEU A   5      -5.828 -32.063 -50.229  1.00 44.90           C
ATOM     79  HG  LEU A   5      -5.876 -31.451 -49.439  1.00 44.90           H
ATOM     80  CD1 LEU A   5      -4.841 -31.486 -51.244  1.00 43.49           C
ATOM     81 1HD1 LEU A   5      -5.146 -30.592 -51.572  1.00 43.49           H
ATOM     82 2HD1 LEU A   5      -4.748 -32.089 -52.036  1.00 43.49           H
ATOM     83 3HD1 LEU A   5      -3.935 -31.371 -50.837  1.00 43.49           H
ATOM     84  CD2 LEU A   5      -7.196 -32.164 -50.902  1.00 48.32           C
ATOM     85 1HD2 LEU A   5      -7.495 -31.272 -51.241  1.00 48.32           H
ATOM     86 2HD2 LEU A   5      -7.887 -32.496 -50.260  1.00 48.32           H
ATOM     87 3HD2 LEU A   5      -7.168 -32.795 -51.678  1.00 48.32           H
ATOM     88  N   LYS A   6      -5.341 -34.272 -46.290  1.00 43.17           N
ATOM     89  H   LYS A   6      -5.216 -33.339 -45.953  1.00 43.17           H
ATOM     90  CA  LYS A   6      -5.993 -35.250 -45.422  1.00 51.81           C
ATOM     91  HA  LYS A   6      -5.903 -36.154 -45.839  1.00 51.81           H
ATOM     92  C   LYS A   6      -7.484 -34.945 -45.354  1.00 49.89           C
ATOM     93  O   LYS A   6      -7.919 -34.029 -44.670  1.00 46.05           O
ATOM     94  CB  LYS A   6      -5.275 -35.320 -44.063  1.00 50.64           C
ATOM     95 1HB  LYS A   6      -4.288 -35.259 -44.211  1.00 50.64           H
ATOM     96 2HB  LYS A   6      -5.575 -34.554 -43.495  1.00 50.64           H
ATOM     97  CG  LYS A   6      -5.592 -36.636 -43.336  1.00 48.34           C
ATOM     98 1HG  LYS A   6      -6.481 -36.555 -42.885  1.00 48.34           H
ATOM     99 2HG  LYS A   6      -5.624 -37.379 -44.004  1.00 48.34           H
ATOM    100  CD  LYS A   6      -4.536 -36.965 -42.285  1.00 45.88           C
ATOM    101 1HD  LYS A   6      -3.632 -36.947 -42.713  1.00 45.88           H
ATOM    102 2HD  LYS A   6      -4.574 -36.279 -41.558  1.00 45.88           H
ATOM    103  CE  LYS A   6      -4.780 -38.350 -41.683  1.00 39.18           C
ATOM    104 1HE  LYS A   6      -5.624 -38.335 -41.147  1.00 39.18           H
ATOM    105 2HE  LYS A   6      -4.864 -39.021 -42.419  1.00 39.18           H
ATOM    106  NZ  LYS A   6      -3.678 -38.784 -40.790  1.00 34.84           N
ATOM    107 1HZ  LYS A   6      -3.861 -39.691 -40.410  1.00 34.84           H
ATOM    108 2HZ  LYS A   6      -3.564 -38.148 -40.027  1.00 34.84           H
ATOM    109 3HZ  LYS A   6      -2.811 -38.828 -41.286  1.00 34.84           H
ATOM    110  N   GLN A   7      -8.235 -35.699 -46.114  1.00 55.33           N
ATOM    111  H   GLN A   7      -7.756 -36.376 -46.674  1.00 55.33           H
ATOM    112  CA  GLN A   7      -9.688 -35.671 -46.243  1.00 61.30           C
ATOM    113  HA  GLN A   7     -10.018 -34.727 -46.263  1.00 61.30           H
ATOM    114  C   GLN A   7     -10.330 -36.370 -45.023  1.00 59.36           C
ATOM    115  O   GLN A   7      -9.892 -37.470 -44.693  1.00 57.52           O
ATOM    116  CB  GLN A   7      -9.990 -36.401 -47.561  1.00 57.75           C
ATOM    117 1HB  GLN A   7      -9.272 -36.158 -48.213  1.00 57.75           H
ATOM    118 2HB  GLN A   7      -9.956 -37.383 -47.378  1.00 57.75           H
ATOM    119  CG  GLN A   7     -11.342 -36.099 -48.224  1.00 55.49           C
ATOM    120 1HG  GLN A   7     -12.077 -36.432 -47.634  1.00 55.49           H
ATOM    121 2HG  GLN A   7     -11.433 -35.110 -48.344  1.00 55.49           H
ATOM    122  CD  GLN A   7     -11.444 -36.788 -49.598  1.00 51.36           C
ATOM    123  OE1 GLN A   7     -10.711 -37.705 -49.917  1.00 46.71           O
ATOM    124  NE2 GLN A   7     -12.334 -36.362 -50.454  1.00 43.62           N
ATOM    125 1HE2 GLN A   7     -12.405 -36.789 -51.356  1.00 43.62           H
ATOM    126 2HE2 GLN A   7     -12.944 -35.609 -50.208  1.00 43.62           H
ATOM    127  N   PRO A   8     -11.331 -35.808 -44.361  1.00 24.73           N
ATOM    128  CA  PRO A   8     -12.115 -36.546 -43.379  1.00 36.05           C
ATOM    129  HA  PRO A   8     -11.556 -37.266 -42.968  1.00 36.05           H
ATOM    130  C   PRO A   8     -13.307 -37.246 -44.045  1.00 36.64           C
ATOM    131  O   PRO A   8     -14.033 -36.622 -44.825  1.00 32.50           O
ATOM    132  CB  PRO A   8     -12.554 -35.494 -42.354  1.00 32.98           C
ATOM    133 1HB  PRO A   8     -13.427 -35.743 -41.935  1.00 32.98           H
ATOM    134 2HB  PRO A   8     -11.863 -35.377 -41.640  1.00 32.98           H
ATOM    135  CG  PRO A   8     -12.691 -34.224 -43.200  1.00 33.97           C
ATOM    136 1HG  PRO A   8     -13.624 -34.135 -43.550  1.00 33.97           H
ATOM    137 2HG  PRO A   8     -12.459 -33.416 -42.659  1.00 33.97           H
ATOM    138  CD  PRO A   8     -11.693 -34.409 -44.356  1.00 40.80           C
ATOM    139 1HD  PRO A   8     -12.107 -34.176 -45.236  1.00 40.80           H
ATOM    140 2HD  PRO A   8     -10.869 -33.859 -44.218  1.00 40.80           H
ATOM    141  N   PRO A   9     -13.565 -38.522 -43.771  1.00 27.47           N
ATOM    142  CA  PRO A   9     -14.646 -39.260 -44.405  1.00 39.84           C
ATOM    143  HA  PRO A   9     -15.038 -38.741 -45.165  1.00 39.84           H
ATOM    144  C   PRO A   9     -15.795 -39.505 -43.424  1.00 41.01           C
ATOM    145  O   PRO A   9     -15.808 -40.544 -42.791  1.00 37.44           O
ATOM    146  CB  PRO A   9     -13.965 -40.564 -44.832  1.00 36.60           C
ATOM    147 1HB  PRO A   9     -14.633 -41.302 -44.925  1.00 36.60           H
ATOM    148 2HB  PRO A   9     -13.476 -40.445 -45.696  1.00 36.60           H
ATOM    149  CG  PRO A   9     -12.989 -40.852 -43.687  1.00 38.62           C
ATOM    150 1HG  PRO A   9     -13.407 -41.459 -43.011  1.00 38.62           H
ATOM    151 2HG  PRO A   9     -12.149 -41.268 -44.035  1.00 38.62           H
ATOM    152  CD  PRO A   9     -12.697 -39.482 -43.072  1.00 45.75           C
ATOM    153 1HD  PRO A   9     -12.910 -39.475 -42.095  1.00 45.75           H
ATOM    154 2HD  PRO A   9     -11.740 -39.226 -43.206  1.00 45.75           H
ATOM    155  N   TYR A  10     -16.766 -38.616 -43.341  1.00 28.37           N
ATOM    156  H   TYR A  10     -16.594 -37.674 -43.631  1.00 28.37           H
ATOM    157  CA  TYR A  10     -18.099 -38.983 -42.830  1.00 38.64           C
ATOM    158  HA  TYR A  10     -18.259 -39.907 -43.179  1.00 38.64           H
ATOM    159  C   TYR A  10     -19.158 -38.022 -43.392  1.00 36.74           C
ATOM    160  O   TYR A  10     -19.497 -37.006 -42.793  1.00 32.70           O
ATOM    161  CB  TYR A  10     -18.155 -39.050 -41.281  1.00 36.74           C
ATOM    162 1HB  TYR A  10     -17.869 -38.166 -40.911  1.00 36.74           H
ATOM    163 2HB  TYR A  10     -19.096 -39.240 -41.002  1.00 36.74           H
ATOM    164  CG  TYR A  10     -17.264 -40.119 -40.670  1.00 35.30           C
ATOM    165  CD1 TYR A  10     -17.574 -41.484 -40.842  1.00 31.59           C
ATOM    166  HD1 TYR A  10     -18.443 -41.749 -41.260  1.00 31.59           H
ATOM    167  CD2 TYR A  10     -16.059 -39.757 -40.031  1.00 34.37           C
ATOM    168  HD2 TYR A  10     -15.851 -38.791 -39.875  1.00 34.37           H
ATOM    169  CE1 TYR A  10     -16.662 -42.476 -40.427  1.00 28.64           C
ATOM    170  HE1 TYR A  10     -16.881 -43.442 -40.561  1.00 28.64           H
ATOM    171  CE2 TYR A  10     -15.146 -40.747 -39.610  1.00 31.58           C
ATOM    172  HE2 TYR A  10     -14.292 -40.484 -39.162  1.00 31.58           H
ATOM    173  CZ  TYR A  10     -15.443 -42.109 -39.824  1.00 35.08           C
ATOM    174  OH  TYR A  10     -14.537 -43.059 -39.467  1.00 36.78           O
ATOM    175  HH  TYR A  10     -14.977 -43.905 -39.383  1.00 36.78           H
ATOM    176  N   GLY A  11     -19.649 -38.362 -44.576  1.00 35.24           N
ATOM    177  H   GLY A  11     -19.107 -38.950 -45.177  1.00 35.24           H
ATOM    178  CA  GLY A  11     -20.959 -37.902 -45.026  1.00 40.42           C
ATOM    179 1HA  GLY A  11     -21.168 -37.034 -44.575  1.00 40.42           H
ATOM    180 2HA  GLY A  11     -20.929 -37.764 -46.016  1.00 40.42           H
ATOM    181  C   GLY A  11     -21.999 -38.959 -44.663  1.00 41.30           C
ATOM    182  O   GLY A  11     -21.842 -40.112 -45.038  1.00 36.35           O
ATOM    183  N   MET A  12     -23.049 -38.547 -43.959  1.00 37.38           N
ATOM    184  H   MET A  12     -22.983 -37.678 -43.468  1.00 37.38           H
ATOM    185  CA  MET A  12     -24.298 -39.308 -43.870  1.00 41.59           C
ATOM    186  HA  MET A  12     -24.326 -39.899 -44.676  1.00 41.59           H
ATOM    187  C   MET A  12     -25.475 -38.326 -43.890  1.00 40.80           C
ATOM    188  O   MET A  12     -25.830 -37.723 -42.894  1.00 36.12           O
ATOM    189  CB  MET A  12     -24.331 -40.227 -42.638  1.00 37.64           C
ATOM    190 1HB  MET A  12     -23.904 -39.747 -41.871  1.00 37.64           H
ATOM    191 2HB  MET A  12     -25.285 -40.428 -42.416  1.00 37.64           H
ATOM    192  CG  MET A  12     -23.584 -41.558 -42.867  1.00 35.84           C
ATOM    193 1HG  MET A  12     -22.900 -41.347 -43.565  1.00 35.84           H
ATOM    194 2HG  MET A  12     -23.127 -41.744 -41.997  1.00 35.84           H
ATOM    195  SD  MET A  12     -24.668 -42.930 -43.371  1.00 31.85           S
ATOM    196  CE  MET A  12     -24.096 -43.227 -45.054  1.00 29.96           C
ATOM    197 1HE  MET A  12     -24.608 -43.973 -45.480  1.00 29.96           H
ATOM    198 2HE  MET A  12     -23.127 -43.473 -45.065  1.00 29.96           H
ATOM    199 3HE  MET A  12     -24.212 -42.412 -45.621  1.00 29.96           H
ATOM    200  N   ASN A  13     -25.992 -38.182 -45.102  1.00 29.53           N
ATOM    201  H   ASN A  13     -25.333 -38.088 -45.848  1.00 29.53           H
ATOM    202  CA  ASN A  13     -27.409 -38.142 -45.492  1.00 34.64           C
ATOM    203  HA  ASN A  13     -27.383 -37.593 -46.328  1.00 34.64           H
ATOM    204  C   ASN A  13     -28.388 -37.333 -44.640  1.00 34.09           C
ATOM    205  O   ASN A  13     -28.785 -37.708 -43.542  1.00 28.88           O
ATOM    206  CB  ASN A  13     -27.879 -39.588 -45.703  1.00 31.69           C
ATOM    207 1HB  ASN A  13     -27.831 -40.077 -44.832  1.00 31.69           H
ATOM    208 2HB  ASN A  13     -28.824 -39.580 -46.029  1.00 31.69           H
ATOM    209  CG  ASN A  13     -27.008 -40.315 -46.728  1.00 28.20           C
ATOM    210  OD1 ASN A  13     -26.410 -39.714 -47.613  1.00 25.60           O
ATOM    211  ND2 ASN A  13     -26.878 -41.609 -46.624  1.00 26.01           N
ATOM    212 1HD2 ASN A  13     -26.293 -42.106 -47.265  1.00 26.01           H
ATOM    213 2HD2 ASN A  13     -27.364 -42.104 -45.904  1.00 26.01           H
ATOM    214  N   GLY A  14     -28.880 -36.284 -45.254  1.00 34.53           N
ATOM    215  H   GLY A  14     -28.385 -35.934 -46.049  1.00 34.53           H
ATOM    216  CA  GLY A  14     -30.090 -35.599 -44.858  1.00 41.20           C
ATOM    217 1HA  GLY A  14     -29.955 -35.268 -43.924  1.00 41.20           H
ATOM    218 2HA  GLY A  14     -30.209 -34.821 -45.474  1.00 41.20           H
ATOM    219  C   GLY A  14     -31.322 -36.501 -44.916  1.00 40.87           C
ATOM    220  O   GLY A  14     -31.558 -37.201 -45.892  1.00 37.38           O
ATOM    221  N   LEU A  15     -32.138 -36.401 -43.893  1.00 34.57           N
ATOM    222  H   LEU A  15     -31.747 -36.125 -43.015  1.00 34.57           H
ATOM    223  CA  LEU A  15     -33.568 -36.661 -43.940  1.00 47.88           C
ATOM    224  HA  LEU A  15     -33.846 -36.824 -44.887  1.00 47.88           H
ATOM    225  C   LEU A  15     -34.250 -35.410 -43.408  1.00 46.19           C
ATOM    226  O   LEU A  15     -34.243 -35.127 -42.214  1.00 42.00           O
ATOM    227  CB  LEU A  15     -33.918 -37.938 -43.164  1.00 45.60           C
ATOM    228 1HB  LEU A  15     -33.390 -37.946 -42.315  1.00 45.60           H
ATOM    229 2HB  LEU A  15     -34.895 -37.919 -42.949  1.00 45.60           H
ATOM    230  CG  LEU A  15     -33.613 -39.230 -43.942  1.00 45.20           C
ATOM    231  HG  LEU A  15     -32.679 -39.147 -44.290  1.00 45.20           H
ATOM    232  CD1 LEU A  15     -33.754 -40.446 -43.021  1.00 43.01           C
ATOM    233 1HD1 LEU A  15     -33.558 -41.294 -43.514  1.00 43.01           H
ATOM    234 2HD1 LEU A  15     -34.682 -40.511 -42.653  1.00 43.01           H
ATOM    235 3HD1 LEU A  15     -33.121 -40.386 -42.249  1.00 43.01           H
ATOM    236  CD2 LEU A  15     -34.567 -39.431 -45.120  1.00 47.32           C
ATOM    237 1HD2 LEU A  15     -34.354 -40.274 -45.614  1.00 47.32           H
ATOM    238 2HD2 LEU A  15     -34.502 -38.671 -45.767  1.00 47.32           H
ATOM    239 3HD2 LEU A  15     -35.515 -39.489 -44.807  1.00 47.32           H
ATOM    240  N   GLY A  16     -34.767 -34.635 -44.354  1.00 37.11           N
ATOM    241  H   GLY A  16     -34.509 -34.791 -45.307  1.00 37.11           H
ATOM    242  CA  GLY A  16     -35.694 -33.572 -44.039  1.00 42.75           C
ATOM    243 1HA  GLY A  16     -35.276 -32.981 -43.349  1.00 42.75           H
ATOM    244 2HA  GLY A  16     -35.865 -33.044 -44.871  1.00 42.75           H
ATOM    245  C   GLY A  16     -36.989 -34.172 -43.513  1.00 41.98           C
ATOM    246  O   GLY A  16     -37.720 -34.810 -44.251  1.00 38.91           O
ATOM    247  N   LEU A  17     -37.273 -33.947 -42.252  1.00 30.06           N
ATOM    248  H   LEU A  17     -36.524 -33.680 -41.646  1.00 30.06           H
ATOM    249  CA  LEU A  17     -38.603 -34.059 -41.676  1.00 46.25           C
ATOM    250  HA  LEU A  17     -39.233 -34.386 -42.381  1.00 46.25           H
ATOM    251  C   LEU A  17     -39.027 -32.660 -41.240  1.00 44.22           C
ATOM    252  O   LEU A  17     -38.675 -32.179 -40.165  1.00 41.86           O
ATOM    253  CB  LEU A  17     -38.631 -35.114 -40.553  1.00 43.41           C
ATOM    254 1HB  LEU A  17     -37.773 -35.060 -40.041  1.00 43.41           H
ATOM    255 2HB  LEU A  17     -39.397 -34.912 -39.943  1.00 43.41           H
ATOM    256  CG  LEU A  17     -38.795 -36.549 -41.095  1.00 44.17           C
ATOM    257  HG  LEU A  17     -38.182 -36.652 -41.878  1.00 44.17           H
ATOM    258  CD1 LEU A  17     -38.439 -37.561 -40.013  1.00 41.51           C
ATOM    259 1HD1 LEU A  17     -38.541 -38.497 -40.350  1.00 41.51           H
ATOM    260 2HD1 LEU A  17     -39.032 -37.456 -39.215  1.00 41.51           H
ATOM    261 3HD1 LEU A  17     -37.493 -37.444 -39.711  1.00 41.51           H
ATOM    262  CD2 LEU A  17     -40.229 -36.818 -41.552  1.00 45.27           C
ATOM    263 1HD2 LEU A  17     -40.325 -37.750 -41.901  1.00 45.27           H
ATOM    264 2HD2 LEU A  17     -40.497 -36.188 -42.280  1.00 45.27           H
ATOM    265 3HD2 LEU A  17     -40.873 -36.705 -40.796  1.00 45.27           H
ATOM    266  N   ALA A  18     -39.756 -32.022 -42.148  1.00 44.80           N
ATOM    267  H   ALA A  18     -39.726 -32.334 -43.098  1.00 44.80           H
ATOM    268  CA  ALA A  18     -40.593 -30.891 -41.810  1.00 54.96           C
ATOM    269  HA  ALA A  18     -40.042 -30.200 -41.342  1.00 54.96           H
ATOM    270  C   ALA A  18     -41.700 -31.382 -40.866  1.00 53.06           C
ATOM    271  O   ALA A  18     -42.688 -31.972 -41.305  1.00 47.99           O
ATOM    272  CB  ALA A  18     -41.139 -30.293 -43.109  1.00 50.52           C
ATOM    273 1HB  ALA A  18     -40.395 -29.983 -43.701  1.00 50.52           H
ATOM    274 2HB  ALA A  18     -41.730 -29.508 -42.922  1.00 50.52           H
ATOM    275 3HB  ALA A  18     -41.675 -30.968 -43.616  1.00 50.52           H
ATOM    276  N   GLY A  19     -41.488 -31.175 -39.575  1.00 44.57           N
ATOM    277  H   GLY A  19     -40.574 -30.877 -39.298  1.00 44.57           H
ATOM    278  CA  GLY A  19     -42.489 -31.349 -38.526  1.00 52.79           C
ATOM    279 1HA  GLY A  19     -43.326 -31.708 -38.939  1.00 52.79           H
ATOM    280 2HA  GLY A  19     -42.140 -32.004 -37.856  1.00 52.79           H
ATOM    281  C   GLY A  19     -42.759 -30.005 -37.863  1.00 51.54           C
ATOM    282  O   GLY A  19     -41.847 -29.185 -37.775  1.00 47.89           O
ATOM    283  N   PRO A  20     -44.018 -29.718 -37.472  1.00 40.08           N
ATOM    284  CA  PRO A  20     -44.418 -28.413 -37.003  1.00 54.50           C
ATOM    285  HA  PRO A  20     -44.116 -27.730 -37.668  1.00 54.50           H
ATOM    286  C   PRO A  20     -43.733 -28.056 -35.686  1.00 55.39           C
ATOM    287  O   PRO A  20     -43.445 -28.908 -34.856  1.00 53.64           O
ATOM    288  CB  PRO A  20     -45.947 -28.468 -36.875  1.00 50.55           C
ATOM    289 1HB  PRO A  20     -46.269 -27.899 -36.118  1.00 50.55           H
ATOM    290 2HB  PRO A  20     -46.393 -28.180 -37.722  1.00 50.55           H
ATOM    291  CG  PRO A  20     -46.204 -29.943 -36.597  1.00 53.14           C
ATOM    292 1HG  PRO A  20     -46.111 -30.143 -35.622  1.00 53.14           H
ATOM    293 2HG  PRO A  20     -47.117 -30.210 -36.907  1.00 53.14           H
ATOM    294  CD  PRO A  20     -45.120 -30.654 -37.408  1.00 61.31           C
ATOM    295 1HD  PRO A  20     -44.818 -31.495 -36.959  1.00 61.31           H
ATOM    296 2HD  PRO A  20     -45.433 -30.864 -38.334  1.00 61.31           H
ATOM    297  N   ALA A  21     -43.499 -26.771 -35.534  1.00 40.44           N
ATOM    298  H   ALA A  21     -43.768 -26.174 -36.289  1.00 40.44           H
ATOM    299  CA  ALA A  21     -42.889 -26.129 -34.380  1.00 54.31           C
ATOM    300  HA  ALA A  21     -41.923 -26.388 -34.381  1.00 54.31           H
ATOM    301  C   ALA A  21     -43.491 -26.622 -33.047  1.00 54.72           C
ATOM    302  O   ALA A  21     -44.505 -26.116 -32.587  1.00 52.65           O
ATOM    303  CB  ALA A  21     -43.082 -24.618 -34.558  1.00 49.56           C
ATOM    304 1HB  ALA A  21     -42.690 -24.306 -35.423  1.00 49.56           H
ATOM    305 2HB  ALA A  21     -42.639 -24.111 -33.819  1.00 49.56           H
ATOM    306 3HB  ALA A  21     -44.053 -24.378 -34.556  1.00 49.56           H
ATOM    307  N   MET A  22     -42.829 -27.574 -32.426  1.00 52.02           N
ATOM    308  H   MET A  22     -42.273 -28.205 -32.967  1.00 52.02           H
ATOM    309  CA  MET A  22     -42.875 -27.743 -30.985  1.00 56.65           C
ATOM    310  HA  MET A  22     -43.790 -27.514 -30.652  1.00 56.65           H
ATOM    311  C   MET A  22     -41.851 -26.781 -30.415  1.00 57.96           C
ATOM    312  O   MET A  22     -40.658 -27.077 -30.338  1.00 54.29           O
ATOM    313  CB  MET A  22     -42.631 -29.203 -30.592  1.00 51.97           C
ATOM    314 1HB  MET A  22     -41.893 -29.572 -31.157  1.00 51.97           H
ATOM    315 2HB  MET A  22     -42.364 -29.240 -29.629  1.00 51.97           H
ATOM    316  CG  MET A  22     -43.900 -30.052 -30.799  1.00 48.98           C
ATOM    317 1HG  MET A  22     -44.201 -29.834 -31.728  1.00 48.98           H
ATOM    318 2HG  MET A  22     -43.579 -30.998 -30.765  1.00 48.98           H
ATOM    319  SD  MET A  22     -45.202 -29.739 -29.579  1.00 46.49           S
ATOM    320  CE  MET A  22     -46.539 -30.713 -30.300  1.00 40.27           C
ATOM    321 1HE  MET A  22     -47.366 -30.656 -29.741  1.00 40.27           H
ATOM    322 2HE  MET A  22     -46.282 -31.677 -30.371  1.00 40.27           H
ATOM    323 3HE  MET A  22     -46.765 -30.387 -31.218  1.00 40.27           H
ATOM    324  N   ASP A  23     -42.338 -25.619 -30.087  1.00 55.27           N
ATOM    325  H   ASP A  23     -43.247 -25.386 -30.432  1.00 55.27           H
ATOM    326  CA  ASP A  23     -41.660 -24.631 -29.256  1.00 62.77           C
ATOM    327  HA  ASP A  23     -40.744 -24.436 -29.607  1.00 62.77           H
ATOM    328  C   ASP A  23     -41.518 -25.240 -27.851  1.00 60.81           C
ATOM    329  O   ASP A  23     -42.267 -24.970 -26.922  1.00 59.57           O
ATOM    330  CB  ASP A  23     -42.459 -23.318 -29.318  1.00 58.85           C
ATOM    331 1HB  ASP A  23     -42.780 -23.189 -30.256  1.00 58.85           H
ATOM    332 2HB  ASP A  23     -43.245 -23.399 -28.705  1.00 58.85           H
ATOM    333  CG  ASP A  23     -41.657 -22.074 -28.909  1.00 52.55           C
ATOM    334  OD1 ASP A  23     -40.428 -22.197 -28.719  1.00 53.13           O
ATOM    335  OD2 ASP A  23     -42.291 -20.993 -28.832  1.00 50.53           O
ATOM    336  N   LEU A  24     -40.620 -26.198 -27.758  1.00 38.17           N
ATOM    337  H   LEU A  24     -40.245 -26.573 -28.606  1.00 38.17           H
ATOM    338  CA  LEU A  24     -40.141 -26.742 -26.506  1.00 57.70           C
ATOM    339  HA  LEU A  24     -40.920 -27.012 -25.941  1.00 57.70           H
ATOM    340  C   LEU A  24     -39.371 -25.620 -25.830  1.00 57.91           C
ATOM    341  O   LEU A  24     -38.159 -25.480 -25.987  1.00 58.40           O
ATOM    342  CB  LEU A  24     -39.300 -28.016 -26.751  1.00 54.36           C
ATOM    343 1HB  LEU A  24     -38.850 -27.941 -27.641  1.00 54.36           H
ATOM    344 2HB  LEU A  24     -38.608 -28.091 -26.033  1.00 54.36           H
ATOM    345  CG  LEU A  24     -40.150 -29.290 -26.742  1.00 52.37           C
ATOM    346  HG  LEU A  24     -41.007 -29.069 -27.207  1.00 52.37           H
ATOM    347  CD1 LEU A  24     -39.427 -30.424 -27.470  1.00 51.27           C
ATOM    348 1HD1 LEU A  24     -39.977 -31.259 -27.468  1.00 51.27           H
ATOM    349 2HD1 LEU A  24     -38.552 -30.631 -27.032  1.00 51.27           H
ATOM    350 3HD1 LEU A  24     -39.244 -30.179 -28.422  1.00 51.27           H
ATOM    351  CD2 LEU A  24     -40.435 -29.762 -25.306  1.00 51.01           C
ATOM    352 1HD2 LEU A  24     -40.990 -30.594 -25.306  1.00 51.01           H
ATOM    353 2HD2 LEU A  24     -40.929 -29.062 -24.790  1.00 51.01           H
ATOM    354 3HD2 LEU A  24     -39.585 -29.960 -24.818  1.00 51.01           H
ATOM    355  N   LEU A  25     -40.130 -24.848 -25.078  1.00 57.64           N
ATOM    356  H   LEU A  25     -41.105 -24.818 -25.300  1.00 57.64           H
ATOM    357  CA  LEU A  25     -39.687 -24.039 -23.960  1.00 69.74           C
ATOM    358  HA  LEU A  25     -39.300 -23.188 -24.316  1.00 69.74           H
ATOM    359  C   LEU A  25     -38.631 -24.843 -23.191  1.00 69.95           C
ATOM    360  O   LEU A  25     -38.951 -25.661 -22.322  1.00 67.01           O
ATOM    361  CB  LEU A  25     -40.906 -23.758 -23.054  1.00 65.83           C
ATOM    362 1HB  LEU A  25     -41.405 -24.615 -22.926  1.00 65.83           H
ATOM    363 2HB  LEU A  25     -40.571 -23.433 -22.170  1.00 65.83           H
ATOM    364  CG  LEU A  25     -41.889 -22.712 -23.604  1.00 62.01           C
ATOM    365  HG  LEU A  25     -41.978 -22.863 -24.589  1.00 62.01           H
ATOM    366  CD1 LEU A  25     -43.255 -22.850 -22.926  1.00 57.21           C
ATOM    367 1HD1 LEU A  25     -43.900 -22.172 -23.279  1.00 57.21           H
ATOM    368 2HD1 LEU A  25     -43.180 -22.717 -21.938  1.00 57.21           H
ATOM    369 3HD1 LEU A  25     -43.644 -23.757 -23.085  1.00 57.21           H
ATOM    370  CD2 LEU A  25     -41.372 -21.300 -23.345  1.00 59.02           C
ATOM    371 1HD2 LEU A  25     -42.008 -20.615 -23.701  1.00 59.02           H
ATOM    372 2HD2 LEU A  25     -40.486 -21.156 -23.786  1.00 59.02           H
ATOM    373 3HD2 LEU A  25     -41.258 -21.134 -22.365  1.00 59.02           H
ATOM    374  N   HIS A  26     -37.395 -24.653 -23.571  1.00 62.65           N
ATOM    375  H   HIS A  26     -37.209 -24.194 -24.440  1.00 62.65           H
ATOM    376  CA  HIS A  26     -36.291 -25.102 -22.744  1.00 66.24           C
ATOM    377  HA  HIS A  26     -36.355 -26.087 -22.583  1.00 66.24           H
ATOM    378  C   HIS A  26     -36.426 -24.300 -21.459  1.00 62.43           C
ATOM    379  O   HIS A  26     -36.257 -23.073 -21.507  1.00 61.27           O
ATOM    380  CB  HIS A  26     -34.954 -24.845 -23.449  1.00 61.96           C
ATOM    381 1HB  HIS A  26     -34.956 -23.916 -23.819  1.00 61.96           H
ATOM    382 2HB  HIS A  26     -34.213 -24.937 -22.783  1.00 61.96           H
ATOM    383  CG  HIS A  26     -34.690 -25.803 -24.583  1.00 56.74           C
ATOM    384  ND1 HIS A  26     -35.278 -25.762 -25.826  1.00 51.50           N
ATOM    385  HD1 HIS A  26     -35.938 -25.080 -26.142  1.00 51.50           H
ATOM    386  CD2 HIS A  26     -33.859 -26.878 -24.564  1.00 49.36           C
ATOM    387  HD2 HIS A  26     -33.294 -27.172 -23.793  1.00 49.36           H
ATOM    388  CE1 HIS A  26     -34.813 -26.794 -26.538  1.00 45.30           C
ATOM    389  HE1 HIS A  26     -35.082 -27.008 -27.477  1.00 45.30           H
ATOM    390  NE2 HIS A  26     -33.934 -27.500 -25.813  1.00 45.91           N
ATOM    391  N   PRO A  27     -36.785 -24.923 -20.321  1.00 65.05           N
ATOM    392  CA  PRO A  27     -36.600 -24.224 -19.077  1.00 70.17           C
ATOM    393  HA  PRO A  27     -37.128 -23.378 -19.004  1.00 70.17           H
ATOM    394  C   PRO A  27     -35.107 -23.912 -19.048  1.00 69.72           C
ATOM    395  O   PRO A  27     -34.264 -24.803 -18.990  1.00 67.19           O
ATOM    396  CB  PRO A  27     -37.066 -25.186 -17.978  1.00 66.52           C
ATOM    397 1HB  PRO A  27     -36.498 -25.095 -17.160  1.00 66.52           H
ATOM    398 2HB  PRO A  27     -38.023 -25.020 -17.740  1.00 66.52           H
ATOM    399  CG  PRO A  27     -36.897 -26.567 -18.601  1.00 65.39           C
ATOM    400 1HG  PRO A  27     -35.983 -26.929 -18.419  1.00 65.39           H
ATOM    401 2HG  PRO A  27     -37.584 -27.202 -18.248  1.00 65.39           H
ATOM    402  CD  PRO A  27     -37.098 -26.320 -20.097  1.00 72.40           C
ATOM    403 1HD  PRO A  27     -36.483 -26.888 -20.645  1.00 72.40           H
ATOM    404 2HD  PRO A  27     -38.044 -26.494 -20.370  1.00 72.40           H
ATOM    405  N   SER A  28     -34.803 -22.636 -19.207  1.00 57.65           N
ATOM    406  H   SER A  28     -35.513 -22.009 -19.528  1.00 57.65           H
ATOM    407  CA  SER A  28     -33.484 -22.111 -18.935  1.00 63.06           C
ATOM    408  HA  SER A  28     -32.819 -22.489 -19.579  1.00 63.06           H
ATOM    409  C   SER A  28     -33.175 -22.530 -17.506  1.00 61.90           C
ATOM    410  O   SER A  28     -33.644 -21.911 -16.557  1.00 60.70           O
ATOM    411  CB  SER A  28     -33.491 -20.589 -19.106  1.00 58.44           C
ATOM    412 1HB  SER A  28     -33.722 -20.337 -20.046  1.00 58.44           H
ATOM    413 2HB  SER A  28     -34.141 -20.162 -18.477  1.00 58.44           H
ATOM    414  OG  SER A  28     -32.222 -20.051 -18.827  1.00 52.84           O
ATOM    415  HG  SER A  28     -31.582 -20.760 -18.764  1.00 52.84           H
ATOM    416  N   VAL A  29     -32.491 -23.655 -17.382  1.00 62.80           N
ATOM    417  H   VAL A  29     -32.383 -24.237 -18.188  1.00 62.80           H
ATOM    418  CA  VAL A  29     -31.889 -24.087 -16.135  1.00 69.06           C
ATOM    419  HA  VAL A  29     -32.580 -24.151 -15.415  1.00 69.06           H
ATOM    420  C   VAL A  29     -30.857 -23.014 -15.857  1.00 68.79           C
ATOM    421  O   VAL A  29     -29.726 -23.070 -16.337  1.00 64.45           O
ATOM    422  CB  VAL A  29     -31.292 -25.497 -16.236  1.00 64.48           C
ATOM    423  HB  VAL A  29     -30.610 -25.473 -16.967  1.00 64.48           H
ATOM    424  CG1 VAL A  29     -30.633 -25.911 -14.917  1.00 56.16           C
ATOM    425 1HG1 VAL A  29     -30.244 -26.830 -14.984  1.00 56.16           H
ATOM    426 2HG1 VAL A  29     -31.297 -25.912 -14.169  1.00 56.16           H
ATOM    427 3HG1 VAL A  29     -29.895 -25.282 -14.672  1.00 56.16           H
ATOM    428  CG2 VAL A  29     -32.379 -26.529 -16.556  1.00 60.21           C
ATOM    429 1HG2 VAL A  29     -31.992 -27.449 -16.622  1.00 60.21           H
ATOM    430 2HG2 VAL A  29     -32.826 -26.320 -17.426  1.00 60.21           H
ATOM    431 3HG2 VAL A  29     -33.082 -26.542 -15.844  1.00 60.21           H
ATOM    432  N   GLY A  30     -31.328 -21.954 -15.206  1.00 67.40           N
ATOM    433  H   GLY A  30     -32.315 -21.896 -15.054  1.00 67.40           H
ATOM    434  CA  GLY A  30     -30.508 -20.891 -14.710  1.00 68.82           C
ATOM    435 1HA  GLY A  30     -30.077 -20.416 -15.477  1.00 68.82           H
ATOM    436 2HA  GLY A  30     -31.073 -20.247 -14.194  1.00 68.82           H
ATOM    437  C   GLY A  30     -29.480 -21.565 -13.823  1.00 68.67           C
ATOM    438  O   GLY A  30     -29.809 -21.983 -12.724  1.00 65.39           O
ATOM    439  N   TYR A  31     -28.280 -21.737 -14.358  1.00 56.85           N
ATOM    440  H   TYR A  31     -28.165 -21.608 -15.343  1.00 56.85           H
ATOM    441  CA  TYR A  31     -27.128 -22.107 -13.559  1.00 62.02           C
ATOM    442  HA  TYR A  31     -27.173 -23.083 -13.348  1.00 62.02           H
ATOM    443  C   TYR A  31     -27.198 -21.242 -12.305  1.00 60.20           C
ATOM    444  O   TYR A  31     -27.311 -20.018 -12.448  1.00 58.97           O
ATOM    445  CB  TYR A  31     -25.836 -21.831 -14.341  1.00 57.52           C
ATOM    446 1HB  TYR A  31     -25.911 -20.937 -14.783  1.00 57.52           H
ATOM    447 2HB  TYR A  31     -25.067 -21.824 -13.702  1.00 57.52           H
ATOM    448  CG  TYR A  31     -25.554 -22.865 -15.410  1.00 52.02           C
ATOM    449  CD1 TYR A  31     -24.777 -23.996 -15.094  1.00 47.04           C
ATOM    450  HD1 TYR A  31     -24.409 -24.105 -14.171  1.00 47.04           H
ATOM    451  CD2 TYR A  31     -26.069 -22.707 -16.707  1.00 48.24           C
ATOM    452  HD2 TYR A  31     -26.617 -21.901 -16.932  1.00 48.24           H
ATOM    453  CE1 TYR A  31     -24.517 -24.972 -16.072  1.00 40.34           C
ATOM    454  HE1 TYR A  31     -23.965 -25.773 -15.843  1.00 40.34           H
ATOM    455  CE2 TYR A  31     -25.814 -23.685 -17.693  1.00 42.20           C
ATOM    456  HE2 TYR A  31     -26.184 -23.574 -18.615  1.00 42.20           H
ATOM    457  CZ  TYR A  31     -25.033 -24.823 -17.374  1.00 44.36           C
ATOM    458  OH  TYR A  31     -24.785 -25.761 -18.328  1.00 42.12           O
ATOM    459  HH  TYR A  31     -24.727 -26.625 -17.919  1.00 42.12           H
ATOM    460  N   PRO A  32     -27.213 -21.827 -11.103  1.00 64.66           N
ATOM    461  CA  PRO A  32     -27.219 -21.023  -9.897  1.00 69.35           C
ATOM    462  HA  PRO A  32     -28.040 -20.461  -9.799  1.00 69.35           H
ATOM    463  C   PRO A  32     -26.024 -20.100 -10.016  1.00 69.39           C
ATOM    464  O   PRO A  32     -24.876 -20.542 -10.052  1.00 66.69           O
ATOM    465  CB  PRO A  32     -27.136 -22.020  -8.725  1.00 64.72           C
ATOM    466 1HB  PRO A  32     -26.548 -21.670  -7.995  1.00 64.72           H
ATOM    467 2HB  PRO A  32     -28.044 -22.218  -8.356  1.00 64.72           H
ATOM    468  CG  PRO A  32     -26.527 -23.266  -9.356  1.00 62.55           C
ATOM    469 1HG  PRO A  32     -25.528 -23.224  -9.335  1.00 62.55           H
ATOM    470 2HG  PRO A  32     -26.837 -24.092  -8.885  1.00 62.55           H
ATOM    471  CD  PRO A  32     -27.040 -23.235 -10.789  1.00 69.20           C
ATOM    472 1HD  PRO A  32     -26.380 -23.642 -11.421  1.00 69.20           H
ATOM    473 2HD  PRO A  32     -27.917 -23.708 -10.872  1.00 69.20           H
ATOM    474  N   ALA A  33     -26.315 -18.815 -10.206  1.00 66.97           N
ATOM    475  H   ALA A  33     -27.277 -18.547 -10.254  1.00 66.97           H
ATOM    476  CA  ALA A  33     -25.304 -17.786 -10.346  1.00 68.99           C
ATOM    477  HA  ALA A  33     -24.803 -17.898 -11.204  1.00 68.99           H
ATOM    478  C   ALA A  33     -24.384 -17.961  -9.145  1.00 68.68           C
ATOM    479  O   ALA A  33     -24.833 -17.829  -8.007  1.00 63.84           O
ATOM    480  CB  ALA A  33     -25.971 -16.413 -10.388  1.00 62.61           C
ATOM    481 1HB  ALA A  33     -26.568 -16.329 -11.186  1.00 62.61           H
ATOM    482 2HB  ALA A  33     -25.288 -15.684 -10.436  1.00 62.61           H
ATOM    483 3HB  ALA A  33     -26.527 -16.260  -9.571  1.00 62.61           H
ATOM    484  N   THR A  34     -23.145 -18.351  -9.414  1.00 65.23           N
ATOM    485  H   THR A  34     -22.884 -18.507 -10.367  1.00 65.23           H
ATOM    486  CA  THR A  34     -22.149 -18.560  -8.366  1.00 67.88           C
ATOM    487  HA  THR A  34     -22.352 -19.433  -7.923  1.00 67.88           H
ATOM    488  C   THR A  34     -22.265 -17.389  -7.403  1.00 67.80           C
ATOM    489  O   THR A  34     -22.280 -16.246  -7.879  1.00 64.11           O
ATOM    490  CB  THR A  34     -20.730 -18.616  -8.952  1.00 62.19           C
ATOM    491  HB  THR A  34     -20.070 -18.509  -8.208  1.00 62.19           H
ATOM    492  OG1 THR A  34     -20.518 -17.540  -9.843  1.00 54.61           O
ATOM    493  HG1 THR A  34     -20.470 -17.872 -10.739  1.00 54.61           H
ATOM    494  CG2 THR A  34     -20.487 -19.904  -9.734  1.00 54.08           C
ATOM    495 1HG2 THR A  34     -19.560 -19.926 -10.109  1.00 54.08           H
ATOM    496 2HG2 THR A  34     -21.129 -19.987 -10.496  1.00 54.08           H
ATOM    497 3HG2 THR A  34     -20.601 -20.706  -9.148  1.00 54.08           H
ATOM    498  N   PRO A  35     -22.442 -17.636  -6.099  1.00 65.87           N
ATOM    499  CA  PRO A  35     -22.682 -16.562  -5.151  1.00 70.08           C
ATOM    500  HA  PRO A  35     -23.553 -16.097  -5.313  1.00 70.08           H
ATOM    501  C   PRO A  35     -21.555 -15.550  -5.340  1.00 71.24           C
ATOM    502  O   PRO A  35     -20.397 -15.820  -5.041  1.00 67.99           O
ATOM    503  CB  PRO A  35     -22.708 -17.216  -3.765  1.00 65.32           C
ATOM    504 1HB  PRO A  35     -22.216 -16.657  -3.098  1.00 65.32           H
ATOM    505 2HB  PRO A  35     -23.648 -17.356  -3.454  1.00 65.32           H
ATOM    506  CG  PRO A  35     -22.004 -18.552  -3.972  1.00 61.89           C
ATOM    507 1HG  PRO A  35     -21.017 -18.459  -3.842  1.00 61.89           H
ATOM    508 2HG  PRO A  35     -22.359 -19.244  -3.344  1.00 61.89           H
ATOM    509  CD  PRO A  35     -22.333 -18.908  -5.418  1.00 67.62           C
ATOM    510 1HD  PRO A  35     -21.606 -19.452  -5.837  1.00 67.62           H
ATOM    511 2HD  PRO A  35     -23.200 -19.401  -5.487  1.00 67.62           H
ATOM    512  N   ARG A  36     -21.895 -14.417  -5.967  1.00 61.24           N
ATOM    513  H   ARG A  36     -22.844 -14.294  -6.257  1.00 61.24           H
ATOM    514  CA  ARG A  36     -20.934 -13.355  -6.244  1.00 64.76           C
ATOM    515  HA  ARG A  36     -20.239 -13.689  -6.881  1.00 64.76           H
ATOM    516  C   ARG A  36     -20.355 -12.996  -4.898  1.00 65.63           C
ATOM    517  O   ARG A  36     -21.096 -12.550  -4.030  1.00 64.51           O
ATOM    518  CB  ARG A  36     -21.610 -12.143  -6.897  1.00 58.90           C
ATOM    519 1HB  ARG A  36     -22.456 -11.944  -6.402  1.00 58.90           H
ATOM    520 2HB  ARG A  36     -20.993 -11.359  -6.832  1.00 58.90           H
ATOM    521  CG  ARG A  36     -21.949 -12.381  -8.375  1.00 51.44           C
ATOM    522 1HG  ARG A  36     -21.115 -12.620  -8.872  1.00 51.44           H
ATOM    523 2HG  ARG A  36     -22.607 -13.131  -8.448  1.00 51.44           H
ATOM    524  CD  ARG A  36     -22.558 -11.106  -8.980  1.00 48.75           C
ATOM    525 1HD  ARG A  36     -23.443 -10.916  -8.554  1.00 48.75           H
ATOM    526 2HD  ARG A  36     -21.943 -10.332  -8.831  1.00 48.75           H
ATOM    527  NE  ARG A  36     -22.773 -11.240 -10.425  1.00 42.34           N
ATOM    528  HE  ARG A  36     -22.432 -12.078 -10.850  1.00 42.34           H
ATOM    529  CZ  ARG A  36     -23.373 -10.367 -11.233  1.00 37.75           C
ATOM    530  NH1 ARG A  36     -23.853  -9.243 -10.758  1.00 37.05           N
ATOM    531 1HH1 ARG A  36     -23.770  -9.036  -9.783  1.00 37.05           H
ATOM    532 2HH1 ARG A  36     -24.302  -8.593 -11.371  1.00 37.05           H
ATOM    533  NH2 ARG A  36     -23.488 -10.609 -12.500  1.00 35.60           N
ATOM    534 1HH2 ARG A  36     -23.124 -11.459 -12.882  1.00 35.60           H
ATOM    535 2HH2 ARG A  36     -23.940  -9.946 -13.097  1.00 35.60           H
ATOM    536  N   LYS A  37     -19.073 -13.254  -4.721  1.00 62.53           N
ATOM    537  H   LYS A  37     -18.576 -13.665  -5.486  1.00 62.53           H
ATOM    538  CA  LYS A  37     -18.323 -12.988  -3.499  1.00 68.02           C
ATOM    539  HA  LYS A  37     -18.525 -13.685  -2.811  1.00 68.02           H
ATOM    540  C   LYS A  37     -18.767 -11.631  -2.979  1.00 69.84           C
ATOM    541  O   LYS A  37     -18.540 -10.623  -3.651  1.00 67.80           O
ATOM    542  CB  LYS A  37     -16.828 -13.041  -3.821  1.00 63.03           C
ATOM    543 1HB  LYS A  37     -16.637 -13.908  -4.281  1.00 63.03           H
ATOM    544 2HB  LYS A  37     -16.612 -12.282  -4.436  1.00 63.03           H
ATOM    545  CG  LYS A  37     -15.918 -12.938  -2.598  1.00 55.36           C
ATOM    546 1HG  LYS A  37     -16.014 -12.030  -2.191  1.00 55.36           H
ATOM    547 2HG  LYS A  37     -16.184 -13.633  -1.930  1.00 55.36           H
ATOM    548  CD  LYS A  37     -14.453 -13.162  -3.022  1.00 52.49           C
ATOM    549 1HD  LYS A  37     -14.382 -14.040  -3.496  1.00 52.49           H
ATOM    550 2HD  LYS A  37     -14.177 -12.426  -3.640  1.00 52.49           H
ATOM    551  CE  LYS A  37     -13.503 -13.176  -1.830  1.00 45.12           C
ATOM    552 1HE  LYS A  37     -13.511 -12.281  -1.385  1.00 45.12           H
ATOM    553 2HE  LYS A  37     -13.794 -13.876  -1.177  1.00 45.12           H
ATOM    554  NZ  LYS A  37     -12.118 -13.475  -2.235  1.00 39.57           N
ATOM    555 1HZ  LYS A  37     -11.507 -13.481  -1.444  1.00 39.57           H
ATOM    556 2HZ  LYS A  37     -11.778 -12.792  -2.881  1.00 39.57           H
ATOM    557 3HZ  LYS A  37     -12.059 -14.371  -2.676  1.00 39.57           H
ATOM    558  N   GLN A  38     -19.493 -11.649  -1.875  1.00 71.14           N
ATOM    559  H   GLN A  38     -19.589 -12.514  -1.382  1.00 71.14           H
ATOM    560  CA  GLN A  38     -20.159 -10.470  -1.342  1.00 73.48           C
ATOM    561  HA  GLN A  38     -20.855 -10.142  -1.980  1.00 73.48           H
ATOM    562  C   GLN A  38     -19.100  -9.387  -1.182  1.00 74.81           C
ATOM    563  O   GLN A  38     -18.143  -9.560  -0.430  1.00 71.28           O
ATOM    564  CB  GLN A  38     -20.860 -10.857  -0.030  1.00 67.95           C
ATOM    565 1HB  GLN A  38     -21.389 -11.691  -0.190  1.00 67.95           H
ATOM    566 2HB  GLN A  38     -20.159 -11.034   0.661  1.00 67.95           H
ATOM    567  CG  GLN A  38     -21.812  -9.773   0.509  1.00 57.92           C
ATOM    568 1HG  GLN A  38     -21.283  -8.949   0.715  1.00 57.92           H
ATOM    569 2HG  GLN A  38     -22.496  -9.564  -0.190  1.00 57.92           H
ATOM    570  CD  GLN A  38     -22.531 -10.237   1.788  1.00 53.65           C
ATOM    571  OE1 GLN A  38     -22.227 -11.281   2.344  1.00 48.67           O
ATOM    572  NE2 GLN A  38     -23.492  -9.490   2.285  1.00 44.31           N
ATOM    573 1HE2 GLN A  38     -23.970  -9.778   3.115  1.00 44.31           H
ATOM    574 2HE2 GLN A  38     -23.744  -8.634   1.833  1.00 44.31           H
ATOM    575  N   ARG A  39     -19.214  -8.331  -1.977  1.00 70.69           N
ATOM    576  H   ARG A  39     -19.974  -8.285  -2.625  1.00 70.69           H
ATOM    577  CA  ARG A  39     -18.253  -7.237  -1.924  1.00 74.80           C
ATOM    578  HA  ARG A  39     -17.358  -7.607  -2.173  1.00 74.80           H
ATOM    579  C   ARG A  39     -18.286  -6.706  -0.503  1.00 76.21           C
ATOM    580  O   ARG A  39     -19.340  -6.296  -0.043  1.00 74.63           O
ATOM    581  CB  ARG A  39     -18.584  -6.127  -2.924  1.00 70.11           C
ATOM    582 1HB  ARG A  39     -19.563  -5.930  -2.872  1.00 70.11           H
ATOM    583 2HB  ARG A  39     -18.065  -5.308  -2.678  1.00 70.11           H
ATOM    584  CG  ARG A  39     -18.233  -6.523  -4.365  1.00 59.35           C
ATOM    585 1HG  ARG A  39     -17.273  -6.798  -4.409  1.00 59.35           H
ATOM    586 2HG  ARG A  39     -18.812  -7.286  -4.650  1.00 59.35           H
ATOM    587  CD  ARG A  39     -18.465  -5.329  -5.301  1.00 60.02           C
ATOM    588 1HD  ARG A  39     -19.440  -5.112  -5.338  1.00 60.02           H
ATOM    589 2HD  ARG A  39     -17.959  -4.534  -4.967  1.00 60.02           H
ATOM    590  NE  ARG A  39     -18.011  -5.615  -6.671  1.00 51.14           N
ATOM    591  HE  ARG A  39     -17.815  -6.572  -6.886  1.00 51.14           H
ATOM    592  CZ  ARG A  39     -17.834  -4.740  -7.650  1.00 46.43           C
ATOM    593  NH1 ARG A  39     -18.102  -3.471  -7.480  1.00 43.81           N
ATOM    594 1HH1 ARG A  39     -18.447  -3.146  -6.599  1.00 43.81           H
ATOM    595 2HH1 ARG A  39     -17.962  -2.825  -8.231  1.00 43.81           H
ATOM    596  NH2 ARG A  39     -17.382  -5.119  -8.810  1.00 40.44           N
ATOM    597 1HH2 ARG A  39     -17.163  -6.081  -8.971  1.00 40.44           H
ATOM    598 2HH2 ARG A  39     -17.253  -4.448  -9.540  1.00 40.44           H
ATOM    599  N   ARG A  40     -17.154  -6.747   0.173  1.00 72.78           N
ATOM    600  H   ARG A  40     -16.343  -7.143  -0.257  1.00 72.78           H
ATOM    601  CA  ARG A  40     -17.057  -6.229   1.531  1.00 76.82           C
ATOM    602  HA  ARG A  40     -17.652  -6.793   2.103  1.00 76.82           H
ATOM    603  C   ARG A  40     -17.526  -4.780   1.514  1.00 78.36           C
ATOM    604  O   ARG A  40     -17.002  -3.981   0.737  1.00 76.50           O
ATOM    605  CB  ARG A  40     -15.624  -6.339   2.073  1.00 72.10           C
ATOM    606 1HB  ARG A  40     -14.997  -5.932   1.408  1.00 72.10           H
ATOM    607 2HB  ARG A  40     -15.568  -5.837   2.936  1.00 72.10           H
ATOM    608  CG  ARG A  40     -15.204  -7.798   2.321  1.00 63.44           C
ATOM    609 1HG  ARG A  40     -15.834  -8.217   2.975  1.00 63.44           H
ATOM    610 2HG  ARG A  40     -15.236  -8.302   1.458  1.00 63.44           H
ATOM    611  CD  ARG A  40     -13.773  -7.847   2.888  1.00 64.97           C
ATOM    612 1HD  ARG A  40     -13.131  -7.455   2.229  1.00 64.97           H
ATOM    613 2HD  ARG A  40     -13.728  -7.333   3.744  1.00 64.97           H
ATOM    614  NE  ARG A  40     -13.355  -9.233   3.164  1.00 53.70           N
ATOM    615  HE  ARG A  40     -14.056  -9.942   3.083  1.00 53.70           H
ATOM    616  CZ  ARG A  40     -12.131  -9.632   3.512  1.00 50.99           C
ATOM    617  NH1 ARG A  40     -11.156  -8.775   3.624  1.00 48.10           N
ATOM    618 1HH1 ARG A  40     -11.321  -7.804   3.448  1.00 48.10           H
ATOM    619 2HH1 ARG A  40     -10.243  -9.088   3.886  1.00 48.10           H
ATOM    620  NH2 ARG A  40     -11.887 -10.882   3.742  1.00 44.60           N
ATOM    621 1HH2 ARG A  40     -12.619 -11.558   3.659  1.00 44.60           H
ATOM    622 2HH2 ARG A  40     -10.966 -11.172   4.002  1.00 44.60           H
ATOM    623  N   GLU A  41     -18.505  -4.469   2.343  1.00 78.04           N
ATOM    624  H   GLU A  41     -18.917  -5.185   2.906  1.00 78.04           H
ATOM    625  CA  GLU A  41     -18.996  -3.104   2.453  1.00 82.25           C
ATOM    626  HA  GLU A  41     -19.361  -2.876   1.550  1.00 82.25           H
ATOM    627  C   GLU A  41     -17.851  -2.170   2.800  1.00 83.67           C
ATOM    628  O   GLU A  41     -16.973  -2.462   3.626  1.00 79.17           O
ATOM    629  CB  GLU A  41     -20.127  -2.988   3.466  1.00 75.80           C
ATOM    630 1HB  GLU A  41     -19.830  -3.401   4.327  1.00 75.80           H
ATOM    631 2HB  GLU A  41     -20.328  -2.019   3.612  1.00 75.80           H
ATOM    632  CG  GLU A  41     -21.401  -3.697   2.984  1.00 62.37           C
ATOM    633 1HG  GLU A  41     -21.624  -3.366   2.067  1.00 62.37           H
ATOM    634 2HG  GLU A  41     -21.227  -4.681   2.951  1.00 62.37           H
ATOM    635  CD  GLU A  41     -22.603  -3.444   3.901  1.00 57.74           C
ATOM    636  OE1 GLU A  41     -23.712  -3.830   3.493  1.00 48.26           O
ATOM    637  OE2 GLU A  41     -22.390  -2.871   4.986  1.00 47.70           O
ATOM    638  N   ARG A  42     -17.834  -1.036   2.126  1.00 86.33           N
ATOM    639  H   ARG A  42     -18.544  -0.866   1.442  1.00 86.33           H
ATOM    640  CA  ARG A  42     -16.817  -0.031   2.348  1.00 89.18           C
ATOM    641  HA  ARG A  42     -15.924  -0.480   2.354  1.00 89.18           H
ATOM    642  C   ARG A  42     -17.032   0.605   3.707  1.00 91.14           C
ATOM    643  O   ARG A  42     -18.071   1.197   3.951  1.00 87.91           O
ATOM    644  CB  ARG A  42     -16.874   0.986   1.202  1.00 84.55           C
ATOM    645 1HB  ARG A  42     -16.772   0.510   0.328  1.00 84.55           H
ATOM    646 2HB  ARG A  42     -17.753   1.462   1.222  1.00 84.55           H
ATOM    647  CG  ARG A  42     -15.751   2.002   1.352  1.00 71.71           C
ATOM    648 1HG  ARG A  42     -15.878   2.521   2.197  1.00 71.71           H
ATOM    649 2HG  ARG A  42     -14.871   1.528   1.381  1.00 71.71           H
ATOM    650  CD  ARG A  42     -15.782   2.949   0.162  1.00 72.37           C
ATOM    651 1HD  ARG A  42     -15.591   2.454  -0.685  1.00 72.37           H
ATOM    652 2HD  ARG A  42     -16.674   3.396   0.093  1.00 72.37           H
ATOM    653  NE  ARG A  42     -14.759   3.968   0.351  1.00 60.15           N
ATOM    654  HE  ARG A  42     -13.969   3.727   0.915  1.00 60.15           H
ATOM    655  CZ  ARG A  42     -14.789   5.171  -0.156  1.00 56.53           C
ATOM    656  NH1 ARG A  42     -15.681   5.538  -1.035  1.00 51.63           N
ATOM    657 1HH1 ARG A  42     -16.375   4.888  -1.344  1.00 51.63           H
ATOM    658 2HH1 ARG A  42     -15.670   6.469  -1.399  1.00 51.63           H
ATOM    659  NH2 ARG A  42     -13.918   6.042   0.239  1.00 47.32           N
ATOM    660 1HH2 ARG A  42     -13.234   5.790   0.924  1.00 47.32           H
ATOM    661 2HH2 ARG A  42     -13.929   6.967  -0.140  1.00 47.32           H
ATOM    662  N   THR A  43     -16.020   0.545   4.558  1.00 89.31           N
ATOM    663  H   THR A  43     -15.206   0.016   4.318  1.00 89.31           H
ATOM    664  CA  THR A  43     -16.073   1.239   5.842  1.00 91.20           C
ATOM    665  HA  THR A  43     -16.947   0.986   6.256  1.00 91.20           H
ATOM    666  C   THR A  43     -16.006   2.742   5.603  1.00 92.87           C
ATOM    667  O   THR A  43     -15.034   3.233   5.031  1.00 90.24           O
ATOM    668  CB  THR A  43     -14.938   0.793   6.770  1.00 88.49           C
ATOM    669  HB  THR A  43     -14.060   1.053   6.367  1.00 88.49           H
ATOM    670  OG1 THR A  43     -14.968  -0.607   6.894  1.00 78.13           O
ATOM    671  HG1 THR A  43     -14.975  -0.845   7.821  1.00 78.13           H
ATOM    672  CG2 THR A  43     -15.087   1.357   8.177  1.00 77.95           C
ATOM    673 1HG2 THR A  43     -14.337   1.054   8.766  1.00 77.95           H
ATOM    674 2HG2 THR A  43     -15.945   1.058   8.594  1.00 77.95           H
ATOM    675 3HG2 THR A  43     -15.084   2.357   8.164  1.00 77.95           H
ATOM    676  N   THR A  44     -17.035   3.461   6.048  1.00 95.17           N
ATOM    677  H   THR A  44     -17.864   2.978   6.331  1.00 95.17           H
ATOM    678  CA  THR A  44     -17.016   4.912   6.143  1.00 95.26           C
ATOM    679  HA  THR A  44     -16.432   5.241   5.401  1.00 95.26           H
ATOM    680  C   THR A  44     -16.436   5.301   7.498  1.00 95.64           C
ATOM    681  O   THR A  44     -16.905   4.825   8.526  1.00 93.99           O
ATOM    682  CB  THR A  44     -18.416   5.502   5.948  1.00 93.10           C
ATOM    683  HB  THR A  44     -18.409   6.466   6.212  1.00 93.10           H
ATOM    684  OG1 THR A  44     -19.345   4.865   6.799  1.00 79.92           O
ATOM    685  HG1 THR A  44     -20.165   4.721   6.326  1.00 79.92           H
ATOM    686  CG2 THR A  44     -18.898   5.297   4.510  1.00 77.08           C
ATOM    687 1HG2 THR A  44     -19.812   5.681   4.380  1.00 77.08           H
ATOM    688 2HG2 THR A  44     -18.938   4.324   4.281  1.00 77.08           H
ATOM    689 3HG2 THR A  44     -18.282   5.741   3.859  1.00 77.08           H
ATOM    690  N   PHE A  45     -15.403   6.136   7.489  1.00 96.85           N
ATOM    691  H   PHE A  45     -15.021   6.418   6.609  1.00 96.85           H
ATOM    692  CA  PHE A  45     -14.806   6.655   8.707  1.00 97.07           C
ATOM    693  HA  PHE A  45     -14.958   5.964   9.414  1.00 97.07           H
ATOM    694  C   PHE A  45     -15.494   7.966   9.099  1.00 97.24           C
ATOM    695  O   PHE A  45     -15.749   8.806   8.237  1.00 95.78           O
ATOM    696  CB  PHE A  45     -13.302   6.855   8.518  1.00 96.44           C
ATOM    697 1HB  PHE A  45     -13.157   7.453   7.730  1.00 96.44           H
ATOM    698 2HB  PHE A  45     -12.933   7.290   9.339  1.00 96.44           H
ATOM    699  CG  PHE A  45     -12.536   5.571   8.282  1.00 96.61           C
ATOM    700  CD1 PHE A  45     -11.989   4.866   9.373  1.00 93.57           C
ATOM    701  HD1 PHE A  45     -12.105   5.218  10.302  1.00 93.57           H
ATOM    702  CD2 PHE A  45     -12.358   5.068   6.983  1.00 93.95           C
ATOM    703  HD2 PHE A  45     -12.736   5.565   6.202  1.00 93.95           H
ATOM    704  CE1 PHE A  45     -11.283   3.674   9.163  1.00 93.21           C
ATOM    705  HE1 PHE A  45     -10.902   3.179   9.944  1.00 93.21           H
ATOM    706  CE2 PHE A  45     -11.654   3.875   6.775  1.00 93.05           C
ATOM    707  HE2 PHE A  45     -11.538   3.522   5.847  1.00 93.05           H
ATOM    708  CZ  PHE A  45     -11.107   3.169   7.867  1.00 94.25           C
ATOM    709  HZ  PHE A  45     -10.600   2.320   7.719  1.00 94.25           H
ATOM    710  N   THR A  46     -15.754   8.141  10.392  1.00 97.30           N
ATOM    711  H   THR A  46     -15.635   7.373  11.021  1.00 97.30           H
ATOM    712  CA  THR A  46     -16.208   9.424  10.915  1.00 97.34           C
ATOM    713  HA  THR A  46     -16.895   9.727  10.255  1.00 97.34           H
ATOM    714  C   THR A  46     -15.044  10.411  10.973  1.00 97.41           C
ATOM    715  O   THR A  46     -13.873  10.023  10.934  1.00 96.97           O
ATOM    716  CB  THR A  46     -16.858   9.293  12.309  1.00 96.89           C
ATOM    717  HB  THR A  46     -17.194  10.187  12.604  1.00 96.89           H
ATOM    718  OG1 THR A  46     -15.902   8.934  13.258  1.00 92.50           O
ATOM    719  HG1 THR A  46     -16.319   8.852  14.116  1.00 92.50           H
ATOM    720  CG2 THR A  46     -17.989   8.255  12.336  1.00 90.67           C
ATOM    721 1HG2 THR A  46     -18.393   8.189  13.248  1.00 90.67           H
ATOM    722 2HG2 THR A  46     -17.650   7.349  12.084  1.00 90.67           H
ATOM    723 3HG2 THR A  46     -18.716   8.500  11.695  1.00 90.67           H
ATOM    724  N   ARG A  47     -15.351  11.701  11.109  1.00 97.79           N
ATOM    725  H   ARG A  47     -16.313  11.974  11.120  1.00 97.79           H
ATOM    726  CA  ARG A  47     -14.313  12.734  11.243  1.00 97.66           C
ATOM    727  HA  ARG A  47     -13.744  12.671  10.423  1.00 97.66           H
ATOM    728  C   ARG A  47     -13.394  12.478  12.427  1.00 97.87           C
ATOM    729  O   ARG A  47     -12.184  12.477  12.249  1.00 97.65           O
ATOM    730  CB  ARG A  47     -14.977  14.109  11.320  1.00 96.97           C
ATOM    731 1HB  ARG A  47     -15.578  14.229  10.530  1.00 96.97           H
ATOM    732 2HB  ARG A  47     -15.515  14.168  12.161  1.00 96.97           H
ATOM    733  CG  ARG A  47     -13.924  15.213  11.321  1.00 88.64           C
ATOM    734 1HG  ARG A  47     -13.379  15.142  12.157  1.00 88.64           H
ATOM    735 2HG  ARG A  47     -13.330  15.097  10.525  1.00 88.64           H
ATOM    736  CD  ARG A  47     -14.573  16.596  11.263  1.00 83.37           C
ATOM    737 1HD  ARG A  47     -15.129  16.681  10.436  1.00 83.37           H
ATOM    738 2HD  ARG A  47     -15.148  16.741  12.068  1.00 83.37           H
ATOM    739  NE  ARG A  47     -13.559  17.641  11.236  1.00 75.66           N
ATOM    740  HE  ARG A  47     -12.630  17.375  11.494  1.00 75.66           H
ATOM    741  CZ  ARG A  47     -13.746  18.904  10.905  1.00 70.06           C
ATOM    742  NH1 ARG A  47     -14.935  19.361  10.575  1.00 63.06           N
ATOM    743 1HH1 ARG A  47     -15.724  18.746  10.571  1.00 63.06           H
ATOM    744 2HH1 ARG A  47     -15.050  20.323  10.328  1.00 63.06           H
ATOM    745  NH2 ARG A  47     -12.750  19.727  10.900  1.00 63.67           N
ATOM    746 1HH2 ARG A  47     -11.836  19.407  11.147  1.00 63.67           H
ATOM    747 2HH2 ARG A  47     -12.894  20.684  10.649  1.00 63.67           H
ATOM    748  N   SER A  48     -13.951  12.160  13.592  1.00 97.33           N
ATOM    749  H   SER A  48     -14.949  12.124  13.653  1.00 97.33           H
ATOM    750  CA  SER A  48     -13.163  11.860  14.791  1.00 97.45           C
ATOM    751  HA  SER A  48     -12.591  12.671  14.916  1.00 97.45           H
ATOM    752  C   SER A  48     -12.246  10.643  14.623  1.00 97.79           C
ATOM    753  O   SER A  48     -11.104  10.656  15.086  1.00 97.20           O
ATOM    754  CB  SER A  48     -14.104  11.626  15.981  1.00 96.98           C
ATOM    755 1HB  SER A  48     -13.591  11.321  16.783  1.00 96.98           H
ATOM    756 2HB  SER A  48     -14.607  12.461  16.204  1.00 96.98           H
ATOM    757  OG  SER A  48     -15.060  10.625  15.688  1.00 86.98           O
ATOM    758  HG  SER A  48     -15.928  11.022  15.622  1.00 86.98           H
ATOM    759  N   GLN A  49     -12.686   9.609  13.906  1.00 97.76           N
ATOM    760  H   GLN A  49     -13.630   9.624  13.576  1.00 97.76           H
ATOM    761  CA  GLN A  49     -11.854   8.459  13.582  1.00 97.84           C
ATOM    762  HA  GLN A  49     -11.479   8.148  14.455  1.00 97.84           H
ATOM    763  C   GLN A  49     -10.704   8.849  12.643  1.00 97.80           C
ATOM    764  O   GLN A  49      -9.568   8.416  12.845  1.00 97.54           O
ATOM    765  CB  GLN A  49     -12.714   7.369  12.935  1.00 97.68           C
ATOM    766 1HB  GLN A  49     -13.264   7.788  12.213  1.00 97.68           H
ATOM    767 2HB  GLN A  49     -12.106   6.683  12.536  1.00 97.68           H
ATOM    768  CG  GLN A  49     -13.658   6.670  13.928  1.00 96.58           C
ATOM    769 1HG  GLN A  49     -13.112   6.108  14.549  1.00 96.58           H
ATOM    770 2HG  GLN A  49     -14.147   7.367  14.452  1.00 96.58           H
ATOM    771  CD  GLN A  49     -14.686   5.771  13.228  1.00 96.41           C
ATOM    772  OE1 GLN A  49     -14.940   5.905  12.036  1.00 93.20           O
ATOM    773  NE2 GLN A  49     -15.295   4.856  13.931  1.00 91.43           N
ATOM    774 1HE2 GLN A  49     -15.972   4.261  13.498  1.00 91.43           H
ATOM    775 2HE2 GLN A  49     -15.085   4.750  14.903  1.00 91.43           H
ATOM    776  N   LEU A  50     -10.982   9.678  11.636  1.00 97.75           N
ATOM    777  H   LEU A  50     -11.928   9.974  11.501  1.00 97.75           H
ATOM    778  CA  LEU A  50      -9.952  10.168  10.723  1.00 97.66           C
ATOM    779  HA  LEU A  50      -9.491   9.345  10.391  1.00 97.66           H
ATOM    780  C   LEU A  50      -8.921  11.034  11.438  1.00 97.72           C
ATOM    781  O   LEU A  50      -7.739  10.842  11.195  1.00 97.43           O
ATOM    782  CB  LEU A  50     -10.600  10.946   9.561  1.00 97.29           C
ATOM    783 1HB  LEU A  50     -11.231  11.622   9.942  1.00 97.29           H
ATOM    784 2HB  LEU A  50      -9.880  11.413   9.048  1.00 97.29           H
ATOM    785  CG  LEU A  50     -11.379  10.050   8.592  1.00 94.77           C
ATOM    786  HG  LEU A  50     -12.011   9.509   9.147  1.00 94.77           H
ATOM    787  CD1 LEU A  50     -12.132  10.914   7.585  1.00 91.41           C
ATOM    788 1HD1 LEU A  50     -12.648  10.348   6.942  1.00 91.41           H
ATOM    789 2HD1 LEU A  50     -11.500  11.481   7.057  1.00 91.41           H
ATOM    790 3HD1 LEU A  50     -12.778  11.522   8.047  1.00 91.41           H
ATOM    791  CD2 LEU A  50     -10.461   9.098   7.801  1.00 91.81           C
ATOM    792 1HD2 LEU A  50     -10.992   8.525   7.177  1.00 91.81           H
ATOM    793 2HD2 LEU A  50      -9.955   8.494   8.417  1.00 91.81           H
ATOM    794 3HD2 LEU A  50      -9.796   9.611   7.258  1.00 91.81           H
ATOM    795  N   ASP A  51      -9.330  11.900  12.347  1.00 97.77           N
ATOM    796  H   ASP A  51     -10.312  11.980  12.519  1.00 97.77           H
ATOM    797  CA  ASP A  51      -8.418  12.749  13.116  1.00 97.62           C
ATOM    798  HA  ASP A  51      -7.905  13.269  12.433  1.00 97.62           H
ATOM    799  C   ASP A  51      -7.432  11.907  13.949  1.00 97.89           C
ATOM    800  O   ASP A  51      -6.225  12.173  13.961  1.00 97.66           O
ATOM    801  CB  ASP A  51      -9.221  13.701  14.023  1.00 97.34           C
ATOM    802 1HB  ASP A  51      -9.824  13.151  14.601  1.00 97.34           H
ATOM    803 2HB  ASP A  51      -8.577  14.205  14.598  1.00 97.34           H
ATOM    804  CG  ASP A  51     -10.084  14.720  13.260  1.00 91.44           C
ATOM    805  OD1 ASP A  51      -9.741  15.059  12.109  1.00 85.36           O
ATOM    806  OD2 ASP A  51     -11.106  15.169  13.834  1.00 84.21           O
ATOM    807  N   VAL A  52      -7.920  10.837  14.576  1.00 97.80           N
ATOM    808  H   VAL A  52      -8.904  10.665  14.537  1.00 97.80           H
ATOM    809  CA  VAL A  52      -7.067   9.899  15.323  1.00 97.90           C
ATOM    810  HA  VAL A  52      -6.536  10.472  15.947  1.00 97.90           H
ATOM    811  C   VAL A  52      -6.094   9.157  14.393  1.00 98.00           C
ATOM    812  O   VAL A  52      -4.911   9.014  14.720  1.00 97.67           O
ATOM    813  CB  VAL A  52      -7.926   8.905  16.132  1.00 97.71           C
ATOM    814  HB  VAL A  52      -8.549   8.480  15.475  1.00 97.71           H
ATOM    815  CG1 VAL A  52      -7.085   7.818  16.810  1.00 95.96           C
ATOM    816 1HG1 VAL A  52      -7.664   7.187  17.327  1.00 95.96           H
ATOM    817 2HG1 VAL A  52      -6.425   8.220  17.444  1.00 95.96           H
ATOM    818 3HG1 VAL A  52      -6.577   7.284  16.134  1.00 95.96           H
ATOM    819  CG2 VAL A  52      -8.697   9.631  17.242  1.00 95.51           C
ATOM    820 1HG2 VAL A  52      -9.255   8.990  17.769  1.00 95.51           H
ATOM    821 2HG2 VAL A  52      -9.306  10.326  16.860  1.00 95.51           H
ATOM    822 3HG2 VAL A  52      -8.070  10.085  17.875  1.00 95.51           H
ATOM    823  N   LEU A  53      -6.561   8.705  13.233  1.00 98.17           N
ATOM    824  H   LEU A  53      -7.526   8.855  13.017  1.00 98.17           H
ATOM    825  CA  LEU A  53      -5.730   7.998  12.257  1.00 98.06           C
ATOM    826  HA  LEU A  53      -5.262   7.279  12.771  1.00 98.06           H
ATOM    827  C   LEU A  53      -4.662   8.916  11.636  1.00 97.97           C
ATOM    828  O   LEU A  53      -3.509   8.500  11.496  1.00 97.77           O
ATOM    829  CB  LEU A  53      -6.636   7.401  11.168  1.00 97.88           C
ATOM    830 1HB  LEU A  53      -7.268   8.114  10.864  1.00 97.88           H
ATOM    831 2HB  LEU A  53      -6.058   7.119  10.403  1.00 97.88           H
ATOM    832  CG  LEU A  53      -7.465   6.185  11.617  1.00 97.14           C
ATOM    833  HG  LEU A  53      -7.890   6.419  12.492  1.00 97.14           H
ATOM    834  CD1 LEU A  53      -8.522   5.862  10.558  1.00 95.28           C
ATOM    835 1HD1 LEU A  53      -9.073   5.073  10.831  1.00 95.28           H
ATOM    836 2HD1 LEU A  53      -8.095   5.650   9.679  1.00 95.28           H
ATOM    837 3HD1 LEU A  53      -9.140   6.636  10.421  1.00 95.28           H
ATOM    838  CD2 LEU A  53      -6.599   4.941  11.812  1.00 95.18           C
ATOM    839 1HD2 LEU A  53      -7.153   4.161  12.103  1.00 95.18           H
ATOM    840 2HD2 LEU A  53      -5.898   5.098  12.508  1.00 95.18           H
ATOM    841 3HD2 LEU A  53      -6.137   4.689  10.962  1.00 95.18           H
ATOM    842  N   GLU A  54      -5.011  10.152  11.296  1.00 97.98           N
ATOM    843  H   GLU A  54      -5.969  10.418  11.407  1.00 97.98           H
ATOM    844  CA  GLU A  54      -4.075  11.149  10.768  1.00 97.78           C
ATOM    845  HA  GLU A  54      -3.606  10.684  10.017  1.00 97.78           H
ATOM    846  C   GLU A  54      -3.041  11.567  11.817  1.00 97.83           C
ATOM    847  O   GLU A  54      -1.856  11.652  11.497  1.00 97.51           O
ATOM    848  CB  GLU A  54      -4.834  12.383  10.249  1.00 97.17           C
ATOM    849 1HB  GLU A  54      -5.478  12.673  10.957  1.00 97.17           H
ATOM    850 2HB  GLU A  54      -4.169  13.111  10.084  1.00 97.17           H
ATOM    851  CG  GLU A  54      -5.623  12.144   8.946  1.00 90.34           C
ATOM    852 1HG  GLU A  54      -6.219  11.353   9.085  1.00 90.34           H
ATOM    853 2HG  GLU A  54      -6.180  12.955   8.767  1.00 90.34           H
ATOM    854  CD  GLU A  54      -4.752  11.876   7.701  1.00 89.01           C
ATOM    855  OE1 GLU A  54      -5.327  11.555   6.625  1.00 82.85           O
ATOM    856  OE2 GLU A  54      -3.510  11.988   7.721  1.00 84.74           O
ATOM    857  N   ALA A  55      -3.459  11.731  13.074  1.00 98.02           N
ATOM    858  H   ALA A  55      -4.436  11.654  13.274  1.00 98.02           H
ATOM    859  CA  ALA A  55      -2.534  12.019  14.164  1.00 97.94           C
ATOM    860  HA  ALA A  55      -2.049  12.851  13.895  1.00 97.94           H
ATOM    861  C   ALA A  55      -1.491  10.905  14.349  1.00 97.80           C
ATOM    862  O   ALA A  55      -0.308  11.194  14.561  1.00 97.03           O
ATOM    863  CB  ALA A  55      -3.342  12.237  15.451  1.00 97.73           C
ATOM    864 1HB  ALA A  55      -4.020  12.962  15.330  1.00 97.73           H
ATOM    865 2HB  ALA A  55      -2.745  12.499  16.209  1.00 97.73           H
ATOM    866 3HB  ALA A  55      -3.827  11.403  15.715  1.00 97.73           H
ATOM    867  N   LEU A  56      -1.890   9.633  14.223  1.00 97.78           N
ATOM    868  H   LEU A  56      -2.863   9.434  14.110  1.00 97.78           H
ATOM    869  CA  LEU A  56      -0.933   8.530  14.247  1.00 97.76           C
ATOM    870  HA  LEU A  56      -0.337   8.717  15.028  1.00 97.76           H
ATOM    871  C   LEU A  56      -0.059   8.507  12.987  1.00 97.72           C
ATOM    872  O   LEU A  56       1.146   8.297  13.084  1.00 97.11           O
ATOM    873  CB  LEU A  56      -1.665   7.194  14.464  1.00 97.47           C
ATOM    874 1HB  LEU A  56      -2.210   7.262  15.300  1.00 97.47           H
ATOM    875 2HB  LEU A  56      -2.269   7.031  13.684  1.00 97.47           H
ATOM    876  CG  LEU A  56      -0.692   5.999  14.599  1.00 95.11           C
ATOM    877  HG  LEU A  56      -0.130   5.995  13.772  1.00 95.11           H
ATOM    878  CD1 LEU A  56       0.220   6.126  15.818  1.00 90.07           C
ATOM    879 1HD1 LEU A  56       0.839   5.344  15.885  1.00 90.07           H
ATOM    880 2HD1 LEU A  56      -0.314   6.168  16.662  1.00 90.07           H
ATOM    881 3HD1 LEU A  56       0.777   6.955  15.764  1.00 90.07           H
ATOM    882  CD2 LEU A  56      -1.458   4.683  14.731  1.00 90.17           C
ATOM    883 1HD2 LEU A  56      -0.830   3.910  14.818  1.00 90.17           H
ATOM    884 2HD2 LEU A  56      -2.034   4.522  13.930  1.00 90.17           H
ATOM    885 3HD2 LEU A  56      -2.049   4.692  15.538  1.00 90.17           H
ATOM    886  N   PHE A  57      -0.637   8.759  11.810  1.00 98.18           N
ATOM    887  H   PHE A  57      -1.619   8.947  11.791  1.00 98.18           H
ATOM    888  CA  PHE A  57       0.102   8.773  10.544  1.00 97.95           C
ATOM    889  HA  PHE A  57       0.575   7.893  10.507  1.00 97.95           H
ATOM    890  C   PHE A  57       1.166   9.865  10.493  1.00 97.76           C
ATOM    891  O   PHE A  57       2.238   9.653   9.915  1.00 97.03           O
ATOM    892  CB  PHE A  57      -0.882   8.920   9.381  1.00 97.89           C
ATOM    893 1HB  PHE A  57      -1.593   8.223   9.474  1.00 97.89           H
ATOM    894 2HB  PHE A  57      -1.297   9.829   9.426  1.00 97.89           H
ATOM    895  CG  PHE A  57      -0.236   8.760   8.019  1.00 98.06           C
ATOM    896  CD1 PHE A  57       0.190   9.883   7.296  1.00 96.52           C
ATOM    897  HD1 PHE A  57       0.049  10.799   7.670  1.00 96.52           H
ATOM    898  CD2 PHE A  57      -0.032   7.475   7.488  1.00 96.74           C
ATOM    899  HD2 PHE A  57      -0.330   6.670   8.001  1.00 96.74           H
ATOM    900  CE1 PHE A  57       0.816   9.725   6.044  1.00 96.40           C
ATOM    901  HE1 PHE A  57       1.119  10.529   5.532  1.00 96.40           H
ATOM    902  CE2 PHE A  57       0.590   7.319   6.239  1.00 96.27           C
ATOM    903  HE2 PHE A  57       0.731   6.403   5.864  1.00 96.27           H
ATOM    904  CZ  PHE A  57       1.014   8.444   5.515  1.00 96.80           C
ATOM    905  HZ  PHE A  57       1.456   8.331   4.625  1.00 96.80           H
ATOM    906  N   ALA A  58       0.914  11.008  11.124  1.00 98.05           N
ATOM    907  H   ALA A  58       0.004  11.144  11.516  1.00 98.05           H
ATOM    908  CA  ALA A  58       1.900  12.074  11.273  1.00 97.84           C
ATOM    909  HA  ALA A  58       2.241  12.271  10.354  1.00 97.84           H
ATOM    910  C   ALA A  58       3.105  11.639  12.120  1.00 97.54           C
ATOM    911  O   ALA A  58       4.239  12.016  11.814  1.00 96.23           O
ATOM    912  CB  ALA A  58       1.198  13.296  11.879  1.00 97.53           C
ATOM    913 1HB  ALA A  58       0.415  13.572  11.322  1.00 97.53           H
ATOM    914 2HB  ALA A  58       1.823  14.075  11.939  1.00 97.53           H
ATOM    915 3HB  ALA A  58       0.864  13.097  12.801  1.00 97.53           H
ATOM    916  N   LYS A  59       2.896  10.815  13.146  1.00 97.90           N
ATOM    917  H   LYS A  59       1.953  10.553  13.353  1.00 97.90           H
ATOM    918  CA  LYS A  59       3.968  10.266  13.993  1.00 97.56           C
ATOM    919  HA  LYS A  59       4.593  11.031  14.146  1.00 97.56           H
ATOM    920  C   LYS A  59       4.718   9.131  13.297  1.00 97.48           C
ATOM    921  O   LYS A  59       5.945   9.104  13.284  1.00 95.97           O
ATOM    922  CB  LYS A  59       3.397   9.759  15.318  1.00 96.99           C
ATOM    923 1HB  LYS A  59       2.662   9.111  15.119  1.00 96.99           H
ATOM    924 2HB  LYS A  59       4.126   9.293  15.820  1.00 96.99           H
ATOM    925  CG  LYS A  59       2.835  10.886  16.198  1.00 90.71           C
ATOM    926 1HG  LYS A  59       3.572  11.513  16.449  1.00 90.71           H
ATOM    927 2HG  LYS A  59       2.130  11.384  15.693  1.00 90.71           H
ATOM    928  CD  LYS A  59       2.223  10.281  17.469  1.00 86.43           C
ATOM    929 1HD  LYS A  59       1.498   9.641  17.215  1.00 86.43           H
ATOM    930 2HD  LYS A  59       2.933   9.795  17.979  1.00 86.43           H
ATOM    931  CE  LYS A  59       1.635  11.383  18.351  1.00 77.48           C
ATOM    932 1HE  LYS A  59       2.344  12.054  18.569  1.00 77.48           H
ATOM    933 2HE  LYS A  59       0.885  11.836  17.869  1.00 77.48           H
ATOM    934  NZ  LYS A  59       1.108  10.819  19.624  1.00 72.10           N
ATOM    935 1HZ  LYS A  59       0.723  11.538  20.202  1.00 72.10           H
ATOM    936 2HZ  LYS A  59       1.833  10.364  20.141  1.00 72.10           H
ATOM    937 3HZ  LYS A  59       0.388  10.148  19.448  1.00 72.10           H
ATOM    938  N   THR A  60       3.976   8.172  12.736  1.00 97.40           N
ATOM    939  H   THR A  60       2.980   8.240  12.792  1.00 97.40           H
ATOM    940  CA  THR A  60       4.565   7.027  12.043  1.00 97.31           C
ATOM    941  HA  THR A  60       5.443   7.365  11.705  1.00 97.31           H
ATOM    942  C   THR A  60       3.714   6.605  10.847  1.00 97.32           C
ATOM    943  O   THR A  60       2.512   6.384  10.939  1.00 96.26           O
ATOM    944  CB  THR A  60       4.816   5.846  13.004  1.00 96.60           C
ATOM    945  HB  THR A  60       5.474   6.137  13.698  1.00 96.60           H
ATOM    946  OG1 THR A  60       5.363   4.775  12.253  1.00 90.48           O
ATOM    947  HG1 THR A  60       5.486   4.016  12.823  1.00 90.48           H
ATOM    948  CG2 THR A  60       3.578   5.319  13.722  1.00 88.95           C
ATOM    949 1HG2 THR A  60       3.811   4.557  14.326  1.00 88.95           H
ATOM    950 2HG2 THR A  60       2.895   4.994  13.068  1.00 88.95           H
ATOM    951 3HG2 THR A  60       3.155   6.034  14.278  1.00 88.95           H
ATOM    952  N   ARG A  61       4.379   6.433   9.703  1.00 97.74           N
ATOM    953  H   ARG A  61       5.352   6.662   9.673  1.00 97.74           H
ATOM    954  CA  ARG A  61       3.732   5.918   8.480  1.00 97.55           C
ATOM    955  HA  ARG A  61       2.806   6.295   8.495  1.00 97.55           H
ATOM    956  C   ARG A  61       3.587   4.396   8.470  1.00 97.93           C
ATOM    957  O   ARG A  61       2.834   3.849   7.654  1.00 96.94           O
ATOM    958  CB  ARG A  61       4.503   6.407   7.246  1.00 96.42           C
ATOM    959 1HB  ARG A  61       5.444   6.072   7.301  1.00 96.42           H
ATOM    960 2HB  ARG A  61       4.065   6.038   6.426  1.00 96.42           H
ATOM    961  CG  ARG A  61       4.527   7.943   7.148  1.00 92.78           C
ATOM    962 1HG  ARG A  61       3.589   8.289   7.142  1.00 92.78           H
ATOM    963 2HG  ARG A  61       5.015   8.317   7.936  1.00 92.78           H
ATOM    964  CD  ARG A  61       5.231   8.390   5.868  1.00 87.32           C
ATOM    965 1HD  ARG A  61       6.155   8.010   5.837  1.00 87.32           H
ATOM    966 2HD  ARG A  61       4.715   8.079   5.069  1.00 87.32           H
ATOM    967  NE  ARG A  61       5.336   9.850   5.804  1.00 78.86           N
ATOM    968  HE  ARG A  61       5.026  10.358   6.608  1.00 78.86           H
ATOM    969  CZ  ARG A  61       5.800  10.566   4.790  1.00 73.83           C
ATOM    970  NH1 ARG A  61       6.212  10.001   3.682  1.00 68.98           N
ATOM    971 1HH1 ARG A  61       6.181   9.006   3.586  1.00 68.98           H
ATOM    972 2HH1 ARG A  61       6.558  10.565   2.932  1.00 68.98           H
ATOM    973  NH2 ARG A  61       5.856  11.859   4.880  1.00 68.17           N
ATOM    974 1HH2 ARG A  61       5.549  12.316   5.715  1.00 68.17           H
ATOM    975 2HH2 ARG A  61       6.206  12.399   4.115  1.00 68.17           H
ATOM    976  N   TYR A  62       4.316   3.731   9.346  1.00 97.91           N
ATOM    977  H   TYR A  62       4.872   4.266   9.982  1.00 97.91           H
ATOM    978  CA  TYR A  62       4.376   2.273   9.462  1.00 98.06           C
ATOM    979  HA  TYR A  62       3.637   1.895   8.905  1.00 98.06           H
ATOM    980  C   TYR A  62       4.150   1.857  10.926  1.00 98.06           C
ATOM    981  O   TYR A  62       5.112   1.512  11.601  1.00 96.82           O
ATOM    982  CB  TYR A  62       5.730   1.777   8.919  1.00 97.59           C
ATOM    983 1HB  TYR A  62       6.463   2.220   9.436  1.00 97.59           H
ATOM    984 2HB  TYR A  62       5.782   0.787   9.049  1.00 97.59           H
ATOM    985  CG  TYR A  62       5.955   2.068   7.446  1.00 97.32           C
ATOM    986  CD1 TYR A  62       5.460   1.190   6.463  1.00 95.00           C
ATOM    987  HD1 TYR A  62       4.957   0.370   6.737  1.00 95.00           H
ATOM    988  CD2 TYR A  62       6.650   3.227   7.053  1.00 94.90           C
ATOM    989  HD2 TYR A  62       6.999   3.856   7.748  1.00 94.90           H
ATOM    990  CE1 TYR A  62       5.667   1.457   5.105  1.00 94.48           C
ATOM    991  HE1 TYR A  62       5.319   0.825   4.412  1.00 94.48           H
ATOM    992  CE2 TYR A  62       6.857   3.506   5.692  1.00 94.50           C
ATOM    993  HE2 TYR A  62       7.351   4.331   5.418  1.00 94.50           H
ATOM    994  CZ  TYR A  62       6.365   2.616   4.714  1.00 94.98           C
ATOM    995  OH  TYR A  62       6.559   2.880   3.386  1.00 93.59           O
ATOM    996  HH  TYR A  62       6.604   2.057   2.900  1.00 93.59           H
ATOM    997  N   PRO A  63       2.905   1.932  11.417  1.00 98.00           N
ATOM    998  CA  PRO A  63       2.607   1.500  12.776  1.00 97.93           C
ATOM    999  HA  PRO A  63       3.261   1.906  13.414  1.00 97.93           H
ATOM   1000  C   PRO A  63       2.742  -0.018  12.894  1.00 97.81           C
ATOM   1001  O   PRO A  63       2.345  -0.765  11.992  1.00 96.76           O
ATOM   1002  CB  PRO A  63       1.177   1.966  13.043  1.00 97.44           C
ATOM   1003 1HB  PRO A  63       0.705   1.341  13.664  1.00 97.44           H
ATOM   1004 2HB  PRO A  63       1.165   2.890  13.426  1.00 97.44           H
ATOM   1005  CG  PRO A  63       0.544   1.941  11.657  1.00 96.65           C
ATOM   1006 1HG  PRO A  63       0.219   1.024  11.428  1.00 96.65           H
ATOM   1007 2HG  PRO A  63      -0.215   2.589  11.598  1.00 96.65           H
ATOM   1008  CD  PRO A  63       1.695   2.359  10.746  1.00 97.82           C
ATOM   1009 1HD  PRO A  63       1.634   1.911   9.854  1.00 97.82           H
ATOM   1010 2HD  PRO A  63       1.718   3.351  10.620  1.00 97.82           H
ATOM   1011  N   ASP A  64       3.280  -0.452  14.033  1.00 97.64           N
ATOM   1012  H   ASP A  64       3.657   0.222  14.669  1.00 97.64           H
ATOM   1013  CA  ASP A  64       3.345  -1.855  14.395  1.00 97.70           C
ATOM   1014  HA  ASP A  64       3.669  -2.333  13.578  1.00 97.70           H
ATOM   1015  C   ASP A  64       1.950  -2.419  14.741  1.00 98.05           C
ATOM   1016  O   ASP A  64       0.971  -1.675  14.850  1.00 97.69           O
ATOM   1017  CB  ASP A  64       4.357  -2.033  15.541  1.00 96.42           C
ATOM   1018 1HB  ASP A  64       5.204  -1.558  15.303  1.00 96.42           H
ATOM   1019 2HB  ASP A  64       3.975  -1.637  16.376  1.00 96.42           H
ATOM   1020  CG  ASP A  64       4.680  -3.502  15.803  1.00 91.78           C
ATOM   1021  OD1 ASP A  64       4.536  -4.306  14.847  1.00 87.05           O
ATOM   1022  OD2 ASP A  64       4.985  -3.831  16.964  1.00 85.63           O
ATOM   1023  N   ILE A  65       1.858  -3.742  14.895  1.00 97.91           N
ATOM   1024  H   ILE A  65       2.689  -4.289  14.796  1.00 97.91           H
ATOM   1025  CA  ILE A  65       0.604  -4.434  15.201  1.00 98.03           C
ATOM   1026  HA  ILE A  65      -0.018  -4.204  14.452  1.00 98.03           H
ATOM   1027  C   ILE A  65      -0.031  -3.899  16.482  1.00 98.22           C
ATOM   1028  O   ILE A  65      -1.211  -3.551  16.450  1.00 97.86           O
ATOM   1029  CB  ILE A  65       0.816  -5.969  15.227  1.00 97.37           C
ATOM   1030  HB  ILE A  65       1.184  -6.187  14.323  1.00 97.37           H
ATOM   1031  CG1 ILE A  65      -0.505  -6.746  15.422  1.00 94.21           C
ATOM   1032 1HG1 ILE A  65      -0.297  -7.724  15.445  1.00 94.21           H
ATOM   1033 2HG1 ILE A  65      -0.909  -6.470  16.294  1.00 94.21           H
ATOM   1034  CG2 ILE A  65       1.844  -6.428  16.298  1.00 92.21           C
ATOM   1035 1HG2 ILE A  65       1.955  -7.422  16.286  1.00 92.21           H
ATOM   1036 2HG2 ILE A  65       1.548  -6.163  17.216  1.00 92.21           H
ATOM   1037 3HG2 ILE A  65       2.741  -6.017  16.134  1.00 92.21           H
ATOM   1038  CD1 ILE A  65      -1.545  -6.515  14.331  1.00 85.54           C
ATOM   1039 1HD1 ILE A  65      -2.376  -7.042  14.510  1.00 85.54           H
ATOM   1040 2HD1 ILE A  65      -1.193  -6.791  13.436  1.00 85.54           H
ATOM   1041 3HD1 ILE A  65      -1.799  -5.549  14.277  1.00 85.54           H
ATOM   1042  N   PHE A  66       0.746  -3.690  17.538  1.00 97.64           N
ATOM   1043  H   PHE A  66       1.722  -3.891  17.454  1.00 97.64           H
ATOM   1044  CA  PHE A  66       0.253  -3.182  18.815  1.00 97.60           C
ATOM   1045  HA  PHE A  66      -0.479  -3.807  19.085  1.00 97.60           H
ATOM   1046  C   PHE A  66      -0.333  -1.771  18.686  1.00 97.65           C
ATOM   1047  O   PHE A  66      -1.429  -1.496  19.167  1.00 97.07           O
ATOM   1048  CB  PHE A  66       1.400  -3.185  19.833  1.00 97.22           C
ATOM   1049 1HB  PHE A  66       2.130  -2.589  19.498  1.00 97.22           H
ATOM   1050 2HB  PHE A  66       1.058  -2.836  20.705  1.00 97.22           H
ATOM   1051  CG  PHE A  66       1.983  -4.564  20.069  1.00 94.56           C
ATOM   1052  CD1 PHE A  66       1.223  -5.539  20.735  1.00 90.59           C
ATOM   1053  HD1 PHE A  66       0.309  -5.312  21.070  1.00 90.59           H
ATOM   1054  CD2 PHE A  66       3.268  -4.894  19.601  1.00 89.98           C
ATOM   1055  HD2 PHE A  66       3.817  -4.203  19.130  1.00 89.98           H
ATOM   1056  CE1 PHE A  66       1.740  -6.835  20.934  1.00 88.70           C
ATOM   1057  HE1 PHE A  66       1.198  -7.526  21.412  1.00 88.70           H
ATOM   1058  CE2 PHE A  66       3.784  -6.180  19.789  1.00 88.75           C
ATOM   1059  HE2 PHE A  66       4.696  -6.410  19.448  1.00 88.75           H
ATOM   1060  CZ  PHE A  66       3.017  -7.147  20.458  1.00 89.60           C
ATOM   1061  HZ  PHE A  66       3.387  -8.066  20.595  1.00 89.60           H
ATOM   1062  N   MET A  67       0.332  -0.886  17.953  1.00 97.82           N
ATOM   1063  H   MET A  67       1.209  -1.156  17.555  1.00 97.82           H
ATOM   1064  CA  MET A  67      -0.167   0.474  17.702  1.00 97.95           C
ATOM   1065  HA  MET A  67      -0.346   0.855  18.609  1.00 97.95           H
ATOM   1066  C   MET A  67      -1.454   0.460  16.880  1.00 98.04           C
ATOM   1067  O   MET A  67      -2.343   1.285  17.091  1.00 97.65           O
ATOM   1068  CB  MET A  67       0.880   1.296  16.957  1.00 97.57           C
ATOM   1069 1HB  MET A  67       1.075   0.836  16.091  1.00 97.57           H
ATOM   1070 2HB  MET A  67       0.492   2.200  16.775  1.00 97.57           H
ATOM   1071  CG  MET A  67       2.201   1.487  17.702  1.00 93.83           C
ATOM   1072 1HG  MET A  67       1.945   1.879  18.586  1.00 93.83           H
ATOM   1073 2HG  MET A  67       2.557   0.563  17.838  1.00 93.83           H
ATOM   1074  SD  MET A  67       3.358   2.547  16.783  1.00 90.68           S
ATOM   1075  CE  MET A  67       2.738   4.163  17.290  1.00 78.63           C
ATOM   1076 1HE  MET A  67       3.269   4.899  16.870  1.00 78.63           H
ATOM   1077 2HE  MET A  67       2.793   4.273  18.282  1.00 78.63           H
ATOM   1078 3HE  MET A  67       1.782   4.281  17.020  1.00 78.63           H
ATOM   1079  N   ARG A  68      -1.568  -0.457  15.923  1.00 97.99           N
ATOM   1080  H   ARG A  68      -0.797  -1.069  15.747  1.00 97.99           H
ATOM   1081  CA  ARG A  68      -2.786  -0.601  15.117  1.00 98.02           C
ATOM   1082  HA  ARG A  68      -3.004   0.333  14.835  1.00 98.02           H
ATOM   1083  C   ARG A  68      -3.951  -1.156  15.934  1.00 97.89           C
ATOM   1084  O   ARG A  68      -5.064  -0.686  15.739  1.00 97.71           O
ATOM   1085  CB  ARG A  68      -2.538  -1.479  13.883  1.00 97.89           C
ATOM   1086 1HB  ARG A  68      -2.146  -2.349  14.182  1.00 97.89           H
ATOM   1087 2HB  ARG A  68      -3.412  -1.646  13.427  1.00 97.89           H
ATOM   1088  CG  ARG A  68      -1.583  -0.836  12.879  1.00 96.55           C
ATOM   1089 1HG  ARG A  68      -1.835   0.126  12.771  1.00 96.55           H
ATOM   1090 2HG  ARG A  68      -0.652  -0.899  13.239  1.00 96.55           H
ATOM   1091  CD  ARG A  68      -1.628  -1.517  11.504  1.00 96.04           C
ATOM   1092 1HD  ARG A  68      -2.512  -1.340  11.071  1.00 96.04           H
ATOM   1093 2HD  ARG A  68      -0.895  -1.156  10.927  1.00 96.04           H
ATOM   1094  NE  ARG A  68      -1.457  -2.967  11.573  1.00 94.22           N
ATOM   1095  HE  ARG A  68      -2.299  -3.500  11.656  1.00 94.22           H
ATOM   1096  CZ  ARG A  68      -0.335  -3.668  11.540  1.00 95.07           C
ATOM   1097  NH1 ARG A  68       0.831  -3.107  11.418  1.00 89.15           N
ATOM   1098 1HH1 ARG A  68       0.902  -2.112  11.345  1.00 89.15           H
ATOM   1099 2HH1 ARG A  68       1.657  -3.670  11.397  1.00 89.15           H
ATOM   1100  NH2 ARG A  68      -0.400  -4.957  11.624  1.00 90.97           N
ATOM   1101 1HH2 ARG A  68      -1.288  -5.408  11.712  1.00 90.97           H
ATOM   1102 2HH2 ARG A  68       0.438  -5.502  11.601  1.00 90.97           H
ATOM   1103  N   GLU A  69      -3.692  -2.101  16.821  1.00 98.25           N
ATOM   1104  H   GLU A  69      -2.761  -2.463  16.869  1.00 98.25           H
ATOM   1105  CA  GLU A  69      -4.695  -2.644  17.735  1.00 98.18           C
ATOM   1106  HA  GLU A  69      -5.465  -2.906  17.154  1.00 98.18           H
ATOM   1107  C   GLU A  69      -5.171  -1.592  18.744  1.00 98.08           C
ATOM   1108  O   GLU A  69      -6.377  -1.406  18.908  1.00 97.61           O
ATOM   1109  CB  GLU A  69      -4.126  -3.867  18.467  1.00 97.86           C
ATOM   1110 1HB  GLU A  69      -3.211  -3.649  18.806  1.00 97.86           H
ATOM   1111 2HB  GLU A  69      -4.722  -4.093  19.238  1.00 97.86           H
ATOM   1112  CG  GLU A  69      -4.038  -5.079  17.529  1.00 93.32           C
ATOM   1113 1HG  GLU A  69      -4.966  -5.330  17.253  1.00 93.32           H
ATOM   1114 2HG  GLU A  69      -3.510  -4.814  16.722  1.00 93.32           H
ATOM   1115  CD  GLU A  69      -3.368  -6.311  18.168  1.00 89.82           C
ATOM   1116  OE1 GLU A  69      -3.361  -7.356  17.480  1.00 82.58           O
ATOM   1117  OE2 GLU A  69      -2.855  -6.192  19.294  1.00 83.38           O
ATOM   1118  N   GLU A  70      -4.248  -0.841  19.336  1.00 97.90           N
ATOM   1119  H   GLU A  70      -3.283  -1.030  19.152  1.00 97.90           H
ATOM   1120  CA  GLU A  70      -4.590   0.252  20.246  1.00 97.82           C
ATOM   1121  HA  GLU A  70      -5.092  -0.166  21.003  1.00 97.82           H
ATOM   1122  C   GLU A  70      -5.503   1.283  19.570  1.00 97.84           C
ATOM   1123  O   GLU A  70      -6.553   1.668  20.095  1.00 97.31           O
ATOM   1124  CB  GLU A  70      -3.295   0.917  20.740  1.00 97.29           C
ATOM   1125 1HB  GLU A  70      -2.688   0.212  21.106  1.00 97.29           H
ATOM   1126 2HB  GLU A  70      -2.850   1.373  19.969  1.00 97.29           H
ATOM   1127  CG  GLU A  70      -3.569   1.954  21.838  1.00 88.18           C
ATOM   1128 1HG  GLU A  70      -4.298   2.562  21.523  1.00 88.18           H
ATOM   1129 2HG  GLU A  70      -3.869   1.471  22.661  1.00 88.18           H
ATOM   1130  CD  GLU A  70      -2.351   2.810  22.200  1.00 82.60           C
ATOM   1131  OE1 GLU A  70      -2.558   3.784  22.960  1.00 74.07           O
ATOM   1132  OE2 GLU A  70      -1.244   2.559  21.675  1.00 76.71           O
ATOM   1133  N   VAL A  71      -5.144   1.714  18.365  1.00 98.18           N
ATOM   1134  H   VAL A  71      -4.284   1.391  17.971  1.00 98.18           H
ATOM   1135  CA  VAL A  71      -5.970   2.648  17.597  1.00 98.09           C
ATOM   1136  HA  VAL A  71      -6.163   3.404  18.222  1.00 98.09           H
ATOM   1137  C   VAL A  71      -7.294   2.014  17.196  1.00 98.23           C
ATOM   1138  O   VAL A  71      -8.321   2.688  17.269  1.00 97.79           O
ATOM   1139  CB  VAL A  71      -5.212   3.196  16.387  1.00 97.25           C
ATOM   1140  HB  VAL A  71      -4.831   2.412  15.898  1.00 97.25           H
ATOM   1141  CG1 VAL A  71      -6.100   3.972  15.415  1.00 91.99           C
ATOM   1142 1HG1 VAL A  71      -5.569   4.313  14.639  1.00 91.99           H
ATOM   1143 2HG1 VAL A  71      -6.525   4.757  15.866  1.00 91.99           H
ATOM   1144 3HG1 VAL A  71      -6.831   3.392  15.056  1.00 91.99           H
ATOM   1145  CG2 VAL A  71      -4.144   4.157  16.891  1.00 91.86           C
ATOM   1146 1HG2 VAL A  71      -3.621   4.542  16.131  1.00 91.86           H
ATOM   1147 2HG2 VAL A  71      -3.503   3.692  17.501  1.00 91.86           H
ATOM   1148 3HG2 VAL A  71      -4.554   4.916  17.397  1.00 91.86           H
ATOM   1149  N   ALA A  72      -7.302   0.749  16.796  1.00 98.34           N
ATOM   1150  H   ALA A  72      -6.429   0.264  16.740  1.00 98.34           H
ATOM   1151  CA  ALA A  72      -8.514   0.032  16.435  1.00 98.37           C
ATOM   1152  HA  ALA A  72      -8.929   0.544  15.683  1.00 98.37           H
ATOM   1153  C   ALA A  72      -9.520   0.004  17.591  1.00 98.23           C
ATOM   1154  O   ALA A  72     -10.697   0.312  17.379  1.00 97.73           O
ATOM   1155  CB  ALA A  72      -8.131  -1.383  15.984  1.00 98.16           C
ATOM   1156 1HB  ALA A  72      -7.475  -1.354  15.230  1.00 98.16           H
ATOM   1157 2HB  ALA A  72      -8.935  -1.890  15.672  1.00 98.16           H
ATOM   1158 3HB  ALA A  72      -7.715  -1.898  16.734  1.00 98.16           H
ATOM   1159  N   LEU A  73      -9.045  -0.260  18.804  1.00 98.23           N
ATOM   1160  H   LEU A  73      -8.083  -0.518  18.889  1.00 98.23           H
ATOM   1161  CA  LEU A  73      -9.854  -0.194  20.024  1.00 98.16           C
ATOM   1162  HA  LEU A  73     -10.645  -0.786  19.869  1.00 98.16           H
ATOM   1163  C   LEU A  73     -10.364   1.226  20.281  1.00 98.06           C
ATOM   1164  O   LEU A  73     -11.549   1.422  20.539  1.00 97.21           O
ATOM   1165  CB  LEU A  73      -9.013  -0.695  21.210  1.00 97.85           C
ATOM   1166 1HB  LEU A  73      -8.146  -0.196  21.208  1.00 97.85           H
ATOM   1167 2HB  LEU A  73      -9.513  -0.492  22.052  1.00 97.85           H
ATOM   1168  CG  LEU A  73      -8.702  -2.209  21.184  1.00 93.41           C
ATOM   1169  HG  LEU A  73      -8.308  -2.428  20.291  1.00 93.41           H
ATOM   1170  CD1 LEU A  73      -7.720  -2.545  22.312  1.00 87.22           C
ATOM   1171 1HD1 LEU A  73      -7.501  -3.521  22.318  1.00 87.22           H
ATOM   1172 2HD1 LEU A  73      -8.106  -2.311  23.204  1.00 87.22           H
ATOM   1173 3HD1 LEU A  73      -6.864  -2.039  22.205  1.00 87.22           H
ATOM   1174  CD2 LEU A  73      -9.962  -3.060  21.365  1.00 87.85           C
ATOM   1175 1HD2 LEU A  73      -9.742  -4.035  21.346  1.00 87.85           H
ATOM   1176 2HD2 LEU A  73     -10.624  -2.880  20.637  1.00 87.85           H
ATOM   1177 3HD2 LEU A  73     -10.405  -2.862  22.239  1.00 87.85           H
ATOM   1178  N   LYS A  74      -9.497   2.227  20.151  1.00 97.86           N
ATOM   1179  H   LYS A  74      -8.560   2.013  19.875  1.00 97.86           H
ATOM   1180  CA  LYS A  74      -9.850   3.626  20.393  1.00 97.64           C
ATOM   1181  HA  LYS A  74     -10.234   3.648  21.316  1.00 97.64           H
ATOM   1182  C   LYS A  74     -10.941   4.146  19.455  1.00 97.64           C
ATOM   1183  O   LYS A  74     -11.780   4.949  19.871  1.00 96.79           O
ATOM   1184  CB  LYS A  74      -8.581   4.474  20.295  1.00 97.07           C
ATOM   1185 1HB  LYS A  74      -7.893   4.092  20.912  1.00 97.07           H
ATOM   1186 2HB  LYS A  74      -8.243   4.437  19.354  1.00 97.07           H
ATOM   1187  CG  LYS A  74      -8.830   5.941  20.676  1.00 88.67           C
ATOM   1188 1HG  LYS A  74      -9.441   6.359  20.004  1.00 88.67           H
ATOM   1189 2HG  LYS A  74      -9.253   5.981  21.581  1.00 88.67           H
ATOM   1190  CD  LYS A  74      -7.512   6.715  20.704  1.00 86.03           C
ATOM   1191 1HD  LYS A  74      -6.890   6.290  21.362  1.00 86.03           H
ATOM   1192 2HD  LYS A  74      -7.097   6.698  19.794  1.00 86.03           H
ATOM   1193  CE  LYS A  74      -7.771   8.160  21.114  1.00 77.35           C
ATOM   1194 1HE  LYS A  74      -8.339   8.608  20.424  1.00 77.35           H
ATOM   1195 2HE  LYS A  74      -8.241   8.179  21.996  1.00 77.35           H
ATOM   1196  NZ  LYS A  74      -6.512   8.921  21.243  1.00 73.18           N
ATOM   1197 1HZ  LYS A  74      -6.691   9.867  21.512  1.00 73.18           H
ATOM   1198 2HZ  LYS A  74      -6.013   8.937  20.377  1.00 73.18           H
ATOM   1199 3HZ  LYS A  74      -5.916   8.513  21.934  1.00 73.18           H
ATOM   1200  N   ILE A  75     -10.935   3.723  18.189  1.00 97.96           N
ATOM   1201  H   ILE A  75     -10.223   3.079  17.908  1.00 97.96           H
ATOM   1202  CA  ILE A  75     -11.920   4.154  17.185  1.00 97.74           C
ATOM   1203  HA  ILE A  75     -12.328   4.967  17.601  1.00 97.74           H
ATOM   1204  C   ILE A  75     -13.066   3.159  16.989  1.00 97.68           C
ATOM   1205  O   ILE A  75     -13.924   3.386  16.137  1.00 96.53           O
ATOM   1206  CB  ILE A  75     -11.246   4.558  15.854  1.00 97.11           C
ATOM   1207  HB  ILE A  75     -11.935   4.959  15.251  1.00 97.11           H
ATOM   1208  CG1 ILE A  75     -10.691   3.329  15.098  1.00 94.30           C
ATOM   1209 1HG1 ILE A  75     -10.037   2.861  15.692  1.00 94.30           H
ATOM   1210 2HG1 ILE A  75     -11.452   2.715  14.890  1.00 94.30           H
ATOM   1211  CG2 ILE A  75     -10.188   5.644  16.101  1.00 91.02           C
ATOM   1212 1HG2 ILE A  75      -9.745   5.914  15.246  1.00 91.02           H
ATOM   1213 2HG2 ILE A  75      -9.478   5.318  16.725  1.00 91.02           H
ATOM   1214 3HG2 ILE A  75     -10.600   6.461  16.504  1.00 91.02           H
ATOM   1215  CD1 ILE A  75      -9.981   3.664  13.784  1.00 92.91           C
ATOM   1216 1HD1 ILE A  75      -9.643   2.835  13.338  1.00 92.91           H
ATOM   1217 2HD1 ILE A  75      -9.200   4.268  13.943  1.00 92.91           H
ATOM   1218 3HD1 ILE A  75     -10.601   4.124  13.149  1.00 92.91           H
ATOM   1219  N   ASN A  76     -13.074   2.069  17.755  1.00 97.88           N
ATOM   1220  H   ASN A  76     -12.343   1.982  18.431  1.00 97.88           H
ATOM   1221  CA  ASN A  76     -14.056   0.989  17.695  1.00 97.78           C
ATOM   1222  HA  ASN A  76     -13.679   0.239  18.239  1.00 97.78           H
ATOM   1223  C   ASN A  76     -14.217   0.398  16.283  1.00 97.59           C
ATOM   1224  O   ASN A  76     -15.324   0.284  15.741  1.00 96.03           O
ATOM   1225  CB  ASN A  76     -15.363   1.466  18.346  1.00 97.26           C
ATOM   1226 1HB  ASN A  76     -15.150   1.936  19.203  1.00 97.26           H
ATOM   1227 2HB  ASN A  76     -15.827   2.098  17.725  1.00 97.26           H
ATOM   1228  CG  ASN A  76     -16.297   0.304  18.646  1.00 91.86           C
ATOM   1229  OD1 ASN A  76     -15.890  -0.825  18.847  1.00 80.68           O
ATOM   1230  ND2 ASN A  76     -17.578   0.554  18.694  1.00 78.26           N
ATOM   1231 1HD2 ASN A  76     -18.224  -0.182  18.896  1.00 78.26           H
ATOM   1232 2HD2 ASN A  76     -17.913   1.482  18.529  1.00 78.26           H
ATOM   1233  N   LEU A  77     -13.099   0.054  15.662  1.00 97.28           N
ATOM   1234  H   LEU A  77     -12.231   0.260  16.114  1.00 97.28           H
ATOM   1235  CA  LEU A  77     -13.050  -0.606  14.361  1.00 97.00           C
ATOM   1236  HA  LEU A  77     -13.987  -0.897  14.168  1.00 97.00           H
ATOM   1237  C   LEU A  77     -12.128  -1.833  14.418  1.00 97.34           C
ATOM   1238  O   LEU A  77     -11.207  -1.857  15.222  1.00 96.43           O
ATOM   1239  CB  LEU A  77     -12.574   0.380  13.281  1.00 95.93           C
ATOM   1240 1HB  LEU A  77     -11.767   0.856  13.632  1.00 95.93           H
ATOM   1241 2HB  LEU A  77     -12.323  -0.148  12.470  1.00 95.93           H
ATOM   1242  CG  LEU A  77     -13.613   1.441  12.861  1.00 92.60           C
ATOM   1243  HG  LEU A  77     -13.871   1.949  13.682  1.00 92.60           H
ATOM   1244  CD1 LEU A  77     -12.998   2.345  11.796  1.00 88.41           C
ATOM   1245 1HD1 LEU A  77     -13.648   3.046  11.502  1.00 88.41           H
ATOM   1246 2HD1 LEU A  77     -12.729   1.818  10.990  1.00 88.41           H
ATOM   1247 3HD1 LEU A  77     -12.184   2.809  12.146  1.00 88.41           H
ATOM   1248  CD2 LEU A  77     -14.876   0.828  12.262  1.00 89.01           C
ATOM   1249 1HD2 LEU A  77     -15.529   1.538  12.000  1.00 89.01           H
ATOM   1250 2HD2 LEU A  77     -15.327   0.223  12.918  1.00 89.01           H
ATOM   1251 3HD2 LEU A  77     -14.662   0.291  11.446  1.00 89.01           H
ATOM   1252  N   PRO A  78     -12.323  -2.830  13.554  1.00 97.25           N
ATOM   1253  CA  PRO A  78     -11.394  -3.946  13.485  1.00 97.14           C
ATOM   1254  HA  PRO A  78     -11.236  -4.310  14.403  1.00 97.14           H
ATOM   1255  C   PRO A  78     -10.021  -3.498  12.971  1.00 97.41           C
ATOM   1256  O   PRO A  78      -9.928  -2.693  12.038  1.00 96.99           O
ATOM   1257  CB  PRO A  78     -12.074  -4.966  12.560  1.00 95.92           C
ATOM   1258 1HB  PRO A  78     -11.397  -5.459  12.013  1.00 95.92           H
ATOM   1259 2HB  PRO A  78     -12.617  -5.620  13.087  1.00 95.92           H
ATOM   1260  CG  PRO A  78     -12.972  -4.109  11.668  1.00 93.40           C
ATOM   1261 1HG  PRO A  78     -12.465  -3.758  10.881  1.00 93.40           H
ATOM   1262 2HG  PRO A  78     -13.763  -4.631  11.349  1.00 93.40           H
ATOM   1263  CD  PRO A  78     -13.401  -2.971  12.601  1.00 96.07           C
ATOM   1264 1HD  PRO A  78     -13.518  -2.112  12.103  1.00 96.07           H
ATOM   1265 2HD  PRO A  78     -14.247  -3.193  13.087  1.00 96.07           H
ATOM   1266  N   GLU A  79      -8.946  -4.080  13.510  1.00 97.39           N
ATOM   1267  H   GLU A  79      -9.100  -4.768  14.219  1.00 97.39           H
ATOM   1268  CA  GLU A  79      -7.547  -3.785  13.138  1.00 97.87           C
ATOM   1269  HA  GLU A  79      -7.375  -2.835  13.398  1.00 97.87           H
ATOM   1270  C   GLU A  79      -7.322  -3.882  11.623  1.00 97.88           C
ATOM   1271  O   GLU A  79      -6.682  -3.011  11.026  1.00 97.60           O
ATOM   1272  CB  GLU A  79      -6.617  -4.743  13.911  1.00 97.75           C
ATOM   1273 1HB  GLU A  79      -6.799  -4.629  14.888  1.00 97.75           H
ATOM   1274 2HB  GLU A  79      -6.840  -5.678  13.637  1.00 97.75           H
ATOM   1275  CG  GLU A  79      -5.107  -4.526  13.680  1.00 95.43           C
ATOM   1276 1HG  GLU A  79      -4.929  -3.542  13.698  1.00 95.43           H
ATOM   1277 2HG  GLU A  79      -4.613  -4.968  14.429  1.00 95.43           H
ATOM   1278  CD  GLU A  79      -4.564  -5.089  12.345  1.00 92.85           C
ATOM   1279  OE1 GLU A  79      -3.511  -4.597  11.868  1.00 88.42           O
ATOM   1280  OE2 GLU A  79      -5.201  -5.981  11.742  1.00 89.55           O
ATOM   1281  N   SER A  80      -7.961  -4.853  10.971  1.00 97.47           N
ATOM   1282  H   SER A  80      -8.515  -5.500  11.495  1.00 97.47           H
ATOM   1283  CA  SER A  80      -7.883  -5.009   9.513  1.00 97.24           C
ATOM   1284  HA  SER A  80      -6.911  -5.164   9.336  1.00 97.24           H
ATOM   1285  C   SER A  80      -8.311  -3.753   8.733  1.00 97.24           C
ATOM   1286  O   SER A  80      -7.779  -3.481   7.656  1.00 96.41           O
ATOM   1287  CB  SER A  80      -8.735  -6.205   9.082  1.00 96.54           C
ATOM   1288 1HB  SER A  80      -8.676  -6.339   8.093  1.00 96.54           H
ATOM   1289 2HB  SER A  80      -8.434  -7.036   9.549  1.00 96.54           H
ATOM   1290  OG  SER A  80     -10.102  -6.020   9.398  1.00 90.40           O
ATOM   1291  HG  SER A  80     -10.614  -5.978   8.590  1.00 90.40           H
ATOM   1292  N   ARG A  81      -9.249  -2.955   9.260  1.00 97.63           N
ATOM   1293  H   ARG A  81      -9.679  -3.235  10.118  1.00 97.63           H
ATOM   1294  CA  ARG A  81      -9.680  -1.692   8.647  1.00 97.60           C
ATOM   1295  HA  ARG A  81      -9.772  -1.896   7.672  1.00 97.60           H
ATOM   1296  C   ARG A  81      -8.630  -0.600   8.828  1.00 97.84           C
ATOM   1297  O   ARG A  81      -8.356   0.133   7.880  1.00 97.34           O
ATOM   1298  CB  ARG A  81     -11.033  -1.237   9.210  1.00 97.12           C
ATOM   1299 1HB  ARG A  81     -10.929  -1.085  10.193  1.00 97.12           H
ATOM   1300 2HB  ARG A  81     -11.285  -0.378   8.765  1.00 97.12           H
ATOM   1301  CG  ARG A  81     -12.171  -2.249   8.993  1.00 93.79           C
ATOM   1302 1HG  ARG A  81     -11.935  -3.106   9.451  1.00 93.79           H
ATOM   1303 2HG  ARG A  81     -13.013  -1.880   9.388  1.00 93.79           H
ATOM   1304  CD  ARG A  81     -12.415  -2.540   7.516  1.00 88.61           C
ATOM   1305 1HD  ARG A  81     -12.612  -1.689   7.029  1.00 88.61           H
ATOM   1306 2HD  ARG A  81     -11.607  -2.973   7.117  1.00 88.61           H
ATOM   1307  NE  ARG A  81     -13.554  -3.443   7.337  1.00 82.20           N
ATOM   1308  HE  ARG A  81     -13.974  -3.811   8.167  1.00 82.20           H
ATOM   1309  CZ  ARG A  81     -14.079  -3.817   6.187  1.00 78.90           C
ATOM   1310  NH1 ARG A  81     -13.584  -3.421   5.042  1.00 71.03           N
ATOM   1311 1HH1 ARG A  81     -12.786  -2.818   5.024  1.00 71.03           H
ATOM   1312 2HH1 ARG A  81     -14.004  -3.721   4.185  1.00 71.03           H
ATOM   1313  NH2 ARG A  81     -15.129  -4.607   6.157  1.00 72.46           N
ATOM   1314 1HH2 ARG A  81     -15.537  -4.930   7.011  1.00 72.46           H
ATOM   1315 2HH2 ARG A  81     -15.520  -4.885   5.280  1.00 72.46           H
ATOM   1316  N   VAL A  82      -8.005  -0.541  10.005  1.00 97.38           N
ATOM   1317  H   VAL A  82      -8.319  -1.146  10.737  1.00 97.38           H
ATOM   1318  CA  VAL A  82      -6.887   0.359  10.286  1.00 97.81           C
ATOM   1319  HA  VAL A  82      -7.219   1.283  10.097  1.00 97.81           H
ATOM   1320  C   VAL A  82      -5.713   0.040   9.355  1.00 97.92           C
ATOM   1321  O   VAL A  82      -5.199   0.929   8.684  1.00 97.56           O
ATOM   1322  CB  VAL A  82      -6.472   0.266  11.767  1.00 97.72           C
ATOM   1323  HB  VAL A  82      -6.194  -0.682  11.924  1.00 97.72           H
ATOM   1324  CG1 VAL A  82      -5.297   1.194  12.092  1.00 96.53           C
ATOM   1325 1HG1 VAL A  82      -5.040   1.122  13.056  1.00 96.53           H
ATOM   1326 2HG1 VAL A  82      -5.532   2.148  11.907  1.00 96.53           H
ATOM   1327 3HG1 VAL A  82      -4.495   0.963  11.542  1.00 96.53           H
ATOM   1328  CG2 VAL A  82      -7.640   0.637  12.692  1.00 96.31           C
ATOM   1329 1HG2 VAL A  82      -7.369   0.576  13.653  1.00 96.31           H
ATOM   1330 2HG2 VAL A  82      -8.417   0.023  12.552  1.00 96.31           H
ATOM   1331 3HG2 VAL A  82      -7.951   1.571  12.519  1.00 96.31           H
ATOM   1332  N   GLN A  83      -5.358  -1.238   9.214  1.00 98.02           N
ATOM   1333  H   GLN A  83      -5.851  -1.930   9.742  1.00 98.02           H
ATOM   1334  CA  GLN A  83      -4.283  -1.676   8.325  1.00 98.09           C
ATOM   1335  HA  GLN A  83      -3.458  -1.211   8.647  1.00 98.09           H
ATOM   1336  C   GLN A  83      -4.525  -1.260   6.862  1.00 97.99           C
ATOM   1337  O   GLN A  83      -3.639  -0.722   6.196  1.00 97.41           O
ATOM   1338  CB  GLN A  83      -4.146  -3.195   8.439  1.00 97.81           C
ATOM   1339 1HB  GLN A  83      -4.109  -3.443   9.407  1.00 97.81           H
ATOM   1340 2HB  GLN A  83      -4.945  -3.622   8.016  1.00 97.81           H
ATOM   1341  CG  GLN A  83      -2.879  -3.713   7.745  1.00 95.59           C
ATOM   1342 1HG  GLN A  83      -2.855  -3.357   6.811  1.00 95.59           H
ATOM   1343 2HG  GLN A  83      -2.079  -3.385   8.248  1.00 95.59           H
ATOM   1344  CD  GLN A  83      -2.820  -5.233   7.683  1.00 92.59           C
ATOM   1345  OE1 GLN A  83      -3.817  -5.914   7.717  1.00 87.49           O
ATOM   1346  NE2 GLN A  83      -1.655  -5.812   7.524  1.00 84.37           N
ATOM   1347 1HE2 GLN A  83      -1.599  -6.806   7.433  1.00 84.37           H
ATOM   1348 2HE2 GLN A  83      -0.822  -5.260   7.494  1.00 84.37           H
ATOM   1349  N   VAL A  84      -5.750  -1.473   6.363  1.00 97.75           N
ATOM   1350  H   VAL A  84      -6.428  -1.933   6.936  1.00 97.75           H
ATOM   1351  CA  VAL A  84      -6.137  -1.058   5.006  1.00 97.56           C
ATOM   1352  HA  VAL A  84      -5.444  -1.452   4.402  1.00 97.56           H
ATOM   1353  C   VAL A  84      -6.096   0.464   4.858  1.00 97.72           C
ATOM   1354  O   VAL A  84      -5.607   0.961   3.840  1.00 97.39           O
ATOM   1355  CB  VAL A  84      -7.533  -1.615   4.640  1.00 96.93           C
ATOM   1356  HB  VAL A  84      -8.143  -1.366   5.392  1.00 96.93           H
ATOM   1357  CG1 VAL A  84      -8.080  -1.030   3.332  1.00 94.69           C
ATOM   1358 1HG1 VAL A  84      -8.982  -1.407   3.120  1.00 94.69           H
ATOM   1359 2HG1 VAL A  84      -7.473  -1.237   2.565  1.00 94.69           H
ATOM   1360 3HG1 VAL A  84      -8.169  -0.036   3.394  1.00 94.69           H
ATOM   1361  CG2 VAL A  84      -7.462  -3.133   4.447  1.00 94.87           C
ATOM   1362 1HG2 VAL A  84      -8.359  -3.506   4.210  1.00 94.87           H
ATOM   1363 2HG2 VAL A  84      -7.152  -3.586   5.283  1.00 94.87           H
ATOM   1364 3HG2 VAL A  84      -6.826  -3.372   3.713  1.00 94.87           H
ATOM   1365  N   TRP A  85      -6.544   1.211   5.867  1.00 97.59           N
ATOM   1366  H   TRP A  85      -6.939   0.756   6.665  1.00 97.59           H
ATOM   1367  CA  TRP A  85      -6.480   2.666   5.850  1.00 97.72           C
ATOM   1368  HA  TRP A  85      -6.970   2.950   5.026  1.00 97.72           H
ATOM   1369  C   TRP A  85      -5.039   3.164   5.726  1.00 97.87           C
ATOM   1370  O   TRP A  85      -4.743   3.949   4.825  1.00 97.74           O
ATOM   1371  CB  TRP A  85      -7.185   3.234   7.088  1.00 97.98           C
ATOM   1372 1HB  TRP A  85      -8.124   2.890   7.115  1.00 97.98           H
ATOM   1373 2HB  TRP A  85      -6.696   2.935   7.908  1.00 97.98           H
ATOM   1374  CG  TRP A  85      -7.237   4.735   7.096  1.00 98.03           C
ATOM   1375  CD1 TRP A  85      -8.272   5.487   6.636  1.00 97.22           C
ATOM   1376  HD1 TRP A  85      -9.127   5.127   6.262  1.00 97.22           H
ATOM   1377  CD2 TRP A  85      -6.223   5.672   7.542  1.00 98.00           C
ATOM   1378  NE1 TRP A  85      -7.959   6.822   6.766  1.00 97.36           N
ATOM   1379  HE1 TRP A  85      -8.565   7.572   6.503  1.00 97.36           H
ATOM   1380  CE2 TRP A  85      -6.707   6.990   7.304  1.00 97.79           C
ATOM   1381  CE3 TRP A  85      -4.947   5.533   8.112  1.00 97.57           C
ATOM   1382  HE3 TRP A  85      -4.583   4.621   8.303  1.00 97.57           H
ATOM   1383  CZ2 TRP A  85      -5.944   8.131   7.605  1.00 97.40           C
ATOM   1384  HZ2 TRP A  85      -6.303   9.047   7.427  1.00 97.40           H
ATOM   1385  CZ3 TRP A  85      -4.178   6.672   8.416  1.00 96.96           C
ATOM   1386  HZ3 TRP A  85      -3.270   6.560   8.819  1.00 96.96           H
ATOM   1387  CH2 TRP A  85      -4.666   7.957   8.162  1.00 96.86           C
ATOM   1388  HH2 TRP A  85      -4.103   8.755   8.378  1.00 96.86           H
ATOM   1389  N   PHE A  86      -4.109   2.637   6.532  1.00 98.11           N
ATOM   1390  H   PHE A  86      -4.395   1.971   7.220  1.00 98.11           H
ATOM   1391  CA  PHE A  86      -2.687   2.994   6.450  1.00 98.12           C
ATOM   1392  HA  PHE A  86      -2.666   3.988   6.554  1.00 98.12           H
ATOM   1393  C   PHE A  86      -2.070   2.645   5.094  1.00 97.92           C
ATOM   1394  O   PHE A  86      -1.315   3.444   4.528  1.00 97.33           O
ATOM   1395  CB  PHE A  86      -1.912   2.301   7.578  1.00 98.08           C
ATOM   1396 1HB  PHE A  86      -2.359   1.434   7.796  1.00 98.08           H
ATOM   1397 2HB  PHE A  86      -0.976   2.126   7.272  1.00 98.08           H
ATOM   1398  CG  PHE A  86      -1.852   3.132   8.834  1.00 98.20           C
ATOM   1399  CD1 PHE A  86      -0.837   4.091   8.983  1.00 96.78           C
ATOM   1400  HD1 PHE A  86      -0.129   4.180   8.282  1.00 96.78           H
ATOM   1401  CD2 PHE A  86      -2.828   2.998   9.830  1.00 97.07           C
ATOM   1402  HD2 PHE A  86      -3.546   2.309   9.733  1.00 97.07           H
ATOM   1403  CE1 PHE A  86      -0.812   4.925  10.113  1.00 97.03           C
ATOM   1404  HE1 PHE A  86      -0.093   5.612  10.214  1.00 97.03           H
ATOM   1405  CE2 PHE A  86      -2.805   3.824  10.962  1.00 96.76           C
ATOM   1406  HE2 PHE A  86      -3.504   3.724  11.670  1.00 96.76           H
ATOM   1407  CZ  PHE A  86      -1.799   4.790  11.098  1.00 97.47           C
ATOM   1408  HZ  PHE A  86      -1.786   5.385  11.901  1.00 97.47           H
ATOM   1409  N   LYS A  87      -2.411   1.484   4.525  1.00 98.06           N
ATOM   1410  H   LYS A  87      -2.990   0.850   5.037  1.00 98.06           H
ATOM   1411  CA  LYS A  87      -1.968   1.103   3.175  1.00 97.79           C
ATOM   1412  HA  LYS A  87      -0.968   1.108   3.188  1.00 97.79           H
ATOM   1413  C   LYS A  87      -2.416   2.131   2.129  1.00 97.62           C
ATOM   1414  O   LYS A  87      -1.594   2.582   1.328  1.00 97.14           O
ATOM   1415  CB  LYS A  87      -2.477  -0.313   2.853  1.00 97.28           C
ATOM   1416 1HB  LYS A  87      -2.134  -0.942   3.551  1.00 97.28           H
ATOM   1417 2HB  LYS A  87      -3.477  -0.305   2.874  1.00 97.28           H
ATOM   1418  CG  LYS A  87      -2.020  -0.816   1.474  1.00 89.86           C
ATOM   1419 1HG  LYS A  87      -2.361  -0.192   0.771  1.00 89.86           H
ATOM   1420 2HG  LYS A  87      -1.020  -0.832   1.449  1.00 89.86           H
ATOM   1421  CD  LYS A  87      -2.551  -2.231   1.188  1.00 85.56           C
ATOM   1422 1HD  LYS A  87      -2.178  -2.864   1.866  1.00 85.56           H
ATOM   1423 2HD  LYS A  87      -3.549  -2.225   1.250  1.00 85.56           H
ATOM   1424  CE  LYS A  87      -2.149  -2.710  -0.203  1.00 76.44           C
ATOM   1425 1HE  LYS A  87      -2.519  -2.083  -0.888  1.00 76.44           H
ATOM   1426 2HE  LYS A  87      -1.151  -2.727  -0.271  1.00 76.44           H
ATOM   1427  NZ  LYS A  87      -2.659  -4.076  -0.499  1.00 71.16           N
ATOM   1428 1HZ  LYS A  87      -2.385  -4.370  -1.414  1.00 71.16           H
ATOM   1429 2HZ  LYS A  87      -3.658  -4.103  -0.454  1.00 71.16           H
ATOM   1430 3HZ  LYS A  87      -2.303  -4.741   0.157  1.00 71.16           H
ATOM   1431  N   ASN A  88      -3.674   2.522   2.169  1.00 97.48           N
ATOM   1432  H   ASN A  88      -4.267   2.133   2.874  1.00 97.48           H
ATOM   1433  CA  ASN A  88      -4.250   3.492   1.240  1.00 97.22           C
ATOM   1434  HA  ASN A  88      -4.002   3.184   0.321  1.00 97.22           H
ATOM   1435  C   ASN A  88      -3.654   4.894   1.447  1.00 97.34           C
ATOM   1436  O   ASN A  88      -3.316   5.569   0.474  1.00 96.52           O
ATOM   1437  CB  ASN A  88      -5.775   3.497   1.409  1.00 96.78           C
ATOM   1438 1HB  ASN A  88      -5.992   3.591   2.381  1.00 96.78           H
ATOM   1439 2HB  ASN A  88      -6.153   4.274   0.906  1.00 96.78           H
ATOM   1440  CG  ASN A  88      -6.432   2.231   0.894  1.00 92.75           C
ATOM   1441  OD1 ASN A  88      -5.859   1.442   0.160  1.00 84.82           O
ATOM   1442  ND2 ASN A  88      -7.683   2.002   1.235  1.00 83.38           N
ATOM   1443 1HD2 ASN A  88      -8.154   1.189   0.893  1.00 83.38           H
ATOM   1444 2HD2 ASN A  88      -8.163   2.642   1.836  1.00 83.38           H
ATOM   1445  N   ARG A  89      -3.459   5.312   2.698  1.00 97.70           N
ATOM   1446  H   ARG A  89      -3.710   4.702   3.449  1.00 97.70           H
ATOM   1447  CA  ARG A  89      -2.892   6.628   3.023  1.00 97.75           C
ATOM   1448  HA  ARG A  89      -3.425   7.304   2.514  1.00 97.75           H
ATOM   1449  C   ARG A  89      -1.454   6.766   2.535  1.00 97.76           C
ATOM   1450  O   ARG A  89      -1.124   7.783   1.924  1.00 97.10           O
ATOM   1451  CB  ARG A  89      -3.028   6.874   4.538  1.00 97.63           C
ATOM   1452 1HB  ARG A  89      -3.971   6.675   4.806  1.00 97.63           H
ATOM   1453 2HB  ARG A  89      -2.407   6.252   5.015  1.00 97.63           H
ATOM   1454  CG  ARG A  89      -2.696   8.315   4.967  1.00 95.69           C
ATOM   1455 1HG  ARG A  89      -2.807   8.393   5.958  1.00 95.69           H
ATOM   1456 2HG  ARG A  89      -1.748   8.518   4.720  1.00 95.69           H
ATOM   1457  CD  ARG A  89      -3.609   9.338   4.289  1.00 93.21           C
ATOM   1458 1HD  ARG A  89      -3.415   9.374   3.309  1.00 93.21           H
ATOM   1459 2HD  ARG A  89      -4.567   9.089   4.430  1.00 93.21           H
ATOM   1460  NE  ARG A  89      -3.393  10.675   4.851  1.00 91.44           N
ATOM   1461  HE  ARG A  89      -3.438  10.738   5.848  1.00 91.44           H
ATOM   1462  CZ  ARG A  89      -3.147  11.807   4.216  1.00 91.47           C
ATOM   1463  NH1 ARG A  89      -3.055  11.881   2.916  1.00 85.21           N
ATOM   1464 1HH1 ARG A  89      -3.172  11.059   2.359  1.00 85.21           H
ATOM   1465 2HH1 ARG A  89      -2.867  12.760   2.477  1.00 85.21           H
ATOM   1466  NH2 ARG A  89      -2.999  12.889   4.900  1.00 87.95           N
ATOM   1467 1HH2 ARG A  89      -3.071  12.864   5.897  1.00 87.95           H
ATOM   1468 2HH2 ARG A  89      -2.812  13.754   4.434  1.00 87.95           H
ATOM   1469  N   ARG A  90      -0.622   5.724   2.694  1.00 97.85           N
ATOM   1470  H   ARG A  90      -0.940   4.937   3.222  1.00 97.85           H
ATOM   1471  CA  ARG A  90       0.735   5.685   2.128  1.00 97.68           C
ATOM   1472  HA  ARG A  90       1.169   6.519   2.470  1.00 97.68           H
ATOM   1473  C   ARG A  90       0.726   5.717   0.594  1.00 97.42           C
ATOM   1474  O   ARG A  90       1.565   6.397   0.003  1.00 96.99           O
ATOM   1475  CB  ARG A  90       1.486   4.433   2.612  1.00 97.46           C
ATOM   1476 1HB  ARG A  90       0.900   3.635   2.474  1.00 97.46           H
ATOM   1477 2HB  ARG A  90       2.321   4.331   2.071  1.00 97.46           H
ATOM   1478  CG  ARG A  90       1.871   4.506   4.096  1.00 96.42           C
ATOM   1479 1HG  ARG A  90       2.325   5.379   4.272  1.00 96.42           H
ATOM   1480 2HG  ARG A  90       1.042   4.444   4.651  1.00 96.42           H
ATOM   1481  CD  ARG A  90       2.818   3.364   4.485  1.00 95.45           C
ATOM   1482 1HD  ARG A  90       3.666   3.445   3.962  1.00 95.45           H
ATOM   1483 2HD  ARG A  90       3.022   3.422   5.462  1.00 95.45           H
ATOM   1484  NE  ARG A  90       2.261   2.024   4.225  1.00 93.64           N
ATOM   1485  HE  ARG A  90       2.355   1.668   3.295  1.00 93.64           H
ATOM   1486  CZ  ARG A  90       1.647   1.245   5.107  1.00 94.97           C
ATOM   1487  NH1 ARG A  90       1.403   1.636   6.328  1.00 89.59           N
ATOM   1488 1HH1 ARG A  90       1.681   2.549   6.625  1.00 89.59           H
ATOM   1489 2HH1 ARG A  90       0.938   1.022   6.966  1.00 89.59           H
ATOM   1490  NH2 ARG A  90       1.291   0.038   4.784  1.00 91.56           N
ATOM   1491 1HH2 ARG A  90       1.479  -0.310   3.866  1.00 91.56           H
ATOM   1492 2HH2 ARG A  90       0.829  -0.543   5.454  1.00 91.56           H
ATOM   1493  N   ALA A  91      -0.206   5.015  -0.046  1.00 97.97           N
ATOM   1494  H   ALA A  91      -0.836   4.447   0.484  1.00 97.97           H
ATOM   1495  CA  ALA A  91      -0.334   5.051  -1.499  1.00 97.71           C
ATOM   1496  HA  ALA A  91       0.570   4.828  -1.863  1.00 97.71           H
ATOM   1497  C   ALA A  91      -0.698   6.456  -2.000  1.00 97.50           C
ATOM   1498  O   ALA A  91      -0.041   6.951  -2.920  1.00 96.67           O
ATOM   1499  CB  ALA A  91      -1.356   3.993  -1.944  1.00 97.49           C
ATOM   1500 1HB  ALA A  91      -1.102   3.086  -1.608  1.00 97.49           H
ATOM   1501 2HB  ALA A  91      -1.413   3.947  -2.941  1.00 97.49           H
ATOM   1502 3HB  ALA A  91      -2.268   4.206  -1.594  1.00 97.49           H
ATOM   1503  N   LYS A  92      -1.648   7.133  -1.341  1.00 97.05           N
ATOM   1504  H   LYS A  92      -2.135   6.667  -0.602  1.00 97.05           H
ATOM   1505  CA  LYS A  92      -2.012   8.519  -1.644  1.00 96.66           C
ATOM   1506  HA  LYS A  92      -2.256   8.529  -2.614  1.00 96.66           H
ATOM   1507  C   LYS A  92      -0.827   9.471  -1.473  1.00 96.67           C
ATOM   1508  O   LYS A  92      -0.561  10.274  -2.356  1.00 96.23           O
ATOM   1509  CB  LYS A  92      -3.227   8.939  -0.793  1.00 96.05           C
ATOM   1510 1HB  LYS A  92      -3.954   8.264  -0.917  1.00 96.05           H
ATOM   1511 2HB  LYS A  92      -2.953   8.962   0.169  1.00 96.05           H
ATOM   1512  CG  LYS A  92      -3.765  10.332  -1.192  1.00 88.57           C
ATOM   1513 1HG  LYS A  92      -3.066  11.014  -0.977  1.00 88.57           H
ATOM   1514 2HG  LYS A  92      -3.941  10.333  -2.176  1.00 88.57           H
ATOM   1515  CD  LYS A  92      -5.066  10.727  -0.468  1.00 84.20           C
ATOM   1516 1HD  LYS A  92      -5.766  10.037  -0.650  1.00 84.20           H
ATOM   1517 2HD  LYS A  92      -4.893  10.776   0.516  1.00 84.20           H
ATOM   1518  CE  LYS A  92      -5.563  12.099  -0.965  1.00 77.51           C
ATOM   1519 1HE  LYS A  92      -4.896  12.800  -0.713  1.00 77.51           H
ATOM   1520 2HE  LYS A  92      -5.659  12.072  -1.960  1.00 77.51           H
ATOM   1521  NZ  LYS A  92      -6.870  12.514  -0.408  1.00 70.87           N
ATOM   1522 1HZ  LYS A  92      -7.143  13.408  -0.763  1.00 70.87           H
ATOM   1523 2HZ  LYS A  92      -6.831  12.578   0.589  1.00 70.87           H
ATOM   1524 3HZ  LYS A  92      -7.586  11.857  -0.646  1.00 70.87           H
ATOM   1525  N   CYS A  93      -0.070   9.336  -0.393  1.00 96.91           N
ATOM   1526  H   CYS A  93      -0.323   8.644   0.283  1.00 96.91           H
ATOM   1527  CA  CYS A  93       1.118  10.153  -0.145  1.00 96.30           C
ATOM   1528  HA  CYS A  93       0.819  11.107  -0.162  1.00 96.30           H
ATOM   1529  C   CYS A  93       2.167   9.994  -1.253  1.00 96.48           C
ATOM   1530  O   CYS A  93       2.682  10.991  -1.765  1.00 94.65           O
ATOM   1531  CB  CYS A  93       1.680   9.780   1.235  1.00 95.05           C
ATOM   1532 1HB  CYS A  93       0.905   9.845   1.864  1.00 95.05           H
ATOM   1533 2HB  CYS A  93       1.967   8.825   1.156  1.00 95.05           H
ATOM   1534  SG  CYS A  93       3.048  10.876   1.708  1.00 81.81           S
ATOM   1535  HG  CYS A  93       4.158  10.171   1.823  1.00 81.81           H
ATOM   1536  N   ARG A  94       2.443   8.771  -1.715  1.00 96.34           N
ATOM   1537  H   ARG A  94       2.013   7.985  -1.272  1.00 96.34           H
ATOM   1538  CA  ARG A  94       3.355   8.529  -2.851  1.00 95.96           C
ATOM   1539  HA  ARG A  94       4.202   8.997  -2.598  1.00 95.96           H
ATOM   1540  C   ARG A  94       2.830   9.131  -4.152  1.00 96.27           C
ATOM   1541  O   ARG A  94       3.610   9.703  -4.905  1.00 95.50           O
ATOM   1542  CB  ARG A  94       3.598   7.026  -3.042  1.00 95.26           C
ATOM   1543 1HB  ARG A  94       2.713   6.560  -3.058  1.00 95.26           H
ATOM   1544 2HB  ARG A  94       4.064   6.888  -3.916  1.00 95.26           H
ATOM   1545  CG  ARG A  94       4.456   6.411  -1.925  1.00 90.05           C
ATOM   1546 1HG  ARG A  94       5.275   6.971  -1.797  1.00 90.05           H
ATOM   1547 2HG  ARG A  94       3.926   6.397  -1.077  1.00 90.05           H
ATOM   1548  CD  ARG A  94       4.880   4.976  -2.275  1.00 86.46           C
ATOM   1549 1HD  ARG A  94       5.392   4.976  -3.134  1.00 86.46           H
ATOM   1550 2HD  ARG A  94       5.454   4.606  -1.544  1.00 86.46           H
ATOM   1551  NE  ARG A  94       3.734   4.076  -2.439  1.00 75.63           N
ATOM   1552  HE  ARG A  94       3.273   4.092  -3.326  1.00 75.63           H
ATOM   1553  CZ  ARG A  94       3.249   3.247  -1.535  1.00 72.20           C
ATOM   1554  NH1 ARG A  94       3.757   3.162  -0.337  1.00 65.15           N
ATOM   1555 1HH1 ARG A  94       4.536   3.735  -0.082  1.00 65.15           H
ATOM   1556 2HH1 ARG A  94       3.368   2.524   0.327  1.00 65.15           H
ATOM   1557  NH2 ARG A  94       2.248   2.456  -1.825  1.00 63.74           N
ATOM   1558 1HH2 ARG A  94       1.843   2.476  -2.739  1.00 63.74           H
ATOM   1559 2HH2 ARG A  94       1.888   1.831  -1.132  1.00 63.74           H
ATOM   1560  N   GLN A  95       1.537   9.012  -4.410  1.00 95.43           N
ATOM   1561  H   GLN A  95       0.960   8.508  -3.767  1.00 95.43           H
ATOM   1562  CA  GLN A  95       0.926   9.593  -5.603  1.00 95.07           C
ATOM   1563  HA  GLN A  95       1.447   9.250  -6.385  1.00 95.07           H
ATOM   1564  C   GLN A  95       1.038  11.122  -5.610  1.00 95.24           C
ATOM   1565  O   GLN A  95       1.395  11.703  -6.633  1.00 93.86           O
ATOM   1566  CB  GLN A  95      -0.531   9.128  -5.688  1.00 94.50           C
ATOM   1567 1HB  GLN A  95      -0.551   8.129  -5.652  1.00 94.50           H
ATOM   1568 2HB  GLN A  95      -1.032   9.500  -4.907  1.00 94.50           H
ATOM   1569  CG  GLN A  95      -1.215   9.594  -6.987  1.00 79.72           C
ATOM   1570 1HG  GLN A  95      -1.200  10.593  -7.020  1.00 79.72           H
ATOM   1571 2HG  GLN A  95      -0.710   9.226  -7.768  1.00 79.72           H
ATOM   1572  CD  GLN A  95      -2.664   9.131  -7.089  1.00 75.48           C
ATOM   1573  OE1 GLN A  95      -3.193   8.430  -6.251  1.00 67.51           O
ATOM   1574  NE2 GLN A  95      -3.356   9.514  -8.147  1.00 66.08           N
ATOM   1575 1HE2 GLN A  95      -4.308   9.226  -8.253  1.00 66.08           H
ATOM   1576 2HE2 GLN A  95      -2.928  10.092  -8.842  1.00 66.08           H
ATOM   1577  N   GLN A  96       0.800  11.764  -4.478  1.00 95.54           N
ATOM   1578  H   GLN A  96       0.507  11.234  -3.682  1.00 95.54           H
ATOM   1579  CA  GLN A  96       0.946  13.217  -4.336  1.00 94.14           C
ATOM   1580  HA  GLN A  96       0.389  13.616  -5.065  1.00 94.14           H
ATOM   1581  C   GLN A  96       2.402  13.673  -4.529  1.00 94.02           C
ATOM   1582  O   GLN A  96       2.650  14.669  -5.206  1.00 92.09           O
ATOM   1583  CB  GLN A  96       0.436  13.641  -2.954  1.00 93.11           C
ATOM   1584 1HB  GLN A  96       0.819  13.024  -2.266  1.00 93.11           H
ATOM   1585 2HB  GLN A  96       0.742  14.575  -2.771  1.00 93.11           H
ATOM   1586  CG  GLN A  96      -1.100  13.592  -2.869  1.00 81.48           C
ATOM   1587 1HG  GLN A  96      -1.478  14.283  -3.485  1.00 81.48           H
ATOM   1588 2HG  GLN A  96      -1.409  12.685  -3.155  1.00 81.48           H
ATOM   1589  CD  GLN A  96      -1.617  13.864  -1.446  1.00 76.74           C
ATOM   1590  OE1 GLN A  96      -0.964  13.595  -0.457  1.00 68.85           O
ATOM   1591  NE2 GLN A  96      -2.821  14.378  -1.310  1.00 65.92           N
ATOM   1592 1HE2 GLN A  96      -3.193  14.545  -0.397  1.00 65.92           H
ATOM   1593 2HE2 GLN A  96      -3.364  14.602  -2.120  1.00 65.92           H
ATOM   1594  N   GLN A  97       3.362  12.924  -4.005  1.00 95.01           N
ATOM   1595  H   GLN A  97       3.112  12.137  -3.441  1.00 95.01           H
ATOM   1596  CA  GLN A  97       4.783  13.219  -4.231  1.00 93.72           C
ATOM   1597  HA  GLN A  97       4.911  14.171  -3.952  1.00 93.72           H
ATOM   1598  C   GLN A  97       5.173  13.086  -5.712  1.00 93.43           C
ATOM   1599  O   GLN A  97       5.930  13.910  -6.231  1.00 91.48           O
ATOM   1600  CB  GLN A  97       5.631  12.281  -3.376  1.00 92.46           C
ATOM   1601 1HB  GLN A  97       5.289  11.348  -3.491  1.00 92.46           H
ATOM   1602 2HB  GLN A  97       6.578  12.330  -3.692  1.00 92.46           H
ATOM   1603  CG  GLN A  97       5.577  12.659  -1.879  1.00 80.70           C
ATOM   1604 1HG  GLN A  97       6.009  13.552  -1.756  1.00 80.70           H
ATOM   1605 2HG  GLN A  97       4.620  12.709  -1.593  1.00 80.70           H
ATOM   1606  CD  GLN A  97       6.295  11.649  -0.983  1.00 75.84           C
ATOM   1607  OE1 GLN A  97       6.630  10.544  -1.371  1.00 67.56           O
ATOM   1608  NE2 GLN A  97       6.537  11.999   0.257  1.00 63.43           N
ATOM   1609 1HE2 GLN A  97       6.994  11.361   0.877  1.00 63.43           H
ATOM   1610 2HE2 GLN A  97       6.265  12.904   0.583  1.00 63.43           H
ATOM   1611  N   GLN A  98       4.634  12.095  -6.401  1.00 93.45           N
ATOM   1612  H   GLN A  98       4.036  11.450  -5.926  1.00 93.45           H
ATOM   1613  CA  GLN A  98       4.879  11.904  -7.835  1.00 93.06           C
ATOM   1614  HA  GLN A  98       5.869  11.994  -7.940  1.00 93.06           H
ATOM   1615  C   GLN A  98       4.206  12.979  -8.701  1.00 92.10           C
ATOM   1616  O   GLN A  98       4.794  13.401  -9.696  1.00 89.46           O
ATOM   1617  CB  GLN A  98       4.405  10.511  -8.256  1.00 91.99           C
ATOM   1618 1HB  GLN A  98       3.484  10.362  -7.895  1.00 91.99           H
ATOM   1619 2HB  GLN A  98       4.383  10.467  -9.255  1.00 91.99           H
ATOM   1620  CG  GLN A  98       5.340   9.407  -7.723  1.00 83.49           C
ATOM   1621 1HG  GLN A  98       6.234   9.506  -8.160  1.00 83.49           H
ATOM   1622 2HG  GLN A  98       5.438   9.520  -6.734  1.00 83.49           H
ATOM   1623  CD  GLN A  98       4.811   7.990  -8.004  1.00 77.34           C
ATOM   1624  OE1 GLN A  98       3.728   7.770  -8.521  1.00 69.49           O
ATOM   1625  NE2 GLN A  98       5.570   6.974  -7.676  1.00 66.26           N
ATOM   1626 1HE2 GLN A  98       5.258   6.040  -7.850  1.00 66.26           H
ATOM   1627 2HE2 GLN A  98       6.461   7.132  -7.251  1.00 66.26           H
ATOM   1628  N   SER A  99       3.017  13.434  -8.331  1.00 92.30           N
ATOM   1629  H   SER A  99       2.568  13.026  -7.536  1.00 92.30           H
ATOM   1630  CA  SER A  99       2.342  14.516  -9.052  1.00 90.86           C
ATOM   1631  HA  SER A  99       2.476  14.277 -10.014  1.00 90.86           H
ATOM   1632  C   SER A  99       2.981  15.888  -8.812  1.00 88.78           C
ATOM   1633  O   SER A  99       3.000  16.706  -9.724  1.00 82.10           O
ATOM   1634  CB  SER A  99       0.846  14.551  -8.704  1.00 88.44           C
ATOM   1635 1HB  SER A  99       0.392  15.304  -9.180  1.00 88.44           H
ATOM   1636 2HB  SER A  99       0.408  13.687  -8.952  1.00 88.44           H
ATOM   1637  OG  SER A  99       0.616  14.743  -7.328  1.00 76.70           O
ATOM   1638  HG  SER A  99      -0.326  14.787  -7.165  1.00 76.70           H
ATOM   1639  N   GLY A 100       3.554  16.106  -7.636  1.00 84.92           N
ATOM   1640  H   GLY A 100       3.503  15.391  -6.939  1.00 84.92           H
ATOM   1641  CA  GLY A 100       4.259  17.350  -7.313  1.00 82.97           C
ATOM   1642 1HA  GLY A 100       3.684  18.106  -7.626  1.00 82.97           H
ATOM   1643 2HA  GLY A 100       4.349  17.389  -6.318  1.00 82.97           H
ATOM   1644  C   GLY A 100       5.647  17.475  -7.950  1.00 80.73           C
ATOM   1645  O   GLY A 100       6.099  18.577  -8.238  1.00 74.38           O
ATOM   1646  N   SER A 101       6.319  16.357  -8.242  1.00 79.94           N
ATOM   1647  H   SER A 101       5.885  15.480  -8.035  1.00 79.94           H
ATOM   1648  CA  SER A 101       7.663  16.338  -8.852  1.00 77.78           C
ATOM   1649  HA  SER A 101       8.036  17.236  -8.616  1.00 77.78           H
ATOM   1650  C   SER A 101       7.678  16.268 -10.384  1.00 73.82           C
ATOM   1651  O   SER A 101       8.742  16.198 -10.991  1.00 64.95           O
ATOM   1652  CB  SER A 101       8.505  15.216  -8.238  1.00 72.21           C
ATOM   1653 1HB  SER A 101       9.435  15.235  -8.604  1.00 72.21           H
ATOM   1654 2HB  SER A 101       8.536  15.305  -7.242  1.00 72.21           H
ATOM   1655  OG  SER A 101       7.967  13.939  -8.527  1.00 61.27           O
ATOM   1656  HG  SER A 101       7.014  14.001  -8.592  1.00 61.27           H
ATOM   1657  N   GLY A 102       6.522  16.246 -11.039  1.00 69.51           N
ATOM   1658  H   GLY A 102       5.689  16.500 -10.547  1.00 69.51           H
ATOM   1659  CA  GLY A 102       6.413  15.871 -12.435  1.00 67.16           C
ATOM   1660 1HA  GLY A 102       7.327  15.950 -12.833  1.00 67.16           H
ATOM   1661 2HA  GLY A 102       6.119  14.916 -12.461  1.00 67.16           H
ATOM   1662  C   GLY A 102       5.447  16.708 -13.245  1.00 64.42           C
ATOM   1663  O   GLY A 102       4.451  16.184 -13.739  1.00 59.48           O
ATOM   1664  N   THR A 103       5.797  17.952 -13.555  1.00 60.72           N
ATOM   1665  H   THR A 103       6.421  18.439 -12.944  1.00 60.72           H
ATOM   1666  CA  THR A 103       5.303  18.650 -14.766  1.00 60.18           C
ATOM   1667  HA  THR A 103       4.314  18.502 -14.773  1.00 60.18           H
ATOM   1668  C   THR A 103       5.929  18.035 -16.026  1.00 57.86           C
ATOM   1669  O   THR A 103       6.499  18.713 -16.872  1.00 52.43           O
ATOM   1670  CB  THR A 103       5.536  20.166 -14.707  1.00 55.63           C
ATOM   1671  HB  THR A 103       6.492  20.353 -14.933  1.00 55.63           H
ATOM   1672  OG1 THR A 103       5.331  20.640 -13.410  1.00 48.59           O
ATOM   1673  HG1 THR A 103       5.284  21.596 -13.423  1.00 48.59           H
ATOM   1674  CG2 THR A 103       4.566  20.932 -15.612  1.00 47.00           C
ATOM   1675 1HG2 THR A 103       4.731  21.917 -15.562  1.00 47.00           H
ATOM   1676 2HG2 THR A 103       3.617  20.765 -15.343  1.00 47.00           H
ATOM   1677 3HG2 THR A 103       4.669  20.651 -16.566  1.00 47.00           H
ATOM   1678  N   LYS A 104       5.864  16.719 -16.157  1.00 47.11           N
ATOM   1679  H   LYS A 104       5.736  16.161 -15.337  1.00 47.11           H
ATOM   1680  CA  LYS A 104       5.972  16.050 -17.448  1.00 50.26           C
ATOM   1681  HA  LYS A 104       6.366  16.688 -18.109  1.00 50.26           H
ATOM   1682  C   LYS A 104       4.557  15.689 -17.865  1.00 50.79           C
ATOM   1683  O   LYS A 104       4.049  14.609 -17.572  1.00 48.05           O
ATOM   1684  CB  LYS A 104       6.953  14.864 -17.412  1.00 46.26           C
ATOM   1685 1HB  LYS A 104       6.811  14.342 -16.571  1.00 46.26           H
ATOM   1686 2HB  LYS A 104       6.790  14.274 -18.203  1.00 46.26           H
ATOM   1687  CG  LYS A 104       8.399  15.371 -17.452  1.00 41.20           C
ATOM   1688 1HG  LYS A 104       8.504  15.980 -18.238  1.00 41.20           H
ATOM   1689 2HG  LYS A 104       8.585  15.878 -16.610  1.00 41.20           H
ATOM   1690  CD  LYS A 104       9.414  14.230 -17.574  1.00 37.77           C
ATOM   1691 1HD  LYS A 104       9.326  13.619 -16.787  1.00 37.77           H
ATOM   1692 2HD  LYS A 104       9.240  13.718 -18.415  1.00 37.77           H
ATOM   1693  CE  LYS A 104      10.831  14.813 -17.613  1.00 34.55           C
ATOM   1694 1HE  LYS A 104      10.922  15.409 -18.410  1.00 34.55           H
ATOM   1695 2HE  LYS A 104      10.995  15.342 -16.780  1.00 34.55           H
ATOM   1696  NZ  LYS A 104      11.878  13.765 -17.703  1.00 31.51           N
ATOM   1697 1HZ  LYS A 104      12.791  14.172 -17.727  1.00 31.51           H
ATOM   1698 2HZ  LYS A 104      11.765  13.215 -18.531  1.00 31.51           H
ATOM   1699 3HZ  LYS A 104      11.837  13.149 -16.917  1.00 31.51           H
ATOM   1700  N   SER A 105       3.941  16.629 -18.554  1.00 47.74           N
ATOM   1701  H   SER A 105       4.330  17.550 -18.523  1.00 47.74           H
ATOM   1702  CA  SER A 105       2.745  16.437 -19.354  1.00 51.39           C
ATOM   1703  HA  SER A 105       1.977  16.270 -18.735  1.00 51.39           H
ATOM   1704  C   SER A 105       2.946  15.221 -20.255  1.00 51.57           C
ATOM   1705  O   SER A 105       3.564  15.297 -21.321  1.00 48.02           O
ATOM   1706  CB  SER A 105       2.499  17.711 -20.181  1.00 46.09           C
ATOM   1707 1HB  SER A 105       1.818  17.547 -20.895  1.00 46.09           H
ATOM   1708 2HB  SER A 105       2.194  18.463 -19.596  1.00 46.09           H
ATOM   1709  OG  SER A 105       3.691  18.128 -20.820  1.00 39.99           O
ATOM   1710  HG  SER A 105       4.386  18.222 -20.169  1.00 39.99           H
ATOM   1711  N   ARG A 106       2.490  14.082 -19.817  1.00 49.19           N
ATOM   1712  H   ARG A 106       2.180  14.022 -18.868  1.00 49.19           H
ATOM   1713  CA  ARG A 106       2.414  12.893 -20.653  1.00 53.23           C
ATOM   1714  HA  ARG A 106       3.270  12.732 -21.145  1.00 53.23           H
ATOM   1715  C   ARG A 106       1.292  13.171 -21.651  1.00 51.73           C
ATOM   1716  O   ARG A 106       0.145  13.276 -21.213  1.00 50.21           O
ATOM   1717  CB  ARG A 106       2.176  11.668 -19.753  1.00 48.96           C
ATOM   1718 1HB  ARG A 106       2.816  11.704 -18.985  1.00 48.96           H
ATOM   1719 2HB  ARG A 106       1.238  11.700 -19.408  1.00 48.96           H
ATOM   1720  CG  ARG A 106       2.378  10.344 -20.494  1.00 44.88           C
ATOM   1721 1HG  ARG A 106       1.684  10.252 -21.208  1.00 44.88           H
ATOM   1722 2HG  ARG A 106       3.288  10.329 -20.909  1.00 44.88           H
ATOM   1723  CD  ARG A 106       2.249   9.184 -19.500  1.00 41.93           C
ATOM   1724 1HD  ARG A 106       3.074   9.130 -18.937  1.00 41.93           H
ATOM   1725 2HD  ARG A 106       1.454   9.332 -18.912  1.00 41.93           H
ATOM   1726  NE  ARG A 106       2.077   7.887 -20.183  1.00 37.70           N
ATOM   1727  HE  ARG A 106       2.374   7.840 -21.137  1.00 37.70           H
ATOM   1728  CZ  ARG A 106       1.569   6.775 -19.663  1.00 35.21           C
ATOM   1729  NH1 ARG A 106       1.211   6.719 -18.411  1.00 34.08           N
ATOM   1730 1HH1 ARG A 106       1.317   7.522 -17.824  1.00 34.08           H
ATOM   1731 2HH1 ARG A 106       0.830   5.873 -18.037  1.00 34.08           H
ATOM   1732  NH2 ARG A 106       1.417   5.713 -20.380  1.00 35.16           N
ATOM   1733 1HH2 ARG A 106       1.683   5.718 -21.344  1.00 35.16           H
ATOM   1734 2HH2 ARG A 106       1.033   4.885 -19.972  1.00 35.16           H
ATOM   1735  N   PRO A 107       1.589  13.351 -22.942  1.00 36.70           N
ATOM   1736  CA  PRO A 107       0.542  13.680 -23.896  1.00 42.48           C
ATOM   1737  HA  PRO A 107       0.059  14.517 -23.638  1.00 42.48           H
ATOM   1738  C   PRO A 107      -0.479  12.543 -23.889  1.00 43.84           C
ATOM   1739  O   PRO A 107      -0.133  11.375 -24.045  1.00 42.14           O
ATOM   1740  CB  PRO A 107       1.239  13.892 -25.243  1.00 37.08           C
ATOM   1741 1HB  PRO A 107       0.694  13.513 -25.991  1.00 37.08           H
ATOM   1742 2HB  PRO A 107       1.405  14.864 -25.410  1.00 37.08           H
ATOM   1743  CG  PRO A 107       2.555  13.136 -25.096  1.00 35.59           C
ATOM   1744 1HG  PRO A 107       2.450  12.181 -25.372  1.00 35.59           H
ATOM   1745 2HG  PRO A 107       3.275  13.564 -25.642  1.00 35.59           H
ATOM   1746  CD  PRO A 107       2.867  13.241 -23.606  1.00 41.09           C
ATOM   1747 1HD  PRO A 107       3.343  12.426 -23.275  1.00 41.09           H
ATOM   1748 2HD  PRO A 107       3.415  14.053 -23.405  1.00 41.09           H
ATOM   1749  N   ALA A 108      -1.729  12.912 -23.666  1.00 44.65           N
ATOM   1750  H   ALA A 108      -1.912  13.864 -23.422  1.00 44.65           H
ATOM   1751  CA  ALA A 108      -2.840  11.996 -23.760  1.00 51.76           C
ATOM   1752  HA  ALA A 108      -2.734  11.291 -23.059  1.00 51.76           H
ATOM   1753  C   ALA A 108      -2.804  11.356 -25.154  1.00 51.44           C
ATOM   1754  O   ALA A 108      -2.944  12.047 -26.167  1.00 48.26           O
ATOM   1755  CB  ALA A 108      -4.144  12.763 -23.498  1.00 46.96           C
ATOM   1756 1HB  ALA A 108      -4.143  13.170 -22.585  1.00 46.96           H
ATOM   1757 2HB  ALA A 108      -4.936  12.156 -23.563  1.00 46.96           H
ATOM   1758 3HB  ALA A 108      -4.266  13.500 -24.163  1.00 46.96           H
ATOM   1759  N   LYS A 109      -2.598  10.064 -25.204  1.00 30.54           N
ATOM   1760  H   LYS A 109      -2.403   9.590 -24.345  1.00 30.54           H
ATOM   1761  CA  LYS A 109      -2.633   9.266 -26.431  1.00 40.19           C
ATOM   1762  HA  LYS A 109      -2.086   9.695 -27.149  1.00 40.19           H
ATOM   1763  C   LYS A 109      -4.077   9.240 -26.931  1.00 39.23           C
ATOM   1764  O   LYS A 109      -4.823   8.306 -26.649  1.00 37.52           O
ATOM   1765  CB  LYS A 109      -2.000   7.885 -26.139  1.00 36.67           C
ATOM   1766 1HB  LYS A 109      -1.183   8.021 -25.579  1.00 36.67           H
ATOM   1767 2HB  LYS A 109      -2.662   7.331 -25.635  1.00 36.67           H
ATOM   1768  CG  LYS A 109      -1.595   7.120 -27.413  1.00 34.71           C
ATOM   1769 1HG  LYS A 109      -2.418   6.876 -27.926  1.00 34.71           H
ATOM   1770 2HG  LYS A 109      -1.012   7.705 -27.977  1.00 34.71           H
ATOM   1771  CD  LYS A 109      -0.824   5.835 -27.048  1.00 31.96           C
ATOM   1772 1HD  LYS A 109      -0.066   6.067 -26.439  1.00 31.96           H
ATOM   1773 2HD  LYS A 109      -1.442   5.200 -26.585  1.00 31.96           H
ATOM   1774  CE  LYS A 109      -0.264   5.157 -28.297  1.00 28.58           C
ATOM   1775 1HE  LYS A 109      -1.021   4.886 -28.891  1.00 28.58           H
ATOM   1776 2HE  LYS A 109       0.328   5.800 -28.783  1.00 28.58           H
ATOM   1777  NZ  LYS A 109       0.534   3.943 -27.991  1.00 27.29           N
ATOM   1778 1HZ  LYS A 109       0.885   3.524 -28.829  1.00 27.29           H
ATOM   1779 2HZ  LYS A 109      -0.020   3.260 -27.515  1.00 27.29           H
ATOM   1780 3HZ  LYS A 109       1.315   4.165 -27.408  1.00 27.29           H
ATOM   1781  N   LYS A 110      -4.490  10.296 -27.622  1.00 31.81           N
ATOM   1782  H   LYS A 110      -3.910  11.110 -27.632  1.00 31.81           H
ATOM   1783  CA  LYS A 110      -5.743  10.335 -28.368  1.00 42.26           C
ATOM   1784  HA  LYS A 110      -6.490  10.163 -27.726  1.00 42.26           H
ATOM   1785  C   LYS A 110      -5.657   9.240 -29.426  1.00 40.79           C
ATOM   1786  O   LYS A 110      -4.817   9.309 -30.323  1.00 37.75           O
ATOM   1787  CB  LYS A 110      -6.001  11.718 -28.984  1.00 38.05           C
ATOM   1788 1HB  LYS A 110      -5.157  12.031 -29.420  1.00 38.05           H
ATOM   1789 2HB  LYS A 110      -6.719  11.626 -29.674  1.00 38.05           H
ATOM   1790  CG  LYS A 110      -6.442  12.779 -27.961  1.00 35.69           C
ATOM   1791 1HG  LYS A 110      -7.212  12.417 -27.435  1.00 35.69           H
ATOM   1792 2HG  LYS A 110      -5.677  12.969 -27.346  1.00 35.69           H
ATOM   1793  CD  LYS A 110      -6.876  14.095 -28.637  1.00 33.24           C
ATOM   1794 1HD  LYS A 110      -6.091  14.490 -29.114  1.00 33.24           H
ATOM   1795 2HD  LYS A 110      -7.603  13.898 -29.295  1.00 33.24           H
ATOM   1796  CE  LYS A 110      -7.397  15.116 -27.622  1.00 29.44           C
ATOM   1797 1HE  LYS A 110      -8.164  14.722 -27.115  1.00 29.44           H
ATOM   1798 2HE  LYS A 110      -6.665  15.358 -26.985  1.00 29.44           H
ATOM   1799  NZ  LYS A 110      -7.867  16.358 -28.270  1.00 28.50           N
ATOM   1800 1HZ  LYS A 110      -8.203  17.011 -27.591  1.00 28.50           H
ATOM   1801 2HZ  LYS A 110      -8.612  16.169 -28.910  1.00 28.50           H
ATOM   1802 3HZ  LYS A 110      -7.128  16.798 -28.780  1.00 28.50           H
ATOM   1803  N   LYS A 111      -6.496   8.234 -29.296  1.00 39.42           N
ATOM   1804  H   LYS A 111      -6.957   8.104 -28.418  1.00 39.42           H
ATOM   1805  CA  LYS A 111      -6.780   7.299 -30.385  1.00 49.01           C
ATOM   1806  HA  LYS A 111      -5.915   6.936 -30.732  1.00 49.01           H
ATOM   1807  C   LYS A 111      -7.528   8.094 -31.462  1.00 48.09           C
ATOM   1808  O   LYS A 111      -8.742   8.246 -31.379  1.00 44.95           O
ATOM   1809  CB  LYS A 111      -7.622   6.117 -29.873  1.00 44.39           C
ATOM   1810 1HB  LYS A 111      -8.381   6.483 -29.335  1.00 44.39           H
ATOM   1811 2HB  LYS A 111      -7.982   5.622 -30.664  1.00 44.39           H
ATOM   1812  CG  LYS A 111      -6.844   5.122 -28.995  1.00 41.77           C
ATOM   1813 1HG  LYS A 111      -6.055   4.778 -29.504  1.00 41.77           H
ATOM   1814 2HG  LYS A 111      -6.530   5.586 -28.167  1.00 41.77           H
ATOM   1815  CD  LYS A 111      -7.748   3.943 -28.604  1.00 39.14           C
ATOM   1816 1HD  LYS A 111      -8.504   4.287 -28.047  1.00 39.14           H
ATOM   1817 2HD  LYS A 111      -8.110   3.524 -29.436  1.00 39.14           H
ATOM   1818  CE  LYS A 111      -7.002   2.876 -27.806  1.00 34.33           C
ATOM   1819 1HE  LYS A 111      -6.227   2.538 -28.340  1.00 34.33           H
ATOM   1820 2HE  LYS A 111      -6.670   3.270 -26.949  1.00 34.33           H
ATOM   1821  NZ  LYS A 111      -7.889   1.727 -27.484  1.00 31.66           N
ATOM   1822 1HZ  LYS A 111      -7.397   1.030 -26.962  1.00 31.66           H
ATOM   1823 2HZ  LYS A 111      -8.236   1.298 -28.318  1.00 31.66           H
ATOM   1824 3HZ  LYS A 111      -8.674   2.022 -26.940  1.00 31.66           H
ATOM   1825  N   SER A 112      -6.809   8.631 -32.428  1.00 41.78           N
ATOM   1826  H   SER A 112      -5.819   8.698 -32.305  1.00 41.78           H
ATOM   1827  CA  SER A 112      -7.391   9.132 -33.668  1.00 48.03           C
ATOM   1828  HA  SER A 112      -8.232   9.622 -33.437  1.00 48.03           H
ATOM   1829  C   SER A 112      -7.711   7.934 -34.558  1.00 46.12           C
ATOM   1830  O   SER A 112      -6.811   7.285 -35.089  1.00 42.47           O
ATOM   1831  CB  SER A 112      -6.423  10.114 -34.356  1.00 44.02           C
ATOM   1832 1HB  SER A 112      -6.728  10.324 -35.285  1.00 44.02           H
ATOM   1833 2HB  SER A 112      -6.341  10.962 -33.832  1.00 44.02           H
ATOM   1834  OG  SER A 112      -5.130   9.556 -34.455  1.00 39.92           O
ATOM   1835  HG  SER A 112      -5.195   8.601 -34.477  1.00 39.92           H
ATOM   1836  N   SER A 113      -8.987   7.613 -34.701  1.00 42.55           N
ATOM   1837  H   SER A 113      -9.634   7.936 -34.010  1.00 42.55           H
ATOM   1838  CA  SER A 113      -9.504   6.816 -35.806  1.00 47.43           C
ATOM   1839  HA  SER A 113      -8.992   5.957 -35.830  1.00 47.43           H
ATOM   1840  C   SER A 113      -9.309   7.601 -37.109  1.00 44.70           C
ATOM   1841  O   SER A 113      -9.659   8.781 -37.134  1.00 41.82           O
ATOM   1842  CB  SER A 113     -10.997   6.543 -35.571  1.00 44.07           C
ATOM   1843 1HB  SER A 113     -11.449   6.273 -36.421  1.00 44.07           H
ATOM   1844 2HB  SER A 113     -11.125   5.828 -34.883  1.00 44.07           H
ATOM   1845  OG  SER A 113     -11.646   7.704 -35.099  1.00 39.37           O
ATOM   1846  HG  SER A 113     -11.005   8.407 -34.992  1.00 39.37           H
ATOM   1847  N   PRO A 114      -8.792   6.990 -38.190  1.00 40.76           N
ATOM   1848  CA  PRO A 114      -8.673   7.670 -39.469  1.00 45.37           C
ATOM   1849  HA  PRO A 114      -8.327   8.601 -39.353  1.00 45.37           H
ATOM   1850  C   PRO A 114     -10.060   7.799 -40.108  1.00 44.35           C
ATOM   1851  O   PRO A 114     -10.665   6.806 -40.504  1.00 42.97           O
ATOM   1852  CB  PRO A 114      -7.687   6.820 -40.284  1.00 41.83           C
ATOM   1853 1HB  PRO A 114      -7.912   6.847 -41.258  1.00 41.83           H
ATOM   1854 2HB  PRO A 114      -6.747   7.135 -40.150  1.00 41.83           H
ATOM   1855  CG  PRO A 114      -7.876   5.409 -39.719  1.00 40.89           C
ATOM   1856 1HG  PRO A 114      -8.596   4.923 -40.214  1.00 40.89           H
ATOM   1857 2HG  PRO A 114      -7.024   4.888 -39.773  1.00 40.89           H
ATOM   1858  CD  PRO A 114      -8.279   5.633 -38.263  1.00 46.91           C
ATOM   1859 1HD  PRO A 114      -8.994   4.993 -37.983  1.00 46.91           H
ATOM   1860 2HD  PRO A 114      -7.493   5.543 -37.652  1.00 46.91           H
ATOM   1861  N   VAL A 115     -10.561   9.031 -40.209  1.00 42.08           N
ATOM   1862  H   VAL A 115     -10.179   9.752 -39.631  1.00 42.08           H
ATOM   1863  CA  VAL A 115     -11.645   9.372 -41.129  1.00 50.48           C
ATOM   1864  HA  VAL A 115     -12.345   8.660 -41.071  1.00 50.48           H
ATOM   1865  C   VAL A 115     -11.046   9.413 -42.533  1.00 48.90           C
ATOM   1866  O   VAL A 115     -10.100  10.151 -42.807  1.00 47.55           O
ATOM   1867  CB  VAL A 115     -12.331  10.685 -40.728  1.00 45.84           C
ATOM   1868  HB  VAL A 115     -11.606  11.365 -40.617  1.00 45.84           H
ATOM   1869  CG1 VAL A 115     -13.322  11.177 -41.795  1.00 40.82           C
ATOM   1870 1HG1 VAL A 115     -13.757  12.032 -41.513  1.00 40.82           H
ATOM   1871 2HG1 VAL A 115     -14.044  10.503 -41.952  1.00 40.82           H
ATOM   1872 3HG1 VAL A 115     -12.859  11.340 -42.666  1.00 40.82           H
ATOM   1873  CG2 VAL A 115     -13.116  10.483 -39.427  1.00 43.76           C
ATOM   1874 1HG2 VAL A 115     -13.571  11.329 -39.148  1.00 43.76           H
ATOM   1875 2HG2 VAL A 115     -12.510  10.200 -38.683  1.00 43.76           H
ATOM   1876 3HG2 VAL A 115     -13.817   9.778 -39.537  1.00 43.76           H
ATOM   1877  N   ARG A 116     -11.584   8.561 -43.402  1.00 39.21           N
ATOM   1878  H   ARG A 116     -12.285   7.940 -43.050  1.00 39.21           H
ATOM   1879  CA  ARG A 116     -11.252   8.444 -44.817  1.00 42.81           C
ATOM   1880  HA  ARG A 116     -10.270   8.551 -44.972  1.00 42.81           H
ATOM   1881  C   ARG A 116     -11.950   9.574 -45.559  1.00 41.16           C
ATOM   1882  O   ARG A 116     -13.159   9.497 -45.773  1.00 40.66           O
ATOM   1883  CB  ARG A 116     -11.692   7.037 -45.258  1.00 40.46           C
ATOM   1884 1HB  ARG A 116     -11.338   6.379 -44.594  1.00 40.46           H
ATOM   1885 2HB  ARG A 116     -12.692   7.009 -45.254  1.00 40.46           H
ATOM   1886  CG  ARG A 116     -11.216   6.604 -46.647  1.00 37.81           C
ATOM   1887 1HG  ARG A 116     -11.594   7.221 -47.337  1.00 37.81           H
ATOM   1888 2HG  ARG A 116     -10.217   6.636 -46.683  1.00 37.81           H
ATOM   1889  CD  ARG A 116     -11.698   5.170 -46.915  1.00 36.67           C
ATOM   1890 1HD  ARG A 116     -11.444   4.581 -46.148  1.00 36.67           H
ATOM   1891 2HD  ARG A 116     -12.692   5.164 -47.026  1.00 36.67           H
ATOM   1892  NE  ARG A 116     -11.114   4.593 -48.128  1.00 33.76           N
ATOM   1893  HE  ARG A 116     -10.128   4.428 -48.110  1.00 33.76           H
ATOM   1894  CZ  ARG A 116     -11.745   4.265 -49.248  1.00 32.30           C
ATOM   1895  NH1 ARG A 116     -13.027   4.470 -49.418  1.00 31.13           N
ATOM   1896 1HH1 ARG A 116     -13.568   4.888 -48.688  1.00 31.13           H
ATOM   1897 2HH1 ARG A 116     -13.465   4.208 -50.278  1.00 31.13           H
ATOM   1898  NH2 ARG A 116     -11.088   3.710 -50.233  1.00 31.26           N
ATOM   1899 1HH2 ARG A 116     -10.108   3.532 -50.143  1.00 31.26           H
ATOM   1900 2HH2 ARG A 116     -11.565   3.464 -51.076  1.00 31.26           H
ATOM   1901  N   GLU A 117     -11.217  10.590 -45.924  1.00 38.51           N
ATOM   1902  H   GLU A 117     -10.268  10.623 -45.610  1.00 38.51           H
ATOM   1903  CA  GLU A 117     -11.705  11.686 -46.768  1.00 41.08           C
ATOM   1904  HA  GLU A 117     -12.680  11.841 -46.608  1.00 41.08           H
ATOM   1905  C   GLU A 117     -11.551  11.272 -48.233  1.00 37.69           C
ATOM   1906  O   GLU A 117     -10.443  11.061 -48.729  1.00 35.09           O
ATOM   1907  CB  GLU A 117     -10.968  12.977 -46.373  1.00 40.61           C
ATOM   1908 1HB  GLU A 117     -10.886  13.005 -45.377  1.00 40.61           H
ATOM   1909 2HB  GLU A 117     -10.056  12.960 -46.782  1.00 40.61           H
ATOM   1910  CG  GLU A 117     -11.680  14.252 -46.834  1.00 39.79           C
ATOM   1911 1HG  GLU A 117     -11.529  14.362 -47.816  1.00 39.79           H
ATOM   1912 2HG  GLU A 117     -12.659  14.150 -46.657  1.00 39.79           H
ATOM   1913  CD  GLU A 117     -11.172  15.516 -46.108  1.00 38.54           C
ATOM   1914  OE1 GLU A 117     -11.401  16.609 -46.652  1.00 35.68           O
ATOM   1915  OE2 GLU A 117     -10.599  15.378 -45.009  1.00 38.04           O
ATOM   1916  N   SER A 118     -12.683  11.045 -48.903  1.00 30.77           N
ATOM   1917  H   SER A 118     -13.544  11.095 -48.397  1.00 30.77           H
ATOM   1918  CA  SER A 118     -12.744  10.729 -50.325  1.00 37.94           C
ATOM   1919  HA  SER A 118     -11.907  10.226 -50.542  1.00 37.94           H
ATOM   1920  C   SER A 118     -12.796  12.015 -51.141  1.00 34.66           C
ATOM   1921  O   SER A 118     -13.776  12.758 -51.066  1.00 32.02           O
ATOM   1922  CB  SER A 118     -13.961   9.853 -50.617  1.00 35.10           C
ATOM   1923 1HB  SER A 118     -14.099   9.758 -51.603  1.00 35.10           H
ATOM   1924 2HB  SER A 118     -13.851   8.948 -50.206  1.00 35.10           H
ATOM   1925  OG  SER A 118     -15.137  10.421 -50.079  1.00 33.87           O
ATOM   1926  HG  SER A 118     -15.010  11.362 -49.957  1.00 33.87           H
ATOM   1927  N   SER A 119     -11.785  12.233 -51.951  1.00 24.56           N
ATOM   1928  H   SER A 119     -10.956  11.693 -51.805  1.00 24.56           H
ATOM   1929  CA  SER A 119     -11.771  13.199 -53.049  1.00 32.52           C
ATOM   1930  HA  SER A 119     -11.953  14.093 -52.639  1.00 32.52           H
ATOM   1931  C   SER A 119     -12.856  12.877 -54.080  1.00 30.39           C
ATOM   1932  O   SER A 119     -12.964  11.736 -54.526  1.00 27.97           O
ATOM   1933  CB  SER A 119     -10.399  13.148 -53.730  1.00 29.71           C
ATOM   1934 1HB  SER A 119     -10.285  12.289 -54.229  1.00 29.71           H
ATOM   1935 2HB  SER A 119     -10.290  13.917 -54.360  1.00 29.71           H
ATOM   1936  OG  SER A 119      -9.350  13.228 -52.776  1.00 28.27           O
ATOM   1937  HG  SER A 119      -9.721  13.246 -51.894  1.00 28.27           H
ATOM   1938  N   GLY A 120     -13.599  13.877 -54.482  1.00 27.40           N
ATOM   1939  H   GLY A 120     -13.536  14.734 -53.971  1.00 27.40           H
ATOM   1940  CA  GLY A 120     -14.513  13.836 -55.620  1.00 34.15           C
ATOM   1941 1HA  GLY A 120     -14.184  13.152 -56.271  1.00 34.15           H
ATOM   1942 2HA  GLY A 120     -15.421  13.575 -55.292  1.00 34.15           H
ATOM   1943  C   GLY A 120     -14.559  15.212 -56.273  1.00 32.81           C
ATOM   1944  O   GLY A 120     -14.988  16.174 -55.653  1.00 30.02           O
ATOM   1945  N   SER A 121     -14.040  15.286 -57.498  1.00 20.51           N
ATOM   1946  H   SER A 121     -13.684  14.435 -57.883  1.00 20.51           H
ATOM   1947  CA  SER A 121     -13.934  16.478 -58.342  1.00 27.50           C
ATOM   1948  HA  SER A 121     -13.768  17.239 -57.715  1.00 27.50           H
ATOM   1949  C   SER A 121     -15.221  16.757 -59.130  1.00 26.22           C
ATOM   1950  O   SER A 121     -16.039  15.864 -59.314  1.00 24.23           O
ATOM   1951  CB  SER A 121     -12.788  16.257 -59.333  1.00 25.46           C
ATOM   1952 1HB  SER A 121     -12.970  15.459 -59.908  1.00 25.46           H
ATOM   1953 2HB  SER A 121     -12.664  17.063 -59.911  1.00 25.46           H
ATOM   1954  OG  SER A 121     -11.560  16.024 -58.677  1.00 24.09           O
ATOM   1955  HG  SER A 121     -11.707  15.971 -57.733  1.00 24.09           H
ATOM   1956  N   GLU A 122     -15.258  17.989 -59.689  1.00 23.49           N
ATOM   1957  H   GLU A 122     -14.674  18.680 -59.264  1.00 23.49           H
ATOM   1958  CA  GLU A 122     -16.056  18.441 -60.853  1.00 29.18           C
ATOM   1959  HA  GLU A 122     -15.649  19.327 -61.075  1.00 29.18           H
ATOM   1960  C   GLU A 122     -17.537  18.803 -60.566  1.00 27.53           C
ATOM   1961  O   GLU A 122     -18.220  18.129 -59.806  1.00 24.91           O
ATOM   1962  CB  GLU A 122     -15.861  17.469 -62.038  1.00 27.07           C
ATOM   1963 1HB  GLU A 122     -16.236  16.576 -61.788  1.00 27.07           H
ATOM   1964 2HB  GLU A 122     -16.352  17.827 -62.833  1.00 27.07           H
ATOM   1965  CG  GLU A 122     -14.383  17.290 -62.416  1.00 26.55           C
ATOM   1966 1HG  GLU A 122     -14.021  18.179 -62.697  1.00 26.55           H
ATOM   1967 2HG  GLU A 122     -13.889  16.970 -61.608  1.00 26.55           H
ATOM   1968  CD  GLU A 122     -14.148  16.285 -63.560  1.00 25.46           C
ATOM   1969  OE1 GLU A 122     -13.162  16.494 -64.280  1.00 25.05           O
ATOM   1970  OE2 GLU A 122     -14.916  15.312 -63.669  1.00 29.90           O
ATOM   1971  N   SER A 123     -18.190  19.830 -61.130  1.00 19.76           N
ATOM   1972  H   SER A 123     -19.114  19.942 -60.765  1.00 19.76           H
ATOM   1973  CA  SER A 123     -17.868  20.828 -62.157  1.00 26.84           C
ATOM   1974  HA  SER A 123     -16.970  21.212 -61.944  1.00 26.84           H
ATOM   1975  C   SER A 123     -18.978  21.908 -62.161  1.00 25.47           C
ATOM   1976  O   SER A 123     -20.122  21.608 -61.830  1.00 23.45           O
ATOM   1977  CB  SER A 123     -17.892  20.123 -63.526  1.00 24.97           C
ATOM   1978 1HB  SER A 123     -17.145  19.462 -63.596  1.00 24.97           H
ATOM   1979 2HB  SER A 123     -18.765  19.656 -63.667  1.00 24.97           H
ATOM   1980  OG  SER A 123     -17.739  21.010 -64.597  1.00 23.39           O
ATOM   1981  HG  SER A 123     -17.704  20.518 -65.417  1.00 23.39           H
ATOM   1982  N   SER A 124     -18.632  23.108 -62.686  1.00 19.05           N
ATOM   1983  H   SER A 124     -17.679  23.383 -62.560  1.00 19.05           H
ATOM   1984  CA  SER A 124     -19.487  24.059 -63.420  1.00 27.31           C
ATOM   1985  HA  SER A 124     -18.786  24.749 -63.599  1.00 27.31           H
ATOM   1986  C   SER A 124     -20.582  24.881 -62.713  1.00 25.86           C
ATOM   1987  O   SER A 124     -21.535  24.351 -62.153  1.00 24.42           O
ATOM   1988  CB  SER A 124     -20.084  23.364 -64.647  1.00 25.29           C
ATOM   1989 1HB  SER A 124     -19.458  22.672 -65.007  1.00 25.29           H
ATOM   1990 2HB  SER A 124     -20.961  22.937 -64.426  1.00 25.29           H
ATOM   1991  OG  SER A 124     -20.314  24.305 -65.671  1.00 24.31           O
ATOM   1992  HG  SER A 124     -20.366  23.854 -66.514  1.00 24.31           H
ATOM   1993  N   GLY A 125     -20.530  26.184 -62.929  1.00 24.57           N
ATOM   1994  H   GLY A 125     -19.664  26.579 -63.237  1.00 24.57           H
ATOM   1995  CA  GLY A 125     -21.674  27.081 -62.741  1.00 30.51           C
ATOM   1996 1HA  GLY A 125     -22.218  27.051 -63.580  1.00 30.51           H
ATOM   1997 2HA  GLY A 125     -22.214  26.721 -61.980  1.00 30.51           H
ATOM   1998  C   GLY A 125     -21.288  28.529 -62.443  1.00 29.78           C
ATOM   1999  O   GLY A 125     -21.113  28.905 -61.299  1.00 26.28           O
ATOM   2000  N   GLN A 126     -21.171  29.326 -63.505  1.00 29.59           N
ATOM   2001  H   GLN A 126     -21.209  28.881 -64.400  1.00 29.59           H
ATOM   2002  CA  GLN A 126     -20.993  30.785 -63.511  1.00 35.99           C
ATOM   2003  HA  GLN A 126     -20.064  30.936 -63.174  1.00 35.99           H
ATOM   2004  C   GLN A 126     -21.994  31.537 -62.617  1.00 36.23           C
ATOM   2005  O   GLN A 126     -23.165  31.160 -62.581  1.00 33.34           O
ATOM   2006  CB  GLN A 126     -21.288  31.252 -64.946  1.00 31.73           C
ATOM   2007 1HB  GLN A 126     -22.197  30.917 -65.194  1.00 31.73           H
ATOM   2008 2HB  GLN A 126     -21.289  32.252 -64.946  1.00 31.73           H
ATOM   2009  CG  GLN A 126     -20.314  30.792 -66.036  1.00 30.33           C
ATOM   2010 1HG  GLN A 126     -19.427  31.225 -65.878  1.00 30.33           H
ATOM   2011 2HG  GLN A 126     -20.215  29.799 -65.980  1.00 30.33           H
ATOM   2012  CD  GLN A 126     -20.796  31.159 -67.443  1.00 28.20           C
ATOM   2013  OE1 GLN A 126     -21.970  31.385 -67.691  1.00 25.23           O
ATOM   2014  NE2 GLN A 126     -19.922  31.215 -68.424  1.00 25.86           N
ATOM   2015 1HE2 GLN A 126     -20.224  31.439 -69.351  1.00 25.86           H
ATOM   2016 2HE2 GLN A 126     -18.955  31.033 -68.243  1.00 25.86           H
ATOM   2017  N   PHE A 127     -21.573  32.636 -62.037  1.00 30.69           N
ATOM   2018  H   PHE A 127     -20.783  32.550 -61.430  1.00 30.69           H
ATOM   2019  CA  PHE A 127     -22.149  33.990 -62.191  1.00 39.86           C
ATOM   2020  HA  PHE A 127     -21.947  34.210 -63.145  1.00 39.86           H
ATOM   2021  C   PHE A 127     -21.462  34.984 -61.222  1.00 38.16           C
ATOM   2022  O   PHE A 127     -21.423  34.777 -60.015  1.00 35.61           O
ATOM   2023  CB  PHE A 127     -23.689  34.049 -62.006  1.00 36.76           C
ATOM   2024 1HB  PHE A 127     -24.002  33.176 -61.633  1.00 36.76           H
ATOM   2025 2HB  PHE A 127     -23.908  34.784 -61.364  1.00 36.76           H
ATOM   2026  CG  PHE A 127     -24.455  34.309 -63.296  1.00 37.11           C
ATOM   2027  CD1 PHE A 127     -24.652  35.630 -63.748  1.00 35.26           C
ATOM   2028  HD1 PHE A 127     -24.315  36.396 -63.201  1.00 35.26           H
ATOM   2029  CD2 PHE A 127     -24.944  33.242 -64.072  1.00 36.49           C
ATOM   2030  HD2 PHE A 127     -24.819  32.301 -63.758  1.00 36.49           H
ATOM   2031  CE1 PHE A 127     -25.315  35.879 -64.955  1.00 30.03           C
ATOM   2032  HE1 PHE A 127     -25.448  36.821 -65.263  1.00 30.03           H
ATOM   2033  CE2 PHE A 127     -25.610  33.492 -65.290  1.00 31.90           C
ATOM   2034  HE2 PHE A 127     -25.951  32.727 -65.836  1.00 31.90           H
ATOM   2035  CZ  PHE A 127     -25.797  34.811 -65.741  1.00 33.96           C
ATOM   2036  HZ  PHE A 127     -26.265  34.989 -66.607  1.00 33.96           H
ATOM   2037  N   THR A 128     -20.956  36.068 -61.782  1.00 29.79           N
ATOM   2038  H   THR A 128     -20.835  36.039 -62.774  1.00 29.79           H
ATOM   2039  CA  THR A 128     -20.547  37.323 -61.106  1.00 36.58           C
ATOM   2040  HA  THR A 128     -20.774  37.234 -60.136  1.00 36.58           H
ATOM   2041  C   THR A 128     -21.296  38.487 -61.785  1.00 34.01           C
ATOM   2042  O   THR A 128     -21.759  38.262 -62.908  1.00 31.07           O
ATOM   2043  CB  THR A 128     -19.034  37.553 -61.270  1.00 32.91           C
ATOM   2044  HB  THR A 128     -18.863  38.500 -60.997  1.00 32.91           H
ATOM   2045  OG1 THR A 128     -18.643  37.408 -62.625  1.00 30.83           O
ATOM   2046  HG1 THR A 128     -17.688  37.375 -62.680  1.00 30.83           H
ATOM   2047  CG2 THR A 128     -18.149  36.613 -60.458  1.00 33.04           C
ATOM   2048 1HG2 THR A 128     -17.181  36.813 -60.608  1.00 33.04           H
ATOM   2049 2HG2 THR A 128     -18.309  35.660 -60.714  1.00 33.04           H
ATOM   2050 3HG2 THR A 128     -18.334  36.703 -59.479  1.00 33.04           H
ATOM   2051  N   PRO A 129     -21.269  39.730 -61.315  1.00 25.20           N
ATOM   2052  CA  PRO A 129     -21.277  40.402 -59.991  1.00 33.27           C
ATOM   2053  HA  PRO A 129     -21.411  39.814 -59.193  1.00 33.27           H
ATOM   2054  C   PRO A 129     -22.472  41.416 -59.965  1.00 32.59           C
ATOM   2055  O   PRO A 129     -23.445  41.129 -60.669  1.00 30.11           O
ATOM   2056  CB  PRO A 129     -19.875  41.004 -59.974  1.00 30.71           C
ATOM   2057 1HB  PRO A 129     -19.835  41.786 -59.352  1.00 30.71           H
ATOM   2058 2HB  PRO A 129     -19.202  40.320 -59.693  1.00 30.71           H
ATOM   2059  CG  PRO A 129     -19.635  41.446 -61.429  1.00 31.63           C
ATOM   2060 1HG  PRO A 129     -19.734  42.437 -61.519  1.00 31.63           H
ATOM   2061 2HG  PRO A 129     -18.724  41.172 -61.737  1.00 31.63           H
ATOM   2062  CD  PRO A 129     -20.724  40.715 -62.232  1.00 39.23           C
ATOM   2063 1HD  PRO A 129     -21.450  41.339 -62.522  1.00 39.23           H
ATOM   2064 2HD  PRO A 129     -20.343  40.252 -63.032  1.00 39.23           H
ATOM   2065  N   PRO A 130     -22.577  42.604 -59.336  1.00 26.05           N
ATOM   2066  CA  PRO A 130     -21.549  43.433 -58.671  1.00 33.89           C
ATOM   2067  HA  PRO A 130     -20.810  42.808 -58.420  1.00 33.89           H
ATOM   2068  C   PRO A 130     -21.949  44.159 -57.334  1.00 32.94           C
ATOM   2069  O   PRO A 130     -23.103  44.323 -56.985  1.00 31.21           O
ATOM   2070  CB  PRO A 130     -21.276  44.514 -59.736  1.00 31.86           C
ATOM   2071 1HB  PRO A 130     -20.915  45.347 -59.317  1.00 31.86           H
ATOM   2072 2HB  PRO A 130     -20.633  44.182 -60.427  1.00 31.86           H
ATOM   2073  CG  PRO A 130     -22.661  44.767 -60.353  1.00 32.99           C
ATOM   2074 1HG  PRO A 130     -23.030  45.643 -60.042  1.00 32.99           H
ATOM   2075 2HG  PRO A 130     -22.608  44.763 -61.352  1.00 32.99           H
ATOM   2076  CD  PRO A 130     -23.530  43.599 -59.848  1.00 40.26           C
ATOM   2077 1HD  PRO A 130     -24.140  43.890 -59.111  1.00 40.26           H
ATOM   2078 2HD  PRO A 130     -24.069  43.198 -60.589  1.00 40.26           H
ATOM   2079  N   ALA A 131     -20.911  44.620 -56.708  1.00 22.61           N
ATOM   2080  H   ALA A 131     -20.117  44.013 -56.726  1.00 22.61           H
ATOM   2081  CA  ALA A 131     -20.694  45.880 -55.974  1.00 30.35           C
ATOM   2082  HA  ALA A 131     -20.315  45.510 -55.126  1.00 30.35           H
ATOM   2083  C   ALA A 131     -21.856  46.760 -55.446  1.00 28.94           C
ATOM   2084  O   ALA A 131     -22.654  47.274 -56.218  1.00 27.37           O
ATOM   2085  CB  ALA A 131     -19.812  46.746 -56.882  1.00 28.50           C
ATOM   2086 1HB  ALA A 131     -19.046  46.217 -57.247  1.00 28.50           H
ATOM   2087 2HB  ALA A 131     -19.436  47.525 -56.380  1.00 28.50           H
ATOM   2088 3HB  ALA A 131     -20.336  47.103 -57.656  1.00 28.50           H
ATOM   2089  N   VAL A 132     -21.750  47.136 -54.193  1.00 23.38           N
ATOM   2090  H   VAL A 132     -21.622  46.400 -53.529  1.00 23.38           H
ATOM   2091  CA  VAL A 132     -21.795  48.511 -53.631  1.00 35.10           C
ATOM   2092  HA  VAL A 132     -21.306  49.089 -54.284  1.00 35.10           H
ATOM   2093  C   VAL A 132     -21.113  48.466 -52.249  1.00 32.91           C
ATOM   2094  O   VAL A 132     -21.429  47.593 -51.451  1.00 29.55           O
ATOM   2095  CB  VAL A 132     -23.234  49.090 -53.501  1.00 31.85           C
ATOM   2096  HB  VAL A 132     -23.187  49.717 -52.724  1.00 31.85           H
ATOM   2097  CG1 VAL A 132     -23.649  49.837 -54.766  1.00 30.03           C
ATOM   2098 1HG1 VAL A 132     -24.574  50.207 -54.677  1.00 30.03           H
ATOM   2099 2HG1 VAL A 132     -23.636  49.230 -55.561  1.00 30.03           H
ATOM   2100 3HG1 VAL A 132     -23.030  50.600 -54.951  1.00 30.03           H
ATOM   2101  CG2 VAL A 132     -24.322  48.066 -53.167  1.00 34.64           C
ATOM   2102 1HG2 VAL A 132     -25.218  48.505 -53.099  1.00 34.64           H
ATOM   2103 2HG2 VAL A 132     -24.133  47.614 -52.295  1.00 34.64           H
ATOM   2104 3HG2 VAL A 132     -24.378  47.360 -53.873  1.00 34.64           H
ATOM   2105  N   SER A 133     -20.012  49.163 -52.031  1.00 24.37           N
ATOM   2106  H   SER A 133     -19.152  48.687 -52.215  1.00 24.37           H
ATOM   2107  CA  SER A 133     -19.887  50.557 -51.550  1.00 29.26           C
ATOM   2108  HA  SER A 133     -18.911  50.657 -51.356  1.00 29.26           H
ATOM   2109  C   SER A 133     -20.702  50.789 -50.267  1.00 26.60           C
ATOM   2110  O   SER A 133     -21.862  50.426 -50.229  1.00 25.09           O
ATOM   2111  CB  SER A 133     -20.288  51.581 -52.618  1.00 28.59           C
ATOM   2112 1HB  SER A 133     -21.220  51.413 -52.938  1.00 28.59           H
ATOM   2113 2HB  SER A 133     -20.221  52.512 -52.260  1.00 28.59           H
ATOM   2114  OG  SER A 133     -19.433  51.497 -53.741  1.00 27.80           O
ATOM   2115  HG  SER A 133     -18.522  51.478 -53.448  1.00 27.80           H
ATOM   2116  N   SER A 134     -20.298  51.429 -49.267  1.00 18.00           N
ATOM   2117  H   SER A 134     -20.973  51.387 -48.530  1.00 18.00           H
ATOM   2118  CA  SER A 134     -19.134  52.221 -48.850  1.00 28.58           C
ATOM   2119  HA  SER A 134     -18.322  51.647 -48.954  1.00 28.58           H
ATOM   2120  C   SER A 134     -19.459  52.693 -47.429  1.00 25.98           C
ATOM   2121  O   SER A 134     -20.619  52.956 -47.153  1.00 24.02           O
ATOM   2122  CB  SER A 134     -19.010  53.505 -49.679  1.00 27.02           C
ATOM   2123 1HB  SER A 134     -19.912  53.897 -49.861  1.00 27.02           H
ATOM   2124 2HB  SER A 134     -18.443  54.179 -49.205  1.00 27.02           H
ATOM   2125  OG  SER A 134     -18.409  53.270 -50.924  1.00 25.98           O
ATOM   2126  HG  SER A 134     -17.460  53.216 -50.815  1.00 25.98           H
ATOM   2127  N   SER A 135     -18.479  52.859 -46.576  1.00 19.19           N
ATOM   2128  H   SER A 135     -17.824  52.107 -46.509  1.00 19.19           H
ATOM   2129  CA  SER A 135     -18.224  54.016 -45.704  1.00 25.62           C
ATOM   2130  HA  SER A 135     -17.721  54.667 -46.272  1.00 25.62           H
ATOM   2131  C   SER A 135     -17.420  53.493 -44.499  1.00 23.51           C
ATOM   2132  O   SER A 135     -17.899  52.656 -43.750  1.00 22.34           O
ATOM   2133  CB  SER A 135     -19.470  54.794 -45.250  1.00 24.71           C
ATOM   2134 1HB  SER A 135     -19.260  55.353 -44.448  1.00 24.71           H
ATOM   2135 2HB  SER A 135     -19.804  55.380 -45.988  1.00 24.71           H
ATOM   2136  OG  SER A 135     -20.543  53.984 -44.885  1.00 24.36           O
ATOM   2137  HG  SER A 135     -21.333  54.518 -44.801  1.00 24.36           H
ATOM   2138  N   ALA A 136     -16.139  53.691 -44.449  1.00 24.73           N
ATOM   2139  H   ALA A 136     -15.561  52.884 -44.571  1.00 24.73           H
ATOM   2140  CA  ALA A 136     -15.447  54.954 -44.236  1.00 33.58           C
ATOM   2141  HA  ALA A 136     -14.496  54.679 -44.377  1.00 33.58           H
ATOM   2142  C   ALA A 136     -15.568  55.465 -42.801  1.00 31.41           C
ATOM   2143  O   ALA A 136     -16.659  55.762 -42.320  1.00 29.18           O
ATOM   2144  CB  ALA A 136     -15.749  56.028 -45.293  1.00 31.98           C
ATOM   2145 1HB  ALA A 136     -15.660  55.656 -46.217  1.00 31.98           H
ATOM   2146 2HB  ALA A 136     -15.119  56.800 -45.210  1.00 31.98           H
ATOM   2147 3HB  ALA A 136     -16.680  56.379 -45.192  1.00 31.98           H
ATOM   2148  N   SER A 137     -14.444  55.605 -42.225  1.00 20.00           N
ATOM   2149  H   SER A 137     -13.801  54.853 -42.372  1.00 20.00           H
ATOM   2150  CA  SER A 137     -13.936  56.695 -41.377  1.00 26.52           C
ATOM   2151  HA  SER A 137     -12.985  56.810 -41.662  1.00 26.52           H
ATOM   2152  C   SER A 137     -13.938  56.321 -39.893  1.00 24.39           C
ATOM   2153  O   SER A 137     -14.910  55.782 -39.403  1.00 22.76           O
ATOM   2154  CB  SER A 137     -14.679  58.007 -41.637  1.00 25.55           C
ATOM   2155 1HB  SER A 137     -15.602  57.969 -41.255  1.00 25.55           H
ATOM   2156 2HB  SER A 137     -14.183  58.777 -41.235  1.00 25.55           H
ATOM   2157  OG  SER A 137     -14.806  58.264 -43.026  1.00 24.94           O
ATOM   2158  HG  SER A 137     -14.835  57.435 -43.503  1.00 24.94           H
ATOM   2159  N   SER A 138     -12.954  56.583 -39.119  1.00 19.52           N
ATOM   2160  H   SER A 138     -13.095  56.241 -38.190  1.00 19.52           H
ATOM   2161  CA  SER A 138     -11.669  57.268 -39.277  1.00 27.65           C
ATOM   2162  HA  SER A 138     -11.229  56.861 -40.077  1.00 27.65           H
ATOM   2163  C   SER A 138     -10.884  57.093 -37.974  1.00 25.49           C
ATOM   2164  O   SER A 138     -11.494  57.077 -36.909  1.00 23.08           O
ATOM   2165  CB  SER A 138     -11.877  58.784 -39.449  1.00 26.31           C
ATOM   2166 1HB  SER A 138     -12.621  59.111 -38.867  1.00 26.31           H
ATOM   2167 2HB  SER A 138     -11.040  59.286 -39.234  1.00 26.31           H
ATOM   2168  OG  SER A 138     -12.219  59.104 -40.771  1.00 25.11           O
ATOM   2169  HG  SER A 138     -11.423  59.177 -41.298  1.00 25.11           H
ATOM   2170  N   SER A 139      -9.565  57.088 -38.117  1.00 18.93           N
ATOM   2171  H   SER A 139      -9.195  56.594 -38.904  1.00 18.93           H
ATOM   2172  CA  SER A 139      -8.592  57.748 -37.217  1.00 28.47           C
ATOM   2173  HA  SER A 139      -7.717  57.474 -37.616  1.00 28.47           H
ATOM   2174  C   SER A 139      -8.480  57.247 -35.762  1.00 25.69           C
ATOM   2175  O   SER A 139      -9.474  57.002 -35.112  1.00 23.73           O
ATOM   2176  CB  SER A 139      -8.838  59.255 -37.267  1.00 27.34           C
ATOM   2177 1HB  SER A 139      -8.182  59.736 -36.686  1.00 27.34           H
ATOM   2178 2HB  SER A 139      -8.761  59.591 -38.206  1.00 27.34           H
ATOM   2179  OG  SER A 139     -10.132  59.593 -36.806  1.00 26.54           O
ATOM   2180  HG  SER A 139     -10.727  59.669 -37.552  1.00 26.54           H
ATOM   2181  N   SER A 140      -7.350  57.204 -35.128  1.00 18.31           N
ATOM   2182  H   SER A 140      -7.486  57.046 -34.150  1.00 18.31           H
ATOM   2183  CA  SER A 140      -5.928  57.324 -35.458  1.00 29.09           C
ATOM   2184  HA  SER A 140      -5.720  56.549 -36.054  1.00 29.09           H
ATOM   2185  C   SER A 140      -5.179  57.348 -34.120  1.00 25.75           C
ATOM   2186  O   SER A 140      -5.690  57.947 -33.181  1.00 23.93           O
ATOM   2187  CB  SER A 140      -5.585  58.648 -36.181  1.00 27.94           C
ATOM   2188 1HB  SER A 140      -4.606  58.842 -36.120  1.00 27.94           H
ATOM   2189 2HB  SER A 140      -5.858  58.608 -37.142  1.00 27.94           H
ATOM   2190  OG  SER A 140      -6.254  59.751 -35.614  1.00 26.70           O
ATOM   2191  HG  SER A 140      -5.634  60.469 -35.485  1.00 26.70           H
ATOM   2192  N   SER A 141      -3.973  56.815 -34.134  1.00 17.76           N
ATOM   2193  H   SER A 141      -3.801  56.055 -34.761  1.00 17.76           H
ATOM   2194  CA  SER A 141      -2.856  57.277 -33.274  1.00 24.80           C
ATOM   2195  HA  SER A 141      -2.104  56.678 -33.551  1.00 24.80           H
ATOM   2196  C   SER A 141      -2.981  57.035 -31.758  1.00 22.84           C
ATOM   2197  O   SER A 141      -4.036  57.189 -31.181  1.00 21.12           O
ATOM   2198  CB  SER A 141      -2.589  58.758 -33.571  1.00 23.90           C
ATOM   2199 1HB  SER A 141      -3.257  59.337 -33.104  1.00 23.90           H
ATOM   2200 2HB  SER A 141      -1.666  59.014 -33.283  1.00 23.90           H
ATOM   2201  OG  SER A 141      -2.689  59.036 -34.956  1.00 23.11           O
ATOM   2202  HG  SER A 141      -2.712  58.214 -35.446  1.00 23.11           H
ATOM   2203  N   ALA A 142      -1.946  56.735 -31.011  1.00 23.02           N
ATOM   2204  H   ALA A 142      -2.178  56.687 -30.039  1.00 23.02           H
ATOM   2205  CA  ALA A 142      -0.541  56.456 -31.261  1.00 32.48           C
ATOM   2206  HA  ALA A 142      -0.510  55.838 -32.046  1.00 32.48           H
ATOM   2207  C   ALA A 142       0.057  55.823 -29.994  1.00 30.11           C
ATOM   2208  O   ALA A 142      -0.410  56.038 -28.883  1.00 27.59           O
ATOM   2209  CB  ALA A 142       0.218  57.757 -31.575  1.00 31.32           C
ATOM   2210 1HB  ALA A 142      -0.147  58.196 -32.396  1.00 31.32           H
ATOM   2211 2HB  ALA A 142       1.190  57.577 -31.729  1.00 31.32           H
ATOM   2212 3HB  ALA A 142       0.142  58.408 -30.819  1.00 31.32           H
ATOM   2213  N   SER A 143       1.092  55.097 -30.242  1.00 21.12           N
ATOM   2214  H   SER A 143       1.195  54.829 -31.200  1.00 21.12           H
ATOM   2215  CA  SER A 143       2.143  54.599 -29.350  1.00 26.92           C
ATOM   2216  HA  SER A 143       1.772  53.770 -28.931  1.00 26.92           H
ATOM   2217  C   SER A 143       2.539  55.558 -28.222  1.00 24.55           C
ATOM   2218  O   SER A 143       2.601  56.763 -28.448  1.00 22.53           O
ATOM   2219  CB  SER A 143       3.375  54.431 -30.238  1.00 26.34           C
ATOM   2220 1HB  SER A 143       3.856  55.303 -30.334  1.00 26.34           H
ATOM   2221 2HB  SER A 143       3.994  53.750 -29.848  1.00 26.34           H
ATOM   2222  OG  SER A 143       3.042  53.992 -31.545  1.00 25.79           O
ATOM   2223  HG  SER A 143       2.967  53.038 -31.552  1.00 25.79           H
ATOM   2224  N   SER A 144       2.972  55.031 -27.103  1.00 18.00           N
ATOM   2225  H   SER A 144       2.353  54.441 -26.584  1.00 18.00           H
ATOM   2226  CA  SER A 144       4.327  55.265 -26.571  1.00 25.05           C
ATOM   2227  HA  SER A 144       4.893  54.918 -27.319  1.00 25.05           H
ATOM   2228  C   SER A 144       4.590  54.499 -25.274  1.00 22.96           C
ATOM   2229  O   SER A 144       3.841  54.571 -24.309  1.00 20.97           O
ATOM   2230  CB  SER A 144       4.653  56.735 -26.323  1.00 24.10           C
ATOM   2231 1HB  SER A 144       3.893  57.201 -25.870  1.00 24.10           H
ATOM   2232 2HB  SER A 144       5.481  56.832 -25.771  1.00 24.10           H
ATOM   2233  OG  SER A 144       4.878  57.375 -27.556  1.00 23.32           O
ATOM   2234  HG  SER A 144       4.929  56.719 -28.252  1.00 23.32           H
ATOM   2235  N   SER A 145       5.693  53.794 -25.303  1.00 14.52           N
ATOM   2236  H   SER A 145       6.105  53.667 -26.205  1.00 14.52           H
ATOM   2237  CA  SER A 145       6.403  53.166 -24.182  1.00 22.87           C
ATOM   2238  HA  SER A 145       5.720  52.710 -23.611  1.00 22.87           H
ATOM   2239  C   SER A 145       7.162  54.212 -23.367  1.00 21.29           C
ATOM   2240  O   SER A 145       7.635  55.183 -23.961  1.00 18.69           O
ATOM   2241  CB  SER A 145       7.446  52.220 -24.788  1.00 21.67           C
ATOM   2242 1HB  SER A 145       8.252  52.733 -25.082  1.00 21.67           H
ATOM   2243 2HB  SER A 145       7.717  51.527 -24.120  1.00 21.67           H
ATOM   2244  OG  SER A 145       6.954  51.530 -25.927  1.00 20.12           O
ATOM   2245  HG  SER A 145       6.843  50.603 -25.716  1.00 20.12           H
ATOM   2246  N   SER A 146       7.369  53.987 -22.074  1.00 13.99           N
ATOM   2247  H   SER A 146       6.631  53.545 -21.564  1.00 13.99           H
ATOM   2248  CA  SER A 146       8.594  54.332 -21.322  1.00 19.50           C
ATOM   2249  HA  SER A 146       9.308  53.728 -21.677  1.00 19.50           H
ATOM   2250  C   SER A 146       8.323  54.108 -19.822  1.00 19.22           C
ATOM   2251  O   SER A 146       7.366  54.653 -19.294  1.00 17.07           O
ATOM   2252  CB  SER A 146       9.053  55.778 -21.554  1.00 18.56           C
ATOM   2253 1HB  SER A 146       8.940  56.044 -22.511  1.00 18.56           H
ATOM   2254 2HB  SER A 146       8.551  56.415 -20.969  1.00 18.56           H
ATOM   2255  OG  SER A 146      10.425  55.883 -21.233  1.00 17.52           O
ATOM   2256  HG  SER A 146      10.530  55.907 -20.282  1.00 17.52           H
ATOM   2257  N   ALA A 147       8.927  53.098 -19.184  1.00 15.02           N
ATOM   2258  H   ALA A 147       8.426  52.233 -19.142  1.00 15.02           H
ATOM   2259  CA  ALA A 147      10.241  53.124 -18.542  1.00 26.43           C
ATOM   2260  HA  ALA A 147      10.408  52.145 -18.424  1.00 26.43           H
ATOM   2261  C   ALA A 147      10.240  53.759 -17.134  1.00 24.55           C
ATOM   2262  O   ALA A 147       9.808  54.890 -16.927  1.00 21.60           O
ATOM   2263  CB  ALA A 147      11.361  53.661 -19.446  1.00 24.62           C
ATOM   2264 1HB  ALA A 147      11.332  53.229 -20.348  1.00 24.62           H
ATOM   2265 2HB  ALA A 147      12.260  53.481 -19.048  1.00 24.62           H
ATOM   2266 3HB  ALA A 147      11.275  54.649 -19.575  1.00 24.62           H
ATOM   2267  N   ASN A 148      10.752  52.987 -16.200  1.00  9.81           N
ATOM   2268  H   ASN A 148      10.854  52.022 -16.440  1.00  9.81           H
ATOM   2269  CA  ASN A 148      11.192  53.361 -14.852  1.00 18.13           C
ATOM   2270  HA  ASN A 148      10.365  53.576 -14.333  1.00 18.13           H
ATOM   2271  C   ASN A 148      12.097  54.603 -14.844  1.00 17.74           C
ATOM   2272  O   ASN A 148      12.760  54.867 -15.845  1.00 14.68           O
ATOM   2273  CB  ASN A 148      11.998  52.162 -14.309  1.00 16.82           C
ATOM   2274 1HB  ASN A 148      12.351  51.638 -15.084  1.00 16.82           H
ATOM   2275 2HB  ASN A 148      12.762  52.511 -13.766  1.00 16.82           H
ATOM   2276  CG  ASN A 148      11.218  51.212 -13.436  1.00 14.24           C
ATOM   2277  OD1 ASN A 148      10.178  51.511 -12.900  1.00 14.96           O
ATOM   2278  ND2 ASN A 148      11.717  50.016 -13.224  1.00 21.28           N
ATOM   2279 1HD2 ASN A 148      11.237  49.372 -12.628  1.00 21.28           H
ATOM   2280 2HD2 ASN A 148      12.577  49.749 -13.658  1.00 21.28           H
ATOM   2281  N   PRO A 149      12.224  55.250 -13.700  1.00  8.38           N
ATOM   2282  CA  PRO A 149      13.508  55.084 -13.024  1.00 19.84           C
ATOM   2283  HA  PRO A 149      13.864  54.191 -13.301  1.00 19.84           H
ATOM   2284  C   PRO A 149      13.444  55.014 -11.486  1.00 19.91           C
ATOM   2285  O   PRO A 149      12.564  55.552 -10.821  1.00 16.33           O
ATOM   2286  CB  PRO A 149      14.343  56.275 -13.487  1.00 18.34           C
ATOM   2287 1HB  PRO A 149      15.037  56.512 -12.807  1.00 18.34           H
ATOM   2288 2HB  PRO A 149      14.786  56.083 -14.362  1.00 18.34           H
ATOM   2289  CG  PRO A 149      13.309  57.392 -13.629  1.00 19.05           C
ATOM   2290 1HG  PRO A 149      13.341  58.003 -12.838  1.00 19.05           H
ATOM   2291 2HG  PRO A 149      13.473  57.918 -14.464  1.00 19.05           H
ATOM   2292  CD  PRO A 149      11.960  56.674 -13.701  1.00 28.85           C
ATOM   2293 1HD  PRO A 149      11.392  56.898 -12.909  1.00 28.85           H
ATOM   2294 2HD  PRO A 149      11.472  56.912 -14.540  1.00 28.85           H
ATOM   2295  N   ALA A 150      14.464  54.359 -10.974  1.00 12.36           N
ATOM   2296  H   ALA A 150      14.972  53.755 -11.588  1.00 12.36           H
ATOM   2297  CA  ALA A 150      14.918  54.435  -9.596  1.00 23.73           C
ATOM   2298  HA  ALA A 150      14.121  54.630  -9.024  1.00 23.73           H
ATOM   2299  C   ALA A 150      15.934  55.578  -9.404  1.00 22.39           C
ATOM   2300  O   ALA A 150      16.488  56.092 -10.376  1.00 21.54           O
ATOM   2301  CB  ALA A 150      15.556  53.075  -9.272  1.00 23.73           C
ATOM   2302 1HB  ALA A 150      14.898  52.332  -9.396  1.00 23.73           H
ATOM   2303 2HB  ALA A 150      15.877  53.046  -8.325  1.00 23.73           H
ATOM   2304 3HB  ALA A 150      16.339  52.895  -9.868  1.00 23.73           H
ATOM   2305  N   ALA A 151      16.230  55.815  -8.138  1.00 11.50           N
ATOM   2306  H   ALA A 151      15.510  55.597  -7.479  1.00 11.50           H
ATOM   2307  CA  ALA A 151      17.475  56.356  -7.564  1.00 20.52           C
ATOM   2308  HA  ALA A 151      17.419  55.896  -6.678  1.00 20.52           H
ATOM   2309  C   ALA A 151      17.541  57.845  -7.144  1.00 19.72           C
ATOM   2310  O   ALA A 151      17.647  58.753  -7.958  1.00 19.30           O
ATOM   2311  CB  ALA A 151      18.712  55.885  -8.328  1.00 20.63           C
ATOM   2312 1HB  ALA A 151      18.631  54.921  -8.581  1.00 20.63           H
ATOM   2313 2HB  ALA A 151      19.537  55.989  -7.773  1.00 20.63           H
ATOM   2314 3HB  ALA A 151      18.838  56.414  -9.168  1.00 20.63           H
ATOM   2315  N   ALA A 152      17.600  58.002  -5.824  1.00 13.12           N
ATOM   2316  H   ALA A 152      16.827  57.634  -5.307  1.00 13.12           H
ATOM   2317  CA  ALA A 152      18.656  58.648  -5.025  1.00 21.73           C
ATOM   2318  HA  ALA A 152      18.175  58.664  -4.148  1.00 21.73           H
ATOM   2319  C   ALA A 152      19.019  60.141  -5.182  1.00 20.74           C
ATOM   2320  O   ALA A 152      19.548  60.569  -6.197  1.00 20.69           O
ATOM   2321  CB  ALA A 152      19.919  57.782  -5.109  1.00 21.85           C
ATOM   2322 1HB  ALA A 152      19.696  56.812  -5.009  1.00 21.85           H
ATOM   2323 2HB  ALA A 152      20.568  58.024  -4.388  1.00 21.85           H
ATOM   2324 3HB  ALA A 152      20.378  57.902  -5.989  1.00 21.85           H
ATOM   2325  N   ALA A 153      18.939  60.861  -4.058  1.00 12.82           N
ATOM   2326  H   ALA A 153      18.089  60.764  -3.540  1.00 12.82           H
ATOM   2327  CA  ALA A 153      19.938  61.780  -3.480  1.00 23.50           C
ATOM   2328  HA  ALA A 153      20.812  61.299  -3.414  1.00 23.50           H
ATOM   2329  C   ALA A 153      19.403  62.214  -2.089  1.00 22.23           C
ATOM   2330  O   ALA A 153      18.249  62.617  -2.000  1.00 22.18           O
ATOM   2331  CB  ALA A 153      20.158  62.988  -4.392  1.00 23.77           C
ATOM   2332 1HB  ALA A 153      20.503  62.704  -5.287  1.00 23.77           H
ATOM   2333 2HB  ALA A 153      20.822  63.621  -3.994  1.00 23.77           H
ATOM   2334 3HB  ALA A 153      19.304  63.488  -4.536  1.00 23.77           H
ATOM   2335  N   ALA A 154      19.980  61.926  -0.932  1.00 13.60           N
ATOM   2336  H   ALA A 154      19.425  61.356  -0.326  1.00 13.60           H
ATOM   2337  CA  ALA A 154      21.294  62.297  -0.380  1.00 25.21           C
ATOM   2338  HA  ALA A 154      21.361  61.626   0.358  1.00 25.21           H
ATOM   2339  C   ALA A 154      21.348  63.700   0.275  1.00 23.40           C
ATOM   2340  O   ALA A 154      20.925  64.688  -0.313  1.00 24.33           O
ATOM   2341  CB  ALA A 154      22.479  62.020  -1.313  1.00 26.03           C
ATOM   2342 1HB  ALA A 154      22.411  61.108  -1.717  1.00 26.03           H
ATOM   2343 2HB  ALA A 154      23.346  62.073  -0.817  1.00 26.03           H
ATOM   2344 3HB  ALA A 154      22.511  62.685  -2.059  1.00 26.03           H
ATOM   2345  N   ALA A 155      21.972  63.720   1.458  1.00 12.94           N
ATOM   2346  H   ALA A 155      22.229  62.818   1.804  1.00 12.94           H
ATOM   2347  CA  ALA A 155      22.348  64.843   2.343  1.00 25.10           C
ATOM   2348  HA  ALA A 155      22.920  64.405   3.036  1.00 25.10           H
ATOM   2349  C   ALA A 155      21.205  65.481   3.171  1.00 23.95           C
ATOM   2350  O   ALA A 155      20.143  65.774   2.649  1.00 22.33           O
ATOM   2351  CB  ALA A 155      23.163  65.868   1.546  1.00 25.33           C
ATOM   2352 1HB  ALA A 155      23.890  65.421   1.025  1.00 25.33           H
ATOM   2353 2HB  ALA A 155      23.588  66.539   2.154  1.00 25.33           H
ATOM   2354 3HB  ALA A 155      22.582  66.363   0.900  1.00 25.33           H
ATOM   2355  N   GLY A 156      21.333  65.757   4.452  1.00 13.45           N
ATOM   2356  H   GLY A 156      20.493  66.108   4.865  1.00 13.45           H
ATOM   2357  CA  GLY A 156      22.443  65.659   5.400  1.00 24.35           C
ATOM   2358 1HA  GLY A 156      22.568  64.699   5.650  1.00 24.35           H
ATOM   2359 2HA  GLY A 156      23.273  66.000   4.959  1.00 24.35           H
ATOM   2360  C   GLY A 156      22.097  66.504   6.639  1.00 24.09           C
ATOM   2361  O   GLY A 156      21.189  67.327   6.570  1.00 20.96           O
ATOM   2362  N   LEU A 157      22.880  66.347   7.740  1.00  8.35           N
ATOM   2363  H   LEU A 157      23.537  65.594   7.712  1.00  8.35           H
ATOM   2364  CA  LEU A 157      22.871  67.162   8.974  1.00 27.58           C
ATOM   2365  HA  LEU A 157      23.687  66.875   9.475  1.00 27.58           H
ATOM   2366  C   LEU A 157      21.666  66.855   9.897  1.00 24.69           C
ATOM   2367  O   LEU A 157      20.522  66.904   9.469  1.00 23.23           O
ATOM   2368  CB  LEU A 157      22.987  68.664   8.622  1.00 26.97           C
ATOM   2369 1HB  LEU A 157      22.102  68.961   8.263  1.00 26.97           H
ATOM   2370 2HB  LEU A 157      23.187  69.159   9.467  1.00 26.97           H
ATOM   2371  CG  LEU A 157      24.075  69.042   7.580  1.00 28.00           C
ATOM   2372  HG  LEU A 157      23.982  68.417   6.805  1.00 28.00           H
ATOM   2373  CD1 LEU A 157      23.887  70.480   7.103  1.00 30.08           C
ATOM   2374 1HD1 LEU A 157      24.585  70.729   6.432  1.00 30.08           H
ATOM   2375 2HD1 LEU A 157      23.952  71.122   7.867  1.00 30.08           H
ATOM   2376 3HD1 LEU A 157      22.992  70.601   6.675  1.00 30.08           H
ATOM   2377  CD2 LEU A 157      25.486  68.892   8.145  1.00 40.81           C
ATOM   2378 1HD2 LEU A 157      26.174  69.139   7.462  1.00 40.81           H
ATOM   2379 2HD2 LEU A 157      25.660  67.949   8.429  1.00 40.81           H
ATOM   2380 3HD2 LEU A 157      25.618  69.482   8.941  1.00 40.81           H
ATOM   2381  N   GLY A 158      21.763  66.510  11.155  1.00 17.38           N
ATOM   2382  H   GLY A 158      20.973  65.989  11.478  1.00 17.38           H
ATOM   2383  CA  GLY A 158      22.770  66.717  12.192  1.00 25.57           C
ATOM   2384 1HA  GLY A 158      23.282  65.868  12.325  1.00 25.57           H
ATOM   2385 2HA  GLY A 158      23.395  67.441  11.901  1.00 25.57           H
ATOM   2386  C   GLY A 158      22.017  67.117  13.474  1.00 25.63           C
ATOM   2387  O   GLY A 158      21.199  68.026  13.417  1.00 20.22           O
ATOM   2388  N   GLY A 159      22.276  66.487  14.612  1.00 16.91           N
ATOM   2389  H   GLY A 159      22.807  65.640  14.571  1.00 16.91           H
ATOM   2390  CA  GLY A 159      21.826  66.963  15.936  1.00 29.12           C
ATOM   2391 1HA  GLY A 159      22.646  67.047  16.502  1.00 29.12           H
ATOM   2392 2HA  GLY A 159      21.426  67.868  15.792  1.00 29.12           H
ATOM   2393  C   GLY A 159      20.807  66.099  16.689  1.00 27.99           C
ATOM   2394  O   GLY A 159      19.625  66.129  16.415  1.00 23.32           O
ATOM   2395  N   ASN A 160      21.277  65.395  17.706  1.00 11.73           N
ATOM   2396  H   ASN A 160      22.226  65.087  17.639  1.00 11.73           H
ATOM   2397  CA  ASN A 160      20.540  65.017  18.933  1.00 21.55           C
ATOM   2398  HA  ASN A 160      19.620  64.708  18.693  1.00 21.55           H
ATOM   2399  C   ASN A 160      20.449  66.247  19.865  1.00 20.77           C
ATOM   2400  O   ASN A 160      21.204  67.192  19.622  1.00 17.76           O
ATOM   2401  CB  ASN A 160      21.373  63.905  19.613  1.00 19.93           C
ATOM   2402 1HB  ASN A 160      22.323  63.991  19.312  1.00 19.93           H
ATOM   2403 2HB  ASN A 160      21.324  64.034  20.604  1.00 19.93           H
ATOM   2404  CG  ASN A 160      20.939  62.491  19.324  1.00 18.27           C
ATOM   2405  OD1 ASN A 160      19.841  62.197  18.912  1.00 19.60           O
ATOM   2406  ND2 ASN A 160      21.795  61.522  19.601  1.00 26.21           N
ATOM   2407 1HD2 ASN A 160      21.529  60.567  19.469  1.00 26.21           H
ATOM   2408 2HD2 ASN A 160      22.708  61.744  19.943  1.00 26.21           H
ATOM   2409  N   PRO A 161      19.751  66.261  21.030  1.00  9.20           N
ATOM   2410  CA  PRO A 161      18.809  65.294  21.641  1.00 23.12           C
ATOM   2411  HA  PRO A 161      18.497  64.636  20.955  1.00 23.12           H
ATOM   2412  C   PRO A 161      17.514  65.959  22.195  1.00 23.00           C
ATOM   2413  O   PRO A 161      17.268  67.135  21.985  1.00 19.95           O
ATOM   2414  CB  PRO A 161      19.662  64.715  22.796  1.00 21.00           C
ATOM   2415 1HB  PRO A 161      19.087  64.486  23.581  1.00 21.00           H
ATOM   2416 2HB  PRO A 161      20.158  63.900  22.497  1.00 21.00           H
ATOM   2417  CG  PRO A 161      20.643  65.835  23.160  1.00 21.86           C
ATOM   2418 1HG  PRO A 161      20.488  66.150  24.096  1.00 21.86           H
ATOM   2419 2HG  PRO A 161      21.588  65.522  23.065  1.00 21.86           H
ATOM   2420  CD  PRO A 161      20.354  66.952  22.171  1.00 34.55           C
ATOM   2421 1HD  PRO A 161      19.712  67.620  22.549  1.00 34.55           H
ATOM   2422 2HD  PRO A 161      21.193  67.418  21.889  1.00 34.55           H
ATOM   2423  N   VAL A 162      16.784  65.218  23.026  1.00  8.40           N
ATOM   2424  H   VAL A 162      16.881  64.230  22.907  1.00  8.40           H
ATOM   2425  CA  VAL A 162      15.849  65.632  24.102  1.00 28.71           C
ATOM   2426  HA  VAL A 162      16.127  64.932  24.760  1.00 28.71           H
ATOM   2427  C   VAL A 162      14.350  65.381  23.860  1.00 25.80           C
ATOM   2428  O   VAL A 162      13.686  66.008  23.043  1.00 23.37           O
ATOM   2429  CB  VAL A 162      16.130  67.009  24.751  1.00 26.50           C
ATOM   2430  HB  VAL A 162      15.899  67.670  24.037  1.00 26.50           H
ATOM   2431  CG1 VAL A 162      15.305  67.207  26.034  1.00 26.54           C
ATOM   2432 1HG1 VAL A 162      15.492  68.098  26.447  1.00 26.54           H
ATOM   2433 2HG1 VAL A 162      15.521  66.503  26.711  1.00 26.54           H
ATOM   2434 3HG1 VAL A 162      14.325  67.157  25.841  1.00 26.54           H
ATOM   2435  CG2 VAL A 162      17.585  67.188  25.198  1.00 36.02           C
ATOM   2436 1HG2 VAL A 162      17.725  68.088  25.611  1.00 36.02           H
ATOM   2437 2HG2 VAL A 162      18.211  67.105  24.423  1.00 36.02           H
ATOM   2438 3HG2 VAL A 162      17.840  66.497  25.874  1.00 36.02           H
ATOM   2439  N   ALA A 163      13.863  64.426  24.656  1.00 13.87           N
ATOM   2440  H   ALA A 163      14.502  63.680  24.841  1.00 13.87           H
ATOM   2441  CA  ALA A 163      12.553  64.276  25.310  1.00 25.32           C
ATOM   2442  HA  ALA A 163      12.308  63.339  25.061  1.00 25.32           H
ATOM   2443  C   ALA A 163      11.337  65.081  24.812  1.00 23.95           C
ATOM   2444  O   ALA A 163      11.287  66.293  24.948  1.00 23.56           O
ATOM   2445  CB  ALA A 163      12.789  64.585  26.798  1.00 25.31           C
ATOM   2446 1HB  ALA A 163      13.574  64.075  27.150  1.00 25.31           H
ATOM   2447 2HB  ALA A 163      11.991  64.337  27.347  1.00 25.31           H
ATOM   2448 3HB  ALA A 163      12.967  65.559  26.938  1.00 25.31           H
ATOM   2449  N   ALA A 164      10.268  64.361  24.503  1.00 16.31           N
ATOM   2450  H   ALA A 164      10.370  63.615  23.845  1.00 16.31           H
ATOM   2451  CA  ALA A 164       8.941  64.607  25.080  1.00 26.63           C
ATOM   2452  HA  ALA A 164       9.113  64.671  26.063  1.00 26.63           H
ATOM   2453  C   ALA A 164       7.981  63.445  24.773  1.00 25.42           C
ATOM   2454  O   ALA A 164       7.966  62.883  23.687  1.00 25.19           O
ATOM   2455  CB  ALA A 164       8.337  65.927  24.610  1.00 26.71           C
ATOM   2456 1HB  ALA A 164       8.952  66.692  24.804  1.00 26.71           H
ATOM   2457 2HB  ALA A 164       7.468  66.107  25.070  1.00 26.71           H
ATOM   2458 3HB  ALA A 164       8.166  65.912  23.625  1.00 26.71           H
ATOM   2459  N   ALA A 165       7.209  63.135  25.784  1.00 20.48           N
ATOM   2460  H   ALA A 165       7.355  63.647  26.631  1.00 20.48           H
ATOM   2461  CA  ALA A 165       6.162  62.127  25.808  1.00 31.95           C
ATOM   2462  HA  ALA A 165       6.590  61.259  25.558  1.00 31.95           H
ATOM   2463  C   ALA A 165       5.040  62.390  24.791  1.00 29.92           C
ATOM   2464  O   ALA A 165       4.657  63.534  24.563  1.00 30.36           O
ATOM   2465  CB  ALA A 165       5.593  62.162  27.225  1.00 31.75           C
ATOM   2466 1HB  ALA A 165       6.309  61.993  27.903  1.00 31.75           H
ATOM   2467 2HB  ALA A 165       4.886  61.465  27.344  1.00 31.75           H
ATOM   2468 3HB  ALA A 165       5.184  63.052  27.425  1.00 31.75           H
ATOM   2469  N   SER A 166       4.420  61.337  24.308  1.00 17.51           N
ATOM   2470  H   SER A 166       4.955  60.514  24.119  1.00 17.51           H
ATOM   2471  CA  SER A 166       2.980  61.313  24.033  1.00 27.21           C
ATOM   2472  HA  SER A 166       2.571  61.801  24.804  1.00 27.21           H
ATOM   2473  C   SER A 166       2.468  59.884  23.987  1.00 25.18           C
ATOM   2474  O   SER A 166       2.887  59.055  23.187  1.00 24.98           O
ATOM   2475  CB  SER A 166       2.608  62.056  22.757  1.00 27.34           C
ATOM   2476 1HB  SER A 166       3.285  61.898  22.038  1.00 27.34           H
ATOM   2477 2HB  SER A 166       1.704  61.780  22.431  1.00 27.34           H
ATOM   2478  OG  SER A 166       2.571  63.441  23.024  1.00 27.33           O
ATOM   2479  HG  SER A 166       2.563  63.925  22.198  1.00 27.33           H
ATOM   2480  N   SER A 167       1.567  59.659  24.906  1.00 15.90           N
ATOM   2481  H   SER A 167       1.396  60.415  25.538  1.00 15.90           H
ATOM   2482  CA  SER A 167       0.778  58.455  25.134  1.00 26.47           C
ATOM   2483  HA  SER A 167       1.427  57.701  25.234  1.00 26.47           H
ATOM   2484  C   SER A 167      -0.160  58.160  23.967  1.00 24.10           C
ATOM   2485  O   SER A 167      -0.872  59.053  23.511  1.00 24.10           O
ATOM   2486  CB  SER A 167      -0.082  58.718  26.373  1.00 26.30           C
ATOM   2487 1HB  SER A 167      -0.859  59.303  26.142  1.00 26.30           H
ATOM   2488 2HB  SER A 167      -0.415  57.857  26.758  1.00 26.30           H
ATOM   2489  OG  SER A 167       0.655  59.378  27.391  1.00 26.81           O
ATOM   2490  HG  SER A 167       0.090  59.526  28.149  1.00 26.81           H
ATOM   2491  N   LEU A 168      -0.258  56.886  23.568  1.00  9.45           N
ATOM   2492  H   LEU A 168       0.513  56.268  23.724  1.00  9.45           H
ATOM   2493  CA  LEU A 168      -1.459  56.370  22.910  1.00 30.87           C
ATOM   2494  HA  LEU A 168      -2.206  56.980  23.175  1.00 30.87           H
ATOM   2495  C   LEU A 168      -1.771  54.963  23.433  1.00 28.74           C
ATOM   2496  O   LEU A 168      -0.957  54.046  23.382  1.00 29.28           O
ATOM   2497  CB  LEU A 168      -1.354  56.450  21.376  1.00 30.09           C
ATOM   2498 1HB  LEU A 168      -0.394  56.340  21.118  1.00 30.09           H
ATOM   2499 2HB  LEU A 168      -1.893  55.705  20.982  1.00 30.09           H
ATOM   2500  CG  LEU A 168      -1.865  57.781  20.795  1.00 30.93           C
ATOM   2501  HG  LEU A 168      -1.470  58.503  21.363  1.00 30.93           H
ATOM   2502  CD1 LEU A 168      -1.433  57.922  19.327  1.00 34.56           C
ATOM   2503 1HD1 LEU A 168      -1.760  58.784  18.939  1.00 34.56           H
ATOM   2504 2HD1 LEU A 168      -1.801  57.176  18.772  1.00 34.56           H
ATOM   2505 3HD1 LEU A 168      -0.437  57.905  19.243  1.00 34.56           H
ATOM   2506  CD2 LEU A 168      -3.400  57.890  20.831  1.00 41.69           C
ATOM   2507 1HD2 LEU A 168      -3.706  58.762  20.449  1.00 41.69           H
ATOM   2508 2HD2 LEU A 168      -3.742  57.828  21.769  1.00 41.69           H
ATOM   2509 3HD2 LEU A 168      -3.824  57.156  20.301  1.00 41.69           H
ATOM   2510  N   SER A 169      -2.945  54.880  24.000  1.00 17.88           N
ATOM   2511  H   SER A 169      -3.519  55.695  23.923  1.00 17.88           H
ATOM   2512  CA  SER A 169      -3.532  53.765  24.728  1.00 27.91           C
ATOM   2513  HA  SER A 169      -2.849  53.493  25.406  1.00 27.91           H
ATOM   2514  C   SER A 169      -3.834  52.558  23.828  1.00 25.72           C
ATOM   2515  O   SER A 169      -4.459  52.700  22.781  1.00 24.83           O
ATOM   2516  CB  SER A 169      -4.845  54.267  25.336  1.00 27.67           C
ATOM   2517 1HB  SER A 169      -5.532  54.404  24.622  1.00 27.67           H
ATOM   2518 2HB  SER A 169      -5.191  53.615  26.011  1.00 27.67           H
ATOM   2519  OG  SER A 169      -4.670  55.511  26.000  1.00 27.57           O
ATOM   2520  HG  SER A 169      -4.631  56.215  25.353  1.00 27.57           H
ATOM   2521  N   THR A 170      -3.488  51.382  24.296  1.00 15.65           N
ATOM   2522  H   THR A 170      -2.803  51.348  25.024  1.00 15.65           H
ATOM   2523  CA  THR A 170      -4.050  50.108  23.811  1.00 31.78           C
ATOM   2524  HA  THR A 170      -4.535  50.328  22.965  1.00 31.78           H
ATOM   2525  C   THR A 170      -5.015  49.536  24.861  1.00 28.54           C
ATOM   2526  O   THR A 170      -4.727  49.625  26.054  1.00 28.42           O
ATOM   2527  CB  THR A 170      -2.947  49.089  23.497  1.00 29.20           C
ATOM   2528  HB  THR A 170      -3.357  48.179  23.439  1.00 29.20           H
ATOM   2529  OG1 THR A 170      -1.991  49.057  24.538  1.00 29.10           O
ATOM   2530  HG1 THR A 170      -2.440  49.050  25.384  1.00 29.10           H
ATOM   2531  CG2 THR A 170      -2.195  49.445  22.228  1.00 42.58           C
ATOM   2532 1HG2 THR A 170      -1.480  48.773  22.035  1.00 42.58           H
ATOM   2533 2HG2 THR A 170      -1.761  50.342  22.309  1.00 42.58           H
ATOM   2534 3HG2 THR A 170      -2.812  49.472  21.441  1.00 42.58           H
ATOM   2535  N   PRO A 171      -6.158  48.968  24.476  1.00 12.97           N
ATOM   2536  CA  PRO A 171      -7.094  48.401  25.435  1.00 30.45           C
ATOM   2537  HA  PRO A 171      -7.133  48.987  26.244  1.00 30.45           H
ATOM   2538  C   PRO A 171      -6.629  47.021  25.927  1.00 30.60           C
ATOM   2539  O   PRO A 171      -6.223  46.159  25.153  1.00 28.32           O
ATOM   2540  CB  PRO A 171      -8.438  48.357  24.719  1.00 27.50           C
ATOM   2541 1HB  PRO A 171      -8.991  47.589  25.043  1.00 27.50           H
ATOM   2542 2HB  PRO A 171      -8.942  49.211  24.851  1.00 27.50           H
ATOM   2543  CG  PRO A 171      -8.047  48.172  23.254  1.00 30.15           C
ATOM   2544 1HG  PRO A 171      -7.950  47.201  23.034  1.00 30.15           H
ATOM   2545 2HG  PRO A 171      -8.730  48.584  22.651  1.00 30.15           H
ATOM   2546  CD  PRO A 171      -6.703  48.896  23.129  1.00 49.19           C
ATOM   2547 1HD  PRO A 171      -6.071  48.389  22.543  1.00 49.19           H
ATOM   2548 2HD  PRO A 171      -6.822  49.822  22.770  1.00 49.19           H
ATOM   2549  N   ALA A 172      -6.694  46.850  27.235  1.00 16.79           N
ATOM   2550  H   ALA A 172      -6.999  47.628  27.785  1.00 16.79           H
ATOM   2551  CA  ALA A 172      -6.359  45.625  27.942  1.00 30.70           C
ATOM   2552  HA  ALA A 172      -5.482  45.310  27.580  1.00 30.70           H
ATOM   2553  C   ALA A 172      -7.398  44.517  27.686  1.00 30.28           C
ATOM   2554  O   ALA A 172      -8.594  44.720  27.875  1.00 28.82           O
ATOM   2555  CB  ALA A 172      -6.263  45.967  29.432  1.00 29.28           C
ATOM   2556 1HB  ALA A 172      -5.587  46.687  29.592  1.00 29.28           H
ATOM   2557 2HB  ALA A 172      -5.992  45.167  29.967  1.00 29.28           H
ATOM   2558 3HB  ALA A 172      -7.143  46.288  29.783  1.00 29.28           H
ATOM   2559  N   ALA A 173      -6.910  43.341  27.318  1.00 24.66           N
ATOM   2560  H   ALA A 173      -5.965  43.300  26.994  1.00 24.66           H
ATOM   2561  CA  ALA A 173      -7.682  42.104  27.361  1.00 37.28           C
ATOM   2562  HA  ALA A 173      -8.638  42.328  27.173  1.00 37.28           H
ATOM   2563  C   ALA A 173      -7.581  41.491  28.764  1.00 36.04           C
ATOM   2564  O   ALA A 173      -6.492  41.211  29.260  1.00 35.63           O
ATOM   2565  CB  ALA A 173      -7.187  41.160  26.270  1.00 36.11           C
ATOM   2566 1HB  ALA A 173      -7.264  41.584  25.367  1.00 36.11           H
ATOM   2567 2HB  ALA A 173      -7.720  40.314  26.259  1.00 36.11           H
ATOM   2568 3HB  ALA A 173      -6.228  40.917  26.415  1.00 36.11           H
ATOM   2569  N   SER A 174      -8.714  41.338  29.426  1.00 15.62           N
ATOM   2570  H   SER A 174      -9.551  41.635  28.966  1.00 15.62           H
ATOM   2571  CA  SER A 174      -8.860  40.776  30.766  1.00 24.00           C
ATOM   2572  HA  SER A 174      -8.228  41.285  31.350  1.00 24.00           H
ATOM   2573  C   SER A 174      -8.488  39.291  30.789  1.00 23.78           C
ATOM   2574  O   SER A 174      -9.141  38.467  30.149  1.00 22.92           O
ATOM   2575  CB  SER A 174     -10.305  40.953  31.227  1.00 23.61           C
ATOM   2576 1HB  SER A 174     -10.927  40.405  30.668  1.00 23.61           H
ATOM   2577 2HB  SER A 174     -10.406  40.697  32.188  1.00 23.61           H
ATOM   2578  OG  SER A 174     -10.692  42.306  31.100  1.00 24.02           O
ATOM   2579  HG  SER A 174      -9.912  42.860  31.071  1.00 24.02           H
ATOM   2580  N   SER A 175      -7.457  38.941  31.540  1.00 15.18           N
ATOM   2581  H   SER A 175      -6.888  39.672  31.918  1.00 15.18           H
ATOM   2582  CA  SER A 175      -7.090  37.563  31.857  1.00 25.27           C
ATOM   2583  HA  SER A 175      -7.442  36.980  31.125  1.00 25.27           H
ATOM   2584  C   SER A 175      -7.738  37.159  33.182  1.00 25.51           C
ATOM   2585  O   SER A 175      -7.385  37.677  34.242  1.00 24.11           O
ATOM   2586  CB  SER A 175      -5.570  37.425  31.899  1.00 23.61           C
ATOM   2587 1HB  SER A 175      -5.152  37.847  31.094  1.00 23.61           H
ATOM   2588 2HB  SER A 175      -5.197  37.844  32.727  1.00 23.61           H
ATOM   2589  OG  SER A 175      -5.201  36.063  31.907  1.00 22.85           O
ATOM   2590  HG  SER A 175      -5.988  35.519  31.909  1.00 22.85           H
ATOM   2591  N   ILE A 176      -8.689  36.254  33.126  1.00 29.19           N
ATOM   2592  H   ILE A 176      -8.992  35.970  32.216  1.00 29.19           H
ATOM   2593  CA  ILE A 176      -9.345  35.624  34.271  1.00 42.45           C
ATOM   2594  HA  ILE A 176      -9.143  36.216  35.051  1.00 42.45           H
ATOM   2595  C   ILE A 176      -8.732  34.242  34.506  1.00 41.96           C
ATOM   2596  O   ILE A 176      -9.229  33.237  34.012  1.00 37.90           O
ATOM   2597  CB  ILE A 176     -10.889  35.569  34.118  1.00 39.48           C
ATOM   2598  HB  ILE A 176     -11.218  34.763  34.609  1.00 39.48           H
ATOM   2599  CG1 ILE A 176     -11.350  35.384  32.650  1.00 40.58           C
ATOM   2600 1HG1 ILE A 176     -11.192  36.240  32.158  1.00 40.58           H
ATOM   2601 2HG1 ILE A 176     -10.804  34.656  32.236  1.00 40.58           H
ATOM   2602  CG2 ILE A 176     -11.519  36.809  34.757  1.00 43.11           C
ATOM   2603 1HG2 ILE A 176     -12.515  36.791  34.668  1.00 43.11           H
ATOM   2604 2HG2 ILE A 176     -11.186  37.645  34.321  1.00 43.11           H
ATOM   2605 3HG2 ILE A 176     -11.298  36.862  35.731  1.00 43.11           H
ATOM   2606  CD1 ILE A 176     -12.831  35.014  32.495  1.00 36.88           C
ATOM   2607 1HD1 ILE A 176     -13.075  34.907  31.531  1.00 36.88           H
ATOM   2608 2HD1 ILE A 176     -13.420  35.722  32.884  1.00 36.88           H
ATOM   2609 3HD1 ILE A 176     -13.036  34.153  32.961  1.00 36.88           H
ATOM   2610  N   TRP A 177      -7.642  34.196  35.262  1.00 27.12           N
ATOM   2611  H   TRP A 177      -7.114  35.034  35.396  1.00 27.12           H
ATOM   2612  CA  TRP A 177      -7.184  32.965  35.907  1.00 30.25           C
ATOM   2613  HA  TRP A 177      -8.008  32.469  36.180  1.00 30.25           H
ATOM   2614  C   TRP A 177      -6.366  33.312  37.149  1.00 29.55           C
ATOM   2615  O   TRP A 177      -5.194  33.664  37.057  1.00 26.24           O
ATOM   2616  CB  TRP A 177      -6.399  32.077  34.930  1.00 29.76           C
ATOM   2617 1HB  TRP A 177      -6.887  32.045  34.058  1.00 29.76           H
ATOM   2618 2HB  TRP A 177      -5.491  32.473  34.790  1.00 29.76           H
ATOM   2619  CG  TRP A 177      -6.219  30.665  35.412  1.00 29.96           C
ATOM   2620  CD1 TRP A 177      -5.328  30.236  36.327  1.00 25.63           C
ATOM   2621  HD1 TRP A 177      -4.649  30.813  36.781  1.00 25.63           H
ATOM   2622  CD2 TRP A 177      -6.998  29.474  35.025  1.00 30.98           C
ATOM   2623  NE1 TRP A 177      -5.490  28.878  36.547  1.00 26.91           N
ATOM   2624  HE1 TRP A 177      -4.944  28.344  37.193  1.00 26.91           H
ATOM   2625  CE2 TRP A 177      -6.493  28.357  35.768  1.00 29.23           C
ATOM   2626  CE3 TRP A 177      -8.048  29.234  34.121  1.00 34.63           C
ATOM   2627  HE3 TRP A 177      -8.417  29.989  33.579  1.00 34.63           H
ATOM   2628  CZ2 TRP A 177      -7.025  27.062  35.621  1.00 32.75           C
ATOM   2629  HZ2 TRP A 177      -6.660  26.299  36.155  1.00 32.75           H
ATOM   2630  CZ3 TRP A 177      -8.584  27.943  33.972  1.00 30.07           C
ATOM   2631  HZ3 TRP A 177      -9.337  27.796  33.330  1.00 30.07           H
ATOM   2632  CH2 TRP A 177      -8.086  26.858  34.704  1.00 30.46           C
ATOM   2633  HH2 TRP A 177      -8.476  25.946  34.580  1.00 30.46           H
ATOM   2634  N   SER A 178      -6.982  33.221  38.318  1.00 16.16           N
ATOM   2635  H   SER A 178      -7.977  33.119  38.312  1.00 16.16           H
ATOM   2636  CA  SER A 178      -6.310  33.259  39.617  1.00 27.16           C
ATOM   2637  HA  SER A 178      -5.377  33.569  39.436  1.00 27.16           H
ATOM   2638  C   SER A 178      -6.344  31.854  40.230  1.00 26.12           C
ATOM   2639  O   SER A 178      -7.440  31.338  40.446  1.00 23.60           O
ATOM   2640  CB  SER A 178      -6.994  34.241  40.573  1.00 26.35           C
ATOM   2641 1HB  SER A 178      -7.982  34.086  40.598  1.00 26.35           H
ATOM   2642 2HB  SER A 178      -6.620  34.160  41.497  1.00 26.35           H
ATOM   2643  OG  SER A 178      -6.780  35.569  40.140  1.00 24.99           O
ATOM   2644  HG  SER A 178      -6.732  35.589  39.184  1.00 24.99           H
ATOM   2645  N   PRO A 179      -5.206  31.251  40.559  1.00 21.99           N
ATOM   2646  CA  PRO A 179      -5.173  30.083  41.434  1.00 35.65           C
ATOM   2647  HA  PRO A 179      -5.994  29.524  41.317  1.00 35.65           H
ATOM   2648  C   PRO A 179      -5.149  30.532  42.900  1.00 35.68           C
ATOM   2649  O   PRO A 179      -4.282  31.310  43.318  1.00 31.88           O
ATOM   2650  CB  PRO A 179      -3.916  29.316  41.021  1.00 32.86           C
ATOM   2651 1HB  PRO A 179      -3.521  28.830  41.800  1.00 32.86           H
ATOM   2652 2HB  PRO A 179      -4.118  28.665  40.289  1.00 32.86           H
ATOM   2653  CG  PRO A 179      -2.975  30.410  40.530  1.00 34.61           C
ATOM   2654 1HG  PRO A 179      -2.394  30.730  41.278  1.00 34.61           H
ATOM   2655 2HG  PRO A 179      -2.402  30.067  39.786  1.00 34.61           H
ATOM   2656  CD  PRO A 179      -3.881  31.542  40.032  1.00 43.07           C
ATOM   2657 1HD  PRO A 179      -3.575  32.430  40.375  1.00 43.07           H
ATOM   2658 2HD  PRO A 179      -3.919  31.565  39.033  1.00 43.07           H
ATOM   2659  N   ALA A 180      -6.098  30.055  43.681  1.00 23.08           N
ATOM   2660  H   ALA A 180      -6.849  29.544  43.262  1.00 23.08           H
ATOM   2661  CA  ALA A 180      -6.104  30.237  45.125  1.00 40.21           C
ATOM   2662  HA  ALA A 180      -5.863  31.190  45.311  1.00 40.21           H
ATOM   2663  C   ALA A 180      -5.044  29.332  45.775  1.00 37.83           C
ATOM   2664  O   ALA A 180      -5.101  28.109  45.656  1.00 35.01           O
ATOM   2665  CB  ALA A 180      -7.516  29.956  45.652  1.00 38.24           C
ATOM   2666 1HB  ALA A 180      -8.187  30.555  45.216  1.00 38.24           H
ATOM   2667 2HB  ALA A 180      -7.566  30.106  46.639  1.00 38.24           H
ATOM   2668 3HB  ALA A 180      -7.785  29.010  45.470  1.00 38.24           H
ATOM   2669  N   SER A 181      -4.096  29.956  46.478  1.00 19.46           N
ATOM   2670  H   SER A 181      -4.023  30.949  46.385  1.00 19.46           H
ATOM   2671  CA  SER A 181      -3.158  29.284  47.374  1.00 29.23           C
ATOM   2672  HA  SER A 181      -2.897  28.432  46.920  1.00 29.23           H
ATOM   2673  C   SER A 181      -3.838  28.998  48.714  1.00 28.35           C
ATOM   2674  O   SER A 181      -4.328  29.927  49.357  1.00 26.36           O
ATOM   2675  CB  SER A 181      -1.927  30.161  47.603  1.00 27.46           C
ATOM   2676 1HB  SER A 181      -2.191  31.062  47.948  1.00 27.46           H
ATOM   2677 2HB  SER A 181      -1.297  29.728  48.247  1.00 27.46           H
ATOM   2678  OG  SER A 181      -1.229  30.358  46.393  1.00 27.24           O
ATOM   2679  HG  SER A 181      -0.289  30.403  46.570  1.00 27.24           H
ATOM   2680  N   ILE A 182      -3.822  27.755  49.157  1.00 30.11           N
ATOM   2681  H   ILE A 182      -3.544  27.034  48.523  1.00 30.11           H
ATOM   2682  CA  ILE A 182      -4.187  27.369  50.520  1.00 46.86           C
ATOM   2683  HA  ILE A 182      -4.586  28.172  50.962  1.00 46.86           H
ATOM   2684  C   ILE A 182      -2.901  26.962  51.249  1.00 43.78           C
ATOM   2685  O   ILE A 182      -2.273  25.971  50.888  1.00 38.58           O
ATOM   2686  CB  ILE A 182      -5.280  26.268  50.537  1.00 44.25           C
ATOM   2687  HB  ILE A 182      -4.923  25.452  50.083  1.00 44.25           H
ATOM   2688  CG1 ILE A 182      -6.537  26.728  49.767  1.00 45.81           C
ATOM   2689 1HG1 ILE A 182      -6.941  27.498  50.261  1.00 45.81           H
ATOM   2690 2HG1 ILE A 182      -6.253  27.028  48.857  1.00 45.81           H
ATOM   2691  CG2 ILE A 182      -5.642  25.909  51.993  1.00 46.92           C
ATOM   2692 1HG2 ILE A 182      -6.346  25.200  52.023  1.00 46.92           H
ATOM   2693 2HG2 ILE A 182      -5.990  26.708  52.483  1.00 46.92           H
ATOM   2694 3HG2 ILE A 182      -4.842  25.569  52.488  1.00 46.92           H
ATOM   2695  CD1 ILE A 182      -7.622  25.653  49.594  1.00 43.86           C
ATOM   2696 1HD1 ILE A 182      -8.406  26.013  49.089  1.00 43.86           H
ATOM   2697 2HD1 ILE A 182      -7.950  25.329  50.481  1.00 43.86           H
ATOM   2698 3HD1 ILE A 182      -7.268  24.865  49.091  1.00 43.86           H
ATOM   2699  N   SER A 183      -2.509  27.769  52.254  1.00 21.78           N
ATOM   2700  H   SER A 183      -2.986  28.640  52.371  1.00 21.78           H
ATOM   2701  CA  SER A 183      -1.424  27.446  53.188  1.00 34.58           C
ATOM   2702  HA  SER A 183      -0.801  26.852  52.679  1.00 34.58           H
ATOM   2703  C   SER A 183      -1.967  26.712  54.428  1.00 31.76           C
ATOM   2704  O   SER A 183      -3.117  26.939  54.804  1.00 30.25           O
ATOM   2705  CB  SER A 183      -0.698  28.716  53.618  1.00 32.55           C
ATOM   2706 1HB  SER A 183      -1.350  29.438  53.850  1.00 32.55           H
ATOM   2707 2HB  SER A 183      -0.104  28.539  54.402  1.00 32.55           H
ATOM   2708  OG  SER A 183       0.112  29.190  52.563  1.00 33.04           O
ATOM   2709  HG  SER A 183       1.011  29.297  52.874  1.00 33.04           H
ATOM   2710  N   PRO A 184      -1.162  25.892  55.102  1.00 14.64           N
ATOM   2711  CA  PRO A 184      -1.565  25.122  56.269  1.00 37.53           C
ATOM   2712  HA  PRO A 184      -2.539  24.905  56.205  1.00 37.53           H
ATOM   2713  C   PRO A 184      -1.392  25.922  57.572  1.00 36.82           C
ATOM   2714  O   PRO A 184      -0.378  26.572  57.790  1.00 32.43           O
ATOM   2715  CB  PRO A 184      -0.666  23.881  56.230  1.00 34.24           C
ATOM   2716 1HB  PRO A 184      -0.520  23.513  57.148  1.00 34.24           H
ATOM   2717 2HB  PRO A 184      -1.058  23.171  55.645  1.00 34.24           H
ATOM   2718  CG  PRO A 184       0.638  24.417  55.642  1.00 38.53           C
ATOM   2719 1HG  PRO A 184       1.237  24.759  56.366  1.00 38.53           H
ATOM   2720 2HG  PRO A 184       1.112  23.703  55.126  1.00 38.53           H
ATOM   2721  CD  PRO A 184       0.210  25.554  54.717  1.00 50.39           C
ATOM   2722 1HD  PRO A 184       0.797  26.355  54.835  1.00 50.39           H
ATOM   2723 2HD  PRO A 184       0.227  25.265  53.760  1.00 50.39           H
ATOM   2724  N   GLY A 185      -2.375  25.844  58.464  1.00 18.35           N
ATOM   2725  H   GLY A 185      -3.202  25.353  58.190  1.00 18.35           H
ATOM   2726  CA  GLY A 185      -2.351  26.416  59.817  1.00 34.50           C
ATOM   2727 1HA  GLY A 185      -1.480  26.892  59.939  1.00 34.50           H
ATOM   2728 2HA  GLY A 185      -3.102  27.072  59.891  1.00 34.50           H
ATOM   2729  C   GLY A 185      -2.502  25.338  60.884  1.00 32.86           C
ATOM   2730  O   GLY A 185      -3.326  24.437  60.753  1.00 26.87           O
ATOM   2731  N   SER A 186      -1.684  25.457  61.924  1.00 13.62           N
ATOM   2732  H   SER A 186      -1.154  26.304  61.962  1.00 13.62           H
ATOM   2733  CA  SER A 186      -1.452  24.517  63.023  1.00 25.64           C
ATOM   2734  HA  SER A 186      -1.335  23.642  62.554  1.00 25.64           H
ATOM   2735  C   SER A 186      -2.619  24.328  64.020  1.00 24.99           C
ATOM   2736  O   SER A 186      -3.472  25.193  64.182  1.00 22.11           O
ATOM   2737  CB  SER A 186      -0.221  25.019  63.796  1.00 23.98           C
ATOM   2738 1HB  SER A 186      -0.377  25.939  64.156  1.00 23.98           H
ATOM   2739 2HB  SER A 186       0.004  24.400  64.548  1.00 23.98           H
ATOM   2740  OG  SER A 186       0.909  25.082  62.943  1.00 21.94           O
ATOM   2741  HG  SER A 186       1.707  25.096  63.471  1.00 21.94           H
ATOM   2742  N   ALA A 187      -2.558  23.208  64.735  1.00 14.34           N
ATOM   2743  H   ALA A 187      -1.866  22.558  64.422  1.00 14.34           H
ATOM   2744  CA  ALA A 187      -3.330  22.754  65.908  1.00 32.12           C
ATOM   2745  HA  ALA A 187      -4.309  22.804  65.710  1.00 32.12           H
ATOM   2746  C   ALA A 187      -3.116  23.664  67.167  1.00 29.51           C
ATOM   2747  O   ALA A 187      -2.351  24.628  67.047  1.00 28.87           O
ATOM   2748  CB  ALA A 187      -2.839  21.315  66.120  1.00 30.49           C
ATOM   2749 1HB  ALA A 187      -2.989  20.761  65.301  1.00 30.49           H
ATOM   2750 2HB  ALA A 187      -3.323  20.879  66.879  1.00 30.49           H
ATOM   2751 3HB  ALA A 187      -1.861  21.297  66.328  1.00 30.49           H
ATOM   2752  N   PRO A 188      -3.620  23.415  68.432  1.00 14.74           N
ATOM   2753  CA  PRO A 188      -4.132  22.148  69.007  1.00 30.33           C
ATOM   2754  HA  PRO A 188      -4.446  21.571  68.253  1.00 30.33           H
ATOM   2755  C   PRO A 188      -5.346  22.276  69.987  1.00 30.11           C
ATOM   2756  O   PRO A 188      -5.642  23.355  70.487  1.00 28.77           O
ATOM   2757  CB  PRO A 188      -2.919  21.691  69.828  1.00 28.27           C
ATOM   2758 1HB  PRO A 188      -3.196  21.059  70.551  1.00 28.27           H
ATOM   2759 2HB  PRO A 188      -2.238  21.251  69.243  1.00 28.27           H
ATOM   2760  CG  PRO A 188      -2.375  23.007  70.420  1.00 30.17           C
ATOM   2761 1HG  PRO A 188      -2.664  23.113  71.371  1.00 30.17           H
ATOM   2762 2HG  PRO A 188      -1.377  23.032  70.370  1.00 30.17           H
ATOM   2763  CD  PRO A 188      -2.980  24.111  69.553  1.00 44.02           C
ATOM   2764 1HD  PRO A 188      -3.664  24.636  70.059  1.00 44.02           H
ATOM   2765 2HD  PRO A 188      -2.274  24.729  69.208  1.00 44.02           H
ATOM   2766  N   ALA A 189      -5.968  21.157  70.393  1.00 18.76           N
ATOM   2767  H   ALA A 189      -6.165  20.466  69.697  1.00 18.76           H
ATOM   2768  CA  ALA A 189      -6.385  20.859  71.776  1.00 33.20           C
ATOM   2769  HA  ALA A 189      -5.517  20.923  72.268  1.00 33.20           H
ATOM   2770  C   ALA A 189      -7.002  19.439  71.922  1.00 31.41           C
ATOM   2771  O   ALA A 189      -8.058  19.137  71.380  1.00 29.03           O
ATOM   2772  CB  ALA A 189      -7.372  21.894  72.340  1.00 32.26           C
ATOM   2773 1HB  ALA A 189      -7.004  22.820  72.261  1.00 32.26           H
ATOM   2774 2HB  ALA A 189      -7.561  21.720  73.306  1.00 32.26           H
ATOM   2775 3HB  ALA A 189      -8.242  21.866  71.847  1.00 32.26           H
ATOM   2776  N   SER A 190      -6.289  18.645  72.691  1.00 19.33           N
ATOM   2777  H   SER A 190      -5.309  18.835  72.632  1.00 19.33           H
ATOM   2778  CA  SER A 190      -6.594  17.542  73.618  1.00 29.50           C
ATOM   2779  HA  SER A 190      -6.120  16.779  73.178  1.00 29.50           H
ATOM   2780  C   SER A 190      -8.043  17.024  73.792  1.00 27.22           C
ATOM   2781  O   SER A 190      -8.954  17.808  74.045  1.00 26.58           O
ATOM   2782  CB  SER A 190      -6.122  18.037  74.994  1.00 29.12           C
ATOM   2783 1HB  SER A 190      -6.746  18.729  75.356  1.00 29.12           H
ATOM   2784 2HB  SER A 190      -6.054  17.278  75.641  1.00 29.12           H
ATOM   2785  OG  SER A 190      -4.841  18.630  74.903  1.00 28.56           O
ATOM   2786  HG  SER A 190      -4.173  17.945  74.882  1.00 28.56           H
ATOM   2787  N   VAL A 191      -8.178  15.710  73.898  1.00 11.66           N
ATOM   2788  H   VAL A 191      -8.099  15.193  73.045  1.00 11.66           H
ATOM   2789  CA  VAL A 191      -8.432  14.903  75.126  1.00 32.33           C
ATOM   2790  HA  VAL A 191      -7.517  14.823  75.520  1.00 32.33           H
ATOM   2791  C   VAL A 191      -8.995  13.488  74.780  1.00 28.92           C
ATOM   2792  O   VAL A 191      -9.969  13.360  74.059  1.00 26.79           O
ATOM   2793  CB  VAL A 191      -9.330  15.616  76.180  1.00 30.85           C
ATOM   2794  HB  VAL A 191     -10.066  15.995  75.618  1.00 30.85           H
ATOM   2795  CG1 VAL A 191      -9.900  14.704  77.275  1.00 31.13           C
ATOM   2796 1HG1 VAL A 191     -10.465  15.224  77.916  1.00 31.13           H
ATOM   2797 2HG1 VAL A 191      -9.166  14.268  77.796  1.00 31.13           H
ATOM   2798 3HG1 VAL A 191     -10.468  13.982  76.880  1.00 31.13           H
ATOM   2799  CG2 VAL A 191      -8.551  16.671  76.984  1.00 39.64           C
ATOM   2800 1HG2 VAL A 191      -9.142  17.118  77.655  1.00 39.64           H
ATOM   2801 2HG2 VAL A 191      -8.179  17.378  76.382  1.00 39.64           H
ATOM   2802 3HG2 VAL A 191      -7.787  16.254  77.477  1.00 39.64           H
ATOM   2803  N   SER A 192      -8.393  12.502  75.441  1.00 15.42           N
ATOM   2804  H   SER A 192      -7.468  12.716  75.755  1.00 15.42           H
ATOM   2805  CA  SER A 192      -8.864  11.137  75.791  1.00 27.28           C
ATOM   2806  HA  SER A 192      -8.099  10.940  76.404  1.00 27.28           H
ATOM   2807  C   SER A 192      -8.758   9.957  74.810  1.00 25.38           C
ATOM   2808  O   SER A 192      -9.497   9.802  73.848  1.00 23.27           O
ATOM   2809  CB  SER A 192     -10.216  11.152  76.501  1.00 26.87           C
ATOM   2810 1HB  SER A 192     -10.903  11.639  75.962  1.00 26.87           H
ATOM   2811 2HB  SER A 192     -10.537  10.224  76.690  1.00 26.87           H
ATOM   2812  OG  SER A 192     -10.063  11.825  77.733  1.00 25.15           O
ATOM   2813  HG  SER A 192     -10.028  12.769  77.579  1.00 25.15           H
ATOM   2814  N   VAL A 193      -7.903   9.037  75.224  1.00  7.49           N
ATOM   2815  H   VAL A 193      -7.242   9.375  75.893  1.00  7.49           H
ATOM   2816  CA  VAL A 193      -7.732   7.600  74.890  1.00 28.29           C
ATOM   2817  HA  VAL A 193      -7.996   7.401  73.946  1.00 28.29           H
ATOM   2818  C   VAL A 193      -8.656   6.778  75.818  1.00 24.55           C
ATOM   2819  O   VAL A 193      -8.908   7.260  76.933  1.00 23.50           O
ATOM   2820  CB  VAL A 193      -6.222   7.298  75.112  1.00 26.85           C
ATOM   2821  HB  VAL A 193      -6.124   7.449  76.096  1.00 26.85           H
ATOM   2822  CG1 VAL A 193      -5.753   5.876  74.807  1.00 27.90           C
ATOM   2823 1HG1 VAL A 193      -4.773   5.777  74.979  1.00 27.90           H
ATOM   2824 2HG1 VAL A 193      -5.923   5.640  73.850  1.00 27.90           H
ATOM   2825 3HG1 VAL A 193      -6.233   5.210  75.378  1.00 27.90           H
ATOM   2826  CG2 VAL A 193      -5.317   8.207  74.268  1.00 36.47           C
ATOM   2827 1HG2 VAL A 193      -4.352   7.997  74.425  1.00 36.47           H
ATOM   2828 2HG2 VAL A 193      -5.463   9.170  74.496  1.00 36.47           H
ATOM   2829 3HG2 VAL A 193      -5.502   8.091  73.292  1.00 36.47           H
ATOM   2830  N   PRO A 194      -9.203   5.611  75.465  1.00 11.61           N
ATOM   2831  CA  PRO A 194      -8.396   4.384  75.494  1.00 29.29           C
ATOM   2832  HA  PRO A 194      -7.452   4.691  75.374  1.00 29.29           H
ATOM   2833  C   PRO A 194      -8.623   3.360  74.347  1.00 28.09           C
ATOM   2834  O   PRO A 194      -9.717   3.172  73.818  1.00 24.79           O
ATOM   2835  CB  PRO A 194      -8.730   3.736  76.844  1.00 26.89           C
ATOM   2836 1HB  PRO A 194      -8.628   2.742  76.798  1.00 26.89           H
ATOM   2837 2HB  PRO A 194      -8.144   4.099  77.569  1.00 26.89           H
ATOM   2838  CG  PRO A 194     -10.185   4.116  77.088  1.00 30.07           C
ATOM   2839 1HG  PRO A 194     -10.780   3.321  76.967  1.00 30.07           H
ATOM   2840 2HG  PRO A 194     -10.302   4.483  78.011  1.00 30.07           H
ATOM   2841  CD  PRO A 194     -10.488   5.189  76.033  1.00 42.55           C
ATOM   2842 1HD  PRO A 194     -11.064   4.820  75.304  1.00 42.55           H
ATOM   2843 2HD  PRO A 194     -10.939   5.979  76.447  1.00 42.55           H
ATOM   2844  N   GLU A 195      -7.533   2.690  74.030  1.00 12.18           N
ATOM   2845  H   GLU A 195      -6.676   3.131  74.295  1.00 12.18           H
ATOM   2846  CA  GLU A 195      -7.378   1.389  73.344  1.00 23.80           C
ATOM   2847  HA  GLU A 195      -7.884   1.413  72.482  1.00 23.80           H
ATOM   2848  C   GLU A 195      -7.926   0.204  74.207  1.00 22.51           C
ATOM   2849  O   GLU A 195      -8.342   0.473  75.339  1.00 18.86           O
ATOM   2850  CB  GLU A 195      -5.845   1.233  73.210  1.00 22.24           C
ATOM   2851 1HB  GLU A 195      -5.419   2.070  73.554  1.00 22.24           H
ATOM   2852 2HB  GLU A 195      -5.564   0.458  73.776  1.00 22.24           H
ATOM   2853  CG  GLU A 195      -5.300   0.991  71.805  1.00 20.90           C
ATOM   2854 1HG  GLU A 195      -5.922   0.383  71.311  1.00 20.90           H
ATOM   2855 2HG  GLU A 195      -5.234   1.865  71.323  1.00 20.90           H
ATOM   2856  CD  GLU A 195      -3.915   0.347  71.875  1.00 21.47           C
ATOM   2857  OE1 GLU A 195      -3.811  -0.864  71.552  1.00 24.38           O
ATOM   2858  OE2 GLU A 195      -2.963   1.047  72.291  1.00 27.40           O
ATOM   2859  N   PRO A 196      -7.772  -1.081  73.817  1.00 13.30           N
ATOM   2860  CA  PRO A 196      -7.546  -1.780  72.535  1.00 29.75           C
ATOM   2861  HA  PRO A 196      -7.669  -1.122  71.792  1.00 29.75           H
ATOM   2862  C   PRO A 196      -8.538  -2.950  72.306  1.00 28.65           C
ATOM   2863  O   PRO A 196      -9.252  -3.332  73.218  1.00 26.66           O
ATOM   2864  CB  PRO A 196      -6.128  -2.378  72.690  1.00 27.84           C
ATOM   2865 1HB  PRO A 196      -6.067  -3.266  72.233  1.00 27.84           H
ATOM   2866 2HB  PRO A 196      -5.440  -1.759  72.310  1.00 27.84           H
ATOM   2867  CG  PRO A 196      -5.924  -2.540  74.200  1.00 29.84           C
ATOM   2868 1HG  PRO A 196      -5.824  -3.506  74.438  1.00 29.84           H
ATOM   2869 2HG  PRO A 196      -5.114  -2.037  74.500  1.00 29.84           H
ATOM   2870  CD  PRO A 196      -7.194  -1.953  74.839  1.00 40.68           C
ATOM   2871 1HD  PRO A 196      -7.849  -2.671  75.076  1.00 40.68           H
ATOM   2872 2HD  PRO A 196      -6.978  -1.416  75.654  1.00 40.68           H
ATOM   2873  N   LEU A 197      -8.499  -3.601  71.147  1.00  8.15           N
ATOM   2874  H   LEU A 197      -8.492  -3.063  70.304  1.00  8.15           H
ATOM   2875  CA  LEU A 197      -8.466  -5.078  71.034  1.00 29.91           C
ATOM   2876  HA  LEU A 197      -7.567  -5.281  71.422  1.00 29.91           H
ATOM   2877  C   LEU A 197      -8.520  -5.580  69.572  1.00 27.08           C
ATOM   2878  O   LEU A 197      -9.491  -5.387  68.847  1.00 28.20           O
ATOM   2879  CB  LEU A 197      -9.559  -5.786  71.873  1.00 29.53           C
ATOM   2880 1HB  LEU A 197     -10.296  -5.134  72.052  1.00 29.53           H
ATOM   2881 2HB  LEU A 197      -9.916  -6.557  71.346  1.00 29.53           H
ATOM   2882  CG  LEU A 197      -9.022  -6.316  73.231  1.00 31.56           C
ATOM   2883  HG  LEU A 197      -8.298  -5.693  73.527  1.00 31.56           H
ATOM   2884  CD1 LEU A 197     -10.113  -6.351  74.284  1.00 33.04           C
ATOM   2885 1HD1 LEU A 197      -9.760  -6.693  75.155  1.00 33.04           H
ATOM   2886 2HD1 LEU A 197     -10.865  -6.947  74.002  1.00 33.04           H
ATOM   2887 3HD1 LEU A 197     -10.488  -5.438  74.442  1.00 33.04           H
ATOM   2888  CD2 LEU A 197      -8.451  -7.721  73.104  1.00 41.54           C
ATOM   2889 1HD2 LEU A 197      -8.109  -8.050  73.984  1.00 41.54           H
ATOM   2890 2HD2 LEU A 197      -7.693  -7.742  72.453  1.00 41.54           H
ATOM   2891 3HD2 LEU A 197      -9.148  -8.364  72.785  1.00 41.54           H
ATOM   2892  N   ALA A 198      -7.448  -6.310  69.257  1.00 13.84           N
ATOM   2893  H   ALA A 198      -6.576  -5.987  69.625  1.00 13.84           H
ATOM   2894  CA  ALA A 198      -7.387  -7.523  68.442  1.00 26.62           C
ATOM   2895  HA  ALA A 198      -6.394  -7.618  68.374  1.00 26.62           H
ATOM   2896  C   ALA A 198      -7.763  -7.497  66.943  1.00 25.43           C
ATOM   2897  O   ALA A 198      -8.922  -7.471  66.539  1.00 22.27           O
ATOM   2898  CB  ALA A 198      -8.087  -8.653  69.204  1.00 26.14           C
ATOM   2899 1HB  ALA A 198      -7.828  -8.648  70.170  1.00 26.14           H
ATOM   2900 2HB  ALA A 198      -7.843  -9.546  68.825  1.00 26.14           H
ATOM   2901 3HB  ALA A 198      -9.081  -8.558  69.152  1.00 26.14           H
ATOM   2902  N   ALA A 199      -6.740  -7.702  66.148  1.00 15.26           N
ATOM   2903  H   ALA A 199      -5.844  -7.389  66.462  1.00 15.26           H
ATOM   2904  CA  ALA A 199      -6.804  -8.350  64.842  1.00 32.79           C
ATOM   2905  HA  ALA A 199      -7.476  -7.854  64.291  1.00 32.79           H
ATOM   2906  C   ALA A 199      -7.290  -9.821  64.955  1.00 29.73           C
ATOM   2907  O   ALA A 199      -7.210 -10.405  66.043  1.00 28.39           O
ATOM   2908  CB  ALA A 199      -5.393  -8.257  64.234  1.00 31.16           C
ATOM   2909 1HB  ALA A 199      -5.093  -7.305  64.167  1.00 31.16           H
ATOM   2910 2HB  ALA A 199      -5.372  -8.651  63.315  1.00 31.16           H
ATOM   2911 3HB  ALA A 199      -4.728  -8.750  64.795  1.00 31.16           H
ATOM   2912  N   PRO A 200      -7.731 -10.443  63.880  1.00 14.08           N
ATOM   2913  CA  PRO A 200      -6.742 -11.259  63.181  1.00 26.24           C
ATOM   2914  HA  PRO A 200      -5.850 -10.862  63.399  1.00 26.24           H
ATOM   2915  C   PRO A 200      -6.814 -11.222  61.648  1.00 26.31           C
ATOM   2916  O   PRO A 200      -7.860 -11.086  61.013  1.00 22.94           O
ATOM   2917  CB  PRO A 200      -6.963 -12.682  63.702  1.00 23.39           C
ATOM   2918 1HB  PRO A 200      -6.671 -13.363  63.030  1.00 23.39           H
ATOM   2919 2HB  PRO A 200      -6.476 -12.832  64.562  1.00 23.39           H
ATOM   2920  CG  PRO A 200      -8.462 -12.744  63.914  1.00 24.81           C
ATOM   2921 1HG  PRO A 200      -8.900 -13.228  63.157  1.00 24.81           H
ATOM   2922 2HG  PRO A 200      -8.672 -13.209  64.774  1.00 24.81           H
ATOM   2923  CD  PRO A 200      -8.920 -11.283  63.962  1.00 38.57           C
ATOM   2924 1HD  PRO A 200      -9.520 -11.072  63.190  1.00 38.57           H
ATOM   2925 2HD  PRO A 200      -9.397 -11.087  64.819  1.00 38.57           H
ATOM   2926  N   SER A 201      -5.643 -11.400  61.104  1.00 15.04           N
ATOM   2927  H   SER A 201      -4.858 -11.230  61.700  1.00 15.04           H
ATOM   2928  CA  SER A 201      -5.326 -11.814  59.742  1.00 27.38           C
ATOM   2929  HA  SER A 201      -5.548 -11.036  59.154  1.00 27.38           H
ATOM   2930  C   SER A 201      -6.141 -13.026  59.302  1.00 25.86           C
ATOM   2931  O   SER A 201      -6.310 -13.963  60.080  1.00 22.76           O
ATOM   2932  CB  SER A 201      -3.849 -12.223  59.732  1.00 25.53           C
ATOM   2933 1HB  SER A 201      -3.735 -13.138  60.119  1.00 25.53           H
ATOM   2934 2HB  SER A 201      -3.486 -12.207  58.800  1.00 25.53           H
ATOM   2935  OG  SER A 201      -3.057 -11.340  60.505  1.00 24.55           O
ATOM   2936  HG  SER A 201      -2.207 -11.743  60.679  1.00 24.55           H
ATOM   2937  N   ASN A 202      -6.534 -13.066  58.049  1.00 12.81           N
ATOM   2938  H   ASN A 202      -6.588 -12.223  57.513  1.00 12.81           H
ATOM   2939  CA  ASN A 202      -6.890 -14.337  57.444  1.00 20.02           C
ATOM   2940  HA  ASN A 202      -6.566 -15.035  58.083  1.00 20.02           H
ATOM   2941  C   ASN A 202      -6.130 -14.548  56.133  1.00 19.76           C
ATOM   2942  O   ASN A 202      -6.275 -13.822  55.151  1.00 16.41           O
ATOM   2943  CB  ASN A 202      -8.416 -14.513  57.341  1.00 17.94           C
ATOM   2944 1HB  ASN A 202      -8.864 -13.877  57.969  1.00 17.94           H
ATOM   2945 2HB  ASN A 202      -8.708 -14.319  56.404  1.00 17.94           H
ATOM   2946  CG  ASN A 202      -8.847 -15.919  57.695  1.00 15.81           C
ATOM   2947  OD1 ASN A 202      -8.066 -16.854  57.823  1.00 16.34           O
ATOM   2948  ND2 ASN A 202     -10.125 -16.145  57.884  1.00 20.94           N
ATOM   2949 1HD2 ASN A 202     -10.440 -17.063  58.126  1.00 20.94           H
ATOM   2950 2HD2 ASN A 202     -10.784 -15.400  57.786  1.00 20.94           H
ATOM   2951  N   THR A 203      -5.260 -15.516  56.228  1.00 15.84           N
ATOM   2952  H   THR A 203      -5.190 -15.952  57.125  1.00 15.84           H
ATOM   2953  CA  THR A 203      -4.381 -16.041  55.198  1.00 27.30           C
ATOM   2954  HA  THR A 203      -4.041 -15.242  54.702  1.00 27.30           H
ATOM   2955  C   THR A 203      -5.141 -16.951  54.232  1.00 27.30           C
ATOM   2956  O   THR A 203      -6.023 -17.715  54.608  1.00 23.98           O
ATOM   2957  CB  THR A 203      -3.239 -16.825  55.859  1.00 24.29           C
ATOM   2958  HB  THR A 203      -2.884 -17.487  55.199  1.00 24.29           H
ATOM   2959  OG1 THR A 203      -3.716 -17.555  56.975  1.00 23.51           O
ATOM   2960  HG1 THR A 203      -3.824 -16.964  57.721  1.00 23.51           H
ATOM   2961  CG2 THR A 203      -2.144 -15.901  56.378  1.00 29.44           C
ATOM   2962 1HG2 THR A 203      -1.407 -16.424  56.806  1.00 29.44           H
ATOM   2963 2HG2 THR A 203      -2.505 -15.265  57.060  1.00 29.44           H
ATOM   2964 3HG2 THR A 203      -1.747 -15.362  55.635  1.00 29.44           H
ATOM   2965  N   SER A 204      -4.718 -16.877  53.005  1.00 12.32           N
ATOM   2966  H   SER A 204      -4.221 -16.044  52.761  1.00 12.32           H
ATOM   2967  CA  SER A 204      -4.880 -17.860  51.942  1.00 20.54           C
ATOM   2968  HA  SER A 204      -5.819 -17.774  51.608  1.00 20.54           H
ATOM   2969  C   SER A 204      -4.680 -19.302  52.418  1.00 20.55           C
ATOM   2970  O   SER A 204      -3.676 -19.583  53.066  1.00 16.33           O
ATOM   2971  CB  SER A 204      -3.772 -17.535  50.926  1.00 19.10           C
ATOM   2972 1HB  SER A 204      -3.894 -16.616  50.552  1.00 19.10           H
ATOM   2973 2HB  SER A 204      -2.870 -17.604  51.353  1.00 19.10           H
ATOM   2974  OG  SER A 204      -3.760 -18.406  49.835  1.00 16.67           O
ATOM   2975  HG  SER A 204      -3.757 -19.310  50.148  1.00 16.67           H
ATOM   2976  N   CYS A 205      -5.523 -20.225  51.999  1.00 17.89           N
ATOM   2977  H   CYS A 205      -6.503 -20.026  52.001  1.00 17.89           H
ATOM   2978  CA  CYS A 205      -5.062 -21.538  51.530  1.00 26.43           C
ATOM   2979  HA  CYS A 205      -4.269 -21.318  50.961  1.00 26.43           H
ATOM   2980  C   CYS A 205      -6.132 -22.250  50.682  1.00 24.53           C
ATOM   2981  O   CYS A 205      -7.309 -22.299  51.027  1.00 22.78           O
ATOM   2982  CB  CYS A 205      -4.610 -22.438  52.683  1.00 26.62           C
ATOM   2983 1HB  CYS A 205      -4.341 -21.831  53.431  1.00 26.62           H
ATOM   2984 2HB  CYS A 205      -5.408 -22.973  52.958  1.00 26.62           H
ATOM   2985  SG  CYS A 205      -3.242 -23.461  52.065  1.00 26.12           S
ATOM   2986  HG  CYS A 205      -3.656 -24.706  51.915  1.00 26.12           H
ATOM   2987  N   MET A 206      -5.667 -22.794  49.578  1.00 31.36           N
ATOM   2988  H   MET A 206      -4.748 -22.527  49.290  1.00 31.36           H
ATOM   2989  CA  MET A 206      -6.374 -23.751  48.740  1.00 45.28           C
ATOM   2990  HA  MET A 206      -7.192 -23.267  48.429  1.00 45.28           H
ATOM   2991  C   MET A 206      -6.733 -25.021  49.524  1.00 44.69           C
ATOM   2992  O   MET A 206      -5.872 -25.549  50.217  1.00 42.42           O
ATOM   2993  CB  MET A 206      -5.438 -24.197  47.606  1.00 41.53           C
ATOM   2994 1HB  MET A 206      -4.589 -24.530  48.017  1.00 41.53           H
ATOM   2995 2HB  MET A 206      -5.884 -24.943  47.111  1.00 41.53           H
ATOM   2996  CG  MET A 206      -5.077 -23.102  46.592  1.00 40.63           C
ATOM   2997 1HG  MET A 206      -5.945 -22.670  46.348  1.00 40.63           H
ATOM   2998 2HG  MET A 206      -4.510 -22.451  47.096  1.00 40.63           H
ATOM   2999  SD  MET A 206      -4.219 -23.794  45.148  1.00 40.00           S
ATOM   3000  CE  MET A 206      -4.236 -22.361  44.038  1.00 34.75           C
ATOM   3001 1HE  MET A 206      -3.789 -22.575  43.169  1.00 34.75           H
ATOM   3002 2HE  MET A 206      -3.756 -21.585  44.447  1.00 34.75           H
ATOM   3003 3HE  MET A 206      -5.173 -22.073  43.839  1.00 34.75           H
ATOM   3004  N   GLN A 207      -7.896 -25.587  49.264  1.00 20.30           N
ATOM   3005  H   GLN A 207      -8.684 -25.022  49.021  1.00 20.30           H
ATOM   3006  CA  GLN A 207      -8.031 -27.036  49.331  1.00 28.16           C
ATOM   3007  HA  GLN A 207      -7.150 -27.374  49.000  1.00 28.16           H
ATOM   3008  C   GLN A 207      -9.093 -27.563  48.369  1.00 27.17           C
ATOM   3009  O   GLN A 207     -10.276 -27.234  48.424  1.00 25.08           O
ATOM   3010  CB  GLN A 207      -8.215 -27.532  50.777  1.00 28.08           C
ATOM   3011 1HB  GLN A 207      -8.169 -26.753  51.402  1.00 28.08           H
ATOM   3012 2HB  GLN A 207      -9.106 -27.977  50.863  1.00 28.08           H
ATOM   3013  CG  GLN A 207      -7.101 -28.541  51.130  1.00 30.05           C
ATOM   3014 1HG  GLN A 207      -7.275 -29.395  50.640  1.00 30.05           H
ATOM   3015 2HG  GLN A 207      -6.222 -28.163  50.840  1.00 30.05           H
ATOM   3016  CD  GLN A 207      -7.016 -28.856  52.622  1.00 30.37           C
ATOM   3017  OE1 GLN A 207      -7.855 -28.489  53.423  1.00 30.34           O
ATOM   3018  NE2 GLN A 207      -5.984 -29.548  53.057  1.00 31.16           N
ATOM   3019 1HE2 GLN A 207      -5.900 -29.763  54.030  1.00 31.16           H
ATOM   3020 2HE2 GLN A 207      -5.284 -29.859  52.414  1.00 31.16           H
ATOM   3021  N   ARG A 208      -8.606 -28.404  47.481  1.00 20.07           N
ATOM   3022  H   ARG A 208      -7.609 -28.446  47.418  1.00 20.07           H
ATOM   3023  CA  ARG A 208      -9.339 -29.279  46.581  1.00 21.71           C
ATOM   3024  HA  ARG A 208     -10.185 -28.852  46.263  1.00 21.71           H
ATOM   3025  C   ARG A 208      -9.699 -30.543  47.367  1.00 20.76           C
ATOM   3026  O   ARG A 208      -8.803 -31.153  47.937  1.00 18.36           O
ATOM   3027  CB  ARG A 208      -8.385 -29.560  45.394  1.00 22.34           C
ATOM   3028 1HB  ARG A 208      -8.251 -28.704  44.895  1.00 22.34           H
ATOM   3029 2HB  ARG A 208      -7.510 -29.870  45.766  1.00 22.34           H
ATOM   3030  CG  ARG A 208      -8.836 -30.602  44.384  1.00 24.44           C
ATOM   3031 1HG  ARG A 208      -9.076 -31.439  44.876  1.00 24.44           H
ATOM   3032 2HG  ARG A 208      -9.642 -30.254  43.906  1.00 24.44           H
ATOM   3033  CD  ARG A 208      -7.725 -30.914  43.354  1.00 25.76           C
ATOM   3034 1HD  ARG A 208      -6.843 -30.983  43.820  1.00 25.76           H
ATOM   3035 2HD  ARG A 208      -7.926 -31.777  42.892  1.00 25.76           H
ATOM   3036  NE  ARG A 208      -7.612 -29.859  42.319  1.00 27.79           N
ATOM   3037  HE  ARG A 208      -8.345 -29.180  42.279  1.00 27.79           H
ATOM   3038  CZ  ARG A 208      -6.624 -29.734  41.440  1.00 25.66           C
ATOM   3039  NH1 ARG A 208      -5.563 -30.499  41.452  1.00 21.70           N
ATOM   3040 1HH1 ARG A 208      -5.471 -31.215  42.144  1.00 21.70           H
ATOM   3041 2HH1 ARG A 208      -4.844 -30.368  40.769  1.00 21.70           H
ATOM   3042  NH2 ARG A 208      -6.687 -28.837  40.498  1.00 23.54           N
ATOM   3043 1HH2 ARG A 208      -7.483 -28.236  40.432  1.00 23.54           H
ATOM   3044 2HH2 ARG A 208      -5.939 -28.749  39.840  1.00 23.54           H
ATOM   3045  N   SER A 209     -10.950 -30.946  47.344  1.00 15.55           N
ATOM   3046  H   SER A 209     -11.657 -30.310  47.035  1.00 15.55           H
ATOM   3047  CA  SER A 209     -11.343 -32.300  47.758  1.00 24.95           C
ATOM   3048  HA  SER A 209     -10.515 -32.857  47.690  1.00 24.95           H
ATOM   3049  C   SER A 209     -12.396 -32.852  46.809  1.00 22.93           C
ATOM   3050  O   SER A 209     -13.455 -32.274  46.596  1.00 22.02           O
ATOM   3051  CB  SER A 209     -11.795 -32.354  49.213  1.00 23.94           C
ATOM   3052 1HB  SER A 209     -12.463 -31.636  49.409  1.00 23.94           H
ATOM   3053 2HB  SER A 209     -12.189 -33.246  49.435  1.00 23.94           H
ATOM   3054  OG  SER A 209     -10.677 -32.151  50.050  1.00 24.62           O
ATOM   3055  HG  SER A 209     -10.965 -32.105  50.962  1.00 24.62           H
ATOM   3056  N   VAL A 210     -12.023 -33.948  46.192  1.00  7.45           N
ATOM   3057  H   VAL A 210     -11.050 -34.169  46.264  1.00  7.45           H
ATOM   3058  CA  VAL A 210     -12.823 -34.895  45.413  1.00 28.43           C
ATOM   3059  HA  VAL A 210     -13.432 -34.351  44.835  1.00 28.43           H
ATOM   3060  C   VAL A 210     -13.627 -35.781  46.356  1.00 25.62           C
ATOM   3061  O   VAL A 210     -13.075 -36.280  47.331  1.00 22.99           O
ATOM   3062  CB  VAL A 210     -11.887 -35.788  44.575  1.00 25.48           C
ATOM   3063  HB  VAL A 210     -12.345 -36.676  44.547  1.00 25.48           H
ATOM   3064  CG1 VAL A 210     -11.709 -35.230  43.165  1.00 24.76           C
ATOM   3065 1HG1 VAL A 210     -11.101 -35.811  42.624  1.00 24.76           H
ATOM   3066 2HG1 VAL A 210     -11.314 -34.312  43.190  1.00 24.76           H
ATOM   3067 3HG1 VAL A 210     -12.586 -35.174  42.688  1.00 24.76           H
ATOM   3068  CG2 VAL A 210     -10.486 -35.992  45.187  1.00 33.10           C
ATOM   3069 1HG2 VAL A 210      -9.922 -36.577  44.604  1.00 33.10           H
ATOM   3070 2HG2 VAL A 210     -10.547 -36.423  46.087  1.00 33.10           H
ATOM   3071 3HG2 VAL A 210     -10.012 -35.118  45.296  1.00 33.10           H
ATOM   3072  N   ALA A 211     -14.883 -36.019  46.035  1.00 14.25           N
ATOM   3073  H   ALA A 211     -15.361 -35.361  45.453  1.00 14.25           H
ATOM   3074  CA  ALA A 211     -15.607 -37.201  46.492  1.00 26.32           C
ATOM   3075  HA  ALA A 211     -14.941 -37.945  46.537  1.00 26.32           H
ATOM   3076  C   ALA A 211     -16.711 -37.553  45.480  1.00 24.75           C
ATOM   3077  O   ALA A 211     -17.542 -36.720  45.130  1.00 23.75           O
ATOM   3078  CB  ALA A 211     -16.153 -36.997  47.898  1.00 25.28           C
ATOM   3079 1HB  ALA A 211     -15.419 -36.770  48.538  1.00 25.28           H
ATOM   3080 2HB  ALA A 211     -16.605 -37.825  48.230  1.00 25.28           H
ATOM   3081 3HB  ALA A 211     -16.821 -36.253  47.919  1.00 25.28           H
ATOM   3082  N   ALA A 212     -16.654 -38.764  45.026  1.00 13.22           N
ATOM   3083  H   ALA A 212     -15.856 -39.305  45.293  1.00 13.22           H
ATOM   3084  CA  ALA A 212     -17.625 -39.420  44.170  1.00 24.03           C
ATOM   3085  HA  ALA A 212     -17.958 -38.742  43.515  1.00 24.03           H
ATOM   3086  C   ALA A 212     -18.824 -39.933  44.984  1.00 22.99           C
ATOM   3087  O   ALA A 212     -18.685 -40.251  46.161  1.00 19.85           O
ATOM   3088  CB  ALA A 212     -16.897 -40.580  43.482  1.00 22.70           C
ATOM   3089 1HB  ALA A 212     -16.116 -40.249  42.952  1.00 22.70           H
ATOM   3090 2HB  ALA A 212     -17.508 -41.067  42.858  1.00 22.70           H
ATOM   3091 3HB  ALA A 212     -16.556 -41.238  44.154  1.00 22.70           H
ATOM   3092  N   GLY A 213     -19.965 -40.071  44.331  1.00 15.78           N
ATOM   3093  H   GLY A 213     -20.032 -39.704  43.403  1.00 15.78           H
ATOM   3094  CA  GLY A 213     -21.132 -40.735  44.904  1.00 24.12           C
ATOM   3095 1HA  GLY A 213     -20.857 -41.654  45.187  1.00 24.12           H
ATOM   3096 2HA  GLY A 213     -21.423 -40.212  45.705  1.00 24.12           H
ATOM   3097  C   GLY A 213     -22.277 -40.822  43.895  1.00 23.37           C
ATOM   3098  O   GLY A 213     -22.905 -39.825  43.585  1.00 20.66           O
ATOM   3099  N   ALA A 214     -22.484 -41.993  43.371  1.00 13.82           N
ATOM   3100  H   ALA A 214     -21.845 -42.719  43.626  1.00 13.82           H
ATOM   3101  CA  ALA A 214     -23.555 -42.356  42.448  1.00 24.77           C
ATOM   3102  HA  ALA A 214     -23.638 -41.617  41.779  1.00 24.77           H
ATOM   3103  C   ALA A 214     -24.911 -42.490  43.153  1.00 23.62           C
ATOM   3104  O   ALA A 214     -24.940 -42.847  44.327  1.00 22.30           O
ATOM   3105  CB  ALA A 214     -23.145 -43.703  41.832  1.00 24.06           C
ATOM   3106 1HB  ALA A 214     -22.262 -43.631  41.368  1.00 24.06           H
ATOM   3107 2HB  ALA A 214     -23.820 -44.011  41.161  1.00 24.06           H
ATOM   3108 3HB  ALA A 214     -23.066 -44.410  42.535  1.00 24.06           H
ATOM   3109  N   ALA A 215     -26.007 -42.293  42.441  1.00 14.18           N
ATOM   3110  H   ALA A 215     -26.140 -41.388  42.038  1.00 14.18           H
ATOM   3111  CA  ALA A 215     -27.048 -43.308  42.197  1.00 26.57           C
ATOM   3112  HA  ALA A 215     -26.668 -43.771  41.396  1.00 26.57           H
ATOM   3113  C   ALA A 215     -28.438 -42.720  41.843  1.00 24.82           C
ATOM   3114  O   ALA A 215     -29.031 -41.966  42.605  1.00 23.61           O
ATOM   3115  CB  ALA A 215     -27.196 -44.305  43.354  1.00 25.83           C
ATOM   3116 1HB  ALA A 215     -26.311 -44.700  43.602  1.00 25.83           H
ATOM   3117 2HB  ALA A 215     -27.808 -45.055  43.104  1.00 25.83           H
ATOM   3118 3HB  ALA A 215     -27.572 -43.859  44.166  1.00 25.83           H
ATOM   3119  N   THR A 216     -28.948 -43.158  40.707  1.00 12.54           N
ATOM   3120  H   THR A 216     -28.323 -43.141  39.927  1.00 12.54           H
ATOM   3121  CA  THR A 216     -30.310 -43.672  40.413  1.00 24.15           C
ATOM   3122  HA  THR A 216     -30.226 -43.566  39.422  1.00 24.15           H
ATOM   3123  C   THR A 216     -31.608 -42.888  40.704  1.00 23.43           C
ATOM   3124  O   THR A 216     -32.037 -42.735  41.836  1.00 22.64           O
ATOM   3125  CB  THR A 216     -30.471 -45.093  40.977  1.00 22.01           C
ATOM   3126  HB  THR A 216     -31.426 -45.370  40.874  1.00 22.01           H
ATOM   3127  OG1 THR A 216     -30.214 -45.125  42.352  1.00 20.52           O
ATOM   3128  HG1 THR A 216     -31.042 -45.132  42.832  1.00 20.52           H
ATOM   3129  CG2 THR A 216     -29.529 -46.088  40.313  1.00 29.06           C
ATOM   3130 1HG2 THR A 216     -29.650 -47.005  40.694  1.00 29.06           H
ATOM   3131 2HG2 THR A 216     -28.574 -45.822  40.448  1.00 29.06           H
ATOM   3132 3HG2 THR A 216     -29.698 -46.139  39.329  1.00 29.06           H
ATOM   3133  N   ALA A 217     -32.324 -42.709  39.607  1.00 15.95           N
ATOM   3134  H   ALA A 217     -31.886 -42.187  38.875  1.00 15.95           H
ATOM   3135  CA  ALA A 217     -33.694 -43.189  39.334  1.00 28.16           C
ATOM   3136  HA  ALA A 217     -33.591 -43.198  38.339  1.00 28.16           H
ATOM   3137  C   ALA A 217     -34.933 -42.274  39.469  1.00 26.64           C
ATOM   3138  O   ALA A 217     -35.295 -41.796  40.532  1.00 26.18           O
ATOM   3139  CB  ALA A 217     -33.930 -44.575  39.944  1.00 26.52           C
ATOM   3140 1HB  ALA A 217     -33.119 -45.152  39.847  1.00 26.52           H
ATOM   3141 2HB  ALA A 217     -34.693 -45.039  39.494  1.00 26.52           H
ATOM   3142 3HB  ALA A 217     -34.144 -44.506  40.918  1.00 26.52           H
ATOM   3143  N   ALA A 218     -35.635 -42.238  38.337  1.00 18.64           N
ATOM   3144  H   ALA A 218     -35.102 -42.101  37.502  1.00 18.64           H
ATOM   3145  CA  ALA A 218     -37.089 -42.373  38.150  1.00 30.53           C
ATOM   3146  HA  ALA A 218     -37.083 -42.495  37.157  1.00 30.53           H
ATOM   3147  C   ALA A 218     -38.032 -41.148  38.262  1.00 29.01           C
ATOM   3148  O   ALA A 218     -38.381 -40.683  39.331  1.00 28.87           O
ATOM   3149  CB  ALA A 218     -37.606 -43.605  38.895  1.00 29.08           C
ATOM   3150 1HB  ALA A 218     -36.973 -44.373  38.800  1.00 29.08           H
ATOM   3151 2HB  ALA A 218     -38.494 -43.893  38.538  1.00 29.08           H
ATOM   3152 3HB  ALA A 218     -37.714 -43.415  39.871  1.00 29.08           H
ATOM   3153  N   ALA A 219     -38.506 -40.784  37.095  1.00 20.26           N
ATOM   3154  H   ALA A 219     -37.824 -40.594  36.389  1.00 20.26           H
ATOM   3155  CA  ALA A 219     -39.911 -40.618  36.688  1.00 31.28           C
ATOM   3156  HA  ALA A 219     -39.788 -39.993  35.917  1.00 31.28           H
ATOM   3157  C   ALA A 219     -40.910 -39.837  37.566  1.00 29.93           C
ATOM   3158  O   ALA A 219     -41.264 -40.269  38.656  1.00 27.91           O
ATOM   3159  CB  ALA A 219     -40.474 -42.028  36.383  1.00 28.94           C
ATOM   3160 1HB  ALA A 219     -39.840 -42.552  35.814  1.00 28.94           H
ATOM   3161 2HB  ALA A 219     -41.346 -41.968  35.897  1.00 28.94           H
ATOM   3162 3HB  ALA A 219     -40.627 -42.543  37.226  1.00 28.94           H
ATOM   3163  N   SER A 220     -41.532 -38.826  36.967  1.00 15.81           N
ATOM   3164  H   SER A 220     -40.989 -38.027  36.710  1.00 15.81           H
ATOM   3165  CA  SER A 220     -42.979 -38.811  36.658  1.00 26.79           C
ATOM   3166  HA  SER A 220     -43.065 -39.560  36.001  1.00 26.79           H
ATOM   3167  C   SER A 220     -43.427 -37.475  36.041  1.00 25.24           C
ATOM   3168  O   SER A 220     -43.068 -36.404  36.512  1.00 22.28           O
ATOM   3169  CB  SER A 220     -43.858 -39.087  37.882  1.00 24.58           C
ATOM   3170 1HB  SER A 220     -43.527 -38.590  38.684  1.00 24.58           H
ATOM   3171 2HB  SER A 220     -44.811 -38.840  37.706  1.00 24.58           H
ATOM   3172  OG  SER A 220     -43.819 -40.460  38.182  1.00 22.49           O
ATOM   3173  HG  SER A 220     -43.810 -40.579  39.132  1.00 22.49           H
ATOM   3174  N   TYR A 221     -44.245 -37.561  34.990  1.00 12.76           N
ATOM   3175  H   TYR A 221     -44.329 -38.458  34.556  1.00 12.76           H
ATOM   3176  CA  TYR A 221     -45.032 -36.470  34.409  1.00 22.21           C
ATOM   3177  HA  TYR A 221     -44.415 -35.692  34.286  1.00 22.21           H
ATOM   3178  C   TYR A 221     -46.182 -36.046  35.353  1.00 20.84           C
ATOM   3179  O   TYR A 221     -46.594 -36.853  36.181  1.00 18.71           O
ATOM   3180  CB  TYR A 221     -45.592 -36.967  33.068  1.00 20.99           C
ATOM   3181 1HB  TYR A 221     -46.073 -37.829  33.228  1.00 20.99           H
ATOM   3182 2HB  TYR A 221     -46.237 -36.284  32.725  1.00 20.99           H
ATOM   3183  CG  TYR A 221     -44.559 -37.210  31.986  1.00 20.96           C
ATOM   3184  CD1 TYR A 221     -44.242 -36.184  31.080  1.00 21.62           C
ATOM   3185  HD1 TYR A 221     -44.689 -35.293  31.163  1.00 21.62           H
ATOM   3186  CD2 TYR A 221     -43.927 -38.465  31.860  1.00 25.19           C
ATOM   3187  HD2 TYR A 221     -44.153 -39.202  32.497  1.00 25.19           H
ATOM   3188  CE1 TYR A 221     -43.305 -36.398  30.062  1.00 23.06           C
ATOM   3189  HE1 TYR A 221     -43.083 -35.659  29.426  1.00 23.06           H
ATOM   3190  CE2 TYR A 221     -42.975 -38.685  30.836  1.00 25.19           C
ATOM   3191  HE2 TYR A 221     -42.518 -39.571  30.756  1.00 25.19           H
ATOM   3192  CZ  TYR A 221     -42.675 -37.647  29.930  1.00 29.28           C
ATOM   3193  OH  TYR A 221     -41.766 -37.850  28.957  1.00 30.05           O
ATOM   3194  HH  TYR A 221     -40.891 -37.898  29.342  1.00 30.05           H
ATOM   3195  N   PRO A 222     -46.748 -34.845  35.227  1.00 18.50           N
ATOM   3196  CA  PRO A 222     -47.845 -34.713  34.262  1.00 26.29           C
ATOM   3197  HA  PRO A 222     -47.655 -35.370  33.532  1.00 26.29           H
ATOM   3198  C   PRO A 222     -47.953 -33.365  33.527  1.00 26.82           C
ATOM   3199  O   PRO A 222     -47.491 -32.307  33.960  1.00 23.30           O
ATOM   3200  CB  PRO A 222     -49.110 -34.975  35.092  1.00 23.41           C
ATOM   3201 1HB  PRO A 222     -49.906 -34.522  34.690  1.00 23.41           H
ATOM   3202 2HB  PRO A 222     -49.291 -35.955  35.175  1.00 23.41           H
ATOM   3203  CG  PRO A 222     -48.769 -34.370  36.448  1.00 22.83           C
ATOM   3204 1HG  PRO A 222     -49.223 -33.486  36.561  1.00 22.83           H
ATOM   3205 2HG  PRO A 222     -49.047 -34.985  37.186  1.00 22.83           H
ATOM   3206  CD  PRO A 222     -47.251 -34.196  36.437  1.00 27.98           C
ATOM   3207 1HD  PRO A 222     -47.004 -33.227  36.417  1.00 27.98           H
ATOM   3208 2HD  PRO A 222     -46.837 -34.629  37.238  1.00 27.98           H
ATOM   3209  N   MET A 223     -48.613 -33.436  32.386  1.00 28.93           N
ATOM   3210  H   MET A 223     -48.793 -34.355  32.036  1.00 28.93           H
ATOM   3211  CA  MET A 223     -49.114 -32.322  31.570  1.00 34.46           C
ATOM   3212  HA  MET A 223     -48.321 -31.754  31.349  1.00 34.46           H
ATOM   3213  C   MET A 223     -50.166 -31.493  32.325  1.00 33.46           C
ATOM   3214  O   MET A 223     -51.054 -32.054  32.966  1.00 29.92           O
ATOM   3215  CB  MET A 223     -49.820 -32.938  30.349  1.00 32.56           C
ATOM   3216 1HB  MET A 223     -50.385 -33.701  30.664  1.00 32.56           H
ATOM   3217 2HB  MET A 223     -50.404 -32.238  29.937  1.00 32.56           H
ATOM   3218  CG  MET A 223     -48.856 -33.462  29.270  1.00 30.48           C
ATOM   3219 1HG  MET A 223     -48.046 -33.780  29.763  1.00 30.48           H
ATOM   3220 2HG  MET A 223     -49.319 -34.243  28.851  1.00 30.48           H
ATOM   3221  SD  MET A 223     -48.464 -32.176  28.070  1.00 27.32           S
ATOM   3222  CE  MET A 223     -47.163 -33.018  27.111  1.00 28.75           C
ATOM   3223 1HE  MET A 223     -46.820 -32.430  26.379  1.00 28.75           H
ATOM   3224 2HE  MET A 223     -47.512 -33.857  26.693  1.00 28.75           H
ATOM   3225 3HE  MET A 223     -46.390 -33.264  27.695  1.00 28.75           H
ATOM   3226  N   SER A 224     -50.148 -30.179  32.154  1.00 21.08           N
ATOM   3227  H   SER A 224     -49.286 -29.743  31.895  1.00 21.08           H
ATOM   3228  CA  SER A 224     -51.328 -29.339  32.326  1.00 28.07           C
ATOM   3229  HA  SER A 224     -52.102 -29.957  32.193  1.00 28.07           H
ATOM   3230  C   SER A 224     -51.368 -28.235  31.267  1.00 26.00           C
ATOM   3231  O   SER A 224     -50.397 -27.510  31.060  1.00 22.83           O
ATOM   3232  CB  SER A 224     -51.405 -28.754  33.740  1.00 26.31           C
ATOM   3233 1HB  SER A 224     -51.266 -29.462  34.432  1.00 26.31           H
ATOM   3234 2HB  SER A 224     -50.731 -28.026  33.867  1.00 26.31           H
ATOM   3235  OG  SER A 224     -52.697 -28.199  33.928  1.00 25.36           O
ATOM   3236  HG  SER A 224     -52.632 -27.245  33.970  1.00 25.36           H
ATOM   3237  N   TYR A 225     -52.477 -28.172  30.569  1.00 16.52           N
ATOM   3238  H   TYR A 225     -53.145 -28.896  30.742  1.00 16.52           H
ATOM   3239  CA  TYR A 225     -52.857 -27.177  29.572  1.00 25.71           C
ATOM   3240  HA  TYR A 225     -52.075 -27.042  28.963  1.00 25.71           H
ATOM   3241  C   TYR A 225     -53.198 -25.844  30.255  1.00 23.58           C
ATOM   3242  O   TYR A 225     -53.943 -25.827  31.234  1.00 20.73           O
ATOM   3243  CB  TYR A 225     -54.092 -27.721  28.823  1.00 24.20           C
ATOM   3244 1HB  TYR A 225     -54.390 -28.560  29.279  1.00 24.20           H
ATOM   3245 2HB  TYR A 225     -54.818 -27.036  28.877  1.00 24.20           H
ATOM   3246  CG  TYR A 225     -53.897 -28.051  27.362  1.00 24.68           C
ATOM   3247  CD1 TYR A 225     -54.439 -27.195  26.387  1.00 24.60           C
ATOM   3248  HD1 TYR A 225     -54.902 -26.353  26.664  1.00 24.60           H
ATOM   3249  CD2 TYR A 225     -53.239 -29.230  26.969  1.00 28.54           C
ATOM   3250  HD2 TYR A 225     -52.851 -29.836  27.663  1.00 28.54           H
ATOM   3251  CE1 TYR A 225     -54.330 -27.522  25.017  1.00 25.24           C
ATOM   3252  HE1 TYR A 225     -54.714 -26.912  24.324  1.00 25.24           H
ATOM   3253  CE2 TYR A 225     -53.122 -29.565  25.604  1.00 27.57           C
ATOM   3254  HE2 TYR A 225     -52.649 -30.402  25.328  1.00 27.57           H
ATOM   3255  CZ  TYR A 225     -53.680 -28.707  24.630  1.00 31.63           C
ATOM   3256  OH  TYR A 225     -53.583 -29.023  23.315  1.00 30.66           O
ATOM   3257  HH  TYR A 225     -53.560 -29.975  23.216  1.00 30.66           H
ATOM   3258  N   GLY A 226     -52.701 -24.755  29.702  1.00 25.49           N
ATOM   3259  H   GLY A 226     -52.034 -24.854  28.963  1.00 25.49           H
ATOM   3260  CA  GLY A 226     -53.084 -23.411  30.124  1.00 31.54           C
ATOM   3261 1HA  GLY A 226     -54.058 -23.422  30.349  1.00 31.54           H
ATOM   3262 2HA  GLY A 226     -52.556 -23.179  30.941  1.00 31.54           H
ATOM   3263  C   GLY A 226     -52.812 -22.392  29.016  1.00 30.50           C
ATOM   3264  O   GLY A 226     -51.671 -22.037  28.766  1.00 25.26           O
ATOM   3265  N   GLN A 227     -53.854 -21.961  28.339  1.00 17.20           N
ATOM   3266  H   GLN A 227     -54.724 -22.424  28.506  1.00 17.20           H
ATOM   3267  CA  GLN A 227     -53.863 -20.869  27.365  1.00 24.90           C
ATOM   3268  HA  GLN A 227     -53.165 -21.109  26.691  1.00 24.90           H
ATOM   3269  C   GLN A 227     -53.525 -19.519  28.022  1.00 24.26           C
ATOM   3270  O   GLN A 227     -54.023 -19.220  29.101  1.00 21.54           O
ATOM   3271  CB  GLN A 227     -55.281 -20.759  26.768  1.00 23.20           C
ATOM   3272 1HB  GLN A 227     -55.941 -20.988  27.483  1.00 23.20           H
ATOM   3273 2HB  GLN A 227     -55.424 -19.815  26.472  1.00 23.20           H
ATOM   3274  CG  GLN A 227     -55.550 -21.671  25.572  1.00 23.13           C
ATOM   3275 1HG  GLN A 227     -54.937 -21.411  24.826  1.00 23.13           H
ATOM   3276 2HG  GLN A 227     -55.366 -22.616  25.841  1.00 23.13           H
ATOM   3277  CD  GLN A 227     -57.003 -21.565  25.084  1.00 21.84           C
ATOM   3278  OE1 GLN A 227     -57.895 -21.099  25.762  1.00 22.89           O
ATOM   3279  NE2 GLN A 227     -57.301 -22.008  23.886  1.00 27.22           N
ATOM   3280 1HE2 GLN A 227     -58.243 -21.956  23.554  1.00 27.22           H
ATOM   3281 2HE2 GLN A 227     -56.586 -22.397  23.305  1.00 27.22           H
ATOM   3282  N   GLY A 228     -52.779 -18.702  27.314  1.00 24.58           N
ATOM   3283  H   GLY A 228     -52.305 -19.062  26.511  1.00 24.58           H
ATOM   3284  CA  GLY A 228     -52.612 -17.288  27.650  1.00 31.45           C
ATOM   3285 1HA  GLY A 228     -53.496 -16.835  27.532  1.00 31.45           H
ATOM   3286 2HA  GLY A 228     -52.331 -17.228  28.608  1.00 31.45           H
ATOM   3287  C   GLY A 228     -51.565 -16.624  26.759  1.00 30.58           C
ATOM   3288  O   GLY A 228     -50.374 -16.823  26.950  1.00 26.72           O
ATOM   3289  N   GLY A 229     -52.009 -15.901  25.737  1.00 29.42           N
ATOM   3290  H   GLY A 229     -52.997 -15.809  25.615  1.00 29.42           H
ATOM   3291  CA  GLY A 229     -51.132 -15.237  24.786  1.00 37.01           C
ATOM   3292 1HA  GLY A 229     -50.482 -15.920  24.454  1.00 37.01           H
ATOM   3293 2HA  GLY A 229     -51.701 -14.921  24.027  1.00 37.01           H
ATOM   3294  C   GLY A 229     -50.370 -14.053  25.380  1.00 36.94           C
ATOM   3295  O   GLY A 229     -50.904 -13.294  26.183  1.00 32.31           O
ATOM   3296  N   SER A 230     -49.141 -13.870  24.909  1.00 20.27           N
ATOM   3297  H   SER A 230     -48.600 -14.678  24.675  1.00 20.27           H
ATOM   3298  CA  SER A 230     -48.534 -12.552  24.714  1.00 29.40           C
ATOM   3299  HA  SER A 230     -49.255 -12.026  24.262  1.00 29.40           H
ATOM   3300  C   SER A 230     -47.290 -12.667  23.829  1.00 29.38           C
ATOM   3301  O   SER A 230     -46.419 -13.503  24.025  1.00 25.32           O
ATOM   3302  CB  SER A 230     -48.182 -11.840  26.024  1.00 25.58           C
ATOM   3303 1HB  SER A 230     -48.099 -12.487  26.782  1.00 25.58           H
ATOM   3304 2HB  SER A 230     -47.335 -11.315  25.939  1.00 25.58           H
ATOM   3305  OG  SER A 230     -49.219 -10.946  26.328  1.00 23.03           O
ATOM   3306  HG  SER A 230     -48.866 -10.059  26.397  1.00 23.03           H
ATOM   3307  N   TYR A 231     -47.276 -11.814  22.849  1.00 26.51           N
ATOM   3308  H   TYR A 231     -48.104 -11.260  22.761  1.00 26.51           H
ATOM   3309  CA  TYR A 231     -46.237 -11.536  21.852  1.00 35.92           C
ATOM   3310  HA  TYR A 231     -46.043 -12.380  21.352  1.00 35.92           H
ATOM   3311  C   TYR A 231     -44.927 -11.098  22.544  1.00 33.98           C
ATOM   3312  O   TYR A 231     -44.821  -9.993  23.055  1.00 30.13           O
ATOM   3313  CB  TYR A 231     -46.793 -10.458  20.897  1.00 32.58           C
ATOM   3314 1HB  TYR A 231     -46.048  -9.846  20.630  1.00 32.58           H
ATOM   3315 2HB  TYR A 231     -47.164 -10.906  20.084  1.00 32.58           H
ATOM   3316  CG  TYR A 231     -47.896  -9.620  21.524  1.00 31.34           C
ATOM   3317  CD1 TYR A 231     -49.249 -10.018  21.368  1.00 29.89           C
ATOM   3318  HD1 TYR A 231     -49.473 -10.768  20.746  1.00 29.89           H
ATOM   3319  CD2 TYR A 231     -47.596  -8.553  22.399  1.00 32.46           C
ATOM   3320  HD2 TYR A 231     -46.648  -8.253  22.509  1.00 32.46           H
ATOM   3321  CE1 TYR A 231     -50.279  -9.374  22.075  1.00 28.04           C
ATOM   3322  HE1 TYR A 231     -51.230  -9.657  21.951  1.00 28.04           H
ATOM   3323  CE2 TYR A 231     -48.623  -7.907  23.120  1.00 31.22           C
ATOM   3324  HE2 TYR A 231     -48.403  -7.155  23.742  1.00 31.22           H
ATOM   3325  CZ  TYR A 231     -49.958  -8.324  22.961  1.00 33.62           C
ATOM   3326  OH  TYR A 231     -50.940  -7.733  23.686  1.00 31.59           O
ATOM   3327  HH  TYR A 231     -51.707  -7.594  23.131  1.00 31.59           H
ATOM   3328  N   GLY A 232     -43.950 -11.985  22.535  1.00 27.28           N
ATOM   3329  H   GLY A 232     -44.159 -12.911  22.222  1.00 27.28           H
ATOM   3330  CA  GLY A 232     -42.585 -11.696  22.953  1.00 33.83           C
ATOM   3331 1HA  GLY A 232     -42.487 -10.707  23.063  1.00 33.83           H
ATOM   3332 2HA  GLY A 232     -42.417 -12.147  23.829  1.00 33.83           H
ATOM   3333  C   GLY A 232     -41.618 -12.214  21.891  1.00 33.01           C
ATOM   3334  O   GLY A 232     -41.344 -13.403  21.833  1.00 28.43           O
ATOM   3335  N   GLN A 233     -41.152 -11.318  21.033  1.00 23.41           N
ATOM   3336  H   GLN A 233     -41.565 -10.407  21.032  1.00 23.41           H
ATOM   3337  CA  GLN A 233     -40.065 -11.586  20.084  1.00 27.33           C
ATOM   3338  HA  GLN A 233     -40.308 -12.399  19.555  1.00 27.33           H
ATOM   3339  C   GLN A 233     -38.767 -11.846  20.872  1.00 27.28           C
ATOM   3340  O   GLN A 233     -38.042 -10.920  21.227  1.00 22.96           O
ATOM   3341  CB  GLN A 233     -39.913 -10.381  19.136  1.00 25.04           C
ATOM   3342 1HB  GLN A 233     -39.974  -9.544  19.680  1.00 25.04           H
ATOM   3343 2HB  GLN A 233     -39.013 -10.433  18.704  1.00 25.04           H
ATOM   3344  CG  GLN A 233     -40.976 -10.312  18.026  1.00 24.01           C
ATOM   3345 1HG  GLN A 233     -41.839 -10.665  18.388  1.00 24.01           H
ATOM   3346 2HG  GLN A 233     -41.093  -9.356  17.755  1.00 24.01           H
ATOM   3347  CD  GLN A 233     -40.613 -11.120  16.783  1.00 20.64           C
ATOM   3348  OE1 GLN A 233     -39.534 -11.673  16.648  1.00 22.10           O
ATOM   3349  NE2 GLN A 233     -41.492 -11.200  15.811  1.00 24.07           N
ATOM   3350 1HE2 GLN A 233     -41.272 -11.708  14.978  1.00 24.07           H
ATOM   3351 2HE2 GLN A 233     -42.382 -10.753  15.904  1.00 24.07           H
ATOM   3352  N   GLY A 234     -38.518 -13.108  21.186  1.00 25.20           N
ATOM   3353  H   GLY A 234     -39.233 -13.786  21.019  1.00 25.20           H
ATOM   3354  CA  GLY A 234     -37.261 -13.562  21.761  1.00 31.18           C
ATOM   3355 1HA  GLY A 234     -36.944 -12.872  22.411  1.00 31.18           H
ATOM   3356 2HA  GLY A 234     -37.426 -14.423  22.242  1.00 31.18           H
ATOM   3357  C   GLY A 234     -36.229 -13.763  20.660  1.00 31.32           C
ATOM   3358  O   GLY A 234     -36.375 -14.638  19.816  1.00 25.40           O
ATOM   3359  N   TYR A 235     -35.187 -12.957  20.679  1.00 24.36           N
ATOM   3360  H   TYR A 235     -35.220 -12.151  21.270  1.00 24.36           H
ATOM   3361  CA  TYR A 235     -33.986 -13.182  19.880  1.00 31.53           C
ATOM   3362  HA  TYR A 235     -34.275 -13.240  18.925  1.00 31.53           H
ATOM   3363  C   TYR A 235     -33.318 -14.499  20.310  1.00 29.62           C
ATOM   3364  O   TYR A 235     -33.083 -14.681  21.505  1.00 25.75           O
ATOM   3365  CB  TYR A 235     -33.021 -12.004  20.077  1.00 30.10           C
ATOM   3366 1HB  TYR A 235     -32.890 -11.860  21.058  1.00 30.10           H
ATOM   3367 2HB  TYR A 235     -32.145 -12.235  19.654  1.00 30.10           H
ATOM   3368  CG  TYR A 235     -33.500 -10.701  19.474  1.00 29.14           C
ATOM   3369  CD1 TYR A 235     -33.143 -10.364  18.157  1.00 27.21           C
ATOM   3370  HD1 TYR A 235     -32.562 -10.982  17.627  1.00 27.21           H
ATOM   3371  CD2 TYR A 235     -34.320  -9.833  20.215  1.00 29.36           C
ATOM   3372  HD2 TYR A 235     -34.576 -10.069  21.152  1.00 29.36           H
ATOM   3373  CE1 TYR A 235     -33.594  -9.167  17.578  1.00 26.64           C
ATOM   3374  HE1 TYR A 235     -33.330  -8.931  16.643  1.00 26.64           H
ATOM   3375  CE2 TYR A 235     -34.784  -8.627  19.640  1.00 28.55           C
ATOM   3376  HE2 TYR A 235     -35.367  -8.010  20.168  1.00 28.55           H
ATOM   3377  CZ  TYR A 235     -34.419  -8.300  18.318  1.00 31.35           C
ATOM   3378  OH  TYR A 235     -34.861  -7.139  17.758  1.00 30.97           O
ATOM   3379  HH  TYR A 235     -34.965  -7.259  16.814  1.00 30.97           H
ATOM   3380  N   PRO A 236     -32.979 -15.411  19.386  1.00 23.41           N
ATOM   3381  CA  PRO A 236     -32.208 -16.584  19.750  1.00 31.01           C
ATOM   3382  HA  PRO A 236     -32.586 -17.006  20.574  1.00 31.01           H
ATOM   3383  C   PRO A 236     -30.766 -16.170  20.071  1.00 31.20           C
ATOM   3384  O   PRO A 236     -30.058 -15.598  19.246  1.00 27.64           O
ATOM   3385  CB  PRO A 236     -32.319 -17.545  18.572  1.00 27.26           C
ATOM   3386 1HB  PRO A 236     -31.478 -18.076  18.464  1.00 27.26           H
ATOM   3387 2HB  PRO A 236     -33.093 -18.167  18.690  1.00 27.26           H
ATOM   3388  CG  PRO A 236     -32.539 -16.612  17.377  1.00 27.55           C
ATOM   3389 1HG  PRO A 236     -31.665 -16.335  16.979  1.00 27.55           H
ATOM   3390 2HG  PRO A 236     -33.098 -17.058  16.678  1.00 27.55           H
ATOM   3391  CD  PRO A 236     -33.273 -15.404  17.968  1.00 34.36           C
ATOM   3392 1HD  PRO A 236     -32.946 -14.548  17.568  1.00 34.36           H
ATOM   3393 2HD  PRO A 236     -34.261 -15.478  17.836  1.00 34.36           H
ATOM   3394  N   THR A 237     -30.320 -16.479  21.280  1.00 28.70           N
ATOM   3395  H   THR A 237     -30.992 -16.734  21.975  1.00 28.70           H
ATOM   3396  CA  THR A 237     -28.904 -16.472  21.666  1.00 36.69           C
ATOM   3397  HA  THR A 237     -28.574 -15.537  21.536  1.00 36.69           H
ATOM   3398  C   THR A 237     -28.133 -17.459  20.778  1.00 35.87           C
ATOM   3399  O   THR A 237     -28.576 -18.599  20.625  1.00 31.23           O
ATOM   3400  CB  THR A 237     -28.761 -16.899  23.138  1.00 31.37           C
ATOM   3401  HB  THR A 237     -27.809 -17.142  23.322  1.00 31.37           H
ATOM   3402  OG1 THR A 237     -29.549 -18.048  23.381  1.00 28.75           O
ATOM   3403  HG1 THR A 237     -30.471 -17.797  23.436  1.00 28.75           H
ATOM   3404  CG2 THR A 237     -29.252 -15.814  24.092  1.00 32.25           C
ATOM   3405 1HG2 THR A 237     -29.154 -16.103  25.044  1.00 32.25           H
ATOM   3406 2HG2 THR A 237     -30.217 -15.606  23.932  1.00 32.25           H
ATOM   3407 3HG2 THR A 237     -28.731 -14.969  23.972  1.00 32.25           H
ATOM   3408  N   PRO A 238     -26.996 -17.086  20.196  1.00 23.49           N
ATOM   3409  CA  PRO A 238     -26.189 -18.026  19.441  1.00 30.02           C
ATOM   3410  HA  PRO A 238     -26.762 -18.538  18.801  1.00 30.02           H
ATOM   3411  C   PRO A 238     -25.558 -19.047  20.402  1.00 30.46           C
ATOM   3412  O   PRO A 238     -24.711 -18.711  21.234  1.00 26.97           O
ATOM   3413  CB  PRO A 238     -25.169 -17.190  18.668  1.00 26.25           C
ATOM   3414 1HB  PRO A 238     -24.297 -17.673  18.589  1.00 26.25           H
ATOM   3415 2HB  PRO A 238     -25.510 -16.965  17.755  1.00 26.25           H
ATOM   3416  CG  PRO A 238     -25.021 -15.931  19.523  1.00 26.14           C
ATOM   3417 1HG  PRO A 238     -24.305 -16.053  20.211  1.00 26.14           H
ATOM   3418 2HG  PRO A 238     -24.804 -15.139  18.952  1.00 26.14           H
ATOM   3419  CD  PRO A 238     -26.396 -15.766  20.187  1.00 32.75           C
ATOM   3420 1HD  PRO A 238     -26.310 -15.437  21.127  1.00 32.75           H
ATOM   3421 2HD  PRO A 238     -26.980 -15.142  19.667  1.00 32.75           H
ATOM   3422  N   SER A 239     -25.999 -20.289  20.281  1.00 23.07           N
ATOM   3423  H   SER A 239     -26.802 -20.444  19.705  1.00 23.07           H
ATOM   3424  CA  SER A 239     -25.398 -21.442  20.927  1.00 28.86           C
ATOM   3425  HA  SER A 239     -25.419 -21.273  21.912  1.00 28.86           H
ATOM   3426  C   SER A 239     -23.944 -21.591  20.471  1.00 27.99           C
ATOM   3427  O   SER A 239     -23.654 -21.879  19.314  1.00 25.51           O
ATOM   3428  CB  SER A 239     -26.220 -22.692  20.594  1.00 26.31           C
ATOM   3429 1HB  SER A 239     -27.175 -22.574  20.866  1.00 26.31           H
ATOM   3430 2HB  SER A 239     -26.175 -22.899  19.617  1.00 26.31           H
ATOM   3431  OG  SER A 239     -25.721 -23.812  21.285  1.00 24.22           O
ATOM   3432  HG  SER A 239     -25.608 -23.592  22.210  1.00 24.22           H
ATOM   3433  N   SER A 240     -23.043 -21.375  21.403  1.00 20.50           N
ATOM   3434  H   SER A 240     -23.364 -21.002  22.274  1.00 20.50           H
ATOM   3435  CA  SER A 240     -21.615 -21.634  21.272  1.00 25.68           C
ATOM   3436  HA  SER A 240     -21.315 -21.300  20.378  1.00 25.68           H
ATOM   3437  C   SER A 240     -21.364 -23.143  21.358  1.00 25.65           C
ATOM   3438  O   SER A 240     -21.092 -23.658  22.439  1.00 23.37           O
ATOM   3439  CB  SER A 240     -20.881 -20.878  22.377  1.00 23.20           C
ATOM   3440 1HB  SER A 240     -20.981 -19.890  22.256  1.00 23.20           H
ATOM   3441 2HB  SER A 240     -21.229 -21.141  23.277  1.00 23.20           H
ATOM   3442  OG  SER A 240     -19.500 -21.169  22.357  1.00 21.49           O
ATOM   3443  HG  SER A 240     -19.374 -22.118  22.352  1.00 21.49           H
ATOM   3444  N   SER A 241     -21.481 -23.850  20.249  1.00 17.06           N
ATOM   3445  H   SER A 241     -21.887 -23.421  19.443  1.00 17.06           H
ATOM   3446  CA  SER A 241     -21.036 -25.240  20.161  1.00 23.41           C
ATOM   3447  HA  SER A 241     -20.134 -25.240  20.592  1.00 23.41           H
ATOM   3448  C   SER A 241     -20.896 -25.694  18.706  1.00 23.77           C
ATOM   3449  O   SER A 241     -21.639 -26.547  18.237  1.00 21.03           O
ATOM   3450  CB  SER A 241     -21.976 -26.176  20.933  1.00 20.80           C
ATOM   3451 1HB  SER A 241     -22.090 -25.873  21.879  1.00 20.80           H
ATOM   3452 2HB  SER A 241     -22.871 -26.234  20.491  1.00 20.80           H
ATOM   3453  OG  SER A 241     -21.424 -27.475  20.960  1.00 18.67           O
ATOM   3454  HG  SER A 241     -22.130 -28.122  20.966  1.00 18.67           H
ATOM   3455  N   TYR A 242     -19.948 -25.124  17.983  1.00 24.72           N
ATOM   3456  H   TYR A 242     -19.543 -24.271  18.313  1.00 24.72           H
ATOM   3457  CA  TYR A 242     -19.461 -25.689  16.712  1.00 30.54           C
ATOM   3458  HA  TYR A 242     -19.456 -26.682  16.833  1.00 30.54           H
ATOM   3459  C   TYR A 242     -18.016 -25.248  16.448  1.00 30.45           C
ATOM   3460  O   TYR A 242     -17.713 -24.565  15.483  1.00 27.04           O
ATOM   3461  CB  TYR A 242     -20.425 -25.394  15.546  1.00 27.67           C
ATOM   3462 1HB  TYR A 242     -21.114 -24.738  15.854  1.00 27.67           H
ATOM   3463 2HB  TYR A 242     -19.905 -25.001  14.788  1.00 27.67           H
ATOM   3464  CG  TYR A 242     -21.141 -26.640  15.041  1.00 26.47           C
ATOM   3465  CD1 TYR A 242     -20.503 -27.507  14.132  1.00 24.39           C
ATOM   3466  HD1 TYR A 242     -19.584 -27.292  13.800  1.00 24.39           H
ATOM   3467  CD2 TYR A 242     -22.431 -26.946  15.511  1.00 25.77           C
ATOM   3468  HD2 TYR A 242     -22.885 -26.332  16.157  1.00 25.77           H
ATOM   3469  CE1 TYR A 242     -21.155 -28.677  13.688  1.00 23.23           C
ATOM   3470  HE1 TYR A 242     -20.702 -29.289  13.040  1.00 23.23           H
ATOM   3471  CE2 TYR A 242     -23.082 -28.108  15.078  1.00 25.37           C
ATOM   3472  HE2 TYR A 242     -23.998 -28.322  15.418  1.00 25.37           H
ATOM   3473  CZ  TYR A 242     -22.451 -28.979  14.164  1.00 28.28           C
ATOM   3474  OH  TYR A 242     -23.086 -30.109  13.745  1.00 28.21           O
ATOM   3475  HH  TYR A 242     -24.022 -29.932  13.647  1.00 28.21           H
ATOM   3476  N   PHE A 243     -17.129 -25.633  17.323  1.00 26.93           N
ATOM   3477  H   PHE A 243     -17.433 -25.914  18.233  1.00 26.93           H
ATOM   3478  CA  PHE A 243     -15.696 -25.664  17.007  1.00 30.22           C
ATOM   3479  HA  PHE A 243     -15.592 -25.663  16.012  1.00 30.22           H
ATOM   3480  C   PHE A 243     -15.123 -26.975  17.541  1.00 29.08           C
ATOM   3481  O   PHE A 243     -14.433 -27.044  18.553  1.00 25.83           O
ATOM   3482  CB  PHE A 243     -14.973 -24.385  17.463  1.00 27.92           C
ATOM   3483 1HB  PHE A 243     -15.638 -23.765  17.879  1.00 27.92           H
ATOM   3484 2HB  PHE A 243     -14.275 -24.627  18.137  1.00 27.92           H
ATOM   3485  CG  PHE A 243     -14.298 -23.662  16.312  1.00 29.26           C
ATOM   3486  CD1 PHE A 243     -12.960 -23.949  15.967  1.00 26.67           C
ATOM   3487  HD1 PHE A 243     -12.441 -24.619  16.497  1.00 26.67           H
ATOM   3488  CD2 PHE A 243     -15.019 -22.722  15.559  1.00 28.36           C
ATOM   3489  HD2 PHE A 243     -15.968 -22.516  15.800  1.00 28.36           H
ATOM   3490  CE1 PHE A 243     -12.356 -23.297  14.883  1.00 24.93           C
ATOM   3491  HE1 PHE A 243     -11.407 -23.505  14.644  1.00 24.93           H
ATOM   3492  CE2 PHE A 243     -14.416 -22.066  14.466  1.00 24.66           C
ATOM   3493  HE2 PHE A 243     -14.936 -21.400  13.931  1.00 24.66           H
ATOM   3494  CZ  PHE A 243     -13.076 -22.353  14.130  1.00 28.02           C
ATOM   3495  HZ  PHE A 243     -12.640 -21.887  13.360  1.00 28.02           H
ATOM   3496  N   GLY A 244     -15.496 -28.048  16.870  1.00 25.41           N
ATOM   3497  H   GLY A 244     -16.277 -27.975  16.250  1.00 25.41           H
ATOM   3498  CA  GLY A 244     -14.825 -29.329  16.991  1.00 27.49           C
ATOM   3499 1HA  GLY A 244     -14.800 -29.587  17.957  1.00 27.49           H
ATOM   3500 2HA  GLY A 244     -15.344 -30.012  16.477  1.00 27.49           H
ATOM   3501  C   GLY A 244     -13.414 -29.203  16.436  1.00 27.60           C
ATOM   3502  O   GLY A 244     -13.210 -28.600  15.386  1.00 22.90           O
ATOM   3503  N   GLY A 245     -12.453 -29.716  17.190  1.00 23.63           N
ATOM   3504  H   GLY A 245     -12.732 -30.251  17.987  1.00 23.63           H
ATOM   3505  CA  GLY A 245     -11.029 -29.565  16.954  1.00 28.73           C
ATOM   3506 1HA  GLY A 245     -10.799 -28.608  17.130  1.00 28.73           H
ATOM   3507 2HA  GLY A 245     -10.556 -30.149  17.614  1.00 28.73           H
ATOM   3508  C   GLY A 245     -10.597 -29.941  15.538  1.00 29.12           C
ATOM   3509  O   GLY A 245     -10.721 -31.083  15.117  1.00 24.89           O
ATOM   3510  N   VAL A 246     -10.038 -28.976  14.854  1.00 25.48           N
ATOM   3511  H   VAL A 246     -10.279 -28.033  15.083  1.00 25.48           H
ATOM   3512  CA  VAL A 246      -9.080 -29.201  13.773  1.00 35.04           C
ATOM   3513  HA  VAL A 246      -9.198 -30.138  13.444  1.00 35.04           H
ATOM   3514  C   VAL A 246      -7.701 -29.030  14.373  1.00 34.59           C
ATOM   3515  O   VAL A 246      -7.297 -27.938  14.762  1.00 30.52           O
ATOM   3516  CB  VAL A 246      -9.340 -28.322  12.540  1.00 31.51           C
ATOM   3517  HB  VAL A 246      -8.486 -28.314  12.020  1.00 31.51           H
ATOM   3518  CG1 VAL A 246     -10.499 -28.911  11.732  1.00 29.73           C
ATOM   3519 1HG1 VAL A 246     -10.689 -28.356  10.922  1.00 29.73           H
ATOM   3520 2HG1 VAL A 246     -11.334 -28.951  12.280  1.00 29.73           H
ATOM   3521 3HG1 VAL A 246     -10.287 -29.839  11.426  1.00 29.73           H
ATOM   3522  CG2 VAL A 246      -9.657 -26.866  12.856  1.00 30.79           C
ATOM   3523 1HG2 VAL A 246      -9.816 -26.344  12.018  1.00 30.79           H
ATOM   3524 2HG2 VAL A 246      -8.902 -26.434  13.349  1.00 30.79           H
ATOM   3525 3HG2 VAL A 246     -10.476 -26.793  13.424  1.00 30.79           H
ATOM   3526  N   ASP A 247      -7.021 -30.146  14.527  1.00 24.75           N
ATOM   3527  H   ASP A 247      -7.492 -31.002  14.314  1.00 24.75           H
ATOM   3528  CA  ASP A 247      -5.645 -30.241  14.980  1.00 28.36           C
ATOM   3529  HA  ASP A 247      -5.556 -29.798  15.872  1.00 28.36           H
ATOM   3530  C   ASP A 247      -4.743 -29.493  13.987  1.00 28.06           C
ATOM   3531  O   ASP A 247      -4.530 -29.915  12.851  1.00 24.79           O
ATOM   3532  CB  ASP A 247      -5.301 -31.733  15.118  1.00 25.65           C
ATOM   3533 1HB  ASP A 247      -6.040 -32.187  15.616  1.00 25.65           H
ATOM   3534 2HB  ASP A 247      -5.223 -32.129  14.203  1.00 25.65           H
ATOM   3535  CG  ASP A 247      -3.995 -31.986  15.863  1.00 22.98           C
ATOM   3536  OD1 ASP A 247      -3.113 -31.108  15.811  1.00 21.20           O
ATOM   3537  OD2 ASP A 247      -3.894 -33.068  16.477  1.00 22.56           O
ATOM   3538  N   CYS A 248      -4.249 -28.341  14.407  1.00 19.84           N
ATOM   3539  H   CYS A 248      -4.495 -28.035  15.327  1.00 19.84           H
ATOM   3540  CA  CYS A 248      -3.364 -27.483  13.612  1.00 24.55           C
ATOM   3541  HA  CYS A 248      -3.723 -27.524  12.679  1.00 24.55           H
ATOM   3542  C   CYS A 248      -1.920 -28.003  13.540  1.00 24.92           C
ATOM   3543  O   CYS A 248      -1.037 -27.303  13.049  1.00 21.67           O
ATOM   3544  CB  CYS A 248      -3.439 -26.049  14.148  1.00 23.20           C
ATOM   3545 1HB  CYS A 248      -3.212 -26.114  15.120  1.00 23.20           H
ATOM   3546 2HB  CYS A 248      -2.718 -25.547  13.670  1.00 23.20           H
ATOM   3547  SG  CYS A 248      -5.088 -25.341  13.863  1.00 21.45           S
ATOM   3548  HG  CYS A 248      -4.997 -24.026  13.794  1.00 21.45           H
ATOM   3549  N   SER A 249      -1.661 -29.223  13.973  1.00 25.75           N
ATOM   3550  H   SER A 249      -2.418 -29.771  14.329  1.00 25.75           H
ATOM   3551  CA  SER A 249      -0.313 -29.818  13.959  1.00 29.15           C
ATOM   3552  HA  SER A 249       0.285 -29.079  14.270  1.00 29.15           H
ATOM   3553  C   SER A 249       0.165 -30.231  12.562  1.00 28.33           C
ATOM   3554  O   SER A 249       1.331 -30.572  12.393  1.00 26.07           O
ATOM   3555  CB  SER A 249      -0.261 -31.011  14.917  1.00 27.42           C
ATOM   3556 1HB  SER A 249      -0.881 -31.737  14.620  1.00 27.42           H
ATOM   3557 2HB  SER A 249       0.668 -31.374  14.988  1.00 27.42           H
ATOM   3558  OG  SER A 249      -0.660 -30.615  16.204  1.00 27.03           O
ATOM   3559  HG  SER A 249      -1.613 -30.525  16.229  1.00 27.03           H
ATOM   3560  N   SER A 250      -0.688 -30.160  11.540  1.00 22.95           N
ATOM   3561  H   SER A 250      -1.605 -29.798  11.707  1.00 22.95           H
ATOM   3562  CA  SER A 250      -0.339 -30.592  10.175  1.00 27.32           C
ATOM   3563  HA  SER A 250       0.339 -31.312  10.323  1.00 27.32           H
ATOM   3564  C   SER A 250       0.369 -29.535   9.308  1.00 28.26           C
ATOM   3565  O   SER A 250       0.709 -29.822   8.168  1.00 24.42           O
ATOM   3566  CB  SER A 250      -1.591 -31.132   9.482  1.00 24.77           C
ATOM   3567 1HB  SER A 250      -2.108 -31.731  10.093  1.00 24.77           H
ATOM   3568 2HB  SER A 250      -2.179 -30.385   9.171  1.00 24.77           H
ATOM   3569  OG  SER A 250      -1.225 -31.888   8.350  1.00 22.15           O
ATOM   3570  HG  SER A 250      -1.142 -32.810   8.595  1.00 22.15           H
ATOM   3571  N   TYR A 251       0.590 -28.326   9.804  1.00 21.53           N
ATOM   3572  H   TYR A 251       0.355 -28.149  10.760  1.00 21.53           H
ATOM   3573  CA  TYR A 251       1.171 -27.227   9.001  1.00 25.70           C
ATOM   3574  HA  TYR A 251       1.106 -27.567   8.063  1.00 25.70           H
ATOM   3575  C   TYR A 251       2.680 -26.995   9.184  1.00 25.61           C
ATOM   3576  O   TYR A 251       3.234 -26.062   8.610  1.00 22.18           O
ATOM   3577  CB  TYR A 251       0.322 -25.950   9.148  1.00 24.27           C
ATOM   3578 1HB  TYR A 251      -0.311 -26.061   9.914  1.00 24.27           H
ATOM   3579 2HB  TYR A 251       0.924 -25.171   9.322  1.00 24.27           H
ATOM   3580  CG  TYR A 251      -0.482 -25.666   7.897  1.00 22.80           C
ATOM   3581  CD1 TYR A 251       0.092 -24.948   6.829  1.00 20.70           C
ATOM   3582  HD1 TYR A 251       1.027 -24.602   6.904  1.00 20.70           H
ATOM   3583  CD2 TYR A 251      -1.799 -26.163   7.781  1.00 21.87           C
ATOM   3584  HD2 TYR A 251      -2.207 -26.677   8.536  1.00 21.87           H
ATOM   3585  CE1 TYR A 251      -0.648 -24.719   5.662  1.00 19.97           C
ATOM   3586  HE1 TYR A 251      -0.239 -24.206   4.907  1.00 19.97           H
ATOM   3587  CE2 TYR A 251      -2.538 -25.936   6.607  1.00 20.96           C
ATOM   3588  HE2 TYR A 251      -3.469 -26.291   6.524  1.00 20.96           H
ATOM   3589  CZ  TYR A 251      -1.962 -25.205   5.545  1.00 23.87           C
ATOM   3590  OH  TYR A 251      -2.680 -24.979   4.410  1.00 24.47           O
ATOM   3591  HH  TYR A 251      -2.086 -24.926   3.661  1.00 24.47           H
ATOM   3592  N   LEU A 252       3.353 -27.849   9.929  1.00 21.02           N
ATOM   3593  H   LEU A 252       2.842 -28.561  10.411  1.00 21.02           H
ATOM   3594  CA  LEU A 252       4.812 -27.813  10.091  1.00 34.79           C
ATOM   3595  HA  LEU A 252       5.137 -27.019   9.577  1.00 34.79           H
ATOM   3596  C   LEU A 252       5.457 -29.058   9.465  1.00 33.16           C
ATOM   3597  O   LEU A 252       6.111 -29.850  10.135  1.00 28.94           O
ATOM   3598  CB  LEU A 252       5.188 -27.602  11.572  1.00 32.29           C
ATOM   3599 1HB  LEU A 252       4.699 -28.281  12.120  1.00 32.29           H
ATOM   3600 2HB  LEU A 252       6.173 -27.742  11.669  1.00 32.29           H
ATOM   3601  CG  LEU A 252       4.846 -26.207  12.121  1.00 31.26           C
ATOM   3602  HG  LEU A 252       3.888 -26.031  11.897  1.00 31.26           H
ATOM   3603  CD1 LEU A 252       5.076 -26.181  13.627  1.00 29.06           C
ATOM   3604 1HD1 LEU A 252       4.860 -25.282  14.007  1.00 29.06           H
ATOM   3605 2HD1 LEU A 252       6.029 -26.387  13.848  1.00 29.06           H
ATOM   3606 3HD1 LEU A 252       4.501 -26.856  14.089  1.00 29.06           H
ATOM   3607  CD2 LEU A 252       5.720 -25.104  11.502  1.00 33.35           C
ATOM   3608 1HD2 LEU A 252       5.481 -24.207  11.873  1.00 33.35           H
ATOM   3609 2HD2 LEU A 252       5.602 -25.068  10.510  1.00 33.35           H
ATOM   3610 3HD2 LEU A 252       6.689 -25.266  11.691  1.00 33.35           H
ATOM   3611  N   ALA A 253       5.281 -29.230   8.155  1.00 33.90           N
ATOM   3612  H   ALA A 253       4.553 -28.729   7.686  1.00 33.90           H
ATOM   3613  CA  ALA A 253       6.135 -30.139   7.394  1.00 38.61           C
ATOM   3614  HA  ALA A 253       6.273 -30.969   7.935  1.00 38.61           H
ATOM   3615  C   ALA A 253       7.489 -29.449   7.147  1.00 35.95           C
ATOM   3616  O   ALA A 253       7.524 -28.398   6.500  1.00 31.75           O
ATOM   3617  CB  ALA A 253       5.436 -30.544   6.102  1.00 35.84           C
ATOM   3618 1HB  ALA A 253       4.561 -30.989   6.292  1.00 35.84           H
ATOM   3619 2HB  ALA A 253       5.997 -31.183   5.576  1.00 35.84           H
ATOM   3620 3HB  ALA A 253       5.256 -29.746   5.526  1.00 35.84           H
ATOM   3621  N   PRO A 254       8.607 -29.993   7.650  1.00 24.62           N
ATOM   3622  CA  PRO A 254       9.914 -29.438   7.333  1.00 33.40           C
ATOM   3623  HA  PRO A 254       9.933 -28.452   7.500  1.00 33.40           H
ATOM   3624  C   PRO A 254      10.201 -29.649   5.845  1.00 33.21           C
ATOM   3625  O   PRO A 254      10.190 -30.773   5.347  1.00 30.20           O
ATOM   3626  CB  PRO A 254      10.906 -30.157   8.253  1.00 30.31           C
ATOM   3627 1HB  PRO A 254      11.780 -30.305   7.791  1.00 30.31           H
ATOM   3628 2HB  PRO A 254      11.057 -29.636   9.093  1.00 30.31           H
ATOM   3629  CG  PRO A 254      10.214 -31.489   8.552  1.00 30.58           C
ATOM   3630 1HG  PRO A 254      10.449 -32.173   7.862  1.00 30.58           H
ATOM   3631 2HG  PRO A 254      10.471 -31.827   9.458  1.00 30.58           H
ATOM   3632  CD  PRO A 254       8.723 -31.161   8.501  1.00 37.13           C
ATOM   3633 1HD  PRO A 254       8.198 -31.914   8.105  1.00 37.13           H
ATOM   3634 2HD  PRO A 254       8.366 -30.947   9.410  1.00 37.13           H
ATOM   3635  N   MET A 255      10.484 -28.563   5.142  1.00 45.97           N
ATOM   3636  H   MET A 255      10.330 -27.672   5.569  1.00 45.97           H
ATOM   3637  CA  MET A 255      11.008 -28.593   3.778  1.00 50.77           C
ATOM   3638  HA  MET A 255      10.314 -29.035   3.210  1.00 50.77           H
ATOM   3639  C   MET A 255      12.316 -29.393   3.777  1.00 49.41           C
ATOM   3640  O   MET A 255      13.338 -28.931   4.296  1.00 45.00           O
ATOM   3641  CB  MET A 255      11.259 -27.163   3.263  1.00 45.25           C
ATOM   3642 1HB  MET A 255      11.664 -26.623   4.001  1.00 45.25           H
ATOM   3643 2HB  MET A 255      11.896 -27.207   2.494  1.00 45.25           H
ATOM   3644  CG  MET A 255       9.974 -26.463   2.794  1.00 44.01           C
ATOM   3645 1HG  MET A 255       9.242 -27.122   2.965  1.00 44.01           H
ATOM   3646 2HG  MET A 255       9.867 -25.680   3.406  1.00 44.01           H
ATOM   3647  SD  MET A 255      10.056 -25.965   1.049  1.00 41.39           S
ATOM   3648  CE  MET A 255       8.640 -26.842   0.378  1.00 35.63           C
ATOM   3649 1HE  MET A 255       8.542 -26.668  -0.602  1.00 35.63           H
ATOM   3650 2HE  MET A 255       7.794 -26.554   0.827  1.00 35.63           H
ATOM   3651 3HE  MET A 255       8.736 -27.829   0.507  1.00 35.63           H
ATOM   3652  N   HIS A 256      12.266 -30.584   3.230  1.00 24.98           N
ATOM   3653  H   HIS A 256      11.377 -30.953   2.957  1.00 24.98           H
ATOM   3654  CA  HIS A 256      13.458 -31.388   3.006  1.00 36.77           C
ATOM   3655  HA  HIS A 256      13.961 -31.423   3.870  1.00 36.77           H
ATOM   3656  C   HIS A 256      14.319 -30.707   1.937  1.00 32.52           C
ATOM   3657  O   HIS A 256      13.942 -30.629   0.769  1.00 29.85           O
ATOM   3658  CB  HIS A 256      13.072 -32.823   2.620  1.00 34.03           C
ATOM   3659 1HB  HIS A 256      12.294 -32.791   1.993  1.00 34.03           H
ATOM   3660 2HB  HIS A 256      13.850 -33.256   2.165  1.00 34.03           H
ATOM   3661  CG  HIS A 256      12.686 -33.672   3.814  1.00 35.35           C
ATOM   3662  ND1 HIS A 256      11.502 -33.610   4.509  1.00 33.82           N
ATOM   3663  HD1 HIS A 256      10.729 -33.010   4.303  1.00 33.82           H
ATOM   3664  CD2 HIS A 256      13.461 -34.617   4.415  1.00 36.07           C
ATOM   3665  HD2 HIS A 256      14.382 -34.887   4.134  1.00 36.07           H
ATOM   3666  CE1 HIS A 256      11.567 -34.502   5.519  1.00 33.38           C
ATOM   3667  HE1 HIS A 256      10.840 -34.659   6.188  1.00 33.38           H
ATOM   3668  NE2 HIS A 256      12.740 -35.147   5.501  1.00 33.76           N
ATOM   3669  N   SER A 257      15.456 -30.194   2.363  1.00 19.37           N
ATOM   3670  H   SER A 257      15.605 -30.122   3.349  1.00 19.37           H
ATOM   3671  CA  SER A 257      16.504 -29.728   1.468  1.00 31.80           C
ATOM   3672  HA  SER A 257      16.094 -29.093   0.813  1.00 31.80           H
ATOM   3673  C   SER A 257      17.085 -30.937   0.729  1.00 30.04           C
ATOM   3674  O   SER A 257      17.792 -31.753   1.324  1.00 25.54           O
ATOM   3675  CB  SER A 257      17.570 -28.980   2.269  1.00 29.09           C
ATOM   3676 1HB  SER A 257      17.152 -28.319   2.892  1.00 29.09           H
ATOM   3677 2HB  SER A 257      18.139 -29.616   2.790  1.00 29.09           H
ATOM   3678  OG  SER A 257      18.416 -28.268   1.404  1.00 27.91           O
ATOM   3679  HG  SER A 257      19.254 -28.106   1.838  1.00 27.91           H
ATOM   3680  N   HIS A 258      16.780 -31.082  -0.551  1.00 15.21           N
ATOM   3681  H   HIS A 258      16.075 -30.488  -0.940  1.00 15.21           H
ATOM   3682  CA  HIS A 258      17.416 -32.060  -1.424  1.00 28.43           C
ATOM   3683  HA  HIS A 258      17.438 -32.921  -0.916  1.00 28.43           H
ATOM   3684  C   HIS A 258      18.856 -31.612  -1.735  1.00 25.45           C
ATOM   3685  O   HIS A 258      19.126 -30.973  -2.749  1.00 22.62           O
ATOM   3686  CB  HIS A 258      16.581 -32.286  -2.694  1.00 26.40           C
ATOM   3687 1HB  HIS A 258      16.182 -31.414  -2.978  1.00 26.40           H
ATOM   3688 2HB  HIS A 258      17.180 -32.630  -3.417  1.00 26.40           H
ATOM   3689  CG  HIS A 258      15.457 -33.274  -2.510  1.00 27.39           C
ATOM   3690  ND1 HIS A 258      15.586 -34.644  -2.524  1.00 28.22           N
ATOM   3691  HD1 HIS A 258      16.438 -35.155  -2.642  1.00 28.22           H
ATOM   3692  CD2 HIS A 258      14.137 -32.998  -2.327  1.00 31.26           C
ATOM   3693  HD2 HIS A 258      13.729 -32.086  -2.274  1.00 31.26           H
ATOM   3694  CE1 HIS A 258      14.359 -35.175  -2.351  1.00 29.68           C
ATOM   3695  HE1 HIS A 258      14.160 -36.155  -2.321  1.00 29.68           H
ATOM   3696  NE2 HIS A 258      13.450 -34.212  -2.226  1.00 30.51           N
ATOM   3697  N   HIS A 259      19.781 -31.962  -0.866  1.00 16.06           N
ATOM   3698  H   HIS A 259      19.506 -32.192   0.067  1.00 16.06           H
ATOM   3699  CA  HIS A 259      21.188 -32.024  -1.220  1.00 31.51           C
ATOM   3700  HA  HIS A 259      21.370 -31.251  -1.828  1.00 31.51           H
ATOM   3701  C   HIS A 259      21.449 -33.334  -1.962  1.00 26.90           C
ATOM   3702  O   HIS A 259      21.406 -34.414  -1.368  1.00 24.36           O
ATOM   3703  CB  HIS A 259      22.077 -31.865   0.024  1.00 29.67           C
ATOM   3704 1HB  HIS A 259      21.656 -32.350   0.791  1.00 29.67           H
ATOM   3705 2HB  HIS A 259      22.977 -32.258  -0.165  1.00 29.67           H
ATOM   3706  CG  HIS A 259      22.262 -30.417   0.419  1.00 30.70           C
ATOM   3707  ND1 HIS A 259      23.079 -29.520  -0.211  1.00 31.48           N
ATOM   3708  HD1 HIS A 259      23.662 -29.705  -1.002  1.00 31.48           H
ATOM   3709  CD2 HIS A 259      21.647 -29.764   1.445  1.00 34.38           C
ATOM   3710  HD2 HIS A 259      20.988 -30.159   2.086  1.00 34.38           H
ATOM   3711  CE1 HIS A 259      22.956 -28.340   0.429  1.00 31.82           C
ATOM   3712  HE1 HIS A 259      23.442 -27.504   0.174  1.00 31.82           H
ATOM   3713  NE2 HIS A 259      22.106 -28.435   1.440  1.00 32.76           N
ATOM   3714  N   HIS A 260      21.706 -33.241  -3.264  1.00 14.36           N
ATOM   3715  H   HIS A 260      21.495 -32.385  -3.736  1.00 14.36           H
ATOM   3716  CA  HIS A 260      22.284 -34.341  -4.031  1.00 28.98           C
ATOM   3717  HA  HIS A 260      21.792 -35.170  -3.764  1.00 28.98           H
ATOM   3718  C   HIS A 260      23.779 -34.455  -3.689  1.00 24.91           C
ATOM   3719  O   HIS A 260      24.537 -33.534  -4.021  1.00 22.64           O
ATOM   3720  CB  HIS A 260      22.095 -34.102  -5.534  1.00 28.28           C
ATOM   3721 1HB  HIS A 260      22.153 -33.120  -5.712  1.00 28.28           H
ATOM   3722 2HB  HIS A 260      22.825 -34.574  -6.028  1.00 28.28           H
ATOM   3723  CG  HIS A 260      20.774 -34.596  -6.070  1.00 28.49           C
ATOM   3724  ND1 HIS A 260      20.475 -35.909  -6.348  1.00 29.13           N
ATOM   3725  HD1 HIS A 260      21.081 -36.693  -6.213  1.00 29.13           H
ATOM   3726  CD2 HIS A 260      19.685 -33.854  -6.396  1.00 32.07           C
ATOM   3727  HD2 HIS A 260      19.599 -32.862  -6.302  1.00 32.07           H
ATOM   3728  CE1 HIS A 260      19.216 -35.951  -6.837  1.00 32.22           C
ATOM   3729  HE1 HIS A 260      18.739 -36.783  -7.119  1.00 32.22           H
ATOM   3730  NE2 HIS A 260      18.704 -34.724  -6.888  1.00 32.88           N
ATOM   3731  N   PRO A 261      24.258 -35.563  -3.095  1.00 12.23           N
ATOM   3732  CA  PRO A 261      25.673 -35.864  -3.086  1.00 25.68           C
ATOM   3733  HA  PRO A 261      26.218 -35.031  -2.993  1.00 25.68           H
ATOM   3734  C   PRO A 261      26.053 -36.511  -4.426  1.00 25.34           C
ATOM   3735  O   PRO A 261      25.586 -37.601  -4.756  1.00 22.05           O
ATOM   3736  CB  PRO A 261      25.885 -36.777  -1.877  1.00 22.84           C
ATOM   3737 1HB  PRO A 261      26.633 -37.420  -2.042  1.00 22.84           H
ATOM   3738 2HB  PRO A 261      26.080 -36.242  -1.055  1.00 22.84           H
ATOM   3739  CG  PRO A 261      24.544 -37.512  -1.750  1.00 24.79           C
ATOM   3740 1HG  PRO A 261      24.568 -38.375  -2.254  1.00 24.79           H
ATOM   3741 2HG  PRO A 261      24.332 -37.693  -0.789  1.00 24.79           H
ATOM   3742  CD  PRO A 261      23.507 -36.558  -2.361  1.00 34.96           C
ATOM   3743 1HD  PRO A 261      22.896 -37.038  -2.990  1.00 34.96           H
ATOM   3744 2HD  PRO A 261      22.967 -36.104  -1.652  1.00 34.96           H
ATOM   3745  N   HIS A 262      26.884 -35.839  -5.206  1.00  9.91           N
ATOM   3746  H   HIS A 262      27.041 -34.868  -5.025  1.00  9.91           H
ATOM   3747  CA  HIS A 262      27.579 -36.473  -6.325  1.00 21.21           C
ATOM   3748  HA  HIS A 262      26.886 -36.922  -6.889  1.00 21.21           H
ATOM   3749  C   HIS A 262      28.560 -37.516  -5.769  1.00 19.87           C
ATOM   3750  O   HIS A 262      29.604 -37.182  -5.215  1.00 17.30           O
ATOM   3751  CB  HIS A 262      28.283 -35.423  -7.195  1.00 20.46           C
ATOM   3752 1HB  HIS A 262      28.631 -34.693  -6.606  1.00 20.46           H
ATOM   3753 2HB  HIS A 262      29.046 -35.857  -7.675  1.00 20.46           H
ATOM   3754  CG  HIS A 262      27.363 -34.806  -8.224  1.00 20.14           C
ATOM   3755  ND1 HIS A 262      27.061 -35.346  -9.457  1.00 20.91           N
ATOM   3756  HD1 HIS A 262      27.411 -36.208  -9.824  1.00 20.91           H
ATOM   3757  CD2 HIS A 262      26.682 -33.629  -8.128  1.00 23.24           C
ATOM   3758  HD2 HIS A 262      26.700 -33.001  -7.350  1.00 23.24           H
ATOM   3759  CE1 HIS A 262      26.216 -34.510 -10.076  1.00 22.57           C
ATOM   3760  HE1 HIS A 262      25.836 -34.661 -10.989  1.00 22.57           H
ATOM   3761  NE2 HIS A 262      25.950 -33.453  -9.314  1.00 23.77           N
ATOM   3762  N   GLN A 263      28.192 -38.778  -5.913  1.00 14.64           N
ATOM   3763  H   GLN A 263      27.250 -38.961  -6.193  1.00 14.64           H
ATOM   3764  CA  GLN A 263      29.073 -39.924  -5.689  1.00 22.33           C
ATOM   3765  HA  GLN A 263      29.447 -39.844  -4.765  1.00 22.33           H
ATOM   3766  C   GLN A 263      30.217 -39.896  -6.708  1.00 23.10           C
ATOM   3767  O   GLN A 263      30.008 -40.000  -7.914  1.00 20.11           O
ATOM   3768  CB  GLN A 263      28.253 -41.217  -5.820  1.00 21.32           C
ATOM   3769 1HB  GLN A 263      27.609 -41.104  -6.577  1.00 21.32           H
ATOM   3770 2HB  GLN A 263      28.882 -41.967  -6.026  1.00 21.32           H
ATOM   3771  CG  GLN A 263      27.455 -41.583  -4.551  1.00 20.86           C
ATOM   3772 1HG  GLN A 263      27.159 -40.737  -4.107  1.00 20.86           H
ATOM   3773 2HG  GLN A 263      26.653 -42.116  -4.822  1.00 20.86           H
ATOM   3774  CD  GLN A 263      28.245 -42.402  -3.532  1.00 19.39           C
ATOM   3775  OE1 GLN A 263      29.441 -42.590  -3.628  1.00 18.33           O
ATOM   3776  NE2 GLN A 263      27.599 -42.950  -2.524  1.00 20.86           N
ATOM   3777 1HE2 GLN A 263      28.093 -43.508  -1.857  1.00 20.86           H
ATOM   3778 2HE2 GLN A 263      26.614 -42.809  -2.425  1.00 20.86           H
ATOM   3779  N   LEU A 264      31.414 -39.754  -6.202  1.00 11.46           N
ATOM   3780  H   LEU A 264      31.483 -39.468  -5.246  1.00 11.46           H
ATOM   3781  CA  LEU A 264      32.651 -39.982  -6.928  1.00 35.12           C
ATOM   3782  HA  LEU A 264      32.570 -39.537  -7.820  1.00 35.12           H
ATOM   3783  C   LEU A 264      32.842 -41.497  -7.090  1.00 31.88           C
ATOM   3784  O   LEU A 264      33.037 -42.202  -6.100  1.00 29.99           O
ATOM   3785  CB  LEU A 264      33.818 -39.364  -6.152  1.00 33.35           C
ATOM   3786 1HB  LEU A 264      33.781 -39.713  -5.216  1.00 33.35           H
ATOM   3787 2HB  LEU A 264      34.667 -39.665  -6.586  1.00 33.35           H
ATOM   3788  CG  LEU A 264      33.821 -37.814  -6.096  1.00 33.75           C
ATOM   3789  HG  LEU A 264      32.895 -37.508  -5.875  1.00 33.75           H
ATOM   3790  CD1 LEU A 264      34.795 -37.325  -5.030  1.00 34.70           C
ATOM   3791 1HD1 LEU A 264      34.805 -36.326  -4.985  1.00 34.70           H
ATOM   3792 2HD1 LEU A 264      35.726 -37.633  -5.226  1.00 34.70           H
ATOM   3793 3HD1 LEU A 264      34.541 -37.671  -4.127  1.00 34.70           H
ATOM   3794  CD2 LEU A 264      34.227 -37.208  -7.434  1.00 41.64           C
ATOM   3795 1HD2 LEU A 264      34.227 -36.209  -7.390  1.00 41.64           H
ATOM   3796 2HD2 LEU A 264      33.596 -37.484  -8.159  1.00 41.64           H
ATOM   3797 3HD2 LEU A 264      35.145 -37.504  -7.697  1.00 41.64           H
ATOM   3798  N   SER A 265      32.815 -41.998  -8.331  1.00 17.81           N
ATOM   3799  H   SER A 265      32.438 -41.434  -9.066  1.00 17.81           H
ATOM   3800  CA  SER A 265      33.313 -43.333  -8.660  1.00 28.07           C
ATOM   3801  HA  SER A 265      33.285 -43.847  -7.803  1.00 28.07           H
ATOM   3802  C   SER A 265      34.741 -43.235  -9.195  1.00 25.99           C
ATOM   3803  O   SER A 265      34.951 -42.519 -10.177  1.00 24.10           O
ATOM   3804  CB  SER A 265      32.424 -44.026  -9.688  1.00 27.28           C
ATOM   3805 1HB  SER A 265      32.225 -43.418 -10.456  1.00 27.28           H
ATOM   3806 2HB  SER A 265      32.855 -44.862 -10.027  1.00 27.28           H
ATOM   3807  OG  SER A 265      31.196 -44.385  -9.093  1.00 27.18           O
ATOM   3808  HG  SER A 265      30.525 -44.466  -9.770  1.00 27.18           H
ATOM   3809  N   PRO A 266      35.714 -43.966  -8.622  1.00 17.79           N
ATOM   3810  CA  PRO A 266      37.026 -44.103  -9.219  1.00 33.39           C
ATOM   3811  HA  PRO A 266      37.255 -43.297  -9.764  1.00 33.39           H
ATOM   3812  C   PRO A 266      37.037 -45.309 -10.163  1.00 32.65           C
ATOM   3813  O   PRO A 266      36.734 -46.427  -9.747  1.00 29.74           O
ATOM   3814  CB  PRO A 266      37.975 -44.273  -8.034  1.00 31.15           C
ATOM   3815 1HB  PRO A 266      38.777 -44.811  -8.293  1.00 31.15           H
ATOM   3816 2HB  PRO A 266      38.269 -43.385  -7.682  1.00 31.15           H
ATOM   3817  CG  PRO A 266      37.113 -45.022  -7.003  1.00 33.69           C
ATOM   3818 1HG  PRO A 266      37.239 -46.010  -7.090  1.00 33.69           H
ATOM   3819 2HG  PRO A 266      37.347 -44.736  -6.074  1.00 33.69           H
ATOM   3820  CD  PRO A 266      35.669 -44.637  -7.332  1.00 47.02           C
ATOM   3821 1HD  PRO A 266      35.085 -45.446  -7.400  1.00 47.02           H
ATOM   3822 2HD  PRO A 266      35.296 -44.012  -6.646  1.00 47.02           H
ATOM   3823  N   MET A 267      37.421 -45.103 -11.427  1.00 31.37           N
ATOM   3824  H   MET A 267      37.392 -44.175 -11.798  1.00 31.37           H
ATOM   3825  CA  MET A 267      37.883 -46.197 -12.284  1.00 46.57           C
ATOM   3826  HA  MET A 267      38.096 -46.946 -11.656  1.00 46.57           H
ATOM   3827  C   MET A 267      39.168 -45.816 -12.998  1.00 44.14           C
ATOM   3828  O   MET A 267      39.383 -44.681 -13.409  1.00 42.10           O
ATOM   3829  CB  MET A 267      36.785 -46.707 -13.236  1.00 41.77           C
ATOM   3830 1HB  MET A 267      36.155 -45.959 -13.445  1.00 41.77           H
ATOM   3831 2HB  MET A 267      37.207 -47.034 -14.082  1.00 41.77           H
ATOM   3832  CG  MET A 267      36.004 -47.858 -12.584  1.00 42.40           C
ATOM   3833 1HG  MET A 267      36.693 -48.360 -12.062  1.00 42.40           H
ATOM   3834 2HG  MET A 267      35.374 -47.404 -11.954  1.00 42.40           H
ATOM   3835  SD  MET A 267      35.130 -48.933 -13.754  1.00 40.37           S
ATOM   3836  CE  MET A 267      35.344 -50.534 -12.940  1.00 35.25           C
ATOM   3837 1HE  MET A 267      34.909 -51.265 -13.466  1.00 35.25           H
ATOM   3838 2HE  MET A 267      34.937 -50.529 -12.027  1.00 35.25           H
ATOM   3839 3HE  MET A 267      36.313 -50.760 -12.843  1.00 35.25           H
ATOM   3840  N   ALA A 268      40.019 -46.819 -13.048  1.00 23.93           N
ATOM   3841  H   ALA A 268      39.624 -47.719 -12.866  1.00 23.93           H
ATOM   3842  CA  ALA A 268      41.450 -46.817 -13.329  1.00 35.43           C
ATOM   3843  HA  ALA A 268      41.849 -46.027 -12.863  1.00 35.43           H
ATOM   3844  C   ALA A 268      41.810 -46.609 -14.828  1.00 33.14           C
ATOM   3845  O   ALA A 268      40.921 -46.599 -15.686  1.00 30.86           O
ATOM   3846  CB  ALA A 268      41.943 -48.167 -12.786  1.00 33.10           C
ATOM   3847 1HB  ALA A 268      41.700 -48.276 -11.822  1.00 33.10           H
ATOM   3848 2HB  ALA A 268      42.937 -48.242 -12.862  1.00 33.10           H
ATOM   3849 3HB  ALA A 268      41.537 -48.927 -13.293  1.00 33.10           H
ATOM   3850  N   PRO A 269      43.109 -46.456 -15.152  1.00 24.88           N
ATOM   3851  CA  PRO A 269      43.564 -46.020 -16.470  1.00 40.03           C
ATOM   3852  HA  PRO A 269      42.868 -45.424 -16.871  1.00 40.03           H
ATOM   3853  C   PRO A 269      43.741 -47.191 -17.447  1.00 38.50           C
ATOM   3854  O   PRO A 269      44.175 -48.277 -17.062  1.00 35.70           O
ATOM   3855  CB  PRO A 269      44.900 -45.319 -16.201  1.00 37.59           C
ATOM   3856 1HB  PRO A 269      45.493 -45.351 -17.005  1.00 37.59           H
ATOM   3857 2HB  PRO A 269      44.760 -44.367 -15.928  1.00 37.59           H
ATOM   3858  CG  PRO A 269      45.485 -46.140 -15.053  1.00 40.91           C
ATOM   3859 1HG  PRO A 269      45.992 -46.929 -15.400  1.00 40.91           H
ATOM   3860 2HG  PRO A 269      46.088 -45.580 -14.485  1.00 40.91           H
ATOM   3861  CD  PRO A 269      44.254 -46.586 -14.267  1.00 57.23           C
ATOM   3862 1HD  PRO A 269      44.339 -47.540 -13.980  1.00 57.23           H
ATOM   3863 2HD  PRO A 269      44.113 -46.007 -13.464  1.00 57.23           H
ATOM   3864  N   SER A 270      43.494 -46.941 -18.722  1.00 21.28           N
ATOM   3865  H   SER A 270      42.966 -46.126 -18.959  1.00 21.28           H
ATOM   3866  CA  SER A 270      43.966 -47.815 -19.800  1.00 30.56           C
ATOM   3867  HA  SER A 270      44.646 -48.421 -19.387  1.00 30.56           H
ATOM   3868  C   SER A 270      44.622 -46.974 -20.889  1.00 28.38           C
ATOM   3869  O   SER A 270      43.992 -46.150 -21.545  1.00 26.41           O
ATOM   3870  CB  SER A 270      42.859 -48.707 -20.349  1.00 28.73           C
ATOM   3871 1HB  SER A 270      42.009 -48.195 -20.471  1.00 28.73           H
ATOM   3872 2HB  SER A 270      43.126 -49.122 -21.219  1.00 28.73           H
ATOM   3873  OG  SER A 270      42.621 -49.744 -19.420  1.00 27.56           O
ATOM   3874  HG  SER A 270      42.567 -49.376 -18.538  1.00 27.56           H
ATOM   3875  N   SER A 271      45.921 -47.235 -21.031  1.00 13.66           N
ATOM   3876  H   SER A 271      46.352 -47.767 -20.303  1.00 13.66           H
ATOM   3877  CA  SER A 271      46.781 -46.826 -22.138  1.00 27.83           C
ATOM   3878  HA  SER A 271      46.752 -45.827 -22.167  1.00 27.83           H
ATOM   3879  C   SER A 271      46.289 -47.418 -23.459  1.00 26.19           C
ATOM   3880  O   SER A 271      45.899 -48.576 -23.475  1.00 23.50           O
ATOM   3881  CB  SER A 271      48.179 -47.393 -21.879  1.00 25.73           C
ATOM   3882 1HB  SER A 271      48.167 -48.391 -21.933  1.00 25.73           H
ATOM   3883 2HB  SER A 271      48.832 -47.031 -22.544  1.00 25.73           H
ATOM   3884  OG  SER A 271      48.659 -47.048 -20.589  1.00 24.04           O
ATOM   3885  HG  SER A 271      47.921 -46.970 -19.984  1.00 24.04           H
ATOM   3886  N   MET A 272      46.445 -46.695 -24.557  1.00 21.62           N
ATOM   3887  H   MET A 272      46.084 -45.763 -24.575  1.00 21.62           H
ATOM   3888  CA  MET A 272      47.130 -47.212 -25.752  1.00 33.73           C
ATOM   3889  HA  MET A 272      48.011 -47.499 -25.375  1.00 33.73           H
ATOM   3890  C   MET A 272      47.329 -46.119 -26.813  1.00 31.90           C
ATOM   3891  O   MET A 272      46.444 -45.309 -27.080  1.00 29.91           O
ATOM   3892  CB  MET A 272      46.440 -48.439 -26.390  1.00 31.19           C
ATOM   3893 1HB  MET A 272      45.475 -48.449 -26.128  1.00 31.19           H
ATOM   3894 2HB  MET A 272      46.515 -48.380 -27.385  1.00 31.19           H
ATOM   3895  CG  MET A 272      47.115 -49.740 -25.903  1.00 31.00           C
ATOM   3896 1HG  MET A 272      48.084 -49.503 -25.838  1.00 31.00           H
ATOM   3897 2HG  MET A 272      46.743 -49.879 -24.985  1.00 31.00           H
ATOM   3898  SD  MET A 272      46.860 -51.193 -26.946  1.00 29.51           S
ATOM   3899  CE  MET A 272      47.885 -52.380 -26.044  1.00 27.59           C
ATOM   3900 1HE  MET A 272      47.869 -53.277 -26.487  1.00 27.59           H
ATOM   3901 2HE  MET A 272      47.559 -52.495 -25.106  1.00 27.59           H
ATOM   3902 3HE  MET A 272      48.836 -52.074 -26.004  1.00 27.59           H
ATOM   3903  N   ALA A 273      48.539 -46.144 -27.371  1.00 19.42           N
ATOM   3904  H   ALA A 273      49.251 -46.509 -26.772  1.00 19.42           H
ATOM   3905  CA  ALA A 273      49.030 -45.740 -28.695  1.00 30.10           C
ATOM   3906  HA  ALA A 273      49.748 -45.072 -28.497  1.00 30.10           H
ATOM   3907  C   ALA A 273      48.078 -44.956 -29.629  1.00 28.68           C
ATOM   3908  O   ALA A 273      46.940 -45.334 -29.824  1.00 26.48           O
ATOM   3909  CB  ALA A 273      49.460 -47.063 -29.364  1.00 28.56           C
ATOM   3910 1HB  ALA A 273      50.076 -47.581 -28.771  1.00 28.56           H
ATOM   3911 2HB  ALA A 273      49.936 -46.890 -30.226  1.00 28.56           H
ATOM   3912 3HB  ALA A 273      48.667 -47.639 -29.561  1.00 28.56           H
ATOM   3913  N   GLY A 274      48.467 -43.885 -30.268  1.00 23.88           N
ATOM   3914  H   GLY A 274      47.824 -43.119 -30.263  1.00 23.88           H
ATOM   3915  CA  GLY A 274      49.723 -43.659 -30.992  1.00 33.47           C
ATOM   3916 1HA  GLY A 274      50.039 -42.728 -30.808  1.00 33.47           H
ATOM   3917 2HA  GLY A 274      50.406 -44.314 -30.667  1.00 33.47           H
ATOM   3918  C   GLY A 274      49.466 -43.851 -32.487  1.00 31.70           C
ATOM   3919  O   GLY A 274      49.324 -44.984 -32.910  1.00 27.77           O
ATOM   3920  N   HIS A 275      49.392 -42.786 -33.275  1.00 11.66           N
ATOM   3921  H   HIS A 275      49.040 -41.935 -32.886  1.00 11.66           H
ATOM   3922  CA  HIS A 275      49.797 -42.787 -34.686  1.00 22.32           C
ATOM   3923  HA  HIS A 275      50.682 -43.253 -34.675  1.00 22.32           H
ATOM   3924  C   HIS A 275      49.965 -41.349 -35.202  1.00 20.21           C
ATOM   3925  O   HIS A 275      49.052 -40.528 -35.178  1.00 18.47           O
ATOM   3926  CB  HIS A 275      48.861 -43.609 -35.596  1.00 21.74           C
ATOM   3927 1HB  HIS A 275      47.968 -43.700 -35.156  1.00 21.74           H
ATOM   3928 2HB  HIS A 275      48.755 -43.139 -36.472  1.00 21.74           H
ATOM   3929  CG  HIS A 275      49.414 -44.995 -35.856  1.00 22.22           C
ATOM   3930  ND1 HIS A 275      50.574 -45.295 -36.539  1.00 23.94           N
ATOM   3931  HD1 HIS A 275      51.156 -44.642 -37.023  1.00 23.94           H
ATOM   3932  CD2 HIS A 275      48.930 -46.184 -35.371  1.00 26.92           C
ATOM   3933  HD2 HIS A 275      48.089 -46.302 -34.842  1.00 26.92           H
ATOM   3934  CE1 HIS A 275      50.786 -46.622 -36.440  1.00 27.46           C
ATOM   3935  HE1 HIS A 275      51.567 -47.105 -36.836  1.00 27.46           H
ATOM   3936  NE2 HIS A 275      49.812 -47.199 -35.742  1.00 29.27           N
ATOM   3937  N   HIS A 276      51.189 -41.086 -35.665  1.00 11.05           N
ATOM   3938  H   HIS A 276      51.902 -41.751 -35.446  1.00 11.05           H
ATOM   3939  CA  HIS A 276      51.596 -39.931 -36.457  1.00 21.00           C
ATOM   3940  HA  HIS A 276      51.269 -39.119 -35.973  1.00 21.00           H
ATOM   3941  C   HIS A 276      51.000 -40.011 -37.870  1.00 19.62           C
ATOM   3942  O   HIS A 276      51.015 -41.086 -38.464  1.00 16.82           O
ATOM   3943  CB  HIS A 276      53.123 -39.996 -36.611  1.00 20.23           C
ATOM   3944 1HB  HIS A 276      53.379 -40.940 -36.821  1.00 20.23           H
ATOM   3945 2HB  HIS A 276      53.389 -39.402 -37.370  1.00 20.23           H
ATOM   3946  CG  HIS A 276      53.916 -39.569 -35.401  1.00 19.77           C
ATOM   3947  ND1 HIS A 276      54.452 -38.307 -35.218  1.00 20.53           N
ATOM   3948  HD1 HIS A 276      54.345 -37.526 -35.834  1.00 20.53           H
ATOM   3949  CD2 HIS A 276      54.304 -40.321 -34.336  1.00 22.52           C
ATOM   3950  HD2 HIS A 276      54.075 -41.281 -34.178  1.00 22.52           H
ATOM   3951  CE1 HIS A 276      55.142 -38.317 -34.067  1.00 22.32           C
ATOM   3952  HE1 HIS A 276      55.633 -37.531 -33.691  1.00 22.32           H
ATOM   3953  NE2 HIS A 276      55.084 -39.508 -33.498  1.00 24.09           N
ATOM   3954  N   HIS A 277      50.667 -38.876 -38.459  1.00 10.89           N
ATOM   3955  H   HIS A 277      50.218 -38.163 -37.919  1.00 10.89           H
ATOM   3956  CA  HIS A 277      50.934 -38.630 -39.874  1.00 22.54           C
ATOM   3957  HA  HIS A 277      51.781 -39.134 -40.044  1.00 22.54           H
ATOM   3958  C   HIS A 277      51.173 -37.134 -40.137  1.00 20.54           C
ATOM   3959  O   HIS A 277      50.343 -36.274 -39.835  1.00 18.80           O
ATOM   3960  CB  HIS A 277      49.854 -39.221 -40.803  1.00 22.90           C
ATOM   3961 1HB  HIS A 277      48.986 -39.272 -40.309  1.00 22.90           H
ATOM   3962 2HB  HIS A 277      49.748 -38.631 -41.603  1.00 22.90           H
ATOM   3963  CG  HIS A 277      50.221 -40.614 -41.277  1.00 23.26           C
ATOM   3964  ND1 HIS A 277      51.265 -40.926 -42.125  1.00 24.36           N
ATOM   3965  HD1 HIS A 277      51.867 -40.275 -42.587  1.00 24.36           H
ATOM   3966  CD2 HIS A 277      49.654 -41.799 -40.887  1.00 27.59           C
ATOM   3967  HD2 HIS A 277      48.866 -41.902 -40.279  1.00 27.59           H
ATOM   3968  CE1 HIS A 277      51.325 -42.276 -42.216  1.00 27.61           C
ATOM   3969  HE1 HIS A 277      51.997 -42.780 -42.758  1.00 27.61           H
ATOM   3970  NE2 HIS A 277      50.369 -42.839 -41.487  1.00 29.16           N
ATOM   3971  N   HIS A 278      52.348 -36.866 -40.692  1.00 12.77           N
ATOM   3972  H   HIS A 278      53.020 -37.606 -40.686  1.00 12.77           H
ATOM   3973  CA  HIS A 278      52.769 -35.615 -41.309  1.00 23.91           C
ATOM   3974  HA  HIS A 278      52.519 -34.886 -40.672  1.00 23.91           H
ATOM   3975  C   HIS A 278      52.075 -35.421 -42.665  1.00 21.60           C
ATOM   3976  O   HIS A 278      51.902 -36.395 -43.388  1.00 19.30           O
ATOM   3977  CB  HIS A 278      54.280 -35.712 -41.579  1.00 24.48           C
ATOM   3978 1HB  HIS A 278      54.467 -36.600 -42.000  1.00 24.48           H
ATOM   3979 2HB  HIS A 278      54.533 -34.982 -42.214  1.00 24.48           H
ATOM   3980  CG  HIS A 278      55.174 -35.588 -40.369  1.00 25.16           C
ATOM   3981  ND1 HIS A 278      55.772 -34.419 -39.955  1.00 26.19           N
ATOM   3982  HD1 HIS A 278      55.650 -33.516 -40.367  1.00 26.19           H
ATOM   3983  CD2 HIS A 278      55.617 -36.582 -39.539  1.00 30.40           C
ATOM   3984  HD2 HIS A 278      55.364 -37.548 -39.584  1.00 30.40           H
ATOM   3985  CE1 HIS A 278      56.552 -34.709 -38.894  1.00 29.01           C
ATOM   3986  HE1 HIS A 278      57.100 -34.041 -38.390  1.00 29.01           H
ATOM   3987  NE2 HIS A 278      56.491 -35.994 -38.614  1.00 31.31           N
ATOM   3988  N   HIS A 279      51.841 -34.172 -43.063  1.00 12.39           N
ATOM   3989  H   HIS A 279      51.382 -33.550 -42.429  1.00 12.39           H
ATOM   3990  CA  HIS A 279      52.223 -33.661 -44.387  1.00 23.29           C
ATOM   3991  HA  HIS A 279      53.151 -34.012 -44.512  1.00 23.29           H
ATOM   3992  C   HIS A 279      52.240 -32.119 -44.410  1.00 21.04           C
ATOM   3993  O   HIS A 279      51.402 -31.488 -43.762  1.00 19.33           O
ATOM   3994  CB  HIS A 279      51.349 -34.223 -45.521  1.00 24.14           C
ATOM   3995 1HB  HIS A 279      50.521 -34.625 -45.130  1.00 24.14           H
ATOM   3996 2HB  HIS A 279      51.098 -33.480 -46.142  1.00 24.14           H
ATOM   3997  CG  HIS A 279      52.071 -35.290 -46.316  1.00 24.11           C
ATOM   3998  ND1 HIS A 279      53.133 -35.084 -47.181  1.00 24.84           N
ATOM   3999  HD1 HIS A 279      53.524 -34.199 -47.432  1.00 24.84           H
ATOM   4000  CD2 HIS A 279      51.857 -36.647 -46.280  1.00 27.36           C
ATOM   4001  HD2 HIS A 279      51.147 -37.115 -45.754  1.00 27.36           H
ATOM   4002  CE1 HIS A 279      53.546 -36.290 -47.625  1.00 27.72           C
ATOM   4003  HE1 HIS A 279      54.307 -36.435 -48.258  1.00 27.72           H
ATOM   4004  NE2 HIS A 279      52.801 -37.257 -47.104  1.00 29.51           N
ATOM   4005  N   PRO A 280      53.189 -31.523 -45.156  1.00 12.43           N
ATOM   4006  CA  PRO A 280      53.436 -30.081 -45.186  1.00 23.08           C
ATOM   4007  HA  PRO A 280      52.842 -29.616 -44.530  1.00 23.08           H
ATOM   4008  C   PRO A 280      53.102 -29.422 -46.547  1.00 23.54           C
ATOM   4009  O   PRO A 280      52.724 -30.102 -47.493  1.00 19.41           O
ATOM   4010  CB  PRO A 280      54.934 -30.017 -44.869  1.00 21.64           C
ATOM   4011 1HB  PRO A 280      55.330 -29.153 -45.178  1.00 21.64           H
ATOM   4012 2HB  PRO A 280      55.099 -30.128 -43.889  1.00 21.64           H
ATOM   4013  CG  PRO A 280      55.501 -31.204 -45.665  1.00 22.12           C
ATOM   4014 1HG  PRO A 280      55.805 -30.911 -46.572  1.00 22.12           H
ATOM   4015 2HG  PRO A 280      56.265 -31.626 -45.177  1.00 22.12           H
ATOM   4016  CD  PRO A 280      54.323 -32.179 -45.776  1.00 28.00           C
ATOM   4017 1HD  PRO A 280      54.105 -32.378 -46.732  1.00 28.00           H
ATOM   4018 2HD  PRO A 280      54.512 -33.034 -45.292  1.00 28.00           H
ATOM   4019  N   HIS A 281      53.381 -28.111 -46.613  1.00 10.50           N
ATOM   4020  H   HIS A 281      53.572 -27.669 -45.737  1.00 10.50           H
ATOM   4021  CA  HIS A 281      53.446 -27.223 -47.803  1.00 20.40           C
ATOM   4022  HA  HIS A 281      53.917 -26.423 -47.432  1.00 20.40           H
ATOM   4023  C   HIS A 281      52.110 -26.658 -48.328  1.00 19.00           C
ATOM   4024  O   HIS A 281      51.100 -27.346 -48.367  1.00 17.50           O
ATOM   4025  CB  HIS A 281      54.267 -27.885 -48.924  1.00 20.88           C
ATOM   4026 1HB  HIS A 281      53.883 -28.788 -49.114  1.00 20.88           H
ATOM   4027 2HB  HIS A 281      54.208 -27.317 -49.745  1.00 20.88           H
ATOM   4028  CG  HIS A 281      55.729 -28.062 -48.584  1.00 20.77           C
ATOM   4029  ND1 HIS A 281      56.641 -27.046 -48.416  1.00 21.66           N
ATOM   4030  HD1 HIS A 281      56.454 -26.067 -48.492  1.00 21.66           H
ATOM   4031  CD2 HIS A 281      56.392 -29.240 -48.405  1.00 24.15           C
ATOM   4032  HD2 HIS A 281      55.997 -30.156 -48.472  1.00 24.15           H
ATOM   4033  CE1 HIS A 281      57.828 -27.606 -48.132  1.00 25.16           C
ATOM   4034  HE1 HIS A 281      58.671 -27.096 -47.960  1.00 25.16           H
ATOM   4035  NE2 HIS A 281      57.730 -28.934 -48.110  1.00 26.45           N
ATOM   4036  N   ALA A 282      52.007 -25.441 -48.885  1.00 12.91           N
ATOM   4037  H   ALA A 282      51.186 -25.349 -49.448  1.00 12.91           H
ATOM   4038  CA  ALA A 282      52.811 -24.212 -48.866  1.00 23.76           C
ATOM   4039  HA  ALA A 282      52.963 -23.984 -47.904  1.00 23.76           H
ATOM   4040  C   ALA A 282      52.019 -23.124 -49.654  1.00 23.26           C
ATOM   4041  O   ALA A 282      51.091 -23.452 -50.388  1.00 20.15           O
ATOM   4042  CB  ALA A 282      54.172 -24.424 -49.550  1.00 23.03           C
ATOM   4043 1HB  ALA A 282      54.710 -25.117 -49.071  1.00 23.03           H
ATOM   4044 2HB  ALA A 282      54.703 -23.577 -49.561  1.00 23.03           H
ATOM   4045 3HB  ALA A 282      54.054 -24.726 -50.496  1.00 23.03           H
ATOM   4046  N   HIS A 283      52.458 -21.860 -49.571  1.00  9.90           N
ATOM   4047  H   HIS A 283      53.061 -21.668 -48.797  1.00  9.90           H
ATOM   4048  CA  HIS A 283      52.182 -20.709 -50.455  1.00 20.84           C
ATOM   4049  HA  HIS A 283      52.894 -20.091 -50.121  1.00 20.84           H
ATOM   4050  C   HIS A 283      50.910 -19.851 -50.220  1.00 19.41           C
ATOM   4051  O   HIS A 283      49.818 -20.127 -50.707  1.00 17.27           O
ATOM   4052  CB  HIS A 283      52.412 -21.081 -51.933  1.00 20.05           C
ATOM   4053 1HB  HIS A 283      51.755 -21.786 -52.200  1.00 20.05           H
ATOM   4054 2HB  HIS A 283      52.278 -20.269 -52.500  1.00 20.05           H
ATOM   4055  CG  HIS A 283      53.810 -21.611 -52.179  1.00 19.38           C
ATOM   4056  ND1 HIS A 283      54.969 -20.880 -52.109  1.00 19.71           N
ATOM   4057  HD1 HIS A 283      55.038 -19.895 -51.948  1.00 19.71           H
ATOM   4058  CD2 HIS A 283      54.157 -22.905 -52.424  1.00 21.61           C
ATOM   4059  HD2 HIS A 283      53.527 -23.672 -52.543  1.00 21.61           H
ATOM   4060  CE1 HIS A 283      55.995 -21.727 -52.296  1.00 21.03           C
ATOM   4061  HE1 HIS A 283      56.959 -21.460 -52.297  1.00 21.03           H
ATOM   4062  NE2 HIS A 283      55.556 -22.969 -52.480  1.00 24.47           N
ATOM   4063  N   HIS A 284      51.132 -18.729 -49.506  1.00 10.58           N
ATOM   4064  H   HIS A 284      51.451 -18.881 -48.571  1.00 10.58           H
ATOM   4065  CA  HIS A 284      50.976 -17.299 -49.892  1.00 19.46           C
ATOM   4066  HA  HIS A 284      50.452 -16.947 -49.116  1.00 19.46           H
ATOM   4067  C   HIS A 284      50.115 -16.870 -51.116  1.00 18.53           C
ATOM   4068  O   HIS A 284      50.042 -17.614 -52.075  1.00 16.16           O
ATOM   4069  CB  HIS A 284      52.414 -16.791 -50.140  1.00 19.59           C
ATOM   4070 1HB  HIS A 284      52.913 -17.481 -50.664  1.00 19.59           H
ATOM   4071 2HB  HIS A 284      52.369 -15.942 -50.666  1.00 19.59           H
ATOM   4072  CG  HIS A 284      53.202 -16.511 -48.883  1.00 18.87           C
ATOM   4073  ND1 HIS A 284      52.931 -15.526 -47.962  1.00 19.18           N
ATOM   4074  HD1 HIS A 284      52.147 -14.905 -47.980  1.00 19.18           H
ATOM   4075  CD2 HIS A 284      54.362 -17.121 -48.495  1.00 22.24           C
ATOM   4076  HD2 HIS A 284      54.820 -17.876 -48.965  1.00 22.24           H
ATOM   4077  CE1 HIS A 284      53.905 -15.544 -47.032  1.00 21.74           C
ATOM   4078  HE1 HIS A 284      53.953 -14.932 -46.243  1.00 21.74           H
ATOM   4079  NE2 HIS A 284      54.792 -16.491 -47.313  1.00 24.40           N
ATOM   4080  N   PRO A 285      49.712 -15.600 -51.250  1.00 18.82           N
ATOM   4081  CA  PRO A 285      49.008 -14.668 -50.345  1.00 26.22           C
ATOM   4082  HA  PRO A 285      48.535 -15.184 -49.631  1.00 26.22           H
ATOM   4083  C   PRO A 285      47.921 -13.833 -51.072  1.00 27.53           C
ATOM   4084  O   PRO A 285      47.667 -14.016 -52.264  1.00 23.16           O
ATOM   4085  CB  PRO A 285      50.141 -13.753 -49.846  1.00 24.77           C
ATOM   4086 1HB  PRO A 285      49.786 -12.865 -49.553  1.00 24.77           H
ATOM   4087 2HB  PRO A 285      50.642 -14.177 -49.091  1.00 24.77           H
ATOM   4088  CG  PRO A 285      51.032 -13.610 -51.091  1.00 24.43           C
ATOM   4089 1HG  PRO A 285      50.882 -12.724 -51.530  1.00 24.43           H
ATOM   4090 2HG  PRO A 285      51.997 -13.702 -50.845  1.00 24.43           H
ATOM   4091  CD  PRO A 285      50.614 -14.742 -52.026  1.00 30.75           C
ATOM   4092 1HD  PRO A 285      50.131 -14.387 -52.826  1.00 30.75           H
ATOM   4093 2HD  PRO A 285      51.407 -15.273 -52.323  1.00 30.75           H
ATOM   4094  N   LEU A 286      47.394 -12.824 -50.397  1.00 11.84           N
ATOM   4095  H   LEU A 286      47.481 -12.891 -49.403  1.00 11.84           H
ATOM   4096  CA  LEU A 286      46.696 -11.612 -50.880  1.00 25.21           C
ATOM   4097  HA  LEU A 286      46.970 -11.023 -50.120  1.00 25.21           H
ATOM   4098  C   LEU A 286      45.159 -11.578 -50.842  1.00 23.87           C
ATOM   4099  O   LEU A 286      44.439 -12.341 -51.466  1.00 22.33           O
ATOM   4100  CB  LEU A 286      47.234 -11.080 -52.235  1.00 24.11           C
ATOM   4101 1HB  LEU A 286      47.350 -11.856 -52.856  1.00 24.11           H
ATOM   4102 2HB  LEU A 286      46.561 -10.446 -52.615  1.00 24.11           H
ATOM   4103  CG  LEU A 286      48.583 -10.342 -52.134  1.00 24.02           C
ATOM   4104  HG  LEU A 286      49.132 -10.827 -51.453  1.00 24.02           H
ATOM   4105  CD1 LEU A 286      49.307 -10.349 -53.468  1.00 25.24           C
ATOM   4106 1HD1 LEU A 286      50.183  -9.870 -53.403  1.00 25.24           H
ATOM   4107 2HD1 LEU A 286      48.761  -9.898 -54.174  1.00 25.24           H
ATOM   4108 3HD1 LEU A 286      49.490 -11.284 -53.772  1.00 25.24           H
ATOM   4109  CD2 LEU A 286      48.396  -8.880 -51.707  1.00 31.15           C
ATOM   4110 1HD2 LEU A 286      49.276  -8.410 -51.644  1.00 31.15           H
ATOM   4111 2HD2 LEU A 286      47.952  -8.822 -50.813  1.00 31.15           H
ATOM   4112 3HD2 LEU A 286      47.829  -8.384 -52.365  1.00 31.15           H
ATOM   4113  N   SER A 287      44.763 -10.475 -50.234  1.00 16.03           N
ATOM   4114  H   SER A 287      45.337 -10.185 -49.469  1.00 16.03           H
ATOM   4115  CA  SER A 287      43.609  -9.608 -50.508  1.00 24.06           C
ATOM   4116  HA  SER A 287      44.088  -8.741 -50.372  1.00 24.06           H
ATOM   4117  C   SER A 287      42.474  -9.562 -49.471  1.00 24.07           C
ATOM   4118  O   SER A 287      41.526 -10.325 -49.482  1.00 21.30           O
ATOM   4119  CB  SER A 287      43.107  -9.661 -51.956  1.00 22.99           C
ATOM   4120 1HB  SER A 287      43.687 -10.250 -52.519  1.00 22.99           H
ATOM   4121 2HB  SER A 287      42.162  -9.985 -52.000  1.00 22.99           H
ATOM   4122  OG  SER A 287      43.150  -8.351 -52.498  1.00 21.44           O
ATOM   4123  HG  SER A 287      43.160  -8.401 -53.454  1.00 21.44           H
ATOM   4124  N   GLN A 288      42.610  -8.534 -48.645  1.00 13.60           N
ATOM   4125  H   GLN A 288      43.479  -8.470 -48.154  1.00 13.60           H
ATOM   4126  CA  GLN A 288      41.627  -7.480 -48.371  1.00 22.34           C
ATOM   4127  HA  GLN A 288      42.111  -7.063 -47.602  1.00 22.34           H
ATOM   4128  C   GLN A 288      40.264  -7.805 -47.741  1.00 22.18           C
ATOM   4129  O   GLN A 288      39.397  -8.466 -48.310  1.00 19.55           O
ATOM   4130  CB  GLN A 288      41.448  -6.583 -49.616  1.00 21.04           C
ATOM   4131 1HB  GLN A 288      41.222  -7.161 -50.400  1.00 21.04           H
ATOM   4132 2HB  GLN A 288      40.699  -5.943 -49.447  1.00 21.04           H
ATOM   4133  CG  GLN A 288      42.716  -5.778 -49.949  1.00 20.55           C
ATOM   4134 1HG  GLN A 288      43.009  -5.287 -49.129  1.00 20.55           H
ATOM   4135 2HG  GLN A 288      43.434  -6.414 -50.232  1.00 20.55           H
ATOM   4136  CD  GLN A 288      42.508  -4.762 -51.067  1.00 20.11           C
ATOM   4137  OE1 GLN A 288      41.403  -4.428 -51.446  1.00 20.01           O
ATOM   4138  NE2 GLN A 288      43.562  -4.212 -51.621  1.00 26.65           N
ATOM   4139 1HE2 GLN A 288      43.449  -3.530 -52.343  1.00 26.65           H
ATOM   4140 2HE2 GLN A 288      44.479  -4.475 -51.321  1.00 26.65           H
ATOM   4141  N   SER A 289      40.059  -7.062 -46.658  1.00 15.57           N
ATOM   4142  H   SER A 289      40.821  -6.962 -46.019  1.00 15.57           H
ATOM   4143  CA  SER A 289      38.808  -6.378 -46.325  1.00 26.34           C
ATOM   4144  HA  SER A 289      39.121  -5.788 -45.580  1.00 26.34           H
ATOM   4145  C   SER A 289      37.683  -7.202 -45.682  1.00 24.73           C
ATOM   4146  O   SER A 289      36.864  -7.801 -46.361  1.00 22.46           O
ATOM   4147  CB  SER A 289      38.301  -5.588 -47.542  1.00 24.71           C
ATOM   4148 1HB  SER A 289      39.056  -5.127 -48.009  1.00 24.71           H
ATOM   4149 2HB  SER A 289      37.827  -6.189 -48.186  1.00 24.71           H
ATOM   4150  OG  SER A 289      37.384  -4.594 -47.139  1.00 24.65           O
ATOM   4151  HG  SER A 289      37.840  -3.757 -47.048  1.00 24.65           H
ATOM   4152  N   SER A 290      37.564  -7.091 -44.382  1.00 14.38           N
ATOM   4153  H   SER A 290      38.267  -7.488 -43.792  1.00 14.38           H
ATOM   4154  CA  SER A 290      36.422  -6.396 -43.771  1.00 25.34           C
ATOM   4155  HA  SER A 290      36.466  -5.475 -44.157  1.00 25.34           H
ATOM   4156  C   SER A 290      36.576  -6.395 -42.246  1.00 24.59           C
ATOM   4157  O   SER A 290      36.570  -7.444 -41.601  1.00 21.57           O
ATOM   4158  CB  SER A 290      35.064  -7.005 -44.139  1.00 23.64           C
ATOM   4159 1HB  SER A 290      35.021  -7.230 -45.112  1.00 23.64           H
ATOM   4160 2HB  SER A 290      34.878  -7.826 -43.599  1.00 23.64           H
ATOM   4161  OG  SER A 290      34.048  -6.052 -43.860  1.00 22.35           O
ATOM   4162  HG  SER A 290      34.437  -5.180 -43.797  1.00 22.35           H
ATOM   4163  N   GLY A 291      36.793  -5.227 -41.686  1.00 20.59           N
ATOM   4164  H   GLY A 291      36.859  -4.423 -42.277  1.00 20.59           H
ATOM   4165  CA  GLY A 291      36.942  -5.042 -40.255  1.00 31.39           C
ATOM   4166 1HA  GLY A 291      37.525  -5.778 -39.910  1.00 31.39           H
ATOM   4167 2HA  GLY A 291      37.392  -4.162 -40.105  1.00 31.39           H
ATOM   4168  C   GLY A 291      35.595  -5.067 -39.542  1.00 30.82           C
ATOM   4169  O   GLY A 291      34.794  -4.163 -39.718  1.00 25.68           O
ATOM   4170  N   HIS A 292      35.401  -6.041 -38.718  1.00 15.46           N
ATOM   4171  H   HIS A 292      35.947  -6.873 -38.817  1.00 15.46           H
ATOM   4172  CA  HIS A 292      34.413  -5.971 -37.647  1.00 26.82           C
ATOM   4173  HA  HIS A 292      33.786  -5.223 -37.865  1.00 26.82           H
ATOM   4174  C   HIS A 292      35.132  -5.648 -36.336  1.00 24.01           C
ATOM   4175  O   HIS A 292      35.716  -6.524 -35.693  1.00 22.13           O
ATOM   4176  CB  HIS A 292      33.558  -7.241 -37.590  1.00 26.11           C
ATOM   4177 1HB  HIS A 292      34.140  -8.035 -37.767  1.00 26.11           H
ATOM   4178 2HB  HIS A 292      33.152  -7.321 -36.680  1.00 26.11           H
ATOM   4179  CG  HIS A 292      32.444  -7.222 -38.615  1.00 26.55           C
ATOM   4180  ND1 HIS A 292      31.335  -6.401 -38.586  1.00 28.07           N
ATOM   4181  HD1 HIS A 292      31.118  -5.726 -37.881  1.00 28.07           H
ATOM   4182  CD2 HIS A 292      32.347  -7.986 -39.751  1.00 31.74           C
ATOM   4183  HD2 HIS A 292      33.002  -8.679 -40.052  1.00 31.74           H
ATOM   4184  CE1 HIS A 292      30.598  -6.674 -39.679  1.00 30.86           C
ATOM   4185  HE1 HIS A 292      29.736  -6.222 -39.909  1.00 30.86           H
ATOM   4186  NE2 HIS A 292      31.169  -7.624 -40.412  1.00 31.71           N
ATOM   4187  N   HIS A 293      35.095  -4.383 -35.947  1.00 16.29           N
ATOM   4188  H   HIS A 293      34.754  -3.696 -36.589  1.00 16.29           H
ATOM   4189  CA  HIS A 293      35.527  -3.948 -34.630  1.00 26.32           C
ATOM   4190  HA  HIS A 293      36.391  -4.417 -34.448  1.00 26.32           H
ATOM   4191  C   HIS A 293      34.491  -4.365 -33.571  1.00 24.21           C
ATOM   4192  O   HIS A 293      33.461  -3.720 -33.405  1.00 21.53           O
ATOM   4193  CB  HIS A 293      35.775  -2.434 -34.629  1.00 26.22           C
ATOM   4194 1HB  HIS A 293      35.078  -1.992 -35.194  1.00 26.22           H
ATOM   4195 2HB  HIS A 293      35.707  -2.096 -33.690  1.00 26.22           H
ATOM   4196  CG  HIS A 293      37.133  -2.051 -35.170  1.00 27.04           C
ATOM   4197  ND1 HIS A 293      38.310  -2.116 -34.465  1.00 28.01           N
ATOM   4198  HD1 HIS A 293      38.418  -2.428 -33.521  1.00 28.01           H
ATOM   4199  CD2 HIS A 293      37.423  -1.576 -36.412  1.00 31.31           C
ATOM   4200  HD2 HIS A 293      36.768  -1.422 -37.152  1.00 31.31           H
ATOM   4201  CE1 HIS A 293      39.293  -1.683 -35.278  1.00 30.38           C
ATOM   4202  HE1 HIS A 293      40.258  -1.626 -35.021  1.00 30.38           H
ATOM   4203  NE2 HIS A 293      38.808  -1.341 -36.469  1.00 30.93           N
ATOM   4204  N   HIS A 294      34.799  -5.418 -32.859  1.00 18.88           N
ATOM   4205  H   HIS A 294      35.475  -6.067 -33.209  1.00 18.88           H
ATOM   4206  CA  HIS A 294      34.174  -5.663 -31.563  1.00 29.70           C
ATOM   4207  HA  HIS A 294      33.211  -5.406 -31.642  1.00 29.70           H
ATOM   4208  C   HIS A 294      34.870  -4.785 -30.510  1.00 26.22           C
ATOM   4209  O   HIS A 294      35.985  -5.071 -30.084  1.00 24.84           O
ATOM   4210  CB  HIS A 294      34.226  -7.153 -31.208  1.00 30.63           C
ATOM   4211 1HB  HIS A 294      35.100  -7.531 -31.514  1.00 30.63           H
ATOM   4212 2HB  HIS A 294      34.147  -7.255 -30.216  1.00 30.63           H
ATOM   4213  CG  HIS A 294      33.108  -7.938 -31.862  1.00 31.71           C
ATOM   4214  ND1 HIS A 294      31.799  -7.983 -31.429  1.00 32.96           N
ATOM   4215  HD1 HIS A 294      31.425  -7.512 -30.630  1.00 32.96           H
ATOM   4216  CD2 HIS A 294      33.189  -8.723 -32.979  1.00 36.03           C
ATOM   4217  HD2 HIS A 294      34.012  -8.893 -33.521  1.00 36.03           H
ATOM   4218  CE1 HIS A 294      31.119  -8.772 -32.272  1.00 35.04           C
ATOM   4219  HE1 HIS A 294      30.144  -8.979 -32.195  1.00 35.04           H
ATOM   4220  NE2 HIS A 294      31.922  -9.243 -33.228  1.00 35.31           N
ATOM   4221  N   HIS A 295      34.208  -3.720 -30.089  1.00 20.08           N
ATOM   4222  H   HIS A 295      33.390  -3.432 -30.587  1.00 20.08           H
ATOM   4223  CA  HIS A 295      34.630  -2.952 -28.925  1.00 31.22           C
ATOM   4224  HA  HIS A 295      35.623  -2.853 -28.992  1.00 31.22           H
ATOM   4225  C   HIS A 295      34.287  -3.724 -27.646  1.00 27.70           C
ATOM   4226  O   HIS A 295      33.155  -3.692 -27.156  1.00 25.74           O
ATOM   4227  CB  HIS A 295      34.003  -1.551 -28.946  1.00 31.95           C
ATOM   4228 1HB  HIS A 295      33.096  -1.606 -29.364  1.00 31.95           H
ATOM   4229 2HB  HIS A 295      33.918  -1.218 -28.007  1.00 31.95           H
ATOM   4230  CG  HIS A 295      34.832  -0.557 -29.732  1.00 33.14           C
ATOM   4231  ND1 HIS A 295      36.017   0.003 -29.308  1.00 33.75           N
ATOM   4232  HD1 HIS A 295      36.479  -0.181 -28.440  1.00 33.75           H
ATOM   4233  CD2 HIS A 295      34.555  -0.035 -30.953  1.00 36.75           C
ATOM   4234  HD2 HIS A 295      33.757  -0.249 -31.516  1.00 36.75           H
ATOM   4235  CE1 HIS A 295      36.441   0.841 -30.270  1.00 35.21           C
ATOM   4236  HE1 HIS A 295      37.284   1.378 -30.227  1.00 35.21           H
ATOM   4237  NE2 HIS A 295      35.582   0.856 -31.288  1.00 35.55           N
ATOM   4238  N   HIS A 296      35.278  -4.405 -27.113  1.00 19.49           N
ATOM   4239  H   HIS A 296      36.067  -4.640 -27.681  1.00 19.49           H
ATOM   4240  CA  HIS A 296      35.258  -4.826 -25.718  1.00 30.63           C
ATOM   4241  HA  HIS A 296      34.335  -5.159 -25.526  1.00 30.63           H
ATOM   4242  C   HIS A 296      35.578  -3.613 -24.829  1.00 26.82           C
ATOM   4243  O   HIS A 296      36.707  -3.132 -24.798  1.00 25.68           O
ATOM   4244  CB  HIS A 296      36.244  -5.982 -25.488  1.00 31.52           C
ATOM   4245 1HB  HIS A 296      37.034  -5.861 -26.089  1.00 31.52           H
ATOM   4246 2HB  HIS A 296      36.545  -5.968 -24.535  1.00 31.52           H
ATOM   4247  CG  HIS A 296      35.627  -7.337 -25.775  1.00 32.91           C
ATOM   4248  ND1 HIS A 296      34.844  -8.064 -24.900  1.00 33.77           N
ATOM   4249  HD1 HIS A 296      34.585  -7.790 -23.974  1.00 33.77           H
ATOM   4250  CD2 HIS A 296      35.725  -8.060 -26.923  1.00 36.24           C
ATOM   4251  HD2 HIS A 296      36.226  -7.795 -27.747  1.00 36.24           H
ATOM   4252  CE1 HIS A 296      34.495  -9.197 -25.512  1.00 35.70           C
ATOM   4253  HE1 HIS A 296      33.932  -9.913 -25.100  1.00 35.70           H
ATOM   4254  NE2 HIS A 296      34.995  -9.247 -26.743  1.00 35.94           N
ATOM   4255  N   HIS A 297      34.587  -3.131 -24.124  1.00 21.69           N
ATOM   4256  H   HIS A 297      33.653  -3.423 -24.331  1.00 21.69           H
ATOM   4257  CA  HIS A 297      34.811  -2.177 -23.043  1.00 33.30           C
ATOM   4258  HA  HIS A 297      35.467  -1.504 -23.385  1.00 33.30           H
ATOM   4259  C   HIS A 297      35.419  -2.907 -21.842  1.00 29.31           C
ATOM   4260  O   HIS A 297      34.723  -3.562 -21.068  1.00 27.71           O
ATOM   4261  CB  HIS A 297      33.514  -1.431 -22.687  1.00 33.98           C
ATOM   4262 1HB  HIS A 297      32.733  -2.032 -22.856  1.00 33.98           H
ATOM   4263 2HB  HIS A 297      33.537  -1.178 -21.720  1.00 33.98           H
ATOM   4264  CG  HIS A 297      33.325  -0.176 -23.497  1.00 34.53           C
ATOM   4265  ND1 HIS A 297      33.943   1.027 -23.258  1.00 34.37           N
ATOM   4266  HD1 HIS A 297      34.590   1.221 -22.520  1.00 34.37           H
ATOM   4267  CD2 HIS A 297      32.527  -0.009 -24.595  1.00 36.40           C
ATOM   4268  HD2 HIS A 297      31.946  -0.707 -25.014  1.00 36.40           H
ATOM   4269  CE1 HIS A 297      33.524   1.897 -24.191  1.00 35.62           C
ATOM   4270  HE1 HIS A 297      33.815   2.852 -24.250  1.00 35.62           H
ATOM   4271  NE2 HIS A 297      32.670   1.314 -25.025  1.00 36.13           N
ATOM   4272  N   HIS A 298      36.729  -2.770 -21.692  1.00 21.49           N
ATOM   4273  H   HIS A 298      37.270  -2.453 -22.471  1.00 21.49           H
ATOM   4274  CA  HIS A 298      37.411  -3.062 -20.443  1.00 30.33           C
ATOM   4275  HA  HIS A 298      37.060  -3.943 -20.126  1.00 30.33           H
ATOM   4276  C   HIS A 298      37.079  -1.962 -19.423  1.00 27.51           C
ATOM   4277  O   HIS A 298      37.451  -0.802 -19.602  1.00 24.76           O
ATOM   4278  CB  HIS A 298      38.931  -3.185 -20.670  1.00 30.24           C
ATOM   4279 1HB  HIS A 298      39.201  -2.580 -21.419  1.00 30.24           H
ATOM   4280 2HB  HIS A 298      39.411  -2.917 -19.835  1.00 30.24           H
ATOM   4281  CG  HIS A 298      39.357  -4.581 -21.023  1.00 30.35           C
ATOM   4282  ND1 HIS A 298      39.680  -5.572 -20.118  1.00 30.22           N
ATOM   4283  HD1 HIS A 298      39.666  -5.487 -19.122  1.00 30.22           H
ATOM   4284  CD2 HIS A 298      39.505  -5.131 -22.279  1.00 32.75           C
ATOM   4285  HD2 HIS A 298      39.346  -4.666 -23.150  1.00 32.75           H
ATOM   4286  CE1 HIS A 298      40.018  -6.678 -20.818  1.00 31.48           C
ATOM   4287  HE1 HIS A 298      40.305  -7.546 -20.412  1.00 31.48           H
ATOM   4288  NE2 HIS A 298      39.916  -6.450 -22.116  1.00 32.19           N
ATOM   4289  N   HIS A 299      36.411  -2.336 -18.356  1.00 23.36           N
ATOM   4290  H   HIS A 299      35.955  -3.226 -18.355  1.00 23.36           H
ATOM   4291  CA  HIS A 299      36.317  -1.491 -17.177  1.00 33.60           C
ATOM   4292  HA  HIS A 299      36.103  -0.569 -17.500  1.00 33.60           H
ATOM   4293  C   HIS A 299      37.669  -1.471 -16.457  1.00 29.41           C
ATOM   4294  O   HIS A 299      38.056  -2.432 -15.795  1.00 27.53           O
ATOM   4295  CB  HIS A 299      35.171  -1.960 -16.265  1.00 33.54           C
ATOM   4296 1HB  HIS A 299      35.107  -2.957 -16.309  1.00 33.54           H
ATOM   4297 2HB  HIS A 299      35.366  -1.679 -15.325  1.00 33.54           H
ATOM   4298  CG  HIS A 299      33.833  -1.384 -16.661  1.00 33.18           C
ATOM   4299  ND1 HIS A 299      33.371  -0.133 -16.313  1.00 33.32           N
ATOM   4300  HD1 HIS A 299      33.856   0.542 -15.757  1.00 33.32           H
ATOM   4301  CD2 HIS A 299      32.871  -1.979 -17.423  1.00 34.47           C
ATOM   4302  HD2 HIS A 299      32.916  -2.894 -17.823  1.00 34.47           H
ATOM   4303  CE1 HIS A 299      32.152   0.014 -16.856  1.00 33.53           C
ATOM   4304  HE1 HIS A 299      31.583   0.830 -16.757  1.00 33.53           H
ATOM   4305  NE2 HIS A 299      31.802  -1.068 -17.543  1.00 34.32           N
ATOM   4306  N   HIS A 300      38.378  -0.372 -16.620  1.00 21.68           N
ATOM   4307  H   HIS A 300      38.097   0.278 -17.326  1.00 21.68           H
ATOM   4308  CA  HIS A 300      39.551  -0.064 -15.818  1.00 32.21           C
ATOM   4309  HA  HIS A 300      40.094  -0.902 -15.762  1.00 32.21           H
ATOM   4310  C   HIS A 300      39.098   0.359 -14.409  1.00 29.72           C
ATOM   4311  O   HIS A 300      38.569   1.452 -14.223  1.00 25.92           O
ATOM   4312  CB  HIS A 300      40.395   1.027 -16.505  1.00 30.68           C
ATOM   4313 1HB  HIS A 300      39.915   1.341 -17.324  1.00 30.68           H
ATOM   4314 2HB  HIS A 300      40.512   1.793 -15.873  1.00 30.68           H
ATOM   4315  CG  HIS A 300      41.765   0.553 -16.922  1.00 30.33           C
ATOM   4316  ND1 HIS A 300      42.876   0.506 -16.119  1.00 29.38           N
ATOM   4317  HD1 HIS A 300      42.919   0.773 -15.156  1.00 29.38           H
ATOM   4318  CD2 HIS A 300      42.140   0.097 -18.158  1.00 31.10           C
ATOM   4319  HD2 HIS A 300      41.547   0.009 -18.959  1.00 31.10           H
ATOM   4320  CE1 HIS A 300      43.899   0.035 -16.859  1.00 29.08           C
ATOM   4321  HE1 HIS A 300      44.830  -0.101 -16.520  1.00 29.08           H
ATOM   4322  NE2 HIS A 300      43.503  -0.224 -18.100  1.00 30.34           N
ATOM   4323  N   HIS A 301      39.326  -0.499 -13.432  1.00 20.76           N
ATOM   4324  H   HIS A 301      39.482  -1.461 -13.656  1.00 20.76           H
ATOM   4325  CA  HIS A 301      39.356  -0.081 -12.034  1.00 29.99           C
ATOM   4326  HA  HIS A 301      38.571   0.517 -11.875  1.00 29.99           H
ATOM   4327  C   HIS A 301      40.661   0.686 -11.792  1.00 27.06           C
ATOM   4328  O   HIS A 301      41.720   0.084 -11.647  1.00 25.53           O
ATOM   4329  CB  HIS A 301      39.224  -1.301 -11.109  1.00 29.47           C
ATOM   4330 1HB  HIS A 301      39.673  -2.083 -11.541  1.00 29.47           H
ATOM   4331 2HB  HIS A 301      39.674  -1.096 -10.240  1.00 29.47           H
ATOM   4332  CG  HIS A 301      37.791  -1.686 -10.816  1.00 30.72           C
ATOM   4333  ND1 HIS A 301      37.032  -1.173  -9.786  1.00 31.08           N
ATOM   4334  HD1 HIS A 301      37.324  -0.484  -9.123  1.00 31.08           H
ATOM   4335  CD2 HIS A 301      37.024  -2.586 -11.485  1.00 32.32           C
ATOM   4336  HD2 HIS A 301      37.302  -3.120 -12.283  1.00 32.32           H
ATOM   4337  CE1 HIS A 301      35.822  -1.770  -9.835  1.00 30.08           C
ATOM   4338  HE1 HIS A 301      35.072  -1.592  -9.198  1.00 30.08           H
ATOM   4339  NE2 HIS A 301      35.768  -2.632 -10.853  1.00 30.17           N
ATOM   4340  N   GLN A 302      40.600   2.001 -11.780  1.00 19.66           N
ATOM   4341  H   GLN A 302      39.816   2.460 -12.199  1.00 19.66           H
ATOM   4342  CA  GLN A 302      41.655   2.803 -11.166  1.00 28.03           C
ATOM   4343  HA  GLN A 302      42.491   2.261 -11.255  1.00 28.03           H
ATOM   4344  C   GLN A 302      41.320   3.020  -9.696  1.00 27.70           C
ATOM   4345  O   GLN A 302      40.319   3.659  -9.359  1.00 24.72           O
ATOM   4346  CB  GLN A 302      41.905   4.127 -11.901  1.00 27.41           C
ATOM   4347 1HB  GLN A 302      41.025   4.534 -12.145  1.00 27.41           H
ATOM   4348 2HB  GLN A 302      42.402   4.747 -11.293  1.00 27.41           H
ATOM   4349  CG  GLN A 302      42.731   3.910 -13.182  1.00 28.57           C
ATOM   4350 1HG  GLN A 302      43.453   3.246 -12.989  1.00 28.57           H
ATOM   4351 2HG  GLN A 302      42.128   3.550 -13.894  1.00 28.57           H
ATOM   4352  CD  GLN A 302      43.382   5.193 -13.703  1.00 26.81           C
ATOM   4353  OE1 GLN A 302      43.276   6.269 -13.140  1.00 27.72           O
ATOM   4354  NE2 GLN A 302      44.093   5.136 -14.801  1.00 32.33           N
ATOM   4355 1HE2 GLN A 302      44.531   5.962 -15.156  1.00 32.33           H
ATOM   4356 2HE2 GLN A 302      44.198   4.267 -15.284  1.00 32.33           H
ATOM   4357  N   GLY A 303      42.155   2.460  -8.845  1.00 25.30           N
ATOM   4358  H   GLY A 303      42.772   1.746  -9.177  1.00 25.30           H
ATOM   4359  CA  GLY A 303      42.216   2.836  -7.447  1.00 32.46           C
ATOM   4360 1HA  GLY A 303      41.290   2.806  -7.070  1.00 32.46           H
ATOM   4361 2HA  GLY A 303      42.793   2.176  -6.966  1.00 32.46           H
ATOM   4362  C   GLY A 303      42.799   4.245  -7.335  1.00 31.31           C
ATOM   4363  O   GLY A 303      43.882   4.507  -7.844  1.00 27.32           O
ATOM   4364  N   TYR A 304      42.093   5.121  -6.663  1.00 22.82           N
ATOM   4365  H   TYR A 304      41.124   4.933  -6.505  1.00 22.82           H
ATOM   4366  CA  TYR A 304      42.657   6.357  -6.135  1.00 30.45           C
ATOM   4367  HA  TYR A 304      43.579   6.441  -6.513  1.00 30.45           H
ATOM   4368  C   TYR A 304      42.765   6.248  -4.620  1.00 28.86           C
ATOM   4369  O   TYR A 304      41.842   5.813  -3.937  1.00 25.85           O
ATOM   4370  CB  TYR A 304      41.891   7.590  -6.621  1.00 28.57           C
ATOM   4371 1HB  TYR A 304      40.982   7.311  -6.930  1.00 28.57           H
ATOM   4372 2HB  TYR A 304      41.802   8.240  -5.866  1.00 28.57           H
ATOM   4373  CG  TYR A 304      42.613   8.271  -7.771  1.00 29.23           C
ATOM   4374  CD1 TYR A 304      43.548   9.276  -7.510  1.00 28.17           C
ATOM   4375  HD1 TYR A 304      43.719   9.567  -6.569  1.00 28.17           H
ATOM   4376  CD2 TYR A 304      42.379   7.850  -9.097  1.00 32.54           C
ATOM   4377  HD2 TYR A 304      41.714   7.126  -9.279  1.00 32.54           H
ATOM   4378  CE1 TYR A 304      44.250   9.880  -8.571  1.00 29.08           C
ATOM   4379  HE1 TYR A 304      44.916  10.601  -8.381  1.00 29.08           H
ATOM   4380  CE2 TYR A 304      43.074   8.442 -10.161  1.00 30.56           C
ATOM   4381  HE2 TYR A 304      42.907   8.141 -11.100  1.00 30.56           H
ATOM   4382  CZ  TYR A 304      44.017   9.471  -9.899  1.00 33.79           C
ATOM   4383  OH  TYR A 304      44.692  10.043 -10.925  1.00 32.65           O
ATOM   4384  HH  TYR A 304      45.605  10.178 -10.671  1.00 32.65           H
ATOM   4385  N   GLY A 305      43.963   6.572  -4.175  1.00 32.95           N
ATOM   4386  H   GLY A 305      44.630   6.896  -4.847  1.00 32.95           H
ATOM   4387  CA  GLY A 305      44.394   6.498  -2.793  1.00 38.46           C
ATOM   4388 1HA  GLY A 305      44.236   5.561  -2.482  1.00 38.46           H
ATOM   4389 2HA  GLY A 305      45.375   6.694  -2.777  1.00 38.46           H
ATOM   4390  C   GLY A 305      43.670   7.466  -1.870  1.00 38.95           C
ATOM   4391  O   GLY A 305      42.999   8.413  -2.288  1.00 31.19           O
ATOM   4392  N   GLY A 306      43.826   7.165  -0.606  1.00 30.41           N
ATOM   4393  H   GLY A 306      44.480   6.446  -0.373  1.00 30.41           H
ATOM   4394  CA  GLY A 306      43.114   7.805   0.471  1.00 37.82           C
ATOM   4395 1HA  GLY A 306      42.140   7.668   0.290  1.00 37.82           H
ATOM   4396 2HA  GLY A 306      43.369   7.322   1.308  1.00 37.82           H
ATOM   4397  C   GLY A 306      43.386   9.295   0.649  1.00 37.23           C
ATOM   4398  O   GLY A 306      44.488   9.804   0.444  1.00 31.94           O
ATOM   4399  N   SER A 307      42.371   9.936   1.147  1.00 20.52           N
ATOM   4400  H   SER A 307      41.451   9.622   0.912  1.00 20.52           H
ATOM   4401  CA  SER A 307      42.503  11.089   2.031  1.00 32.15           C
ATOM   4402  HA  SER A 307      43.433  11.118   2.397  1.00 32.15           H
ATOM   4403  C   SER A 307      41.487  10.892   3.141  1.00 31.73           C
ATOM   4404  O   SER A 307      40.282  10.904   2.908  1.00 27.11           O
ATOM   4405  CB  SER A 307      42.304  12.397   1.275  1.00 29.23           C
ATOM   4406 1HB  SER A 307      41.467  12.376   0.729  1.00 29.23           H
ATOM   4407 2HB  SER A 307      42.275  13.176   1.901  1.00 29.23           H
ATOM   4408  OG  SER A 307      43.396  12.576   0.400  1.00 28.04           O
ATOM   4409  HG  SER A 307      44.207  12.617   0.906  1.00 28.04           H
ATOM   4410  N   GLY A 308      42.011  10.602   4.326  1.00 22.65           N
ATOM   4411  H   GLY A 308      43.001  10.473   4.391  1.00 22.65           H
ATOM   4412  CA  GLY A 308      41.219  10.464   5.525  1.00 30.41           C
ATOM   4413 1HA  GLY A 308      40.535   9.751   5.369  1.00 30.41           H
ATOM   4414 2HA  GLY A 308      41.825  10.188   6.271  1.00 30.41           H
ATOM   4415  C   GLY A 308      40.542  11.783   5.854  1.00 30.49           C
ATOM   4416  O   GLY A 308      41.208  12.792   6.063  1.00 26.66           O
ATOM   4417  N   LEU A 309      39.229  11.759   5.913  1.00 18.78           N
ATOM   4418  H   LEU A 309      38.746  11.024   5.437  1.00 18.78           H
ATOM   4419  CA  LEU A 309      38.445  12.746   6.635  1.00 33.09           C
ATOM   4420  HA  LEU A 309      39.062  13.440   7.006  1.00 33.09           H
ATOM   4421  C   LEU A 309      37.766  12.033   7.784  1.00 31.62           C
ATOM   4422  O   LEU A 309      37.109  11.004   7.612  1.00 27.82           O
ATOM   4423  CB  LEU A 309      37.495  13.495   5.699  1.00 30.40           C
ATOM   4424 1HB  LEU A 309      36.968  12.820   5.182  1.00 30.40           H
ATOM   4425 2HB  LEU A 309      36.875  14.046   6.258  1.00 30.40           H
ATOM   4426  CG  LEU A 309      38.216  14.425   4.702  1.00 29.04           C
ATOM   4427  HG  LEU A 309      38.856  13.854   4.187  1.00 29.04           H
ATOM   4428  CD1 LEU A 309      37.197  15.082   3.779  1.00 29.02           C
ATOM   4429 1HD1 LEU A 309      37.646  15.690   3.124  1.00 29.02           H
ATOM   4430 2HD1 LEU A 309      36.539  15.625   4.301  1.00 29.02           H
ATOM   4431 3HD1 LEU A 309      36.687  14.395   3.261  1.00 29.02           H
ATOM   4432  CD2 LEU A 309      39.011  15.541   5.389  1.00 35.08           C
ATOM   4433 1HD2 LEU A 309      39.465  16.124   4.716  1.00 35.08           H
ATOM   4434 2HD2 LEU A 309      39.714  15.162   5.991  1.00 35.08           H
ATOM   4435 3HD2 LEU A 309      38.412  16.119   5.942  1.00 35.08           H
ATOM   4436  N   ALA A 310      38.049  12.559   8.952  1.00 30.50           N
ATOM   4437  H   ALA A 310      38.605  13.390   8.955  1.00 30.50           H
ATOM   4438  CA  ALA A 310      37.627  12.041  10.237  1.00 36.86           C
ATOM   4439  HA  ALA A 310      38.047  11.141  10.353  1.00 36.86           H
ATOM   4440  C   ALA A 310      36.103  11.857  10.278  1.00 37.95           C
ATOM   4441  O   ALA A 310      35.334  12.807  10.178  1.00 32.26           O
ATOM   4442  CB  ALA A 310      38.122  13.009  11.313  1.00 33.01           C
ATOM   4443 1HB  ALA A 310      39.115  13.115  11.270  1.00 33.01           H
ATOM   4444 2HB  ALA A 310      37.888  12.679  12.227  1.00 33.01           H
ATOM   4445 3HB  ALA A 310      37.711  13.913  11.198  1.00 33.01           H
ATOM   4446  N   PHE A 311      35.695  10.616  10.448  1.00 26.15           N
ATOM   4447  H   PHE A 311      36.347   9.873  10.295  1.00 26.15           H
ATOM   4448  CA  PHE A 311      34.340  10.279  10.848  1.00 31.82           C
ATOM   4449  HA  PHE A 311      33.678  10.822  10.331  1.00 31.82           H
ATOM   4450  C   PHE A 311      34.219  10.628  12.335  1.00 30.29           C
ATOM   4451  O   PHE A 311      34.678   9.866  13.191  1.00 27.38           O
ATOM   4452  CB  PHE A 311      34.072   8.800  10.515  1.00 30.09           C
ATOM   4453 1HB  PHE A 311      34.616   8.548   9.714  1.00 30.09           H
ATOM   4454 2HB  PHE A 311      34.349   8.240  11.296  1.00 30.09           H
ATOM   4455  CG  PHE A 311      32.636   8.477  10.210  1.00 31.41           C
ATOM   4456  CD1 PHE A 311      31.766   8.008  11.212  1.00 29.61           C
ATOM   4457  HD1 PHE A 311      32.098   7.904  12.150  1.00 29.61           H
ATOM   4458  CD2 PHE A 311      32.155   8.625   8.893  1.00 33.53           C
ATOM   4459  HD2 PHE A 311      32.766   8.961   8.176  1.00 33.53           H
ATOM   4460  CE1 PHE A 311      30.435   7.686  10.902  1.00 29.55           C
ATOM   4461  HE1 PHE A 311      29.818   7.359  11.618  1.00 29.55           H
ATOM   4462  CE2 PHE A 311      30.824   8.304   8.581  1.00 30.42           C
ATOM   4463  HE2 PHE A 311      30.486   8.418   7.647  1.00 30.42           H
ATOM   4464  CZ  PHE A 311      29.972   7.824   9.583  1.00 33.45           C
ATOM   4465  HZ  PHE A 311      29.029   7.578   9.359  1.00 33.45           H
ATOM   4466  N   ASN A 312      33.675  11.792  12.640  1.00 29.25           N
ATOM   4467  H   ASN A 312      33.508  12.453  11.908  1.00 29.25           H
ATOM   4468  CA  ASN A 312      33.310  12.148  14.003  1.00 32.94           C
ATOM   4469  HA  ASN A 312      34.099  11.957  14.588  1.00 32.94           H
ATOM   4470  C   ASN A 312      32.137  11.264  14.444  1.00 30.79           C
ATOM   4471  O   ASN A 312      30.975  11.617  14.325  1.00 25.39           O
ATOM   4472  CB  ASN A 312      33.017  13.654  14.109  1.00 28.71           C
ATOM   4473 1HB  ASN A 312      32.467  13.931  13.321  1.00 28.71           H
ATOM   4474 2HB  ASN A 312      32.504  13.824  14.950  1.00 28.71           H
ATOM   4475  CG  ASN A 312      34.265  14.512  14.138  1.00 24.04           C
ATOM   4476  OD1 ASN A 312      35.317  14.122  14.604  1.00 21.93           O
ATOM   4477  ND2 ASN A 312      34.189  15.728  13.655  1.00 23.26           N
ATOM   4478 1HD2 ASN A 312      34.992  16.324  13.673  1.00 23.26           H
ATOM   4479 2HD2 ASN A 312      33.328  16.060  13.269  1.00 23.26           H
ATOM   4480  N   SER A 313      32.473  10.079  14.913  1.00 19.73           N
ATOM   4481  H   SER A 313      33.415   9.777  14.769  1.00 19.73           H
ATOM   4482  CA  SER A 313      31.581   9.176  15.624  1.00 27.75           C
ATOM   4483  HA  SER A 313      30.698   9.171  15.154  1.00 27.75           H
ATOM   4484  C   SER A 313      31.395   9.690  17.051  1.00 28.25           C
ATOM   4485  O   SER A 313      32.009   9.181  17.984  1.00 25.42           O
ATOM   4486  CB  SER A 313      32.156   7.766  15.590  1.00 25.01           C
ATOM   4487 1HB  SER A 313      32.372   7.494  14.652  1.00 25.01           H
ATOM   4488 2HB  SER A 313      32.980   7.705  16.154  1.00 25.01           H
ATOM   4489  OG  SER A 313      31.221   6.840  16.099  1.00 22.74           O
ATOM   4490  HG  SER A 313      30.374   7.272  16.214  1.00 22.74           H
ATOM   4491  N   ALA A 314      30.607  10.734  17.195  1.00 23.46           N
ATOM   4492  H   ALA A 314      30.251  11.173  16.370  1.00 23.46           H
ATOM   4493  CA  ALA A 314      30.225  11.286  18.483  1.00 30.66           C
ATOM   4494  HA  ALA A 314      30.225  10.521  19.127  1.00 30.66           H
ATOM   4495  C   ALA A 314      28.803  11.868  18.409  1.00 29.85           C
ATOM   4496  O   ALA A 314      28.602  13.056  18.577  1.00 26.54           O
ATOM   4497  CB  ALA A 314      31.265  12.315  18.953  1.00 28.47           C
ATOM   4498 1HB  ALA A 314      32.178  11.910  18.991  1.00 28.47           H
ATOM   4499 2HB  ALA A 314      31.042  12.658  19.865  1.00 28.47           H
ATOM   4500 3HB  ALA A 314      31.302  13.097  18.331  1.00 28.47           H
ATOM   4501  N   ASP A 315      27.835  11.000  18.137  1.00 23.78           N
ATOM   4502  H   ASP A 315      28.071  10.149  17.668  1.00 23.78           H
ATOM   4503  CA  ASP A 315      26.434  11.239  18.497  1.00 25.53           C
ATOM   4504  HA  ASP A 315      26.471  11.663  19.402  1.00 25.53           H
ATOM   4505  C   ASP A 315      25.676   9.902  18.610  1.00 25.60           C
ATOM   4506  O   ASP A 315      24.627   9.661  18.029  1.00 22.76           O
ATOM   4507  CB  ASP A 315      25.744  12.274  17.590  1.00 23.47           C
ATOM   4508 1HB  ASP A 315      26.326  12.433  16.792  1.00 23.47           H
ATOM   4509 2HB  ASP A 315      24.866  11.899  17.293  1.00 23.47           H
ATOM   4510  CG  ASP A 315      25.488  13.624  18.284  1.00 21.57           C
ATOM   4511  OD1 ASP A 315      25.356  13.644  19.529  1.00 20.60           O
ATOM   4512  OD2 ASP A 315      25.367  14.637  17.550  1.00 21.83           O
ATOM   4513  N   CYS A 316      26.266   8.990  19.377  1.00 20.65           N
ATOM   4514  H   CYS A 316      27.253   9.038  19.533  1.00 20.65           H
ATOM   4515  CA  CYS A 316      25.495   7.928  19.989  1.00 23.84           C
ATOM   4516  HA  CYS A 316      24.837   7.582  19.320  1.00 23.84           H
ATOM   4517  C   CYS A 316      24.781   8.547  21.191  1.00 23.59           C
ATOM   4518  O   CYS A 316      25.335   8.614  22.283  1.00 22.14           O
ATOM   4519  CB  CYS A 316      26.404   6.754  20.380  1.00 23.07           C
ATOM   4520 1HB  CYS A 316      27.161   7.154  20.896  1.00 23.07           H
ATOM   4521 2HB  CYS A 316      25.858   6.175  20.985  1.00 23.07           H
ATOM   4522  SG  CYS A 316      26.960   5.880  18.894  1.00 21.94           S
ATOM   4523  HG  CYS A 316      27.095   4.595  19.164  1.00 21.94           H
ATOM   4524  N   LEU A 317      23.576   9.065  20.965  1.00 22.36           N
ATOM   4525  H   LEU A 317      23.263   9.184  20.023  1.00 22.36           H
ATOM   4526  CA  LEU A 317      22.704   9.462  22.061  1.00 29.18           C
ATOM   4527  HA  LEU A 317      23.199  10.126  22.622  1.00 29.18           H
ATOM   4528  C   LEU A 317      22.386   8.216  22.889  1.00 28.19           C
ATOM   4529  O   LEU A 317      21.636   7.332  22.472  1.00 25.41           O
ATOM   4530  CB  LEU A 317      21.449  10.164  21.534  1.00 27.93           C
ATOM   4531 1HB  LEU A 317      21.088   9.629  20.770  1.00 27.93           H
ATOM   4532 2HB  LEU A 317      20.773  10.192  22.270  1.00 27.93           H
ATOM   4533  CG  LEU A 317      21.698  11.601  21.047  1.00 26.36           C
ATOM   4534  HG  LEU A 317      22.479  11.561  20.424  1.00 26.36           H
ATOM   4535  CD1 LEU A 317      20.448  12.140  20.345  1.00 24.67           C
ATOM   4536 1HD1 LEU A 317      20.594  13.075  20.022  1.00 24.67           H
ATOM   4537 2HD1 LEU A 317      19.664  12.148  20.965  1.00 24.67           H
ATOM   4538 3HD1 LEU A 317      20.209  11.575  19.555  1.00 24.67           H
ATOM   4539  CD2 LEU A 317      22.025  12.559  22.197  1.00 28.09           C
ATOM   4540 1HD2 LEU A 317      22.183  13.486  21.857  1.00 28.09           H
ATOM   4541 2HD2 LEU A 317      22.848  12.266  22.685  1.00 28.09           H
ATOM   4542 3HD2 LEU A 317      21.274  12.597  22.856  1.00 28.09           H
ATOM   4543  N   ASP A 318      23.031   8.185  24.044  1.00 27.73           N
ATOM   4544  H   ASP A 318      23.770   8.850  24.148  1.00 27.73           H
ATOM   4545  CA  ASP A 318      22.804   7.312  25.175  1.00 30.63           C
ATOM   4546  HA  ASP A 318      23.094   6.384  24.940  1.00 30.63           H
ATOM   4547  C   ASP A 318      21.303   7.269  25.494  1.00 28.90           C
ATOM   4548  O   ASP A 318      20.722   8.226  26.016  1.00 26.11           O
ATOM   4549  CB  ASP A 318      23.645   7.867  26.338  1.00 29.51           C
ATOM   4550 1HB  ASP A 318      24.555   8.093  25.991  1.00 29.51           H
ATOM   4551 2HB  ASP A 318      23.203   8.696  26.681  1.00 29.51           H
ATOM   4552  CG  ASP A 318      23.810   6.899  27.507  1.00 28.60           C
ATOM   4553  OD1 ASP A 318      23.040   7.033  28.477  1.00 28.00           O
ATOM   4554  OD2 ASP A 318      24.741   6.076  27.422  1.00 29.34           O
ATOM   4555  N   TYR A 319      20.649   6.189  25.110  1.00 28.63           N
ATOM   4556  H   TYR A 319      21.120   5.521  24.534  1.00 28.63           H
ATOM   4557  CA  TYR A 319      19.266   5.931  25.493  1.00 31.25           C
ATOM   4558  HA  TYR A 319      18.758   6.789  25.412  1.00 31.25           H
ATOM   4559  C   TYR A 319      19.246   5.477  26.951  1.00 30.42           C
ATOM   4560  O   TYR A 319      19.216   4.294  27.268  1.00 27.44           O
ATOM   4561  CB  TYR A 319      18.607   4.937  24.530  1.00 30.82           C
ATOM   4562 1HB  TYR A 319      18.793   5.230  23.592  1.00 30.82           H
ATOM   4563 2HB  TYR A 319      19.006   4.033  24.682  1.00 30.82           H
ATOM   4564  CG  TYR A 319      17.099   4.829  24.706  1.00 29.18           C
ATOM   4565  CD1 TYR A 319      16.542   3.838  25.536  1.00 27.94           C
ATOM   4566  HD1 TYR A 319      17.141   3.193  26.011  1.00 27.94           H
ATOM   4567  CD2 TYR A 319      16.247   5.738  24.051  1.00 31.22           C
ATOM   4568  HD2 TYR A 319      16.636   6.451  23.468  1.00 31.22           H
ATOM   4569  CE1 TYR A 319      15.148   3.750  25.700  1.00 26.05           C
ATOM   4570  HE1 TYR A 319      14.757   3.046  26.292  1.00 26.05           H
ATOM   4571  CE2 TYR A 319      14.860   5.651  24.209  1.00 27.20           C
ATOM   4572  HE2 TYR A 319      14.263   6.299  23.737  1.00 27.20           H
ATOM   4573  CZ  TYR A 319      14.304   4.655  25.029  1.00 29.84           C
ATOM   4574  OH  TYR A 319      12.953   4.572  25.174  1.00 30.40           O
ATOM   4575  HH  TYR A 319      12.540   4.553  24.311  1.00 30.40           H
ATOM   4576  N   LYS A 320      19.324   6.454  27.840  1.00 29.38           N
ATOM   4577  H   LYS A 320      19.512   7.383  27.521  1.00 29.38           H
ATOM   4578  CA  LYS A 320      19.146   6.223  29.262  1.00 39.79           C
ATOM   4579  HA  LYS A 320      19.640   5.391  29.515  1.00 39.79           H
ATOM   4580  C   LYS A 320      17.665   5.990  29.537  1.00 38.56           C
ATOM   4581  O   LYS A 320      16.861   6.914  29.478  1.00 33.51           O
ATOM   4582  CB  LYS A 320      19.767   7.372  30.060  1.00 36.53           C
ATOM   4583 1HB  LYS A 320      20.657   7.599  29.665  1.00 36.53           H
ATOM   4584 2HB  LYS A 320      19.165   8.169  30.006  1.00 36.53           H
ATOM   4585  CG  LYS A 320      19.958   6.996  31.526  1.00 34.57           C
ATOM   4586 1HG  LYS A 320      19.073   7.023  31.990  1.00 34.57           H
ATOM   4587 2HG  LYS A 320      20.336   6.072  31.581  1.00 34.57           H
ATOM   4588  CD  LYS A 320      20.913   7.971  32.210  1.00 30.99           C
ATOM   4589 1HD  LYS A 320      21.760   8.033  31.681  1.00 30.99           H
ATOM   4590 2HD  LYS A 320      20.485   8.873  32.262  1.00 30.99           H
ATOM   4591  CE  LYS A 320      21.234   7.487  33.616  1.00 26.12           C
ATOM   4592 1HE  LYS A 320      20.430   7.598  34.200  1.00 26.12           H
ATOM   4593 2HE  LYS A 320      21.495   6.522  33.587  1.00 26.12           H
ATOM   4594  NZ  LYS A 320      22.354   8.261  34.204  1.00 23.24           N
ATOM   4595 1HZ  LYS A 320      22.564   7.942  35.128  1.00 23.24           H
ATOM   4596 2HZ  LYS A 320      22.128   9.234  34.259  1.00 23.24           H
ATOM   4597 3HZ  LYS A 320      23.182   8.169  33.651  1.00 23.24           H
ATOM   4598  N   GLU A 321      17.331   4.746  29.808  1.00 28.57           N
ATOM   4599  H   GLU A 321      18.027   4.045  29.652  1.00 28.57           H
ATOM   4600  CA  GLU A 321      16.040   4.296  30.315  1.00 34.71           C
ATOM   4601  HA  GLU A 321      15.336   4.436  29.618  1.00 34.71           H
ATOM   4602  C   GLU A 321      15.650   5.129  31.552  1.00 33.77           C
ATOM   4603  O   GLU A 321      16.338   5.067  32.571  1.00 29.19           O
ATOM   4604  CB  GLU A 321      16.207   2.801  30.642  1.00 32.82           C
ATOM   4605 1HB  GLU A 321      16.593   2.346  29.840  1.00 32.82           H
ATOM   4606 2HB  GLU A 321      16.841   2.717  31.411  1.00 32.82           H
ATOM   4607  CG  GLU A 321      14.920   2.075  31.016  1.00 30.39           C
ATOM   4608 1HG  GLU A 321      14.515   2.537  31.805  1.00 30.39           H
ATOM   4609 2HG  GLU A 321      14.292   2.127  30.240  1.00 30.39           H
ATOM   4610  CD  GLU A 321      15.153   0.592  31.371  1.00 28.02           C
ATOM   4611  OE1 GLU A 321      14.150  -0.147  31.392  1.00 27.40           O
ATOM   4612  OE2 GLU A 321      16.305   0.214  31.633  1.00 27.67           O
ATOM   4613  N   PRO A 322      14.587   5.928  31.521  1.00 27.49           N
ATOM   4614  CA  PRO A 322      14.036   6.491  32.735  1.00 33.37           C
ATOM   4615  HA  PRO A 322      14.753   6.770  33.373  1.00 33.37           H
ATOM   4616  C   PRO A 322      13.219   5.412  33.435  1.00 32.87           C
ATOM   4617  O   PRO A 322      12.215   4.923  32.927  1.00 29.62           O
ATOM   4618  CB  PRO A 322      13.226   7.714  32.292  1.00 29.88           C
ATOM   4619 1HB  PRO A 322      12.437   7.858  32.889  1.00 29.88           H
ATOM   4620 2HB  PRO A 322      13.794   8.537  32.285  1.00 29.88           H
ATOM   4621  CG  PRO A 322      12.780   7.348  30.879  1.00 30.55           C
ATOM   4622 1HG  PRO A 322      11.877   6.919  30.900  1.00 30.55           H
ATOM   4623 2HG  PRO A 322      12.748   8.165  30.303  1.00 30.55           H
ATOM   4624  CD  PRO A 322      13.831   6.361  30.355  1.00 36.17           C
ATOM   4625 1HD  PRO A 322      13.402   5.567  29.925  1.00 36.17           H
ATOM   4626 2HD  PRO A 322      14.449   6.800  29.703  1.00 36.17           H
ATOM   4627  N   GLY A 323      13.705   5.044  34.616  1.00 23.73           N
ATOM   4628  H   GLY A 323      14.566   5.453  34.918  1.00 23.73           H
ATOM   4629  CA  GLY A 323      13.058   4.081  35.497  1.00 31.68           C
ATOM   4630 1HA  GLY A 323      13.122   3.184  35.059  1.00 31.68           H
ATOM   4631 2HA  GLY A 323      13.570   4.070  36.356  1.00 31.68           H
ATOM   4632  C   GLY A 323      11.596   4.400  35.784  1.00 31.23           C
ATOM   4633  O   GLY A 323      11.151   5.550  35.806  1.00 26.74           O
ATOM   4634  N   ALA A 324      10.870   3.346  36.035  1.00 17.72           N
ATOM   4635  H   ALA A 324      11.319   2.456  35.950  1.00 17.72           H
ATOM   4636  CA  ALA A 324       9.477   3.342  36.425  1.00 26.36           C
ATOM   4637  HA  ALA A 324       8.958   3.739  35.668  1.00 26.36           H
ATOM   4638  C   ALA A 324       9.218   4.221  37.657  1.00 26.71           C
ATOM   4639  O   ALA A 324       9.572   3.856  38.776  1.00 24.50           O
ATOM   4640  CB  ALA A 324       9.106   1.875  36.695  1.00 23.81           C
ATOM   4641 1HB  ALA A 324       9.277   1.308  35.889  1.00 23.81           H
ATOM   4642 2HB  ALA A 324       8.139   1.788  36.933  1.00 23.81           H
ATOM   4643 3HB  ALA A 324       9.643   1.503  37.452  1.00 23.81           H
ATOM   4644  N   ALA A 325       8.544   5.341  37.455  1.00 17.81           N
ATOM   4645  H   ALA A 325       8.605   5.765  36.551  1.00 17.81           H
ATOM   4646  CA  ALA A 325       7.720   5.998  38.459  1.00 25.41           C
ATOM   4647  HA  ALA A 325       7.207   5.268  38.911  1.00 25.41           H
ATOM   4648  C   ALA A 325       6.747   6.974  37.785  1.00 25.33           C
ATOM   4649  O   ALA A 325       7.146   7.963  37.175  1.00 23.27           O
ATOM   4650  CB  ALA A 325       8.592   6.708  39.500  1.00 23.11           C
ATOM   4651 1HB  ALA A 325       9.224   6.067  39.936  1.00 23.11           H
ATOM   4652 2HB  ALA A 325       8.030   7.121  40.217  1.00 23.11           H
ATOM   4653 3HB  ALA A 325       9.134   7.435  39.078  1.00 23.11           H
ATOM   4654  N   ALA A 326       5.476   6.652  37.888  1.00 19.00           N
ATOM   4655  H   ALA A 326       5.278   5.677  37.991  1.00 19.00           H
ATOM   4656  CA  ALA A 326       4.318   7.541  37.871  1.00 24.62           C
ATOM   4657  HA  ALA A 326       3.671   7.054  37.285  1.00 24.62           H
ATOM   4658  C   ALA A 326       4.450   8.912  37.175  1.00 25.32           C
ATOM   4659  O   ALA A 326       4.838   9.901  37.793  1.00 23.06           O
ATOM   4660  CB  ALA A 326       3.895   7.711  39.335  1.00 22.17           C
ATOM   4661 1HB  ALA A 326       3.809   6.824  39.788  1.00 22.17           H
ATOM   4662 2HB  ALA A 326       3.013   8.177  39.401  1.00 22.17           H
ATOM   4663 3HB  ALA A 326       4.567   8.251  39.842  1.00 22.17           H
ATOM   4664  N   ALA A 327       3.917   9.019  35.972  1.00 26.77           N
ATOM   4665  H   ALA A 327       4.067   8.278  35.317  1.00 26.77           H
ATOM   4666  CA  ALA A 327       3.119  10.168  35.551  1.00 32.16           C
ATOM   4667  HA  ALA A 327       2.501  10.369  36.311  1.00 32.16           H
ATOM   4668  C   ALA A 327       2.331   9.797  34.289  1.00 32.60           C
ATOM   4669  O   ALA A 327       2.899   9.475  33.256  1.00 30.31           O
ATOM   4670  CB  ALA A 327       3.998  11.399  35.299  1.00 29.12           C
ATOM   4671 1HB  ALA A 327       4.514  11.645  36.120  1.00 29.12           H
ATOM   4672 2HB  ALA A 327       3.443  12.188  35.037  1.00 29.12           H
ATOM   4673 3HB  ALA A 327       4.654  11.227  34.564  1.00 29.12           H
ATOM   4674  N   SER A 328       1.028   9.901  34.373  1.00 31.52           N
ATOM   4675  H   SER A 328       0.618   9.943  35.284  1.00 31.52           H
ATOM   4676  CA  SER A 328       0.137   9.959  33.216  1.00 35.32           C
ATOM   4677  HA  SER A 328       0.205   9.089  32.727  1.00 35.32           H
ATOM   4678  C   SER A 328       0.577  11.108  32.309  1.00 35.79           C
ATOM   4679  O   SER A 328       0.192  12.258  32.506  1.00 34.50           O
ATOM   4680  CB  SER A 328      -1.297  10.182  33.704  1.00 33.51           C
ATOM   4681 1HB  SER A 328      -1.369  11.034  34.222  1.00 33.51           H
ATOM   4682 2HB  SER A 328      -1.936  10.203  32.935  1.00 33.51           H
ATOM   4683  OG  SER A 328      -1.695   9.133  34.557  1.00 32.46           O
ATOM   4684  HG  SER A 328      -1.785   9.465  35.450  1.00 32.46           H
ATOM   4685  N   SER A 329       1.430  10.811  31.330  1.00 32.98           N
ATOM   4686  H   SER A 329       1.792   9.880  31.276  1.00 32.98           H
ATOM   4687  CA  SER A 329       1.857  11.784  30.336  1.00 37.21           C
ATOM   4688  HA  SER A 329       2.103  12.630  30.809  1.00 37.21           H
ATOM   4689  C   SER A 329       0.677  12.047  29.405  1.00 37.50           C
ATOM   4690  O   SER A 329       0.440  11.333  28.430  1.00 35.27           O
ATOM   4691  CB  SER A 329       3.121  11.315  29.613  1.00 34.47           C
ATOM   4692 1HB  SER A 329       3.812  11.003  30.265  1.00 34.47           H
ATOM   4693 2HB  SER A 329       2.914  10.579  28.968  1.00 34.47           H
ATOM   4694  OG  SER A 329       3.674  12.385  28.880  1.00 32.72           O
ATOM   4695  HG  SER A 329       3.799  12.117  27.970  1.00 32.72           H
ATOM   4696  N   ALA A 330      -0.094  13.063  29.765  1.00 39.38           N
ATOM   4697  H   ALA A 330       0.031  13.459  30.675  1.00 39.38           H
ATOM   4698  CA  ALA A 330      -1.107  13.623  28.902  1.00 43.66           C
ATOM   4699  HA  ALA A 330      -1.783  12.915  28.696  1.00 43.66           H
ATOM   4700  C   ALA A 330      -0.431  14.069  27.603  1.00 44.49           C
ATOM   4701  O   ALA A 330       0.364  15.011  27.583  1.00 43.13           O
ATOM   4702  CB  ALA A 330      -1.806  14.773  29.639  1.00 41.25           C
ATOM   4703 1HB  ALA A 330      -2.237  14.449  30.481  1.00 41.25           H
ATOM   4704 2HB  ALA A 330      -2.517  15.184  29.069  1.00 41.25           H
ATOM   4705 3HB  ALA A 330      -1.154  15.491  29.883  1.00 41.25           H
ATOM   4706  N   TRP A 331      -0.743  13.393  26.511  1.00 38.74           N
ATOM   4707  H   TRP A 331      -1.333  12.593  26.620  1.00 38.74           H
ATOM   4708  CA  TRP A 331      -0.299  13.716  25.162  1.00 36.79           C
ATOM   4709  HA  TRP A 331       0.699  13.782  25.183  1.00 36.79           H
ATOM   4710  C   TRP A 331      -0.884  15.070  24.731  1.00 35.92           C
ATOM   4711  O   TRP A 331      -1.881  15.132  24.027  1.00 32.73           O
ATOM   4712  CB  TRP A 331      -0.718  12.589  24.214  1.00 35.87           C
ATOM   4713 1HB  TRP A 331      -1.709  12.475  24.279  1.00 35.87           H
ATOM   4714 2HB  TRP A 331      -0.473  12.855  23.282  1.00 35.87           H
ATOM   4715  CG  TRP A 331      -0.098  11.251  24.473  1.00 34.91           C
ATOM   4716  CD1 TRP A 331      -0.580  10.293  25.303  1.00 31.14           C
ATOM   4717  HD1 TRP A 331      -1.413  10.373  25.850  1.00 31.14           H
ATOM   4718  CD2 TRP A 331       1.134  10.685  23.897  1.00 32.34           C
ATOM   4719  NE1 TRP A 331       0.249   9.193  25.281  1.00 28.63           N
ATOM   4720  HE1 TRP A 331       0.095   8.364  25.818  1.00 28.63           H
ATOM   4721  CE2 TRP A 331       1.319   9.376  24.426  1.00 30.05           C
ATOM   4722  CE3 TRP A 331       2.084  11.157  22.968  1.00 33.70           C
ATOM   4723  HE3 TRP A 331       1.986  12.072  22.577  1.00 33.70           H
ATOM   4724  CZ2 TRP A 331       2.397   8.559  24.043  1.00 33.10           C
ATOM   4725  HZ2 TRP A 331       2.499   7.641  24.427  1.00 33.10           H
ATOM   4726  CZ3 TRP A 331       3.176  10.340  22.586  1.00 32.35           C
ATOM   4727  HZ3 TRP A 331       3.847  10.688  21.931  1.00 32.35           H
ATOM   4728  CH2 TRP A 331       3.330   9.049  23.113  1.00 32.54           C
ATOM   4729  HH2 TRP A 331       4.101   8.479  22.828  1.00 32.54           H
ATOM   4730  N   LYS A 332      -0.258  16.175  25.159  1.00 39.59           N
ATOM   4731  H   LYS A 332       0.397  16.093  25.910  1.00 39.59           H
ATOM   4732  CA  LYS A 332      -0.490  17.490  24.577  1.00 41.22           C
ATOM   4733  HA  LYS A 332      -1.479  17.591  24.468  1.00 41.22           H
ATOM   4734  C   LYS A 332       0.180  17.532  23.209  1.00 40.72           C
ATOM   4735  O   LYS A 332       1.330  17.935  23.067  1.00 39.76           O
ATOM   4736  CB  LYS A 332      -0.027  18.624  25.514  1.00 39.32           C
ATOM   4737 1HB  LYS A 332       0.807  18.334  25.984  1.00 39.32           H
ATOM   4738 2HB  LYS A 332       0.165  19.438  24.965  1.00 39.32           H
ATOM   4739  CG  LYS A 332      -1.095  18.976  26.568  1.00 38.12           C
ATOM   4740 1HG  LYS A 332      -1.953  19.193  26.102  1.00 38.12           H
ATOM   4741 2HG  LYS A 332      -1.232  18.188  27.168  1.00 38.12           H
ATOM   4742  CD  LYS A 332      -0.671  20.184  27.420  1.00 36.75           C
ATOM   4743 1HD  LYS A 332       0.159  19.953  27.927  1.00 36.75           H
ATOM   4744 2HD  LYS A 332      -0.489  20.962  26.819  1.00 36.75           H
ATOM   4745  CE  LYS A 332      -1.773  20.567  28.413  1.00 31.51           C
ATOM   4746 1HE  LYS A 332      -2.601  20.821  27.914  1.00 31.51           H
ATOM   4747 2HE  LYS A 332      -1.970  19.791  29.012  1.00 31.51           H
ATOM   4748  NZ  LYS A 332      -1.374  21.714  29.260  1.00 29.91           N
ATOM   4749 1HZ  LYS A 332      -2.101  21.954  29.903  1.00 29.91           H
ATOM   4750 2HZ  LYS A 332      -1.178  22.521  28.702  1.00 29.91           H
ATOM   4751 3HZ  LYS A 332      -0.553  21.500  29.790  1.00 29.91           H
ATOM   4752  N   LEU A 333      -0.541  17.090  22.209  1.00 41.99           N
ATOM   4753  H   LEU A 333      -1.374  16.575  22.410  1.00 41.99           H
ATOM   4754  CA  LEU A 333      -0.181  17.316  20.822  1.00 43.21           C
ATOM   4755  HA  LEU A 333       0.783  17.077  20.707  1.00 43.21           H
ATOM   4756  C   LEU A 333      -0.382  18.795  20.509  1.00 41.74           C
ATOM   4757  O   LEU A 333      -1.506  19.265  20.377  1.00 37.93           O
ATOM   4758  CB  LEU A 333      -1.018  16.409  19.914  1.00 40.98           C
ATOM   4759 1HB  LEU A 333      -1.978  16.497  20.181  1.00 40.98           H
ATOM   4760 2HB  LEU A 333      -0.904  16.719  18.970  1.00 40.98           H
ATOM   4761  CG  LEU A 333      -0.619  14.921  19.995  1.00 39.00           C
ATOM   4762  HG  LEU A 333      -0.562  14.679  20.963  1.00 39.00           H
ATOM   4763  CD1 LEU A 333      -1.659  14.054  19.282  1.00 37.26           C
ATOM   4764 1HD1 LEU A 333      -1.411  13.086  19.328  1.00 37.26           H
ATOM   4765 2HD1 LEU A 333      -1.735  14.306  18.317  1.00 37.26           H
ATOM   4766 3HD1 LEU A 333      -2.561  14.160  19.700  1.00 37.26           H
ATOM   4767  CD2 LEU A 333       0.735  14.662  19.343  1.00 39.51           C
ATOM   4768 1HD2 LEU A 333       0.982  13.695  19.402  1.00 39.51           H
ATOM   4769 2HD2 LEU A 333       1.456  15.191  19.791  1.00 39.51           H
ATOM   4770 3HD2 LEU A 333       0.722  14.917  18.376  1.00 39.51           H
ATOM   4771  N   ASN A 334       0.723  19.523  20.412  1.00 35.25           N
ATOM   4772  H   ASN A 334       1.594  19.114  20.684  1.00 35.25           H
ATOM   4773  CA  ASN A 334       0.716  20.893  19.925  1.00 35.63           C
ATOM   4774  HA  ASN A 334      -0.075  21.385  20.290  1.00 35.63           H
ATOM   4775  C   ASN A 334       0.567  20.848  18.397  1.00 34.47           C
ATOM   4776  O   ASN A 334       1.532  20.674  17.663  1.00 31.46           O
ATOM   4777  CB  ASN A 334       1.982  21.609  20.447  1.00 32.54           C
ATOM   4778 1HB  ASN A 334       2.236  21.220  21.333  1.00 32.54           H
ATOM   4779 2HB  ASN A 334       2.728  21.470  19.796  1.00 32.54           H
ATOM   4780  CG  ASN A 334       1.781  23.099  20.625  1.00 30.14           C
ATOM   4781  OD1 ASN A 334       0.865  23.705  20.092  1.00 28.71           O
ATOM   4782  ND2 ASN A 334       2.601  23.751  21.412  1.00 29.50           N
ATOM   4783 1HD2 ASN A 334       2.471  24.730  21.568  1.00 29.50           H
ATOM   4784 2HD2 ASN A 334       3.356  23.269  21.856  1.00 29.50           H
ATOM   4785  N   PHE A 335      -0.675  20.908  17.920  1.00 39.47           N
ATOM   4786  H   PHE A 335      -1.430  20.900  18.576  1.00 39.47           H
ATOM   4787  CA  PHE A 335      -1.004  20.985  16.495  1.00 39.89           C
ATOM   4788  HA  PHE A 335      -0.370  20.382  16.010  1.00 39.89           H
ATOM   4789  C   PHE A 335      -0.805  22.418  16.007  1.00 39.21           C
ATOM   4790  O   PHE A 335      -1.753  23.180  15.873  1.00 36.37           O
ATOM   4791  CB  PHE A 335      -2.429  20.482  16.244  1.00 37.20           C
ATOM   4792 1HB  PHE A 335      -2.991  20.724  17.035  1.00 37.20           H
ATOM   4793 2HB  PHE A 335      -2.785  20.941  15.430  1.00 37.20           H
ATOM   4794  CG  PHE A 335      -2.551  18.985  16.026  1.00 36.84           C
ATOM   4795  CD1 PHE A 335      -2.390  18.456  14.732  1.00 33.04           C
ATOM   4796  HD1 PHE A 335      -2.165  19.064  13.971  1.00 33.04           H
ATOM   4797  CD2 PHE A 335      -2.851  18.126  17.091  1.00 33.18           C
ATOM   4798  HD2 PHE A 335      -2.959  18.493  18.015  1.00 33.18           H
ATOM   4799  CE1 PHE A 335      -2.544  17.082  14.505  1.00 28.72           C
ATOM   4800  HE1 PHE A 335      -2.436  16.712  13.582  1.00 28.72           H
ATOM   4801  CE2 PHE A 335      -3.000  16.753  16.861  1.00 28.31           C
ATOM   4802  HE2 PHE A 335      -3.216  16.141  17.622  1.00 28.31           H
ATOM   4803  CZ  PHE A 335      -2.847  16.232  15.565  1.00 30.68           C
ATOM   4804  HZ  PHE A 335      -2.956  15.251  15.404  1.00 30.68           H
ATOM   4805  N   ASN A 336       0.445  22.791  15.721  1.00 37.76           N
ATOM   4806  H   ASN A 336       1.200  22.247  16.087  1.00 37.76           H
ATOM   4807  CA  ASN A 336       0.762  23.956  14.898  1.00 39.13           C
ATOM   4808  HA  ASN A 336      -0.100  24.371  14.608  1.00 39.13           H
ATOM   4809  C   ASN A 336       1.513  23.483  13.651  1.00 37.67           C
ATOM   4810  O   ASN A 336       2.720  23.647  13.522  1.00 33.80           O
ATOM   4811  CB  ASN A 336       1.511  25.025  15.720  1.00 35.35           C
ATOM   4812 1HB  ASN A 336       1.956  24.580  16.497  1.00 35.35           H
ATOM   4813 2HB  ASN A 336       2.204  25.451  15.138  1.00 35.35           H
ATOM   4814  CG  ASN A 336       0.608  26.122  16.259  1.00 32.05           C
ATOM   4815  OD1 ASN A 336      -0.537  26.293  15.872  1.00 28.81           O
ATOM   4816  ND2 ASN A 336       1.114  26.940  17.147  1.00 30.72           N
ATOM   4817 1HD2 ASN A 336       0.564  27.696  17.501  1.00 30.72           H
ATOM   4818 2HD2 ASN A 336       2.051  26.809  17.471  1.00 30.72           H
ATOM   4819  N   SER A 337       0.776  22.861  12.732  1.00 40.91           N
ATOM   4820  H   SER A 337      -0.106  22.472  12.998  1.00 40.91           H
ATOM   4821  CA  SER A 337       1.222  22.732  11.345  1.00 42.83           C
ATOM   4822  HA  SER A 337       1.969  23.381  11.203  1.00 42.83           H
ATOM   4823  C   SER A 337       0.034  23.065  10.444  1.00 42.40           C
ATOM   4824  O   SER A 337      -0.949  22.321  10.454  1.00 39.30           O
ATOM   4825  CB  SER A 337       1.789  21.343  11.062  1.00 39.84           C
ATOM   4826 1HB  SER A 337       2.338  21.015  11.830  1.00 39.84           H
ATOM   4827 2HB  SER A 337       1.058  20.688  10.871  1.00 39.84           H
ATOM   4828  OG  SER A 337       2.625  21.413   9.923  1.00 36.76           O
ATOM   4829  HG  SER A 337       3.541  21.429  10.200  1.00 36.76           H
ATOM   4830  N   PRO A 338       0.081  24.198   9.732  1.00 32.64           N
ATOM   4831  CA  PRO A 338      -1.029  24.660   8.907  1.00 33.67           C
ATOM   4832  HA  PRO A 338      -1.899  24.421   9.338  1.00 33.67           H
ATOM   4833  C   PRO A 338      -1.061  23.958   7.543  1.00 34.15           C
ATOM   4834  O   PRO A 338      -1.385  24.583   6.541  1.00 31.31           O
ATOM   4835  CB  PRO A 338      -0.828  26.175   8.813  1.00 30.05           C
ATOM   4836 1HB  PRO A 338      -1.257  26.548   7.991  1.00 30.05           H
ATOM   4837 2HB  PRO A 338      -1.192  26.641   9.620  1.00 30.05           H
ATOM   4838  CG  PRO A 338       0.691  26.296   8.745  1.00 30.09           C
ATOM   4839 1HG  PRO A 338       1.022  26.153   7.812  1.00 30.09           H
ATOM   4840 2HG  PRO A 338       0.996  27.190   9.074  1.00 30.09           H
ATOM   4841  CD  PRO A 338       1.160  25.176   9.675  1.00 32.41           C
ATOM   4842 1HD  PRO A 338       1.985  24.736   9.320  1.00 32.41           H
ATOM   4843 2HD  PRO A 338       1.338  25.524  10.595  1.00 32.41           H
ATOM   4844  N   ASP A 339      -0.719  22.689   7.471  1.00 38.65           N
ATOM   4845  H   ASP A 339      -0.235  22.264   8.236  1.00 38.65           H
ATOM   4846  CA  ASP A 339      -1.037  21.891   6.286  1.00 40.34           C
ATOM   4847  HA  ASP A 339      -0.937  22.483   5.486  1.00 40.34           H
ATOM   4848  C   ASP A 339      -2.496  21.450   6.372  1.00 39.43           C
ATOM   4849  O   ASP A 339      -2.843  20.297   6.642  1.00 36.90           O
ATOM   4850  CB  ASP A 339      -0.027  20.760   6.060  1.00 38.62           C
ATOM   4851 1HB  ASP A 339       0.223  20.374   6.948  1.00 38.62           H
ATOM   4852 2HB  ASP A 339      -0.460  20.054   5.499  1.00 38.62           H
ATOM   4853  CG  ASP A 339       1.251  21.226   5.355  1.00 35.76           C
ATOM   4854  OD1 ASP A 339       1.172  22.183   4.552  1.00 33.83           O
ATOM   4855  OD2 ASP A 339       2.296  20.569   5.570  1.00 34.06           O
ATOM   4856  N   CYS A 340      -3.367  22.417   6.146  1.00 33.15           N
ATOM   4857  H   CYS A 340      -3.042  23.360   6.211  1.00 33.15           H
ATOM   4858  CA  CYS A 340      -4.753  22.207   5.813  1.00 36.00           C
ATOM   4859  HA  CYS A 340      -5.171  21.692   6.562  1.00 36.00           H
ATOM   4860  C   CYS A 340      -4.818  21.400   4.513  1.00 36.59           C
ATOM   4861  O   CYS A 340      -4.951  21.935   3.419  1.00 34.57           O
ATOM   4862  CB  CYS A 340      -5.456  23.566   5.672  1.00 33.61           C
ATOM   4863 1HB  CYS A 340      -4.865  24.116   5.082  1.00 33.61           H
ATOM   4864 2HB  CYS A 340      -6.317  23.377   5.199  1.00 33.61           H
ATOM   4865  SG  CYS A 340      -5.713  24.328   7.289  1.00 30.09           S
ATOM   4866  HG  CYS A 340      -5.776  25.639   7.153  1.00 30.09           H
ATOM   4867  N   LEU A 341      -4.732  20.070   4.625  1.00 40.06           N
ATOM   4868  H   LEU A 341      -4.309  19.672   5.439  1.00 40.06           H
ATOM   4869  CA  LEU A 341      -5.242  19.192   3.584  1.00 43.27           C
ATOM   4870  HA  LEU A 341      -4.741  19.369   2.737  1.00 43.27           H
ATOM   4871  C   LEU A 341      -6.724  19.519   3.423  1.00 42.56           C
ATOM   4872  O   LEU A 341      -7.521  19.264   4.328  1.00 39.38           O
ATOM   4873  CB  LEU A 341      -5.011  17.725   3.958  1.00 41.46           C
ATOM   4874 1HB  LEU A 341      -5.278  17.599   4.913  1.00 41.46           H
ATOM   4875 2HB  LEU A 341      -5.589  17.157   3.372  1.00 41.46           H
ATOM   4876  CG  LEU A 341      -3.549  17.270   3.793  1.00 38.57           C
ATOM   4877  HG  LEU A 341      -2.977  17.948   4.255  1.00 38.57           H
ATOM   4878  CD1 LEU A 341      -3.373  15.872   4.403  1.00 36.11           C
ATOM   4879 1HD1 LEU A 341      -2.429  15.555   4.307  1.00 36.11           H
ATOM   4880 2HD1 LEU A 341      -3.968  15.207   3.952  1.00 36.11           H
ATOM   4881 3HD1 LEU A 341      -3.599  15.875   5.377  1.00 36.11           H
ATOM   4882  CD2 LEU A 341      -3.132  17.182   2.316  1.00 38.43           C
ATOM   4883 1HD2 LEU A 341      -2.181  16.885   2.229  1.00 38.43           H
ATOM   4884 2HD2 LEU A 341      -3.219  18.070   1.865  1.00 38.43           H
ATOM   4885 3HD2 LEU A 341      -3.704  16.529   1.820  1.00 38.43           H
ATOM   4886  N   ASP A 342      -7.057  20.135   2.300  1.00 41.43           N
ATOM   4887  H   ASP A 342      -6.333  20.280   1.626  1.00 41.43           H
ATOM   4888  CA  ASP A 342      -8.385  20.618   1.964  1.00 43.73           C
ATOM   4889  HA  ASP A 342      -8.592  21.380   2.578  1.00 43.73           H
ATOM   4890  C   ASP A 342      -9.422  19.512   2.212  1.00 42.54           C
ATOM   4891  O   ASP A 342      -9.458  18.473   1.552  1.00 41.04           O
ATOM   4892  CB  ASP A 342      -8.385  21.138   0.519  1.00 41.94           C
ATOM   4893 1HB  ASP A 342      -7.538  21.642   0.353  1.00 41.94           H
ATOM   4894 2HB  ASP A 342      -8.440  20.361  -0.108  1.00 41.94           H
ATOM   4895  CG  ASP A 342      -9.567  22.064   0.258  1.00 38.74           C
ATOM   4896  OD1 ASP A 342     -10.710  21.651   0.561  1.00 37.01           O
ATOM   4897  OD2 ASP A 342      -9.346  23.196  -0.212  1.00 36.92           O
ATOM   4898  N   TYR A 343     -10.238  19.744   3.229  1.00 40.12           N
ATOM   4899  H   TYR A 343     -10.181  20.637   3.675  1.00 40.12           H
ATOM   4900  CA  TYR A 343     -11.218  18.787   3.747  1.00 43.05           C
ATOM   4901  HA  TYR A 343     -10.752  17.913   3.884  1.00 43.05           H
ATOM   4902  C   TYR A 343     -12.345  18.511   2.739  1.00 42.93           C
ATOM   4903  O   TYR A 343     -13.113  17.562   2.904  1.00 40.41           O
ATOM   4904  CB  TYR A 343     -11.736  19.355   5.077  1.00 41.61           C
ATOM   4905 1HB  TYR A 343     -10.950  19.535   5.668  1.00 41.61           H
ATOM   4906 2HB  TYR A 343     -12.213  20.213   4.887  1.00 41.61           H
ATOM   4907  CG  TYR A 343     -12.685  18.474   5.847  1.00 38.30           C
ATOM   4908  CD1 TYR A 343     -14.072  18.708   5.787  1.00 35.36           C
ATOM   4909  HD1 TYR A 343     -14.429  19.452   5.222  1.00 35.36           H
ATOM   4910  CD2 TYR A 343     -12.193  17.415   6.632  1.00 36.43           C
ATOM   4911  HD2 TYR A 343     -11.209  17.239   6.667  1.00 36.43           H
ATOM   4912  CE1 TYR A 343     -14.954  17.899   6.518  1.00 31.67           C
ATOM   4913  HE1 TYR A 343     -15.939  18.067   6.476  1.00 31.67           H
ATOM   4914  CE2 TYR A 343     -13.067  16.606   7.364  1.00 32.21           C
ATOM   4915  HE2 TYR A 343     -12.711  15.857   7.923  1.00 32.21           H
ATOM   4916  CZ  TYR A 343     -14.451  16.853   7.309  1.00 32.70           C
ATOM   4917  OH  TYR A 343     -15.300  16.065   8.025  1.00 31.86           O
ATOM   4918  HH  TYR A 343     -16.113  16.542   8.193  1.00 31.86           H
ATOM   4919  N   LYS A 344     -12.434  19.290   1.667  1.00 42.10           N
ATOM   4920  H   LYS A 344     -11.736  19.994   1.540  1.00 42.10           H
ATOM   4921  CA  LYS A 344     -13.493  19.181   0.659  1.00 43.92           C
ATOM   4922  HA  LYS A 344     -14.328  19.078   1.200  1.00 43.92           H
ATOM   4923  C   LYS A 344     -13.391  17.932  -0.227  1.00 43.73           C
ATOM   4924  O   LYS A 344     -14.392  17.538  -0.806  1.00 40.48           O
ATOM   4925  CB  LYS A 344     -13.531  20.459  -0.190  1.00 41.25           C
ATOM   4926 1HB  LYS A 344     -12.601  20.687  -0.480  1.00 41.25           H
ATOM   4927 2HB  LYS A 344     -14.102  20.300  -0.995  1.00 41.25           H
ATOM   4928  CG  LYS A 344     -14.107  21.634   0.603  1.00 38.98           C
ATOM   4929 1HG  LYS A 344     -15.028  21.401   0.914  1.00 38.98           H
ATOM   4930 2HG  LYS A 344     -13.523  21.814   1.395  1.00 38.98           H
ATOM   4931  CD  LYS A 344     -14.173  22.888  -0.268  1.00 36.32           C
ATOM   4932 1HD  LYS A 344     -13.246  23.159  -0.528  1.00 36.32           H
ATOM   4933 2HD  LYS A 344     -14.706  22.691  -1.091  1.00 36.32           H
ATOM   4934  CE  LYS A 344     -14.829  24.030   0.485  1.00 32.04           C
ATOM   4935 1HE  LYS A 344     -15.780  23.795   0.686  1.00 32.04           H
ATOM   4936 2HE  LYS A 344     -14.337  24.193   1.340  1.00 32.04           H
ATOM   4937  NZ  LYS A 344     -14.813  25.278  -0.309  1.00 30.75           N
ATOM   4938 1HZ  LYS A 344     -15.246  26.027   0.192  1.00 30.75           H
ATOM   4939 2HZ  LYS A 344     -15.305  25.160  -1.172  1.00 30.75           H
ATOM   4940 3HZ  LYS A 344     -13.876  25.554  -0.524  1.00 30.75           H
ATOM   4941  N   ASP A 345     -12.237  17.283  -0.295  1.00 49.55           N
ATOM   4942  H   ASP A 345     -11.486  17.574   0.298  1.00 49.55           H
ATOM   4943  CA  ASP A 345     -12.019  16.154  -1.207  1.00 52.83           C
ATOM   4944  HA  ASP A 345     -12.706  16.263  -1.925  1.00 52.83           H
ATOM   4945  C   ASP A 345     -12.330  14.767  -0.590  1.00 53.62           C
ATOM   4946  O   ASP A 345     -12.048  13.722  -1.181  1.00 52.72           O
ATOM   4947  CB  ASP A 345     -10.625  16.275  -1.832  1.00 50.47           C
ATOM   4948 1HB  ASP A 345     -10.403  17.246  -1.926  1.00 50.47           H
ATOM   4949 2HB  ASP A 345      -9.965  15.840  -1.220  1.00 50.47           H
ATOM   4950  CG  ASP A 345     -10.518  15.615  -3.212  1.00 45.17           C
ATOM   4951  OD1 ASP A 345     -11.556  15.529  -3.905  1.00 42.76           O
ATOM   4952  OD2 ASP A 345      -9.408  15.167  -3.548  1.00 42.34           O
ATOM   4953  N   GLN A 346     -12.945  14.730   0.593  1.00 52.64           N
ATOM   4954  H   GLN A 346     -13.146  15.589   1.063  1.00 52.64           H
ATOM   4955  CA  GLN A 346     -13.335  13.462   1.225  1.00 55.80           C
ATOM   4956  HA  GLN A 346     -12.491  12.929   1.174  1.00 55.80           H
ATOM   4957  C   GLN A 346     -14.422  12.685   0.463  1.00 57.57           C
ATOM   4958  O   GLN A 346     -14.537  11.470   0.636  1.00 56.49           O
ATOM   4959  CB  GLN A 346     -13.760  13.680   2.687  1.00 54.11           C
ATOM   4960 1HB  GLN A 346     -14.147  14.597   2.781  1.00 54.11           H
ATOM   4961 2HB  GLN A 346     -14.451  13.000   2.931  1.00 54.11           H
ATOM   4962  CG  GLN A 346     -12.572  13.543   3.644  1.00 51.93           C
ATOM   4963 1HG  GLN A 346     -12.119  12.670   3.466  1.00 51.93           H
ATOM   4964 2HG  GLN A 346     -11.933  14.292   3.468  1.00 51.93           H
ATOM   4965  CD  GLN A 346     -12.982  13.588   5.118  1.00 46.97           C
ATOM   4966  OE1 GLN A 346     -14.141  13.738   5.458  1.00 43.16           O
ATOM   4967  NE2 GLN A 346     -12.062  13.426   6.031  1.00 42.10           N
ATOM   4968 1HE2 GLN A 346     -12.313  13.426   6.999  1.00 42.10           H
ATOM   4969 2HE2 GLN A 346     -11.107  13.302   5.762  1.00 42.10           H
ATOM   4970  N   ALA A 347     -15.173  13.334  -0.416  1.00 51.26           N
ATOM   4971  H   ALA A 347     -15.066  14.325  -0.501  1.00 51.26           H
ATOM   4972  CA  ALA A 347     -16.153  12.657  -1.267  1.00 55.83           C
ATOM   4973  HA  ALA A 347     -16.687  12.065  -0.663  1.00 55.83           H
ATOM   4974  C   ALA A 347     -15.499  11.741  -2.328  1.00 58.02           C
ATOM   4975  O   ALA A 347     -16.121  10.784  -2.795  1.00 56.09           O
ATOM   4976  CB  ALA A 347     -17.038  13.726  -1.904  1.00 53.96           C
ATOM   4977 1HB  ALA A 347     -17.453  14.310  -1.206  1.00 53.96           H
ATOM   4978 2HB  ALA A 347     -17.776  13.310  -2.436  1.00 53.96           H
ATOM   4979 3HB  ALA A 347     -16.508  14.311  -2.518  1.00 53.96           H
ATOM   4980  N   SER A 348     -14.228  11.977  -2.663  1.00 48.46           N
ATOM   4981  H   SER A 348     -13.753  12.711  -2.178  1.00 48.46           H
ATOM   4982  CA  SER A 348     -13.474  11.245  -3.685  1.00 50.94           C
ATOM   4983  HA  SER A 348     -14.150  11.039  -4.393  1.00 50.94           H
ATOM   4984  C   SER A 348     -12.916   9.885  -3.218  1.00 52.97           C
ATOM   4985  O   SER A 348     -12.320   9.154  -4.008  1.00 52.93           O
ATOM   4986  CB  SER A 348     -12.363  12.152  -4.216  1.00 49.25           C
ATOM   4987 1HB  SER A 348     -12.728  13.046  -4.476  1.00 49.25           H
ATOM   4988 2HB  SER A 348     -11.644  12.272  -3.531  1.00 49.25           H
ATOM   4989  OG  SER A 348     -11.766  11.589  -5.362  1.00 44.34           O
ATOM   4990  HG  SER A 348     -10.830  11.461  -5.205  1.00 44.34           H
ATOM   4991  N   TRP A 349     -13.129   9.464  -1.968  1.00 47.44           N
ATOM   4992  H   TRP A 349     -13.707  10.025  -1.376  1.00 47.44           H
ATOM   4993  CA  TRP A 349     -12.565   8.224  -1.409  1.00 41.92           C
ATOM   4994  HA  TRP A 349     -11.635   8.216  -1.775  1.00 41.92           H
ATOM   4995  C   TRP A 349     -13.231   6.923  -1.910  1.00 43.37           C
ATOM   4996  O   TRP A 349     -13.423   5.990  -1.135  1.00 38.73           O
ATOM   4997  CB  TRP A 349     -12.541   8.296   0.126  1.00 43.27           C
ATOM   4998 1HB  TRP A 349     -13.469   8.480   0.449  1.00 43.27           H
ATOM   4999 2HB  TRP A 349     -12.234   7.413   0.480  1.00 43.27           H
ATOM   5000  CG  TRP A 349     -11.657   9.336   0.724  1.00 40.86           C
ATOM   5001  CD1 TRP A 349     -12.025  10.597   1.036  1.00 35.83           C
ATOM   5002  HD1 TRP A 349     -12.934  10.986   0.886  1.00 35.83           H
ATOM   5003  CD2 TRP A 349     -10.254   9.223   1.119  1.00 40.47           C
ATOM   5004  NE1 TRP A 349     -10.962  11.264   1.590  1.00 33.37           N
ATOM   5005  HE1 TRP A 349     -10.994  12.217   1.893  1.00 33.37           H
ATOM   5006  CE2 TRP A 349      -9.849  10.464   1.678  1.00 36.81           C
ATOM   5007  CE3 TRP A 349      -9.309   8.187   1.074  1.00 41.37           C
ATOM   5008  HE3 TRP A 349      -9.563   7.299   0.690  1.00 41.37           H
ATOM   5009  CZ2 TRP A 349      -8.555  10.670   2.171  1.00 41.99           C
ATOM   5010  HZ2 TRP A 349      -8.292  11.555   2.556  1.00 41.99           H
ATOM   5011  CZ3 TRP A 349      -8.003   8.390   1.567  1.00 40.48           C
ATOM   5012  HZ3 TRP A 349      -7.334   7.648   1.522  1.00 40.48           H
ATOM   5013  CH2 TRP A 349      -7.639   9.619   2.116  1.00 41.17           C
ATOM   5014  HH2 TRP A 349      -6.714   9.748   2.473  1.00 41.17           H
ATOM   5015  N   ARG A 350     -13.588   6.811  -3.176  1.00 50.66           N
ATOM   5016  H   ARG A 350     -13.505   7.618  -3.761  1.00 50.66           H
ATOM   5017  CA  ARG A 350     -14.099   5.574  -3.775  1.00 53.01           C
ATOM   5018  HA  ARG A 350     -14.549   5.094  -3.022  1.00 53.01           H
ATOM   5019  C   ARG A 350     -12.958   4.673  -4.271  1.00 51.81           C
ATOM   5020  O   ARG A 350     -12.809   4.464  -5.470  1.00 50.08           O
ATOM   5021  CB  ARG A 350     -15.176   5.852  -4.840  1.00 50.01           C
[truncated: 7,143 more chars]
